# Supplementary material for: Design of protein-binding proteins from the target structure alone
Source: Nature. 2022 Mar 24;605(7910):551–60. doi: 10.1038/s41586-022-04654-9 (PMC9117152; doi:10.1038/s41586-022-04654-9)
Supplement: Supplementary file 3 — Supplementary Code Design scripts and main pdb files. This compressed file is the main supplement and contains the following files: => cao_2021_protocol/ => design_models_final_combo_optimized/ => design_models_sequence/ => design_models_ssm_natives/ => ngs_analysis_scripts/ [file 41586_2022_4654_MOESM3_ESM.gz › supplemental_files/design_models_ssm_natives/PDGFR_ssm/mot_7adca786d7372eb504d3486439fa8381_0001_000000015_0001_36_46_H_._ems_3hM_1325_0001_0002_0001.pdb]

SSBOND     CYS B   85    CYS B  126                                       2.07  
SSBOND     CYS B  171    CYS B  227                                       2.05  
ATOM      1  N   SER A   1     -11.396  -4.432  20.250  1.00  0.00           N  
ATOM      2  CA  SER A   1     -10.552  -3.251  20.444  1.00  0.00           C  
ATOM      3  C   SER A   1     -10.586  -2.271  19.275  1.00  0.00           C  
ATOM      4  O   SER A   1     -11.465  -2.344  18.407  1.00  0.00           O  
ATOM      5  CB  SER A   1      -9.120  -3.683  20.680  1.00  0.00           C  
ATOM      6  OG  SER A   1      -8.315  -2.581  20.986  1.00  0.00           O  
ATOM      7 1H   SER A   1     -11.342  -5.011  21.075  1.00  0.00           H  
ATOM      8 2H   SER A   1     -12.351  -4.133  20.122  1.00  0.00           H  
ATOM      9 3H   SER A   1     -11.121  -4.991  19.443  1.00  0.00           H  
ATOM     10  HA  SER A   1     -10.906  -2.726  21.332  1.00  0.00           H  
ATOM     11 1HB  SER A   1      -9.088  -4.401  21.498  1.00  0.00           H  
ATOM     12 2HB  SER A   1      -8.739  -4.184  19.787  1.00  0.00           H  
ATOM     13  HG  SER A   1      -7.437  -2.941  21.190  1.00  0.00           H  
ATOM     14  N   GLU A   2      -9.575  -1.405  19.202  1.00  0.00           N  
ATOM     15  CA  GLU A   2      -9.530  -0.362  18.174  1.00  0.00           C  
ATOM     16  C   GLU A   2      -9.394  -0.960  16.794  1.00  0.00           C  
ATOM     17  O   GLU A   2      -9.993  -0.480  15.833  1.00  0.00           O  
ATOM     18  CB  GLU A   2      -8.372   0.603  18.429  1.00  0.00           C  
ATOM     19  CG  GLU A   2      -8.539   1.476  19.670  1.00  0.00           C  
ATOM     20  CD  GLU A   2      -9.745   2.368  19.586  1.00  0.00           C  
ATOM     21  OE1 GLU A   2      -9.940   2.977  18.564  1.00  0.00           O  
ATOM     22  OE2 GLU A   2     -10.500   2.424  20.541  1.00  0.00           O  
ATOM     23  H   GLU A   2      -8.864  -1.428  19.930  1.00  0.00           H  
ATOM     24  HA  GLU A   2     -10.461   0.199  18.207  1.00  0.00           H  
ATOM     25 1HB  GLU A   2      -7.446   0.039  18.537  1.00  0.00           H  
ATOM     26 2HB  GLU A   2      -8.252   1.262  17.567  1.00  0.00           H  
ATOM     27 1HG  GLU A   2      -8.638   0.833  20.544  1.00  0.00           H  
ATOM     28 2HG  GLU A   2      -7.647   2.086  19.799  1.00  0.00           H  
ATOM     29  N   LEU A   3      -8.659  -2.057  16.710  1.00  0.00           N  
ATOM     30  CA  LEU A   3      -8.436  -2.704  15.441  1.00  0.00           C  
ATOM     31  C   LEU A   3      -9.706  -3.348  14.919  1.00  0.00           C  
ATOM     32  O   LEU A   3      -9.826  -3.555  13.715  1.00  0.00           O  
ATOM     33  CB  LEU A   3      -7.264  -3.688  15.518  1.00  0.00           C  
ATOM     34  CG  LEU A   3      -7.391  -4.976  16.325  1.00  0.00           C  
ATOM     35  CD1 LEU A   3      -7.969  -6.117  15.448  1.00  0.00           C  
ATOM     36  CD2 LEU A   3      -6.003  -5.345  16.826  1.00  0.00           C  
ATOM     37  H   LEU A   3      -8.214  -2.411  17.544  1.00  0.00           H  
ATOM     38  HA  LEU A   3      -8.145  -1.938  14.728  1.00  0.00           H  
ATOM     39 1HB  LEU A   3      -7.051  -3.997  14.529  1.00  0.00           H  
ATOM     40 2HB  LEU A   3      -6.404  -3.152  15.892  1.00  0.00           H  
ATOM     41  HG  LEU A   3      -8.064  -4.826  17.168  1.00  0.00           H  
ATOM     42 1HD1 LEU A   3      -8.026  -7.019  16.051  1.00  0.00           H  
ATOM     43 2HD1 LEU A   3      -8.955  -5.893  15.079  1.00  0.00           H  
ATOM     44 3HD1 LEU A   3      -7.308  -6.296  14.599  1.00  0.00           H  
ATOM     45 1HD2 LEU A   3      -6.061  -6.268  17.407  1.00  0.00           H  
ATOM     46 2HD2 LEU A   3      -5.338  -5.504  15.972  1.00  0.00           H  
ATOM     47 3HD2 LEU A   3      -5.605  -4.547  17.451  1.00  0.00           H  
ATOM     48  N   ASP A   4     -10.653  -3.705  15.796  1.00  0.00           N  
ATOM     49  CA  ASP A   4     -11.841  -4.378  15.322  1.00  0.00           C  
ATOM     50  C   ASP A   4     -12.772  -3.325  14.777  1.00  0.00           C  
ATOM     51  O   ASP A   4     -13.450  -3.550  13.770  1.00  0.00           O  
ATOM     52  CB  ASP A   4     -12.514  -5.132  16.466  1.00  0.00           C  
ATOM     53  CG  ASP A   4     -11.685  -6.313  16.971  1.00  0.00           C  
ATOM     54  OD1 ASP A   4     -11.543  -7.269  16.229  1.00  0.00           O  
ATOM     55  OD2 ASP A   4     -11.176  -6.261  18.093  1.00  0.00           O  
ATOM     56  H   ASP A   4     -10.581  -3.494  16.789  1.00  0.00           H  
ATOM     57  HA  ASP A   4     -11.574  -5.074  14.526  1.00  0.00           H  
ATOM     58 1HB  ASP A   4     -12.695  -4.442  17.290  1.00  0.00           H  
ATOM     59 2HB  ASP A   4     -13.484  -5.502  16.134  1.00  0.00           H  
ATOM     60  N   LYS A   5     -12.757  -2.145  15.404  1.00  0.00           N  
ATOM     61  CA  LYS A   5     -13.562  -1.040  14.912  1.00  0.00           C  
ATOM     62  C   LYS A   5     -13.060  -0.626  13.526  1.00  0.00           C  
ATOM     63  O   LYS A   5     -13.864  -0.309  12.644  1.00  0.00           O  
ATOM     64  CB  LYS A   5     -13.534   0.131  15.888  1.00  0.00           C  
ATOM     65  CG  LYS A   5     -14.312  -0.135  17.182  1.00  0.00           C  
ATOM     66  CD  LYS A   5     -14.443   1.115  18.061  1.00  0.00           C  
ATOM     67  CE  LYS A   5     -13.134   1.424  18.772  1.00  0.00           C  
ATOM     68  NZ  LYS A   5     -13.258   2.540  19.760  1.00  0.00           N  
ATOM     69  H   LYS A   5     -12.214  -2.054  16.269  1.00  0.00           H  
ATOM     70  HA  LYS A   5     -14.592  -1.378  14.807  1.00  0.00           H  
ATOM     71 1HB  LYS A   5     -12.497   0.347  16.145  1.00  0.00           H  
ATOM     72 2HB  LYS A   5     -13.947   1.017  15.409  1.00  0.00           H  
ATOM     73 1HG  LYS A   5     -15.308  -0.499  16.930  1.00  0.00           H  
ATOM     74 2HG  LYS A   5     -13.796  -0.915  17.745  1.00  0.00           H  
ATOM     75 1HD  LYS A   5     -14.724   1.970  17.446  1.00  0.00           H  
ATOM     76 2HD  LYS A   5     -15.221   0.953  18.806  1.00  0.00           H  
ATOM     77 1HE  LYS A   5     -12.799   0.529  19.297  1.00  0.00           H  
ATOM     78 2HE  LYS A   5     -12.382   1.705  18.040  1.00  0.00           H  
ATOM     79 1HZ  LYS A   5     -12.319   2.665  20.192  1.00  0.00           H  
ATOM     80 2HZ  LYS A   5     -13.534   3.389  19.295  1.00  0.00           H  
ATOM     81 3HZ  LYS A   5     -13.928   2.308  20.471  1.00  0.00           H  
ATOM     82  N   ILE A   6     -11.728  -0.662  13.330  1.00  0.00           N  
ATOM     83  CA  ILE A   6     -11.139  -0.303  12.044  1.00  0.00           C  
ATOM     84  C   ILE A   6     -11.506  -1.329  10.978  1.00  0.00           C  
ATOM     85  O   ILE A   6     -11.900  -0.942   9.873  1.00  0.00           O  
ATOM     86  CB  ILE A   6      -9.598  -0.211  12.091  1.00  0.00           C  
ATOM     87  CG1 ILE A   6      -9.122   0.967  12.974  1.00  0.00           C  
ATOM     88  CG2 ILE A   6      -9.080  -0.014  10.666  1.00  0.00           C  
ATOM     89  CD1 ILE A   6      -7.608   0.939  13.317  1.00  0.00           C  
ATOM     90  H   ILE A   6     -11.127  -0.890  14.128  1.00  0.00           H  
ATOM     91  HA  ILE A   6     -11.535   0.663  11.742  1.00  0.00           H  
ATOM     92  HB  ILE A   6      -9.192  -1.131  12.505  1.00  0.00           H  
ATOM     93 1HG1 ILE A   6      -9.339   1.901  12.457  1.00  0.00           H  
ATOM     94 2HG1 ILE A   6      -9.683   0.956  13.901  1.00  0.00           H  
ATOM     95 1HG2 ILE A   6      -8.017   0.030  10.690  1.00  0.00           H  
ATOM     96 2HG2 ILE A   6      -9.372  -0.825  10.032  1.00  0.00           H  
ATOM     97 3HG2 ILE A   6      -9.478   0.915  10.253  1.00  0.00           H  
ATOM     98 1HD1 ILE A   6      -7.369   1.797  13.942  1.00  0.00           H  
ATOM     99 2HD1 ILE A   6      -7.369   0.032  13.858  1.00  0.00           H  
ATOM    100 3HD1 ILE A   6      -7.005   0.982  12.422  1.00  0.00           H  
ATOM    101  N   VAL A   7     -11.391  -2.625  11.296  1.00  0.00           N  
ATOM    102  CA  VAL A   7     -11.706  -3.648  10.316  1.00  0.00           C  
ATOM    103  C   VAL A   7     -13.169  -3.564   9.914  1.00  0.00           C  
ATOM    104  O   VAL A   7     -13.491  -3.658   8.723  1.00  0.00           O  
ATOM    105  CB  VAL A   7     -11.350  -5.062  10.861  1.00  0.00           C  
ATOM    106  CG1 VAL A   7     -11.865  -6.179   9.944  1.00  0.00           C  
ATOM    107  CG2 VAL A   7      -9.838  -5.201  10.957  1.00  0.00           C  
ATOM    108  H   VAL A   7     -11.038  -2.897  12.219  1.00  0.00           H  
ATOM    109  HA  VAL A   7     -11.109  -3.452   9.440  1.00  0.00           H  
ATOM    110  HB  VAL A   7     -11.803  -5.178  11.850  1.00  0.00           H  
ATOM    111 1HG1 VAL A   7     -11.590  -7.145  10.363  1.00  0.00           H  
ATOM    112 2HG1 VAL A   7     -12.948  -6.128   9.847  1.00  0.00           H  
ATOM    113 3HG1 VAL A   7     -11.418  -6.081   8.979  1.00  0.00           H  
ATOM    114 1HG2 VAL A   7      -9.582  -6.160  11.357  1.00  0.00           H  
ATOM    115 2HG2 VAL A   7      -9.402  -5.101   9.977  1.00  0.00           H  
ATOM    116 3HG2 VAL A   7      -9.445  -4.445  11.594  1.00  0.00           H  
ATOM    117  N   LYS A   8     -14.067  -3.391  10.886  1.00  0.00           N  
ATOM    118  CA  LYS A   8     -15.474  -3.289  10.560  1.00  0.00           C  
ATOM    119  C   LYS A   8     -15.764  -2.054   9.714  1.00  0.00           C  
ATOM    120  O   LYS A   8     -16.487  -2.156   8.719  1.00  0.00           O  
ATOM    121  CB  LYS A   8     -16.304  -3.283  11.847  1.00  0.00           C  
ATOM    122  CG  LYS A   8     -17.837  -3.141  11.683  1.00  0.00           C  
ATOM    123  CD  LYS A   8     -18.458  -4.274  10.869  1.00  0.00           C  
ATOM    124  CE  LYS A   8     -19.975  -4.416  11.130  1.00  0.00           C  
ATOM    125  NZ  LYS A   8     -20.734  -3.133  10.933  1.00  0.00           N  
ATOM    126  H   LYS A   8     -13.771  -3.351  11.867  1.00  0.00           H  
ATOM    127  HA  LYS A   8     -15.748  -4.166   9.974  1.00  0.00           H  
ATOM    128 1HB  LYS A   8     -16.108  -4.201  12.400  1.00  0.00           H  
ATOM    129 2HB  LYS A   8     -15.961  -2.458  12.476  1.00  0.00           H  
ATOM    130 1HG  LYS A   8     -18.293  -3.122  12.671  1.00  0.00           H  
ATOM    131 2HG  LYS A   8     -18.056  -2.195  11.183  1.00  0.00           H  
ATOM    132 1HD  LYS A   8     -18.319  -4.064   9.799  1.00  0.00           H  
ATOM    133 2HD  LYS A   8     -17.965  -5.215  11.103  1.00  0.00           H  
ATOM    134 1HE  LYS A   8     -20.367  -5.157  10.435  1.00  0.00           H  
ATOM    135 2HE  LYS A   8     -20.133  -4.768  12.148  1.00  0.00           H  
ATOM    136 1HZ  LYS A   8     -21.712  -3.288  11.096  1.00  0.00           H  
ATOM    137 2HZ  LYS A   8     -20.401  -2.435  11.568  1.00  0.00           H  
ATOM    138 3HZ  LYS A   8     -20.613  -2.770   9.977  1.00  0.00           H  
ATOM    139  N   LYS A   9     -15.173  -0.904  10.059  1.00  0.00           N  
ATOM    140  CA  LYS A   9     -15.417   0.303   9.293  1.00  0.00           C  
ATOM    141  C   LYS A   9     -14.968   0.164   7.847  1.00  0.00           C  
ATOM    142  O   LYS A   9     -15.725   0.497   6.935  1.00  0.00           O  
ATOM    143  CB  LYS A   9     -14.708   1.492   9.944  1.00  0.00           C  
ATOM    144  CG  LYS A   9     -14.908   2.831   9.241  1.00  0.00           C  
ATOM    145  CD  LYS A   9     -14.233   3.965  10.013  1.00  0.00           C  
ATOM    146  CE  LYS A   9     -14.385   5.304   9.298  1.00  0.00           C  
ATOM    147  NZ  LYS A   9     -13.744   6.419  10.060  1.00  0.00           N  
ATOM    148  H   LYS A   9     -14.587  -0.843  10.898  1.00  0.00           H  
ATOM    149  HA  LYS A   9     -16.490   0.494   9.294  1.00  0.00           H  
ATOM    150 1HB  LYS A   9     -15.051   1.591  10.975  1.00  0.00           H  
ATOM    151 2HB  LYS A   9     -13.635   1.286   9.983  1.00  0.00           H  
ATOM    152 1HG  LYS A   9     -14.461   2.773   8.255  1.00  0.00           H  
ATOM    153 2HG  LYS A   9     -15.972   3.038   9.130  1.00  0.00           H  
ATOM    154 1HD  LYS A   9     -14.675   4.039  11.008  1.00  0.00           H  
ATOM    155 2HD  LYS A   9     -13.173   3.738  10.123  1.00  0.00           H  
ATOM    156 1HE  LYS A   9     -13.919   5.238   8.317  1.00  0.00           H  
ATOM    157 2HE  LYS A   9     -15.444   5.525   9.172  1.00  0.00           H  
ATOM    158 1HZ  LYS A   9     -13.863   7.287   9.556  1.00  0.00           H  
ATOM    159 2HZ  LYS A   9     -14.175   6.498  10.971  1.00  0.00           H  
ATOM    160 3HZ  LYS A   9     -12.757   6.230  10.172  1.00  0.00           H  
ATOM    161  N   LEU A  10     -13.764  -0.364   7.624  1.00  0.00           N  
ATOM    162  CA  LEU A  10     -13.251  -0.495   6.269  1.00  0.00           C  
ATOM    163  C   LEU A  10     -14.048  -1.514   5.465  1.00  0.00           C  
ATOM    164  O   LEU A  10     -14.280  -1.315   4.264  1.00  0.00           O  
ATOM    165  CB  LEU A  10     -11.768  -0.849   6.329  1.00  0.00           C  
ATOM    166  CG  LEU A  10     -10.807   0.265   6.857  1.00  0.00           C  
ATOM    167  CD1 LEU A  10      -9.417  -0.312   7.046  1.00  0.00           C  
ATOM    168  CD2 LEU A  10     -10.736   1.403   5.866  1.00  0.00           C  
ATOM    169  H   LEU A  10     -13.179  -0.642   8.421  1.00  0.00           H  
ATOM    170  HA  LEU A  10     -13.368   0.455   5.772  1.00  0.00           H  
ATOM    171 1HB  LEU A  10     -11.684  -1.685   7.014  1.00  0.00           H  
ATOM    172 2HB  LEU A  10     -11.425  -1.156   5.347  1.00  0.00           H  
ATOM    173  HG  LEU A  10     -11.167   0.633   7.820  1.00  0.00           H  
ATOM    174 1HD1 LEU A  10      -8.762   0.455   7.417  1.00  0.00           H  
ATOM    175 2HD1 LEU A  10      -9.453  -1.114   7.763  1.00  0.00           H  
ATOM    176 3HD1 LEU A  10      -9.047  -0.682   6.093  1.00  0.00           H  
ATOM    177 1HD2 LEU A  10     -10.058   2.163   6.244  1.00  0.00           H  
ATOM    178 2HD2 LEU A  10     -10.365   1.011   4.933  1.00  0.00           H  
ATOM    179 3HD2 LEU A  10     -11.701   1.852   5.711  1.00  0.00           H  
ATOM    180  N   THR A  11     -14.517  -2.578   6.132  1.00  0.00           N  
ATOM    181  CA  THR A  11     -15.311  -3.595   5.463  1.00  0.00           C  
ATOM    182  C   THR A  11     -16.614  -2.970   4.966  1.00  0.00           C  
ATOM    183  O   THR A  11     -16.990  -3.167   3.801  1.00  0.00           O  
ATOM    184  CB  THR A  11     -15.671  -4.756   6.429  1.00  0.00           C  
ATOM    185  OG1 THR A  11     -14.488  -5.380   6.911  1.00  0.00           O  
ATOM    186  CG2 THR A  11     -16.473  -5.794   5.692  1.00  0.00           C  
ATOM    187  H   THR A  11     -14.262  -2.722   7.112  1.00  0.00           H  
ATOM    188  HA  THR A  11     -14.755  -3.984   4.615  1.00  0.00           H  
ATOM    189  HB  THR A  11     -16.247  -4.374   7.272  1.00  0.00           H  
ATOM    190  HG1 THR A  11     -14.015  -4.744   7.492  1.00  0.00           H  
ATOM    191 1HG2 THR A  11     -16.714  -6.608   6.371  1.00  0.00           H  
ATOM    192 2HG2 THR A  11     -17.388  -5.354   5.322  1.00  0.00           H  
ATOM    193 3HG2 THR A  11     -15.891  -6.171   4.863  1.00  0.00           H  
ATOM    194  N   ASP A  12     -17.274  -2.167   5.817  1.00  0.00           N  
ATOM    195  CA  ASP A  12     -18.532  -1.528   5.443  1.00  0.00           C  
ATOM    196  C   ASP A  12     -18.343  -0.457   4.383  1.00  0.00           C  
ATOM    197  O   ASP A  12     -19.204  -0.291   3.516  1.00  0.00           O  
ATOM    198  CB  ASP A  12     -19.244  -0.933   6.655  1.00  0.00           C  
ATOM    199  CG  ASP A  12     -19.905  -1.986   7.576  1.00  0.00           C  
ATOM    200  OD1 ASP A  12     -20.064  -3.117   7.178  1.00  0.00           O  
ATOM    201  OD2 ASP A  12     -20.268  -1.630   8.680  1.00  0.00           O  
ATOM    202  H   ASP A  12     -16.922  -2.061   6.778  1.00  0.00           H  
ATOM    203  HA  ASP A  12     -19.183  -2.296   5.029  1.00  0.00           H  
ATOM    204 1HB  ASP A  12     -18.512  -0.371   7.247  1.00  0.00           H  
ATOM    205 2HB  ASP A  12     -20.004  -0.228   6.320  1.00  0.00           H  
ATOM    206  N   ILE A  13     -17.214   0.253   4.405  1.00  0.00           N  
ATOM    207  CA  ILE A  13     -16.987   1.257   3.377  1.00  0.00           C  
ATOM    208  C   ILE A  13     -16.908   0.584   2.026  1.00  0.00           C  
ATOM    209  O   ILE A  13     -17.531   1.048   1.064  1.00  0.00           O  
ATOM    210  CB  ILE A  13     -15.684   2.049   3.638  1.00  0.00           C  
ATOM    211  CG1 ILE A  13     -15.865   2.942   4.875  1.00  0.00           C  
ATOM    212  CG2 ILE A  13     -15.284   2.858   2.396  1.00  0.00           C  
ATOM    213  CD1 ILE A  13     -14.575   3.515   5.429  1.00  0.00           C  
ATOM    214  H   ILE A  13     -16.552   0.130   5.177  1.00  0.00           H  
ATOM    215  HA  ILE A  13     -17.825   1.949   3.371  1.00  0.00           H  
ATOM    216  HB  ILE A  13     -14.886   1.345   3.873  1.00  0.00           H  
ATOM    217 1HG1 ILE A  13     -16.513   3.774   4.603  1.00  0.00           H  
ATOM    218 2HG1 ILE A  13     -16.359   2.377   5.649  1.00  0.00           H  
ATOM    219 1HG2 ILE A  13     -14.364   3.397   2.574  1.00  0.00           H  
ATOM    220 2HG2 ILE A  13     -15.128   2.195   1.551  1.00  0.00           H  
ATOM    221 3HG2 ILE A  13     -16.079   3.566   2.163  1.00  0.00           H  
ATOM    222 1HD1 ILE A  13     -14.809   4.132   6.288  1.00  0.00           H  
ATOM    223 2HD1 ILE A  13     -13.927   2.708   5.735  1.00  0.00           H  
ATOM    224 3HD1 ILE A  13     -14.072   4.120   4.689  1.00  0.00           H  
ATOM    225  N   ALA A  14     -16.141  -0.498   1.935  1.00  0.00           N  
ATOM    226  CA  ALA A  14     -16.022  -1.202   0.679  1.00  0.00           C  
ATOM    227  C   ALA A  14     -17.337  -1.836   0.235  1.00  0.00           C  
ATOM    228  O   ALA A  14     -17.630  -1.872  -0.962  1.00  0.00           O  
ATOM    229  CB  ALA A  14     -14.972  -2.251   0.804  1.00  0.00           C  
ATOM    230  H   ALA A  14     -15.620  -0.824   2.762  1.00  0.00           H  
ATOM    231  HA  ALA A  14     -15.721  -0.483  -0.077  1.00  0.00           H  
ATOM    232 1HB  ALA A  14     -14.850  -2.760  -0.139  1.00  0.00           H  
ATOM    233 2HB  ALA A  14     -14.049  -1.758   1.089  1.00  0.00           H  
ATOM    234 3HB  ALA A  14     -15.267  -2.968   1.575  1.00  0.00           H  
ATOM    235  N   ARG A  15     -18.134  -2.362   1.173  1.00  0.00           N  
ATOM    236  CA  ARG A  15     -19.384  -2.996   0.776  1.00  0.00           C  
ATOM    237  C   ARG A  15     -20.420  -1.991   0.292  1.00  0.00           C  
ATOM    238  O   ARG A  15     -21.121  -2.260  -0.691  1.00  0.00           O  
ATOM    239  CB  ARG A  15     -19.941  -3.846   1.901  1.00  0.00           C  
ATOM    240  CG  ARG A  15     -19.152  -5.120   2.152  1.00  0.00           C  
ATOM    241  CD  ARG A  15     -19.641  -5.884   3.304  1.00  0.00           C  
ATOM    242  NE  ARG A  15     -18.884  -7.132   3.474  1.00  0.00           N  
ATOM    243  CZ  ARG A  15     -18.950  -7.952   4.545  1.00  0.00           C  
ATOM    244  NH1 ARG A  15     -19.730  -7.659   5.566  1.00  0.00           N  
ATOM    245  NH2 ARG A  15     -18.224  -9.058   4.566  1.00  0.00           N  
ATOM    246  H   ARG A  15     -17.836  -2.374   2.155  1.00  0.00           H  
ATOM    247  HA  ARG A  15     -19.168  -3.673  -0.047  1.00  0.00           H  
ATOM    248 1HB  ARG A  15     -19.939  -3.265   2.824  1.00  0.00           H  
ATOM    249 2HB  ARG A  15     -20.971  -4.118   1.681  1.00  0.00           H  
ATOM    250 1HG  ARG A  15     -19.219  -5.758   1.273  1.00  0.00           H  
ATOM    251 2HG  ARG A  15     -18.113  -4.867   2.337  1.00  0.00           H  
ATOM    252 1HD  ARG A  15     -19.525  -5.276   4.202  1.00  0.00           H  
ATOM    253 2HD  ARG A  15     -20.691  -6.132   3.160  1.00  0.00           H  
ATOM    254  HE  ARG A  15     -18.271  -7.409   2.718  1.00  0.00           H  
ATOM    255 1HH1 ARG A  15     -20.286  -6.815   5.558  1.00  0.00           H  
ATOM    256 2HH1 ARG A  15     -19.774  -8.275   6.365  1.00  0.00           H  
ATOM    257 1HH2 ARG A  15     -17.632  -9.287   3.780  1.00  0.00           H  
ATOM    258 2HH2 ARG A  15     -18.266  -9.678   5.362  1.00  0.00           H  
ATOM    259  N   GLU A  16     -20.506  -0.824   0.934  1.00  0.00           N  
ATOM    260  CA  GLU A  16     -21.465   0.160   0.467  1.00  0.00           C  
ATOM    261  C   GLU A  16     -20.981   0.720  -0.865  1.00  0.00           C  
ATOM    262  O   GLU A  16     -21.776   1.006  -1.765  1.00  0.00           O  
ATOM    263  CB  GLU A  16     -21.686   1.255   1.512  1.00  0.00           C  
ATOM    264  CG  GLU A  16     -22.430   0.761   2.768  1.00  0.00           C  
ATOM    265  CD  GLU A  16     -23.823   0.250   2.453  1.00  0.00           C  
ATOM    266  OE1 GLU A  16     -24.575   0.973   1.852  1.00  0.00           O  
ATOM    267  OE2 GLU A  16     -24.125  -0.879   2.799  1.00  0.00           O  
ATOM    268  H   GLU A  16     -19.938  -0.636   1.766  1.00  0.00           H  
ATOM    269  HA  GLU A  16     -22.418  -0.337   0.297  1.00  0.00           H  
ATOM    270 1HB  GLU A  16     -20.716   1.648   1.831  1.00  0.00           H  
ATOM    271 2HB  GLU A  16     -22.250   2.076   1.073  1.00  0.00           H  
ATOM    272 1HG  GLU A  16     -21.853  -0.046   3.221  1.00  0.00           H  
ATOM    273 2HG  GLU A  16     -22.494   1.574   3.489  1.00  0.00           H  
ATOM    274  N   ALA A  17     -19.659   0.864  -1.020  1.00  0.00           N  
ATOM    275  CA  ALA A  17     -19.119   1.330  -2.278  1.00  0.00           C  
ATOM    276  C   ALA A  17     -19.421   0.309  -3.388  1.00  0.00           C  
ATOM    277  O   ALA A  17     -19.826   0.685  -4.496  1.00  0.00           O  
ATOM    278  CB  ALA A  17     -17.643   1.553  -2.107  1.00  0.00           C  
ATOM    279  H   ALA A  17     -19.012   0.680  -0.249  1.00  0.00           H  
ATOM    280  HA  ALA A  17     -19.599   2.269  -2.540  1.00  0.00           H  
ATOM    281 1HB  ALA A  17     -17.214   1.914  -3.030  1.00  0.00           H  
ATOM    282 2HB  ALA A  17     -17.494   2.275  -1.322  1.00  0.00           H  
ATOM    283 3HB  ALA A  17     -17.186   0.624  -1.823  1.00  0.00           H  
ATOM    284  N   TYR A  18     -19.328  -0.987  -3.076  1.00  0.00           N  
ATOM    285  CA  TYR A  18     -19.642  -2.054  -4.020  1.00  0.00           C  
ATOM    286  C   TYR A  18     -21.038  -1.951  -4.571  1.00  0.00           C  
ATOM    287  O   TYR A  18     -21.241  -1.975  -5.788  1.00  0.00           O  
ATOM    288  CB  TYR A  18     -19.413  -3.408  -3.379  1.00  0.00           C  
ATOM    289  CG  TYR A  18     -20.042  -4.514  -4.121  1.00  0.00           C  
ATOM    290  CD1 TYR A  18     -19.524  -4.981  -5.291  1.00  0.00           C  
ATOM    291  CD2 TYR A  18     -21.200  -5.071  -3.596  1.00  0.00           C  
ATOM    292  CE1 TYR A  18     -20.170  -5.984  -5.954  1.00  0.00           C  
ATOM    293  CE2 TYR A  18     -21.835  -6.083  -4.253  1.00  0.00           C  
ATOM    294  CZ  TYR A  18     -21.325  -6.540  -5.435  1.00  0.00           C  
ATOM    295  OH  TYR A  18     -21.962  -7.553  -6.116  1.00  0.00           O  
ATOM    296  H   TYR A  18     -18.947  -1.254  -2.164  1.00  0.00           H  
ATOM    297  HA  TYR A  18     -18.974  -1.966  -4.867  1.00  0.00           H  
ATOM    298 1HB  TYR A  18     -18.353  -3.587  -3.329  1.00  0.00           H  
ATOM    299 2HB  TYR A  18     -19.789  -3.413  -2.376  1.00  0.00           H  
ATOM    300  HD1 TYR A  18     -18.628  -4.554  -5.697  1.00  0.00           H  
ATOM    301  HD2 TYR A  18     -21.606  -4.692  -2.655  1.00  0.00           H  
ATOM    302  HE1 TYR A  18     -19.787  -6.339  -6.882  1.00  0.00           H  
ATOM    303  HE2 TYR A  18     -22.745  -6.517  -3.842  1.00  0.00           H  
ATOM    304  HH  TYR A  18     -22.746  -7.823  -5.630  1.00  0.00           H  
ATOM    305  N   LYS A  19     -21.996  -1.758  -3.682  1.00  0.00           N  
ATOM    306  CA  LYS A  19     -23.405  -1.680  -4.029  1.00  0.00           C  
ATOM    307  C   LYS A  19     -23.730  -0.564  -5.020  1.00  0.00           C  
ATOM    308  O   LYS A  19     -24.801  -0.578  -5.632  1.00  0.00           O  
ATOM    309  CB  LYS A  19     -24.241  -1.457  -2.770  1.00  0.00           C  
ATOM    310  CG  LYS A  19     -24.334  -2.633  -1.817  1.00  0.00           C  
ATOM    311  CD  LYS A  19     -25.119  -2.226  -0.569  1.00  0.00           C  
ATOM    312  CE  LYS A  19     -25.217  -3.347   0.451  1.00  0.00           C  
ATOM    313  NZ  LYS A  19     -25.886  -2.881   1.706  1.00  0.00           N  
ATOM    314  H   LYS A  19     -21.726  -1.744  -2.692  1.00  0.00           H  
ATOM    315  HA  LYS A  19     -23.692  -2.626  -4.486  1.00  0.00           H  
ATOM    316 1HB  LYS A  19     -23.809  -0.628  -2.209  1.00  0.00           H  
ATOM    317 2HB  LYS A  19     -25.251  -1.162  -3.053  1.00  0.00           H  
ATOM    318 1HG  LYS A  19     -24.839  -3.462  -2.311  1.00  0.00           H  
ATOM    319 2HG  LYS A  19     -23.341  -2.958  -1.532  1.00  0.00           H  
ATOM    320 1HD  LYS A  19     -24.626  -1.374  -0.093  1.00  0.00           H  
ATOM    321 2HD  LYS A  19     -26.123  -1.922  -0.855  1.00  0.00           H  
ATOM    322 1HE  LYS A  19     -25.787  -4.170   0.028  1.00  0.00           H  
ATOM    323 2HE  LYS A  19     -24.212  -3.697   0.697  1.00  0.00           H  
ATOM    324 1HZ  LYS A  19     -25.933  -3.633   2.371  1.00  0.00           H  
ATOM    325 2HZ  LYS A  19     -25.322  -2.102   2.109  1.00  0.00           H  
ATOM    326 3HZ  LYS A  19     -26.814  -2.552   1.504  1.00  0.00           H  
ATOM    327  N   HIS A  20     -22.865   0.449  -5.118  1.00  0.00           N  
ATOM    328  CA  HIS A  20     -23.104   1.577  -5.990  1.00  0.00           C  
ATOM    329  C   HIS A  20     -22.041   1.672  -7.088  1.00  0.00           C  
ATOM    330  O   HIS A  20     -21.922   2.706  -7.752  1.00  0.00           O  
ATOM    331  CB  HIS A  20     -23.125   2.855  -5.149  1.00  0.00           C  
ATOM    332  CG  HIS A  20     -24.231   2.860  -4.116  1.00  0.00           C  
ATOM    333  ND1 HIS A  20     -24.094   2.275  -2.864  1.00  0.00           N  
ATOM    334  CD2 HIS A  20     -25.486   3.363  -4.159  1.00  0.00           C  
ATOM    335  CE1 HIS A  20     -25.216   2.422  -2.188  1.00  0.00           C  
ATOM    336  NE2 HIS A  20     -26.081   3.082  -2.949  1.00  0.00           N  
ATOM    337  H   HIS A  20     -21.960   0.410  -4.644  1.00  0.00           H  
ATOM    338  HA  HIS A  20     -24.074   1.469  -6.472  1.00  0.00           H  
ATOM    339 1HB  HIS A  20     -22.168   2.954  -4.626  1.00  0.00           H  
ATOM    340 2HB  HIS A  20     -23.244   3.722  -5.795  1.00  0.00           H  
ATOM    341  HD1 HIS A  20     -23.270   1.789  -2.486  1.00  0.00           H  
ATOM    342  HD2 HIS A  20     -26.039   3.899  -4.929  1.00  0.00           H  
ATOM    343  HE1 HIS A  20     -25.301   2.024  -1.172  1.00  0.00           H  
ATOM    344  N   ASN A  21     -21.274   0.590  -7.276  1.00  0.00           N  
ATOM    345  CA  ASN A  21     -20.191   0.501  -8.258  1.00  0.00           C  
ATOM    346  C   ASN A  21     -19.141   1.605  -8.131  1.00  0.00           C  
ATOM    347  O   ASN A  21     -18.649   2.122  -9.138  1.00  0.00           O  
ATOM    348  CB  ASN A  21     -20.735   0.459  -9.675  1.00  0.00           C  
ATOM    349  CG  ASN A  21     -21.495  -0.794  -9.968  1.00  0.00           C  
ATOM    350  OD1 ASN A  21     -21.065  -1.905  -9.606  1.00  0.00           O  
ATOM    351  ND2 ASN A  21     -22.622  -0.645 -10.624  1.00  0.00           N  
ATOM    352  H   ASN A  21     -21.437  -0.237  -6.695  1.00  0.00           H  
ATOM    353  HA  ASN A  21     -19.677  -0.435  -8.073  1.00  0.00           H  
ATOM    354 1HB  ASN A  21     -21.384   1.315  -9.849  1.00  0.00           H  
ATOM    355 2HB  ASN A  21     -19.909   0.530 -10.381  1.00  0.00           H  
ATOM    356 1HD2 ASN A  21     -23.188  -1.436 -10.857  1.00  0.00           H  
ATOM    357 2HD2 ASN A  21     -22.921   0.272 -10.893  1.00  0.00           H  
ATOM    358  N   ASP A  22     -18.789   1.960  -6.899  1.00  0.00           N  
ATOM    359  CA  ASP A  22     -17.783   2.974  -6.633  1.00  0.00           C  
ATOM    360  C   ASP A  22     -16.388   2.375  -6.405  1.00  0.00           C  
ATOM    361  O   ASP A  22     -16.038   1.977  -5.284  1.00  0.00           O  
ATOM    362  CB  ASP A  22     -18.253   3.820  -5.442  1.00  0.00           C  
ATOM    363  CG  ASP A  22     -17.317   4.930  -5.058  1.00  0.00           C  
ATOM    364  OD1 ASP A  22     -16.189   4.889  -5.466  1.00  0.00           O  
ATOM    365  OD2 ASP A  22     -17.695   5.797  -4.317  1.00  0.00           O  
ATOM    366  H   ASP A  22     -19.226   1.498  -6.097  1.00  0.00           H  
ATOM    367  HA  ASP A  22     -17.727   3.629  -7.503  1.00  0.00           H  
ATOM    368 1HB  ASP A  22     -19.224   4.257  -5.685  1.00  0.00           H  
ATOM    369 2HB  ASP A  22     -18.406   3.178  -4.591  1.00  0.00           H  
ATOM    370  N   LYS A  23     -15.583   2.286  -7.472  1.00  0.00           N  
ATOM    371  CA  LYS A  23     -14.300   1.612  -7.337  1.00  0.00           C  
ATOM    372  C   LYS A  23     -13.285   2.451  -6.580  1.00  0.00           C  
ATOM    373  O   LYS A  23     -12.380   1.893  -5.951  1.00  0.00           O  
ATOM    374  CB  LYS A  23     -13.716   1.235  -8.705  1.00  0.00           C  
ATOM    375  CG  LYS A  23     -13.260   2.420  -9.557  1.00  0.00           C  
ATOM    376  CD  LYS A  23     -12.696   1.976 -10.878  1.00  0.00           C  
ATOM    377  CE  LYS A  23     -12.224   3.160 -11.703  1.00  0.00           C  
ATOM    378  NZ  LYS A  23     -11.637   2.730 -13.000  1.00  0.00           N  
ATOM    379  H   LYS A  23     -15.875   2.669  -8.365  1.00  0.00           H  
ATOM    380  HA  LYS A  23     -14.458   0.693  -6.773  1.00  0.00           H  
ATOM    381 1HB  LYS A  23     -12.860   0.571  -8.567  1.00  0.00           H  
ATOM    382 2HB  LYS A  23     -14.453   0.688  -9.278  1.00  0.00           H  
ATOM    383 1HG  LYS A  23     -14.094   3.101  -9.730  1.00  0.00           H  
ATOM    384 2HG  LYS A  23     -12.471   2.966  -9.046  1.00  0.00           H  
ATOM    385 1HD  LYS A  23     -11.840   1.338 -10.686  1.00  0.00           H  
ATOM    386 2HD  LYS A  23     -13.436   1.404 -11.437  1.00  0.00           H  
ATOM    387 1HE  LYS A  23     -13.074   3.813 -11.897  1.00  0.00           H  
ATOM    388 2HE  LYS A  23     -11.476   3.718 -11.140  1.00  0.00           H  
ATOM    389 1HZ  LYS A  23     -11.343   3.541 -13.518  1.00  0.00           H  
ATOM    390 2HZ  LYS A  23     -10.835   2.134 -12.826  1.00  0.00           H  
ATOM    391 3HZ  LYS A  23     -12.325   2.218 -13.532  1.00  0.00           H  
ATOM    392  N   GLU A  24     -13.415   3.784  -6.626  1.00  0.00           N  
ATOM    393  CA  GLU A  24     -12.453   4.631  -5.948  1.00  0.00           C  
ATOM    394  C   GLU A  24     -12.604   4.498  -4.441  1.00  0.00           C  
ATOM    395  O   GLU A  24     -11.606   4.363  -3.733  1.00  0.00           O  
ATOM    396  CB  GLU A  24     -12.605   6.082  -6.403  1.00  0.00           C  
ATOM    397  CG  GLU A  24     -12.219   6.335  -7.891  1.00  0.00           C  
ATOM    398  CD  GLU A  24     -13.303   5.924  -8.869  1.00  0.00           C  
ATOM    399  OE1 GLU A  24     -14.348   5.521  -8.417  1.00  0.00           O  
ATOM    400  OE2 GLU A  24     -13.088   6.011 -10.056  1.00  0.00           O  
ATOM    401  H   GLU A  24     -14.169   4.223  -7.172  1.00  0.00           H  
ATOM    402  HA  GLU A  24     -11.451   4.293  -6.216  1.00  0.00           H  
ATOM    403 1HB  GLU A  24     -13.642   6.397  -6.261  1.00  0.00           H  
ATOM    404 2HB  GLU A  24     -11.982   6.722  -5.780  1.00  0.00           H  
ATOM    405 1HG  GLU A  24     -12.003   7.394  -8.027  1.00  0.00           H  
ATOM    406 2HG  GLU A  24     -11.311   5.775  -8.114  1.00  0.00           H  
ATOM    407  N   THR A  25     -13.846   4.477  -3.948  1.00  0.00           N  
ATOM    408  CA  THR A  25     -14.063   4.321  -2.518  1.00  0.00           C  
ATOM    409  C   THR A  25     -13.590   2.946  -2.058  1.00  0.00           C  
ATOM    410  O   THR A  25     -12.988   2.829  -0.980  1.00  0.00           O  
ATOM    411  CB  THR A  25     -15.521   4.599  -2.076  1.00  0.00           C  
ATOM    412  OG1 THR A  25     -15.871   5.974  -2.330  1.00  0.00           O  
ATOM    413  CG2 THR A  25     -15.663   4.327  -0.613  1.00  0.00           C  
ATOM    414  H   THR A  25     -14.652   4.610  -4.574  1.00  0.00           H  
ATOM    415  HA  THR A  25     -13.451   5.060  -2.007  1.00  0.00           H  
ATOM    416  HB  THR A  25     -16.193   3.966  -2.627  1.00  0.00           H  
ATOM    417  HG1 THR A  25     -16.336   6.040  -3.200  1.00  0.00           H  
ATOM    418 1HG2 THR A  25     -16.689   4.526  -0.310  1.00  0.00           H  
ATOM    419 2HG2 THR A  25     -15.431   3.293  -0.419  1.00  0.00           H  
ATOM    420 3HG2 THR A  25     -14.986   4.970  -0.054  1.00  0.00           H  
ATOM    421  N   ILE A  26     -13.833   1.897  -2.861  1.00  0.00           N  
ATOM    422  CA  ILE A  26     -13.393   0.583  -2.422  1.00  0.00           C  
ATOM    423  C   ILE A  26     -11.870   0.573  -2.338  1.00  0.00           C  
ATOM    424  O   ILE A  26     -11.321   0.082  -1.349  1.00  0.00           O  
ATOM    425  CB  ILE A  26     -13.809  -0.560  -3.376  1.00  0.00           C  
ATOM    426  CG1 ILE A  26     -15.283  -0.715  -3.386  1.00  0.00           C  
ATOM    427  CG2 ILE A  26     -13.213  -1.847  -2.864  1.00  0.00           C  
ATOM    428  CD1 ILE A  26     -15.825  -1.595  -4.452  1.00  0.00           C  
ATOM    429  H   ILE A  26     -14.354   2.017  -3.739  1.00  0.00           H  
ATOM    430  HA  ILE A  26     -13.797   0.387  -1.433  1.00  0.00           H  
ATOM    431  HB  ILE A  26     -13.470  -0.350  -4.391  1.00  0.00           H  
ATOM    432 1HG1 ILE A  26     -15.614  -1.098  -2.430  1.00  0.00           H  
ATOM    433 2HG1 ILE A  26     -15.701   0.251  -3.542  1.00  0.00           H  
ATOM    434 1HG2 ILE A  26     -13.493  -2.668  -3.468  1.00  0.00           H  
ATOM    435 2HG2 ILE A  26     -12.130  -1.801  -2.837  1.00  0.00           H  
ATOM    436 3HG2 ILE A  26     -13.594  -2.000  -1.886  1.00  0.00           H  
ATOM    437 1HD1 ILE A  26     -16.877  -1.590  -4.373  1.00  0.00           H  
ATOM    438 2HD1 ILE A  26     -15.527  -1.199  -5.419  1.00  0.00           H  
ATOM    439 3HD1 ILE A  26     -15.478  -2.600  -4.353  1.00  0.00           H  
ATOM    440  N   GLU A  27     -11.176   1.094  -3.360  1.00  0.00           N  
ATOM    441  CA  GLU A  27      -9.725   1.086  -3.301  1.00  0.00           C  
ATOM    442  C   GLU A  27      -9.207   1.888  -2.108  1.00  0.00           C  
ATOM    443  O   GLU A  27      -8.251   1.468  -1.459  1.00  0.00           O  
ATOM    444  CB  GLU A  27      -9.077   1.586  -4.587  1.00  0.00           C  
ATOM    445  CG  GLU A  27      -7.548   1.460  -4.535  1.00  0.00           C  
ATOM    446  CD  GLU A  27      -6.829   1.825  -5.787  1.00  0.00           C  
ATOM    447  OE1 GLU A  27      -7.448   2.000  -6.801  1.00  0.00           O  
ATOM    448  OE2 GLU A  27      -5.622   1.961  -5.707  1.00  0.00           O  
ATOM    449  H   GLU A  27     -11.654   1.483  -4.180  1.00  0.00           H  
ATOM    450  HA  GLU A  27      -9.408   0.055  -3.175  1.00  0.00           H  
ATOM    451 1HB  GLU A  27      -9.454   1.019  -5.437  1.00  0.00           H  
ATOM    452 2HB  GLU A  27      -9.340   2.635  -4.744  1.00  0.00           H  
ATOM    453 1HG  GLU A  27      -7.193   2.109  -3.751  1.00  0.00           H  
ATOM    454 2HG  GLU A  27      -7.291   0.438  -4.258  1.00  0.00           H  
ATOM    455  N   LYS A  28      -9.821   3.024  -1.775  1.00  0.00           N  
ATOM    456  CA  LYS A  28      -9.329   3.767  -0.619  1.00  0.00           C  
ATOM    457  C   LYS A  28      -9.406   2.896   0.640  1.00  0.00           C  
ATOM    458  O   LYS A  28      -8.456   2.862   1.438  1.00  0.00           O  
ATOM    459  CB  LYS A  28     -10.136   5.049  -0.438  1.00  0.00           C  
ATOM    460  CG  LYS A  28      -9.863   6.100  -1.513  1.00  0.00           C  
ATOM    461  CD  LYS A  28     -10.759   7.322  -1.360  1.00  0.00           C  
ATOM    462  CE  LYS A  28     -10.568   8.291  -2.521  1.00  0.00           C  
ATOM    463  NZ  LYS A  28     -11.485   9.459  -2.431  1.00  0.00           N  
ATOM    464  H   LYS A  28     -10.585   3.390  -2.353  1.00  0.00           H  
ATOM    465  HA  LYS A  28      -8.288   4.027  -0.790  1.00  0.00           H  
ATOM    466 1HB  LYS A  28     -11.201   4.807  -0.463  1.00  0.00           H  
ATOM    467 2HB  LYS A  28      -9.917   5.484   0.536  1.00  0.00           H  
ATOM    468 1HG  LYS A  28      -8.826   6.420  -1.425  1.00  0.00           H  
ATOM    469 2HG  LYS A  28      -9.995   5.671  -2.494  1.00  0.00           H  
ATOM    470 1HD  LYS A  28     -11.803   7.009  -1.327  1.00  0.00           H  
ATOM    471 2HD  LYS A  28     -10.519   7.838  -0.430  1.00  0.00           H  
ATOM    472 1HE  LYS A  28      -9.541   8.653  -2.521  1.00  0.00           H  
ATOM    473 2HE  LYS A  28     -10.761   7.763  -3.457  1.00  0.00           H  
ATOM    474 1HZ  LYS A  28     -11.323  10.081  -3.205  1.00  0.00           H  
ATOM    475 2HZ  LYS A  28     -12.441   9.155  -2.436  1.00  0.00           H  
ATOM    476 3HZ  LYS A  28     -11.293   9.980  -1.562  1.00  0.00           H  
ATOM    477  N   ALA A  29     -10.511   2.150   0.800  1.00  0.00           N  
ATOM    478  CA  ALA A  29     -10.647   1.251   1.941  1.00  0.00           C  
ATOM    479  C   ALA A  29      -9.573   0.153   1.894  1.00  0.00           C  
ATOM    480  O   ALA A  29      -9.021  -0.238   2.929  1.00  0.00           O  
ATOM    481  CB  ALA A  29     -12.039   0.625   1.971  1.00  0.00           C  
ATOM    482  H   ALA A  29     -11.288   2.262   0.132  1.00  0.00           H  
ATOM    483  HA  ALA A  29     -10.501   1.839   2.841  1.00  0.00           H  
ATOM    484 1HB  ALA A  29     -12.140  -0.022   2.844  1.00  0.00           H  
ATOM    485 2HB  ALA A  29     -12.781   1.409   2.017  1.00  0.00           H  
ATOM    486 3HB  ALA A  29     -12.190   0.039   1.065  1.00  0.00           H  
ATOM    487  N   LEU A  30      -9.245  -0.300   0.674  1.00  0.00           N  
ATOM    488  CA  LEU A  30      -8.273  -1.366   0.440  1.00  0.00           C  
ATOM    489  C   LEU A  30      -6.883  -0.919   0.849  1.00  0.00           C  
ATOM    490  O   LEU A  30      -6.144  -1.678   1.484  1.00  0.00           O  
ATOM    491  CB  LEU A  30      -8.238  -1.708  -1.069  1.00  0.00           C  
ATOM    492  CG  LEU A  30      -7.391  -2.877  -1.551  1.00  0.00           C  
ATOM    493  CD1 LEU A  30      -7.883  -4.166  -0.921  1.00  0.00           C  
ATOM    494  CD2 LEU A  30      -7.486  -2.963  -3.074  1.00  0.00           C  
ATOM    495  H   LEU A  30      -9.784   0.062  -0.120  1.00  0.00           H  
ATOM    496  HA  LEU A  30      -8.561  -2.227   1.034  1.00  0.00           H  
ATOM    497 1HB  LEU A  30      -9.237  -1.813  -1.443  1.00  0.00           H  
ATOM    498 2HB  LEU A  30      -7.807  -0.861  -1.564  1.00  0.00           H  
ATOM    499  HG  LEU A  30      -6.363  -2.717  -1.265  1.00  0.00           H  
ATOM    500 1HD1 LEU A  30      -7.289  -4.997  -1.272  1.00  0.00           H  
ATOM    501 2HD1 LEU A  30      -7.816  -4.124   0.155  1.00  0.00           H  
ATOM    502 3HD1 LEU A  30      -8.896  -4.321  -1.205  1.00  0.00           H  
ATOM    503 1HD2 LEU A  30      -6.875  -3.785  -3.428  1.00  0.00           H  
ATOM    504 2HD2 LEU A  30      -8.526  -3.124  -3.356  1.00  0.00           H  
ATOM    505 3HD2 LEU A  30      -7.127  -2.029  -3.515  1.00  0.00           H  
ATOM    506  N   ARG A  31      -6.545   0.326   0.509  1.00  0.00           N  
ATOM    507  CA  ARG A  31      -5.248   0.896   0.824  1.00  0.00           C  
ATOM    508  C   ARG A  31      -5.092   1.025   2.338  1.00  0.00           C  
ATOM    509  O   ARG A  31      -4.020   0.736   2.883  1.00  0.00           O  
ATOM    510  CB  ARG A  31      -5.121   2.256   0.179  1.00  0.00           C  
ATOM    511  CG  ARG A  31      -5.023   2.265  -1.335  1.00  0.00           C  
ATOM    512  CD  ARG A  31      -5.078   3.654  -1.853  1.00  0.00           C  
ATOM    513  NE  ARG A  31      -5.016   3.722  -3.309  1.00  0.00           N  
ATOM    514  CZ  ARG A  31      -5.011   4.853  -4.036  1.00  0.00           C  
ATOM    515  NH1 ARG A  31      -5.039   6.039  -3.454  1.00  0.00           N  
ATOM    516  NH2 ARG A  31      -4.977   4.750  -5.349  1.00  0.00           N  
ATOM    517  H   ARG A  31      -7.215   0.857  -0.056  1.00  0.00           H  
ATOM    518  HA  ARG A  31      -4.471   0.239   0.438  1.00  0.00           H  
ATOM    519 1HB  ARG A  31      -5.951   2.894   0.481  1.00  0.00           H  
ATOM    520 2HB  ARG A  31      -4.215   2.692   0.530  1.00  0.00           H  
ATOM    521 1HG  ARG A  31      -4.083   1.823  -1.639  1.00  0.00           H  
ATOM    522 2HG  ARG A  31      -5.832   1.697  -1.766  1.00  0.00           H  
ATOM    523 1HD  ARG A  31      -6.018   4.095  -1.540  1.00  0.00           H  
ATOM    524 2HD  ARG A  31      -4.270   4.228  -1.446  1.00  0.00           H  
ATOM    525  HE  ARG A  31      -5.017   2.843  -3.855  1.00  0.00           H  
ATOM    526 1HH1 ARG A  31      -5.064   6.110  -2.452  1.00  0.00           H  
ATOM    527 2HH1 ARG A  31      -5.036   6.877  -4.017  1.00  0.00           H  
ATOM    528 1HH2 ARG A  31      -4.972   3.806  -5.766  1.00  0.00           H  
ATOM    529 2HH2 ARG A  31      -4.975   5.568  -5.932  1.00  0.00           H  
ATOM    530  N   TRP A  32      -6.165   1.421   3.031  1.00  0.00           N  
ATOM    531  CA  TRP A  32      -6.097   1.481   4.481  1.00  0.00           C  
ATOM    532  C   TRP A  32      -5.936   0.080   5.070  1.00  0.00           C  
ATOM    533  O   TRP A  32      -5.111  -0.133   5.961  1.00  0.00           O  
ATOM    534  CB  TRP A  32      -7.346   2.092   5.065  1.00  0.00           C  
ATOM    535  CG  TRP A  32      -7.422   3.563   5.114  1.00  0.00           C  
ATOM    536  CD1 TRP A  32      -8.236   4.381   4.393  1.00  0.00           C  
ATOM    537  CD2 TRP A  32      -6.677   4.417   5.999  1.00  0.00           C  
ATOM    538  NE1 TRP A  32      -8.055   5.681   4.784  1.00  0.00           N  
ATOM    539  CE2 TRP A  32      -7.113   5.714   5.777  1.00  0.00           C  
ATOM    540  CE3 TRP A  32      -5.706   4.182   6.963  1.00  0.00           C  
ATOM    541  CZ2 TRP A  32      -6.618   6.777   6.495  1.00  0.00           C  
ATOM    542  CZ3 TRP A  32      -5.198   5.247   7.682  1.00  0.00           C  
ATOM    543  CH2 TRP A  32      -5.645   6.510   7.457  1.00  0.00           C  
ATOM    544  H   TRP A  32      -7.012   1.722   2.533  1.00  0.00           H  
ATOM    545  HA  TRP A  32      -5.238   2.090   4.762  1.00  0.00           H  
ATOM    546 1HB  TRP A  32      -8.189   1.746   4.482  1.00  0.00           H  
ATOM    547 2HB  TRP A  32      -7.473   1.730   6.065  1.00  0.00           H  
ATOM    548  HD1 TRP A  32      -8.942   4.051   3.631  1.00  0.00           H  
ATOM    549  HE1 TRP A  32      -8.545   6.483   4.413  1.00  0.00           H  
ATOM    550  HE3 TRP A  32      -5.353   3.175   7.141  1.00  0.00           H  
ATOM    551  HZ2 TRP A  32      -6.963   7.798   6.326  1.00  0.00           H  
ATOM    552  HZ3 TRP A  32      -4.437   5.051   8.436  1.00  0.00           H  
ATOM    553  HH2 TRP A  32      -5.236   7.332   8.036  1.00  0.00           H  
ATOM    554  N   ALA A  33      -6.657  -0.909   4.535  1.00  0.00           N  
ATOM    555  CA  ALA A  33      -6.533  -2.265   5.045  1.00  0.00           C  
ATOM    556  C   ALA A  33      -5.103  -2.752   4.911  1.00  0.00           C  
ATOM    557  O   ALA A  33      -4.581  -3.429   5.796  1.00  0.00           O  
ATOM    558  CB  ALA A  33      -7.456  -3.198   4.299  1.00  0.00           C  
ATOM    559  H   ALA A  33      -7.351  -0.703   3.806  1.00  0.00           H  
ATOM    560  HA  ALA A  33      -6.796  -2.255   6.106  1.00  0.00           H  
ATOM    561 1HB  ALA A  33      -7.366  -4.206   4.699  1.00  0.00           H  
ATOM    562 2HB  ALA A  33      -8.466  -2.833   4.414  1.00  0.00           H  
ATOM    563 3HB  ALA A  33      -7.194  -3.206   3.245  1.00  0.00           H  
ATOM    564  N   ALA A  34      -4.469  -2.391   3.782  1.00  0.00           N  
ATOM    565  CA  ALA A  34      -3.093  -2.767   3.517  1.00  0.00           C  
ATOM    566  C   ALA A  34      -2.134  -2.125   4.519  1.00  0.00           C  
ATOM    567  O   ALA A  34      -1.200  -2.778   5.003  1.00  0.00           O  
ATOM    568  CB  ALA A  34      -2.732  -2.355   2.121  1.00  0.00           C  
ATOM    569  H   ALA A  34      -4.999  -1.887   3.066  1.00  0.00           H  
ATOM    570  HA  ALA A  34      -3.019  -3.847   3.600  1.00  0.00           H  
ATOM    571 1HB  ALA A  34      -1.755  -2.683   1.912  1.00  0.00           H  
ATOM    572 2HB  ALA A  34      -3.400  -2.804   1.443  1.00  0.00           H  
ATOM    573 3HB  ALA A  34      -2.794  -1.279   2.021  1.00  0.00           H  
ATOM    574  N   LEU A  35      -2.407  -0.870   4.888  1.00  0.00           N  
ATOM    575  CA  LEU A  35      -1.590  -0.174   5.869  1.00  0.00           C  
ATOM    576  C   LEU A  35      -1.612  -0.900   7.168  1.00  0.00           C  
ATOM    577  O   LEU A  35      -0.568  -1.180   7.757  1.00  0.00           O  
ATOM    578  CB  LEU A  35      -2.161   1.207   6.189  1.00  0.00           C  
ATOM    579  CG  LEU A  35      -1.450   2.030   7.316  1.00  0.00           C  
ATOM    580  CD1 LEU A  35      -0.041   2.470   6.888  1.00  0.00           C  
ATOM    581  CD2 LEU A  35      -2.343   3.152   7.726  1.00  0.00           C  
ATOM    582  H   LEU A  35      -3.152  -0.364   4.395  1.00  0.00           H  
ATOM    583  HA  LEU A  35      -0.572  -0.120   5.518  1.00  0.00           H  
ATOM    584 1HB  LEU A  35      -2.150   1.766   5.277  1.00  0.00           H  
ATOM    585 2HB  LEU A  35      -3.184   1.100   6.497  1.00  0.00           H  
ATOM    586  HG  LEU A  35      -1.325   1.393   8.189  1.00  0.00           H  
ATOM    587 1HD1 LEU A  35       0.437   3.013   7.705  1.00  0.00           H  
ATOM    588 2HD1 LEU A  35       0.566   1.601   6.648  1.00  0.00           H  
ATOM    589 3HD1 LEU A  35      -0.101   3.119   6.015  1.00  0.00           H  
ATOM    590 1HD2 LEU A  35      -1.890   3.665   8.533  1.00  0.00           H  
ATOM    591 2HD2 LEU A  35      -2.515   3.832   6.917  1.00  0.00           H  
ATOM    592 3HD2 LEU A  35      -3.287   2.735   8.057  1.00  0.00           H  
ATOM    593  N   PHE A  36      -2.804  -1.233   7.613  1.00  0.00           N  
ATOM    594  CA  PHE A  36      -2.953  -1.840   8.903  1.00  0.00           C  
ATOM    595  C   PHE A  36      -2.410  -3.270   8.884  1.00  0.00           C  
ATOM    596  O   PHE A  36      -1.840  -3.758   9.875  1.00  0.00           O  
ATOM    597  CB  PHE A  36      -4.393  -1.737   9.305  1.00  0.00           C  
ATOM    598  CG  PHE A  36      -4.854  -0.311   9.562  1.00  0.00           C  
ATOM    599  CD1 PHE A  36      -5.919   0.213   8.856  1.00  0.00           C  
ATOM    600  CD2 PHE A  36      -4.211   0.515  10.473  1.00  0.00           C  
ATOM    601  CE1 PHE A  36      -6.339   1.510   9.068  1.00  0.00           C  
ATOM    602  CE2 PHE A  36      -4.631   1.808  10.685  1.00  0.00           C  
ATOM    603  CZ  PHE A  36      -5.697   2.303   9.983  1.00  0.00           C  
ATOM    604  H   PHE A  36      -3.629  -0.985   7.054  1.00  0.00           H  
ATOM    605  HA  PHE A  36      -2.364  -1.270   9.612  1.00  0.00           H  
ATOM    606 1HB  PHE A  36      -5.002  -2.149   8.503  1.00  0.00           H  
ATOM    607 2HB  PHE A  36      -4.546  -2.308  10.186  1.00  0.00           H  
ATOM    608  HD1 PHE A  36      -6.433  -0.412   8.124  1.00  0.00           H  
ATOM    609  HD2 PHE A  36      -3.362   0.139  11.034  1.00  0.00           H  
ATOM    610  HE1 PHE A  36      -7.183   1.909   8.510  1.00  0.00           H  
ATOM    611  HE2 PHE A  36      -4.115   2.441  11.410  1.00  0.00           H  
ATOM    612  HZ  PHE A  36      -6.033   3.327  10.149  1.00  0.00           H  
ATOM    613  N   ALA A  37      -2.505  -3.939   7.735  1.00  0.00           N  
ATOM    614  CA  ALA A  37      -1.916  -5.259   7.629  1.00  0.00           C  
ATOM    615  C   ALA A  37      -0.399  -5.143   7.874  1.00  0.00           C  
ATOM    616  O   ALA A  37       0.200  -6.046   8.455  1.00  0.00           O  
ATOM    617  CB  ALA A  37      -2.214  -5.885   6.279  1.00  0.00           C  
ATOM    618  H   ALA A  37      -3.034  -3.552   6.946  1.00  0.00           H  
ATOM    619  HA  ALA A  37      -2.339  -5.888   8.408  1.00  0.00           H  
ATOM    620 1HB  ALA A  37      -1.772  -6.880   6.232  1.00  0.00           H  
ATOM    621 2HB  ALA A  37      -3.294  -5.957   6.144  1.00  0.00           H  
ATOM    622 3HB  ALA A  37      -1.793  -5.262   5.495  1.00  0.00           H  
ATOM    623  N   ARG A  38       0.230  -4.033   7.446  1.00  0.00           N  
ATOM    624  CA  ARG A  38       1.659  -3.855   7.689  1.00  0.00           C  
ATOM    625  C   ARG A  38       1.970  -3.268   9.087  1.00  0.00           C  
ATOM    626  O   ARG A  38       3.049  -3.534   9.625  1.00  0.00           O  
ATOM    627  CB  ARG A  38       2.311  -2.950   6.653  1.00  0.00           C  
ATOM    628  CG  ARG A  38       2.363  -3.484   5.220  1.00  0.00           C  
ATOM    629  CD  ARG A  38       3.158  -2.567   4.344  1.00  0.00           C  
ATOM    630  NE  ARG A  38       3.027  -2.878   2.914  1.00  0.00           N  
ATOM    631  CZ  ARG A  38       3.514  -2.091   1.912  1.00  0.00           C  
ATOM    632  NH1 ARG A  38       4.192  -1.007   2.165  1.00  0.00           N  
ATOM    633  NH2 ARG A  38       3.294  -2.352   0.634  1.00  0.00           N  
ATOM    634  H   ARG A  38      -0.299  -3.330   6.916  1.00  0.00           H  
ATOM    635  HA  ARG A  38       2.132  -4.834   7.624  1.00  0.00           H  
ATOM    636 1HB  ARG A  38       1.757  -2.008   6.619  1.00  0.00           H  
ATOM    637 2HB  ARG A  38       3.329  -2.718   6.960  1.00  0.00           H  
ATOM    638 1HG  ARG A  38       2.823  -4.470   5.208  1.00  0.00           H  
ATOM    639 2HG  ARG A  38       1.348  -3.548   4.818  1.00  0.00           H  
ATOM    640 1HD  ARG A  38       2.849  -1.542   4.511  1.00  0.00           H  
ATOM    641 2HD  ARG A  38       4.208  -2.665   4.610  1.00  0.00           H  
ATOM    642  HE  ARG A  38       2.480  -3.690   2.650  1.00  0.00           H  
ATOM    643 1HH1 ARG A  38       4.403  -0.676   3.097  1.00  0.00           H  
ATOM    644 2HH1 ARG A  38       4.488  -0.427   1.370  1.00  0.00           H  
ATOM    645 1HH2 ARG A  38       2.720  -3.131   0.305  1.00  0.00           H  
ATOM    646 2HH2 ARG A  38       3.649  -1.667  -0.046  1.00  0.00           H  
ATOM    647  N   GLN A  39       1.065  -2.433   9.648  1.00  0.00           N  
ATOM    648  CA  GLN A  39       1.315  -1.783  10.951  1.00  0.00           C  
ATOM    649  C   GLN A  39       0.914  -2.632  12.177  1.00  0.00           C  
ATOM    650  O   GLN A  39       1.571  -2.553  13.217  1.00  0.00           O  
ATOM    651  CB  GLN A  39       0.575  -0.434  11.041  1.00  0.00           C  
ATOM    652  CG  GLN A  39       1.010   0.620  10.015  1.00  0.00           C  
ATOM    653  CD  GLN A  39       2.447   1.009  10.091  1.00  0.00           C  
ATOM    654  OE1 GLN A  39       2.951   1.460  11.125  1.00  0.00           O  
ATOM    655  NE2 GLN A  39       3.129   0.822   8.973  1.00  0.00           N  
ATOM    656  H   GLN A  39       0.234  -2.202   9.103  1.00  0.00           H  
ATOM    657  HA  GLN A  39       2.381  -1.585  11.025  1.00  0.00           H  
ATOM    658 1HB  GLN A  39      -0.489  -0.603  10.906  1.00  0.00           H  
ATOM    659 2HB  GLN A  39       0.713  -0.014  12.035  1.00  0.00           H  
ATOM    660 1HG  GLN A  39       0.857   0.225   9.029  1.00  0.00           H  
ATOM    661 2HG  GLN A  39       0.403   1.515  10.151  1.00  0.00           H  
ATOM    662 1HE2 GLN A  39       4.117   1.065   8.893  1.00  0.00           H  
ATOM    663 2HE2 GLN A  39       2.686   0.440   8.167  1.00  0.00           H  
ATOM    664  N   TYR A  40      -0.147  -3.439  12.065  1.00  0.00           N  
ATOM    665  CA  TYR A  40      -0.606  -4.310  13.157  1.00  0.00           C  
ATOM    666  C   TYR A  40      -0.153  -5.751  12.969  1.00  0.00           C  
ATOM    667  O   TYR A  40       0.174  -6.439  13.934  1.00  0.00           O  
ATOM    668  CB  TYR A  40      -2.140  -4.347  13.271  1.00  0.00           C  
ATOM    669  CG  TYR A  40      -2.854  -3.145  13.842  1.00  0.00           C  
ATOM    670  CD1 TYR A  40      -3.357  -2.152  13.033  1.00  0.00           C  
ATOM    671  CD2 TYR A  40      -3.063  -3.092  15.209  1.00  0.00           C  
ATOM    672  CE1 TYR A  40      -4.066  -1.103  13.600  1.00  0.00           C  
ATOM    673  CE2 TYR A  40      -3.760  -2.048  15.765  1.00  0.00           C  
ATOM    674  CZ  TYR A  40      -4.262  -1.058  14.963  1.00  0.00           C  
ATOM    675  OH  TYR A  40      -4.965  -0.014  15.514  1.00  0.00           O  
ATOM    676  H   TYR A  40      -0.674  -3.440  11.200  1.00  0.00           H  
ATOM    677  HA  TYR A  40      -0.183  -3.946  14.093  1.00  0.00           H  
ATOM    678 1HB  TYR A  40      -2.550  -4.524  12.277  1.00  0.00           H  
ATOM    679 2HB  TYR A  40      -2.419  -5.206  13.876  1.00  0.00           H  
ATOM    680  HD1 TYR A  40      -3.202  -2.202  11.965  1.00  0.00           H  
ATOM    681  HD2 TYR A  40      -2.677  -3.886  15.848  1.00  0.00           H  
ATOM    682  HE1 TYR A  40      -4.477  -0.319  12.989  1.00  0.00           H  
ATOM    683  HE2 TYR A  40      -3.922  -2.012  16.843  1.00  0.00           H  
ATOM    684  HH  TYR A  40      -5.033  -0.141  16.464  1.00  0.00           H  
ATOM    685  N   ARG A  41      -0.175  -6.210  11.711  1.00  0.00           N  
ATOM    686  CA  ARG A  41       0.146  -7.595  11.300  1.00  0.00           C  
ATOM    687  C   ARG A  41      -0.857  -8.622  11.843  1.00  0.00           C  
ATOM    688  O   ARG A  41      -0.599  -9.831  11.892  1.00  0.00           O  
ATOM    689  CB  ARG A  41       1.560  -8.005  11.734  1.00  0.00           C  
ATOM    690  CG  ARG A  41       2.695  -7.528  10.838  1.00  0.00           C  
ATOM    691  CD  ARG A  41       3.131  -6.146  11.136  1.00  0.00           C  
ATOM    692  NE  ARG A  41       3.696  -6.002  12.465  1.00  0.00           N  
ATOM    693  CZ  ARG A  41       4.122  -4.837  12.997  1.00  0.00           C  
ATOM    694  NH1 ARG A  41       4.075  -3.719  12.295  1.00  0.00           N  
ATOM    695  NH2 ARG A  41       4.596  -4.820  14.237  1.00  0.00           N  
ATOM    696  H   ARG A  41      -0.494  -5.549  10.993  1.00  0.00           H  
ATOM    697  HA  ARG A  41       0.106  -7.642  10.215  1.00  0.00           H  
ATOM    698 1HB  ARG A  41       1.776  -7.681  12.733  1.00  0.00           H  
ATOM    699 2HB  ARG A  41       1.621  -9.089  11.742  1.00  0.00           H  
ATOM    700 1HG  ARG A  41       3.552  -8.187  10.954  1.00  0.00           H  
ATOM    701 2HG  ARG A  41       2.359  -7.546   9.799  1.00  0.00           H  
ATOM    702 1HD  ARG A  41       3.889  -5.859  10.411  1.00  0.00           H  
ATOM    703 2HD  ARG A  41       2.288  -5.476  11.052  1.00  0.00           H  
ATOM    704  HE  ARG A  41       3.753  -6.826  13.042  1.00  0.00           H  
ATOM    705 1HH1 ARG A  41       3.705  -3.711  11.330  1.00  0.00           H  
ATOM    706 2HH1 ARG A  41       4.383  -2.852  12.705  1.00  0.00           H  
ATOM    707 1HH2 ARG A  41       4.630  -5.673  14.775  1.00  0.00           H  
ATOM    708 2HH2 ARG A  41       4.916  -3.954  14.645  1.00  0.00           H  
ATOM    709  N   ASP A  42      -2.017  -8.117  12.212  1.00  0.00           N  
ATOM    710  CA  ASP A  42      -3.160  -8.861  12.680  1.00  0.00           C  
ATOM    711  C   ASP A  42      -3.884  -9.486  11.465  1.00  0.00           C  
ATOM    712  O   ASP A  42      -4.243  -8.743  10.533  1.00  0.00           O  
ATOM    713  CB  ASP A  42      -4.093  -7.978  13.525  1.00  0.00           C  
ATOM    714  CG  ASP A  42      -5.223  -8.762  14.181  1.00  0.00           C  
ATOM    715  OD1 ASP A  42      -5.828  -9.597  13.526  1.00  0.00           O  
ATOM    716  OD2 ASP A  42      -5.473  -8.529  15.340  1.00  0.00           O  
ATOM    717  H   ASP A  42      -2.089  -7.115  12.161  1.00  0.00           H  
ATOM    718  HA  ASP A  42      -2.793  -9.617  13.360  1.00  0.00           H  
ATOM    719 1HB  ASP A  42      -3.509  -7.495  14.314  1.00  0.00           H  
ATOM    720 2HB  ASP A  42      -4.520  -7.203  12.930  1.00  0.00           H  
ATOM    721  N   PRO A  43      -4.077 -10.827  11.407  1.00  0.00           N  
ATOM    722  CA  PRO A  43      -4.719 -11.563  10.325  1.00  0.00           C  
ATOM    723  C   PRO A  43      -6.064 -10.953   9.924  1.00  0.00           C  
ATOM    724  O   PRO A  43      -6.512 -11.171   8.796  1.00  0.00           O  
ATOM    725  CB  PRO A  43      -4.911 -12.957  10.936  1.00  0.00           C  
ATOM    726  CG  PRO A  43      -3.783 -13.097  11.929  1.00  0.00           C  
ATOM    727  CD  PRO A  43      -3.596 -11.713  12.512  1.00  0.00           C  
ATOM    728  HA  PRO A  43      -4.041 -11.604   9.464  1.00  0.00           H  
ATOM    729 1HB  PRO A  43      -5.905 -13.026  11.409  1.00  0.00           H  
ATOM    730 2HB  PRO A  43      -4.881 -13.724  10.146  1.00  0.00           H  
ATOM    731 1HG  PRO A  43      -4.048 -13.842  12.697  1.00  0.00           H  
ATOM    732 2HG  PRO A  43      -2.879 -13.472  11.427  1.00  0.00           H  
ATOM    733 1HD  PRO A  43      -4.205 -11.575  13.426  1.00  0.00           H  
ATOM    734 2HD  PRO A  43      -2.515 -11.591  12.689  1.00  0.00           H  
ATOM    735  N   LYS A  44      -6.719 -10.229  10.844  1.00  0.00           N  
ATOM    736  CA  LYS A  44      -7.998  -9.592  10.566  1.00  0.00           C  
ATOM    737  C   LYS A  44      -7.855  -8.547   9.458  1.00  0.00           C  
ATOM    738  O   LYS A  44      -8.792  -8.336   8.687  1.00  0.00           O  
ATOM    739  CB  LYS A  44      -8.548  -8.962  11.837  1.00  0.00           C  
ATOM    740  CG  LYS A  44      -9.030  -9.977  12.864  1.00  0.00           C  
ATOM    741  CD  LYS A  44      -9.409  -9.300  14.168  1.00  0.00           C  
ATOM    742  CE  LYS A  44      -9.986 -10.283  15.180  1.00  0.00           C  
ATOM    743  NZ  LYS A  44     -10.169  -9.650  16.516  1.00  0.00           N  
ATOM    744  H   LYS A  44      -6.312 -10.082  11.782  1.00  0.00           H  
ATOM    745  HA  LYS A  44      -8.697 -10.354  10.222  1.00  0.00           H  
ATOM    746 1HB  LYS A  44      -7.788  -8.325  12.297  1.00  0.00           H  
ATOM    747 2HB  LYS A  44      -9.396  -8.347  11.587  1.00  0.00           H  
ATOM    748 1HG  LYS A  44      -9.892 -10.514  12.470  1.00  0.00           H  
ATOM    749 2HG  LYS A  44      -8.228 -10.693  13.055  1.00  0.00           H  
ATOM    750 1HD  LYS A  44      -8.503  -8.873  14.597  1.00  0.00           H  
ATOM    751 2HD  LYS A  44     -10.126  -8.492  13.995  1.00  0.00           H  
ATOM    752 1HE  LYS A  44     -10.957 -10.616  14.817  1.00  0.00           H  
ATOM    753 2HE  LYS A  44      -9.329 -11.146  15.279  1.00  0.00           H  
ATOM    754 1HZ  LYS A  44     -10.574 -10.303  17.162  1.00  0.00           H  
ATOM    755 2HZ  LYS A  44      -9.274  -9.346  16.867  1.00  0.00           H  
ATOM    756 3HZ  LYS A  44     -10.781  -8.830  16.434  1.00  0.00           H  
ATOM    757  N   PHE A  45      -6.701  -7.859   9.387  1.00  0.00           N  
ATOM    758  CA  PHE A  45      -6.493  -6.844   8.361  1.00  0.00           C  
ATOM    759  C   PHE A  45      -6.129  -7.519   7.062  1.00  0.00           C  
ATOM    760  O   PHE A  45      -6.426  -7.011   5.979  1.00  0.00           O  
ATOM    761  CB  PHE A  45      -5.425  -5.847   8.748  1.00  0.00           C  
ATOM    762  CG  PHE A  45      -5.862  -4.950   9.809  1.00  0.00           C  
ATOM    763  CD1 PHE A  45      -5.380  -5.097  11.069  1.00  0.00           C  
ATOM    764  CD2 PHE A  45      -6.776  -3.958   9.556  1.00  0.00           C  
ATOM    765  CE1 PHE A  45      -5.787  -4.269  12.075  1.00  0.00           C  
ATOM    766  CE2 PHE A  45      -7.188  -3.125  10.549  1.00  0.00           C  
ATOM    767  CZ  PHE A  45      -6.699  -3.270  11.814  1.00  0.00           C  
ATOM    768  H   PHE A  45      -5.936  -8.062  10.033  1.00  0.00           H  
ATOM    769  HA  PHE A  45      -7.423  -6.299   8.227  1.00  0.00           H  
ATOM    770 1HB  PHE A  45      -4.542  -6.379   9.088  1.00  0.00           H  
ATOM    771 2HB  PHE A  45      -5.147  -5.246   7.879  1.00  0.00           H  
ATOM    772  HD1 PHE A  45      -4.661  -5.881  11.255  1.00  0.00           H  
ATOM    773  HD2 PHE A  45      -7.164  -3.835   8.557  1.00  0.00           H  
ATOM    774  HE1 PHE A  45      -5.385  -4.406  13.076  1.00  0.00           H  
ATOM    775  HE2 PHE A  45      -7.893  -2.365  10.331  1.00  0.00           H  
ATOM    776  HZ  PHE A  45      -7.031  -2.601  12.603  1.00  0.00           H  
ATOM    777  N   ARG A  46      -5.486  -8.680   7.161  1.00  0.00           N  
ATOM    778  CA  ARG A  46      -5.166  -9.410   5.936  1.00  0.00           C  
ATOM    779  C   ARG A  46      -6.469  -9.928   5.298  1.00  0.00           C  
ATOM    780  O   ARG A  46      -6.641  -9.859   4.070  1.00  0.00           O  
ATOM    781  CB  ARG A  46      -4.223 -10.564   6.202  1.00  0.00           C  
ATOM    782  CG  ARG A  46      -2.825 -10.152   6.591  1.00  0.00           C  
ATOM    783  CD  ARG A  46      -1.933 -11.323   6.713  1.00  0.00           C  
ATOM    784  NE  ARG A  46      -0.585 -10.938   7.085  1.00  0.00           N  
ATOM    785  CZ  ARG A  46      -0.146 -10.767   8.348  1.00  0.00           C  
ATOM    786  NH1 ARG A  46      -0.966 -10.930   9.374  1.00  0.00           N  
ATOM    787  NH2 ARG A  46       1.117 -10.438   8.529  1.00  0.00           N  
ATOM    788  H   ARG A  46      -5.209  -8.999   8.099  1.00  0.00           H  
ATOM    789  HA  ARG A  46      -4.682  -8.727   5.238  1.00  0.00           H  
ATOM    790 1HB  ARG A  46      -4.624 -11.183   6.998  1.00  0.00           H  
ATOM    791 2HB  ARG A  46      -4.153 -11.186   5.310  1.00  0.00           H  
ATOM    792 1HG  ARG A  46      -2.416  -9.487   5.832  1.00  0.00           H  
ATOM    793 2HG  ARG A  46      -2.857  -9.631   7.551  1.00  0.00           H  
ATOM    794 1HD  ARG A  46      -2.319 -12.021   7.453  1.00  0.00           H  
ATOM    795 2HD  ARG A  46      -1.876 -11.825   5.746  1.00  0.00           H  
ATOM    796  HE  ARG A  46       0.110 -10.803   6.317  1.00  0.00           H  
ATOM    797 1HH1 ARG A  46      -1.924 -11.176   9.213  1.00  0.00           H  
ATOM    798 2HH1 ARG A  46      -0.644 -10.786  10.342  1.00  0.00           H  
ATOM    799 1HH2 ARG A  46       1.723 -10.323   7.713  1.00  0.00           H  
ATOM    800 2HH2 ARG A  46       1.488 -10.315   9.457  1.00  0.00           H  
ATOM    801  N   GLU A  47      -7.410 -10.376   6.150  1.00  0.00           N  
ATOM    802  CA  GLU A  47      -8.713 -10.851   5.696  1.00  0.00           C  
ATOM    803  C   GLU A  47      -9.497  -9.674   5.144  1.00  0.00           C  
ATOM    804  O   GLU A  47     -10.173  -9.795   4.124  1.00  0.00           O  
ATOM    805  CB  GLU A  47      -9.485 -11.513   6.840  1.00  0.00           C  
ATOM    806  CG  GLU A  47     -10.873 -12.092   6.469  1.00  0.00           C  
ATOM    807  CD  GLU A  47     -10.823 -13.228   5.479  1.00  0.00           C  
ATOM    808  OE1 GLU A  47      -9.760 -13.758   5.259  1.00  0.00           O  
ATOM    809  OE2 GLU A  47     -11.855 -13.587   4.965  1.00  0.00           O  
ATOM    810  H   GLU A  47      -7.177 -10.446   7.145  1.00  0.00           H  
ATOM    811  HA  GLU A  47      -8.564 -11.580   4.899  1.00  0.00           H  
ATOM    812 1HB  GLU A  47      -8.883 -12.318   7.260  1.00  0.00           H  
ATOM    813 2HB  GLU A  47      -9.636 -10.780   7.635  1.00  0.00           H  
ATOM    814 1HG  GLU A  47     -11.356 -12.442   7.378  1.00  0.00           H  
ATOM    815 2HG  GLU A  47     -11.486 -11.293   6.056  1.00  0.00           H  
ATOM    816  N   LEU A  48      -9.371  -8.518   5.794  1.00  0.00           N  
ATOM    817  CA  LEU A  48     -10.036  -7.320   5.348  1.00  0.00           C  
ATOM    818  C   LEU A  48      -9.574  -6.932   3.961  1.00  0.00           C  
ATOM    819  O   LEU A  48     -10.400  -6.595   3.112  1.00  0.00           O  
ATOM    820  CB  LEU A  48      -9.680  -6.192   6.284  1.00  0.00           C  
ATOM    821  CG  LEU A  48     -10.212  -4.862   5.997  1.00  0.00           C  
ATOM    822  CD1 LEU A  48     -11.703  -4.837   6.065  1.00  0.00           C  
ATOM    823  CD2 LEU A  48      -9.597  -3.954   6.947  1.00  0.00           C  
ATOM    824  H   LEU A  48      -8.847  -8.485   6.669  1.00  0.00           H  
ATOM    825  HA  LEU A  48     -11.105  -7.506   5.340  1.00  0.00           H  
ATOM    826 1HB  LEU A  48      -9.962  -6.475   7.286  1.00  0.00           H  
ATOM    827 2HB  LEU A  48      -8.623  -6.084   6.263  1.00  0.00           H  
ATOM    828  HG  LEU A  48      -9.939  -4.574   5.012  1.00  0.00           H  
ATOM    829 1HD1 LEU A  48     -12.052  -3.843   5.862  1.00  0.00           H  
ATOM    830 2HD1 LEU A  48     -12.138  -5.515   5.334  1.00  0.00           H  
ATOM    831 3HD1 LEU A  48     -12.015  -5.123   7.050  1.00  0.00           H  
ATOM    832 1HD2 LEU A  48      -9.942  -2.988   6.744  1.00  0.00           H  
ATOM    833 2HD2 LEU A  48      -9.856  -4.247   7.925  1.00  0.00           H  
ATOM    834 3HD2 LEU A  48      -8.529  -3.993   6.837  1.00  0.00           H  
ATOM    835  N   PHE A  49      -8.255  -6.980   3.721  1.00  0.00           N  
ATOM    836  CA  PHE A  49      -7.717  -6.638   2.418  1.00  0.00           C  
ATOM    837  C   PHE A  49      -8.363  -7.563   1.398  1.00  0.00           C  
ATOM    838  O   PHE A  49      -8.832  -7.096   0.363  1.00  0.00           O  
ATOM    839  CB  PHE A  49      -6.191  -6.792   2.368  1.00  0.00           C  
ATOM    840  CG  PHE A  49      -5.531  -6.339   1.047  1.00  0.00           C  
ATOM    841  CD1 PHE A  49      -5.153  -5.013   0.878  1.00  0.00           C  
ATOM    842  CD2 PHE A  49      -5.303  -7.211  -0.022  1.00  0.00           C  
ATOM    843  CE1 PHE A  49      -4.557  -4.582  -0.308  1.00  0.00           C  
ATOM    844  CE2 PHE A  49      -4.710  -6.741  -1.202  1.00  0.00           C  
ATOM    845  CZ  PHE A  49      -4.344  -5.445  -1.330  1.00  0.00           C  
ATOM    846  H   PHE A  49      -7.613  -7.208   4.487  1.00  0.00           H  
ATOM    847  HA  PHE A  49      -7.983  -5.610   2.182  1.00  0.00           H  
ATOM    848 1HB  PHE A  49      -5.751  -6.218   3.187  1.00  0.00           H  
ATOM    849 2HB  PHE A  49      -5.932  -7.838   2.539  1.00  0.00           H  
ATOM    850  HD1 PHE A  49      -5.325  -4.299   1.685  1.00  0.00           H  
ATOM    851  HD2 PHE A  49      -5.591  -8.264   0.067  1.00  0.00           H  
ATOM    852  HE1 PHE A  49      -4.265  -3.542  -0.429  1.00  0.00           H  
ATOM    853  HE2 PHE A  49      -4.531  -7.392  -2.031  1.00  0.00           H  
ATOM    854  HZ  PHE A  49      -3.880  -5.101  -2.258  1.00  0.00           H  
ATOM    855  N   ARG A  50      -8.411  -8.878   1.685  1.00  0.00           N  
ATOM    856  CA  ARG A  50      -9.018  -9.827   0.753  1.00  0.00           C  
ATOM    857  C   ARG A  50     -10.483  -9.513   0.447  1.00  0.00           C  
ATOM    858  O   ARG A  50     -10.897  -9.584  -0.716  1.00  0.00           O  
ATOM    859  CB  ARG A  50      -8.965 -11.251   1.291  1.00  0.00           C  
ATOM    860  CG  ARG A  50      -9.543 -12.322   0.341  1.00  0.00           C  
ATOM    861  CD  ARG A  50      -9.479 -13.685   0.923  1.00  0.00           C  
ATOM    862  NE  ARG A  50      -9.959 -14.687  -0.028  1.00  0.00           N  
ATOM    863  CZ  ARG A  50     -10.223 -15.976   0.227  1.00  0.00           C  
ATOM    864  NH1 ARG A  50     -10.102 -16.505   1.431  1.00  0.00           N  
ATOM    865  NH2 ARG A  50     -10.600 -16.698  -0.793  1.00  0.00           N  
ATOM    866  H   ARG A  50      -7.984  -9.220   2.555  1.00  0.00           H  
ATOM    867  HA  ARG A  50      -8.461  -9.779  -0.173  1.00  0.00           H  
ATOM    868 1HB  ARG A  50      -7.932 -11.512   1.514  1.00  0.00           H  
ATOM    869 2HB  ARG A  50      -9.521 -11.310   2.225  1.00  0.00           H  
ATOM    870 1HG  ARG A  50     -10.595 -12.112   0.146  1.00  0.00           H  
ATOM    871 2HG  ARG A  50      -9.002 -12.325  -0.604  1.00  0.00           H  
ATOM    872 1HD  ARG A  50      -8.446 -13.926   1.181  1.00  0.00           H  
ATOM    873 2HD  ARG A  50     -10.104 -13.724   1.819  1.00  0.00           H  
ATOM    874  HE  ARG A  50     -10.072 -14.417  -1.020  1.00  0.00           H  
ATOM    875 1HH1 ARG A  50      -9.793 -15.945   2.211  1.00  0.00           H  
ATOM    876 2HH1 ARG A  50     -10.297 -17.484   1.569  1.00  0.00           H  
ATOM    877 1HH2 ARG A  50     -10.629 -16.225  -1.707  1.00  0.00           H  
ATOM    878 2HH2 ARG A  50     -10.802 -17.678  -0.693  1.00  0.00           H  
ATOM    879  N   ILE A  51     -11.266  -9.151   1.470  1.00  0.00           N  
ATOM    880  CA  ILE A  51     -12.680  -8.844   1.257  1.00  0.00           C  
ATOM    881  C   ILE A  51     -12.822  -7.632   0.370  1.00  0.00           C  
ATOM    882  O   ILE A  51     -13.595  -7.636  -0.595  1.00  0.00           O  
ATOM    883  CB  ILE A  51     -13.404  -8.528   2.591  1.00  0.00           C  
ATOM    884  CG1 ILE A  51     -13.478  -9.794   3.461  1.00  0.00           C  
ATOM    885  CG2 ILE A  51     -14.847  -7.934   2.305  1.00  0.00           C  
ATOM    886  CD1 ILE A  51     -13.870  -9.527   4.908  1.00  0.00           C  
ATOM    887  H   ILE A  51     -10.869  -9.163   2.418  1.00  0.00           H  
ATOM    888  HA  ILE A  51     -13.155  -9.695   0.772  1.00  0.00           H  
ATOM    889  HB  ILE A  51     -12.818  -7.793   3.150  1.00  0.00           H  
ATOM    890 1HG1 ILE A  51     -14.202 -10.478   3.026  1.00  0.00           H  
ATOM    891 2HG1 ILE A  51     -12.506 -10.283   3.458  1.00  0.00           H  
ATOM    892 1HG2 ILE A  51     -15.345  -7.703   3.229  1.00  0.00           H  
ATOM    893 2HG2 ILE A  51     -14.780  -7.019   1.721  1.00  0.00           H  
ATOM    894 3HG2 ILE A  51     -15.436  -8.665   1.752  1.00  0.00           H  
ATOM    895 1HD1 ILE A  51     -13.888 -10.473   5.450  1.00  0.00           H  
ATOM    896 2HD1 ILE A  51     -13.134  -8.866   5.365  1.00  0.00           H  
ATOM    897 3HD1 ILE A  51     -14.848  -9.068   4.966  1.00  0.00           H  
ATOM    898  N   ILE A  52     -12.058  -6.598   0.681  1.00  0.00           N  
ATOM    899  CA  ILE A  52     -12.152  -5.361  -0.045  1.00  0.00           C  
ATOM    900  C   ILE A  52     -11.696  -5.572  -1.484  1.00  0.00           C  
ATOM    901  O   ILE A  52     -12.306  -5.042  -2.416  1.00  0.00           O  
ATOM    902  CB  ILE A  52     -11.335  -4.268   0.640  1.00  0.00           C  
ATOM    903  CG1 ILE A  52     -11.939  -3.952   2.024  1.00  0.00           C  
ATOM    904  CG2 ILE A  52     -11.417  -3.042  -0.208  1.00  0.00           C  
ATOM    905  CD1 ILE A  52     -11.066  -3.098   2.873  1.00  0.00           C  
ATOM    906  H   ILE A  52     -11.418  -6.671   1.481  1.00  0.00           H  
ATOM    907  HA  ILE A  52     -13.186  -5.048  -0.060  1.00  0.00           H  
ATOM    908  HB  ILE A  52     -10.305  -4.594   0.779  1.00  0.00           H  
ATOM    909 1HG1 ILE A  52     -12.868  -3.472   1.910  1.00  0.00           H  
ATOM    910 2HG1 ILE A  52     -12.109  -4.883   2.552  1.00  0.00           H  
ATOM    911 1HG2 ILE A  52     -10.897  -2.248   0.228  1.00  0.00           H  
ATOM    912 2HG2 ILE A  52     -11.013  -3.221  -1.192  1.00  0.00           H  
ATOM    913 3HG2 ILE A  52     -12.428  -2.778  -0.289  1.00  0.00           H  
ATOM    914 1HD1 ILE A  52     -11.544  -2.936   3.822  1.00  0.00           H  
ATOM    915 2HD1 ILE A  52     -10.124  -3.606   3.008  1.00  0.00           H  
ATOM    916 3HD1 ILE A  52     -10.895  -2.161   2.418  1.00  0.00           H  
ATOM    917  N   PHE A  53     -10.603  -6.311  -1.660  1.00  0.00           N  
ATOM    918  CA  PHE A  53     -10.025  -6.602  -2.955  1.00  0.00           C  
ATOM    919  C   PHE A  53     -11.073  -7.291  -3.829  1.00  0.00           C  
ATOM    920  O   PHE A  53     -11.261  -6.905  -4.986  1.00  0.00           O  
ATOM    921  CB  PHE A  53      -8.811  -7.508  -2.770  1.00  0.00           C  
ATOM    922  CG  PHE A  53      -7.992  -7.771  -3.964  1.00  0.00           C  
ATOM    923  CD1 PHE A  53      -6.973  -6.888  -4.271  1.00  0.00           C  
ATOM    924  CD2 PHE A  53      -8.183  -8.886  -4.771  1.00  0.00           C  
ATOM    925  CE1 PHE A  53      -6.159  -7.105  -5.344  1.00  0.00           C  
ATOM    926  CE2 PHE A  53      -7.360  -9.098  -5.856  1.00  0.00           C  
ATOM    927  CZ  PHE A  53      -6.351  -8.207  -6.139  1.00  0.00           C  
ATOM    928  H   PHE A  53     -10.124  -6.686  -0.842  1.00  0.00           H  
ATOM    929  HA  PHE A  53      -9.723  -5.667  -3.426  1.00  0.00           H  
ATOM    930 1HB  PHE A  53      -8.163  -7.084  -2.013  1.00  0.00           H  
ATOM    931 2HB  PHE A  53      -9.149  -8.465  -2.382  1.00  0.00           H  
ATOM    932  HD1 PHE A  53      -6.813  -6.024  -3.628  1.00  0.00           H  
ATOM    933  HD2 PHE A  53      -8.982  -9.595  -4.534  1.00  0.00           H  
ATOM    934  HE1 PHE A  53      -5.364  -6.413  -5.556  1.00  0.00           H  
ATOM    935  HE2 PHE A  53      -7.498  -9.967  -6.489  1.00  0.00           H  
ATOM    936  HZ  PHE A  53      -5.707  -8.382  -6.994  1.00  0.00           H  
ATOM    937  N   GLN A  54     -11.778  -8.294  -3.275  1.00  0.00           N  
ATOM    938  CA  GLN A  54     -12.800  -9.006  -4.032  1.00  0.00           C  
ATOM    939  C   GLN A  54     -13.951  -8.086  -4.440  1.00  0.00           C  
ATOM    940  O   GLN A  54     -14.448  -8.183  -5.569  1.00  0.00           O  
ATOM    941  CB  GLN A  54     -13.358 -10.145  -3.177  1.00  0.00           C  
ATOM    942  CG  GLN A  54     -14.392 -11.051  -3.843  1.00  0.00           C  
ATOM    943  CD  GLN A  54     -13.875 -11.866  -4.974  1.00  0.00           C  
ATOM    944  OE1 GLN A  54     -12.685 -12.215  -4.974  1.00  0.00           O  
ATOM    945  NE2 GLN A  54     -14.762 -12.195  -5.924  1.00  0.00           N  
ATOM    946  H   GLN A  54     -11.557  -8.605  -2.322  1.00  0.00           H  
ATOM    947  HA  GLN A  54     -12.339  -9.414  -4.930  1.00  0.00           H  
ATOM    948 1HB  GLN A  54     -12.529 -10.768  -2.837  1.00  0.00           H  
ATOM    949 2HB  GLN A  54     -13.817  -9.719  -2.281  1.00  0.00           H  
ATOM    950 1HG  GLN A  54     -14.799 -11.725  -3.094  1.00  0.00           H  
ATOM    951 2HG  GLN A  54     -15.174 -10.427  -4.242  1.00  0.00           H  
ATOM    952 1HE2 GLN A  54     -14.521 -12.786  -6.736  1.00  0.00           H  
ATOM    953 2HE2 GLN A  54     -15.709 -11.887  -5.851  1.00  0.00           H  
ATOM    954  N   LEU A  55     -14.349  -7.167  -3.557  1.00  0.00           N  
ATOM    955  CA  LEU A  55     -15.421  -6.235  -3.885  1.00  0.00           C  
ATOM    956  C   LEU A  55     -14.978  -5.317  -5.021  1.00  0.00           C  
ATOM    957  O   LEU A  55     -15.757  -5.034  -5.941  1.00  0.00           O  
ATOM    958  CB  LEU A  55     -15.764  -5.407  -2.637  1.00  0.00           C  
ATOM    959  CG  LEU A  55     -16.446  -6.174  -1.467  1.00  0.00           C  
ATOM    960  CD1 LEU A  55     -16.425  -5.317  -0.266  1.00  0.00           C  
ATOM    961  CD2 LEU A  55     -17.898  -6.492  -1.789  1.00  0.00           C  
ATOM    962  H   LEU A  55     -13.939  -7.173  -2.613  1.00  0.00           H  
ATOM    963  HA  LEU A  55     -16.287  -6.796  -4.217  1.00  0.00           H  
ATOM    964 1HB  LEU A  55     -14.841  -4.984  -2.250  1.00  0.00           H  
ATOM    965 2HB  LEU A  55     -16.402  -4.590  -2.926  1.00  0.00           H  
ATOM    966  HG  LEU A  55     -15.901  -7.092  -1.270  1.00  0.00           H  
ATOM    967 1HD1 LEU A  55     -16.882  -5.843   0.553  1.00  0.00           H  
ATOM    968 2HD1 LEU A  55     -15.412  -5.083  -0.008  1.00  0.00           H  
ATOM    969 3HD1 LEU A  55     -16.963  -4.422  -0.478  1.00  0.00           H  
ATOM    970 1HD2 LEU A  55     -18.346  -7.015  -0.948  1.00  0.00           H  
ATOM    971 2HD2 LEU A  55     -18.431  -5.579  -1.956  1.00  0.00           H  
ATOM    972 3HD2 LEU A  55     -17.968  -7.105  -2.667  1.00  0.00           H  
ATOM    973  N   ARG A  56     -13.708  -4.893  -4.983  1.00  0.00           N  
ATOM    974  CA  ARG A  56     -13.160  -4.026  -6.015  1.00  0.00           C  
ATOM    975  C   ARG A  56     -13.159  -4.746  -7.361  1.00  0.00           C  
ATOM    976  O   ARG A  56     -13.496  -4.138  -8.385  1.00  0.00           O  
ATOM    977  CB  ARG A  56     -11.738  -3.588  -5.682  1.00  0.00           C  
ATOM    978  CG  ARG A  56     -11.189  -2.476  -6.571  1.00  0.00           C  
ATOM    979  CD  ARG A  56      -9.810  -2.067  -6.163  1.00  0.00           C  
ATOM    980  NE  ARG A  56      -8.874  -3.171  -6.296  1.00  0.00           N  
ATOM    981  CZ  ARG A  56      -8.327  -3.595  -7.457  1.00  0.00           C  
ATOM    982  NH1 ARG A  56      -8.617  -2.990  -8.589  1.00  0.00           N  
ATOM    983  NH2 ARG A  56      -7.515  -4.627  -7.426  1.00  0.00           N  
ATOM    984  H   ARG A  56     -13.135  -5.129  -4.165  1.00  0.00           H  
ATOM    985  HA  ARG A  56     -13.785  -3.139  -6.095  1.00  0.00           H  
ATOM    986 1HB  ARG A  56     -11.647  -3.296  -4.655  1.00  0.00           H  
ATOM    987 2HB  ARG A  56     -11.082  -4.446  -5.814  1.00  0.00           H  
ATOM    988 1HG  ARG A  56     -11.178  -2.810  -7.608  1.00  0.00           H  
ATOM    989 2HG  ARG A  56     -11.836  -1.599  -6.487  1.00  0.00           H  
ATOM    990 1HD  ARG A  56      -9.462  -1.230  -6.770  1.00  0.00           H  
ATOM    991 2HD  ARG A  56      -9.829  -1.762  -5.114  1.00  0.00           H  
ATOM    992  HE  ARG A  56      -8.621  -3.671  -5.453  1.00  0.00           H  
ATOM    993 1HH1 ARG A  56      -9.245  -2.200  -8.598  1.00  0.00           H  
ATOM    994 2HH1 ARG A  56      -8.214  -3.306  -9.470  1.00  0.00           H  
ATOM    995 1HH2 ARG A  56      -7.321  -5.068  -6.542  1.00  0.00           H  
ATOM    996 2HH2 ARG A  56      -7.096  -5.030  -8.276  1.00  0.00           H  
ATOM    997  N   GLN A  57     -12.801  -6.048  -7.366  1.00  0.00           N  
ATOM    998  CA  GLN A  57     -12.763  -6.801  -8.621  1.00  0.00           C  
ATOM    999  C   GLN A  57     -14.165  -6.925  -9.202  1.00  0.00           C  
ATOM   1000  O   GLN A  57     -14.346  -6.814 -10.423  1.00  0.00           O  
ATOM   1001  CB  GLN A  57     -12.246  -8.239  -8.414  1.00  0.00           C  
ATOM   1002  CG  GLN A  57     -10.794  -8.427  -7.990  1.00  0.00           C  
ATOM   1003  CD  GLN A  57      -9.755  -7.986  -8.985  1.00  0.00           C  
ATOM   1004  OE1 GLN A  57      -9.869  -8.178 -10.206  1.00  0.00           O  
ATOM   1005  NE2 GLN A  57      -8.719  -7.407  -8.439  1.00  0.00           N  
ATOM   1006  H   GLN A  57     -12.481  -6.473  -6.489  1.00  0.00           H  
ATOM   1007  HA  GLN A  57     -12.131  -6.273  -9.333  1.00  0.00           H  
ATOM   1008 1HB  GLN A  57     -12.858  -8.723  -7.651  1.00  0.00           H  
ATOM   1009 2HB  GLN A  57     -12.387  -8.801  -9.337  1.00  0.00           H  
ATOM   1010 1HG  GLN A  57     -10.624  -7.864  -7.088  1.00  0.00           H  
ATOM   1011 2HG  GLN A  57     -10.639  -9.478  -7.790  1.00  0.00           H  
ATOM   1012 1HE2 GLN A  57      -7.926  -7.070  -8.973  1.00  0.00           H  
ATOM   1013 2HE2 GLN A  57      -8.674  -7.305  -7.443  1.00  0.00           H  
ATOM   1014  N   ARG A  58     -15.171  -7.110  -8.335  1.00  0.00           N  
ATOM   1015  CA  ARG A  58     -16.532  -7.219  -8.827  1.00  0.00           C  
ATOM   1016  C   ARG A  58     -16.993  -5.914  -9.470  1.00  0.00           C  
ATOM   1017  O   ARG A  58     -17.701  -5.949 -10.470  1.00  0.00           O  
ATOM   1018  CB  ARG A  58     -17.519  -7.597  -7.747  1.00  0.00           C  
ATOM   1019  CG  ARG A  58     -17.420  -9.001  -7.173  1.00  0.00           C  
ATOM   1020  CD  ARG A  58     -18.613  -9.289  -6.326  1.00  0.00           C  
ATOM   1021  NE  ARG A  58     -18.507 -10.544  -5.577  1.00  0.00           N  
ATOM   1022  CZ  ARG A  58     -18.076 -10.652  -4.309  1.00  0.00           C  
ATOM   1023  NH1 ARG A  58     -17.677  -9.591  -3.647  1.00  0.00           N  
ATOM   1024  NH2 ARG A  58     -18.070 -11.850  -3.763  1.00  0.00           N  
ATOM   1025  H   ARG A  58     -14.957  -7.255  -7.340  1.00  0.00           H  
ATOM   1026  HA  ARG A  58     -16.556  -8.000  -9.586  1.00  0.00           H  
ATOM   1027 1HB  ARG A  58     -17.425  -6.895  -6.919  1.00  0.00           H  
ATOM   1028 2HB  ARG A  58     -18.512  -7.505  -8.161  1.00  0.00           H  
ATOM   1029 1HG  ARG A  58     -17.383  -9.728  -7.982  1.00  0.00           H  
ATOM   1030 2HG  ARG A  58     -16.530  -9.094  -6.561  1.00  0.00           H  
ATOM   1031 1HD  ARG A  58     -18.768  -8.478  -5.628  1.00  0.00           H  
ATOM   1032 2HD  ARG A  58     -19.490  -9.362  -6.973  1.00  0.00           H  
ATOM   1033  HE  ARG A  58     -18.800 -11.427  -6.031  1.00  0.00           H  
ATOM   1034 1HH1 ARG A  58     -17.682  -8.701  -4.119  1.00  0.00           H  
ATOM   1035 2HH1 ARG A  58     -17.351  -9.670  -2.691  1.00  0.00           H  
ATOM   1036 1HH2 ARG A  58     -18.404 -12.642  -4.340  1.00  0.00           H  
ATOM   1037 2HH2 ARG A  58     -17.764 -11.988  -2.813  1.00  0.00           H  
ATOM   1038  N   VAL A  59     -16.578  -4.767  -8.910  1.00  0.00           N  
ATOM   1039  CA  VAL A  59     -16.930  -3.467  -9.490  1.00  0.00           C  
ATOM   1040  C   VAL A  59     -16.235  -3.237 -10.832  1.00  0.00           C  
ATOM   1041  O   VAL A  59     -16.846  -2.681 -11.748  1.00  0.00           O  
ATOM   1042  CB  VAL A  59     -16.648  -2.284  -8.541  1.00  0.00           C  
ATOM   1043  CG1 VAL A  59     -16.872  -0.945  -9.271  1.00  0.00           C  
ATOM   1044  CG2 VAL A  59     -17.581  -2.381  -7.386  1.00  0.00           C  
ATOM   1045  H   VAL A  59     -16.050  -4.823  -8.033  1.00  0.00           H  
ATOM   1046  HA  VAL A  59     -18.004  -3.470  -9.672  1.00  0.00           H  
ATOM   1047  HB  VAL A  59     -15.610  -2.312  -8.193  1.00  0.00           H  
ATOM   1048 1HG1 VAL A  59     -16.695  -0.129  -8.579  1.00  0.00           H  
ATOM   1049 2HG1 VAL A  59     -16.192  -0.843 -10.114  1.00  0.00           H  
ATOM   1050 3HG1 VAL A  59     -17.894  -0.897  -9.634  1.00  0.00           H  
ATOM   1051 1HG2 VAL A  59     -17.418  -1.548  -6.725  1.00  0.00           H  
ATOM   1052 2HG2 VAL A  59     -18.611  -2.368  -7.732  1.00  0.00           H  
ATOM   1053 3HG2 VAL A  59     -17.386  -3.303  -6.875  1.00  0.00           H  
ATOM   1054  N   GLU A  60     -14.952  -3.619 -10.954  1.00  0.00           N  
ATOM   1055  CA  GLU A  60     -14.245  -3.430 -12.230  1.00  0.00           C  
ATOM   1056  C   GLU A  60     -14.924  -4.223 -13.362  1.00  0.00           C  
ATOM   1057  O   GLU A  60     -15.081  -3.694 -14.469  1.00  0.00           O  
ATOM   1058  CB  GLU A  60     -12.780  -3.903 -12.109  1.00  0.00           C  
ATOM   1059  CG  GLU A  60     -11.817  -3.019 -11.279  1.00  0.00           C  
ATOM   1060  CD  GLU A  60     -11.450  -1.719 -11.963  1.00  0.00           C  
ATOM   1061  OE1 GLU A  60     -11.593  -1.641 -13.156  1.00  0.00           O  
ATOM   1062  OE2 GLU A  60     -11.006  -0.814 -11.304  1.00  0.00           O  
ATOM   1063  H   GLU A  60     -14.463  -4.002 -10.139  1.00  0.00           H  
ATOM   1064  HA  GLU A  60     -14.261  -2.374 -12.488  1.00  0.00           H  
ATOM   1065 1HB  GLU A  60     -12.770  -4.895 -11.653  1.00  0.00           H  
ATOM   1066 2HB  GLU A  60     -12.357  -4.010 -13.108  1.00  0.00           H  
ATOM   1067 1HG  GLU A  60     -12.296  -2.788 -10.326  1.00  0.00           H  
ATOM   1068 2HG  GLU A  60     -10.910  -3.586 -11.067  1.00  0.00           H  
ATOM   1069  N   ARG A  61     -15.390  -5.441 -13.042  1.00  0.00           N  
ATOM   1070  CA  ARG A  61     -16.121  -6.338 -13.940  1.00  0.00           C  
ATOM   1071  C   ARG A  61     -15.299  -6.818 -15.133  1.00  0.00           C  
ATOM   1072  O   ARG A  61     -14.141  -6.438 -15.296  1.00  0.00           O  
ATOM   1073  OXT ARG A  61     -15.723  -7.766 -15.793  1.00  0.00           O  
ATOM   1074  CB  ARG A  61     -17.400  -5.662 -14.436  1.00  0.00           C  
ATOM   1075  CG  ARG A  61     -18.346  -5.371 -13.311  1.00  0.00           C  
ATOM   1076  CD  ARG A  61     -19.582  -4.682 -13.675  1.00  0.00           C  
ATOM   1077  NE  ARG A  61     -20.294  -4.277 -12.447  1.00  0.00           N  
ATOM   1078  CZ  ARG A  61     -21.136  -5.047 -11.714  1.00  0.00           C  
ATOM   1079  NH1 ARG A  61     -21.416  -6.283 -12.083  1.00  0.00           N  
ATOM   1080  NH2 ARG A  61     -21.680  -4.556 -10.604  1.00  0.00           N  
ATOM   1081  H   ARG A  61     -15.177  -5.793 -12.101  1.00  0.00           H  
ATOM   1082  HA  ARG A  61     -16.416  -7.210 -13.355  1.00  0.00           H  
ATOM   1083 1HB  ARG A  61     -17.190  -4.740 -14.957  1.00  0.00           H  
ATOM   1084 2HB  ARG A  61     -17.910  -6.322 -15.131  1.00  0.00           H  
ATOM   1085 1HG  ARG A  61     -18.602  -6.306 -12.823  1.00  0.00           H  
ATOM   1086 2HG  ARG A  61     -17.847  -4.743 -12.611  1.00  0.00           H  
ATOM   1087 1HD  ARG A  61     -19.337  -3.782 -14.239  1.00  0.00           H  
ATOM   1088 2HD  ARG A  61     -20.223  -5.324 -14.267  1.00  0.00           H  
ATOM   1089  HE  ARG A  61     -20.102  -3.342 -12.103  1.00  0.00           H  
ATOM   1090 1HH1 ARG A  61     -21.006  -6.671 -12.917  1.00  0.00           H  
ATOM   1091 2HH1 ARG A  61     -22.038  -6.848 -11.523  1.00  0.00           H  
ATOM   1092 1HH2 ARG A  61     -21.466  -3.599 -10.294  1.00  0.00           H  
ATOM   1093 2HH2 ARG A  61     -22.299  -5.125 -10.049  1.00  0.00           H  
TER                                                                             
ATOM   1095  N   GLY B  62      -4.322  25.220  16.635  1.00  0.00           N  
ATOM   1096  CA  GLY B  62      -3.212  24.269  16.587  1.00  0.00           C  
ATOM   1097  C   GLY B  62      -2.855  23.918  15.160  1.00  0.00           C  
ATOM   1098  O   GLY B  62      -2.881  24.769  14.273  1.00  0.00           O  
ATOM   1099 1H   GLY B  62      -4.537  25.435  17.588  1.00  0.00           H  
ATOM   1100 2H   GLY B  62      -4.065  26.059  16.156  1.00  0.00           H  
ATOM   1101 3H   GLY B  62      -5.125  24.819  16.196  1.00  0.00           H  
ATOM   1102 1HA  GLY B  62      -2.348  24.689  17.080  1.00  0.00           H  
ATOM   1103 2HA  GLY B  62      -3.482  23.362  17.129  1.00  0.00           H  
ATOM   1104  N   PHE B  63      -2.489  22.675  14.926  1.00  0.00           N  
ATOM   1105  CA  PHE B  63      -2.120  22.328  13.572  1.00  0.00           C  
ATOM   1106  C   PHE B  63      -3.355  22.491  12.719  1.00  0.00           C  
ATOM   1107  O   PHE B  63      -4.467  22.194  13.155  1.00  0.00           O  
ATOM   1108  CB  PHE B  63      -1.563  20.909  13.480  1.00  0.00           C  
ATOM   1109  CG  PHE B  63      -0.168  20.808  14.011  1.00  0.00           C  
ATOM   1110  CD1 PHE B  63       0.089  20.370  15.305  1.00  0.00           C  
ATOM   1111  CD2 PHE B  63       0.895  21.156  13.209  1.00  0.00           C  
ATOM   1112  CE1 PHE B  63       1.375  20.282  15.769  1.00  0.00           C  
ATOM   1113  CE2 PHE B  63       2.178  21.072  13.676  1.00  0.00           C  
ATOM   1114  CZ  PHE B  63       2.416  20.634  14.963  1.00  0.00           C  
ATOM   1115  H   PHE B  63      -2.470  21.986  15.662  1.00  0.00           H  
ATOM   1116  HA  PHE B  63      -1.360  23.023  13.219  1.00  0.00           H  
ATOM   1117 1HB  PHE B  63      -2.198  20.226  14.037  1.00  0.00           H  
ATOM   1118 2HB  PHE B  63      -1.563  20.588  12.436  1.00  0.00           H  
ATOM   1119  HD1 PHE B  63      -0.740  20.087  15.952  1.00  0.00           H  
ATOM   1120  HD2 PHE B  63       0.704  21.503  12.195  1.00  0.00           H  
ATOM   1121  HE1 PHE B  63       1.566  19.933  16.780  1.00  0.00           H  
ATOM   1122  HE2 PHE B  63       3.006  21.352  13.028  1.00  0.00           H  
ATOM   1123  HZ  PHE B  63       3.429  20.563  15.333  1.00  0.00           H  
ATOM   1124  N   LEU B  64      -3.164  22.979  11.517  1.00  0.00           N  
ATOM   1125  CA  LEU B  64      -4.292  23.193  10.654  1.00  0.00           C  
ATOM   1126  C   LEU B  64      -4.938  21.854  10.308  1.00  0.00           C  
ATOM   1127  O   LEU B  64      -4.232  20.952   9.841  1.00  0.00           O  
ATOM   1128  CB  LEU B  64      -3.798  23.912   9.405  1.00  0.00           C  
ATOM   1129  CG  LEU B  64      -3.363  25.355   9.707  1.00  0.00           C  
ATOM   1130  CD1 LEU B  64      -2.485  25.912   8.573  1.00  0.00           C  
ATOM   1131  CD2 LEU B  64      -4.622  26.198   9.930  1.00  0.00           C  
ATOM   1132  H   LEU B  64      -2.215  23.213  11.227  1.00  0.00           H  
ATOM   1133  HA  LEU B  64      -4.966  23.862  11.161  1.00  0.00           H  
ATOM   1134 1HB  LEU B  64      -2.937  23.375   8.998  1.00  0.00           H  
ATOM   1135 2HB  LEU B  64      -4.592  23.925   8.658  1.00  0.00           H  
ATOM   1136  HG  LEU B  64      -2.756  25.366  10.620  1.00  0.00           H  
ATOM   1137 1HD1 LEU B  64      -2.184  26.917   8.836  1.00  0.00           H  
ATOM   1138 2HD1 LEU B  64      -1.608  25.303   8.451  1.00  0.00           H  
ATOM   1139 3HD1 LEU B  64      -3.044  25.931   7.638  1.00  0.00           H  
ATOM   1140 1HD2 LEU B  64      -4.340  27.200  10.156  1.00  0.00           H  
ATOM   1141 2HD2 LEU B  64      -5.235  26.195   9.027  1.00  0.00           H  
ATOM   1142 3HD2 LEU B  64      -5.199  25.784  10.764  1.00  0.00           H  
ATOM   1143  N   PRO B  65      -6.262  21.694  10.510  1.00  0.00           N  
ATOM   1144  CA  PRO B  65      -7.018  20.498  10.191  1.00  0.00           C  
ATOM   1145  C   PRO B  65      -6.873  20.164   8.730  1.00  0.00           C  
ATOM   1146  O   PRO B  65      -6.842  21.056   7.886  1.00  0.00           O  
ATOM   1147  CB  PRO B  65      -8.456  20.903  10.545  1.00  0.00           C  
ATOM   1148  CG  PRO B  65      -8.293  21.996  11.579  1.00  0.00           C  
ATOM   1149  CD  PRO B  65      -7.062  22.754  11.164  1.00  0.00           C  
ATOM   1150  HA  PRO B  65      -6.665  19.663  10.812  1.00  0.00           H  
ATOM   1151 1HB  PRO B  65      -8.981  21.241   9.640  1.00  0.00           H  
ATOM   1152 2HB  PRO B  65      -9.005  20.032  10.929  1.00  0.00           H  
ATOM   1153 1HG  PRO B  65      -9.190  22.629  11.620  1.00  0.00           H  
ATOM   1154 2HG  PRO B  65      -8.176  21.546  12.576  1.00  0.00           H  
ATOM   1155 1HD  PRO B  65      -7.291  23.567  10.462  1.00  0.00           H  
ATOM   1156 2HD  PRO B  65      -6.611  23.109  12.103  1.00  0.00           H  
ATOM   1157  N   ASN B  66      -6.794  18.875   8.433  1.00  0.00           N  
ATOM   1158  CA  ASN B  66      -6.671  18.449   7.054  1.00  0.00           C  
ATOM   1159  C   ASN B  66      -7.389  17.116   6.806  1.00  0.00           C  
ATOM   1160  O   ASN B  66      -7.603  16.317   7.718  1.00  0.00           O  
ATOM   1161  CB  ASN B  66      -5.202  18.526   6.632  1.00  0.00           C  
ATOM   1162  CG  ASN B  66      -4.207  17.662   7.405  1.00  0.00           C  
ATOM   1163  OD1 ASN B  66      -3.886  16.548   6.980  1.00  0.00           O  
ATOM   1164  ND2 ASN B  66      -3.700  18.179   8.526  1.00  0.00           N  
ATOM   1165  H   ASN B  66      -6.821  18.186   9.169  1.00  0.00           H  
ATOM   1166  HA  ASN B  66      -7.190  19.180   6.433  1.00  0.00           H  
ATOM   1167 1HB  ASN B  66      -5.124  18.268   5.577  1.00  0.00           H  
ATOM   1168 2HB  ASN B  66      -4.875  19.567   6.723  1.00  0.00           H  
ATOM   1169 1HD2 ASN B  66      -2.999  17.676   9.039  1.00  0.00           H  
ATOM   1170 2HD2 ASN B  66      -3.992  19.105   8.867  1.00  0.00           H  
ATOM   1171  N   ASP B  67      -7.799  16.920   5.558  1.00  0.00           N  
ATOM   1172  CA  ASP B  67      -8.550  15.747   5.118  1.00  0.00           C  
ATOM   1173  C   ASP B  67      -7.848  14.399   5.290  1.00  0.00           C  
ATOM   1174  O   ASP B  67      -6.624  14.284   5.271  1.00  0.00           O  
ATOM   1175  CB  ASP B  67      -8.955  15.905   3.650  1.00  0.00           C  
ATOM   1176  CG  ASP B  67     -10.077  14.959   3.265  1.00  0.00           C  
ATOM   1177  OD1 ASP B  67      -9.789  13.868   2.830  1.00  0.00           O  
ATOM   1178  OD2 ASP B  67     -11.214  15.324   3.426  1.00  0.00           O  
ATOM   1179  H   ASP B  67      -7.582  17.629   4.875  1.00  0.00           H  
ATOM   1180  HA  ASP B  67      -9.466  15.711   5.708  1.00  0.00           H  
ATOM   1181 1HB  ASP B  67      -9.279  16.929   3.468  1.00  0.00           H  
ATOM   1182 2HB  ASP B  67      -8.090  15.715   3.009  1.00  0.00           H  
ATOM   1183  N   ALA B  68      -8.667  13.356   5.348  1.00  0.00           N  
ATOM   1184  CA  ALA B  68      -8.210  11.977   5.425  1.00  0.00           C  
ATOM   1185  C   ALA B  68      -7.307  11.593   4.244  1.00  0.00           C  
ATOM   1186  O   ALA B  68      -6.375  10.800   4.407  1.00  0.00           O  
ATOM   1187  CB  ALA B  68      -9.395  11.039   5.463  1.00  0.00           C  
ATOM   1188  H   ALA B  68      -9.664  13.529   5.331  1.00  0.00           H  
ATOM   1189  HA  ALA B  68      -7.641  11.858   6.342  1.00  0.00           H  
ATOM   1190 1HB  ALA B  68      -9.047  10.011   5.550  1.00  0.00           H  
ATOM   1191 2HB  ALA B  68     -10.025  11.283   6.317  1.00  0.00           H  
ATOM   1192 3HB  ALA B  68      -9.969  11.155   4.540  1.00  0.00           H  
ATOM   1193  N   GLU B  69      -7.520  12.183   3.064  1.00  0.00           N  
ATOM   1194  CA  GLU B  69      -6.697  11.813   1.908  1.00  0.00           C  
ATOM   1195  C   GLU B  69      -5.295  12.453   1.973  1.00  0.00           C  
ATOM   1196  O   GLU B  69      -4.435  12.156   1.141  1.00  0.00           O  
ATOM   1197  CB  GLU B  69      -7.385  12.209   0.601  1.00  0.00           C  
ATOM   1198  CG  GLU B  69      -8.680  11.451   0.336  1.00  0.00           C  
ATOM   1199  CD  GLU B  69      -9.327  11.770  -0.997  1.00  0.00           C  
ATOM   1200  OE1 GLU B  69      -8.727  12.438  -1.800  1.00  0.00           O  
ATOM   1201  OE2 GLU B  69     -10.448  11.336  -1.205  1.00  0.00           O  
ATOM   1202  H   GLU B  69      -8.289  12.858   2.955  1.00  0.00           H  
ATOM   1203  HA  GLU B  69      -6.570  10.729   1.912  1.00  0.00           H  
ATOM   1204 1HB  GLU B  69      -7.617  13.277   0.629  1.00  0.00           H  
ATOM   1205 2HB  GLU B  69      -6.708  12.040  -0.235  1.00  0.00           H  
ATOM   1206 1HG  GLU B  69      -8.466  10.386   0.378  1.00  0.00           H  
ATOM   1207 2HG  GLU B  69      -9.381  11.683   1.142  1.00  0.00           H  
ATOM   1208  N   GLU B  70      -5.083  13.349   2.955  1.00  0.00           N  
ATOM   1209  CA  GLU B  70      -3.800  14.001   3.207  1.00  0.00           C  
ATOM   1210  C   GLU B  70      -3.118  13.254   4.367  1.00  0.00           C  
ATOM   1211  O   GLU B  70      -1.901  13.045   4.363  1.00  0.00           O  
ATOM   1212  CB  GLU B  70      -3.991  15.505   3.450  1.00  0.00           C  
ATOM   1213  CG  GLU B  70      -4.541  16.223   2.179  1.00  0.00           C  
ATOM   1214  CD  GLU B  70      -4.702  17.728   2.274  1.00  0.00           C  
ATOM   1215  OE1 GLU B  70      -4.431  18.285   3.300  1.00  0.00           O  
ATOM   1216  OE2 GLU B  70      -5.103  18.315   1.295  1.00  0.00           O  
ATOM   1217  H   GLU B  70      -5.836  13.563   3.599  1.00  0.00           H  
ATOM   1218  HA  GLU B  70      -3.173  13.919   2.320  1.00  0.00           H  
ATOM   1219 1HB  GLU B  70      -4.692  15.665   4.273  1.00  0.00           H  
ATOM   1220 2HB  GLU B  70      -3.043  15.961   3.732  1.00  0.00           H  
ATOM   1221 1HG  GLU B  70      -3.873  15.998   1.349  1.00  0.00           H  
ATOM   1222 2HG  GLU B  70      -5.511  15.785   1.945  1.00  0.00           H  
ATOM   1223  N   LEU B  71      -3.925  12.839   5.363  1.00  0.00           N  
ATOM   1224  CA  LEU B  71      -3.397  12.094   6.503  1.00  0.00           C  
ATOM   1225  C   LEU B  71      -2.857  10.737   6.033  1.00  0.00           C  
ATOM   1226  O   LEU B  71      -1.860  10.242   6.554  1.00  0.00           O  
ATOM   1227  CB  LEU B  71      -4.475  11.896   7.576  1.00  0.00           C  
ATOM   1228  CG  LEU B  71      -4.953  13.191   8.332  1.00  0.00           C  
ATOM   1229  CD1 LEU B  71      -6.144  12.847   9.202  1.00  0.00           C  
ATOM   1230  CD2 LEU B  71      -3.816  13.759   9.203  1.00  0.00           C  
ATOM   1231  H   LEU B  71      -4.913  13.081   5.327  1.00  0.00           H  
ATOM   1232  HA  LEU B  71      -2.583  12.661   6.936  1.00  0.00           H  
ATOM   1233 1HB  LEU B  71      -5.341  11.439   7.108  1.00  0.00           H  
ATOM   1234 2HB  LEU B  71      -4.082  11.203   8.327  1.00  0.00           H  
ATOM   1235  HG  LEU B  71      -5.266  13.949   7.602  1.00  0.00           H  
ATOM   1236 1HD1 LEU B  71      -6.485  13.746   9.719  1.00  0.00           H  
ATOM   1237 2HD1 LEU B  71      -6.951  12.461   8.588  1.00  0.00           H  
ATOM   1238 3HD1 LEU B  71      -5.856  12.097   9.942  1.00  0.00           H  
ATOM   1239 1HD2 LEU B  71      -4.171  14.650   9.716  1.00  0.00           H  
ATOM   1240 2HD2 LEU B  71      -3.503  13.011   9.938  1.00  0.00           H  
ATOM   1241 3HD2 LEU B  71      -2.985  14.024   8.596  1.00  0.00           H  
ATOM   1242  N   PHE B  72      -3.507  10.138   5.045  1.00  0.00           N  
ATOM   1243  CA  PHE B  72      -3.037   8.880   4.490  1.00  0.00           C  
ATOM   1244  C   PHE B  72      -2.258   9.185   3.216  1.00  0.00           C  
ATOM   1245  O   PHE B  72      -2.820   9.628   2.213  1.00  0.00           O  
ATOM   1246  CB  PHE B  72      -4.194   7.955   4.190  1.00  0.00           C  
ATOM   1247  CG  PHE B  72      -3.778   6.619   3.699  1.00  0.00           C  
ATOM   1248  CD1 PHE B  72      -3.186   5.710   4.545  1.00  0.00           C  
ATOM   1249  CD2 PHE B  72      -3.976   6.265   2.394  1.00  0.00           C  
ATOM   1250  CE1 PHE B  72      -2.793   4.487   4.085  1.00  0.00           C  
ATOM   1251  CE2 PHE B  72      -3.590   5.038   1.943  1.00  0.00           C  
ATOM   1252  CZ  PHE B  72      -2.991   4.142   2.793  1.00  0.00           C  
ATOM   1253  H   PHE B  72      -4.362  10.557   4.674  1.00  0.00           H  
ATOM   1254  HA  PHE B  72      -2.354   8.407   5.196  1.00  0.00           H  
ATOM   1255 1HB  PHE B  72      -4.742   7.834   5.068  1.00  0.00           H  
ATOM   1256 2HB  PHE B  72      -4.853   8.415   3.452  1.00  0.00           H  
ATOM   1257  HD1 PHE B  72      -3.032   5.976   5.582  1.00  0.00           H  
ATOM   1258  HD2 PHE B  72      -4.447   6.982   1.716  1.00  0.00           H  
ATOM   1259  HE1 PHE B  72      -2.325   3.799   4.745  1.00  0.00           H  
ATOM   1260  HE2 PHE B  72      -3.758   4.783   0.912  1.00  0.00           H  
ATOM   1261  HZ  PHE B  72      -2.674   3.157   2.438  1.00  0.00           H  
ATOM   1262  N   ILE B  73      -0.954   8.951   3.262  1.00  0.00           N  
ATOM   1263  CA  ILE B  73      -0.065   9.292   2.170  1.00  0.00           C  
ATOM   1264  C   ILE B  73       0.242   8.082   1.309  1.00  0.00           C  
ATOM   1265  O   ILE B  73       1.159   7.302   1.595  1.00  0.00           O  
ATOM   1266  CB  ILE B  73       1.246   9.865   2.777  1.00  0.00           C  
ATOM   1267  CG1 ILE B  73       0.897  11.127   3.661  1.00  0.00           C  
ATOM   1268  CG2 ILE B  73       2.296  10.170   1.687  1.00  0.00           C  
ATOM   1269  CD1 ILE B  73       2.046  11.657   4.534  1.00  0.00           C  
ATOM   1270  H   ILE B  73      -0.552   8.542   4.099  1.00  0.00           H  
ATOM   1271  HA  ILE B  73      -0.543  10.048   1.553  1.00  0.00           H  
ATOM   1272  HB  ILE B  73       1.654   9.133   3.452  1.00  0.00           H  
ATOM   1273 1HG1 ILE B  73       0.560  11.929   3.006  1.00  0.00           H  
ATOM   1274 2HG1 ILE B  73       0.075  10.869   4.333  1.00  0.00           H  
ATOM   1275 1HG2 ILE B  73       3.196  10.534   2.146  1.00  0.00           H  
ATOM   1276 2HG2 ILE B  73       2.534   9.275   1.134  1.00  0.00           H  
ATOM   1277 3HG2 ILE B  73       1.905  10.922   1.001  1.00  0.00           H  
ATOM   1278 1HD1 ILE B  73       1.692  12.514   5.104  1.00  0.00           H  
ATOM   1279 2HD1 ILE B  73       2.369  10.874   5.220  1.00  0.00           H  
ATOM   1280 3HD1 ILE B  73       2.883  11.968   3.916  1.00  0.00           H  
ATOM   1281  N   PHE B  74      -0.511   7.939   0.235  1.00  0.00           N  
ATOM   1282  CA  PHE B  74      -0.384   6.744  -0.583  1.00  0.00           C  
ATOM   1283  C   PHE B  74       0.528   6.968  -1.780  1.00  0.00           C  
ATOM   1284  O   PHE B  74       0.308   7.890  -2.565  1.00  0.00           O  
ATOM   1285  CB  PHE B  74      -1.723   6.290  -1.105  1.00  0.00           C  
ATOM   1286  CG  PHE B  74      -1.602   5.063  -1.906  1.00  0.00           C  
ATOM   1287  CD1 PHE B  74      -1.474   3.832  -1.292  1.00  0.00           C  
ATOM   1288  CD2 PHE B  74      -1.603   5.126  -3.284  1.00  0.00           C  
ATOM   1289  CE1 PHE B  74      -1.369   2.701  -2.047  1.00  0.00           C  
ATOM   1290  CE2 PHE B  74      -1.497   3.994  -4.025  1.00  0.00           C  
ATOM   1291  CZ  PHE B  74      -1.387   2.789  -3.404  1.00  0.00           C  
ATOM   1292  H   PHE B  74      -1.221   8.634   0.031  1.00  0.00           H  
ATOM   1293  HA  PHE B  74       0.062   5.956   0.027  1.00  0.00           H  
ATOM   1294 1HB  PHE B  74      -2.386   6.115  -0.292  1.00  0.00           H  
ATOM   1295 2HB  PHE B  74      -2.157   7.067  -1.728  1.00  0.00           H  
ATOM   1296  HD1 PHE B  74      -1.462   3.771  -0.203  1.00  0.00           H  
ATOM   1297  HD2 PHE B  74      -1.693   6.097  -3.779  1.00  0.00           H  
ATOM   1298  HE1 PHE B  74      -1.275   1.728  -1.572  1.00  0.00           H  
ATOM   1299  HE2 PHE B  74      -1.507   4.049  -5.111  1.00  0.00           H  
ATOM   1300  HZ  PHE B  74      -1.317   1.900  -3.991  1.00  0.00           H  
ATOM   1301  N   LEU B  75       1.562   6.131  -1.888  1.00  0.00           N  
ATOM   1302  CA  LEU B  75       2.587   6.247  -2.917  1.00  0.00           C  
ATOM   1303  C   LEU B  75       2.716   4.984  -3.769  1.00  0.00           C  
ATOM   1304  O   LEU B  75       2.547   3.871  -3.269  1.00  0.00           O  
ATOM   1305  CB  LEU B  75       3.882   6.492  -2.153  1.00  0.00           C  
ATOM   1306  CG  LEU B  75       3.806   7.671  -1.150  1.00  0.00           C  
ATOM   1307  CD1 LEU B  75       4.969   7.636  -0.298  1.00  0.00           C  
ATOM   1308  CD2 LEU B  75       3.722   9.018  -1.873  1.00  0.00           C  
ATOM   1309  H   LEU B  75       1.673   5.406  -1.178  1.00  0.00           H  
ATOM   1310  HA  LEU B  75       2.344   7.087  -3.564  1.00  0.00           H  
ATOM   1311 1HB  LEU B  75       4.120   5.601  -1.592  1.00  0.00           H  
ATOM   1312 2HB  LEU B  75       4.690   6.689  -2.861  1.00  0.00           H  
ATOM   1313  HG  LEU B  75       2.942   7.541  -0.509  1.00  0.00           H  
ATOM   1314 1HD1 LEU B  75       4.868   8.429   0.416  1.00  0.00           H  
ATOM   1315 2HD1 LEU B  75       5.008   6.685   0.227  1.00  0.00           H  
ATOM   1316 3HD1 LEU B  75       5.867   7.770  -0.892  1.00  0.00           H  
ATOM   1317 1HD2 LEU B  75       3.675   9.819  -1.137  1.00  0.00           H  
ATOM   1318 2HD2 LEU B  75       4.604   9.156  -2.497  1.00  0.00           H  
ATOM   1319 3HD2 LEU B  75       2.829   9.057  -2.492  1.00  0.00           H  
ATOM   1320  N   THR B  76       3.102   5.149  -5.029  1.00  0.00           N  
ATOM   1321  CA  THR B  76       3.313   4.016  -5.936  1.00  0.00           C  
ATOM   1322  C   THR B  76       4.773   3.862  -6.383  1.00  0.00           C  
ATOM   1323  O   THR B  76       5.101   3.028  -7.233  1.00  0.00           O  
ATOM   1324  CB  THR B  76       2.411   4.129  -7.163  1.00  0.00           C  
ATOM   1325  OG1 THR B  76       2.698   5.349  -7.864  1.00  0.00           O  
ATOM   1326  CG2 THR B  76       0.955   4.117  -6.713  1.00  0.00           C  
ATOM   1327  H   THR B  76       3.216   6.087  -5.388  1.00  0.00           H  
ATOM   1328  HA  THR B  76       3.035   3.105  -5.417  1.00  0.00           H  
ATOM   1329  HB  THR B  76       2.600   3.291  -7.817  1.00  0.00           H  
ATOM   1330  HG1 THR B  76       3.523   5.246  -8.363  1.00  0.00           H  
ATOM   1331 1HG2 THR B  76       0.303   4.189  -7.580  1.00  0.00           H  
ATOM   1332 2HG2 THR B  76       0.755   3.189  -6.181  1.00  0.00           H  
ATOM   1333 3HG2 THR B  76       0.767   4.959  -6.053  1.00  0.00           H  
ATOM   1334  N   GLU B  77       5.631   4.704  -5.825  1.00  0.00           N  
ATOM   1335  CA  GLU B  77       7.045   4.758  -6.179  1.00  0.00           C  
ATOM   1336  C   GLU B  77       7.906   5.310  -5.038  1.00  0.00           C  
ATOM   1337  O   GLU B  77       7.388   5.912  -4.088  1.00  0.00           O  
ATOM   1338  CB  GLU B  77       7.221   5.613  -7.433  1.00  0.00           C  
ATOM   1339  CG  GLU B  77       6.786   7.057  -7.253  1.00  0.00           C  
ATOM   1340  CD  GLU B  77       6.914   7.855  -8.514  1.00  0.00           C  
ATOM   1341  OE1 GLU B  77       7.333   7.294  -9.496  1.00  0.00           O  
ATOM   1342  OE2 GLU B  77       6.574   9.018  -8.508  1.00  0.00           O  
ATOM   1343  H   GLU B  77       5.282   5.340  -5.127  1.00  0.00           H  
ATOM   1344  HA  GLU B  77       7.383   3.743  -6.395  1.00  0.00           H  
ATOM   1345 1HB  GLU B  77       8.270   5.616  -7.728  1.00  0.00           H  
ATOM   1346 2HB  GLU B  77       6.647   5.187  -8.256  1.00  0.00           H  
ATOM   1347 1HG  GLU B  77       5.749   7.078  -6.922  1.00  0.00           H  
ATOM   1348 2HG  GLU B  77       7.397   7.511  -6.472  1.00  0.00           H  
ATOM   1349  N   ILE B  78       9.226   5.138  -5.155  1.00  0.00           N  
ATOM   1350  CA  ILE B  78      10.143   5.705  -4.168  1.00  0.00           C  
ATOM   1351  C   ILE B  78      10.403   7.161  -4.495  1.00  0.00           C  
ATOM   1352  O   ILE B  78      10.861   7.513  -5.579  1.00  0.00           O  
ATOM   1353  CB  ILE B  78      11.452   4.935  -4.093  1.00  0.00           C  
ATOM   1354  CG1 ILE B  78      11.153   3.448  -3.856  1.00  0.00           C  
ATOM   1355  CG2 ILE B  78      12.291   5.510  -2.993  1.00  0.00           C  
ATOM   1356  CD1 ILE B  78      10.370   3.199  -2.587  1.00  0.00           C  
ATOM   1357  H   ILE B  78       9.593   4.625  -5.942  1.00  0.00           H  
ATOM   1358  HA  ILE B  78       9.677   5.654  -3.190  1.00  0.00           H  
ATOM   1359  HB  ILE B  78      11.986   5.019  -5.037  1.00  0.00           H  
ATOM   1360 1HG1 ILE B  78      10.583   3.059  -4.699  1.00  0.00           H  
ATOM   1361 2HG1 ILE B  78      12.096   2.900  -3.794  1.00  0.00           H  
ATOM   1362 1HG2 ILE B  78      13.231   4.966  -2.939  1.00  0.00           H  
ATOM   1363 2HG2 ILE B  78      12.492   6.558  -3.202  1.00  0.00           H  
ATOM   1364 3HG2 ILE B  78      11.760   5.425  -2.048  1.00  0.00           H  
ATOM   1365 1HD1 ILE B  78      10.183   2.133  -2.465  1.00  0.00           H  
ATOM   1366 2HD1 ILE B  78      10.931   3.570  -1.731  1.00  0.00           H  
ATOM   1367 3HD1 ILE B  78       9.424   3.729  -2.658  1.00  0.00           H  
ATOM   1368  N   THR B  79      10.052   7.991  -3.548  1.00  0.00           N  
ATOM   1369  CA  THR B  79      10.030   9.423  -3.692  1.00  0.00           C  
ATOM   1370  C   THR B  79      10.148  10.192  -2.407  1.00  0.00           C  
ATOM   1371  O   THR B  79       9.814   9.697  -1.320  1.00  0.00           O  
ATOM   1372  CB  THR B  79       8.710   9.878  -4.339  1.00  0.00           C  
ATOM   1373  OG1 THR B  79       8.732  11.299  -4.507  1.00  0.00           O  
ATOM   1374  CG2 THR B  79       7.511   9.492  -3.474  1.00  0.00           C  
ATOM   1375  H   THR B  79       9.726   7.591  -2.684  1.00  0.00           H  
ATOM   1376  HA  THR B  79      10.846   9.711  -4.345  1.00  0.00           H  
ATOM   1377  HB  THR B  79       8.613   9.407  -5.321  1.00  0.00           H  
ATOM   1378  HG1 THR B  79       8.519  11.747  -3.637  1.00  0.00           H  
ATOM   1379 1HG2 THR B  79       6.596   9.829  -3.958  1.00  0.00           H  
ATOM   1380 2HG2 THR B  79       7.477   8.409  -3.351  1.00  0.00           H  
ATOM   1381 3HG2 THR B  79       7.599   9.970  -2.495  1.00  0.00           H  
ATOM   1382  N   GLU B  80      10.576  11.433  -2.576  1.00  0.00           N  
ATOM   1383  CA  GLU B  80      10.497  12.456  -1.543  1.00  0.00           C  
ATOM   1384  C   GLU B  80       9.006  12.619  -1.222  1.00  0.00           C  
ATOM   1385  O   GLU B  80       8.171  12.601  -2.131  1.00  0.00           O  
ATOM   1386  CB  GLU B  80      11.092  13.775  -2.040  1.00  0.00           C  
ATOM   1387  CG  GLU B  80      11.086  14.896  -1.018  1.00  0.00           C  
ATOM   1388  CD  GLU B  80      11.734  16.183  -1.532  1.00  0.00           C  
ATOM   1389  OE1 GLU B  80      12.293  16.168  -2.599  1.00  0.00           O  
ATOM   1390  OE2 GLU B  80      11.641  17.182  -0.851  1.00  0.00           O  
ATOM   1391  H   GLU B  80      10.885  11.704  -3.500  1.00  0.00           H  
ATOM   1392  HA  GLU B  80      11.022  12.123  -0.650  1.00  0.00           H  
ATOM   1393 1HB  GLU B  80      12.124  13.615  -2.345  1.00  0.00           H  
ATOM   1394 2HB  GLU B  80      10.540  14.114  -2.915  1.00  0.00           H  
ATOM   1395 1HG  GLU B  80      10.056  15.110  -0.726  1.00  0.00           H  
ATOM   1396 2HG  GLU B  80      11.617  14.552  -0.128  1.00  0.00           H  
ATOM   1397  N   ILE B  81       8.706  12.709   0.052  1.00  0.00           N  
ATOM   1398  CA  ILE B  81       7.378  12.822   0.647  1.00  0.00           C  
ATOM   1399  C   ILE B  81       7.202  14.061   1.485  1.00  0.00           C  
ATOM   1400  O   ILE B  81       8.108  14.449   2.234  1.00  0.00           O  
ATOM   1401  CB  ILE B  81       7.119  11.642   1.606  1.00  0.00           C  
ATOM   1402  CG1 ILE B  81       6.990  10.373   0.892  1.00  0.00           C  
ATOM   1403  CG2 ILE B  81       5.922  11.859   2.533  1.00  0.00           C  
ATOM   1404  CD1 ILE B  81       7.116   9.212   1.860  1.00  0.00           C  
ATOM   1405  H   ILE B  81       9.485  12.699   0.692  1.00  0.00           H  
ATOM   1406  HA  ILE B  81       6.640  12.826  -0.151  1.00  0.00           H  
ATOM   1407  HB  ILE B  81       7.996  11.547   2.201  1.00  0.00           H  
ATOM   1408 1HG1 ILE B  81       6.029  10.350   0.395  1.00  0.00           H  
ATOM   1409 2HG1 ILE B  81       7.766  10.282   0.137  1.00  0.00           H  
ATOM   1410 1HG2 ILE B  81       5.829  11.009   3.211  1.00  0.00           H  
ATOM   1411 2HG2 ILE B  81       6.060  12.754   3.126  1.00  0.00           H  
ATOM   1412 3HG2 ILE B  81       5.022  11.953   1.938  1.00  0.00           H  
ATOM   1413 1HD1 ILE B  81       7.008   8.281   1.349  1.00  0.00           H  
ATOM   1414 2HD1 ILE B  81       8.085   9.241   2.333  1.00  0.00           H  
ATOM   1415 3HD1 ILE B  81       6.341   9.288   2.619  1.00  0.00           H  
ATOM   1416  N   THR B  82       6.041  14.700   1.356  1.00  0.00           N  
ATOM   1417  CA  THR B  82       5.751  15.821   2.234  1.00  0.00           C  
ATOM   1418  C   THR B  82       4.650  15.430   3.225  1.00  0.00           C  
ATOM   1419  O   THR B  82       3.633  14.857   2.834  1.00  0.00           O  
ATOM   1420  CB  THR B  82       5.358  17.096   1.453  1.00  0.00           C  
ATOM   1421  OG1 THR B  82       6.461  17.498   0.610  1.00  0.00           O  
ATOM   1422  CG2 THR B  82       5.024  18.238   2.430  1.00  0.00           C  
ATOM   1423  H   THR B  82       5.354  14.376   0.693  1.00  0.00           H  
ATOM   1424  HA  THR B  82       6.638  16.052   2.799  1.00  0.00           H  
ATOM   1425  HB  THR B  82       4.493  16.885   0.830  1.00  0.00           H  
ATOM   1426  HG1 THR B  82       7.231  17.675   1.152  1.00  0.00           H  
ATOM   1427 1HG2 THR B  82       4.754  19.133   1.872  1.00  0.00           H  
ATOM   1428 2HG2 THR B  82       4.189  17.956   3.067  1.00  0.00           H  
ATOM   1429 3HG2 THR B  82       5.891  18.454   3.053  1.00  0.00           H  
ATOM   1430  N   ILE B  83       4.888  15.725   4.498  1.00  0.00           N  
ATOM   1431  CA  ILE B  83       3.933  15.493   5.557  1.00  0.00           C  
ATOM   1432  C   ILE B  83       3.357  16.850   5.952  1.00  0.00           C  
ATOM   1433  O   ILE B  83       3.980  17.597   6.723  1.00  0.00           O  
ATOM   1434  CB  ILE B  83       4.579  14.780   6.774  1.00  0.00           C  
ATOM   1435  CG1 ILE B  83       5.142  13.387   6.320  1.00  0.00           C  
ATOM   1436  CG2 ILE B  83       3.606  14.674   7.932  1.00  0.00           C  
ATOM   1437  CD1 ILE B  83       5.917  12.652   7.396  1.00  0.00           C  
ATOM   1438  H   ILE B  83       5.773  16.172   4.715  1.00  0.00           H  
ATOM   1439  HA  ILE B  83       3.171  14.820   5.191  1.00  0.00           H  
ATOM   1440  HB  ILE B  83       5.429  15.363   7.105  1.00  0.00           H  
ATOM   1441 1HG1 ILE B  83       4.319  12.761   5.996  1.00  0.00           H  
ATOM   1442 2HG1 ILE B  83       5.810  13.541   5.469  1.00  0.00           H  
ATOM   1443 1HG2 ILE B  83       4.090  14.189   8.782  1.00  0.00           H  
ATOM   1444 2HG2 ILE B  83       3.271  15.672   8.229  1.00  0.00           H  
ATOM   1445 3HG2 ILE B  83       2.759  14.088   7.613  1.00  0.00           H  
ATOM   1446 1HD1 ILE B  83       6.281  11.698   6.998  1.00  0.00           H  
ATOM   1447 2HD1 ILE B  83       6.760  13.257   7.713  1.00  0.00           H  
ATOM   1448 3HD1 ILE B  83       5.269  12.462   8.245  1.00  0.00           H  
ATOM   1449  N   PRO B  84       2.130  17.183   5.487  1.00  0.00           N  
ATOM   1450  CA  PRO B  84       1.543  18.505   5.540  1.00  0.00           C  
ATOM   1451  C   PRO B  84       0.972  18.928   6.875  1.00  0.00           C  
ATOM   1452  O   PRO B  84      -0.205  19.259   6.991  1.00  0.00           O  
ATOM   1453  CB  PRO B  84       0.448  18.391   4.475  1.00  0.00           C  
ATOM   1454  CG  PRO B  84       0.114  16.930   4.421  1.00  0.00           C  
ATOM   1455  CD  PRO B  84       1.435  16.220   4.609  1.00  0.00           C  
ATOM   1456  HA  PRO B  84       2.291  19.231   5.215  1.00  0.00           H  
ATOM   1457 1HB  PRO B  84      -0.411  19.016   4.752  1.00  0.00           H  
ATOM   1458 2HB  PRO B  84       0.824  18.775   3.514  1.00  0.00           H  
ATOM   1459 1HG  PRO B  84      -0.622  16.690   5.192  1.00  0.00           H  
ATOM   1460 2HG  PRO B  84      -0.367  16.691   3.453  1.00  0.00           H  
ATOM   1461 1HD  PRO B  84       1.277  15.252   5.092  1.00  0.00           H  
ATOM   1462 2HD  PRO B  84       1.906  16.128   3.623  1.00  0.00           H  
ATOM   1463  N   CYS B  85       1.821  18.949   7.869  1.00  0.00           N  
ATOM   1464  CA  CYS B  85       1.417  19.480   9.170  1.00  0.00           C  
ATOM   1465  C   CYS B  85       1.902  20.913   9.281  1.00  0.00           C  
ATOM   1466  O   CYS B  85       3.118  21.174   9.310  1.00  0.00           O  
ATOM   1467  CB  CYS B  85       1.937  18.612  10.303  1.00  0.00           C  
ATOM   1468  SG  CYS B  85       3.718  18.587  10.462  1.00  0.00           S  
ATOM   1469  H   CYS B  85       2.769  18.634   7.734  1.00  0.00           H  
ATOM   1470  HA  CYS B  85       0.319  19.481   9.214  1.00  0.00           H  
ATOM   1471 1HB  CYS B  85       1.519  18.963  11.247  1.00  0.00           H  
ATOM   1472 2HB  CYS B  85       1.602  17.589  10.163  1.00  0.00           H  
ATOM   1473  N   ARG B  86       0.960  21.840   9.316  1.00  0.00           N  
ATOM   1474  CA  ARG B  86       1.240  23.266   9.275  1.00  0.00           C  
ATOM   1475  C   ARG B  86       0.654  23.993  10.449  1.00  0.00           C  
ATOM   1476  O   ARG B  86      -0.318  23.537  11.049  1.00  0.00           O  
ATOM   1477  CB  ARG B  86       0.690  23.845   7.997  1.00  0.00           C  
ATOM   1478  CG  ARG B  86       1.299  23.259   6.773  1.00  0.00           C  
ATOM   1479  CD  ARG B  86       0.867  23.939   5.570  1.00  0.00           C  
ATOM   1480  NE  ARG B  86      -0.542  23.843   5.371  1.00  0.00           N  
ATOM   1481  CZ  ARG B  86      -1.203  24.497   4.419  1.00  0.00           C  
ATOM   1482  NH1 ARG B  86      -0.547  25.281   3.573  1.00  0.00           N  
ATOM   1483  NH2 ARG B  86      -2.512  24.345   4.320  1.00  0.00           N  
ATOM   1484  H   ARG B  86      -0.003  21.530   9.311  1.00  0.00           H  
ATOM   1485  HA  ARG B  86       2.318  23.416   9.284  1.00  0.00           H  
ATOM   1486 1HB  ARG B  86      -0.376  23.658   7.948  1.00  0.00           H  
ATOM   1487 2HB  ARG B  86       0.847  24.930   7.974  1.00  0.00           H  
ATOM   1488 1HG  ARG B  86       2.388  23.347   6.836  1.00  0.00           H  
ATOM   1489 2HG  ARG B  86       1.025  22.209   6.684  1.00  0.00           H  
ATOM   1490 1HD  ARG B  86       1.141  24.993   5.622  1.00  0.00           H  
ATOM   1491 2HD  ARG B  86       1.351  23.476   4.717  1.00  0.00           H  
ATOM   1492  HE  ARG B  86      -1.072  23.252   5.993  1.00  0.00           H  
ATOM   1493 1HH1 ARG B  86       0.489  25.392   3.644  1.00  0.00           H  
ATOM   1494 2HH1 ARG B  86      -1.049  25.766   2.845  1.00  0.00           H  
ATOM   1495 1HH2 ARG B  86      -3.000  23.739   4.970  1.00  0.00           H  
ATOM   1496 2HH2 ARG B  86      -3.020  24.828   3.598  1.00  0.00           H  
ATOM   1497  N   VAL B  87       1.236  25.133  10.754  1.00  0.00           N  
ATOM   1498  CA  VAL B  87       0.810  25.957  11.860  1.00  0.00           C  
ATOM   1499  C   VAL B  87       0.423  27.354  11.392  1.00  0.00           C  
ATOM   1500  O   VAL B  87       0.574  27.699  10.220  1.00  0.00           O  
ATOM   1501  CB  VAL B  87       1.919  26.041  12.916  1.00  0.00           C  
ATOM   1502  CG1 VAL B  87       2.243  24.658  13.483  1.00  0.00           C  
ATOM   1503  CG2 VAL B  87       3.165  26.655  12.279  1.00  0.00           C  
ATOM   1504  H   VAL B  87       2.027  25.437  10.200  1.00  0.00           H  
ATOM   1505  HA  VAL B  87      -0.066  25.495  12.319  1.00  0.00           H  
ATOM   1506  HB  VAL B  87       1.568  26.643  13.732  1.00  0.00           H  
ATOM   1507 1HG1 VAL B  87       3.016  24.754  14.244  1.00  0.00           H  
ATOM   1508 2HG1 VAL B  87       1.347  24.227  13.932  1.00  0.00           H  
ATOM   1509 3HG1 VAL B  87       2.598  24.005  12.688  1.00  0.00           H  
ATOM   1510 1HG2 VAL B  87       3.950  26.730  13.019  1.00  0.00           H  
ATOM   1511 2HG2 VAL B  87       3.503  26.020  11.459  1.00  0.00           H  
ATOM   1512 3HG2 VAL B  87       2.937  27.649  11.894  1.00  0.00           H  
ATOM   1513  N   THR B  88      -0.106  28.143  12.319  1.00  0.00           N  
ATOM   1514  CA  THR B  88      -0.594  29.488  12.040  1.00  0.00           C  
ATOM   1515  C   THR B  88       0.429  30.596  12.263  1.00  0.00           C  
ATOM   1516  O   THR B  88       0.161  31.763  11.999  1.00  0.00           O  
ATOM   1517  CB  THR B  88      -1.803  29.766  12.930  1.00  0.00           C  
ATOM   1518  OG1 THR B  88      -1.431  29.686  14.318  1.00  0.00           O  
ATOM   1519  CG2 THR B  88      -2.839  28.750  12.662  1.00  0.00           C  
ATOM   1520  H   THR B  88      -0.198  27.785  13.261  1.00  0.00           H  
ATOM   1521  HA  THR B  88      -0.910  29.522  10.997  1.00  0.00           H  
ATOM   1522  HB  THR B  88      -2.185  30.728  12.712  1.00  0.00           H  
ATOM   1523  HG1 THR B  88      -1.298  28.766  14.570  1.00  0.00           H  
ATOM   1524 1HG2 THR B  88      -3.684  28.941  13.282  1.00  0.00           H  
ATOM   1525 2HG2 THR B  88      -3.113  28.828  11.625  1.00  0.00           H  
ATOM   1526 3HG2 THR B  88      -2.458  27.747  12.873  1.00  0.00           H  
ATOM   1527  N   ASP B  89       1.588  30.240  12.777  1.00  0.00           N  
ATOM   1528  CA  ASP B  89       2.593  31.224  13.146  1.00  0.00           C  
ATOM   1529  C   ASP B  89       4.008  30.795  12.725  1.00  0.00           C  
ATOM   1530  O   ASP B  89       4.526  29.819  13.270  1.00  0.00           O  
ATOM   1531  CB  ASP B  89       2.528  31.488  14.650  1.00  0.00           C  
ATOM   1532  CG  ASP B  89       3.489  32.576  15.161  1.00  0.00           C  
ATOM   1533  OD1 ASP B  89       4.436  32.905  14.475  1.00  0.00           O  
ATOM   1534  OD2 ASP B  89       3.253  33.078  16.236  1.00  0.00           O  
ATOM   1535  H   ASP B  89       1.756  29.258  12.942  1.00  0.00           H  
ATOM   1536  HA  ASP B  89       2.312  32.162  12.689  1.00  0.00           H  
ATOM   1537 1HB  ASP B  89       1.522  31.783  14.912  1.00  0.00           H  
ATOM   1538 2HB  ASP B  89       2.709  30.586  15.168  1.00  0.00           H  
ATOM   1539  N   PRO B  90       4.669  31.503  11.780  1.00  0.00           N  
ATOM   1540  CA  PRO B  90       5.997  31.228  11.251  1.00  0.00           C  
ATOM   1541  C   PRO B  90       7.083  31.146  12.328  1.00  0.00           C  
ATOM   1542  O   PRO B  90       8.171  30.636  12.071  1.00  0.00           O  
ATOM   1543  CB  PRO B  90       6.274  32.440  10.353  1.00  0.00           C  
ATOM   1544  CG  PRO B  90       4.954  32.895   9.904  1.00  0.00           C  
ATOM   1545  CD  PRO B  90       4.013  32.642  11.068  1.00  0.00           C  
ATOM   1546  HA  PRO B  90       5.963  30.301  10.657  1.00  0.00           H  
ATOM   1547 1HB  PRO B  90       6.815  33.209  10.928  1.00  0.00           H  
ATOM   1548 2HB  PRO B  90       6.923  32.148   9.516  1.00  0.00           H  
ATOM   1549 1HG  PRO B  90       5.000  33.944   9.603  1.00  0.00           H  
ATOM   1550 2HG  PRO B  90       4.696  32.337   9.029  1.00  0.00           H  
ATOM   1551 1HD  PRO B  90       3.946  33.519  11.736  1.00  0.00           H  
ATOM   1552 2HD  PRO B  90       3.058  32.363  10.648  1.00  0.00           H  
ATOM   1553  N   GLN B  91       6.827  31.709  13.517  1.00  0.00           N  
ATOM   1554  CA  GLN B  91       7.830  31.682  14.577  1.00  0.00           C  
ATOM   1555  C   GLN B  91       7.803  30.384  15.395  1.00  0.00           C  
ATOM   1556  O   GLN B  91       8.689  30.157  16.226  1.00  0.00           O  
ATOM   1557  CB  GLN B  91       7.645  32.863  15.552  1.00  0.00           C  
ATOM   1558  CG  GLN B  91       7.892  34.260  14.961  1.00  0.00           C  
ATOM   1559  CD  GLN B  91       7.753  35.400  16.018  1.00  0.00           C  
ATOM   1560  OE1 GLN B  91       8.027  35.214  17.213  1.00  0.00           O  
ATOM   1561  NE2 GLN B  91       7.333  36.582  15.563  1.00  0.00           N  
ATOM   1562  H   GLN B  91       5.921  32.145  13.723  1.00  0.00           H  
ATOM   1563  HA  GLN B  91       8.814  31.762  14.116  1.00  0.00           H  
ATOM   1564 1HB  GLN B  91       6.615  32.850  15.928  1.00  0.00           H  
ATOM   1565 2HB  GLN B  91       8.305  32.735  16.407  1.00  0.00           H  
ATOM   1566 1HG  GLN B  91       8.894  34.296  14.539  1.00  0.00           H  
ATOM   1567 2HG  GLN B  91       7.145  34.429  14.179  1.00  0.00           H  
ATOM   1568 1HE2 GLN B  91       7.225  37.353  16.193  1.00  0.00           H  
ATOM   1569 2HE2 GLN B  91       7.118  36.694  14.594  1.00  0.00           H  
ATOM   1570  N   LEU B  92       6.783  29.544  15.198  1.00  0.00           N  
ATOM   1571  CA  LEU B  92       6.678  28.305  15.966  1.00  0.00           C  
ATOM   1572  C   LEU B  92       7.709  27.250  15.616  1.00  0.00           C  
ATOM   1573  O   LEU B  92       7.991  26.968  14.448  1.00  0.00           O  
ATOM   1574  CB  LEU B  92       5.281  27.695  15.810  1.00  0.00           C  
ATOM   1575  CG  LEU B  92       4.141  28.432  16.488  1.00  0.00           C  
ATOM   1576  CD1 LEU B  92       2.826  27.883  15.982  1.00  0.00           C  
ATOM   1577  CD2 LEU B  92       4.230  28.214  17.978  1.00  0.00           C  
ATOM   1578  H   LEU B  92       6.070  29.759  14.498  1.00  0.00           H  
ATOM   1579  HA  LEU B  92       6.812  28.560  17.016  1.00  0.00           H  
ATOM   1580 1HB  LEU B  92       5.054  27.659  14.753  1.00  0.00           H  
ATOM   1581 2HB  LEU B  92       5.301  26.671  16.192  1.00  0.00           H  
ATOM   1582  HG  LEU B  92       4.209  29.486  16.276  1.00  0.00           H  
ATOM   1583 1HD1 LEU B  92       1.995  28.393  16.469  1.00  0.00           H  
ATOM   1584 2HD1 LEU B  92       2.792  28.058  14.921  1.00  0.00           H  
ATOM   1585 3HD1 LEU B  92       2.772  26.812  16.193  1.00  0.00           H  
ATOM   1586 1HD2 LEU B  92       3.412  28.727  18.484  1.00  0.00           H  
ATOM   1587 2HD2 LEU B  92       4.166  27.144  18.180  1.00  0.00           H  
ATOM   1588 3HD2 LEU B  92       5.179  28.594  18.350  1.00  0.00           H  
ATOM   1589  N   VAL B  93       8.231  26.603  16.645  1.00  0.00           N  
ATOM   1590  CA  VAL B  93       9.114  25.477  16.419  1.00  0.00           C  
ATOM   1591  C   VAL B  93       8.243  24.248  16.248  1.00  0.00           C  
ATOM   1592  O   VAL B  93       7.378  23.979  17.088  1.00  0.00           O  
ATOM   1593  CB  VAL B  93      10.107  25.278  17.586  1.00  0.00           C  
ATOM   1594  CG1 VAL B  93      10.963  24.026  17.341  1.00  0.00           C  
ATOM   1595  CG2 VAL B  93      11.013  26.516  17.705  1.00  0.00           C  
ATOM   1596  H   VAL B  93       8.000  26.885  17.587  1.00  0.00           H  
ATOM   1597  HA  VAL B  93       9.680  25.645  15.501  1.00  0.00           H  
ATOM   1598  HB  VAL B  93       9.549  25.132  18.512  1.00  0.00           H  
ATOM   1599 1HG1 VAL B  93      11.657  23.887  18.169  1.00  0.00           H  
ATOM   1600 2HG1 VAL B  93      10.316  23.151  17.263  1.00  0.00           H  
ATOM   1601 3HG1 VAL B  93      11.525  24.145  16.415  1.00  0.00           H  
ATOM   1602 1HG2 VAL B  93      11.717  26.383  18.528  1.00  0.00           H  
ATOM   1603 2HG2 VAL B  93      11.567  26.647  16.774  1.00  0.00           H  
ATOM   1604 3HG2 VAL B  93      10.403  27.400  17.889  1.00  0.00           H  
ATOM   1605  N   VAL B  94       8.438  23.546  15.144  1.00  0.00           N  
ATOM   1606  CA  VAL B  94       7.659  22.359  14.851  1.00  0.00           C  
ATOM   1607  C   VAL B  94       8.620  21.200  14.611  1.00  0.00           C  
ATOM   1608  O   VAL B  94       9.577  21.331  13.841  1.00  0.00           O  
ATOM   1609  CB  VAL B  94       6.775  22.565  13.610  1.00  0.00           C  
ATOM   1610  CG1 VAL B  94       5.971  21.302  13.349  1.00  0.00           C  
ATOM   1611  CG2 VAL B  94       5.868  23.791  13.799  1.00  0.00           C  
ATOM   1612  H   VAL B  94       9.155  23.840  14.497  1.00  0.00           H  
ATOM   1613  HA  VAL B  94       7.025  22.130  15.701  1.00  0.00           H  
ATOM   1614  HB  VAL B  94       7.411  22.718  12.751  1.00  0.00           H  
ATOM   1615 1HG1 VAL B  94       5.360  21.424  12.459  1.00  0.00           H  
ATOM   1616 2HG1 VAL B  94       6.640  20.475  13.212  1.00  0.00           H  
ATOM   1617 3HG1 VAL B  94       5.336  21.108  14.206  1.00  0.00           H  
ATOM   1618 1HG2 VAL B  94       5.257  23.930  12.908  1.00  0.00           H  
ATOM   1619 2HG2 VAL B  94       5.228  23.639  14.652  1.00  0.00           H  
ATOM   1620 3HG2 VAL B  94       6.474  24.681  13.955  1.00  0.00           H  
ATOM   1621  N   THR B  95       8.373  20.075  15.270  1.00  0.00           N  
ATOM   1622  CA  THR B  95       9.223  18.903  15.107  1.00  0.00           C  
ATOM   1623  C   THR B  95       8.437  17.677  14.617  1.00  0.00           C  
ATOM   1624  O   THR B  95       7.231  17.565  14.832  1.00  0.00           O  
ATOM   1625  CB  THR B  95       9.964  18.623  16.418  1.00  0.00           C  
ATOM   1626  OG1 THR B  95       9.018  18.376  17.469  1.00  0.00           O  
ATOM   1627  CG2 THR B  95      10.863  19.834  16.799  1.00  0.00           C  
ATOM   1628  H   THR B  95       7.571  20.049  15.899  1.00  0.00           H  
ATOM   1629  HA  THR B  95       9.977  19.124  14.354  1.00  0.00           H  
ATOM   1630  HB  THR B  95      10.574  17.745  16.293  1.00  0.00           H  
ATOM   1631  HG1 THR B  95       8.938  17.423  17.620  1.00  0.00           H  
ATOM   1632 1HG2 THR B  95      11.389  19.618  17.726  1.00  0.00           H  
ATOM   1633 2HG2 THR B  95      11.586  20.016  16.005  1.00  0.00           H  
ATOM   1634 3HG2 THR B  95      10.243  20.715  16.934  1.00  0.00           H  
ATOM   1635  N   LEU B  96       9.133  16.762  13.944  1.00  0.00           N  
ATOM   1636  CA  LEU B  96       8.515  15.548  13.408  1.00  0.00           C  
ATOM   1637  C   LEU B  96       8.940  14.320  14.189  1.00  0.00           C  
ATOM   1638  O   LEU B  96      10.124  14.125  14.457  1.00  0.00           O  
ATOM   1639  CB  LEU B  96       8.897  15.359  11.960  1.00  0.00           C  
ATOM   1640  CG  LEU B  96       8.263  14.193  11.257  1.00  0.00           C  
ATOM   1641  CD1 LEU B  96       6.777  14.440  11.071  1.00  0.00           C  
ATOM   1642  CD2 LEU B  96       8.914  14.023   9.961  1.00  0.00           C  
ATOM   1643  H   LEU B  96      10.118  16.920  13.790  1.00  0.00           H  
ATOM   1644  HA  LEU B  96       7.431  15.643  13.478  1.00  0.00           H  
ATOM   1645 1HB  LEU B  96       8.609  16.206  11.429  1.00  0.00           H  
ATOM   1646 2HB  LEU B  96       9.978  15.267  11.890  1.00  0.00           H  
ATOM   1647  HG  LEU B  96       8.374  13.293  11.851  1.00  0.00           H  
ATOM   1648 1HD1 LEU B  96       6.331  13.599  10.558  1.00  0.00           H  
ATOM   1649 2HD1 LEU B  96       6.304  14.566  12.043  1.00  0.00           H  
ATOM   1650 3HD1 LEU B  96       6.628  15.336  10.481  1.00  0.00           H  
ATOM   1651 1HD2 LEU B  96       8.434  13.190   9.480  1.00  0.00           H  
ATOM   1652 2HD2 LEU B  96       8.792  14.913   9.359  1.00  0.00           H  
ATOM   1653 3HD2 LEU B  96       9.969  13.825  10.111  1.00  0.00           H  
ATOM   1654  N   HIS B  97       7.988  13.492  14.564  1.00  0.00           N  
ATOM   1655  CA  HIS B  97       8.287  12.315  15.349  1.00  0.00           C  
ATOM   1656  C   HIS B  97       7.612  11.066  14.810  1.00  0.00           C  
ATOM   1657  O   HIS B  97       6.520  11.142  14.243  1.00  0.00           O  
ATOM   1658  CB  HIS B  97       7.733  12.549  16.743  1.00  0.00           C  
ATOM   1659  CG  HIS B  97       8.294  13.718  17.410  1.00  0.00           C  
ATOM   1660  ND1 HIS B  97       9.364  13.646  18.232  1.00  0.00           N  
ATOM   1661  CD2 HIS B  97       7.952  15.014  17.336  1.00  0.00           C  
ATOM   1662  CE1 HIS B  97       9.667  14.852  18.664  1.00  0.00           C  
ATOM   1663  NE2 HIS B  97       8.824  15.706  18.125  1.00  0.00           N  
ATOM   1664  H   HIS B  97       7.016  13.704  14.333  1.00  0.00           H  
ATOM   1665  HA  HIS B  97       9.361  12.146  15.395  1.00  0.00           H  
ATOM   1666 1HB  HIS B  97       6.663  12.667  16.684  1.00  0.00           H  
ATOM   1667 2HB  HIS B  97       7.930  11.669  17.365  1.00  0.00           H  
ATOM   1668  HD1 HIS B  97       9.959  12.838  18.322  1.00  0.00           H  
ATOM   1669  HD2 HIS B  97       7.166  15.544  16.787  1.00  0.00           H  
ATOM   1670  HE1 HIS B  97      10.504  15.001  19.344  1.00  0.00           H  
ATOM   1671  N   GLU B  98       8.211   9.887  15.026  1.00  0.00           N  
ATOM   1672  CA  GLU B  98       7.433   8.673  14.758  1.00  0.00           C  
ATOM   1673  C   GLU B  98       6.314   8.757  15.791  1.00  0.00           C  
ATOM   1674  O   GLU B  98       6.568   9.213  16.905  1.00  0.00           O  
ATOM   1675  CB  GLU B  98       8.289   7.414  14.884  1.00  0.00           C  
ATOM   1676  CG  GLU B  98       9.384   7.317  13.802  1.00  0.00           C  
ATOM   1677  CD  GLU B  98      10.183   6.044  13.842  1.00  0.00           C  
ATOM   1678  OE1 GLU B  98       9.840   5.171  14.598  1.00  0.00           O  
ATOM   1679  OE2 GLU B  98      11.136   5.945  13.109  1.00  0.00           O  
ATOM   1680  H   GLU B  98       9.137   9.837  15.434  1.00  0.00           H  
ATOM   1681  HA  GLU B  98       6.997   8.717  13.758  1.00  0.00           H  
ATOM   1682 1HB  GLU B  98       8.766   7.389  15.866  1.00  0.00           H  
ATOM   1683 2HB  GLU B  98       7.653   6.533  14.805  1.00  0.00           H  
ATOM   1684 1HG  GLU B  98       8.907   7.396  12.828  1.00  0.00           H  
ATOM   1685 2HG  GLU B  98      10.059   8.162  13.912  1.00  0.00           H  
ATOM   1686  N   LYS B  99       5.101   8.317  15.448  1.00  0.00           N  
ATOM   1687  CA  LYS B  99       3.958   8.458  16.372  1.00  0.00           C  
ATOM   1688  C   LYS B  99       4.323   8.049  17.802  1.00  0.00           C  
ATOM   1689  O   LYS B  99       4.015   8.763  18.764  1.00  0.00           O  
ATOM   1690  CB  LYS B  99       2.754   7.657  15.883  1.00  0.00           C  
ATOM   1691  CG  LYS B  99       1.507   7.798  16.770  1.00  0.00           C  
ATOM   1692  CD  LYS B  99       0.324   7.013  16.218  1.00  0.00           C  
ATOM   1693  CE  LYS B  99      -0.889   7.127  17.142  1.00  0.00           C  
ATOM   1694  NZ  LYS B  99      -2.058   6.354  16.632  1.00  0.00           N  
ATOM   1695  H   LYS B  99       4.960   7.944  14.509  1.00  0.00           H  
ATOM   1696  HA  LYS B  99       3.660   9.500  16.394  1.00  0.00           H  
ATOM   1697 1HB  LYS B  99       2.493   7.989  14.875  1.00  0.00           H  
ATOM   1698 2HB  LYS B  99       3.016   6.602  15.822  1.00  0.00           H  
ATOM   1699 1HG  LYS B  99       1.731   7.431  17.774  1.00  0.00           H  
ATOM   1700 2HG  LYS B  99       1.237   8.849  16.845  1.00  0.00           H  
ATOM   1701 1HD  LYS B  99       0.063   7.393  15.228  1.00  0.00           H  
ATOM   1702 2HD  LYS B  99       0.602   5.963  16.125  1.00  0.00           H  
ATOM   1703 1HE  LYS B  99      -0.620   6.753  18.130  1.00  0.00           H  
ATOM   1704 2HE  LYS B  99      -1.171   8.177  17.227  1.00  0.00           H  
ATOM   1705 1HZ  LYS B  99      -2.838   6.459  17.266  1.00  0.00           H  
ATOM   1706 2HZ  LYS B  99      -2.314   6.709  15.723  1.00  0.00           H  
ATOM   1707 3HZ  LYS B  99      -1.819   5.377  16.556  1.00  0.00           H  
ATOM   1708  N   LYS B 100       4.961   6.888  17.942  1.00  0.00           N  
ATOM   1709  CA  LYS B 100       5.398   6.447  19.248  1.00  0.00           C  
ATOM   1710  C   LYS B 100       6.914   6.595  19.347  1.00  0.00           C  
ATOM   1711  O   LYS B 100       7.669   5.650  19.085  1.00  0.00           O  
ATOM   1712  CB  LYS B 100       4.974   5.003  19.497  1.00  0.00           C  
ATOM   1713  CG  LYS B 100       3.466   4.808  19.556  1.00  0.00           C  
ATOM   1714  CD  LYS B 100       3.103   3.351  19.811  1.00  0.00           C  
ATOM   1715  CE  LYS B 100       1.592   3.155  19.870  1.00  0.00           C  
ATOM   1716  NZ  LYS B 100       1.223   1.727  20.099  1.00  0.00           N  
ATOM   1717  H   LYS B 100       5.182   6.345  17.121  1.00  0.00           H  
ATOM   1718  HA  LYS B 100       4.953   7.089  20.008  1.00  0.00           H  
ATOM   1719 1HB  LYS B 100       5.367   4.369  18.703  1.00  0.00           H  
ATOM   1720 2HB  LYS B 100       5.400   4.656  20.438  1.00  0.00           H  
ATOM   1721 1HG  LYS B 100       3.055   5.430  20.352  1.00  0.00           H  
ATOM   1722 2HG  LYS B 100       3.027   5.128  18.611  1.00  0.00           H  
ATOM   1723 1HD  LYS B 100       3.512   2.732  19.011  1.00  0.00           H  
ATOM   1724 2HD  LYS B 100       3.539   3.029  20.755  1.00  0.00           H  
ATOM   1725 1HE  LYS B 100       1.187   3.758  20.681  1.00  0.00           H  
ATOM   1726 2HE  LYS B 100       1.153   3.487  18.929  1.00  0.00           H  
ATOM   1727 1HZ  LYS B 100       0.217   1.640  20.131  1.00  0.00           H  
ATOM   1728 2HZ  LYS B 100       1.585   1.158  19.345  1.00  0.00           H  
ATOM   1729 3HZ  LYS B 100       1.615   1.411  20.975  1.00  0.00           H  
ATOM   1730  N   GLY B 101       7.347   7.772  19.757  1.00  0.00           N  
ATOM   1731  CA  GLY B 101       8.762   8.093  19.859  1.00  0.00           C  
ATOM   1732  C   GLY B 101       8.903   9.509  20.369  1.00  0.00           C  
ATOM   1733  O   GLY B 101       8.072  10.372  20.089  1.00  0.00           O  
ATOM   1734  H   GLY B 101       6.662   8.490  19.957  1.00  0.00           H  
ATOM   1735 1HA  GLY B 101       9.257   7.401  20.537  1.00  0.00           H  
ATOM   1736 2HA  GLY B 101       9.232   8.001  18.881  1.00  0.00           H  
ATOM   1737  N   ASP B 102       9.975   9.740  21.111  1.00  0.00           N  
ATOM   1738  CA  ASP B 102      10.215  11.047  21.709  1.00  0.00           C  
ATOM   1739  C   ASP B 102      11.171  11.920  20.929  1.00  0.00           C  
ATOM   1740  O   ASP B 102      11.110  13.147  21.000  1.00  0.00           O  
ATOM   1741  CB  ASP B 102      10.765  10.861  23.120  1.00  0.00           C  
ATOM   1742  CG  ASP B 102       9.786  10.120  24.020  1.00  0.00           C  
ATOM   1743  OD1 ASP B 102       8.688  10.599  24.205  1.00  0.00           O  
ATOM   1744  OD2 ASP B 102      10.140   9.068  24.505  1.00  0.00           O  
ATOM   1745  H   ASP B 102      10.617   8.984  21.290  1.00  0.00           H  
ATOM   1746  HA  ASP B 102       9.262  11.571  21.773  1.00  0.00           H  
ATOM   1747 1HB  ASP B 102      11.699  10.301  23.077  1.00  0.00           H  
ATOM   1748 2HB  ASP B 102      10.985  11.835  23.559  1.00  0.00           H  
ATOM   1749  N   VAL B 103      12.092  11.295  20.233  1.00  0.00           N  
ATOM   1750  CA  VAL B 103      13.138  12.047  19.572  1.00  0.00           C  
ATOM   1751  C   VAL B 103      12.713  12.566  18.211  1.00  0.00           C  
ATOM   1752  O   VAL B 103      12.123  11.837  17.412  1.00  0.00           O  
ATOM   1753  CB  VAL B 103      14.411  11.195  19.489  1.00  0.00           C  
ATOM   1754  CG1 VAL B 103      15.462  11.906  18.749  1.00  0.00           C  
ATOM   1755  CG2 VAL B 103      14.911  10.908  20.915  1.00  0.00           C  
ATOM   1756  H   VAL B 103      12.082  10.290  20.177  1.00  0.00           H  
ATOM   1757  HA  VAL B 103      13.374  12.911  20.193  1.00  0.00           H  
ATOM   1758  HB  VAL B 103      14.195  10.262  18.967  1.00  0.00           H  
ATOM   1759 1HG1 VAL B 103      16.326  11.277  18.724  1.00  0.00           H  
ATOM   1760 2HG1 VAL B 103      15.129  12.109  17.735  1.00  0.00           H  
ATOM   1761 3HG1 VAL B 103      15.705  12.842  19.248  1.00  0.00           H  
ATOM   1762 1HG2 VAL B 103      15.815  10.298  20.866  1.00  0.00           H  
ATOM   1763 2HG2 VAL B 103      15.134  11.848  21.419  1.00  0.00           H  
ATOM   1764 3HG2 VAL B 103      14.143  10.371  21.472  1.00  0.00           H  
ATOM   1765  N   ALA B 104      12.945  13.862  17.999  1.00  0.00           N  
ATOM   1766  CA  ALA B 104      12.629  14.537  16.746  1.00  0.00           C  
ATOM   1767  C   ALA B 104      13.512  14.020  15.609  1.00  0.00           C  
ATOM   1768  O   ALA B 104      14.703  13.747  15.805  1.00  0.00           O  
ATOM   1769  CB  ALA B 104      12.799  16.030  16.890  1.00  0.00           C  
ATOM   1770  H   ALA B 104      13.395  14.392  18.731  1.00  0.00           H  
ATOM   1771  HA  ALA B 104      11.592  14.320  16.495  1.00  0.00           H  
ATOM   1772 1HB  ALA B 104      12.540  16.507  15.946  1.00  0.00           H  
ATOM   1773 2HB  ALA B 104      12.149  16.397  17.683  1.00  0.00           H  
ATOM   1774 3HB  ALA B 104      13.833  16.253  17.138  1.00  0.00           H  
ATOM   1775  N   LEU B 105      12.936  13.955  14.422  1.00  0.00           N  
ATOM   1776  CA  LEU B 105      13.619  13.510  13.236  1.00  0.00           C  
ATOM   1777  C   LEU B 105      14.253  14.683  12.468  1.00  0.00           C  
ATOM   1778  O   LEU B 105      13.633  15.740  12.322  1.00  0.00           O  
ATOM   1779  CB  LEU B 105      12.603  12.783  12.350  1.00  0.00           C  
ATOM   1780  CG  LEU B 105      11.933  11.565  13.007  1.00  0.00           C  
ATOM   1781  CD1 LEU B 105      10.794  11.069  12.117  1.00  0.00           C  
ATOM   1782  CD2 LEU B 105      12.971  10.474  13.218  1.00  0.00           C  
ATOM   1783  H   LEU B 105      11.945  14.179  14.362  1.00  0.00           H  
ATOM   1784  HA  LEU B 105      14.374  12.802  13.559  1.00  0.00           H  
ATOM   1785 1HB  LEU B 105      11.820  13.484  12.072  1.00  0.00           H  
ATOM   1786 2HB  LEU B 105      13.091  12.440  11.446  1.00  0.00           H  
ATOM   1787  HG  LEU B 105      11.510  11.857  13.976  1.00  0.00           H  
ATOM   1788 1HD1 LEU B 105      10.314  10.213  12.587  1.00  0.00           H  
ATOM   1789 2HD1 LEU B 105      10.068  11.860  11.985  1.00  0.00           H  
ATOM   1790 3HD1 LEU B 105      11.191  10.775  11.144  1.00  0.00           H  
ATOM   1791 1HD2 LEU B 105      12.500   9.611  13.688  1.00  0.00           H  
ATOM   1792 2HD2 LEU B 105      13.392  10.177  12.257  1.00  0.00           H  
ATOM   1793 3HD2 LEU B 105      13.772  10.848  13.864  1.00  0.00           H  
ATOM   1794  N   PRO B 106      15.443  14.505  11.862  1.00  0.00           N  
ATOM   1795  CA  PRO B 106      16.167  15.512  11.100  1.00  0.00           C  
ATOM   1796  C   PRO B 106      15.609  15.727   9.698  1.00  0.00           C  
ATOM   1797  O   PRO B 106      16.291  15.514   8.708  1.00  0.00           O  
ATOM   1798  CB  PRO B 106      17.566  14.920  11.030  1.00  0.00           C  
ATOM   1799  CG  PRO B 106      17.350  13.461  11.081  1.00  0.00           C  
ATOM   1800  CD  PRO B 106      16.173  13.262  12.065  1.00  0.00           C  
ATOM   1801  HA  PRO B 106      16.166  16.456  11.667  1.00  0.00           H  
ATOM   1802 1HB  PRO B 106      18.046  15.235  10.105  1.00  0.00           H  
ATOM   1803 2HB  PRO B 106      18.180  15.297  11.859  1.00  0.00           H  
ATOM   1804 1HG  PRO B 106      17.142  13.076  10.069  1.00  0.00           H  
ATOM   1805 2HG  PRO B 106      18.270  12.974  11.414  1.00  0.00           H  
ATOM   1806 1HD  PRO B 106      15.582  12.383  11.764  1.00  0.00           H  
ATOM   1807 2HD  PRO B 106      16.558  13.179  13.096  1.00  0.00           H  
ATOM   1808  N   VAL B 107      14.377  16.178   9.620  1.00  0.00           N  
ATOM   1809  CA  VAL B 107      13.724  16.412   8.343  1.00  0.00           C  
ATOM   1810  C   VAL B 107      13.497  17.925   8.225  1.00  0.00           C  
ATOM   1811  O   VAL B 107      13.080  18.541   9.205  1.00  0.00           O  
ATOM   1812  CB  VAL B 107      12.388  15.653   8.313  1.00  0.00           C  
ATOM   1813  CG1 VAL B 107      11.671  15.900   7.020  1.00  0.00           C  
ATOM   1814  CG2 VAL B 107      12.627  14.165   8.526  1.00  0.00           C  
ATOM   1815  H   VAL B 107      13.878  16.338  10.496  1.00  0.00           H  
ATOM   1816  HA  VAL B 107      14.369  16.052   7.552  1.00  0.00           H  
ATOM   1817  HB  VAL B 107      11.761  16.032   9.121  1.00  0.00           H  
ATOM   1818 1HG1 VAL B 107      10.745  15.386   7.030  1.00  0.00           H  
ATOM   1819 2HG1 VAL B 107      11.492  16.966   6.884  1.00  0.00           H  
ATOM   1820 3HG1 VAL B 107      12.274  15.527   6.208  1.00  0.00           H  
ATOM   1821 1HG2 VAL B 107      11.680  13.652   8.534  1.00  0.00           H  
ATOM   1822 2HG2 VAL B 107      13.207  13.765   7.741  1.00  0.00           H  
ATOM   1823 3HG2 VAL B 107      13.129  14.012   9.475  1.00  0.00           H  
ATOM   1824  N   PRO B 108      13.814  18.584   7.102  1.00  0.00           N  
ATOM   1825  CA  PRO B 108      13.638  20.016   6.959  1.00  0.00           C  
ATOM   1826  C   PRO B 108      12.152  20.372   7.015  1.00  0.00           C  
ATOM   1827  O   PRO B 108      11.284  19.623   6.545  1.00  0.00           O  
ATOM   1828  CB  PRO B 108      14.265  20.300   5.583  1.00  0.00           C  
ATOM   1829  CG  PRO B 108      14.239  18.978   4.835  1.00  0.00           C  
ATOM   1830  CD  PRO B 108      14.399  17.916   5.915  1.00  0.00           C  
ATOM   1831  HA  PRO B 108      14.190  20.532   7.750  1.00  0.00           H  
ATOM   1832 1HB  PRO B 108      13.698  21.082   5.073  1.00  0.00           H  
ATOM   1833 2HB  PRO B 108      15.291  20.682   5.725  1.00  0.00           H  
ATOM   1834 1HG  PRO B 108      13.296  18.882   4.279  1.00  0.00           H  
ATOM   1835 2HG  PRO B 108      15.045  18.940   4.089  1.00  0.00           H  
ATOM   1836 1HD  PRO B 108      13.847  17.035   5.622  1.00  0.00           H  
ATOM   1837 2HD  PRO B 108      15.463  17.712   6.088  1.00  0.00           H  
ATOM   1838  N   TYR B 109      11.878  21.561   7.563  1.00  0.00           N  
ATOM   1839  CA  TYR B 109      10.504  22.010   7.714  1.00  0.00           C  
ATOM   1840  C   TYR B 109      10.245  23.356   7.064  1.00  0.00           C  
ATOM   1841  O   TYR B 109      10.979  24.328   7.256  1.00  0.00           O  
ATOM   1842  CB  TYR B 109      10.134  22.094   9.199  1.00  0.00           C  
ATOM   1843  CG  TYR B 109       8.656  22.454   9.467  1.00  0.00           C  
ATOM   1844  CD1 TYR B 109       7.696  21.516   9.227  1.00  0.00           C  
ATOM   1845  CD2 TYR B 109       8.276  23.678   9.969  1.00  0.00           C  
ATOM   1846  CE1 TYR B 109       6.382  21.762   9.476  1.00  0.00           C  
ATOM   1847  CE2 TYR B 109       6.939  23.922  10.210  1.00  0.00           C  
ATOM   1848  CZ  TYR B 109       5.999  22.965   9.959  1.00  0.00           C  
ATOM   1849  OH  TYR B 109       4.672  23.213  10.196  1.00  0.00           O  
ATOM   1850  H   TYR B 109      12.629  22.139   7.909  1.00  0.00           H  
ATOM   1851  HA  TYR B 109       9.847  21.286   7.233  1.00  0.00           H  
ATOM   1852 1HB  TYR B 109      10.351  21.162   9.672  1.00  0.00           H  
ATOM   1853 2HB  TYR B 109      10.752  22.846   9.682  1.00  0.00           H  
ATOM   1854  HD1 TYR B 109       7.991  20.563   8.838  1.00  0.00           H  
ATOM   1855  HD2 TYR B 109       9.019  24.445  10.181  1.00  0.00           H  
ATOM   1856  HE1 TYR B 109       5.647  20.991   9.287  1.00  0.00           H  
ATOM   1857  HE2 TYR B 109       6.629  24.867  10.605  1.00  0.00           H  
ATOM   1858  HH  TYR B 109       4.131  22.453   9.876  1.00  0.00           H  
ATOM   1859  N   ASP B 110       9.196  23.369   6.268  1.00  0.00           N  
ATOM   1860  CA  ASP B 110       8.664  24.533   5.589  1.00  0.00           C  
ATOM   1861  C   ASP B 110       7.345  24.926   6.252  1.00  0.00           C  
ATOM   1862  O   ASP B 110       6.355  24.213   6.114  1.00  0.00           O  
ATOM   1863  CB  ASP B 110       8.454  24.230   4.113  1.00  0.00           C  
ATOM   1864  CG  ASP B 110       7.924  25.422   3.283  1.00  0.00           C  
ATOM   1865  OD1 ASP B 110       7.363  26.350   3.845  1.00  0.00           O  
ATOM   1866  OD2 ASP B 110       8.051  25.362   2.076  1.00  0.00           O  
ATOM   1867  H   ASP B 110       8.682  22.493   6.145  1.00  0.00           H  
ATOM   1868  HA  ASP B 110       9.369  25.359   5.690  1.00  0.00           H  
ATOM   1869 1HB  ASP B 110       9.403  23.911   3.682  1.00  0.00           H  
ATOM   1870 2HB  ASP B 110       7.774  23.386   4.024  1.00  0.00           H  
ATOM   1871  N   HIS B 111       7.276  26.049   6.960  1.00  0.00           N  
ATOM   1872  CA  HIS B 111       6.027  26.363   7.679  1.00  0.00           C  
ATOM   1873  C   HIS B 111       4.786  26.464   6.768  1.00  0.00           C  
ATOM   1874  O   HIS B 111       3.656  26.377   7.261  1.00  0.00           O  
ATOM   1875  CB  HIS B 111       6.159  27.661   8.473  1.00  0.00           C  
ATOM   1876  CG  HIS B 111       7.029  27.569   9.647  1.00  0.00           C  
ATOM   1877  ND1 HIS B 111       8.400  27.532   9.551  1.00  0.00           N  
ATOM   1878  CD2 HIS B 111       6.735  27.532  10.971  1.00  0.00           C  
ATOM   1879  CE1 HIS B 111       8.916  27.465  10.777  1.00  0.00           C  
ATOM   1880  NE2 HIS B 111       7.919  27.462  11.648  1.00  0.00           N  
ATOM   1881  H   HIS B 111       8.083  26.653   7.034  1.00  0.00           H  
ATOM   1882  HA  HIS B 111       5.814  25.569   8.385  1.00  0.00           H  
ATOM   1883 1HB  HIS B 111       6.538  28.451   7.824  1.00  0.00           H  
ATOM   1884 2HB  HIS B 111       5.174  27.966   8.821  1.00  0.00           H  
ATOM   1885  HD2 HIS B 111       5.749  27.556  11.415  1.00  0.00           H  
ATOM   1886  HE1 HIS B 111       9.975  27.420  11.023  1.00  0.00           H  
ATOM   1887  HE2 HIS B 111       8.009  27.414  12.667  1.00  0.00           H  
ATOM   1888  N   GLN B 112       4.989  26.671   5.458  1.00  0.00           N  
ATOM   1889  CA  GLN B 112       3.893  26.773   4.515  1.00  0.00           C  
ATOM   1890  C   GLN B 112       3.484  25.419   3.909  1.00  0.00           C  
ATOM   1891  O   GLN B 112       2.414  25.312   3.283  1.00  0.00           O  
ATOM   1892  CB  GLN B 112       4.274  27.685   3.342  1.00  0.00           C  
ATOM   1893  CG  GLN B 112       4.508  29.144   3.671  1.00  0.00           C  
ATOM   1894  CD  GLN B 112       4.881  29.922   2.414  1.00  0.00           C  
ATOM   1895  OE1 GLN B 112       4.571  29.457   1.282  1.00  0.00           O  
ATOM   1896  NE2 GLN B 112       5.508  31.095   2.575  1.00  0.00           N  
ATOM   1897  H   GLN B 112       5.946  26.705   5.083  1.00  0.00           H  
ATOM   1898  HA  GLN B 112       3.032  27.188   5.035  1.00  0.00           H  
ATOM   1899 1HB  GLN B 112       5.194  27.301   2.890  1.00  0.00           H  
ATOM   1900 2HB  GLN B 112       3.500  27.633   2.584  1.00  0.00           H  
ATOM   1901 1HG  GLN B 112       3.631  29.567   4.110  1.00  0.00           H  
ATOM   1902 2HG  GLN B 112       5.342  29.211   4.371  1.00  0.00           H  
ATOM   1903 1HE2 GLN B 112       5.762  31.648   1.785  1.00  0.00           H  
ATOM   1904 2HE2 GLN B 112       5.742  31.467   3.500  1.00  0.00           H  
ATOM   1905  N   ARG B 113       4.353  24.396   4.028  1.00  0.00           N  
ATOM   1906  CA  ARG B 113       4.115  23.099   3.366  1.00  0.00           C  
ATOM   1907  C   ARG B 113       4.185  21.855   4.270  1.00  0.00           C  
ATOM   1908  O   ARG B 113       3.593  20.826   3.941  1.00  0.00           O  
ATOM   1909  CB  ARG B 113       5.084  22.914   2.209  1.00  0.00           C  
ATOM   1910  CG  ARG B 113       4.871  23.890   1.075  1.00  0.00           C  
ATOM   1911  CD  ARG B 113       5.881  23.766   0.014  1.00  0.00           C  
ATOM   1912  NE  ARG B 113       5.591  24.682  -1.090  1.00  0.00           N  
ATOM   1913  CZ  ARG B 113       5.951  25.999  -1.148  1.00  0.00           C  
ATOM   1914  NH1 ARG B 113       6.636  26.593  -0.175  1.00  0.00           N  
ATOM   1915  NH2 ARG B 113       5.612  26.699  -2.211  1.00  0.00           N  
ATOM   1916  H   ARG B 113       5.190  24.521   4.593  1.00  0.00           H  
ATOM   1917  HA  ARG B 113       3.114  23.129   2.940  1.00  0.00           H  
ATOM   1918 1HB  ARG B 113       6.098  23.031   2.553  1.00  0.00           H  
ATOM   1919 2HB  ARG B 113       4.989  21.906   1.807  1.00  0.00           H  
ATOM   1920 1HG  ARG B 113       3.884  23.743   0.642  1.00  0.00           H  
ATOM   1921 2HG  ARG B 113       4.950  24.906   1.464  1.00  0.00           H  
ATOM   1922 1HD  ARG B 113       6.864  23.999   0.406  1.00  0.00           H  
ATOM   1923 2HD  ARG B 113       5.876  22.747  -0.375  1.00  0.00           H  
ATOM   1924  HE  ARG B 113       5.077  24.308  -1.874  1.00  0.00           H  
ATOM   1925 1HH1 ARG B 113       6.949  26.074   0.669  1.00  0.00           H  
ATOM   1926 2HH1 ARG B 113       6.882  27.564  -0.249  1.00  0.00           H  
ATOM   1927 1HH2 ARG B 113       5.092  26.262  -2.961  1.00  0.00           H  
ATOM   1928 2HH2 ARG B 113       5.886  27.665  -2.276  1.00  0.00           H  
ATOM   1929  N   GLY B 114       4.920  21.930   5.379  1.00  0.00           N  
ATOM   1930  CA  GLY B 114       5.124  20.771   6.248  1.00  0.00           C  
ATOM   1931  C   GLY B 114       6.550  20.202   6.163  1.00  0.00           C  
ATOM   1932  O   GLY B 114       7.502  20.899   5.781  1.00  0.00           O  
ATOM   1933  H   GLY B 114       5.381  22.798   5.618  1.00  0.00           H  
ATOM   1934 1HA  GLY B 114       4.882  21.048   7.264  1.00  0.00           H  
ATOM   1935 2HA  GLY B 114       4.417  19.993   5.975  1.00  0.00           H  
ATOM   1936  N   PHE B 115       6.718  18.953   6.604  1.00  0.00           N  
ATOM   1937  CA  PHE B 115       8.036  18.330   6.600  1.00  0.00           C  
ATOM   1938  C   PHE B 115       8.280  17.669   5.279  1.00  0.00           C  
ATOM   1939  O   PHE B 115       7.402  16.982   4.775  1.00  0.00           O  
ATOM   1940  CB  PHE B 115       8.160  17.296   7.694  1.00  0.00           C  
ATOM   1941  CG  PHE B 115       8.296  17.868   9.011  1.00  0.00           C  
ATOM   1942  CD1 PHE B 115       7.214  18.059   9.798  1.00  0.00           C  
ATOM   1943  CD2 PHE B 115       9.531  18.229   9.477  1.00  0.00           C  
ATOM   1944  CE1 PHE B 115       7.340  18.614  11.035  1.00  0.00           C  
ATOM   1945  CE2 PHE B 115       9.670  18.782  10.716  1.00  0.00           C  
ATOM   1946  CZ  PHE B 115       8.571  18.981  11.489  1.00  0.00           C  
ATOM   1947  H   PHE B 115       5.895  18.422   6.899  1.00  0.00           H  
ATOM   1948  HA  PHE B 115       8.795  19.096   6.752  1.00  0.00           H  
ATOM   1949 1HB  PHE B 115       7.288  16.660   7.693  1.00  0.00           H  
ATOM   1950 2HB  PHE B 115       9.007  16.678   7.505  1.00  0.00           H  
ATOM   1951  HD1 PHE B 115       6.239  17.763   9.419  1.00  0.00           H  
ATOM   1952  HD2 PHE B 115      10.408  18.082   8.843  1.00  0.00           H  
ATOM   1953  HE1 PHE B 115       6.465  18.767  11.653  1.00  0.00           H  
ATOM   1954  HE2 PHE B 115      10.657  19.074  11.076  1.00  0.00           H  
ATOM   1955  HZ  PHE B 115       8.671  19.427  12.447  1.00  0.00           H  
ATOM   1956  N   SER B 116       9.474  17.828   4.717  1.00  0.00           N  
ATOM   1957  CA  SER B 116       9.751  17.167   3.436  1.00  0.00           C  
ATOM   1958  C   SER B 116      11.004  16.308   3.524  1.00  0.00           C  
ATOM   1959  O   SER B 116      12.045  16.772   3.965  1.00  0.00           O  
ATOM   1960  CB  SER B 116       9.894  18.184   2.316  1.00  0.00           C  
ATOM   1961  OG  SER B 116       8.664  18.821   2.050  1.00  0.00           O  
ATOM   1962  H   SER B 116      10.179  18.407   5.187  1.00  0.00           H  
ATOM   1963  HA  SER B 116       8.919  16.515   3.194  1.00  0.00           H  
ATOM   1964 1HB  SER B 116      10.634  18.926   2.602  1.00  0.00           H  
ATOM   1965 2HB  SER B 116      10.259  17.685   1.410  1.00  0.00           H  
ATOM   1966  HG  SER B 116       8.303  18.384   1.284  1.00  0.00           H  
ATOM   1967  N   GLY B 117      10.896  15.064   3.072  1.00  0.00           N  
ATOM   1968  CA  GLY B 117      12.019  14.145   3.155  1.00  0.00           C  
ATOM   1969  C   GLY B 117      11.662  12.747   2.697  1.00  0.00           C  
ATOM   1970  O   GLY B 117      10.791  12.553   1.866  1.00  0.00           O  
ATOM   1971  H   GLY B 117       9.995  14.751   2.706  1.00  0.00           H  
ATOM   1972 1HA  GLY B 117      12.848  14.534   2.567  1.00  0.00           H  
ATOM   1973 2HA  GLY B 117      12.330  14.089   4.186  1.00  0.00           H  
ATOM   1974  N   ILE B 118      12.360  11.758   3.198  1.00  0.00           N  
ATOM   1975  CA  ILE B 118      12.078  10.382   2.796  1.00  0.00           C  
ATOM   1976  C   ILE B 118      11.704   9.593   4.035  1.00  0.00           C  
ATOM   1977  O   ILE B 118      12.279   9.799   5.095  1.00  0.00           O  
ATOM   1978  CB  ILE B 118      13.300   9.763   2.197  1.00  0.00           C  
ATOM   1979  CG1 ILE B 118      14.355  10.191   3.069  1.00  0.00           C  
ATOM   1980  CG2 ILE B 118      13.516  10.189   0.755  1.00  0.00           C  
ATOM   1981  CD1 ILE B 118      15.517   9.556   2.859  1.00  0.00           C  
ATOM   1982  H   ILE B 118      13.071  11.944   3.887  1.00  0.00           H  
ATOM   1983  HA  ILE B 118      11.248  10.357   2.087  1.00  0.00           H  
ATOM   1984  HB  ILE B 118      13.235   8.666   2.248  1.00  0.00           H  
ATOM   1985 1HG1 ILE B 118      14.461  11.233   2.931  1.00  0.00           H  
ATOM   1986 2HG1 ILE B 118      14.069  10.015   4.101  1.00  0.00           H  
ATOM   1987 1HG2 ILE B 118      14.430   9.737   0.384  1.00  0.00           H  
ATOM   1988 2HG2 ILE B 118      12.674   9.853   0.148  1.00  0.00           H  
ATOM   1989 3HG2 ILE B 118      13.591  11.269   0.693  1.00  0.00           H  
ATOM   1990 1HD1 ILE B 118      16.280   9.904   3.526  1.00  0.00           H  
ATOM   1991 2HD1 ILE B 118      15.327   8.508   3.061  1.00  0.00           H  
ATOM   1992 3HD1 ILE B 118      15.820   9.705   1.859  1.00  0.00           H  
ATOM   1993  N   PHE B 119      10.762   8.687   3.903  1.00  0.00           N  
ATOM   1994  CA  PHE B 119      10.290   7.955   5.051  1.00  0.00           C  
ATOM   1995  C   PHE B 119      10.025   6.503   4.793  1.00  0.00           C  
ATOM   1996  O   PHE B 119       9.784   6.091   3.650  1.00  0.00           O  
ATOM   1997  CB  PHE B 119       8.972   8.575   5.540  1.00  0.00           C  
ATOM   1998  CG  PHE B 119       9.081  10.012   5.913  1.00  0.00           C  
ATOM   1999  CD1 PHE B 119       8.756  10.982   5.003  1.00  0.00           C  
ATOM   2000  CD2 PHE B 119       9.538  10.393   7.141  1.00  0.00           C  
ATOM   2001  CE1 PHE B 119       8.879  12.311   5.292  1.00  0.00           C  
ATOM   2002  CE2 PHE B 119       9.671  11.703   7.448  1.00  0.00           C  
ATOM   2003  CZ  PHE B 119       9.339  12.675   6.518  1.00  0.00           C  
ATOM   2004  H   PHE B 119      10.342   8.547   2.998  1.00  0.00           H  
ATOM   2005  HA  PHE B 119      11.047   8.021   5.836  1.00  0.00           H  
ATOM   2006 1HB  PHE B 119       8.223   8.483   4.761  1.00  0.00           H  
ATOM   2007 2HB  PHE B 119       8.606   8.028   6.382  1.00  0.00           H  
ATOM   2008  HD1 PHE B 119       8.409  10.673   4.055  1.00  0.00           H  
ATOM   2009  HD2 PHE B 119       9.811   9.632   7.871  1.00  0.00           H  
ATOM   2010  HE1 PHE B 119       8.614  13.069   4.544  1.00  0.00           H  
ATOM   2011  HE2 PHE B 119      10.046  11.974   8.425  1.00  0.00           H  
ATOM   2012  HZ  PHE B 119       9.438  13.713   6.760  1.00  0.00           H  
ATOM   2013  N   GLU B 120      10.025   5.730   5.877  1.00  0.00           N  
ATOM   2014  CA  GLU B 120       9.596   4.339   5.830  1.00  0.00           C  
ATOM   2015  C   GLU B 120       8.090   4.253   6.079  1.00  0.00           C  
ATOM   2016  O   GLU B 120       7.500   5.205   6.607  1.00  0.00           O  
ATOM   2017  CB  GLU B 120      10.344   3.511   6.878  1.00  0.00           C  
ATOM   2018  CG  GLU B 120      11.851   3.412   6.656  1.00  0.00           C  
ATOM   2019  CD  GLU B 120      12.542   2.556   7.700  1.00  0.00           C  
ATOM   2020  OE1 GLU B 120      11.925   2.269   8.711  1.00  0.00           O  
ATOM   2021  OE2 GLU B 120      13.673   2.191   7.491  1.00  0.00           O  
ATOM   2022  H   GLU B 120      10.293   6.125   6.769  1.00  0.00           H  
ATOM   2023  HA  GLU B 120       9.789   3.943   4.835  1.00  0.00           H  
ATOM   2024 1HB  GLU B 120      10.178   3.949   7.862  1.00  0.00           H  
ATOM   2025 2HB  GLU B 120       9.937   2.500   6.902  1.00  0.00           H  
ATOM   2026 1HG  GLU B 120      12.034   2.986   5.670  1.00  0.00           H  
ATOM   2027 2HG  GLU B 120      12.276   4.414   6.672  1.00  0.00           H  
ATOM   2028  N   ASP B 121       7.478   3.103   5.761  1.00  0.00           N  
ATOM   2029  CA  ASP B 121       6.038   2.940   5.966  1.00  0.00           C  
ATOM   2030  C   ASP B 121       5.658   2.739   7.436  1.00  0.00           C  
ATOM   2031  O   ASP B 121       5.508   1.620   7.922  1.00  0.00           O  
ATOM   2032  CB  ASP B 121       5.482   1.783   5.169  1.00  0.00           C  
ATOM   2033  CG  ASP B 121       5.497   2.066   3.743  1.00  0.00           C  
ATOM   2034  OD1 ASP B 121       5.879   3.134   3.373  1.00  0.00           O  
ATOM   2035  OD2 ASP B 121       5.049   1.244   2.994  1.00  0.00           O  
ATOM   2036  H   ASP B 121       8.015   2.347   5.354  1.00  0.00           H  
ATOM   2037  HA  ASP B 121       5.537   3.838   5.613  1.00  0.00           H  
ATOM   2038 1HB  ASP B 121       6.056   0.881   5.371  1.00  0.00           H  
ATOM   2039 2HB  ASP B 121       4.449   1.603   5.477  1.00  0.00           H  
ATOM   2040  N   ARG B 122       5.548   3.867   8.114  1.00  0.00           N  
ATOM   2041  CA  ARG B 122       5.211   4.037   9.528  1.00  0.00           C  
ATOM   2042  C   ARG B 122       4.237   5.200   9.717  1.00  0.00           C  
ATOM   2043  O   ARG B 122       3.750   5.782   8.741  1.00  0.00           O  
ATOM   2044  CB  ARG B 122       6.487   4.343  10.307  1.00  0.00           C  
ATOM   2045  CG  ARG B 122       7.557   3.262  10.259  1.00  0.00           C  
ATOM   2046  CD  ARG B 122       8.804   3.686  10.958  1.00  0.00           C  
ATOM   2047  NE  ARG B 122       9.878   2.708  10.774  1.00  0.00           N  
ATOM   2048  CZ  ARG B 122      10.151   1.651  11.566  1.00  0.00           C  
ATOM   2049  NH1 ARG B 122       9.439   1.393  12.650  1.00  0.00           N  
ATOM   2050  NH2 ARG B 122      11.163   0.876  11.221  1.00  0.00           N  
ATOM   2051  H   ARG B 122       5.770   4.702   7.574  1.00  0.00           H  
ATOM   2052  HA  ARG B 122       4.712   3.125   9.864  1.00  0.00           H  
ATOM   2053 1HB  ARG B 122       6.932   5.251   9.914  1.00  0.00           H  
ATOM   2054 2HB  ARG B 122       6.253   4.526  11.353  1.00  0.00           H  
ATOM   2055 1HG  ARG B 122       7.180   2.349  10.716  1.00  0.00           H  
ATOM   2056 2HG  ARG B 122       7.828   3.062   9.224  1.00  0.00           H  
ATOM   2057 1HD  ARG B 122       9.142   4.637  10.535  1.00  0.00           H  
ATOM   2058 2HD  ARG B 122       8.624   3.820  12.023  1.00  0.00           H  
ATOM   2059  HE  ARG B 122      10.489   2.816   9.946  1.00  0.00           H  
ATOM   2060 1HH1 ARG B 122       8.675   1.996  12.910  1.00  0.00           H  
ATOM   2061 2HH1 ARG B 122       9.667   0.598  13.228  1.00  0.00           H  
ATOM   2062 1HH2 ARG B 122      11.692   1.123  10.363  1.00  0.00           H  
ATOM   2063 2HH2 ARG B 122      11.415   0.073  11.772  1.00  0.00           H  
ATOM   2064  N   SER B 123       3.887   5.491  10.969  1.00  0.00           N  
ATOM   2065  CA  SER B 123       3.020   6.634  11.205  1.00  0.00           C  
ATOM   2066  C   SER B 123       3.802   7.739  11.897  1.00  0.00           C  
ATOM   2067  O   SER B 123       4.691   7.458  12.713  1.00  0.00           O  
ATOM   2068  CB  SER B 123       1.838   6.216  12.054  1.00  0.00           C  
ATOM   2069  OG  SER B 123       2.259   5.772  13.313  1.00  0.00           O  
ATOM   2070  H   SER B 123       4.253   4.964  11.744  1.00  0.00           H  
ATOM   2071  HA  SER B 123       2.661   6.996  10.254  1.00  0.00           H  
ATOM   2072 1HB  SER B 123       1.150   7.057  12.162  1.00  0.00           H  
ATOM   2073 2HB  SER B 123       1.308   5.420  11.555  1.00  0.00           H  
ATOM   2074  HG  SER B 123       1.461   5.529  13.783  1.00  0.00           H  
ATOM   2075  N   TYR B 124       3.418   8.988  11.614  1.00  0.00           N  
ATOM   2076  CA  TYR B 124       4.109  10.150  12.153  1.00  0.00           C  
ATOM   2077  C   TYR B 124       3.200  11.216  12.707  1.00  0.00           C  
ATOM   2078  O   TYR B 124       2.067  11.387  12.265  1.00  0.00           O  
ATOM   2079  CB  TYR B 124       4.960  10.789  11.042  1.00  0.00           C  
ATOM   2080  CG  TYR B 124       5.955   9.841  10.407  1.00  0.00           C  
ATOM   2081  CD1 TYR B 124       5.547   9.056   9.328  1.00  0.00           C  
ATOM   2082  CD2 TYR B 124       7.248   9.739  10.890  1.00  0.00           C  
ATOM   2083  CE1 TYR B 124       6.414   8.169   8.755  1.00  0.00           C  
ATOM   2084  CE2 TYR B 124       8.122   8.842  10.303  1.00  0.00           C  
ATOM   2085  CZ  TYR B 124       7.698   8.054   9.242  1.00  0.00           C  
ATOM   2086  OH  TYR B 124       8.548   7.147   8.651  1.00  0.00           O  
ATOM   2087  H   TYR B 124       2.643   9.107  10.966  1.00  0.00           H  
ATOM   2088  HA  TYR B 124       4.750   9.820  12.966  1.00  0.00           H  
ATOM   2089 1HB  TYR B 124       4.311  11.186  10.261  1.00  0.00           H  
ATOM   2090 2HB  TYR B 124       5.515  11.621  11.467  1.00  0.00           H  
ATOM   2091  HD1 TYR B 124       4.526   9.137   8.946  1.00  0.00           H  
ATOM   2092  HD2 TYR B 124       7.571  10.354  11.733  1.00  0.00           H  
ATOM   2093  HE1 TYR B 124       6.089   7.548   7.919  1.00  0.00           H  
ATOM   2094  HE2 TYR B 124       9.140   8.748  10.681  1.00  0.00           H  
ATOM   2095  HH  TYR B 124       8.030   6.624   7.996  1.00  0.00           H  
ATOM   2096  N   ILE B 125       3.723  11.959  13.662  1.00  0.00           N  
ATOM   2097  CA  ILE B 125       3.017  13.102  14.219  1.00  0.00           C  
ATOM   2098  C   ILE B 125       3.933  14.301  14.253  1.00  0.00           C  
ATOM   2099  O   ILE B 125       5.153  14.162  14.330  1.00  0.00           O  
ATOM   2100  CB  ILE B 125       2.535  12.821  15.654  1.00  0.00           C  
ATOM   2101  CG1 ILE B 125       3.760  12.526  16.523  1.00  0.00           C  
ATOM   2102  CG2 ILE B 125       1.520  11.685  15.666  1.00  0.00           C  
ATOM   2103  CD1 ILE B 125       3.478  12.364  17.978  1.00  0.00           C  
ATOM   2104  H   ILE B 125       4.669  11.740  13.981  1.00  0.00           H  
ATOM   2105  HA  ILE B 125       2.155  13.338  13.593  1.00  0.00           H  
ATOM   2106  HB  ILE B 125       2.066  13.726  16.058  1.00  0.00           H  
ATOM   2107 1HG1 ILE B 125       4.244  11.627  16.153  1.00  0.00           H  
ATOM   2108 2HG1 ILE B 125       4.454  13.360  16.416  1.00  0.00           H  
ATOM   2109 1HG2 ILE B 125       1.185  11.508  16.687  1.00  0.00           H  
ATOM   2110 2HG2 ILE B 125       0.668  11.971  15.050  1.00  0.00           H  
ATOM   2111 3HG2 ILE B 125       1.961  10.782  15.271  1.00  0.00           H  
ATOM   2112 1HD1 ILE B 125       4.413  12.166  18.505  1.00  0.00           H  
ATOM   2113 2HD1 ILE B 125       3.019  13.279  18.370  1.00  0.00           H  
ATOM   2114 3HD1 ILE B 125       2.800  11.522  18.124  1.00  0.00           H  
ATOM   2115  N   CYS B 126       3.350  15.481  14.251  1.00  0.00           N  
ATOM   2116  CA  CYS B 126       4.141  16.669  14.414  1.00  0.00           C  
ATOM   2117  C   CYS B 126       3.850  17.237  15.785  1.00  0.00           C  
ATOM   2118  O   CYS B 126       2.738  17.079  16.299  1.00  0.00           O  
ATOM   2119  CB  CYS B 126       3.795  17.660  13.330  1.00  0.00           C  
ATOM   2120  SG  CYS B 126       4.105  17.001  11.738  1.00  0.00           S  
ATOM   2121  H   CYS B 126       2.346  15.560  14.138  1.00  0.00           H  
ATOM   2122  HA  CYS B 126       5.192  16.416  14.342  1.00  0.00           H  
ATOM   2123 1HB  CYS B 126       2.761  17.938  13.394  1.00  0.00           H  
ATOM   2124 2HB  CYS B 126       4.395  18.560  13.455  1.00  0.00           H  
ATOM   2125  N   LYS B 127       4.832  17.910  16.364  1.00  0.00           N  
ATOM   2126  CA  LYS B 127       4.641  18.573  17.644  1.00  0.00           C  
ATOM   2127  C   LYS B 127       5.031  20.013  17.604  1.00  0.00           C  
ATOM   2128  O   LYS B 127       5.998  20.388  16.943  1.00  0.00           O  
ATOM   2129  CB  LYS B 127       5.468  17.936  18.760  1.00  0.00           C  
ATOM   2130  CG  LYS B 127       5.073  16.559  19.168  1.00  0.00           C  
ATOM   2131  CD  LYS B 127       5.926  16.074  20.323  1.00  0.00           C  
ATOM   2132  CE  LYS B 127       5.518  14.688  20.808  1.00  0.00           C  
ATOM   2133  NZ  LYS B 127       4.225  14.739  21.570  1.00  0.00           N  
ATOM   2134  H   LYS B 127       5.731  17.955  15.889  1.00  0.00           H  
ATOM   2135  HA  LYS B 127       3.590  18.515  17.907  1.00  0.00           H  
ATOM   2136 1HB  LYS B 127       6.513  17.906  18.455  1.00  0.00           H  
ATOM   2137 2HB  LYS B 127       5.409  18.565  19.650  1.00  0.00           H  
ATOM   2138 1HG  LYS B 127       4.047  16.604  19.495  1.00  0.00           H  
ATOM   2139 2HG  LYS B 127       5.144  15.868  18.333  1.00  0.00           H  
ATOM   2140 1HD  LYS B 127       6.965  16.060  20.043  1.00  0.00           H  
ATOM   2141 2HD  LYS B 127       5.811  16.772  21.148  1.00  0.00           H  
ATOM   2142 1HE  LYS B 127       5.404  14.023  19.956  1.00  0.00           H  
ATOM   2143 2HE  LYS B 127       6.298  14.297  21.460  1.00  0.00           H  
ATOM   2144 1HZ  LYS B 127       3.962  13.831  21.897  1.00  0.00           H  
ATOM   2145 2HZ  LYS B 127       4.348  15.377  22.371  1.00  0.00           H  
ATOM   2146 3HZ  LYS B 127       3.474  15.096  20.978  1.00  0.00           H  
ATOM   2147  N   THR B 128       4.307  20.818  18.358  1.00  0.00           N  
ATOM   2148  CA  THR B 128       4.701  22.205  18.529  1.00  0.00           C  
ATOM   2149  C   THR B 128       4.354  22.677  19.936  1.00  0.00           C  
ATOM   2150  O   THR B 128       3.917  21.880  20.770  1.00  0.00           O  
ATOM   2151  CB  THR B 128       4.080  23.120  17.452  1.00  0.00           C  
ATOM   2152  OG1 THR B 128       4.722  24.399  17.530  1.00  0.00           O  
ATOM   2153  CG2 THR B 128       2.584  23.285  17.634  1.00  0.00           C  
ATOM   2154  H   THR B 128       3.476  20.446  18.820  1.00  0.00           H  
ATOM   2155  HA  THR B 128       5.786  22.272  18.417  1.00  0.00           H  
ATOM   2156  HB  THR B 128       4.267  22.684  16.475  1.00  0.00           H  
ATOM   2157  HG1 THR B 128       5.674  24.288  17.259  1.00  0.00           H  
ATOM   2158 1HG2 THR B 128       2.190  23.934  16.853  1.00  0.00           H  
ATOM   2159 2HG2 THR B 128       2.108  22.321  17.578  1.00  0.00           H  
ATOM   2160 3HG2 THR B 128       2.386  23.721  18.599  1.00  0.00           H  
ATOM   2161  N   THR B 129       4.593  23.953  20.203  1.00  0.00           N  
ATOM   2162  CA  THR B 129       4.265  24.538  21.498  1.00  0.00           C  
ATOM   2163  C   THR B 129       3.452  25.799  21.296  1.00  0.00           C  
ATOM   2164  O   THR B 129       3.917  26.729  20.637  1.00  0.00           O  
ATOM   2165  CB  THR B 129       5.515  24.882  22.334  1.00  0.00           C  
ATOM   2166  OG1 THR B 129       6.302  23.703  22.545  1.00  0.00           O  
ATOM   2167  CG2 THR B 129       5.090  25.460  23.705  1.00  0.00           C  
ATOM   2168  H   THR B 129       4.936  24.517  19.436  1.00  0.00           H  
ATOM   2169  HA  THR B 129       3.666  23.830  22.053  1.00  0.00           H  
ATOM   2170  HB  THR B 129       6.113  25.622  21.809  1.00  0.00           H  
ATOM   2171  HG1 THR B 129       5.737  22.999  22.881  1.00  0.00           H  
ATOM   2172 1HG2 THR B 129       5.974  25.702  24.289  1.00  0.00           H  
ATOM   2173 2HG2 THR B 129       4.497  26.362  23.556  1.00  0.00           H  
ATOM   2174 3HG2 THR B 129       4.494  24.721  24.238  1.00  0.00           H  
ATOM   2175  N   ILE B 130       2.255  25.847  21.867  1.00  0.00           N  
ATOM   2176  CA  ILE B 130       1.432  27.035  21.704  1.00  0.00           C  
ATOM   2177  C   ILE B 130       1.126  27.632  23.063  1.00  0.00           C  
ATOM   2178  O   ILE B 130       0.520  27.010  23.946  1.00  0.00           O  
ATOM   2179  CB  ILE B 130       0.182  26.756  20.851  1.00  0.00           C  
ATOM   2180  CG1 ILE B 130       0.647  26.275  19.459  1.00  0.00           C  
ATOM   2181  CG2 ILE B 130      -0.663  28.002  20.713  1.00  0.00           C  
ATOM   2182  CD1 ILE B 130      -0.438  25.804  18.573  1.00  0.00           C  
ATOM   2183  H   ILE B 130       1.948  25.051  22.426  1.00  0.00           H  
ATOM   2184  HA  ILE B 130       2.007  27.779  21.153  1.00  0.00           H  
ATOM   2185  HB  ILE B 130      -0.408  25.963  21.310  1.00  0.00           H  
ATOM   2186 1HG1 ILE B 130       1.175  27.090  18.962  1.00  0.00           H  
ATOM   2187 2HG1 ILE B 130       1.328  25.457  19.591  1.00  0.00           H  
ATOM   2188 1HG2 ILE B 130      -1.540  27.785  20.097  1.00  0.00           H  
ATOM   2189 2HG2 ILE B 130      -0.992  28.337  21.697  1.00  0.00           H  
ATOM   2190 3HG2 ILE B 130      -0.079  28.789  20.241  1.00  0.00           H  
ATOM   2191 1HD1 ILE B 130      -0.015  25.481  17.621  1.00  0.00           H  
ATOM   2192 2HD1 ILE B 130      -0.959  24.978  19.032  1.00  0.00           H  
ATOM   2193 3HD1 ILE B 130      -1.141  26.620  18.395  1.00  0.00           H  
ATOM   2194  N   GLY B 131       1.644  28.833  23.256  1.00  0.00           N  
ATOM   2195  CA  GLY B 131       1.571  29.562  24.511  1.00  0.00           C  
ATOM   2196  C   GLY B 131       2.577  28.972  25.499  1.00  0.00           C  
ATOM   2197  O   GLY B 131       3.611  29.572  25.793  1.00  0.00           O  
ATOM   2198  H   GLY B 131       2.127  29.264  22.481  1.00  0.00           H  
ATOM   2199 1HA  GLY B 131       1.790  30.618  24.340  1.00  0.00           H  
ATOM   2200 2HA  GLY B 131       0.563  29.496  24.919  1.00  0.00           H  
ATOM   2201  N   ASP B 132       2.267  27.774  25.981  1.00  0.00           N  
ATOM   2202  CA  ASP B 132       3.130  27.031  26.882  1.00  0.00           C  
ATOM   2203  C   ASP B 132       2.743  25.561  26.876  1.00  0.00           C  
ATOM   2204  O   ASP B 132       3.284  24.759  27.642  1.00  0.00           O  
ATOM   2205  CB  ASP B 132       3.112  27.640  28.305  1.00  0.00           C  
ATOM   2206  CG  ASP B 132       1.712  27.639  29.069  1.00  0.00           C  
ATOM   2207  OD1 ASP B 132       0.754  27.080  28.587  1.00  0.00           O  
ATOM   2208  OD2 ASP B 132       1.654  28.231  30.127  1.00  0.00           O  
ATOM   2209  H   ASP B 132       1.403  27.342  25.653  1.00  0.00           H  
ATOM   2210  HA  ASP B 132       4.153  27.102  26.512  1.00  0.00           H  
ATOM   2211 1HB  ASP B 132       3.824  27.094  28.923  1.00  0.00           H  
ATOM   2212 2HB  ASP B 132       3.470  28.670  28.257  1.00  0.00           H  
ATOM   2213  N   ARG B 133       1.812  25.206  25.990  1.00  0.00           N  
ATOM   2214  CA  ARG B 133       1.310  23.835  25.940  1.00  0.00           C  
ATOM   2215  C   ARG B 133       1.897  23.026  24.797  1.00  0.00           C  
ATOM   2216  O   ARG B 133       2.064  23.542  23.691  1.00  0.00           O  
ATOM   2217  CB  ARG B 133      -0.205  23.851  25.798  1.00  0.00           C  
ATOM   2218  CG  ARG B 133      -0.933  24.418  26.997  1.00  0.00           C  
ATOM   2219  CD  ARG B 133      -2.404  24.373  26.840  1.00  0.00           C  
ATOM   2220  NE  ARG B 133      -3.074  24.971  27.984  1.00  0.00           N  
ATOM   2221  CZ  ARG B 133      -4.407  25.004  28.168  1.00  0.00           C  
ATOM   2222  NH1 ARG B 133      -5.212  24.467  27.275  1.00  0.00           N  
ATOM   2223  NH2 ARG B 133      -4.905  25.577  29.250  1.00  0.00           N  
ATOM   2224  H   ARG B 133       1.412  25.919  25.376  1.00  0.00           H  
ATOM   2225  HA  ARG B 133       1.567  23.341  26.877  1.00  0.00           H  
ATOM   2226 1HB  ARG B 133      -0.477  24.455  24.931  1.00  0.00           H  
ATOM   2227 2HB  ARG B 133      -0.568  22.837  25.622  1.00  0.00           H  
ATOM   2228 1HG  ARG B 133      -0.661  23.856  27.889  1.00  0.00           H  
ATOM   2229 2HG  ARG B 133      -0.642  25.463  27.130  1.00  0.00           H  
ATOM   2230 1HD  ARG B 133      -2.692  24.929  25.946  1.00  0.00           H  
ATOM   2231 2HD  ARG B 133      -2.735  23.339  26.750  1.00  0.00           H  
ATOM   2232  HE  ARG B 133      -2.487  25.399  28.696  1.00  0.00           H  
ATOM   2233 1HH1 ARG B 133      -4.829  24.030  26.451  1.00  0.00           H  
ATOM   2234 2HH1 ARG B 133      -6.212  24.494  27.416  1.00  0.00           H  
ATOM   2235 1HH2 ARG B 133      -4.282  25.989  29.933  1.00  0.00           H  
ATOM   2236 2HH2 ARG B 133      -5.903  25.603  29.394  1.00  0.00           H  
ATOM   2237  N   GLU B 134       2.151  21.738  25.028  1.00  0.00           N  
ATOM   2238  CA  GLU B 134       2.624  20.905  23.925  1.00  0.00           C  
ATOM   2239  C   GLU B 134       1.419  20.420  23.144  1.00  0.00           C  
ATOM   2240  O   GLU B 134       0.442  19.941  23.724  1.00  0.00           O  
ATOM   2241  CB  GLU B 134       3.500  19.754  24.412  1.00  0.00           C  
ATOM   2242  CG  GLU B 134       4.100  18.902  23.278  1.00  0.00           C  
ATOM   2243  CD  GLU B 134       5.087  17.856  23.777  1.00  0.00           C  
ATOM   2244  OE1 GLU B 134       6.121  18.253  24.266  1.00  0.00           O  
ATOM   2245  OE2 GLU B 134       4.822  16.666  23.658  1.00  0.00           O  
ATOM   2246  H   GLU B 134       2.015  21.342  25.949  1.00  0.00           H  
ATOM   2247  HA  GLU B 134       3.233  21.515  23.257  1.00  0.00           H  
ATOM   2248 1HB  GLU B 134       4.318  20.147  25.010  1.00  0.00           H  
ATOM   2249 2HB  GLU B 134       2.910  19.093  25.048  1.00  0.00           H  
ATOM   2250 1HG  GLU B 134       3.291  18.398  22.747  1.00  0.00           H  
ATOM   2251 2HG  GLU B 134       4.600  19.564  22.568  1.00  0.00           H  
ATOM   2252  N   VAL B 135       1.491  20.602  21.834  1.00  0.00           N  
ATOM   2253  CA  VAL B 135       0.409  20.293  20.915  1.00  0.00           C  
ATOM   2254  C   VAL B 135       0.776  19.243  19.872  1.00  0.00           C  
ATOM   2255  O   VAL B 135       1.784  19.383  19.183  1.00  0.00           O  
ATOM   2256  CB  VAL B 135       0.030  21.597  20.180  1.00  0.00           C  
ATOM   2257  CG1 VAL B 135      -1.062  21.347  19.156  1.00  0.00           C  
ATOM   2258  CG2 VAL B 135      -0.380  22.645  21.199  1.00  0.00           C  
ATOM   2259  H   VAL B 135       2.350  21.006  21.464  1.00  0.00           H  
ATOM   2260  HA  VAL B 135      -0.443  19.937  21.495  1.00  0.00           H  
ATOM   2261  HB  VAL B 135       0.897  21.956  19.642  1.00  0.00           H  
ATOM   2262 1HG1 VAL B 135      -1.294  22.278  18.637  1.00  0.00           H  
ATOM   2263 2HG1 VAL B 135      -0.720  20.606  18.434  1.00  0.00           H  
ATOM   2264 3HG1 VAL B 135      -1.955  20.978  19.657  1.00  0.00           H  
ATOM   2265 1HG2 VAL B 135      -0.620  23.563  20.699  1.00  0.00           H  
ATOM   2266 2HG2 VAL B 135      -1.249  22.295  21.750  1.00  0.00           H  
ATOM   2267 3HG2 VAL B 135       0.436  22.823  21.888  1.00  0.00           H  
ATOM   2268  N   ASP B 136      -0.052  18.202  19.743  1.00  0.00           N  
ATOM   2269  CA  ASP B 136       0.166  17.181  18.708  1.00  0.00           C  
ATOM   2270  C   ASP B 136      -0.749  17.367  17.511  1.00  0.00           C  
ATOM   2271  O   ASP B 136      -1.901  17.782  17.652  1.00  0.00           O  
ATOM   2272  CB  ASP B 136      -0.079  15.759  19.220  1.00  0.00           C  
ATOM   2273  CG  ASP B 136       0.925  15.277  20.233  1.00  0.00           C  
ATOM   2274  OD1 ASP B 136       2.074  15.506  20.035  1.00  0.00           O  
ATOM   2275  OD2 ASP B 136       0.552  14.677  21.204  1.00  0.00           O  
ATOM   2276  H   ASP B 136      -0.852  18.128  20.355  1.00  0.00           H  
ATOM   2277  HA  ASP B 136       1.195  17.252  18.361  1.00  0.00           H  
ATOM   2278 1HB  ASP B 136      -1.076  15.698  19.648  1.00  0.00           H  
ATOM   2279 2HB  ASP B 136      -0.060  15.076  18.360  1.00  0.00           H  
ATOM   2280  N   SER B 137      -0.242  17.003  16.348  1.00  0.00           N  
ATOM   2281  CA  SER B 137      -1.022  16.935  15.123  1.00  0.00           C  
ATOM   2282  C   SER B 137      -1.697  15.586  15.123  1.00  0.00           C  
ATOM   2283  O   SER B 137      -1.441  14.766  16.007  1.00  0.00           O  
ATOM   2284  CB  SER B 137      -0.162  17.010  13.885  1.00  0.00           C  
ATOM   2285  OG  SER B 137       0.580  15.835  13.766  1.00  0.00           O  
ATOM   2286  H   SER B 137       0.748  16.766  16.315  1.00  0.00           H  
ATOM   2287  HA  SER B 137      -1.774  17.723  15.115  1.00  0.00           H  
ATOM   2288 1HB  SER B 137      -0.779  17.149  13.000  1.00  0.00           H  
ATOM   2289 2HB  SER B 137       0.504  17.855  13.958  1.00  0.00           H  
ATOM   2290  HG  SER B 137      -0.050  15.138  13.441  1.00  0.00           H  
ATOM   2291  N   ASP B 138      -2.550  15.343  14.141  1.00  0.00           N  
ATOM   2292  CA  ASP B 138      -3.139  14.025  14.007  1.00  0.00           C  
ATOM   2293  C   ASP B 138      -2.049  13.146  13.407  1.00  0.00           C  
ATOM   2294  O   ASP B 138      -0.969  13.651  13.079  1.00  0.00           O  
ATOM   2295  CB  ASP B 138      -4.399  14.063  13.124  1.00  0.00           C  
ATOM   2296  CG  ASP B 138      -5.359  12.851  13.313  1.00  0.00           C  
ATOM   2297  OD1 ASP B 138      -4.919  11.796  13.773  1.00  0.00           O  
ATOM   2298  OD2 ASP B 138      -6.523  13.010  13.012  1.00  0.00           O  
ATOM   2299  H   ASP B 138      -2.764  16.061  13.465  1.00  0.00           H  
ATOM   2300  HA  ASP B 138      -3.403  13.638  14.992  1.00  0.00           H  
ATOM   2301 1HB  ASP B 138      -4.956  14.978  13.320  1.00  0.00           H  
ATOM   2302 2HB  ASP B 138      -4.094  14.086  12.080  1.00  0.00           H  
ATOM   2303  N   ALA B 139      -2.290  11.847  13.312  1.00  0.00           N  
ATOM   2304  CA  ALA B 139      -1.260  10.973  12.757  1.00  0.00           C  
ATOM   2305  C   ALA B 139      -1.339  10.875  11.258  1.00  0.00           C  
ATOM   2306  O   ALA B 139      -2.420  10.760  10.681  1.00  0.00           O  
ATOM   2307  CB  ALA B 139      -1.342   9.584  13.354  1.00  0.00           C  
ATOM   2308  H   ALA B 139      -3.211  11.504  13.601  1.00  0.00           H  
ATOM   2309  HA  ALA B 139      -0.292  11.400  13.005  1.00  0.00           H  
ATOM   2310 1HB  ALA B 139      -0.540   8.970  12.941  1.00  0.00           H  
ATOM   2311 2HB  ALA B 139      -1.237   9.651  14.434  1.00  0.00           H  
ATOM   2312 3HB  ALA B 139      -2.299   9.150  13.106  1.00  0.00           H  
ATOM   2313  N   TYR B 140      -0.171  10.834  10.637  1.00  0.00           N  
ATOM   2314  CA  TYR B 140      -0.061  10.669   9.206  1.00  0.00           C  
ATOM   2315  C   TYR B 140       0.461   9.271   8.966  1.00  0.00           C  
ATOM   2316  O   TYR B 140       1.243   8.768   9.764  1.00  0.00           O  
ATOM   2317  CB  TYR B 140       0.911  11.702   8.625  1.00  0.00           C  
ATOM   2318  CG  TYR B 140       0.427  13.129   8.716  1.00  0.00           C  
ATOM   2319  CD1 TYR B 140       0.587  13.841   9.898  1.00  0.00           C  
ATOM   2320  CD2 TYR B 140      -0.153  13.739   7.619  1.00  0.00           C  
ATOM   2321  CE1 TYR B 140       0.149  15.136   9.984  1.00  0.00           C  
ATOM   2322  CE2 TYR B 140      -0.588  15.041   7.712  1.00  0.00           C  
ATOM   2323  CZ  TYR B 140      -0.445  15.739   8.889  1.00  0.00           C  
ATOM   2324  OH  TYR B 140      -0.890  17.041   8.994  1.00  0.00           O  
ATOM   2325  H   TYR B 140       0.674  10.954  11.186  1.00  0.00           H  
ATOM   2326  HA  TYR B 140      -1.045  10.765   8.753  1.00  0.00           H  
ATOM   2327 1HB  TYR B 140       1.867  11.635   9.149  1.00  0.00           H  
ATOM   2328 2HB  TYR B 140       1.096  11.471   7.576  1.00  0.00           H  
ATOM   2329  HD1 TYR B 140       1.052  13.370  10.768  1.00  0.00           H  
ATOM   2330  HD2 TYR B 140      -0.278  13.186   6.683  1.00  0.00           H  
ATOM   2331  HE1 TYR B 140       0.268  15.682  10.919  1.00  0.00           H  
ATOM   2332  HE2 TYR B 140      -1.057  15.509   6.869  1.00  0.00           H  
ATOM   2333  HH  TYR B 140      -1.190  17.365   8.126  1.00  0.00           H  
ATOM   2334  N   TYR B 141       0.054   8.645   7.879  1.00  0.00           N  
ATOM   2335  CA  TYR B 141       0.527   7.308   7.590  1.00  0.00           C  
ATOM   2336  C   TYR B 141       1.127   7.231   6.212  1.00  0.00           C  
ATOM   2337  O   TYR B 141       0.499   7.610   5.234  1.00  0.00           O  
ATOM   2338  CB  TYR B 141      -0.664   6.371   7.660  1.00  0.00           C  
ATOM   2339  CG  TYR B 141      -1.430   6.503   8.944  1.00  0.00           C  
ATOM   2340  CD1 TYR B 141      -2.444   7.446   9.000  1.00  0.00           C  
ATOM   2341  CD2 TYR B 141      -1.148   5.732  10.042  1.00  0.00           C  
ATOM   2342  CE1 TYR B 141      -3.163   7.615  10.139  1.00  0.00           C  
ATOM   2343  CE2 TYR B 141      -1.884   5.896  11.195  1.00  0.00           C  
ATOM   2344  CZ  TYR B 141      -2.888   6.839  11.239  1.00  0.00           C  
ATOM   2345  OH  TYR B 141      -3.634   7.016  12.376  1.00  0.00           O  
ATOM   2346  H   TYR B 141      -0.608   9.115   7.264  1.00  0.00           H  
ATOM   2347  HA  TYR B 141       1.307   7.045   8.302  1.00  0.00           H  
ATOM   2348 1HB  TYR B 141      -1.331   6.581   6.840  1.00  0.00           H  
ATOM   2349 2HB  TYR B 141      -0.321   5.352   7.560  1.00  0.00           H  
ATOM   2350  HD1 TYR B 141      -2.667   8.063   8.129  1.00  0.00           H  
ATOM   2351  HD2 TYR B 141      -0.351   4.990   9.996  1.00  0.00           H  
ATOM   2352  HE1 TYR B 141      -3.956   8.364  10.177  1.00  0.00           H  
ATOM   2353  HE2 TYR B 141      -1.671   5.284  12.070  1.00  0.00           H  
ATOM   2354  HH  TYR B 141      -4.196   7.795  12.260  1.00  0.00           H  
ATOM   2355  N   VAL B 142       2.353   6.711   6.138  1.00  0.00           N  
ATOM   2356  CA  VAL B 142       3.024   6.535   4.864  1.00  0.00           C  
ATOM   2357  C   VAL B 142       2.770   5.114   4.413  1.00  0.00           C  
ATOM   2358  O   VAL B 142       2.823   4.208   5.232  1.00  0.00           O  
ATOM   2359  CB  VAL B 142       4.544   6.881   4.980  1.00  0.00           C  
ATOM   2360  CG1 VAL B 142       5.301   6.570   3.662  1.00  0.00           C  
ATOM   2361  CG2 VAL B 142       4.699   8.409   5.300  1.00  0.00           C  
ATOM   2362  H   VAL B 142       2.828   6.418   6.995  1.00  0.00           H  
ATOM   2363  HA  VAL B 142       2.600   7.213   4.134  1.00  0.00           H  
ATOM   2364  HB  VAL B 142       4.989   6.283   5.778  1.00  0.00           H  
ATOM   2365 1HG1 VAL B 142       6.357   6.818   3.782  1.00  0.00           H  
ATOM   2366 2HG1 VAL B 142       5.217   5.507   3.423  1.00  0.00           H  
ATOM   2367 3HG1 VAL B 142       4.878   7.155   2.848  1.00  0.00           H  
ATOM   2368 1HG2 VAL B 142       5.756   8.663   5.396  1.00  0.00           H  
ATOM   2369 2HG2 VAL B 142       4.257   8.995   4.493  1.00  0.00           H  
ATOM   2370 3HG2 VAL B 142       4.188   8.639   6.233  1.00  0.00           H  
ATOM   2371  N   TYR B 143       2.423   4.938   3.140  1.00  0.00           N  
ATOM   2372  CA  TYR B 143       2.202   3.598   2.607  1.00  0.00           C  
ATOM   2373  C   TYR B 143       2.767   3.529   1.189  1.00  0.00           C  
ATOM   2374  O   TYR B 143       2.308   4.261   0.318  1.00  0.00           O  
ATOM   2375  CB  TYR B 143       0.718   3.249   2.561  1.00  0.00           C  
ATOM   2376  CG  TYR B 143       0.570   1.828   2.230  1.00  0.00           C  
ATOM   2377  CD1 TYR B 143       0.703   0.952   3.250  1.00  0.00           C  
ATOM   2378  CD2 TYR B 143       0.378   1.378   0.934  1.00  0.00           C  
ATOM   2379  CE1 TYR B 143       0.647  -0.359   3.024  1.00  0.00           C  
ATOM   2380  CE2 TYR B 143       0.324   0.020   0.702  1.00  0.00           C  
ATOM   2381  CZ  TYR B 143       0.471  -0.835   1.771  1.00  0.00           C  
ATOM   2382  OH  TYR B 143       0.477  -2.192   1.622  1.00  0.00           O  
ATOM   2383  H   TYR B 143       2.303   5.751   2.538  1.00  0.00           H  
ATOM   2384  HA  TYR B 143       2.706   2.863   3.221  1.00  0.00           H  
ATOM   2385 1HB  TYR B 143       0.254   3.439   3.531  1.00  0.00           H  
ATOM   2386 2HB  TYR B 143       0.205   3.850   1.811  1.00  0.00           H  
ATOM   2387  HD1 TYR B 143       0.868   1.322   4.259  1.00  0.00           H  
ATOM   2388  HD2 TYR B 143       0.299   2.081   0.119  1.00  0.00           H  
ATOM   2389  HE1 TYR B 143       0.757  -1.054   3.845  1.00  0.00           H  
ATOM   2390  HE2 TYR B 143       0.192  -0.377  -0.306  1.00  0.00           H  
ATOM   2391  HH  TYR B 143       0.183  -2.457   0.732  1.00  0.00           H  
ATOM   2392  N   ARG B 144       3.731   2.637   0.950  1.00  0.00           N  
ATOM   2393  CA  ARG B 144       4.280   2.528  -0.378  1.00  0.00           C  
ATOM   2394  C   ARG B 144       3.811   1.185  -0.939  1.00  0.00           C  
ATOM   2395  O   ARG B 144       3.957   0.124  -0.332  1.00  0.00           O  
ATOM   2396  CB  ARG B 144       5.798   2.592  -0.308  1.00  0.00           C  
ATOM   2397  CG  ARG B 144       6.375   3.923   0.223  1.00  0.00           C  
ATOM   2398  CD  ARG B 144       7.861   3.856   0.329  1.00  0.00           C  
ATOM   2399  NE  ARG B 144       8.493   5.082   0.867  1.00  0.00           N  
ATOM   2400  CZ  ARG B 144       8.697   6.193   0.149  1.00  0.00           C  
ATOM   2401  NH1 ARG B 144       8.237   6.288  -1.071  1.00  0.00           N  
ATOM   2402  NH2 ARG B 144       9.353   7.184   0.697  1.00  0.00           N  
ATOM   2403  H   ARG B 144       4.135   2.062   1.691  1.00  0.00           H  
ATOM   2404  HA  ARG B 144       3.891   3.319  -1.009  1.00  0.00           H  
ATOM   2405 1HB  ARG B 144       6.157   1.799   0.350  1.00  0.00           H  
ATOM   2406 2HB  ARG B 144       6.215   2.415  -1.299  1.00  0.00           H  
ATOM   2407 1HG  ARG B 144       6.098   4.704  -0.463  1.00  0.00           H  
ATOM   2408 2HG  ARG B 144       5.964   4.147   1.203  1.00  0.00           H  
ATOM   2409 1HD  ARG B 144       8.108   3.036   1.007  1.00  0.00           H  
ATOM   2410 2HD  ARG B 144       8.279   3.647  -0.638  1.00  0.00           H  
ATOM   2411  HE  ARG B 144       8.873   5.086   1.844  1.00  0.00           H  
ATOM   2412 1HH1 ARG B 144       7.717   5.515  -1.472  1.00  0.00           H  
ATOM   2413 2HH1 ARG B 144       8.353   7.144  -1.590  1.00  0.00           H  
ATOM   2414 1HH2 ARG B 144       9.681   7.046   1.671  1.00  0.00           H  
ATOM   2415 2HH2 ARG B 144       9.524   8.059   0.149  1.00  0.00           H  
ATOM   2416  N   LEU B 145       3.153   1.269  -2.081  1.00  0.00           N  
ATOM   2417  CA  LEU B 145       2.577   0.124  -2.742  1.00  0.00           C  
ATOM   2418  C   LEU B 145       3.637  -0.821  -3.216  1.00  0.00           C  
ATOM   2419  O   LEU B 145       4.629  -0.391  -3.803  1.00  0.00           O  
ATOM   2420  CB  LEU B 145       1.738   0.592  -3.931  1.00  0.00           C  
ATOM   2421  CG  LEU B 145       0.934  -0.478  -4.694  1.00  0.00           C  
ATOM   2422  CD1 LEU B 145      -0.157  -1.057  -3.832  1.00  0.00           C  
ATOM   2423  CD2 LEU B 145       0.351   0.146  -5.902  1.00  0.00           C  
ATOM   2424  H   LEU B 145       3.033   2.186  -2.515  1.00  0.00           H  
ATOM   2425  HA  LEU B 145       1.933  -0.404  -2.035  1.00  0.00           H  
ATOM   2426 1HB  LEU B 145       1.062   1.363  -3.585  1.00  0.00           H  
ATOM   2427 2HB  LEU B 145       2.414   1.040  -4.647  1.00  0.00           H  
ATOM   2428  HG  LEU B 145       1.596  -1.295  -4.994  1.00  0.00           H  
ATOM   2429 1HD1 LEU B 145      -0.686  -1.796  -4.411  1.00  0.00           H  
ATOM   2430 2HD1 LEU B 145       0.260  -1.528  -2.960  1.00  0.00           H  
ATOM   2431 3HD1 LEU B 145      -0.844  -0.286  -3.520  1.00  0.00           H  
ATOM   2432 1HD2 LEU B 145      -0.204  -0.615  -6.456  1.00  0.00           H  
ATOM   2433 2HD2 LEU B 145      -0.312   0.947  -5.639  1.00  0.00           H  
ATOM   2434 3HD2 LEU B 145       1.157   0.541  -6.512  1.00  0.00           H  
ATOM   2435  N   GLN B 146       3.457  -2.120  -2.974  1.00  0.00           N  
ATOM   2436  CA  GLN B 146       4.465  -3.017  -3.504  1.00  0.00           C  
ATOM   2437  C   GLN B 146       4.192  -3.245  -4.991  1.00  0.00           C  
ATOM   2438  O   GLN B 146       3.157  -3.815  -5.386  1.00  0.00           O  
ATOM   2439  CB  GLN B 146       4.502  -4.341  -2.734  1.00  0.00           C  
ATOM   2440  CG  GLN B 146       5.580  -5.343  -3.200  1.00  0.00           C  
ATOM   2441  CD  GLN B 146       6.987  -4.814  -2.952  1.00  0.00           C  
ATOM   2442  OE1 GLN B 146       7.265  -4.292  -1.870  1.00  0.00           O  
ATOM   2443  NE2 GLN B 146       7.880  -4.951  -3.927  1.00  0.00           N  
ATOM   2444  H   GLN B 146       2.642  -2.471  -2.456  1.00  0.00           H  
ATOM   2445  HA  GLN B 146       5.442  -2.547  -3.409  1.00  0.00           H  
ATOM   2446 1HB  GLN B 146       4.657  -4.141  -1.674  1.00  0.00           H  
ATOM   2447 2HB  GLN B 146       3.549  -4.831  -2.829  1.00  0.00           H  
ATOM   2448 1HG  GLN B 146       5.465  -6.271  -2.637  1.00  0.00           H  
ATOM   2449 2HG  GLN B 146       5.460  -5.541  -4.272  1.00  0.00           H  
ATOM   2450 1HE2 GLN B 146       8.821  -4.623  -3.800  1.00  0.00           H  
ATOM   2451 2HE2 GLN B 146       7.627  -5.407  -4.785  1.00  0.00           H  
ATOM   2452  N   VAL B 147       5.132  -2.797  -5.819  1.00  0.00           N  
ATOM   2453  CA  VAL B 147       4.984  -2.912  -7.261  1.00  0.00           C  
ATOM   2454  C   VAL B 147       6.168  -3.655  -7.878  1.00  0.00           C  
ATOM   2455  O   VAL B 147       7.311  -3.527  -7.412  1.00  0.00           O  
ATOM   2456  CB  VAL B 147       4.851  -1.493  -7.878  1.00  0.00           C  
ATOM   2457  CG1 VAL B 147       3.583  -0.803  -7.356  1.00  0.00           C  
ATOM   2458  CG2 VAL B 147       6.075  -0.632  -7.506  1.00  0.00           C  
ATOM   2459  H   VAL B 147       5.949  -2.340  -5.432  1.00  0.00           H  
ATOM   2460  HA  VAL B 147       4.079  -3.477  -7.475  1.00  0.00           H  
ATOM   2461  HB  VAL B 147       4.764  -1.585  -8.963  1.00  0.00           H  
ATOM   2462 1HG1 VAL B 147       3.492   0.184  -7.806  1.00  0.00           H  
ATOM   2463 2HG1 VAL B 147       2.712  -1.406  -7.619  1.00  0.00           H  
ATOM   2464 3HG1 VAL B 147       3.643  -0.699  -6.281  1.00  0.00           H  
ATOM   2465 1HG2 VAL B 147       5.964   0.362  -7.947  1.00  0.00           H  
ATOM   2466 2HG2 VAL B 147       6.139  -0.532  -6.423  1.00  0.00           H  
ATOM   2467 3HG2 VAL B 147       6.987  -1.086  -7.882  1.00  0.00           H  
ATOM   2468  N   SER B 148       5.868  -4.401  -8.935  1.00  0.00           N  
ATOM   2469  CA  SER B 148       6.793  -5.192  -9.736  1.00  0.00           C  
ATOM   2470  C   SER B 148       6.225  -5.387 -11.157  1.00  0.00           C  
ATOM   2471  O   SER B 148       5.287  -4.700 -11.567  1.00  0.00           O  
ATOM   2472  CB  SER B 148       7.038  -6.552  -9.082  1.00  0.00           C  
ATOM   2473  OG  SER B 148       8.108  -7.219  -9.707  1.00  0.00           O  
ATOM   2474  H   SER B 148       4.885  -4.460  -9.198  1.00  0.00           H  
ATOM   2475  HA  SER B 148       7.741  -4.658  -9.810  1.00  0.00           H  
ATOM   2476 1HB  SER B 148       7.242  -6.429  -8.016  1.00  0.00           H  
ATOM   2477 2HB  SER B 148       6.133  -7.151  -9.176  1.00  0.00           H  
ATOM   2478  HG  SER B 148       8.147  -8.090  -9.296  1.00  0.00           H  
ATOM   2479  N   SER B 149       6.846  -6.270 -11.929  1.00  0.00           N  
ATOM   2480  CA  SER B 149       6.359  -6.570 -13.280  1.00  0.00           C  
ATOM   2481  C   SER B 149       5.191  -7.544 -13.134  1.00  0.00           C  
ATOM   2482  O   SER B 149       4.987  -8.084 -12.048  1.00  0.00           O  
ATOM   2483  CB  SER B 149       7.467  -7.154 -14.147  1.00  0.00           C  
ATOM   2484  OG  SER B 149       7.856  -8.424 -13.696  1.00  0.00           O  
ATOM   2485  H   SER B 149       7.619  -6.778 -11.510  1.00  0.00           H  
ATOM   2486  HA  SER B 149       5.994  -5.652 -13.744  1.00  0.00           H  
ATOM   2487 1HB  SER B 149       7.115  -7.227 -15.174  1.00  0.00           H  
ATOM   2488 2HB  SER B 149       8.326  -6.485 -14.143  1.00  0.00           H  
ATOM   2489  HG  SER B 149       7.361  -9.053 -14.234  1.00  0.00           H  
ATOM   2490  N   ILE B 150       4.422  -7.791 -14.192  1.00  0.00           N  
ATOM   2491  CA  ILE B 150       3.348  -8.775 -14.035  1.00  0.00           C  
ATOM   2492  C   ILE B 150       3.799 -10.158 -14.483  1.00  0.00           C  
ATOM   2493  O   ILE B 150       4.334 -10.323 -15.577  1.00  0.00           O  
ATOM   2494  CB  ILE B 150       2.055  -8.380 -14.759  1.00  0.00           C  
ATOM   2495  CG1 ILE B 150       1.515  -7.146 -14.185  1.00  0.00           C  
ATOM   2496  CG2 ILE B 150       1.010  -9.461 -14.624  1.00  0.00           C  
ATOM   2497  CD1 ILE B 150       0.529  -6.590 -15.024  1.00  0.00           C  
ATOM   2498  H   ILE B 150       4.581  -7.328 -15.075  1.00  0.00           H  
ATOM   2499  HA  ILE B 150       3.097  -8.842 -12.977  1.00  0.00           H  
ATOM   2500  HB  ILE B 150       2.268  -8.203 -15.816  1.00  0.00           H  
ATOM   2501 1HG1 ILE B 150       1.076  -7.344 -13.213  1.00  0.00           H  
ATOM   2502 2HG1 ILE B 150       2.321  -6.422 -14.063  1.00  0.00           H  
ATOM   2503 1HG2 ILE B 150       0.100  -9.167 -15.154  1.00  0.00           H  
ATOM   2504 2HG2 ILE B 150       1.404 -10.363 -15.045  1.00  0.00           H  
ATOM   2505 3HG2 ILE B 150       0.784  -9.619 -13.579  1.00  0.00           H  
ATOM   2506 1HD1 ILE B 150       0.181  -5.690 -14.590  1.00  0.00           H  
ATOM   2507 2HD1 ILE B 150       0.977  -6.403 -15.962  1.00  0.00           H  
ATOM   2508 3HD1 ILE B 150      -0.294  -7.284 -15.150  1.00  0.00           H  
ATOM   2509  N   ASN B 151       3.598 -11.133 -13.599  1.00  0.00           N  
ATOM   2510  CA  ASN B 151       3.974 -12.529 -13.801  1.00  0.00           C  
ATOM   2511  C   ASN B 151       2.778 -13.463 -13.615  1.00  0.00           C  
ATOM   2512  O   ASN B 151       2.466 -13.854 -12.486  1.00  0.00           O  
ATOM   2513  CB  ASN B 151       5.091 -12.865 -12.806  1.00  0.00           C  
ATOM   2514  CG  ASN B 151       5.692 -14.271 -12.884  1.00  0.00           C  
ATOM   2515  OD1 ASN B 151       5.273 -15.123 -13.669  1.00  0.00           O  
ATOM   2516  ND2 ASN B 151       6.692 -14.507 -12.057  1.00  0.00           N  
ATOM   2517  H   ASN B 151       3.172 -10.880 -12.719  1.00  0.00           H  
ATOM   2518  HA  ASN B 151       4.332 -12.655 -14.827  1.00  0.00           H  
ATOM   2519 1HB  ASN B 151       5.897 -12.141 -12.932  1.00  0.00           H  
ATOM   2520 2HB  ASN B 151       4.703 -12.714 -11.817  1.00  0.00           H  
ATOM   2521 1HD2 ASN B 151       7.137 -15.405 -12.044  1.00  0.00           H  
ATOM   2522 2HD2 ASN B 151       7.019 -13.780 -11.452  1.00  0.00           H  
ATOM   2523  N   VAL B 152       2.099 -13.803 -14.726  1.00  0.00           N  
ATOM   2524  CA  VAL B 152       0.891 -14.649 -14.679  1.00  0.00           C  
ATOM   2525  C   VAL B 152       1.157 -16.143 -14.908  1.00  0.00           C  
ATOM   2526  O   VAL B 152       1.811 -16.550 -15.884  1.00  0.00           O  
ATOM   2527  CB  VAL B 152      -0.146 -14.175 -15.719  1.00  0.00           C  
ATOM   2528  CG1 VAL B 152      -1.349 -15.077 -15.739  1.00  0.00           C  
ATOM   2529  CG2 VAL B 152      -0.581 -12.853 -15.377  1.00  0.00           C  
ATOM   2530  H   VAL B 152       2.392 -13.421 -15.637  1.00  0.00           H  
ATOM   2531  HA  VAL B 152       0.444 -14.539 -13.691  1.00  0.00           H  
ATOM   2532  HB  VAL B 152       0.315 -14.166 -16.702  1.00  0.00           H  
ATOM   2533 1HG1 VAL B 152      -2.076 -14.718 -16.475  1.00  0.00           H  
ATOM   2534 2HG1 VAL B 152      -1.039 -16.070 -15.992  1.00  0.00           H  
ATOM   2535 3HG1 VAL B 152      -1.800 -15.078 -14.754  1.00  0.00           H  
ATOM   2536 1HG2 VAL B 152      -1.296 -12.511 -16.124  1.00  0.00           H  
ATOM   2537 2HG2 VAL B 152      -1.035 -12.873 -14.417  1.00  0.00           H  
ATOM   2538 3HG2 VAL B 152       0.269 -12.223 -15.352  1.00  0.00           H  
ATOM   2539  N   SER B 153       0.601 -16.959 -14.011  1.00  0.00           N  
ATOM   2540  CA  SER B 153       0.693 -18.409 -14.061  1.00  0.00           C  
ATOM   2541  C   SER B 153      -0.713 -19.024 -14.064  1.00  0.00           C  
ATOM   2542  O   SER B 153      -1.475 -18.839 -13.115  1.00  0.00           O  
ATOM   2543  CB  SER B 153       1.488 -18.895 -12.858  1.00  0.00           C  
ATOM   2544  OG  SER B 153       1.552 -20.294 -12.811  1.00  0.00           O  
ATOM   2545  H   SER B 153       0.122 -16.538 -13.216  1.00  0.00           H  
ATOM   2546  HA  SER B 153       1.204 -18.700 -14.979  1.00  0.00           H  
ATOM   2547 1HB  SER B 153       2.498 -18.484 -12.906  1.00  0.00           H  
ATOM   2548 2HB  SER B 153       1.030 -18.513 -11.943  1.00  0.00           H  
ATOM   2549  HG  SER B 153       2.362 -20.536 -13.265  1.00  0.00           H  
ATOM   2550  N   VAL B 154      -1.070 -19.718 -15.151  1.00  0.00           N  
ATOM   2551  CA  VAL B 154      -2.409 -20.306 -15.298  1.00  0.00           C  
ATOM   2552  C   VAL B 154      -2.403 -21.810 -15.474  1.00  0.00           C  
ATOM   2553  O   VAL B 154      -1.628 -22.353 -16.264  1.00  0.00           O  
ATOM   2554  CB  VAL B 154      -3.176 -19.665 -16.464  1.00  0.00           C  
ATOM   2555  CG1 VAL B 154      -4.516 -20.350 -16.677  1.00  0.00           C  
ATOM   2556  CG2 VAL B 154      -3.438 -18.255 -16.135  1.00  0.00           C  
ATOM   2557  H   VAL B 154      -0.399 -19.840 -15.897  1.00  0.00           H  
ATOM   2558  HA  VAL B 154      -2.966 -20.083 -14.392  1.00  0.00           H  
ATOM   2559  HB  VAL B 154      -2.589 -19.748 -17.377  1.00  0.00           H  
ATOM   2560 1HG1 VAL B 154      -5.044 -19.866 -17.499  1.00  0.00           H  
ATOM   2561 2HG1 VAL B 154      -4.364 -21.396 -16.920  1.00  0.00           H  
ATOM   2562 3HG1 VAL B 154      -5.110 -20.269 -15.763  1.00  0.00           H  
ATOM   2563 1HG2 VAL B 154      -3.974 -17.804 -16.959  1.00  0.00           H  
ATOM   2564 2HG2 VAL B 154      -4.037 -18.210 -15.238  1.00  0.00           H  
ATOM   2565 3HG2 VAL B 154      -2.518 -17.742 -15.974  1.00  0.00           H  
ATOM   2566  N   ASN B 155      -3.291 -22.469 -14.738  1.00  0.00           N  
ATOM   2567  CA  ASN B 155      -3.424 -23.918 -14.787  1.00  0.00           C  
ATOM   2568  C   ASN B 155      -4.838 -24.333 -14.359  1.00  0.00           C  
ATOM   2569  O   ASN B 155      -5.709 -23.489 -14.146  1.00  0.00           O  
ATOM   2570  CB  ASN B 155      -2.347 -24.545 -13.909  1.00  0.00           C  
ATOM   2571  CG  ASN B 155      -1.870 -25.919 -14.380  1.00  0.00           C  
ATOM   2572  OD1 ASN B 155      -2.664 -26.716 -14.893  1.00  0.00           O  
ATOM   2573  ND2 ASN B 155      -0.594 -26.190 -14.217  1.00  0.00           N  
ATOM   2574  H   ASN B 155      -3.874 -21.927 -14.099  1.00  0.00           H  
ATOM   2575  HA  ASN B 155      -3.275 -24.250 -15.814  1.00  0.00           H  
ATOM   2576 1HB  ASN B 155      -1.484 -23.878 -13.864  1.00  0.00           H  
ATOM   2577 2HB  ASN B 155      -2.732 -24.641 -12.894  1.00  0.00           H  
ATOM   2578 1HD2 ASN B 155      -0.230 -27.072 -14.513  1.00  0.00           H  
ATOM   2579 2HD2 ASN B 155       0.012 -25.513 -13.801  1.00  0.00           H  
ATOM   2580  N   ALA B 156      -5.077 -25.632 -14.241  1.00  0.00           N  
ATOM   2581  CA  ALA B 156      -6.401 -26.131 -13.863  1.00  0.00           C  
ATOM   2582  C   ALA B 156      -6.284 -27.400 -13.063  1.00  0.00           C  
ATOM   2583  O   ALA B 156      -5.286 -28.115 -13.149  1.00  0.00           O  
ATOM   2584  CB  ALA B 156      -7.263 -26.410 -15.086  1.00  0.00           C  
ATOM   2585  H   ALA B 156      -4.327 -26.281 -14.445  1.00  0.00           H  
ATOM   2586  HA  ALA B 156      -6.885 -25.381 -13.240  1.00  0.00           H  
ATOM   2587 1HB  ALA B 156      -8.243 -26.766 -14.766  1.00  0.00           H  
ATOM   2588 2HB  ALA B 156      -7.382 -25.514 -15.649  1.00  0.00           H  
ATOM   2589 3HB  ALA B 156      -6.790 -27.168 -15.704  1.00  0.00           H  
ATOM   2590  N   VAL B 157      -7.346 -27.724 -12.328  1.00  0.00           N  
ATOM   2591  CA  VAL B 157      -7.357 -28.976 -11.574  1.00  0.00           C  
ATOM   2592  C   VAL B 157      -7.311 -30.168 -12.525  1.00  0.00           C  
ATOM   2593  O   VAL B 157      -6.811 -31.238 -12.178  1.00  0.00           O  
ATOM   2594  CB  VAL B 157      -8.596 -29.027 -10.663  1.00  0.00           C  
ATOM   2595  CG1 VAL B 157      -8.486 -27.882  -9.640  1.00  0.00           C  
ATOM   2596  CG2 VAL B 157      -9.901 -28.892 -11.527  1.00  0.00           C  
ATOM   2597  H   VAL B 157      -8.133 -27.070 -12.277  1.00  0.00           H  
ATOM   2598  HA  VAL B 157      -6.468 -29.007 -10.940  1.00  0.00           H  
ATOM   2599  HB  VAL B 157      -8.614 -29.966 -10.115  1.00  0.00           H  
ATOM   2600 1HG1 VAL B 157      -9.346 -27.900  -8.971  1.00  0.00           H  
ATOM   2601 2HG1 VAL B 157      -7.574 -28.003  -9.056  1.00  0.00           H  
ATOM   2602 3HG1 VAL B 157      -8.449 -26.926 -10.167  1.00  0.00           H  
ATOM   2603 1HG2 VAL B 157     -10.776 -28.914 -10.877  1.00  0.00           H  
ATOM   2604 2HG2 VAL B 157      -9.871 -27.954 -12.072  1.00  0.00           H  
ATOM   2605 3HG2 VAL B 157      -9.975 -29.716 -12.236  1.00  0.00           H  
ATOM   2606  N   GLN B 158      -7.829 -29.957 -13.727  1.00  0.00           N  
ATOM   2607  CA  GLN B 158      -7.738 -30.894 -14.820  1.00  0.00           C  
ATOM   2608  C   GLN B 158      -8.126 -30.133 -16.085  1.00  0.00           C  
ATOM   2609  O   GLN B 158      -8.969 -29.239 -16.034  1.00  0.00           O  
ATOM   2610  CB  GLN B 158      -8.554 -32.160 -14.545  1.00  0.00           C  
ATOM   2611  CG  GLN B 158      -8.525 -33.142 -15.666  1.00  0.00           C  
ATOM   2612  CD  GLN B 158      -7.080 -33.645 -15.998  1.00  0.00           C  
ATOM   2613  OE1 GLN B 158      -6.325 -32.915 -16.678  1.00  0.00           O  
ATOM   2614  NE2 GLN B 158      -6.705 -34.834 -15.512  1.00  0.00           N  
ATOM   2615  H   GLN B 158      -8.255 -29.061 -13.896  1.00  0.00           H  
ATOM   2616  HA  GLN B 158      -6.698 -31.203 -14.928  1.00  0.00           H  
ATOM   2617 1HB  GLN B 158      -8.179 -32.668 -13.665  1.00  0.00           H  
ATOM   2618 2HB  GLN B 158      -9.582 -31.884 -14.346  1.00  0.00           H  
ATOM   2619 1HG  GLN B 158      -9.137 -34.001 -15.398  1.00  0.00           H  
ATOM   2620 2HG  GLN B 158      -8.932 -32.670 -16.514  1.00  0.00           H  
ATOM   2621 1HE2 GLN B 158      -5.777 -35.175 -15.680  1.00  0.00           H  
ATOM   2622 2HE2 GLN B 158      -7.342 -35.366 -14.952  1.00  0.00           H  
ATOM   2623  N   THR B 159      -7.516 -30.494 -17.217  1.00  0.00           N  
ATOM   2624  CA  THR B 159      -7.819 -29.833 -18.486  1.00  0.00           C  
ATOM   2625  C   THR B 159      -8.766 -30.634 -19.363  1.00  0.00           C  
ATOM   2626  O   THR B 159      -9.252 -30.139 -20.380  1.00  0.00           O  
ATOM   2627  CB  THR B 159      -6.528 -29.487 -19.237  1.00  0.00           C  
ATOM   2628  OG1 THR B 159      -5.782 -30.697 -19.484  1.00  0.00           O  
ATOM   2629  CG2 THR B 159      -5.694 -28.486 -18.434  1.00  0.00           C  
ATOM   2630  H   THR B 159      -6.841 -31.257 -17.176  1.00  0.00           H  
ATOM   2631  HA  THR B 159      -8.314 -28.895 -18.255  1.00  0.00           H  
ATOM   2632  HB  THR B 159      -6.782 -29.031 -20.197  1.00  0.00           H  
ATOM   2633  HG1 THR B 159      -5.451 -31.054 -18.645  1.00  0.00           H  
ATOM   2634 1HG2 THR B 159      -4.790 -28.239 -18.984  1.00  0.00           H  
ATOM   2635 2HG2 THR B 159      -6.282 -27.583 -18.279  1.00  0.00           H  
ATOM   2636 3HG2 THR B 159      -5.425 -28.914 -17.467  1.00  0.00           H  
ATOM   2637  N   VAL B 160      -8.974 -31.877 -18.996  1.00  0.00           N  
ATOM   2638  CA  VAL B 160      -9.901 -32.753 -19.684  1.00  0.00           C  
ATOM   2639  C   VAL B 160     -10.811 -33.331 -18.621  1.00  0.00           C  
ATOM   2640  O   VAL B 160     -10.364 -34.153 -17.816  1.00  0.00           O  
ATOM   2641  CB  VAL B 160      -9.161 -33.895 -20.413  1.00  0.00           C  
ATOM   2642  CG1 VAL B 160     -10.155 -34.792 -21.127  1.00  0.00           C  
ATOM   2643  CG2 VAL B 160      -8.124 -33.330 -21.428  1.00  0.00           C  
ATOM   2644  H   VAL B 160      -8.500 -32.211 -18.174  1.00  0.00           H  
ATOM   2645  HA  VAL B 160     -10.499 -32.181 -20.395  1.00  0.00           H  
ATOM   2646  HB  VAL B 160      -8.672 -34.481 -19.680  1.00  0.00           H  
ATOM   2647 1HG1 VAL B 160      -9.618 -35.612 -21.608  1.00  0.00           H  
ATOM   2648 2HG1 VAL B 160     -10.868 -35.194 -20.406  1.00  0.00           H  
ATOM   2649 3HG1 VAL B 160     -10.692 -34.213 -21.882  1.00  0.00           H  
ATOM   2650 1HG2 VAL B 160      -7.600 -34.152 -21.922  1.00  0.00           H  
ATOM   2651 2HG2 VAL B 160      -8.638 -32.734 -22.172  1.00  0.00           H  
ATOM   2652 3HG2 VAL B 160      -7.394 -32.708 -20.908  1.00  0.00           H  
ATOM   2653  N   VAL B 161     -12.075 -32.935 -18.624  1.00  0.00           N  
ATOM   2654  CA  VAL B 161     -12.998 -33.383 -17.579  1.00  0.00           C  
ATOM   2655  C   VAL B 161     -14.240 -33.987 -18.206  1.00  0.00           C  
ATOM   2656  O   VAL B 161     -14.525 -33.747 -19.377  1.00  0.00           O  
ATOM   2657  CB  VAL B 161     -13.409 -32.201 -16.663  1.00  0.00           C  
ATOM   2658  CG1 VAL B 161     -12.164 -31.576 -15.997  1.00  0.00           C  
ATOM   2659  CG2 VAL B 161     -14.194 -31.167 -17.471  1.00  0.00           C  
ATOM   2660  H   VAL B 161     -12.385 -32.278 -19.344  1.00  0.00           H  
ATOM   2661  HA  VAL B 161     -12.509 -34.143 -16.967  1.00  0.00           H  
ATOM   2662  HB  VAL B 161     -14.039 -32.585 -15.864  1.00  0.00           H  
ATOM   2663 1HG1 VAL B 161     -12.472 -30.768 -15.330  1.00  0.00           H  
ATOM   2664 2HG1 VAL B 161     -11.658 -32.345 -15.423  1.00  0.00           H  
ATOM   2665 3HG1 VAL B 161     -11.490 -31.176 -16.751  1.00  0.00           H  
ATOM   2666 1HG2 VAL B 161     -14.503 -30.358 -16.816  1.00  0.00           H  
ATOM   2667 2HG2 VAL B 161     -13.567 -30.772 -18.275  1.00  0.00           H  
ATOM   2668 3HG2 VAL B 161     -15.077 -31.646 -17.896  1.00  0.00           H  
ATOM   2669  N   ARG B 162     -14.981 -34.775 -17.450  1.00  0.00           N  
ATOM   2670  CA  ARG B 162     -16.222 -35.311 -17.994  1.00  0.00           C  
ATOM   2671  C   ARG B 162     -17.392 -34.386 -17.730  1.00  0.00           C  
ATOM   2672  O   ARG B 162     -17.397 -33.607 -16.778  1.00  0.00           O  
ATOM   2673  CB  ARG B 162     -16.550 -36.695 -17.451  1.00  0.00           C  
ATOM   2674  CG  ARG B 162     -15.522 -37.792 -17.754  1.00  0.00           C  
ATOM   2675  CD  ARG B 162     -15.956 -39.110 -17.210  1.00  0.00           C  
ATOM   2676  NE  ARG B 162     -16.023 -39.088 -15.765  1.00  0.00           N  
ATOM   2677  CZ  ARG B 162     -16.585 -40.022 -14.984  1.00  0.00           C  
ATOM   2678  NH1 ARG B 162     -17.150 -41.104 -15.490  1.00  0.00           N  
ATOM   2679  NH2 ARG B 162     -16.555 -39.810 -13.684  1.00  0.00           N  
ATOM   2680  H   ARG B 162     -14.705 -34.980 -16.480  1.00  0.00           H  
ATOM   2681  HA  ARG B 162     -16.125 -35.402 -19.069  1.00  0.00           H  
ATOM   2682 1HB  ARG B 162     -16.682 -36.642 -16.380  1.00  0.00           H  
ATOM   2683 2HB  ARG B 162     -17.502 -37.019 -17.872  1.00  0.00           H  
ATOM   2684 1HG  ARG B 162     -15.398 -37.899 -18.817  1.00  0.00           H  
ATOM   2685 2HG  ARG B 162     -14.568 -37.528 -17.294  1.00  0.00           H  
ATOM   2686 1HD  ARG B 162     -16.946 -39.353 -17.597  1.00  0.00           H  
ATOM   2687 2HD  ARG B 162     -15.248 -39.880 -17.512  1.00  0.00           H  
ATOM   2688  HE  ARG B 162     -15.610 -38.283 -15.272  1.00  0.00           H  
ATOM   2689 1HH1 ARG B 162     -17.163 -41.243 -16.489  1.00  0.00           H  
ATOM   2690 2HH1 ARG B 162     -17.567 -41.789 -14.877  1.00  0.00           H  
ATOM   2691 1HH2 ARG B 162     -16.110 -38.934 -13.358  1.00  0.00           H  
ATOM   2692 2HH2 ARG B 162     -16.960 -40.468 -13.038  1.00  0.00           H  
ATOM   2693  N   GLN B 163     -18.398 -34.484 -18.568  1.00  0.00           N  
ATOM   2694  CA  GLN B 163     -19.632 -33.773 -18.343  1.00  0.00           C  
ATOM   2695  C   GLN B 163     -20.110 -34.116 -16.927  1.00  0.00           C  
ATOM   2696  O   GLN B 163     -20.167 -35.291 -16.550  1.00  0.00           O  
ATOM   2697  CB  GLN B 163     -20.650 -34.200 -19.403  1.00  0.00           C  
ATOM   2698  CG  GLN B 163     -21.967 -33.507 -19.362  1.00  0.00           C  
ATOM   2699  CD  GLN B 163     -22.899 -34.041 -20.432  1.00  0.00           C  
ATOM   2700  OE1 GLN B 163     -22.690 -35.130 -20.981  1.00  0.00           O  
ATOM   2701  NE2 GLN B 163     -23.938 -33.284 -20.745  1.00  0.00           N  
ATOM   2702  H   GLN B 163     -18.307 -35.072 -19.391  1.00  0.00           H  
ATOM   2703  HA  GLN B 163     -19.453 -32.700 -18.407  1.00  0.00           H  
ATOM   2704 1HB  GLN B 163     -20.220 -34.026 -20.390  1.00  0.00           H  
ATOM   2705 2HB  GLN B 163     -20.829 -35.270 -19.319  1.00  0.00           H  
ATOM   2706 1HG  GLN B 163     -22.429 -33.655 -18.387  1.00  0.00           H  
ATOM   2707 2HG  GLN B 163     -21.814 -32.448 -19.540  1.00  0.00           H  
ATOM   2708 1HE2 GLN B 163     -24.584 -33.584 -21.442  1.00  0.00           H  
ATOM   2709 2HE2 GLN B 163     -24.084 -32.380 -20.276  1.00  0.00           H  
ATOM   2710  N   GLY B 164     -20.442 -33.089 -16.148  1.00  0.00           N  
ATOM   2711  CA  GLY B 164     -20.895 -33.230 -14.763  1.00  0.00           C  
ATOM   2712  C   GLY B 164     -19.789 -33.007 -13.706  1.00  0.00           C  
ATOM   2713  O   GLY B 164     -20.092 -32.811 -12.526  1.00  0.00           O  
ATOM   2714  H   GLY B 164     -20.380 -32.152 -16.541  1.00  0.00           H  
ATOM   2715 1HA  GLY B 164     -21.707 -32.522 -14.590  1.00  0.00           H  
ATOM   2716 2HA  GLY B 164     -21.317 -34.224 -14.632  1.00  0.00           H  
ATOM   2717  N   GLU B 165     -18.525 -33.008 -14.129  1.00  0.00           N  
ATOM   2718  CA  GLU B 165     -17.376 -32.789 -13.242  1.00  0.00           C  
ATOM   2719  C   GLU B 165     -17.056 -31.297 -13.135  1.00  0.00           C  
ATOM   2720  O   GLU B 165     -17.664 -30.473 -13.819  1.00  0.00           O  
ATOM   2721  CB  GLU B 165     -16.153 -33.602 -13.704  1.00  0.00           C  
ATOM   2722  CG  GLU B 165     -16.341 -35.144 -13.602  1.00  0.00           C  
ATOM   2723  CD  GLU B 165     -15.128 -35.962 -14.079  1.00  0.00           C  
ATOM   2724  OE1 GLU B 165     -14.245 -35.382 -14.674  1.00  0.00           O  
ATOM   2725  OE2 GLU B 165     -15.099 -37.165 -13.854  1.00  0.00           O  
ATOM   2726  H   GLU B 165     -18.330 -33.187 -15.115  1.00  0.00           H  
ATOM   2727  HA  GLU B 165     -17.645 -33.141 -12.244  1.00  0.00           H  
ATOM   2728 1HB  GLU B 165     -15.938 -33.364 -14.740  1.00  0.00           H  
ATOM   2729 2HB  GLU B 165     -15.280 -33.324 -13.118  1.00  0.00           H  
ATOM   2730 1HG  GLU B 165     -16.558 -35.403 -12.568  1.00  0.00           H  
ATOM   2731 2HG  GLU B 165     -17.211 -35.417 -14.204  1.00  0.00           H  
ATOM   2732  N   ASN B 166     -16.178 -30.933 -12.206  1.00  0.00           N  
ATOM   2733  CA  ASN B 166     -15.835 -29.523 -12.006  1.00  0.00           C  
ATOM   2734  C   ASN B 166     -14.687 -29.000 -12.898  1.00  0.00           C  
ATOM   2735  O   ASN B 166     -13.661 -29.669 -13.074  1.00  0.00           O  
ATOM   2736  CB  ASN B 166     -15.451 -29.312 -10.535  1.00  0.00           C  
ATOM   2737  CG  ASN B 166     -16.611 -29.475  -9.532  1.00  0.00           C  
ATOM   2738  OD1 ASN B 166     -17.486 -28.608  -9.426  1.00  0.00           O  
ATOM   2739  ND2 ASN B 166     -16.607 -30.559  -8.793  1.00  0.00           N  
ATOM   2740  H   ASN B 166     -15.721 -31.640 -11.647  1.00  0.00           H  
ATOM   2741  HA  ASN B 166     -16.717 -28.919 -12.236  1.00  0.00           H  
ATOM   2742 1HB  ASN B 166     -14.665 -30.019 -10.267  1.00  0.00           H  
ATOM   2743 2HB  ASN B 166     -15.029 -28.309 -10.417  1.00  0.00           H  
ATOM   2744 1HD2 ASN B 166     -17.329 -30.710  -8.116  1.00  0.00           H  
ATOM   2745 2HD2 ASN B 166     -15.874 -31.232  -8.895  1.00  0.00           H  
ATOM   2746  N   ILE B 167     -14.835 -27.756 -13.383  1.00  0.00           N  
ATOM   2747  CA  ILE B 167     -13.734 -27.060 -14.061  1.00  0.00           C  
ATOM   2748  C   ILE B 167     -13.252 -25.952 -13.155  1.00  0.00           C  
ATOM   2749  O   ILE B 167     -13.932 -24.929 -13.001  1.00  0.00           O  
ATOM   2750  CB  ILE B 167     -14.137 -26.399 -15.405  1.00  0.00           C  
ATOM   2751  CG1 ILE B 167     -14.615 -27.396 -16.394  1.00  0.00           C  
ATOM   2752  CG2 ILE B 167     -12.977 -25.605 -15.972  1.00  0.00           C  
ATOM   2753  CD1 ILE B 167     -15.325 -26.750 -17.579  1.00  0.00           C  
ATOM   2754  H   ILE B 167     -15.728 -27.272 -13.251  1.00  0.00           H  
ATOM   2755  HA  ILE B 167     -12.913 -27.755 -14.230  1.00  0.00           H  
ATOM   2756  HB  ILE B 167     -14.946 -25.721 -15.227  1.00  0.00           H  
ATOM   2757 1HG1 ILE B 167     -13.757 -27.954 -16.770  1.00  0.00           H  
ATOM   2758 2HG1 ILE B 167     -15.269 -28.083 -15.903  1.00  0.00           H  
ATOM   2759 1HG2 ILE B 167     -13.276 -25.117 -16.902  1.00  0.00           H  
ATOM   2760 2HG2 ILE B 167     -12.676 -24.851 -15.249  1.00  0.00           H  
ATOM   2761 3HG2 ILE B 167     -12.142 -26.277 -16.165  1.00  0.00           H  
ATOM   2762 1HD1 ILE B 167     -15.644 -27.513 -18.276  1.00  0.00           H  
ATOM   2763 2HD1 ILE B 167     -16.197 -26.195 -17.228  1.00  0.00           H  
ATOM   2764 3HD1 ILE B 167     -14.643 -26.067 -18.083  1.00  0.00           H  
ATOM   2765  N   THR B 168     -12.085 -26.140 -12.563  1.00  0.00           N  
ATOM   2766  CA  THR B 168     -11.558 -25.141 -11.645  1.00  0.00           C  
ATOM   2767  C   THR B 168     -10.252 -24.634 -12.187  1.00  0.00           C  
ATOM   2768  O   THR B 168      -9.271 -25.380 -12.312  1.00  0.00           O  
ATOM   2769  CB  THR B 168     -11.363 -25.698 -10.229  1.00  0.00           C  
ATOM   2770  OG1 THR B 168     -12.612 -26.172  -9.708  1.00  0.00           O  
ATOM   2771  CG2 THR B 168     -10.811 -24.629  -9.328  1.00  0.00           C  
ATOM   2772  H   THR B 168     -11.575 -26.994 -12.740  1.00  0.00           H  
ATOM   2773  HA  THR B 168     -12.246 -24.296 -11.592  1.00  0.00           H  
ATOM   2774  HB  THR B 168     -10.696 -26.498 -10.266  1.00  0.00           H  
ATOM   2775  HG1 THR B 168     -12.447 -26.759  -8.965  1.00  0.00           H  
ATOM   2776 1HG2 THR B 168     -10.666 -25.028  -8.326  1.00  0.00           H  
ATOM   2777 2HG2 THR B 168      -9.856 -24.272  -9.721  1.00  0.00           H  
ATOM   2778 3HG2 THR B 168     -11.521 -23.814  -9.298  1.00  0.00           H  
ATOM   2779  N   LEU B 169     -10.244 -23.357 -12.524  1.00  0.00           N  
ATOM   2780  CA  LEU B 169      -9.089 -22.747 -13.144  1.00  0.00           C  
ATOM   2781  C   LEU B 169      -8.427 -21.877 -12.157  1.00  0.00           C  
ATOM   2782  O   LEU B 169      -9.105 -21.148 -11.441  1.00  0.00           O  
ATOM   2783  CB  LEU B 169      -9.545 -21.896 -14.289  1.00  0.00           C  
ATOM   2784  CG  LEU B 169     -10.461 -22.611 -15.107  1.00  0.00           C  
ATOM   2785  CD1 LEU B 169     -10.996 -21.769 -16.122  1.00  0.00           C  
ATOM   2786  CD2 LEU B 169      -9.795 -23.727 -15.654  1.00  0.00           C  
ATOM   2787  H   LEU B 169     -11.085 -22.797 -12.386  1.00  0.00           H  
ATOM   2788  HA  LEU B 169      -8.393 -23.513 -13.480  1.00  0.00           H  
ATOM   2789 1HB  LEU B 169     -10.025 -21.008 -13.907  1.00  0.00           H  
ATOM   2790 2HB  LEU B 169      -8.682 -21.612 -14.890  1.00  0.00           H  
ATOM   2791  HG  LEU B 169     -11.294 -22.950 -14.484  1.00  0.00           H  
ATOM   2792 1HD1 LEU B 169     -11.694 -22.363 -16.694  1.00  0.00           H  
ATOM   2793 2HD1 LEU B 169     -11.501 -20.936 -15.668  1.00  0.00           H  
ATOM   2794 3HD1 LEU B 169     -10.193 -21.413 -16.756  1.00  0.00           H  
ATOM   2795 1HD2 LEU B 169     -10.510 -24.256 -16.214  1.00  0.00           H  
ATOM   2796 2HD2 LEU B 169      -8.987 -23.383 -16.270  1.00  0.00           H  
ATOM   2797 3HD2 LEU B 169      -9.408 -24.360 -14.881  1.00  0.00           H  
ATOM   2798  N   MET B 170      -7.122 -21.868 -12.161  1.00  0.00           N  
ATOM   2799  CA  MET B 170      -6.464 -21.008 -11.227  1.00  0.00           C  
ATOM   2800  C   MET B 170      -5.492 -20.107 -11.951  1.00  0.00           C  
ATOM   2801  O   MET B 170      -4.711 -20.544 -12.802  1.00  0.00           O  
ATOM   2802  CB  MET B 170      -5.783 -21.872 -10.166  1.00  0.00           C  
ATOM   2803  CG  MET B 170      -6.786 -22.785  -9.401  1.00  0.00           C  
ATOM   2804  SD  MET B 170      -6.095 -23.631  -7.981  1.00  0.00           S  
ATOM   2805  CE  MET B 170      -7.561 -24.443  -7.347  1.00  0.00           C  
ATOM   2806  H   MET B 170      -6.600 -22.467 -12.801  1.00  0.00           H  
ATOM   2807  HA  MET B 170      -7.197 -20.365 -10.739  1.00  0.00           H  
ATOM   2808 1HB  MET B 170      -5.032 -22.507 -10.639  1.00  0.00           H  
ATOM   2809 2HB  MET B 170      -5.275 -21.232  -9.441  1.00  0.00           H  
ATOM   2810 1HG  MET B 170      -7.640 -22.236  -9.094  1.00  0.00           H  
ATOM   2811 2HG  MET B 170      -7.137 -23.554 -10.092  1.00  0.00           H  
ATOM   2812 1HE  MET B 170      -7.306 -25.016  -6.456  1.00  0.00           H  
ATOM   2813 2HE  MET B 170      -8.310 -23.695  -7.097  1.00  0.00           H  
ATOM   2814 3HE  MET B 170      -7.960 -25.113  -8.108  1.00  0.00           H  
ATOM   2815  N   CYS B 171      -5.518 -18.848 -11.575  1.00  0.00           N  
ATOM   2816  CA  CYS B 171      -4.625 -17.848 -12.134  1.00  0.00           C  
ATOM   2817  C   CYS B 171      -3.905 -17.130 -11.015  1.00  0.00           C  
ATOM   2818  O   CYS B 171      -4.528 -16.519 -10.149  1.00  0.00           O  
ATOM   2819  CB  CYS B 171      -5.425 -16.848 -12.972  1.00  0.00           C  
ATOM   2820  SG  CYS B 171      -4.468 -15.544 -13.760  1.00  0.00           S  
ATOM   2821  H   CYS B 171      -6.222 -18.548 -10.907  1.00  0.00           H  
ATOM   2822  HA  CYS B 171      -3.893 -18.344 -12.769  1.00  0.00           H  
ATOM   2823 1HB  CYS B 171      -5.942 -17.390 -13.756  1.00  0.00           H  
ATOM   2824 2HB  CYS B 171      -6.182 -16.378 -12.347  1.00  0.00           H  
ATOM   2825  N   ILE B 172      -2.583 -17.256 -10.996  1.00  0.00           N  
ATOM   2826  CA  ILE B 172      -1.798 -16.646  -9.940  1.00  0.00           C  
ATOM   2827  C   ILE B 172      -0.875 -15.600 -10.493  1.00  0.00           C  
ATOM   2828  O   ILE B 172      -0.215 -15.796 -11.516  1.00  0.00           O  
ATOM   2829  CB  ILE B 172      -1.027 -17.681  -9.101  1.00  0.00           C  
ATOM   2830  CG1 ILE B 172      -2.041 -18.615  -8.429  1.00  0.00           C  
ATOM   2831  CG2 ILE B 172      -0.144 -16.968  -8.016  1.00  0.00           C  
ATOM   2832  CD1 ILE B 172      -1.443 -19.821  -7.814  1.00  0.00           C  
ATOM   2833  H   ILE B 172      -2.121 -17.790 -11.733  1.00  0.00           H  
ATOM   2834  HA  ILE B 172      -2.478 -16.145  -9.265  1.00  0.00           H  
ATOM   2835  HB  ILE B 172      -0.397 -18.281  -9.754  1.00  0.00           H  
ATOM   2836 1HG1 ILE B 172      -2.547 -18.057  -7.666  1.00  0.00           H  
ATOM   2837 2HG1 ILE B 172      -2.772 -18.941  -9.164  1.00  0.00           H  
ATOM   2838 1HG2 ILE B 172       0.385 -17.714  -7.427  1.00  0.00           H  
ATOM   2839 2HG2 ILE B 172       0.584 -16.315  -8.494  1.00  0.00           H  
ATOM   2840 3HG2 ILE B 172      -0.780 -16.372  -7.357  1.00  0.00           H  
ATOM   2841 1HD1 ILE B 172      -2.224 -20.423  -7.352  1.00  0.00           H  
ATOM   2842 2HD1 ILE B 172      -0.939 -20.407  -8.585  1.00  0.00           H  
ATOM   2843 3HD1 ILE B 172      -0.723 -19.520  -7.059  1.00  0.00           H  
ATOM   2844  N   VAL B 173      -0.883 -14.453  -9.839  1.00  0.00           N  
ATOM   2845  CA  VAL B 173      -0.065 -13.343 -10.253  1.00  0.00           C  
ATOM   2846  C   VAL B 173       0.991 -13.097  -9.195  1.00  0.00           C  
ATOM   2847  O   VAL B 173       0.680 -13.024  -7.997  1.00  0.00           O  
ATOM   2848  CB  VAL B 173      -0.939 -12.111 -10.420  1.00  0.00           C  
ATOM   2849  CG1 VAL B 173      -0.103 -10.926 -10.888  1.00  0.00           C  
ATOM   2850  CG2 VAL B 173      -2.029 -12.465 -11.351  1.00  0.00           C  
ATOM   2851  H   VAL B 173      -1.480 -14.363  -9.020  1.00  0.00           H  
ATOM   2852  HA  VAL B 173       0.423 -13.588 -11.193  1.00  0.00           H  
ATOM   2853  HB  VAL B 173      -1.374 -11.843  -9.454  1.00  0.00           H  
ATOM   2854 1HG1 VAL B 173      -0.736 -10.070 -11.005  1.00  0.00           H  
ATOM   2855 2HG1 VAL B 173       0.679 -10.694 -10.165  1.00  0.00           H  
ATOM   2856 3HG1 VAL B 173       0.349 -11.177 -11.847  1.00  0.00           H  
ATOM   2857 1HG2 VAL B 173      -2.699 -11.629 -11.462  1.00  0.00           H  
ATOM   2858 2HG2 VAL B 173      -1.603 -12.739 -12.292  1.00  0.00           H  
ATOM   2859 3HG2 VAL B 173      -2.583 -13.299 -10.962  1.00  0.00           H  
ATOM   2860  N   ILE B 174       2.242 -13.000  -9.641  1.00  0.00           N  
ATOM   2861  CA  ILE B 174       3.361 -12.844  -8.731  1.00  0.00           C  
ATOM   2862  C   ILE B 174       4.078 -11.478  -8.811  1.00  0.00           C  
ATOM   2863  O   ILE B 174       4.408 -10.996  -9.898  1.00  0.00           O  
ATOM   2864  CB  ILE B 174       4.357 -13.978  -8.992  1.00  0.00           C  
ATOM   2865  CG1 ILE B 174       3.651 -15.295  -8.773  1.00  0.00           C  
ATOM   2866  CG2 ILE B 174       5.534 -13.857  -8.041  1.00  0.00           C  
ATOM   2867  CD1 ILE B 174       4.415 -16.487  -9.249  1.00  0.00           C  
ATOM   2868  H   ILE B 174       2.413 -13.112 -10.639  1.00  0.00           H  
ATOM   2869  HA  ILE B 174       2.982 -12.969  -7.730  1.00  0.00           H  
ATOM   2870  HB  ILE B 174       4.694 -13.952  -9.999  1.00  0.00           H  
ATOM   2871 1HG1 ILE B 174       3.438 -15.383  -7.738  1.00  0.00           H  
ATOM   2872 2HG1 ILE B 174       2.714 -15.287  -9.316  1.00  0.00           H  
ATOM   2873 1HG2 ILE B 174       6.226 -14.676  -8.211  1.00  0.00           H  
ATOM   2874 2HG2 ILE B 174       6.045 -12.915  -8.205  1.00  0.00           H  
ATOM   2875 3HG2 ILE B 174       5.166 -13.896  -7.013  1.00  0.00           H  
ATOM   2876 1HD1 ILE B 174       3.832 -17.387  -9.061  1.00  0.00           H  
ATOM   2877 2HD1 ILE B 174       4.601 -16.389 -10.321  1.00  0.00           H  
ATOM   2878 3HD1 ILE B 174       5.361 -16.548  -8.715  1.00  0.00           H  
ATOM   2879  N   GLY B 175       4.299 -10.878  -7.630  1.00  0.00           N  
ATOM   2880  CA  GLY B 175       5.028  -9.623  -7.409  1.00  0.00           C  
ATOM   2881  C   GLY B 175       4.238  -8.324  -7.151  1.00  0.00           C  
ATOM   2882  O   GLY B 175       4.810  -7.386  -6.596  1.00  0.00           O  
ATOM   2883  H   GLY B 175       3.960 -11.365  -6.805  1.00  0.00           H  
ATOM   2884 1HA  GLY B 175       5.698  -9.781  -6.563  1.00  0.00           H  
ATOM   2885 2HA  GLY B 175       5.681  -9.461  -8.266  1.00  0.00           H  
ATOM   2886  N   ASN B 176       2.952  -8.257  -7.502  1.00  0.00           N  
ATOM   2887  CA  ASN B 176       2.164  -7.028  -7.256  1.00  0.00           C  
ATOM   2888  C   ASN B 176       1.146  -7.145  -6.139  1.00  0.00           C  
ATOM   2889  O   ASN B 176       0.481  -8.167  -5.993  1.00  0.00           O  
ATOM   2890  CB  ASN B 176       1.458  -6.575  -8.514  1.00  0.00           C  
ATOM   2891  CG  ASN B 176       2.367  -5.992  -9.514  1.00  0.00           C  
ATOM   2892  OD1 ASN B 176       3.319  -5.318  -9.117  1.00  0.00           O  
ATOM   2893  ND2 ASN B 176       2.088  -6.191 -10.767  1.00  0.00           N  
ATOM   2894  H   ASN B 176       2.525  -9.052  -7.955  1.00  0.00           H  
ATOM   2895  HA  ASN B 176       2.856  -6.239  -6.956  1.00  0.00           H  
ATOM   2896 1HB  ASN B 176       0.973  -7.434  -8.961  1.00  0.00           H  
ATOM   2897 2HB  ASN B 176       0.686  -5.842  -8.265  1.00  0.00           H  
ATOM   2898 1HD2 ASN B 176       2.663  -5.766 -11.478  1.00  0.00           H  
ATOM   2899 2HD2 ASN B 176       1.279  -6.720 -11.012  1.00  0.00           H  
ATOM   2900  N   GLU B 177       0.967  -6.042  -5.415  1.00  0.00           N  
ATOM   2901  CA  GLU B 177      -0.039  -5.959  -4.362  1.00  0.00           C  
ATOM   2902  C   GLU B 177      -1.455  -5.739  -4.897  1.00  0.00           C  
ATOM   2903  O   GLU B 177      -2.425  -6.281  -4.363  1.00  0.00           O  
ATOM   2904  CB  GLU B 177       0.354  -4.850  -3.413  1.00  0.00           C  
ATOM   2905  CG  GLU B 177      -0.545  -4.635  -2.248  1.00  0.00           C  
ATOM   2906  CD  GLU B 177       0.089  -3.741  -1.276  1.00  0.00           C  
ATOM   2907  OE1 GLU B 177       1.271  -3.445  -1.429  1.00  0.00           O  
ATOM   2908  OE2 GLU B 177      -0.583  -3.299  -0.399  1.00  0.00           O  
ATOM   2909  H   GLU B 177       1.589  -5.242  -5.563  1.00  0.00           H  
ATOM   2910  HA  GLU B 177      -0.037  -6.904  -3.822  1.00  0.00           H  
ATOM   2911 1HB  GLU B 177       1.332  -5.059  -3.034  1.00  0.00           H  
ATOM   2912 2HB  GLU B 177       0.426  -3.922  -3.966  1.00  0.00           H  
ATOM   2913 1HG  GLU B 177      -1.466  -4.192  -2.564  1.00  0.00           H  
ATOM   2914 2HG  GLU B 177      -0.787  -5.583  -1.789  1.00  0.00           H  
ATOM   2915  N   VAL B 178      -1.572  -4.885  -5.902  1.00  0.00           N  
ATOM   2916  CA  VAL B 178      -2.864  -4.538  -6.474  1.00  0.00           C  
ATOM   2917  C   VAL B 178      -2.914  -4.790  -7.966  1.00  0.00           C  
ATOM   2918  O   VAL B 178      -2.133  -4.216  -8.727  1.00  0.00           O  
ATOM   2919  CB  VAL B 178      -3.244  -3.068  -6.163  1.00  0.00           C  
ATOM   2920  CG1 VAL B 178      -4.581  -2.699  -6.811  1.00  0.00           C  
ATOM   2921  CG2 VAL B 178      -3.390  -2.901  -4.654  1.00  0.00           C  
ATOM   2922  H   VAL B 178      -0.735  -4.478  -6.291  1.00  0.00           H  
ATOM   2923  HA  VAL B 178      -3.627  -5.157  -6.006  1.00  0.00           H  
ATOM   2924  HB  VAL B 178      -2.472  -2.403  -6.553  1.00  0.00           H  
ATOM   2925 1HG1 VAL B 178      -4.828  -1.661  -6.569  1.00  0.00           H  
ATOM   2926 2HG1 VAL B 178      -4.527  -2.804  -7.897  1.00  0.00           H  
ATOM   2927 3HG1 VAL B 178      -5.349  -3.348  -6.421  1.00  0.00           H  
ATOM   2928 1HG2 VAL B 178      -3.655  -1.870  -4.422  1.00  0.00           H  
ATOM   2929 2HG2 VAL B 178      -4.169  -3.569  -4.285  1.00  0.00           H  
ATOM   2930 3HG2 VAL B 178      -2.471  -3.141  -4.181  1.00  0.00           H  
ATOM   2931  N   VAL B 179      -3.803  -5.700  -8.359  1.00  0.00           N  
ATOM   2932  CA  VAL B 179      -3.947  -6.118  -9.745  1.00  0.00           C  
ATOM   2933  C   VAL B 179      -5.404  -6.273 -10.140  1.00  0.00           C  
ATOM   2934  O   VAL B 179      -6.241  -6.606  -9.308  1.00  0.00           O  
ATOM   2935  CB  VAL B 179      -3.198  -7.450 -10.013  1.00  0.00           C  
ATOM   2936  CG1 VAL B 179      -1.711  -7.264  -9.775  1.00  0.00           C  
ATOM   2937  CG2 VAL B 179      -3.735  -8.572  -9.120  1.00  0.00           C  
ATOM   2938  H   VAL B 179      -4.436  -6.071  -7.650  1.00  0.00           H  
ATOM   2939  HA  VAL B 179      -3.489  -5.365 -10.388  1.00  0.00           H  
ATOM   2940  HB  VAL B 179      -3.337  -7.716 -11.062  1.00  0.00           H  
ATOM   2941 1HG1 VAL B 179      -1.194  -8.174  -9.990  1.00  0.00           H  
ATOM   2942 2HG1 VAL B 179      -1.336  -6.467 -10.425  1.00  0.00           H  
ATOM   2943 3HG1 VAL B 179      -1.533  -7.001  -8.740  1.00  0.00           H  
ATOM   2944 1HG2 VAL B 179      -3.203  -9.501  -9.338  1.00  0.00           H  
ATOM   2945 2HG2 VAL B 179      -3.586  -8.311  -8.074  1.00  0.00           H  
ATOM   2946 3HG2 VAL B 179      -4.792  -8.713  -9.316  1.00  0.00           H  
ATOM   2947  N   ASN B 180      -5.691  -6.119 -11.424  1.00  0.00           N  
ATOM   2948  CA  ASN B 180      -7.023  -6.423 -11.911  1.00  0.00           C  
ATOM   2949  C   ASN B 180      -6.997  -7.791 -12.540  1.00  0.00           C  
ATOM   2950  O   ASN B 180      -6.082  -8.107 -13.305  1.00  0.00           O  
ATOM   2951  CB  ASN B 180      -7.532  -5.381 -12.886  1.00  0.00           C  
ATOM   2952  CG  ASN B 180      -7.731  -4.043 -12.231  1.00  0.00           C  
ATOM   2953  OD1 ASN B 180      -7.677  -3.946 -11.000  1.00  0.00           O  
ATOM   2954  ND2 ASN B 180      -7.975  -3.031 -13.017  1.00  0.00           N  
ATOM   2955  H   ASN B 180      -4.968  -5.824 -12.068  1.00  0.00           H  
ATOM   2956  HA  ASN B 180      -7.725  -6.436 -11.083  1.00  0.00           H  
ATOM   2957 1HB  ASN B 180      -6.818  -5.274 -13.697  1.00  0.00           H  
ATOM   2958 2HB  ASN B 180      -8.476  -5.716 -13.317  1.00  0.00           H  
ATOM   2959 1HD2 ASN B 180      -8.129  -2.119 -12.633  1.00  0.00           H  
ATOM   2960 2HD2 ASN B 180      -8.021  -3.165 -14.006  1.00  0.00           H  
ATOM   2961  N   PHE B 181      -8.039  -8.560 -12.316  1.00  0.00           N  
ATOM   2962  CA  PHE B 181      -8.189  -9.801 -13.050  1.00  0.00           C  
ATOM   2963  C   PHE B 181      -9.384  -9.710 -13.982  1.00  0.00           C  
ATOM   2964  O   PHE B 181     -10.458  -9.256 -13.582  1.00  0.00           O  
ATOM   2965  CB  PHE B 181      -8.419 -10.985 -12.107  1.00  0.00           C  
ATOM   2966  CG  PHE B 181      -7.258 -11.412 -11.240  1.00  0.00           C  
ATOM   2967  CD1 PHE B 181      -7.028 -10.848  -9.989  1.00  0.00           C  
ATOM   2968  CD2 PHE B 181      -6.427 -12.437 -11.665  1.00  0.00           C  
ATOM   2969  CE1 PHE B 181      -5.988 -11.309  -9.198  1.00  0.00           C  
ATOM   2970  CE2 PHE B 181      -5.401 -12.897 -10.879  1.00  0.00           C  
ATOM   2971  CZ  PHE B 181      -5.175 -12.336  -9.641  1.00  0.00           C  
ATOM   2972  H   PHE B 181      -8.713  -8.276 -11.612  1.00  0.00           H  
ATOM   2973  HA  PHE B 181      -7.295  -9.980 -13.652  1.00  0.00           H  
ATOM   2974 1HB  PHE B 181      -9.256 -10.747 -11.449  1.00  0.00           H  
ATOM   2975 2HB  PHE B 181      -8.721 -11.847 -12.705  1.00  0.00           H  
ATOM   2976  HD1 PHE B 181      -7.677 -10.045  -9.636  1.00  0.00           H  
ATOM   2977  HD2 PHE B 181      -6.605 -12.896 -12.635  1.00  0.00           H  
ATOM   2978  HE1 PHE B 181      -5.816 -10.868  -8.224  1.00  0.00           H  
ATOM   2979  HE2 PHE B 181      -4.776 -13.717 -11.239  1.00  0.00           H  
ATOM   2980  HZ  PHE B 181      -4.359 -12.707  -9.013  1.00  0.00           H  
ATOM   2981  N   GLU B 182      -9.214 -10.218 -15.193  1.00  0.00           N  
ATOM   2982  CA  GLU B 182     -10.293 -10.299 -16.167  1.00  0.00           C  
ATOM   2983  C   GLU B 182     -10.264 -11.662 -16.841  1.00  0.00           C  
ATOM   2984  O   GLU B 182      -9.227 -12.108 -17.328  1.00  0.00           O  
ATOM   2985  CB  GLU B 182     -10.155  -9.188 -17.206  1.00  0.00           C  
ATOM   2986  CG  GLU B 182     -11.239  -9.176 -18.271  1.00  0.00           C  
ATOM   2987  CD  GLU B 182     -11.093  -8.036 -19.221  1.00  0.00           C  
ATOM   2988  OE1 GLU B 182     -10.177  -7.268 -19.065  1.00  0.00           O  
ATOM   2989  OE2 GLU B 182     -11.902  -7.933 -20.112  1.00  0.00           O  
ATOM   2990  H   GLU B 182      -8.279 -10.512 -15.479  1.00  0.00           H  
ATOM   2991  HA  GLU B 182     -11.248 -10.189 -15.653  1.00  0.00           H  
ATOM   2992 1HB  GLU B 182     -10.185  -8.224 -16.698  1.00  0.00           H  
ATOM   2993 2HB  GLU B 182      -9.191  -9.261 -17.691  1.00  0.00           H  
ATOM   2994 1HG  GLU B 182     -11.198 -10.107 -18.838  1.00  0.00           H  
ATOM   2995 2HG  GLU B 182     -12.213  -9.118 -17.783  1.00  0.00           H  
ATOM   2996  N   TRP B 183     -11.408 -12.319 -16.881  1.00  0.00           N  
ATOM   2997  CA  TRP B 183     -11.445 -13.612 -17.531  1.00  0.00           C  
ATOM   2998  C   TRP B 183     -12.268 -13.604 -18.806  1.00  0.00           C  
ATOM   2999  O   TRP B 183     -13.330 -12.959 -18.876  1.00  0.00           O  
ATOM   3000  CB  TRP B 183     -12.010 -14.685 -16.598  1.00  0.00           C  
ATOM   3001  CG  TRP B 183     -11.129 -15.098 -15.422  1.00  0.00           C  
ATOM   3002  CD1 TRP B 183     -11.049 -14.490 -14.202  1.00  0.00           C  
ATOM   3003  CD2 TRP B 183     -10.246 -16.263 -15.348  1.00  0.00           C  
ATOM   3004  NE1 TRP B 183     -10.191 -15.185 -13.379  1.00  0.00           N  
ATOM   3005  CE2 TRP B 183      -9.702 -16.278 -14.060  1.00  0.00           C  
ATOM   3006  CE3 TRP B 183      -9.897 -17.289 -16.257  1.00  0.00           C  
ATOM   3007  CZ2 TRP B 183      -8.838 -17.280 -13.640  1.00  0.00           C  
ATOM   3008  CZ3 TRP B 183      -9.027 -18.291 -15.833  1.00  0.00           C  
ATOM   3009  CH2 TRP B 183      -8.514 -18.288 -14.555  1.00  0.00           C  
ATOM   3010  H   TRP B 183     -12.240 -11.926 -16.464  1.00  0.00           H  
ATOM   3011  HA  TRP B 183     -10.430 -13.894 -17.789  1.00  0.00           H  
ATOM   3012 1HB  TRP B 183     -12.964 -14.350 -16.197  1.00  0.00           H  
ATOM   3013 2HB  TRP B 183     -12.209 -15.577 -17.185  1.00  0.00           H  
ATOM   3014  HD1 TRP B 183     -11.594 -13.592 -13.914  1.00  0.00           H  
ATOM   3015  HE1 TRP B 183      -9.960 -14.940 -12.404  1.00  0.00           H  
ATOM   3016  HE3 TRP B 183     -10.305 -17.299 -17.267  1.00  0.00           H  
ATOM   3017  HZ2 TRP B 183      -8.422 -17.297 -12.631  1.00  0.00           H  
ATOM   3018  HZ3 TRP B 183      -8.767 -19.080 -16.537  1.00  0.00           H  
ATOM   3019  HH2 TRP B 183      -7.838 -19.088 -14.246  1.00  0.00           H  
ATOM   3020  N   THR B 184     -11.811 -14.394 -19.773  1.00  0.00           N  
ATOM   3021  CA  THR B 184     -12.546 -14.687 -20.992  1.00  0.00           C  
ATOM   3022  C   THR B 184     -12.754 -16.184 -21.047  1.00  0.00           C  
ATOM   3023  O   THR B 184     -11.820 -16.963 -20.833  1.00  0.00           O  
ATOM   3024  CB  THR B 184     -11.826 -14.190 -22.268  1.00  0.00           C  
ATOM   3025  OG1 THR B 184     -11.674 -12.766 -22.220  1.00  0.00           O  
ATOM   3026  CG2 THR B 184     -12.626 -14.559 -23.515  1.00  0.00           C  
ATOM   3027  H   THR B 184     -10.895 -14.825 -19.626  1.00  0.00           H  
ATOM   3028  HA  THR B 184     -13.526 -14.214 -20.943  1.00  0.00           H  
ATOM   3029  HB  THR B 184     -10.857 -14.642 -22.332  1.00  0.00           H  
ATOM   3030  HG1 THR B 184     -11.099 -12.531 -21.486  1.00  0.00           H  
ATOM   3031 1HG2 THR B 184     -12.100 -14.195 -24.396  1.00  0.00           H  
ATOM   3032 2HG2 THR B 184     -12.737 -15.641 -23.590  1.00  0.00           H  
ATOM   3033 3HG2 THR B 184     -13.611 -14.096 -23.464  1.00  0.00           H  
ATOM   3034  N   TYR B 185     -13.980 -16.599 -21.308  1.00  0.00           N  
ATOM   3035  CA  TYR B 185     -14.264 -18.018 -21.305  1.00  0.00           C  
ATOM   3036  C   TYR B 185     -15.455 -18.357 -22.217  1.00  0.00           C  
ATOM   3037  O   TYR B 185     -16.216 -17.454 -22.585  1.00  0.00           O  
ATOM   3038  CB  TYR B 185     -14.422 -18.423 -19.819  1.00  0.00           C  
ATOM   3039  CG  TYR B 185     -15.476 -17.680 -18.995  1.00  0.00           C  
ATOM   3040  CD1 TYR B 185     -16.740 -18.201 -18.800  1.00  0.00           C  
ATOM   3041  CD2 TYR B 185     -15.136 -16.461 -18.402  1.00  0.00           C  
ATOM   3042  CE1 TYR B 185     -17.654 -17.506 -18.015  1.00  0.00           C  
ATOM   3043  CE2 TYR B 185     -16.043 -15.780 -17.632  1.00  0.00           C  
ATOM   3044  CZ  TYR B 185     -17.300 -16.297 -17.435  1.00  0.00           C  
ATOM   3045  OH  TYR B 185     -18.209 -15.620 -16.654  1.00  0.00           O  
ATOM   3046  H   TYR B 185     -14.711 -15.933 -21.492  1.00  0.00           H  
ATOM   3047  HA  TYR B 185     -13.372 -18.506 -21.696  1.00  0.00           H  
ATOM   3048 1HB  TYR B 185     -14.666 -19.447 -19.746  1.00  0.00           H  
ATOM   3049 2HB  TYR B 185     -13.463 -18.299 -19.317  1.00  0.00           H  
ATOM   3050  HD1 TYR B 185     -17.016 -19.150 -19.245  1.00  0.00           H  
ATOM   3051  HD2 TYR B 185     -14.145 -16.046 -18.542  1.00  0.00           H  
ATOM   3052  HE1 TYR B 185     -18.650 -17.915 -17.853  1.00  0.00           H  
ATOM   3053  HE2 TYR B 185     -15.761 -14.833 -17.173  1.00  0.00           H  
ATOM   3054  HH  TYR B 185     -17.770 -14.862 -16.240  1.00  0.00           H  
ATOM   3055  N   PRO B 186     -15.666 -19.637 -22.606  1.00  0.00           N  
ATOM   3056  CA  PRO B 186     -16.749 -20.167 -23.427  1.00  0.00           C  
ATOM   3057  C   PRO B 186     -18.191 -19.815 -23.023  1.00  0.00           C  
ATOM   3058  O   PRO B 186     -19.061 -19.754 -23.886  1.00  0.00           O  
ATOM   3059  CB  PRO B 186     -16.498 -21.670 -23.363  1.00  0.00           C  
ATOM   3060  CG  PRO B 186     -15.020 -21.787 -23.151  1.00  0.00           C  
ATOM   3061  CD  PRO B 186     -14.680 -20.686 -22.228  1.00  0.00           C  
ATOM   3062  HA  PRO B 186     -16.579 -19.819 -24.462  1.00  0.00           H  
ATOM   3063 1HB  PRO B 186     -17.077 -22.116 -22.536  1.00  0.00           H  
ATOM   3064 2HB  PRO B 186     -16.834 -22.173 -24.288  1.00  0.00           H  
ATOM   3065 1HG  PRO B 186     -14.767 -22.777 -22.763  1.00  0.00           H  
ATOM   3066 2HG  PRO B 186     -14.502 -21.683 -24.111  1.00  0.00           H  
ATOM   3067 1HD  PRO B 186     -14.856 -21.014 -21.231  1.00  0.00           H  
ATOM   3068 2HD  PRO B 186     -13.653 -20.424 -22.413  1.00  0.00           H  
ATOM   3069  N   ARG B 187     -18.460 -19.581 -21.732  1.00  0.00           N  
ATOM   3070  CA  ARG B 187     -19.843 -19.258 -21.330  1.00  0.00           C  
ATOM   3071  C   ARG B 187     -19.917 -17.892 -20.694  1.00  0.00           C  
ATOM   3072  O   ARG B 187     -20.408 -17.740 -19.575  1.00  0.00           O  
ATOM   3073  CB  ARG B 187     -20.392 -20.257 -20.306  1.00  0.00           C  
ATOM   3074  CG  ARG B 187     -20.531 -21.694 -20.764  1.00  0.00           C  
ATOM   3075  CD  ARG B 187     -21.520 -21.816 -21.889  1.00  0.00           C  
ATOM   3076  NE  ARG B 187     -21.802 -23.206 -22.231  1.00  0.00           N  
ATOM   3077  CZ  ARG B 187     -22.523 -23.616 -23.304  1.00  0.00           C  
ATOM   3078  NH1 ARG B 187     -23.025 -22.730 -24.143  1.00  0.00           N  
ATOM   3079  NH2 ARG B 187     -22.719 -24.895 -23.523  1.00  0.00           N  
ATOM   3080  H   ARG B 187     -17.736 -19.615 -21.047  1.00  0.00           H  
ATOM   3081  HA  ARG B 187     -20.484 -19.262 -22.208  1.00  0.00           H  
ATOM   3082 1HB  ARG B 187     -19.746 -20.263 -19.429  1.00  0.00           H  
ATOM   3083 2HB  ARG B 187     -21.379 -19.928 -19.974  1.00  0.00           H  
ATOM   3084 1HG  ARG B 187     -19.571 -22.075 -21.109  1.00  0.00           H  
ATOM   3085 2HG  ARG B 187     -20.882 -22.312 -19.930  1.00  0.00           H  
ATOM   3086 1HD  ARG B 187     -22.455 -21.337 -21.609  1.00  0.00           H  
ATOM   3087 2HD  ARG B 187     -21.111 -21.327 -22.777  1.00  0.00           H  
ATOM   3088  HE  ARG B 187     -21.398 -23.928 -21.607  1.00  0.00           H  
ATOM   3089 1HH1 ARG B 187     -22.869 -21.744 -23.987  1.00  0.00           H  
ATOM   3090 2HH1 ARG B 187     -23.552 -23.039 -24.949  1.00  0.00           H  
ATOM   3091 1HH2 ARG B 187     -22.336 -25.599 -22.888  1.00  0.00           H  
ATOM   3092 2HH2 ARG B 187     -23.221 -25.205 -24.369  1.00  0.00           H  
ATOM   3093  N   LYS B 188     -19.461 -16.895 -21.424  1.00  0.00           N  
ATOM   3094  CA  LYS B 188     -19.467 -15.532 -20.930  1.00  0.00           C  
ATOM   3095  C   LYS B 188     -20.507 -14.702 -21.670  1.00  0.00           C  
ATOM   3096  O   LYS B 188     -21.472 -14.211 -21.094  1.00  0.00           O  
ATOM   3097  CB  LYS B 188     -18.085 -14.901 -21.058  1.00  0.00           C  
ATOM   3098  CG  LYS B 188     -17.988 -13.498 -20.483  1.00  0.00           C  
ATOM   3099  CD  LYS B 188     -16.572 -12.979 -20.570  1.00  0.00           C  
ATOM   3100  CE  LYS B 188     -16.450 -11.580 -19.998  1.00  0.00           C  
ATOM   3101  NZ  LYS B 188     -15.059 -11.086 -20.085  1.00  0.00           N  
ATOM   3102  H   LYS B 188     -19.074 -17.098 -22.339  1.00  0.00           H  
ATOM   3103  HA  LYS B 188     -19.729 -15.544 -19.874  1.00  0.00           H  
ATOM   3104 1HB  LYS B 188     -17.359 -15.527 -20.542  1.00  0.00           H  
ATOM   3105 2HB  LYS B 188     -17.790 -14.867 -22.104  1.00  0.00           H  
ATOM   3106 1HG  LYS B 188     -18.655 -12.822 -21.023  1.00  0.00           H  
ATOM   3107 2HG  LYS B 188     -18.290 -13.521 -19.438  1.00  0.00           H  
ATOM   3108 1HD  LYS B 188     -15.905 -13.643 -20.012  1.00  0.00           H  
ATOM   3109 2HD  LYS B 188     -16.251 -12.967 -21.612  1.00  0.00           H  
ATOM   3110 1HE  LYS B 188     -17.104 -10.903 -20.544  1.00  0.00           H  
ATOM   3111 2HE  LYS B 188     -16.751 -11.597 -18.950  1.00  0.00           H  
ATOM   3112 1HZ  LYS B 188     -14.986 -10.160 -19.687  1.00  0.00           H  
ATOM   3113 2HZ  LYS B 188     -14.442 -11.733 -19.563  1.00  0.00           H  
ATOM   3114 3HZ  LYS B 188     -14.757 -11.060 -21.044  1.00  0.00           H  
ATOM   3115  N   GLU B 189     -20.314 -14.574 -22.972  1.00  0.00           N  
ATOM   3116  CA  GLU B 189     -21.233 -13.807 -23.786  1.00  0.00           C  
ATOM   3117  C   GLU B 189     -22.491 -14.635 -23.990  1.00  0.00           C  
ATOM   3118  O   GLU B 189     -22.399 -15.844 -24.187  1.00  0.00           O  
ATOM   3119  CB  GLU B 189     -20.595 -13.443 -25.126  1.00  0.00           C  
ATOM   3120  CG  GLU B 189     -19.402 -12.495 -25.012  1.00  0.00           C  
ATOM   3121  CD  GLU B 189     -18.814 -12.125 -26.349  1.00  0.00           C  
ATOM   3122  OE1 GLU B 189     -19.305 -12.605 -27.343  1.00  0.00           O  
ATOM   3123  OE2 GLU B 189     -17.875 -11.366 -26.374  1.00  0.00           O  
ATOM   3124  H   GLU B 189     -19.515 -15.007 -23.403  1.00  0.00           H  
ATOM   3125  HA  GLU B 189     -21.502 -12.895 -23.253  1.00  0.00           H  
ATOM   3126 1HB  GLU B 189     -20.260 -14.351 -25.626  1.00  0.00           H  
ATOM   3127 2HB  GLU B 189     -21.342 -12.974 -25.767  1.00  0.00           H  
ATOM   3128 1HG  GLU B 189     -19.724 -11.587 -24.504  1.00  0.00           H  
ATOM   3129 2HG  GLU B 189     -18.634 -12.966 -24.399  1.00  0.00           H  
ATOM   3130  N   SER B 190     -23.657 -13.994 -23.929  1.00  0.00           N  
ATOM   3131  CA  SER B 190     -24.933 -14.685 -24.133  1.00  0.00           C  
ATOM   3132  C   SER B 190     -25.116 -15.913 -23.229  1.00  0.00           C  
ATOM   3133  O   SER B 190     -25.467 -16.999 -23.695  1.00  0.00           O  
ATOM   3134  CB  SER B 190     -25.102 -15.088 -25.593  1.00  0.00           C  
ATOM   3135  OG  SER B 190     -25.112 -13.962 -26.432  1.00  0.00           O  
ATOM   3136  H   SER B 190     -23.657 -13.001 -23.743  1.00  0.00           H  
ATOM   3137  HA  SER B 190     -25.736 -13.985 -23.892  1.00  0.00           H  
ATOM   3138 1HB  SER B 190     -24.297 -15.758 -25.888  1.00  0.00           H  
ATOM   3139 2HB  SER B 190     -26.036 -15.634 -25.708  1.00  0.00           H  
ATOM   3140  HG  SER B 190     -26.038 -13.773 -26.604  1.00  0.00           H  
ATOM   3141  N   GLY B 191     -24.907 -15.735 -21.933  1.00  0.00           N  
ATOM   3142  CA  GLY B 191     -25.083 -16.840 -21.008  1.00  0.00           C  
ATOM   3143  C   GLY B 191     -24.942 -16.413 -19.558  1.00  0.00           C  
ATOM   3144  O   GLY B 191     -24.682 -15.247 -19.259  1.00  0.00           O  
ATOM   3145  H   GLY B 191     -24.608 -14.832 -21.590  1.00  0.00           H  
ATOM   3146 1HA  GLY B 191     -26.063 -17.288 -21.165  1.00  0.00           H  
ATOM   3147 2HA  GLY B 191     -24.341 -17.608 -21.233  1.00  0.00           H  
ATOM   3148  N   ARG B 192     -25.171 -17.370 -18.658  1.00  0.00           N  
ATOM   3149  CA  ARG B 192     -25.113 -17.141 -17.216  1.00  0.00           C  
ATOM   3150  C   ARG B 192     -23.632 -17.118 -16.820  1.00  0.00           C  
ATOM   3151  O   ARG B 192     -22.867 -17.997 -17.221  1.00  0.00           O  
ATOM   3152  CB  ARG B 192     -25.963 -18.219 -16.515  1.00  0.00           C  
ATOM   3153  CG  ARG B 192     -26.103 -18.168 -14.981  1.00  0.00           C  
ATOM   3154  CD  ARG B 192     -27.065 -19.281 -14.492  1.00  0.00           C  
ATOM   3155  NE  ARG B 192     -27.213 -19.310 -13.027  1.00  0.00           N  
ATOM   3156  CZ  ARG B 192     -27.998 -20.190 -12.309  1.00  0.00           C  
ATOM   3157  NH1 ARG B 192     -28.738 -21.120 -12.876  1.00  0.00           N  
ATOM   3158  NH2 ARG B 192     -28.021 -20.122 -11.002  1.00  0.00           N  
ATOM   3159  H   ARG B 192     -25.390 -18.297 -18.992  1.00  0.00           H  
ATOM   3160  HA  ARG B 192     -25.544 -16.166 -16.989  1.00  0.00           H  
ATOM   3161 1HB  ARG B 192     -26.971 -18.190 -16.924  1.00  0.00           H  
ATOM   3162 2HB  ARG B 192     -25.550 -19.199 -16.755  1.00  0.00           H  
ATOM   3163 1HG  ARG B 192     -25.125 -18.318 -14.519  1.00  0.00           H  
ATOM   3164 2HG  ARG B 192     -26.502 -17.200 -14.679  1.00  0.00           H  
ATOM   3165 1HD  ARG B 192     -28.052 -19.119 -14.928  1.00  0.00           H  
ATOM   3166 2HD  ARG B 192     -26.685 -20.250 -14.815  1.00  0.00           H  
ATOM   3167  HE  ARG B 192     -26.678 -18.635 -12.497  1.00  0.00           H  
ATOM   3168 1HH1 ARG B 192     -28.767 -21.224 -13.876  1.00  0.00           H  
ATOM   3169 2HH1 ARG B 192     -29.316 -21.754 -12.244  1.00  0.00           H  
ATOM   3170 1HH2 ARG B 192     -27.477 -19.439 -10.509  1.00  0.00           H  
ATOM   3171 2HH2 ARG B 192     -28.589 -20.825 -10.492  1.00  0.00           H  
ATOM   3172  N   LEU B 193     -23.224 -16.082 -16.084  1.00  0.00           N  
ATOM   3173  CA  LEU B 193     -21.812 -15.846 -15.759  1.00  0.00           C  
ATOM   3174  C   LEU B 193     -21.262 -16.606 -14.570  1.00  0.00           C  
ATOM   3175  O   LEU B 193     -21.999 -17.012 -13.670  1.00  0.00           O  
ATOM   3176  CB  LEU B 193     -21.572 -14.353 -15.502  1.00  0.00           C  
ATOM   3177  CG  LEU B 193     -21.877 -13.378 -16.675  1.00  0.00           C  
ATOM   3178  CD1 LEU B 193     -21.643 -11.954 -16.192  1.00  0.00           C  
ATOM   3179  CD2 LEU B 193     -20.986 -13.698 -17.886  1.00  0.00           C  
ATOM   3180  H   LEU B 193     -23.913 -15.411 -15.774  1.00  0.00           H  
ATOM   3181  HA  LEU B 193     -21.231 -16.145 -16.634  1.00  0.00           H  
ATOM   3182 1HB  LEU B 193     -22.183 -14.053 -14.654  1.00  0.00           H  
ATOM   3183 2HB  LEU B 193     -20.524 -14.221 -15.222  1.00  0.00           H  
ATOM   3184  HG  LEU B 193     -22.923 -13.471 -16.972  1.00  0.00           H  
ATOM   3185 1HD1 LEU B 193     -21.867 -11.258 -17.001  1.00  0.00           H  
ATOM   3186 2HD1 LEU B 193     -22.295 -11.742 -15.344  1.00  0.00           H  
ATOM   3187 3HD1 LEU B 193     -20.603 -11.836 -15.889  1.00  0.00           H  
ATOM   3188 1HD2 LEU B 193     -21.206 -13.001 -18.697  1.00  0.00           H  
ATOM   3189 2HD2 LEU B 193     -19.939 -13.608 -17.609  1.00  0.00           H  
ATOM   3190 3HD2 LEU B 193     -21.181 -14.704 -18.244  1.00  0.00           H  
ATOM   3191  N   VAL B 194     -19.935 -16.763 -14.580  1.00  0.00           N  
ATOM   3192  CA  VAL B 194     -19.195 -17.390 -13.506  1.00  0.00           C  
ATOM   3193  C   VAL B 194     -18.489 -16.311 -12.696  1.00  0.00           C  
ATOM   3194  O   VAL B 194     -17.819 -15.442 -13.257  1.00  0.00           O  
ATOM   3195  CB  VAL B 194     -18.155 -18.353 -14.103  1.00  0.00           C  
ATOM   3196  CG1 VAL B 194     -17.347 -19.017 -13.006  1.00  0.00           C  
ATOM   3197  CG2 VAL B 194     -18.837 -19.378 -14.957  1.00  0.00           C  
ATOM   3198  H   VAL B 194     -19.404 -16.411 -15.367  1.00  0.00           H  
ATOM   3199  HA  VAL B 194     -19.886 -17.936 -12.861  1.00  0.00           H  
ATOM   3200  HB  VAL B 194     -17.480 -17.787 -14.722  1.00  0.00           H  
ATOM   3201 1HG1 VAL B 194     -16.615 -19.686 -13.448  1.00  0.00           H  
ATOM   3202 2HG1 VAL B 194     -16.840 -18.278 -12.398  1.00  0.00           H  
ATOM   3203 3HG1 VAL B 194     -18.024 -19.586 -12.377  1.00  0.00           H  
ATOM   3204 1HG2 VAL B 194     -18.081 -20.012 -15.391  1.00  0.00           H  
ATOM   3205 2HG2 VAL B 194     -19.520 -19.969 -14.348  1.00  0.00           H  
ATOM   3206 3HG2 VAL B 194     -19.396 -18.890 -15.755  1.00  0.00           H  
ATOM   3207  N   GLU B 195     -18.673 -16.345 -11.388  1.00  0.00           N  
ATOM   3208  CA  GLU B 195     -18.063 -15.371 -10.502  1.00  0.00           C  
ATOM   3209  C   GLU B 195     -16.648 -15.786 -10.107  1.00  0.00           C  
ATOM   3210  O   GLU B 195     -16.503 -16.821  -9.454  1.00  0.00           O  
ATOM   3211  CB  GLU B 195     -18.925 -15.240  -9.244  1.00  0.00           C  
ATOM   3212  CG  GLU B 195     -18.447 -14.234  -8.214  1.00  0.00           C  
ATOM   3213  CD  GLU B 195     -19.372 -14.165  -7.025  1.00  0.00           C  
ATOM   3214  OE1 GLU B 195     -20.391 -14.812  -7.058  1.00  0.00           O  
ATOM   3215  OE2 GLU B 195     -19.057 -13.476  -6.075  1.00  0.00           O  
ATOM   3216  H   GLU B 195     -19.251 -17.080 -10.999  1.00  0.00           H  
ATOM   3217  HA  GLU B 195     -18.064 -14.414 -11.010  1.00  0.00           H  
ATOM   3218 1HB  GLU B 195     -19.939 -14.961  -9.534  1.00  0.00           H  
ATOM   3219 2HB  GLU B 195     -18.986 -16.209  -8.749  1.00  0.00           H  
ATOM   3220 1HG  GLU B 195     -17.450 -14.516  -7.868  1.00  0.00           H  
ATOM   3221 2HG  GLU B 195     -18.374 -13.252  -8.679  1.00  0.00           H  
ATOM   3222  N   PRO B 196     -15.585 -15.070 -10.512  1.00  0.00           N  
ATOM   3223  CA  PRO B 196     -14.242 -15.414 -10.150  1.00  0.00           C  
ATOM   3224  C   PRO B 196     -14.108 -15.052  -8.703  1.00  0.00           C  
ATOM   3225  O   PRO B 196     -14.687 -14.047  -8.292  1.00  0.00           O  
ATOM   3226  CB  PRO B 196     -13.395 -14.531 -11.067  1.00  0.00           C  
ATOM   3227  CG  PRO B 196     -14.274 -13.313 -11.326  1.00  0.00           C  
ATOM   3228  CD  PRO B 196     -15.711 -13.843 -11.314  1.00  0.00           C  
ATOM   3229  HA  PRO B 196     -14.076 -16.483 -10.323  1.00  0.00           H  
ATOM   3230 1HB  PRO B 196     -12.447 -14.284 -10.571  1.00  0.00           H  
ATOM   3231 2HB  PRO B 196     -13.139 -15.087 -11.982  1.00  0.00           H  
ATOM   3232 1HG  PRO B 196     -14.105 -12.553 -10.544  1.00  0.00           H  
ATOM   3233 2HG  PRO B 196     -14.004 -12.850 -12.286  1.00  0.00           H  
ATOM   3234 1HD  PRO B 196     -16.340 -13.102 -10.801  1.00  0.00           H  
ATOM   3235 2HD  PRO B 196     -16.052 -14.063 -12.333  1.00  0.00           H  
ATOM   3236  N   VAL B 197     -13.324 -15.795  -7.951  1.00  0.00           N  
ATOM   3237  CA  VAL B 197     -13.077 -15.429  -6.562  1.00  0.00           C  
ATOM   3238  C   VAL B 197     -11.589 -15.396  -6.248  1.00  0.00           C  
ATOM   3239  O   VAL B 197     -10.838 -16.286  -6.651  1.00  0.00           O  
ATOM   3240  CB  VAL B 197     -13.846 -16.361  -5.596  1.00  0.00           C  
ATOM   3241  CG1 VAL B 197     -13.545 -15.985  -4.131  1.00  0.00           C  
ATOM   3242  CG2 VAL B 197     -15.372 -16.231  -5.867  1.00  0.00           C  
ATOM   3243  H   VAL B 197     -12.903 -16.632  -8.360  1.00  0.00           H  
ATOM   3244  HA  VAL B 197     -13.468 -14.426  -6.404  1.00  0.00           H  
ATOM   3245  HB  VAL B 197     -13.527 -17.390  -5.752  1.00  0.00           H  
ATOM   3246 1HG1 VAL B 197     -14.097 -16.650  -3.470  1.00  0.00           H  
ATOM   3247 2HG1 VAL B 197     -12.480 -16.084  -3.917  1.00  0.00           H  
ATOM   3248 3HG1 VAL B 197     -13.854 -14.955  -3.947  1.00  0.00           H  
ATOM   3249 1HG2 VAL B 197     -15.921 -16.884  -5.193  1.00  0.00           H  
ATOM   3250 2HG2 VAL B 197     -15.687 -15.198  -5.708  1.00  0.00           H  
ATOM   3251 3HG2 VAL B 197     -15.600 -16.518  -6.895  1.00  0.00           H  
ATOM   3252  N   THR B 198     -11.150 -14.341  -5.576  1.00  0.00           N  
ATOM   3253  CA  THR B 198      -9.742 -14.187  -5.272  1.00  0.00           C  
ATOM   3254  C   THR B 198      -9.306 -14.667  -3.902  1.00  0.00           C  
ATOM   3255  O   THR B 198     -10.114 -14.812  -2.979  1.00  0.00           O  
ATOM   3256  CB  THR B 198      -9.317 -12.716  -5.454  1.00  0.00           C  
ATOM   3257  OG1 THR B 198     -10.022 -11.879  -4.515  1.00  0.00           O  
ATOM   3258  CG2 THR B 198      -9.591 -12.243  -6.884  1.00  0.00           C  
ATOM   3259  H   THR B 198     -11.815 -13.635  -5.275  1.00  0.00           H  
ATOM   3260  HA  THR B 198      -9.205 -14.768  -5.998  1.00  0.00           H  
ATOM   3261  HB  THR B 198      -8.244 -12.631  -5.262  1.00  0.00           H  
ATOM   3262  HG1 THR B 198     -10.986 -11.974  -4.645  1.00  0.00           H  
ATOM   3263 1HG2 THR B 198      -9.276 -11.221  -6.998  1.00  0.00           H  
ATOM   3264 2HG2 THR B 198      -9.039 -12.871  -7.577  1.00  0.00           H  
ATOM   3265 3HG2 THR B 198     -10.657 -12.316  -7.095  1.00  0.00           H  
ATOM   3266  N   ASP B 199      -7.990 -14.824  -3.766  1.00  0.00           N  
ATOM   3267  CA  ASP B 199      -7.361 -15.212  -2.518  1.00  0.00           C  
ATOM   3268  C   ASP B 199      -5.909 -14.732  -2.443  1.00  0.00           C  
ATOM   3269  O   ASP B 199      -5.296 -14.357  -3.448  1.00  0.00           O  
ATOM   3270  CB  ASP B 199      -7.384 -16.749  -2.409  1.00  0.00           C  
ATOM   3271  CG  ASP B 199      -7.263 -17.301  -1.001  1.00  0.00           C  
ATOM   3272  OD1 ASP B 199      -6.968 -16.533  -0.097  1.00  0.00           O  
ATOM   3273  OD2 ASP B 199      -7.421 -18.500  -0.846  1.00  0.00           O  
ATOM   3274  H   ASP B 199      -7.425 -14.703  -4.603  1.00  0.00           H  
ATOM   3275  HA  ASP B 199      -7.918 -14.762  -1.695  1.00  0.00           H  
ATOM   3276 1HB  ASP B 199      -8.307 -17.126  -2.851  1.00  0.00           H  
ATOM   3277 2HB  ASP B 199      -6.559 -17.148  -2.991  1.00  0.00           H  
ATOM   3278  N   PHE B 200      -5.351 -14.781  -1.242  1.00  0.00           N  
ATOM   3279  CA  PHE B 200      -3.984 -14.302  -1.011  1.00  0.00           C  
ATOM   3280  C   PHE B 200      -3.089 -15.372  -0.408  1.00  0.00           C  
ATOM   3281  O   PHE B 200      -3.382 -15.919   0.657  1.00  0.00           O  
ATOM   3282  CB  PHE B 200      -4.019 -13.037  -0.158  1.00  0.00           C  
ATOM   3283  CG  PHE B 200      -4.602 -11.913  -0.935  1.00  0.00           C  
ATOM   3284  CD1 PHE B 200      -5.970 -11.739  -1.086  1.00  0.00           C  
ATOM   3285  CD2 PHE B 200      -3.762 -11.039  -1.552  1.00  0.00           C  
ATOM   3286  CE1 PHE B 200      -6.446 -10.727  -1.865  1.00  0.00           C  
ATOM   3287  CE2 PHE B 200      -4.248 -10.037  -2.301  1.00  0.00           C  
ATOM   3288  CZ  PHE B 200      -5.573  -9.890  -2.463  1.00  0.00           C  
ATOM   3289  H   PHE B 200      -5.920 -15.165  -0.481  1.00  0.00           H  
ATOM   3290  HA  PHE B 200      -3.547 -14.023  -1.972  1.00  0.00           H  
ATOM   3291 1HB  PHE B 200      -4.621 -13.201   0.735  1.00  0.00           H  
ATOM   3292 2HB  PHE B 200      -3.008 -12.769   0.152  1.00  0.00           H  
ATOM   3293  HD1 PHE B 200      -6.650 -12.429  -0.604  1.00  0.00           H  
ATOM   3294  HD2 PHE B 200      -2.684 -11.163  -1.444  1.00  0.00           H  
ATOM   3295  HE1 PHE B 200      -7.514 -10.595  -2.019  1.00  0.00           H  
ATOM   3296  HE2 PHE B 200      -3.568  -9.346  -2.794  1.00  0.00           H  
ATOM   3297  HZ  PHE B 200      -5.918  -9.101  -3.074  1.00  0.00           H  
ATOM   3298  N   LEU B 201      -1.985 -15.664  -1.103  1.00  0.00           N  
ATOM   3299  CA  LEU B 201      -1.079 -16.743  -0.706  1.00  0.00           C  
ATOM   3300  C   LEU B 201       0.073 -16.189   0.123  1.00  0.00           C  
ATOM   3301  O   LEU B 201       0.315 -16.619   1.258  1.00  0.00           O  
ATOM   3302  CB  LEU B 201      -0.535 -17.405  -1.981  1.00  0.00           C  
ATOM   3303  CG  LEU B 201      -1.414 -18.484  -2.696  1.00  0.00           C  
ATOM   3304  CD1 LEU B 201      -2.794 -17.888  -3.115  1.00  0.00           C  
ATOM   3305  CD2 LEU B 201      -0.679 -18.942  -3.958  1.00  0.00           C  
ATOM   3306  H   LEU B 201      -1.778 -15.152  -1.959  1.00  0.00           H  
ATOM   3307  HA  LEU B 201      -1.628 -17.478  -0.124  1.00  0.00           H  
ATOM   3308 1HB  LEU B 201      -0.374 -16.642  -2.690  1.00  0.00           H  
ATOM   3309 2HB  LEU B 201       0.427 -17.860  -1.747  1.00  0.00           H  
ATOM   3310  HG  LEU B 201      -1.580 -19.330  -2.030  1.00  0.00           H  
ATOM   3311 1HD1 LEU B 201      -3.366 -18.653  -3.626  1.00  0.00           H  
ATOM   3312 2HD1 LEU B 201      -3.356 -17.567  -2.246  1.00  0.00           H  
ATOM   3313 3HD1 LEU B 201      -2.637 -17.038  -3.784  1.00  0.00           H  
ATOM   3314 1HD2 LEU B 201      -1.277 -19.698  -4.469  1.00  0.00           H  
ATOM   3315 2HD2 LEU B 201      -0.533 -18.097  -4.623  1.00  0.00           H  
ATOM   3316 3HD2 LEU B 201       0.287 -19.367  -3.689  1.00  0.00           H  
ATOM   3317  N   LEU B 202       0.780 -15.225  -0.465  1.00  0.00           N  
ATOM   3318  CA  LEU B 202       1.910 -14.576   0.229  1.00  0.00           C  
ATOM   3319  C   LEU B 202       1.734 -13.073   0.219  1.00  0.00           C  
ATOM   3320  O   LEU B 202       1.312 -12.516  -0.800  1.00  0.00           O  
ATOM   3321  CB  LEU B 202       3.237 -15.006  -0.419  1.00  0.00           C  
ATOM   3322  CG  LEU B 202       3.544 -16.552  -0.366  1.00  0.00           C  
ATOM   3323  CD1 LEU B 202       4.760 -16.863  -1.196  1.00  0.00           C  
ATOM   3324  CD2 LEU B 202       3.786 -17.002   1.077  1.00  0.00           C  
ATOM   3325  H   LEU B 202       0.483 -14.938  -1.402  1.00  0.00           H  
ATOM   3326  HA  LEU B 202       1.912 -14.886   1.276  1.00  0.00           H  
ATOM   3327 1HB  LEU B 202       3.242 -14.690  -1.465  1.00  0.00           H  
ATOM   3328 2HB  LEU B 202       4.042 -14.492   0.089  1.00  0.00           H  
ATOM   3329  HG  LEU B 202       2.704 -17.097  -0.786  1.00  0.00           H  
ATOM   3330 1HD1 LEU B 202       4.951 -17.933  -1.169  1.00  0.00           H  
ATOM   3331 2HD1 LEU B 202       4.592 -16.565  -2.206  1.00  0.00           H  
ATOM   3332 3HD1 LEU B 202       5.617 -16.342  -0.804  1.00  0.00           H  
ATOM   3333 1HD2 LEU B 202       3.995 -18.070   1.087  1.00  0.00           H  
ATOM   3334 2HD2 LEU B 202       4.637 -16.464   1.492  1.00  0.00           H  
ATOM   3335 3HD2 LEU B 202       2.910 -16.814   1.690  1.00  0.00           H  
ATOM   3336  N   ASP B 203       2.045 -12.410   1.349  1.00  0.00           N  
ATOM   3337  CA  ASP B 203       1.847 -10.965   1.397  1.00  0.00           C  
ATOM   3338  C   ASP B 203       3.056 -10.024   1.273  1.00  0.00           C  
ATOM   3339  O   ASP B 203       2.860  -8.808   1.250  1.00  0.00           O  
ATOM   3340  CB  ASP B 203       1.081 -10.654   2.678  1.00  0.00           C  
ATOM   3341  CG  ASP B 203       1.829 -11.190   3.900  1.00  0.00           C  
ATOM   3342  OD1 ASP B 203       2.623 -12.117   3.705  1.00  0.00           O  
ATOM   3343  OD2 ASP B 203       1.621 -10.703   5.001  1.00  0.00           O  
ATOM   3344  H   ASP B 203       2.385 -12.898   2.166  1.00  0.00           H  
ATOM   3345  HA  ASP B 203       1.221 -10.722   0.552  1.00  0.00           H  
ATOM   3346 1HB  ASP B 203       0.957  -9.574   2.776  1.00  0.00           H  
ATOM   3347 2HB  ASP B 203       0.090 -11.103   2.633  1.00  0.00           H  
ATOM   3348  N   MET B 204       4.282 -10.557   1.155  1.00  0.00           N  
ATOM   3349  CA  MET B 204       5.447  -9.710   0.820  1.00  0.00           C  
ATOM   3350  C   MET B 204       5.902 -10.024  -0.618  1.00  0.00           C  
ATOM   3351  O   MET B 204       5.804  -9.165  -1.497  1.00  0.00           O  
ATOM   3352  CB  MET B 204       6.524  -9.769   1.910  1.00  0.00           C  
ATOM   3353  CG  MET B 204       6.100  -9.088   3.201  1.00  0.00           C  
ATOM   3354  SD  MET B 204       7.306  -9.263   4.542  1.00  0.00           S  
ATOM   3355  CE  MET B 204       8.656  -8.199   4.020  1.00  0.00           C  
ATOM   3356  H   MET B 204       4.369 -11.556   1.244  1.00  0.00           H  
ATOM   3357  HA  MET B 204       5.105  -8.673   0.800  1.00  0.00           H  
ATOM   3358 1HB  MET B 204       6.711 -10.772   2.226  1.00  0.00           H  
ATOM   3359 2HB  MET B 204       7.452  -9.335   1.544  1.00  0.00           H  
ATOM   3360 1HG  MET B 204       5.942  -8.028   3.011  1.00  0.00           H  
ATOM   3361 2HG  MET B 204       5.149  -9.515   3.534  1.00  0.00           H  
ATOM   3362 1HE  MET B 204       9.445  -8.224   4.772  1.00  0.00           H  
ATOM   3363 2HE  MET B 204       9.058  -8.545   3.072  1.00  0.00           H  
ATOM   3364 3HE  MET B 204       8.294  -7.175   3.911  1.00  0.00           H  
ATOM   3365  N   PRO B 205       6.348 -11.271  -0.936  1.00  0.00           N  
ATOM   3366  CA  PRO B 205       6.662 -11.712  -2.275  1.00  0.00           C  
ATOM   3367  C   PRO B 205       5.317 -12.065  -2.866  1.00  0.00           C  
ATOM   3368  O   PRO B 205       4.972 -13.240  -2.946  1.00  0.00           O  
ATOM   3369  CB  PRO B 205       7.554 -12.936  -2.044  1.00  0.00           C  
ATOM   3370  CG  PRO B 205       7.018 -13.538  -0.778  1.00  0.00           C  
ATOM   3371  CD  PRO B 205       6.594 -12.357   0.076  1.00  0.00           C  
ATOM   3372  HA  PRO B 205       7.173 -10.912  -2.831  1.00  0.00           H  
ATOM   3373 1HB  PRO B 205       7.494 -13.616  -2.902  1.00  0.00           H  
ATOM   3374 2HB  PRO B 205       8.607 -12.620  -1.951  1.00  0.00           H  
ATOM   3375 1HG  PRO B 205       6.173 -14.174  -1.024  1.00  0.00           H  
ATOM   3376 2HG  PRO B 205       7.773 -14.178  -0.295  1.00  0.00           H  
ATOM   3377 1HD  PRO B 205       5.717 -12.636   0.651  1.00  0.00           H  
ATOM   3378 2HD  PRO B 205       7.458 -12.110   0.699  1.00  0.00           H  
ATOM   3379  N   TYR B 206       4.524 -11.039  -3.181  1.00  0.00           N  
ATOM   3380  CA  TYR B 206       3.123 -11.290  -3.465  1.00  0.00           C  
ATOM   3381  C   TYR B 206       2.801 -12.358  -4.459  1.00  0.00           C  
ATOM   3382  O   TYR B 206       3.357 -12.457  -5.534  1.00  0.00           O  
ATOM   3383  CB  TYR B 206       2.434 -10.015  -3.947  1.00  0.00           C  
ATOM   3384  CG  TYR B 206       1.980  -9.130  -2.866  1.00  0.00           C  
ATOM   3385  CD1 TYR B 206       2.721  -8.050  -2.460  1.00  0.00           C  
ATOM   3386  CD2 TYR B 206       0.760  -9.412  -2.279  1.00  0.00           C  
ATOM   3387  CE1 TYR B 206       2.242  -7.255  -1.447  1.00  0.00           C  
ATOM   3388  CE2 TYR B 206       0.279  -8.630  -1.282  1.00  0.00           C  
ATOM   3389  CZ  TYR B 206       1.011  -7.554  -0.855  1.00  0.00           C  
ATOM   3390  OH  TYR B 206       0.522  -6.765   0.166  1.00  0.00           O  
ATOM   3391  H   TYR B 206       4.883 -10.089  -3.099  1.00  0.00           H  
ATOM   3392  HA  TYR B 206       2.660 -11.578  -2.531  1.00  0.00           H  
ATOM   3393 1HB  TYR B 206       3.116  -9.450  -4.578  1.00  0.00           H  
ATOM   3394 2HB  TYR B 206       1.568 -10.277  -4.559  1.00  0.00           H  
ATOM   3395  HD1 TYR B 206       3.677  -7.828  -2.929  1.00  0.00           H  
ATOM   3396  HD2 TYR B 206       0.181 -10.271  -2.619  1.00  0.00           H  
ATOM   3397  HE1 TYR B 206       2.817  -6.398  -1.104  1.00  0.00           H  
ATOM   3398  HE2 TYR B 206      -0.682  -8.858  -0.822  1.00  0.00           H  
ATOM   3399  HH  TYR B 206      -0.320  -7.109   0.465  1.00  0.00           H  
ATOM   3400  N   HIS B 207       1.799 -13.131  -4.031  1.00  0.00           N  
ATOM   3401  CA  HIS B 207       1.146 -14.211  -4.752  1.00  0.00           C  
ATOM   3402  C   HIS B 207      -0.353 -14.095  -4.569  1.00  0.00           C  
ATOM   3403  O   HIS B 207      -0.873 -14.423  -3.485  1.00  0.00           O  
ATOM   3404  CB  HIS B 207       1.646 -15.603  -4.335  1.00  0.00           C  
ATOM   3405  CG  HIS B 207       3.011 -16.006  -4.811  1.00  0.00           C  
ATOM   3406  ND1 HIS B 207       4.157 -15.346  -4.475  1.00  0.00           N  
ATOM   3407  CD2 HIS B 207       3.393 -17.064  -5.568  1.00  0.00           C  
ATOM   3408  CE1 HIS B 207       5.193 -15.958  -5.016  1.00  0.00           C  
ATOM   3409  NE2 HIS B 207       4.757 -17.012  -5.684  1.00  0.00           N  
ATOM   3410  H   HIS B 207       1.488 -12.944  -3.081  1.00  0.00           H  
ATOM   3411  HA  HIS B 207       1.343 -14.109  -5.819  1.00  0.00           H  
ATOM   3412 1HB  HIS B 207       1.656 -15.667  -3.253  1.00  0.00           H  
ATOM   3413 2HB  HIS B 207       0.950 -16.340  -4.704  1.00  0.00           H  
ATOM   3414  HD1 HIS B 207       4.247 -14.509  -3.901  1.00  0.00           H  
ATOM   3415  HD2 HIS B 207       2.836 -17.871  -6.045  1.00  0.00           H  
ATOM   3416  HE1 HIS B 207       6.196 -15.567  -4.859  1.00  0.00           H  
ATOM   3417  N   ILE B 208      -1.026 -13.561  -5.588  1.00  0.00           N  
ATOM   3418  CA  ILE B 208      -2.460 -13.315  -5.536  1.00  0.00           C  
ATOM   3419  C   ILE B 208      -3.140 -14.258  -6.504  1.00  0.00           C  
ATOM   3420  O   ILE B 208      -2.714 -14.405  -7.651  1.00  0.00           O  
ATOM   3421  CB  ILE B 208      -2.820 -11.860  -5.912  1.00  0.00           C  
ATOM   3422  CG1 ILE B 208      -2.078 -10.894  -4.968  1.00  0.00           C  
ATOM   3423  CG2 ILE B 208      -4.375 -11.664  -5.786  1.00  0.00           C  
ATOM   3424  CD1 ILE B 208      -2.206  -9.415  -5.325  1.00  0.00           C  
ATOM   3425  H   ILE B 208      -0.514 -13.324  -6.444  1.00  0.00           H  
ATOM   3426  HA  ILE B 208      -2.826 -13.534  -4.534  1.00  0.00           H  
ATOM   3427  HB  ILE B 208      -2.498 -11.650  -6.932  1.00  0.00           H  
ATOM   3428 1HG1 ILE B 208      -2.416 -11.065  -3.983  1.00  0.00           H  
ATOM   3429 2HG1 ILE B 208      -1.014 -11.131  -5.001  1.00  0.00           H  
ATOM   3430 1HG2 ILE B 208      -4.645 -10.656  -6.040  1.00  0.00           H  
ATOM   3431 2HG2 ILE B 208      -4.901 -12.340  -6.452  1.00  0.00           H  
ATOM   3432 3HG2 ILE B 208      -4.687 -11.872  -4.754  1.00  0.00           H  
ATOM   3433 1HD1 ILE B 208      -1.625  -8.830  -4.611  1.00  0.00           H  
ATOM   3434 2HD1 ILE B 208      -1.811  -9.247  -6.329  1.00  0.00           H  
ATOM   3435 3HD1 ILE B 208      -3.235  -9.084  -5.287  1.00  0.00           H  
ATOM   3436  N   ARG B 209      -4.136 -14.964  -6.019  1.00  0.00           N  
ATOM   3437  CA  ARG B 209      -4.845 -15.947  -6.811  1.00  0.00           C  
ATOM   3438  C   ARG B 209      -6.259 -15.540  -7.192  1.00  0.00           C  
ATOM   3439  O   ARG B 209      -6.960 -14.910  -6.407  1.00  0.00           O  
ATOM   3440  CB  ARG B 209      -4.850 -17.279  -6.064  1.00  0.00           C  
ATOM   3441  CG  ARG B 209      -5.507 -18.444  -6.779  1.00  0.00           C  
ATOM   3442  CD  ARG B 209      -5.297 -19.729  -6.060  1.00  0.00           C  
ATOM   3443  NE  ARG B 209      -5.910 -19.751  -4.721  1.00  0.00           N  
ATOM   3444  CZ  ARG B 209      -5.926 -20.835  -3.905  1.00  0.00           C  
ATOM   3445  NH1 ARG B 209      -5.383 -21.967  -4.315  1.00  0.00           N  
ATOM   3446  NH2 ARG B 209      -6.485 -20.778  -2.693  1.00  0.00           N  
ATOM   3447  H   ARG B 209      -4.438 -14.782  -5.062  1.00  0.00           H  
ATOM   3448  HA  ARG B 209      -4.293 -16.095  -7.729  1.00  0.00           H  
ATOM   3449 1HB  ARG B 209      -3.833 -17.565  -5.847  1.00  0.00           H  
ATOM   3450 2HB  ARG B 209      -5.356 -17.144  -5.113  1.00  0.00           H  
ATOM   3451 1HG  ARG B 209      -6.574 -18.273  -6.825  1.00  0.00           H  
ATOM   3452 2HG  ARG B 209      -5.109 -18.539  -7.792  1.00  0.00           H  
ATOM   3453 1HD  ARG B 209      -5.739 -20.532  -6.655  1.00  0.00           H  
ATOM   3454 2HD  ARG B 209      -4.229 -19.903  -5.950  1.00  0.00           H  
ATOM   3455  HE  ARG B 209      -6.340 -18.901  -4.379  1.00  0.00           H  
ATOM   3456 1HH1 ARG B 209      -4.959 -22.029  -5.230  1.00  0.00           H  
ATOM   3457 2HH1 ARG B 209      -5.393 -22.781  -3.715  1.00  0.00           H  
ATOM   3458 1HH2 ARG B 209      -6.910 -19.906  -2.319  1.00  0.00           H  
ATOM   3459 2HH2 ARG B 209      -6.488 -21.594  -2.102  1.00  0.00           H  
ATOM   3460  N   SER B 210      -6.685 -15.953  -8.388  1.00  0.00           N  
ATOM   3461  CA  SER B 210      -8.063 -15.806  -8.845  1.00  0.00           C  
ATOM   3462  C   SER B 210      -8.538 -17.145  -9.376  1.00  0.00           C  
ATOM   3463  O   SER B 210      -7.862 -17.772 -10.194  1.00  0.00           O  
ATOM   3464  CB  SER B 210      -8.175 -14.764  -9.934  1.00  0.00           C  
ATOM   3465  OG  SER B 210      -9.492 -14.670 -10.437  1.00  0.00           O  
ATOM   3466  H   SER B 210      -6.006 -16.378  -9.017  1.00  0.00           H  
ATOM   3467  HA  SER B 210      -8.697 -15.527  -8.010  1.00  0.00           H  
ATOM   3468 1HB  SER B 210      -7.872 -13.809  -9.536  1.00  0.00           H  
ATOM   3469 2HB  SER B 210      -7.495 -15.024 -10.741  1.00  0.00           H  
ATOM   3470  HG  SER B 210      -9.980 -14.151  -9.787  1.00  0.00           H  
ATOM   3471  N   ILE B 211      -9.677 -17.610  -8.879  1.00  0.00           N  
ATOM   3472  CA  ILE B 211     -10.218 -18.883  -9.312  1.00  0.00           C  
ATOM   3473  C   ILE B 211     -11.509 -18.735 -10.072  1.00  0.00           C  
ATOM   3474  O   ILE B 211     -12.437 -18.063  -9.614  1.00  0.00           O  
ATOM   3475  CB  ILE B 211     -10.452 -19.831  -8.115  1.00  0.00           C  
ATOM   3476  CG1 ILE B 211      -9.109 -20.075  -7.405  1.00  0.00           C  
ATOM   3477  CG2 ILE B 211     -11.089 -21.164  -8.607  1.00  0.00           C  
ATOM   3478  CD1 ILE B 211      -9.192 -20.854  -6.114  1.00  0.00           C  
ATOM   3479  H   ILE B 211     -10.171 -17.075  -8.169  1.00  0.00           H  
ATOM   3480  HA  ILE B 211      -9.496 -19.343  -9.975  1.00  0.00           H  
ATOM   3481  HB  ILE B 211     -11.118 -19.349  -7.398  1.00  0.00           H  
ATOM   3482 1HG1 ILE B 211      -8.458 -20.567  -8.081  1.00  0.00           H  
ATOM   3483 2HG1 ILE B 211      -8.680 -19.114  -7.167  1.00  0.00           H  
ATOM   3484 1HG2 ILE B 211     -11.260 -21.828  -7.774  1.00  0.00           H  
ATOM   3485 2HG2 ILE B 211     -12.045 -20.980  -9.090  1.00  0.00           H  
ATOM   3486 3HG2 ILE B 211     -10.413 -21.639  -9.319  1.00  0.00           H  
ATOM   3487 1HD1 ILE B 211      -8.206 -20.956  -5.696  1.00  0.00           H  
ATOM   3488 2HD1 ILE B 211      -9.832 -20.323  -5.408  1.00  0.00           H  
ATOM   3489 3HD1 ILE B 211      -9.594 -21.840  -6.288  1.00  0.00           H  
ATOM   3490  N   LEU B 212     -11.565 -19.340 -11.253  1.00  0.00           N  
ATOM   3491  CA  LEU B 212     -12.781 -19.293 -12.047  1.00  0.00           C  
ATOM   3492  C   LEU B 212     -13.331 -20.721 -11.960  1.00  0.00           C  
ATOM   3493  O   LEU B 212     -12.607 -21.681 -12.233  1.00  0.00           O  
ATOM   3494  CB  LEU B 212     -12.497 -18.864 -13.506  1.00  0.00           C  
ATOM   3495  CG  LEU B 212     -13.750 -18.625 -14.448  1.00  0.00           C  
ATOM   3496  CD1 LEU B 212     -14.494 -17.345 -13.967  1.00  0.00           C  
ATOM   3497  CD2 LEU B 212     -13.343 -18.463 -15.900  1.00  0.00           C  
ATOM   3498  H   LEU B 212     -10.754 -19.881 -11.554  1.00  0.00           H  
ATOM   3499  HA  LEU B 212     -13.498 -18.605 -11.605  1.00  0.00           H  
ATOM   3500 1HB  LEU B 212     -11.943 -17.935 -13.470  1.00  0.00           H  
ATOM   3501 2HB  LEU B 212     -11.871 -19.599 -13.957  1.00  0.00           H  
ATOM   3502  HG  LEU B 212     -14.426 -19.474 -14.368  1.00  0.00           H  
ATOM   3503 1HD1 LEU B 212     -15.356 -17.165 -14.593  1.00  0.00           H  
ATOM   3504 2HD1 LEU B 212     -14.815 -17.436 -12.946  1.00  0.00           H  
ATOM   3505 3HD1 LEU B 212     -13.820 -16.492 -14.048  1.00  0.00           H  
ATOM   3506 1HD2 LEU B 212     -14.231 -18.307 -16.489  1.00  0.00           H  
ATOM   3507 2HD2 LEU B 212     -12.695 -17.618 -16.002  1.00  0.00           H  
ATOM   3508 3HD2 LEU B 212     -12.843 -19.336 -16.253  1.00  0.00           H  
ATOM   3509  N   HIS B 213     -14.580 -20.874 -11.518  1.00  0.00           N  
ATOM   3510  CA  HIS B 213     -15.161 -22.207 -11.291  1.00  0.00           C  
ATOM   3511  C   HIS B 213     -16.523 -22.480 -11.898  1.00  0.00           C  
ATOM   3512  O   HIS B 213     -17.512 -21.818 -11.563  1.00  0.00           O  
ATOM   3513  CB  HIS B 213     -15.281 -22.495  -9.789  1.00  0.00           C  
ATOM   3514  CG  HIS B 213     -15.975 -23.826  -9.452  1.00  0.00           C  
ATOM   3515  ND1 HIS B 213     -16.915 -23.923  -8.436  1.00  0.00           N  
ATOM   3516  CD2 HIS B 213     -15.881 -25.079  -9.986  1.00  0.00           C  
ATOM   3517  CE1 HIS B 213     -17.370 -25.163  -8.367  1.00  0.00           C  
ATOM   3518  NE2 HIS B 213     -16.771 -25.884  -9.292  1.00  0.00           N  
ATOM   3519  H   HIS B 213     -15.134 -20.054 -11.312  1.00  0.00           H  
ATOM   3520  HA  HIS B 213     -14.483 -22.950 -11.707  1.00  0.00           H  
ATOM   3521 1HB  HIS B 213     -14.281 -22.517  -9.350  1.00  0.00           H  
ATOM   3522 2HB  HIS B 213     -15.833 -21.686  -9.311  1.00  0.00           H  
ATOM   3523  HD2 HIS B 213     -15.239 -25.390 -10.811  1.00  0.00           H  
ATOM   3524  HE1 HIS B 213     -18.122 -25.529  -7.670  1.00  0.00           H  
ATOM   3525  HE2 HIS B 213     -16.946 -26.880  -9.463  1.00  0.00           H  
ATOM   3526  N   ILE B 214     -16.580 -23.520 -12.731  1.00  0.00           N  
ATOM   3527  CA  ILE B 214     -17.833 -23.975 -13.305  1.00  0.00           C  
ATOM   3528  C   ILE B 214     -18.253 -25.329 -12.697  1.00  0.00           C  
ATOM   3529  O   ILE B 214     -17.601 -26.354 -12.958  1.00  0.00           O  
ATOM   3530  CB  ILE B 214     -17.731 -24.148 -14.833  1.00  0.00           C  
ATOM   3531  CG1 ILE B 214     -17.389 -22.839 -15.481  1.00  0.00           C  
ATOM   3532  CG2 ILE B 214     -19.021 -24.732 -15.391  1.00  0.00           C  
ATOM   3533  CD1 ILE B 214     -16.970 -22.954 -16.920  1.00  0.00           C  
ATOM   3534  H   ILE B 214     -15.707 -24.014 -12.952  1.00  0.00           H  
ATOM   3535  HA  ILE B 214     -18.575 -23.211 -13.118  1.00  0.00           H  
ATOM   3536  HB  ILE B 214     -16.935 -24.828 -15.057  1.00  0.00           H  
ATOM   3537 1HG1 ILE B 214     -18.269 -22.224 -15.436  1.00  0.00           H  
ATOM   3538 2HG1 ILE B 214     -16.589 -22.356 -14.924  1.00  0.00           H  
ATOM   3539 1HG2 ILE B 214     -18.931 -24.872 -16.472  1.00  0.00           H  
ATOM   3540 2HG2 ILE B 214     -19.222 -25.696 -14.917  1.00  0.00           H  
ATOM   3541 3HG2 ILE B 214     -19.850 -24.054 -15.181  1.00  0.00           H  
ATOM   3542 1HD1 ILE B 214     -16.761 -21.965 -17.323  1.00  0.00           H  
ATOM   3543 2HD1 ILE B 214     -16.074 -23.573 -16.986  1.00  0.00           H  
ATOM   3544 3HD1 ILE B 214     -17.771 -23.419 -17.502  1.00  0.00           H  
ATOM   3545  N   PRO B 215     -19.286 -25.381 -11.828  1.00  0.00           N  
ATOM   3546  CA  PRO B 215     -19.783 -26.603 -11.233  1.00  0.00           C  
ATOM   3547  C   PRO B 215     -20.538 -27.337 -12.318  1.00  0.00           C  
ATOM   3548  O   PRO B 215     -21.145 -26.678 -13.166  1.00  0.00           O  
ATOM   3549  CB  PRO B 215     -20.680 -26.102 -10.095  1.00  0.00           C  
ATOM   3550  CG  PRO B 215     -21.186 -24.758 -10.573  1.00  0.00           C  
ATOM   3551  CD  PRO B 215     -20.048 -24.168 -11.415  1.00  0.00           C  
ATOM   3552  HA  PRO B 215     -18.945 -27.202 -10.866  1.00  0.00           H  
ATOM   3553 1HB  PRO B 215     -21.495 -26.821  -9.924  1.00  0.00           H  
ATOM   3554 2HB  PRO B 215     -20.113 -26.044  -9.163  1.00  0.00           H  
ATOM   3555 1HG  PRO B 215     -22.113 -24.896 -11.151  1.00  0.00           H  
ATOM   3556 2HG  PRO B 215     -21.441 -24.124  -9.711  1.00  0.00           H  
ATOM   3557 1HD  PRO B 215     -20.509 -23.666 -12.273  1.00  0.00           H  
ATOM   3558 2HD  PRO B 215     -19.408 -23.494 -10.815  1.00  0.00           H  
ATOM   3559  N   SER B 216     -20.589 -28.667 -12.248  1.00  0.00           N  
ATOM   3560  CA  SER B 216     -21.372 -29.447 -13.214  1.00  0.00           C  
ATOM   3561  C   SER B 216     -21.092 -29.036 -14.672  1.00  0.00           C  
ATOM   3562  O   SER B 216     -21.983 -28.550 -15.365  1.00  0.00           O  
ATOM   3563  CB  SER B 216     -22.860 -29.323 -12.909  1.00  0.00           C  
ATOM   3564  OG  SER B 216     -23.160 -29.821 -11.625  1.00  0.00           O  
ATOM   3565  H   SER B 216     -20.069 -29.151 -11.530  1.00  0.00           H  
ATOM   3566  HA  SER B 216     -21.088 -30.491 -13.100  1.00  0.00           H  
ATOM   3567 1HB  SER B 216     -23.167 -28.278 -12.979  1.00  0.00           H  
ATOM   3568 2HB  SER B 216     -23.427 -29.876 -13.657  1.00  0.00           H  
ATOM   3569  HG  SER B 216     -23.205 -30.777 -11.714  1.00  0.00           H  
ATOM   3570  N   ALA B 217     -19.843 -29.209 -15.120  1.00  0.00           N  
ATOM   3571  CA  ALA B 217     -19.424 -28.775 -16.453  1.00  0.00           C  
ATOM   3572  C   ALA B 217     -20.240 -29.429 -17.551  1.00  0.00           C  
ATOM   3573  O   ALA B 217     -20.555 -30.624 -17.493  1.00  0.00           O  
ATOM   3574  CB  ALA B 217     -17.960 -29.101 -16.657  1.00  0.00           C  
ATOM   3575  H   ALA B 217     -19.143 -29.641 -14.521  1.00  0.00           H  
ATOM   3576  HA  ALA B 217     -19.570 -27.695 -16.522  1.00  0.00           H  
ATOM   3577 1HB  ALA B 217     -17.645 -28.747 -17.631  1.00  0.00           H  
ATOM   3578 2HB  ALA B 217     -17.406 -28.606 -15.877  1.00  0.00           H  
ATOM   3579 3HB  ALA B 217     -17.804 -30.179 -16.588  1.00  0.00           H  
ATOM   3580  N   GLU B 218     -20.546 -28.655 -18.579  1.00  0.00           N  
ATOM   3581  CA  GLU B 218     -21.313 -29.168 -19.693  1.00  0.00           C  
ATOM   3582  C   GLU B 218     -20.534 -29.266 -20.985  1.00  0.00           C  
ATOM   3583  O   GLU B 218     -19.461 -28.679 -21.163  1.00  0.00           O  
ATOM   3584  CB  GLU B 218     -22.590 -28.345 -19.906  1.00  0.00           C  
ATOM   3585  CG  GLU B 218     -23.628 -28.486 -18.780  1.00  0.00           C  
ATOM   3586  CD  GLU B 218     -24.256 -29.888 -18.776  1.00  0.00           C  
ATOM   3587  OE1 GLU B 218     -24.193 -30.538 -19.802  1.00  0.00           O  
ATOM   3588  OE2 GLU B 218     -24.796 -30.291 -17.779  1.00  0.00           O  
ATOM   3589  H   GLU B 218     -20.259 -27.669 -18.591  1.00  0.00           H  
ATOM   3590  HA  GLU B 218     -21.635 -30.172 -19.436  1.00  0.00           H  
ATOM   3591 1HB  GLU B 218     -22.324 -27.286 -19.988  1.00  0.00           H  
ATOM   3592 2HB  GLU B 218     -23.062 -28.633 -20.843  1.00  0.00           H  
ATOM   3593 1HG  GLU B 218     -23.138 -28.305 -17.819  1.00  0.00           H  
ATOM   3594 2HG  GLU B 218     -24.405 -27.734 -18.909  1.00  0.00           H  
ATOM   3595  N   LEU B 219     -21.089 -30.023 -21.900  1.00  0.00           N  
ATOM   3596  CA  LEU B 219     -20.505 -30.136 -23.209  1.00  0.00           C  
ATOM   3597  C   LEU B 219     -20.600 -28.722 -23.757  1.00  0.00           C  
ATOM   3598  O   LEU B 219     -21.482 -27.974 -23.334  1.00  0.00           O  
ATOM   3599  CB  LEU B 219     -21.277 -31.158 -24.039  1.00  0.00           C  
ATOM   3600  CG  LEU B 219     -21.254 -32.577 -23.440  1.00  0.00           C  
ATOM   3601  CD1 LEU B 219     -22.210 -33.487 -24.207  1.00  0.00           C  
ATOM   3602  CD2 LEU B 219     -19.840 -33.125 -23.458  1.00  0.00           C  
ATOM   3603  H   LEU B 219     -21.958 -30.503 -21.685  1.00  0.00           H  
ATOM   3604  HA  LEU B 219     -19.456 -30.429 -23.131  1.00  0.00           H  
ATOM   3605 1HB  LEU B 219     -22.314 -30.837 -24.120  1.00  0.00           H  
ATOM   3606 2HB  LEU B 219     -20.844 -31.204 -25.039  1.00  0.00           H  
ATOM   3607  HG  LEU B 219     -21.592 -32.523 -22.416  1.00  0.00           H  
ATOM   3608 1HD1 LEU B 219     -22.207 -34.483 -23.757  1.00  0.00           H  
ATOM   3609 2HD1 LEU B 219     -23.217 -33.078 -24.158  1.00  0.00           H  
ATOM   3610 3HD1 LEU B 219     -21.897 -33.561 -25.246  1.00  0.00           H  
ATOM   3611 1HD2 LEU B 219     -19.851 -34.107 -23.010  1.00  0.00           H  
ATOM   3612 2HD2 LEU B 219     -19.480 -33.194 -24.484  1.00  0.00           H  
ATOM   3613 3HD2 LEU B 219     -19.183 -32.473 -22.892  1.00  0.00           H  
ATOM   3614  N   GLU B 220     -19.667 -28.344 -24.611  1.00  0.00           N  
ATOM   3615  CA  GLU B 220     -19.545 -26.987 -25.163  1.00  0.00           C  
ATOM   3616  C   GLU B 220     -19.085 -25.932 -24.134  1.00  0.00           C  
ATOM   3617  O   GLU B 220     -18.988 -24.756 -24.474  1.00  0.00           O  
ATOM   3618  CB  GLU B 220     -20.855 -26.490 -25.788  1.00  0.00           C  
ATOM   3619  CG  GLU B 220     -21.421 -27.250 -26.934  1.00  0.00           C  
ATOM   3620  CD  GLU B 220     -22.722 -26.606 -27.382  1.00  0.00           C  
ATOM   3621  OE1 GLU B 220     -23.304 -25.851 -26.601  1.00  0.00           O  
ATOM   3622  OE2 GLU B 220     -23.135 -26.859 -28.488  1.00  0.00           O  
ATOM   3623  H   GLU B 220     -18.991 -29.036 -24.902  1.00  0.00           H  
ATOM   3624  HA  GLU B 220     -18.793 -27.019 -25.954  1.00  0.00           H  
ATOM   3625 1HB  GLU B 220     -21.614 -26.478 -25.080  1.00  0.00           H  
ATOM   3626 2HB  GLU B 220     -20.722 -25.460 -26.117  1.00  0.00           H  
ATOM   3627 1HG  GLU B 220     -20.713 -27.247 -27.761  1.00  0.00           H  
ATOM   3628 2HG  GLU B 220     -21.606 -28.282 -26.639  1.00  0.00           H  
ATOM   3629  N   ASP B 221     -18.640 -26.364 -22.930  1.00  0.00           N  
ATOM   3630  CA  ASP B 221     -17.921 -25.445 -22.035  1.00  0.00           C  
ATOM   3631  C   ASP B 221     -16.446 -25.577 -22.407  1.00  0.00           C  
ATOM   3632  O   ASP B 221     -15.564 -24.958 -21.805  1.00  0.00           O  
ATOM   3633  CB  ASP B 221     -18.081 -25.742 -20.530  1.00  0.00           C  
ATOM   3634  CG  ASP B 221     -19.451 -25.498 -19.986  1.00  0.00           C  
ATOM   3635  OD1 ASP B 221     -20.182 -24.780 -20.627  1.00  0.00           O  
ATOM   3636  OD2 ASP B 221     -19.753 -25.981 -18.907  1.00  0.00           O  
ATOM   3637  H   ASP B 221     -18.808 -27.323 -22.615  1.00  0.00           H  
ATOM   3638  HA  ASP B 221     -18.242 -24.420 -22.228  1.00  0.00           H  
ATOM   3639 1HB  ASP B 221     -17.828 -26.776 -20.348  1.00  0.00           H  
ATOM   3640 2HB  ASP B 221     -17.378 -25.134 -19.963  1.00  0.00           H  
ATOM   3641  N   SER B 222     -16.200 -26.451 -23.382  1.00  0.00           N  
ATOM   3642  CA  SER B 222     -14.893 -26.724 -23.922  1.00  0.00           C  
ATOM   3643  C   SER B 222     -14.410 -25.454 -24.612  1.00  0.00           C  
ATOM   3644  O   SER B 222     -15.212 -24.737 -25.219  1.00  0.00           O  
ATOM   3645  CB  SER B 222     -14.971 -27.837 -24.965  1.00  0.00           C  
ATOM   3646  OG  SER B 222     -15.418 -29.072 -24.423  1.00  0.00           O  
ATOM   3647  H   SER B 222     -16.984 -26.926 -23.789  1.00  0.00           H  
ATOM   3648  HA  SER B 222     -14.221 -26.986 -23.111  1.00  0.00           H  
ATOM   3649 1HB  SER B 222     -15.644 -27.524 -25.761  1.00  0.00           H  
ATOM   3650 2HB  SER B 222     -13.985 -27.970 -25.410  1.00  0.00           H  
ATOM   3651  HG  SER B 222     -15.499 -29.674 -25.178  1.00  0.00           H  
ATOM   3652  N   GLY B 223     -13.120 -25.198 -24.578  1.00  0.00           N  
ATOM   3653  CA  GLY B 223     -12.607 -24.048 -25.296  1.00  0.00           C  
ATOM   3654  C   GLY B 223     -11.451 -23.386 -24.600  1.00  0.00           C  
ATOM   3655  O   GLY B 223     -10.808 -23.957 -23.712  1.00  0.00           O  
ATOM   3656  H   GLY B 223     -12.509 -25.815 -24.052  1.00  0.00           H  
ATOM   3657 1HA  GLY B 223     -12.294 -24.361 -26.292  1.00  0.00           H  
ATOM   3658 2HA  GLY B 223     -13.404 -23.322 -25.435  1.00  0.00           H  
ATOM   3659  N   THR B 224     -11.154 -22.180 -25.045  1.00  0.00           N  
ATOM   3660  CA  THR B 224     -10.032 -21.466 -24.488  1.00  0.00           C  
ATOM   3661  C   THR B 224     -10.488 -20.612 -23.315  1.00  0.00           C  
ATOM   3662  O   THR B 224     -11.460 -19.856 -23.422  1.00  0.00           O  
ATOM   3663  CB  THR B 224      -9.367 -20.558 -25.538  1.00  0.00           C  
ATOM   3664  OG1 THR B 224      -8.900 -21.344 -26.653  1.00  0.00           O  
ATOM   3665  CG2 THR B 224      -8.163 -19.868 -24.885  1.00  0.00           C  
ATOM   3666  H   THR B 224     -11.708 -21.759 -25.777  1.00  0.00           H  
ATOM   3667  HA  THR B 224      -9.294 -22.181 -24.121  1.00  0.00           H  
ATOM   3668  HB  THR B 224     -10.075 -19.813 -25.895  1.00  0.00           H  
ATOM   3669  HG1 THR B 224      -8.305 -22.047 -26.331  1.00  0.00           H  
ATOM   3670 1HG2 THR B 224      -7.671 -19.227 -25.611  1.00  0.00           H  
ATOM   3671 2HG2 THR B 224      -8.492 -19.260 -24.042  1.00  0.00           H  
ATOM   3672 3HG2 THR B 224      -7.462 -20.627 -24.533  1.00  0.00           H  
ATOM   3673  N   TYR B 225      -9.786 -20.755 -22.202  1.00  0.00           N  
ATOM   3674  CA  TYR B 225     -10.013 -19.965 -21.005  1.00  0.00           C  
ATOM   3675  C   TYR B 225      -8.808 -19.060 -20.792  1.00  0.00           C  
ATOM   3676  O   TYR B 225      -7.679 -19.549 -20.656  1.00  0.00           O  
ATOM   3677  CB  TYR B 225     -10.229 -20.880 -19.807  1.00  0.00           C  
ATOM   3678  CG  TYR B 225     -11.543 -21.654 -19.801  1.00  0.00           C  
ATOM   3679  CD1 TYR B 225     -11.725 -22.800 -20.562  1.00  0.00           C  
ATOM   3680  CD2 TYR B 225     -12.546 -21.228 -18.962  1.00  0.00           C  
ATOM   3681  CE1 TYR B 225     -12.926 -23.490 -20.477  1.00  0.00           C  
ATOM   3682  CE2 TYR B 225     -13.723 -21.919 -18.863  1.00  0.00           C  
ATOM   3683  CZ  TYR B 225     -13.924 -23.037 -19.615  1.00  0.00           C  
ATOM   3684  OH  TYR B 225     -15.116 -23.699 -19.520  1.00  0.00           O  
ATOM   3685  H   TYR B 225      -9.024 -21.433 -22.194  1.00  0.00           H  
ATOM   3686  HA  TYR B 225     -10.892 -19.337 -21.148  1.00  0.00           H  
ATOM   3687 1HB  TYR B 225      -9.412 -21.606 -19.761  1.00  0.00           H  
ATOM   3688 2HB  TYR B 225     -10.185 -20.282 -18.900  1.00  0.00           H  
ATOM   3689  HD1 TYR B 225     -10.933 -23.154 -21.227  1.00  0.00           H  
ATOM   3690  HD2 TYR B 225     -12.391 -20.334 -18.360  1.00  0.00           H  
ATOM   3691  HE1 TYR B 225     -13.085 -24.388 -21.083  1.00  0.00           H  
ATOM   3692  HE2 TYR B 225     -14.502 -21.567 -18.190  1.00  0.00           H  
ATOM   3693  HH  TYR B 225     -15.228 -24.278 -20.301  1.00  0.00           H  
ATOM   3694  N   THR B 226      -9.046 -17.745 -20.763  1.00  0.00           N  
ATOM   3695  CA  THR B 226      -7.947 -16.786 -20.650  1.00  0.00           C  
ATOM   3696  C   THR B 226      -8.020 -15.873 -19.428  1.00  0.00           C  
ATOM   3697  O   THR B 226      -9.069 -15.294 -19.128  1.00  0.00           O  
ATOM   3698  CB  THR B 226      -7.876 -15.907 -21.912  1.00  0.00           C  
ATOM   3699  OG1 THR B 226      -7.668 -16.732 -23.064  1.00  0.00           O  
ATOM   3700  CG2 THR B 226      -6.750 -14.902 -21.805  1.00  0.00           C  
ATOM   3701  H   THR B 226     -10.006 -17.411 -20.850  1.00  0.00           H  
ATOM   3702  HA  THR B 226      -7.016 -17.342 -20.571  1.00  0.00           H  
ATOM   3703  HB  THR B 226      -8.799 -15.376 -22.029  1.00  0.00           H  
ATOM   3704  HG1 THR B 226      -7.867 -16.224 -23.854  1.00  0.00           H  
ATOM   3705 1HG2 THR B 226      -6.727 -14.302 -22.711  1.00  0.00           H  
ATOM   3706 2HG2 THR B 226      -6.907 -14.249 -20.953  1.00  0.00           H  
ATOM   3707 3HG2 THR B 226      -5.800 -15.420 -21.691  1.00  0.00           H  
ATOM   3708  N   CYS B 227      -6.879 -15.741 -18.736  1.00  0.00           N  
ATOM   3709  CA  CYS B 227      -6.733 -14.861 -17.578  1.00  0.00           C  
ATOM   3710  C   CYS B 227      -5.871 -13.648 -17.920  1.00  0.00           C  
ATOM   3711  O   CYS B 227      -4.654 -13.766 -18.124  1.00  0.00           O  
ATOM   3712  CB  CYS B 227      -6.073 -15.590 -16.406  1.00  0.00           C  
ATOM   3713  SG  CYS B 227      -5.892 -14.585 -14.885  1.00  0.00           S  
ATOM   3714  H   CYS B 227      -6.057 -16.255 -19.058  1.00  0.00           H  
ATOM   3715  HA  CYS B 227      -7.719 -14.514 -17.267  1.00  0.00           H  
ATOM   3716 1HB  CYS B 227      -6.642 -16.483 -16.164  1.00  0.00           H  
ATOM   3717 2HB  CYS B 227      -5.088 -15.896 -16.713  1.00  0.00           H  
ATOM   3718  N   ASN B 228      -6.516 -12.493 -18.044  1.00  0.00           N  
ATOM   3719  CA  ASN B 228      -5.852 -11.236 -18.372  1.00  0.00           C  
ATOM   3720  C   ASN B 228      -5.585 -10.473 -17.093  1.00  0.00           C  
ATOM   3721  O   ASN B 228      -6.492 -10.247 -16.286  1.00  0.00           O  
ATOM   3722  CB  ASN B 228      -6.637 -10.425 -19.387  1.00  0.00           C  
ATOM   3723  CG  ASN B 228      -5.946  -9.115 -19.750  1.00  0.00           C  
ATOM   3724  OD1 ASN B 228      -6.014  -8.148 -18.987  1.00  0.00           O  
ATOM   3725  ND2 ASN B 228      -5.282  -9.062 -20.877  1.00  0.00           N  
ATOM   3726  H   ASN B 228      -7.519 -12.468 -17.866  1.00  0.00           H  
ATOM   3727  HA  ASN B 228      -4.880 -11.458 -18.811  1.00  0.00           H  
ATOM   3728 1HB  ASN B 228      -6.751 -11.017 -20.299  1.00  0.00           H  
ATOM   3729 2HB  ASN B 228      -7.630 -10.222 -19.009  1.00  0.00           H  
ATOM   3730 1HD2 ASN B 228      -4.812  -8.216 -21.144  1.00  0.00           H  
ATOM   3731 2HD2 ASN B 228      -5.229  -9.870 -21.497  1.00  0.00           H  
ATOM   3732  N   VAL B 229      -4.326 -10.151 -16.857  1.00  0.00           N  
ATOM   3733  CA  VAL B 229      -3.973  -9.459 -15.637  1.00  0.00           C  
ATOM   3734  C   VAL B 229      -3.297  -8.140 -15.901  1.00  0.00           C  
ATOM   3735  O   VAL B 229      -2.337  -8.046 -16.674  1.00  0.00           O  
ATOM   3736  CB  VAL B 229      -3.077 -10.329 -14.765  1.00  0.00           C  
ATOM   3737  CG1 VAL B 229      -2.675  -9.563 -13.492  1.00  0.00           C  
ATOM   3738  CG2 VAL B 229      -3.843 -11.634 -14.440  1.00  0.00           C  
ATOM   3739  H   VAL B 229      -3.603 -10.358 -17.545  1.00  0.00           H  
ATOM   3740  HA  VAL B 229      -4.885  -9.264 -15.078  1.00  0.00           H  
ATOM   3741  HB  VAL B 229      -2.171 -10.547 -15.302  1.00  0.00           H  
ATOM   3742 1HG1 VAL B 229      -2.035 -10.170 -12.917  1.00  0.00           H  
ATOM   3743 2HG1 VAL B 229      -2.138  -8.651 -13.738  1.00  0.00           H  
ATOM   3744 3HG1 VAL B 229      -3.573  -9.314 -12.918  1.00  0.00           H  
ATOM   3745 1HG2 VAL B 229      -3.256 -12.290 -13.840  1.00  0.00           H  
ATOM   3746 2HG2 VAL B 229      -4.760 -11.386 -13.907  1.00  0.00           H  
ATOM   3747 3HG2 VAL B 229      -4.092 -12.150 -15.362  1.00  0.00           H  
ATOM   3748  N   THR B 230      -3.812  -7.103 -15.265  1.00  0.00           N  
ATOM   3749  CA  THR B 230      -3.218  -5.799 -15.461  1.00  0.00           C  
ATOM   3750  C   THR B 230      -2.903  -5.132 -14.138  1.00  0.00           C  
ATOM   3751  O   THR B 230      -3.568  -5.377 -13.127  1.00  0.00           O  
ATOM   3752  CB  THR B 230      -4.121  -4.884 -16.318  1.00  0.00           C  
ATOM   3753  OG1 THR B 230      -5.341  -4.597 -15.629  1.00  0.00           O  
ATOM   3754  CG2 THR B 230      -4.477  -5.611 -17.607  1.00  0.00           C  
ATOM   3755  H   THR B 230      -4.605  -7.252 -14.638  1.00  0.00           H  
ATOM   3756  HA  THR B 230      -2.283  -5.921 -15.997  1.00  0.00           H  
ATOM   3757  HB  THR B 230      -3.585  -3.958 -16.541  1.00  0.00           H  
ATOM   3758  HG1 THR B 230      -5.789  -3.872 -16.071  1.00  0.00           H  
ATOM   3759 1HG2 THR B 230      -5.104  -4.976 -18.228  1.00  0.00           H  
ATOM   3760 2HG2 THR B 230      -3.581  -5.871 -18.144  1.00  0.00           H  
ATOM   3761 3HG2 THR B 230      -5.017  -6.514 -17.370  1.00  0.00           H  
ATOM   3762  N   GLU B 231      -1.918  -4.245 -14.143  1.00  0.00           N  
ATOM   3763  CA  GLU B 231      -1.659  -3.460 -12.949  1.00  0.00           C  
ATOM   3764  C   GLU B 231      -2.100  -2.044 -13.255  1.00  0.00           C  
ATOM   3765  O   GLU B 231      -1.521  -1.373 -14.112  1.00  0.00           O  
ATOM   3766  CB  GLU B 231      -0.207  -3.489 -12.510  1.00  0.00           C  
ATOM   3767  CG  GLU B 231      -0.023  -2.803 -11.198  1.00  0.00           C  
ATOM   3768  CD  GLU B 231       1.330  -2.754 -10.727  1.00  0.00           C  
ATOM   3769  OE1 GLU B 231       2.207  -2.900 -11.518  1.00  0.00           O  
ATOM   3770  OE2 GLU B 231       1.506  -2.632  -9.551  1.00  0.00           O  
ATOM   3771  H   GLU B 231      -1.387  -4.108 -15.007  1.00  0.00           H  
ATOM   3772  HA  GLU B 231      -2.265  -3.838 -12.125  1.00  0.00           H  
ATOM   3773 1HB  GLU B 231       0.151  -4.515 -12.431  1.00  0.00           H  
ATOM   3774 2HB  GLU B 231       0.398  -2.965 -13.232  1.00  0.00           H  
ATOM   3775 1HG  GLU B 231      -0.381  -1.808 -11.287  1.00  0.00           H  
ATOM   3776 2HG  GLU B 231      -0.630  -3.308 -10.458  1.00  0.00           H  
ATOM   3777  N   SER B 232      -3.107  -1.579 -12.522  1.00  0.00           N  
ATOM   3778  CA  SER B 232      -3.724  -0.270 -12.727  1.00  0.00           C  
ATOM   3779  C   SER B 232      -2.852   0.903 -12.302  1.00  0.00           C  
ATOM   3780  O   SER B 232      -3.161   2.059 -12.622  1.00  0.00           O  
ATOM   3781  CB  SER B 232      -5.041  -0.236 -11.981  1.00  0.00           C  
ATOM   3782  OG  SER B 232      -4.832  -0.303 -10.595  1.00  0.00           O  
ATOM   3783  H   SER B 232      -3.500  -2.187 -11.815  1.00  0.00           H  
ATOM   3784  HA  SER B 232      -3.916  -0.161 -13.796  1.00  0.00           H  
ATOM   3785 1HB  SER B 232      -5.580   0.678 -12.229  1.00  0.00           H  
ATOM   3786 2HB  SER B 232      -5.656  -1.079 -12.299  1.00  0.00           H  
ATOM   3787  HG  SER B 232      -5.705  -0.421 -10.197  1.00  0.00           H  
ATOM   3788  N   VAL B 233      -1.754   0.601 -11.606  1.00  0.00           N  
ATOM   3789  CA  VAL B 233      -0.831   1.625 -11.155  1.00  0.00           C  
ATOM   3790  C   VAL B 233      -0.288   2.356 -12.356  1.00  0.00           C  
ATOM   3791  O   VAL B 233      -0.389   3.579 -12.427  1.00  0.00           O  
ATOM   3792  CB  VAL B 233       0.347   0.989 -10.405  1.00  0.00           C  
ATOM   3793  CG1 VAL B 233       1.426   2.015 -10.098  1.00  0.00           C  
ATOM   3794  CG2 VAL B 233      -0.153   0.384  -9.171  1.00  0.00           C  
ATOM   3795  H   VAL B 233      -1.580  -0.369 -11.380  1.00  0.00           H  
ATOM   3796  HA  VAL B 233      -1.347   2.322 -10.499  1.00  0.00           H  
ATOM   3797  HB  VAL B 233       0.799   0.224 -11.028  1.00  0.00           H  
ATOM   3798 1HG1 VAL B 233       2.243   1.527  -9.569  1.00  0.00           H  
ATOM   3799 2HG1 VAL B 233       1.816   2.460 -11.006  1.00  0.00           H  
ATOM   3800 3HG1 VAL B 233       1.000   2.795  -9.481  1.00  0.00           H  
ATOM   3801 1HG2 VAL B 233       0.683  -0.090  -8.673  1.00  0.00           H  
ATOM   3802 2HG2 VAL B 233      -0.591   1.155  -8.540  1.00  0.00           H  
ATOM   3803 3HG2 VAL B 233      -0.905  -0.368  -9.393  1.00  0.00           H  
ATOM   3804  N   ASN B 234       0.249   1.608 -13.328  1.00  0.00           N  
ATOM   3805  CA  ASN B 234       0.765   2.231 -14.531  1.00  0.00           C  
ATOM   3806  C   ASN B 234      -0.028   1.826 -15.779  1.00  0.00           C  
ATOM   3807  O   ASN B 234      -0.951   2.522 -16.208  1.00  0.00           O  
ATOM   3808  CB  ASN B 234       2.216   1.814 -14.698  1.00  0.00           C  
ATOM   3809  CG  ASN B 234       3.138   2.416 -13.701  1.00  0.00           C  
ATOM   3810  OD1 ASN B 234       2.930   3.524 -13.197  1.00  0.00           O  
ATOM   3811  ND2 ASN B 234       4.176   1.677 -13.373  1.00  0.00           N  
ATOM   3812  H   ASN B 234       0.286   0.603 -13.221  1.00  0.00           H  
ATOM   3813  HA  ASN B 234       0.700   3.315 -14.430  1.00  0.00           H  
ATOM   3814 1HB  ASN B 234       2.286   0.740 -14.595  1.00  0.00           H  
ATOM   3815 2HB  ASN B 234       2.558   2.069 -15.704  1.00  0.00           H  
ATOM   3816 1HD2 ASN B 234       4.840   2.010 -12.703  1.00  0.00           H  
ATOM   3817 2HD2 ASN B 234       4.307   0.750 -13.789  1.00  0.00           H  
ATOM   3818  N   ASP B 235       0.325   0.665 -16.333  1.00  0.00           N  
ATOM   3819  CA  ASP B 235      -0.324   0.085 -17.499  1.00  0.00           C  
ATOM   3820  C   ASP B 235       0.154  -1.348 -17.738  1.00  0.00           C  
ATOM   3821  O   ASP B 235       0.063  -1.855 -18.859  1.00  0.00           O  
ATOM   3822  CB  ASP B 235      -0.086   0.960 -18.746  1.00  0.00           C  
ATOM   3823  CG  ASP B 235       1.414   1.132 -19.130  1.00  0.00           C  
ATOM   3824  OD1 ASP B 235       2.261   0.559 -18.473  1.00  0.00           O  
ATOM   3825  OD2 ASP B 235       1.682   1.844 -20.079  1.00  0.00           O  
ATOM   3826  H   ASP B 235       1.090   0.154 -15.932  1.00  0.00           H  
ATOM   3827  HA  ASP B 235      -1.398   0.048 -17.309  1.00  0.00           H  
ATOM   3828 1HB  ASP B 235      -0.602   0.508 -19.594  1.00  0.00           H  
ATOM   3829 2HB  ASP B 235      -0.525   1.946 -18.600  1.00  0.00           H  
ATOM   3830  N   HIS B 236       0.764  -1.966 -16.731  1.00  0.00           N  
ATOM   3831  CA  HIS B 236       1.447  -3.223 -16.991  1.00  0.00           C  
ATOM   3832  C   HIS B 236       0.442  -4.276 -17.362  1.00  0.00           C  
ATOM   3833  O   HIS B 236      -0.646  -4.314 -16.787  1.00  0.00           O  
ATOM   3834  CB  HIS B 236       2.230  -3.670 -15.760  1.00  0.00           C  
ATOM   3835  CG  HIS B 236       3.296  -2.718 -15.407  1.00  0.00           C  
ATOM   3836  ND1 HIS B 236       4.386  -2.491 -16.214  1.00  0.00           N  
ATOM   3837  CD2 HIS B 236       3.430  -1.893 -14.340  1.00  0.00           C  
ATOM   3838  CE1 HIS B 236       5.152  -1.568 -15.659  1.00  0.00           C  
ATOM   3839  NE2 HIS B 236       4.590  -1.180 -14.523  1.00  0.00           N  
ATOM   3840  H   HIS B 236       0.765  -1.558 -15.808  1.00  0.00           H  
ATOM   3841  HA  HIS B 236       2.140  -3.106 -17.823  1.00  0.00           H  
ATOM   3842 1HB  HIS B 236       1.573  -3.781 -14.921  1.00  0.00           H  
ATOM   3843 2HB  HIS B 236       2.687  -4.640 -15.950  1.00  0.00           H  
ATOM   3844  HD1 HIS B 236       4.426  -2.707 -17.192  1.00  0.00           H  
ATOM   3845  HD2 HIS B 236       2.816  -1.711 -13.468  1.00  0.00           H  
ATOM   3846  HE1 HIS B 236       6.069  -1.243 -16.149  1.00  0.00           H  
ATOM   3847  N   GLN B 237       0.807  -5.163 -18.290  1.00  0.00           N  
ATOM   3848  CA  GLN B 237      -0.096  -6.243 -18.668  1.00  0.00           C  
ATOM   3849  C   GLN B 237       0.619  -7.582 -18.801  1.00  0.00           C  
ATOM   3850  O   GLN B 237       1.790  -7.636 -19.170  1.00  0.00           O  
ATOM   3851  CB  GLN B 237      -0.787  -5.968 -20.016  1.00  0.00           C  
ATOM   3852  CG  GLN B 237      -1.596  -4.679 -20.106  1.00  0.00           C  
ATOM   3853  CD  GLN B 237      -2.391  -4.612 -21.375  1.00  0.00           C  
ATOM   3854  OE1 GLN B 237      -2.879  -5.648 -21.848  1.00  0.00           O  
ATOM   3855  NE2 GLN B 237      -2.531  -3.419 -21.951  1.00  0.00           N  
ATOM   3856  H   GLN B 237       1.707  -5.077 -18.741  1.00  0.00           H  
ATOM   3857  HA  GLN B 237      -0.855  -6.350 -17.898  1.00  0.00           H  
ATOM   3858 1HB  GLN B 237      -0.036  -5.939 -20.802  1.00  0.00           H  
ATOM   3859 2HB  GLN B 237      -1.460  -6.795 -20.242  1.00  0.00           H  
ATOM   3860 1HG  GLN B 237      -2.245  -4.564 -19.263  1.00  0.00           H  
ATOM   3861 2HG  GLN B 237      -0.893  -3.848 -20.128  1.00  0.00           H  
ATOM   3862 1HE2 GLN B 237      -3.052  -3.331 -22.800  1.00  0.00           H  
ATOM   3863 2HE2 GLN B 237      -2.115  -2.607 -21.537  1.00  0.00           H  
ATOM   3864  N   ASP B 238      -0.138  -8.647 -18.592  1.00  0.00           N  
ATOM   3865  CA  ASP B 238       0.255 -10.026 -18.892  1.00  0.00           C  
ATOM   3866  C   ASP B 238      -1.009 -10.830 -19.154  1.00  0.00           C  
ATOM   3867  O   ASP B 238      -2.104 -10.448 -18.740  1.00  0.00           O  
ATOM   3868  CB  ASP B 238       1.067 -10.684 -17.776  1.00  0.00           C  
ATOM   3869  CG  ASP B 238       1.828 -12.031 -18.201  1.00  0.00           C  
ATOM   3870  OD1 ASP B 238       1.769 -12.373 -19.370  1.00  0.00           O  
ATOM   3871  OD2 ASP B 238       2.397 -12.723 -17.345  1.00  0.00           O  
ATOM   3872  H   ASP B 238      -1.060  -8.491 -18.183  1.00  0.00           H  
ATOM   3873  HA  ASP B 238       0.858 -10.029 -19.800  1.00  0.00           H  
ATOM   3874 1HB  ASP B 238       1.812  -9.979 -17.415  1.00  0.00           H  
ATOM   3875 2HB  ASP B 238       0.400 -10.879 -16.993  1.00  0.00           H  
ATOM   3876  N   GLU B 239      -0.864 -11.915 -19.886  1.00  0.00           N  
ATOM   3877  CA  GLU B 239      -2.019 -12.750 -20.192  1.00  0.00           C  
ATOM   3878  C   GLU B 239      -1.631 -14.193 -20.489  1.00  0.00           C  
ATOM   3879  O   GLU B 239      -0.754 -14.444 -21.319  1.00  0.00           O  
ATOM   3880  CB  GLU B 239      -2.760 -12.143 -21.394  1.00  0.00           C  
ATOM   3881  CG  GLU B 239      -4.005 -12.855 -21.809  1.00  0.00           C  
ATOM   3882  CD  GLU B 239      -4.677 -12.216 -23.014  1.00  0.00           C  
ATOM   3883  OE1 GLU B 239      -5.085 -11.076 -22.944  1.00  0.00           O  
ATOM   3884  OE2 GLU B 239      -4.781 -12.886 -24.015  1.00  0.00           O  
ATOM   3885  H   GLU B 239       0.087 -12.183 -20.154  1.00  0.00           H  
ATOM   3886  HA  GLU B 239      -2.680 -12.753 -19.328  1.00  0.00           H  
ATOM   3887 1HB  GLU B 239      -3.042 -11.115 -21.161  1.00  0.00           H  
ATOM   3888 2HB  GLU B 239      -2.092 -12.110 -22.252  1.00  0.00           H  
ATOM   3889 1HG  GLU B 239      -3.755 -13.888 -22.049  1.00  0.00           H  
ATOM   3890 2HG  GLU B 239      -4.696 -12.865 -20.969  1.00  0.00           H  
ATOM   3891  N   LYS B 240      -2.313 -15.133 -19.836  1.00  0.00           N  
ATOM   3892  CA  LYS B 240      -2.068 -16.561 -20.061  1.00  0.00           C  
ATOM   3893  C   LYS B 240      -3.375 -17.308 -20.258  1.00  0.00           C  
ATOM   3894  O   LYS B 240      -4.425 -16.887 -19.766  1.00  0.00           O  
ATOM   3895  CB  LYS B 240      -1.269 -17.189 -18.926  1.00  0.00           C  
ATOM   3896  CG  LYS B 240       0.089 -16.582 -18.707  1.00  0.00           C  
ATOM   3897  CD  LYS B 240       1.087 -16.919 -19.801  1.00  0.00           C  
ATOM   3898  CE  LYS B 240       2.401 -16.158 -19.564  1.00  0.00           C  
ATOM   3899  NZ  LYS B 240       3.176 -16.681 -18.396  1.00  0.00           N  
ATOM   3900  H   LYS B 240      -3.031 -14.830 -19.172  1.00  0.00           H  
ATOM   3901  HA  LYS B 240      -1.492 -16.672 -20.979  1.00  0.00           H  
ATOM   3902 1HB  LYS B 240      -1.810 -17.065 -18.022  1.00  0.00           H  
ATOM   3903 2HB  LYS B 240      -1.150 -18.259 -19.098  1.00  0.00           H  
ATOM   3904 1HG  LYS B 240       0.015 -15.505 -18.626  1.00  0.00           H  
ATOM   3905 2HG  LYS B 240       0.472 -16.967 -17.787  1.00  0.00           H  
ATOM   3906 1HD  LYS B 240       1.283 -17.989 -19.804  1.00  0.00           H  
ATOM   3907 2HD  LYS B 240       0.685 -16.635 -20.771  1.00  0.00           H  
ATOM   3908 1HE  LYS B 240       3.019 -16.218 -20.456  1.00  0.00           H  
ATOM   3909 2HE  LYS B 240       2.157 -15.114 -19.374  1.00  0.00           H  
ATOM   3910 1HZ  LYS B 240       4.010 -16.125 -18.283  1.00  0.00           H  
ATOM   3911 2HZ  LYS B 240       2.615 -16.625 -17.518  1.00  0.00           H  
ATOM   3912 3HZ  LYS B 240       3.423 -17.636 -18.558  1.00  0.00           H  
ATOM   3913  N   ALA B 241      -3.313 -18.430 -20.957  1.00  0.00           N  
ATOM   3914  CA  ALA B 241      -4.526 -19.192 -21.206  1.00  0.00           C  
ATOM   3915  C   ALA B 241      -4.263 -20.670 -21.322  1.00  0.00           C  
ATOM   3916  O   ALA B 241      -3.146 -21.101 -21.612  1.00  0.00           O  
ATOM   3917  CB  ALA B 241      -5.183 -18.709 -22.492  1.00  0.00           C  
ATOM   3918  H   ALA B 241      -2.432 -18.748 -21.337  1.00  0.00           H  
ATOM   3919  HA  ALA B 241      -5.202 -19.036 -20.366  1.00  0.00           H  
ATOM   3920 1HB  ALA B 241      -6.107 -19.261 -22.661  1.00  0.00           H  
ATOM   3921 2HB  ALA B 241      -5.400 -17.659 -22.413  1.00  0.00           H  
ATOM   3922 3HB  ALA B 241      -4.510 -18.875 -23.328  1.00  0.00           H  
ATOM   3923  N   ILE B 242      -5.308 -21.437 -21.075  1.00  0.00           N  
ATOM   3924  CA  ILE B 242      -5.270 -22.872 -21.265  1.00  0.00           C  
ATOM   3925  C   ILE B 242      -6.510 -23.350 -22.005  1.00  0.00           C  
ATOM   3926  O   ILE B 242      -7.568 -22.713 -21.964  1.00  0.00           O  
ATOM   3927  CB  ILE B 242      -5.062 -23.624 -19.931  1.00  0.00           C  
ATOM   3928  CG1 ILE B 242      -6.163 -23.299 -18.971  1.00  0.00           C  
ATOM   3929  CG2 ILE B 242      -3.687 -23.325 -19.311  1.00  0.00           C  
ATOM   3930  CD1 ILE B 242      -6.121 -24.166 -17.765  1.00  0.00           C  
ATOM   3931  H   ILE B 242      -6.181 -20.975 -20.811  1.00  0.00           H  
ATOM   3932  HA  ILE B 242      -4.409 -23.109 -21.890  1.00  0.00           H  
ATOM   3933  HB  ILE B 242      -5.125 -24.696 -20.130  1.00  0.00           H  
ATOM   3934 1HG1 ILE B 242      -6.067 -22.260 -18.660  1.00  0.00           H  
ATOM   3935 2HG1 ILE B 242      -7.127 -23.426 -19.464  1.00  0.00           H  
ATOM   3936 1HG2 ILE B 242      -3.567 -23.894 -18.390  1.00  0.00           H  
ATOM   3937 2HG2 ILE B 242      -2.903 -23.605 -20.015  1.00  0.00           H  
ATOM   3938 3HG2 ILE B 242      -3.598 -22.268 -19.084  1.00  0.00           H  
ATOM   3939 1HD1 ILE B 242      -6.913 -23.883 -17.100  1.00  0.00           H  
ATOM   3940 2HD1 ILE B 242      -6.232 -25.209 -18.053  1.00  0.00           H  
ATOM   3941 3HD1 ILE B 242      -5.175 -24.029 -17.270  1.00  0.00           H  
ATOM   3942  N   ASN B 243      -6.357 -24.469 -22.700  1.00  0.00           N  
ATOM   3943  CA  ASN B 243      -7.455 -25.115 -23.407  1.00  0.00           C  
ATOM   3944  C   ASN B 243      -8.013 -26.262 -22.581  1.00  0.00           C  
ATOM   3945  O   ASN B 243      -7.268 -27.121 -22.095  1.00  0.00           O  
ATOM   3946  CB  ASN B 243      -7.013 -25.552 -24.787  1.00  0.00           C  
ATOM   3947  CG  ASN B 243      -6.726 -24.361 -25.692  1.00  0.00           C  
ATOM   3948  OD1 ASN B 243      -7.484 -23.382 -25.696  1.00  0.00           O  
ATOM   3949  ND2 ASN B 243      -5.653 -24.421 -26.425  1.00  0.00           N  
ATOM   3950  H   ASN B 243      -5.450 -24.910 -22.714  1.00  0.00           H  
ATOM   3951  HA  ASN B 243      -8.265 -24.396 -23.529  1.00  0.00           H  
ATOM   3952 1HB  ASN B 243      -6.113 -26.172 -24.716  1.00  0.00           H  
ATOM   3953 2HB  ASN B 243      -7.795 -26.160 -25.243  1.00  0.00           H  
ATOM   3954 1HD2 ASN B 243      -5.413 -23.668 -27.038  1.00  0.00           H  
ATOM   3955 2HD2 ASN B 243      -5.058 -25.249 -26.387  1.00  0.00           H  
ATOM   3956  N   ILE B 244      -9.322 -26.224 -22.388  1.00  0.00           N  
ATOM   3957  CA  ILE B 244     -10.031 -27.204 -21.583  1.00  0.00           C  
ATOM   3958  C   ILE B 244     -11.142 -27.877 -22.340  1.00  0.00           C  
ATOM   3959  O   ILE B 244     -11.881 -27.234 -23.087  1.00  0.00           O  
ATOM   3960  CB  ILE B 244     -10.565 -26.562 -20.301  1.00  0.00           C  
ATOM   3961  CG1 ILE B 244      -9.376 -26.085 -19.528  1.00  0.00           C  
ATOM   3962  CG2 ILE B 244     -11.473 -27.518 -19.465  1.00  0.00           C  
ATOM   3963  CD1 ILE B 244      -9.706 -25.296 -18.450  1.00  0.00           C  
ATOM   3964  H   ILE B 244      -9.854 -25.471 -22.827  1.00  0.00           H  
ATOM   3965  HA  ILE B 244      -9.318 -27.966 -21.291  1.00  0.00           H  
ATOM   3966  HB  ILE B 244     -11.137 -25.693 -20.570  1.00  0.00           H  
ATOM   3967 1HG1 ILE B 244      -8.810 -26.938 -19.188  1.00  0.00           H  
ATOM   3968 2HG1 ILE B 244      -8.746 -25.480 -20.164  1.00  0.00           H  
ATOM   3969 1HG2 ILE B 244     -11.817 -26.999 -18.576  1.00  0.00           H  
ATOM   3970 2HG2 ILE B 244     -12.335 -27.822 -20.056  1.00  0.00           H  
ATOM   3971 3HG2 ILE B 244     -10.909 -28.402 -19.171  1.00  0.00           H  
ATOM   3972 1HD1 ILE B 244      -8.793 -25.000 -17.960  1.00  0.00           H  
ATOM   3973 2HD1 ILE B 244     -10.251 -24.415 -18.780  1.00  0.00           H  
ATOM   3974 3HD1 ILE B 244     -10.320 -25.878 -17.771  1.00  0.00           H  
ATOM   3975  N   THR B 245     -11.241 -29.184 -22.198  1.00  0.00           N  
ATOM   3976  CA  THR B 245     -12.318 -29.866 -22.880  1.00  0.00           C  
ATOM   3977  C   THR B 245     -13.208 -30.593 -21.902  1.00  0.00           C  
ATOM   3978  O   THR B 245     -12.754 -31.034 -20.841  1.00  0.00           O  
ATOM   3979  CB  THR B 245     -11.776 -30.873 -23.912  1.00  0.00           C  
ATOM   3980  OG1 THR B 245     -11.019 -31.875 -23.241  1.00  0.00           O  
ATOM   3981  CG2 THR B 245     -10.880 -30.172 -24.924  1.00  0.00           C  
ATOM   3982  H   THR B 245     -10.582 -29.677 -21.595  1.00  0.00           H  
ATOM   3983  HA  THR B 245     -12.930 -29.139 -23.401  1.00  0.00           H  
ATOM   3984  HB  THR B 245     -12.614 -31.343 -24.427  1.00  0.00           H  
ATOM   3985  HG1 THR B 245     -10.261 -31.460 -22.812  1.00  0.00           H  
ATOM   3986 1HG2 THR B 245     -10.508 -30.900 -25.644  1.00  0.00           H  
ATOM   3987 2HG2 THR B 245     -11.455 -29.404 -25.443  1.00  0.00           H  
ATOM   3988 3HG2 THR B 245     -10.037 -29.710 -24.413  1.00  0.00           H  
ATOM   3989  N   VAL B 246     -14.462 -30.744 -22.299  1.00  0.00           N  
ATOM   3990  CA  VAL B 246     -15.431 -31.509 -21.547  1.00  0.00           C  
ATOM   3991  C   VAL B 246     -15.886 -32.648 -22.450  1.00  0.00           C  
ATOM   3992  O   VAL B 246     -16.240 -32.407 -23.611  1.00  0.00           O  
ATOM   3993  CB  VAL B 246     -16.636 -30.650 -21.126  1.00  0.00           C  
ATOM   3994  CG1 VAL B 246     -17.622 -31.501 -20.318  1.00  0.00           C  
ATOM   3995  CG2 VAL B 246     -16.171 -29.467 -20.340  1.00  0.00           C  
ATOM   3996  H   VAL B 246     -14.745 -30.292 -23.154  1.00  0.00           H  
ATOM   3997  HA  VAL B 246     -14.960 -31.900 -20.659  1.00  0.00           H  
ATOM   3998  HB  VAL B 246     -17.162 -30.302 -22.016  1.00  0.00           H  
ATOM   3999 1HG1 VAL B 246     -18.474 -30.904 -20.027  1.00  0.00           H  
ATOM   4000 2HG1 VAL B 246     -17.961 -32.346 -20.907  1.00  0.00           H  
ATOM   4001 3HG1 VAL B 246     -17.122 -31.866 -19.423  1.00  0.00           H  
ATOM   4002 1HG2 VAL B 246     -17.033 -28.878 -20.060  1.00  0.00           H  
ATOM   4003 2HG2 VAL B 246     -15.656 -29.803 -19.453  1.00  0.00           H  
ATOM   4004 3HG2 VAL B 246     -15.498 -28.864 -20.948  1.00  0.00           H  
ATOM   4005  N   VAL B 247     -15.884 -33.875 -21.930  1.00  0.00           N  
ATOM   4006  CA  VAL B 247     -16.252 -35.034 -22.750  1.00  0.00           C  
ATOM   4007  C   VAL B 247     -17.537 -35.690 -22.260  1.00  0.00           C  
ATOM   4008  O   VAL B 247     -17.942 -35.511 -21.114  1.00  0.00           O  
ATOM   4009  CB  VAL B 247     -15.123 -36.089 -22.727  1.00  0.00           C  
ATOM   4010  CG1 VAL B 247     -13.853 -35.491 -23.273  1.00  0.00           C  
ATOM   4011  CG2 VAL B 247     -14.906 -36.609 -21.344  1.00  0.00           C  
ATOM   4012  H   VAL B 247     -15.568 -33.985 -20.966  1.00  0.00           H  
ATOM   4013  HA  VAL B 247     -16.404 -34.702 -23.777  1.00  0.00           H  
ATOM   4014  HB  VAL B 247     -15.407 -36.918 -23.372  1.00  0.00           H  
ATOM   4015 1HG1 VAL B 247     -13.089 -36.249 -23.258  1.00  0.00           H  
ATOM   4016 2HG1 VAL B 247     -14.014 -35.140 -24.292  1.00  0.00           H  
ATOM   4017 3HG1 VAL B 247     -13.541 -34.653 -22.644  1.00  0.00           H  
ATOM   4018 1HG2 VAL B 247     -14.121 -37.363 -21.358  1.00  0.00           H  
ATOM   4019 2HG2 VAL B 247     -14.606 -35.798 -20.706  1.00  0.00           H  
ATOM   4020 3HG2 VAL B 247     -15.835 -37.053 -20.985  1.00  0.00           H  
ATOM   4021  N   GLU B 248     -18.182 -36.457 -23.133  1.00  0.00           N  
ATOM   4022  CA  GLU B 248     -19.435 -37.106 -22.771  1.00  0.00           C  
ATOM   4023  C   GLU B 248     -19.209 -38.486 -22.158  1.00  0.00           C  
ATOM   4024  O   GLU B 248     -18.182 -38.731 -21.521  1.00  0.00           O  
ATOM   4025  OXT GLU B 248     -20.035 -39.345 -22.293  1.00  0.00           O  
ATOM   4026  CB  GLU B 248     -20.343 -37.197 -23.993  1.00  0.00           C  
ATOM   4027  CG  GLU B 248     -21.778 -37.558 -23.671  1.00  0.00           C  
ATOM   4028  CD  GLU B 248     -22.687 -37.479 -24.861  1.00  0.00           C  
ATOM   4029  OE1 GLU B 248     -22.221 -37.114 -25.915  1.00  0.00           O  
ATOM   4030  OE2 GLU B 248     -23.844 -37.800 -24.725  1.00  0.00           O  
ATOM   4031  H   GLU B 248     -17.813 -36.577 -24.067  1.00  0.00           H  
ATOM   4032  HA  GLU B 248     -19.940 -36.488 -22.024  1.00  0.00           H  
ATOM   4033 1HB  GLU B 248     -20.340 -36.248 -24.529  1.00  0.00           H  
ATOM   4034 2HB  GLU B 248     -19.959 -37.954 -24.673  1.00  0.00           H  
ATOM   4035 1HG  GLU B 248     -21.806 -38.571 -23.274  1.00  0.00           H  
ATOM   4036 2HG  GLU B 248     -22.144 -36.881 -22.893  1.00  0.00           H  
TER                                                                             
REMARK PDBinfo-LABEL:    1 BOINC mot_7adca786d7372eb504d3486439fa8381_0001_000000015_0001_36_46_H_._ems_3hM_1325_0001_0002_0001__native

score -679.262
silent_score -679.262
time -1404.06
                             
