# Supplementary material for: Design of protein-binding proteins from the target structure alone
Source: Nature. 2022 Mar 24;605(7910):551–60. doi: 10.1038/s41586-022-04654-9 (PMC9117152; doi:10.1038/s41586-022-04654-9)
Supplement: Supplementary file 3 — Supplementary Code Design scripts and main pdb files. This compressed file is the main supplement and contains the following files: => cao_2021_protocol/ => design_models_final_combo_optimized/ => design_models_sequence/ => design_models_ssm_natives/ => ngs_analysis_scripts/ [file 41586_2022_4654_MOESM3_ESM.gz › supplemental_files/design_models_ssm_natives/PDGFR_ssm/pol_efb1e6a814c01858843eeca3a22dd67d_0001_000000000_0001.pdb]

SSBOND     CYS B   89    CYS B  130                                       2.07  
SSBOND     CYS B  175    CYS B  231                                       2.06  
ATOM      1  N   SER A   1     -14.601  -3.627  14.692  1.00  0.00           N  
ATOM      2  CA  SER A   1     -16.023  -3.717  14.390  1.00  0.00           C  
ATOM      3  C   SER A   1     -16.336  -3.307  12.951  1.00  0.00           C  
ATOM      4  O   SER A   1     -16.417  -4.151  12.050  1.00  0.00           O  
ATOM      5  CB  SER A   1     -16.795  -2.842  15.351  1.00  0.00           C  
ATOM      6  OG  SER A   1     -16.450  -1.499  15.171  1.00  0.00           O  
ATOM      7 1H   SER A   1     -14.408  -4.032  15.595  1.00  0.00           H  
ATOM      8 2H   SER A   1     -14.049  -4.094  13.979  1.00  0.00           H  
ATOM      9 3H   SER A   1     -14.345  -2.653  14.690  1.00  0.00           H  
ATOM     10  HA  SER A   1     -16.336  -4.753  14.525  1.00  0.00           H  
ATOM     11 1HB  SER A   1     -17.866  -2.973  15.184  1.00  0.00           H  
ATOM     12 2HB  SER A   1     -16.581  -3.145  16.375  1.00  0.00           H  
ATOM     13  HG  SER A   1     -16.989  -0.999  15.811  1.00  0.00           H  
ATOM     14  N   LEU A   2     -16.522  -2.005  12.751  1.00  0.00           N  
ATOM     15  CA  LEU A   2     -16.888  -1.468  11.446  1.00  0.00           C  
ATOM     16  C   LEU A   2     -15.820  -1.659  10.383  1.00  0.00           C  
ATOM     17  O   LEU A   2     -16.150  -1.832   9.212  1.00  0.00           O  
ATOM     18  CB  LEU A   2     -17.179   0.037  11.551  1.00  0.00           C  
ATOM     19  CG  LEU A   2     -18.446   0.495  12.331  1.00  0.00           C  
ATOM     20  CD1 LEU A   2     -18.409   2.028  12.488  1.00  0.00           C  
ATOM     21  CD2 LEU A   2     -19.702   0.101  11.563  1.00  0.00           C  
ATOM     22  H   LEU A   2     -16.436  -1.377  13.541  1.00  0.00           H  
ATOM     23  HA  LEU A   2     -17.777  -1.990  11.107  1.00  0.00           H  
ATOM     24 1HB  LEU A   2     -16.311   0.536  11.980  1.00  0.00           H  
ATOM     25 2HB  LEU A   2     -17.308   0.385  10.548  1.00  0.00           H  
ATOM     26  HG  LEU A   2     -18.457   0.041  13.320  1.00  0.00           H  
ATOM     27 1HD1 LEU A   2     -19.290   2.365  13.037  1.00  0.00           H  
ATOM     28 2HD1 LEU A   2     -17.516   2.315  13.036  1.00  0.00           H  
ATOM     29 3HD1 LEU A   2     -18.397   2.499  11.517  1.00  0.00           H  
ATOM     30 1HD2 LEU A   2     -20.583   0.441  12.108  1.00  0.00           H  
ATOM     31 2HD2 LEU A   2     -19.678   0.570  10.588  1.00  0.00           H  
ATOM     32 3HD2 LEU A   2     -19.754  -0.977  11.446  1.00  0.00           H  
ATOM     33  N   ILE A   3     -14.542  -1.612  10.752  1.00  0.00           N  
ATOM     34  CA  ILE A   3     -13.523  -1.713   9.719  1.00  0.00           C  
ATOM     35  C   ILE A   3     -13.519  -3.077   9.078  1.00  0.00           C  
ATOM     36  O   ILE A   3     -13.463  -3.184   7.848  1.00  0.00           O  
ATOM     37  CB  ILE A   3     -12.115  -1.477  10.262  1.00  0.00           C  
ATOM     38  CG1 ILE A   3     -11.974  -0.059  10.723  1.00  0.00           C  
ATOM     39  CG2 ILE A   3     -11.163  -1.721   9.087  1.00  0.00           C  
ATOM     40  CD1 ILE A   3     -10.770   0.238  11.564  1.00  0.00           C  
ATOM     41  H   ILE A   3     -14.293  -1.480  11.722  1.00  0.00           H  
ATOM     42  HA  ILE A   3     -13.737  -0.973   8.950  1.00  0.00           H  
ATOM     43  HB  ILE A   3     -11.884  -2.147  11.094  1.00  0.00           H  
ATOM     44 1HG1 ILE A   3     -11.890   0.534   9.860  1.00  0.00           H  
ATOM     45 2HG1 ILE A   3     -12.866   0.230  11.272  1.00  0.00           H  
ATOM     46 1HG2 ILE A   3     -10.182  -1.544   9.378  1.00  0.00           H  
ATOM     47 2HG2 ILE A   3     -11.220  -2.735   8.725  1.00  0.00           H  
ATOM     48 3HG2 ILE A   3     -11.428  -1.045   8.280  1.00  0.00           H  
ATOM     49 1HD1 ILE A   3     -10.764   1.295  11.812  1.00  0.00           H  
ATOM     50 2HD1 ILE A   3     -10.800  -0.348  12.482  1.00  0.00           H  
ATOM     51 3HD1 ILE A   3      -9.889   0.000  11.021  1.00  0.00           H  
ATOM     52  N   GLU A   4     -13.552  -4.123   9.886  1.00  0.00           N  
ATOM     53  CA  GLU A   4     -13.512  -5.451   9.346  1.00  0.00           C  
ATOM     54  C   GLU A   4     -14.729  -5.706   8.475  1.00  0.00           C  
ATOM     55  O   GLU A   4     -14.592  -6.324   7.419  1.00  0.00           O  
ATOM     56  CB  GLU A   4     -13.377  -6.468  10.470  1.00  0.00           C  
ATOM     57  CG  GLU A   4     -12.032  -6.372  11.237  1.00  0.00           C  
ATOM     58  CD  GLU A   4     -12.018  -5.261  12.299  1.00  0.00           C  
ATOM     59  OE1 GLU A   4     -13.047  -4.621  12.460  1.00  0.00           O  
ATOM     60  OE2 GLU A   4     -10.998  -5.046  12.940  1.00  0.00           O  
ATOM     61  H   GLU A   4     -13.579  -4.007  10.902  1.00  0.00           H  
ATOM     62  HA  GLU A   4     -12.624  -5.531   8.712  1.00  0.00           H  
ATOM     63 1HB  GLU A   4     -14.194  -6.327  11.184  1.00  0.00           H  
ATOM     64 2HB  GLU A   4     -13.469  -7.475  10.064  1.00  0.00           H  
ATOM     65 1HG  GLU A   4     -11.831  -7.327  11.720  1.00  0.00           H  
ATOM     66 2HG  GLU A   4     -11.242  -6.190  10.513  1.00  0.00           H  
ATOM     67  N   GLU A   5     -15.908  -5.190   8.869  1.00  0.00           N  
ATOM     68  CA  GLU A   5     -17.085  -5.433   8.046  1.00  0.00           C  
ATOM     69  C   GLU A   5     -16.949  -4.732   6.693  1.00  0.00           C  
ATOM     70  O   GLU A   5     -17.342  -5.287   5.658  1.00  0.00           O  
ATOM     71  CB  GLU A   5     -18.358  -4.992   8.769  1.00  0.00           C  
ATOM     72  CG  GLU A   5     -18.698  -5.849   9.994  1.00  0.00           C  
ATOM     73  CD  GLU A   5     -18.901  -7.307   9.657  1.00  0.00           C  
ATOM     74  OE1 GLU A   5     -19.684  -7.607   8.797  1.00  0.00           O  
ATOM     75  OE2 GLU A   5     -18.226  -8.125  10.251  1.00  0.00           O  
ATOM     76  H   GLU A   5     -15.991  -4.702   9.767  1.00  0.00           H  
ATOM     77  HA  GLU A   5     -17.157  -6.502   7.860  1.00  0.00           H  
ATOM     78 1HB  GLU A   5     -18.239  -3.959   9.106  1.00  0.00           H  
ATOM     79 2HB  GLU A   5     -19.202  -5.021   8.081  1.00  0.00           H  
ATOM     80 1HG  GLU A   5     -17.884  -5.772  10.711  1.00  0.00           H  
ATOM     81 2HG  GLU A   5     -19.598  -5.457  10.466  1.00  0.00           H  
ATOM     82  N   ILE A   6     -16.342  -3.543   6.670  1.00  0.00           N  
ATOM     83  CA  ILE A   6     -16.168  -2.900   5.382  1.00  0.00           C  
ATOM     84  C   ILE A   6     -15.193  -3.673   4.518  1.00  0.00           C  
ATOM     85  O   ILE A   6     -15.462  -3.874   3.334  1.00  0.00           O  
ATOM     86  CB  ILE A   6     -15.691  -1.443   5.485  1.00  0.00           C  
ATOM     87  CG1 ILE A   6     -16.745  -0.549   6.188  1.00  0.00           C  
ATOM     88  CG2 ILE A   6     -15.362  -0.928   4.101  1.00  0.00           C  
ATOM     89  CD1 ILE A   6     -18.125  -0.464   5.577  1.00  0.00           C  
ATOM     90  H   ILE A   6     -16.086  -3.076   7.547  1.00  0.00           H  
ATOM     91  HA  ILE A   6     -17.117  -2.909   4.862  1.00  0.00           H  
ATOM     92  HB  ILE A   6     -14.797  -1.389   6.112  1.00  0.00           H  
ATOM     93 1HG1 ILE A   6     -16.864  -0.890   7.192  1.00  0.00           H  
ATOM     94 2HG1 ILE A   6     -16.340   0.456   6.207  1.00  0.00           H  
ATOM     95 1HG2 ILE A   6     -15.056   0.080   4.174  1.00  0.00           H  
ATOM     96 2HG2 ILE A   6     -14.567  -1.502   3.649  1.00  0.00           H  
ATOM     97 3HG2 ILE A   6     -16.220  -0.997   3.492  1.00  0.00           H  
ATOM     98 1HD1 ILE A   6     -18.722   0.210   6.172  1.00  0.00           H  
ATOM     99 2HD1 ILE A   6     -18.075  -0.089   4.592  1.00  0.00           H  
ATOM    100 3HD1 ILE A   6     -18.599  -1.439   5.569  1.00  0.00           H  
ATOM    101  N   LEU A   7     -14.086  -4.143   5.077  1.00  0.00           N  
ATOM    102  CA  LEU A   7     -13.127  -4.882   4.265  1.00  0.00           C  
ATOM    103  C   LEU A   7     -13.789  -6.150   3.689  1.00  0.00           C  
ATOM    104  O   LEU A   7     -13.573  -6.503   2.521  1.00  0.00           O  
ATOM    105  CB  LEU A   7     -11.870  -5.173   5.101  1.00  0.00           C  
ATOM    106  CG  LEU A   7     -10.703  -4.079   5.027  1.00  0.00           C  
ATOM    107  CD1 LEU A   7     -11.246  -2.676   5.304  1.00  0.00           C  
ATOM    108  CD2 LEU A   7      -9.643  -4.415   6.064  1.00  0.00           C  
ATOM    109  H   LEU A   7     -13.895  -3.949   6.068  1.00  0.00           H  
ATOM    110  HA  LEU A   7     -12.833  -4.256   3.429  1.00  0.00           H  
ATOM    111 1HB  LEU A   7     -12.175  -5.262   6.146  1.00  0.00           H  
ATOM    112 2HB  LEU A   7     -11.455  -6.129   4.785  1.00  0.00           H  
ATOM    113  HG  LEU A   7     -10.259  -4.082   4.039  1.00  0.00           H  
ATOM    114 1HD1 LEU A   7     -10.437  -1.958   5.258  1.00  0.00           H  
ATOM    115 2HD1 LEU A   7     -11.995  -2.408   4.566  1.00  0.00           H  
ATOM    116 3HD1 LEU A   7     -11.687  -2.644   6.283  1.00  0.00           H  
ATOM    117 1HD2 LEU A   7      -8.840  -3.678   6.024  1.00  0.00           H  
ATOM    118 2HD2 LEU A   7     -10.093  -4.404   7.054  1.00  0.00           H  
ATOM    119 3HD2 LEU A   7      -9.237  -5.406   5.861  1.00  0.00           H  
ATOM    120  N   LYS A   8     -14.682  -6.787   4.464  1.00  0.00           N  
ATOM    121  CA  LYS A   8     -15.407  -7.958   3.964  1.00  0.00           C  
ATOM    122  C   LYS A   8     -16.222  -7.602   2.705  1.00  0.00           C  
ATOM    123  O   LYS A   8     -16.401  -8.453   1.823  1.00  0.00           O  
ATOM    124  CB  LYS A   8     -16.352  -8.544   5.018  1.00  0.00           C  
ATOM    125  CG  LYS A   8     -15.690  -9.268   6.189  1.00  0.00           C  
ATOM    126  CD  LYS A   8     -16.755  -9.727   7.196  1.00  0.00           C  
ATOM    127  CE  LYS A   8     -16.156 -10.385   8.426  1.00  0.00           C  
ATOM    128  NZ  LYS A   8     -17.211 -10.700   9.441  1.00  0.00           N  
ATOM    129  H   LYS A   8     -14.803  -6.488   5.439  1.00  0.00           H  
ATOM    130  HA  LYS A   8     -14.675  -8.711   3.698  1.00  0.00           H  
ATOM    131 1HB  LYS A   8     -16.959  -7.747   5.436  1.00  0.00           H  
ATOM    132 2HB  LYS A   8     -17.030  -9.243   4.537  1.00  0.00           H  
ATOM    133 1HG  LYS A   8     -15.149 -10.137   5.815  1.00  0.00           H  
ATOM    134 2HG  LYS A   8     -14.984  -8.614   6.679  1.00  0.00           H  
ATOM    135 1HD  LYS A   8     -17.341  -8.866   7.521  1.00  0.00           H  
ATOM    136 2HD  LYS A   8     -17.429 -10.432   6.716  1.00  0.00           H  
ATOM    137 1HE  LYS A   8     -15.655 -11.305   8.134  1.00  0.00           H  
ATOM    138 2HE  LYS A   8     -15.426  -9.709   8.875  1.00  0.00           H  
ATOM    139 1HZ  LYS A   8     -16.796 -11.126  10.251  1.00  0.00           H  
ATOM    140 2HZ  LYS A   8     -17.672  -9.808   9.721  1.00  0.00           H  
ATOM    141 3HZ  LYS A   8     -17.899 -11.322   9.050  1.00  0.00           H  
ATOM    142  N   GLU A   9     -16.760  -6.374   2.645  1.00  0.00           N  
ATOM    143  CA  GLU A   9     -17.495  -5.893   1.475  1.00  0.00           C  
ATOM    144  C   GLU A   9     -16.528  -5.501   0.322  1.00  0.00           C  
ATOM    145  O   GLU A   9     -16.767  -5.790  -0.848  1.00  0.00           O  
ATOM    146  CB  GLU A   9     -18.371  -4.689   1.857  1.00  0.00           C  
ATOM    147  CG  GLU A   9     -19.332  -4.192   0.761  1.00  0.00           C  
ATOM    148  CD  GLU A   9     -20.435  -5.179   0.435  1.00  0.00           C  
ATOM    149  OE1 GLU A   9     -20.725  -6.029   1.259  1.00  0.00           O  
ATOM    150  OE2 GLU A   9     -20.986  -5.094  -0.630  1.00  0.00           O  
ATOM    151  H   GLU A   9     -16.651  -5.753   3.458  1.00  0.00           H  
ATOM    152  HA  GLU A   9     -18.141  -6.695   1.122  1.00  0.00           H  
ATOM    153 1HB  GLU A   9     -18.961  -4.941   2.738  1.00  0.00           H  
ATOM    154 2HB  GLU A   9     -17.729  -3.855   2.134  1.00  0.00           H  
ATOM    155 1HG  GLU A   9     -19.784  -3.258   1.089  1.00  0.00           H  
ATOM    156 2HG  GLU A   9     -18.762  -3.987  -0.144  1.00  0.00           H  
ATOM    157  N   VAL A  10     -15.387  -4.887   0.650  1.00  0.00           N  
ATOM    158  CA  VAL A  10     -14.444  -4.417  -0.384  1.00  0.00           C  
ATOM    159  C   VAL A  10     -13.899  -5.560  -1.231  1.00  0.00           C  
ATOM    160  O   VAL A  10     -13.836  -5.439  -2.469  1.00  0.00           O  
ATOM    161  CB  VAL A  10     -13.241  -3.654   0.220  1.00  0.00           C  
ATOM    162  CG1 VAL A  10     -12.160  -3.362  -0.890  1.00  0.00           C  
ATOM    163  CG2 VAL A  10     -13.728  -2.354   0.828  1.00  0.00           C  
ATOM    164  H   VAL A  10     -15.241  -4.663   1.638  1.00  0.00           H  
ATOM    165  HA  VAL A  10     -14.982  -3.731  -1.038  1.00  0.00           H  
ATOM    166  HB  VAL A  10     -12.785  -4.264   0.985  1.00  0.00           H  
ATOM    167 1HG1 VAL A  10     -11.325  -2.827  -0.462  1.00  0.00           H  
ATOM    168 2HG1 VAL A  10     -11.787  -4.273  -1.337  1.00  0.00           H  
ATOM    169 3HG1 VAL A  10     -12.606  -2.757  -1.675  1.00  0.00           H  
ATOM    170 1HG2 VAL A  10     -12.896  -1.810   1.272  1.00  0.00           H  
ATOM    171 2HG2 VAL A  10     -14.185  -1.758   0.054  1.00  0.00           H  
ATOM    172 3HG2 VAL A  10     -14.459  -2.566   1.581  1.00  0.00           H  
ATOM    173  N   ARG A  11     -13.567  -6.674  -0.577  1.00  0.00           N  
ATOM    174  CA  ARG A  11     -12.997  -7.857  -1.227  1.00  0.00           C  
ATOM    175  C   ARG A  11     -13.929  -8.492  -2.250  1.00  0.00           C  
ATOM    176  O   ARG A  11     -13.509  -9.379  -2.991  1.00  0.00           O  
ATOM    177  CB  ARG A  11     -12.654  -8.933  -0.214  1.00  0.00           C  
ATOM    178  CG  ARG A  11     -13.811  -9.525   0.437  1.00  0.00           C  
ATOM    179  CD  ARG A  11     -13.479 -10.513   1.452  1.00  0.00           C  
ATOM    180  NE  ARG A  11     -14.692 -10.920   2.130  1.00  0.00           N  
ATOM    181  CZ  ARG A  11     -14.821 -11.948   2.996  1.00  0.00           C  
ATOM    182  NH1 ARG A  11     -13.789 -12.722   3.288  1.00  0.00           N  
ATOM    183  NH2 ARG A  11     -15.997 -12.172   3.555  1.00  0.00           N  
ATOM    184  H   ARG A  11     -13.662  -6.662   0.447  1.00  0.00           H  
ATOM    185  HA  ARG A  11     -12.085  -7.552  -1.735  1.00  0.00           H  
ATOM    186 1HB  ARG A  11     -12.047  -9.713  -0.665  1.00  0.00           H  
ATOM    187 2HB  ARG A  11     -12.111  -8.495   0.596  1.00  0.00           H  
ATOM    188 1HG  ARG A  11     -14.300  -8.720   0.916  1.00  0.00           H  
ATOM    189 2HG  ARG A  11     -14.483  -9.994  -0.275  1.00  0.00           H  
ATOM    190 1HD  ARG A  11     -13.026 -11.382   0.980  1.00  0.00           H  
ATOM    191 2HD  ARG A  11     -12.798 -10.076   2.183  1.00  0.00           H  
ATOM    192  HE  ARG A  11     -15.518 -10.322   1.951  1.00  0.00           H  
ATOM    193 1HH1 ARG A  11     -12.890 -12.554   2.864  1.00  0.00           H  
ATOM    194 2HH1 ARG A  11     -13.899 -13.488   3.939  1.00  0.00           H  
ATOM    195 1HH2 ARG A  11     -16.783 -11.575   3.328  1.00  0.00           H  
ATOM    196 2HH2 ARG A  11     -16.114 -12.934   4.203  1.00  0.00           H  
ATOM    197  N   LYS A  12     -15.214  -8.132  -2.231  1.00  0.00           N  
ATOM    198  CA  LYS A  12     -16.167  -8.694  -3.167  1.00  0.00           C  
ATOM    199  C   LYS A  12     -15.953  -8.148  -4.572  1.00  0.00           C  
ATOM    200  O   LYS A  12     -16.316  -8.803  -5.549  1.00  0.00           O  
ATOM    201  CB  LYS A  12     -17.594  -8.386  -2.733  1.00  0.00           C  
ATOM    202  CG  LYS A  12     -18.043  -9.104  -1.483  1.00  0.00           C  
ATOM    203  CD  LYS A  12     -19.446  -8.671  -1.102  1.00  0.00           C  
ATOM    204  CE  LYS A  12     -19.927  -9.349   0.164  1.00  0.00           C  
ATOM    205  NZ  LYS A  12     -21.265  -8.820   0.597  1.00  0.00           N  
ATOM    206  H   LYS A  12     -15.538  -7.395  -1.598  1.00  0.00           H  
ATOM    207  HA  LYS A  12     -16.028  -9.775  -3.199  1.00  0.00           H  
ATOM    208 1HB  LYS A  12     -17.698  -7.317  -2.564  1.00  0.00           H  
ATOM    209 2HB  LYS A  12     -18.278  -8.652  -3.538  1.00  0.00           H  
ATOM    210 1HG  LYS A  12     -18.017 -10.181  -1.645  1.00  0.00           H  
ATOM    211 2HG  LYS A  12     -17.360  -8.857  -0.665  1.00  0.00           H  
ATOM    212 1HD  LYS A  12     -19.452  -7.589  -0.941  1.00  0.00           H  
ATOM    213 2HD  LYS A  12     -20.134  -8.900  -1.912  1.00  0.00           H  
ATOM    214 1HE  LYS A  12     -20.010 -10.419  -0.013  1.00  0.00           H  
ATOM    215 2HE  LYS A  12     -19.202  -9.175   0.964  1.00  0.00           H  
ATOM    216 1HZ  LYS A  12     -21.559  -9.280   1.441  1.00  0.00           H  
ATOM    217 2HZ  LYS A  12     -21.173  -7.794   0.781  1.00  0.00           H  
ATOM    218 3HZ  LYS A  12     -21.950  -8.969  -0.125  1.00  0.00           H  
ATOM    219  N   LYS A  13     -15.422  -6.921  -4.691  1.00  0.00           N  
ATOM    220  CA  LYS A  13     -15.247  -6.341  -6.013  1.00  0.00           C  
ATOM    221  C   LYS A  13     -13.783  -6.141  -6.367  1.00  0.00           C  
ATOM    222  O   LYS A  13     -13.386  -6.374  -7.510  1.00  0.00           O  
ATOM    223  CB  LYS A  13     -16.021  -5.031  -6.105  1.00  0.00           C  
ATOM    224  CG  LYS A  13     -17.532  -5.239  -6.005  1.00  0.00           C  
ATOM    225  CD  LYS A  13     -18.314  -3.939  -6.118  1.00  0.00           C  
ATOM    226  CE  LYS A  13     -19.823  -4.203  -6.026  1.00  0.00           C  
ATOM    227  NZ  LYS A  13     -20.627  -2.949  -6.111  1.00  0.00           N  
ATOM    228  H   LYS A  13     -15.115  -6.391  -3.873  1.00  0.00           H  
ATOM    229  HA  LYS A  13     -15.662  -7.027  -6.750  1.00  0.00           H  
ATOM    230 1HB  LYS A  13     -15.707  -4.365  -5.298  1.00  0.00           H  
ATOM    231 2HB  LYS A  13     -15.795  -4.537  -7.049  1.00  0.00           H  
ATOM    232 1HG  LYS A  13     -17.850  -5.923  -6.794  1.00  0.00           H  
ATOM    233 2HG  LYS A  13     -17.761  -5.700  -5.043  1.00  0.00           H  
ATOM    234 1HD  LYS A  13     -18.028  -3.257  -5.311  1.00  0.00           H  
ATOM    235 2HD  LYS A  13     -18.097  -3.454  -7.069  1.00  0.00           H  
ATOM    236 1HE  LYS A  13     -20.115  -4.863  -6.840  1.00  0.00           H  
ATOM    237 2HE  LYS A  13     -20.039  -4.693  -5.077  1.00  0.00           H  
ATOM    238 1HZ  LYS A  13     -21.606  -3.163  -6.047  1.00  0.00           H  
ATOM    239 2HZ  LYS A  13     -20.375  -2.306  -5.344  1.00  0.00           H  
ATOM    240 3HZ  LYS A  13     -20.441  -2.483  -6.986  1.00  0.00           H  
ATOM    241  N   ASN A  14     -12.966  -5.744  -5.388  1.00  0.00           N  
ATOM    242  CA  ASN A  14     -11.560  -5.482  -5.654  1.00  0.00           C  
ATOM    243  C   ASN A  14     -10.624  -6.062  -4.600  1.00  0.00           C  
ATOM    244  O   ASN A  14     -10.089  -5.307  -3.786  1.00  0.00           O  
ATOM    245  CB  ASN A  14     -11.272  -3.997  -5.823  1.00  0.00           C  
ATOM    246  CG  ASN A  14     -11.934  -3.389  -7.033  1.00  0.00           C  
ATOM    247  OD1 ASN A  14     -11.588  -3.740  -8.168  1.00  0.00           O  
ATOM    248  ND2 ASN A  14     -12.835  -2.476  -6.821  1.00  0.00           N  
ATOM    249  H   ASN A  14     -13.339  -5.583  -4.448  1.00  0.00           H  
ATOM    250  HA  ASN A  14     -11.307  -5.948  -6.604  1.00  0.00           H  
ATOM    251 1HB  ASN A  14     -11.602  -3.452  -4.933  1.00  0.00           H  
ATOM    252 2HB  ASN A  14     -10.204  -3.854  -5.916  1.00  0.00           H  
ATOM    253 1HD2 ASN A  14     -13.291  -2.030  -7.588  1.00  0.00           H  
ATOM    254 2HD2 ASN A  14     -13.041  -2.174  -5.872  1.00  0.00           H  
ATOM    255  N   PRO A  15     -10.331  -7.372  -4.626  1.00  0.00           N  
ATOM    256  CA  PRO A  15      -9.456  -8.059  -3.688  1.00  0.00           C  
ATOM    257  C   PRO A  15      -8.043  -7.448  -3.649  1.00  0.00           C  
ATOM    258  O   PRO A  15      -7.343  -7.525  -2.637  1.00  0.00           O  
ATOM    259  CB  PRO A  15      -9.401  -9.466  -4.262  1.00  0.00           C  
ATOM    260  CG  PRO A  15     -10.683  -9.624  -5.040  1.00  0.00           C  
ATOM    261  CD  PRO A  15     -10.956  -8.269  -5.632  1.00  0.00           C  
ATOM    262  HA  PRO A  15      -9.929  -8.072  -2.707  1.00  0.00           H  
ATOM    263 1HB  PRO A  15      -8.494  -9.606  -4.870  1.00  0.00           H  
ATOM    264 2HB  PRO A  15      -9.337 -10.174  -3.431  1.00  0.00           H  
ATOM    265 1HG  PRO A  15     -10.561 -10.406  -5.806  1.00  0.00           H  
ATOM    266 2HG  PRO A  15     -11.490  -9.965  -4.374  1.00  0.00           H  
ATOM    267 1HD  PRO A  15     -10.487  -8.166  -6.621  1.00  0.00           H  
ATOM    268 2HD  PRO A  15     -12.039  -8.159  -5.668  1.00  0.00           H  
ATOM    269  N   ARG A  16      -7.652  -6.780  -4.735  1.00  0.00           N  
ATOM    270  CA  ARG A  16      -6.348  -6.149  -4.818  1.00  0.00           C  
ATOM    271  C   ARG A  16      -6.299  -4.883  -3.950  1.00  0.00           C  
ATOM    272  O   ARG A  16      -5.227  -4.387  -3.615  1.00  0.00           O  
ATOM    273  CB  ARG A  16      -6.042  -5.793  -6.260  1.00  0.00           C  
ATOM    274  CG  ARG A  16      -6.876  -4.648  -6.805  1.00  0.00           C  
ATOM    275  CD  ARG A  16      -6.514  -4.261  -8.180  1.00  0.00           C  
ATOM    276  NE  ARG A  16      -7.336  -3.158  -8.655  1.00  0.00           N  
ATOM    277  CZ  ARG A  16      -7.167  -1.856  -8.296  1.00  0.00           C  
ATOM    278  NH1 ARG A  16      -6.244  -1.514  -7.440  1.00  0.00           N  
ATOM    279  NH2 ARG A  16      -7.923  -0.896  -8.776  1.00  0.00           N  
ATOM    280  H   ARG A  16      -8.243  -6.749  -5.553  1.00  0.00           H  
ATOM    281  HA  ARG A  16      -5.594  -6.853  -4.460  1.00  0.00           H  
ATOM    282 1HB  ARG A  16      -4.998  -5.558  -6.370  1.00  0.00           H  
ATOM    283 2HB  ARG A  16      -6.243  -6.658  -6.890  1.00  0.00           H  
ATOM    284 1HG  ARG A  16      -7.934  -4.908  -6.788  1.00  0.00           H  
ATOM    285 2HG  ARG A  16      -6.708  -3.793  -6.187  1.00  0.00           H  
ATOM    286 1HD  ARG A  16      -5.476  -4.001  -8.275  1.00  0.00           H  
ATOM    287 2HD  ARG A  16      -6.722  -5.106  -8.820  1.00  0.00           H  
ATOM    288  HE  ARG A  16      -8.028  -3.388  -9.374  1.00  0.00           H  
ATOM    289 1HH1 ARG A  16      -5.642  -2.204  -7.038  1.00  0.00           H  
ATOM    290 2HH1 ARG A  16      -6.152  -0.525  -7.176  1.00  0.00           H  
ATOM    291 1HH2 ARG A  16      -8.664  -1.095  -9.434  1.00  0.00           H  
ATOM    292 2HH2 ARG A  16      -7.742   0.065  -8.434  1.00  0.00           H  
ATOM    293  N   VAL A  17      -7.470  -4.354  -3.602  1.00  0.00           N  
ATOM    294  CA  VAL A  17      -7.585  -3.164  -2.783  1.00  0.00           C  
ATOM    295  C   VAL A  17      -7.753  -3.589  -1.347  1.00  0.00           C  
ATOM    296  O   VAL A  17      -7.129  -3.003  -0.456  1.00  0.00           O  
ATOM    297  CB  VAL A  17      -8.759  -2.259  -3.216  1.00  0.00           C  
ATOM    298  CG1 VAL A  17      -8.929  -1.061  -2.232  1.00  0.00           C  
ATOM    299  CG2 VAL A  17      -8.478  -1.747  -4.613  1.00  0.00           C  
ATOM    300  H   VAL A  17      -8.326  -4.820  -3.885  1.00  0.00           H  
ATOM    301  HA  VAL A  17      -6.666  -2.592  -2.873  1.00  0.00           H  
ATOM    302  HB  VAL A  17      -9.688  -2.834  -3.207  1.00  0.00           H  
ATOM    303 1HG1 VAL A  17      -9.756  -0.441  -2.559  1.00  0.00           H  
ATOM    304 2HG1 VAL A  17      -9.137  -1.420  -1.229  1.00  0.00           H  
ATOM    305 3HG1 VAL A  17      -8.023  -0.474  -2.222  1.00  0.00           H  
ATOM    306 1HG2 VAL A  17      -9.281  -1.128  -4.933  1.00  0.00           H  
ATOM    307 2HG2 VAL A  17      -7.562  -1.177  -4.613  1.00  0.00           H  
ATOM    308 3HG2 VAL A  17      -8.382  -2.573  -5.285  1.00  0.00           H  
ATOM    309  N   VAL A  18      -8.577  -4.623  -1.117  1.00  0.00           N  
ATOM    310  CA  VAL A  18      -8.833  -5.017   0.258  1.00  0.00           C  
ATOM    311  C   VAL A  18      -7.551  -5.509   0.882  1.00  0.00           C  
ATOM    312  O   VAL A  18      -7.365  -5.361   2.079  1.00  0.00           O  
ATOM    313  CB  VAL A  18      -9.888  -6.130   0.410  1.00  0.00           C  
ATOM    314  CG1 VAL A  18      -9.303  -7.508   0.088  1.00  0.00           C  
ATOM    315  CG2 VAL A  18     -10.452  -6.079   1.811  1.00  0.00           C  
ATOM    316  H   VAL A  18      -9.061  -5.059  -1.909  1.00  0.00           H  
ATOM    317  HA  VAL A  18      -9.175  -4.149   0.805  1.00  0.00           H  
ATOM    318  HB  VAL A  18     -10.669  -5.956  -0.307  1.00  0.00           H  
ATOM    319 1HG1 VAL A  18     -10.036  -8.259   0.157  1.00  0.00           H  
ATOM    320 2HG1 VAL A  18      -8.921  -7.499  -0.882  1.00  0.00           H  
ATOM    321 3HG1 VAL A  18      -8.512  -7.773   0.787  1.00  0.00           H  
ATOM    322 1HG2 VAL A  18     -11.212  -6.831   1.925  1.00  0.00           H  
ATOM    323 2HG2 VAL A  18      -9.666  -6.259   2.542  1.00  0.00           H  
ATOM    324 3HG2 VAL A  18     -10.884  -5.104   1.985  1.00  0.00           H  
ATOM    325  N   TYR A  19      -6.675  -6.117   0.087  1.00  0.00           N  
ATOM    326  CA  TYR A  19      -5.420  -6.616   0.587  1.00  0.00           C  
ATOM    327  C   TYR A  19      -4.581  -5.525   1.239  1.00  0.00           C  
ATOM    328  O   TYR A  19      -4.050  -5.715   2.342  1.00  0.00           O  
ATOM    329  CB  TYR A  19      -4.682  -7.281  -0.535  1.00  0.00           C  
ATOM    330  CG  TYR A  19      -3.411  -7.787  -0.116  1.00  0.00           C  
ATOM    331  CD1 TYR A  19      -3.365  -8.934   0.648  1.00  0.00           C  
ATOM    332  CD2 TYR A  19      -2.278  -7.142  -0.487  1.00  0.00           C  
ATOM    333  CE1 TYR A  19      -2.170  -9.432   1.038  1.00  0.00           C  
ATOM    334  CE2 TYR A  19      -1.100  -7.628  -0.099  1.00  0.00           C  
ATOM    335  CZ  TYR A  19      -1.032  -8.782   0.661  1.00  0.00           C  
ATOM    336  OH  TYR A  19       0.177  -9.280   1.054  1.00  0.00           O  
ATOM    337  H   TYR A  19      -6.911  -6.285  -0.895  1.00  0.00           H  
ATOM    338  HA  TYR A  19      -5.635  -7.364   1.348  1.00  0.00           H  
ATOM    339 1HB  TYR A  19      -5.284  -8.094  -0.907  1.00  0.00           H  
ATOM    340 2HB  TYR A  19      -4.530  -6.577  -1.357  1.00  0.00           H  
ATOM    341  HD1 TYR A  19      -4.287  -9.441   0.932  1.00  0.00           H  
ATOM    342  HD2 TYR A  19      -2.326  -6.234  -1.091  1.00  0.00           H  
ATOM    343  HE1 TYR A  19      -2.121 -10.339   1.638  1.00  0.00           H  
ATOM    344  HE2 TYR A  19      -0.215  -7.109  -0.392  1.00  0.00           H  
ATOM    345  HH  TYR A  19       0.885  -8.656   0.775  1.00  0.00           H  
ATOM    346  N   ILE A  20      -4.456  -4.378   0.576  1.00  0.00           N  
ATOM    347  CA  ILE A  20      -3.693  -3.283   1.146  1.00  0.00           C  
ATOM    348  C   ILE A  20      -4.404  -2.816   2.393  1.00  0.00           C  
ATOM    349  O   ILE A  20      -3.755  -2.516   3.399  1.00  0.00           O  
ATOM    350  CB  ILE A  20      -3.589  -2.066   0.205  1.00  0.00           C  
ATOM    351  CG1 ILE A  20      -2.833  -2.408  -1.109  1.00  0.00           C  
ATOM    352  CG2 ILE A  20      -2.876  -0.853   0.967  1.00  0.00           C  
ATOM    353  CD1 ILE A  20      -1.429  -2.809  -0.973  1.00  0.00           C  
ATOM    354  H   ILE A  20      -4.903  -4.277  -0.328  1.00  0.00           H  
ATOM    355  HA  ILE A  20      -2.704  -3.634   1.427  1.00  0.00           H  
ATOM    356  HB  ILE A  20      -4.595  -1.772  -0.082  1.00  0.00           H  
ATOM    357 1HG1 ILE A  20      -3.366  -3.216  -1.619  1.00  0.00           H  
ATOM    358 2HG1 ILE A  20      -2.847  -1.547  -1.738  1.00  0.00           H  
ATOM    359 1HG2 ILE A  20      -2.812   0.016   0.322  1.00  0.00           H  
ATOM    360 2HG2 ILE A  20      -3.443  -0.586   1.842  1.00  0.00           H  
ATOM    361 3HG2 ILE A  20      -1.872  -1.136   1.277  1.00  0.00           H  
ATOM    362 1HD1 ILE A  20      -1.049  -2.985  -1.953  1.00  0.00           H  
ATOM    363 2HD1 ILE A  20      -0.848  -2.023  -0.516  1.00  0.00           H  
ATOM    364 3HD1 ILE A  20      -1.337  -3.716  -0.379  1.00  0.00           H  
ATOM    365  N   LEU A  21      -5.735  -2.733   2.328  1.00  0.00           N  
ATOM    366  CA  LEU A  21      -6.474  -2.240   3.466  1.00  0.00           C  
ATOM    367  C   LEU A  21      -6.294  -3.165   4.672  1.00  0.00           C  
ATOM    368  O   LEU A  21      -6.115  -2.680   5.790  1.00  0.00           O  
ATOM    369  CB  LEU A  21      -7.967  -2.159   3.119  1.00  0.00           C  
ATOM    370  CG  LEU A  21      -8.396  -1.155   2.011  1.00  0.00           C  
ATOM    371  CD1 LEU A  21      -9.896  -1.322   1.772  1.00  0.00           C  
ATOM    372  CD2 LEU A  21      -8.046   0.236   2.369  1.00  0.00           C  
ATOM    373  H   LEU A  21      -6.221  -2.983   1.459  1.00  0.00           H  
ATOM    374  HA  LEU A  21      -6.088  -1.264   3.734  1.00  0.00           H  
ATOM    375 1HB  LEU A  21      -8.283  -3.140   2.804  1.00  0.00           H  
ATOM    376 2HB  LEU A  21      -8.513  -1.920   4.006  1.00  0.00           H  
ATOM    377  HG  LEU A  21      -7.886  -1.393   1.098  1.00  0.00           H  
ATOM    378 1HD1 LEU A  21     -10.217  -0.647   0.980  1.00  0.00           H  
ATOM    379 2HD1 LEU A  21     -10.117  -2.328   1.489  1.00  0.00           H  
ATOM    380 3HD1 LEU A  21     -10.435  -1.095   2.683  1.00  0.00           H  
ATOM    381 1HD2 LEU A  21      -8.356   0.899   1.569  1.00  0.00           H  
ATOM    382 2HD2 LEU A  21      -8.551   0.497   3.258  1.00  0.00           H  
ATOM    383 3HD2 LEU A  21      -6.981   0.340   2.511  1.00  0.00           H  
ATOM    384  N   GLU A  22      -6.279  -4.487   4.462  1.00  0.00           N  
ATOM    385  CA  GLU A  22      -6.070  -5.411   5.566  1.00  0.00           C  
ATOM    386  C   GLU A  22      -4.685  -5.246   6.161  1.00  0.00           C  
ATOM    387  O   GLU A  22      -4.538  -5.273   7.387  1.00  0.00           O  
ATOM    388  CB  GLU A  22      -6.273  -6.869   5.155  1.00  0.00           C  
ATOM    389  CG  GLU A  22      -6.095  -7.858   6.337  1.00  0.00           C  
ATOM    390  CD  GLU A  22      -6.379  -9.292   5.989  1.00  0.00           C  
ATOM    391  OE1 GLU A  22      -6.838  -9.546   4.903  1.00  0.00           O  
ATOM    392  OE2 GLU A  22      -6.111 -10.147   6.816  1.00  0.00           O  
ATOM    393  H   GLU A  22      -6.477  -4.847   3.530  1.00  0.00           H  
ATOM    394  HA  GLU A  22      -6.794  -5.184   6.343  1.00  0.00           H  
ATOM    395 1HB  GLU A  22      -7.273  -6.994   4.737  1.00  0.00           H  
ATOM    396 2HB  GLU A  22      -5.556  -7.128   4.371  1.00  0.00           H  
ATOM    397 1HG  GLU A  22      -5.066  -7.797   6.693  1.00  0.00           H  
ATOM    398 2HG  GLU A  22      -6.746  -7.548   7.155  1.00  0.00           H  
ATOM    399  N   ARG A  23      -3.656  -5.091   5.319  1.00  0.00           N  
ATOM    400  CA  ARG A  23      -2.318  -4.918   5.862  1.00  0.00           C  
ATOM    401  C   ARG A  23      -2.210  -3.623   6.653  1.00  0.00           C  
ATOM    402  O   ARG A  23      -1.589  -3.606   7.724  1.00  0.00           O  
ATOM    403  CB  ARG A  23      -1.267  -4.954   4.775  1.00  0.00           C  
ATOM    404  CG  ARG A  23      -1.071  -6.325   4.195  1.00  0.00           C  
ATOM    405  CD  ARG A  23      -0.064  -6.361   3.124  1.00  0.00           C  
ATOM    406  NE  ARG A  23       1.295  -6.064   3.581  1.00  0.00           N  
ATOM    407  CZ  ARG A  23       2.148  -6.977   4.147  1.00  0.00           C  
ATOM    408  NH1 ARG A  23       1.750  -8.224   4.375  1.00  0.00           N  
ATOM    409  NH2 ARG A  23       3.383  -6.623   4.464  1.00  0.00           N  
ATOM    410  H   ARG A  23      -3.812  -5.133   4.303  1.00  0.00           H  
ATOM    411  HA  ARG A  23      -2.121  -5.747   6.540  1.00  0.00           H  
ATOM    412 1HB  ARG A  23      -1.562  -4.284   3.962  1.00  0.00           H  
ATOM    413 2HB  ARG A  23      -0.315  -4.604   5.168  1.00  0.00           H  
ATOM    414 1HG  ARG A  23      -0.767  -7.003   4.986  1.00  0.00           H  
ATOM    415 2HG  ARG A  23      -2.018  -6.671   3.773  1.00  0.00           H  
ATOM    416 1HD  ARG A  23      -0.056  -7.338   2.707  1.00  0.00           H  
ATOM    417 2HD  ARG A  23      -0.333  -5.639   2.344  1.00  0.00           H  
ATOM    418  HE  ARG A  23       1.646  -5.127   3.398  1.00  0.00           H  
ATOM    419 1HH1 ARG A  23       0.816  -8.512   4.146  1.00  0.00           H  
ATOM    420 2HH1 ARG A  23       2.402  -8.933   4.769  1.00  0.00           H  
ATOM    421 1HH2 ARG A  23       3.702  -5.684   4.287  1.00  0.00           H  
ATOM    422 2HH2 ARG A  23       4.012  -7.304   4.875  1.00  0.00           H  
ATOM    423  N   LEU A  24      -2.840  -2.545   6.163  1.00  0.00           N  
ATOM    424  CA  LEU A  24      -2.810  -1.296   6.896  1.00  0.00           C  
ATOM    425  C   LEU A  24      -3.553  -1.472   8.199  1.00  0.00           C  
ATOM    426  O   LEU A  24      -3.050  -1.094   9.249  1.00  0.00           O  
ATOM    427  CB  LEU A  24      -3.465  -0.180   6.081  1.00  0.00           C  
ATOM    428  CG  LEU A  24      -2.726   0.321   4.845  1.00  0.00           C  
ATOM    429  CD1 LEU A  24      -3.654   1.215   4.068  1.00  0.00           C  
ATOM    430  CD2 LEU A  24      -1.486   1.104   5.241  1.00  0.00           C  
ATOM    431  H   LEU A  24      -3.310  -2.595   5.253  1.00  0.00           H  
ATOM    432  HA  LEU A  24      -1.780  -1.045   7.124  1.00  0.00           H  
ATOM    433 1HB  LEU A  24      -4.409  -0.571   5.731  1.00  0.00           H  
ATOM    434 2HB  LEU A  24      -3.662   0.662   6.726  1.00  0.00           H  
ATOM    435  HG  LEU A  24      -2.439  -0.523   4.221  1.00  0.00           H  
ATOM    436 1HD1 LEU A  24      -3.129   1.562   3.186  1.00  0.00           H  
ATOM    437 2HD1 LEU A  24      -4.537   0.655   3.770  1.00  0.00           H  
ATOM    438 3HD1 LEU A  24      -3.954   2.059   4.666  1.00  0.00           H  
ATOM    439 1HD2 LEU A  24      -0.996   1.448   4.340  1.00  0.00           H  
ATOM    440 2HD2 LEU A  24      -1.770   1.960   5.856  1.00  0.00           H  
ATOM    441 3HD2 LEU A  24      -0.801   0.474   5.795  1.00  0.00           H  
ATOM    442  N   LEU A  25      -4.682  -2.175   8.189  1.00  0.00           N  
ATOM    443  CA  LEU A  25      -5.409  -2.379   9.426  1.00  0.00           C  
ATOM    444  C   LEU A  25      -4.562  -3.103  10.442  1.00  0.00           C  
ATOM    445  O   LEU A  25      -4.506  -2.696  11.604  1.00  0.00           O  
ATOM    446  CB  LEU A  25      -6.686  -3.191   9.158  1.00  0.00           C  
ATOM    447  CG  LEU A  25      -7.515  -3.677  10.390  1.00  0.00           C  
ATOM    448  CD1 LEU A  25      -7.958  -2.525  11.229  1.00  0.00           C  
ATOM    449  CD2 LEU A  25      -8.709  -4.452   9.871  1.00  0.00           C  
ATOM    450  H   LEU A  25      -5.086  -2.499   7.308  1.00  0.00           H  
ATOM    451  HA  LEU A  25      -5.677  -1.403   9.821  1.00  0.00           H  
ATOM    452 1HB  LEU A  25      -7.341  -2.597   8.522  1.00  0.00           H  
ATOM    453 2HB  LEU A  25      -6.403  -4.076   8.600  1.00  0.00           H  
ATOM    454  HG  LEU A  25      -6.910  -4.334  11.015  1.00  0.00           H  
ATOM    455 1HD1 LEU A  25      -8.553  -2.883  12.065  1.00  0.00           H  
ATOM    456 2HD1 LEU A  25      -7.093  -2.003  11.606  1.00  0.00           H  
ATOM    457 3HD1 LEU A  25      -8.537  -1.869  10.650  1.00  0.00           H  
ATOM    458 1HD2 LEU A  25      -9.301  -4.811  10.713  1.00  0.00           H  
ATOM    459 2HD2 LEU A  25      -9.308  -3.818   9.256  1.00  0.00           H  
ATOM    460 3HD2 LEU A  25      -8.361  -5.300   9.279  1.00  0.00           H  
ATOM    461  N   ARG A  26      -3.891  -4.171  10.034  1.00  0.00           N  
ATOM    462  CA  ARG A  26      -3.097  -4.901  10.992  1.00  0.00           C  
ATOM    463  C   ARG A  26      -1.927  -4.074  11.524  1.00  0.00           C  
ATOM    464  O   ARG A  26      -1.686  -4.069  12.732  1.00  0.00           O  
ATOM    465  CB  ARG A  26      -2.605  -6.193  10.366  1.00  0.00           C  
ATOM    466  CG  ARG A  26      -3.714  -7.227  10.156  1.00  0.00           C  
ATOM    467  CD  ARG A  26      -3.223  -8.486   9.535  1.00  0.00           C  
ATOM    468  NE  ARG A  26      -4.321  -9.436   9.289  1.00  0.00           N  
ATOM    469  CZ  ARG A  26      -4.848 -10.288  10.182  1.00  0.00           C  
ATOM    470  NH1 ARG A  26      -4.409 -10.361  11.430  1.00  0.00           N  
ATOM    471  NH2 ARG A  26      -5.829 -11.054   9.761  1.00  0.00           N  
ATOM    472  H   ARG A  26      -3.975  -4.488   9.062  1.00  0.00           H  
ATOM    473  HA  ARG A  26      -3.740  -5.159  11.832  1.00  0.00           H  
ATOM    474 1HB  ARG A  26      -2.165  -5.972   9.391  1.00  0.00           H  
ATOM    475 2HB  ARG A  26      -1.829  -6.636  10.992  1.00  0.00           H  
ATOM    476 1HG  ARG A  26      -4.167  -7.463  11.115  1.00  0.00           H  
ATOM    477 2HG  ARG A  26      -4.476  -6.806   9.497  1.00  0.00           H  
ATOM    478 1HD  ARG A  26      -2.770  -8.244   8.571  1.00  0.00           H  
ATOM    479 2HD  ARG A  26      -2.481  -8.961  10.172  1.00  0.00           H  
ATOM    480  HE  ARG A  26      -4.747  -9.473   8.346  1.00  0.00           H  
ATOM    481 1HH1 ARG A  26      -3.655  -9.768  11.741  1.00  0.00           H  
ATOM    482 2HH1 ARG A  26      -4.829 -11.014  12.077  1.00  0.00           H  
ATOM    483 1HH2 ARG A  26      -6.129 -10.953   8.775  1.00  0.00           H  
ATOM    484 2HH2 ARG A  26      -6.272 -11.717  10.376  1.00  0.00           H  
ATOM    485  N   ARG A  27      -1.235  -3.317  10.663  1.00  0.00           N  
ATOM    486  CA  ARG A  27      -0.102  -2.545  11.164  1.00  0.00           C  
ATOM    487  C   ARG A  27      -0.537  -1.366  12.023  1.00  0.00           C  
ATOM    488  O   ARG A  27       0.116  -1.050  13.025  1.00  0.00           O  
ATOM    489  CB  ARG A  27       0.762  -2.021  10.026  1.00  0.00           C  
ATOM    490  CG  ARG A  27       1.556  -3.083   9.279  1.00  0.00           C  
ATOM    491  CD  ARG A  27       2.432  -2.496   8.220  1.00  0.00           C  
ATOM    492  NE  ARG A  27       3.539  -1.697   8.797  1.00  0.00           N  
ATOM    493  CZ  ARG A  27       4.400  -0.908   8.090  1.00  0.00           C  
ATOM    494  NH1 ARG A  27       4.286  -0.805   6.786  1.00  0.00           N  
ATOM    495  NH2 ARG A  27       5.366  -0.242   8.722  1.00  0.00           N  
ATOM    496  H   ARG A  27      -1.458  -3.331   9.662  1.00  0.00           H  
ATOM    497  HA  ARG A  27       0.510  -3.208  11.777  1.00  0.00           H  
ATOM    498 1HB  ARG A  27       0.115  -1.527   9.295  1.00  0.00           H  
ATOM    499 2HB  ARG A  27       1.454  -1.275  10.406  1.00  0.00           H  
ATOM    500 1HG  ARG A  27       2.183  -3.627   9.984  1.00  0.00           H  
ATOM    501 2HG  ARG A  27       0.862  -3.777   8.802  1.00  0.00           H  
ATOM    502 1HD  ARG A  27       2.862  -3.302   7.624  1.00  0.00           H  
ATOM    503 2HD  ARG A  27       1.828  -1.849   7.581  1.00  0.00           H  
ATOM    504  HE  ARG A  27       3.673  -1.747   9.799  1.00  0.00           H  
ATOM    505 1HH1 ARG A  27       3.566  -1.309   6.303  1.00  0.00           H  
ATOM    506 2HH1 ARG A  27       4.930  -0.218   6.265  1.00  0.00           H  
ATOM    507 1HH2 ARG A  27       5.463  -0.321   9.722  1.00  0.00           H  
ATOM    508 2HH2 ARG A  27       6.036   0.352   8.191  1.00  0.00           H  
ATOM    509  N   LEU A  28      -1.623  -0.706  11.635  1.00  0.00           N  
ATOM    510  CA  LEU A  28      -2.116   0.453  12.345  1.00  0.00           C  
ATOM    511  C   LEU A  28      -2.663   0.011  13.705  1.00  0.00           C  
ATOM    512  O   LEU A  28      -2.411   0.675  14.721  1.00  0.00           O  
ATOM    513  CB  LEU A  28      -3.195   1.121  11.478  1.00  0.00           C  
ATOM    514  CG  LEU A  28      -2.722   1.776  10.118  1.00  0.00           C  
ATOM    515  CD1 LEU A  28      -3.930   2.067   9.262  1.00  0.00           C  
ATOM    516  CD2 LEU A  28      -1.999   3.073  10.371  1.00  0.00           C  
ATOM    517  H   LEU A  28      -2.116  -1.004  10.792  1.00  0.00           H  
ATOM    518  HA  LEU A  28      -1.292   1.143  12.512  1.00  0.00           H  
ATOM    519 1HB  LEU A  28      -3.971   0.383  11.256  1.00  0.00           H  
ATOM    520 2HB  LEU A  28      -3.619   1.912  12.049  1.00  0.00           H  
ATOM    521  HG  LEU A  28      -2.063   1.090   9.591  1.00  0.00           H  
ATOM    522 1HD1 LEU A  28      -3.610   2.494   8.336  1.00  0.00           H  
ATOM    523 2HD1 LEU A  28      -4.462   1.144   9.056  1.00  0.00           H  
ATOM    524 3HD1 LEU A  28      -4.579   2.754   9.769  1.00  0.00           H  
ATOM    525 1HD2 LEU A  28      -1.691   3.506   9.421  1.00  0.00           H  
ATOM    526 2HD2 LEU A  28      -2.661   3.769  10.884  1.00  0.00           H  
ATOM    527 3HD2 LEU A  28      -1.122   2.887  10.981  1.00  0.00           H  
ATOM    528  N   LYS A  29      -3.360  -1.137  13.740  1.00  0.00           N  
ATOM    529  CA  LYS A  29      -3.910  -1.647  14.982  1.00  0.00           C  
ATOM    530  C   LYS A  29      -2.795  -2.044  15.951  1.00  0.00           C  
ATOM    531  O   LYS A  29      -2.879  -1.727  17.139  1.00  0.00           O  
ATOM    532  CB  LYS A  29      -4.840  -2.831  14.706  1.00  0.00           C  
ATOM    533  CG  LYS A  29      -5.622  -3.339  15.929  1.00  0.00           C  
ATOM    534  CD  LYS A  29      -6.475  -4.595  15.612  1.00  0.00           C  
ATOM    535  CE  LYS A  29      -7.673  -4.296  14.695  1.00  0.00           C  
ATOM    536  NZ  LYS A  29      -8.583  -5.490  14.555  1.00  0.00           N  
ATOM    537  H   LYS A  29      -3.571  -1.647  12.879  1.00  0.00           H  
ATOM    538  HA  LYS A  29      -4.494  -0.854  15.450  1.00  0.00           H  
ATOM    539 1HB  LYS A  29      -5.556  -2.529  13.946  1.00  0.00           H  
ATOM    540 2HB  LYS A  29      -4.258  -3.658  14.292  1.00  0.00           H  
ATOM    541 1HG  LYS A  29      -4.920  -3.589  16.726  1.00  0.00           H  
ATOM    542 2HG  LYS A  29      -6.274  -2.543  16.288  1.00  0.00           H  
ATOM    543 1HD  LYS A  29      -5.839  -5.337  15.126  1.00  0.00           H  
ATOM    544 2HD  LYS A  29      -6.846  -5.020  16.545  1.00  0.00           H  
ATOM    545 1HE  LYS A  29      -8.241  -3.462  15.101  1.00  0.00           H  
ATOM    546 2HE  LYS A  29      -7.308  -4.032  13.711  1.00  0.00           H  
ATOM    547 1HZ  LYS A  29      -9.389  -5.275  13.929  1.00  0.00           H  
ATOM    548 2HZ  LYS A  29      -8.070  -6.263  14.166  1.00  0.00           H  
ATOM    549 3HZ  LYS A  29      -8.942  -5.748  15.460  1.00  0.00           H  
ATOM    550  N   GLU A  30      -1.734  -2.707  15.448  1.00  0.00           N  
ATOM    551  CA  GLU A  30      -0.603  -3.108  16.291  1.00  0.00           C  
ATOM    552  C   GLU A  30       0.146  -1.887  16.819  1.00  0.00           C  
ATOM    553  O   GLU A  30       0.595  -1.874  17.968  1.00  0.00           O  
ATOM    554  CB  GLU A  30       0.358  -4.015  15.519  1.00  0.00           C  
ATOM    555  CG  GLU A  30      -0.175  -5.418  15.223  1.00  0.00           C  
ATOM    556  CD  GLU A  30       0.759  -6.216  14.348  1.00  0.00           C  
ATOM    557  OE1 GLU A  30       1.748  -5.665  13.918  1.00  0.00           O  
ATOM    558  OE2 GLU A  30       0.483  -7.368  14.105  1.00  0.00           O  
ATOM    559  H   GLU A  30      -1.723  -2.987  14.462  1.00  0.00           H  
ATOM    560  HA  GLU A  30      -0.990  -3.664  17.141  1.00  0.00           H  
ATOM    561 1HB  GLU A  30       0.595  -3.546  14.561  1.00  0.00           H  
ATOM    562 2HB  GLU A  30       1.289  -4.115  16.073  1.00  0.00           H  
ATOM    563 1HG  GLU A  30      -0.298  -5.943  16.168  1.00  0.00           H  
ATOM    564 2HG  GLU A  30      -1.150  -5.348  14.757  1.00  0.00           H  
ATOM    565  N   ASP A  31       0.252  -0.843  15.985  1.00  0.00           N  
ATOM    566  CA  ASP A  31       0.891   0.411  16.352  1.00  0.00           C  
ATOM    567  C   ASP A  31       0.121   1.130  17.467  1.00  0.00           C  
ATOM    568  O   ASP A  31       0.731   1.815  18.305  1.00  0.00           O  
ATOM    569  CB  ASP A  31       1.029   1.315  15.123  1.00  0.00           C  
ATOM    570  CG  ASP A  31       1.783   2.615  15.371  1.00  0.00           C  
ATOM    571  OD1 ASP A  31       2.963   2.585  15.683  1.00  0.00           O  
ATOM    572  OD2 ASP A  31       1.152   3.647  15.250  1.00  0.00           O  
ATOM    573  H   ASP A  31      -0.078  -0.942  15.021  1.00  0.00           H  
ATOM    574  HA  ASP A  31       1.889   0.181  16.719  1.00  0.00           H  
ATOM    575 1HB  ASP A  31       1.541   0.760  14.335  1.00  0.00           H  
ATOM    576 2HB  ASP A  31       0.041   1.546  14.744  1.00  0.00           H  
ATOM    577  N   GLY A  32      -1.213   0.963  17.492  1.00  0.00           N  
ATOM    578  CA  GLY A  32      -2.045   1.600  18.504  1.00  0.00           C  
ATOM    579  C   GLY A  32      -2.900   2.744  17.967  1.00  0.00           C  
ATOM    580  O   GLY A  32      -3.280   3.645  18.718  1.00  0.00           O  
ATOM    581  H   GLY A  32      -1.665   0.420  16.754  1.00  0.00           H  
ATOM    582 1HA  GLY A  32      -2.699   0.840  18.933  1.00  0.00           H  
ATOM    583 2HA  GLY A  32      -1.415   1.963  19.313  1.00  0.00           H  
ATOM    584  N   VAL A  33      -3.175   2.732  16.668  1.00  0.00           N  
ATOM    585  CA  VAL A  33      -3.988   3.746  16.023  1.00  0.00           C  
ATOM    586  C   VAL A  33      -5.479   3.442  16.308  1.00  0.00           C  
ATOM    587  O   VAL A  33      -5.912   2.322  16.072  1.00  0.00           O  
ATOM    588  CB  VAL A  33      -3.687   3.680  14.510  1.00  0.00           C  
ATOM    589  CG1 VAL A  33      -4.503   4.639  13.737  1.00  0.00           C  
ATOM    590  CG2 VAL A  33      -2.206   3.941  14.281  1.00  0.00           C  
ATOM    591  H   VAL A  33      -2.841   1.959  16.091  1.00  0.00           H  
ATOM    592  HA  VAL A  33      -3.684   4.718  16.388  1.00  0.00           H  
ATOM    593  HB  VAL A  33      -3.942   2.691  14.164  1.00  0.00           H  
ATOM    594 1HG1 VAL A  33      -4.284   4.545  12.676  1.00  0.00           H  
ATOM    595 2HG1 VAL A  33      -5.537   4.444  13.904  1.00  0.00           H  
ATOM    596 3HG1 VAL A  33      -4.265   5.643  14.067  1.00  0.00           H  
ATOM    597 1HG2 VAL A  33      -1.975   3.865  13.226  1.00  0.00           H  
ATOM    598 2HG2 VAL A  33      -1.962   4.934  14.629  1.00  0.00           H  
ATOM    599 3HG2 VAL A  33      -1.607   3.215  14.824  1.00  0.00           H  
ATOM    600  N   PRO A  34      -6.279   4.361  16.875  1.00  0.00           N  
ATOM    601  CA  PRO A  34      -7.698   4.154  17.147  1.00  0.00           C  
ATOM    602  C   PRO A  34      -8.424   3.873  15.831  1.00  0.00           C  
ATOM    603  O   PRO A  34      -8.053   4.494  14.839  1.00  0.00           O  
ATOM    604  CB  PRO A  34      -8.127   5.506  17.734  1.00  0.00           C  
ATOM    605  CG  PRO A  34      -6.853   6.109  18.288  1.00  0.00           C  
ATOM    606  CD  PRO A  34      -5.746   5.640  17.362  1.00  0.00           C  
ATOM    607  HA  PRO A  34      -7.789   3.349  17.884  1.00  0.00           H  
ATOM    608 1HB  PRO A  34      -8.588   6.132  16.955  1.00  0.00           H  
ATOM    609 2HB  PRO A  34      -8.890   5.351  18.512  1.00  0.00           H  
ATOM    610 1HG  PRO A  34      -6.937   7.207  18.322  1.00  0.00           H  
ATOM    611 2HG  PRO A  34      -6.697   5.774  19.325  1.00  0.00           H  
ATOM    612 1HD  PRO A  34      -5.574   6.337  16.538  1.00  0.00           H  
ATOM    613 2HD  PRO A  34      -4.856   5.491  17.987  1.00  0.00           H  
ATOM    614  N   PRO A  35      -9.526   3.089  15.798  1.00  0.00           N  
ATOM    615  CA  PRO A  35     -10.322   2.775  14.608  1.00  0.00           C  
ATOM    616  C   PRO A  35     -10.709   4.006  13.794  1.00  0.00           C  
ATOM    617  O   PRO A  35     -10.745   3.953  12.568  1.00  0.00           O  
ATOM    618  CB  PRO A  35     -11.550   2.108  15.215  1.00  0.00           C  
ATOM    619  CG  PRO A  35     -11.026   1.444  16.470  1.00  0.00           C  
ATOM    620  CD  PRO A  35      -9.993   2.410  17.024  1.00  0.00           C  
ATOM    621  HA  PRO A  35      -9.781   2.060  13.989  1.00  0.00           H  
ATOM    622 1HB  PRO A  35     -12.315   2.851  15.400  1.00  0.00           H  
ATOM    623 2HB  PRO A  35     -11.972   1.389  14.498  1.00  0.00           H  
ATOM    624 1HG  PRO A  35     -11.852   1.249  17.175  1.00  0.00           H  
ATOM    625 2HG  PRO A  35     -10.587   0.465  16.220  1.00  0.00           H  
ATOM    626 1HD  PRO A  35     -10.435   3.123  17.736  1.00  0.00           H  
ATOM    627 2HD  PRO A  35      -9.195   1.801  17.472  1.00  0.00           H  
ATOM    628  N   GLU A  36     -10.961   5.141  14.449  1.00  0.00           N  
ATOM    629  CA  GLU A  36     -11.302   6.345  13.699  1.00  0.00           C  
ATOM    630  C   GLU A  36     -10.146   6.756  12.798  1.00  0.00           C  
ATOM    631  O   GLU A  36     -10.339   7.203  11.664  1.00  0.00           O  
ATOM    632  CB  GLU A  36     -11.620   7.503  14.642  1.00  0.00           C  
ATOM    633  CG  GLU A  36     -12.011   8.796  13.926  1.00  0.00           C  
ATOM    634  CD  GLU A  36     -12.338   9.909  14.847  1.00  0.00           C  
ATOM    635  OE1 GLU A  36     -12.360   9.683  16.030  1.00  0.00           O  
ATOM    636  OE2 GLU A  36     -12.545  11.011  14.372  1.00  0.00           O  
ATOM    637  H   GLU A  36     -10.951   5.187  15.459  1.00  0.00           H  
ATOM    638  HA  GLU A  36     -12.172   6.138  13.074  1.00  0.00           H  
ATOM    639 1HB  GLU A  36     -12.444   7.219  15.299  1.00  0.00           H  
ATOM    640 2HB  GLU A  36     -10.753   7.712  15.269  1.00  0.00           H  
ATOM    641 1HG  GLU A  36     -11.201   9.113  13.273  1.00  0.00           H  
ATOM    642 2HG  GLU A  36     -12.880   8.593  13.313  1.00  0.00           H  
ATOM    643  N   LYS A  37      -8.935   6.632  13.331  1.00  0.00           N  
ATOM    644  CA  LYS A  37      -7.743   7.048  12.641  1.00  0.00           C  
ATOM    645  C   LYS A  37      -7.348   5.964  11.655  1.00  0.00           C  
ATOM    646  O   LYS A  37      -6.830   6.267  10.573  1.00  0.00           O  
ATOM    647  CB  LYS A  37      -6.636   7.314  13.654  1.00  0.00           C  
ATOM    648  CG  LYS A  37      -6.876   8.457  14.649  1.00  0.00           C  
ATOM    649  CD  LYS A  37      -6.899   9.832  14.002  1.00  0.00           C  
ATOM    650  CE  LYS A  37      -6.954  10.915  15.075  1.00  0.00           C  
ATOM    651  NZ  LYS A  37      -6.899  12.274  14.504  1.00  0.00           N  
ATOM    652  H   LYS A  37      -8.830   6.187  14.239  1.00  0.00           H  
ATOM    653  HA  LYS A  37      -7.955   7.954  12.079  1.00  0.00           H  
ATOM    654 1HB  LYS A  37      -6.529   6.440  14.265  1.00  0.00           H  
ATOM    655 2HB  LYS A  37      -5.693   7.490  13.139  1.00  0.00           H  
ATOM    656 1HG  LYS A  37      -7.828   8.288  15.154  1.00  0.00           H  
ATOM    657 2HG  LYS A  37      -6.086   8.447  15.396  1.00  0.00           H  
ATOM    658 1HD  LYS A  37      -6.001   9.981  13.392  1.00  0.00           H  
ATOM    659 2HD  LYS A  37      -7.777   9.931  13.368  1.00  0.00           H  
ATOM    660 1HE  LYS A  37      -7.877  10.807  15.642  1.00  0.00           H  
ATOM    661 2HE  LYS A  37      -6.105  10.787  15.747  1.00  0.00           H  
ATOM    662 1HZ  LYS A  37      -6.921  12.952  15.244  1.00  0.00           H  
ATOM    663 2HZ  LYS A  37      -6.015  12.384  13.980  1.00  0.00           H  
ATOM    664 3HZ  LYS A  37      -7.668  12.437  13.887  1.00  0.00           H  
ATOM    665  N   ILE A  38      -7.664   4.705  11.998  1.00  0.00           N  
ATOM    666  CA  ILE A  38      -7.335   3.609  11.113  1.00  0.00           C  
ATOM    667  C   ILE A  38      -8.154   3.792   9.850  1.00  0.00           C  
ATOM    668  O   ILE A  38      -7.609   3.667   8.754  1.00  0.00           O  
ATOM    669  CB  ILE A  38      -7.618   2.201  11.690  1.00  0.00           C  
ATOM    670  CG1 ILE A  38      -6.709   1.895  12.868  1.00  0.00           C  
ATOM    671  CG2 ILE A  38      -7.390   1.178  10.603  1.00  0.00           C  
ATOM    672  CD1 ILE A  38      -7.038   0.645  13.668  1.00  0.00           C  
ATOM    673  H   ILE A  38      -8.063   4.543  12.926  1.00  0.00           H  
ATOM    674  HA  ILE A  38      -6.284   3.674  10.859  1.00  0.00           H  
ATOM    675  HB  ILE A  38      -8.627   2.155  12.032  1.00  0.00           H  
ATOM    676 1HG1 ILE A  38      -5.720   1.813  12.515  1.00  0.00           H  
ATOM    677 2HG1 ILE A  38      -6.770   2.708  13.552  1.00  0.00           H  
ATOM    678 1HG2 ILE A  38      -7.582   0.212  10.965  1.00  0.00           H  
ATOM    679 2HG2 ILE A  38      -8.042   1.370   9.788  1.00  0.00           H  
ATOM    680 3HG2 ILE A  38      -6.381   1.226  10.266  1.00  0.00           H  
ATOM    681 1HD1 ILE A  38      -6.325   0.552  14.479  1.00  0.00           H  
ATOM    682 2HD1 ILE A  38      -8.030   0.709  14.081  1.00  0.00           H  
ATOM    683 3HD1 ILE A  38      -6.967  -0.230  13.057  1.00  0.00           H  
ATOM    684  N   LEU A  39      -9.452   4.106   9.997  1.00  0.00           N  
ATOM    685  CA  LEU A  39     -10.298   4.332   8.842  1.00  0.00           C  
ATOM    686  C   LEU A  39      -9.811   5.495   8.025  1.00  0.00           C  
ATOM    687  O   LEU A  39      -9.691   5.367   6.816  1.00  0.00           O  
ATOM    688  CB  LEU A  39     -11.748   4.567   9.278  1.00  0.00           C  
ATOM    689  CG  LEU A  39     -12.523   3.335   9.731  1.00  0.00           C  
ATOM    690  CD1 LEU A  39     -13.773   3.731  10.436  1.00  0.00           C  
ATOM    691  CD2 LEU A  39     -12.932   2.525   8.457  1.00  0.00           C  
ATOM    692  H   LEU A  39      -9.855   4.160  10.935  1.00  0.00           H  
ATOM    693  HA  LEU A  39     -10.257   3.452   8.225  1.00  0.00           H  
ATOM    694 1HB  LEU A  39     -11.729   5.251  10.121  1.00  0.00           H  
ATOM    695 2HB  LEU A  39     -12.293   5.037   8.458  1.00  0.00           H  
ATOM    696  HG  LEU A  39     -11.919   2.757  10.402  1.00  0.00           H  
ATOM    697 1HD1 LEU A  39     -14.329   2.846  10.739  1.00  0.00           H  
ATOM    698 2HD1 LEU A  39     -13.530   4.326  11.318  1.00  0.00           H  
ATOM    699 3HD1 LEU A  39     -14.340   4.293   9.760  1.00  0.00           H  
ATOM    700 1HD2 LEU A  39     -13.512   1.649   8.740  1.00  0.00           H  
ATOM    701 2HD2 LEU A  39     -13.540   3.156   7.807  1.00  0.00           H  
ATOM    702 3HD2 LEU A  39     -12.056   2.207   7.920  1.00  0.00           H  
ATOM    703  N   ARG A  40      -9.377   6.590   8.626  1.00  0.00           N  
ATOM    704  CA  ARG A  40      -8.912   7.671   7.768  1.00  0.00           C  
ATOM    705  C   ARG A  40      -7.781   7.200   6.835  1.00  0.00           C  
ATOM    706  O   ARG A  40      -7.831   7.424   5.613  1.00  0.00           O  
ATOM    707  CB  ARG A  40      -8.457   8.815   8.647  1.00  0.00           C  
ATOM    708  CG  ARG A  40      -9.608   9.507   9.312  1.00  0.00           C  
ATOM    709  CD  ARG A  40      -9.207  10.570  10.227  1.00  0.00           C  
ATOM    710  NE  ARG A  40     -10.355  11.018  11.022  1.00  0.00           N  
ATOM    711  CZ  ARG A  40     -11.282  11.927  10.661  1.00  0.00           C  
ATOM    712  NH1 ARG A  40     -11.214  12.545   9.492  1.00  0.00           N  
ATOM    713  NH2 ARG A  40     -12.276  12.195  11.499  1.00  0.00           N  
ATOM    714  H   ARG A  40      -9.465   6.711   9.642  1.00  0.00           H  
ATOM    715  HA  ARG A  40      -9.743   8.016   7.161  1.00  0.00           H  
ATOM    716 1HB  ARG A  40      -7.823   8.418   9.437  1.00  0.00           H  
ATOM    717 2HB  ARG A  40      -7.868   9.522   8.102  1.00  0.00           H  
ATOM    718 1HG  ARG A  40     -10.226   9.947   8.538  1.00  0.00           H  
ATOM    719 2HG  ARG A  40     -10.195   8.793   9.858  1.00  0.00           H  
ATOM    720 1HD  ARG A  40      -8.451  10.186  10.912  1.00  0.00           H  
ATOM    721 2HD  ARG A  40      -8.801  11.415   9.677  1.00  0.00           H  
ATOM    722  HE  ARG A  40     -10.478  10.582  11.932  1.00  0.00           H  
ATOM    723 1HH1 ARG A  40     -10.462  12.346   8.854  1.00  0.00           H  
ATOM    724 2HH1 ARG A  40     -11.919  13.225   9.238  1.00  0.00           H  
ATOM    725 1HH2 ARG A  40     -12.334  11.710  12.419  1.00  0.00           H  
ATOM    726 2HH2 ARG A  40     -12.982  12.869  11.252  1.00  0.00           H  
ATOM    727  N   ILE A  41      -6.851   6.412   7.371  1.00  0.00           N  
ATOM    728  CA  ILE A  41      -5.756   5.909   6.550  1.00  0.00           C  
ATOM    729  C   ILE A  41      -6.263   4.891   5.512  1.00  0.00           C  
ATOM    730  O   ILE A  41      -5.845   4.933   4.349  1.00  0.00           O  
ATOM    731  CB  ILE A  41      -4.643   5.302   7.433  1.00  0.00           C  
ATOM    732  CG1 ILE A  41      -4.042   6.406   8.393  1.00  0.00           C  
ATOM    733  CG2 ILE A  41      -3.546   4.689   6.563  1.00  0.00           C  
ATOM    734  CD1 ILE A  41      -3.430   7.661   7.721  1.00  0.00           C  
ATOM    735  H   ILE A  41      -6.876   6.244   8.386  1.00  0.00           H  
ATOM    736  HA  ILE A  41      -5.339   6.735   5.990  1.00  0.00           H  
ATOM    737  HB  ILE A  41      -5.082   4.535   8.069  1.00  0.00           H  
ATOM    738 1HG1 ILE A  41      -4.835   6.738   9.057  1.00  0.00           H  
ATOM    739 2HG1 ILE A  41      -3.268   5.934   8.998  1.00  0.00           H  
ATOM    740 1HG2 ILE A  41      -2.766   4.268   7.185  1.00  0.00           H  
ATOM    741 2HG2 ILE A  41      -3.956   3.916   5.935  1.00  0.00           H  
ATOM    742 3HG2 ILE A  41      -3.138   5.444   5.959  1.00  0.00           H  
ATOM    743 1HD1 ILE A  41      -3.062   8.332   8.495  1.00  0.00           H  
ATOM    744 2HD1 ILE A  41      -2.603   7.381   7.080  1.00  0.00           H  
ATOM    745 3HD1 ILE A  41      -4.173   8.193   7.138  1.00  0.00           H  
ATOM    746  N   LEU A  42      -7.171   3.998   5.906  1.00  0.00           N  
ATOM    747  CA  LEU A  42      -7.714   3.007   4.982  1.00  0.00           C  
ATOM    748  C   LEU A  42      -8.494   3.663   3.837  1.00  0.00           C  
ATOM    749  O   LEU A  42      -8.421   3.209   2.692  1.00  0.00           O  
ATOM    750  CB  LEU A  42      -8.661   2.067   5.738  1.00  0.00           C  
ATOM    751  CG  LEU A  42      -8.055   1.126   6.771  1.00  0.00           C  
ATOM    752  CD1 LEU A  42      -9.165   0.433   7.480  1.00  0.00           C  
ATOM    753  CD2 LEU A  42      -7.192   0.146   6.144  1.00  0.00           C  
ATOM    754  H   LEU A  42      -7.458   3.986   6.892  1.00  0.00           H  
ATOM    755  HA  LEU A  42      -6.888   2.456   4.546  1.00  0.00           H  
ATOM    756 1HB  LEU A  42      -9.371   2.692   6.259  1.00  0.00           H  
ATOM    757 2HB  LEU A  42      -9.212   1.474   5.047  1.00  0.00           H  
ATOM    758  HG  LEU A  42      -7.474   1.683   7.477  1.00  0.00           H  
ATOM    759 1HD1 LEU A  42      -8.736  -0.235   8.216  1.00  0.00           H  
ATOM    760 2HD1 LEU A  42      -9.803   1.157   7.975  1.00  0.00           H  
ATOM    761 3HD1 LEU A  42      -9.749  -0.138   6.766  1.00  0.00           H  
ATOM    762 1HD2 LEU A  42      -6.788  -0.514   6.906  1.00  0.00           H  
ATOM    763 2HD2 LEU A  42      -7.766  -0.421   5.452  1.00  0.00           H  
ATOM    764 3HD2 LEU A  42      -6.379   0.629   5.634  1.00  0.00           H  
ATOM    765  N   ILE A  43      -9.216   4.742   4.133  1.00  0.00           N  
ATOM    766  CA  ILE A  43     -10.001   5.466   3.139  1.00  0.00           C  
ATOM    767  C   ILE A  43      -9.076   6.040   2.106  1.00  0.00           C  
ATOM    768  O   ILE A  43      -9.337   5.941   0.897  1.00  0.00           O  
ATOM    769  CB  ILE A  43     -10.784   6.610   3.806  1.00  0.00           C  
ATOM    770  CG1 ILE A  43     -11.844   6.015   4.683  1.00  0.00           C  
ATOM    771  CG2 ILE A  43     -11.403   7.514   2.737  1.00  0.00           C  
ATOM    772  CD1 ILE A  43     -12.454   6.907   5.673  1.00  0.00           C  
ATOM    773  H   ILE A  43      -9.247   5.037   5.109  1.00  0.00           H  
ATOM    774  HA  ILE A  43     -10.691   4.780   2.655  1.00  0.00           H  
ATOM    775  HB  ILE A  43     -10.114   7.190   4.438  1.00  0.00           H  
ATOM    776 1HG1 ILE A  43     -12.635   5.691   4.037  1.00  0.00           H  
ATOM    777 2HG1 ILE A  43     -11.433   5.167   5.193  1.00  0.00           H  
ATOM    778 1HG2 ILE A  43     -11.948   8.311   3.215  1.00  0.00           H  
ATOM    779 2HG2 ILE A  43     -10.637   7.957   2.105  1.00  0.00           H  
ATOM    780 3HG2 ILE A  43     -12.081   6.922   2.123  1.00  0.00           H  
ATOM    781 1HD1 ILE A  43     -13.201   6.350   6.219  1.00  0.00           H  
ATOM    782 2HD1 ILE A  43     -11.690   7.234   6.347  1.00  0.00           H  
ATOM    783 3HD1 ILE A  43     -12.909   7.758   5.207  1.00  0.00           H  
ATOM    784  N   ALA A  44      -7.999   6.656   2.582  1.00  0.00           N  
ATOM    785  CA  ALA A  44      -7.025   7.222   1.691  1.00  0.00           C  
ATOM    786  C   ALA A  44      -6.417   6.160   0.799  1.00  0.00           C  
ATOM    787  O   ALA A  44      -6.256   6.379  -0.405  1.00  0.00           O  
ATOM    788  CB  ALA A  44      -5.933   7.863   2.498  1.00  0.00           C  
ATOM    789  H   ALA A  44      -7.890   6.754   3.597  1.00  0.00           H  
ATOM    790  HA  ALA A  44      -7.519   7.957   1.062  1.00  0.00           H  
ATOM    791 1HB  ALA A  44      -5.205   8.272   1.823  1.00  0.00           H  
ATOM    792 2HB  ALA A  44      -6.354   8.639   3.131  1.00  0.00           H  
ATOM    793 3HB  ALA A  44      -5.461   7.112   3.122  1.00  0.00           H  
ATOM    794  N   ALA A  45      -6.122   4.987   1.360  1.00  0.00           N  
ATOM    795  CA  ALA A  45      -5.556   3.938   0.544  1.00  0.00           C  
ATOM    796  C   ALA A  45      -6.536   3.465  -0.513  1.00  0.00           C  
ATOM    797  O   ALA A  45      -6.174   3.335  -1.680  1.00  0.00           O  
ATOM    798  CB  ALA A  45      -5.149   2.778   1.415  1.00  0.00           C  
ATOM    799  H   ALA A  45      -6.229   4.860   2.373  1.00  0.00           H  
ATOM    800  HA  ALA A  45      -4.682   4.339   0.039  1.00  0.00           H  
ATOM    801 1HB  ALA A  45      -4.694   1.997   0.812  1.00  0.00           H  
ATOM    802 2HB  ALA A  45      -4.447   3.140   2.150  1.00  0.00           H  
ATOM    803 3HB  ALA A  45      -6.023   2.391   1.917  1.00  0.00           H  
ATOM    804  N   ALA A  46      -7.812   3.329  -0.152  1.00  0.00           N  
ATOM    805  CA  ALA A  46      -8.782   2.841  -1.116  1.00  0.00           C  
ATOM    806  C   ALA A  46      -8.865   3.744  -2.343  1.00  0.00           C  
ATOM    807  O   ALA A  46      -8.917   3.246  -3.479  1.00  0.00           O  
ATOM    808  CB  ALA A  46     -10.128   2.761  -0.455  1.00  0.00           C  
ATOM    809  H   ALA A  46      -8.078   3.465   0.828  1.00  0.00           H  
ATOM    810  HA  ALA A  46      -8.476   1.851  -1.444  1.00  0.00           H  
ATOM    811 1HB  ALA A  46     -10.823   2.404  -1.163  1.00  0.00           H  
ATOM    812 2HB  ALA A  46     -10.083   2.098   0.399  1.00  0.00           H  
ATOM    813 3HB  ALA A  46     -10.415   3.750  -0.126  1.00  0.00           H  
ATOM    814  N   LYS A  47      -8.803   5.062  -2.136  1.00  0.00           N  
ATOM    815  CA  LYS A  47      -8.828   5.981  -3.267  1.00  0.00           C  
ATOM    816  C   LYS A  47      -7.535   5.931  -4.079  1.00  0.00           C  
ATOM    817  O   LYS A  47      -7.569   5.916  -5.313  1.00  0.00           O  
ATOM    818  CB  LYS A  47      -9.051   7.412  -2.817  1.00  0.00           C  
ATOM    819  CG  LYS A  47      -9.125   8.419  -3.980  1.00  0.00           C  
ATOM    820  CD  LYS A  47      -9.352   9.790  -3.447  1.00  0.00           C  
ATOM    821  CE  LYS A  47      -9.345  10.866  -4.513  1.00  0.00           C  
ATOM    822  NZ  LYS A  47      -9.556  12.215  -3.903  1.00  0.00           N  
ATOM    823  H   LYS A  47      -8.814   5.416  -1.169  1.00  0.00           H  
ATOM    824  HA  LYS A  47      -9.651   5.689  -3.920  1.00  0.00           H  
ATOM    825 1HB  LYS A  47      -9.979   7.472  -2.249  1.00  0.00           H  
ATOM    826 2HB  LYS A  47      -8.238   7.712  -2.148  1.00  0.00           H  
ATOM    827 1HG  LYS A  47      -8.190   8.419  -4.540  1.00  0.00           H  
ATOM    828 2HG  LYS A  47      -9.937   8.146  -4.654  1.00  0.00           H  
ATOM    829 1HD  LYS A  47     -10.289   9.832  -2.889  1.00  0.00           H  
ATOM    830 2HD  LYS A  47      -8.541   9.999  -2.767  1.00  0.00           H  
ATOM    831 1HE  LYS A  47      -8.382  10.856  -5.019  1.00  0.00           H  
ATOM    832 2HE  LYS A  47     -10.131  10.676  -5.243  1.00  0.00           H  
ATOM    833 1HZ  LYS A  47      -9.534  12.930  -4.608  1.00  0.00           H  
ATOM    834 2HZ  LYS A  47     -10.447  12.232  -3.431  1.00  0.00           H  
ATOM    835 3HZ  LYS A  47      -8.811  12.392  -3.197  1.00  0.00           H  
ATOM    836  N   ARG A  48      -6.383   5.894  -3.393  1.00  0.00           N  
ATOM    837  CA  ARG A  48      -5.074   5.905  -4.052  1.00  0.00           C  
ATOM    838  C   ARG A  48      -4.873   4.676  -4.931  1.00  0.00           C  
ATOM    839  O   ARG A  48      -4.234   4.743  -5.981  1.00  0.00           O  
ATOM    840  CB  ARG A  48      -3.957   5.996  -3.024  1.00  0.00           C  
ATOM    841  CG  ARG A  48      -3.885   7.321  -2.237  1.00  0.00           C  
ATOM    842  CD  ARG A  48      -3.362   8.449  -3.045  1.00  0.00           C  
ATOM    843  NE  ARG A  48      -3.233   9.668  -2.243  1.00  0.00           N  
ATOM    844  CZ  ARG A  48      -2.903  10.887  -2.721  1.00  0.00           C  
ATOM    845  NH1 ARG A  48      -2.670  11.064  -4.012  1.00  0.00           N  
ATOM    846  NH2 ARG A  48      -2.808  11.909  -1.887  1.00  0.00           N  
ATOM    847  H   ARG A  48      -6.414   5.915  -2.367  1.00  0.00           H  
ATOM    848  HA  ARG A  48      -5.028   6.780  -4.694  1.00  0.00           H  
ATOM    849 1HB  ARG A  48      -4.057   5.181  -2.305  1.00  0.00           H  
ATOM    850 2HB  ARG A  48      -3.019   5.871  -3.530  1.00  0.00           H  
ATOM    851 1HG  ARG A  48      -4.884   7.611  -1.943  1.00  0.00           H  
ATOM    852 2HG  ARG A  48      -3.268   7.199  -1.346  1.00  0.00           H  
ATOM    853 1HD  ARG A  48      -2.380   8.188  -3.441  1.00  0.00           H  
ATOM    854 2HD  ARG A  48      -4.045   8.657  -3.862  1.00  0.00           H  
ATOM    855  HE  ARG A  48      -3.403   9.593  -1.242  1.00  0.00           H  
ATOM    856 1HH1 ARG A  48      -2.737  10.290  -4.654  1.00  0.00           H  
ATOM    857 2HH1 ARG A  48      -2.421  11.979  -4.360  1.00  0.00           H  
ATOM    858 1HH2 ARG A  48      -2.981  11.776  -0.867  1.00  0.00           H  
ATOM    859 2HH2 ARG A  48      -2.561  12.823  -2.227  1.00  0.00           H  
ATOM    860  N   LEU A  49      -5.489   3.578  -4.528  1.00  0.00           N  
ATOM    861  CA  LEU A  49      -5.445   2.301  -5.213  1.00  0.00           C  
ATOM    862  C   LEU A  49      -6.471   2.201  -6.346  1.00  0.00           C  
ATOM    863  O   LEU A  49      -6.577   1.158  -7.008  1.00  0.00           O  
ATOM    864  CB  LEU A  49      -5.691   1.219  -4.177  1.00  0.00           C  
ATOM    865  CG  LEU A  49      -4.621   1.112  -3.095  1.00  0.00           C  
ATOM    866  CD1 LEU A  49      -5.137   0.238  -2.016  1.00  0.00           C  
ATOM    867  CD2 LEU A  49      -3.336   0.518  -3.674  1.00  0.00           C  
ATOM    868  H   LEU A  49      -5.947   3.604  -3.609  1.00  0.00           H  
ATOM    869  HA  LEU A  49      -4.461   2.189  -5.654  1.00  0.00           H  
ATOM    870 1HB  LEU A  49      -6.649   1.422  -3.690  1.00  0.00           H  
ATOM    871 2HB  LEU A  49      -5.748   0.261  -4.682  1.00  0.00           H  
ATOM    872  HG  LEU A  49      -4.404   2.090  -2.687  1.00  0.00           H  
ATOM    873 1HD1 LEU A  49      -4.402   0.190  -1.261  1.00  0.00           H  
ATOM    874 2HD1 LEU A  49      -6.045   0.669  -1.600  1.00  0.00           H  
ATOM    875 3HD1 LEU A  49      -5.347  -0.752  -2.403  1.00  0.00           H  
ATOM    876 1HD2 LEU A  49      -2.593   0.439  -2.887  1.00  0.00           H  
ATOM    877 2HD2 LEU A  49      -3.553  -0.465  -4.074  1.00  0.00           H  
ATOM    878 3HD2 LEU A  49      -2.943   1.148  -4.460  1.00  0.00           H  
ATOM    879  N   GLY A  50      -7.244   3.260  -6.580  1.00  0.00           N  
ATOM    880  CA  GLY A  50      -8.206   3.234  -7.661  1.00  0.00           C  
ATOM    881  C   GLY A  50      -9.601   2.720  -7.337  1.00  0.00           C  
ATOM    882  O   GLY A  50     -10.322   2.331  -8.258  1.00  0.00           O  
ATOM    883  H   GLY A  50      -7.150   4.118  -6.029  1.00  0.00           H  
ATOM    884 1HA  GLY A  50      -8.296   4.250  -8.046  1.00  0.00           H  
ATOM    885 2HA  GLY A  50      -7.794   2.645  -8.477  1.00  0.00           H  
ATOM    886  N   ASP A  51     -10.016   2.695  -6.064  1.00  0.00           N  
ATOM    887  CA  ASP A  51     -11.361   2.223  -5.779  1.00  0.00           C  
ATOM    888  C   ASP A  51     -12.162   3.170  -4.878  1.00  0.00           C  
ATOM    889  O   ASP A  51     -12.137   3.044  -3.645  1.00  0.00           O  
ATOM    890  CB  ASP A  51     -11.316   0.846  -5.149  1.00  0.00           C  
ATOM    891  CG  ASP A  51     -12.688   0.266  -4.921  1.00  0.00           C  
ATOM    892  OD1 ASP A  51     -13.666   0.985  -5.065  1.00  0.00           O  
ATOM    893  OD2 ASP A  51     -12.785  -0.883  -4.561  1.00  0.00           O  
ATOM    894  H   ASP A  51      -9.424   2.995  -5.283  1.00  0.00           H  
ATOM    895  HA  ASP A  51     -11.888   2.097  -6.718  1.00  0.00           H  
ATOM    896 1HB  ASP A  51     -10.784   0.188  -5.825  1.00  0.00           H  
ATOM    897 2HB  ASP A  51     -10.768   0.893  -4.211  1.00  0.00           H  
ATOM    898  N   PRO A  52     -12.883   4.142  -5.480  1.00  0.00           N  
ATOM    899  CA  PRO A  52     -13.730   5.115  -4.830  1.00  0.00           C  
ATOM    900  C   PRO A  52     -14.903   4.470  -4.091  1.00  0.00           C  
ATOM    901  O   PRO A  52     -15.514   5.125  -3.247  1.00  0.00           O  
ATOM    902  CB  PRO A  52     -14.247   5.969  -5.998  1.00  0.00           C  
ATOM    903  CG  PRO A  52     -13.239   5.784  -7.093  1.00  0.00           C  
ATOM    904  CD  PRO A  52     -12.771   4.362  -6.948  1.00  0.00           C  
ATOM    905  HA  PRO A  52     -13.117   5.721  -4.151  1.00  0.00           H  
ATOM    906 1HB  PRO A  52     -15.256   5.632  -6.288  1.00  0.00           H  
ATOM    907 2HB  PRO A  52     -14.343   7.019  -5.681  1.00  0.00           H  
ATOM    908 1HG  PRO A  52     -13.701   5.979  -8.074  1.00  0.00           H  
ATOM    909 2HG  PRO A  52     -12.418   6.511  -6.980  1.00  0.00           H  
ATOM    910 1HD  PRO A  52     -13.422   3.670  -7.507  1.00  0.00           H  
ATOM    911 2HD  PRO A  52     -11.747   4.338  -7.290  1.00  0.00           H  
ATOM    912  N   GLU A  53     -15.261   3.216  -4.429  1.00  0.00           N  
ATOM    913  CA  GLU A  53     -16.380   2.582  -3.752  1.00  0.00           C  
ATOM    914  C   GLU A  53     -15.874   2.099  -2.429  1.00  0.00           C  
ATOM    915  O   GLU A  53     -16.522   2.294  -1.405  1.00  0.00           O  
ATOM    916  CB  GLU A  53     -16.989   1.448  -4.566  1.00  0.00           C  
ATOM    917  CG  GLU A  53     -18.200   0.784  -3.901  1.00  0.00           C  
ATOM    918  CD  GLU A  53     -18.904  -0.164  -4.822  1.00  0.00           C  
ATOM    919  OE1 GLU A  53     -18.580  -0.165  -5.990  1.00  0.00           O  
ATOM    920  OE2 GLU A  53     -19.761  -0.901  -4.367  1.00  0.00           O  
ATOM    921  H   GLU A  53     -14.717   2.643  -5.085  1.00  0.00           H  
ATOM    922  HA  GLU A  53     -17.156   3.325  -3.576  1.00  0.00           H  
ATOM    923 1HB  GLU A  53     -17.295   1.826  -5.540  1.00  0.00           H  
ATOM    924 2HB  GLU A  53     -16.234   0.677  -4.735  1.00  0.00           H  
ATOM    925 1HG  GLU A  53     -17.863   0.233  -3.021  1.00  0.00           H  
ATOM    926 2HG  GLU A  53     -18.894   1.555  -3.568  1.00  0.00           H  
ATOM    927  N   ALA A  54     -14.683   1.508  -2.440  1.00  0.00           N  
ATOM    928  CA  ALA A  54     -14.084   1.057  -1.198  1.00  0.00           C  
ATOM    929  C   ALA A  54     -13.869   2.277  -0.316  1.00  0.00           C  
ATOM    930  O   ALA A  54     -14.104   2.222   0.896  1.00  0.00           O  
ATOM    931  CB  ALA A  54     -12.793   0.315  -1.464  1.00  0.00           C  
ATOM    932  H   ALA A  54     -14.235   1.341  -3.353  1.00  0.00           H  
ATOM    933  HA  ALA A  54     -14.779   0.399  -0.691  1.00  0.00           H  
ATOM    934 1HB  ALA A  54     -12.347  -0.012  -0.533  1.00  0.00           H  
ATOM    935 2HB  ALA A  54     -13.011  -0.544  -2.087  1.00  0.00           H  
ATOM    936 3HB  ALA A  54     -12.115   0.951  -1.989  1.00  0.00           H  
ATOM    937  N   SER A  55     -13.496   3.408  -0.936  1.00  0.00           N  
ATOM    938  CA  SER A  55     -13.275   4.637  -0.189  1.00  0.00           C  
ATOM    939  C   SER A  55     -14.582   5.063   0.468  1.00  0.00           C  
ATOM    940  O   SER A  55     -14.596   5.337   1.669  1.00  0.00           O  
ATOM    941  CB  SER A  55     -12.769   5.736  -1.104  1.00  0.00           C  
ATOM    942  OG  SER A  55     -12.493   6.916  -0.394  1.00  0.00           O  
ATOM    943  H   SER A  55     -13.298   3.382  -1.942  1.00  0.00           H  
ATOM    944  HA  SER A  55     -12.540   4.454   0.595  1.00  0.00           H  
ATOM    945 1HB  SER A  55     -11.878   5.399  -1.637  1.00  0.00           H  
ATOM    946 2HB  SER A  55     -13.527   5.944  -1.838  1.00  0.00           H  
ATOM    947  HG  SER A  55     -11.592   6.791  -0.040  1.00  0.00           H  
ATOM    948  N   GLU A  56     -15.699   5.030  -0.278  1.00  0.00           N  
ATOM    949  CA  GLU A  56     -16.999   5.407   0.272  1.00  0.00           C  
ATOM    950  C   GLU A  56     -17.461   4.454   1.366  1.00  0.00           C  
ATOM    951  O   GLU A  56     -17.989   4.891   2.390  1.00  0.00           O  
ATOM    952  CB  GLU A  56     -18.052   5.455  -0.840  1.00  0.00           C  
ATOM    953  CG  GLU A  56     -19.496   5.772  -0.389  1.00  0.00           C  
ATOM    954  CD  GLU A  56     -19.701   7.135   0.227  1.00  0.00           C  
ATOM    955  OE1 GLU A  56     -18.849   7.981   0.081  1.00  0.00           O  
ATOM    956  OE2 GLU A  56     -20.748   7.332   0.826  1.00  0.00           O  
ATOM    957  H   GLU A  56     -15.631   4.820  -1.280  1.00  0.00           H  
ATOM    958  HA  GLU A  56     -16.911   6.403   0.695  1.00  0.00           H  
ATOM    959 1HB  GLU A  56     -17.757   6.198  -1.580  1.00  0.00           H  
ATOM    960 2HB  GLU A  56     -18.073   4.490  -1.347  1.00  0.00           H  
ATOM    961 1HG  GLU A  56     -20.148   5.686  -1.256  1.00  0.00           H  
ATOM    962 2HG  GLU A  56     -19.803   5.013   0.323  1.00  0.00           H  
ATOM    963  N   LEU A  57     -17.238   3.159   1.199  1.00  0.00           N  
ATOM    964  CA  LEU A  57     -17.695   2.232   2.214  1.00  0.00           C  
ATOM    965  C   LEU A  57     -16.963   2.485   3.538  1.00  0.00           C  
ATOM    966  O   LEU A  57     -17.592   2.496   4.610  1.00  0.00           O  
ATOM    967  CB  LEU A  57     -17.448   0.804   1.723  1.00  0.00           C  
ATOM    968  CG  LEU A  57     -18.273   0.289   0.543  1.00  0.00           C  
ATOM    969  CD1 LEU A  57     -17.666  -1.043   0.087  1.00  0.00           C  
ATOM    970  CD2 LEU A  57     -19.730   0.095   0.969  1.00  0.00           C  
ATOM    971  H   LEU A  57     -16.814   2.826   0.328  1.00  0.00           H  
ATOM    972  HA  LEU A  57     -18.753   2.395   2.380  1.00  0.00           H  
ATOM    973 1HB  LEU A  57     -16.388   0.693   1.482  1.00  0.00           H  
ATOM    974 2HB  LEU A  57     -17.690   0.158   2.507  1.00  0.00           H  
ATOM    975  HG  LEU A  57     -18.235   0.992  -0.283  1.00  0.00           H  
ATOM    976 1HD1 LEU A  57     -18.237  -1.433  -0.758  1.00  0.00           H  
ATOM    977 2HD1 LEU A  57     -16.640  -0.892  -0.219  1.00  0.00           H  
ATOM    978 3HD1 LEU A  57     -17.693  -1.753   0.904  1.00  0.00           H  
ATOM    979 1HD2 LEU A  57     -20.298  -0.289   0.121  1.00  0.00           H  
ATOM    980 2HD2 LEU A  57     -19.778  -0.618   1.793  1.00  0.00           H  
ATOM    981 3HD2 LEU A  57     -20.160   1.041   1.284  1.00  0.00           H  
ATOM    982  N   LEU A  58     -15.662   2.767   3.447  1.00  0.00           N  
ATOM    983  CA  LEU A  58     -14.843   3.081   4.602  1.00  0.00           C  
ATOM    984  C   LEU A  58     -15.246   4.443   5.195  1.00  0.00           C  
ATOM    985  O   LEU A  58     -15.247   4.605   6.417  1.00  0.00           O  
ATOM    986  CB  LEU A  58     -13.381   3.059   4.178  1.00  0.00           C  
ATOM    987  CG  LEU A  58     -12.753   1.712   3.816  1.00  0.00           C  
ATOM    988  CD1 LEU A  58     -11.484   1.973   3.134  1.00  0.00           C  
ATOM    989  CD2 LEU A  58     -12.454   0.914   5.088  1.00  0.00           C  
ATOM    990  H   LEU A  58     -15.209   2.707   2.526  1.00  0.00           H  
ATOM    991  HA  LEU A  58     -15.010   2.322   5.359  1.00  0.00           H  
ATOM    992 1HB  LEU A  58     -13.273   3.699   3.308  1.00  0.00           H  
ATOM    993 2HB  LEU A  58     -12.806   3.445   4.994  1.00  0.00           H  
ATOM    994  HG  LEU A  58     -13.402   1.160   3.147  1.00  0.00           H  
ATOM    995 1HD1 LEU A  58     -11.007   1.060   2.871  1.00  0.00           H  
ATOM    996 2HD1 LEU A  58     -11.669   2.552   2.233  1.00  0.00           H  
ATOM    997 3HD1 LEU A  58     -10.874   2.521   3.792  1.00  0.00           H  
ATOM    998 1HD2 LEU A  58     -11.984  -0.015   4.815  1.00  0.00           H  
ATOM    999 2HD2 LEU A  58     -11.780   1.486   5.715  1.00  0.00           H  
ATOM   1000 3HD2 LEU A  58     -13.361   0.708   5.641  1.00  0.00           H  
ATOM   1001  N   ARG A  59     -15.609   5.417   4.340  1.00  0.00           N  
ATOM   1002  CA  ARG A  59     -16.067   6.729   4.805  1.00  0.00           C  
ATOM   1003  C   ARG A  59     -17.362   6.595   5.591  1.00  0.00           C  
ATOM   1004  O   ARG A  59     -17.562   7.314   6.572  1.00  0.00           O  
ATOM   1005  CB  ARG A  59     -16.262   7.691   3.646  1.00  0.00           C  
ATOM   1006  CG  ARG A  59     -14.976   8.190   3.034  1.00  0.00           C  
ATOM   1007  CD  ARG A  59     -15.190   8.993   1.809  1.00  0.00           C  
ATOM   1008  NE  ARG A  59     -13.918   9.361   1.182  1.00  0.00           N  
ATOM   1009  CZ  ARG A  59     -13.169  10.446   1.499  1.00  0.00           C  
ATOM   1010  NH1 ARG A  59     -13.561  11.293   2.435  1.00  0.00           N  
ATOM   1011  NH2 ARG A  59     -12.029  10.666   0.869  1.00  0.00           N  
ATOM   1012  H   ARG A  59     -15.509   5.250   3.334  1.00  0.00           H  
ATOM   1013  HA  ARG A  59     -15.312   7.149   5.459  1.00  0.00           H  
ATOM   1014 1HB  ARG A  59     -16.842   7.210   2.870  1.00  0.00           H  
ATOM   1015 2HB  ARG A  59     -16.828   8.557   3.984  1.00  0.00           H  
ATOM   1016 1HG  ARG A  59     -14.487   8.830   3.759  1.00  0.00           H  
ATOM   1017 2HG  ARG A  59     -14.333   7.371   2.814  1.00  0.00           H  
ATOM   1018 1HD  ARG A  59     -15.755   8.400   1.091  1.00  0.00           H  
ATOM   1019 2HD  ARG A  59     -15.747   9.894   2.039  1.00  0.00           H  
ATOM   1020  HE  ARG A  59     -13.549   8.725   0.461  1.00  0.00           H  
ATOM   1021 1HH1 ARG A  59     -14.427  11.146   2.928  1.00  0.00           H  
ATOM   1022 2HH1 ARG A  59     -12.984  12.098   2.659  1.00  0.00           H  
ATOM   1023 1HH2 ARG A  59     -11.705  10.033   0.146  1.00  0.00           H  
ATOM   1024 2HH2 ARG A  59     -11.463  11.478   1.102  1.00  0.00           H  
ATOM   1025  N   ARG A  60     -18.244   5.682   5.178  1.00  0.00           N  
ATOM   1026  CA  ARG A  60     -19.486   5.488   5.910  1.00  0.00           C  
ATOM   1027  C   ARG A  60     -19.156   4.951   7.301  1.00  0.00           C  
ATOM   1028  O   ARG A  60     -19.751   5.377   8.297  1.00  0.00           O  
ATOM   1029  CB  ARG A  60     -20.401   4.537   5.158  1.00  0.00           C  
ATOM   1030  CG  ARG A  60     -20.973   5.127   3.867  1.00  0.00           C  
ATOM   1031  CD  ARG A  60     -21.749   4.139   3.085  1.00  0.00           C  
ATOM   1032  NE  ARG A  60     -22.188   4.686   1.801  1.00  0.00           N  
ATOM   1033  CZ  ARG A  60     -22.882   3.997   0.868  1.00  0.00           C  
ATOM   1034  NH1 ARG A  60     -23.232   2.739   1.085  1.00  0.00           N  
ATOM   1035  NH2 ARG A  60     -23.214   4.586  -0.271  1.00  0.00           N  
ATOM   1036  H   ARG A  60     -18.056   5.174   4.305  1.00  0.00           H  
ATOM   1037  HA  ARG A  60     -19.989   6.449   6.010  1.00  0.00           H  
ATOM   1038 1HB  ARG A  60     -19.852   3.637   4.893  1.00  0.00           H  
ATOM   1039 2HB  ARG A  60     -21.231   4.242   5.798  1.00  0.00           H  
ATOM   1040 1HG  ARG A  60     -21.643   5.946   4.121  1.00  0.00           H  
ATOM   1041 2HG  ARG A  60     -20.178   5.511   3.240  1.00  0.00           H  
ATOM   1042 1HD  ARG A  60     -21.116   3.273   2.889  1.00  0.00           H  
ATOM   1043 2HD  ARG A  60     -22.625   3.838   3.653  1.00  0.00           H  
ATOM   1044  HE  ARG A  60     -21.906   5.662   1.569  1.00  0.00           H  
ATOM   1045 1HH1 ARG A  60     -22.985   2.284   1.951  1.00  0.00           H  
ATOM   1046 2HH1 ARG A  60     -23.751   2.230   0.384  1.00  0.00           H  
ATOM   1047 1HH2 ARG A  60     -22.959   5.556  -0.441  1.00  0.00           H  
ATOM   1048 2HH2 ARG A  60     -23.731   4.078  -0.972  1.00  0.00           H  
ATOM   1049  N   ALA A  61     -18.186   4.032   7.387  1.00  0.00           N  
ATOM   1050  CA  ALA A  61     -17.751   3.530   8.685  1.00  0.00           C  
ATOM   1051  C   ALA A  61     -17.141   4.660   9.520  1.00  0.00           C  
ATOM   1052  O   ALA A  61     -17.355   4.726  10.729  1.00  0.00           O  
ATOM   1053  CB  ALA A  61     -16.754   2.412   8.511  1.00  0.00           C  
ATOM   1054  H   ALA A  61     -17.783   3.656   6.517  1.00  0.00           H  
ATOM   1055  HA  ALA A  61     -18.617   3.153   9.221  1.00  0.00           H  
ATOM   1056 1HB  ALA A  61     -16.440   2.056   9.471  1.00  0.00           H  
ATOM   1057 2HB  ALA A  61     -17.219   1.619   7.958  1.00  0.00           H  
ATOM   1058 3HB  ALA A  61     -15.896   2.775   7.973  1.00  0.00           H  
ATOM   1059  N   LEU A  62     -16.413   5.578   8.878  1.00  0.00           N  
ATOM   1060  CA  LEU A  62     -15.784   6.674   9.614  1.00  0.00           C  
ATOM   1061  C   LEU A  62     -16.829   7.601  10.204  1.00  0.00           C  
ATOM   1062  O   LEU A  62     -16.679   8.071  11.331  1.00  0.00           O  
ATOM   1063  CB  LEU A  62     -14.844   7.476   8.701  1.00  0.00           C  
ATOM   1064  CG  LEU A  62     -14.037   8.654   9.349  1.00  0.00           C  
ATOM   1065  CD1 LEU A  62     -13.110   8.128  10.450  1.00  0.00           C  
ATOM   1066  CD2 LEU A  62     -13.228   9.357   8.279  1.00  0.00           C  
ATOM   1067  H   LEU A  62     -16.217   5.442   7.883  1.00  0.00           H  
ATOM   1068  HA  LEU A  62     -15.218   6.251  10.434  1.00  0.00           H  
ATOM   1069 1HB  LEU A  62     -14.134   6.781   8.276  1.00  0.00           H  
ATOM   1070 2HB  LEU A  62     -15.434   7.894   7.892  1.00  0.00           H  
ATOM   1071  HG  LEU A  62     -14.733   9.362   9.799  1.00  0.00           H  
ATOM   1072 1HD1 LEU A  62     -12.562   8.960  10.887  1.00  0.00           H  
ATOM   1073 2HD1 LEU A  62     -13.676   7.638  11.234  1.00  0.00           H  
ATOM   1074 3HD1 LEU A  62     -12.403   7.428  10.026  1.00  0.00           H  
ATOM   1075 1HD2 LEU A  62     -12.688  10.179   8.725  1.00  0.00           H  
ATOM   1076 2HD2 LEU A  62     -12.531   8.668   7.850  1.00  0.00           H  
ATOM   1077 3HD2 LEU A  62     -13.895   9.739   7.506  1.00  0.00           H  
ATOM   1078  N   LYS A  63     -17.876   7.890   9.431  1.00  0.00           N  
ATOM   1079  CA  LYS A  63     -18.962   8.750   9.884  1.00  0.00           C  
ATOM   1080  C   LYS A  63     -19.735   8.111  11.040  1.00  0.00           C  
ATOM   1081  O   LYS A  63     -20.183   8.805  11.955  1.00  0.00           O  
ATOM   1082  CB  LYS A  63     -19.902   9.070   8.721  1.00  0.00           C  
ATOM   1083  CG  LYS A  63     -19.297  10.013   7.676  1.00  0.00           C  
ATOM   1084  CD  LYS A  63     -20.251  10.256   6.510  1.00  0.00           C  
ATOM   1085  CE  LYS A  63     -19.625  11.177   5.467  1.00  0.00           C  
ATOM   1086  NZ  LYS A  63     -20.530  11.397   4.301  1.00  0.00           N  
ATOM   1087  H   LYS A  63     -17.886   7.522   8.476  1.00  0.00           H  
ATOM   1088  HA  LYS A  63     -18.531   9.681  10.247  1.00  0.00           H  
ATOM   1089 1HB  LYS A  63     -20.173   8.141   8.215  1.00  0.00           H  
ATOM   1090 2HB  LYS A  63     -20.817   9.518   9.103  1.00  0.00           H  
ATOM   1091 1HG  LYS A  63     -19.067  10.966   8.151  1.00  0.00           H  
ATOM   1092 2HG  LYS A  63     -18.370   9.588   7.301  1.00  0.00           H  
ATOM   1093 1HD  LYS A  63     -20.488   9.299   6.039  1.00  0.00           H  
ATOM   1094 2HD  LYS A  63     -21.173  10.703   6.875  1.00  0.00           H  
ATOM   1095 1HE  LYS A  63     -19.403  12.137   5.928  1.00  0.00           H  
ATOM   1096 2HE  LYS A  63     -18.694  10.730   5.111  1.00  0.00           H  
ATOM   1097 1HZ  LYS A  63     -20.080  12.011   3.635  1.00  0.00           H  
ATOM   1098 2HZ  LYS A  63     -20.733  10.510   3.855  1.00  0.00           H  
ATOM   1099 3HZ  LYS A  63     -21.392  11.820   4.615  1.00  0.00           H  
ATOM   1100  N   ARG A  64     -19.894   6.783  10.996  1.00  0.00           N  
ATOM   1101  CA  ARG A  64     -20.618   6.056  12.034  1.00  0.00           C  
ATOM   1102  C   ARG A  64     -19.797   5.714  13.291  1.00  0.00           C  
ATOM   1103  O   ARG A  64     -20.388   5.477  14.349  1.00  0.00           O  
ATOM   1104  CB  ARG A  64     -21.172   4.765  11.467  1.00  0.00           C  
ATOM   1105  CG  ARG A  64     -22.248   4.940  10.413  1.00  0.00           C  
ATOM   1106  CD  ARG A  64     -22.659   3.643   9.850  1.00  0.00           C  
ATOM   1107  NE  ARG A  64     -21.586   3.002   9.087  1.00  0.00           N  
ATOM   1108  CZ  ARG A  64     -21.607   1.710   8.684  1.00  0.00           C  
ATOM   1109  NH1 ARG A  64     -22.644   0.948   8.975  1.00  0.00           N  
ATOM   1110  NH2 ARG A  64     -20.601   1.186   8.007  1.00  0.00           N  
ATOM   1111  H   ARG A  64     -19.550   6.281  10.171  1.00  0.00           H  
ATOM   1112  HA  ARG A  64     -21.456   6.678  12.344  1.00  0.00           H  
ATOM   1113 1HB  ARG A  64     -20.353   4.207  11.016  1.00  0.00           H  
ATOM   1114 2HB  ARG A  64     -21.579   4.155  12.271  1.00  0.00           H  
ATOM   1115 1HG  ARG A  64     -23.120   5.409  10.865  1.00  0.00           H  
ATOM   1116 2HG  ARG A  64     -21.880   5.569   9.607  1.00  0.00           H  
ATOM   1117 1HD  ARG A  64     -22.942   2.984  10.669  1.00  0.00           H  
ATOM   1118 2HD  ARG A  64     -23.510   3.794   9.187  1.00  0.00           H  
ATOM   1119  HE  ARG A  64     -20.777   3.579   8.837  1.00  0.00           H  
ATOM   1120 1HH1 ARG A  64     -23.424   1.324   9.493  1.00  0.00           H  
ATOM   1121 2HH1 ARG A  64     -22.664  -0.018   8.679  1.00  0.00           H  
ATOM   1122 1HH2 ARG A  64     -19.777   1.738   7.780  1.00  0.00           H  
ATOM   1123 2HH2 ARG A  64     -20.655   0.214   7.733  1.00  0.00           H  
ATOM   1124  N   LYS A  65     -18.467   5.672  13.175  1.00  0.00           N  
ATOM   1125  CA  LYS A  65     -17.577   5.338  14.279  1.00  0.00           C  
ATOM   1126  C   LYS A  65     -17.572   6.350  15.437  1.00  0.00           C  
ATOM   1127  O   LYS A  65     -17.116   6.018  16.542  1.00  0.00           O  
ATOM   1128  OXT LYS A  65     -17.863   7.528  15.244  1.00  0.00           O  
ATOM   1129  CB  LYS A  65     -16.139   5.137  13.749  1.00  0.00           C  
ATOM   1130  CG  LYS A  65     -15.097   4.930  14.844  1.00  0.00           C  
ATOM   1131  CD  LYS A  65     -15.247   3.607  15.590  1.00  0.00           C  
ATOM   1132  CE  LYS A  65     -14.593   3.734  16.941  1.00  0.00           C  
ATOM   1133  NZ  LYS A  65     -15.493   4.542  17.865  1.00  0.00           N  
ATOM   1134  H   LYS A  65     -18.039   5.815  12.258  1.00  0.00           H  
ATOM   1135  HA  LYS A  65     -17.929   4.392  14.680  1.00  0.00           H  
ATOM   1136 1HB  LYS A  65     -16.110   4.281  13.076  1.00  0.00           H  
ATOM   1137 2HB  LYS A  65     -15.847   6.014  13.163  1.00  0.00           H  
ATOM   1138 1HG  LYS A  65     -14.132   4.888  14.339  1.00  0.00           H  
ATOM   1139 2HG  LYS A  65     -15.055   5.775  15.515  1.00  0.00           H  
ATOM   1140 1HD  LYS A  65     -16.288   3.355  15.742  1.00  0.00           H  
ATOM   1141 2HD  LYS A  65     -14.774   2.807  15.024  1.00  0.00           H  
ATOM   1142 1HE  LYS A  65     -14.412   2.752  17.373  1.00  0.00           H  
ATOM   1143 2HE  LYS A  65     -13.642   4.257  16.832  1.00  0.00           H  
ATOM   1144 1HZ  LYS A  65     -15.067   4.656  18.769  1.00  0.00           H  
ATOM   1145 2HZ  LYS A  65     -15.688   5.475  17.453  1.00  0.00           H  
ATOM   1146 3HZ  LYS A  65     -16.376   4.071  17.970  1.00  0.00           H  
TER                                                                             
ATOM   1148  N   GLY B  66      -2.214  24.960  16.416  1.00  0.00           N  
ATOM   1149  CA  GLY B  66      -1.098  24.019  16.311  1.00  0.00           C  
ATOM   1150  C   GLY B  66      -0.817  23.666  14.868  1.00  0.00           C  
ATOM   1151  O   GLY B  66      -0.900  24.513  13.981  1.00  0.00           O  
ATOM   1152 1H   GLY B  66      -2.378  25.176  17.378  1.00  0.00           H  
ATOM   1153 2H   GLY B  66      -1.991  25.799  15.920  1.00  0.00           H  
ATOM   1154 3H   GLY B  66      -3.035  24.549  16.023  1.00  0.00           H  
ATOM   1155 1HA  GLY B  66      -0.213  24.450  16.754  1.00  0.00           H  
ATOM   1156 2HA  GLY B  66      -1.330  23.113  16.870  1.00  0.00           H  
ATOM   1157  N   PHE B  67      -0.452  22.426  14.618  1.00  0.00           N  
ATOM   1158  CA  PHE B  67      -0.154  22.077  13.247  1.00  0.00           C  
ATOM   1159  C   PHE B  67      -1.435  22.224  12.462  1.00  0.00           C  
ATOM   1160  O   PHE B  67      -2.519  21.918  12.960  1.00  0.00           O  
ATOM   1161  CB  PHE B  67       0.411  20.663  13.130  1.00  0.00           C  
ATOM   1162  CG  PHE B  67       1.834  20.577  13.584  1.00  0.00           C  
ATOM   1163  CD1 PHE B  67       2.165  20.144  14.862  1.00  0.00           C  
ATOM   1164  CD2 PHE B  67       2.848  20.935  12.725  1.00  0.00           C  
ATOM   1165  CE1 PHE B  67       3.476  20.071  15.255  1.00  0.00           C  
ATOM   1166  CE2 PHE B  67       4.155  20.865  13.121  1.00  0.00           C  
ATOM   1167  CZ  PHE B  67       4.467  20.432  14.394  1.00  0.00           C  
ATOM   1168  H   PHE B  67      -0.386  21.739  15.354  1.00  0.00           H  
ATOM   1169  HA  PHE B  67       0.578  22.778  12.851  1.00  0.00           H  
ATOM   1170 1HB  PHE B  67      -0.186  19.976  13.723  1.00  0.00           H  
ATOM   1171 2HB  PHE B  67       0.357  20.338  12.089  1.00  0.00           H  
ATOM   1172  HD1 PHE B  67       1.376  19.853  15.554  1.00  0.00           H  
ATOM   1173  HD2 PHE B  67       2.598  21.279  11.722  1.00  0.00           H  
ATOM   1174  HE1 PHE B  67       3.725  19.725  16.255  1.00  0.00           H  
ATOM   1175  HE2 PHE B  67       4.943  21.153  12.428  1.00  0.00           H  
ATOM   1176  HZ  PHE B  67       5.500  20.373  14.708  1.00  0.00           H  
ATOM   1177  N   LEU B  68      -1.315  22.709  11.250  1.00  0.00           N  
ATOM   1178  CA  LEU B  68      -2.491  22.909  10.450  1.00  0.00           C  
ATOM   1179  C   LEU B  68      -3.142  21.562  10.145  1.00  0.00           C  
ATOM   1180  O   LEU B  68      -2.454  20.665   9.642  1.00  0.00           O  
ATOM   1181  CB  LEU B  68      -2.073  23.627   9.173  1.00  0.00           C  
ATOM   1182  CG  LEU B  68      -1.637  25.076   9.445  1.00  0.00           C  
ATOM   1183  CD1 LEU B  68      -0.828  25.637   8.263  1.00  0.00           C  
ATOM   1184  CD2 LEU B  68      -2.890  25.907   9.735  1.00  0.00           C  
ATOM   1185  H   LEU B  68      -0.387  22.951  10.908  1.00  0.00           H  
ATOM   1186  HA  LEU B  68      -3.143  23.573  10.990  1.00  0.00           H  
ATOM   1187 1HB  LEU B  68      -1.231  23.097   8.721  1.00  0.00           H  
ATOM   1188 2HB  LEU B  68      -2.907  23.630   8.471  1.00  0.00           H  
ATOM   1189  HG  LEU B  68      -0.981  25.096  10.323  1.00  0.00           H  
ATOM   1190 1HD1 LEU B  68      -0.523  26.646   8.505  1.00  0.00           H  
ATOM   1191 2HD1 LEU B  68       0.047  25.035   8.094  1.00  0.00           H  
ATOM   1192 3HD1 LEU B  68      -1.438  25.646   7.360  1.00  0.00           H  
ATOM   1193 1HD2 LEU B  68      -2.606  26.913   9.941  1.00  0.00           H  
ATOM   1194 2HD2 LEU B  68      -3.551  25.895   8.867  1.00  0.00           H  
ATOM   1195 3HD2 LEU B  68      -3.416  25.491  10.601  1.00  0.00           H  
ATOM   1196  N   PRO B  69      -4.451  21.390  10.419  1.00  0.00           N  
ATOM   1197  CA  PRO B  69      -5.212  20.186  10.146  1.00  0.00           C  
ATOM   1198  C   PRO B  69      -5.144  19.847   8.681  1.00  0.00           C  
ATOM   1199  O   PRO B  69      -5.168  20.737   7.832  1.00  0.00           O  
ATOM   1200  CB  PRO B  69      -6.641  20.582  10.543  1.00  0.00           C  
ATOM   1201  CG  PRO B  69      -6.463  21.671  11.566  1.00  0.00           C  
ATOM   1202  CD  PRO B  69      -5.239  22.439  11.117  1.00  0.00           C  
ATOM   1203  HA  PRO B  69      -4.817  19.357  10.750  1.00  0.00           H  
ATOM   1204 1HB  PRO B  69      -7.198  20.917   9.653  1.00  0.00           H  
ATOM   1205 2HB  PRO B  69      -7.174  19.706  10.940  1.00  0.00           H  
ATOM   1206 1HG  PRO B  69      -7.364  22.301  11.608  1.00  0.00           H  
ATOM   1207 2HG  PRO B  69      -6.335  21.233  12.567  1.00  0.00           H  
ATOM   1208 1HD  PRO B  69      -5.497  23.266  10.436  1.00  0.00           H  
ATOM   1209 2HD  PRO B  69      -4.745  22.772  12.045  1.00  0.00           H  
ATOM   1210  N   ASN B  70      -5.069  18.558   8.384  1.00  0.00           N  
ATOM   1211  CA  ASN B  70      -5.018  18.127   7.003  1.00  0.00           C  
ATOM   1212  C   ASN B  70      -5.735  16.787   6.798  1.00  0.00           C  
ATOM   1213  O   ASN B  70      -5.890  15.989   7.724  1.00  0.00           O  
ATOM   1214  CB  ASN B  70      -3.563  18.125   6.586  1.00  0.00           C  
ATOM   1215  CG  ASN B  70      -2.708  17.210   7.443  1.00  0.00           C  
ATOM   1216  OD1 ASN B  70      -2.508  16.035   7.130  1.00  0.00           O  
ATOM   1217  ND2 ASN B  70      -2.205  17.741   8.552  1.00  0.00           N  
ATOM   1218  H   ASN B  70      -5.048  17.872   9.123  1.00  0.00           H  
ATOM   1219  HA  ASN B  70      -5.577  18.851   6.408  1.00  0.00           H  
ATOM   1220 1HB  ASN B  70      -3.487  17.800   5.554  1.00  0.00           H  
ATOM   1221 2HB  ASN B  70      -3.163  19.139   6.642  1.00  0.00           H  
ATOM   1222 1HD2 ASN B  70      -1.637  17.187   9.161  1.00  0.00           H  
ATOM   1223 2HD2 ASN B  70      -2.391  18.724   8.807  1.00  0.00           H  
ATOM   1224  N   ASP B  71      -6.210  16.581   5.575  1.00  0.00           N  
ATOM   1225  CA  ASP B  71      -6.973  15.400   5.181  1.00  0.00           C  
ATOM   1226  C   ASP B  71      -6.249  14.059   5.319  1.00  0.00           C  
ATOM   1227  O   ASP B  71      -5.027  13.956   5.234  1.00  0.00           O  
ATOM   1228  CB  ASP B  71      -7.472  15.546   3.743  1.00  0.00           C  
ATOM   1229  CG  ASP B  71      -8.603  14.581   3.449  1.00  0.00           C  
ATOM   1230  OD1 ASP B  71      -9.729  14.915   3.722  1.00  0.00           O  
ATOM   1231  OD2 ASP B  71      -8.329  13.485   3.020  1.00  0.00           O  
ATOM   1232  H   ASP B  71      -6.038  17.290   4.879  1.00  0.00           H  
ATOM   1233  HA  ASP B  71      -7.854  15.357   5.821  1.00  0.00           H  
ATOM   1234 1HB  ASP B  71      -7.823  16.564   3.575  1.00  0.00           H  
ATOM   1235 2HB  ASP B  71      -6.651  15.360   3.046  1.00  0.00           H  
ATOM   1236  N   ALA B  72      -7.053  13.008   5.426  1.00  0.00           N  
ATOM   1237  CA  ALA B  72      -6.580  11.635   5.483  1.00  0.00           C  
ATOM   1238  C   ALA B  72      -5.739  11.254   4.255  1.00  0.00           C  
ATOM   1239  O   ALA B  72      -4.791  10.471   4.370  1.00  0.00           O  
ATOM   1240  CB  ALA B  72      -7.754  10.716   5.565  1.00  0.00           C  
ATOM   1241  H   ALA B  72      -8.052  13.172   5.463  1.00  0.00           H  
ATOM   1242  HA  ALA B  72      -5.960  11.525   6.368  1.00  0.00           H  
ATOM   1243 1HB  ALA B  72      -7.388   9.723   5.627  1.00  0.00           H  
ATOM   1244 2HB  ALA B  72      -8.349  10.958   6.434  1.00  0.00           H  
ATOM   1245 3HB  ALA B  72      -8.363  10.828   4.664  1.00  0.00           H  
ATOM   1246  N   GLU B  73      -6.022  11.838   3.087  1.00  0.00           N  
ATOM   1247  CA  GLU B  73      -5.260  11.471   1.888  1.00  0.00           C  
ATOM   1248  C   GLU B  73      -3.862  12.124   1.875  1.00  0.00           C  
ATOM   1249  O   GLU B  73      -3.046  11.832   0.998  1.00  0.00           O  
ATOM   1250  CB  GLU B  73      -6.062  11.892   0.649  1.00  0.00           C  
ATOM   1251  CG  GLU B  73      -7.387  11.142   0.505  1.00  0.00           C  
ATOM   1252  CD  GLU B  73      -8.300  11.623  -0.624  1.00  0.00           C  
ATOM   1253  OE1 GLU B  73      -7.858  12.313  -1.536  1.00  0.00           O  
ATOM   1254  OE2 GLU B  73      -9.473  11.292  -0.553  1.00  0.00           O  
ATOM   1255  H   GLU B  73      -6.803  12.505   3.017  1.00  0.00           H  
ATOM   1256  HA  GLU B  73      -5.122  10.388   1.890  1.00  0.00           H  
ATOM   1257 1HB  GLU B  73      -6.281  12.961   0.705  1.00  0.00           H  
ATOM   1258 2HB  GLU B  73      -5.471  11.718  -0.249  1.00  0.00           H  
ATOM   1259 1HG  GLU B  73      -7.151  10.103   0.323  1.00  0.00           H  
ATOM   1260 2HG  GLU B  73      -7.929  11.200   1.450  1.00  0.00           H  
ATOM   1261  N   GLU B  74      -3.606  13.026   2.840  1.00  0.00           N  
ATOM   1262  CA  GLU B  74      -2.318  13.691   3.019  1.00  0.00           C  
ATOM   1263  C   GLU B  74      -1.565  12.956   4.143  1.00  0.00           C  
ATOM   1264  O   GLU B  74      -0.349  12.759   4.073  1.00  0.00           O  
ATOM   1265  CB  GLU B  74      -2.506  15.194   3.276  1.00  0.00           C  
ATOM   1266  CG  GLU B  74      -3.122  15.915   2.042  1.00  0.00           C  
ATOM   1267  CD  GLU B  74      -3.289  17.419   2.164  1.00  0.00           C  
ATOM   1268  OE1 GLU B  74      -2.998  17.963   3.195  1.00  0.00           O  
ATOM   1269  OE2 GLU B  74      -3.713  18.020   1.202  1.00  0.00           O  
ATOM   1270  H   GLU B  74      -4.325  13.235   3.524  1.00  0.00           H  
ATOM   1271  HA  GLU B  74      -1.739  13.611   2.100  1.00  0.00           H  
ATOM   1272 1HB  GLU B  74      -3.162  15.347   4.136  1.00  0.00           H  
ATOM   1273 2HB  GLU B  74      -1.546  15.653   3.508  1.00  0.00           H  
ATOM   1274 1HG  GLU B  74      -2.491  15.705   1.181  1.00  0.00           H  
ATOM   1275 2HG  GLU B  74      -4.097  15.470   1.851  1.00  0.00           H  
ATOM   1276  N   LEU B  75      -2.312  12.537   5.183  1.00  0.00           N  
ATOM   1277  CA  LEU B  75      -1.716  11.802   6.295  1.00  0.00           C  
ATOM   1278  C   LEU B  75      -1.189  10.448   5.801  1.00  0.00           C  
ATOM   1279  O   LEU B  75      -0.161   9.965   6.268  1.00  0.00           O  
ATOM   1280  CB  LEU B  75      -2.735  11.551   7.415  1.00  0.00           C  
ATOM   1281  CG  LEU B  75      -3.236  12.787   8.210  1.00  0.00           C  
ATOM   1282  CD1 LEU B  75      -4.366  12.352   9.129  1.00  0.00           C  
ATOM   1283  CD2 LEU B  75      -2.087  13.395   9.034  1.00  0.00           C  
ATOM   1284  H   LEU B  75      -3.304  12.769   5.200  1.00  0.00           H  
ATOM   1285  HA  LEU B  75      -0.885  12.378   6.681  1.00  0.00           H  
ATOM   1286 1HB  LEU B  75      -3.601  11.060   6.980  1.00  0.00           H  
ATOM   1287 2HB  LEU B  75      -2.279  10.866   8.135  1.00  0.00           H  
ATOM   1288  HG  LEU B  75      -3.625  13.541   7.515  1.00  0.00           H  
ATOM   1289 1HD1 LEU B  75      -4.731  13.217   9.686  1.00  0.00           H  
ATOM   1290 2HD1 LEU B  75      -5.178  11.934   8.548  1.00  0.00           H  
ATOM   1291 3HD1 LEU B  75      -3.997  11.602   9.832  1.00  0.00           H  
ATOM   1292 1HD2 LEU B  75      -2.462  14.255   9.583  1.00  0.00           H  
ATOM   1293 2HD2 LEU B  75      -1.698  12.653   9.734  1.00  0.00           H  
ATOM   1294 3HD2 LEU B  75      -1.302  13.716   8.388  1.00  0.00           H  
ATOM   1295  N   PHE B  76      -1.887   9.839   4.853  1.00  0.00           N  
ATOM   1296  CA  PHE B  76      -1.435   8.583   4.277  1.00  0.00           C  
ATOM   1297  C   PHE B  76      -0.730   8.891   2.961  1.00  0.00           C  
ATOM   1298  O   PHE B  76      -1.351   9.324   1.989  1.00  0.00           O  
ATOM   1299  CB  PHE B  76      -2.579   7.627   3.964  1.00  0.00           C  
ATOM   1300  CG  PHE B  76      -2.105   6.286   3.384  1.00  0.00           C  
ATOM   1301  CD1 PHE B  76      -1.227   5.474   4.085  1.00  0.00           C  
ATOM   1302  CD2 PHE B  76      -2.539   5.845   2.149  1.00  0.00           C  
ATOM   1303  CE1 PHE B  76      -0.802   4.284   3.585  1.00  0.00           C  
ATOM   1304  CE2 PHE B  76      -2.103   4.631   1.646  1.00  0.00           C  
ATOM   1305  CZ  PHE B  76      -1.238   3.856   2.365  1.00  0.00           C  
ATOM   1306  H   PHE B  76      -2.765  10.248   4.528  1.00  0.00           H  
ATOM   1307  HA  PHE B  76      -0.710   8.120   4.947  1.00  0.00           H  
ATOM   1308 1HB  PHE B  76      -3.176   7.448   4.832  1.00  0.00           H  
ATOM   1309 2HB  PHE B  76      -3.217   8.103   3.236  1.00  0.00           H  
ATOM   1310  HD1 PHE B  76      -0.876   5.791   5.047  1.00  0.00           H  
ATOM   1311  HD2 PHE B  76      -3.229   6.465   1.574  1.00  0.00           H  
ATOM   1312  HE1 PHE B  76      -0.115   3.675   4.168  1.00  0.00           H  
ATOM   1313  HE2 PHE B  76      -2.446   4.287   0.674  1.00  0.00           H  
ATOM   1314  HZ  PHE B  76      -0.898   2.900   1.968  1.00  0.00           H  
ATOM   1315  N   ILE B  77       0.577   8.669   2.937  1.00  0.00           N  
ATOM   1316  CA  ILE B  77       1.401   9.014   1.796  1.00  0.00           C  
ATOM   1317  C   ILE B  77       1.673   7.804   0.923  1.00  0.00           C  
ATOM   1318  O   ILE B  77       2.611   7.033   1.162  1.00  0.00           O  
ATOM   1319  CB  ILE B  77       2.736   9.601   2.329  1.00  0.00           C  
ATOM   1320  CG1 ILE B  77       2.423  10.863   3.226  1.00  0.00           C  
ATOM   1321  CG2 ILE B  77       3.720   9.912   1.184  1.00  0.00           C  
ATOM   1322  CD1 ILE B  77       3.610  11.409   4.035  1.00  0.00           C  
ATOM   1323  H   ILE B  77       1.028   8.268   3.751  1.00  0.00           H  
ATOM   1324  HA  ILE B  77       0.882   9.764   1.203  1.00  0.00           H  
ATOM   1325  HB  ILE B  77       3.187   8.876   2.983  1.00  0.00           H  
ATOM   1326 1HG1 ILE B  77       2.042  11.660   2.588  1.00  0.00           H  
ATOM   1327 2HG1 ILE B  77       1.640  10.600   3.942  1.00  0.00           H  
ATOM   1328 1HG2 ILE B  77       4.638  10.286   1.594  1.00  0.00           H  
ATOM   1329 2HG2 ILE B  77       3.938   9.017   0.623  1.00  0.00           H  
ATOM   1330 3HG2 ILE B  77       3.286  10.657   0.518  1.00  0.00           H  
ATOM   1331 1HD1 ILE B  77       3.278  12.265   4.620  1.00  0.00           H  
ATOM   1332 2HD1 ILE B  77       3.978  10.632   4.706  1.00  0.00           H  
ATOM   1333 3HD1 ILE B  77       4.410  11.726   3.372  1.00  0.00           H  
ATOM   1334  N   PHE B  78       0.863   7.649  -0.107  1.00  0.00           N  
ATOM   1335  CA  PHE B  78       0.957   6.452  -0.927  1.00  0.00           C  
ATOM   1336  C   PHE B  78       1.799   6.680  -2.172  1.00  0.00           C  
ATOM   1337  O   PHE B  78       1.528   7.596  -2.948  1.00  0.00           O  
ATOM   1338  CB  PHE B  78      -0.419   5.991  -1.364  1.00  0.00           C  
ATOM   1339  CG  PHE B  78      -0.393   4.718  -2.130  1.00  0.00           C  
ATOM   1340  CD1 PHE B  78      -0.256   3.502  -1.472  1.00  0.00           C  
ATOM   1341  CD2 PHE B  78      -0.497   4.721  -3.508  1.00  0.00           C  
ATOM   1342  CE1 PHE B  78      -0.236   2.334  -2.181  1.00  0.00           C  
ATOM   1343  CE2 PHE B  78      -0.478   3.556  -4.206  1.00  0.00           C  
ATOM   1344  CZ  PHE B  78      -0.350   2.371  -3.543  1.00  0.00           C  
ATOM   1345  H   PHE B  78       0.137   8.336  -0.274  1.00  0.00           H  
ATOM   1346  HA  PHE B  78       1.443   5.671  -0.338  1.00  0.00           H  
ATOM   1347 1HB  PHE B  78      -1.051   5.879  -0.514  1.00  0.00           H  
ATOM   1348 2HB  PHE B  78      -0.853   6.753  -1.994  1.00  0.00           H  
ATOM   1349  HD1 PHE B  78      -0.163   3.485  -0.390  1.00  0.00           H  
ATOM   1350  HD2 PHE B  78      -0.595   5.673  -4.038  1.00  0.00           H  
ATOM   1351  HE1 PHE B  78      -0.132   1.379  -1.667  1.00  0.00           H  
ATOM   1352  HE2 PHE B  78      -0.566   3.569  -5.291  1.00  0.00           H  
ATOM   1353  HZ  PHE B  78      -0.341   1.459  -4.100  1.00  0.00           H  
ATOM   1354  N   LEU B  79       2.835   5.852  -2.334  1.00  0.00           N  
ATOM   1355  CA  LEU B  79       3.801   5.974  -3.418  1.00  0.00           C  
ATOM   1356  C   LEU B  79       3.895   4.709  -4.271  1.00  0.00           C  
ATOM   1357  O   LEU B  79       3.765   3.597  -3.759  1.00  0.00           O  
ATOM   1358  CB  LEU B  79       5.131   6.233  -2.721  1.00  0.00           C  
ATOM   1359  CG  LEU B  79       5.104   7.422  -1.715  1.00  0.00           C  
ATOM   1360  CD1 LEU B  79       6.319   7.396  -0.915  1.00  0.00           C  
ATOM   1361  CD2 LEU B  79       4.981   8.763  -2.441  1.00  0.00           C  
ATOM   1362  H   LEU B  79       2.991   5.131  -1.629  1.00  0.00           H  
ATOM   1363  HA  LEU B  79       3.514   6.810  -4.053  1.00  0.00           H  
ATOM   1364 1HB  LEU B  79       5.394   5.349  -2.167  1.00  0.00           H  
ATOM   1365 2HB  LEU B  79       5.904   6.424  -3.469  1.00  0.00           H  
ATOM   1366  HG  LEU B  79       4.272   7.295  -1.033  1.00  0.00           H  
ATOM   1367 1HD1 LEU B  79       6.257   8.193  -0.200  1.00  0.00           H  
ATOM   1368 2HD1 LEU B  79       6.385   6.450  -0.385  1.00  0.00           H  
ATOM   1369 3HD1 LEU B  79       7.186   7.524  -1.553  1.00  0.00           H  
ATOM   1370 1HD2 LEU B  79       4.968   9.568  -1.709  1.00  0.00           H  
ATOM   1371 2HD2 LEU B  79       5.830   8.899  -3.108  1.00  0.00           H  
ATOM   1372 3HD2 LEU B  79       4.058   8.794  -3.016  1.00  0.00           H  
ATOM   1373  N   THR B  80       4.210   4.872  -5.550  1.00  0.00           N  
ATOM   1374  CA  THR B  80       4.382   3.738  -6.464  1.00  0.00           C  
ATOM   1375  C   THR B  80       5.817   3.596  -6.990  1.00  0.00           C  
ATOM   1376  O   THR B  80       6.106   2.762  -7.853  1.00  0.00           O  
ATOM   1377  CB  THR B  80       3.406   3.839  -7.634  1.00  0.00           C  
ATOM   1378  OG1 THR B  80       3.637   5.062  -8.354  1.00  0.00           O  
ATOM   1379  CG2 THR B  80       1.972   3.812  -7.093  1.00  0.00           C  
ATOM   1380  H   THR B  80       4.295   5.810  -5.918  1.00  0.00           H  
ATOM   1381  HA  THR B  80       4.141   2.826  -5.927  1.00  0.00           H  
ATOM   1382  HB  THR B  80       3.564   3.003  -8.297  1.00  0.00           H  
ATOM   1383  HG1 THR B  80       4.433   4.968  -8.900  1.00  0.00           H  
ATOM   1384 1HG2 THR B  80       1.268   3.875  -7.919  1.00  0.00           H  
ATOM   1385 2HG2 THR B  80       1.813   2.884  -6.547  1.00  0.00           H  
ATOM   1386 3HG2 THR B  80       1.814   4.653  -6.423  1.00  0.00           H  
ATOM   1387  N   GLU B  81       6.695   4.448  -6.483  1.00  0.00           N  
ATOM   1388  CA  GLU B  81       8.087   4.515  -6.914  1.00  0.00           C  
ATOM   1389  C   GLU B  81       9.004   5.080  -5.823  1.00  0.00           C  
ATOM   1390  O   GLU B  81       8.533   5.681  -4.849  1.00  0.00           O  
ATOM   1391  CB  GLU B  81       8.212   5.363  -8.184  1.00  0.00           C  
ATOM   1392  CG  GLU B  81       7.813   6.832  -8.026  1.00  0.00           C  
ATOM   1393  CD  GLU B  81       7.893   7.593  -9.328  1.00  0.00           C  
ATOM   1394  OE1 GLU B  81       8.159   6.976 -10.332  1.00  0.00           O  
ATOM   1395  OE2 GLU B  81       7.695   8.786  -9.321  1.00  0.00           O  
ATOM   1396  H   GLU B  81       6.379   5.084  -5.769  1.00  0.00           H  
ATOM   1397  HA  GLU B  81       8.423   3.502  -7.144  1.00  0.00           H  
ATOM   1398 1HB  GLU B  81       9.244   5.341  -8.533  1.00  0.00           H  
ATOM   1399 2HB  GLU B  81       7.593   4.930  -8.970  1.00  0.00           H  
ATOM   1400 1HG  GLU B  81       6.794   6.885  -7.644  1.00  0.00           H  
ATOM   1401 2HG  GLU B  81       8.472   7.302  -7.296  1.00  0.00           H  
ATOM   1402  N   ILE B  82      10.317   4.920  -6.012  1.00  0.00           N  
ATOM   1403  CA  ILE B  82      11.281   5.499  -5.079  1.00  0.00           C  
ATOM   1404  C   ILE B  82      11.509   6.957  -5.425  1.00  0.00           C  
ATOM   1405  O   ILE B  82      11.904   7.308  -6.533  1.00  0.00           O  
ATOM   1406  CB  ILE B  82      12.600   4.742  -5.073  1.00  0.00           C  
ATOM   1407  CG1 ILE B  82      12.329   3.253  -4.815  1.00  0.00           C  
ATOM   1408  CG2 ILE B  82      13.492   5.329  -4.022  1.00  0.00           C  
ATOM   1409  CD1 ILE B  82      11.598   3.004  -3.516  1.00  0.00           C  
ATOM   1410  H   ILE B  82      10.646   4.407  -6.816  1.00  0.00           H  
ATOM   1411  HA  ILE B  82      10.870   5.448  -4.077  1.00  0.00           H  
ATOM   1412  HB  ILE B  82      13.082   4.829  -6.045  1.00  0.00           H  
ATOM   1413 1HG1 ILE B  82      11.732   2.852  -5.634  1.00  0.00           H  
ATOM   1414 2HG1 ILE B  82      13.280   2.718  -4.786  1.00  0.00           H  
ATOM   1415 1HG2 ILE B  82      14.439   4.795  -4.017  1.00  0.00           H  
ATOM   1416 2HG2 ILE B  82      13.671   6.379  -4.245  1.00  0.00           H  
ATOM   1417 3HG2 ILE B  82      13.014   5.243  -3.049  1.00  0.00           H  
ATOM   1418 1HD1 ILE B  82      11.429   1.936  -3.381  1.00  0.00           H  
ATOM   1419 2HD1 ILE B  82      12.186   3.388  -2.684  1.00  0.00           H  
ATOM   1420 3HD1 ILE B  82      10.643   3.521  -3.554  1.00  0.00           H  
ATOM   1421  N   THR B  83      11.202   7.787  -4.463  1.00  0.00           N  
ATOM   1422  CA  THR B  83      11.159   9.219  -4.611  1.00  0.00           C  
ATOM   1423  C   THR B  83      11.339   9.994  -3.336  1.00  0.00           C  
ATOM   1424  O   THR B  83      11.070   9.500  -2.231  1.00  0.00           O  
ATOM   1425  CB  THR B  83       9.800   9.658  -5.186  1.00  0.00           C  
ATOM   1426  OG1 THR B  83       9.799  11.079  -5.361  1.00  0.00           O  
ATOM   1427  CG2 THR B  83       8.654   9.265  -4.254  1.00  0.00           C  
ATOM   1428  H   THR B  83      10.928   7.388  -3.581  1.00  0.00           H  
ATOM   1429  HA  THR B  83      11.935   9.512  -5.308  1.00  0.00           H  
ATOM   1430  HB  THR B  83       9.655   9.181  -6.159  1.00  0.00           H  
ATOM   1431  HG1 THR B  83       9.629  11.529  -4.482  1.00  0.00           H  
ATOM   1432 1HG2 THR B  83       7.711   9.592  -4.689  1.00  0.00           H  
ATOM   1433 2HG2 THR B  83       8.637   8.182  -4.126  1.00  0.00           H  
ATOM   1434 3HG2 THR B  83       8.792   9.748  -3.283  1.00  0.00           H  
ATOM   1435  N   GLU B  84      11.744  11.238  -3.533  1.00  0.00           N  
ATOM   1436  CA  GLU B  84      11.713  12.265  -2.502  1.00  0.00           C  
ATOM   1437  C   GLU B  84      10.240  12.415  -2.099  1.00  0.00           C  
ATOM   1438  O   GLU B  84       9.356  12.384  -2.961  1.00  0.00           O  
ATOM   1439  CB  GLU B  84      12.266  13.587  -3.035  1.00  0.00           C  
ATOM   1440  CG  GLU B  84      12.305  14.712  -2.018  1.00  0.00           C  
ATOM   1441  CD  GLU B  84      12.912  16.003  -2.571  1.00  0.00           C  
ATOM   1442  OE1 GLU B  84      13.412  15.988  -3.667  1.00  0.00           O  
ATOM   1443  OE2 GLU B  84      12.847  17.004  -1.889  1.00  0.00           O  
ATOM   1444  H   GLU B  84      12.001  11.508  -4.473  1.00  0.00           H  
ATOM   1445  HA  GLU B  84      12.289  11.940  -1.637  1.00  0.00           H  
ATOM   1446 1HB  GLU B  84      13.282  13.436  -3.395  1.00  0.00           H  
ATOM   1447 2HB  GLU B  84      11.664  13.918  -3.880  1.00  0.00           H  
ATOM   1448 1HG  GLU B  84      11.290  14.918  -1.671  1.00  0.00           H  
ATOM   1449 2HG  GLU B  84      12.887  14.377  -1.157  1.00  0.00           H  
ATOM   1450  N   ILE B  85      10.009  12.507  -0.811  1.00  0.00           N  
ATOM   1451  CA  ILE B  85       8.715  12.609  -0.145  1.00  0.00           C  
ATOM   1452  C   ILE B  85       8.573  13.850   0.697  1.00  0.00           C  
ATOM   1453  O   ILE B  85       9.515  14.250   1.394  1.00  0.00           O  
ATOM   1454  CB  ILE B  85       8.520  11.431   0.831  1.00  0.00           C  
ATOM   1455  CG1 ILE B  85       8.407  10.152   0.132  1.00  0.00           C  
ATOM   1456  CG2 ILE B  85       7.346  11.621   1.793  1.00  0.00           C  
ATOM   1457  CD1 ILE B  85       8.623   9.005   1.100  1.00  0.00           C  
ATOM   1458  H   ILE B  85      10.822  12.507  -0.215  1.00  0.00           H  
ATOM   1459  HA  ILE B  85       7.934  12.603  -0.901  1.00  0.00           H  
ATOM   1460  HB  ILE B  85       9.417  11.366   1.399  1.00  0.00           H  
ATOM   1461 1HG1 ILE B  85       7.424  10.089  -0.319  1.00  0.00           H  
ATOM   1462 2HG1 ILE B  85       9.148  10.085  -0.659  1.00  0.00           H  
ATOM   1463 1HG2 ILE B  85       7.300  10.775   2.481  1.00  0.00           H  
ATOM   1464 2HG2 ILE B  85       7.477  12.525   2.374  1.00  0.00           H  
ATOM   1465 3HG2 ILE B  85       6.426  11.684   1.226  1.00  0.00           H  
ATOM   1466 1HD1 ILE B  85       8.527   8.066   0.599  1.00  0.00           H  
ATOM   1467 2HD1 ILE B  85       9.611   9.074   1.525  1.00  0.00           H  
ATOM   1468 3HD1 ILE B  85       7.882   9.057   1.893  1.00  0.00           H  
ATOM   1469  N   THR B  86       7.400  14.477   0.629  1.00  0.00           N  
ATOM   1470  CA  THR B  86       7.147  15.599   1.518  1.00  0.00           C  
ATOM   1471  C   THR B  86       6.106  15.202   2.569  1.00  0.00           C  
ATOM   1472  O   THR B  86       5.075  14.617   2.236  1.00  0.00           O  
ATOM   1473  CB  THR B  86       6.699  16.867   0.755  1.00  0.00           C  
ATOM   1474  OG1 THR B  86       7.751  17.276  -0.149  1.00  0.00           O  
ATOM   1475  CG2 THR B  86       6.409  18.010   1.745  1.00  0.00           C  
ATOM   1476  H   THR B  86       6.681  14.145   0.007  1.00  0.00           H  
ATOM   1477  HA  THR B  86       8.062  15.841   2.033  1.00  0.00           H  
ATOM   1478  HB  THR B  86       5.804  16.645   0.182  1.00  0.00           H  
ATOM   1479  HG1 THR B  86       8.550  17.457   0.349  1.00  0.00           H  
ATOM   1480 1HG2 THR B  86       6.100  18.900   1.199  1.00  0.00           H  
ATOM   1481 2HG2 THR B  86       5.613  17.723   2.428  1.00  0.00           H  
ATOM   1482 3HG2 THR B  86       7.308  18.237   2.318  1.00  0.00           H  
ATOM   1483  N   ILE B  87       6.411  15.504   3.827  1.00  0.00           N  
ATOM   1484  CA  ILE B  87       5.518  15.268   4.937  1.00  0.00           C  
ATOM   1485  C   ILE B  87       4.951  16.620   5.358  1.00  0.00           C  
ATOM   1486  O   ILE B  87       5.608  17.376   6.092  1.00  0.00           O  
ATOM   1487  CB  ILE B  87       6.236  14.565   6.120  1.00  0.00           C  
ATOM   1488  CG1 ILE B  87       6.787  13.176   5.641  1.00  0.00           C  
ATOM   1489  CG2 ILE B  87       5.329  14.455   7.329  1.00  0.00           C  
ATOM   1490  CD1 ILE B  87       7.628  12.453   6.674  1.00  0.00           C  
ATOM   1491  H   ILE B  87       7.302  15.960   3.993  1.00  0.00           H  
ATOM   1492  HA  ILE B  87       4.743  14.586   4.616  1.00  0.00           H  
ATOM   1493  HB  ILE B  87       7.097  15.158   6.401  1.00  0.00           H  
ATOM   1494 1HG1 ILE B  87       5.953  12.540   5.364  1.00  0.00           H  
ATOM   1495 2HG1 ILE B  87       7.406  13.333   4.753  1.00  0.00           H  
ATOM   1496 1HG2 ILE B  87       5.863  13.978   8.153  1.00  0.00           H  
ATOM   1497 2HG2 ILE B  87       5.001  15.451   7.641  1.00  0.00           H  
ATOM   1498 3HG2 ILE B  87       4.472  13.860   7.059  1.00  0.00           H  
ATOM   1499 1HD1 ILE B  87       7.978  11.501   6.261  1.00  0.00           H  
ATOM   1500 2HD1 ILE B  87       8.481  13.068   6.942  1.00  0.00           H  
ATOM   1501 3HD1 ILE B  87       7.029  12.261   7.559  1.00  0.00           H  
ATOM   1502  N   PRO B  88       3.697  16.940   4.960  1.00  0.00           N  
ATOM   1503  CA  PRO B  88       3.101  18.256   5.040  1.00  0.00           C  
ATOM   1504  C   PRO B  88       2.600  18.680   6.403  1.00  0.00           C  
ATOM   1505  O   PRO B  88       1.428  18.999   6.582  1.00  0.00           O  
ATOM   1506  CB  PRO B  88       1.943  18.134   4.041  1.00  0.00           C  
ATOM   1507  CG  PRO B  88       1.505  16.699   4.142  1.00  0.00           C  
ATOM   1508  CD  PRO B  88       2.792  15.915   4.362  1.00  0.00           C  
ATOM   1509  HA  PRO B  88       3.822  18.988   4.672  1.00  0.00           H  
ATOM   1510 1HB  PRO B  88       1.142  18.847   4.289  1.00  0.00           H  
ATOM   1511 2HB  PRO B  88       2.300  18.400   3.033  1.00  0.00           H  
ATOM   1512 1HG  PRO B  88       0.772  16.604   4.948  1.00  0.00           H  
ATOM   1513 2HG  PRO B  88       0.985  16.399   3.217  1.00  0.00           H  
ATOM   1514 1HD  PRO B  88       2.617  15.083   5.050  1.00  0.00           H  
ATOM   1515 2HD  PRO B  88       3.156  15.581   3.385  1.00  0.00           H  
ATOM   1516  N   CYS B  89       3.502  18.712   7.348  1.00  0.00           N  
ATOM   1517  CA  CYS B  89       3.164  19.244   8.669  1.00  0.00           C  
ATOM   1518  C   CYS B  89       3.640  20.683   8.748  1.00  0.00           C  
ATOM   1519  O   CYS B  89       4.853  20.955   8.708  1.00  0.00           O  
ATOM   1520  CB  CYS B  89       3.753  18.386   9.774  1.00  0.00           C  
ATOM   1521  SG  CYS B  89       5.541  18.380   9.836  1.00  0.00           S  
ATOM   1522  H   CYS B  89       4.444  18.406   7.163  1.00  0.00           H  
ATOM   1523  HA  CYS B  89       2.070  19.236   8.772  1.00  0.00           H  
ATOM   1524 1HB  CYS B  89       3.385  18.737  10.738  1.00  0.00           H  
ATOM   1525 2HB  CYS B  89       3.422  17.360   9.656  1.00  0.00           H  
ATOM   1526  N   ARG B  90       2.693  21.601   8.831  1.00  0.00           N  
ATOM   1527  CA  ARG B  90       2.956  23.029   8.770  1.00  0.00           C  
ATOM   1528  C   ARG B  90       2.428  23.756   9.971  1.00  0.00           C  
ATOM   1529  O   ARG B  90       1.495  23.292  10.625  1.00  0.00           O  
ATOM   1530  CB  ARG B  90       2.331  23.598   7.521  1.00  0.00           C  
ATOM   1531  CG  ARG B  90       2.877  23.013   6.268  1.00  0.00           C  
ATOM   1532  CD  ARG B  90       2.373  23.683   5.088  1.00  0.00           C  
ATOM   1533  NE  ARG B  90       0.957  23.573   4.966  1.00  0.00           N  
ATOM   1534  CZ  ARG B  90       0.239  24.217   4.050  1.00  0.00           C  
ATOM   1535  NH1 ARG B  90       0.840  25.005   3.168  1.00  0.00           N  
ATOM   1536  NH2 ARG B  90      -1.072  24.052   4.023  1.00  0.00           N  
ATOM   1537  H   ARG B  90       1.734  21.281   8.879  1.00  0.00           H  
ATOM   1538  HA  ARG B  90       4.032  23.189   8.719  1.00  0.00           H  
ATOM   1539 1HB  ARG B  90       1.266  23.400   7.532  1.00  0.00           H  
ATOM   1540 2HB  ARG B  90       2.476  24.684   7.486  1.00  0.00           H  
ATOM   1541 1HG  ARG B  90       3.967  23.111   6.271  1.00  0.00           H  
ATOM   1542 2HG  ARG B  90       2.609  21.959   6.198  1.00  0.00           H  
ATOM   1543 1HD  ARG B  90       2.640  24.741   5.121  1.00  0.00           H  
ATOM   1544 2HD  ARG B  90       2.815  23.221   4.211  1.00  0.00           H  
ATOM   1545  HE  ARG B  90       0.468  22.979   5.618  1.00  0.00           H  
ATOM   1546 1HH1 ARG B  90       1.876  25.127   3.182  1.00  0.00           H  
ATOM   1547 2HH1 ARG B  90       0.293  25.482   2.467  1.00  0.00           H  
ATOM   1548 1HH2 ARG B  90      -1.518  23.444   4.701  1.00  0.00           H  
ATOM   1549 2HH2 ARG B  90      -1.624  24.527   3.329  1.00  0.00           H  
ATOM   1550  N   VAL B  91       3.014  24.902  10.240  1.00  0.00           N  
ATOM   1551  CA  VAL B  91       2.642  25.726  11.364  1.00  0.00           C  
ATOM   1552  C   VAL B  91       2.216  27.118  10.913  1.00  0.00           C  
ATOM   1553  O   VAL B  91       2.299  27.460   9.734  1.00  0.00           O  
ATOM   1554  CB  VAL B  91       3.806  25.826  12.358  1.00  0.00           C  
ATOM   1555  CG1 VAL B  91       4.174  24.448  12.910  1.00  0.00           C  
ATOM   1556  CG2 VAL B  91       5.009  26.449  11.652  1.00  0.00           C  
ATOM   1557  H   VAL B  91       3.771  25.211   9.642  1.00  0.00           H  
ATOM   1558  HA  VAL B  91       1.796  25.258  11.873  1.00  0.00           H  
ATOM   1559  HB  VAL B  91       3.494  26.427  13.189  1.00  0.00           H  
ATOM   1560 1HG1 VAL B  91       4.987  24.554  13.628  1.00  0.00           H  
ATOM   1561 2HG1 VAL B  91       3.308  24.010  13.410  1.00  0.00           H  
ATOM   1562 3HG1 VAL B  91       4.492  23.795  12.100  1.00  0.00           H  
ATOM   1563 1HG2 VAL B  91       5.833  26.534  12.347  1.00  0.00           H  
ATOM   1564 2HG2 VAL B  91       5.308  25.813  10.816  1.00  0.00           H  
ATOM   1565 3HG2 VAL B  91       4.751  27.439  11.275  1.00  0.00           H  
ATOM   1566  N   THR B  92       1.731  27.906  11.865  1.00  0.00           N  
ATOM   1567  CA  THR B  92       1.215  29.244  11.608  1.00  0.00           C  
ATOM   1568  C   THR B  92       2.238  30.363  11.771  1.00  0.00           C  
ATOM   1569  O   THR B  92       1.944  31.527  11.518  1.00  0.00           O  
ATOM   1570  CB  THR B  92       0.054  29.514  12.562  1.00  0.00           C  
ATOM   1571  OG1 THR B  92       0.502  29.444  13.928  1.00  0.00           O  
ATOM   1572  CG2 THR B  92      -0.985  28.487  12.355  1.00  0.00           C  
ATOM   1573  H   THR B  92       1.694  27.551  12.812  1.00  0.00           H  
ATOM   1574  HA  THR B  92       0.842  29.271  10.584  1.00  0.00           H  
ATOM   1575  HB  THR B  92      -0.349  30.472  12.363  1.00  0.00           H  
ATOM   1576  HG1 THR B  92       0.658  28.527  14.175  1.00  0.00           H  
ATOM   1577 1HG2 THR B  92      -1.796  28.673  13.019  1.00  0.00           H  
ATOM   1578 2HG2 THR B  92      -1.316  28.559  11.334  1.00  0.00           H  
ATOM   1579 3HG2 THR B  92      -0.583  27.489  12.549  1.00  0.00           H  
ATOM   1580  N   ASP B  93       3.427  30.021  12.222  1.00  0.00           N  
ATOM   1581  CA  ASP B  93       4.441  31.016  12.532  1.00  0.00           C  
ATOM   1582  C   ASP B  93       5.834  30.598  12.036  1.00  0.00           C  
ATOM   1583  O   ASP B  93       6.391  29.630  12.555  1.00  0.00           O  
ATOM   1584  CB  ASP B  93       4.455  31.285  14.037  1.00  0.00           C  
ATOM   1585  CG  ASP B  93       5.433  32.384  14.490  1.00  0.00           C  
ATOM   1586  OD1 ASP B  93       6.337  32.720  13.752  1.00  0.00           O  
ATOM   1587  OD2 ASP B  93       5.250  32.888  15.574  1.00  0.00           O  
ATOM   1588  H   ASP B  93       3.613  29.041  12.381  1.00  0.00           H  
ATOM   1589  HA  ASP B  93       4.126  31.949  12.088  1.00  0.00           H  
ATOM   1590 1HB  ASP B  93       3.463  31.571  14.352  1.00  0.00           H  
ATOM   1591 2HB  ASP B  93       4.673  30.387  14.547  1.00  0.00           H  
ATOM   1592  N   PRO B  94       6.436  31.309  11.053  1.00  0.00           N  
ATOM   1593  CA  PRO B  94       7.736  31.045  10.453  1.00  0.00           C  
ATOM   1594  C   PRO B  94       8.880  30.977  11.469  1.00  0.00           C  
ATOM   1595  O   PRO B  94       9.957  30.477  11.155  1.00  0.00           O  
ATOM   1596  CB  PRO B  94       7.952  32.256   9.537  1.00  0.00           C  
ATOM   1597  CG  PRO B  94       6.604  32.696   9.159  1.00  0.00           C  
ATOM   1598  CD  PRO B  94       5.730  32.439  10.375  1.00  0.00           C  
ATOM   1599  HA  PRO B  94       7.679  30.115   9.865  1.00  0.00           H  
ATOM   1600 1HB  PRO B  94       8.516  33.032  10.078  1.00  0.00           H  
ATOM   1601 2HB  PRO B  94       8.557  31.966   8.667  1.00  0.00           H  
ATOM   1602 1HG  PRO B  94       6.623  33.744   8.853  1.00  0.00           H  
ATOM   1603 2HG  PRO B  94       6.304  32.132   8.302  1.00  0.00           H  
ATOM   1604 1HD  PRO B  94       5.692  33.318  11.041  1.00  0.00           H  
ATOM   1605 2HD  PRO B  94       4.757  32.150  10.009  1.00  0.00           H  
ATOM   1606  N   GLN B  95       8.684  31.543  12.668  1.00  0.00           N  
ATOM   1607  CA  GLN B  95       9.744  31.530  13.672  1.00  0.00           C  
ATOM   1608  C   GLN B  95       9.774  30.235  14.495  1.00  0.00           C  
ATOM   1609  O   GLN B  95      10.706  30.020  15.277  1.00  0.00           O  
ATOM   1610  CB  GLN B  95       9.601  32.713  14.652  1.00  0.00           C  
ATOM   1611  CG  GLN B  95       9.801  34.109  14.043  1.00  0.00           C  
ATOM   1612  CD  GLN B  95       9.709  35.253  15.102  1.00  0.00           C  
ATOM   1613  OE1 GLN B  95      10.050  35.075  16.281  1.00  0.00           O  
ATOM   1614  NE2 GLN B  95       9.252  36.429  14.667  1.00  0.00           N  
ATOM   1615  H   GLN B  95       7.786  31.971  12.922  1.00  0.00           H  
ATOM   1616  HA  GLN B  95      10.700  31.617  13.158  1.00  0.00           H  
ATOM   1617 1HB  GLN B  95       8.593  32.692  15.084  1.00  0.00           H  
ATOM   1618 2HB  GLN B  95      10.307  32.595  15.470  1.00  0.00           H  
ATOM   1619 1HG  GLN B  95      10.778  34.154  13.566  1.00  0.00           H  
ATOM   1620 2HG  GLN B  95       9.010  34.268  13.303  1.00  0.00           H  
ATOM   1621 1HE2 GLN B  95       9.172  37.202  15.299  1.00  0.00           H  
ATOM   1622 2HE2 GLN B  95       8.984  36.535  13.711  1.00  0.00           H  
ATOM   1623  N   LEU B  96       8.753  29.385  14.358  1.00  0.00           N  
ATOM   1624  CA  LEU B  96       8.702  28.148  15.134  1.00  0.00           C  
ATOM   1625  C   LEU B  96       9.723  27.101  14.732  1.00  0.00           C  
ATOM   1626  O   LEU B  96       9.943  26.817  13.552  1.00  0.00           O  
ATOM   1627  CB  LEU B  96       7.305  27.523  15.057  1.00  0.00           C  
ATOM   1628  CG  LEU B  96       6.197  28.252  15.795  1.00  0.00           C  
ATOM   1629  CD1 LEU B  96       4.862  27.689  15.364  1.00  0.00           C  
ATOM   1630  CD2 LEU B  96       6.369  28.040  17.279  1.00  0.00           C  
ATOM   1631  H   LEU B  96       8.001  29.590  13.697  1.00  0.00           H  
ATOM   1632  HA  LEU B  96       8.891  28.408  16.174  1.00  0.00           H  
ATOM   1633 1HB  LEU B  96       7.021  27.482  14.015  1.00  0.00           H  
ATOM   1634 2HB  LEU B  96       7.356  26.501  15.440  1.00  0.00           H  
ATOM   1635  HG  LEU B  96       6.243  29.306  15.577  1.00  0.00           H  
ATOM   1636 1HD1 LEU B  96       4.053  28.192  15.894  1.00  0.00           H  
ATOM   1637 2HD1 LEU B  96       4.768  27.860  14.306  1.00  0.00           H  
ATOM   1638 3HD1 LEU B  96       4.829  26.618  15.580  1.00  0.00           H  
ATOM   1639 1HD2 LEU B  96       5.576  28.547  17.827  1.00  0.00           H  
ATOM   1640 2HD2 LEU B  96       6.327  26.970  17.487  1.00  0.00           H  
ATOM   1641 3HD2 LEU B  96       7.334  28.430  17.596  1.00  0.00           H  
ATOM   1642  N   VAL B  97      10.307  26.463  15.734  1.00  0.00           N  
ATOM   1643  CA  VAL B  97      11.187  25.345  15.463  1.00  0.00           C  
ATOM   1644  C   VAL B  97      10.321  24.107  15.344  1.00  0.00           C  
ATOM   1645  O   VAL B  97       9.505  23.833  16.232  1.00  0.00           O  
ATOM   1646  CB  VAL B  97      12.244  25.160  16.575  1.00  0.00           C  
ATOM   1647  CG1 VAL B  97      13.098  23.916  16.287  1.00  0.00           C  
ATOM   1648  CG2 VAL B  97      13.144  26.408  16.640  1.00  0.00           C  
ATOM   1649  H   VAL B  97      10.125  26.747  16.686  1.00  0.00           H  
ATOM   1650  HA  VAL B  97      11.701  25.515  14.515  1.00  0.00           H  
ATOM   1651  HB  VAL B  97      11.739  25.013  17.531  1.00  0.00           H  
ATOM   1652 1HG1 VAL B  97      13.838  23.786  17.077  1.00  0.00           H  
ATOM   1653 2HG1 VAL B  97      12.457  23.034  16.248  1.00  0.00           H  
ATOM   1654 3HG1 VAL B  97      13.607  24.036  15.332  1.00  0.00           H  
ATOM   1655 1HG2 VAL B  97      13.893  26.285  17.423  1.00  0.00           H  
ATOM   1656 2HG2 VAL B  97      13.644  26.540  15.679  1.00  0.00           H  
ATOM   1657 3HG2 VAL B  97      12.535  27.286  16.854  1.00  0.00           H  
ATOM   1658  N   VAL B  98      10.461  23.402  14.234  1.00  0.00           N  
ATOM   1659  CA  VAL B  98       9.679  22.207  13.988  1.00  0.00           C  
ATOM   1660  C   VAL B  98      10.637  21.056  13.701  1.00  0.00           C  
ATOM   1661  O   VAL B  98      11.548  21.193  12.878  1.00  0.00           O  
ATOM   1662  CB  VAL B  98       8.727  22.399  12.797  1.00  0.00           C  
ATOM   1663  CG1 VAL B  98       7.922  21.128  12.585  1.00  0.00           C  
ATOM   1664  CG2 VAL B  98       7.819  23.617  13.031  1.00  0.00           C  
ATOM   1665  H   VAL B  98      11.139  23.700  13.548  1.00  0.00           H  
ATOM   1666  HA  VAL B  98       9.095  21.976  14.872  1.00  0.00           H  
ATOM   1667  HB  VAL B  98       9.313  22.555  11.904  1.00  0.00           H  
ATOM   1668 1HG1 VAL B  98       7.262  21.240  11.729  1.00  0.00           H  
ATOM   1669 2HG1 VAL B  98       8.590  20.306  12.415  1.00  0.00           H  
ATOM   1670 3HG1 VAL B  98       7.337  20.932  13.476  1.00  0.00           H  
ATOM   1671 1HG2 VAL B  98       7.159  23.746  12.174  1.00  0.00           H  
ATOM   1672 2HG2 VAL B  98       7.229  23.463  13.919  1.00  0.00           H  
ATOM   1673 3HG2 VAL B  98       8.425  24.513  13.150  1.00  0.00           H  
ATOM   1674  N   THR B  99      10.438  19.932  14.376  1.00  0.00           N  
ATOM   1675  CA  THR B  99      11.289  18.767  14.171  1.00  0.00           C  
ATOM   1676  C   THR B  99      10.489  17.532  13.729  1.00  0.00           C  
ATOM   1677  O   THR B  99       9.298  17.409  14.010  1.00  0.00           O  
ATOM   1678  CB  THR B  99      12.103  18.500  15.440  1.00  0.00           C  
ATOM   1679  OG1 THR B  99      11.218  18.248  16.542  1.00  0.00           O  
ATOM   1680  CG2 THR B  99      13.009  19.721  15.767  1.00  0.00           C  
ATOM   1681  H   THR B  99       9.672  19.900  15.048  1.00  0.00           H  
ATOM   1682  HA  THR B  99      11.998  18.992  13.376  1.00  0.00           H  
ATOM   1683  HB  THR B  99      12.714  17.627  15.285  1.00  0.00           H  
ATOM   1684  HG1 THR B  99      11.159  17.295  16.704  1.00  0.00           H  
ATOM   1685 1HG2 THR B  99      13.588  19.514  16.665  1.00  0.00           H  
ATOM   1686 2HG2 THR B  99      13.686  19.907  14.933  1.00  0.00           H  
ATOM   1687 3HG2 THR B  99      12.390  20.597  15.933  1.00  0.00           H  
ATOM   1688  N   LEU B 100      11.156  16.621  13.022  1.00  0.00           N  
ATOM   1689  CA  LEU B 100      10.522  15.399  12.525  1.00  0.00           C  
ATOM   1690  C   LEU B 100      11.001  14.178  13.286  1.00  0.00           C  
ATOM   1691  O   LEU B 100      12.199  13.995  13.489  1.00  0.00           O  
ATOM   1692  CB  LEU B 100      10.825  15.208  11.059  1.00  0.00           C  
ATOM   1693  CG  LEU B 100      10.166  14.032  10.396  1.00  0.00           C  
ATOM   1694  CD1 LEU B 100       8.670  14.264  10.291  1.00  0.00           C  
ATOM   1695  CD2 LEU B 100      10.746  13.864   9.067  1.00  0.00           C  
ATOM   1696  H   LEU B 100      12.129  16.787  12.814  1.00  0.00           H  
ATOM   1697  HA  LEU B 100       9.442  15.484  12.654  1.00  0.00           H  
ATOM   1698 1HB  LEU B 100      10.500  16.049  10.541  1.00  0.00           H  
ATOM   1699 2HB  LEU B 100      11.902  15.126  10.930  1.00  0.00           H  
ATOM   1700  HG  LEU B 100      10.319  13.136  10.986  1.00  0.00           H  
ATOM   1701 1HD1 LEU B 100       8.204  13.416   9.807  1.00  0.00           H  
ATOM   1702 2HD1 LEU B 100       8.249  14.389  11.287  1.00  0.00           H  
ATOM   1703 3HD1 LEU B 100       8.479  15.156   9.707  1.00  0.00           H  
ATOM   1704 1HD2 LEU B 100      10.249  13.024   8.616  1.00  0.00           H  
ATOM   1705 2HD2 LEU B 100      10.583  14.750   8.469  1.00  0.00           H  
ATOM   1706 3HD2 LEU B 100      11.810  13.677   9.158  1.00  0.00           H  
ATOM   1707  N   HIS B 101      10.079  13.343  13.715  1.00  0.00           N  
ATOM   1708  CA  HIS B 101      10.432  12.172  14.487  1.00  0.00           C  
ATOM   1709  C   HIS B 101       9.740  10.914  13.991  1.00  0.00           C  
ATOM   1710  O   HIS B 101       8.618  10.977  13.484  1.00  0.00           O  
ATOM   1711  CB  HIS B 101       9.952  12.405  15.908  1.00  0.00           C  
ATOM   1712  CG  HIS B 101      10.538  13.583  16.540  1.00  0.00           C  
ATOM   1713  ND1 HIS B 101      11.652  13.524  17.303  1.00  0.00           N  
ATOM   1714  CD2 HIS B 101      10.180  14.875  16.480  1.00  0.00           C  
ATOM   1715  CE1 HIS B 101      11.967  14.735  17.712  1.00  0.00           C  
ATOM   1716  NE2 HIS B 101      11.087  15.579  17.218  1.00  0.00           N  
ATOM   1717  H   HIS B 101       9.094  13.544  13.537  1.00  0.00           H  
ATOM   1718  HA  HIS B 101      11.508  12.012  14.475  1.00  0.00           H  
ATOM   1719 1HB  HIS B 101       8.881  12.513  15.908  1.00  0.00           H  
ATOM   1720 2HB  HIS B 101      10.192  11.530  16.522  1.00  0.00           H  
ATOM   1721  HD1 HIS B 101      12.259  12.722  17.362  1.00  0.00           H  
ATOM   1722  HD2 HIS B 101       9.360  15.396  15.973  1.00  0.00           H  
ATOM   1723  HE1 HIS B 101      12.839  14.894  18.345  1.00  0.00           H  
ATOM   1724  N   GLU B 102      10.362   9.742  14.177  1.00  0.00           N  
ATOM   1725  CA  GLU B 102       9.583   8.519  13.956  1.00  0.00           C  
ATOM   1726  C   GLU B 102       8.522   8.596  15.049  1.00  0.00           C  
ATOM   1727  O   GLU B 102       8.831   9.059  16.146  1.00  0.00           O  
ATOM   1728  CB  GLU B 102      10.457   7.268  14.039  1.00  0.00           C  
ATOM   1729  CG  GLU B 102      11.492   7.177  12.899  1.00  0.00           C  
ATOM   1730  CD  GLU B 102      12.303   5.911  12.900  1.00  0.00           C  
ATOM   1731  OE1 GLU B 102      12.009   5.038  13.676  1.00  0.00           O  
ATOM   1732  OE2 GLU B 102      13.217   5.818  12.117  1.00  0.00           O  
ATOM   1733  H   GLU B 102      11.309   9.702  14.535  1.00  0.00           H  
ATOM   1734  HA  GLU B 102       9.092   8.555  12.982  1.00  0.00           H  
ATOM   1735 1HB  GLU B 102      10.987   7.252  14.993  1.00  0.00           H  
ATOM   1736 2HB  GLU B 102       9.826   6.381  13.999  1.00  0.00           H  
ATOM   1737 1HG  GLU B 102      10.962   7.248  11.952  1.00  0.00           H  
ATOM   1738 2HG  GLU B 102      12.164   8.028  12.969  1.00  0.00           H  
ATOM   1739  N   LYS B 103       7.296   8.144  14.775  1.00  0.00           N  
ATOM   1740  CA  LYS B 103       6.204   8.277  15.759  1.00  0.00           C  
ATOM   1741  C   LYS B 103       6.650   7.878  17.169  1.00  0.00           C  
ATOM   1742  O   LYS B 103       6.388   8.593  18.144  1.00  0.00           O  
ATOM   1743  CB  LYS B 103       4.981   7.506  15.303  1.00  0.00           C  
ATOM   1744  CG  LYS B 103       3.784   7.653  16.215  1.00  0.00           C  
ATOM   1745  CD  LYS B 103       2.596   6.932  15.639  1.00  0.00           C  
ATOM   1746  CE  LYS B 103       1.411   6.971  16.569  1.00  0.00           C  
ATOM   1747  NZ  LYS B 103       0.282   6.239  16.002  1.00  0.00           N  
ATOM   1748  H   LYS B 103       7.107   7.765  13.846  1.00  0.00           H  
ATOM   1749  HA  LYS B 103       5.897   9.316  15.794  1.00  0.00           H  
ATOM   1750 1HB  LYS B 103       4.694   7.851  14.307  1.00  0.00           H  
ATOM   1751 2HB  LYS B 103       5.223   6.447  15.226  1.00  0.00           H  
ATOM   1752 1HG  LYS B 103       4.015   7.225  17.193  1.00  0.00           H  
ATOM   1753 2HG  LYS B 103       3.547   8.706  16.345  1.00  0.00           H  
ATOM   1754 1HD  LYS B 103       2.323   7.376  14.685  1.00  0.00           H  
ATOM   1755 2HD  LYS B 103       2.855   5.882  15.464  1.00  0.00           H  
ATOM   1756 1HE  LYS B 103       1.692   6.502  17.511  1.00  0.00           H  
ATOM   1757 2HE  LYS B 103       1.112   8.001  16.759  1.00  0.00           H  
ATOM   1758 1HZ  LYS B 103      -0.495   6.242  16.639  1.00  0.00           H  
ATOM   1759 2HZ  LYS B 103       0.002   6.657  15.131  1.00  0.00           H  
ATOM   1760 3HZ  LYS B 103       0.583   5.262  15.820  1.00  0.00           H  
ATOM   1761  N   LYS B 104       7.306   6.723  17.278  1.00  0.00           N  
ATOM   1762  CA  LYS B 104       7.819   6.292  18.559  1.00  0.00           C  
ATOM   1763  C   LYS B 104       9.336   6.455  18.574  1.00  0.00           C  
ATOM   1764  O   LYS B 104      10.085   5.516  18.275  1.00  0.00           O  
ATOM   1765  CB  LYS B 104       7.454   4.832  18.852  1.00  0.00           C  
ATOM   1766  CG  LYS B 104       5.952   4.536  18.993  1.00  0.00           C  
ATOM   1767  CD  LYS B 104       5.727   3.043  19.354  1.00  0.00           C  
ATOM   1768  CE  LYS B 104       4.229   2.664  19.517  1.00  0.00           C  
ATOM   1769  NZ  LYS B 104       3.521   2.564  18.204  1.00  0.00           N  
ATOM   1770  H   LYS B 104       7.487   6.179  16.448  1.00  0.00           H  
ATOM   1771  HA  LYS B 104       7.410   6.932  19.341  1.00  0.00           H  
ATOM   1772 1HB  LYS B 104       7.840   4.201  18.052  1.00  0.00           H  
ATOM   1773 2HB  LYS B 104       7.942   4.520  19.775  1.00  0.00           H  
ATOM   1774 1HG  LYS B 104       5.533   5.169  19.777  1.00  0.00           H  
ATOM   1775 2HG  LYS B 104       5.451   4.770  18.054  1.00  0.00           H  
ATOM   1776 1HD  LYS B 104       6.155   2.421  18.567  1.00  0.00           H  
ATOM   1777 2HD  LYS B 104       6.245   2.818  20.286  1.00  0.00           H  
ATOM   1778 1HE  LYS B 104       4.159   1.704  20.025  1.00  0.00           H  
ATOM   1779 2HE  LYS B 104       3.734   3.421  20.123  1.00  0.00           H  
ATOM   1780 1HZ  LYS B 104       2.514   2.305  18.323  1.00  0.00           H  
ATOM   1781 2HZ  LYS B 104       3.570   3.452  17.721  1.00  0.00           H  
ATOM   1782 3HZ  LYS B 104       3.959   1.857  17.626  1.00  0.00           H  
ATOM   1783  N   GLY B 105       9.779   7.638  18.957  1.00  0.00           N  
ATOM   1784  CA  GLY B 105      11.195   7.973  18.980  1.00  0.00           C  
ATOM   1785  C   GLY B 105      11.349   9.392  19.476  1.00  0.00           C  
ATOM   1786  O   GLY B 105      10.496  10.246  19.239  1.00  0.00           O  
ATOM   1787  H   GLY B 105       9.099   8.350  19.191  1.00  0.00           H  
ATOM   1788 1HA  GLY B 105      11.733   7.288  19.631  1.00  0.00           H  
ATOM   1789 2HA  GLY B 105      11.612   7.881  17.977  1.00  0.00           H  
ATOM   1790  N   ASP B 106      12.458   9.636  20.157  1.00  0.00           N  
ATOM   1791  CA  ASP B 106      12.717  10.948  20.736  1.00  0.00           C  
ATOM   1792  C   ASP B 106      13.621  11.827  19.902  1.00  0.00           C  
ATOM   1793  O   ASP B 106      13.552  13.054  19.972  1.00  0.00           O  
ATOM   1794  CB  ASP B 106      13.346  10.773  22.116  1.00  0.00           C  
ATOM   1795  CG  ASP B 106      12.425  10.026  23.071  1.00  0.00           C  
ATOM   1796  OD1 ASP B 106      11.334  10.495  23.314  1.00  0.00           O  
ATOM   1797  OD2 ASP B 106      12.815   8.980  23.540  1.00  0.00           O  
ATOM   1798  H   ASP B 106      13.116   8.887  20.303  1.00  0.00           H  
ATOM   1799  HA  ASP B 106      11.765  11.463  20.851  1.00  0.00           H  
ATOM   1800 1HB  ASP B 106      14.282  10.222  22.023  1.00  0.00           H  
ATOM   1801 2HB  ASP B 106      13.580  11.751  22.539  1.00  0.00           H  
ATOM   1802  N   VAL B 107      14.509  11.208  19.159  1.00  0.00           N  
ATOM   1803  CA  VAL B 107      15.509  11.967  18.439  1.00  0.00           C  
ATOM   1804  C   VAL B 107      15.005  12.476  17.102  1.00  0.00           C  
ATOM   1805  O   VAL B 107      14.380  11.739  16.339  1.00  0.00           O  
ATOM   1806  CB  VAL B 107      16.784  11.127  18.289  1.00  0.00           C  
ATOM   1807  CG1 VAL B 107      17.786  11.845  17.490  1.00  0.00           C  
ATOM   1808  CG2 VAL B 107      17.364  10.851  19.687  1.00  0.00           C  
ATOM   1809  H   VAL B 107      14.505  10.203  19.107  1.00  0.00           H  
ATOM   1810  HA  VAL B 107      15.770  12.836  19.043  1.00  0.00           H  
ATOM   1811  HB  VAL B 107      16.549  10.190  17.784  1.00  0.00           H  
ATOM   1812 1HG1 VAL B 107      18.653  11.224  17.421  1.00  0.00           H  
ATOM   1813 2HG1 VAL B 107      17.397  12.041  16.495  1.00  0.00           H  
ATOM   1814 3HG1 VAL B 107      18.046  12.785  17.972  1.00  0.00           H  
ATOM   1815 1HG2 VAL B 107      18.271  10.250  19.591  1.00  0.00           H  
ATOM   1816 2HG2 VAL B 107      17.606  11.795  20.175  1.00  0.00           H  
ATOM   1817 3HG2 VAL B 107      16.633  10.309  20.287  1.00  0.00           H  
ATOM   1818  N   ALA B 108      15.213  13.774  16.872  1.00  0.00           N  
ATOM   1819  CA  ALA B 108      14.822  14.441  15.636  1.00  0.00           C  
ATOM   1820  C   ALA B 108      15.647  13.928  14.454  1.00  0.00           C  
ATOM   1821  O   ALA B 108      16.849  13.667  14.586  1.00  0.00           O  
ATOM   1822  CB  ALA B 108      14.985  15.936  15.765  1.00  0.00           C  
ATOM   1823  H   ALA B 108      15.697  14.311  17.577  1.00  0.00           H  
ATOM   1824  HA  ALA B 108      13.775  14.212  15.443  1.00  0.00           H  
ATOM   1825 1HB  ALA B 108      14.670  16.407  14.835  1.00  0.00           H  
ATOM   1826 2HB  ALA B 108      14.376  16.299  16.591  1.00  0.00           H  
ATOM   1827 3HB  ALA B 108      16.028  16.169  15.955  1.00  0.00           H  
ATOM   1828  N   LEU B 109      15.007  13.852  13.301  1.00  0.00           N  
ATOM   1829  CA  LEU B 109      15.628  13.409  12.081  1.00  0.00           C  
ATOM   1830  C   LEU B 109      16.207  14.585  11.275  1.00  0.00           C  
ATOM   1831  O   LEU B 109      15.571  15.635  11.159  1.00  0.00           O  
ATOM   1832  CB  LEU B 109      14.572  12.668  11.255  1.00  0.00           C  
ATOM   1833  CG  LEU B 109      13.951  11.447  11.952  1.00  0.00           C  
ATOM   1834  CD1 LEU B 109      12.770  10.937  11.127  1.00  0.00           C  
ATOM   1835  CD2 LEU B 109      15.009  10.367  12.110  1.00  0.00           C  
ATOM   1836  H   LEU B 109      14.012  14.067  13.294  1.00  0.00           H  
ATOM   1837  HA  LEU B 109      16.407  12.709  12.364  1.00  0.00           H  
ATOM   1838 1HB  LEU B 109      13.769  13.361  11.017  1.00  0.00           H  
ATOM   1839 2HB  LEU B 109      15.014  12.326  10.327  1.00  0.00           H  
ATOM   1840  HG  LEU B 109      13.579  11.740  12.941  1.00  0.00           H  
ATOM   1841 1HD1 LEU B 109      12.324  10.079  11.627  1.00  0.00           H  
ATOM   1842 2HD1 LEU B 109      12.030  11.721  11.033  1.00  0.00           H  
ATOM   1843 3HD1 LEU B 109      13.116  10.643  10.135  1.00  0.00           H  
ATOM   1844 1HD2 LEU B 109      14.572   9.502  12.608  1.00  0.00           H  
ATOM   1845 2HD2 LEU B 109      15.380  10.070  11.128  1.00  0.00           H  
ATOM   1846 3HD2 LEU B 109      15.841  10.751  12.710  1.00  0.00           H  
ATOM   1847  N   PRO B 110      17.364  14.416  10.605  1.00  0.00           N  
ATOM   1848  CA  PRO B 110      18.036  15.426   9.802  1.00  0.00           C  
ATOM   1849  C   PRO B 110      17.399  15.630   8.431  1.00  0.00           C  
ATOM   1850  O   PRO B 110      18.029  15.420   7.406  1.00  0.00           O  
ATOM   1851  CB  PRO B 110      19.434  14.848   9.657  1.00  0.00           C  
ATOM   1852  CG  PRO B 110      19.236  13.387   9.725  1.00  0.00           C  
ATOM   1853  CD  PRO B 110      18.116  13.181  10.773  1.00  0.00           C  
ATOM   1854  HA  PRO B 110      18.057  16.373  10.364  1.00  0.00           H  
ATOM   1855 1HB  PRO B 110      19.860  15.163   8.705  1.00  0.00           H  
ATOM   1856 2HB  PRO B 110      20.089  15.234  10.450  1.00  0.00           H  
ATOM   1857 1HG  PRO B 110      18.977  12.995   8.728  1.00  0.00           H  
ATOM   1858 2HG  PRO B 110      20.177  12.910  10.009  1.00  0.00           H  
ATOM   1859 1HD  PRO B 110      17.519  12.294  10.508  1.00  0.00           H  
ATOM   1860 2HD  PRO B 110      18.559  13.106  11.781  1.00  0.00           H  
ATOM   1861  N   VAL B 111      16.161  16.069   8.419  1.00  0.00           N  
ATOM   1862  CA  VAL B 111      15.437  16.292   7.180  1.00  0.00           C  
ATOM   1863  C   VAL B 111      15.189  17.802   7.068  1.00  0.00           C  
ATOM   1864  O   VAL B 111      14.820  18.418   8.067  1.00  0.00           O  
ATOM   1865  CB  VAL B 111      14.109  15.520   7.225  1.00  0.00           C  
ATOM   1866  CG1 VAL B 111      13.319  15.754   5.972  1.00  0.00           C  
ATOM   1867  CG2 VAL B 111      14.374  14.035   7.430  1.00  0.00           C  
ATOM   1868  H   VAL B 111      15.709  16.228   9.320  1.00  0.00           H  
ATOM   1869  HA  VAL B 111      16.041  15.935   6.355  1.00  0.00           H  
ATOM   1870  HB  VAL B 111      13.523  15.896   8.064  1.00  0.00           H  
ATOM   1871 1HG1 VAL B 111      12.401  15.232   6.035  1.00  0.00           H  
ATOM   1872 2HG1 VAL B 111      13.123  16.818   5.843  1.00  0.00           H  
ATOM   1873 3HG1 VAL B 111      13.881  15.384   5.130  1.00  0.00           H  
ATOM   1874 1HG2 VAL B 111      13.434  13.514   7.492  1.00  0.00           H  
ATOM   1875 2HG2 VAL B 111      14.913  13.637   6.616  1.00  0.00           H  
ATOM   1876 3HG2 VAL B 111      14.928  13.890   8.351  1.00  0.00           H  
ATOM   1877  N   PRO B 112      15.438  18.460   5.927  1.00  0.00           N  
ATOM   1878  CA  PRO B 112      15.240  19.889   5.789  1.00  0.00           C  
ATOM   1879  C   PRO B 112      13.756  20.231   5.925  1.00  0.00           C  
ATOM   1880  O   PRO B 112      12.871  19.472   5.506  1.00  0.00           O  
ATOM   1881  CB  PRO B 112      15.787  20.173   4.380  1.00  0.00           C  
ATOM   1882  CG  PRO B 112      15.734  18.848   3.639  1.00  0.00           C  
ATOM   1883  CD  PRO B 112      15.963  17.792   4.713  1.00  0.00           C  
ATOM   1884  HA  PRO B 112      15.829  20.414   6.547  1.00  0.00           H  
ATOM   1885 1HB  PRO B 112      15.186  20.948   3.898  1.00  0.00           H  
ATOM   1886 2HB  PRO B 112      16.816  20.566   4.464  1.00  0.00           H  
ATOM   1887 1HG  PRO B 112      14.763  18.741   3.136  1.00  0.00           H  
ATOM   1888 2HG  PRO B 112      16.498  18.815   2.850  1.00  0.00           H  
ATOM   1889 1HD  PRO B 112      15.404  16.905   4.453  1.00  0.00           H  
ATOM   1890 2HD  PRO B 112      17.037  17.599   4.828  1.00  0.00           H  
ATOM   1891  N   TYR B 113      13.500  21.419   6.483  1.00  0.00           N  
ATOM   1892  CA  TYR B 113      12.132  21.856   6.708  1.00  0.00           C  
ATOM   1893  C   TYR B 113      11.825  23.196   6.068  1.00  0.00           C  
ATOM   1894  O   TYR B 113      12.558  24.177   6.216  1.00  0.00           O  
ATOM   1895  CB  TYR B 113      11.843  21.943   8.210  1.00  0.00           C  
ATOM   1896  CG  TYR B 113      10.379  22.289   8.558  1.00  0.00           C  
ATOM   1897  CD1 TYR B 113       9.417  21.341   8.374  1.00  0.00           C  
ATOM   1898  CD2 TYR B 113      10.015  23.511   9.075  1.00  0.00           C  
ATOM   1899  CE1 TYR B 113       8.115  21.575   8.693  1.00  0.00           C  
ATOM   1900  CE2 TYR B 113       8.691  23.743   9.389  1.00  0.00           C  
ATOM   1901  CZ  TYR B 113       7.748  22.776   9.193  1.00  0.00           C  
ATOM   1902  OH  TYR B 113       6.434  23.012   9.501  1.00  0.00           O  
ATOM   1903  H   TYR B 113      14.264  22.006   6.786  1.00  0.00           H  
ATOM   1904  HA  TYR B 113      11.457  21.123   6.266  1.00  0.00           H  
ATOM   1905 1HB  TYR B 113      12.096  21.014   8.674  1.00  0.00           H  
ATOM   1906 2HB  TYR B 113      12.479  22.703   8.656  1.00  0.00           H  
ATOM   1907  HD1 TYR B 113       9.699  20.389   7.972  1.00  0.00           H  
ATOM   1908  HD2 TYR B 113      10.761  24.287   9.243  1.00  0.00           H  
ATOM   1909  HE1 TYR B 113       7.379  20.796   8.548  1.00  0.00           H  
ATOM   1910  HE2 TYR B 113       8.393  24.686   9.796  1.00  0.00           H  
ATOM   1911  HH  TYR B 113       5.883  22.246   9.213  1.00  0.00           H  
ATOM   1912  N   ASP B 114      10.734  23.196   5.330  1.00  0.00           N  
ATOM   1913  CA  ASP B 114      10.155  24.353   4.678  1.00  0.00           C  
ATOM   1914  C   ASP B 114       8.870  24.736   5.411  1.00  0.00           C  
ATOM   1915  O   ASP B 114       7.881  24.013   5.330  1.00  0.00           O  
ATOM   1916  CB  ASP B 114       9.866  24.041   3.217  1.00  0.00           C  
ATOM   1917  CG  ASP B 114       9.281  25.225   2.412  1.00  0.00           C  
ATOM   1918  OD1 ASP B 114       8.742  26.150   3.001  1.00  0.00           O  
ATOM   1919  OD2 ASP B 114       9.342  25.161   1.201  1.00  0.00           O  
ATOM   1920  H   ASP B 114      10.223  22.315   5.239  1.00  0.00           H  
ATOM   1921  HA  ASP B 114      10.856  25.186   4.737  1.00  0.00           H  
ATOM   1922 1HB  ASP B 114      10.794  23.730   2.735  1.00  0.00           H  
ATOM   1923 2HB  ASP B 114       9.191  23.190   3.168  1.00  0.00           H  
ATOM   1924  N   HIS B 115       8.828  25.861   6.117  1.00  0.00           N  
ATOM   1925  CA  HIS B 115       7.618  26.165   6.902  1.00  0.00           C  
ATOM   1926  C   HIS B 115       6.328  26.251   6.061  1.00  0.00           C  
ATOM   1927  O   HIS B 115       5.227  26.156   6.614  1.00  0.00           O  
ATOM   1928  CB  HIS B 115       7.780  27.468   7.684  1.00  0.00           C  
ATOM   1929  CG  HIS B 115       8.713  27.389   8.808  1.00  0.00           C  
ATOM   1930  ND1 HIS B 115      10.078  27.365   8.638  1.00  0.00           N  
ATOM   1931  CD2 HIS B 115       8.492  27.355  10.147  1.00  0.00           C  
ATOM   1932  CE1 HIS B 115      10.661  27.307   9.834  1.00  0.00           C  
ATOM   1933  NE2 HIS B 115       9.713  27.299  10.758  1.00  0.00           N  
ATOM   1934  H   HIS B 115       9.632  26.472   6.145  1.00  0.00           H  
ATOM   1935  HA  HIS B 115       7.451  25.373   7.622  1.00  0.00           H  
ATOM   1936 1HB  HIS B 115       8.116  28.259   7.012  1.00  0.00           H  
ATOM   1937 2HB  HIS B 115       6.812  27.766   8.083  1.00  0.00           H  
ATOM   1938  HD2 HIS B 115       7.532  27.371  10.643  1.00  0.00           H  
ATOM   1939  HE1 HIS B 115      11.731  27.274  10.022  1.00  0.00           H  
ATOM   1940  HE2 HIS B 115       9.858  27.255  11.771  1.00  0.00           H  
ATOM   1941  N   GLN B 116       6.457  26.454   4.741  1.00  0.00           N  
ATOM   1942  CA  GLN B 116       5.309  26.542   3.858  1.00  0.00           C  
ATOM   1943  C   GLN B 116       4.881  25.182   3.280  1.00  0.00           C  
ATOM   1944  O   GLN B 116       3.780  25.062   2.715  1.00  0.00           O  
ATOM   1945  CB  GLN B 116       5.617  27.453   2.663  1.00  0.00           C  
ATOM   1946  CG  GLN B 116       5.855  28.915   2.974  1.00  0.00           C  
ATOM   1947  CD  GLN B 116       6.150  29.692   1.695  1.00  0.00           C  
ATOM   1948  OE1 GLN B 116       5.783  29.219   0.584  1.00  0.00           O  
ATOM   1949  NE2 GLN B 116       6.774  30.871   1.817  1.00  0.00           N  
ATOM   1950  H   GLN B 116       7.391  26.496   4.313  1.00  0.00           H  
ATOM   1951  HA  GLN B 116       4.474  26.951   4.423  1.00  0.00           H  
ATOM   1952 1HB  GLN B 116       6.515  27.075   2.163  1.00  0.00           H  
ATOM   1953 2HB  GLN B 116       4.804  27.390   1.949  1.00  0.00           H  
ATOM   1954 1HG  GLN B 116       4.998  29.331   3.459  1.00  0.00           H  
ATOM   1955 2HG  GLN B 116       6.725  28.993   3.627  1.00  0.00           H  
ATOM   1956 1HE2 GLN B 116       6.979  31.423   1.013  1.00  0.00           H  
ATOM   1957 2HE2 GLN B 116       7.055  31.249   2.727  1.00  0.00           H  
ATOM   1958  N   ARG B 117       5.766  24.168   3.356  1.00  0.00           N  
ATOM   1959  CA  ARG B 117       5.505  22.866   2.713  1.00  0.00           C  
ATOM   1960  C   ARG B 117       5.636  21.626   3.615  1.00  0.00           C  
ATOM   1961  O   ARG B 117       5.037  20.590   3.323  1.00  0.00           O  
ATOM   1962  CB  ARG B 117       6.411  22.686   1.505  1.00  0.00           C  
ATOM   1963  CG  ARG B 117       6.126  23.654   0.381  1.00  0.00           C  
ATOM   1964  CD  ARG B 117       7.077  23.535  -0.735  1.00  0.00           C  
ATOM   1965  NE  ARG B 117       6.719  24.443  -1.824  1.00  0.00           N  
ATOM   1966  CZ  ARG B 117       7.062  25.764  -1.906  1.00  0.00           C  
ATOM   1967  NH1 ARG B 117       7.793  26.368  -0.974  1.00  0.00           N  
ATOM   1968  NH2 ARG B 117       6.659  26.457  -2.952  1.00  0.00           N  
ATOM   1969  H   ARG B 117       6.631  24.303   3.873  1.00  0.00           H  
ATOM   1970  HA  ARG B 117       4.481  22.885   2.341  1.00  0.00           H  
ATOM   1971 1HB  ARG B 117       7.440  22.813   1.792  1.00  0.00           H  
ATOM   1972 2HB  ARG B 117       6.304  21.675   1.112  1.00  0.00           H  
ATOM   1973 1HG  ARG B 117       5.118  23.497   0.003  1.00  0.00           H  
ATOM   1974 2HG  ARG B 117       6.218  24.673   0.760  1.00  0.00           H  
ATOM   1975 1HD  ARG B 117       8.078  23.778  -0.398  1.00  0.00           H  
ATOM   1976 2HD  ARG B 117       7.060  22.514  -1.119  1.00  0.00           H  
ATOM   1977  HE  ARG B 117       6.166  24.062  -2.577  1.00  0.00           H  
ATOM   1978 1HH1 ARG B 117       8.157  25.855  -0.147  1.00  0.00           H  
ATOM   1979 2HH1 ARG B 117       8.026  27.341  -1.065  1.00  0.00           H  
ATOM   1980 1HH2 ARG B 117       6.103  26.012  -3.670  1.00  0.00           H  
ATOM   1981 2HH2 ARG B 117       6.919  27.424  -3.035  1.00  0.00           H  
ATOM   1982  N   GLY B 118       6.430  21.713   4.683  1.00  0.00           N  
ATOM   1983  CA  GLY B 118       6.692  20.559   5.543  1.00  0.00           C  
ATOM   1984  C   GLY B 118       8.117  20.004   5.382  1.00  0.00           C  
ATOM   1985  O   GLY B 118       9.041  20.708   4.946  1.00  0.00           O  
ATOM   1986  H   GLY B 118       6.895  22.586   4.892  1.00  0.00           H  
ATOM   1987 1HA  GLY B 118       6.504  20.838   6.570  1.00  0.00           H  
ATOM   1988 2HA  GLY B 118       5.979  19.773   5.312  1.00  0.00           H  
ATOM   1989  N   PHE B 119       8.321  18.758   5.818  1.00  0.00           N  
ATOM   1990  CA  PHE B 119       9.643  18.147   5.744  1.00  0.00           C  
ATOM   1991  C   PHE B 119       9.821  17.484   4.413  1.00  0.00           C  
ATOM   1992  O   PHE B 119       8.923  16.786   3.961  1.00  0.00           O  
ATOM   1993  CB  PHE B 119       9.838  17.120   6.833  1.00  0.00           C  
ATOM   1994  CG  PHE B 119      10.038  17.698   8.138  1.00  0.00           C  
ATOM   1995  CD1 PHE B 119       8.999  17.882   8.982  1.00  0.00           C  
ATOM   1996  CD2 PHE B 119      11.293  18.072   8.536  1.00  0.00           C  
ATOM   1997  CE1 PHE B 119       9.187  18.443  10.208  1.00  0.00           C  
ATOM   1998  CE2 PHE B 119      11.494  18.631   9.764  1.00  0.00           C  
ATOM   1999  CZ  PHE B 119      10.436  18.824  10.594  1.00  0.00           C  
ATOM   2000  H   PHE B 119       7.521  18.220   6.159  1.00  0.00           H  
ATOM   2001  HA  PHE B 119      10.402  18.922   5.851  1.00  0.00           H  
ATOM   2002 1HB  PHE B 119       8.973  16.475   6.882  1.00  0.00           H  
ATOM   2003 2HB  PHE B 119      10.679  16.510   6.600  1.00  0.00           H  
ATOM   2004  HD1 PHE B 119       8.008  17.576   8.657  1.00  0.00           H  
ATOM   2005  HD2 PHE B 119      12.137  17.931   7.856  1.00  0.00           H  
ATOM   2006  HE1 PHE B 119       8.345  18.591  10.872  1.00  0.00           H  
ATOM   2007  HE2 PHE B 119      12.497  18.934  10.068  1.00  0.00           H  
ATOM   2008  HZ  PHE B 119      10.584  19.274  11.543  1.00  0.00           H  
ATOM   2009  N   SER B 120      10.981  17.651   3.786  1.00  0.00           N  
ATOM   2010  CA  SER B 120      11.194  16.988   2.495  1.00  0.00           C  
ATOM   2011  C   SER B 120      12.458  16.142   2.517  1.00  0.00           C  
ATOM   2012  O   SER B 120      13.517  16.618   2.898  1.00  0.00           O  
ATOM   2013  CB  SER B 120      11.266  18.002   1.365  1.00  0.00           C  
ATOM   2014  OG  SER B 120      10.017  18.626   1.164  1.00  0.00           O  
ATOM   2015  H   SER B 120      11.705  18.240   4.215  1.00  0.00           H  
ATOM   2016  HA  SER B 120      10.357  16.328   2.300  1.00  0.00           H  
ATOM   2017 1HB  SER B 120      12.013  18.753   1.607  1.00  0.00           H  
ATOM   2018 2HB  SER B 120      11.585  17.503   0.442  1.00  0.00           H  
ATOM   2019  HG  SER B 120       9.615  18.176   0.427  1.00  0.00           H  
ATOM   2020  N   GLY B 121      12.338  14.895   2.076  1.00  0.00           N  
ATOM   2021  CA  GLY B 121      13.472  13.987   2.100  1.00  0.00           C  
ATOM   2022  C   GLY B 121      13.105  12.584   1.668  1.00  0.00           C  
ATOM   2023  O   GLY B 121      12.191  12.378   0.886  1.00  0.00           O  
ATOM   2024  H   GLY B 121      11.422  14.572   1.761  1.00  0.00           H  
ATOM   2025 1HA  GLY B 121      14.264  14.382   1.466  1.00  0.00           H  
ATOM   2026 2HA  GLY B 121      13.840  13.938   3.113  1.00  0.00           H  
ATOM   2027  N   ILE B 122      13.839  11.604   2.133  1.00  0.00           N  
ATOM   2028  CA  ILE B 122      13.549  10.223   1.753  1.00  0.00           C  
ATOM   2029  C   ILE B 122      13.251   9.436   3.013  1.00  0.00           C  
ATOM   2030  O   ILE B 122      13.881   9.651   4.039  1.00  0.00           O  
ATOM   2031  CB  ILE B 122      14.743   9.614   1.089  1.00  0.00           C  
ATOM   2032  CG1 ILE B 122      15.839  10.053   1.903  1.00  0.00           C  
ATOM   2033  CG2 ILE B 122      14.876  10.037  -0.363  1.00  0.00           C  
ATOM   2034  CD1 ILE B 122      16.994   9.429   1.630  1.00  0.00           C  
ATOM   2035  H   ILE B 122      14.584  11.799   2.781  1.00  0.00           H  
ATOM   2036  HA  ILE B 122      12.682  10.188   1.090  1.00  0.00           H  
ATOM   2037  HB  ILE B 122      14.690   8.517   1.146  1.00  0.00           H  
ATOM   2038 1HG1 ILE B 122      15.927  11.096   1.757  1.00  0.00           H  
ATOM   2039 2HG1 ILE B 122      15.611   9.876   2.948  1.00  0.00           H  
ATOM   2040 1HG2 ILE B 122      15.773   9.593  -0.782  1.00  0.00           H  
ATOM   2041 2HG2 ILE B 122      14.005   9.693  -0.923  1.00  0.00           H  
ATOM   2042 3HG2 ILE B 122      14.938  11.119  -0.431  1.00  0.00           H  
ATOM   2043 1HD1 ILE B 122      17.788   9.786   2.254  1.00  0.00           H  
ATOM   2044 2HD1 ILE B 122      16.825   8.380   1.843  1.00  0.00           H  
ATOM   2045 3HD1 ILE B 122      17.241   9.580   0.614  1.00  0.00           H  
ATOM   2046  N   PHE B 123      12.312   8.520   2.936  1.00  0.00           N  
ATOM   2047  CA  PHE B 123      11.910   7.789   4.110  1.00  0.00           C  
ATOM   2048  C   PHE B 123      11.646   6.333   3.873  1.00  0.00           C  
ATOM   2049  O   PHE B 123      11.347   5.914   2.746  1.00  0.00           O  
ATOM   2050  CB  PHE B 123      10.644   8.410   4.674  1.00  0.00           C  
ATOM   2051  CG  PHE B 123      10.768   9.872   5.034  1.00  0.00           C  
ATOM   2052  CD1 PHE B 123      10.382  10.844   4.148  1.00  0.00           C  
ATOM   2053  CD2 PHE B 123      11.269  10.255   6.224  1.00  0.00           C  
ATOM   2054  CE1 PHE B 123      10.477  12.185   4.450  1.00  0.00           C  
ATOM   2055  CE2 PHE B 123      11.383  11.574   6.541  1.00  0.00           C  
ATOM   2056  CZ  PHE B 123      10.975  12.546   5.653  1.00  0.00           C  
ATOM   2057  H   PHE B 123      11.845   8.373   2.056  1.00  0.00           H  
ATOM   2058  HA  PHE B 123      12.709   7.865   4.852  1.00  0.00           H  
ATOM   2059 1HB  PHE B 123       9.846   8.304   3.952  1.00  0.00           H  
ATOM   2060 2HB  PHE B 123      10.347   7.864   5.556  1.00  0.00           H  
ATOM   2061  HD1 PHE B 123      10.002  10.535   3.215  1.00  0.00           H  
ATOM   2062  HD2 PHE B 123      11.595   9.495   6.929  1.00  0.00           H  
ATOM   2063  HE1 PHE B 123      10.157  12.946   3.727  1.00  0.00           H  
ATOM   2064  HE2 PHE B 123      11.802  11.834   7.495  1.00  0.00           H  
ATOM   2065  HZ  PHE B 123      11.056  13.585   5.909  1.00  0.00           H  
ATOM   2066  N   GLU B 124      11.714   5.565   4.958  1.00  0.00           N  
ATOM   2067  CA  GLU B 124      11.296   4.169   4.939  1.00  0.00           C  
ATOM   2068  C   GLU B 124       9.807   4.070   5.270  1.00  0.00           C  
ATOM   2069  O   GLU B 124       9.237   5.018   5.827  1.00  0.00           O  
ATOM   2070  CB  GLU B 124      12.107   3.351   5.947  1.00  0.00           C  
ATOM   2071  CG  GLU B 124      13.601   3.265   5.644  1.00  0.00           C  
ATOM   2072  CD  GLU B 124      14.355   2.419   6.651  1.00  0.00           C  
ATOM   2073  OE1 GLU B 124      13.797   2.129   7.694  1.00  0.00           O  
ATOM   2074  OE2 GLU B 124      15.477   2.064   6.381  1.00  0.00           O  
ATOM   2075  H   GLU B 124      12.026   5.966   5.832  1.00  0.00           H  
ATOM   2076  HA  GLU B 124      11.438   3.771   3.936  1.00  0.00           H  
ATOM   2077 1HB  GLU B 124      11.992   3.791   6.938  1.00  0.00           H  
ATOM   2078 2HB  GLU B 124      11.712   2.337   5.996  1.00  0.00           H  
ATOM   2079 1HG  GLU B 124      13.734   2.838   4.650  1.00  0.00           H  
ATOM   2080 2HG  GLU B 124      14.017   4.271   5.634  1.00  0.00           H  
ATOM   2081  N   ASP B 125       9.190   2.913   4.991  1.00  0.00           N  
ATOM   2082  CA  ASP B 125       7.765   2.736   5.275  1.00  0.00           C  
ATOM   2083  C   ASP B 125       7.468   2.538   6.764  1.00  0.00           C  
ATOM   2084  O   ASP B 125       7.355   1.420   7.261  1.00  0.00           O  
ATOM   2085  CB  ASP B 125       7.177   1.568   4.510  1.00  0.00           C  
ATOM   2086  CG  ASP B 125       7.132   1.824   3.063  1.00  0.00           C  
ATOM   2087  OD1 ASP B 125       7.565   2.859   2.643  1.00  0.00           O  
ATOM   2088  OD2 ASP B 125       6.584   1.022   2.363  1.00  0.00           O  
ATOM   2089  H   ASP B 125       9.711   2.160   4.557  1.00  0.00           H  
ATOM   2090  HA  ASP B 125       7.237   3.628   4.946  1.00  0.00           H  
ATOM   2091 1HB  ASP B 125       7.756   0.667   4.703  1.00  0.00           H  
ATOM   2092 2HB  ASP B 125       6.158   1.396   4.859  1.00  0.00           H  
ATOM   2093  N   ARG B 126       7.384   3.668   7.443  1.00  0.00           N  
ATOM   2094  CA  ARG B 126       7.123   3.841   8.873  1.00  0.00           C  
ATOM   2095  C   ARG B 126       6.150   4.995   9.111  1.00  0.00           C  
ATOM   2096  O   ARG B 126       5.605   5.568   8.161  1.00  0.00           O  
ATOM   2097  CB  ARG B 126       8.437   4.159   9.579  1.00  0.00           C  
ATOM   2098  CG  ARG B 126       9.510   3.086   9.476  1.00  0.00           C  
ATOM   2099  CD  ARG B 126      10.791   3.523  10.104  1.00  0.00           C  
ATOM   2100  NE  ARG B 126      11.862   2.554   9.864  1.00  0.00           N  
ATOM   2101  CZ  ARG B 126      12.187   1.503  10.644  1.00  0.00           C  
ATOM   2102  NH1 ARG B 126      11.538   1.242  11.766  1.00  0.00           N  
ATOM   2103  NH2 ARG B 126      13.186   0.735  10.246  1.00  0.00           N  
ATOM   2104  H   ARG B 126       7.568   4.503   6.889  1.00  0.00           H  
ATOM   2105  HA  ARG B 126       6.653   2.925   9.239  1.00  0.00           H  
ATOM   2106 1HB  ARG B 126       8.853   5.067   9.154  1.00  0.00           H  
ATOM   2107 2HB  ARG B 126       8.262   4.349  10.635  1.00  0.00           H  
ATOM   2108 1HG  ARG B 126       9.168   2.171   9.956  1.00  0.00           H  
ATOM   2109 2HG  ARG B 126       9.727   2.884   8.429  1.00  0.00           H  
ATOM   2110 1HD  ARG B 126      11.097   4.475   9.659  1.00  0.00           H  
ATOM   2111 2HD  ARG B 126      10.668   3.660  11.177  1.00  0.00           H  
ATOM   2112  HE  ARG B 126      12.426   2.664   9.004  1.00  0.00           H  
ATOM   2113 1HH1 ARG B 126      10.783   1.839  12.065  1.00  0.00           H  
ATOM   2114 2HH1 ARG B 126      11.804   0.451  12.332  1.00  0.00           H  
ATOM   2115 1HH2 ARG B 126      13.665   0.984   9.359  1.00  0.00           H  
ATOM   2116 2HH2 ARG B 126      13.475  -0.063  10.786  1.00  0.00           H  
ATOM   2117  N   SER B 127       5.866   5.287  10.379  1.00  0.00           N  
ATOM   2118  CA  SER B 127       5.002   6.423  10.658  1.00  0.00           C  
ATOM   2119  C   SER B 127       5.810   7.539  11.302  1.00  0.00           C  
ATOM   2120  O   SER B 127       6.745   7.270  12.069  1.00  0.00           O  
ATOM   2121  CB  SER B 127       3.882   5.987  11.574  1.00  0.00           C  
ATOM   2122  OG  SER B 127       4.375   5.558  12.810  1.00  0.00           O  
ATOM   2123  H   SER B 127       6.279   4.767  11.135  1.00  0.00           H  
ATOM   2124  HA  SER B 127       4.588   6.778   9.727  1.00  0.00           H  
ATOM   2125 1HB  SER B 127       3.174   6.807  11.712  1.00  0.00           H  
ATOM   2126 2HB  SER B 127       3.361   5.173  11.111  1.00  0.00           H  
ATOM   2127  HG  SER B 127       3.607   5.246  13.305  1.00  0.00           H  
ATOM   2128  N   TYR B 128       5.399   8.783  11.036  1.00  0.00           N  
ATOM   2129  CA  TYR B 128       6.107   9.953  11.532  1.00  0.00           C  
ATOM   2130  C   TYR B 128       5.219  11.013  12.132  1.00  0.00           C  
ATOM   2131  O   TYR B 128       4.062  11.171  11.752  1.00  0.00           O  
ATOM   2132  CB  TYR B 128       6.890  10.596  10.374  1.00  0.00           C  
ATOM   2133  CG  TYR B 128       7.859   9.657   9.691  1.00  0.00           C  
ATOM   2134  CD1 TYR B 128       7.402   8.861   8.640  1.00  0.00           C  
ATOM   2135  CD2 TYR B 128       9.178   9.572  10.104  1.00  0.00           C  
ATOM   2136  CE1 TYR B 128       8.248   7.981   8.025  1.00  0.00           C  
ATOM   2137  CE2 TYR B 128      10.029   8.683   9.475  1.00  0.00           C  
ATOM   2138  CZ  TYR B 128       9.557   7.885   8.442  1.00  0.00           C  
ATOM   2139  OH  TYR B 128      10.383   6.983   7.812  1.00  0.00           O  
ATOM   2140  H   TYR B 128       4.588   8.891  10.431  1.00  0.00           H  
ATOM   2141  HA  TYR B 128       6.794   9.633  12.310  1.00  0.00           H  
ATOM   2142 1HB  TYR B 128       6.195  10.984   9.628  1.00  0.00           H  
ATOM   2143 2HB  TYR B 128       7.457  11.436  10.766  1.00  0.00           H  
ATOM   2144  HD1 TYR B 128       6.361   8.928   8.315  1.00  0.00           H  
ATOM   2145  HD2 TYR B 128       9.539  10.196  10.924  1.00  0.00           H  
ATOM   2146  HE1 TYR B 128       7.884   7.351   7.212  1.00  0.00           H  
ATOM   2147  HE2 TYR B 128      11.066   8.602   9.797  1.00  0.00           H  
ATOM   2148  HH  TYR B 128       9.835   6.451   7.190  1.00  0.00           H  
ATOM   2149  N   ILE B 129       5.786  11.765  13.054  1.00  0.00           N  
ATOM   2150  CA  ILE B 129       5.100  12.903  13.645  1.00  0.00           C  
ATOM   2151  C   ILE B 129       6.005  14.111  13.624  1.00  0.00           C  
ATOM   2152  O   ILE B 129       7.229  13.984  13.634  1.00  0.00           O  
ATOM   2153  CB  ILE B 129       4.592  12.591  15.081  1.00  0.00           C  
ATOM   2154  CG1 ILE B 129       5.739  12.209  16.020  1.00  0.00           C  
ATOM   2155  CG2 ILE B 129       3.527  11.510  15.063  1.00  0.00           C  
ATOM   2156  CD1 ILE B 129       6.321  13.350  16.788  1.00  0.00           C  
ATOM   2157  H   ILE B 129       6.750  11.556  13.322  1.00  0.00           H  
ATOM   2158  HA  ILE B 129       4.203  13.129  13.065  1.00  0.00           H  
ATOM   2159  HB  ILE B 129       4.142  13.503  15.491  1.00  0.00           H  
ATOM   2160 1HG1 ILE B 129       5.371  11.478  16.740  1.00  0.00           H  
ATOM   2161 2HG1 ILE B 129       6.541  11.748  15.442  1.00  0.00           H  
ATOM   2162 1HG2 ILE B 129       3.158  11.337  16.072  1.00  0.00           H  
ATOM   2163 2HG2 ILE B 129       2.717  11.851  14.443  1.00  0.00           H  
ATOM   2164 3HG2 ILE B 129       3.936  10.588  14.664  1.00  0.00           H  
ATOM   2165 1HD1 ILE B 129       7.100  12.951  17.409  1.00  0.00           H  
ATOM   2166 2HD1 ILE B 129       6.741  14.097  16.143  1.00  0.00           H  
ATOM   2167 3HD1 ILE B 129       5.545  13.810  17.411  1.00  0.00           H  
ATOM   2168  N   CYS B 130       5.412  15.286  13.650  1.00  0.00           N  
ATOM   2169  CA  CYS B 130       6.198  16.481  13.765  1.00  0.00           C  
ATOM   2170  C   CYS B 130       5.977  17.052  15.148  1.00  0.00           C  
ATOM   2171  O   CYS B 130       4.896  16.885  15.723  1.00  0.00           O  
ATOM   2172  CB  CYS B 130       5.784  17.464  12.698  1.00  0.00           C  
ATOM   2173  SG  CYS B 130       6.010  16.802  11.094  1.00  0.00           S  
ATOM   2174  H   CYS B 130       4.402  15.354  13.592  1.00  0.00           H  
ATOM   2175  HA  CYS B 130       7.247  16.239  13.637  1.00  0.00           H  
ATOM   2176 1HB  CYS B 130       4.752  17.735  12.818  1.00  0.00           H  
ATOM   2177 2HB  CYS B 130       6.382  18.371  12.785  1.00  0.00           H  
ATOM   2178  N   LYS B 131       6.983  17.737  15.669  1.00  0.00           N  
ATOM   2179  CA  LYS B 131       6.856  18.403  16.956  1.00  0.00           C  
ATOM   2180  C   LYS B 131       7.229  19.847  16.889  1.00  0.00           C  
ATOM   2181  O   LYS B 131       8.154  20.229  16.176  1.00  0.00           O  
ATOM   2182  CB  LYS B 131       7.749  17.779  18.027  1.00  0.00           C  
ATOM   2183  CG  LYS B 131       7.390  16.400  18.461  1.00  0.00           C  
ATOM   2184  CD  LYS B 131       8.309  15.928  19.570  1.00  0.00           C  
ATOM   2185  CE  LYS B 131       7.942  14.541  20.081  1.00  0.00           C  
ATOM   2186  NZ  LYS B 131       6.693  14.582  20.914  1.00  0.00           N  
ATOM   2187  H   LYS B 131       7.854  17.789  15.146  1.00  0.00           H  
ATOM   2188  HA  LYS B 131       5.822  18.336  17.276  1.00  0.00           H  
ATOM   2189 1HB  LYS B 131       8.776  17.758  17.666  1.00  0.00           H  
ATOM   2190 2HB  LYS B 131       7.732  18.411  18.917  1.00  0.00           H  
ATOM   2191 1HG  LYS B 131       6.383  16.435  18.842  1.00  0.00           H  
ATOM   2192 2HG  LYS B 131       7.424  15.706  17.625  1.00  0.00           H  
ATOM   2193 1HD  LYS B 131       9.332  15.923  19.234  1.00  0.00           H  
ATOM   2194 2HD  LYS B 131       8.233  16.628  20.397  1.00  0.00           H  
ATOM   2195 1HE  LYS B 131       7.788  13.871  19.239  1.00  0.00           H  
ATOM   2196 2HE  LYS B 131       8.760  14.159  20.691  1.00  0.00           H  
ATOM   2197 1HZ  LYS B 131       6.457  13.673  21.259  1.00  0.00           H  
ATOM   2198 2HZ  LYS B 131       6.855  15.224  21.704  1.00  0.00           H  
ATOM   2199 3HZ  LYS B 131       5.907  14.930  20.363  1.00  0.00           H  
ATOM   2200  N   THR B 132       6.540  20.648  17.679  1.00  0.00           N  
ATOM   2201  CA  THR B 132       6.929  22.039  17.823  1.00  0.00           C  
ATOM   2202  C   THR B 132       6.655  22.514  19.246  1.00  0.00           C  
ATOM   2203  O   THR B 132       6.272  21.716  20.105  1.00  0.00           O  
ATOM   2204  CB  THR B 132       6.241  22.944  16.778  1.00  0.00           C  
ATOM   2205  OG1 THR B 132       6.873  24.230  16.817  1.00  0.00           O  
ATOM   2206  CG2 THR B 132       4.756  23.095  17.041  1.00  0.00           C  
ATOM   2207  H   THR B 132       5.738  20.270  18.188  1.00  0.00           H  
ATOM   2208  HA  THR B 132       8.005  22.117  17.652  1.00  0.00           H  
ATOM   2209  HB  THR B 132       6.378  22.506  15.795  1.00  0.00           H  
ATOM   2210  HG1 THR B 132       7.810  24.127  16.495  1.00  0.00           H  
ATOM   2211 1HG2 THR B 132       4.313  23.737  16.281  1.00  0.00           H  
ATOM   2212 2HG2 THR B 132       4.286  22.126  17.015  1.00  0.00           H  
ATOM   2213 3HG2 THR B 132       4.606  23.534  18.014  1.00  0.00           H  
ATOM   2214  N   THR B 133       6.895  23.793  19.495  1.00  0.00           N  
ATOM   2215  CA  THR B 133       6.633  24.380  20.804  1.00  0.00           C  
ATOM   2216  C   THR B 133       5.798  25.633  20.642  1.00  0.00           C  
ATOM   2217  O   THR B 133       6.217  26.564  19.956  1.00  0.00           O  
ATOM   2218  CB  THR B 133       7.924  24.740  21.568  1.00  0.00           C  
ATOM   2219  OG1 THR B 133       8.732  23.569  21.740  1.00  0.00           O  
ATOM   2220  CG2 THR B 133       7.568  25.319  22.959  1.00  0.00           C  
ATOM   2221  H   THR B 133       7.190  24.357  18.708  1.00  0.00           H  
ATOM   2222  HA  THR B 133       6.072  23.669  21.393  1.00  0.00           H  
ATOM   2223  HB  THR B 133       8.485  25.483  21.009  1.00  0.00           H  
ATOM   2224  HG1 THR B 133       8.193  22.861  22.109  1.00  0.00           H  
ATOM   2225 1HG2 THR B 133       8.481  25.572  23.493  1.00  0.00           H  
ATOM   2226 2HG2 THR B 133       6.959  26.215  22.839  1.00  0.00           H  
ATOM   2227 3HG2 THR B 133       7.010  24.577  23.526  1.00  0.00           H  
ATOM   2228  N   ILE B 134       4.633  25.671  21.277  1.00  0.00           N  
ATOM   2229  CA  ILE B 134       3.791  26.851  21.155  1.00  0.00           C  
ATOM   2230  C   ILE B 134       3.554  27.451  22.528  1.00  0.00           C  
ATOM   2231  O   ILE B 134       3.003  26.827  23.445  1.00  0.00           O  
ATOM   2232  CB  ILE B 134       2.499  26.556  20.373  1.00  0.00           C  
ATOM   2233  CG1 ILE B 134       2.892  26.074  18.960  1.00  0.00           C  
ATOM   2234  CG2 ILE B 134       1.636  27.793  20.277  1.00  0.00           C  
ATOM   2235  CD1 ILE B 134       1.764  25.588  18.136  1.00  0.00           C  
ATOM   2236  H   ILE B 134       4.365  24.875  21.855  1.00  0.00           H  
ATOM   2237  HA  ILE B 134       4.328  27.598  20.571  1.00  0.00           H  
ATOM   2238  HB  ILE B 134       1.943  25.759  20.867  1.00  0.00           H  
ATOM   2239 1HG1 ILE B 134       3.383  26.892  18.431  1.00  0.00           H  
ATOM   2240 2HG1 ILE B 134       3.588  25.263  19.057  1.00  0.00           H  
ATOM   2241 1HG2 ILE B 134       0.729  27.566  19.711  1.00  0.00           H  
ATOM   2242 2HG2 ILE B 134       1.358  28.129  21.276  1.00  0.00           H  
ATOM   2243 3HG2 ILE B 134       2.186  28.585  19.771  1.00  0.00           H  
ATOM   2244 1HD1 ILE B 134       2.138  25.265  17.164  1.00  0.00           H  
ATOM   2245 2HD1 ILE B 134       1.278  24.759  18.627  1.00  0.00           H  
ATOM   2246 3HD1 ILE B 134       1.045  26.396  17.994  1.00  0.00           H  
ATOM   2247  N   GLY B 135       4.070  28.657  22.687  1.00  0.00           N  
ATOM   2248  CA  GLY B 135       4.059  29.391  23.942  1.00  0.00           C  
ATOM   2249  C   GLY B 135       5.123  28.814  24.875  1.00  0.00           C  
ATOM   2250  O   GLY B 135       6.166  29.425  25.110  1.00  0.00           O  
ATOM   2251  H   GLY B 135       4.506  29.089  21.885  1.00  0.00           H  
ATOM   2252 1HA  GLY B 135       4.258  30.448  23.756  1.00  0.00           H  
ATOM   2253 2HA  GLY B 135       3.076  29.317  24.405  1.00  0.00           H  
ATOM   2254  N   ASP B 136       4.851  27.615  25.378  1.00  0.00           N  
ATOM   2255  CA  ASP B 136       5.770  26.884  26.233  1.00  0.00           C  
ATOM   2256  C   ASP B 136       5.398  25.410  26.253  1.00  0.00           C  
ATOM   2257  O   ASP B 136       5.987  24.617  26.991  1.00  0.00           O  
ATOM   2258  CB  ASP B 136       5.824  27.499  27.652  1.00  0.00           C  
ATOM   2259  CG  ASP B 136       4.467  27.488  28.492  1.00  0.00           C  
ATOM   2260  OD1 ASP B 136       3.491  26.917  28.065  1.00  0.00           O  
ATOM   2261  OD2 ASP B 136       4.462  28.084  29.549  1.00  0.00           O  
ATOM   2262  H   ASP B 136       3.975  27.174  25.099  1.00  0.00           H  
ATOM   2263  HA  ASP B 136       6.771  26.964  25.807  1.00  0.00           H  
ATOM   2264 1HB  ASP B 136       6.574  26.963  28.232  1.00  0.00           H  
ATOM   2265 2HB  ASP B 136       6.169  28.532  27.581  1.00  0.00           H  
ATOM   2266  N   ARG B 137       4.423  25.043  25.421  1.00  0.00           N  
ATOM   2267  CA  ARG B 137       3.932  23.667  25.403  1.00  0.00           C  
ATOM   2268  C   ARG B 137       4.464  22.860  24.232  1.00  0.00           C  
ATOM   2269  O   ARG B 137       4.565  23.372  23.118  1.00  0.00           O  
ATOM   2270  CB  ARG B 137       2.412  23.668  25.345  1.00  0.00           C  
ATOM   2271  CG  ARG B 137       1.745  24.233  26.579  1.00  0.00           C  
ATOM   2272  CD  ARG B 137       0.268  24.173  26.504  1.00  0.00           C  
ATOM   2273  NE  ARG B 137      -0.344  24.769  27.680  1.00  0.00           N  
ATOM   2274  CZ  ARG B 137      -1.665  24.789  27.937  1.00  0.00           C  
ATOM   2275  NH1 ARG B 137      -2.512  24.241  27.092  1.00  0.00           N  
ATOM   2276  NH2 ARG B 137      -2.109  25.362  29.043  1.00  0.00           N  
ATOM   2277  H   ARG B 137       3.983  25.750  24.827  1.00  0.00           H  
ATOM   2278  HA  ARG B 137       4.245  23.179  26.326  1.00  0.00           H  
ATOM   2279 1HB  ARG B 137       2.087  24.266  24.491  1.00  0.00           H  
ATOM   2280 2HB  ARG B 137       2.050  22.650  25.192  1.00  0.00           H  
ATOM   2281 1HG  ARG B 137       2.072  23.677  27.457  1.00  0.00           H  
ATOM   2282 2HG  ARG B 137       2.033  25.281  26.693  1.00  0.00           H  
ATOM   2283 1HD  ARG B 137      -0.073  24.722  25.625  1.00  0.00           H  
ATOM   2284 2HD  ARG B 137      -0.056  23.135  26.435  1.00  0.00           H  
ATOM   2285  HE  ARG B 137       0.276  25.205  28.357  1.00  0.00           H  
ATOM   2286 1HH1 ARG B 137      -2.171  23.804  26.249  1.00  0.00           H  
ATOM   2287 2HH1 ARG B 137      -3.503  24.259  27.287  1.00  0.00           H  
ATOM   2288 1HH2 ARG B 137      -1.453  25.783  29.689  1.00  0.00           H  
ATOM   2289 2HH2 ARG B 137      -3.097  25.379  29.242  1.00  0.00           H  
ATOM   2290  N   GLU B 138       4.743  21.575  24.454  1.00  0.00           N  
ATOM   2291  CA  GLU B 138       5.163  20.742  23.330  1.00  0.00           C  
ATOM   2292  C   GLU B 138       3.922  20.242  22.618  1.00  0.00           C  
ATOM   2293  O   GLU B 138       2.983  19.756  23.252  1.00  0.00           O  
ATOM   2294  CB  GLU B 138       6.076  19.601  23.772  1.00  0.00           C  
ATOM   2295  CG  GLU B 138       6.621  18.751  22.610  1.00  0.00           C  
ATOM   2296  CD  GLU B 138       7.644  17.716  23.058  1.00  0.00           C  
ATOM   2297  OE1 GLU B 138       8.700  18.126  23.487  1.00  0.00           O  
ATOM   2298  OE2 GLU B 138       7.385  16.524  22.958  1.00  0.00           O  
ATOM   2299  H   GLU B 138       4.661  21.181  25.383  1.00  0.00           H  
ATOM   2300  HA  GLU B 138       5.728  21.354  22.627  1.00  0.00           H  
ATOM   2301 1HB  GLU B 138       6.921  20.005  24.323  1.00  0.00           H  
ATOM   2302 2HB  GLU B 138       5.528  18.937  24.441  1.00  0.00           H  
ATOM   2303 1HG  GLU B 138       5.790  18.236  22.126  1.00  0.00           H  
ATOM   2304 2HG  GLU B 138       7.075  19.415  21.871  1.00  0.00           H  
ATOM   2305  N   VAL B 139       3.921  20.419  21.305  1.00  0.00           N  
ATOM   2306  CA  VAL B 139       2.793  20.096  20.447  1.00  0.00           C  
ATOM   2307  C   VAL B 139       3.113  19.046  19.390  1.00  0.00           C  
ATOM   2308  O   VAL B 139       4.079  19.192  18.647  1.00  0.00           O  
ATOM   2309  CB  VAL B 139       2.361  21.393  19.730  1.00  0.00           C  
ATOM   2310  CG1 VAL B 139       1.218  21.129  18.768  1.00  0.00           C  
ATOM   2311  CG2 VAL B 139       1.997  22.441  20.767  1.00  0.00           C  
ATOM   2312  H   VAL B 139       4.753  20.830  20.887  1.00  0.00           H  
ATOM   2313  HA  VAL B 139       1.978  19.734  21.075  1.00  0.00           H  
ATOM   2314  HB  VAL B 139       3.194  21.758  19.144  1.00  0.00           H  
ATOM   2315 1HG1 VAL B 139       0.948  22.055  18.259  1.00  0.00           H  
ATOM   2316 2HG1 VAL B 139       1.528  20.388  18.031  1.00  0.00           H  
ATOM   2317 3HG1 VAL B 139       0.357  20.753  19.318  1.00  0.00           H  
ATOM   2318 1HG2 VAL B 139       1.721  23.355  20.277  1.00  0.00           H  
ATOM   2319 2HG2 VAL B 139       1.163  22.085  21.365  1.00  0.00           H  
ATOM   2320 3HG2 VAL B 139       2.848  22.630  21.409  1.00  0.00           H  
ATOM   2321  N   ASP B 140       2.289  17.996  19.310  1.00  0.00           N  
ATOM   2322  CA  ASP B 140       2.460  16.973  18.268  1.00  0.00           C  
ATOM   2323  C   ASP B 140       1.478  17.145  17.122  1.00  0.00           C  
ATOM   2324  O   ASP B 140       0.332  17.550  17.325  1.00  0.00           O  
ATOM   2325  CB  ASP B 140       2.219  15.566  18.826  1.00  0.00           C  
ATOM   2326  CG  ASP B 140       3.256  15.079  19.777  1.00  0.00           C  
ATOM   2327  OD1 ASP B 140       4.412  15.310  19.531  1.00  0.00           O  
ATOM   2328  OD2 ASP B 140       2.907  14.476  20.758  1.00  0.00           O  
ATOM   2329  H   ASP B 140       1.524  17.917  19.965  1.00  0.00           H  
ATOM   2330  HA  ASP B 140       3.468  17.052  17.865  1.00  0.00           H  
ATOM   2331 1HB  ASP B 140       1.251  15.540  19.325  1.00  0.00           H  
ATOM   2332 2HB  ASP B 140       2.160  14.863  17.985  1.00  0.00           H  
ATOM   2333  N   SER B 141       1.924  16.781  15.935  1.00  0.00           N  
ATOM   2334  CA  SER B 141       1.080  16.701  14.755  1.00  0.00           C  
ATOM   2335  C   SER B 141       0.419  15.346  14.796  1.00  0.00           C  
ATOM   2336  O   SER B 141       0.731  14.532  15.668  1.00  0.00           O  
ATOM   2337  CB  SER B 141       1.892  16.757  13.483  1.00  0.00           C  
ATOM   2338  OG  SER B 141       2.634  15.567  13.350  1.00  0.00           O  
ATOM   2339  H   SER B 141       2.913  16.553  15.848  1.00  0.00           H  
ATOM   2340  HA  SER B 141       0.321  17.482  14.785  1.00  0.00           H  
ATOM   2341 1HB  SER B 141       1.245  16.891  12.620  1.00  0.00           H  
ATOM   2342 2HB  SER B 141       2.564  17.600  13.523  1.00  0.00           H  
ATOM   2343  HG  SER B 141       2.002  14.848  13.046  1.00  0.00           H  
ATOM   2344  N   ASP B 142      -0.484  15.090  13.864  1.00  0.00           N  
ATOM   2345  CA  ASP B 142      -1.067  13.766  13.767  1.00  0.00           C  
ATOM   2346  C   ASP B 142      -0.003  12.895  13.111  1.00  0.00           C  
ATOM   2347  O   ASP B 142       1.053  13.409  12.723  1.00  0.00           O  
ATOM   2348  CB  ASP B 142      -2.371  13.793  12.967  1.00  0.00           C  
ATOM   2349  CG  ASP B 142      -3.309  12.620  13.293  1.00  0.00           C  
ATOM   2350  OD1 ASP B 142      -2.824  11.575  13.704  1.00  0.00           O  
ATOM   2351  OD2 ASP B 142      -4.508  12.799  13.158  1.00  0.00           O  
ATOM   2352  H   ASP B 142      -0.742  15.804  13.197  1.00  0.00           H  
ATOM   2353  HA  ASP B 142      -1.272  13.380  14.766  1.00  0.00           H  
ATOM   2354 1HB  ASP B 142      -2.898  14.727  13.156  1.00  0.00           H  
ATOM   2355 2HB  ASP B 142      -2.135  13.758  11.912  1.00  0.00           H  
ATOM   2356  N   ALA B 143      -0.236  11.593  13.035  1.00  0.00           N  
ATOM   2357  CA  ALA B 143       0.771  10.727  12.427  1.00  0.00           C  
ATOM   2358  C   ALA B 143       0.611  10.622  10.935  1.00  0.00           C  
ATOM   2359  O   ALA B 143      -0.498  10.495  10.418  1.00  0.00           O  
ATOM   2360  CB  ALA B 143       0.732   9.349  13.039  1.00  0.00           C  
ATOM   2361  H   ALA B 143      -1.136  11.243  13.374  1.00  0.00           H  
ATOM   2362  HA  ALA B 143       1.747  11.164  12.620  1.00  0.00           H  
ATOM   2363 1HB  ALA B 143       1.513   8.735  12.589  1.00  0.00           H  
ATOM   2364 2HB  ALA B 143       0.894   9.430  14.110  1.00  0.00           H  
ATOM   2365 3HB  ALA B 143      -0.234   8.917  12.848  1.00  0.00           H  
ATOM   2366  N   TYR B 144       1.743  10.590  10.250  1.00  0.00           N  
ATOM   2367  CA  TYR B 144       1.776  10.421   8.816  1.00  0.00           C  
ATOM   2368  C   TYR B 144       2.298   9.026   8.553  1.00  0.00           C  
ATOM   2369  O   TYR B 144       3.128   8.534   9.309  1.00  0.00           O  
ATOM   2370  CB  TYR B 144       2.700  11.470   8.183  1.00  0.00           C  
ATOM   2371  CG  TYR B 144       2.205  12.896   8.333  1.00  0.00           C  
ATOM   2372  CD1 TYR B 144       2.460  13.592   9.507  1.00  0.00           C  
ATOM   2373  CD2 TYR B 144       1.520  13.518   7.306  1.00  0.00           C  
ATOM   2374  CE1 TYR B 144       2.014  14.878   9.656  1.00  0.00           C  
ATOM   2375  CE2 TYR B 144       1.074  14.818   7.464  1.00  0.00           C  
ATOM   2376  CZ  TYR B 144       1.316  15.493   8.636  1.00  0.00           C  
ATOM   2377  OH  TYR B 144       0.865  16.784   8.812  1.00  0.00           O  
ATOM   2378  H   TYR B 144       2.617  10.720  10.752  1.00  0.00           H  
ATOM   2379  HA  TYR B 144       0.769  10.505   8.418  1.00  0.00           H  
ATOM   2380 1HB  TYR B 144       3.691  11.404   8.639  1.00  0.00           H  
ATOM   2381 2HB  TYR B 144       2.812  11.256   7.121  1.00  0.00           H  
ATOM   2382  HD1 TYR B 144       3.007  13.114  10.323  1.00  0.00           H  
ATOM   2383  HD2 TYR B 144       1.322  12.980   6.374  1.00  0.00           H  
ATOM   2384  HE1 TYR B 144       2.210  15.408  10.587  1.00  0.00           H  
ATOM   2385  HE2 TYR B 144       0.522  15.300   6.671  1.00  0.00           H  
ATOM   2386  HH  TYR B 144       0.450  17.108   7.995  1.00  0.00           H  
ATOM   2387  N   TYR B 145       1.839   8.392   7.492  1.00  0.00           N  
ATOM   2388  CA  TYR B 145       2.308   7.059   7.183  1.00  0.00           C  
ATOM   2389  C   TYR B 145       2.833   6.982   5.774  1.00  0.00           C  
ATOM   2390  O   TYR B 145       2.148   7.350   4.831  1.00  0.00           O  
ATOM   2391  CB  TYR B 145       1.131   6.095   7.392  1.00  0.00           C  
ATOM   2392  CG  TYR B 145       0.561   6.154   8.814  1.00  0.00           C  
ATOM   2393  CD1 TYR B 145      -0.368   7.128   9.119  1.00  0.00           C  
ATOM   2394  CD2 TYR B 145       0.952   5.273   9.790  1.00  0.00           C  
ATOM   2395  CE1 TYR B 145      -0.893   7.232  10.374  1.00  0.00           C  
ATOM   2396  CE2 TYR B 145       0.420   5.381  11.076  1.00  0.00           C  
ATOM   2397  CZ  TYR B 145      -0.501   6.362  11.355  1.00  0.00           C  
ATOM   2398  OH  TYR B 145      -1.029   6.504  12.618  1.00  0.00           O  
ATOM   2399  H   TYR B 145       1.140   8.853   6.912  1.00  0.00           H  
ATOM   2400  HA  TYR B 145       3.129   6.806   7.852  1.00  0.00           H  
ATOM   2401 1HB  TYR B 145       0.341   6.358   6.714  1.00  0.00           H  
ATOM   2402 2HB  TYR B 145       1.441   5.073   7.177  1.00  0.00           H  
ATOM   2403  HD1 TYR B 145      -0.678   7.833   8.353  1.00  0.00           H  
ATOM   2404  HD2 TYR B 145       1.684   4.499   9.561  1.00  0.00           H  
ATOM   2405  HE1 TYR B 145      -1.616   8.020  10.592  1.00  0.00           H  
ATOM   2406  HE2 TYR B 145       0.734   4.689  11.862  1.00  0.00           H  
ATOM   2407  HH  TYR B 145      -1.719   7.179  12.595  1.00  0.00           H  
ATOM   2408  N   VAL B 146       4.058   6.473   5.635  1.00  0.00           N  
ATOM   2409  CA  VAL B 146       4.660   6.298   4.327  1.00  0.00           C  
ATOM   2410  C   VAL B 146       4.396   4.873   3.895  1.00  0.00           C  
ATOM   2411  O   VAL B 146       4.502   3.971   4.714  1.00  0.00           O  
ATOM   2412  CB  VAL B 146       6.180   6.656   4.359  1.00  0.00           C  
ATOM   2413  CG1 VAL B 146       6.868   6.343   3.003  1.00  0.00           C  
ATOM   2414  CG2 VAL B 146       6.339   8.189   4.661  1.00  0.00           C  
ATOM   2415  H   VAL B 146       4.582   6.189   6.466  1.00  0.00           H  
ATOM   2416  HA  VAL B 146       4.190   6.969   3.619  1.00  0.00           H  
ATOM   2417  HB  VAL B 146       6.673   6.068   5.136  1.00  0.00           H  
ATOM   2418 1HG1 VAL B 146       7.927   6.602   3.066  1.00  0.00           H  
ATOM   2419 2HG1 VAL B 146       6.782   5.275   2.775  1.00  0.00           H  
ATOM   2420 3HG1 VAL B 146       6.397   6.920   2.210  1.00  0.00           H  
ATOM   2421 1HG2 VAL B 146       7.397   8.452   4.699  1.00  0.00           H  
ATOM   2422 2HG2 VAL B 146       5.850   8.766   3.875  1.00  0.00           H  
ATOM   2423 3HG2 VAL B 146       5.877   8.420   5.619  1.00  0.00           H  
ATOM   2424  N   TYR B 147       3.981   4.689   2.644  1.00  0.00           N  
ATOM   2425  CA  TYR B 147       3.744   3.344   2.128  1.00  0.00           C  
ATOM   2426  C   TYR B 147       4.231   3.275   0.682  1.00  0.00           C  
ATOM   2427  O   TYR B 147       3.718   3.999  -0.165  1.00  0.00           O  
ATOM   2428  CB  TYR B 147       2.243   3.034   2.154  1.00  0.00           C  
ATOM   2429  CG  TYR B 147       1.879   1.584   1.884  1.00  0.00           C  
ATOM   2430  CD1 TYR B 147       1.618   0.798   2.977  1.00  0.00           C  
ATOM   2431  CD2 TYR B 147       1.839   1.026   0.592  1.00  0.00           C  
ATOM   2432  CE1 TYR B 147       1.316  -0.519   2.835  1.00  0.00           C  
ATOM   2433  CE2 TYR B 147       1.539  -0.333   0.445  1.00  0.00           C  
ATOM   2434  CZ  TYR B 147       1.278  -1.101   1.588  1.00  0.00           C  
ATOM   2435  OH  TYR B 147       1.001  -2.457   1.540  1.00  0.00           O  
ATOM   2436  H   TYR B 147       3.821   5.498   2.046  1.00  0.00           H  
ATOM   2437  HA  TYR B 147       4.288   2.617   2.717  1.00  0.00           H  
ATOM   2438 1HB  TYR B 147       1.869   3.295   3.133  1.00  0.00           H  
ATOM   2439 2HB  TYR B 147       1.728   3.663   1.427  1.00  0.00           H  
ATOM   2440  HD1 TYR B 147       1.658   1.234   3.976  1.00  0.00           H  
ATOM   2441  HD2 TYR B 147       2.057   1.640  -0.286  1.00  0.00           H  
ATOM   2442  HE1 TYR B 147       1.115  -1.124   3.719  1.00  0.00           H  
ATOM   2443  HE2 TYR B 147       1.517  -0.796  -0.545  1.00  0.00           H  
ATOM   2444  HH  TYR B 147       1.188  -2.842   0.653  1.00  0.00           H  
ATOM   2445  N   ARG B 148       5.190   2.391   0.393  1.00  0.00           N  
ATOM   2446  CA  ARG B 148       5.666   2.282  -0.962  1.00  0.00           C  
ATOM   2447  C   ARG B 148       5.181   0.933  -1.492  1.00  0.00           C  
ATOM   2448  O   ARG B 148       5.370  -0.124  -0.890  1.00  0.00           O  
ATOM   2449  CB  ARG B 148       7.178   2.396  -1.044  1.00  0.00           C  
ATOM   2450  CG  ARG B 148       7.769   3.759  -0.608  1.00  0.00           C  
ATOM   2451  CD  ARG B 148       9.216   3.761  -0.794  1.00  0.00           C  
ATOM   2452  NE  ARG B 148       9.921   4.915  -0.217  1.00  0.00           N  
ATOM   2453  CZ  ARG B 148      10.167   6.129  -0.793  1.00  0.00           C  
ATOM   2454  NH1 ARG B 148       9.758   6.512  -1.990  1.00  0.00           N  
ATOM   2455  NH2 ARG B 148      10.872   6.999  -0.120  1.00  0.00           N  
ATOM   2456  H   ARG B 148       5.640   1.823   1.114  1.00  0.00           H  
ATOM   2457  HA  ARG B 148       5.236   3.067  -1.573  1.00  0.00           H  
ATOM   2458 1HB  ARG B 148       7.623   1.632  -0.404  1.00  0.00           H  
ATOM   2459 2HB  ARG B 148       7.501   2.202  -2.066  1.00  0.00           H  
ATOM   2460 1HG  ARG B 148       7.357   4.535  -1.228  1.00  0.00           H  
ATOM   2461 2HG  ARG B 148       7.541   3.959   0.440  1.00  0.00           H  
ATOM   2462 1HD  ARG B 148       9.634   2.855  -0.353  1.00  0.00           H  
ATOM   2463 2HD  ARG B 148       9.387   3.759  -1.839  1.00  0.00           H  
ATOM   2464  HE  ARG B 148      10.307   4.780   0.725  1.00  0.00           H  
ATOM   2465 1HH1 ARG B 148       9.195   5.921  -2.632  1.00  0.00           H  
ATOM   2466 2HH1 ARG B 148      10.026   7.474  -2.286  1.00  0.00           H  
ATOM   2467 1HH2 ARG B 148      11.204   6.740   0.830  1.00  0.00           H  
ATOM   2468 2HH2 ARG B 148      11.065   7.921  -0.566  1.00  0.00           H  
ATOM   2469  N   LEU B 149       4.460   1.006  -2.596  1.00  0.00           N  
ATOM   2470  CA  LEU B 149       3.860  -0.148  -3.221  1.00  0.00           C  
ATOM   2471  C   LEU B 149       4.902  -1.085  -3.749  1.00  0.00           C  
ATOM   2472  O   LEU B 149       5.856  -0.647  -4.391  1.00  0.00           O  
ATOM   2473  CB  LEU B 149       2.921   0.312  -4.341  1.00  0.00           C  
ATOM   2474  CG  LEU B 149       2.059  -0.767  -5.031  1.00  0.00           C  
ATOM   2475  CD1 LEU B 149       1.045  -1.356  -4.069  1.00  0.00           C  
ATOM   2476  CD2 LEU B 149       1.356  -0.141  -6.185  1.00  0.00           C  
ATOM   2477  H   LEU B 149       4.307   1.919  -3.027  1.00  0.00           H  
ATOM   2478  HA  LEU B 149       3.261  -0.679  -2.477  1.00  0.00           H  
ATOM   2479 1HB  LEU B 149       2.267   1.084  -3.943  1.00  0.00           H  
ATOM   2480 2HB  LEU B 149       3.535   0.761  -5.113  1.00  0.00           H  
ATOM   2481  HG  LEU B 149       2.699  -1.579  -5.390  1.00  0.00           H  
ATOM   2482 1HD1 LEU B 149       0.486  -2.088  -4.603  1.00  0.00           H  
ATOM   2483 2HD1 LEU B 149       1.536  -1.833  -3.234  1.00  0.00           H  
ATOM   2484 3HD1 LEU B 149       0.381  -0.598  -3.695  1.00  0.00           H  
ATOM   2485 1HD2 LEU B 149       0.757  -0.900  -6.692  1.00  0.00           H  
ATOM   2486 2HD2 LEU B 149       0.714   0.658  -5.854  1.00  0.00           H  
ATOM   2487 3HD2 LEU B 149       2.104   0.261  -6.864  1.00  0.00           H  
ATOM   2488  N   GLN B 150       4.748  -2.384  -3.492  1.00  0.00           N  
ATOM   2489  CA  GLN B 150       5.734  -3.273  -4.073  1.00  0.00           C  
ATOM   2490  C   GLN B 150       5.382  -3.510  -5.543  1.00  0.00           C  
ATOM   2491  O   GLN B 150       4.333  -4.092  -5.878  1.00  0.00           O  
ATOM   2492  CB  GLN B 150       5.832  -4.592  -3.297  1.00  0.00           C  
ATOM   2493  CG  GLN B 150       6.893  -5.583  -3.817  1.00  0.00           C  
ATOM   2494  CD  GLN B 150       8.306  -5.036  -3.651  1.00  0.00           C  
ATOM   2495  OE1 GLN B 150       8.635  -4.503  -2.588  1.00  0.00           O  
ATOM   2496  NE2 GLN B 150       9.146  -5.169  -4.672  1.00  0.00           N  
ATOM   2497  H   GLN B 150       3.966  -2.741  -2.929  1.00  0.00           H  
ATOM   2498  HA  GLN B 150       6.710  -2.793  -4.034  1.00  0.00           H  
ATOM   2499 1HB  GLN B 150       6.047  -4.379  -2.250  1.00  0.00           H  
ATOM   2500 2HB  GLN B 150       4.886  -5.097  -3.328  1.00  0.00           H  
ATOM   2501 1HG  GLN B 150       6.821  -6.509  -3.244  1.00  0.00           H  
ATOM   2502 2HG  GLN B 150       6.716  -5.789  -4.879  1.00  0.00           H  
ATOM   2503 1HE2 GLN B 150      10.088  -4.828  -4.599  1.00  0.00           H  
ATOM   2504 2HE2 GLN B 150       8.852  -5.633  -5.513  1.00  0.00           H  
ATOM   2505  N   VAL B 151       6.271  -3.057  -6.422  1.00  0.00           N  
ATOM   2506  CA  VAL B 151       6.046  -3.179  -7.854  1.00  0.00           C  
ATOM   2507  C   VAL B 151       7.202  -3.913  -8.532  1.00  0.00           C  
ATOM   2508  O   VAL B 151       8.367  -3.773  -8.130  1.00  0.00           O  
ATOM   2509  CB  VAL B 151       5.855  -1.763  -8.459  1.00  0.00           C  
ATOM   2510  CG1 VAL B 151       4.596  -1.094  -7.865  1.00  0.00           C  
ATOM   2511  CG2 VAL B 151       7.083  -0.882  -8.151  1.00  0.00           C  
ATOM   2512  H   VAL B 151       7.104  -2.591  -6.083  1.00  0.00           H  
ATOM   2513  HA  VAL B 151       5.136  -3.753  -8.016  1.00  0.00           H  
ATOM   2514  HB  VAL B 151       5.710  -1.854  -9.539  1.00  0.00           H  
ATOM   2515 1HG1 VAL B 151       4.462  -0.108  -8.306  1.00  0.00           H  
ATOM   2516 2HG1 VAL B 151       3.724  -1.713  -8.085  1.00  0.00           H  
ATOM   2517 3HG1 VAL B 151       4.709  -0.992  -6.794  1.00  0.00           H  
ATOM   2518 1HG2 VAL B 151       6.931   0.111  -8.583  1.00  0.00           H  
ATOM   2519 2HG2 VAL B 151       7.204  -0.783  -7.072  1.00  0.00           H  
ATOM   2520 3HG2 VAL B 151       7.981  -1.321  -8.577  1.00  0.00           H  
ATOM   2521  N   SER B 152       6.851  -4.666  -9.568  1.00  0.00           N  
ATOM   2522  CA  SER B 152       7.739  -5.451 -10.416  1.00  0.00           C  
ATOM   2523  C   SER B 152       7.096  -5.658 -11.803  1.00  0.00           C  
ATOM   2524  O   SER B 152       6.130  -4.982 -12.164  1.00  0.00           O  
ATOM   2525  CB  SER B 152       8.032  -6.806  -9.772  1.00  0.00           C  
ATOM   2526  OG  SER B 152       9.072  -7.466 -10.452  1.00  0.00           O  
ATOM   2527  H   SER B 152       5.856  -4.736  -9.776  1.00  0.00           H  
ATOM   2528  HA  SER B 152       8.676  -4.909 -10.544  1.00  0.00           H  
ATOM   2529 1HB  SER B 152       8.294  -6.678  -8.719  1.00  0.00           H  
ATOM   2530 2HB  SER B 152       7.130  -7.415  -9.813  1.00  0.00           H  
ATOM   2531  HG  SER B 152       9.142  -8.336 -10.042  1.00  0.00           H  
ATOM   2532  N   SER B 153       7.682  -6.538 -12.605  1.00  0.00           N  
ATOM   2533  CA  SER B 153       7.125  -6.848 -13.926  1.00  0.00           C  
ATOM   2534  C   SER B 153       5.976  -7.833 -13.713  1.00  0.00           C  
ATOM   2535  O   SER B 153       5.837  -8.370 -12.615  1.00  0.00           O  
ATOM   2536  CB  SER B 153       8.189  -7.425 -14.851  1.00  0.00           C  
ATOM   2537  OG  SER B 153       8.616  -8.689 -14.417  1.00  0.00           O  
ATOM   2538  H   SER B 153       8.482  -7.037 -12.227  1.00  0.00           H  
ATOM   2539  HA  SER B 153       6.726  -5.935 -14.372  1.00  0.00           H  
ATOM   2540 1HB  SER B 153       7.782  -7.506 -15.856  1.00  0.00           H  
ATOM   2541 2HB  SER B 153       9.040  -6.748 -14.896  1.00  0.00           H  
ATOM   2542  HG  SER B 153       8.084  -9.325 -14.909  1.00  0.00           H  
ATOM   2543  N   ILE B 154       5.153  -8.092 -14.726  1.00  0.00           N  
ATOM   2544  CA  ILE B 154       4.099  -9.085 -14.507  1.00  0.00           C  
ATOM   2545  C   ILE B 154       4.538 -10.466 -14.975  1.00  0.00           C  
ATOM   2546  O   ILE B 154       5.014 -10.630 -16.095  1.00  0.00           O  
ATOM   2547  CB  ILE B 154       2.751  -8.731 -15.131  1.00  0.00           C  
ATOM   2548  CG1 ILE B 154       2.261  -7.477 -14.512  1.00  0.00           C  
ATOM   2549  CG2 ILE B 154       1.745  -9.876 -14.904  1.00  0.00           C  
ATOM   2550  CD1 ILE B 154       1.098  -6.956 -15.149  1.00  0.00           C  
ATOM   2551  H   ILE B 154       5.258  -7.631 -15.618  1.00  0.00           H  
ATOM   2552  HA  ILE B 154       3.907  -9.150 -13.437  1.00  0.00           H  
ATOM   2553  HB  ILE B 154       2.879  -8.558 -16.201  1.00  0.00           H  
ATOM   2554 1HG1 ILE B 154       2.045  -7.634 -13.459  1.00  0.00           H  
ATOM   2555 2HG1 ILE B 154       3.049  -6.730 -14.592  1.00  0.00           H  
ATOM   2556 1HG2 ILE B 154       0.786  -9.661 -15.353  1.00  0.00           H  
ATOM   2557 2HG2 ILE B 154       2.128 -10.763 -15.349  1.00  0.00           H  
ATOM   2558 3HG2 ILE B 154       1.614 -10.033 -13.845  1.00  0.00           H  
ATOM   2559 1HD1 ILE B 154       0.856  -6.049 -14.681  1.00  0.00           H  
ATOM   2560 2HD1 ILE B 154       1.329  -6.792 -16.169  1.00  0.00           H  
ATOM   2561 3HD1 ILE B 154       0.258  -7.618 -15.081  1.00  0.00           H  
ATOM   2562  N   ASN B 155       4.396 -11.439 -14.077  1.00  0.00           N  
ATOM   2563  CA  ASN B 155       4.773 -12.832 -14.295  1.00  0.00           C  
ATOM   2564  C   ASN B 155       3.599 -13.776 -14.040  1.00  0.00           C  
ATOM   2565  O   ASN B 155       3.353 -14.166 -12.894  1.00  0.00           O  
ATOM   2566  CB  ASN B 155       5.947 -13.153 -13.361  1.00  0.00           C  
ATOM   2567  CG  ASN B 155       6.556 -14.554 -13.466  1.00  0.00           C  
ATOM   2568  OD1 ASN B 155       6.103 -15.413 -14.224  1.00  0.00           O  
ATOM   2569  ND2 ASN B 155       7.602 -14.777 -12.695  1.00  0.00           N  
ATOM   2570  H   ASN B 155       4.016 -11.186 -13.176  1.00  0.00           H  
ATOM   2571  HA  ASN B 155       5.076 -12.959 -15.338  1.00  0.00           H  
ATOM   2572 1HB  ASN B 155       6.737 -12.422 -13.533  1.00  0.00           H  
ATOM   2573 2HB  ASN B 155       5.611 -13.001 -12.352  1.00  0.00           H  
ATOM   2574 1HD2 ASN B 155       8.056 -15.670 -12.703  1.00  0.00           H  
ATOM   2575 2HD2 ASN B 155       7.955 -14.044 -12.112  1.00  0.00           H  
ATOM   2576  N   VAL B 156       2.863 -14.128 -15.111  1.00  0.00           N  
ATOM   2577  CA  VAL B 156       1.668 -14.985 -14.994  1.00  0.00           C  
ATOM   2578  C   VAL B 156       1.936 -16.478 -15.232  1.00  0.00           C  
ATOM   2579  O   VAL B 156       2.539 -16.882 -16.241  1.00  0.00           O  
ATOM   2580  CB  VAL B 156       0.571 -14.525 -15.978  1.00  0.00           C  
ATOM   2581  CG1 VAL B 156      -0.622 -15.439 -15.930  1.00  0.00           C  
ATOM   2582  CG2 VAL B 156       0.141 -13.207 -15.616  1.00  0.00           C  
ATOM   2583  H   VAL B 156       3.102 -13.747 -16.038  1.00  0.00           H  
ATOM   2584  HA  VAL B 156       1.275 -14.875 -13.983  1.00  0.00           H  
ATOM   2585  HB  VAL B 156       0.978 -14.515 -16.984  1.00  0.00           H  
ATOM   2586 1HG1 VAL B 156      -1.391 -15.090 -16.626  1.00  0.00           H  
ATOM   2587 2HG1 VAL B 156      -0.316 -16.431 -16.196  1.00  0.00           H  
ATOM   2588 3HG1 VAL B 156      -1.019 -15.442 -14.922  1.00  0.00           H  
ATOM   2589 1HG2 VAL B 156      -0.616 -12.874 -16.324  1.00  0.00           H  
ATOM   2590 2HG2 VAL B 156      -0.259 -13.227 -14.633  1.00  0.00           H  
ATOM   2591 3HG2 VAL B 156       0.985 -12.568 -15.640  1.00  0.00           H  
ATOM   2592  N   SER B 157       1.438 -17.295 -14.303  1.00  0.00           N  
ATOM   2593  CA  SER B 157       1.541 -18.744 -14.353  1.00  0.00           C  
ATOM   2594  C   SER B 157       0.143 -19.373 -14.277  1.00  0.00           C  
ATOM   2595  O   SER B 157      -0.568 -19.192 -13.288  1.00  0.00           O  
ATOM   2596  CB  SER B 157       2.405 -19.217 -13.194  1.00  0.00           C  
ATOM   2597  OG  SER B 157       2.486 -20.616 -13.145  1.00  0.00           O  
ATOM   2598  H   SER B 157       0.999 -16.876 -13.485  1.00  0.00           H  
ATOM   2599  HA  SER B 157       2.004 -19.034 -15.297  1.00  0.00           H  
ATOM   2600 1HB  SER B 157       3.407 -18.797 -13.299  1.00  0.00           H  
ATOM   2601 2HB  SER B 157       1.994 -18.837 -12.256  1.00  0.00           H  
ATOM   2602  HG  SER B 157       3.263 -20.853 -13.657  1.00  0.00           H  
ATOM   2603  N   VAL B 158      -0.266 -20.074 -15.341  1.00  0.00           N  
ATOM   2604  CA  VAL B 158      -1.605 -20.676 -15.411  1.00  0.00           C  
ATOM   2605  C   VAL B 158      -1.594 -22.181 -15.582  1.00  0.00           C  
ATOM   2606  O   VAL B 158      -0.858 -22.720 -16.412  1.00  0.00           O  
ATOM   2607  CB  VAL B 158      -2.441 -20.047 -16.537  1.00  0.00           C  
ATOM   2608  CG1 VAL B 158      -3.784 -20.746 -16.673  1.00  0.00           C  
ATOM   2609  CG2 VAL B 158      -2.698 -18.639 -16.198  1.00  0.00           C  
ATOM   2610  H   VAL B 158       0.364 -20.193 -16.121  1.00  0.00           H  
ATOM   2611  HA  VAL B 158      -2.114 -20.455 -14.477  1.00  0.00           H  
ATOM   2612  HB  VAL B 158      -1.904 -20.129 -17.480  1.00  0.00           H  
ATOM   2613 1HG1 VAL B 158      -4.361 -20.271 -17.467  1.00  0.00           H  
ATOM   2614 2HG1 VAL B 158      -3.635 -21.791 -16.920  1.00  0.00           H  
ATOM   2615 3HG1 VAL B 158      -4.328 -20.667 -15.728  1.00  0.00           H  
ATOM   2616 1HG2 VAL B 158      -3.283 -18.196 -16.994  1.00  0.00           H  
ATOM   2617 2HG2 VAL B 158      -3.248 -18.595 -15.270  1.00  0.00           H  
ATOM   2618 3HG2 VAL B 158      -1.776 -18.116 -16.090  1.00  0.00           H  
ATOM   2619  N   ASN B 159      -2.433 -22.845 -14.797  1.00  0.00           N  
ATOM   2620  CA  ASN B 159      -2.556 -24.295 -14.833  1.00  0.00           C  
ATOM   2621  C   ASN B 159      -3.940 -24.723 -14.327  1.00  0.00           C  
ATOM   2622  O   ASN B 159      -4.806 -23.886 -14.070  1.00  0.00           O  
ATOM   2623  CB  ASN B 159      -1.426 -24.909 -14.013  1.00  0.00           C  
ATOM   2624  CG  ASN B 159      -0.962 -26.280 -14.505  1.00  0.00           C  
ATOM   2625  OD1 ASN B 159      -1.775 -27.086 -14.970  1.00  0.00           O  
ATOM   2626  ND2 ASN B 159       0.324 -26.538 -14.411  1.00  0.00           N  
ATOM   2627  H   ASN B 159      -2.986 -22.306 -14.128  1.00  0.00           H  
ATOM   2628  HA  ASN B 159      -2.460 -24.630 -15.865  1.00  0.00           H  
ATOM   2629 1HB  ASN B 159      -0.568 -24.233 -14.017  1.00  0.00           H  
ATOM   2630 2HB  ASN B 159      -1.753 -25.004 -12.978  1.00  0.00           H  
ATOM   2631 1HD2 ASN B 159       0.680 -27.417 -14.724  1.00  0.00           H  
ATOM   2632 2HD2 ASN B 159       0.945 -25.853 -14.032  1.00  0.00           H  
ATOM   2633  N   ALA B 160      -4.159 -26.023 -14.191  1.00  0.00           N  
ATOM   2634  CA  ALA B 160      -5.455 -26.534 -13.740  1.00  0.00           C  
ATOM   2635  C   ALA B 160      -5.283 -27.797 -12.943  1.00  0.00           C  
ATOM   2636  O   ALA B 160      -4.283 -28.504 -13.081  1.00  0.00           O  
ATOM   2637  CB  ALA B 160      -6.380 -26.826 -14.913  1.00  0.00           C  
ATOM   2638  H   ALA B 160      -3.415 -26.666 -14.434  1.00  0.00           H  
ATOM   2639  HA  ALA B 160      -5.912 -25.785 -13.094  1.00  0.00           H  
ATOM   2640 1HB  ALA B 160      -7.338 -27.190 -14.538  1.00  0.00           H  
ATOM   2641 2HB  ALA B 160      -6.539 -25.933 -15.471  1.00  0.00           H  
ATOM   2642 3HB  ALA B 160      -5.935 -27.581 -15.553  1.00  0.00           H  
ATOM   2643  N   VAL B 161      -6.299 -28.128 -12.149  1.00  0.00           N  
ATOM   2644  CA  VAL B 161      -6.256 -29.378 -11.392  1.00  0.00           C  
ATOM   2645  C   VAL B 161      -6.251 -30.573 -12.339  1.00  0.00           C  
ATOM   2646  O   VAL B 161      -5.722 -31.637 -12.016  1.00  0.00           O  
ATOM   2647  CB  VAL B 161      -7.443 -29.437 -10.414  1.00  0.00           C  
ATOM   2648  CG1 VAL B 161      -7.289 -28.286  -9.402  1.00  0.00           C  
ATOM   2649  CG2 VAL B 161      -8.795 -29.318 -11.206  1.00  0.00           C  
ATOM   2650  H   VAL B 161      -7.089 -27.482 -12.057  1.00  0.00           H  
ATOM   2651  HA  VAL B 161      -5.334 -29.397 -10.807  1.00  0.00           H  
ATOM   2652  HB  VAL B 161      -7.422 -30.374  -9.862  1.00  0.00           H  
ATOM   2653 1HG1 VAL B 161      -8.111 -28.311  -8.687  1.00  0.00           H  
ATOM   2654 2HG1 VAL B 161      -6.345 -28.396  -8.869  1.00  0.00           H  
ATOM   2655 3HG1 VAL B 161      -7.290 -27.332  -9.934  1.00  0.00           H  
ATOM   2656 1HG2 VAL B 161      -9.633 -29.346 -10.509  1.00  0.00           H  
ATOM   2657 2HG2 VAL B 161      -8.804 -28.382 -11.754  1.00  0.00           H  
ATOM   2658 3HG2 VAL B 161      -8.900 -30.146 -11.906  1.00  0.00           H  
ATOM   2659  N   GLN B 162      -6.836 -30.372 -13.512  1.00  0.00           N  
ATOM   2660  CA  GLN B 162      -6.796 -31.313 -14.604  1.00  0.00           C  
ATOM   2661  C   GLN B 162      -7.260 -30.560 -15.850  1.00  0.00           C  
ATOM   2662  O   GLN B 162      -8.108 -29.674 -15.755  1.00  0.00           O  
ATOM   2663  CB  GLN B 162      -7.583 -32.585 -14.281  1.00  0.00           C  
ATOM   2664  CG  GLN B 162      -7.603 -33.572 -15.398  1.00  0.00           C  
ATOM   2665  CD  GLN B 162      -6.174 -34.061 -15.805  1.00  0.00           C  
ATOM   2666  OE1 GLN B 162      -5.465 -33.327 -16.530  1.00  0.00           O  
ATOM   2667  NE2 GLN B 162      -5.759 -35.243 -15.333  1.00  0.00           N  
ATOM   2668  H   GLN B 162      -7.280 -29.481 -13.660  1.00  0.00           H  
ATOM   2669  HA  GLN B 162      -5.760 -31.612 -14.769  1.00  0.00           H  
ATOM   2670 1HB  GLN B 162      -7.157 -33.085 -13.420  1.00  0.00           H  
ATOM   2671 2HB  GLN B 162      -8.602 -32.319 -14.029  1.00  0.00           H  
ATOM   2672 1HG  GLN B 162      -8.191 -34.437 -15.093  1.00  0.00           H  
ATOM   2673 2HG  GLN B 162      -8.062 -33.109 -16.224  1.00  0.00           H  
ATOM   2674 1HE2 GLN B 162      -4.837 -35.575 -15.550  1.00  0.00           H  
ATOM   2675 2HE2 GLN B 162      -6.357 -35.778 -14.736  1.00  0.00           H  
ATOM   2676  N   THR B 163      -6.710 -30.920 -17.011  1.00  0.00           N  
ATOM   2677  CA  THR B 163      -7.088 -30.268 -18.265  1.00  0.00           C  
ATOM   2678  C   THR B 163      -8.074 -31.081 -19.085  1.00  0.00           C  
ATOM   2679  O   THR B 163      -8.619 -30.595 -20.076  1.00  0.00           O  
ATOM   2680  CB  THR B 163      -5.843 -29.912 -19.087  1.00  0.00           C  
ATOM   2681  OG1 THR B 163      -5.100 -31.116 -19.370  1.00  0.00           O  
ATOM   2682  CG2 THR B 163      -4.977 -28.900 -18.334  1.00  0.00           C  
ATOM   2683  H   THR B 163      -6.026 -31.676 -17.005  1.00  0.00           H  
ATOM   2684  HA  THR B 163      -7.578 -29.333 -18.010  1.00  0.00           H  
ATOM   2685  HB  THR B 163      -6.154 -29.462 -20.033  1.00  0.00           H  
ATOM   2686  HG1 THR B 163      -4.721 -31.467 -18.549  1.00  0.00           H  
ATOM   2687 1HG2 THR B 163      -4.106 -28.646 -18.933  1.00  0.00           H  
ATOM   2688 2HG2 THR B 163      -5.564 -28.002 -18.150  1.00  0.00           H  
ATOM   2689 3HG2 THR B 163      -4.651 -29.321 -17.382  1.00  0.00           H  
ATOM   2690  N   VAL B 164      -8.249 -32.325 -18.703  1.00  0.00           N  
ATOM   2691  CA  VAL B 164      -9.203 -33.212 -19.337  1.00  0.00           C  
ATOM   2692  C   VAL B 164     -10.048 -33.795 -18.223  1.00  0.00           C  
ATOM   2693  O   VAL B 164      -9.550 -34.609 -17.441  1.00  0.00           O  
ATOM   2694  CB  VAL B 164      -8.493 -34.350 -20.101  1.00  0.00           C  
ATOM   2695  CG1 VAL B 164      -9.516 -35.259 -20.756  1.00  0.00           C  
ATOM   2696  CG2 VAL B 164      -7.519 -33.779 -21.173  1.00  0.00           C  
ATOM   2697  H   VAL B 164      -7.728 -32.651 -17.907  1.00  0.00           H  
ATOM   2698  HA  VAL B 164      -9.845 -32.649 -20.015  1.00  0.00           H  
ATOM   2699  HB  VAL B 164      -7.960 -34.928 -19.393  1.00  0.00           H  
ATOM   2700 1HG1 VAL B 164      -8.998 -36.076 -21.262  1.00  0.00           H  
ATOM   2701 2HG1 VAL B 164     -10.184 -35.666 -19.995  1.00  0.00           H  
ATOM   2702 3HG1 VAL B 164     -10.100 -34.689 -21.482  1.00  0.00           H  
ATOM   2703 1HG2 VAL B 164      -7.015 -34.598 -21.692  1.00  0.00           H  
ATOM   2704 2HG2 VAL B 164      -8.079 -33.191 -21.890  1.00  0.00           H  
ATOM   2705 3HG2 VAL B 164      -6.768 -33.148 -20.695  1.00  0.00           H  
ATOM   2706  N   VAL B 165     -11.314 -33.411 -18.158  1.00  0.00           N  
ATOM   2707  CA  VAL B 165     -12.174 -33.863 -17.063  1.00  0.00           C  
ATOM   2708  C   VAL B 165     -13.443 -34.482 -17.618  1.00  0.00           C  
ATOM   2709  O   VAL B 165     -13.794 -34.249 -18.773  1.00  0.00           O  
ATOM   2710  CB  VAL B 165     -12.546 -32.682 -16.130  1.00  0.00           C  
ATOM   2711  CG1 VAL B 165     -11.273 -32.042 -15.535  1.00  0.00           C  
ATOM   2712  CG2 VAL B 165     -13.384 -31.659 -16.897  1.00  0.00           C  
ATOM   2713  H   VAL B 165     -11.670 -32.760 -18.862  1.00  0.00           H  
ATOM   2714  HA  VAL B 165     -11.645 -34.616 -16.476  1.00  0.00           H  
ATOM   2715  HB  VAL B 165     -13.128 -33.068 -15.296  1.00  0.00           H  
ATOM   2716 1HG1 VAL B 165     -11.552 -31.234 -14.855  1.00  0.00           H  
ATOM   2717 2HG1 VAL B 165     -10.728 -32.804 -14.987  1.00  0.00           H  
ATOM   2718 3HG1 VAL B 165     -10.645 -31.638 -16.326  1.00  0.00           H  
ATOM   2719 1HG2 VAL B 165     -13.665 -30.850 -16.229  1.00  0.00           H  
ATOM   2720 2HG2 VAL B 165     -12.806 -31.261 -17.736  1.00  0.00           H  
ATOM   2721 3HG2 VAL B 165     -14.285 -32.147 -17.272  1.00  0.00           H  
ATOM   2722  N   ARG B 166     -14.134 -35.274 -16.820  1.00  0.00           N  
ATOM   2723  CA  ARG B 166     -15.397 -35.824 -17.293  1.00  0.00           C  
ATOM   2724  C   ARG B 166     -16.560 -34.909 -16.969  1.00  0.00           C  
ATOM   2725  O   ARG B 166     -16.521 -34.126 -16.021  1.00  0.00           O  
ATOM   2726  CB  ARG B 166     -15.682 -37.208 -16.728  1.00  0.00           C  
ATOM   2727  CG  ARG B 166     -14.661 -38.297 -17.083  1.00  0.00           C  
ATOM   2728  CD  ARG B 166     -15.051 -39.617 -16.512  1.00  0.00           C  
ATOM   2729  NE  ARG B 166     -15.038 -39.590 -15.065  1.00  0.00           N  
ATOM   2730  CZ  ARG B 166     -15.547 -40.526 -14.251  1.00  0.00           C  
ATOM   2731  NH1 ARG B 166     -16.128 -41.616 -14.721  1.00  0.00           N  
ATOM   2732  NH2 ARG B 166     -15.447 -40.309 -12.955  1.00  0.00           N  
ATOM   2733  H   ARG B 166     -13.803 -35.472 -15.866  1.00  0.00           H  
ATOM   2734  HA  ARG B 166     -15.358 -35.919 -18.371  1.00  0.00           H  
ATOM   2735 1HB  ARG B 166     -15.755 -37.153 -15.652  1.00  0.00           H  
ATOM   2736 2HB  ARG B 166     -16.651 -37.544 -17.095  1.00  0.00           H  
ATOM   2737 1HG  ARG B 166     -14.594 -38.407 -18.151  1.00  0.00           H  
ATOM   2738 2HG  ARG B 166     -13.685 -38.022 -16.677  1.00  0.00           H  
ATOM   2739 1HD  ARG B 166     -16.059 -39.871 -16.842  1.00  0.00           H  
ATOM   2740 2HD  ARG B 166     -14.354 -40.381 -16.849  1.00  0.00           H  
ATOM   2741  HE  ARG B 166     -14.608 -38.779 -14.599  1.00  0.00           H  
ATOM   2742 1HH1 ARG B 166     -16.194 -41.760 -15.718  1.00  0.00           H  
ATOM   2743 2HH1 ARG B 166     -16.503 -42.303 -14.084  1.00  0.00           H  
ATOM   2744 1HH2 ARG B 166     -14.995 -39.427 -12.657  1.00  0.00           H  
ATOM   2745 2HH2 ARG B 166     -15.810 -40.968 -12.286  1.00  0.00           H  
ATOM   2746  N   GLN B 167     -17.610 -35.021 -17.750  1.00  0.00           N  
ATOM   2747  CA  GLN B 167     -18.836 -34.320 -17.460  1.00  0.00           C  
ATOM   2748  C   GLN B 167     -19.233 -34.662 -16.019  1.00  0.00           C  
ATOM   2749  O   GLN B 167     -19.257 -35.836 -15.636  1.00  0.00           O  
ATOM   2750  CB  GLN B 167     -19.906 -34.761 -18.462  1.00  0.00           C  
ATOM   2751  CG  GLN B 167     -21.226 -34.081 -18.351  1.00  0.00           C  
ATOM   2752  CD  GLN B 167     -22.210 -34.628 -19.366  1.00  0.00           C  
ATOM   2753  OE1 GLN B 167     -22.021 -35.717 -19.922  1.00  0.00           O  
ATOM   2754  NE2 GLN B 167     -23.272 -33.882 -19.624  1.00  0.00           N  
ATOM   2755  H   GLN B 167     -17.558 -35.611 -18.575  1.00  0.00           H  
ATOM   2756  HA  GLN B 167     -18.672 -33.246 -17.538  1.00  0.00           H  
ATOM   2757 1HB  GLN B 167     -19.533 -34.587 -19.472  1.00  0.00           H  
ATOM   2758 2HB  GLN B 167     -20.070 -35.833 -18.364  1.00  0.00           H  
ATOM   2759 1HG  GLN B 167     -21.632 -34.229 -17.351  1.00  0.00           H  
ATOM   2760 2HG  GLN B 167     -21.093 -33.022 -18.541  1.00  0.00           H  
ATOM   2761 1HE2 GLN B 167     -23.952 -34.191 -20.284  1.00  0.00           H  
ATOM   2762 2HE2 GLN B 167     -23.401 -32.978 -19.152  1.00  0.00           H  
ATOM   2763  N   GLY B 168     -19.531 -33.635 -15.227  1.00  0.00           N  
ATOM   2764  CA  GLY B 168     -19.907 -33.774 -13.819  1.00  0.00           C  
ATOM   2765  C   GLY B 168     -18.747 -33.537 -12.824  1.00  0.00           C  
ATOM   2766  O   GLY B 168     -18.986 -33.339 -11.631  1.00  0.00           O  
ATOM   2767  H   GLY B 168     -19.500 -32.699 -15.626  1.00  0.00           H  
ATOM   2768 1HA  GLY B 168     -20.715 -33.074 -13.604  1.00  0.00           H  
ATOM   2769 2HA  GLY B 168     -20.311 -34.772 -13.662  1.00  0.00           H  
ATOM   2770  N   GLU B 169     -17.507 -33.527 -13.316  1.00  0.00           N  
ATOM   2771  CA  GLU B 169     -16.314 -33.293 -12.495  1.00  0.00           C  
ATOM   2772  C   GLU B 169     -16.003 -31.798 -12.411  1.00  0.00           C  
ATOM   2773  O   GLU B 169     -16.656 -30.983 -13.063  1.00  0.00           O  
ATOM   2774  CB  GLU B 169     -15.111 -34.097 -13.020  1.00  0.00           C  
ATOM   2775  CG  GLU B 169     -15.277 -35.640 -12.903  1.00  0.00           C  
ATOM   2776  CD  GLU B 169     -14.084 -36.449 -13.441  1.00  0.00           C  
ATOM   2777  OE1 GLU B 169     -13.241 -35.863 -14.086  1.00  0.00           O  
ATOM   2778  OE2 GLU B 169     -14.031 -37.650 -13.215  1.00  0.00           O  
ATOM   2779  H   GLU B 169     -17.365 -33.708 -14.311  1.00  0.00           H  
ATOM   2780  HA  GLU B 169     -16.524 -33.644 -11.482  1.00  0.00           H  
ATOM   2781 1HB  GLU B 169     -14.954 -33.861 -14.067  1.00  0.00           H  
ATOM   2782 2HB  GLU B 169     -14.209 -33.808 -12.483  1.00  0.00           H  
ATOM   2783 1HG  GLU B 169     -15.435 -35.897 -11.857  1.00  0.00           H  
ATOM   2784 2HG  GLU B 169     -16.176 -35.923 -13.455  1.00  0.00           H  
ATOM   2785  N   ASN B 170     -15.080 -31.422 -11.532  1.00  0.00           N  
ATOM   2786  CA  ASN B 170     -14.740 -30.008 -11.356  1.00  0.00           C  
ATOM   2787  C   ASN B 170     -13.648 -29.478 -12.312  1.00  0.00           C  
ATOM   2788  O   ASN B 170     -12.626 -30.137 -12.541  1.00  0.00           O  
ATOM   2789  CB  ASN B 170     -14.278 -29.787  -9.909  1.00  0.00           C  
ATOM   2790  CG  ASN B 170     -15.379 -29.958  -8.843  1.00  0.00           C  
ATOM   2791  OD1 ASN B 170     -16.254 -29.099  -8.691  1.00  0.00           O  
ATOM   2792  ND2 ASN B 170     -15.325 -31.041  -8.104  1.00  0.00           N  
ATOM   2793  H   ASN B 170     -14.585 -32.123 -10.996  1.00  0.00           H  
ATOM   2794  HA  ASN B 170     -15.638 -29.413 -11.540  1.00  0.00           H  
ATOM   2795 1HB  ASN B 170     -13.471 -30.485  -9.682  1.00  0.00           H  
ATOM   2796 2HB  ASN B 170     -13.861 -28.779  -9.818  1.00  0.00           H  
ATOM   2797 1HD2 ASN B 170     -16.007 -31.196  -7.388  1.00  0.00           H  
ATOM   2798 2HD2 ASN B 170     -14.593 -31.707  -8.245  1.00  0.00           H  
ATOM   2799  N   ILE B 171     -13.834 -28.237 -12.792  1.00  0.00           N  
ATOM   2800  CA  ILE B 171     -12.778 -27.533 -13.532  1.00  0.00           C  
ATOM   2801  C   ILE B 171     -12.259 -26.417 -12.657  1.00  0.00           C  
ATOM   2802  O   ILE B 171     -12.939 -25.400 -12.470  1.00  0.00           O  
ATOM   2803  CB  ILE B 171     -13.261 -26.882 -14.854  1.00  0.00           C  
ATOM   2804  CG1 ILE B 171     -13.784 -27.887 -15.811  1.00  0.00           C  
ATOM   2805  CG2 ILE B 171     -12.141 -26.079 -15.488  1.00  0.00           C  
ATOM   2806  CD1 ILE B 171     -14.564 -27.253 -16.958  1.00  0.00           C  
ATOM   2807  H   ILE B 171     -14.723 -27.761 -12.614  1.00  0.00           H  
ATOM   2808  HA  ILE B 171     -11.961 -28.221 -13.744  1.00  0.00           H  
ATOM   2809  HB  ILE B 171     -14.065 -26.211 -14.635  1.00  0.00           H  
ATOM   2810 1HG1 ILE B 171     -12.942 -28.439 -16.232  1.00  0.00           H  
ATOM   2811 2HG1 ILE B 171     -14.403 -28.578 -15.283  1.00  0.00           H  
ATOM   2812 1HG2 ILE B 171     -12.496 -25.598 -16.401  1.00  0.00           H  
ATOM   2813 2HG2 ILE B 171     -11.808 -25.319 -14.785  1.00  0.00           H  
ATOM   2814 3HG2 ILE B 171     -11.312 -26.744 -15.724  1.00  0.00           H  
ATOM   2815 1HD1 ILE B 171     -14.914 -28.022 -17.633  1.00  0.00           H  
ATOM   2816 2HD1 ILE B 171     -15.421 -26.705 -16.561  1.00  0.00           H  
ATOM   2817 3HD1 ILE B 171     -13.917 -26.565 -17.502  1.00  0.00           H  
ATOM   2818  N   THR B 172     -11.059 -26.592 -12.130  1.00  0.00           N  
ATOM   2819  CA  THR B 172     -10.493 -25.584 -11.246  1.00  0.00           C  
ATOM   2820  C   THR B 172      -9.223 -25.066 -11.860  1.00  0.00           C  
ATOM   2821  O   THR B 172      -8.243 -25.803 -12.036  1.00  0.00           O  
ATOM   2822  CB  THR B 172     -10.215 -26.133  -9.840  1.00  0.00           C  
ATOM   2823  OG1 THR B 172     -11.429 -26.617  -9.250  1.00  0.00           O  
ATOM   2824  CG2 THR B 172      -9.625 -25.055  -8.975  1.00  0.00           C  
ATOM   2825  H   THR B 172     -10.551 -27.441 -12.332  1.00  0.00           H  
ATOM   2826  HA  THR B 172     -11.185 -24.745 -11.159  1.00  0.00           H  
ATOM   2827  HB  THR B 172      -9.543 -26.927  -9.911  1.00  0.00           H  
ATOM   2828  HG1 THR B 172     -11.218 -27.200  -8.515  1.00  0.00           H  
ATOM   2829 1HG2 THR B 172      -9.422 -25.448  -7.981  1.00  0.00           H  
ATOM   2830 2HG2 THR B 172      -8.696 -24.691  -9.420  1.00  0.00           H  
ATOM   2831 3HG2 THR B 172     -10.341 -24.247  -8.909  1.00  0.00           H  
ATOM   2832  N   LEU B 173      -9.247 -23.791 -12.202  1.00  0.00           N  
ATOM   2833  CA  LEU B 173      -8.133 -23.172 -12.887  1.00  0.00           C  
ATOM   2834  C   LEU B 173      -7.427 -22.292 -11.940  1.00  0.00           C  
ATOM   2835  O   LEU B 173      -8.071 -21.566 -11.190  1.00  0.00           O  
ATOM   2836  CB  LEU B 173      -8.659 -22.330 -14.008  1.00  0.00           C  
ATOM   2837  CG  LEU B 173      -9.612 -23.057 -14.771  1.00  0.00           C  
ATOM   2838  CD1 LEU B 173     -10.208 -22.225 -15.760  1.00  0.00           C  
ATOM   2839  CD2 LEU B 173      -8.966 -24.171 -15.348  1.00  0.00           C  
ATOM   2840  H   LEU B 173     -10.084 -23.238 -12.020  1.00  0.00           H  
ATOM   2841  HA  LEU B 173      -7.449 -23.933 -13.257  1.00  0.00           H  
ATOM   2842 1HB  LEU B 173      -9.127 -21.446 -13.603  1.00  0.00           H  
ATOM   2843 2HB  LEU B 173      -7.833 -22.041 -14.656  1.00  0.00           H  
ATOM   2844  HG  LEU B 173     -10.407 -23.400 -14.103  1.00  0.00           H  
ATOM   2845 1HD1 LEU B 173     -10.930 -22.828 -16.291  1.00  0.00           H  
ATOM   2846 2HD1 LEU B 173     -10.695 -21.395 -15.284  1.00  0.00           H  
ATOM   2847 3HD1 LEU B 173      -9.443 -21.866 -16.439  1.00  0.00           H  
ATOM   2848 1HD2 LEU B 173      -9.705 -24.709 -15.866  1.00  0.00           H  
ATOM   2849 2HD2 LEU B 173      -8.195 -23.824 -16.008  1.00  0.00           H  
ATOM   2850 3HD2 LEU B 173      -8.533 -24.797 -14.594  1.00  0.00           H  
ATOM   2851  N   MET B 174      -6.123 -22.270 -12.016  1.00  0.00           N  
ATOM   2852  CA  MET B 174      -5.424 -21.400 -11.122  1.00  0.00           C  
ATOM   2853  C   MET B 174      -4.502 -20.492 -11.902  1.00  0.00           C  
ATOM   2854  O   MET B 174      -3.765 -20.926 -12.792  1.00  0.00           O  
ATOM   2855  CB  MET B 174      -4.677 -22.254 -10.097  1.00  0.00           C  
ATOM   2856  CG  MET B 174      -5.628 -23.174  -9.277  1.00  0.00           C  
ATOM   2857  SD  MET B 174      -4.853 -24.008  -7.893  1.00  0.00           S  
ATOM   2858  CE  MET B 174      -6.274 -24.832  -7.178  1.00  0.00           C  
ATOM   2859  H   MET B 174      -5.632 -22.867 -12.682  1.00  0.00           H  
ATOM   2860  HA  MET B 174      -6.135 -20.762 -10.597  1.00  0.00           H  
ATOM   2861 1HB  MET B 174      -3.946 -22.882 -10.608  1.00  0.00           H  
ATOM   2862 2HB  MET B 174      -4.138 -21.606  -9.403  1.00  0.00           H  
ATOM   2863 1HG  MET B 174      -6.470 -22.634  -8.925  1.00  0.00           H  
ATOM   2864 2HG  MET B 174      -6.007 -23.950  -9.946  1.00  0.00           H  
ATOM   2865 1HE  MET B 174      -5.964 -25.399  -6.300  1.00  0.00           H  
ATOM   2866 2HE  MET B 174      -7.015 -24.090  -6.890  1.00  0.00           H  
ATOM   2867 3HE  MET B 174      -6.706 -25.509  -7.914  1.00  0.00           H  
ATOM   2868  N   CYS B 175      -4.520 -19.233 -11.529  1.00  0.00           N  
ATOM   2869  CA  CYS B 175      -3.668 -18.226 -12.140  1.00  0.00           C  
ATOM   2870  C   CYS B 175      -2.895 -17.497 -11.065  1.00  0.00           C  
ATOM   2871  O   CYS B 175      -3.477 -16.889 -10.168  1.00  0.00           O  
ATOM   2872  CB  CYS B 175      -4.521 -17.238 -12.939  1.00  0.00           C  
ATOM   2873  SG  CYS B 175      -3.620 -15.931 -13.789  1.00  0.00           S  
ATOM   2874  H   CYS B 175      -5.190 -18.937 -10.825  1.00  0.00           H  
ATOM   2875  HA  CYS B 175      -2.968 -18.718 -12.812  1.00  0.00           H  
ATOM   2876 1HB  CYS B 175      -5.077 -17.790 -13.690  1.00  0.00           H  
ATOM   2877 2HB  CYS B 175      -5.246 -16.768 -12.274  1.00  0.00           H  
ATOM   2878  N   ILE B 176      -1.574 -17.610 -11.117  1.00  0.00           N  
ATOM   2879  CA  ILE B 176      -0.738 -16.988 -10.109  1.00  0.00           C  
ATOM   2880  C   ILE B 176       0.144 -15.936 -10.715  1.00  0.00           C  
ATOM   2881  O   ILE B 176       0.749 -16.130 -11.772  1.00  0.00           O  
ATOM   2882  CB  ILE B 176       0.102 -18.027  -9.318  1.00  0.00           C  
ATOM   2883  CG1 ILE B 176      -0.873 -18.993  -8.596  1.00  0.00           C  
ATOM   2884  CG2 ILE B 176       1.049 -17.294  -8.269  1.00  0.00           C  
ATOM   2885  CD1 ILE B 176      -0.243 -20.211  -7.982  1.00  0.00           C  
ATOM   2886  H   ILE B 176      -1.148 -18.143 -11.876  1.00  0.00           H  
ATOM   2887  HA  ILE B 176      -1.385 -16.491  -9.399  1.00  0.00           H  
ATOM   2888  HB  ILE B 176       0.704 -18.613 -10.011  1.00  0.00           H  
ATOM   2889 1HG1 ILE B 176      -1.371 -18.441  -7.826  1.00  0.00           H  
ATOM   2890 2HG1 ILE B 176      -1.616 -19.336  -9.310  1.00  0.00           H  
ATOM   2891 1HG2 ILE B 176       1.632 -18.019  -7.716  1.00  0.00           H  
ATOM   2892 2HG2 ILE B 176       1.738 -16.627  -8.783  1.00  0.00           H  
ATOM   2893 3HG2 ILE B 176       0.439 -16.712  -7.571  1.00  0.00           H  
ATOM   2894 1HD1 ILE B 176      -1.014 -20.816  -7.509  1.00  0.00           H  
ATOM   2895 2HD1 ILE B 176       0.248 -20.796  -8.763  1.00  0.00           H  
ATOM   2896 3HD1 ILE B 176       0.486 -19.926  -7.236  1.00  0.00           H  
ATOM   2897  N   VAL B 177       0.160 -14.786 -10.065  1.00  0.00           N  
ATOM   2898  CA  VAL B 177       0.944 -13.670 -10.527  1.00  0.00           C  
ATOM   2899  C   VAL B 177       2.053 -13.410  -9.529  1.00  0.00           C  
ATOM   2900  O   VAL B 177       1.807 -13.334  -8.316  1.00  0.00           O  
ATOM   2901  CB  VAL B 177       0.047 -12.451 -10.650  1.00  0.00           C  
ATOM   2902  CG1 VAL B 177       0.840 -11.259 -11.156  1.00  0.00           C  
ATOM   2903  CG2 VAL B 177      -1.078 -12.819 -11.531  1.00  0.00           C  
ATOM   2904  H   VAL B 177      -0.392 -14.698  -9.215  1.00  0.00           H  
ATOM   2905  HA  VAL B 177       1.382 -13.915 -11.492  1.00  0.00           H  
ATOM   2906  HB  VAL B 177      -0.348 -12.190  -9.665  1.00  0.00           H  
ATOM   2907 1HG1 VAL B 177       0.190 -10.412 -11.246  1.00  0.00           H  
ATOM   2908 2HG1 VAL B 177       1.652 -11.015 -10.472  1.00  0.00           H  
ATOM   2909 3HG1 VAL B 177       1.247 -11.511 -12.131  1.00  0.00           H  
ATOM   2910 1HG2 VAL B 177      -1.763 -11.994 -11.609  1.00  0.00           H  
ATOM   2911 2HG2 VAL B 177      -0.692 -13.084 -12.489  1.00  0.00           H  
ATOM   2912 3HG2 VAL B 177      -1.602 -13.663 -11.122  1.00  0.00           H  
ATOM   2913  N   ILE B 178       3.277 -13.303 -10.044  1.00  0.00           N  
ATOM   2914  CA  ILE B 178       4.442 -13.132  -9.197  1.00  0.00           C  
ATOM   2915  C   ILE B 178       5.140 -11.759  -9.321  1.00  0.00           C  
ATOM   2916  O   ILE B 178       5.406 -11.279 -10.426  1.00  0.00           O  
ATOM   2917  CB  ILE B 178       5.434 -14.258  -9.508  1.00  0.00           C  
ATOM   2918  CG1 ILE B 178       4.753 -15.581  -9.247  1.00  0.00           C  
ATOM   2919  CG2 ILE B 178       6.659 -14.121  -8.624  1.00  0.00           C  
ATOM   2920  CD1 ILE B 178       5.502 -16.767  -9.760  1.00  0.00           C  
ATOM   2921  H   ILE B 178       3.394 -13.417 -11.050  1.00  0.00           H  
ATOM   2922  HA  ILE B 178       4.120 -13.257  -8.177  1.00  0.00           H  
ATOM   2923  HB  ILE B 178       5.715 -14.233 -10.533  1.00  0.00           H  
ATOM   2924 1HG1 ILE B 178       4.598 -15.667  -8.201  1.00  0.00           H  
ATOM   2925 2HG1 ILE B 178       3.788 -15.583  -9.737  1.00  0.00           H  
ATOM   2926 1HG2 ILE B 178       7.349 -14.935  -8.828  1.00  0.00           H  
ATOM   2927 2HG2 ILE B 178       7.152 -13.175  -8.818  1.00  0.00           H  
ATOM   2928 3HG2 ILE B 178       6.349 -14.160  -7.577  1.00  0.00           H  
ATOM   2929 1HD1 ILE B 178       4.939 -17.672  -9.536  1.00  0.00           H  
ATOM   2930 2HD1 ILE B 178       5.628 -16.672 -10.840  1.00  0.00           H  
ATOM   2931 3HD1 ILE B 178       6.477 -16.817  -9.278  1.00  0.00           H  
ATOM   2932  N   GLY B 179       5.420 -11.153  -8.156  1.00  0.00           N  
ATOM   2933  CA  GLY B 179       6.148  -9.890  -7.980  1.00  0.00           C  
ATOM   2934  C   GLY B 179       5.360  -8.598  -7.683  1.00  0.00           C  
ATOM   2935  O   GLY B 179       5.953  -7.651  -7.165  1.00  0.00           O  
ATOM   2936  H   GLY B 179       5.131 -11.640  -7.313  1.00  0.00           H  
ATOM   2937 1HA  GLY B 179       6.864 -10.038  -7.171  1.00  0.00           H  
ATOM   2938 2HA  GLY B 179       6.751  -9.725  -8.872  1.00  0.00           H  
ATOM   2939  N   ASN B 180       4.056  -8.544  -7.964  1.00  0.00           N  
ATOM   2940  CA  ASN B 180       3.270  -7.322  -7.680  1.00  0.00           C  
ATOM   2941  C   ASN B 180       2.316  -7.444  -6.508  1.00  0.00           C  
ATOM   2942  O   ASN B 180       1.671  -8.471  -6.323  1.00  0.00           O  
ATOM   2943  CB  ASN B 180       2.558  -6.867  -8.946  1.00  0.00           C  
ATOM   2944  CG  ASN B 180       3.534  -6.230  -9.891  1.00  0.00           C  
ATOM   2945  OD1 ASN B 180       4.272  -5.407  -9.390  1.00  0.00           O  
ATOM   2946  ND2 ASN B 180       3.570  -6.535 -11.144  1.00  0.00           N  
ATOM   2947  H   ASN B 180       3.613  -9.345  -8.390  1.00  0.00           H  
ATOM   2948  HA  ASN B 180       3.970  -6.525  -7.420  1.00  0.00           H  
ATOM   2949 1HB  ASN B 180       2.103  -7.725  -9.435  1.00  0.00           H  
ATOM   2950 2HB  ASN B 180       1.767  -6.151  -8.701  1.00  0.00           H  
ATOM   2951 1HD2 ASN B 180       4.258  -6.045 -11.740  1.00  0.00           H  
ATOM   2952 2HD2 ASN B 180       2.945  -7.208 -11.514  1.00  0.00           H  
ATOM   2953  N   GLU B 181       2.166  -6.340  -5.779  1.00  0.00           N  
ATOM   2954  CA  GLU B 181       1.219  -6.262  -4.674  1.00  0.00           C  
ATOM   2955  C   GLU B 181      -0.226  -6.058  -5.130  1.00  0.00           C  
ATOM   2956  O   GLU B 181      -1.160  -6.607  -4.542  1.00  0.00           O  
ATOM   2957  CB  GLU B 181       1.687  -5.179  -3.732  1.00  0.00           C  
ATOM   2958  CG  GLU B 181       0.953  -5.095  -2.486  1.00  0.00           C  
ATOM   2959  CD  GLU B 181       1.657  -4.225  -1.492  1.00  0.00           C  
ATOM   2960  OE1 GLU B 181       2.646  -3.603  -1.837  1.00  0.00           O  
ATOM   2961  OE2 GLU B 181       1.239  -4.221  -0.362  1.00  0.00           O  
ATOM   2962  H   GLU B 181       2.772  -5.535  -5.964  1.00  0.00           H  
ATOM   2963  HA  GLU B 181       1.260  -7.205  -4.131  1.00  0.00           H  
ATOM   2964 1HB  GLU B 181       2.713  -5.357  -3.491  1.00  0.00           H  
ATOM   2965 2HB  GLU B 181       1.638  -4.221  -4.234  1.00  0.00           H  
ATOM   2966 1HG  GLU B 181      -0.023  -4.727  -2.688  1.00  0.00           H  
ATOM   2967 2HG  GLU B 181       0.834  -6.080  -2.093  1.00  0.00           H  
ATOM   2968  N   VAL B 182      -0.407  -5.209  -6.130  1.00  0.00           N  
ATOM   2969  CA  VAL B 182      -1.732  -4.877  -6.632  1.00  0.00           C  
ATOM   2970  C   VAL B 182      -1.860  -5.136  -8.118  1.00  0.00           C  
ATOM   2971  O   VAL B 182      -1.127  -4.558  -8.923  1.00  0.00           O  
ATOM   2972  CB  VAL B 182      -2.010  -3.392  -6.275  1.00  0.00           C  
ATOM   2973  CG1 VAL B 182      -3.319  -2.911  -6.786  1.00  0.00           C  
ATOM   2974  CG2 VAL B 182      -2.028  -3.259  -4.755  1.00  0.00           C  
ATOM   2975  H   VAL B 182       0.404  -4.796  -6.567  1.00  0.00           H  
ATOM   2976  HA  VAL B 182      -2.461  -5.502  -6.121  1.00  0.00           H  
ATOM   2977  HB  VAL B 182      -1.225  -2.774  -6.708  1.00  0.00           H  
ATOM   2978 1HG1 VAL B 182      -3.449  -1.868  -6.497  1.00  0.00           H  
ATOM   2979 2HG1 VAL B 182      -3.349  -2.989  -7.874  1.00  0.00           H  
ATOM   2980 3HG1 VAL B 182      -4.100  -3.501  -6.347  1.00  0.00           H  
ATOM   2981 1HG2 VAL B 182      -2.197  -2.233  -4.479  1.00  0.00           H  
ATOM   2982 2HG2 VAL B 182      -2.825  -3.880  -4.344  1.00  0.00           H  
ATOM   2983 3HG2 VAL B 182      -1.102  -3.578  -4.344  1.00  0.00           H  
ATOM   2984  N   VAL B 183      -2.761  -6.056  -8.458  1.00  0.00           N  
ATOM   2985  CA  VAL B 183      -2.976  -6.481  -9.834  1.00  0.00           C  
ATOM   2986  C   VAL B 183      -4.450  -6.651 -10.147  1.00  0.00           C  
ATOM   2987  O   VAL B 183      -5.238  -6.989  -9.270  1.00  0.00           O  
ATOM   2988  CB  VAL B 183      -2.228  -7.808 -10.136  1.00  0.00           C  
ATOM   2989  CG1 VAL B 183      -0.722  -7.607  -9.977  1.00  0.00           C  
ATOM   2990  CG2 VAL B 183      -2.712  -8.932  -9.207  1.00  0.00           C  
ATOM   2991  H   VAL B 183      -3.350  -6.430  -7.715  1.00  0.00           H  
ATOM   2992  HA  VAL B 183      -2.561  -5.726 -10.503  1.00  0.00           H  
ATOM   2993  HB  VAL B 183      -2.419  -8.082 -11.173  1.00  0.00           H  
ATOM   2994 1HG1 VAL B 183      -0.210  -8.514 -10.214  1.00  0.00           H  
ATOM   2995 2HG1 VAL B 183      -0.390  -6.813 -10.651  1.00  0.00           H  
ATOM   2996 3HG1 VAL B 183      -0.490  -7.336  -8.954  1.00  0.00           H  
ATOM   2997 1HG2 VAL B 183      -2.185  -9.858  -9.447  1.00  0.00           H  
ATOM   2998 2HG2 VAL B 183      -2.516  -8.665  -8.170  1.00  0.00           H  
ATOM   2999 3HG2 VAL B 183      -3.778  -9.083  -9.347  1.00  0.00           H  
ATOM   3000  N   ASN B 184      -4.810  -6.505 -11.414  1.00  0.00           N  
ATOM   3001  CA  ASN B 184      -6.163  -6.825 -11.827  1.00  0.00           C  
ATOM   3002  C   ASN B 184      -6.158  -8.194 -12.451  1.00  0.00           C  
ATOM   3003  O   ASN B 184      -5.283  -8.505 -13.264  1.00  0.00           O  
ATOM   3004  CB  ASN B 184      -6.764  -5.800 -12.775  1.00  0.00           C  
ATOM   3005  CG  ASN B 184      -7.190  -4.492 -12.116  1.00  0.00           C  
ATOM   3006  OD1 ASN B 184      -7.867  -4.481 -11.069  1.00  0.00           O  
ATOM   3007  ND2 ASN B 184      -6.842  -3.396 -12.729  1.00  0.00           N  
ATOM   3008  H   ASN B 184      -4.125  -6.206 -12.098  1.00  0.00           H  
ATOM   3009  HA  ASN B 184      -6.818  -6.840 -10.961  1.00  0.00           H  
ATOM   3010 1HB  ASN B 184      -6.029  -5.569 -13.541  1.00  0.00           H  
ATOM   3011 2HB  ASN B 184      -7.625  -6.240 -13.278  1.00  0.00           H  
ATOM   3012 1HD2 ASN B 184      -7.112  -2.508 -12.364  1.00  0.00           H  
ATOM   3013 2HD2 ASN B 184      -6.316  -3.446 -13.577  1.00  0.00           H  
ATOM   3014  N   PHE B 185      -7.178  -8.973 -12.168  1.00  0.00           N  
ATOM   3015  CA  PHE B 185      -7.356 -10.218 -12.888  1.00  0.00           C  
ATOM   3016  C   PHE B 185      -8.601 -10.142 -13.753  1.00  0.00           C  
ATOM   3017  O   PHE B 185      -9.657  -9.696 -13.297  1.00  0.00           O  
ATOM   3018  CB  PHE B 185      -7.506 -11.417 -11.945  1.00  0.00           C  
ATOM   3019  CG  PHE B 185      -6.277 -11.856 -11.173  1.00  0.00           C  
ATOM   3020  CD1 PHE B 185      -5.938 -11.301  -9.951  1.00  0.00           C  
ATOM   3021  CD2 PHE B 185      -5.495 -12.886 -11.663  1.00  0.00           C  
ATOM   3022  CE1 PHE B 185      -4.843 -11.774  -9.248  1.00  0.00           C  
ATOM   3023  CE2 PHE B 185      -4.412 -13.359 -10.964  1.00  0.00           C  
ATOM   3024  CZ  PHE B 185      -4.082 -12.805  -9.752  1.00  0.00           C  
ATOM   3025  H   PHE B 185      -7.816  -8.692 -11.429  1.00  0.00           H  
ATOM   3026  HA  PHE B 185      -6.495 -10.391 -13.538  1.00  0.00           H  
ATOM   3027 1HB  PHE B 185      -8.294 -11.204 -11.225  1.00  0.00           H  
ATOM   3028 2HB  PHE B 185      -7.845 -12.272 -12.535  1.00  0.00           H  
ATOM   3029  HD1 PHE B 185      -6.543 -10.492  -9.540  1.00  0.00           H  
ATOM   3030  HD2 PHE B 185      -5.758 -13.339 -12.613  1.00  0.00           H  
ATOM   3031  HE1 PHE B 185      -4.590 -11.335  -8.291  1.00  0.00           H  
ATOM   3032  HE2 PHE B 185      -3.824 -14.184 -11.371  1.00  0.00           H  
ATOM   3033  HZ  PHE B 185      -3.223 -13.185  -9.188  1.00  0.00           H  
ATOM   3034  N   GLU B 186      -8.493 -10.653 -14.970  1.00  0.00           N  
ATOM   3035  CA  GLU B 186      -9.623 -10.749 -15.883  1.00  0.00           C  
ATOM   3036  C   GLU B 186      -9.618 -12.114 -16.553  1.00  0.00           C  
ATOM   3037  O   GLU B 186      -8.604 -12.552 -17.094  1.00  0.00           O  
ATOM   3038  CB  GLU B 186      -9.566  -9.628 -16.917  1.00  0.00           C  
ATOM   3039  CG  GLU B 186     -10.737  -9.597 -17.872  1.00  0.00           C  
ATOM   3040  CD  GLU B 186     -10.676  -8.448 -18.813  1.00  0.00           C  
ATOM   3041  OE1 GLU B 186      -9.706  -7.733 -18.791  1.00  0.00           O  
ATOM   3042  OE2 GLU B 186     -11.630  -8.251 -19.519  1.00  0.00           O  
ATOM   3043  H   GLU B 186      -7.572 -10.940 -15.305  1.00  0.00           H  
ATOM   3044  HA  GLU B 186     -10.550 -10.646 -15.318  1.00  0.00           H  
ATOM   3045 1HB  GLU B 186      -9.534  -8.669 -16.400  1.00  0.00           H  
ATOM   3046 2HB  GLU B 186      -8.653  -9.711 -17.492  1.00  0.00           H  
ATOM   3047 1HG  GLU B 186     -10.749 -10.521 -18.454  1.00  0.00           H  
ATOM   3048 2HG  GLU B 186     -11.661  -9.547 -17.299  1.00  0.00           H  
ATOM   3049  N   TRP B 187     -10.755 -12.783 -16.528  1.00  0.00           N  
ATOM   3050  CA  TRP B 187     -10.815 -14.079 -17.170  1.00  0.00           C  
ATOM   3051  C   TRP B 187     -11.706 -14.084 -18.398  1.00  0.00           C  
ATOM   3052  O   TRP B 187     -12.777 -13.449 -18.412  1.00  0.00           O  
ATOM   3053  CB  TRP B 187     -11.319 -15.153 -16.204  1.00  0.00           C  
ATOM   3054  CG  TRP B 187     -10.370 -15.553 -15.075  1.00  0.00           C  
ATOM   3055  CD1 TRP B 187     -10.231 -14.939 -13.863  1.00  0.00           C  
ATOM   3056  CD2 TRP B 187      -9.470 -16.707 -15.044  1.00  0.00           C  
ATOM   3057  NE1 TRP B 187      -9.322 -15.621 -13.085  1.00  0.00           N  
ATOM   3058  CE2 TRP B 187      -8.858 -16.711 -13.787  1.00  0.00           C  
ATOM   3059  CE3 TRP B 187      -9.158 -17.734 -15.966  1.00  0.00           C  
ATOM   3060  CZ2 TRP B 187      -7.961 -17.701 -13.410  1.00  0.00           C  
ATOM   3061  CZ3 TRP B 187      -8.256 -18.724 -15.586  1.00  0.00           C  
ATOM   3062  CH2 TRP B 187      -7.676 -18.710 -14.337  1.00  0.00           C  
ATOM   3063  H   TRP B 187     -11.567 -12.395 -16.068  1.00  0.00           H  
ATOM   3064  HA  TRP B 187      -9.813 -14.352 -17.483  1.00  0.00           H  
ATOM   3065 1HB  TRP B 187     -12.251 -14.820 -15.751  1.00  0.00           H  
ATOM   3066 2HB  TRP B 187     -11.551 -16.048 -16.778  1.00  0.00           H  
ATOM   3067  HD1 TRP B 187     -10.770 -14.046 -13.549  1.00  0.00           H  
ATOM   3068  HE1 TRP B 187      -9.042 -15.370 -12.124  1.00  0.00           H  
ATOM   3069  HE3 TRP B 187      -9.620 -17.753 -16.954  1.00  0.00           H  
ATOM   3070  HZ2 TRP B 187      -7.493 -17.710 -12.425  1.00  0.00           H  
ATOM   3071  HZ3 TRP B 187      -8.025 -19.513 -16.300  1.00  0.00           H  
ATOM   3072  HH2 TRP B 187      -6.976 -19.502 -14.062  1.00  0.00           H  
ATOM   3073  N   THR B 188     -11.296 -14.872 -19.386  1.00  0.00           N  
ATOM   3074  CA  THR B 188     -12.094 -15.178 -20.561  1.00  0.00           C  
ATOM   3075  C   THR B 188     -12.289 -16.677 -20.600  1.00  0.00           C  
ATOM   3076  O   THR B 188     -11.338 -17.446 -20.435  1.00  0.00           O  
ATOM   3077  CB  THR B 188     -11.456 -14.693 -21.859  1.00  0.00           C  
ATOM   3078  OG1 THR B 188     -11.305 -13.270 -21.813  1.00  0.00           O  
ATOM   3079  CG2 THR B 188     -12.338 -15.069 -23.037  1.00  0.00           C  
ATOM   3080  H   THR B 188     -10.369 -15.294 -19.287  1.00  0.00           H  
ATOM   3081  HA  THR B 188     -13.074 -14.715 -20.461  1.00  0.00           H  
ATOM   3082  HB  THR B 188     -10.491 -15.143 -21.981  1.00  0.00           H  
ATOM   3083  HG1 THR B 188     -10.710 -12.989 -22.512  1.00  0.00           H  
ATOM   3084 1HG2 THR B 188     -11.879 -14.717 -23.958  1.00  0.00           H  
ATOM   3085 2HG2 THR B 188     -12.444 -16.152 -23.080  1.00  0.00           H  
ATOM   3086 3HG2 THR B 188     -13.319 -14.611 -22.919  1.00  0.00           H  
ATOM   3087  N   TYR B 189     -13.523 -17.105 -20.792  1.00  0.00           N  
ATOM   3088  CA  TYR B 189     -13.793 -18.526 -20.768  1.00  0.00           C  
ATOM   3089  C   TYR B 189     -15.028 -18.880 -21.612  1.00  0.00           C  
ATOM   3090  O   TYR B 189     -15.818 -17.987 -21.942  1.00  0.00           O  
ATOM   3091  CB  TYR B 189     -13.850 -18.922 -19.275  1.00  0.00           C  
ATOM   3092  CG  TYR B 189     -14.968 -18.313 -18.449  1.00  0.00           C  
ATOM   3093  CD1 TYR B 189     -16.122 -19.015 -18.207  1.00  0.00           C  
ATOM   3094  CD2 TYR B 189     -14.820 -17.016 -17.919  1.00  0.00           C  
ATOM   3095  CE1 TYR B 189     -17.132 -18.443 -17.456  1.00  0.00           C  
ATOM   3096  CE2 TYR B 189     -15.832 -16.451 -17.173  1.00  0.00           C  
ATOM   3097  CZ  TYR B 189     -16.994 -17.162 -16.947  1.00  0.00           C  
ATOM   3098  OH  TYR B 189     -18.035 -16.607 -16.242  1.00  0.00           O  
ATOM   3099  H   TYR B 189     -14.270 -16.447 -20.938  1.00  0.00           H  
ATOM   3100  HA  TYR B 189     -12.919 -19.007 -21.206  1.00  0.00           H  
ATOM   3101 1HB  TYR B 189     -13.962 -19.968 -19.187  1.00  0.00           H  
ATOM   3102 2HB  TYR B 189     -12.902 -18.668 -18.795  1.00  0.00           H  
ATOM   3103  HD1 TYR B 189     -16.243 -20.023 -18.606  1.00  0.00           H  
ATOM   3104  HD2 TYR B 189     -13.910 -16.456 -18.097  1.00  0.00           H  
ATOM   3105  HE1 TYR B 189     -18.048 -18.998 -17.271  1.00  0.00           H  
ATOM   3106  HE2 TYR B 189     -15.713 -15.440 -16.774  1.00  0.00           H  
ATOM   3107  HH  TYR B 189     -18.855 -16.941 -16.628  1.00  0.00           H  
ATOM   3108  N   PRO B 190     -15.248 -20.164 -21.985  1.00  0.00           N  
ATOM   3109  CA  PRO B 190     -16.370 -20.708 -22.743  1.00  0.00           C  
ATOM   3110  C   PRO B 190     -17.791 -20.368 -22.262  1.00  0.00           C  
ATOM   3111  O   PRO B 190     -18.707 -20.319 -23.076  1.00  0.00           O  
ATOM   3112  CB  PRO B 190     -16.101 -22.208 -22.687  1.00  0.00           C  
ATOM   3113  CG  PRO B 190     -14.612 -22.310 -22.556  1.00  0.00           C  
ATOM   3114  CD  PRO B 190     -14.233 -21.202 -21.657  1.00  0.00           C  
ATOM   3115  HA  PRO B 190     -16.260 -20.362 -23.788  1.00  0.00           H  
ATOM   3116 1HB  PRO B 190     -16.629 -22.656 -21.829  1.00  0.00           H  
ATOM   3117 2HB  PRO B 190     -16.482 -22.718 -23.591  1.00  0.00           H  
ATOM   3118 1HG  PRO B 190     -14.328 -23.296 -22.179  1.00  0.00           H  
ATOM   3119 2HG  PRO B 190     -14.148 -22.206 -23.544  1.00  0.00           H  
ATOM   3120 1HD  PRO B 190     -14.351 -21.528 -20.651  1.00  0.00           H  
ATOM   3121 2HD  PRO B 190     -13.220 -20.931 -21.900  1.00  0.00           H  
ATOM   3122  N   ARG B 191     -17.990 -20.131 -20.960  1.00  0.00           N  
ATOM   3123  CA  ARG B 191     -19.353 -19.820 -20.484  1.00  0.00           C  
ATOM   3124  C   ARG B 191     -19.405 -18.453 -19.849  1.00  0.00           C  
ATOM   3125  O   ARG B 191     -19.836 -18.301 -18.705  1.00  0.00           O  
ATOM   3126  CB  ARG B 191     -19.835 -20.820 -19.427  1.00  0.00           C  
ATOM   3127  CG  ARG B 191     -19.984 -22.261 -19.872  1.00  0.00           C  
ATOM   3128  CD  ARG B 191     -21.033 -22.396 -20.940  1.00  0.00           C  
ATOM   3129  NE  ARG B 191     -21.320 -23.791 -21.261  1.00  0.00           N  
ATOM   3130  CZ  ARG B 191     -22.095 -24.212 -22.290  1.00  0.00           C  
ATOM   3131  NH1 ARG B 191     -22.650 -23.334 -23.104  1.00  0.00           N  
ATOM   3132  NH2 ARG B 191     -22.291 -25.494 -22.493  1.00  0.00           N  
ATOM   3133  H   ARG B 191     -17.230 -20.156 -20.315  1.00  0.00           H  
ATOM   3134  HA  ARG B 191     -20.041 -19.834 -21.325  1.00  0.00           H  
ATOM   3135 1HB  ARG B 191     -19.142 -20.816 -18.586  1.00  0.00           H  
ATOM   3136 2HB  ARG B 191     -20.806 -20.500 -19.042  1.00  0.00           H  
ATOM   3137 1HG  ARG B 191     -19.042 -22.634 -20.268  1.00  0.00           H  
ATOM   3138 2HG  ARG B 191     -20.283 -22.878 -19.017  1.00  0.00           H  
ATOM   3139 1HD  ARG B 191     -21.956 -21.926 -20.611  1.00  0.00           H  
ATOM   3140 2HD  ARG B 191     -20.679 -21.908 -21.851  1.00  0.00           H  
ATOM   3141  HE  ARG B 191     -20.876 -24.506 -20.657  1.00  0.00           H  
ATOM   3142 1HH1 ARG B 191     -22.495 -22.346 -22.961  1.00  0.00           H  
ATOM   3143 2HH1 ARG B 191     -23.218 -23.652 -23.879  1.00  0.00           H  
ATOM   3144 1HH2 ARG B 191     -21.867 -26.192 -21.878  1.00  0.00           H  
ATOM   3145 2HH2 ARG B 191     -22.835 -25.812 -23.310  1.00  0.00           H  
ATOM   3146  N   LYS B 192     -19.000 -17.454 -20.606  1.00  0.00           N  
ATOM   3147  CA  LYS B 192     -18.992 -16.089 -20.118  1.00  0.00           C  
ATOM   3148  C   LYS B 192     -20.079 -15.272 -20.803  1.00  0.00           C  
ATOM   3149  O   LYS B 192     -21.016 -14.788 -20.177  1.00  0.00           O  
ATOM   3150  CB  LYS B 192     -17.613 -15.467 -20.350  1.00  0.00           C  
ATOM   3151  CG  LYS B 192     -17.445 -14.066 -19.824  1.00  0.00           C  
ATOM   3152  CD  LYS B 192     -16.026 -13.578 -20.052  1.00  0.00           C  
ATOM   3153  CE  LYS B 192     -15.833 -12.165 -19.536  1.00  0.00           C  
ATOM   3154  NZ  LYS B 192     -14.456 -11.690 -19.773  1.00  0.00           N  
ATOM   3155  H   LYS B 192     -18.661 -17.657 -21.541  1.00  0.00           H  
ATOM   3156  HA  LYS B 192     -19.196 -16.100 -19.049  1.00  0.00           H  
ATOM   3157 1HB  LYS B 192     -16.856 -16.091 -19.881  1.00  0.00           H  
ATOM   3158 2HB  LYS B 192     -17.392 -15.459 -21.420  1.00  0.00           H  
ATOM   3159 1HG  LYS B 192     -18.147 -13.396 -20.327  1.00  0.00           H  
ATOM   3160 2HG  LYS B 192     -17.658 -14.053 -18.755  1.00  0.00           H  
ATOM   3161 1HD  LYS B 192     -15.326 -14.238 -19.531  1.00  0.00           H  
ATOM   3162 2HD  LYS B 192     -15.793 -13.603 -21.116  1.00  0.00           H  
ATOM   3163 1HE  LYS B 192     -16.532 -11.495 -20.033  1.00  0.00           H  
ATOM   3164 2HE  LYS B 192     -16.029 -12.152 -18.464  1.00  0.00           H  
ATOM   3165 1HZ  LYS B 192     -14.333 -10.761 -19.407  1.00  0.00           H  
ATOM   3166 2HZ  LYS B 192     -13.815 -12.329 -19.294  1.00  0.00           H  
ATOM   3167 3HZ  LYS B 192     -14.248 -11.693 -20.757  1.00  0.00           H  
ATOM   3168  N   GLU B 193     -19.959 -15.148 -22.113  1.00  0.00           N  
ATOM   3169  CA  GLU B 193     -20.928 -14.393 -22.879  1.00  0.00           C  
ATOM   3170  C   GLU B 193     -22.187 -15.234 -23.011  1.00  0.00           C  
ATOM   3171  O   GLU B 193     -22.095 -16.443 -23.208  1.00  0.00           O  
ATOM   3172  CB  GLU B 193     -20.345 -14.010 -24.235  1.00  0.00           C  
ATOM   3173  CG  GLU B 193     -21.228 -13.101 -25.066  1.00  0.00           C  
ATOM   3174  CD  GLU B 193     -20.579 -12.682 -26.351  1.00  0.00           C  
ATOM   3175  OE1 GLU B 193     -19.485 -13.121 -26.613  1.00  0.00           O  
ATOM   3176  OE2 GLU B 193     -21.170 -11.906 -27.066  1.00  0.00           O  
ATOM   3177  H   GLU B 193     -19.180 -15.575 -22.587  1.00  0.00           H  
ATOM   3178  HA  GLU B 193     -21.177 -13.482 -22.335  1.00  0.00           H  
ATOM   3179 1HB  GLU B 193     -19.388 -13.507 -24.092  1.00  0.00           H  
ATOM   3180 2HB  GLU B 193     -20.156 -14.913 -24.815  1.00  0.00           H  
ATOM   3181 1HG  GLU B 193     -22.153 -13.629 -25.300  1.00  0.00           H  
ATOM   3182 2HG  GLU B 193     -21.482 -12.219 -24.480  1.00  0.00           H  
ATOM   3183  N   SER B 194     -23.355 -14.603 -22.888  1.00  0.00           N  
ATOM   3184  CA  SER B 194     -24.633 -15.307 -23.020  1.00  0.00           C  
ATOM   3185  C   SER B 194     -24.755 -16.534 -22.103  1.00  0.00           C  
ATOM   3186  O   SER B 194     -25.119 -17.625 -22.545  1.00  0.00           O  
ATOM   3187  CB  SER B 194     -24.878 -15.718 -24.466  1.00  0.00           C  
ATOM   3188  OG  SER B 194     -24.945 -14.595 -25.308  1.00  0.00           O  
ATOM   3189  H   SER B 194     -23.354 -13.610 -22.706  1.00  0.00           H  
ATOM   3190  HA  SER B 194     -25.428 -14.615 -22.737  1.00  0.00           H  
ATOM   3191 1HB  SER B 194     -24.083 -16.382 -24.803  1.00  0.00           H  
ATOM   3192 2HB  SER B 194     -25.811 -16.274 -24.528  1.00  0.00           H  
ATOM   3193  HG  SER B 194     -25.880 -14.403 -25.411  1.00  0.00           H  
ATOM   3194  N   GLY B 195     -24.477 -16.349 -20.820  1.00  0.00           N  
ATOM   3195  CA  GLY B 195     -24.591 -17.451 -19.884  1.00  0.00           C  
ATOM   3196  C   GLY B 195     -24.375 -17.017 -18.444  1.00  0.00           C  
ATOM   3197  O   GLY B 195     -24.110 -15.847 -18.164  1.00  0.00           O  
ATOM   3198  H   GLY B 195     -24.168 -15.441 -20.498  1.00  0.00           H  
ATOM   3199 1HA  GLY B 195     -25.573 -17.909 -19.985  1.00  0.00           H  
ATOM   3200 2HA  GLY B 195     -23.855 -18.213 -20.145  1.00  0.00           H  
ATOM   3201  N   ARG B 196     -24.545 -17.972 -17.530  1.00  0.00           N  
ATOM   3202  CA  ARG B 196     -24.410 -17.737 -16.094  1.00  0.00           C  
ATOM   3203  C   ARG B 196     -22.910 -17.698 -15.780  1.00  0.00           C  
ATOM   3204  O   ARG B 196     -22.160 -18.572 -16.219  1.00  0.00           O  
ATOM   3205  CB  ARG B 196     -25.210 -18.821 -15.344  1.00  0.00           C  
ATOM   3206  CG  ARG B 196     -25.266 -18.764 -13.805  1.00  0.00           C  
ATOM   3207  CD  ARG B 196     -26.188 -19.885 -13.260  1.00  0.00           C  
ATOM   3208  NE  ARG B 196     -26.256 -19.909 -11.788  1.00  0.00           N  
ATOM   3209  CZ  ARG B 196     -26.992 -20.793 -11.026  1.00  0.00           C  
ATOM   3210  NH1 ARG B 196     -27.753 -21.733 -11.548  1.00  0.00           N  
ATOM   3211  NH2 ARG B 196     -26.945 -20.720  -9.720  1.00  0.00           N  
ATOM   3212  H   ARG B 196     -24.772 -18.903 -17.849  1.00  0.00           H  
ATOM   3213  HA  ARG B 196     -24.837 -16.766 -15.848  1.00  0.00           H  
ATOM   3214 1HB  ARG B 196     -26.239 -18.803 -15.697  1.00  0.00           H  
ATOM   3215 2HB  ARG B 196     -24.801 -19.797 -15.603  1.00  0.00           H  
ATOM   3216 1HG  ARG B 196     -24.263 -18.903 -13.396  1.00  0.00           H  
ATOM   3217 2HG  ARG B 196     -25.658 -17.799 -13.485  1.00  0.00           H  
ATOM   3218 1HD  ARG B 196     -27.200 -19.734 -13.641  1.00  0.00           H  
ATOM   3219 2HD  ARG B 196     -25.818 -20.851 -13.599  1.00  0.00           H  
ATOM   3220  HE  ARG B 196     -25.700 -19.227 -11.291  1.00  0.00           H  
ATOM   3221 1HH1 ARG B 196     -27.835 -21.841 -12.545  1.00  0.00           H  
ATOM   3222 2HH1 ARG B 196     -28.289 -22.369 -10.883  1.00  0.00           H  
ATOM   3223 1HH2 ARG B 196     -26.381 -20.031  -9.260  1.00  0.00           H  
ATOM   3224 2HH2 ARG B 196     -27.476 -21.427  -9.177  1.00  0.00           H  
ATOM   3225  N   LEU B 197     -22.473 -16.656 -15.072  1.00  0.00           N  
ATOM   3226  CA  LEU B 197     -21.048 -16.404 -14.825  1.00  0.00           C  
ATOM   3227  C   LEU B 197     -20.425 -17.155 -13.665  1.00  0.00           C  
ATOM   3228  O   LEU B 197     -21.108 -17.564 -12.724  1.00  0.00           O  
ATOM   3229  CB  LEU B 197     -20.807 -14.908 -14.594  1.00  0.00           C  
ATOM   3230  CG  LEU B 197     -21.190 -13.943 -15.756  1.00  0.00           C  
ATOM   3231  CD1 LEU B 197     -20.937 -12.514 -15.297  1.00  0.00           C  
ATOM   3232  CD2 LEU B 197     -20.376 -14.267 -17.021  1.00  0.00           C  
ATOM   3233  H   LEU B 197     -23.150 -15.989 -14.726  1.00  0.00           H  
ATOM   3234  HA  LEU B 197     -20.511 -16.701 -15.730  1.00  0.00           H  
ATOM   3235 1HB  LEU B 197     -21.370 -14.606 -13.713  1.00  0.00           H  
ATOM   3236 2HB  LEU B 197     -19.745 -14.763 -14.377  1.00  0.00           H  
ATOM   3237  HG  LEU B 197     -22.253 -14.044 -15.986  1.00  0.00           H  
ATOM   3238 1HD1 LEU B 197     -21.215 -11.825 -16.096  1.00  0.00           H  
ATOM   3239 2HD1 LEU B 197     -21.536 -12.301 -14.411  1.00  0.00           H  
ATOM   3240 3HD1 LEU B 197     -19.881 -12.387 -15.061  1.00  0.00           H  
ATOM   3241 1HD2 LEU B 197     -20.653 -13.575 -17.819  1.00  0.00           H  
ATOM   3242 2HD2 LEU B 197     -19.312 -14.168 -16.814  1.00  0.00           H  
ATOM   3243 3HD2 LEU B 197     -20.590 -15.274 -17.359  1.00  0.00           H  
ATOM   3244  N   VAL B 198     -19.100 -17.298 -13.747  1.00  0.00           N  
ATOM   3245  CA  VAL B 198     -18.296 -17.914 -12.713  1.00  0.00           C  
ATOM   3246  C   VAL B 198     -17.557 -16.825 -11.947  1.00  0.00           C  
ATOM   3247  O   VAL B 198     -16.928 -15.952 -12.546  1.00  0.00           O  
ATOM   3248  CB  VAL B 198     -17.267 -18.870 -13.334  1.00  0.00           C  
ATOM   3249  CG1 VAL B 198     -16.411 -19.484 -12.250  1.00  0.00           C  
ATOM   3250  CG2 VAL B 198     -17.954 -19.932 -14.127  1.00  0.00           C  
ATOM   3251  H   VAL B 198     -18.615 -16.945 -14.564  1.00  0.00           H  
ATOM   3252  HA  VAL B 198     -18.945 -18.464 -12.029  1.00  0.00           H  
ATOM   3253  HB  VAL B 198     -16.627 -18.305 -13.997  1.00  0.00           H  
ATOM   3254 1HG1 VAL B 198     -15.681 -20.149 -12.695  1.00  0.00           H  
ATOM   3255 2HG1 VAL B 198     -15.904 -18.707 -11.688  1.00  0.00           H  
ATOM   3256 3HG1 VAL B 198     -17.052 -20.046 -11.578  1.00  0.00           H  
ATOM   3257 1HG2 VAL B 198     -17.195 -20.554 -14.570  1.00  0.00           H  
ATOM   3258 2HG2 VAL B 198     -18.597 -20.525 -13.476  1.00  0.00           H  
ATOM   3259 3HG2 VAL B 198     -18.552 -19.476 -14.915  1.00  0.00           H  
ATOM   3260  N   GLU B 199     -17.669 -16.855 -10.631  1.00  0.00           N  
ATOM   3261  CA  GLU B 199     -17.020 -15.872  -9.783  1.00  0.00           C  
ATOM   3262  C   GLU B 199     -15.582 -16.272  -9.464  1.00  0.00           C  
ATOM   3263  O   GLU B 199     -15.391 -17.303  -8.817  1.00  0.00           O  
ATOM   3264  CB  GLU B 199     -17.797 -15.747  -8.470  1.00  0.00           C  
ATOM   3265  CG  GLU B 199     -17.249 -14.727  -7.484  1.00  0.00           C  
ATOM   3266  CD  GLU B 199     -18.057 -14.660  -6.217  1.00  0.00           C  
ATOM   3267  OE1 GLU B 199     -19.033 -15.365  -6.123  1.00  0.00           O  
ATOM   3268  OE2 GLU B 199     -17.705 -13.907  -5.342  1.00  0.00           O  
ATOM   3269  H   GLU B 199     -18.217 -17.594 -10.208  1.00  0.00           H  
ATOM   3270  HA  GLU B 199     -17.059 -14.917 -10.293  1.00  0.00           H  
ATOM   3271 1HB  GLU B 199     -18.830 -15.476  -8.689  1.00  0.00           H  
ATOM   3272 2HB  GLU B 199     -17.813 -16.713  -7.967  1.00  0.00           H  
ATOM   3273 1HG  GLU B 199     -16.221 -14.991  -7.227  1.00  0.00           H  
ATOM   3274 2HG  GLU B 199     -17.233 -13.747  -7.958  1.00  0.00           H  
ATOM   3275  N   PRO B 200     -14.550 -15.547  -9.930  1.00  0.00           N  
ATOM   3276  CA  PRO B 200     -13.186 -15.876  -9.641  1.00  0.00           C  
ATOM   3277  C   PRO B 200     -12.976 -15.507  -8.204  1.00  0.00           C  
ATOM   3278  O   PRO B 200     -13.542 -14.506  -7.766  1.00  0.00           O  
ATOM   3279  CB  PRO B 200     -12.401 -14.990 -10.608  1.00  0.00           C  
ATOM   3280  CG  PRO B 200     -13.305 -13.783 -10.824  1.00  0.00           C  
ATOM   3281  CD  PRO B 200     -14.733 -14.325 -10.729  1.00  0.00           C  
ATOM   3282  HA  PRO B 200     -13.020 -16.945  -9.819  1.00  0.00           H  
ATOM   3283 1HB  PRO B 200     -11.431 -14.729 -10.163  1.00  0.00           H  
ATOM   3284 2HB  PRO B 200     -12.187 -15.550 -11.532  1.00  0.00           H  
ATOM   3285 1HG  PRO B 200     -13.100 -13.016 -10.058  1.00  0.00           H  
ATOM   3286 2HG  PRO B 200     -13.093 -13.323 -11.800  1.00  0.00           H  
ATOM   3287 1HD  PRO B 200     -15.339 -13.588 -10.182  1.00  0.00           H  
ATOM   3288 2HD  PRO B 200     -15.130 -14.554 -11.725  1.00  0.00           H  
ATOM   3289  N   VAL B 201     -12.145 -16.240  -7.494  1.00  0.00           N  
ATOM   3290  CA  VAL B 201     -11.826 -15.866  -6.121  1.00  0.00           C  
ATOM   3291  C   VAL B 201     -10.323 -15.817  -5.890  1.00  0.00           C  
ATOM   3292  O   VAL B 201      -9.587 -16.702  -6.330  1.00  0.00           O  
ATOM   3293  CB  VAL B 201     -12.516 -16.833  -5.123  1.00  0.00           C  
ATOM   3294  CG1 VAL B 201     -12.145 -16.479  -3.672  1.00  0.00           C  
ATOM   3295  CG2 VAL B 201     -14.059 -16.748  -5.308  1.00  0.00           C  
ATOM   3296  H   VAL B 201     -11.739 -17.074  -7.923  1.00  0.00           H  
ATOM   3297  HA  VAL B 201     -12.218 -14.866  -5.946  1.00  0.00           H  
ATOM   3298  HB  VAL B 201     -12.177 -17.851  -5.315  1.00  0.00           H  
ATOM   3299 1HG1 VAL B 201     -12.640 -17.175  -2.996  1.00  0.00           H  
ATOM   3300 2HG1 VAL B 201     -11.065 -16.552  -3.519  1.00  0.00           H  
ATOM   3301 3HG1 VAL B 201     -12.473 -15.465  -3.448  1.00  0.00           H  
ATOM   3302 1HG2 VAL B 201     -14.550 -17.428  -4.616  1.00  0.00           H  
ATOM   3303 2HG2 VAL B 201     -14.399 -15.728  -5.115  1.00  0.00           H  
ATOM   3304 3HG2 VAL B 201     -14.334 -17.025  -6.326  1.00  0.00           H  
ATOM   3305  N   THR B 202      -9.859 -14.756  -5.246  1.00  0.00           N  
ATOM   3306  CA  THR B 202      -8.438 -14.587  -5.021  1.00  0.00           C  
ATOM   3307  C   THR B 202      -7.923 -15.057  -3.675  1.00  0.00           C  
ATOM   3308  O   THR B 202      -8.678 -15.206  -2.709  1.00  0.00           O  
ATOM   3309  CB  THR B 202      -8.027 -13.129  -5.180  1.00  0.00           C  
ATOM   3310  OG1 THR B 202      -8.712 -12.374  -4.196  1.00  0.00           O  
ATOM   3311  CG2 THR B 202      -8.364 -12.620  -6.584  1.00  0.00           C  
ATOM   3312  H   THR B 202     -10.514 -14.054  -4.912  1.00  0.00           H  
ATOM   3313  HA  THR B 202      -7.936 -15.166  -5.773  1.00  0.00           H  
ATOM   3314  HB  THR B 202      -6.950 -13.033  -5.017  1.00  0.00           H  
ATOM   3315  HG1 THR B 202      -8.415 -12.647  -3.317  1.00  0.00           H  
ATOM   3316 1HG2 THR B 202      -8.065 -11.578  -6.675  1.00  0.00           H  
ATOM   3317 2HG2 THR B 202      -7.825 -13.217  -7.316  1.00  0.00           H  
ATOM   3318 3HG2 THR B 202      -9.433 -12.706  -6.760  1.00  0.00           H  
ATOM   3319  N   ASP B 203      -6.600 -15.200  -3.611  1.00  0.00           N  
ATOM   3320  CA  ASP B 203      -5.900 -15.577  -2.398  1.00  0.00           C  
ATOM   3321  C   ASP B 203      -4.451 -15.083  -2.405  1.00  0.00           C  
ATOM   3322  O   ASP B 203      -3.897 -14.707  -3.443  1.00  0.00           O  
ATOM   3323  CB  ASP B 203      -5.910 -17.110  -2.267  1.00  0.00           C  
ATOM   3324  CG  ASP B 203      -5.681 -17.624  -0.861  1.00  0.00           C  
ATOM   3325  OD1 ASP B 203      -5.503 -16.805   0.028  1.00  0.00           O  
ATOM   3326  OD2 ASP B 203      -5.648 -18.831  -0.687  1.00  0.00           O  
ATOM   3327  H   ASP B 203      -6.083 -15.078  -4.478  1.00  0.00           H  
ATOM   3328  HA  ASP B 203      -6.415 -15.129  -1.547  1.00  0.00           H  
ATOM   3329 1HB  ASP B 203      -6.868 -17.495  -2.625  1.00  0.00           H  
ATOM   3330 2HB  ASP B 203      -5.133 -17.520  -2.905  1.00  0.00           H  
ATOM   3331  N   PHE B 204      -3.827 -15.122  -1.235  1.00  0.00           N  
ATOM   3332  CA  PHE B 204      -2.455 -14.628  -1.082  1.00  0.00           C  
ATOM   3333  C   PHE B 204      -1.517 -15.688  -0.524  1.00  0.00           C  
ATOM   3334  O   PHE B 204      -1.746 -16.233   0.557  1.00  0.00           O  
ATOM   3335  CB  PHE B 204      -2.465 -13.335  -0.262  1.00  0.00           C  
ATOM   3336  CG  PHE B 204      -3.184 -12.216  -1.020  1.00  0.00           C  
ATOM   3337  CD1 PHE B 204      -4.572 -12.063  -0.968  1.00  0.00           C  
ATOM   3338  CD2 PHE B 204      -2.467 -11.333  -1.797  1.00  0.00           C  
ATOM   3339  CE1 PHE B 204      -5.204 -11.066  -1.691  1.00  0.00           C  
ATOM   3340  CE2 PHE B 204      -3.102 -10.335  -2.509  1.00  0.00           C  
ATOM   3341  CZ  PHE B 204      -4.464 -10.208  -2.464  1.00  0.00           C  
ATOM   3342  H   PHE B 204      -4.350 -15.508  -0.443  1.00  0.00           H  
ATOM   3343  HA  PHE B 204      -2.073 -14.350  -2.066  1.00  0.00           H  
ATOM   3344 1HB  PHE B 204      -2.968 -13.498   0.689  1.00  0.00           H  
ATOM   3345 2HB  PHE B 204      -1.441 -13.018  -0.056  1.00  0.00           H  
ATOM   3346  HD1 PHE B 204      -5.161 -12.747  -0.357  1.00  0.00           H  
ATOM   3347  HD2 PHE B 204      -1.382 -11.429  -1.843  1.00  0.00           H  
ATOM   3348  HE1 PHE B 204      -6.288 -10.960  -1.649  1.00  0.00           H  
ATOM   3349  HE2 PHE B 204      -2.520  -9.641  -3.112  1.00  0.00           H  
ATOM   3350  HZ  PHE B 204      -4.957  -9.418  -3.031  1.00  0.00           H  
ATOM   3351  N   LEU B 205      -0.451 -15.972  -1.278  1.00  0.00           N  
ATOM   3352  CA  LEU B 205       0.487 -17.040  -0.927  1.00  0.00           C  
ATOM   3353  C   LEU B 205       1.677 -16.472  -0.164  1.00  0.00           C  
ATOM   3354  O   LEU B 205       1.985 -16.895   0.957  1.00  0.00           O  
ATOM   3355  CB  LEU B 205       0.968 -17.702  -2.227  1.00  0.00           C  
ATOM   3356  CG  LEU B 205       0.063 -18.792  -2.888  1.00  0.00           C  
ATOM   3357  CD1 LEU B 205      -1.345 -18.213  -3.233  1.00  0.00           C  
ATOM   3358  CD2 LEU B 205       0.732 -19.250  -4.185  1.00  0.00           C  
ATOM   3359  H   LEU B 205      -0.296 -15.462  -2.145  1.00  0.00           H  
ATOM   3360  HA  LEU B 205      -0.022 -17.779  -0.314  1.00  0.00           H  
ATOM   3361 1HB  LEU B 205       1.081 -16.940  -2.948  1.00  0.00           H  
ATOM   3362 2HB  LEU B 205       1.946 -18.146  -2.043  1.00  0.00           H  
ATOM   3363  HG  LEU B 205      -0.058 -19.636  -2.211  1.00  0.00           H  
ATOM   3364 1HD1 LEU B 205      -1.935 -18.986  -3.708  1.00  0.00           H  
ATOM   3365 2HD1 LEU B 205      -1.862 -17.893  -2.337  1.00  0.00           H  
ATOM   3366 3HD1 LEU B 205      -1.234 -17.365  -3.914  1.00  0.00           H  
ATOM   3367 1HD2 LEU B 205       0.116 -20.014  -4.659  1.00  0.00           H  
ATOM   3368 2HD2 LEU B 205       0.833 -18.406  -4.860  1.00  0.00           H  
ATOM   3369 3HD2 LEU B 205       1.717 -19.663  -3.967  1.00  0.00           H  
ATOM   3370  N   LEU B 206       2.342 -15.504  -0.794  1.00  0.00           N  
ATOM   3371  CA  LEU B 206       3.501 -14.841  -0.165  1.00  0.00           C  
ATOM   3372  C   LEU B 206       3.310 -13.340  -0.171  1.00  0.00           C  
ATOM   3373  O   LEU B 206       2.827 -12.792  -1.168  1.00  0.00           O  
ATOM   3374  CB  LEU B 206       4.795 -15.260  -0.883  1.00  0.00           C  
ATOM   3375  CG  LEU B 206       5.120 -16.805  -0.843  1.00  0.00           C  
ATOM   3376  CD1 LEU B 206       6.293 -17.107  -1.736  1.00  0.00           C  
ATOM   3377  CD2 LEU B 206       5.444 -17.248   0.586  1.00  0.00           C  
ATOM   3378  H   LEU B 206       1.991 -15.224  -1.714  1.00  0.00           H  
ATOM   3379  HA  LEU B 206       3.564 -15.147   0.882  1.00  0.00           H  
ATOM   3380 1HB  LEU B 206       4.741 -14.948  -1.928  1.00  0.00           H  
ATOM   3381 2HB  LEU B 206       5.622 -14.737  -0.420  1.00  0.00           H  
ATOM   3382  HG  LEU B 206       4.264 -17.359  -1.216  1.00  0.00           H  
ATOM   3383 1HD1 LEU B 206       6.496 -18.175  -1.718  1.00  0.00           H  
ATOM   3384 2HD1 LEU B 206       6.068 -16.812  -2.736  1.00  0.00           H  
ATOM   3385 3HD1 LEU B 206       7.165 -16.576  -1.392  1.00  0.00           H  
ATOM   3386 1HD2 LEU B 206       5.664 -18.314   0.586  1.00  0.00           H  
ATOM   3387 2HD2 LEU B 206       6.312 -16.701   0.952  1.00  0.00           H  
ATOM   3388 3HD2 LEU B 206       4.601 -17.068   1.244  1.00  0.00           H  
ATOM   3389  N   ASP B 207       3.676 -12.670   0.938  1.00  0.00           N  
ATOM   3390  CA  ASP B 207       3.467 -11.227   0.992  1.00  0.00           C  
ATOM   3391  C   ASP B 207       4.658 -10.274   0.798  1.00  0.00           C  
ATOM   3392  O   ASP B 207       4.449  -9.060   0.782  1.00  0.00           O  
ATOM   3393  CB  ASP B 207       2.778 -10.891   2.294  1.00  0.00           C  
ATOM   3394  CG  ASP B 207       3.601 -11.344   3.473  1.00  0.00           C  
ATOM   3395  OD1 ASP B 207       4.395 -12.272   3.273  1.00  0.00           O  
ATOM   3396  OD2 ASP B 207       3.461 -10.783   4.554  1.00  0.00           O  
ATOM   3397  H   ASP B 207       4.065 -13.150   1.737  1.00  0.00           H  
ATOM   3398  HA  ASP B 207       2.793 -10.993   0.181  1.00  0.00           H  
ATOM   3399 1HB  ASP B 207       2.629  -9.820   2.342  1.00  0.00           H  
ATOM   3400 2HB  ASP B 207       1.796 -11.366   2.326  1.00  0.00           H  
ATOM   3401  N   MET B 208       5.881 -10.796   0.615  1.00  0.00           N  
ATOM   3402  CA  MET B 208       7.017  -9.939   0.214  1.00  0.00           C  
ATOM   3403  C   MET B 208       7.396 -10.255  -1.246  1.00  0.00           C  
ATOM   3404  O   MET B 208       7.241  -9.401  -2.121  1.00  0.00           O  
ATOM   3405  CB  MET B 208       8.152  -9.983   1.245  1.00  0.00           C  
ATOM   3406  CG  MET B 208       7.790  -9.303   2.555  1.00  0.00           C  
ATOM   3407  SD  MET B 208       9.069  -9.461   3.829  1.00  0.00           S  
ATOM   3408  CE  MET B 208      10.376  -8.383   3.232  1.00  0.00           C  
ATOM   3409  H   MET B 208       5.982 -11.794   0.703  1.00  0.00           H  
ATOM   3410  HA  MET B 208       6.664  -8.905   0.209  1.00  0.00           H  
ATOM   3411 1HB  MET B 208       8.367 -10.983   1.553  1.00  0.00           H  
ATOM   3412 2HB  MET B 208       9.054  -9.541   0.829  1.00  0.00           H  
ATOM   3413 1HG  MET B 208       7.608  -8.247   2.372  1.00  0.00           H  
ATOM   3414 2HG  MET B 208       6.863  -9.743   2.940  1.00  0.00           H  
ATOM   3415 1HE  MET B 208      11.205  -8.397   3.940  1.00  0.00           H  
ATOM   3416 2HE  MET B 208      10.730  -8.727   2.265  1.00  0.00           H  
ATOM   3417 3HE  MET B 208       9.997  -7.364   3.140  1.00  0.00           H  
ATOM   3418  N   PRO B 209       7.836 -11.498  -1.583  1.00  0.00           N  
ATOM   3419  CA  PRO B 209       8.080 -11.942  -2.936  1.00  0.00           C  
ATOM   3420  C   PRO B 209       6.708 -12.310  -3.451  1.00  0.00           C  
ATOM   3421  O   PRO B 209       6.371 -13.489  -3.507  1.00  0.00           O  
ATOM   3422  CB  PRO B 209       8.995 -13.157  -2.750  1.00  0.00           C  
ATOM   3423  CG  PRO B 209       8.536 -13.758  -1.454  1.00  0.00           C  
ATOM   3424  CD  PRO B 209       8.148 -12.578  -0.582  1.00  0.00           C  
ATOM   3425  HA  PRO B 209       8.552 -11.139  -3.522  1.00  0.00           H  
ATOM   3426 1HB  PRO B 209       8.895 -13.841  -3.601  1.00  0.00           H  
ATOM   3427 2HB  PRO B 209      10.049 -12.830  -2.715  1.00  0.00           H  
ATOM   3428 1HG  PRO B 209       7.685 -14.404  -1.651  1.00  0.00           H  
ATOM   3429 2HG  PRO B 209       9.322 -14.389  -1.011  1.00  0.00           H  
ATOM   3430 1HD  PRO B 209       7.306 -12.863   0.041  1.00  0.00           H  
ATOM   3431 2HD  PRO B 209       9.042 -12.320  -0.009  1.00  0.00           H  
ATOM   3432  N   TYR B 210       5.890 -11.293  -3.725  1.00  0.00           N  
ATOM   3433  CA  TYR B 210       4.478 -11.558  -3.932  1.00  0.00           C  
ATOM   3434  C   TYR B 210       4.112 -12.634  -4.903  1.00  0.00           C  
ATOM   3435  O   TYR B 210       4.610 -12.732  -6.006  1.00  0.00           O  
ATOM   3436  CB  TYR B 210       3.775 -10.293  -4.414  1.00  0.00           C  
ATOM   3437  CG  TYR B 210       3.391  -9.462  -3.342  1.00  0.00           C  
ATOM   3438  CD1 TYR B 210       4.139  -8.392  -2.929  1.00  0.00           C  
ATOM   3439  CD2 TYR B 210       2.232  -9.798  -2.731  1.00  0.00           C  
ATOM   3440  CE1 TYR B 210       3.701  -7.677  -1.853  1.00  0.00           C  
ATOM   3441  CE2 TYR B 210       1.798  -9.121  -1.703  1.00  0.00           C  
ATOM   3442  CZ  TYR B 210       2.515  -8.066  -1.227  1.00  0.00           C  
ATOM   3443  OH  TYR B 210       2.057  -7.406  -0.118  1.00  0.00           O  
ATOM   3444  H   TYR B 210       6.243 -10.340  -3.667  1.00  0.00           H  
ATOM   3445  HA  TYR B 210       4.069 -11.848  -2.973  1.00  0.00           H  
ATOM   3446 1HB  TYR B 210       4.433  -9.726  -5.067  1.00  0.00           H  
ATOM   3447 2HB  TYR B 210       2.883 -10.557  -4.987  1.00  0.00           H  
ATOM   3448  HD1 TYR B 210       5.066  -8.131  -3.433  1.00  0.00           H  
ATOM   3449  HD2 TYR B 210       1.656 -10.653  -3.089  1.00  0.00           H  
ATOM   3450  HE1 TYR B 210       4.277  -6.832  -1.478  1.00  0.00           H  
ATOM   3451  HE2 TYR B 210       0.882  -9.429  -1.239  1.00  0.00           H  
ATOM   3452  HH  TYR B 210       2.676  -6.700   0.115  1.00  0.00           H  
ATOM   3453  N   HIS B 211       3.142 -13.415  -4.418  1.00  0.00           N  
ATOM   3454  CA  HIS B 211       2.462 -14.504  -5.098  1.00  0.00           C  
ATOM   3455  C   HIS B 211       0.974 -14.401  -4.834  1.00  0.00           C  
ATOM   3456  O   HIS B 211       0.517 -14.731  -3.722  1.00  0.00           O  
ATOM   3457  CB  HIS B 211       2.998 -15.889  -4.704  1.00  0.00           C  
ATOM   3458  CG  HIS B 211       4.341 -16.281  -5.252  1.00  0.00           C  
ATOM   3459  ND1 HIS B 211       5.496 -15.607  -4.982  1.00  0.00           N  
ATOM   3460  CD2 HIS B 211       4.693 -17.339  -6.023  1.00  0.00           C  
ATOM   3461  CE1 HIS B 211       6.508 -16.211  -5.575  1.00  0.00           C  
ATOM   3462  NE2 HIS B 211       6.048 -17.273  -6.214  1.00  0.00           N  
ATOM   3463  H   HIS B 211       2.882 -13.227  -3.453  1.00  0.00           H  
ATOM   3464  HA  HIS B 211       2.599 -14.405  -6.175  1.00  0.00           H  
ATOM   3465 1HB  HIS B 211       3.069 -15.948  -3.624  1.00  0.00           H  
ATOM   3466 2HB  HIS B 211       2.291 -16.635  -5.031  1.00  0.00           H  
ATOM   3467  HD1 HIS B 211       5.608 -14.767  -4.418  1.00  0.00           H  
ATOM   3468  HD2 HIS B 211       4.120 -18.155  -6.465  1.00  0.00           H  
ATOM   3469  HE1 HIS B 211       7.513 -15.808  -5.475  1.00  0.00           H  
ATOM   3470  N   ILE B 212       0.241 -13.878  -5.816  1.00  0.00           N  
ATOM   3471  CA  ILE B 212      -1.191 -13.646  -5.687  1.00  0.00           C  
ATOM   3472  C   ILE B 212      -1.912 -14.599  -6.612  1.00  0.00           C  
ATOM   3473  O   ILE B 212      -1.549 -14.746  -7.780  1.00  0.00           O  
ATOM   3474  CB  ILE B 212      -1.568 -12.198  -6.058  1.00  0.00           C  
ATOM   3475  CG1 ILE B 212      -0.782 -11.224  -5.153  1.00  0.00           C  
ATOM   3476  CG2 ILE B 212      -3.112 -12.010  -5.874  1.00  0.00           C  
ATOM   3477  CD1 ILE B 212      -0.900  -9.763  -5.532  1.00  0.00           C  
ATOM   3478  H   ILE B 212       0.703 -13.640  -6.700  1.00  0.00           H  
ATOM   3479  HA  ILE B 212      -1.499 -13.865  -4.665  1.00  0.00           H  
ATOM   3480  HB  ILE B 212      -1.289 -11.994  -7.092  1.00  0.00           H  
ATOM   3481 1HG1 ILE B 212      -1.097 -11.360  -4.156  1.00  0.00           H  
ATOM   3482 2HG1 ILE B 212       0.276 -11.476  -5.209  1.00  0.00           H  
ATOM   3483 1HG2 ILE B 212      -3.403 -11.001  -6.125  1.00  0.00           H  
ATOM   3484 2HG2 ILE B 212      -3.658 -12.695  -6.516  1.00  0.00           H  
ATOM   3485 3HG2 ILE B 212      -3.381 -12.216  -4.831  1.00  0.00           H  
ATOM   3486 1HD1 ILE B 212      -0.295  -9.171  -4.845  1.00  0.00           H  
ATOM   3487 2HD1 ILE B 212      -0.534  -9.621  -6.550  1.00  0.00           H  
ATOM   3488 3HD1 ILE B 212      -1.923  -9.420  -5.473  1.00  0.00           H  
ATOM   3489  N   ARG B 213      -2.874 -15.313  -6.072  1.00  0.00           N  
ATOM   3490  CA  ARG B 213      -3.616 -16.306  -6.820  1.00  0.00           C  
ATOM   3491  C   ARG B 213      -5.052 -15.914  -7.124  1.00  0.00           C  
ATOM   3492  O   ARG B 213      -5.716 -15.287  -6.304  1.00  0.00           O  
ATOM   3493  CB  ARG B 213      -3.564 -17.635  -6.071  1.00  0.00           C  
ATOM   3494  CG  ARG B 213      -4.257 -18.804  -6.739  1.00  0.00           C  
ATOM   3495  CD  ARG B 213      -3.985 -20.085  -6.040  1.00  0.00           C  
ATOM   3496  NE  ARG B 213      -4.488 -20.109  -4.659  1.00  0.00           N  
ATOM   3497  CZ  ARG B 213      -4.438 -21.195  -3.848  1.00  0.00           C  
ATOM   3498  NH1 ARG B 213      -3.935 -22.328  -4.306  1.00  0.00           N  
ATOM   3499  NH2 ARG B 213      -4.892 -21.138  -2.592  1.00  0.00           N  
ATOM   3500  H   ARG B 213      -3.125 -15.130  -5.099  1.00  0.00           H  
ATOM   3501  HA  ARG B 213      -3.113 -16.452  -7.766  1.00  0.00           H  
ATOM   3502 1HB  ARG B 213      -2.531 -17.913  -5.921  1.00  0.00           H  
ATOM   3503 2HB  ARG B 213      -4.006 -17.500  -5.089  1.00  0.00           H  
ATOM   3504 1HG  ARG B 213      -5.326 -18.641  -6.707  1.00  0.00           H  
ATOM   3505 2HG  ARG B 213      -3.933 -18.894  -7.778  1.00  0.00           H  
ATOM   3506 1HD  ARG B 213      -4.467 -20.890  -6.598  1.00  0.00           H  
ATOM   3507 2HD  ARG B 213      -2.910 -20.252  -6.014  1.00  0.00           H  
ATOM   3508  HE  ARG B 213      -4.885 -19.259  -4.279  1.00  0.00           H  
ATOM   3509 1HH1 ARG B 213      -3.591 -22.388  -5.254  1.00  0.00           H  
ATOM   3510 2HH1 ARG B 213      -3.897 -23.143  -3.710  1.00  0.00           H  
ATOM   3511 1HH2 ARG B 213      -5.278 -20.264  -2.182  1.00  0.00           H  
ATOM   3512 2HH2 ARG B 213      -4.847 -21.956  -2.005  1.00  0.00           H  
ATOM   3513  N   SER B 214      -5.539 -16.336  -8.293  1.00  0.00           N  
ATOM   3514  CA  SER B 214      -6.941 -16.204  -8.675  1.00  0.00           C  
ATOM   3515  C   SER B 214      -7.432 -17.550  -9.174  1.00  0.00           C  
ATOM   3516  O   SER B 214      -6.796 -18.173 -10.026  1.00  0.00           O  
ATOM   3517  CB  SER B 214      -7.127 -15.169  -9.761  1.00  0.00           C  
ATOM   3518  OG  SER B 214      -8.472 -15.092 -10.186  1.00  0.00           O  
ATOM   3519  H   SER B 214      -4.892 -16.757  -8.957  1.00  0.00           H  
ATOM   3520  HA  SER B 214      -7.531 -15.928  -7.808  1.00  0.00           H  
ATOM   3521 1HB  SER B 214      -6.810 -14.208  -9.387  1.00  0.00           H  
ATOM   3522 2HB  SER B 214      -6.494 -15.429 -10.604  1.00  0.00           H  
ATOM   3523  HG  SER B 214      -8.927 -14.573  -9.512  1.00  0.00           H  
ATOM   3524  N   ILE B 215      -8.537 -18.023  -8.613  1.00  0.00           N  
ATOM   3525  CA  ILE B 215      -9.088 -19.303  -9.011  1.00  0.00           C  
ATOM   3526  C   ILE B 215     -10.420 -19.171  -9.700  1.00  0.00           C  
ATOM   3527  O   ILE B 215     -11.329 -18.507  -9.195  1.00  0.00           O  
ATOM   3528  CB  ILE B 215      -9.243 -20.248  -7.799  1.00  0.00           C  
ATOM   3529  CG1 ILE B 215      -7.857 -20.471  -7.166  1.00  0.00           C  
ATOM   3530  CG2 ILE B 215      -9.890 -21.590  -8.247  1.00  0.00           C  
ATOM   3531  CD1 ILE B 215      -7.854 -21.244  -5.868  1.00  0.00           C  
ATOM   3532  H   ILE B 215      -8.996 -17.490  -7.879  1.00  0.00           H  
ATOM   3533  HA  ILE B 215      -8.400 -19.760  -9.712  1.00  0.00           H  
ATOM   3534  HB  ILE B 215      -9.873 -19.770  -7.047  1.00  0.00           H  
ATOM   3535 1HG1 ILE B 215      -7.238 -20.958  -7.875  1.00  0.00           H  
ATOM   3536 2HG1 ILE B 215      -7.429 -19.504  -6.957  1.00  0.00           H  
ATOM   3537 1HG2 ILE B 215     -10.005 -22.253  -7.402  1.00  0.00           H  
ATOM   3538 2HG2 ILE B 215     -10.874 -21.420  -8.675  1.00  0.00           H  
ATOM   3539 3HG2 ILE B 215      -9.250 -22.062  -8.994  1.00  0.00           H  
ATOM   3540 1HD1 ILE B 215      -6.844 -21.329  -5.507  1.00  0.00           H  
ATOM   3541 2HD1 ILE B 215      -8.460 -20.717  -5.129  1.00  0.00           H  
ATOM   3542 3HD1 ILE B 215      -8.252 -22.236  -6.014  1.00  0.00           H  
ATOM   3543  N   LEU B 216     -10.535 -19.782 -10.874  1.00  0.00           N  
ATOM   3544  CA  LEU B 216     -11.793 -19.750 -11.601  1.00  0.00           C  
ATOM   3545  C   LEU B 216     -12.324 -21.182 -11.478  1.00  0.00           C  
ATOM   3546  O   LEU B 216     -11.606 -22.136 -11.787  1.00  0.00           O  
ATOM   3547  CB  LEU B 216     -11.595 -19.324 -13.078  1.00  0.00           C  
ATOM   3548  CG  LEU B 216     -12.906 -19.090 -13.956  1.00  0.00           C  
ATOM   3549  CD1 LEU B 216     -13.626 -17.815 -13.436  1.00  0.00           C  
ATOM   3550  CD2 LEU B 216     -12.575 -18.921 -15.436  1.00  0.00           C  
ATOM   3551  H   LEU B 216      -9.737 -20.316 -11.218  1.00  0.00           H  
ATOM   3552  HA  LEU B 216     -12.492 -19.067 -11.123  1.00  0.00           H  
ATOM   3553 1HB  LEU B 216     -11.044 -18.393 -13.075  1.00  0.00           H  
ATOM   3554 2HB  LEU B 216     -10.992 -20.057 -13.561  1.00  0.00           H  
ATOM   3555  HG  LEU B 216     -13.574 -19.942 -13.842  1.00  0.00           H  
ATOM   3556 1HD1 LEU B 216     -14.521 -17.636 -14.014  1.00  0.00           H  
ATOM   3557 2HD1 LEU B 216     -13.892 -17.910 -12.398  1.00  0.00           H  
ATOM   3558 3HD1 LEU B 216     -12.959 -16.960 -13.550  1.00  0.00           H  
ATOM   3559 1HD2 LEU B 216     -13.495 -18.762 -15.985  1.00  0.00           H  
ATOM   3560 2HD2 LEU B 216     -11.936 -18.076 -15.567  1.00  0.00           H  
ATOM   3561 3HD2 LEU B 216     -12.090 -19.795 -15.815  1.00  0.00           H  
ATOM   3562  N   HIS B 217     -13.545 -21.346 -10.969  1.00  0.00           N  
ATOM   3563  CA  HIS B 217     -14.099 -22.683 -10.705  1.00  0.00           C  
ATOM   3564  C   HIS B 217     -15.490 -22.972 -11.236  1.00  0.00           C  
ATOM   3565  O   HIS B 217     -16.465 -22.318 -10.849  1.00  0.00           O  
ATOM   3566  CB  HIS B 217     -14.134 -22.966  -9.198  1.00  0.00           C  
ATOM   3567  CG  HIS B 217     -14.796 -24.301  -8.819  1.00  0.00           C  
ATOM   3568  ND1 HIS B 217     -15.680 -24.402  -7.754  1.00  0.00           N  
ATOM   3569  CD2 HIS B 217     -14.717 -25.556  -9.351  1.00  0.00           C  
ATOM   3570  CE1 HIS B 217     -16.119 -25.647  -7.656  1.00  0.00           C  
ATOM   3571  NE2 HIS B 217     -15.562 -26.367  -8.607  1.00  0.00           N  
ATOM   3572  H   HIS B 217     -14.095 -20.530 -10.736  1.00  0.00           H  
ATOM   3573  HA  HIS B 217     -13.438 -23.421 -11.155  1.00  0.00           H  
ATOM   3574 1HB  HIS B 217     -13.112 -22.977  -8.815  1.00  0.00           H  
ATOM   3575 2HB  HIS B 217     -14.667 -22.160  -8.693  1.00  0.00           H  
ATOM   3576  HD2 HIS B 217     -14.117 -25.865 -10.207  1.00  0.00           H  
ATOM   3577  HE1 HIS B 217     -16.829 -26.017  -6.918  1.00  0.00           H  
ATOM   3578  HE2 HIS B 217     -15.735 -27.366  -8.764  1.00  0.00           H  
ATOM   3579  N   ILE B 218     -15.582 -24.016 -12.061  1.00  0.00           N  
ATOM   3580  CA  ILE B 218     -16.861 -24.485 -12.564  1.00  0.00           C  
ATOM   3581  C   ILE B 218     -17.233 -25.840 -11.929  1.00  0.00           C  
ATOM   3582  O   ILE B 218     -16.587 -26.860 -12.221  1.00  0.00           O  
ATOM   3583  CB  ILE B 218     -16.841 -24.663 -14.094  1.00  0.00           C  
ATOM   3584  CG1 ILE B 218     -16.547 -23.354 -14.765  1.00  0.00           C  
ATOM   3585  CG2 ILE B 218     -18.153 -25.261 -14.578  1.00  0.00           C  
ATOM   3586  CD1 ILE B 218     -16.206 -23.471 -16.224  1.00  0.00           C  
ATOM   3587  H   ILE B 218     -14.718 -24.502 -12.327  1.00  0.00           H  
ATOM   3588  HA  ILE B 218     -17.598 -23.727 -12.339  1.00  0.00           H  
ATOM   3589  HB  ILE B 218     -16.051 -25.337 -14.359  1.00  0.00           H  
ATOM   3590 1HG1 ILE B 218     -17.429 -22.746 -14.674  1.00  0.00           H  
ATOM   3591 2HG1 ILE B 218     -15.722 -22.861 -14.255  1.00  0.00           H  
ATOM   3592 1HG2 ILE B 218     -18.121 -25.405 -15.663  1.00  0.00           H  
ATOM   3593 2HG2 ILE B 218     -18.318 -26.225 -14.091  1.00  0.00           H  
ATOM   3594 3HG2 ILE B 218     -18.976 -24.591 -14.326  1.00  0.00           H  
ATOM   3595 1HD1 ILE B 218     -16.030 -22.481 -16.641  1.00  0.00           H  
ATOM   3596 2HD1 ILE B 218     -15.309 -24.082 -16.337  1.00  0.00           H  
ATOM   3597 3HD1 ILE B 218     -17.034 -23.945 -16.759  1.00  0.00           H  
ATOM   3598  N   PRO B 219     -18.216 -25.898 -11.004  1.00  0.00           N  
ATOM   3599  CA  PRO B 219     -18.667 -27.123 -10.378  1.00  0.00           C  
ATOM   3600  C   PRO B 219     -19.474 -27.868 -11.418  1.00  0.00           C  
ATOM   3601  O   PRO B 219     -20.133 -27.219 -12.233  1.00  0.00           O  
ATOM   3602  CB  PRO B 219     -19.506 -26.626  -9.195  1.00  0.00           C  
ATOM   3603  CG  PRO B 219     -20.050 -25.289  -9.649  1.00  0.00           C  
ATOM   3604  CD  PRO B 219     -18.966 -24.692 -10.555  1.00  0.00           C  
ATOM   3605  HA  PRO B 219     -17.805 -27.713 -10.056  1.00  0.00           H  
ATOM   3606 1HB  PRO B 219     -20.304 -27.352  -8.977  1.00  0.00           H  
ATOM   3607 2HB  PRO B 219     -18.889 -26.559  -8.295  1.00  0.00           H  
ATOM   3608 1HG  PRO B 219     -21.007 -25.438 -10.175  1.00  0.00           H  
ATOM   3609 2HG  PRO B 219     -20.264 -24.654  -8.777  1.00  0.00           H  
ATOM   3610 1HD  PRO B 219     -19.479 -24.197 -11.387  1.00  0.00           H  
ATOM   3611 2HD  PRO B 219     -18.301 -24.009  -9.993  1.00  0.00           H  
ATOM   3612  N   SER B 220     -19.508 -29.198 -11.341  1.00  0.00           N  
ATOM   3613  CA  SER B 220     -20.335 -29.991 -12.259  1.00  0.00           C  
ATOM   3614  C   SER B 220     -20.139 -29.583 -13.732  1.00  0.00           C  
ATOM   3615  O   SER B 220     -21.072 -29.108 -14.377  1.00  0.00           O  
ATOM   3616  CB  SER B 220     -21.806 -29.879 -11.874  1.00  0.00           C  
ATOM   3617  OG  SER B 220     -22.029 -30.375 -10.573  1.00  0.00           O  
ATOM   3618  H   SER B 220     -18.945 -29.675 -10.650  1.00  0.00           H  
ATOM   3619  HA  SER B 220     -20.035 -31.031 -12.158  1.00  0.00           H  
ATOM   3620 1HB  SER B 220     -22.126 -28.837 -11.930  1.00  0.00           H  
ATOM   3621 2HB  SER B 220     -22.407 -30.441 -12.588  1.00  0.00           H  
ATOM   3622  HG  SER B 220     -22.070 -31.332 -10.657  1.00  0.00           H  
ATOM   3623  N   ALA B 221     -18.915 -29.745 -14.247  1.00  0.00           N  
ATOM   3624  CA  ALA B 221     -18.574 -29.312 -15.602  1.00  0.00           C  
ATOM   3625  C   ALA B 221     -19.442 -29.979 -16.652  1.00  0.00           C  
ATOM   3626  O   ALA B 221     -19.742 -31.177 -16.572  1.00  0.00           O  
ATOM   3627  CB  ALA B 221     -17.121 -29.625 -15.885  1.00  0.00           C  
ATOM   3628  H   ALA B 221     -18.179 -30.168 -13.686  1.00  0.00           H  
ATOM   3629  HA  ALA B 221     -18.734 -28.235 -15.667  1.00  0.00           H  
ATOM   3630 1HB  ALA B 221     -16.862 -29.272 -16.877  1.00  0.00           H  
ATOM   3631 2HB  ALA B 221     -16.529 -29.122 -15.138  1.00  0.00           H  
ATOM   3632 3HB  ALA B 221     -16.951 -30.702 -15.821  1.00  0.00           H  
ATOM   3633  N   GLU B 222     -19.812 -29.212 -17.664  1.00  0.00           N  
ATOM   3634  CA  GLU B 222     -20.634 -29.737 -18.733  1.00  0.00           C  
ATOM   3635  C   GLU B 222     -19.925 -29.833 -20.065  1.00  0.00           C  
ATOM   3636  O   GLU B 222     -18.870 -29.236 -20.304  1.00  0.00           O  
ATOM   3637  CB  GLU B 222     -21.928 -28.927 -18.879  1.00  0.00           C  
ATOM   3638  CG  GLU B 222     -22.902 -29.074 -17.697  1.00  0.00           C  
ATOM   3639  CD  GLU B 222     -23.515 -30.481 -17.653  1.00  0.00           C  
ATOM   3640  OE1 GLU B 222     -23.501 -31.135 -18.680  1.00  0.00           O  
ATOM   3641  OE2 GLU B 222     -23.996 -30.886 -16.628  1.00  0.00           O  
ATOM   3642  H   GLU B 222     -19.536 -28.223 -17.696  1.00  0.00           H  
ATOM   3643  HA  GLU B 222     -20.931 -30.743 -18.455  1.00  0.00           H  
ATOM   3644 1HB  GLU B 222     -21.677 -27.866 -18.978  1.00  0.00           H  
ATOM   3645 2HB  GLU B 222     -22.448 -29.224 -19.787  1.00  0.00           H  
ATOM   3646 1HG  GLU B 222     -22.362 -28.884 -16.765  1.00  0.00           H  
ATOM   3647 2HG  GLU B 222     -23.692 -28.330 -17.786  1.00  0.00           H  
ATOM   3648  N   LEU B 223     -20.522 -30.599 -20.946  1.00  0.00           N  
ATOM   3649  CA  LEU B 223     -20.010 -30.711 -22.284  1.00  0.00           C  
ATOM   3650  C   LEU B 223     -20.149 -29.301 -22.832  1.00  0.00           C  
ATOM   3651  O   LEU B 223     -21.013 -28.559 -22.363  1.00  0.00           O  
ATOM   3652  CB  LEU B 223     -20.816 -31.744 -23.067  1.00  0.00           C  
ATOM   3653  CG  LEU B 223     -20.747 -33.160 -22.465  1.00  0.00           C  
ATOM   3654  CD1 LEU B 223     -21.733 -34.083 -23.175  1.00  0.00           C  
ATOM   3655  CD2 LEU B 223     -19.331 -33.695 -22.559  1.00  0.00           C  
ATOM   3656  H   LEU B 223     -21.373 -31.086 -20.682  1.00  0.00           H  
ATOM   3657  HA  LEU B 223     -18.955 -30.994 -22.263  1.00  0.00           H  
ATOM   3658 1HB  LEU B 223     -21.859 -31.433 -23.092  1.00  0.00           H  
ATOM   3659 2HB  LEU B 223     -20.438 -31.790 -24.089  1.00  0.00           H  
ATOM   3660  HG  LEU B 223     -21.028 -33.106 -21.425  1.00  0.00           H  
ATOM   3661 1HD1 LEU B 223     -21.696 -35.077 -22.723  1.00  0.00           H  
ATOM   3662 2HD1 LEU B 223     -22.741 -33.683 -23.073  1.00  0.00           H  
ATOM   3663 3HD1 LEU B 223     -21.478 -34.158 -24.230  1.00  0.00           H  
ATOM   3664 1HD2 LEU B 223     -19.307 -34.675 -22.107  1.00  0.00           H  
ATOM   3665 2HD2 LEU B 223     -19.026 -33.765 -23.602  1.00  0.00           H  
ATOM   3666 3HD2 LEU B 223     -18.650 -33.034 -22.032  1.00  0.00           H  
ATOM   3667  N   GLU B 224     -19.267 -28.917 -23.737  1.00  0.00           N  
ATOM   3668  CA  GLU B 224     -19.189 -27.562 -24.299  1.00  0.00           C  
ATOM   3669  C   GLU B 224     -18.683 -26.498 -23.300  1.00  0.00           C  
ATOM   3670  O   GLU B 224     -18.617 -25.323 -23.650  1.00  0.00           O  
ATOM   3671  CB  GLU B 224     -20.536 -27.079 -24.854  1.00  0.00           C  
ATOM   3672  CG  GLU B 224     -21.157 -27.850 -25.964  1.00  0.00           C  
ATOM   3673  CD  GLU B 224     -22.488 -27.222 -26.339  1.00  0.00           C  
ATOM   3674  OE1 GLU B 224     -23.032 -26.467 -25.532  1.00  0.00           O  
ATOM   3675  OE2 GLU B 224     -22.962 -27.488 -27.418  1.00  0.00           O  
ATOM   3676  H   GLU B 224     -18.602 -29.604 -24.062  1.00  0.00           H  
ATOM   3677  HA  GLU B 224     -18.481 -27.590 -25.130  1.00  0.00           H  
ATOM   3678 1HB  GLU B 224     -21.256 -27.072 -24.105  1.00  0.00           H  
ATOM   3679 2HB  GLU B 224     -20.431 -26.050 -25.193  1.00  0.00           H  
ATOM   3680 1HG  GLU B 224     -20.496 -27.842 -26.829  1.00  0.00           H  
ATOM   3681 2HG  GLU B 224     -21.313 -28.883 -25.656  1.00  0.00           H  
ATOM   3682  N   ASP B 225     -18.169 -26.921 -22.121  1.00  0.00           N  
ATOM   3683  CA  ASP B 225     -17.412 -25.991 -21.270  1.00  0.00           C  
ATOM   3684  C   ASP B 225     -15.958 -26.111 -21.722  1.00  0.00           C  
ATOM   3685  O   ASP B 225     -15.050 -25.481 -21.172  1.00  0.00           O  
ATOM   3686  CB  ASP B 225     -17.486 -26.283 -19.758  1.00  0.00           C  
ATOM   3687  CG  ASP B 225     -18.827 -26.051 -19.141  1.00  0.00           C  
ATOM   3688  OD1 ASP B 225     -19.598 -25.342 -19.743  1.00  0.00           O  
ATOM   3689  OD2 ASP B 225     -19.064 -26.533 -18.045  1.00  0.00           O  
ATOM   3690  H   ASP B 225     -18.310 -27.880 -21.794  1.00  0.00           H  
ATOM   3691  HA  ASP B 225     -17.753 -24.970 -21.449  1.00  0.00           H  
ATOM   3692 1HB  ASP B 225     -17.214 -27.315 -19.587  1.00  0.00           H  
ATOM   3693 2HB  ASP B 225     -16.759 -25.667 -19.232  1.00  0.00           H  
ATOM   3694  N   SER B 226     -15.757 -26.986 -22.706  1.00  0.00           N  
ATOM   3695  CA  SER B 226     -14.479 -27.248 -23.316  1.00  0.00           C  
ATOM   3696  C   SER B 226     -14.047 -25.977 -24.036  1.00  0.00           C  
ATOM   3697  O   SER B 226     -14.887 -25.271 -24.600  1.00  0.00           O  
ATOM   3698  CB  SER B 226     -14.603 -28.366 -24.349  1.00  0.00           C  
ATOM   3699  OG  SER B 226     -15.008 -29.604 -23.779  1.00  0.00           O  
ATOM   3700  H   SER B 226     -16.558 -27.470 -23.068  1.00  0.00           H  
ATOM   3701  HA  SER B 226     -13.761 -27.501 -22.542  1.00  0.00           H  
ATOM   3702 1HB  SER B 226     -15.322 -28.064 -25.108  1.00  0.00           H  
ATOM   3703 2HB  SER B 226     -13.642 -28.492 -24.846  1.00  0.00           H  
ATOM   3704  HG  SER B 226     -15.124 -30.210 -24.527  1.00  0.00           H  
ATOM   3705  N   GLY B 227     -12.759 -25.709 -24.074  1.00  0.00           N  
ATOM   3706  CA  GLY B 227     -12.298 -24.557 -24.823  1.00  0.00           C  
ATOM   3707  C   GLY B 227     -11.112 -23.880 -24.193  1.00  0.00           C  
ATOM   3708  O   GLY B 227     -10.415 -24.442 -23.339  1.00  0.00           O  
ATOM   3709  H   GLY B 227     -12.115 -26.317 -23.580  1.00  0.00           H  
ATOM   3710 1HA  GLY B 227     -12.036 -24.871 -25.833  1.00  0.00           H  
ATOM   3711 2HA  GLY B 227     -13.108 -23.839 -24.921  1.00  0.00           H  
ATOM   3712  N   THR B 228     -10.852 -22.673 -24.658  1.00  0.00           N  
ATOM   3713  CA  THR B 228      -9.708 -21.947 -24.166  1.00  0.00           C  
ATOM   3714  C   THR B 228     -10.108 -21.092 -22.973  1.00  0.00           C  
ATOM   3715  O   THR B 228     -11.091 -20.346 -23.029  1.00  0.00           O  
ATOM   3716  CB  THR B 228      -9.110 -21.037 -25.255  1.00  0.00           C  
ATOM   3717  OG1 THR B 228      -8.697 -21.823 -26.391  1.00  0.00           O  
ATOM   3718  CG2 THR B 228      -7.879 -20.332 -24.671  1.00  0.00           C  
ATOM   3719  H   THR B 228     -11.450 -22.261 -25.360  1.00  0.00           H  
ATOM   3720  HA  THR B 228      -8.944 -22.653 -23.837  1.00  0.00           H  
ATOM   3721  HB  THR B 228      -9.844 -20.300 -25.574  1.00  0.00           H  
ATOM   3722  HG1 THR B 228      -8.079 -22.519 -26.099  1.00  0.00           H  
ATOM   3723 1HG2 THR B 228      -7.435 -19.689 -25.425  1.00  0.00           H  
ATOM   3724 2HG2 THR B 228      -8.168 -19.725 -23.813  1.00  0.00           H  
ATOM   3725 3HG2 THR B 228      -7.153 -21.083 -24.355  1.00  0.00           H  
ATOM   3726  N   TYR B 229      -9.344 -21.224 -21.900  1.00  0.00           N  
ATOM   3727  CA  TYR B 229      -9.513 -20.431 -20.695  1.00  0.00           C  
ATOM   3728  C   TYR B 229      -8.308 -19.514 -20.551  1.00  0.00           C  
ATOM   3729  O   TYR B 229      -7.168 -19.991 -20.475  1.00  0.00           O  
ATOM   3730  CB  TYR B 229      -9.654 -21.344 -19.483  1.00  0.00           C  
ATOM   3731  CG  TYR B 229     -10.958 -22.131 -19.402  1.00  0.00           C  
ATOM   3732  CD1 TYR B 229     -11.170 -23.281 -20.149  1.00  0.00           C  
ATOM   3733  CD2 TYR B 229     -11.918 -21.711 -18.512  1.00  0.00           C  
ATOM   3734  CE1 TYR B 229     -12.358 -23.982 -19.996  1.00  0.00           C  
ATOM   3735  CE2 TYR B 229     -13.081 -22.412 -18.346  1.00  0.00           C  
ATOM   3736  CZ  TYR B 229     -13.312 -23.535 -19.082  1.00  0.00           C  
ATOM   3737  OH  TYR B 229     -14.490 -24.209 -18.920  1.00  0.00           O  
ATOM   3738  H   TYR B 229      -8.577 -21.895 -21.931  1.00  0.00           H  
ATOM   3739  HA  TYR B 229     -10.405 -19.812 -20.792  1.00  0.00           H  
ATOM   3740 1HB  TYR B 229      -8.829 -22.062 -19.480  1.00  0.00           H  
ATOM   3741 2HB  TYR B 229      -9.567 -20.742 -18.583  1.00  0.00           H  
ATOM   3742  HD1 TYR B 229     -10.413 -23.630 -20.855  1.00  0.00           H  
ATOM   3743  HD2 TYR B 229     -11.739 -20.813 -17.922  1.00  0.00           H  
ATOM   3744  HE1 TYR B 229     -12.541 -24.884 -20.589  1.00  0.00           H  
ATOM   3745  HE2 TYR B 229     -13.825 -22.065 -17.632  1.00  0.00           H  
ATOM   3746  HH  TYR B 229     -14.639 -24.792 -19.691  1.00  0.00           H  
ATOM   3747  N   THR B 230      -8.556 -18.201 -20.514  1.00  0.00           N  
ATOM   3748  CA  THR B 230      -7.462 -17.231 -20.465  1.00  0.00           C  
ATOM   3749  C   THR B 230      -7.477 -16.314 -19.244  1.00  0.00           C  
ATOM   3750  O   THR B 230      -8.514 -15.744 -18.889  1.00  0.00           O  
ATOM   3751  CB  THR B 230      -7.469 -16.357 -21.731  1.00  0.00           C  
ATOM   3752  OG1 THR B 230      -7.316 -17.185 -22.890  1.00  0.00           O  
ATOM   3753  CG2 THR B 230      -6.349 -15.341 -21.691  1.00  0.00           C  
ATOM   3754  H   THR B 230      -9.523 -17.877 -20.549  1.00  0.00           H  
ATOM   3755  HA  THR B 230      -6.523 -17.778 -20.435  1.00  0.00           H  
ATOM   3756  HB  THR B 230      -8.402 -15.835 -21.800  1.00  0.00           H  
ATOM   3757  HG1 THR B 230      -7.563 -16.681 -23.670  1.00  0.00           H  
ATOM   3758 1HG2 THR B 230      -6.381 -14.744 -22.599  1.00  0.00           H  
ATOM   3759 2HG2 THR B 230      -6.465 -14.686 -20.833  1.00  0.00           H  
ATOM   3760 3HG2 THR B 230      -5.389 -15.849 -21.627  1.00  0.00           H  
ATOM   3761  N   CYS B 231      -6.302 -16.169 -18.616  1.00  0.00           N  
ATOM   3762  CA  CYS B 231      -6.100 -15.282 -17.471  1.00  0.00           C  
ATOM   3763  C   CYS B 231      -5.270 -14.062 -17.864  1.00  0.00           C  
ATOM   3764  O   CYS B 231      -4.066 -14.170 -18.134  1.00  0.00           O  
ATOM   3765  CB  CYS B 231      -5.363 -15.997 -16.338  1.00  0.00           C  
ATOM   3766  SG  CYS B 231      -5.111 -14.985 -14.851  1.00  0.00           S  
ATOM   3767  H   CYS B 231      -5.493 -16.676 -18.981  1.00  0.00           H  
ATOM   3768  HA  CYS B 231      -7.072 -14.943 -17.107  1.00  0.00           H  
ATOM   3769 1HB  CYS B 231      -5.903 -16.896 -16.056  1.00  0.00           H  
ATOM   3770 2HB  CYS B 231      -4.392 -16.289 -16.700  1.00  0.00           H  
ATOM   3771  N   ASN B 232      -5.933 -12.914 -17.956  1.00  0.00           N  
ATOM   3772  CA  ASN B 232      -5.301 -11.652 -18.325  1.00  0.00           C  
ATOM   3773  C   ASN B 232      -4.971 -10.882 -17.065  1.00  0.00           C  
ATOM   3774  O   ASN B 232      -5.835 -10.661 -16.210  1.00  0.00           O  
ATOM   3775  CB  ASN B 232      -6.147 -10.853 -19.300  1.00  0.00           C  
ATOM   3776  CG  ASN B 232      -5.483  -9.541 -19.707  1.00  0.00           C  
ATOM   3777  OD1 ASN B 232      -5.511  -8.574 -18.945  1.00  0.00           O  
ATOM   3778  ND2 ASN B 232      -4.886  -9.488 -20.871  1.00  0.00           N  
ATOM   3779  H   ASN B 232      -6.924 -12.898 -17.724  1.00  0.00           H  
ATOM   3780  HA  ASN B 232      -4.351 -11.866 -18.816  1.00  0.00           H  
ATOM   3781 1HB  ASN B 232      -6.310 -11.451 -20.200  1.00  0.00           H  
ATOM   3782 2HB  ASN B 232      -7.117 -10.652 -18.866  1.00  0.00           H  
ATOM   3783 1HD2 ASN B 232      -4.437  -8.641 -21.166  1.00  0.00           H  
ATOM   3784 2HD2 ASN B 232      -4.866 -10.298 -21.491  1.00  0.00           H  
ATOM   3785  N   VAL B 233      -3.704 -10.546 -16.899  1.00  0.00           N  
ATOM   3786  CA  VAL B 233      -3.292  -9.846 -15.703  1.00  0.00           C  
ATOM   3787  C   VAL B 233      -2.644  -8.522 -16.008  1.00  0.00           C  
ATOM   3788  O   VAL B 233      -1.729  -8.422 -16.833  1.00  0.00           O  
ATOM   3789  CB  VAL B 233      -2.343 -10.703 -14.876  1.00  0.00           C  
ATOM   3790  CG1 VAL B 233      -1.886  -9.927 -13.627  1.00  0.00           C  
ATOM   3791  CG2 VAL B 233      -3.073 -12.016 -14.510  1.00  0.00           C  
ATOM   3792  H   VAL B 233      -3.018 -10.749 -17.625  1.00  0.00           H  
ATOM   3793  HA  VAL B 233      -4.173  -9.657 -15.096  1.00  0.00           H  
ATOM   3794  HB  VAL B 233      -1.463 -10.910 -15.458  1.00  0.00           H  
ATOM   3795 1HG1 VAL B 233      -1.210 -10.522 -13.084  1.00  0.00           H  
ATOM   3796 2HG1 VAL B 233      -1.377  -9.010 -13.900  1.00  0.00           H  
ATOM   3797 3HG1 VAL B 233      -2.757  -9.688 -13.008  1.00  0.00           H  
ATOM   3798 1HG2 VAL B 233      -2.447 -12.662 -13.939  1.00  0.00           H  
ATOM   3799 2HG2 VAL B 233      -3.965 -11.778 -13.933  1.00  0.00           H  
ATOM   3800 3HG2 VAL B 233      -3.363 -12.538 -15.418  1.00  0.00           H  
ATOM   3801  N   THR B 234      -3.133  -7.487 -15.349  1.00  0.00           N  
ATOM   3802  CA  THR B 234      -2.564  -6.178 -15.582  1.00  0.00           C  
ATOM   3803  C   THR B 234      -2.184  -5.503 -14.280  1.00  0.00           C  
ATOM   3804  O   THR B 234      -2.790  -5.750 -13.233  1.00  0.00           O  
ATOM   3805  CB  THR B 234      -3.524  -5.275 -16.386  1.00  0.00           C  
ATOM   3806  OG1 THR B 234      -4.704  -4.999 -15.625  1.00  0.00           O  
ATOM   3807  CG2 THR B 234      -3.947  -6.006 -17.653  1.00  0.00           C  
ATOM   3808  H   THR B 234      -3.890  -7.641 -14.679  1.00  0.00           H  
ATOM   3809  HA  THR B 234      -1.659  -6.294 -16.167  1.00  0.00           H  
ATOM   3810  HB  THR B 234      -3.011  -4.343 -16.641  1.00  0.00           H  
ATOM   3811  HG1 THR B 234      -5.180  -4.274 -16.037  1.00  0.00           H  
ATOM   3812 1HG2 THR B 234      -4.616  -5.378 -18.236  1.00  0.00           H  
ATOM   3813 2HG2 THR B 234      -3.082  -6.257 -18.241  1.00  0.00           H  
ATOM   3814 3HG2 THR B 234      -4.464  -6.915 -17.383  1.00  0.00           H  
ATOM   3815  N   GLU B 235      -1.210  -4.606 -14.343  1.00  0.00           N  
ATOM   3816  CA  GLU B 235      -0.893  -3.815 -13.168  1.00  0.00           C  
ATOM   3817  C   GLU B 235      -1.364  -2.404 -13.453  1.00  0.00           C  
ATOM   3818  O   GLU B 235      -0.839  -1.730 -14.343  1.00  0.00           O  
ATOM   3819  CB  GLU B 235       0.592  -3.823 -12.850  1.00  0.00           C  
ATOM   3820  CG  GLU B 235       0.953  -3.080 -11.611  1.00  0.00           C  
ATOM   3821  CD  GLU B 235       2.390  -3.040 -11.407  1.00  0.00           C  
ATOM   3822  OE1 GLU B 235       3.067  -3.638 -12.185  1.00  0.00           O  
ATOM   3823  OE2 GLU B 235       2.830  -2.418 -10.486  1.00  0.00           O  
ATOM   3824  H   GLU B 235      -0.728  -4.467 -15.234  1.00  0.00           H  
ATOM   3825  HA  GLU B 235      -1.449  -4.194 -12.310  1.00  0.00           H  
ATOM   3826 1HB  GLU B 235       0.949  -4.845 -12.739  1.00  0.00           H  
ATOM   3827 2HB  GLU B 235       1.126  -3.357 -13.659  1.00  0.00           H  
ATOM   3828 1HG  GLU B 235       0.584  -2.086 -11.688  1.00  0.00           H  
ATOM   3829 2HG  GLU B 235       0.477  -3.556 -10.753  1.00  0.00           H  
ATOM   3830  N   SER B 236      -2.333  -1.945 -12.668  1.00  0.00           N  
ATOM   3831  CA  SER B 236      -2.974  -0.643 -12.844  1.00  0.00           C  
ATOM   3832  C   SER B 236      -2.091   0.539 -12.472  1.00  0.00           C  
ATOM   3833  O   SER B 236      -2.428   1.691 -12.778  1.00  0.00           O  
ATOM   3834  CB  SER B 236      -4.240  -0.596 -12.026  1.00  0.00           C  
ATOM   3835  OG  SER B 236      -3.943  -0.650 -10.663  1.00  0.00           O  
ATOM   3836  H   SER B 236      -2.682  -2.554 -11.939  1.00  0.00           H  
ATOM   3837  HA  SER B 236      -3.225  -0.541 -13.901  1.00  0.00           H  
ATOM   3838 1HB  SER B 236      -4.785   0.320 -12.248  1.00  0.00           H  
ATOM   3839 2HB  SER B 236      -4.875  -1.432 -12.294  1.00  0.00           H  
ATOM   3840  HG  SER B 236      -4.787  -0.577 -10.207  1.00  0.00           H  
ATOM   3841  N   VAL B 237      -0.955   0.251 -11.836  1.00  0.00           N  
ATOM   3842  CA  VAL B 237      -0.018   1.286 -11.439  1.00  0.00           C  
ATOM   3843  C   VAL B 237       0.451   2.018 -12.671  1.00  0.00           C  
ATOM   3844  O   VAL B 237       0.335   3.239 -12.740  1.00  0.00           O  
ATOM   3845  CB  VAL B 237       1.202   0.671 -10.741  1.00  0.00           C  
ATOM   3846  CG1 VAL B 237       2.280   1.715 -10.498  1.00  0.00           C  
ATOM   3847  CG2 VAL B 237       0.762   0.056  -9.467  1.00  0.00           C  
ATOM   3848  H   VAL B 237      -0.759  -0.716 -11.616  1.00  0.00           H  
ATOM   3849  HA  VAL B 237      -0.504   1.980 -10.759  1.00  0.00           H  
ATOM   3850  HB  VAL B 237       1.636  -0.086 -11.378  1.00  0.00           H  
ATOM   3851 1HG1 VAL B 237       3.130   1.242 -10.007  1.00  0.00           H  
ATOM   3852 2HG1 VAL B 237       2.618   2.155 -11.431  1.00  0.00           H  
ATOM   3853 3HG1 VAL B 237       1.876   2.494  -9.868  1.00  0.00           H  
ATOM   3854 1HG2 VAL B 237       1.627  -0.403  -9.003  1.00  0.00           H  
ATOM   3855 2HG2 VAL B 237       0.341   0.823  -8.819  1.00  0.00           H  
ATOM   3856 3HG2 VAL B 237       0.013  -0.708  -9.655  1.00  0.00           H  
ATOM   3857  N   ASN B 238       0.941   1.271 -13.668  1.00  0.00           N  
ATOM   3858  CA  ASN B 238       1.385   1.893 -14.900  1.00  0.00           C  
ATOM   3859  C   ASN B 238       0.529   1.476 -16.101  1.00  0.00           C  
ATOM   3860  O   ASN B 238      -0.424   2.161 -16.481  1.00  0.00           O  
ATOM   3861  CB  ASN B 238       2.838   1.510 -15.163  1.00  0.00           C  
ATOM   3862  CG  ASN B 238       3.837   2.134 -14.229  1.00  0.00           C  
ATOM   3863  OD1 ASN B 238       3.653   3.239 -13.703  1.00  0.00           O  
ATOM   3864  ND2 ASN B 238       4.925   1.418 -13.996  1.00  0.00           N  
ATOM   3865  H   ASN B 238       0.994   0.267 -13.559  1.00  0.00           H  
ATOM   3866  HA  ASN B 238       1.314   2.977 -14.800  1.00  0.00           H  
ATOM   3867 1HB  ASN B 238       2.941   0.438 -15.066  1.00  0.00           H  
ATOM   3868 2HB  ASN B 238       3.105   1.769 -16.191  1.00  0.00           H  
ATOM   3869 1HD2 ASN B 238       5.631   1.772 -13.382  1.00  0.00           H  
ATOM   3870 2HD2 ASN B 238       5.060   0.493 -14.431  1.00  0.00           H  
ATOM   3871  N   ASP B 239       0.862   0.316 -16.669  1.00  0.00           N  
ATOM   3872  CA  ASP B 239       0.156  -0.276 -17.796  1.00  0.00           C  
ATOM   3873  C   ASP B 239       0.634  -1.705 -18.056  1.00  0.00           C  
ATOM   3874  O   ASP B 239       0.487  -2.217 -19.168  1.00  0.00           O  
ATOM   3875  CB  ASP B 239       0.317   0.597 -19.057  1.00  0.00           C  
ATOM   3876  CG  ASP B 239       1.792   0.782 -19.524  1.00  0.00           C  
ATOM   3877  OD1 ASP B 239       2.679   0.219 -18.913  1.00  0.00           O  
ATOM   3878  OD2 ASP B 239       2.000   1.493 -20.488  1.00  0.00           O  
ATOM   3879  H   ASP B 239       1.653  -0.187 -16.309  1.00  0.00           H  
ATOM   3880  HA  ASP B 239      -0.905  -0.322 -17.547  1.00  0.00           H  
ATOM   3881 1HB  ASP B 239      -0.240   0.136 -19.874  1.00  0.00           H  
ATOM   3882 2HB  ASP B 239      -0.123   1.579 -18.892  1.00  0.00           H  
ATOM   3883  N   HIS B 240       1.305  -2.313 -17.081  1.00  0.00           N  
ATOM   3884  CA  HIS B 240       1.985  -3.564 -17.374  1.00  0.00           C  
ATOM   3885  C   HIS B 240       0.971  -4.628 -17.686  1.00  0.00           C  
ATOM   3886  O   HIS B 240      -0.083  -4.674 -17.051  1.00  0.00           O  
ATOM   3887  CB  HIS B 240       2.898  -3.977 -16.212  1.00  0.00           C  
ATOM   3888  CG  HIS B 240       4.006  -2.966 -15.945  1.00  0.00           C  
ATOM   3889  ND1 HIS B 240       5.023  -2.705 -16.848  1.00  0.00           N  
ATOM   3890  CD2 HIS B 240       4.227  -2.147 -14.879  1.00  0.00           C  
ATOM   3891  CE1 HIS B 240       5.817  -1.762 -16.353  1.00  0.00           C  
ATOM   3892  NE2 HIS B 240       5.353  -1.399 -15.159  1.00  0.00           N  
ATOM   3893  H   HIS B 240       1.352  -1.901 -16.162  1.00  0.00           H  
ATOM   3894  HA  HIS B 240       2.630  -3.444 -18.243  1.00  0.00           H  
ATOM   3895 1HB  HIS B 240       2.328  -4.108 -15.316  1.00  0.00           H  
ATOM   3896 2HB  HIS B 240       3.360  -4.935 -16.441  1.00  0.00           H  
ATOM   3897  HD1 HIS B 240       5.152  -3.121 -17.751  1.00  0.00           H  
ATOM   3898  HD2 HIS B 240       3.696  -1.994 -13.940  1.00  0.00           H  
ATOM   3899  HE1 HIS B 240       6.679  -1.412 -16.922  1.00  0.00           H  
ATOM   3900  N   GLN B 241       1.294  -5.515 -18.629  1.00  0.00           N  
ATOM   3901  CA  GLN B 241       0.382  -6.606 -18.953  1.00  0.00           C  
ATOM   3902  C   GLN B 241       1.101  -7.937 -19.121  1.00  0.00           C  
ATOM   3903  O   GLN B 241       2.251  -7.982 -19.553  1.00  0.00           O  
ATOM   3904  CB  GLN B 241      -0.385  -6.343 -20.262  1.00  0.00           C  
ATOM   3905  CG  GLN B 241      -1.207  -5.060 -20.314  1.00  0.00           C  
ATOM   3906  CD  GLN B 241      -2.074  -5.007 -21.536  1.00  0.00           C  
ATOM   3907  OE1 GLN B 241      -2.599  -6.045 -21.961  1.00  0.00           O  
ATOM   3908  NE2 GLN B 241      -2.235  -3.823 -22.124  1.00  0.00           N  
ATOM   3909  H   GLN B 241       2.166  -5.423 -19.129  1.00  0.00           H  
ATOM   3910  HA  GLN B 241      -0.333  -6.716 -18.143  1.00  0.00           H  
ATOM   3911 1HB  GLN B 241       0.322  -6.312 -21.089  1.00  0.00           H  
ATOM   3912 2HB  GLN B 241      -1.063  -7.176 -20.447  1.00  0.00           H  
ATOM   3913 1HG  GLN B 241      -1.808  -4.944 -19.436  1.00  0.00           H  
ATOM   3914 2HG  GLN B 241      -0.513  -4.224 -20.381  1.00  0.00           H  
ATOM   3915 1HE2 GLN B 241      -2.803  -3.744 -22.944  1.00  0.00           H  
ATOM   3916 2HE2 GLN B 241      -1.787  -3.008 -21.750  1.00  0.00           H  
ATOM   3917  N   ASP B 242       0.367  -9.010 -18.866  1.00  0.00           N  
ATOM   3918  CA  ASP B 242       0.757 -10.385 -19.183  1.00  0.00           C  
ATOM   3919  C   ASP B 242      -0.512 -11.203 -19.372  1.00  0.00           C  
ATOM   3920  O   ASP B 242      -1.586 -10.830 -18.900  1.00  0.00           O  
ATOM   3921  CB  ASP B 242       1.635 -11.031 -18.110  1.00  0.00           C  
ATOM   3922  CG  ASP B 242       2.385 -12.372 -18.572  1.00  0.00           C  
ATOM   3923  OD1 ASP B 242       2.266 -12.719 -19.735  1.00  0.00           O  
ATOM   3924  OD2 ASP B 242       3.007 -13.056 -17.746  1.00  0.00           O  
ATOM   3925  H   ASP B 242      -0.532  -8.861 -18.408  1.00  0.00           H  
ATOM   3926  HA  ASP B 242       1.310 -10.387 -20.123  1.00  0.00           H  
ATOM   3927 1HB  ASP B 242       2.392 -10.318 -17.794  1.00  0.00           H  
ATOM   3928 2HB  ASP B 242       1.014 -11.230 -17.292  1.00  0.00           H  
ATOM   3929  N   GLU B 243      -0.396 -12.289 -20.107  1.00  0.00           N  
ATOM   3930  CA  GLU B 243      -1.558 -13.136 -20.347  1.00  0.00           C  
ATOM   3931  C   GLU B 243      -1.173 -14.577 -20.659  1.00  0.00           C  
ATOM   3932  O   GLU B 243      -0.340 -14.823 -21.535  1.00  0.00           O  
ATOM   3933  CB  GLU B 243      -2.369 -12.542 -21.508  1.00  0.00           C  
ATOM   3934  CG  GLU B 243      -3.629 -13.267 -21.852  1.00  0.00           C  
ATOM   3935  CD  GLU B 243      -4.370 -12.640 -23.021  1.00  0.00           C  
ATOM   3936  OE1 GLU B 243      -4.787 -11.505 -22.933  1.00  0.00           O  
ATOM   3937  OE2 GLU B 243      -4.520 -13.316 -24.013  1.00  0.00           O  
ATOM   3938  H   GLU B 243       0.542 -12.550 -20.426  1.00  0.00           H  
ATOM   3939  HA  GLU B 243      -2.171 -13.143 -19.448  1.00  0.00           H  
ATOM   3940 1HB  GLU B 243      -2.648 -11.515 -21.264  1.00  0.00           H  
ATOM   3941 2HB  GLU B 243      -1.750 -12.506 -22.402  1.00  0.00           H  
ATOM   3942 1HG  GLU B 243      -3.382 -14.299 -22.101  1.00  0.00           H  
ATOM   3943 2HG  GLU B 243      -4.272 -13.279 -20.975  1.00  0.00           H  
ATOM   3944  N   LYS B 244      -1.809 -15.521 -19.967  1.00  0.00           N  
ATOM   3945  CA  LYS B 244      -1.562 -16.947 -20.199  1.00  0.00           C  
ATOM   3946  C   LYS B 244      -2.870 -17.708 -20.322  1.00  0.00           C  
ATOM   3947  O   LYS B 244      -3.896 -17.294 -19.775  1.00  0.00           O  
ATOM   3948  CB  LYS B 244      -0.696 -17.563 -19.107  1.00  0.00           C  
ATOM   3949  CG  LYS B 244       0.666 -16.944 -18.967  1.00  0.00           C  
ATOM   3950  CD  LYS B 244       1.605 -17.278 -20.113  1.00  0.00           C  
ATOM   3951  CE  LYS B 244       2.925 -16.507 -19.952  1.00  0.00           C  
ATOM   3952  NZ  LYS B 244       3.765 -17.017 -18.824  1.00  0.00           N  
ATOM   3953  H   LYS B 244      -2.492 -15.222 -19.265  1.00  0.00           H  
ATOM   3954  HA  LYS B 244      -1.036 -17.057 -21.147  1.00  0.00           H  
ATOM   3955 1HB  LYS B 244      -1.188 -17.439 -18.176  1.00  0.00           H  
ATOM   3956 2HB  LYS B 244      -0.578 -18.633 -19.281  1.00  0.00           H  
ATOM   3957 1HG  LYS B 244       0.588 -15.867 -18.887  1.00  0.00           H  
ATOM   3958 2HG  LYS B 244       1.104 -17.321 -18.068  1.00  0.00           H  
ATOM   3959 1HD  LYS B 244       1.809 -18.346 -20.124  1.00  0.00           H  
ATOM   3960 2HD  LYS B 244       1.148 -17.000 -21.060  1.00  0.00           H  
ATOM   3961 1HE  LYS B 244       3.494 -16.567 -20.875  1.00  0.00           H  
ATOM   3962 2HE  LYS B 244       2.684 -15.463 -19.754  1.00  0.00           H  
ATOM   3963 1HZ  LYS B 244       4.600 -16.455 -18.760  1.00  0.00           H  
ATOM   3964 2HZ  LYS B 244       3.252 -16.960 -17.918  1.00  0.00           H  
ATOM   3965 3HZ  LYS B 244       4.010 -17.971 -18.994  1.00  0.00           H  
ATOM   3966  N   ALA B 245      -2.836 -18.832 -21.019  1.00  0.00           N  
ATOM   3967  CA  ALA B 245      -4.054 -19.606 -21.199  1.00  0.00           C  
ATOM   3968  C   ALA B 245      -3.783 -21.082 -21.324  1.00  0.00           C  
ATOM   3969  O   ALA B 245      -2.678 -21.504 -21.673  1.00  0.00           O  
ATOM   3970  CB  ALA B 245      -4.784 -19.135 -22.449  1.00  0.00           C  
ATOM   3971  H   ALA B 245      -1.974 -19.143 -21.446  1.00  0.00           H  
ATOM   3972  HA  ALA B 245      -4.684 -19.454 -20.323  1.00  0.00           H  
ATOM   3973 1HB  ALA B 245      -5.710 -19.696 -22.565  1.00  0.00           H  
ATOM   3974 2HB  ALA B 245      -5.007 -18.087 -22.362  1.00  0.00           H  
ATOM   3975 3HB  ALA B 245      -4.157 -19.298 -23.319  1.00  0.00           H  
ATOM   3976  N   ILE B 246      -4.805 -21.859 -21.017  1.00  0.00           N  
ATOM   3977  CA  ILE B 246      -4.763 -23.294 -21.204  1.00  0.00           C  
ATOM   3978  C   ILE B 246      -6.037 -23.786 -21.874  1.00  0.00           C  
ATOM   3979  O   ILE B 246      -7.098 -23.160 -21.776  1.00  0.00           O  
ATOM   3980  CB  ILE B 246      -4.475 -24.038 -19.881  1.00  0.00           C  
ATOM   3981  CG1 ILE B 246      -5.525 -23.720 -18.863  1.00  0.00           C  
ATOM   3982  CG2 ILE B 246      -3.071 -23.723 -19.338  1.00  0.00           C  
ATOM   3983  CD1 ILE B 246      -5.408 -24.581 -17.658  1.00  0.00           C  
ATOM   3984  H   ILE B 246      -5.667 -21.404 -20.707  1.00  0.00           H  
ATOM   3985  HA  ILE B 246      -3.936 -23.525 -21.874  1.00  0.00           H  
ATOM   3986  HB  ILE B 246      -4.538 -25.112 -20.072  1.00  0.00           H  
ATOM   3987 1HG1 ILE B 246      -5.422 -22.679 -18.562  1.00  0.00           H  
ATOM   3988 2HG1 ILE B 246      -6.513 -23.859 -19.302  1.00  0.00           H  
ATOM   3989 1HG2 ILE B 246      -2.895 -24.288 -18.423  1.00  0.00           H  
ATOM   3990 2HG2 ILE B 246      -2.324 -23.999 -20.082  1.00  0.00           H  
ATOM   3991 3HG2 ILE B 246      -2.980 -22.664 -19.120  1.00  0.00           H  
ATOM   3992 1HD1 ILE B 246      -6.166 -24.304 -16.951  1.00  0.00           H  
ATOM   3993 2HD1 ILE B 246      -5.525 -25.626 -17.936  1.00  0.00           H  
ATOM   3994 3HD1 ILE B 246      -4.438 -24.433 -17.216  1.00  0.00           H  
ATOM   3995  N   ASN B 247      -5.912 -24.907 -22.571  1.00  0.00           N  
ATOM   3996  CA  ASN B 247      -7.040 -25.566 -23.215  1.00  0.00           C  
ATOM   3997  C   ASN B 247      -7.541 -26.715 -22.355  1.00  0.00           C  
ATOM   3998  O   ASN B 247      -6.761 -27.565 -21.907  1.00  0.00           O  
ATOM   3999  CB  ASN B 247      -6.670 -26.005 -24.615  1.00  0.00           C  
ATOM   4000  CG  ASN B 247      -6.445 -24.815 -25.539  1.00  0.00           C  
ATOM   4001  OD1 ASN B 247      -7.210 -23.842 -25.504  1.00  0.00           O  
ATOM   4002  ND2 ASN B 247      -5.414 -24.868 -26.331  1.00  0.00           N  
ATOM   4003  H   ASN B 247      -5.002 -25.340 -22.634  1.00  0.00           H  
ATOM   4004  HA  ASN B 247      -7.863 -24.855 -23.295  1.00  0.00           H  
ATOM   4005 1HB  ASN B 247      -5.761 -26.616 -24.591  1.00  0.00           H  
ATOM   4006 2HB  ASN B 247      -7.470 -26.623 -25.025  1.00  0.00           H  
ATOM   4007 1HD2 ASN B 247      -5.216 -24.115 -26.959  1.00  0.00           H  
ATOM   4008 2HD2 ASN B 247      -4.811 -25.690 -26.324  1.00  0.00           H  
ATOM   4009  N   ILE B 248      -8.837 -26.689 -22.091  1.00  0.00           N  
ATOM   4010  CA  ILE B 248      -9.492 -27.672 -21.245  1.00  0.00           C  
ATOM   4011  C   ILE B 248     -10.636 -28.360 -21.938  1.00  0.00           C  
ATOM   4012  O   ILE B 248     -11.421 -27.726 -22.645  1.00  0.00           O  
ATOM   4013  CB  ILE B 248      -9.961 -27.030 -19.938  1.00  0.00           C  
ATOM   4014  CG1 ILE B 248      -8.736 -26.538 -19.233  1.00  0.00           C  
ATOM   4015  CG2 ILE B 248     -10.812 -27.992 -19.049  1.00  0.00           C  
ATOM   4016  CD1 ILE B 248      -9.015 -25.747 -18.142  1.00  0.00           C  
ATOM   4017  H   ILE B 248      -9.400 -25.943 -22.503  1.00  0.00           H  
ATOM   4018  HA  ILE B 248      -8.757 -28.426 -20.990  1.00  0.00           H  
ATOM   4019  HB  ILE B 248     -10.556 -26.168 -20.178  1.00  0.00           H  
ATOM   4020 1HG1 ILE B 248      -8.143 -27.385 -18.922  1.00  0.00           H  
ATOM   4021 2HG1 ILE B 248      -8.149 -25.930 -19.905  1.00  0.00           H  
ATOM   4022 1HG2 ILE B 248     -11.112 -27.473 -18.145  1.00  0.00           H  
ATOM   4023 2HG2 ILE B 248     -11.702 -28.307 -19.591  1.00  0.00           H  
ATOM   4024 3HG2 ILE B 248     -10.224 -28.869 -18.784  1.00  0.00           H  
ATOM   4025 1HD1 ILE B 248      -8.079 -25.441 -17.703  1.00  0.00           H  
ATOM   4026 2HD1 ILE B 248      -9.586 -24.874 -18.445  1.00  0.00           H  
ATOM   4027 3HD1 ILE B 248      -9.584 -26.333 -17.428  1.00  0.00           H  
ATOM   4028  N   THR B 249     -10.714 -29.667 -21.786  1.00  0.00           N  
ATOM   4029  CA  THR B 249     -11.820 -30.362 -22.406  1.00  0.00           C  
ATOM   4030  C   THR B 249     -12.648 -31.093 -21.377  1.00  0.00           C  
ATOM   4031  O   THR B 249     -12.132 -31.525 -20.342  1.00  0.00           O  
ATOM   4032  CB  THR B 249     -11.325 -31.368 -23.462  1.00  0.00           C  
ATOM   4033  OG1 THR B 249     -10.523 -32.359 -22.829  1.00  0.00           O  
ATOM   4034  CG2 THR B 249     -10.494 -30.662 -24.524  1.00  0.00           C  
ATOM   4035  H   THR B 249     -10.018 -30.150 -21.218  1.00  0.00           H  
ATOM   4036  HA  THR B 249     -12.467 -29.643 -22.895  1.00  0.00           H  
ATOM   4037  HB  THR B 249     -12.186 -31.848 -23.929  1.00  0.00           H  
ATOM   4038  HG1 THR B 249      -9.747 -31.935 -22.445  1.00  0.00           H  
ATOM   4039 1HG2 THR B 249     -10.154 -31.390 -25.261  1.00  0.00           H  
ATOM   4040 2HG2 THR B 249     -11.104 -29.902 -25.013  1.00  0.00           H  
ATOM   4041 3HG2 THR B 249      -9.628 -30.190 -24.061  1.00  0.00           H  
ATOM   4042  N   VAL B 250     -13.920 -31.258 -21.704  1.00  0.00           N  
ATOM   4043  CA  VAL B 250     -14.839 -32.029 -20.898  1.00  0.00           C  
ATOM   4044  C   VAL B 250     -15.331 -33.176 -21.770  1.00  0.00           C  
ATOM   4045  O   VAL B 250     -15.751 -32.943 -22.911  1.00  0.00           O  
ATOM   4046  CB  VAL B 250     -16.028 -31.180 -20.415  1.00  0.00           C  
ATOM   4047  CG1 VAL B 250     -16.959 -32.037 -19.551  1.00  0.00           C  
ATOM   4048  CG2 VAL B 250     -15.532 -29.989 -19.660  1.00  0.00           C  
ATOM   4049  H   VAL B 250     -14.254 -30.812 -22.545  1.00  0.00           H  
ATOM   4050  HA  VAL B 250     -14.317 -32.412 -20.035  1.00  0.00           H  
ATOM   4051  HB  VAL B 250     -16.605 -30.841 -21.276  1.00  0.00           H  
ATOM   4052 1HG1 VAL B 250     -17.801 -31.447 -19.216  1.00  0.00           H  
ATOM   4053 2HG1 VAL B 250     -17.322 -32.888 -20.117  1.00  0.00           H  
ATOM   4054 3HG1 VAL B 250     -16.408 -32.394 -18.683  1.00  0.00           H  
ATOM   4055 1HG2 VAL B 250     -16.383 -29.407 -19.334  1.00  0.00           H  
ATOM   4056 2HG2 VAL B 250     -14.966 -30.316 -18.801  1.00  0.00           H  
ATOM   4057 3HG2 VAL B 250     -14.900 -29.382 -20.305  1.00  0.00           H  
ATOM   4058  N   VAL B 251     -15.289 -34.401 -21.247  1.00  0.00           N  
ATOM   4059  CA  VAL B 251     -15.690 -35.567 -22.041  1.00  0.00           C  
ATOM   4060  C   VAL B 251     -16.939 -36.233 -21.480  1.00  0.00           C  
ATOM   4061  O   VAL B 251     -17.283 -36.053 -20.314  1.00  0.00           O  
ATOM   4062  CB  VAL B 251     -14.551 -36.611 -22.077  1.00  0.00           C  
ATOM   4063  CG1 VAL B 251     -13.319 -36.002 -22.694  1.00  0.00           C  
ATOM   4064  CG2 VAL B 251     -14.254 -37.123 -20.706  1.00  0.00           C  
ATOM   4065  H   VAL B 251     -14.920 -34.504 -20.301  1.00  0.00           H  
ATOM   4066  HA  VAL B 251     -15.902 -35.240 -23.060  1.00  0.00           H  
ATOM   4067  HB  VAL B 251     -14.862 -37.445 -22.702  1.00  0.00           H  
ATOM   4068 1HG1 VAL B 251     -12.548 -36.753 -22.717  1.00  0.00           H  
ATOM   4069 2HG1 VAL B 251     -13.539 -35.657 -23.703  1.00  0.00           H  
ATOM   4070 3HG1 VAL B 251     -12.982 -35.159 -22.085  1.00  0.00           H  
ATOM   4071 1HG2 VAL B 251     -13.463 -37.869 -20.760  1.00  0.00           H  
ATOM   4072 2HG2 VAL B 251     -13.927 -36.306 -20.088  1.00  0.00           H  
ATOM   4073 3HG2 VAL B 251     -15.158 -37.574 -20.295  1.00  0.00           H  
ATOM   4074  N   GLU B 252     -17.624 -37.010 -22.313  1.00  0.00           N  
ATOM   4075  CA  GLU B 252     -18.849 -37.669 -21.880  1.00  0.00           C  
ATOM   4076  C   GLU B 252     -18.576 -39.044 -21.276  1.00  0.00           C  
ATOM   4077  O   GLU B 252     -17.513 -39.277 -20.696  1.00  0.00           O  
ATOM   4078  OXT GLU B 252     -19.400 -39.912 -21.363  1.00  0.00           O  
ATOM   4079  CB  GLU B 252     -19.822 -37.774 -23.051  1.00  0.00           C  
ATOM   4080  CG  GLU B 252     -21.233 -38.148 -22.650  1.00  0.00           C  
ATOM   4081  CD  GLU B 252     -22.206 -38.082 -23.788  1.00  0.00           C  
ATOM   4082  OE1 GLU B 252     -21.803 -37.716 -24.867  1.00  0.00           O  
ATOM   4083  OE2 GLU B 252     -23.352 -38.414 -23.588  1.00  0.00           O  
ATOM   4084  H   GLU B 252     -17.306 -37.130 -23.265  1.00  0.00           H  
ATOM   4085  HA  GLU B 252     -19.319 -37.053 -21.109  1.00  0.00           H  
ATOM   4086 1HB  GLU B 252     -19.858 -36.827 -23.589  1.00  0.00           H  
ATOM   4087 2HB  GLU B 252     -19.468 -38.530 -23.748  1.00  0.00           H  
ATOM   4088 1HG  GLU B 252     -21.229 -39.159 -22.249  1.00  0.00           H  
ATOM   4089 2HG  GLU B 252     -21.563 -37.472 -21.855  1.00  0.00           H  
TER                                                                             
REMARK PDBinfo-LABEL:    1 BOINC pol_efb1e6a814c01858843eeca3a22dd67d_0001_000000000_0001__native

score -690.55
silent_score -690.55
time -1409.77
                               
