# Supplementary material for: Design of protein-binding proteins from the target structure alone
Source: Nature. 2022 Mar 24;605(7910):551–60. doi: 10.1038/s41586-022-04654-9 (PMC9117152; doi:10.1038/s41586-022-04654-9)
Supplement: Supplementary file 3 — Supplementary Code Design scripts and main pdb files. This compressed file is the main supplement and contains the following files: => cao_2021_protocol/ => design_models_final_combo_optimized/ => design_models_sequence/ => design_models_ssm_natives/ => ngs_analysis_scripts/ [file 41586_2022_4654_MOESM3_ESM.gz › supplemental_files/design_models_ssm_natives/PDGFR_ssm/mot_3h_hb1_2639_000000020_0001_26_36_H_._HEEHE_2903_0001_0002_0001.pdb]

SSBOND     CYS B   89    CYS B  130                                       2.07  
SSBOND     CYS B  175    CYS B  231                                       2.05  
ATOM      1  N   ASP A   1      -2.549   3.243  19.259  1.00  0.00           N  
ATOM      2  CA  ASP A   1      -2.504   4.061  18.056  1.00  0.00           C  
ATOM      3  C   ASP A   1      -2.383   3.250  16.765  1.00  0.00           C  
ATOM      4  O   ASP A   1      -2.511   3.804  15.670  1.00  0.00           O  
ATOM      5  CB  ASP A   1      -1.332   5.026  18.145  1.00  0.00           C  
ATOM      6  CG  ASP A   1      -1.500   5.938  19.310  1.00  0.00           C  
ATOM      7  OD1 ASP A   1      -2.593   5.966  19.827  1.00  0.00           O  
ATOM      8  OD2 ASP A   1      -0.564   6.575  19.692  1.00  0.00           O  
ATOM      9 1H   ASP A   1      -2.769   3.860  20.034  1.00  0.00           H  
ATOM     10 2H   ASP A   1      -3.263   2.537  19.178  1.00  0.00           H  
ATOM     11 3H   ASP A   1      -1.648   2.816  19.421  1.00  0.00           H  
ATOM     12  HA  ASP A   1      -3.429   4.637  18.002  1.00  0.00           H  
ATOM     13 1HB  ASP A   1      -0.401   4.468  18.254  1.00  0.00           H  
ATOM     14 2HB  ASP A   1      -1.264   5.618  17.232  1.00  0.00           H  
ATOM     15  N   ASP A   2      -2.173   1.936  16.867  1.00  0.00           N  
ATOM     16  CA  ASP A   2      -1.954   1.155  15.652  1.00  0.00           C  
ATOM     17  C   ASP A   2      -3.274   0.806  15.003  1.00  0.00           C  
ATOM     18  O   ASP A   2      -3.354   0.654  13.783  1.00  0.00           O  
ATOM     19  CB  ASP A   2      -1.202  -0.116  16.004  1.00  0.00           C  
ATOM     20  CG  ASP A   2       0.161   0.199  16.574  1.00  0.00           C  
ATOM     21  OD1 ASP A   2       1.010   0.773  15.898  1.00  0.00           O  
ATOM     22  OD2 ASP A   2       0.317  -0.065  17.742  1.00  0.00           O  
ATOM     23  H   ASP A   2      -2.084   1.469  17.760  1.00  0.00           H  
ATOM     24  HA  ASP A   2      -1.361   1.742  14.953  1.00  0.00           H  
ATOM     25 1HB  ASP A   2      -1.765  -0.699  16.733  1.00  0.00           H  
ATOM     26 2HB  ASP A   2      -1.087  -0.734  15.108  1.00  0.00           H  
ATOM     27  N   GLU A   3      -4.315   0.681  15.815  1.00  0.00           N  
ATOM     28  CA  GLU A   3      -5.629   0.361  15.298  1.00  0.00           C  
ATOM     29  C   GLU A   3      -6.124   1.537  14.458  1.00  0.00           C  
ATOM     30  O   GLU A   3      -6.717   1.350  13.394  1.00  0.00           O  
ATOM     31  CB  GLU A   3      -6.577   0.088  16.459  1.00  0.00           C  
ATOM     32  CG  GLU A   3      -6.258  -1.191  17.245  1.00  0.00           C  
ATOM     33  CD  GLU A   3      -7.156  -1.367  18.406  1.00  0.00           C  
ATOM     34  OE1 GLU A   3      -7.776  -0.414  18.801  1.00  0.00           O  
ATOM     35  OE2 GLU A   3      -7.279  -2.472  18.891  1.00  0.00           O  
ATOM     36  H   GLU A   3      -4.187   0.796  16.808  1.00  0.00           H  
ATOM     37  HA  GLU A   3      -5.553  -0.522  14.667  1.00  0.00           H  
ATOM     38 1HB  GLU A   3      -6.542   0.926  17.152  1.00  0.00           H  
ATOM     39 2HB  GLU A   3      -7.601   0.021  16.088  1.00  0.00           H  
ATOM     40 1HG  GLU A   3      -6.364  -2.050  16.592  1.00  0.00           H  
ATOM     41 2HG  GLU A   3      -5.226  -1.156  17.585  1.00  0.00           H  
ATOM     42  N   ARG A   4      -5.824   2.757  14.928  1.00  0.00           N  
ATOM     43  CA  ARG A   4      -6.223   3.978  14.239  1.00  0.00           C  
ATOM     44  C   ARG A   4      -5.473   4.134  12.936  1.00  0.00           C  
ATOM     45  O   ARG A   4      -6.066   4.528  11.928  1.00  0.00           O  
ATOM     46  CB  ARG A   4      -6.037   5.207  15.098  1.00  0.00           C  
ATOM     47  CG  ARG A   4      -6.556   6.493  14.445  1.00  0.00           C  
ATOM     48  CD  ARG A   4      -6.586   7.633  15.398  1.00  0.00           C  
ATOM     49  NE  ARG A   4      -5.265   8.001  15.827  1.00  0.00           N  
ATOM     50  CZ  ARG A   4      -4.413   8.789  15.135  1.00  0.00           C  
ATOM     51  NH1 ARG A   4      -4.756   9.321  13.972  1.00  0.00           N  
ATOM     52  NH2 ARG A   4      -3.221   9.032  15.629  1.00  0.00           N  
ATOM     53  H   ARG A   4      -5.324   2.812  15.802  1.00  0.00           H  
ATOM     54  HA  ARG A   4      -7.282   3.899  13.999  1.00  0.00           H  
ATOM     55 1HB  ARG A   4      -6.546   5.074  16.047  1.00  0.00           H  
ATOM     56 2HB  ARG A   4      -4.971   5.340  15.308  1.00  0.00           H  
ATOM     57 1HG  ARG A   4      -5.903   6.753  13.609  1.00  0.00           H  
ATOM     58 2HG  ARG A   4      -7.564   6.328  14.069  1.00  0.00           H  
ATOM     59 1HD  ARG A   4      -7.058   8.497  14.934  1.00  0.00           H  
ATOM     60 2HD  ARG A   4      -7.159   7.347  16.280  1.00  0.00           H  
ATOM     61  HE  ARG A   4      -4.943   7.636  16.718  1.00  0.00           H  
ATOM     62 1HH1 ARG A   4      -5.661   9.154  13.575  1.00  0.00           H  
ATOM     63 2HH1 ARG A   4      -4.084   9.948  13.480  1.00  0.00           H  
ATOM     64 1HH2 ARG A   4      -2.942   8.642  16.516  1.00  0.00           H  
ATOM     65 2HH2 ARG A   4      -2.563   9.614  15.086  1.00  0.00           H  
ATOM     66  N   LEU A   5      -4.171   3.833  12.941  1.00  0.00           N  
ATOM     67  CA  LEU A   5      -3.418   3.955  11.711  1.00  0.00           C  
ATOM     68  C   LEU A   5      -3.879   2.925  10.721  1.00  0.00           C  
ATOM     69  O   LEU A   5      -3.939   3.209   9.514  1.00  0.00           O  
ATOM     70  CB  LEU A   5      -1.927   3.822  11.999  1.00  0.00           C  
ATOM     71  CG  LEU A   5      -1.153   5.139  12.206  1.00  0.00           C  
ATOM     72  CD1 LEU A   5      -0.918   5.772  10.834  1.00  0.00           C  
ATOM     73  CD2 LEU A   5      -1.960   6.115  13.166  1.00  0.00           C  
ATOM     74  H   LEU A   5      -3.695   3.571  13.809  1.00  0.00           H  
ATOM     75  HA  LEU A   5      -3.624   4.918  11.276  1.00  0.00           H  
ATOM     76 1HB  LEU A   5      -1.811   3.225  12.905  1.00  0.00           H  
ATOM     77 2HB  LEU A   5      -1.461   3.281  11.176  1.00  0.00           H  
ATOM     78  HG  LEU A   5      -0.183   4.925  12.650  1.00  0.00           H  
ATOM     79 1HD1 LEU A   5      -0.370   6.666  10.955  1.00  0.00           H  
ATOM     80 2HD1 LEU A   5      -0.348   5.087  10.213  1.00  0.00           H  
ATOM     81 3HD1 LEU A   5      -1.847   5.996  10.342  1.00  0.00           H  
ATOM     82 1HD2 LEU A   5      -1.410   7.039  13.304  1.00  0.00           H  
ATOM     83 2HD2 LEU A   5      -2.928   6.369  12.759  1.00  0.00           H  
ATOM     84 3HD2 LEU A   5      -2.101   5.647  14.128  1.00  0.00           H  
ATOM     85  N   ALA A   6      -4.235   1.739  11.203  1.00  0.00           N  
ATOM     86  CA  ALA A   6      -4.748   0.750  10.306  1.00  0.00           C  
ATOM     87  C   ALA A   6      -6.065   1.252   9.695  1.00  0.00           C  
ATOM     88  O   ALA A   6      -6.238   1.158   8.489  1.00  0.00           O  
ATOM     89  CB  ALA A   6      -4.897  -0.562  11.026  1.00  0.00           C  
ATOM     90  H   ALA A   6      -4.113   1.512  12.197  1.00  0.00           H  
ATOM     91  HA  ALA A   6      -4.028   0.631   9.500  1.00  0.00           H  
ATOM     92 1HB  ALA A   6      -5.225  -1.311  10.358  1.00  0.00           H  
ATOM     93 2HB  ALA A   6      -3.932  -0.838  11.427  1.00  0.00           H  
ATOM     94 3HB  ALA A   6      -5.606  -0.453  11.840  1.00  0.00           H  
ATOM     95  N   ARG A   7      -6.942   1.909  10.498  1.00  0.00           N  
ATOM     96  CA  ARG A   7      -8.208   2.439   9.959  1.00  0.00           C  
ATOM     97  C   ARG A   7      -7.981   3.500   8.893  1.00  0.00           C  
ATOM     98  O   ARG A   7      -8.689   3.522   7.875  1.00  0.00           O  
ATOM     99  CB  ARG A   7      -9.091   3.081  11.041  1.00  0.00           C  
ATOM    100  CG  ARG A   7      -9.747   2.127  11.991  1.00  0.00           C  
ATOM    101  CD  ARG A   7     -10.842   2.730  12.838  1.00  0.00           C  
ATOM    102  NE  ARG A   7     -10.382   3.767  13.768  1.00  0.00           N  
ATOM    103  CZ  ARG A   7      -9.921   3.586  15.044  1.00  0.00           C  
ATOM    104  NH1 ARG A   7      -9.816   2.392  15.628  1.00  0.00           N  
ATOM    105  NH2 ARG A   7      -9.570   4.660  15.737  1.00  0.00           N  
ATOM    106  H   ARG A   7      -6.765   1.942  11.504  1.00  0.00           H  
ATOM    107  HA  ARG A   7      -8.764   1.621   9.515  1.00  0.00           H  
ATOM    108 1HB  ARG A   7      -8.492   3.767  11.630  1.00  0.00           H  
ATOM    109 2HB  ARG A   7      -9.873   3.659  10.562  1.00  0.00           H  
ATOM    110 1HG  ARG A   7     -10.209   1.364  11.403  1.00  0.00           H  
ATOM    111 2HG  ARG A   7      -9.003   1.714  12.635  1.00  0.00           H  
ATOM    112 1HD  ARG A   7     -11.583   3.180  12.178  1.00  0.00           H  
ATOM    113 2HD  ARG A   7     -11.319   1.941  13.414  1.00  0.00           H  
ATOM    114  HE  ARG A   7     -10.427   4.718  13.435  1.00  0.00           H  
ATOM    115 1HH1 ARG A   7     -10.098   1.509  15.181  1.00  0.00           H  
ATOM    116 2HH1 ARG A   7      -9.463   2.330  16.573  1.00  0.00           H  
ATOM    117 1HH2 ARG A   7      -9.667   5.577  15.323  1.00  0.00           H  
ATOM    118 2HH2 ARG A   7      -9.237   4.565  16.686  1.00  0.00           H  
ATOM    119  N   LEU A   8      -6.991   4.375   9.103  1.00  0.00           N  
ATOM    120  CA  LEU A   8      -6.733   5.407   8.111  1.00  0.00           C  
ATOM    121  C   LEU A   8      -6.294   4.750   6.814  1.00  0.00           C  
ATOM    122  O   LEU A   8      -6.818   5.059   5.739  1.00  0.00           O  
ATOM    123  CB  LEU A   8      -5.579   6.323   8.594  1.00  0.00           C  
ATOM    124  CG  LEU A   8      -5.844   7.267   9.804  1.00  0.00           C  
ATOM    125  CD1 LEU A   8      -4.523   7.847  10.288  1.00  0.00           C  
ATOM    126  CD2 LEU A   8      -6.732   8.397   9.389  1.00  0.00           C  
ATOM    127  H   LEU A   8      -6.476   4.342   9.990  1.00  0.00           H  
ATOM    128  HA  LEU A   8      -7.644   5.970   7.933  1.00  0.00           H  
ATOM    129 1HB  LEU A   8      -4.743   5.681   8.873  1.00  0.00           H  
ATOM    130 2HB  LEU A   8      -5.261   6.940   7.754  1.00  0.00           H  
ATOM    131  HG  LEU A   8      -6.307   6.704  10.613  1.00  0.00           H  
ATOM    132 1HD1 LEU A   8      -4.691   8.511  11.133  1.00  0.00           H  
ATOM    133 2HD1 LEU A   8      -3.873   7.056  10.592  1.00  0.00           H  
ATOM    134 3HD1 LEU A   8      -4.058   8.396   9.482  1.00  0.00           H  
ATOM    135 1HD2 LEU A   8      -6.907   9.053  10.239  1.00  0.00           H  
ATOM    136 2HD2 LEU A   8      -6.247   8.953   8.601  1.00  0.00           H  
ATOM    137 3HD2 LEU A   8      -7.661   8.011   9.038  1.00  0.00           H  
ATOM    138  N   ALA A   9      -5.399   3.765   6.923  1.00  0.00           N  
ATOM    139  CA  ALA A   9      -4.896   3.064   5.762  1.00  0.00           C  
ATOM    140  C   ALA A   9      -5.955   2.243   5.057  1.00  0.00           C  
ATOM    141  O   ALA A   9      -6.009   2.226   3.830  1.00  0.00           O  
ATOM    142  CB  ALA A   9      -3.781   2.159   6.171  1.00  0.00           C  
ATOM    143  H   ALA A   9      -5.010   3.534   7.847  1.00  0.00           H  
ATOM    144  HA  ALA A   9      -4.530   3.810   5.059  1.00  0.00           H  
ATOM    145 1HB  ALA A   9      -3.402   1.666   5.290  1.00  0.00           H  
ATOM    146 2HB  ALA A   9      -2.996   2.732   6.654  1.00  0.00           H  
ATOM    147 3HB  ALA A   9      -4.177   1.434   6.863  1.00  0.00           H  
ATOM    148  N   PHE A  10      -6.845   1.602   5.816  1.00  0.00           N  
ATOM    149  CA  PHE A  10      -7.844   0.761   5.194  1.00  0.00           C  
ATOM    150  C   PHE A  10      -8.810   1.599   4.395  1.00  0.00           C  
ATOM    151  O   PHE A  10      -9.159   1.232   3.276  1.00  0.00           O  
ATOM    152  CB  PHE A  10      -8.644  -0.029   6.225  1.00  0.00           C  
ATOM    153  CG  PHE A  10      -7.908  -1.136   6.949  1.00  0.00           C  
ATOM    154  CD1 PHE A  10      -7.947  -1.218   8.320  1.00  0.00           C  
ATOM    155  CD2 PHE A  10      -7.190  -2.082   6.293  1.00  0.00           C  
ATOM    156  CE1 PHE A  10      -7.280  -2.204   8.985  1.00  0.00           C  
ATOM    157  CE2 PHE A  10      -6.549  -3.071   6.991  1.00  0.00           C  
ATOM    158  CZ  PHE A  10      -6.592  -3.115   8.322  1.00  0.00           C  
ATOM    159  H   PHE A  10      -6.759   1.629   6.830  1.00  0.00           H  
ATOM    160  HA  PHE A  10      -7.347   0.075   4.516  1.00  0.00           H  
ATOM    161 1HB  PHE A  10      -9.026   0.666   6.975  1.00  0.00           H  
ATOM    162 2HB  PHE A  10      -9.500  -0.469   5.724  1.00  0.00           H  
ATOM    163  HD1 PHE A  10      -8.510  -0.484   8.880  1.00  0.00           H  
ATOM    164  HD2 PHE A  10      -7.131  -2.057   5.216  1.00  0.00           H  
ATOM    165  HE1 PHE A  10      -7.302  -2.265  10.054  1.00  0.00           H  
ATOM    166  HE2 PHE A  10      -5.996  -3.824   6.474  1.00  0.00           H  
ATOM    167  HZ  PHE A  10      -6.070  -3.890   8.861  1.00  0.00           H  
ATOM    168  N   ARG A  11      -9.227   2.755   4.924  1.00  0.00           N  
ATOM    169  CA  ARG A  11     -10.168   3.553   4.157  1.00  0.00           C  
ATOM    170  C   ARG A  11      -9.541   4.025   2.850  1.00  0.00           C  
ATOM    171  O   ARG A  11     -10.208   4.024   1.806  1.00  0.00           O  
ATOM    172  CB  ARG A  11     -10.663   4.755   4.943  1.00  0.00           C  
ATOM    173  CG  ARG A  11     -11.608   4.423   6.093  1.00  0.00           C  
ATOM    174  CD  ARG A  11     -12.317   5.629   6.592  1.00  0.00           C  
ATOM    175  NE  ARG A  11     -11.423   6.619   7.188  1.00  0.00           N  
ATOM    176  CZ  ARG A  11     -11.043   6.661   8.483  1.00  0.00           C  
ATOM    177  NH1 ARG A  11     -11.459   5.763   9.349  1.00  0.00           N  
ATOM    178  NH2 ARG A  11     -10.254   7.632   8.887  1.00  0.00           N  
ATOM    179  H   ARG A  11      -8.929   3.042   5.866  1.00  0.00           H  
ATOM    180  HA  ARG A  11     -11.026   2.928   3.917  1.00  0.00           H  
ATOM    181 1HB  ARG A  11      -9.801   5.274   5.371  1.00  0.00           H  
ATOM    182 2HB  ARG A  11     -11.167   5.447   4.273  1.00  0.00           H  
ATOM    183 1HG  ARG A  11     -12.346   3.709   5.767  1.00  0.00           H  
ATOM    184 2HG  ARG A  11     -11.037   3.992   6.913  1.00  0.00           H  
ATOM    185 1HD  ARG A  11     -12.829   6.104   5.755  1.00  0.00           H  
ATOM    186 2HD  ARG A  11     -13.057   5.336   7.332  1.00  0.00           H  
ATOM    187  HE  ARG A  11     -11.072   7.347   6.580  1.00  0.00           H  
ATOM    188 1HH1 ARG A  11     -12.069   5.012   9.058  1.00  0.00           H  
ATOM    189 2HH1 ARG A  11     -11.170   5.835  10.310  1.00  0.00           H  
ATOM    190 1HH2 ARG A  11      -9.935   8.327   8.228  1.00  0.00           H  
ATOM    191 2HH2 ARG A  11      -9.966   7.685   9.852  1.00  0.00           H  
ATOM    192  N   VAL A  12      -8.253   4.389   2.890  1.00  0.00           N  
ATOM    193  CA  VAL A  12      -7.572   4.857   1.693  1.00  0.00           C  
ATOM    194  C   VAL A  12      -7.440   3.740   0.673  1.00  0.00           C  
ATOM    195  O   VAL A  12      -7.687   3.956  -0.514  1.00  0.00           O  
ATOM    196  CB  VAL A  12      -6.168   5.387   2.027  1.00  0.00           C  
ATOM    197  CG1 VAL A  12      -5.391   5.723   0.703  1.00  0.00           C  
ATOM    198  CG2 VAL A  12      -6.294   6.600   2.931  1.00  0.00           C  
ATOM    199  H   VAL A  12      -7.765   4.393   3.795  1.00  0.00           H  
ATOM    200  HA  VAL A  12      -8.161   5.665   1.257  1.00  0.00           H  
ATOM    201  HB  VAL A  12      -5.613   4.613   2.564  1.00  0.00           H  
ATOM    202 1HG1 VAL A  12      -4.408   6.107   0.938  1.00  0.00           H  
ATOM    203 2HG1 VAL A  12      -5.286   4.834   0.087  1.00  0.00           H  
ATOM    204 3HG1 VAL A  12      -5.935   6.476   0.146  1.00  0.00           H  
ATOM    205 1HG2 VAL A  12      -5.312   6.940   3.202  1.00  0.00           H  
ATOM    206 2HG2 VAL A  12      -6.837   7.384   2.435  1.00  0.00           H  
ATOM    207 3HG2 VAL A  12      -6.820   6.341   3.816  1.00  0.00           H  
ATOM    208  N   LEU A  13      -7.048   2.555   1.116  1.00  0.00           N  
ATOM    209  CA  LEU A  13      -6.870   1.422   0.231  1.00  0.00           C  
ATOM    210  C   LEU A  13      -8.156   0.973  -0.439  1.00  0.00           C  
ATOM    211  O   LEU A  13      -8.163   0.649  -1.630  1.00  0.00           O  
ATOM    212  CB  LEU A  13      -6.297   0.275   1.042  1.00  0.00           C  
ATOM    213  CG  LEU A  13      -4.852   0.449   1.526  1.00  0.00           C  
ATOM    214  CD1 LEU A  13      -4.529  -0.613   2.535  1.00  0.00           C  
ATOM    215  CD2 LEU A  13      -3.913   0.336   0.366  1.00  0.00           C  
ATOM    216  H   LEU A  13      -6.839   2.437   2.116  1.00  0.00           H  
ATOM    217  HA  LEU A  13      -6.181   1.720  -0.556  1.00  0.00           H  
ATOM    218 1HB  LEU A  13      -6.920   0.159   1.930  1.00  0.00           H  
ATOM    219 2HB  LEU A  13      -6.380  -0.620   0.468  1.00  0.00           H  
ATOM    220  HG  LEU A  13      -4.735   1.408   1.994  1.00  0.00           H  
ATOM    221 1HD1 LEU A  13      -3.510  -0.471   2.871  1.00  0.00           H  
ATOM    222 2HD1 LEU A  13      -5.207  -0.521   3.378  1.00  0.00           H  
ATOM    223 3HD1 LEU A  13      -4.627  -1.594   2.105  1.00  0.00           H  
ATOM    224 1HD2 LEU A  13      -2.910   0.417   0.699  1.00  0.00           H  
ATOM    225 2HD2 LEU A  13      -4.048  -0.593  -0.053  1.00  0.00           H  
ATOM    226 3HD2 LEU A  13      -4.101   1.098  -0.376  1.00  0.00           H  
ATOM    227  N   ILE A  14      -9.254   0.994   0.306  1.00  0.00           N  
ATOM    228  CA  ILE A  14     -10.525   0.574  -0.238  1.00  0.00           C  
ATOM    229  C   ILE A  14     -10.973   1.625  -1.277  1.00  0.00           C  
ATOM    230  O   ILE A  14     -11.489   1.275  -2.356  1.00  0.00           O  
ATOM    231  CB  ILE A  14     -11.543   0.356   0.881  1.00  0.00           C  
ATOM    232  CG1 ILE A  14     -11.082  -0.814   1.811  1.00  0.00           C  
ATOM    233  CG2 ILE A  14     -12.827  -0.026   0.224  1.00  0.00           C  
ATOM    234  CD1 ILE A  14     -11.840  -0.889   3.126  1.00  0.00           C  
ATOM    235  H   ILE A  14      -9.187   1.255   1.297  1.00  0.00           H  
ATOM    236  HA  ILE A  14     -10.384  -0.374  -0.754  1.00  0.00           H  
ATOM    237  HB  ILE A  14     -11.660   1.254   1.492  1.00  0.00           H  
ATOM    238 1HG1 ILE A  14     -11.204  -1.747   1.313  1.00  0.00           H  
ATOM    239 2HG1 ILE A  14     -10.029  -0.687   2.033  1.00  0.00           H  
ATOM    240 1HG2 ILE A  14     -13.548  -0.231   0.947  1.00  0.00           H  
ATOM    241 2HG2 ILE A  14     -13.155   0.794  -0.393  1.00  0.00           H  
ATOM    242 3HG2 ILE A  14     -12.705  -0.896  -0.380  1.00  0.00           H  
ATOM    243 1HD1 ILE A  14     -11.447  -1.701   3.714  1.00  0.00           H  
ATOM    244 2HD1 ILE A  14     -11.703   0.047   3.672  1.00  0.00           H  
ATOM    245 3HD1 ILE A  14     -12.894  -1.053   2.951  1.00  0.00           H  
ATOM    246  N   LYS A  15     -10.812   2.920  -0.940  1.00  0.00           N  
ATOM    247  CA  LYS A  15     -11.132   3.974  -1.888  1.00  0.00           C  
ATOM    248  C   LYS A  15     -10.289   3.843  -3.162  1.00  0.00           C  
ATOM    249  O   LYS A  15     -10.817   4.026  -4.258  1.00  0.00           O  
ATOM    250  CB  LYS A  15     -10.931   5.357  -1.289  1.00  0.00           C  
ATOM    251  CG  LYS A  15     -11.285   6.496  -2.255  1.00  0.00           C  
ATOM    252  CD  LYS A  15     -11.115   7.842  -1.605  1.00  0.00           C  
ATOM    253  CE  LYS A  15     -11.321   8.974  -2.607  1.00  0.00           C  
ATOM    254  NZ  LYS A  15     -11.062  10.291  -1.986  1.00  0.00           N  
ATOM    255  H   LYS A  15     -10.451   3.182  -0.016  1.00  0.00           H  
ATOM    256  HA  LYS A  15     -12.181   3.872  -2.167  1.00  0.00           H  
ATOM    257 1HB  LYS A  15     -11.536   5.457  -0.388  1.00  0.00           H  
ATOM    258 2HB  LYS A  15      -9.885   5.472  -0.993  1.00  0.00           H  
ATOM    259 1HG  LYS A  15     -10.629   6.455  -3.125  1.00  0.00           H  
ATOM    260 2HG  LYS A  15     -12.314   6.379  -2.593  1.00  0.00           H  
ATOM    261 1HD  LYS A  15     -11.831   7.952  -0.790  1.00  0.00           H  
ATOM    262 2HD  LYS A  15     -10.108   7.915  -1.191  1.00  0.00           H  
ATOM    263 1HE  LYS A  15     -10.630   8.838  -3.437  1.00  0.00           H  
ATOM    264 2HE  LYS A  15     -12.341   8.952  -2.986  1.00  0.00           H  
ATOM    265 1HZ  LYS A  15     -11.176  11.030  -2.659  1.00  0.00           H  
ATOM    266 2HZ  LYS A  15     -11.688  10.438  -1.214  1.00  0.00           H  
ATOM    267 3HZ  LYS A  15     -10.089  10.283  -1.635  1.00  0.00           H  
ATOM    268  N   ARG A  16      -8.981   3.522  -3.028  1.00  0.00           N  
ATOM    269  CA  ARG A  16      -8.112   3.344  -4.198  1.00  0.00           C  
ATOM    270  C   ARG A  16      -8.603   2.218  -5.082  1.00  0.00           C  
ATOM    271  O   ARG A  16      -8.602   2.342  -6.309  1.00  0.00           O  
ATOM    272  CB  ARG A  16      -6.668   3.040  -3.808  1.00  0.00           C  
ATOM    273  CG  ARG A  16      -5.852   4.203  -3.305  1.00  0.00           C  
ATOM    274  CD  ARG A  16      -4.466   3.777  -2.956  1.00  0.00           C  
ATOM    275  NE  ARG A  16      -3.640   4.909  -2.579  1.00  0.00           N  
ATOM    276  CZ  ARG A  16      -3.001   5.712  -3.468  1.00  0.00           C  
ATOM    277  NH1 ARG A  16      -3.107   5.492  -4.767  1.00  0.00           N  
ATOM    278  NH2 ARG A  16      -2.262   6.722  -3.046  1.00  0.00           N  
ATOM    279  H   ARG A  16      -8.583   3.441  -2.092  1.00  0.00           H  
ATOM    280  HA  ARG A  16      -8.122   4.267  -4.772  1.00  0.00           H  
ATOM    281 1HB  ARG A  16      -6.664   2.285  -3.026  1.00  0.00           H  
ATOM    282 2HB  ARG A  16      -6.148   2.616  -4.666  1.00  0.00           H  
ATOM    283 1HG  ARG A  16      -5.809   4.968  -4.075  1.00  0.00           H  
ATOM    284 2HG  ARG A  16      -6.311   4.623  -2.421  1.00  0.00           H  
ATOM    285 1HD  ARG A  16      -4.510   3.100  -2.101  1.00  0.00           H  
ATOM    286 2HD  ARG A  16      -4.000   3.258  -3.790  1.00  0.00           H  
ATOM    287  HE  ARG A  16      -3.531   5.111  -1.594  1.00  0.00           H  
ATOM    288 1HH1 ARG A  16      -3.665   4.727  -5.112  1.00  0.00           H  
ATOM    289 2HH1 ARG A  16      -2.625   6.093  -5.422  1.00  0.00           H  
ATOM    290 1HH2 ARG A  16      -2.159   6.910  -2.058  1.00  0.00           H  
ATOM    291 2HH2 ARG A  16      -1.787   7.313  -3.712  1.00  0.00           H  
ATOM    292  N   ALA A  17      -9.087   1.139  -4.461  1.00  0.00           N  
ATOM    293  CA  ALA A  17      -9.639   0.019  -5.200  1.00  0.00           C  
ATOM    294  C   ALA A  17     -10.814   0.501  -6.050  1.00  0.00           C  
ATOM    295  O   ALA A  17     -11.024   0.045  -7.178  1.00  0.00           O  
ATOM    296  CB  ALA A  17     -10.094  -1.056  -4.252  1.00  0.00           C  
ATOM    297  H   ALA A  17      -8.986   1.071  -3.442  1.00  0.00           H  
ATOM    298  HA  ALA A  17      -8.863  -0.371  -5.858  1.00  0.00           H  
ATOM    299 1HB  ALA A  17     -10.473  -1.870  -4.820  1.00  0.00           H  
ATOM    300 2HB  ALA A  17      -9.262  -1.379  -3.641  1.00  0.00           H  
ATOM    301 3HB  ALA A  17     -10.864  -0.668  -3.619  1.00  0.00           H  
ATOM    302  N   GLY A  18     -11.565   1.467  -5.505  1.00  0.00           N  
ATOM    303  CA  GLY A  18     -12.706   2.021  -6.196  1.00  0.00           C  
ATOM    304  C   GLY A  18     -14.029   1.513  -5.661  1.00  0.00           C  
ATOM    305  O   GLY A  18     -15.019   1.500  -6.392  1.00  0.00           O  
ATOM    306  H   GLY A  18     -11.355   1.789  -4.558  1.00  0.00           H  
ATOM    307 1HA  GLY A  18     -12.671   3.106  -6.099  1.00  0.00           H  
ATOM    308 2HA  GLY A  18     -12.629   1.800  -7.257  1.00  0.00           H  
ATOM    309  N   VAL A  19     -14.054   1.027  -4.421  1.00  0.00           N  
ATOM    310  CA  VAL A  19     -15.300   0.533  -3.863  1.00  0.00           C  
ATOM    311  C   VAL A  19     -16.151   1.696  -3.324  1.00  0.00           C  
ATOM    312  O   VAL A  19     -15.680   2.444  -2.474  1.00  0.00           O  
ATOM    313  CB  VAL A  19     -14.999  -0.444  -2.723  1.00  0.00           C  
ATOM    314  CG1 VAL A  19     -16.267  -0.922  -2.048  1.00  0.00           C  
ATOM    315  CG2 VAL A  19     -14.238  -1.599  -3.262  1.00  0.00           C  
ATOM    316  H   VAL A  19     -13.214   1.062  -3.833  1.00  0.00           H  
ATOM    317  HA  VAL A  19     -15.805  -0.017  -4.645  1.00  0.00           H  
ATOM    318  HB  VAL A  19     -14.419   0.056  -1.998  1.00  0.00           H  
ATOM    319 1HG1 VAL A  19     -16.020  -1.579  -1.244  1.00  0.00           H  
ATOM    320 2HG1 VAL A  19     -16.787  -0.091  -1.641  1.00  0.00           H  
ATOM    321 3HG1 VAL A  19     -16.908  -1.450  -2.756  1.00  0.00           H  
ATOM    322 1HG2 VAL A  19     -14.010  -2.283  -2.459  1.00  0.00           H  
ATOM    323 2HG2 VAL A  19     -14.844  -2.107  -4.006  1.00  0.00           H  
ATOM    324 3HG2 VAL A  19     -13.313  -1.257  -3.716  1.00  0.00           H  
ATOM    325  N   PRO A  20     -17.393   1.899  -3.816  1.00  0.00           N  
ATOM    326  CA  PRO A  20     -18.303   2.968  -3.413  1.00  0.00           C  
ATOM    327  C   PRO A  20     -19.037   2.701  -2.101  1.00  0.00           C  
ATOM    328  O   PRO A  20     -19.719   3.577  -1.571  1.00  0.00           O  
ATOM    329  CB  PRO A  20     -19.297   2.994  -4.577  1.00  0.00           C  
ATOM    330  CG  PRO A  20     -19.356   1.552  -5.055  1.00  0.00           C  
ATOM    331  CD  PRO A  20     -17.944   1.017  -4.881  1.00  0.00           C  
ATOM    332  HA  PRO A  20     -17.740   3.911  -3.357  1.00  0.00           H  
ATOM    333 1HB  PRO A  20     -20.271   3.363  -4.223  1.00  0.00           H  
ATOM    334 2HB  PRO A  20     -18.951   3.691  -5.356  1.00  0.00           H  
ATOM    335 1HG  PRO A  20     -20.100   0.986  -4.473  1.00  0.00           H  
ATOM    336 2HG  PRO A  20     -19.688   1.520  -6.105  1.00  0.00           H  
ATOM    337 1HD  PRO A  20     -18.006  -0.032  -4.548  1.00  0.00           H  
ATOM    338 2HD  PRO A  20     -17.387   1.131  -5.825  1.00  0.00           H  
ATOM    339  N   ASP A  21     -18.956   1.469  -1.620  1.00  0.00           N  
ATOM    340  CA  ASP A  21     -19.711   1.028  -0.462  1.00  0.00           C  
ATOM    341  C   ASP A  21     -18.953   0.063   0.442  1.00  0.00           C  
ATOM    342  O   ASP A  21     -18.739  -1.108   0.084  1.00  0.00           O  
ATOM    343  CB  ASP A  21     -21.005   0.365  -0.929  1.00  0.00           C  
ATOM    344  CG  ASP A  21     -21.903  -0.105   0.216  1.00  0.00           C  
ATOM    345  OD1 ASP A  21     -21.602   0.193   1.341  1.00  0.00           O  
ATOM    346  OD2 ASP A  21     -22.827  -0.852  -0.044  1.00  0.00           O  
ATOM    347  H   ASP A  21     -18.367   0.798  -2.085  1.00  0.00           H  
ATOM    348  HA  ASP A  21     -19.964   1.909   0.130  1.00  0.00           H  
ATOM    349 1HB  ASP A  21     -21.568   1.091  -1.516  1.00  0.00           H  
ATOM    350 2HB  ASP A  21     -20.776  -0.444  -1.584  1.00  0.00           H  
ATOM    351  N   PHE A  22     -18.473   0.570   1.570  1.00  0.00           N  
ATOM    352  CA  PHE A  22     -17.735  -0.260   2.499  1.00  0.00           C  
ATOM    353  C   PHE A  22     -17.840   0.270   3.918  1.00  0.00           C  
ATOM    354  O   PHE A  22     -18.120   1.452   4.145  1.00  0.00           O  
ATOM    355  CB  PHE A  22     -16.280  -0.368   2.094  1.00  0.00           C  
ATOM    356  CG  PHE A  22     -15.526   0.903   2.151  1.00  0.00           C  
ATOM    357  CD1 PHE A  22     -14.790   1.227   3.282  1.00  0.00           C  
ATOM    358  CD2 PHE A  22     -15.509   1.769   1.061  1.00  0.00           C  
ATOM    359  CE1 PHE A  22     -14.050   2.378   3.324  1.00  0.00           C  
ATOM    360  CE2 PHE A  22     -14.763   2.920   1.103  1.00  0.00           C  
ATOM    361  CZ  PHE A  22     -14.024   3.226   2.239  1.00  0.00           C  
ATOM    362  H   PHE A  22     -18.664   1.537   1.799  1.00  0.00           H  
ATOM    363  HA  PHE A  22     -18.170  -1.261   2.484  1.00  0.00           H  
ATOM    364 1HB  PHE A  22     -15.781  -1.092   2.745  1.00  0.00           H  
ATOM    365 2HB  PHE A  22     -16.214  -0.756   1.084  1.00  0.00           H  
ATOM    366  HD1 PHE A  22     -14.795   0.549   4.139  1.00  0.00           H  
ATOM    367  HD2 PHE A  22     -16.076   1.525   0.157  1.00  0.00           H  
ATOM    368  HE1 PHE A  22     -13.482   2.608   4.206  1.00  0.00           H  
ATOM    369  HE2 PHE A  22     -14.747   3.586   0.236  1.00  0.00           H  
ATOM    370  HZ  PHE A  22     -13.423   4.138   2.273  1.00  0.00           H  
ATOM    371  N   ASP A  23     -17.553  -0.603   4.872  1.00  0.00           N  
ATOM    372  CA  ASP A  23     -17.535  -0.237   6.286  1.00  0.00           C  
ATOM    373  C   ASP A  23     -16.404  -0.944   7.036  1.00  0.00           C  
ATOM    374  O   ASP A  23     -16.453  -2.167   7.223  1.00  0.00           O  
ATOM    375  CB  ASP A  23     -18.906  -0.568   6.912  1.00  0.00           C  
ATOM    376  CG  ASP A  23     -19.089  -0.140   8.397  1.00  0.00           C  
ATOM    377  OD1 ASP A  23     -18.137   0.271   9.025  1.00  0.00           O  
ATOM    378  OD2 ASP A  23     -20.193  -0.239   8.901  1.00  0.00           O  
ATOM    379  H   ASP A  23     -17.388  -1.571   4.581  1.00  0.00           H  
ATOM    380  HA  ASP A  23     -17.370   0.839   6.362  1.00  0.00           H  
ATOM    381 1HB  ASP A  23     -19.685  -0.085   6.321  1.00  0.00           H  
ATOM    382 2HB  ASP A  23     -19.076  -1.644   6.845  1.00  0.00           H  
ATOM    383  N   VAL A  24     -15.337  -0.203   7.389  1.00  0.00           N  
ATOM    384  CA  VAL A  24     -14.191  -0.832   8.060  1.00  0.00           C  
ATOM    385  C   VAL A  24     -13.977  -0.314   9.473  1.00  0.00           C  
ATOM    386  O   VAL A  24     -13.856   0.892   9.704  1.00  0.00           O  
ATOM    387  CB  VAL A  24     -12.872  -0.655   7.233  1.00  0.00           C  
ATOM    388  CG1 VAL A  24     -12.568   0.821   6.914  1.00  0.00           C  
ATOM    389  CG2 VAL A  24     -11.693  -1.290   8.019  1.00  0.00           C  
ATOM    390  H   VAL A  24     -15.363   0.794   7.226  1.00  0.00           H  
ATOM    391  HA  VAL A  24     -14.385  -1.900   8.139  1.00  0.00           H  
ATOM    392  HB  VAL A  24     -12.983  -1.149   6.302  1.00  0.00           H  
ATOM    393 1HG1 VAL A  24     -11.657   0.878   6.320  1.00  0.00           H  
ATOM    394 2HG1 VAL A  24     -13.390   1.240   6.348  1.00  0.00           H  
ATOM    395 3HG1 VAL A  24     -12.428   1.394   7.826  1.00  0.00           H  
ATOM    396 1HG2 VAL A  24     -10.807  -1.220   7.444  1.00  0.00           H  
ATOM    397 2HG2 VAL A  24     -11.539  -0.775   8.967  1.00  0.00           H  
ATOM    398 3HG2 VAL A  24     -11.900  -2.328   8.216  1.00  0.00           H  
ATOM    399  N   LYS A  25     -13.857  -1.257  10.408  1.00  0.00           N  
ATOM    400  CA  LYS A  25     -13.609  -0.932  11.804  1.00  0.00           C  
ATOM    401  C   LYS A  25     -12.462  -1.763  12.360  1.00  0.00           C  
ATOM    402  O   LYS A  25     -12.283  -2.936  12.012  1.00  0.00           O  
ATOM    403  CB  LYS A  25     -14.870  -1.151  12.641  1.00  0.00           C  
ATOM    404  CG  LYS A  25     -16.038  -0.222  12.288  1.00  0.00           C  
ATOM    405  CD  LYS A  25     -17.244  -0.474  13.195  1.00  0.00           C  
ATOM    406  CE  LYS A  25     -18.398   0.516  12.928  1.00  0.00           C  
ATOM    407  NZ  LYS A  25     -19.077   0.297  11.600  1.00  0.00           N  
ATOM    408  H   LYS A  25     -13.985  -2.238  10.125  1.00  0.00           H  
ATOM    409  HA  LYS A  25     -13.321   0.117  11.871  1.00  0.00           H  
ATOM    410 1HB  LYS A  25     -15.210  -2.181  12.515  1.00  0.00           H  
ATOM    411 2HB  LYS A  25     -14.632  -1.012  13.696  1.00  0.00           H  
ATOM    412 1HG  LYS A  25     -15.716   0.816  12.380  1.00  0.00           H  
ATOM    413 2HG  LYS A  25     -16.334  -0.398  11.250  1.00  0.00           H  
ATOM    414 1HD  LYS A  25     -17.611  -1.489  13.029  1.00  0.00           H  
ATOM    415 2HD  LYS A  25     -16.941  -0.385  14.238  1.00  0.00           H  
ATOM    416 1HE  LYS A  25     -19.136   0.403  13.717  1.00  0.00           H  
ATOM    417 2HE  LYS A  25     -18.003   1.530  12.955  1.00  0.00           H  
ATOM    418 1HZ  LYS A  25     -19.822   0.960  11.472  1.00  0.00           H  
ATOM    419 2HZ  LYS A  25     -18.434   0.408  10.807  1.00  0.00           H  
ATOM    420 3HZ  LYS A  25     -19.467  -0.628  11.541  1.00  0.00           H  
ATOM    421  N   VAL A  26     -11.659  -1.138  13.216  1.00  0.00           N  
ATOM    422  CA  VAL A  26     -10.533  -1.841  13.811  1.00  0.00           C  
ATOM    423  C   VAL A  26     -10.521  -1.659  15.321  1.00  0.00           C  
ATOM    424  O   VAL A  26     -10.545  -0.520  15.808  1.00  0.00           O  
ATOM    425  CB  VAL A  26      -9.212  -1.296  13.243  1.00  0.00           C  
ATOM    426  CG1 VAL A  26      -8.045  -2.061  13.791  1.00  0.00           C  
ATOM    427  CG2 VAL A  26      -9.225  -1.335  11.756  1.00  0.00           C  
ATOM    428  H   VAL A  26     -11.884  -0.191  13.483  1.00  0.00           H  
ATOM    429  HA  VAL A  26     -10.618  -2.902  13.593  1.00  0.00           H  
ATOM    430  HB  VAL A  26      -9.092  -0.281  13.580  1.00  0.00           H  
ATOM    431 1HG1 VAL A  26      -7.133  -1.637  13.395  1.00  0.00           H  
ATOM    432 2HG1 VAL A  26      -8.027  -2.010  14.869  1.00  0.00           H  
ATOM    433 3HG1 VAL A  26      -8.127  -3.101  13.483  1.00  0.00           H  
ATOM    434 1HG2 VAL A  26      -8.298  -0.916  11.402  1.00  0.00           H  
ATOM    435 2HG2 VAL A  26      -9.326  -2.334  11.448  1.00  0.00           H  
ATOM    436 3HG2 VAL A  26     -10.038  -0.775  11.355  1.00  0.00           H  
ATOM    437  N   THR A  27     -10.475  -2.770  16.056  1.00  0.00           N  
ATOM    438  CA  THR A  27     -10.399  -2.712  17.513  1.00  0.00           C  
ATOM    439  C   THR A  27      -9.887  -4.022  18.118  1.00  0.00           C  
ATOM    440  O   THR A  27     -10.145  -5.108  17.598  1.00  0.00           O  
ATOM    441  CB  THR A  27     -11.757  -2.356  18.148  1.00  0.00           C  
ATOM    442  OG1 THR A  27     -11.567  -2.147  19.551  1.00  0.00           O  
ATOM    443  CG2 THR A  27     -12.763  -3.483  17.941  1.00  0.00           C  
ATOM    444  H   THR A  27     -10.439  -3.670  15.570  1.00  0.00           H  
ATOM    445  HA  THR A  27      -9.705  -1.923  17.783  1.00  0.00           H  
ATOM    446  HB  THR A  27     -12.140  -1.442  17.699  1.00  0.00           H  
ATOM    447  HG1 THR A  27     -11.158  -1.284  19.684  1.00  0.00           H  
ATOM    448 1HG2 THR A  27     -13.709  -3.204  18.400  1.00  0.00           H  
ATOM    449 2HG2 THR A  27     -12.910  -3.644  16.873  1.00  0.00           H  
ATOM    450 3HG2 THR A  27     -12.409  -4.401  18.396  1.00  0.00           H  
ATOM    451  N   ASN A  28      -9.239  -3.929  19.276  1.00  0.00           N  
ATOM    452  CA  ASN A  28      -8.797  -5.068  20.074  1.00  0.00           C  
ATOM    453  C   ASN A  28      -7.892  -6.003  19.281  1.00  0.00           C  
ATOM    454  O   ASN A  28      -7.967  -7.227  19.410  1.00  0.00           O  
ATOM    455  CB  ASN A  28      -9.993  -5.825  20.629  1.00  0.00           C  
ATOM    456  CG  ASN A  28     -10.821  -4.991  21.559  1.00  0.00           C  
ATOM    457  OD1 ASN A  28     -10.297  -4.269  22.421  1.00  0.00           O  
ATOM    458  ND2 ASN A  28     -12.118  -5.071  21.405  1.00  0.00           N  
ATOM    459  H   ASN A  28      -8.971  -2.997  19.588  1.00  0.00           H  
ATOM    460  HA  ASN A  28      -8.209  -4.685  20.908  1.00  0.00           H  
ATOM    461 1HB  ASN A  28     -10.623  -6.183  19.819  1.00  0.00           H  
ATOM    462 2HB  ASN A  28      -9.642  -6.699  21.173  1.00  0.00           H  
ATOM    463 1HD2 ASN A  28     -12.725  -4.537  21.993  1.00  0.00           H  
ATOM    464 2HD2 ASN A  28     -12.500  -5.663  20.696  1.00  0.00           H  
ATOM    465  N   GLY A  29      -7.043  -5.418  18.441  1.00  0.00           N  
ATOM    466  CA  GLY A  29      -6.093  -6.191  17.648  1.00  0.00           C  
ATOM    467  C   GLY A  29      -6.653  -6.803  16.354  1.00  0.00           C  
ATOM    468  O   GLY A  29      -5.925  -7.512  15.652  1.00  0.00           O  
ATOM    469  H   GLY A  29      -7.033  -4.386  18.410  1.00  0.00           H  
ATOM    470 1HA  GLY A  29      -5.248  -5.549  17.399  1.00  0.00           H  
ATOM    471 2HA  GLY A  29      -5.691  -6.989  18.271  1.00  0.00           H  
ATOM    472  N   LYS A  30      -7.919  -6.530  16.024  1.00  0.00           N  
ATOM    473  CA  LYS A  30      -8.531  -7.091  14.822  1.00  0.00           C  
ATOM    474  C   LYS A  30      -9.238  -6.062  13.940  1.00  0.00           C  
ATOM    475  O   LYS A  30      -9.848  -5.099  14.412  1.00  0.00           O  
ATOM    476  CB  LYS A  30      -9.529  -8.198  15.225  1.00  0.00           C  
ATOM    477  CG  LYS A  30     -10.321  -8.849  14.056  1.00  0.00           C  
ATOM    478  CD  LYS A  30     -11.188 -10.004  14.507  1.00  0.00           C  
ATOM    479  CE  LYS A  30     -11.992 -10.538  13.324  1.00  0.00           C  
ATOM    480  NZ  LYS A  30     -12.877 -11.683  13.691  1.00  0.00           N  
ATOM    481  H   LYS A  30      -8.501  -5.973  16.658  1.00  0.00           H  
ATOM    482  HA  LYS A  30      -7.753  -7.540  14.215  1.00  0.00           H  
ATOM    483 1HB  LYS A  30      -8.992  -8.989  15.748  1.00  0.00           H  
ATOM    484 2HB  LYS A  30     -10.252  -7.780  15.928  1.00  0.00           H  
ATOM    485 1HG  LYS A  30     -10.983  -8.113  13.601  1.00  0.00           H  
ATOM    486 2HG  LYS A  30      -9.641  -9.210  13.296  1.00  0.00           H  
ATOM    487 1HD  LYS A  30     -10.556 -10.800  14.909  1.00  0.00           H  
ATOM    488 2HD  LYS A  30     -11.869  -9.667  15.288  1.00  0.00           H  
ATOM    489 1HE  LYS A  30     -12.613  -9.730  12.934  1.00  0.00           H  
ATOM    490 2HE  LYS A  30     -11.303 -10.858  12.541  1.00  0.00           H  
ATOM    491 1HZ  LYS A  30     -13.409 -11.976  12.843  1.00  0.00           H  
ATOM    492 2HZ  LYS A  30     -12.324 -12.454  14.034  1.00  0.00           H  
ATOM    493 3HZ  LYS A  30     -13.530 -11.397  14.401  1.00  0.00           H  
ATOM    494  N   VAL A  31      -9.195  -6.318  12.639  1.00  0.00           N  
ATOM    495  CA  VAL A  31      -9.917  -5.534  11.654  1.00  0.00           C  
ATOM    496  C   VAL A  31     -10.996  -6.358  11.007  1.00  0.00           C  
ATOM    497  O   VAL A  31     -10.767  -7.497  10.577  1.00  0.00           O  
ATOM    498  CB  VAL A  31      -9.002  -4.962  10.532  1.00  0.00           C  
ATOM    499  CG1 VAL A  31      -8.188  -6.010   9.882  1.00  0.00           C  
ATOM    500  CG2 VAL A  31      -9.916  -4.320   9.400  1.00  0.00           C  
ATOM    501  H   VAL A  31      -8.657  -7.126  12.333  1.00  0.00           H  
ATOM    502  HA  VAL A  31     -10.394  -4.696  12.157  1.00  0.00           H  
ATOM    503  HB  VAL A  31      -8.328  -4.241  10.964  1.00  0.00           H  
ATOM    504 1HG1 VAL A  31      -7.598  -5.572   9.118  1.00  0.00           H  
ATOM    505 2HG1 VAL A  31      -7.546  -6.481  10.600  1.00  0.00           H  
ATOM    506 3HG1 VAL A  31      -8.826  -6.728   9.441  1.00  0.00           H  
ATOM    507 1HG2 VAL A  31      -9.314  -3.915   8.612  1.00  0.00           H  
ATOM    508 2HG2 VAL A  31     -10.565  -5.065   8.951  1.00  0.00           H  
ATOM    509 3HG2 VAL A  31     -10.525  -3.528   9.828  1.00  0.00           H  
ATOM    510  N   ARG A  32     -12.175  -5.772  10.941  1.00  0.00           N  
ATOM    511  CA  ARG A  32     -13.261  -6.419  10.266  1.00  0.00           C  
ATOM    512  C   ARG A  32     -13.880  -5.421   9.321  1.00  0.00           C  
ATOM    513  O   ARG A  32     -14.223  -4.292   9.702  1.00  0.00           O  
ATOM    514  CB  ARG A  32     -14.289  -6.971  11.226  1.00  0.00           C  
ATOM    515  CG  ARG A  32     -15.419  -7.734  10.544  1.00  0.00           C  
ATOM    516  CD  ARG A  32     -16.304  -8.381  11.512  1.00  0.00           C  
ATOM    517  NE  ARG A  32     -17.367  -9.107  10.848  1.00  0.00           N  
ATOM    518  CZ  ARG A  32     -18.355  -9.782  11.445  1.00  0.00           C  
ATOM    519  NH1 ARG A  32     -18.466  -9.850  12.760  1.00  0.00           N  
ATOM    520  NH2 ARG A  32     -19.213 -10.376  10.657  1.00  0.00           N  
ATOM    521  H   ARG A  32     -12.286  -4.832  11.342  1.00  0.00           H  
ATOM    522  HA  ARG A  32     -12.869  -7.245   9.684  1.00  0.00           H  
ATOM    523 1HB  ARG A  32     -13.800  -7.643  11.927  1.00  0.00           H  
ATOM    524 2HB  ARG A  32     -14.727  -6.154  11.797  1.00  0.00           H  
ATOM    525 1HG  ARG A  32     -16.023  -7.050   9.946  1.00  0.00           H  
ATOM    526 2HG  ARG A  32     -15.001  -8.507   9.892  1.00  0.00           H  
ATOM    527 1HD  ARG A  32     -15.724  -9.090  12.105  1.00  0.00           H  
ATOM    528 2HD  ARG A  32     -16.748  -7.628  12.159  1.00  0.00           H  
ATOM    529  HE  ARG A  32     -17.386  -9.132   9.809  1.00  0.00           H  
ATOM    530 1HH1 ARG A  32     -17.795  -9.384  13.350  1.00  0.00           H  
ATOM    531 2HH1 ARG A  32     -19.223 -10.370  13.176  1.00  0.00           H  
ATOM    532 1HH2 ARG A  32     -19.053 -10.277   9.636  1.00  0.00           H  
ATOM    533 2HH2 ARG A  32     -19.985 -10.903  11.022  1.00  0.00           H  
ATOM    534  N   VAL A  33     -13.981  -5.828   8.075  1.00  0.00           N  
ATOM    535  CA  VAL A  33     -14.546  -4.951   7.072  1.00  0.00           C  
ATOM    536  C   VAL A  33     -15.555  -5.644   6.206  1.00  0.00           C  
ATOM    537  O   VAL A  33     -15.381  -6.817   5.862  1.00  0.00           O  
ATOM    538  CB  VAL A  33     -13.427  -4.336   6.197  1.00  0.00           C  
ATOM    539  CG1 VAL A  33     -12.693  -5.386   5.503  1.00  0.00           C  
ATOM    540  CG2 VAL A  33     -14.000  -3.369   5.157  1.00  0.00           C  
ATOM    541  H   VAL A  33     -13.663  -6.782   7.850  1.00  0.00           H  
ATOM    542  HA  VAL A  33     -15.057  -4.138   7.585  1.00  0.00           H  
ATOM    543  HB  VAL A  33     -12.741  -3.822   6.833  1.00  0.00           H  
ATOM    544 1HG1 VAL A  33     -11.923  -4.941   4.913  1.00  0.00           H  
ATOM    545 2HG1 VAL A  33     -12.260  -6.068   6.234  1.00  0.00           H  
ATOM    546 3HG1 VAL A  33     -13.356  -5.914   4.858  1.00  0.00           H  
ATOM    547 1HG2 VAL A  33     -13.196  -2.958   4.581  1.00  0.00           H  
ATOM    548 2HG2 VAL A  33     -14.660  -3.865   4.496  1.00  0.00           H  
ATOM    549 3HG2 VAL A  33     -14.536  -2.582   5.636  1.00  0.00           H  
ATOM    550  N   THR A  34     -16.591  -4.910   5.849  1.00  0.00           N  
ATOM    551  CA  THR A  34     -17.546  -5.402   4.886  1.00  0.00           C  
ATOM    552  C   THR A  34     -17.343  -4.616   3.599  1.00  0.00           C  
ATOM    553  O   THR A  34     -17.341  -3.373   3.599  1.00  0.00           O  
ATOM    554  CB  THR A  34     -18.997  -5.273   5.375  1.00  0.00           C  
ATOM    555  OG1 THR A  34     -19.171  -6.018   6.582  1.00  0.00           O  
ATOM    556  CG2 THR A  34     -19.922  -5.851   4.328  1.00  0.00           C  
ATOM    557  H   THR A  34     -16.672  -3.967   6.248  1.00  0.00           H  
ATOM    558  HA  THR A  34     -17.338  -6.451   4.671  1.00  0.00           H  
ATOM    559  HB  THR A  34     -19.240  -4.226   5.554  1.00  0.00           H  
ATOM    560  HG1 THR A  34     -18.671  -5.602   7.288  1.00  0.00           H  
ATOM    561 1HG2 THR A  34     -20.941  -5.771   4.689  1.00  0.00           H  
ATOM    562 2HG2 THR A  34     -19.831  -5.310   3.388  1.00  0.00           H  
ATOM    563 3HG2 THR A  34     -19.666  -6.899   4.170  1.00  0.00           H  
ATOM    564  N   ILE A  35     -17.133  -5.338   2.502  1.00  0.00           N  
ATOM    565  CA  ILE A  35     -16.920  -4.729   1.191  1.00  0.00           C  
ATOM    566  C   ILE A  35     -18.028  -5.176   0.226  1.00  0.00           C  
ATOM    567  O   ILE A  35     -18.147  -6.375  -0.056  1.00  0.00           O  
ATOM    568  CB  ILE A  35     -15.511  -5.133   0.663  1.00  0.00           C  
ATOM    569  CG1 ILE A  35     -14.423  -4.641   1.689  1.00  0.00           C  
ATOM    570  CG2 ILE A  35     -15.248  -4.582  -0.722  1.00  0.00           C  
ATOM    571  CD1 ILE A  35     -12.997  -5.082   1.429  1.00  0.00           C  
ATOM    572  H   ILE A  35     -17.132  -6.364   2.598  1.00  0.00           H  
ATOM    573  HA  ILE A  35     -16.971  -3.643   1.286  1.00  0.00           H  
ATOM    574  HB  ILE A  35     -15.460  -6.226   0.621  1.00  0.00           H  
ATOM    575 1HG1 ILE A  35     -14.456  -3.550   1.739  1.00  0.00           H  
ATOM    576 2HG1 ILE A  35     -14.686  -5.044   2.648  1.00  0.00           H  
ATOM    577 1HG2 ILE A  35     -14.277  -4.907  -1.071  1.00  0.00           H  
ATOM    578 2HG2 ILE A  35     -16.004  -4.939  -1.418  1.00  0.00           H  
ATOM    579 3HG2 ILE A  35     -15.275  -3.518  -0.682  1.00  0.00           H  
ATOM    580 1HD1 ILE A  35     -12.347  -4.708   2.222  1.00  0.00           H  
ATOM    581 2HD1 ILE A  35     -12.956  -6.156   1.408  1.00  0.00           H  
ATOM    582 3HD1 ILE A  35     -12.658  -4.704   0.499  1.00  0.00           H  
ATOM    583  N   THR A  36     -18.795  -4.230  -0.328  1.00  0.00           N  
ATOM    584  CA  THR A  36     -19.865  -4.586  -1.262  1.00  0.00           C  
ATOM    585  C   THR A  36     -19.320  -4.775  -2.686  1.00  0.00           C  
ATOM    586  O   THR A  36     -18.565  -3.928  -3.174  1.00  0.00           O  
ATOM    587  CB  THR A  36     -20.970  -3.502  -1.285  1.00  0.00           C  
ATOM    588  OG1 THR A  36     -21.563  -3.352   0.022  1.00  0.00           O  
ATOM    589  CG2 THR A  36     -22.079  -3.865  -2.267  1.00  0.00           C  
ATOM    590  H   THR A  36     -18.689  -3.236  -0.079  1.00  0.00           H  
ATOM    591  HA  THR A  36     -20.307  -5.524  -0.940  1.00  0.00           H  
ATOM    592  HB  THR A  36     -20.523  -2.578  -1.573  1.00  0.00           H  
ATOM    593  HG1 THR A  36     -22.100  -2.509   0.041  1.00  0.00           H  
ATOM    594 1HG2 THR A  36     -22.827  -3.074  -2.249  1.00  0.00           H  
ATOM    595 2HG2 THR A  36     -21.689  -3.958  -3.273  1.00  0.00           H  
ATOM    596 3HG2 THR A  36     -22.538  -4.805  -1.966  1.00  0.00           H  
ATOM    597  N   GLY A  37     -19.741  -5.859  -3.354  1.00  0.00           N  
ATOM    598  CA  GLY A  37     -19.376  -6.168  -4.732  1.00  0.00           C  
ATOM    599  C   GLY A  37     -18.493  -7.410  -4.859  1.00  0.00           C  
ATOM    600  O   GLY A  37     -17.829  -7.826  -3.910  1.00  0.00           O  
ATOM    601  H   GLY A  37     -20.360  -6.512  -2.869  1.00  0.00           H  
ATOM    602 1HA  GLY A  37     -20.286  -6.312  -5.314  1.00  0.00           H  
ATOM    603 2HA  GLY A  37     -18.857  -5.311  -5.167  1.00  0.00           H  
ATOM    604  N   ARG A  38     -18.548  -8.046  -6.035  1.00  0.00           N  
ATOM    605  CA  ARG A  38     -17.735  -9.229  -6.349  1.00  0.00           C  
ATOM    606  C   ARG A  38     -16.800  -8.899  -7.518  1.00  0.00           C  
ATOM    607  O   ARG A  38     -16.149  -9.776  -8.103  1.00  0.00           O  
ATOM    608  CB  ARG A  38     -18.610 -10.425  -6.710  1.00  0.00           C  
ATOM    609  CG  ARG A  38     -19.134 -11.282  -5.534  1.00  0.00           C  
ATOM    610  CD  ARG A  38     -20.291 -10.673  -4.803  1.00  0.00           C  
ATOM    611  NE  ARG A  38     -20.811 -11.573  -3.769  1.00  0.00           N  
ATOM    612  CZ  ARG A  38     -21.848 -11.318  -2.947  1.00  0.00           C  
ATOM    613  NH1 ARG A  38     -22.511 -10.191  -3.014  1.00  0.00           N  
ATOM    614  NH2 ARG A  38     -22.179 -12.235  -2.060  1.00  0.00           N  
ATOM    615  H   ARG A  38     -19.156  -7.676  -6.755  1.00  0.00           H  
ATOM    616  HA  ARG A  38     -17.126  -9.483  -5.481  1.00  0.00           H  
ATOM    617 1HB  ARG A  38     -19.476 -10.078  -7.269  1.00  0.00           H  
ATOM    618 2HB  ARG A  38     -18.052 -11.093  -7.364  1.00  0.00           H  
ATOM    619 1HG  ARG A  38     -19.451 -12.247  -5.915  1.00  0.00           H  
ATOM    620 2HG  ARG A  38     -18.330 -11.432  -4.811  1.00  0.00           H  
ATOM    621 1HD  ARG A  38     -19.972  -9.763  -4.308  1.00  0.00           H  
ATOM    622 2HD  ARG A  38     -21.092 -10.450  -5.504  1.00  0.00           H  
ATOM    623  HE  ARG A  38     -20.350 -12.483  -3.633  1.00  0.00           H  
ATOM    624 1HH1 ARG A  38     -22.243  -9.473  -3.671  1.00  0.00           H  
ATOM    625 2HH1 ARG A  38     -23.277 -10.010  -2.381  1.00  0.00           H  
ATOM    626 1HH2 ARG A  38     -21.633 -13.113  -2.036  1.00  0.00           H  
ATOM    627 2HH2 ARG A  38     -22.940 -12.083  -1.422  1.00  0.00           H  
ATOM    628  N   ASP A  39     -16.799  -7.617  -7.866  1.00  0.00           N  
ATOM    629  CA  ASP A  39     -16.081  -7.032  -8.984  1.00  0.00           C  
ATOM    630  C   ASP A  39     -14.642  -6.687  -8.652  1.00  0.00           C  
ATOM    631  O   ASP A  39     -14.144  -7.020  -7.573  1.00  0.00           O  
ATOM    632  CB  ASP A  39     -16.879  -5.824  -9.485  1.00  0.00           C  
ATOM    633  CG  ASP A  39     -17.015  -4.714  -8.436  1.00  0.00           C  
ATOM    634  OD1 ASP A  39     -16.302  -4.743  -7.435  1.00  0.00           O  
ATOM    635  OD2 ASP A  39     -17.866  -3.875  -8.611  1.00  0.00           O  
ATOM    636  H   ASP A  39     -17.324  -6.981  -7.279  1.00  0.00           H  
ATOM    637  HA  ASP A  39     -16.063  -7.764  -9.793  1.00  0.00           H  
ATOM    638 1HB  ASP A  39     -16.409  -5.410 -10.378  1.00  0.00           H  
ATOM    639 2HB  ASP A  39     -17.878  -6.151  -9.778  1.00  0.00           H  
ATOM    640  N   GLN A  40     -13.951  -6.051  -9.595  1.00  0.00           N  
ATOM    641  CA  GLN A  40     -12.532  -5.814  -9.419  1.00  0.00           C  
ATOM    642  C   GLN A  40     -12.230  -4.886  -8.257  1.00  0.00           C  
ATOM    643  O   GLN A  40     -11.268  -5.131  -7.527  1.00  0.00           O  
ATOM    644  CB  GLN A  40     -11.966  -5.211 -10.707  1.00  0.00           C  
ATOM    645  CG  GLN A  40     -12.041  -6.155 -11.917  1.00  0.00           C  
ATOM    646  CD  GLN A  40     -13.409  -6.100 -12.591  1.00  0.00           C  
ATOM    647  OE1 GLN A  40     -14.303  -5.390 -12.099  1.00  0.00           O  
ATOM    648  NE2 GLN A  40     -13.598  -6.816 -13.681  1.00  0.00           N  
ATOM    649  H   GLN A  40     -14.407  -5.762 -10.454  1.00  0.00           H  
ATOM    650  HA  GLN A  40     -12.046  -6.770  -9.230  1.00  0.00           H  
ATOM    651 1HB  GLN A  40     -12.503  -4.296 -10.946  1.00  0.00           H  
ATOM    652 2HB  GLN A  40     -10.927  -4.935 -10.550  1.00  0.00           H  
ATOM    653 1HG  GLN A  40     -11.281  -5.876 -12.646  1.00  0.00           H  
ATOM    654 2HG  GLN A  40     -11.878  -7.175 -11.574  1.00  0.00           H  
ATOM    655 1HE2 GLN A  40     -14.480  -6.801 -14.147  1.00  0.00           H  
ATOM    656 2HE2 GLN A  40     -12.852  -7.389 -14.093  1.00  0.00           H  
ATOM    657  N   ALA A  41     -13.051  -3.854  -8.033  1.00  0.00           N  
ATOM    658  CA  ALA A  41     -12.783  -2.960  -6.921  1.00  0.00           C  
ATOM    659  C   ALA A  41     -12.942  -3.702  -5.615  1.00  0.00           C  
ATOM    660  O   ALA A  41     -12.146  -3.540  -4.694  1.00  0.00           O  
ATOM    661  CB  ALA A  41     -13.699  -1.769  -6.939  1.00  0.00           C  
ATOM    662  H   ALA A  41     -13.845  -3.696  -8.643  1.00  0.00           H  
ATOM    663  HA  ALA A  41     -11.748  -2.616  -6.999  1.00  0.00           H  
ATOM    664 1HB  ALA A  41     -13.449  -1.144  -6.113  1.00  0.00           H  
ATOM    665 2HB  ALA A  41     -13.567  -1.217  -7.867  1.00  0.00           H  
ATOM    666 3HB  ALA A  41     -14.735  -2.099  -6.854  1.00  0.00           H  
ATOM    667  N   SER A  42     -13.960  -4.560  -5.530  1.00  0.00           N  
ATOM    668  CA  SER A  42     -14.138  -5.298  -4.298  1.00  0.00           C  
ATOM    669  C   SER A  42     -12.981  -6.231  -4.035  1.00  0.00           C  
ATOM    670  O   SER A  42     -12.468  -6.294  -2.910  1.00  0.00           O  
ATOM    671  CB  SER A  42     -15.401  -6.088  -4.328  1.00  0.00           C  
ATOM    672  OG  SER A  42     -15.533  -6.825  -3.154  1.00  0.00           O  
ATOM    673  H   SER A  42     -14.654  -4.653  -6.292  1.00  0.00           H  
ATOM    674  HA  SER A  42     -14.199  -4.588  -3.482  1.00  0.00           H  
ATOM    675 1HB  SER A  42     -16.247  -5.405  -4.431  1.00  0.00           H  
ATOM    676 2HB  SER A  42     -15.406  -6.752  -5.193  1.00  0.00           H  
ATOM    677  HG  SER A  42     -16.413  -7.233  -3.213  1.00  0.00           H  
ATOM    678  N   GLN A  43     -12.532  -6.939  -5.072  1.00  0.00           N  
ATOM    679  CA  GLN A  43     -11.443  -7.880  -4.918  1.00  0.00           C  
ATOM    680  C   GLN A  43     -10.147  -7.173  -4.537  1.00  0.00           C  
ATOM    681  O   GLN A  43      -9.420  -7.642  -3.655  1.00  0.00           O  
ATOM    682  CB  GLN A  43     -11.245  -8.645  -6.217  1.00  0.00           C  
ATOM    683  CG  GLN A  43     -12.368  -9.620  -6.583  1.00  0.00           C  
ATOM    684  CD  GLN A  43     -12.094 -10.187  -7.933  1.00  0.00           C  
ATOM    685  OE1 GLN A  43     -10.908 -10.383  -8.217  1.00  0.00           O  
ATOM    686  NE2 GLN A  43     -13.102 -10.442  -8.771  1.00  0.00           N  
ATOM    687  H   GLN A  43     -13.006  -6.843  -5.978  1.00  0.00           H  
ATOM    688  HA  GLN A  43     -11.702  -8.579  -4.121  1.00  0.00           H  
ATOM    689 1HB  GLN A  43     -11.156  -7.927  -7.038  1.00  0.00           H  
ATOM    690 2HB  GLN A  43     -10.314  -9.195  -6.177  1.00  0.00           H  
ATOM    691 1HG  GLN A  43     -12.385 -10.434  -5.858  1.00  0.00           H  
ATOM    692 2HG  GLN A  43     -13.328  -9.111  -6.595  1.00  0.00           H  
ATOM    693 1HE2 GLN A  43     -12.902 -10.839  -9.703  1.00  0.00           H  
ATOM    694 2HE2 GLN A  43     -14.084 -10.244  -8.503  1.00  0.00           H  
ATOM    695  N   GLU A  44      -9.883  -6.011  -5.146  1.00  0.00           N  
ATOM    696  CA  GLU A  44      -8.693  -5.264  -4.802  1.00  0.00           C  
ATOM    697  C   GLU A  44      -8.766  -4.737  -3.395  1.00  0.00           C  
ATOM    698  O   GLU A  44      -7.784  -4.818  -2.654  1.00  0.00           O  
ATOM    699  CB  GLU A  44      -8.438  -4.142  -5.805  1.00  0.00           C  
ATOM    700  CG  GLU A  44      -7.313  -3.197  -5.403  1.00  0.00           C  
ATOM    701  CD  GLU A  44      -6.770  -2.365  -6.527  1.00  0.00           C  
ATOM    702  OE1 GLU A  44      -7.083  -2.652  -7.661  1.00  0.00           O  
ATOM    703  OE2 GLU A  44      -6.056  -1.434  -6.257  1.00  0.00           O  
ATOM    704  H   GLU A  44     -10.491  -5.667  -5.895  1.00  0.00           H  
ATOM    705  HA  GLU A  44      -7.850  -5.945  -4.859  1.00  0.00           H  
ATOM    706 1HB  GLU A  44      -8.182  -4.582  -6.768  1.00  0.00           H  
ATOM    707 2HB  GLU A  44      -9.351  -3.569  -5.949  1.00  0.00           H  
ATOM    708 1HG  GLU A  44      -7.720  -2.514  -4.700  1.00  0.00           H  
ATOM    709 2HG  GLU A  44      -6.560  -3.714  -4.875  1.00  0.00           H  
ATOM    710  N   ALA A  45      -9.931  -4.226  -2.996  1.00  0.00           N  
ATOM    711  CA  ALA A  45     -10.077  -3.708  -1.659  1.00  0.00           C  
ATOM    712  C   ALA A  45      -9.862  -4.803  -0.635  1.00  0.00           C  
ATOM    713  O   ALA A  45      -9.198  -4.572   0.376  1.00  0.00           O  
ATOM    714  CB  ALA A  45     -11.455  -3.144  -1.501  1.00  0.00           C  
ATOM    715  H   ALA A  45     -10.718  -4.161  -3.646  1.00  0.00           H  
ATOM    716  HA  ALA A  45      -9.334  -2.932  -1.496  1.00  0.00           H  
ATOM    717 1HB  ALA A  45     -11.567  -2.779  -0.525  1.00  0.00           H  
ATOM    718 2HB  ALA A  45     -11.605  -2.357  -2.211  1.00  0.00           H  
ATOM    719 3HB  ALA A  45     -12.178  -3.931  -1.679  1.00  0.00           H  
ATOM    720  N   LEU A  46     -10.360  -6.006  -0.914  1.00  0.00           N  
ATOM    721  CA  LEU A  46     -10.223  -7.137  -0.016  1.00  0.00           C  
ATOM    722  C   LEU A  46      -8.766  -7.509   0.170  1.00  0.00           C  
ATOM    723  O   LEU A  46      -8.285  -7.698   1.295  1.00  0.00           O  
ATOM    724  CB  LEU A  46     -11.026  -8.321  -0.603  1.00  0.00           C  
ATOM    725  CG  LEU A  46     -11.123  -9.676   0.183  1.00  0.00           C  
ATOM    726  CD1 LEU A  46     -12.450 -10.333  -0.169  1.00  0.00           C  
ATOM    727  CD2 LEU A  46      -9.976 -10.607  -0.194  1.00  0.00           C  
ATOM    728  H   LEU A  46     -10.932  -6.123  -1.760  1.00  0.00           H  
ATOM    729  HA  LEU A  46     -10.640  -6.853   0.942  1.00  0.00           H  
ATOM    730 1HB  LEU A  46     -12.044  -7.967  -0.772  1.00  0.00           H  
ATOM    731 2HB  LEU A  46     -10.605  -8.550  -1.579  1.00  0.00           H  
ATOM    732  HG  LEU A  46     -11.089  -9.508   1.223  1.00  0.00           H  
ATOM    733 1HD1 LEU A  46     -12.546 -11.276   0.368  1.00  0.00           H  
ATOM    734 2HD1 LEU A  46     -13.275  -9.674   0.113  1.00  0.00           H  
ATOM    735 3HD1 LEU A  46     -12.494 -10.522  -1.245  1.00  0.00           H  
ATOM    736 1HD2 LEU A  46     -10.089 -11.540   0.351  1.00  0.00           H  
ATOM    737 2HD2 LEU A  46      -9.999 -10.810  -1.265  1.00  0.00           H  
ATOM    738 3HD2 LEU A  46      -9.034 -10.164   0.064  1.00  0.00           H  
ATOM    739  N   GLN A  47      -8.047  -7.606  -0.935  1.00  0.00           N  
ATOM    740  CA  GLN A  47      -6.658  -7.994  -0.906  1.00  0.00           C  
ATOM    741  C   GLN A  47      -5.776  -6.937  -0.233  1.00  0.00           C  
ATOM    742  O   GLN A  47      -4.881  -7.286   0.544  1.00  0.00           O  
ATOM    743  CB  GLN A  47      -6.258  -8.329  -2.324  1.00  0.00           C  
ATOM    744  CG  GLN A  47      -6.965  -9.617  -2.844  1.00  0.00           C  
ATOM    745  CD  GLN A  47      -6.840  -9.747  -4.291  1.00  0.00           C  
ATOM    746  OE1 GLN A  47      -5.757  -9.584  -4.797  1.00  0.00           O  
ATOM    747  NE2 GLN A  47      -7.924 -10.004  -4.976  1.00  0.00           N  
ATOM    748  H   GLN A  47      -8.505  -7.442  -1.843  1.00  0.00           H  
ATOM    749  HA  GLN A  47      -6.576  -8.895  -0.307  1.00  0.00           H  
ATOM    750 1HB  GLN A  47      -6.524  -7.494  -2.984  1.00  0.00           H  
ATOM    751 2HB  GLN A  47      -5.186  -8.468  -2.379  1.00  0.00           H  
ATOM    752 1HG  GLN A  47      -6.490 -10.480  -2.406  1.00  0.00           H  
ATOM    753 2HG  GLN A  47      -8.022  -9.591  -2.585  1.00  0.00           H  
ATOM    754 1HE2 GLN A  47      -7.883 -10.019  -5.998  1.00  0.00           H  
ATOM    755 2HE2 GLN A  47      -8.791 -10.136  -4.492  1.00  0.00           H  
ATOM    756  N   LEU A  48      -6.070  -5.647  -0.468  1.00  0.00           N  
ATOM    757  CA  LEU A  48      -5.311  -4.584   0.178  1.00  0.00           C  
ATOM    758  C   LEU A  48      -5.578  -4.555   1.685  1.00  0.00           C  
ATOM    759  O   LEU A  48      -4.655  -4.302   2.463  1.00  0.00           O  
ATOM    760  CB  LEU A  48      -5.642  -3.234  -0.455  1.00  0.00           C  
ATOM    761  CG  LEU A  48      -5.130  -2.972  -1.902  1.00  0.00           C  
ATOM    762  CD1 LEU A  48      -5.774  -1.687  -2.443  1.00  0.00           C  
ATOM    763  CD2 LEU A  48      -3.565  -2.837  -1.901  1.00  0.00           C  
ATOM    764  H   LEU A  48      -6.804  -5.403  -1.137  1.00  0.00           H  
ATOM    765  HA  LEU A  48      -4.256  -4.789   0.040  1.00  0.00           H  
ATOM    766 1HB  LEU A  48      -6.729  -3.115  -0.459  1.00  0.00           H  
ATOM    767 2HB  LEU A  48      -5.224  -2.497   0.163  1.00  0.00           H  
ATOM    768  HG  LEU A  48      -5.434  -3.790  -2.550  1.00  0.00           H  
ATOM    769 1HD1 LEU A  48      -5.431  -1.513  -3.467  1.00  0.00           H  
ATOM    770 2HD1 LEU A  48      -6.860  -1.800  -2.444  1.00  0.00           H  
ATOM    771 3HD1 LEU A  48      -5.511  -0.837  -1.837  1.00  0.00           H  
ATOM    772 1HD2 LEU A  48      -3.222  -2.633  -2.911  1.00  0.00           H  
ATOM    773 2HD2 LEU A  48      -3.247  -2.055  -1.283  1.00  0.00           H  
ATOM    774 3HD2 LEU A  48      -3.103  -3.755  -1.547  1.00  0.00           H  
ATOM    775  N   VAL A  49      -6.824  -4.825   2.117  1.00  0.00           N  
ATOM    776  CA  VAL A  49      -7.112  -4.861   3.551  1.00  0.00           C  
ATOM    777  C   VAL A  49      -6.369  -6.014   4.189  1.00  0.00           C  
ATOM    778  O   VAL A  49      -5.803  -5.861   5.275  1.00  0.00           O  
ATOM    779  CB  VAL A  49      -8.625  -5.003   3.846  1.00  0.00           C  
ATOM    780  CG1 VAL A  49      -8.869  -5.290   5.369  1.00  0.00           C  
ATOM    781  CG2 VAL A  49      -9.342  -3.705   3.477  1.00  0.00           C  
ATOM    782  H   VAL A  49      -7.582  -4.957   1.438  1.00  0.00           H  
ATOM    783  HA  VAL A  49      -6.761  -3.938   3.990  1.00  0.00           H  
ATOM    784  HB  VAL A  49      -9.020  -5.828   3.256  1.00  0.00           H  
ATOM    785 1HG1 VAL A  49      -9.903  -5.399   5.565  1.00  0.00           H  
ATOM    786 2HG1 VAL A  49      -8.375  -6.197   5.659  1.00  0.00           H  
ATOM    787 3HG1 VAL A  49      -8.503  -4.497   5.957  1.00  0.00           H  
ATOM    788 1HG2 VAL A  49     -10.396  -3.809   3.662  1.00  0.00           H  
ATOM    789 2HG2 VAL A  49      -8.954  -2.890   4.071  1.00  0.00           H  
ATOM    790 3HG2 VAL A  49      -9.190  -3.475   2.443  1.00  0.00           H  
ATOM    791  N   PHE A  50      -6.375  -7.175   3.539  1.00  0.00           N  
ATOM    792  CA  PHE A  50      -5.678  -8.316   4.085  1.00  0.00           C  
ATOM    793  C   PHE A  50      -4.207  -7.999   4.290  1.00  0.00           C  
ATOM    794  O   PHE A  50      -3.667  -8.159   5.391  1.00  0.00           O  
ATOM    795  CB  PHE A  50      -5.810  -9.508   3.130  1.00  0.00           C  
ATOM    796  CG  PHE A  50      -5.026 -10.717   3.524  1.00  0.00           C  
ATOM    797  CD1 PHE A  50      -5.517 -11.600   4.456  1.00  0.00           C  
ATOM    798  CD2 PHE A  50      -3.779 -10.970   2.953  1.00  0.00           C  
ATOM    799  CE1 PHE A  50      -4.790 -12.711   4.820  1.00  0.00           C  
ATOM    800  CE2 PHE A  50      -3.051 -12.075   3.313  1.00  0.00           C  
ATOM    801  CZ  PHE A  50      -3.555 -12.949   4.250  1.00  0.00           C  
ATOM    802  H   PHE A  50      -6.899  -7.271   2.662  1.00  0.00           H  
ATOM    803  HA  PHE A  50      -6.114  -8.566   5.036  1.00  0.00           H  
ATOM    804 1HB  PHE A  50      -6.859  -9.790   3.049  1.00  0.00           H  
ATOM    805 2HB  PHE A  50      -5.490  -9.213   2.136  1.00  0.00           H  
ATOM    806  HD1 PHE A  50      -6.492 -11.414   4.903  1.00  0.00           H  
ATOM    807  HD2 PHE A  50      -3.379 -10.280   2.210  1.00  0.00           H  
ATOM    808  HE1 PHE A  50      -5.194 -13.402   5.560  1.00  0.00           H  
ATOM    809  HE2 PHE A  50      -2.079 -12.260   2.858  1.00  0.00           H  
ATOM    810  HZ  PHE A  50      -2.983 -13.830   4.540  1.00  0.00           H  
ATOM    811  N   ALA A  51      -3.556  -7.509   3.241  1.00  0.00           N  
ATOM    812  CA  ALA A  51      -2.139  -7.226   3.306  1.00  0.00           C  
ATOM    813  C   ALA A  51      -1.778  -6.095   4.281  1.00  0.00           C  
ATOM    814  O   ALA A  51      -0.747  -6.175   4.966  1.00  0.00           O  
ATOM    815  CB  ALA A  51      -1.662  -6.919   1.927  1.00  0.00           C  
ATOM    816  H   ALA A  51      -4.054  -7.367   2.354  1.00  0.00           H  
ATOM    817  HA  ALA A  51      -1.640  -8.131   3.650  1.00  0.00           H  
ATOM    818 1HB  ALA A  51      -0.606  -6.770   1.938  1.00  0.00           H  
ATOM    819 2HB  ALA A  51      -1.902  -7.754   1.272  1.00  0.00           H  
ATOM    820 3HB  ALA A  51      -2.161  -6.022   1.559  1.00  0.00           H  
ATOM    821  N   LEU A  52      -2.623  -5.061   4.386  1.00  0.00           N  
ATOM    822  CA  LEU A  52      -2.346  -3.955   5.293  1.00  0.00           C  
ATOM    823  C   LEU A  52      -2.401  -4.487   6.700  1.00  0.00           C  
ATOM    824  O   LEU A  52      -1.525  -4.186   7.514  1.00  0.00           O  
ATOM    825  CB  LEU A  52      -3.377  -2.822   5.105  1.00  0.00           C  
ATOM    826  CG  LEU A  52      -3.183  -1.387   5.851  1.00  0.00           C  
ATOM    827  CD1 LEU A  52      -3.414  -1.455   7.330  1.00  0.00           C  
ATOM    828  CD2 LEU A  52      -1.842  -0.837   5.564  1.00  0.00           C  
ATOM    829  H   LEU A  52      -3.444  -5.001   3.777  1.00  0.00           H  
ATOM    830  HA  LEU A  52      -1.344  -3.591   5.107  1.00  0.00           H  
ATOM    831 1HB  LEU A  52      -3.403  -2.620   4.051  1.00  0.00           H  
ATOM    832 2HB  LEU A  52      -4.326  -3.206   5.354  1.00  0.00           H  
ATOM    833  HG  LEU A  52      -3.930  -0.704   5.465  1.00  0.00           H  
ATOM    834 1HD1 LEU A  52      -3.294  -0.471   7.728  1.00  0.00           H  
ATOM    835 2HD1 LEU A  52      -4.373  -1.784   7.538  1.00  0.00           H  
ATOM    836 3HD1 LEU A  52      -2.724  -2.096   7.801  1.00  0.00           H  
ATOM    837 1HD2 LEU A  52      -1.729   0.134   6.032  1.00  0.00           H  
ATOM    838 2HD2 LEU A  52      -1.066  -1.492   5.930  1.00  0.00           H  
ATOM    839 3HD2 LEU A  52      -1.776  -0.732   4.512  1.00  0.00           H  
ATOM    840  N   ALA A  53      -3.431  -5.281   7.002  1.00  0.00           N  
ATOM    841  CA  ALA A  53      -3.562  -5.813   8.337  1.00  0.00           C  
ATOM    842  C   ALA A  53      -2.344  -6.666   8.692  1.00  0.00           C  
ATOM    843  O   ALA A  53      -1.838  -6.593   9.827  1.00  0.00           O  
ATOM    844  CB  ALA A  53      -4.812  -6.660   8.390  1.00  0.00           C  
ATOM    845  H   ALA A  53      -4.147  -5.493   6.303  1.00  0.00           H  
ATOM    846  HA  ALA A  53      -3.637  -4.990   9.033  1.00  0.00           H  
ATOM    847 1HB  ALA A  53      -4.943  -7.071   9.386  1.00  0.00           H  
ATOM    848 2HB  ALA A  53      -5.660  -6.059   8.123  1.00  0.00           H  
ATOM    849 3HB  ALA A  53      -4.716  -7.473   7.674  1.00  0.00           H  
ATOM    850  N   ARG A  54      -1.808  -7.425   7.728  1.00  0.00           N  
ATOM    851  CA  ARG A  54      -0.648  -8.256   8.022  1.00  0.00           C  
ATOM    852  C   ARG A  54       0.579  -7.392   8.350  1.00  0.00           C  
ATOM    853  O   ARG A  54       1.332  -7.714   9.274  1.00  0.00           O  
ATOM    854  CB  ARG A  54      -0.341  -9.198   6.855  1.00  0.00           C  
ATOM    855  CG  ARG A  54      -1.416 -10.301   6.550  1.00  0.00           C  
ATOM    856  CD  ARG A  54      -1.564 -11.323   7.622  1.00  0.00           C  
ATOM    857  NE  ARG A  54      -0.389 -12.189   7.729  1.00  0.00           N  
ATOM    858  CZ  ARG A  54       0.036 -12.831   8.839  1.00  0.00           C  
ATOM    859  NH1 ARG A  54      -0.586 -12.703   9.999  1.00  0.00           N  
ATOM    860  NH2 ARG A  54       1.103 -13.599   8.728  1.00  0.00           N  
ATOM    861  H   ARG A  54      -2.284  -7.490   6.817  1.00  0.00           H  
ATOM    862  HA  ARG A  54      -0.873  -8.850   8.904  1.00  0.00           H  
ATOM    863 1HB  ARG A  54      -0.218  -8.610   5.946  1.00  0.00           H  
ATOM    864 2HB  ARG A  54       0.605  -9.705   7.041  1.00  0.00           H  
ATOM    865 1HG  ARG A  54      -2.379  -9.845   6.437  1.00  0.00           H  
ATOM    866 2HG  ARG A  54      -1.154 -10.814   5.623  1.00  0.00           H  
ATOM    867 1HD  ARG A  54      -1.744 -10.849   8.573  1.00  0.00           H  
ATOM    868 2HD  ARG A  54      -2.421 -11.950   7.373  1.00  0.00           H  
ATOM    869  HE  ARG A  54       0.166 -12.376   6.873  1.00  0.00           H  
ATOM    870 1HH1 ARG A  54      -1.400 -12.113  10.078  1.00  0.00           H  
ATOM    871 2HH1 ARG A  54      -0.245 -13.197  10.810  1.00  0.00           H  
ATOM    872 1HH2 ARG A  54       1.545 -13.677   7.790  1.00  0.00           H  
ATOM    873 2HH2 ARG A  54       1.467 -14.104   9.516  1.00  0.00           H  
ATOM    874  N   ARG A  55       0.750  -6.267   7.637  1.00  0.00           N  
ATOM    875  CA  ARG A  55       1.869  -5.356   7.901  1.00  0.00           C  
ATOM    876  C   ARG A  55       1.742  -4.575   9.215  1.00  0.00           C  
ATOM    877  O   ARG A  55       2.739  -4.353   9.909  1.00  0.00           O  
ATOM    878  CB  ARG A  55       2.010  -4.310   6.814  1.00  0.00           C  
ATOM    879  CG  ARG A  55       2.519  -4.741   5.467  1.00  0.00           C  
ATOM    880  CD  ARG A  55       2.543  -3.552   4.541  1.00  0.00           C  
ATOM    881  NE  ARG A  55       3.119  -3.842   3.234  1.00  0.00           N  
ATOM    882  CZ  ARG A  55       2.451  -4.488   2.241  1.00  0.00           C  
ATOM    883  NH1 ARG A  55       1.250  -4.931   2.432  1.00  0.00           N  
ATOM    884  NH2 ARG A  55       2.974  -4.693   1.067  1.00  0.00           N  
ATOM    885  H   ARG A  55       0.118  -6.096   6.847  1.00  0.00           H  
ATOM    886  HA  ARG A  55       2.782  -5.947   7.939  1.00  0.00           H  
ATOM    887 1HB  ARG A  55       1.054  -3.798   6.673  1.00  0.00           H  
ATOM    888 2HB  ARG A  55       2.703  -3.597   7.170  1.00  0.00           H  
ATOM    889 1HG  ARG A  55       3.533  -5.127   5.560  1.00  0.00           H  
ATOM    890 2HG  ARG A  55       1.867  -5.513   5.069  1.00  0.00           H  
ATOM    891 1HD  ARG A  55       1.534  -3.200   4.405  1.00  0.00           H  
ATOM    892 2HD  ARG A  55       3.136  -2.754   4.994  1.00  0.00           H  
ATOM    893  HE  ARG A  55       4.083  -3.478   3.042  1.00  0.00           H  
ATOM    894 1HH1 ARG A  55       0.788  -4.814   3.321  1.00  0.00           H  
ATOM    895 2HH1 ARG A  55       0.755  -5.366   1.638  1.00  0.00           H  
ATOM    896 1HH2 ARG A  55       3.893  -4.331   0.821  1.00  0.00           H  
ATOM    897 2HH2 ARG A  55       2.430  -5.207   0.365  1.00  0.00           H  
ATOM    898  N   LEU A  56       0.523  -4.143   9.544  1.00  0.00           N  
ATOM    899  CA  LEU A  56       0.264  -3.366  10.753  1.00  0.00           C  
ATOM    900  C   LEU A  56       0.238  -4.230  12.012  1.00  0.00           C  
ATOM    901  O   LEU A  56       0.601  -3.758  13.090  1.00  0.00           O  
ATOM    902  CB  LEU A  56      -1.061  -2.601  10.626  1.00  0.00           C  
ATOM    903  CG  LEU A  56      -1.059  -1.145  10.035  1.00  0.00           C  
ATOM    904  CD1 LEU A  56      -0.603  -0.140  11.073  1.00  0.00           C  
ATOM    905  CD2 LEU A  56      -0.155  -1.078   8.822  1.00  0.00           C  
ATOM    906  H   LEU A  56      -0.249  -4.324   8.895  1.00  0.00           H  
ATOM    907  HA  LEU A  56       1.075  -2.655  10.878  1.00  0.00           H  
ATOM    908 1HB  LEU A  56      -1.742  -3.202  10.020  1.00  0.00           H  
ATOM    909 2HB  LEU A  56      -1.467  -2.519  11.622  1.00  0.00           H  
ATOM    910  HG  LEU A  56      -2.062  -0.889   9.750  1.00  0.00           H  
ATOM    911 1HD1 LEU A  56      -0.631   0.861  10.640  1.00  0.00           H  
ATOM    912 2HD1 LEU A  56      -1.274  -0.179  11.938  1.00  0.00           H  
ATOM    913 3HD1 LEU A  56       0.413  -0.366  11.393  1.00  0.00           H  
ATOM    914 1HD2 LEU A  56      -0.192  -0.072   8.411  1.00  0.00           H  
ATOM    915 2HD2 LEU A  56       0.867  -1.311   9.092  1.00  0.00           H  
ATOM    916 3HD2 LEU A  56      -0.482  -1.785   8.082  1.00  0.00           H  
ATOM    917  N   GLY A  57      -0.190  -5.491  11.896  1.00  0.00           N  
ATOM    918  CA  GLY A  57      -0.273  -6.356  13.064  1.00  0.00           C  
ATOM    919  C   GLY A  57      -1.702  -6.631  13.523  1.00  0.00           C  
ATOM    920  O   GLY A  57      -1.935  -6.891  14.706  1.00  0.00           O  
ATOM    921  H   GLY A  57      -0.512  -5.854  10.998  1.00  0.00           H  
ATOM    922 1HA  GLY A  57       0.213  -7.302  12.826  1.00  0.00           H  
ATOM    923 2HA  GLY A  57       0.293  -5.915  13.882  1.00  0.00           H  
ATOM    924  N   LEU A  58      -2.659  -6.548  12.601  1.00  0.00           N  
ATOM    925  CA  LEU A  58      -4.053  -6.809  12.934  1.00  0.00           C  
ATOM    926  C   LEU A  58      -4.478  -8.170  12.393  1.00  0.00           C  
ATOM    927  O   LEU A  58      -3.956  -8.637  11.377  1.00  0.00           O  
ATOM    928  CB  LEU A  58      -5.003  -5.752  12.299  1.00  0.00           C  
ATOM    929  CG  LEU A  58      -5.091  -4.272  12.873  1.00  0.00           C  
ATOM    930  CD1 LEU A  58      -5.459  -4.293  14.326  1.00  0.00           C  
ATOM    931  CD2 LEU A  58      -3.802  -3.541  12.657  1.00  0.00           C  
ATOM    932  H   LEU A  58      -2.397  -6.348  11.637  1.00  0.00           H  
ATOM    933  HA  LEU A  58      -4.166  -6.828  14.014  1.00  0.00           H  
ATOM    934 1HB  LEU A  58      -4.737  -5.661  11.259  1.00  0.00           H  
ATOM    935 2HB  LEU A  58      -6.008  -6.162  12.349  1.00  0.00           H  
ATOM    936  HG  LEU A  58      -5.882  -3.741  12.341  1.00  0.00           H  
ATOM    937 1HD1 LEU A  58      -5.541  -3.278  14.694  1.00  0.00           H  
ATOM    938 2HD1 LEU A  58      -6.409  -4.792  14.433  1.00  0.00           H  
ATOM    939 3HD1 LEU A  58      -4.697  -4.814  14.901  1.00  0.00           H  
ATOM    940 1HD2 LEU A  58      -3.898  -2.523  13.036  1.00  0.00           H  
ATOM    941 2HD2 LEU A  58      -2.990  -4.024  13.182  1.00  0.00           H  
ATOM    942 3HD2 LEU A  58      -3.594  -3.522  11.594  1.00  0.00           H  
ATOM    943  N   GLN A  59      -5.422  -8.802  13.081  1.00  0.00           N  
ATOM    944  CA  GLN A  59      -6.063 -10.025  12.601  1.00  0.00           C  
ATOM    945  C   GLN A  59      -7.091  -9.573  11.590  1.00  0.00           C  
ATOM    946  O   GLN A  59      -7.732  -8.560  11.828  1.00  0.00           O  
ATOM    947  CB  GLN A  59      -6.727 -10.793  13.742  1.00  0.00           C  
ATOM    948  CG  GLN A  59      -7.335 -12.119  13.332  1.00  0.00           C  
ATOM    949  CD  GLN A  59      -7.895 -12.872  14.503  1.00  0.00           C  
ATOM    950  OE1 GLN A  59      -8.193 -12.291  15.550  1.00  0.00           O  
ATOM    951  NE2 GLN A  59      -8.040 -14.180  14.345  1.00  0.00           N  
ATOM    952  H   GLN A  59      -5.718  -8.381  13.968  1.00  0.00           H  
ATOM    953  HA  GLN A  59      -5.327 -10.657  12.105  1.00  0.00           H  
ATOM    954 1HB  GLN A  59      -5.994 -10.985  14.525  1.00  0.00           H  
ATOM    955 2HB  GLN A  59      -7.506 -10.187  14.178  1.00  0.00           H  
ATOM    956 1HG  GLN A  59      -8.155 -11.936  12.636  1.00  0.00           H  
ATOM    957 2HG  GLN A  59      -6.570 -12.734  12.860  1.00  0.00           H  
ATOM    958 1HE2 GLN A  59      -8.404 -14.738  15.093  1.00  0.00           H  
ATOM    959 2HE2 GLN A  59      -7.784 -14.616  13.481  1.00  0.00           H  
ATOM    960  N   VAL A  60      -7.239 -10.243  10.450  1.00  0.00           N  
ATOM    961  CA  VAL A  60      -8.215  -9.733   9.481  1.00  0.00           C  
ATOM    962  C   VAL A  60      -9.339 -10.641   9.000  1.00  0.00           C  
ATOM    963  O   VAL A  60      -9.110 -11.753   8.518  1.00  0.00           O  
ATOM    964  CB  VAL A  60      -7.436  -9.166   8.269  1.00  0.00           C  
ATOM    965  CG1 VAL A  60      -6.455 -10.203   7.708  1.00  0.00           C  
ATOM    966  CG2 VAL A  60      -8.399  -8.725   7.157  1.00  0.00           C  
ATOM    967  H   VAL A  60      -6.701 -11.077  10.268  1.00  0.00           H  
ATOM    968  HA  VAL A  60      -8.714  -8.893   9.949  1.00  0.00           H  
ATOM    969  HB  VAL A  60      -6.879  -8.328   8.608  1.00  0.00           H  
ATOM    970 1HG1 VAL A  60      -5.895  -9.776   6.890  1.00  0.00           H  
ATOM    971 2HG1 VAL A  60      -5.757 -10.500   8.482  1.00  0.00           H  
ATOM    972 3HG1 VAL A  60      -6.995 -11.079   7.354  1.00  0.00           H  
ATOM    973 1HG2 VAL A  60      -7.841  -8.309   6.349  1.00  0.00           H  
ATOM    974 2HG2 VAL A  60      -8.953  -9.579   6.794  1.00  0.00           H  
ATOM    975 3HG2 VAL A  60      -9.094  -7.974   7.527  1.00  0.00           H  
ATOM    976  N   GLN A  61     -10.560 -10.090   9.065  1.00  0.00           N  
ATOM    977  CA  GLN A  61     -11.773 -10.726   8.562  1.00  0.00           C  
ATOM    978  C   GLN A  61     -12.473  -9.851   7.531  1.00  0.00           C  
ATOM    979  O   GLN A  61     -12.846  -8.710   7.829  1.00  0.00           O  
ATOM    980  CB  GLN A  61     -12.758 -11.023   9.688  1.00  0.00           C  
ATOM    981  CG  GLN A  61     -14.070 -11.636   9.191  1.00  0.00           C  
ATOM    982  CD  GLN A  61     -15.006 -12.069  10.289  1.00  0.00           C  
ATOM    983  OE1 GLN A  61     -14.616 -12.233  11.472  1.00  0.00           O  
ATOM    984  NE2 GLN A  61     -16.277 -12.267   9.920  1.00  0.00           N  
ATOM    985  H   GLN A  61     -10.640  -9.168   9.514  1.00  0.00           H  
ATOM    986  HA  GLN A  61     -11.497 -11.662   8.077  1.00  0.00           H  
ATOM    987 1HB  GLN A  61     -12.301 -11.720  10.384  1.00  0.00           H  
ATOM    988 2HB  GLN A  61     -12.983 -10.105  10.231  1.00  0.00           H  
ATOM    989 1HG  GLN A  61     -14.612 -10.895   8.591  1.00  0.00           H  
ATOM    990 2HG  GLN A  61     -13.845 -12.508   8.577  1.00  0.00           H  
ATOM    991 1HE2 GLN A  61     -16.949 -12.573  10.591  1.00  0.00           H  
ATOM    992 2HE2 GLN A  61     -16.588 -12.098   8.940  1.00  0.00           H  
ATOM    993  N   ILE A  62     -12.674 -10.384   6.330  1.00  0.00           N  
ATOM    994  CA  ILE A  62     -13.338  -9.592   5.309  1.00  0.00           C  
ATOM    995  C   ILE A  62     -14.628 -10.258   4.866  1.00  0.00           C  
ATOM    996  O   ILE A  62     -14.619 -11.387   4.374  1.00  0.00           O  
ATOM    997  CB  ILE A  62     -12.413  -9.376   4.099  1.00  0.00           C  
ATOM    998  CG1 ILE A  62     -11.104  -8.680   4.603  1.00  0.00           C  
ATOM    999  CG2 ILE A  62     -13.182  -8.507   3.051  1.00  0.00           C  
ATOM   1000  CD1 ILE A  62      -9.988  -8.607   3.636  1.00  0.00           C  
ATOM   1001  H   ILE A  62     -12.363 -11.327   6.127  1.00  0.00           H  
ATOM   1002  HA  ILE A  62     -13.596  -8.620   5.723  1.00  0.00           H  
ATOM   1003  HB  ILE A  62     -12.130 -10.328   3.653  1.00  0.00           H  
ATOM   1004 1HG1 ILE A  62     -11.333  -7.689   4.913  1.00  0.00           H  
ATOM   1005 2HG1 ILE A  62     -10.744  -9.226   5.445  1.00  0.00           H  
ATOM   1006 1HG2 ILE A  62     -12.578  -8.306   2.209  1.00  0.00           H  
ATOM   1007 2HG2 ILE A  62     -14.082  -9.024   2.715  1.00  0.00           H  
ATOM   1008 3HG2 ILE A  62     -13.472  -7.575   3.493  1.00  0.00           H  
ATOM   1009 1HD1 ILE A  62      -9.133  -8.125   4.099  1.00  0.00           H  
ATOM   1010 2HD1 ILE A  62      -9.698  -9.607   3.314  1.00  0.00           H  
ATOM   1011 3HD1 ILE A  62     -10.291  -8.036   2.801  1.00  0.00           H  
ATOM   1012  N   ASP A  63     -15.728  -9.538   5.024  1.00  0.00           N  
ATOM   1013  CA  ASP A  63     -17.049 -10.019   4.666  1.00  0.00           C  
ATOM   1014  C   ASP A  63     -17.427  -9.499   3.282  1.00  0.00           C  
ATOM   1015  O   ASP A  63     -17.119  -8.351   2.937  1.00  0.00           O  
ATOM   1016  CB  ASP A  63     -18.065  -9.566   5.709  1.00  0.00           C  
ATOM   1017  CG  ASP A  63     -17.882 -10.223   7.121  1.00  0.00           C  
ATOM   1018  OD1 ASP A  63     -17.473 -11.371   7.246  1.00  0.00           O  
ATOM   1019  OD2 ASP A  63     -18.170  -9.527   8.071  1.00  0.00           O  
ATOM   1020  H   ASP A  63     -15.632  -8.599   5.417  1.00  0.00           H  
ATOM   1021  HA  ASP A  63     -17.032 -11.108   4.636  1.00  0.00           H  
ATOM   1022 1HB  ASP A  63     -17.988  -8.486   5.834  1.00  0.00           H  
ATOM   1023 2HB  ASP A  63     -19.066  -9.772   5.348  1.00  0.00           H  
ATOM   1024  N   THR A  64     -18.136 -10.317   2.507  1.00  0.00           N  
ATOM   1025  CA  THR A  64     -18.552  -9.899   1.166  1.00  0.00           C  
ATOM   1026  C   THR A  64     -20.055  -9.682   1.070  1.00  0.00           C  
ATOM   1027  O   THR A  64     -20.846 -10.537   1.490  1.00  0.00           O  
ATOM   1028  CB  THR A  64     -18.117 -10.949   0.113  1.00  0.00           C  
ATOM   1029  OG1 THR A  64     -16.693 -11.085   0.154  1.00  0.00           O  
ATOM   1030  CG2 THR A  64     -18.525 -10.495  -1.302  1.00  0.00           C  
ATOM   1031  H   THR A  64     -18.364 -11.246   2.833  1.00  0.00           H  
ATOM   1032  HA  THR A  64     -18.065  -8.951   0.923  1.00  0.00           H  
ATOM   1033  HB  THR A  64     -18.582 -11.910   0.332  1.00  0.00           H  
ATOM   1034  HG1 THR A  64     -16.458 -11.550   0.964  1.00  0.00           H  
ATOM   1035 1HG2 THR A  64     -18.199 -11.238  -2.027  1.00  0.00           H  
ATOM   1036 2HG2 THR A  64     -19.600 -10.386  -1.369  1.00  0.00           H  
ATOM   1037 3HG2 THR A  64     -18.055  -9.537  -1.533  1.00  0.00           H  
ATOM   1038  N   ARG A  65     -20.438  -8.540   0.497  1.00  0.00           N  
ATOM   1039  CA  ARG A  65     -21.843  -8.207   0.269  1.00  0.00           C  
ATOM   1040  C   ARG A  65     -22.036  -7.646  -1.128  1.00  0.00           C  
ATOM   1041  O   ARG A  65     -21.197  -7.876  -1.995  1.00  0.00           O  
ATOM   1042  OXT ARG A  65     -23.154  -7.271  -1.468  1.00  0.00           O  
ATOM   1043  CB  ARG A  65     -22.347  -7.179   1.269  1.00  0.00           C  
ATOM   1044  CG  ARG A  65     -22.352  -7.620   2.711  1.00  0.00           C  
ATOM   1045  CD  ARG A  65     -23.360  -8.649   3.015  1.00  0.00           C  
ATOM   1046  NE  ARG A  65     -23.344  -8.971   4.427  1.00  0.00           N  
ATOM   1047  CZ  ARG A  65     -22.526  -9.875   5.016  1.00  0.00           C  
ATOM   1048  NH1 ARG A  65     -21.644 -10.571   4.316  1.00  0.00           N  
ATOM   1049  NH2 ARG A  65     -22.611 -10.067   6.326  1.00  0.00           N  
ATOM   1050  H   ARG A  65     -19.701  -7.879   0.215  1.00  0.00           H  
ATOM   1051  HA  ARG A  65     -22.436  -9.114   0.350  1.00  0.00           H  
ATOM   1052 1HB  ARG A  65     -21.724  -6.284   1.206  1.00  0.00           H  
ATOM   1053 2HB  ARG A  65     -23.363  -6.886   1.009  1.00  0.00           H  
ATOM   1054 1HG  ARG A  65     -21.380  -8.012   2.974  1.00  0.00           H  
ATOM   1055 2HG  ARG A  65     -22.579  -6.761   3.331  1.00  0.00           H  
ATOM   1056 1HD  ARG A  65     -24.350  -8.269   2.762  1.00  0.00           H  
ATOM   1057 2HD  ARG A  65     -23.170  -9.556   2.454  1.00  0.00           H  
ATOM   1058  HE  ARG A  65     -23.995  -8.473   5.021  1.00  0.00           H  
ATOM   1059 1HH1 ARG A  65     -21.540 -10.454   3.293  1.00  0.00           H  
ATOM   1060 2HH1 ARG A  65     -21.051 -11.238   4.784  1.00  0.00           H  
ATOM   1061 1HH2 ARG A  65     -23.279  -9.541   6.873  1.00  0.00           H  
ATOM   1062 2HH2 ARG A  65     -22.004 -10.736   6.782  1.00  0.00           H  
TER                                                                             
ATOM   1064  N   GLY B  66       0.852  23.670  15.415  1.00  0.00           N  
ATOM   1065  CA  GLY B  66       1.841  22.595  15.327  1.00  0.00           C  
ATOM   1066  C   GLY B  66       2.001  22.116  13.903  1.00  0.00           C  
ATOM   1067  O   GLY B  66       1.973  22.906  12.961  1.00  0.00           O  
ATOM   1068 1H   GLY B  66       0.765  23.968  16.365  1.00  0.00           H  
ATOM   1069 2H   GLY B  66       1.145  24.441  14.850  1.00  0.00           H  
ATOM   1070 3H   GLY B  66      -0.032  23.337  15.089  1.00  0.00           H  
ATOM   1071 1HA  GLY B  66       2.793  22.944  15.698  1.00  0.00           H  
ATOM   1072 2HA  GLY B  66       1.534  21.763  15.960  1.00  0.00           H  
ATOM   1073  N   PHE B  67       2.204  20.827  13.727  1.00  0.00           N  
ATOM   1074  CA  PHE B  67       2.385  20.354  12.372  1.00  0.00           C  
ATOM   1075  C   PHE B  67       1.090  20.604  11.637  1.00  0.00           C  
ATOM   1076  O   PHE B  67       0.006  20.465  12.204  1.00  0.00           O  
ATOM   1077  CB  PHE B  67       2.772  18.877  12.333  1.00  0.00           C  
ATOM   1078  CG  PHE B  67       4.197  18.649  12.727  1.00  0.00           C  
ATOM   1079  CD1 PHE B  67       4.542  18.264  14.017  1.00  0.00           C  
ATOM   1080  CD2 PHE B  67       5.199  18.824  11.800  1.00  0.00           C  
ATOM   1081  CE1 PHE B  67       5.854  18.058  14.356  1.00  0.00           C  
ATOM   1082  CE2 PHE B  67       6.508  18.623  12.142  1.00  0.00           C  
ATOM   1083  CZ  PHE B  67       6.834  18.239  13.427  1.00  0.00           C  
ATOM   1084  H   PHE B  67       2.227  20.188  14.507  1.00  0.00           H  
ATOM   1085  HA  PHE B  67       3.173  20.933  11.894  1.00  0.00           H  
ATOM   1086 1HB  PHE B  67       2.130  18.309  13.000  1.00  0.00           H  
ATOM   1087 2HB  PHE B  67       2.625  18.493  11.321  1.00  0.00           H  
ATOM   1088  HD1 PHE B  67       3.762  18.118  14.763  1.00  0.00           H  
ATOM   1089  HD2 PHE B  67       4.939  19.129  10.788  1.00  0.00           H  
ATOM   1090  HE1 PHE B  67       6.113  17.751  15.366  1.00  0.00           H  
ATOM   1091  HE2 PHE B  67       7.287  18.766  11.396  1.00  0.00           H  
ATOM   1092  HZ  PHE B  67       7.868  18.076  13.698  1.00  0.00           H  
ATOM   1093  N   LEU B  68       1.202  20.989  10.389  1.00  0.00           N  
ATOM   1094  CA  LEU B  68       0.018  21.277   9.630  1.00  0.00           C  
ATOM   1095  C   LEU B  68      -0.803  20.002   9.452  1.00  0.00           C  
ATOM   1096  O   LEU B  68      -0.254  18.997   8.986  1.00  0.00           O  
ATOM   1097  CB  LEU B  68       0.449  21.853   8.287  1.00  0.00           C  
ATOM   1098  CG  LEU B  68       1.068  23.252   8.434  1.00  0.00           C  
ATOM   1099  CD1 LEU B  68       1.873  23.631   7.180  1.00  0.00           C  
ATOM   1100  CD2 LEU B  68      -0.060  24.247   8.720  1.00  0.00           C  
ATOM   1101  H   LEU B  68       2.134  21.093   9.989  1.00  0.00           H  
ATOM   1102  HA  LEU B  68      -0.522  22.050  10.150  1.00  0.00           H  
ATOM   1103 1HB  LEU B  68       1.197  21.195   7.837  1.00  0.00           H  
ATOM   1104 2HB  LEU B  68      -0.415  21.911   7.625  1.00  0.00           H  
ATOM   1105  HG  LEU B  68       1.768  23.251   9.278  1.00  0.00           H  
ATOM   1106 1HD1 LEU B  68       2.308  24.609   7.334  1.00  0.00           H  
ATOM   1107 2HD1 LEU B  68       2.660  22.918   7.015  1.00  0.00           H  
ATOM   1108 3HD1 LEU B  68       1.221  23.656   6.307  1.00  0.00           H  
ATOM   1109 1HD2 LEU B  68       0.352  25.223   8.841  1.00  0.00           H  
ATOM   1110 2HD2 LEU B  68      -0.764  24.259   7.887  1.00  0.00           H  
ATOM   1111 3HD2 LEU B  68      -0.584  23.957   9.637  1.00  0.00           H  
ATOM   1112  N   PRO B  69      -2.107  20.009   9.797  1.00  0.00           N  
ATOM   1113  CA  PRO B  69      -3.019  18.891   9.646  1.00  0.00           C  
ATOM   1114  C   PRO B  69      -3.069  18.450   8.207  1.00  0.00           C  
ATOM   1115  O   PRO B  69      -3.033  19.278   7.299  1.00  0.00           O  
ATOM   1116  CB  PRO B  69      -4.368  19.484  10.077  1.00  0.00           C  
ATOM   1117  CG  PRO B  69      -4.009  20.608  11.010  1.00  0.00           C  
ATOM   1118  CD  PRO B  69      -2.728  21.190  10.454  1.00  0.00           C  
ATOM   1119  HA  PRO B  69      -2.692  18.062  10.289  1.00  0.00           H  
ATOM   1120 1HB  PRO B  69      -4.928  19.826   9.192  1.00  0.00           H  
ATOM   1121 2HB  PRO B  69      -4.978  18.707  10.559  1.00  0.00           H  
ATOM   1122 1HG  PRO B  69      -4.827  21.343  11.047  1.00  0.00           H  
ATOM   1123 2HG  PRO B  69      -3.881  20.224  12.033  1.00  0.00           H  
ATOM   1124 1HD  PRO B  69      -2.927  21.996   9.729  1.00  0.00           H  
ATOM   1125 2HD  PRO B  69      -2.150  21.520  11.331  1.00  0.00           H  
ATOM   1126  N   ASN B  70      -3.162  17.144   8.001  1.00  0.00           N  
ATOM   1127  CA  ASN B  70      -3.236  16.620   6.653  1.00  0.00           C  
ATOM   1128  C   ASN B  70      -4.116  15.366   6.579  1.00  0.00           C  
ATOM   1129  O   ASN B  70      -4.315  14.656   7.565  1.00  0.00           O  
ATOM   1130  CB  ASN B  70      -1.816  16.417   6.169  1.00  0.00           C  
ATOM   1131  CG  ASN B  70      -1.020  15.467   7.047  1.00  0.00           C  
ATOM   1132  OD1 ASN B  70      -0.966  14.261   6.806  1.00  0.00           O  
ATOM   1133  ND2 ASN B  70      -0.402  16.007   8.092  1.00  0.00           N  
ATOM   1134  H   ASN B  70      -3.184  16.512   8.786  1.00  0.00           H  
ATOM   1135  HA  ASN B  70      -3.736  17.365   6.033  1.00  0.00           H  
ATOM   1136 1HB  ASN B  70      -1.835  16.016   5.163  1.00  0.00           H  
ATOM   1137 2HB  ASN B  70      -1.299  17.378   6.130  1.00  0.00           H  
ATOM   1138 1HD2 ASN B  70       0.137  15.432   8.709  1.00  0.00           H  
ATOM   1139 2HD2 ASN B  70      -0.463  17.018   8.287  1.00  0.00           H  
ATOM   1140  N   ASP B  71      -4.677  15.140   5.396  1.00  0.00           N  
ATOM   1141  CA  ASP B  71      -5.594  14.036   5.123  1.00  0.00           C  
ATOM   1142  C   ASP B  71      -5.027  12.629   5.325  1.00  0.00           C  
ATOM   1143  O   ASP B  71      -3.832  12.373   5.192  1.00  0.00           O  
ATOM   1144  CB  ASP B  71      -6.146  14.145   3.700  1.00  0.00           C  
ATOM   1145  CG  ASP B  71      -7.396  13.305   3.519  1.00  0.00           C  
ATOM   1146  OD1 ASP B  71      -8.457  13.789   3.821  1.00  0.00           O  
ATOM   1147  OD2 ASP B  71      -7.276  12.159   3.148  1.00  0.00           O  
ATOM   1148  H   ASP B  71      -4.459  15.774   4.643  1.00  0.00           H  
ATOM   1149  HA  ASP B  71      -6.439  14.143   5.803  1.00  0.00           H  
ATOM   1150 1HB  ASP B  71      -6.382  15.184   3.476  1.00  0.00           H  
ATOM   1151 2HB  ASP B  71      -5.386  13.817   2.985  1.00  0.00           H  
ATOM   1152  N   ALA B  72      -5.943  11.694   5.543  1.00  0.00           N  
ATOM   1153  CA  ALA B  72      -5.633  10.279   5.678  1.00  0.00           C  
ATOM   1154  C   ALA B  72      -4.910   9.719   4.444  1.00  0.00           C  
ATOM   1155  O   ALA B  72      -4.056   8.836   4.573  1.00  0.00           O  
ATOM   1156  CB  ALA B  72      -6.903   9.478   5.888  1.00  0.00           C  
ATOM   1157  H   ALA B  72      -6.912  11.980   5.613  1.00  0.00           H  
ATOM   1158  HA  ALA B  72      -4.984  10.154   6.540  1.00  0.00           H  
ATOM   1159 1HB  ALA B  72      -6.657   8.419   6.013  1.00  0.00           H  
ATOM   1160 2HB  ALA B  72      -7.421   9.840   6.768  1.00  0.00           H  
ATOM   1161 3HB  ALA B  72      -7.545   9.600   5.014  1.00  0.00           H  
ATOM   1162  N   GLU B  73      -5.183  10.254   3.251  1.00  0.00           N  
ATOM   1163  CA  GLU B  73      -4.534   9.719   2.049  1.00  0.00           C  
ATOM   1164  C   GLU B  73      -3.072  10.195   1.925  1.00  0.00           C  
ATOM   1165  O   GLU B  73      -2.344   9.749   1.037  1.00  0.00           O  
ATOM   1166  CB  GLU B  73      -5.284  10.171   0.783  1.00  0.00           C  
ATOM   1167  CG  GLU B  73      -6.693   9.635   0.630  1.00  0.00           C  
ATOM   1168  CD  GLU B  73      -7.416  10.146  -0.592  1.00  0.00           C  
ATOM   1169  OE1 GLU B  73      -6.826  10.823  -1.397  1.00  0.00           O  
ATOM   1170  OE2 GLU B  73      -8.587   9.858  -0.704  1.00  0.00           O  
ATOM   1171  H   GLU B  73      -5.882  11.005   3.168  1.00  0.00           H  
ATOM   1172  HA  GLU B  73      -4.525   8.630   2.122  1.00  0.00           H  
ATOM   1173 1HB  GLU B  73      -5.347  11.261   0.780  1.00  0.00           H  
ATOM   1174 2HB  GLU B  73      -4.719   9.873  -0.098  1.00  0.00           H  
ATOM   1175 1HG  GLU B  73      -6.644   8.572   0.550  1.00  0.00           H  
ATOM   1176 2HG  GLU B  73      -7.268   9.883   1.523  1.00  0.00           H  
ATOM   1177  N   GLU B  74      -2.660  11.121   2.811  1.00  0.00           N  
ATOM   1178  CA  GLU B  74      -1.295  11.635   2.884  1.00  0.00           C  
ATOM   1179  C   GLU B  74      -0.576  10.889   4.023  1.00  0.00           C  
ATOM   1180  O   GLU B  74       0.603  10.542   3.912  1.00  0.00           O  
ATOM   1181  CB  GLU B  74      -1.290  13.163   3.043  1.00  0.00           C  
ATOM   1182  CG  GLU B  74      -1.890  13.876   1.797  1.00  0.00           C  
ATOM   1183  CD  GLU B  74      -1.861  15.392   1.825  1.00  0.00           C  
ATOM   1184  OE1 GLU B  74      -1.428  15.953   2.795  1.00  0.00           O  
ATOM   1185  OE2 GLU B  74      -2.278  15.984   0.856  1.00  0.00           O  
ATOM   1186  H   GLU B  74      -3.312  11.461   3.510  1.00  0.00           H  
ATOM   1187  HA  GLU B  74      -0.779  11.425   1.948  1.00  0.00           H  
ATOM   1188 1HB  GLU B  74      -1.869  13.449   3.923  1.00  0.00           H  
ATOM   1189 2HB  GLU B  74      -0.272  13.516   3.189  1.00  0.00           H  
ATOM   1190 1HG  GLU B  74      -1.350  13.535   0.916  1.00  0.00           H  
ATOM   1191 2HG  GLU B  74      -2.925  13.550   1.693  1.00  0.00           H  
ATOM   1192  N   LEU B  75      -1.311  10.634   5.123  1.00  0.00           N  
ATOM   1193  CA  LEU B  75      -0.747   9.908   6.257  1.00  0.00           C  
ATOM   1194  C   LEU B  75      -0.411   8.470   5.839  1.00  0.00           C  
ATOM   1195  O   LEU B  75       0.576   7.898   6.293  1.00  0.00           O  
ATOM   1196  CB  LEU B  75      -1.730   9.893   7.440  1.00  0.00           C  
ATOM   1197  CG  LEU B  75      -1.987  11.266   8.137  1.00  0.00           C  
ATOM   1198  CD1 LEU B  75      -3.123  11.131   9.115  1.00  0.00           C  
ATOM   1199  CD2 LEU B  75      -0.727  11.725   8.884  1.00  0.00           C  
ATOM   1200  H   LEU B  75      -2.265  10.986   5.167  1.00  0.00           H  
ATOM   1201  HA  LEU B  75       0.165  10.403   6.562  1.00  0.00           H  
ATOM   1202 1HB  LEU B  75      -2.683   9.509   7.089  1.00  0.00           H  
ATOM   1203 2HB  LEU B  75      -1.340   9.208   8.199  1.00  0.00           H  
ATOM   1204  HG  LEU B  75      -2.266  12.011   7.384  1.00  0.00           H  
ATOM   1205 1HD1 LEU B  75      -3.303  12.096   9.591  1.00  0.00           H  
ATOM   1206 2HD1 LEU B  75      -4.023  10.816   8.600  1.00  0.00           H  
ATOM   1207 3HD1 LEU B  75      -2.863  10.402   9.881  1.00  0.00           H  
ATOM   1208 1HD2 LEU B  75      -0.926  12.682   9.362  1.00  0.00           H  
ATOM   1209 2HD2 LEU B  75      -0.454  10.987   9.640  1.00  0.00           H  
ATOM   1210 3HD2 LEU B  75       0.079  11.845   8.206  1.00  0.00           H  
ATOM   1211  N   PHE B  76      -1.225   7.889   4.969  1.00  0.00           N  
ATOM   1212  CA  PHE B  76      -0.956   6.552   4.465  1.00  0.00           C  
ATOM   1213  C   PHE B  76      -0.291   6.684   3.101  1.00  0.00           C  
ATOM   1214  O   PHE B  76      -0.907   7.124   2.128  1.00  0.00           O  
ATOM   1215  CB  PHE B  76      -2.224   5.728   4.384  1.00  0.00           C  
ATOM   1216  CG  PHE B  76      -1.984   4.397   3.807  1.00  0.00           C  
ATOM   1217  CD1 PHE B  76      -1.203   3.450   4.420  1.00  0.00           C  
ATOM   1218  CD2 PHE B  76      -2.550   4.096   2.630  1.00  0.00           C  
ATOM   1219  CE1 PHE B  76      -1.017   2.236   3.824  1.00  0.00           C  
ATOM   1220  CE2 PHE B  76      -2.368   2.913   2.059  1.00  0.00           C  
ATOM   1221  CZ  PHE B  76      -1.592   1.975   2.655  1.00  0.00           C  
ATOM   1222  H   PHE B  76      -2.064   8.379   4.655  1.00  0.00           H  
ATOM   1223  HA  PHE B  76      -0.257   6.049   5.134  1.00  0.00           H  
ATOM   1224 1HB  PHE B  76      -2.642   5.604   5.380  1.00  0.00           H  
ATOM   1225 2HB  PHE B  76      -2.964   6.254   3.778  1.00  0.00           H  
ATOM   1226  HD1 PHE B  76      -0.740   3.669   5.371  1.00  0.00           H  
ATOM   1227  HD2 PHE B  76      -3.155   4.835   2.150  1.00  0.00           H  
ATOM   1228  HE1 PHE B  76      -0.417   1.480   4.282  1.00  0.00           H  
ATOM   1229  HE2 PHE B  76      -2.842   2.716   1.111  1.00  0.00           H  
ATOM   1230  HZ  PHE B  76      -1.438   1.015   2.194  1.00  0.00           H  
ATOM   1231  N   ILE B  77       0.978   6.304   3.034  1.00  0.00           N  
ATOM   1232  CA  ILE B  77       1.775   6.470   1.835  1.00  0.00           C  
ATOM   1233  C   ILE B  77       1.855   5.180   1.041  1.00  0.00           C  
ATOM   1234  O   ILE B  77       2.707   4.319   1.293  1.00  0.00           O  
ATOM   1235  CB  ILE B  77       3.198   6.924   2.264  1.00  0.00           C  
ATOM   1236  CG1 ILE B  77       3.087   8.271   3.083  1.00  0.00           C  
ATOM   1237  CG2 ILE B  77       4.148   7.037   1.056  1.00  0.00           C  
ATOM   1238  CD1 ILE B  77       4.373   8.717   3.796  1.00  0.00           C  
ATOM   1239  H   ILE B  77       1.421   5.906   3.854  1.00  0.00           H  
ATOM   1240  HA  ILE B  77       1.318   7.236   1.214  1.00  0.00           H  
ATOM   1241  HB  ILE B  77       3.594   6.193   2.946  1.00  0.00           H  
ATOM   1242 1HG1 ILE B  77       2.771   9.065   2.408  1.00  0.00           H  
ATOM   1243 2HG1 ILE B  77       2.317   8.152   3.850  1.00  0.00           H  
ATOM   1244 1HG2 ILE B  77       5.124   7.321   1.396  1.00  0.00           H  
ATOM   1245 2HG2 ILE B  77       4.228   6.088   0.549  1.00  0.00           H  
ATOM   1246 3HG2 ILE B  77       3.771   7.786   0.359  1.00  0.00           H  
ATOM   1247 1HD1 ILE B  77       4.177   9.644   4.334  1.00  0.00           H  
ATOM   1248 2HD1 ILE B  77       4.681   7.946   4.503  1.00  0.00           H  
ATOM   1249 3HD1 ILE B  77       5.169   8.890   3.077  1.00  0.00           H  
ATOM   1250  N   PHE B  78       0.979   5.058   0.062  1.00  0.00           N  
ATOM   1251  CA  PHE B  78       0.887   3.806  -0.673  1.00  0.00           C  
ATOM   1252  C   PHE B  78       1.683   3.846  -1.968  1.00  0.00           C  
ATOM   1253  O   PHE B  78       1.481   4.736  -2.794  1.00  0.00           O  
ATOM   1254  CB  PHE B  78      -0.561   3.554  -1.050  1.00  0.00           C  
ATOM   1255  CG  PHE B  78      -0.814   2.345  -1.874  1.00  0.00           C  
ATOM   1256  CD1 PHE B  78      -0.926   1.102  -1.319  1.00  0.00           C  
ATOM   1257  CD2 PHE B  78      -0.952   2.470  -3.246  1.00  0.00           C  
ATOM   1258  CE1 PHE B  78      -1.183   0.013  -2.116  1.00  0.00           C  
ATOM   1259  CE2 PHE B  78      -1.203   1.384  -4.028  1.00  0.00           C  
ATOM   1260  CZ  PHE B  78      -1.323   0.154  -3.459  1.00  0.00           C  
ATOM   1261  H   PHE B  78       0.331   5.815  -0.121  1.00  0.00           H  
ATOM   1262  HA  PHE B  78       1.308   3.012  -0.052  1.00  0.00           H  
ATOM   1263 1HB  PHE B  78      -1.131   3.486  -0.176  1.00  0.00           H  
ATOM   1264 2HB  PHE B  78      -0.925   4.410  -1.599  1.00  0.00           H  
ATOM   1265  HD1 PHE B  78      -0.817   0.986  -0.245  1.00  0.00           H  
ATOM   1266  HD2 PHE B  78      -0.856   3.458  -3.705  1.00  0.00           H  
ATOM   1267  HE1 PHE B  78      -1.283  -0.962  -1.680  1.00  0.00           H  
ATOM   1268  HE2 PHE B  78      -1.311   1.503  -5.105  1.00  0.00           H  
ATOM   1269  HZ  PHE B  78      -1.534  -0.711  -4.077  1.00  0.00           H  
ATOM   1270  N   LEU B  79       2.604   2.890  -2.116  1.00  0.00           N  
ATOM   1271  CA  LEU B  79       3.518   2.822  -3.248  1.00  0.00           C  
ATOM   1272  C   LEU B  79       3.417   1.501  -4.011  1.00  0.00           C  
ATOM   1273  O   LEU B  79       3.184   0.449  -3.414  1.00  0.00           O  
ATOM   1274  CB  LEU B  79       4.906   2.963  -2.633  1.00  0.00           C  
ATOM   1275  CG  LEU B  79       5.072   4.211  -1.714  1.00  0.00           C  
ATOM   1276  CD1 LEU B  79       6.316   4.091  -0.970  1.00  0.00           C  
ATOM   1277  CD2 LEU B  79       5.071   5.507  -2.529  1.00  0.00           C  
ATOM   1278  H   LEU B  79       2.711   2.204  -1.368  1.00  0.00           H  
ATOM   1279  HA  LEU B  79       3.299   3.642  -3.928  1.00  0.00           H  
ATOM   1280 1HB  LEU B  79       5.094   2.090  -2.033  1.00  0.00           H  
ATOM   1281 2HB  LEU B  79       5.654   3.012  -3.428  1.00  0.00           H  
ATOM   1282  HG  LEU B  79       4.269   4.232  -0.988  1.00  0.00           H  
ATOM   1283 1HD1 LEU B  79       6.387   4.934  -0.311  1.00  0.00           H  
ATOM   1284 2HD1 LEU B  79       6.297   3.183  -0.379  1.00  0.00           H  
ATOM   1285 3HD1 LEU B  79       7.156   4.072  -1.653  1.00  0.00           H  
ATOM   1286 1HD2 LEU B  79       5.193   6.355  -1.857  1.00  0.00           H  
ATOM   1287 2HD2 LEU B  79       5.894   5.495  -3.242  1.00  0.00           H  
ATOM   1288 3HD2 LEU B  79       4.129   5.614  -3.063  1.00  0.00           H  
ATOM   1289  N   THR B  80       3.680   1.540  -5.311  1.00  0.00           N  
ATOM   1290  CA  THR B  80       3.669   0.335  -6.148  1.00  0.00           C  
ATOM   1291  C   THR B  80       5.047  -0.015  -6.726  1.00  0.00           C  
ATOM   1292  O   THR B  80       5.189  -0.933  -7.539  1.00  0.00           O  
ATOM   1293  CB  THR B  80       2.654   0.480  -7.280  1.00  0.00           C  
ATOM   1294  OG1 THR B  80       2.998   1.611  -8.098  1.00  0.00           O  
ATOM   1295  CG2 THR B  80       1.261   0.681  -6.679  1.00  0.00           C  
ATOM   1296  H   THR B  80       3.856   2.434  -5.750  1.00  0.00           H  
ATOM   1297  HA  THR B  80       3.351  -0.503  -5.536  1.00  0.00           H  
ATOM   1298  HB  THR B  80       2.669  -0.414  -7.884  1.00  0.00           H  
ATOM   1299  HG1 THR B  80       3.745   1.378  -8.670  1.00  0.00           H  
ATOM   1300 1HG2 THR B  80       0.529   0.778  -7.476  1.00  0.00           H  
ATOM   1301 2HG2 THR B  80       1.013  -0.174  -6.058  1.00  0.00           H  
ATOM   1302 3HG2 THR B  80       1.248   1.580  -6.070  1.00  0.00           H  
ATOM   1303  N   GLU B  81       6.045   0.756  -6.321  1.00  0.00           N  
ATOM   1304  CA  GLU B  81       7.410   0.624  -6.818  1.00  0.00           C  
ATOM   1305  C   GLU B  81       8.444   1.145  -5.813  1.00  0.00           C  
ATOM   1306  O   GLU B  81       8.100   1.861  -4.864  1.00  0.00           O  
ATOM   1307  CB  GLU B  81       7.542   1.371  -8.143  1.00  0.00           C  
ATOM   1308  CG  GLU B  81       7.287   2.864  -8.030  1.00  0.00           C  
ATOM   1309  CD  GLU B  81       7.365   3.561  -9.354  1.00  0.00           C  
ATOM   1310  OE1 GLU B  81       7.613   2.894 -10.328  1.00  0.00           O  
ATOM   1311  OE2 GLU B  81       7.155   4.753  -9.402  1.00  0.00           O  
ATOM   1312  H   GLU B  81       5.845   1.471  -5.642  1.00  0.00           H  
ATOM   1313  HA  GLU B  81       7.611  -0.435  -6.989  1.00  0.00           H  
ATOM   1314 1HB  GLU B  81       8.548   1.234  -8.542  1.00  0.00           H  
ATOM   1315 2HB  GLU B  81       6.840   0.963  -8.870  1.00  0.00           H  
ATOM   1316 1HG  GLU B  81       6.301   3.026  -7.600  1.00  0.00           H  
ATOM   1317 2HG  GLU B  81       8.026   3.293  -7.351  1.00  0.00           H  
ATOM   1318  N   ILE B  82       9.717   0.814  -6.048  1.00  0.00           N  
ATOM   1319  CA  ILE B  82      10.791   1.332  -5.204  1.00  0.00           C  
ATOM   1320  C   ILE B  82      11.171   2.725  -5.663  1.00  0.00           C  
ATOM   1321  O   ILE B  82      11.545   2.952  -6.811  1.00  0.00           O  
ATOM   1322  CB  ILE B  82      12.010   0.423  -5.202  1.00  0.00           C  
ATOM   1323  CG1 ILE B  82      11.579  -1.002  -4.826  1.00  0.00           C  
ATOM   1324  CG2 ILE B  82      13.020   0.965  -4.237  1.00  0.00           C  
ATOM   1325  CD1 ILE B  82      10.894  -1.075  -3.480  1.00  0.00           C  
ATOM   1326  H   ILE B  82       9.940   0.213  -6.828  1.00  0.00           H  
ATOM   1327  HA  ILE B  82      10.431   1.398  -4.183  1.00  0.00           H  
ATOM   1328  HB  ILE B  82      12.446   0.385  -6.198  1.00  0.00           H  
ATOM   1329 1HG1 ILE B  82      10.896  -1.381  -5.586  1.00  0.00           H  
ATOM   1330 2HG1 ILE B  82      12.461  -1.646  -4.801  1.00  0.00           H  
ATOM   1331 1HG2 ILE B  82      13.896   0.321  -4.236  1.00  0.00           H  
ATOM   1332 2HG2 ILE B  82      13.310   1.968  -4.543  1.00  0.00           H  
ATOM   1333 3HG2 ILE B  82      12.587   1.002  -3.240  1.00  0.00           H  
ATOM   1334 1HD1 ILE B  82      10.607  -2.102  -3.261  1.00  0.00           H  
ATOM   1335 2HD1 ILE B  82      11.566  -0.711  -2.706  1.00  0.00           H  
ATOM   1336 3HD1 ILE B  82      10.006  -0.449  -3.513  1.00  0.00           H  
ATOM   1337  N   THR B  83      11.016   3.648  -4.751  1.00  0.00           N  
ATOM   1338  CA  THR B  83      11.134   5.062  -5.000  1.00  0.00           C  
ATOM   1339  C   THR B  83      11.472   5.892  -3.794  1.00  0.00           C  
ATOM   1340  O   THR B  83      11.206   5.508  -2.645  1.00  0.00           O  
ATOM   1341  CB  THR B  83       9.809   5.624  -5.544  1.00  0.00           C  
ATOM   1342  OG1 THR B  83       9.966   7.019  -5.821  1.00  0.00           O  
ATOM   1343  CG2 THR B  83       8.675   5.435  -4.536  1.00  0.00           C  
ATOM   1344  H   THR B  83      10.744   3.345  -3.831  1.00  0.00           H  
ATOM   1345  HA  THR B  83      11.901   5.211  -5.751  1.00  0.00           H  
ATOM   1346  HB  THR B  83       9.556   5.105  -6.473  1.00  0.00           H  
ATOM   1347  HG1 THR B  83       9.897   7.544  -4.970  1.00  0.00           H  
ATOM   1348 1HG2 THR B  83       7.756   5.845  -4.950  1.00  0.00           H  
ATOM   1349 2HG2 THR B  83       8.537   4.374  -4.329  1.00  0.00           H  
ATOM   1350 3HG2 THR B  83       8.920   5.962  -3.610  1.00  0.00           H  
ATOM   1351  N   GLU B  84      12.011   7.062  -4.098  1.00  0.00           N  
ATOM   1352  CA  GLU B  84      12.156   8.151  -3.143  1.00  0.00           C  
ATOM   1353  C   GLU B  84      10.734   8.505  -2.687  1.00  0.00           C  
ATOM   1354  O   GLU B  84       9.809   8.525  -3.504  1.00  0.00           O  
ATOM   1355  CB  GLU B  84      12.832   9.358  -3.794  1.00  0.00           C  
ATOM   1356  CG  GLU B  84      13.058  10.534  -2.864  1.00  0.00           C  
ATOM   1357  CD  GLU B  84      13.783  11.703  -3.536  1.00  0.00           C  
ATOM   1358  OE1 GLU B  84      14.218  11.555  -4.649  1.00  0.00           O  
ATOM   1359  OE2 GLU B  84      13.872  12.747  -2.926  1.00  0.00           O  
ATOM   1360  H   GLU B  84      12.247   7.235  -5.066  1.00  0.00           H  
ATOM   1361  HA  GLU B  84      12.735   7.816  -2.284  1.00  0.00           H  
ATOM   1362 1HB  GLU B  84      13.803   9.060  -4.188  1.00  0.00           H  
ATOM   1363 2HB  GLU B  84      12.230   9.702  -4.633  1.00  0.00           H  
ATOM   1364 1HG  GLU B  84      12.095  10.884  -2.487  1.00  0.00           H  
ATOM   1365 2HG  GLU B  84      13.641  10.189  -2.008  1.00  0.00           H  
ATOM   1366  N   ILE B  85      10.584   8.709  -1.399  1.00  0.00           N  
ATOM   1367  CA  ILE B  85       9.349   9.012  -0.685  1.00  0.00           C  
ATOM   1368  C   ILE B  85       9.399  10.315   0.071  1.00  0.00           C  
ATOM   1369  O   ILE B  85      10.418  10.642   0.694  1.00  0.00           O  
ATOM   1370  CB  ILE B  85       9.068   7.934   0.381  1.00  0.00           C  
ATOM   1371  CG1 ILE B  85       8.767   6.635  -0.219  1.00  0.00           C  
ATOM   1372  CG2 ILE B  85       7.978   8.329   1.378  1.00  0.00           C  
ATOM   1373  CD1 ILE B  85       8.897   5.536   0.819  1.00  0.00           C  
ATOM   1374  H   ILE B  85      11.423   8.650  -0.842  1.00  0.00           H  
ATOM   1375  HA  ILE B  85       8.534   9.052  -1.403  1.00  0.00           H  
ATOM   1376  HB  ILE B  85       9.981   7.798   0.911  1.00  0.00           H  
ATOM   1377 1HG1 ILE B  85       7.761   6.662  -0.618  1.00  0.00           H  
ATOM   1378 2HG1 ILE B  85       9.452   6.426  -1.035  1.00  0.00           H  
ATOM   1379 1HG2 ILE B  85       7.869   7.542   2.127  1.00  0.00           H  
ATOM   1380 2HG2 ILE B  85       8.246   9.247   1.887  1.00  0.00           H  
ATOM   1381 3HG2 ILE B  85       7.043   8.465   0.851  1.00  0.00           H  
ATOM   1382 1HD1 ILE B  85       8.664   4.585   0.392  1.00  0.00           H  
ATOM   1383 2HD1 ILE B  85       9.908   5.513   1.193  1.00  0.00           H  
ATOM   1384 3HD1 ILE B  85       8.212   5.731   1.639  1.00  0.00           H  
ATOM   1385  N   THR B  86       8.307  11.074   0.010  1.00  0.00           N  
ATOM   1386  CA  THR B  86       8.236  12.274   0.826  1.00  0.00           C  
ATOM   1387  C   THR B  86       7.213  12.077   1.949  1.00  0.00           C  
ATOM   1388  O   THR B  86       6.104  11.601   1.706  1.00  0.00           O  
ATOM   1389  CB  THR B  86       7.902  13.534  -0.006  1.00  0.00           C  
ATOM   1390  OG1 THR B  86       8.945  13.752  -0.982  1.00  0.00           O  
ATOM   1391  CG2 THR B  86       7.801  14.767   0.911  1.00  0.00           C  
ATOM   1392  H   THR B  86       7.522  10.790  -0.554  1.00  0.00           H  
ATOM   1393  HA  THR B  86       9.199  12.437   1.281  1.00  0.00           H  
ATOM   1394  HB  THR B  86       6.957  13.385  -0.521  1.00  0.00           H  
ATOM   1395  HG1 THR B  86       9.785  13.866  -0.535  1.00  0.00           H  
ATOM   1396 1HG2 THR B  86       7.570  15.649   0.318  1.00  0.00           H  
ATOM   1397 2HG2 THR B  86       7.013  14.624   1.648  1.00  0.00           H  
ATOM   1398 3HG2 THR B  86       8.748  14.921   1.427  1.00  0.00           H  
ATOM   1399  N   ILE B  87       7.617  12.422   3.166  1.00  0.00           N  
ATOM   1400  CA  ILE B  87       6.763  12.371   4.330  1.00  0.00           C  
ATOM   1401  C   ILE B  87       6.383  13.807   4.677  1.00  0.00           C  
ATOM   1402  O   ILE B  87       7.163  14.524   5.324  1.00  0.00           O  
ATOM   1403  CB  ILE B  87       7.449  11.677   5.536  1.00  0.00           C  
ATOM   1404  CG1 ILE B  87       7.820  10.193   5.141  1.00  0.00           C  
ATOM   1405  CG2 ILE B  87       6.545  11.752   6.774  1.00  0.00           C  
ATOM   1406  CD1 ILE B  87       8.636   9.417   6.172  1.00  0.00           C  
ATOM   1407  H   ILE B  87       8.564  12.777   3.259  1.00  0.00           H  
ATOM   1408  HA  ILE B  87       5.897  11.768   4.094  1.00  0.00           H  
ATOM   1409  HB  ILE B  87       8.380  12.186   5.756  1.00  0.00           H  
ATOM   1410 1HG1 ILE B  87       6.905   9.647   4.948  1.00  0.00           H  
ATOM   1411 2HG1 ILE B  87       8.402  10.224   4.222  1.00  0.00           H  
ATOM   1412 1HG2 ILE B  87       7.025  11.285   7.628  1.00  0.00           H  
ATOM   1413 2HG2 ILE B  87       6.327  12.791   7.034  1.00  0.00           H  
ATOM   1414 3HG2 ILE B  87       5.627  11.239   6.550  1.00  0.00           H  
ATOM   1415 1HD1 ILE B  87       8.850   8.415   5.791  1.00  0.00           H  
ATOM   1416 2HD1 ILE B  87       9.569   9.939   6.353  1.00  0.00           H  
ATOM   1417 3HD1 ILE B  87       8.091   9.327   7.101  1.00  0.00           H  
ATOM   1418  N   PRO B  88       5.157  14.250   4.313  1.00  0.00           N  
ATOM   1419  CA  PRO B  88       4.725  15.631   4.325  1.00  0.00           C  
ATOM   1420  C   PRO B  88       4.351  16.201   5.675  1.00  0.00           C  
ATOM   1421  O   PRO B  88       3.236  16.673   5.883  1.00  0.00           O  
ATOM   1422  CB  PRO B  88       3.510  15.588   3.388  1.00  0.00           C  
ATOM   1423  CG  PRO B  88       2.910  14.228   3.607  1.00  0.00           C  
ATOM   1424  CD  PRO B  88       4.106  13.306   3.828  1.00  0.00           C  
ATOM   1425  HA  PRO B  88       5.508  16.243   3.873  1.00  0.00           H  
ATOM   1426 1HB  PRO B  88       2.815  16.408   3.620  1.00  0.00           H  
ATOM   1427 2HB  PRO B  88       3.844  15.741   2.350  1.00  0.00           H  
ATOM   1428 1HG  PRO B  88       2.211  14.275   4.446  1.00  0.00           H  
ATOM   1429 2HG  PRO B  88       2.313  13.938   2.728  1.00  0.00           H  
ATOM   1430 1HD  PRO B  88       3.866  12.549   4.579  1.00  0.00           H  
ATOM   1431 2HD  PRO B  88       4.376  12.867   2.863  1.00  0.00           H  
ATOM   1432  N   CYS B  89       5.299  16.187   6.574  1.00  0.00           N  
ATOM   1433  CA  CYS B  89       5.097  16.842   7.866  1.00  0.00           C  
ATOM   1434  C   CYS B  89       5.744  18.214   7.820  1.00  0.00           C  
ATOM   1435  O   CYS B  89       6.976  18.334   7.707  1.00  0.00           O  
ATOM   1436  CB  CYS B  89       5.639  15.994   9.003  1.00  0.00           C  
ATOM   1437  SG  CYS B  89       7.414  15.774   8.986  1.00  0.00           S  
ATOM   1438  H   CYS B  89       6.187  15.757   6.370  1.00  0.00           H  
ATOM   1439  HA  CYS B  89       4.017  16.973   8.019  1.00  0.00           H  
ATOM   1440 1HB  CYS B  89       5.366  16.450   9.955  1.00  0.00           H  
ATOM   1441 2HB  CYS B  89       5.183  15.010   8.975  1.00  0.00           H  
ATOM   1442  N   ARG B  90       4.917  19.244   7.879  1.00  0.00           N  
ATOM   1443  CA  ARG B  90       5.344  20.623   7.703  1.00  0.00           C  
ATOM   1444  C   ARG B  90       4.970  21.486   8.871  1.00  0.00           C  
ATOM   1445  O   ARG B  90       4.024  21.184   9.598  1.00  0.00           O  
ATOM   1446  CB  ARG B  90       4.725  21.179   6.446  1.00  0.00           C  
ATOM   1447  CG  ARG B  90       5.132  20.451   5.215  1.00  0.00           C  
ATOM   1448  CD  ARG B  90       4.649  21.098   4.014  1.00  0.00           C  
ATOM   1449  NE  ARG B  90       3.225  21.153   3.964  1.00  0.00           N  
ATOM   1450  CZ  ARG B  90       2.540  21.818   3.037  1.00  0.00           C  
ATOM   1451  NH1 ARG B  90       3.182  22.467   2.075  1.00  0.00           N  
ATOM   1452  NH2 ARG B  90       1.219  21.812   3.081  1.00  0.00           N  
ATOM   1453  H   ARG B  90       3.931  19.047   7.993  1.00  0.00           H  
ATOM   1454  HA  ARG B  90       6.426  20.647   7.593  1.00  0.00           H  
ATOM   1455 1HB  ARG B  90       3.646  21.113   6.519  1.00  0.00           H  
ATOM   1456 2HB  ARG B  90       4.995  22.235   6.327  1.00  0.00           H  
ATOM   1457 1HG  ARG B  90       6.224  20.417   5.163  1.00  0.00           H  
ATOM   1458 2HG  ARG B  90       4.738  19.435   5.233  1.00  0.00           H  
ATOM   1459 1HD  ARG B  90       5.039  22.115   3.959  1.00  0.00           H  
ATOM   1460 2HD  ARG B  90       4.985  20.529   3.154  1.00  0.00           H  
ATOM   1461  HE  ARG B  90       2.704  20.667   4.678  1.00  0.00           H  
ATOM   1462 1HH1 ARG B  90       4.225  22.462   2.033  1.00  0.00           H  
ATOM   1463 2HH1 ARG B  90       2.660  22.960   1.366  1.00  0.00           H  
ATOM   1464 1HH2 ARG B  90       0.741  21.309   3.820  1.00  0.00           H  
ATOM   1465 2HH2 ARG B  90       0.691  22.304   2.380  1.00  0.00           H  
ATOM   1466  N   VAL B  91       5.701  22.567   9.031  1.00  0.00           N  
ATOM   1467  CA  VAL B  91       5.489  23.504  10.108  1.00  0.00           C  
ATOM   1468  C   VAL B  91       5.207  24.904   9.577  1.00  0.00           C  
ATOM   1469  O   VAL B  91       5.267  25.154   8.374  1.00  0.00           O  
ATOM   1470  CB  VAL B  91       6.707  23.526  11.039  1.00  0.00           C  
ATOM   1471  CG1 VAL B  91       6.939  22.154  11.672  1.00  0.00           C  
ATOM   1472  CG2 VAL B  91       7.937  23.951  10.236  1.00  0.00           C  
ATOM   1473  H   VAL B  91       6.456  22.742   8.379  1.00  0.00           H  
ATOM   1474  HA  VAL B  91       4.622  23.176  10.686  1.00  0.00           H  
ATOM   1475  HB  VAL B  91       6.514  24.215  11.838  1.00  0.00           H  
ATOM   1476 1HG1 VAL B  91       7.796  22.208  12.343  1.00  0.00           H  
ATOM   1477 2HG1 VAL B  91       6.056  21.858  12.241  1.00  0.00           H  
ATOM   1478 3HG1 VAL B  91       7.134  21.415  10.898  1.00  0.00           H  
ATOM   1479 1HG2 VAL B  91       8.800  23.981  10.886  1.00  0.00           H  
ATOM   1480 2HG2 VAL B  91       8.114  23.229   9.436  1.00  0.00           H  
ATOM   1481 3HG2 VAL B  91       7.778  24.937   9.802  1.00  0.00           H  
ATOM   1482  N   THR B  92       4.870  25.806  10.490  1.00  0.00           N  
ATOM   1483  CA  THR B  92       4.502  27.178  10.161  1.00  0.00           C  
ATOM   1484  C   THR B  92       5.658  28.172  10.197  1.00  0.00           C  
ATOM   1485  O   THR B  92       5.491  29.343   9.875  1.00  0.00           O  
ATOM   1486  CB  THR B  92       3.434  27.649  11.145  1.00  0.00           C  
ATOM   1487  OG1 THR B  92       3.943  27.615  12.490  1.00  0.00           O  
ATOM   1488  CG2 THR B  92       2.271  26.745  11.058  1.00  0.00           C  
ATOM   1489  H   THR B  92       4.841  25.522  11.462  1.00  0.00           H  
ATOM   1490  HA  THR B  92       4.082  27.181   9.156  1.00  0.00           H  
ATOM   1491  HB  THR B  92       3.137  28.633  10.895  1.00  0.00           H  
ATOM   1492  HG1 THR B  92       4.002  26.705  12.796  1.00  0.00           H  
ATOM   1493 1HG2 THR B  92       1.524  27.072  11.744  1.00  0.00           H  
ATOM   1494 2HG2 THR B  92       1.897  26.788  10.051  1.00  0.00           H  
ATOM   1495 3HG2 THR B  92       2.562  25.720  11.305  1.00  0.00           H  
ATOM   1496  N   ASP B  93       6.820  27.718  10.618  1.00  0.00           N  
ATOM   1497  CA  ASP B  93       7.960  28.601  10.810  1.00  0.00           C  
ATOM   1498  C   ASP B  93       9.266  27.985  10.283  1.00  0.00           C  
ATOM   1499  O   ASP B  93       9.731  26.993  10.845  1.00  0.00           O  
ATOM   1500  CB  ASP B  93       8.086  28.965  12.289  1.00  0.00           C  
ATOM   1501  CG  ASP B  93       9.209  29.965  12.617  1.00  0.00           C  
ATOM   1502  OD1 ASP B  93      10.106  30.139  11.817  1.00  0.00           O  
ATOM   1503  OD2 ASP B  93       9.146  30.558  13.670  1.00  0.00           O  
ATOM   1504  H   ASP B  93       6.897  26.735  10.839  1.00  0.00           H  
ATOM   1505  HA  ASP B  93       7.735  29.534  10.314  1.00  0.00           H  
ATOM   1506 1HB  ASP B  93       7.152  29.391  12.627  1.00  0.00           H  
ATOM   1507 2HB  ASP B  93       8.223  28.083  12.852  1.00  0.00           H  
ATOM   1508  N   PRO B  94       9.894  28.551   9.226  1.00  0.00           N  
ATOM   1509  CA  PRO B  94      11.120  28.091   8.589  1.00  0.00           C  
ATOM   1510  C   PRO B  94      12.300  27.953   9.555  1.00  0.00           C  
ATOM   1511  O   PRO B  94      13.293  27.305   9.230  1.00  0.00           O  
ATOM   1512  CB  PRO B  94      11.428  29.204   7.579  1.00  0.00           C  
ATOM   1513  CG  PRO B  94      10.124  29.779   7.231  1.00  0.00           C  
ATOM   1514  CD  PRO B  94       9.292  29.710   8.500  1.00  0.00           C  
ATOM   1515  HA  PRO B  94      10.922  27.139   8.072  1.00  0.00           H  
ATOM   1516 1HB  PRO B  94      12.108  29.939   8.037  1.00  0.00           H  
ATOM   1517 2HB  PRO B  94      11.948  28.785   6.706  1.00  0.00           H  
ATOM   1518 1HG  PRO B  94      10.251  30.794   6.849  1.00  0.00           H  
ATOM   1519 2HG  PRO B  94       9.714  29.200   6.431  1.00  0.00           H  
ATOM   1520 1HD  PRO B  94       9.394  30.630   9.103  1.00  0.00           H  
ATOM   1521 2HD  PRO B  94       8.274  29.518   8.200  1.00  0.00           H  
ATOM   1522  N   GLN B  95      12.236  28.616  10.718  1.00  0.00           N  
ATOM   1523  CA  GLN B  95      13.339  28.541  11.671  1.00  0.00           C  
ATOM   1524  C   GLN B  95      13.260  27.309  12.583  1.00  0.00           C  
ATOM   1525  O   GLN B  95      14.201  27.035  13.336  1.00  0.00           O  
ATOM   1526  CB  GLN B  95      13.389  29.795  12.568  1.00  0.00           C  
ATOM   1527  CG  GLN B  95      13.721  31.113  11.852  1.00  0.00           C  
ATOM   1528  CD  GLN B  95      13.821  32.327  12.829  1.00  0.00           C  
ATOM   1529  OE1 GLN B  95      14.200  32.187  14.001  1.00  0.00           O  
ATOM   1530  NE2 GLN B  95      13.484  33.518  12.331  1.00  0.00           N  
ATOM   1531  H   GLN B  95      11.410  29.166  10.980  1.00  0.00           H  
ATOM   1532  HA  GLN B  95      14.270  28.477  11.110  1.00  0.00           H  
ATOM   1533 1HB  GLN B  95      12.410  29.925  13.046  1.00  0.00           H  
ATOM   1534 2HB  GLN B  95      14.119  29.646  13.360  1.00  0.00           H  
ATOM   1535 1HG  GLN B  95      14.669  31.006  11.330  1.00  0.00           H  
ATOM   1536 2HG  GLN B  95      12.916  31.318  11.139  1.00  0.00           H  
ATOM   1537 1HE2 GLN B  95      13.529  34.335  12.908  1.00  0.00           H  
ATOM   1538 2HE2 GLN B  95      13.179  33.592  11.382  1.00  0.00           H  
ATOM   1539  N   LEU B  96      12.140  26.582  12.553  1.00  0.00           N  
ATOM   1540  CA  LEU B  96      11.984  25.415  13.418  1.00  0.00           C  
ATOM   1541  C   LEU B  96      12.851  24.228  13.047  1.00  0.00           C  
ATOM   1542  O   LEU B  96      12.974  23.841  11.882  1.00  0.00           O  
ATOM   1543  CB  LEU B  96      10.521  24.961  13.449  1.00  0.00           C  
ATOM   1544  CG  LEU B  96       9.547  25.867  14.180  1.00  0.00           C  
ATOM   1545  CD1 LEU B  96       8.134  25.442  13.851  1.00  0.00           C  
ATOM   1546  CD2 LEU B  96       9.772  25.737  15.666  1.00  0.00           C  
ATOM   1547  H   LEU B  96      11.383  26.833  11.914  1.00  0.00           H  
ATOM   1548  HA  LEU B  96      12.258  25.719  14.427  1.00  0.00           H  
ATOM   1549 1HB  LEU B  96      10.180  24.884  12.426  1.00  0.00           H  
ATOM   1550 2HB  LEU B  96      10.471  23.968  13.904  1.00  0.00           H  
ATOM   1551  HG  LEU B  96       9.706  26.890  13.883  1.00  0.00           H  
ATOM   1552 1HD1 LEU B  96       7.420  26.075  14.378  1.00  0.00           H  
ATOM   1553 2HD1 LEU B  96       8.005  25.551  12.789  1.00  0.00           H  
ATOM   1554 3HD1 LEU B  96       7.987  24.400  14.148  1.00  0.00           H  
ATOM   1555 1HD2 LEU B  96       9.074  26.372  16.210  1.00  0.00           H  
ATOM   1556 2HD2 LEU B  96       9.615  24.697  15.954  1.00  0.00           H  
ATOM   1557 3HD2 LEU B  96      10.791  26.028  15.911  1.00  0.00           H  
ATOM   1558  N   VAL B  97      13.409  23.591  14.065  1.00  0.00           N  
ATOM   1559  CA  VAL B  97      14.134  22.358  13.837  1.00  0.00           C  
ATOM   1560  C   VAL B  97      13.123  21.230  13.847  1.00  0.00           C  
ATOM   1561  O   VAL B  97      12.329  21.117  14.787  1.00  0.00           O  
ATOM   1562  CB  VAL B  97      15.220  22.121  14.910  1.00  0.00           C  
ATOM   1563  CG1 VAL B  97      15.904  20.765  14.676  1.00  0.00           C  
ATOM   1564  CG2 VAL B  97      16.263  23.251  14.845  1.00  0.00           C  
ATOM   1565  H   VAL B  97      13.312  23.957  15.002  1.00  0.00           H  
ATOM   1566  HA  VAL B  97      14.614  22.401  12.858  1.00  0.00           H  
ATOM   1567  HB  VAL B  97      14.753  22.099  15.896  1.00  0.00           H  
ATOM   1568 1HG1 VAL B  97      16.664  20.600  15.439  1.00  0.00           H  
ATOM   1569 2HG1 VAL B  97      15.162  19.967  14.729  1.00  0.00           H  
ATOM   1570 3HG1 VAL B  97      16.373  20.759  13.692  1.00  0.00           H  
ATOM   1571 1HG2 VAL B  97      17.033  23.090  15.601  1.00  0.00           H  
ATOM   1572 2HG2 VAL B  97      16.723  23.257  13.856  1.00  0.00           H  
ATOM   1573 3HG2 VAL B  97      15.775  24.209  15.022  1.00  0.00           H  
ATOM   1574  N   VAL B  98      13.120  20.441  12.785  1.00  0.00           N  
ATOM   1575  CA  VAL B  98      12.190  19.336  12.661  1.00  0.00           C  
ATOM   1576  C   VAL B  98      12.988  18.061  12.415  1.00  0.00           C  
ATOM   1577  O   VAL B  98      13.865  18.032  11.545  1.00  0.00           O  
ATOM   1578  CB  VAL B  98      11.205  19.563  11.503  1.00  0.00           C  
ATOM   1579  CG1 VAL B  98      10.246  18.388  11.420  1.00  0.00           C  
ATOM   1580  CG2 VAL B  98      10.461  20.895  11.690  1.00  0.00           C  
ATOM   1581  H   VAL B  98      13.791  20.609  12.050  1.00  0.00           H  
ATOM   1582  HA  VAL B  98      11.630  19.237  13.585  1.00  0.00           H  
ATOM   1583  HB  VAL B  98      11.758  19.588  10.576  1.00  0.00           H  
ATOM   1584 1HG1 VAL B  98       9.560  18.523  10.588  1.00  0.00           H  
ATOM   1585 2HG1 VAL B  98      10.803  17.482  11.279  1.00  0.00           H  
ATOM   1586 3HG1 VAL B  98       9.690  18.324  12.348  1.00  0.00           H  
ATOM   1587 1HG2 VAL B  98       9.777  21.047  10.855  1.00  0.00           H  
ATOM   1588 2HG2 VAL B  98       9.905  20.873  12.611  1.00  0.00           H  
ATOM   1589 3HG2 VAL B  98      11.174  21.718  11.717  1.00  0.00           H  
ATOM   1590  N   THR B  99      12.694  17.017  13.178  1.00  0.00           N  
ATOM   1591  CA  THR B  99      13.390  15.746  13.019  1.00  0.00           C  
ATOM   1592  C   THR B  99      12.427  14.591  12.704  1.00  0.00           C  
ATOM   1593  O   THR B  99      11.247  14.632  13.047  1.00  0.00           O  
ATOM   1594  CB  THR B  99      14.233  15.466  14.267  1.00  0.00           C  
ATOM   1595  OG1 THR B  99      13.384  15.397  15.422  1.00  0.00           O  
ATOM   1596  CG2 THR B  99      15.293  16.587  14.464  1.00  0.00           C  
ATOM   1597  H   THR B  99      11.966  17.123  13.884  1.00  0.00           H  
ATOM   1598  HA  THR B  99      14.077  15.830  12.180  1.00  0.00           H  
ATOM   1599  HB  THR B  99      14.727  14.517  14.148  1.00  0.00           H  
ATOM   1600  HG1 THR B  99      13.220  14.471  15.654  1.00  0.00           H  
ATOM   1601 1HG2 THR B  99      15.890  16.371  15.347  1.00  0.00           H  
ATOM   1602 2HG2 THR B  99      15.942  16.634  13.590  1.00  0.00           H  
ATOM   1603 3HG2 THR B  99      14.791  17.541  14.594  1.00  0.00           H  
ATOM   1604  N   LEU B 100      12.943  13.561  12.035  1.00  0.00           N  
ATOM   1605  CA  LEU B 100      12.143  12.394  11.657  1.00  0.00           C  
ATOM   1606  C   LEU B 100      12.515  11.178  12.482  1.00  0.00           C  
ATOM   1607  O   LEU B 100      13.692  10.864  12.643  1.00  0.00           O  
ATOM   1608  CB  LEU B 100      12.344  12.071  10.196  1.00  0.00           C  
ATOM   1609  CG  LEU B 100      11.516  10.944   9.649  1.00  0.00           C  
ATOM   1610  CD1 LEU B 100      10.054  11.348   9.595  1.00  0.00           C  
ATOM   1611  CD2 LEU B 100      12.000  10.618   8.312  1.00  0.00           C  
ATOM   1612  H   LEU B 100      13.917  13.593  11.773  1.00  0.00           H  
ATOM   1613  HA  LEU B 100      11.090  12.618  11.828  1.00  0.00           H  
ATOM   1614 1HB  LEU B 100      12.094  12.910   9.634  1.00  0.00           H  
ATOM   1615 2HB  LEU B 100      13.395  11.850  10.025  1.00  0.00           H  
ATOM   1616  HG  LEU B 100      11.592  10.076  10.296  1.00  0.00           H  
ATOM   1617 1HD1 LEU B 100       9.466  10.534   9.195  1.00  0.00           H  
ATOM   1618 2HD1 LEU B 100       9.704  11.590  10.597  1.00  0.00           H  
ATOM   1619 3HD1 LEU B 100       9.940  12.217   8.958  1.00  0.00           H  
ATOM   1620 1HD2 LEU B 100      11.384   9.817   7.945  1.00  0.00           H  
ATOM   1621 2HD2 LEU B 100      11.912  11.476   7.659  1.00  0.00           H  
ATOM   1622 3HD2 LEU B 100      13.038  10.309   8.369  1.00  0.00           H  
ATOM   1623  N   HIS B 101      11.525  10.491  13.011  1.00  0.00           N  
ATOM   1624  CA  HIS B 101      11.778   9.339  13.849  1.00  0.00           C  
ATOM   1625  C   HIS B 101      10.916   8.145  13.476  1.00  0.00           C  
ATOM   1626  O   HIS B 101       9.784   8.310  13.016  1.00  0.00           O  
ATOM   1627  CB  HIS B 101      11.422   9.702  15.281  1.00  0.00           C  
ATOM   1628  CG  HIS B 101      12.163  10.841  15.790  1.00  0.00           C  
ATOM   1629  ND1 HIS B 101      13.337  10.717  16.452  1.00  0.00           N  
ATOM   1630  CD2 HIS B 101      11.920  12.161  15.689  1.00  0.00           C  
ATOM   1631  CE1 HIS B 101      13.787  11.909  16.767  1.00  0.00           C  
ATOM   1632  NE2 HIS B 101      12.948  12.807  16.304  1.00  0.00           N  
ATOM   1633  H   HIS B 101      10.562  10.798  12.863  1.00  0.00           H  
ATOM   1634  HA  HIS B 101      12.825   9.050  13.800  1.00  0.00           H  
ATOM   1635 1HB  HIS B 101      10.372   9.928  15.327  1.00  0.00           H  
ATOM   1636 2HB  HIS B 101      11.601   8.844  15.937  1.00  0.00           H  
ATOM   1637  HD1 HIS B 101      13.828   9.854  16.636  1.00  0.00           H  
ATOM   1638  HD2 HIS B 101      11.110  12.732  15.222  1.00  0.00           H  
ATOM   1639  HE1 HIS B 101      14.720  12.016  17.318  1.00  0.00           H  
ATOM   1640  N   GLU B 102      11.405   6.921  13.718  1.00  0.00           N  
ATOM   1641  CA  GLU B 102      10.476   5.790  13.621  1.00  0.00           C  
ATOM   1642  C   GLU B 102       9.490   6.068  14.752  1.00  0.00           C  
ATOM   1643  O   GLU B 102       9.910   6.561  15.798  1.00  0.00           O  
ATOM   1644  CB  GLU B 102      11.199   4.450  13.758  1.00  0.00           C  
ATOM   1645  CG  GLU B 102      12.155   4.157  12.585  1.00  0.00           C  
ATOM   1646  CD  GLU B 102      12.811   2.805  12.645  1.00  0.00           C  
ATOM   1647  OE1 GLU B 102      12.454   2.028  13.493  1.00  0.00           O  
ATOM   1648  OE2 GLU B 102      13.669   2.551  11.836  1.00  0.00           O  
ATOM   1649  H   GLU B 102      12.358   6.790  14.035  1.00  0.00           H  
ATOM   1650  HA  GLU B 102       9.941   5.821  12.670  1.00  0.00           H  
ATOM   1651 1HB  GLU B 102      11.771   4.434  14.687  1.00  0.00           H  
ATOM   1652 2HB  GLU B 102      10.466   3.646  13.809  1.00  0.00           H  
ATOM   1653 1HG  GLU B 102      11.588   4.223  11.661  1.00  0.00           H  
ATOM   1654 2HG  GLU B 102      12.925   4.923  12.559  1.00  0.00           H  
ATOM   1655  N   LYS B 103       8.207   5.751  14.566  1.00  0.00           N  
ATOM   1656  CA  LYS B 103       7.192   6.081  15.586  1.00  0.00           C  
ATOM   1657  C   LYS B 103       7.662   5.724  17.000  1.00  0.00           C  
ATOM   1658  O   LYS B 103       7.539   6.529  17.931  1.00  0.00           O  
ATOM   1659  CB  LYS B 103       5.875   5.389  15.261  1.00  0.00           C  
ATOM   1660  CG  LYS B 103       4.759   5.676  16.264  1.00  0.00           C  
ATOM   1661  CD  LYS B 103       3.435   5.047  15.850  1.00  0.00           C  
ATOM   1662  CE  LYS B 103       3.509   3.516  15.890  1.00  0.00           C  
ATOM   1663  NZ  LYS B 103       2.188   2.904  15.777  1.00  0.00           N  
ATOM   1664  H   LYS B 103       7.926   5.337  13.677  1.00  0.00           H  
ATOM   1665  HA  LYS B 103       7.013   7.150  15.559  1.00  0.00           H  
ATOM   1666 1HB  LYS B 103       5.538   5.714  14.275  1.00  0.00           H  
ATOM   1667 2HB  LYS B 103       6.052   4.322  15.214  1.00  0.00           H  
ATOM   1668 1HG  LYS B 103       5.038   5.296  17.248  1.00  0.00           H  
ATOM   1669 2HG  LYS B 103       4.626   6.757  16.346  1.00  0.00           H  
ATOM   1670 1HD  LYS B 103       2.645   5.385  16.525  1.00  0.00           H  
ATOM   1671 2HD  LYS B 103       3.183   5.364  14.837  1.00  0.00           H  
ATOM   1672 1HE  LYS B 103       4.107   3.168  15.055  1.00  0.00           H  
ATOM   1673 2HE  LYS B 103       3.972   3.195  16.823  1.00  0.00           H  
ATOM   1674 1HZ  LYS B 103       2.252   1.873  15.792  1.00  0.00           H  
ATOM   1675 2HZ  LYS B 103       1.617   3.188  16.548  1.00  0.00           H  
ATOM   1676 3HZ  LYS B 103       1.740   3.169  14.924  1.00  0.00           H  
ATOM   1677  N   LYS B 104       8.182   4.508  17.162  1.00  0.00           N  
ATOM   1678  CA  LYS B 104       8.708   4.103  18.447  1.00  0.00           C  
ATOM   1679  C   LYS B 104      10.232   4.081  18.383  1.00  0.00           C  
ATOM   1680  O   LYS B 104      10.848   3.041  18.118  1.00  0.00           O  
ATOM   1681  CB  LYS B 104       8.178   2.733  18.865  1.00  0.00           C  
ATOM   1682  CG  LYS B 104       6.684   2.686  19.129  1.00  0.00           C  
ATOM   1683  CD  LYS B 104       6.253   1.288  19.576  1.00  0.00           C  
ATOM   1684  CE  LYS B 104       4.761   1.223  19.878  1.00  0.00           C  
ATOM   1685  NZ  LYS B 104       4.334  -0.145  20.301  1.00  0.00           N  
ATOM   1686  H   LYS B 104       8.253   3.893  16.367  1.00  0.00           H  
ATOM   1687  HA  LYS B 104       8.419   4.839  19.198  1.00  0.00           H  
ATOM   1688 1HB  LYS B 104       8.404   2.007  18.083  1.00  0.00           H  
ATOM   1689 2HB  LYS B 104       8.691   2.409  19.770  1.00  0.00           H  
ATOM   1690 1HG  LYS B 104       6.430   3.412  19.901  1.00  0.00           H  
ATOM   1691 2HG  LYS B 104       6.153   2.955  18.217  1.00  0.00           H  
ATOM   1692 1HD  LYS B 104       6.487   0.570  18.788  1.00  0.00           H  
ATOM   1693 2HD  LYS B 104       6.807   1.009  20.471  1.00  0.00           H  
ATOM   1694 1HE  LYS B 104       4.524   1.929  20.673  1.00  0.00           H  
ATOM   1695 2HE  LYS B 104       4.204   1.501  18.981  1.00  0.00           H  
ATOM   1696 1HZ  LYS B 104       3.340  -0.132  20.472  1.00  0.00           H  
ATOM   1697 2HZ  LYS B 104       4.533  -0.808  19.567  1.00  0.00           H  
ATOM   1698 3HZ  LYS B 104       4.826  -0.416  21.144  1.00  0.00           H  
ATOM   1699  N   GLY B 105      10.832   5.224  18.658  1.00  0.00           N  
ATOM   1700  CA  GLY B 105      12.276   5.386  18.594  1.00  0.00           C  
ATOM   1701  C   GLY B 105      12.623   6.805  18.979  1.00  0.00           C  
ATOM   1702  O   GLY B 105      11.865   7.739  18.719  1.00  0.00           O  
ATOM   1703  H   GLY B 105      10.254   6.028  18.871  1.00  0.00           H  
ATOM   1704 1HA  GLY B 105      12.763   4.685  19.268  1.00  0.00           H  
ATOM   1705 2HA  GLY B 105      12.625   5.178  17.582  1.00  0.00           H  
ATOM   1706  N   ASP B 106      13.788   6.958  19.590  1.00  0.00           N  
ATOM   1707  CA  ASP B 106      14.231   8.263  20.061  1.00  0.00           C  
ATOM   1708  C   ASP B 106      15.186   8.968  19.126  1.00  0.00           C  
ATOM   1709  O   ASP B 106      15.266  10.197  19.110  1.00  0.00           O  
ATOM   1710  CB  ASP B 106      14.907   8.105  21.420  1.00  0.00           C  
ATOM   1711  CG  ASP B 106      13.956   7.541  22.467  1.00  0.00           C  
ATOM   1712  OD1 ASP B 106      12.943   8.154  22.724  1.00  0.00           O  
ATOM   1713  OD2 ASP B 106      14.244   6.488  22.992  1.00  0.00           O  
ATOM   1714  H   ASP B 106      14.360   6.145  19.760  1.00  0.00           H  
ATOM   1715  HA  ASP B 106      13.353   8.897  20.181  1.00  0.00           H  
ATOM   1716 1HB  ASP B 106      15.765   7.440  21.326  1.00  0.00           H  
ATOM   1717 2HB  ASP B 106      15.277   9.073  21.761  1.00  0.00           H  
ATOM   1718  N   VAL B 107      15.954   8.198  18.390  1.00  0.00           N  
ATOM   1719  CA  VAL B 107      16.997   8.781  17.573  1.00  0.00           C  
ATOM   1720  C   VAL B 107      16.487   9.258  16.227  1.00  0.00           C  
ATOM   1721  O   VAL B 107      15.739   8.554  15.548  1.00  0.00           O  
ATOM   1722  CB  VAL B 107      18.154   7.785  17.428  1.00  0.00           C  
ATOM   1723  CG1 VAL B 107      19.190   8.321  16.535  1.00  0.00           C  
ATOM   1724  CG2 VAL B 107      18.771   7.532  18.815  1.00  0.00           C  
ATOM   1725  H   VAL B 107      15.829   7.200  18.412  1.00  0.00           H  
ATOM   1726  HA  VAL B 107      17.391   9.650  18.101  1.00  0.00           H  
ATOM   1727  HB  VAL B 107      17.784   6.852  17.002  1.00  0.00           H  
ATOM   1728 1HG1 VAL B 107      19.973   7.595  16.472  1.00  0.00           H  
ATOM   1729 2HG1 VAL B 107      18.774   8.496  15.547  1.00  0.00           H  
ATOM   1730 3HG1 VAL B 107      19.585   9.252  16.936  1.00  0.00           H  
ATOM   1731 1HG2 VAL B 107      19.594   6.821  18.721  1.00  0.00           H  
ATOM   1732 2HG2 VAL B 107      19.148   8.470  19.222  1.00  0.00           H  
ATOM   1733 3HG2 VAL B 107      18.014   7.124  19.484  1.00  0.00           H  
ATOM   1734  N   ALA B 108      16.834  10.503  15.895  1.00  0.00           N  
ATOM   1735  CA  ALA B 108      16.459  11.129  14.633  1.00  0.00           C  
ATOM   1736  C   ALA B 108      17.154  10.442  13.456  1.00  0.00           C  
ATOM   1737  O   ALA B 108      18.322  10.046  13.552  1.00  0.00           O  
ATOM   1738  CB  ALA B 108      16.805  12.599  14.647  1.00  0.00           C  
ATOM   1739  H   ALA B 108      17.414  11.022  16.537  1.00  0.00           H  
ATOM   1740  HA  ALA B 108      15.384  11.017  14.504  1.00  0.00           H  
ATOM   1741 1HB  ALA B 108      16.499  13.041  13.700  1.00  0.00           H  
ATOM   1742 2HB  ALA B 108      16.287  13.087  15.471  1.00  0.00           H  
ATOM   1743 3HB  ALA B 108      17.877  12.715  14.772  1.00  0.00           H  
ATOM   1744  N   LEU B 109      16.449  10.368  12.340  1.00  0.00           N  
ATOM   1745  CA  LEU B 109      16.948   9.773  11.129  1.00  0.00           C  
ATOM   1746  C   LEU B 109      17.618  10.814  10.216  1.00  0.00           C  
ATOM   1747  O   LEU B 109      17.105  11.924  10.053  1.00  0.00           O  
ATOM   1748  CB  LEU B 109      15.770   9.114  10.407  1.00  0.00           C  
ATOM   1749  CG  LEU B 109      15.046   8.026  11.217  1.00  0.00           C  
ATOM   1750  CD1 LEU B 109      13.771   7.610  10.485  1.00  0.00           C  
ATOM   1751  CD2 LEU B 109      15.976   6.838  11.405  1.00  0.00           C  
ATOM   1752  H   LEU B 109      15.488  10.702  12.363  1.00  0.00           H  
ATOM   1753  HA  LEU B 109      17.653   9.004  11.427  1.00  0.00           H  
ATOM   1754 1HB  LEU B 109      15.043   9.882  10.156  1.00  0.00           H  
ATOM   1755 2HB  LEU B 109      16.118   8.660   9.487  1.00  0.00           H  
ATOM   1756  HG  LEU B 109      14.764   8.426  12.198  1.00  0.00           H  
ATOM   1757 1HD1 LEU B 109      13.255   6.847  11.064  1.00  0.00           H  
ATOM   1758 2HD1 LEU B 109      13.125   8.469  10.368  1.00  0.00           H  
ATOM   1759 3HD1 LEU B 109      14.027   7.210   9.503  1.00  0.00           H  
ATOM   1760 1HD2 LEU B 109      15.468   6.067  11.983  1.00  0.00           H  
ATOM   1761 2HD2 LEU B 109      16.257   6.434  10.432  1.00  0.00           H  
ATOM   1762 3HD2 LEU B 109      16.878   7.157  11.938  1.00  0.00           H  
ATOM   1763  N   PRO B 110      18.710  10.462   9.508  1.00  0.00           N  
ATOM   1764  CA  PRO B 110      19.452  11.328   8.605  1.00  0.00           C  
ATOM   1765  C   PRO B 110      18.773  11.516   7.253  1.00  0.00           C  
ATOM   1766  O   PRO B 110      19.318  11.163   6.219  1.00  0.00           O  
ATOM   1767  CB  PRO B 110      20.763  10.575   8.440  1.00  0.00           C  
ATOM   1768  CG  PRO B 110      20.398   9.157   8.622  1.00  0.00           C  
ATOM   1769  CD  PRO B 110      19.319   9.159   9.731  1.00  0.00           C  
ATOM   1770  HA  PRO B 110      19.615  12.300   9.096  1.00  0.00           H  
ATOM   1771 1HB  PRO B 110      21.173  10.773   7.450  1.00  0.00           H  
ATOM   1772 2HB  PRO B 110      21.501  10.931   9.172  1.00  0.00           H  
ATOM   1773 1HG  PRO B 110      20.042   8.735   7.668  1.00  0.00           H  
ATOM   1774 2HG  PRO B 110      21.290   8.589   8.897  1.00  0.00           H  
ATOM   1775 1HD  PRO B 110      18.607   8.336   9.558  1.00  0.00           H  
ATOM   1776 2HD  PRO B 110      19.802   9.098  10.721  1.00  0.00           H  
ATOM   1777  N   VAL B 111      17.596  12.101   7.265  1.00  0.00           N  
ATOM   1778  CA  VAL B 111      16.839  12.327   6.046  1.00  0.00           C  
ATOM   1779  C   VAL B 111      16.766  13.845   5.837  1.00  0.00           C  
ATOM   1780  O   VAL B 111      16.526  14.567   6.805  1.00  0.00           O  
ATOM   1781  CB  VAL B 111      15.433  11.728   6.206  1.00  0.00           C  
ATOM   1782  CG1 VAL B 111      14.611  11.973   4.977  1.00  0.00           C  
ATOM   1783  CG2 VAL B 111      15.531  10.238   6.505  1.00  0.00           C  
ATOM   1784  H   VAL B 111      17.215  12.373   8.172  1.00  0.00           H  
ATOM   1785  HA  VAL B 111      17.351  11.845   5.224  1.00  0.00           H  
ATOM   1786  HB  VAL B 111      14.941  12.227   7.042  1.00  0.00           H  
ATOM   1787 1HG1 VAL B 111      13.642  11.571   5.118  1.00  0.00           H  
ATOM   1788 2HG1 VAL B 111      14.535  13.041   4.780  1.00  0.00           H  
ATOM   1789 3HG1 VAL B 111      15.079  11.482   4.139  1.00  0.00           H  
ATOM   1790 1HG2 VAL B 111      14.541   9.840   6.647  1.00  0.00           H  
ATOM   1791 2HG2 VAL B 111      15.976   9.725   5.699  1.00  0.00           H  
ATOM   1792 3HG2 VAL B 111      16.113  10.088   7.409  1.00  0.00           H  
ATOM   1793  N   PRO B 112      17.029  14.391   4.642  1.00  0.00           N  
ATOM   1794  CA  PRO B 112      16.995  15.822   4.410  1.00  0.00           C  
ATOM   1795  C   PRO B 112      15.571  16.350   4.587  1.00  0.00           C  
ATOM   1796  O   PRO B 112      14.581  15.678   4.265  1.00  0.00           O  
ATOM   1797  CB  PRO B 112      17.496  15.943   2.961  1.00  0.00           C  
ATOM   1798  CG  PRO B 112      17.247  14.588   2.321  1.00  0.00           C  
ATOM   1799  CD  PRO B 112      17.406  13.586   3.456  1.00  0.00           C  
ATOM   1800  HA  PRO B 112      17.681  16.320   5.101  1.00  0.00           H  
ATOM   1801 1HB  PRO B 112      16.966  16.751   2.452  1.00  0.00           H  
ATOM   1802 2HB  PRO B 112      18.567  16.213   2.971  1.00  0.00           H  
ATOM   1803 1HG  PRO B 112      16.245  14.567   1.871  1.00  0.00           H  
ATOM   1804 2HG  PRO B 112      17.959  14.411   1.502  1.00  0.00           H  
ATOM   1805 1HD  PRO B 112      16.734  12.758   3.287  1.00  0.00           H  
ATOM   1806 2HD  PRO B 112      18.455  13.271   3.537  1.00  0.00           H  
ATOM   1807  N   TYR B 113      15.487  17.595   5.069  1.00  0.00           N  
ATOM   1808  CA  TYR B 113      14.194  18.208   5.323  1.00  0.00           C  
ATOM   1809  C   TYR B 113      14.014  19.531   4.602  1.00  0.00           C  
ATOM   1810  O   TYR B 113      14.865  20.422   4.646  1.00  0.00           O  
ATOM   1811  CB  TYR B 113      13.998  18.429   6.827  1.00  0.00           C  
ATOM   1812  CG  TYR B 113      12.605  18.973   7.213  1.00  0.00           C  
ATOM   1813  CD1 TYR B 113      11.529  18.139   7.141  1.00  0.00           C  
ATOM   1814  CD2 TYR B 113      12.417  20.262   7.657  1.00  0.00           C  
ATOM   1815  CE1 TYR B 113      10.284  18.550   7.501  1.00  0.00           C  
ATOM   1816  CE2 TYR B 113      11.148  20.673   8.012  1.00  0.00           C  
ATOM   1817  CZ  TYR B 113      10.088  19.817   7.929  1.00  0.00           C  
ATOM   1818  OH  TYR B 113       8.829  20.231   8.278  1.00  0.00           O  
ATOM   1819  H   TYR B 113      16.330  18.103   5.294  1.00  0.00           H  
ATOM   1820  HA  TYR B 113      13.415  17.536   4.965  1.00  0.00           H  
ATOM   1821 1HB  TYR B 113      14.163  17.509   7.344  1.00  0.00           H  
ATOM   1822 2HB  TYR B 113      14.742  19.134   7.188  1.00  0.00           H  
ATOM   1823  HD1 TYR B 113      11.675  17.135   6.797  1.00  0.00           H  
ATOM   1824  HD2 TYR B 113      13.257  20.950   7.735  1.00  0.00           H  
ATOM   1825  HE1 TYR B 113       9.454  17.859   7.445  1.00  0.00           H  
ATOM   1826  HE2 TYR B 113      10.985  21.671   8.363  1.00  0.00           H  
ATOM   1827  HH  TYR B 113       8.178  19.520   8.072  1.00  0.00           H  
ATOM   1828  N   ASP B 114      12.893  19.614   3.916  1.00  0.00           N  
ATOM   1829  CA  ASP B 114      12.421  20.787   3.209  1.00  0.00           C  
ATOM   1830  C   ASP B 114      11.231  21.371   3.969  1.00  0.00           C  
ATOM   1831  O   ASP B 114      10.160  20.770   3.984  1.00  0.00           O  
ATOM   1832  CB  ASP B 114      12.020  20.417   1.788  1.00  0.00           C  
ATOM   1833  CG  ASP B 114      11.537  21.607   0.928  1.00  0.00           C  
ATOM   1834  OD1 ASP B 114      11.143  22.628   1.472  1.00  0.00           O  
ATOM   1835  OD2 ASP B 114      11.526  21.456  -0.278  1.00  0.00           O  
ATOM   1836  H   ASP B 114      12.277  18.798   3.912  1.00  0.00           H  
ATOM   1837  HA  ASP B 114      13.218  21.531   3.176  1.00  0.00           H  
ATOM   1838 1HB  ASP B 114      12.878  19.964   1.289  1.00  0.00           H  
ATOM   1839 2HB  ASP B 114      11.248  19.653   1.831  1.00  0.00           H  
ATOM   1840  N   HIS B 115      11.360  22.538   4.593  1.00  0.00           N  
ATOM   1841  CA  HIS B 115      10.238  23.038   5.408  1.00  0.00           C  
ATOM   1842  C   HIS B 115       8.924  23.224   4.621  1.00  0.00           C  
ATOM   1843  O   HIS B 115       7.851  23.300   5.229  1.00  0.00           O  
ATOM   1844  CB  HIS B 115      10.594  24.360   6.085  1.00  0.00           C  
ATOM   1845  CG  HIS B 115      11.570  24.243   7.169  1.00  0.00           C  
ATOM   1846  ND1 HIS B 115      12.911  24.042   6.940  1.00  0.00           N  
ATOM   1847  CD2 HIS B 115      11.418  24.324   8.515  1.00  0.00           C  
ATOM   1848  CE1 HIS B 115      13.546  23.994   8.110  1.00  0.00           C  
ATOM   1849  NE2 HIS B 115      12.654  24.161   9.074  1.00  0.00           N  
ATOM   1850  H   HIS B 115      12.231  23.047   4.541  1.00  0.00           H  
ATOM   1851  HA  HIS B 115      10.017  22.321   6.189  1.00  0.00           H  
ATOM   1852 1HB  HIS B 115      10.985  25.058   5.344  1.00  0.00           H  
ATOM   1853 2HB  HIS B 115       9.691  24.799   6.505  1.00  0.00           H  
ATOM   1854  HD2 HIS B 115      10.494  24.489   9.052  1.00  0.00           H  
ATOM   1855  HE1 HIS B 115      14.614  23.843   8.251  1.00  0.00           H  
ATOM   1856  HE2 HIS B 115      12.847  24.167  10.080  1.00  0.00           H  
ATOM   1857  N   GLN B 116       9.006  23.322   3.285  1.00  0.00           N  
ATOM   1858  CA  GLN B 116       7.832  23.490   2.451  1.00  0.00           C  
ATOM   1859  C   GLN B 116       7.216  22.157   1.993  1.00  0.00           C  
ATOM   1860  O   GLN B 116       6.080  22.135   1.487  1.00  0.00           O  
ATOM   1861  CB  GLN B 116       8.181  24.276   1.181  1.00  0.00           C  
ATOM   1862  CG  GLN B 116       8.606  25.716   1.374  1.00  0.00           C  
ATOM   1863  CD  GLN B 116       8.923  26.364   0.031  1.00  0.00           C  
ATOM   1864  OE1 GLN B 116       8.444  25.867  -1.026  1.00  0.00           O  
ATOM   1865  NE2 GLN B 116       9.686  27.464   0.040  1.00  0.00           N  
ATOM   1866  H   GLN B 116       9.914  23.221   2.815  1.00  0.00           H  
ATOM   1867  HA  GLN B 116       7.082  24.034   3.022  1.00  0.00           H  
ATOM   1868 1HB  GLN B 116       9.000  23.760   0.670  1.00  0.00           H  
ATOM   1869 2HB  GLN B 116       7.329  24.265   0.510  1.00  0.00           H  
ATOM   1870 1HG  GLN B 116       7.831  26.264   1.866  1.00  0.00           H  
ATOM   1871 2HG  GLN B 116       9.513  25.730   1.980  1.00  0.00           H  
ATOM   1872 1HE2 GLN B 116       9.913  27.933  -0.811  1.00  0.00           H  
ATOM   1873 2HE2 GLN B 116      10.059  27.864   0.906  1.00  0.00           H  
ATOM   1874  N   ARG B 117       7.977  21.050   2.101  1.00  0.00           N  
ATOM   1875  CA  ARG B 117       7.530  19.750   1.566  1.00  0.00           C  
ATOM   1876  C   ARG B 117       7.562  18.566   2.549  1.00  0.00           C  
ATOM   1877  O   ARG B 117       6.830  17.593   2.359  1.00  0.00           O  
ATOM   1878  CB  ARG B 117       8.343  19.381   0.335  1.00  0.00           C  
ATOM   1879  CG  ARG B 117       8.115  20.301  -0.842  1.00  0.00           C  
ATOM   1880  CD  ARG B 117       8.985  19.993  -1.987  1.00  0.00           C  
ATOM   1881  NE  ARG B 117       8.679  20.864  -3.123  1.00  0.00           N  
ATOM   1882  CZ  ARG B 117       9.171  22.125  -3.315  1.00  0.00           C  
ATOM   1883  NH1 ARG B 117      10.017  22.696  -2.462  1.00  0.00           N  
ATOM   1884  NH2 ARG B 117       8.797  22.791  -4.389  1.00  0.00           N  
ATOM   1885  H   ARG B 117       8.879  21.113   2.568  1.00  0.00           H  
ATOM   1886  HA  ARG B 117       6.498  19.868   1.241  1.00  0.00           H  
ATOM   1887 1HB  ARG B 117       9.394  19.401   0.566  1.00  0.00           H  
ATOM   1888 2HB  ARG B 117       8.097  18.367   0.021  1.00  0.00           H  
ATOM   1889 1HG  ARG B 117       7.077  20.242  -1.162  1.00  0.00           H  
ATOM   1890 2HG  ARG B 117       8.347  21.324  -0.542  1.00  0.00           H  
ATOM   1891 1HD  ARG B 117      10.025  20.135  -1.714  1.00  0.00           H  
ATOM   1892 2HD  ARG B 117       8.828  18.959  -2.296  1.00  0.00           H  
ATOM   1893  HE  ARG B 117       8.046  20.503  -3.821  1.00  0.00           H  
ATOM   1894 1HH1 ARG B 117      10.361  22.200  -1.618  1.00  0.00           H  
ATOM   1895 2HH1 ARG B 117      10.357  23.626  -2.633  1.00  0.00           H  
ATOM   1896 1HH2 ARG B 117       8.156  22.370  -5.048  1.00  0.00           H  
ATOM   1897 2HH2 ARG B 117       9.165  23.712  -4.553  1.00  0.00           H  
ATOM   1898  N   GLY B 118       8.416  18.626   3.571  1.00  0.00           N  
ATOM   1899  CA  GLY B 118       8.585  17.508   4.499  1.00  0.00           C  
ATOM   1900  C   GLY B 118       9.924  16.774   4.315  1.00  0.00           C  
ATOM   1901  O   GLY B 118      10.900  17.331   3.788  1.00  0.00           O  
ATOM   1902  H   GLY B 118       8.991  19.448   3.696  1.00  0.00           H  
ATOM   1903 1HA  GLY B 118       8.486  17.876   5.511  1.00  0.00           H  
ATOM   1904 2HA  GLY B 118       7.773  16.801   4.358  1.00  0.00           H  
ATOM   1905  N   PHE B 119      10.002  15.545   4.830  1.00  0.00           N  
ATOM   1906  CA  PHE B 119      11.237  14.774   4.741  1.00  0.00           C  
ATOM   1907  C   PHE B 119      11.265  14.007   3.455  1.00  0.00           C  
ATOM   1908  O   PHE B 119      10.268  13.396   3.095  1.00  0.00           O  
ATOM   1909  CB  PHE B 119      11.366  13.805   5.891  1.00  0.00           C  
ATOM   1910  CG  PHE B 119      11.703  14.439   7.142  1.00  0.00           C  
ATOM   1911  CD1 PHE B 119      10.739  14.804   8.016  1.00  0.00           C  
ATOM   1912  CD2 PHE B 119      13.013  14.684   7.454  1.00  0.00           C  
ATOM   1913  CE1 PHE B 119      11.058  15.418   9.189  1.00  0.00           C  
ATOM   1914  CE2 PHE B 119      13.343  15.295   8.628  1.00  0.00           C  
ATOM   1915  CZ  PHE B 119      12.362  15.669   9.490  1.00  0.00           C  
ATOM   1916  H   PHE B 119       9.164  15.132   5.245  1.00  0.00           H  
ATOM   1917  HA  PHE B 119      12.087  15.456   4.758  1.00  0.00           H  
ATOM   1918 1HB  PHE B 119      10.435  13.275   6.026  1.00  0.00           H  
ATOM   1919 2HB  PHE B 119      12.115  13.083   5.666  1.00  0.00           H  
ATOM   1920  HD1 PHE B 119       9.704  14.600   7.759  1.00  0.00           H  
ATOM   1921  HD2 PHE B 119      13.796  14.397   6.748  1.00  0.00           H  
ATOM   1922  HE1 PHE B 119      10.276  15.711   9.878  1.00  0.00           H  
ATOM   1923  HE2 PHE B 119      14.390  15.493   8.864  1.00  0.00           H  
ATOM   1924  HZ  PHE B 119      12.613  16.160  10.396  1.00  0.00           H  
ATOM   1925  N   SER B 120      12.400  13.991   2.767  1.00  0.00           N  
ATOM   1926  CA  SER B 120      12.465  13.223   1.518  1.00  0.00           C  
ATOM   1927  C   SER B 120      13.620  12.232   1.545  1.00  0.00           C  
ATOM   1928  O   SER B 120      14.746  12.600   1.843  1.00  0.00           O  
ATOM   1929  CB  SER B 120      12.596  14.143   0.316  1.00  0.00           C  
ATOM   1930  OG  SER B 120      11.421  14.900   0.126  1.00  0.00           O  
ATOM   1931  H   SER B 120      13.211  14.514   3.119  1.00  0.00           H  
ATOM   1932  HA  SER B 120      11.546  12.657   1.410  1.00  0.00           H  
ATOM   1933 1HB  SER B 120      13.438  14.812   0.470  1.00  0.00           H  
ATOM   1934 2HB  SER B 120      12.804  13.549  -0.582  1.00  0.00           H  
ATOM   1935  HG  SER B 120      10.932  14.457  -0.562  1.00  0.00           H  
ATOM   1936  N   GLY B 121      13.330  10.982   1.200  1.00  0.00           N  
ATOM   1937  CA  GLY B 121      14.348   9.947   1.239  1.00  0.00           C  
ATOM   1938  C   GLY B 121      13.795   8.573   0.926  1.00  0.00           C  
ATOM   1939  O   GLY B 121      12.824   8.429   0.203  1.00  0.00           O  
ATOM   1940  H   GLY B 121      12.366  10.754   0.951  1.00  0.00           H  
ATOM   1941 1HA  GLY B 121      15.147  10.200   0.544  1.00  0.00           H  
ATOM   1942 2HA  GLY B 121      14.761   9.921   2.236  1.00  0.00           H  
ATOM   1943  N   ILE B 122      14.432   7.544   1.427  1.00  0.00           N  
ATOM   1944  CA  ILE B 122      13.961   6.188   1.161  1.00  0.00           C  
ATOM   1945  C   ILE B 122      13.639   5.528   2.487  1.00  0.00           C  
ATOM   1946  O   ILE B 122      14.344   5.732   3.465  1.00  0.00           O  
ATOM   1947  CB  ILE B 122      15.038   5.394   0.491  1.00  0.00           C  
ATOM   1948  CG1 ILE B 122      16.219   5.751   1.220  1.00  0.00           C  
ATOM   1949  CG2 ILE B 122      15.143   5.702  -0.993  1.00  0.00           C  
ATOM   1950  CD1 ILE B 122      17.277   4.974   0.942  1.00  0.00           C  
ATOM   1951  H   ILE B 122      15.229   7.690   2.026  1.00  0.00           H  
ATOM   1952  HA  ILE B 122      13.062   6.214   0.542  1.00  0.00           H  
ATOM   1953  HB  ILE B 122      14.859   4.318   0.628  1.00  0.00           H  
ATOM   1954 1HG1 ILE B 122      16.423   6.763   0.996  1.00  0.00           H  
ATOM   1955 2HG1 ILE B 122      16.028   5.672   2.285  1.00  0.00           H  
ATOM   1956 1HG2 ILE B 122      15.957   5.125  -1.418  1.00  0.00           H  
ATOM   1957 2HG2 ILE B 122      14.209   5.429  -1.487  1.00  0.00           H  
ATOM   1958 3HG2 ILE B 122      15.329   6.761  -1.141  1.00  0.00           H  
ATOM   1959 1HD1 ILE B 122      18.140   5.272   1.502  1.00  0.00           H  
ATOM   1960 2HD1 ILE B 122      16.997   3.969   1.237  1.00  0.00           H  
ATOM   1961 3HD1 ILE B 122      17.485   5.026  -0.092  1.00  0.00           H  
ATOM   1962  N   PHE B 123      12.596   4.729   2.518  1.00  0.00           N  
ATOM   1963  CA  PHE B 123      12.174   4.132   3.759  1.00  0.00           C  
ATOM   1964  C   PHE B 123      11.727   2.706   3.639  1.00  0.00           C  
ATOM   1965  O   PHE B 123      11.321   2.253   2.560  1.00  0.00           O  
ATOM   1966  CB  PHE B 123      11.036   4.956   4.365  1.00  0.00           C  
ATOM   1967  CG  PHE B 123      11.416   6.375   4.679  1.00  0.00           C  
ATOM   1968  CD1 PHE B 123      11.197   7.387   3.757  1.00  0.00           C  
ATOM   1969  CD2 PHE B 123      11.993   6.700   5.897  1.00  0.00           C  
ATOM   1970  CE1 PHE B 123      11.546   8.693   4.045  1.00  0.00           C  
ATOM   1971  CE2 PHE B 123      12.342   8.005   6.188  1.00  0.00           C  
ATOM   1972  CZ  PHE B 123      12.118   9.002   5.260  1.00  0.00           C  
ATOM   1973  H   PHE B 123      12.069   4.582   1.673  1.00  0.00           H  
ATOM   1974  HA  PHE B 123      13.014   4.159   4.457  1.00  0.00           H  
ATOM   1975 1HB  PHE B 123      10.193   4.974   3.675  1.00  0.00           H  
ATOM   1976 2HB  PHE B 123      10.695   4.483   5.285  1.00  0.00           H  
ATOM   1977  HD1 PHE B 123      10.743   7.143   2.796  1.00  0.00           H  
ATOM   1978  HD2 PHE B 123      12.170   5.912   6.630  1.00  0.00           H  
ATOM   1979  HE1 PHE B 123      11.369   9.478   3.311  1.00  0.00           H  
ATOM   1980  HE2 PHE B 123      12.795   8.247   7.149  1.00  0.00           H  
ATOM   1981  HZ  PHE B 123      12.395  10.031   5.488  1.00  0.00           H  
ATOM   1982  N   GLU B 124      11.761   2.009   4.773  1.00  0.00           N  
ATOM   1983  CA  GLU B 124      11.181   0.677   4.873  1.00  0.00           C  
ATOM   1984  C   GLU B 124       9.710   0.781   5.277  1.00  0.00           C  
ATOM   1985  O   GLU B 124       9.287   1.827   5.789  1.00  0.00           O  
ATOM   1986  CB  GLU B 124      11.942  -0.164   5.900  1.00  0.00           C  
ATOM   1987  CG  GLU B 124      13.397  -0.451   5.539  1.00  0.00           C  
ATOM   1988  CD  GLU B 124      14.098  -1.313   6.571  1.00  0.00           C  
ATOM   1989  OE1 GLU B 124      13.565  -1.463   7.656  1.00  0.00           O  
ATOM   1990  OE2 GLU B 124      15.155  -1.818   6.278  1.00  0.00           O  
ATOM   1991  H   GLU B 124      12.164   2.427   5.601  1.00  0.00           H  
ATOM   1992  HA  GLU B 124      11.222   0.198   3.896  1.00  0.00           H  
ATOM   1993 1HB  GLU B 124      11.931   0.351   6.861  1.00  0.00           H  
ATOM   1994 2HB  GLU B 124      11.433  -1.118   6.040  1.00  0.00           H  
ATOM   1995 1HG  GLU B 124      13.427  -0.956   4.574  1.00  0.00           H  
ATOM   1996 2HG  GLU B 124      13.928   0.495   5.438  1.00  0.00           H  
ATOM   1997  N   ASP B 125       8.947  -0.308   5.110  1.00  0.00           N  
ATOM   1998  CA  ASP B 125       7.528  -0.291   5.469  1.00  0.00           C  
ATOM   1999  C   ASP B 125       7.289  -0.353   6.981  1.00  0.00           C  
ATOM   2000  O   ASP B 125       7.072  -1.414   7.562  1.00  0.00           O  
ATOM   2001  CB  ASP B 125       6.738  -1.449   4.853  1.00  0.00           C  
ATOM   2002  CG  ASP B 125       6.634  -1.369   3.372  1.00  0.00           C  
ATOM   2003  OD1 ASP B 125       7.214  -0.485   2.811  1.00  0.00           O  
ATOM   2004  OD2 ASP B 125       5.886  -2.131   2.787  1.00  0.00           O  
ATOM   2005  H   ASP B 125       9.352  -1.146   4.709  1.00  0.00           H  
ATOM   2006  HA  ASP B 125       7.092   0.635   5.101  1.00  0.00           H  
ATOM   2007 1HB  ASP B 125       7.184  -2.401   5.138  1.00  0.00           H  
ATOM   2008 2HB  ASP B 125       5.718  -1.431   5.265  1.00  0.00           H  
ATOM   2009  N   ARG B 126       7.376   0.822   7.580  1.00  0.00           N  
ATOM   2010  CA  ARG B 126       7.213   1.119   9.003  1.00  0.00           C  
ATOM   2011  C   ARG B 126       6.397   2.396   9.201  1.00  0.00           C  
ATOM   2012  O   ARG B 126       5.874   2.967   8.238  1.00  0.00           O  
ATOM   2013  CB  ARG B 126       8.589   1.320   9.626  1.00  0.00           C  
ATOM   2014  CG  ARG B 126       9.522   0.121   9.554  1.00  0.00           C  
ATOM   2015  CD  ARG B 126      10.875   0.442  10.090  1.00  0.00           C  
ATOM   2016  NE  ARG B 126      11.812  -0.662   9.875  1.00  0.00           N  
ATOM   2017  CZ  ARG B 126      12.054  -1.690  10.715  1.00  0.00           C  
ATOM   2018  NH1 ARG B 126      11.440  -1.794  11.881  1.00  0.00           N  
ATOM   2019  NH2 ARG B 126      12.934  -2.597  10.330  1.00  0.00           N  
ATOM   2020  H   ARG B 126       7.628   1.589   6.959  1.00  0.00           H  
ATOM   2021  HA  ARG B 126       6.658   0.293   9.456  1.00  0.00           H  
ATOM   2022 1HB  ARG B 126       9.087   2.140   9.122  1.00  0.00           H  
ATOM   2023 2HB  ARG B 126       8.493   1.597  10.672  1.00  0.00           H  
ATOM   2024 1HG  ARG B 126       9.101  -0.711  10.113  1.00  0.00           H  
ATOM   2025 2HG  ARG B 126       9.657  -0.174   8.515  1.00  0.00           H  
ATOM   2026 1HD  ARG B 126      11.266   1.319   9.565  1.00  0.00           H  
ATOM   2027 2HD  ARG B 126      10.825   0.665  11.155  1.00  0.00           H  
ATOM   2028  HE  ARG B 126      12.338  -0.679   8.984  1.00  0.00           H  
ATOM   2029 1HH1 ARG B 126      10.777  -1.091  12.169  1.00  0.00           H  
ATOM   2030 2HH1 ARG B 126      11.642  -2.570  12.492  1.00  0.00           H  
ATOM   2031 1HH2 ARG B 126      13.391  -2.468   9.407  1.00  0.00           H  
ATOM   2032 2HH2 ARG B 126      13.156  -3.386  10.913  1.00  0.00           H  
ATOM   2033  N   SER B 127       6.217   2.805  10.456  1.00  0.00           N  
ATOM   2034  CA  SER B 127       5.510   4.053  10.691  1.00  0.00           C  
ATOM   2035  C   SER B 127       6.478   5.102  11.217  1.00  0.00           C  
ATOM   2036  O   SER B 127       7.413   4.773  11.958  1.00  0.00           O  
ATOM   2037  CB  SER B 127       4.432   3.888  11.766  1.00  0.00           C  
ATOM   2038  OG  SER B 127       3.453   2.956  11.416  1.00  0.00           O  
ATOM   2039  H   SER B 127       6.607   2.289  11.228  1.00  0.00           H  
ATOM   2040  HA  SER B 127       5.092   4.393   9.756  1.00  0.00           H  
ATOM   2041 1HB  SER B 127       4.902   3.591  12.697  1.00  0.00           H  
ATOM   2042 2HB  SER B 127       3.962   4.856  11.934  1.00  0.00           H  
ATOM   2043  HG  SER B 127       2.788   2.997  12.096  1.00  0.00           H  
ATOM   2044  N   TYR B 128       6.202   6.367  10.880  1.00  0.00           N  
ATOM   2045  CA  TYR B 128       7.069   7.472  11.258  1.00  0.00           C  
ATOM   2046  C   TYR B 128       6.346   8.669  11.819  1.00  0.00           C  
ATOM   2047  O   TYR B 128       5.197   8.941  11.481  1.00  0.00           O  
ATOM   2048  CB  TYR B 128       7.863   7.931  10.022  1.00  0.00           C  
ATOM   2049  CG  TYR B 128       8.669   6.828   9.372  1.00  0.00           C  
ATOM   2050  CD1 TYR B 128       8.063   6.031   8.398  1.00  0.00           C  
ATOM   2051  CD2 TYR B 128       9.983   6.596   9.739  1.00  0.00           C  
ATOM   2052  CE1 TYR B 128       8.757   5.007   7.817  1.00  0.00           C  
ATOM   2053  CE2 TYR B 128      10.680   5.561   9.145  1.00  0.00           C  
ATOM   2054  CZ  TYR B 128      10.060   4.764   8.191  1.00  0.00           C  
ATOM   2055  OH  TYR B 128      10.736   3.723   7.594  1.00  0.00           O  
ATOM   2056  H   TYR B 128       5.379   6.532  10.305  1.00  0.00           H  
ATOM   2057  HA  TYR B 128       7.755   7.123  12.025  1.00  0.00           H  
ATOM   2058 1HB  TYR B 128       7.183   8.352   9.281  1.00  0.00           H  
ATOM   2059 2HB  TYR B 128       8.550   8.716  10.325  1.00  0.00           H  
ATOM   2060  HD1 TYR B 128       7.027   6.214   8.109  1.00  0.00           H  
ATOM   2061  HD2 TYR B 128      10.461   7.218  10.498  1.00  0.00           H  
ATOM   2062  HE1 TYR B 128       8.278   4.378   7.066  1.00  0.00           H  
ATOM   2063  HE2 TYR B 128      11.712   5.365   9.433  1.00  0.00           H  
ATOM   2064  HH  TYR B 128      10.097   3.223   7.033  1.00  0.00           H  
ATOM   2065  N   ILE B 129       7.046   9.406  12.658  1.00  0.00           N  
ATOM   2066  CA  ILE B 129       6.532  10.656  13.195  1.00  0.00           C  
ATOM   2067  C   ILE B 129       7.571  11.742  13.047  1.00  0.00           C  
ATOM   2068  O   ILE B 129       8.770  11.467  13.012  1.00  0.00           O  
ATOM   2069  CB  ILE B 129       6.070  10.501  14.673  1.00  0.00           C  
ATOM   2070  CG1 ILE B 129       7.217  10.047  15.586  1.00  0.00           C  
ATOM   2071  CG2 ILE B 129       4.889   9.554  14.782  1.00  0.00           C  
ATOM   2072  CD1 ILE B 129       7.969  11.157  16.240  1.00  0.00           C  
ATOM   2073  H   ILE B 129       7.992   9.100  12.896  1.00  0.00           H  
ATOM   2074  HA  ILE B 129       5.639  10.950  12.642  1.00  0.00           H  
ATOM   2075  HB  ILE B 129       5.750  11.484  15.036  1.00  0.00           H  
ATOM   2076 1HG1 ILE B 129       6.806   9.417  16.374  1.00  0.00           H  
ATOM   2077 2HG1 ILE B 129       7.927   9.456  15.006  1.00  0.00           H  
ATOM   2078 1HG2 ILE B 129       4.558   9.492  15.817  1.00  0.00           H  
ATOM   2079 2HG2 ILE B 129       4.092   9.946  14.178  1.00  0.00           H  
ATOM   2080 3HG2 ILE B 129       5.167   8.564  14.434  1.00  0.00           H  
ATOM   2081 1HD1 ILE B 129       8.729  10.710  16.849  1.00  0.00           H  
ATOM   2082 2HD1 ILE B 129       8.436  11.803  15.522  1.00  0.00           H  
ATOM   2083 3HD1 ILE B 129       7.288  11.750  16.863  1.00  0.00           H  
ATOM   2084  N   CYS B 130       7.123  12.978  13.014  1.00  0.00           N  
ATOM   2085  CA  CYS B 130       8.050  14.074  13.008  1.00  0.00           C  
ATOM   2086  C   CYS B 130       7.972  14.758  14.354  1.00  0.00           C  
ATOM   2087  O   CYS B 130       6.911  14.763  14.988  1.00  0.00           O  
ATOM   2088  CB  CYS B 130       7.699  15.028  11.892  1.00  0.00           C  
ATOM   2089  SG  CYS B 130       7.759  14.237  10.331  1.00  0.00           S  
ATOM   2090  H   CYS B 130       6.127  13.165  12.997  1.00  0.00           H  
ATOM   2091  HA  CYS B 130       9.054  13.698  12.850  1.00  0.00           H  
ATOM   2092 1HB  CYS B 130       6.714  15.429  12.039  1.00  0.00           H  
ATOM   2093 2HB  CYS B 130       8.404  15.858  11.887  1.00  0.00           H  
ATOM   2094  N   LYS B 131       9.078  15.348  14.780  1.00  0.00           N  
ATOM   2095  CA  LYS B 131       9.099  16.109  16.020  1.00  0.00           C  
ATOM   2096  C   LYS B 131       9.636  17.489  15.832  1.00  0.00           C  
ATOM   2097  O   LYS B 131      10.561  17.708  15.052  1.00  0.00           O  
ATOM   2098  CB  LYS B 131       9.968  15.454  17.091  1.00  0.00           C  
ATOM   2099  CG  LYS B 131       9.472  14.159  17.639  1.00  0.00           C  
ATOM   2100  CD  LYS B 131      10.387  13.654  18.736  1.00  0.00           C  
ATOM   2101  CE  LYS B 131       9.886  12.359  19.363  1.00  0.00           C  
ATOM   2102  NZ  LYS B 131       8.697  12.608  20.246  1.00  0.00           N  
ATOM   2103  H   LYS B 131       9.920  15.260  14.215  1.00  0.00           H  
ATOM   2104  HA  LYS B 131       8.083  16.189  16.390  1.00  0.00           H  
ATOM   2105 1HB  LYS B 131      10.965  15.284  16.687  1.00  0.00           H  
ATOM   2106 2HB  LYS B 131      10.073  16.140  17.934  1.00  0.00           H  
ATOM   2107 1HG  LYS B 131       8.498  14.342  18.062  1.00  0.00           H  
ATOM   2108 2HG  LYS B 131       9.379  13.413  16.855  1.00  0.00           H  
ATOM   2109 1HD  LYS B 131      11.383  13.501  18.356  1.00  0.00           H  
ATOM   2110 2HD  LYS B 131      10.438  14.412  19.514  1.00  0.00           H  
ATOM   2111 1HE  LYS B 131       9.608  11.658  18.580  1.00  0.00           H  
ATOM   2112 2HE  LYS B 131      10.684  11.922  19.961  1.00  0.00           H  
ATOM   2113 1HZ  LYS B 131       8.373  11.759  20.666  1.00  0.00           H  
ATOM   2114 2HZ  LYS B 131       8.975  13.277  20.979  1.00  0.00           H  
ATOM   2115 3HZ  LYS B 131       7.929  13.011  19.707  1.00  0.00           H  
ATOM   2116  N   THR B 132       9.089  18.419  16.592  1.00  0.00           N  
ATOM   2117  CA  THR B 132       9.647  19.759  16.618  1.00  0.00           C  
ATOM   2118  C   THR B 132       9.507  20.356  18.013  1.00  0.00           C  
ATOM   2119  O   THR B 132       9.079  19.670  18.944  1.00  0.00           O  
ATOM   2120  CB  THR B 132       9.016  20.669  15.542  1.00  0.00           C  
ATOM   2121  OG1 THR B 132       9.797  21.868  15.460  1.00  0.00           O  
ATOM   2122  CG2 THR B 132       7.575  21.017  15.860  1.00  0.00           C  
ATOM   2123  H   THR B 132       8.277  18.175  17.162  1.00  0.00           H  
ATOM   2124  HA  THR B 132      10.714  19.693  16.393  1.00  0.00           H  
ATOM   2125  HB  THR B 132       9.048  20.153  14.588  1.00  0.00           H  
ATOM   2126  HG1 THR B 132      10.697  21.631  15.104  1.00  0.00           H  
ATOM   2127 1HG2 THR B 132       7.172  21.656  15.076  1.00  0.00           H  
ATOM   2128 2HG2 THR B 132       6.994  20.112  15.925  1.00  0.00           H  
ATOM   2129 3HG2 THR B 132       7.530  21.534  16.804  1.00  0.00           H  
ATOM   2130  N   THR B 133       9.910  21.611  18.158  1.00  0.00           N  
ATOM   2131  CA  THR B 133       9.788  22.311  19.432  1.00  0.00           C  
ATOM   2132  C   THR B 133       9.100  23.642  19.218  1.00  0.00           C  
ATOM   2133  O   THR B 133       9.589  24.468  18.448  1.00  0.00           O  
ATOM   2134  CB  THR B 133      11.152  22.560  20.110  1.00  0.00           C  
ATOM   2135  OG1 THR B 133      11.824  21.314  20.329  1.00  0.00           O  
ATOM   2136  CG2 THR B 133      10.941  23.269  21.470  1.00  0.00           C  
ATOM   2137  H   THR B 133      10.227  22.081  17.320  1.00  0.00           H  
ATOM   2138  HA  THR B 133       9.180  21.714  20.096  1.00  0.00           H  
ATOM   2139  HB  THR B 133      11.766  23.192  19.474  1.00  0.00           H  
ATOM   2140  HG1 THR B 133      11.225  20.702  20.772  1.00  0.00           H  
ATOM   2141 1HG2 THR B 133      11.905  23.445  21.943  1.00  0.00           H  
ATOM   2142 2HG2 THR B 133      10.437  24.223  21.313  1.00  0.00           H  
ATOM   2143 3HG2 THR B 133      10.330  22.640  22.113  1.00  0.00           H  
ATOM   2144  N   ILE B 134       7.984  23.864  19.900  1.00  0.00           N  
ATOM   2145  CA  ILE B 134       7.282  25.126  19.731  1.00  0.00           C  
ATOM   2146  C   ILE B 134       7.190  25.840  21.066  1.00  0.00           C  
ATOM   2147  O   ILE B 134       6.619  25.350  22.049  1.00  0.00           O  
ATOM   2148  CB  ILE B 134       5.924  24.939  19.031  1.00  0.00           C  
ATOM   2149  CG1 ILE B 134       6.181  24.321  17.640  1.00  0.00           C  
ATOM   2150  CG2 ILE B 134       5.209  26.263  18.885  1.00  0.00           C  
ATOM   2151  CD1 ILE B 134       4.962  23.923  16.905  1.00  0.00           C  
ATOM   2152  H   ILE B 134       7.654  23.146  20.545  1.00  0.00           H  
ATOM   2153  HA  ILE B 134       7.871  25.762  19.071  1.00  0.00           H  
ATOM   2154  HB  ILE B 134       5.304  24.251  19.605  1.00  0.00           H  
ATOM   2155 1HG1 ILE B 134       6.737  25.037  17.032  1.00  0.00           H  
ATOM   2156 2HG1 ILE B 134       6.781  23.440  17.764  1.00  0.00           H  
ATOM   2157 1HG2 ILE B 134       4.253  26.111  18.378  1.00  0.00           H  
ATOM   2158 2HG2 ILE B 134       5.026  26.696  19.869  1.00  0.00           H  
ATOM   2159 3HG2 ILE B 134       5.821  26.947  18.300  1.00  0.00           H  
ATOM   2160 1HD1 ILE B 134       5.243  23.493  15.943  1.00  0.00           H  
ATOM   2161 2HD1 ILE B 134       4.408  23.192  17.475  1.00  0.00           H  
ATOM   2162 3HD1 ILE B 134       4.337  24.801  16.737  1.00  0.00           H  
ATOM   2163  N   GLY B 135       7.853  26.982  21.115  1.00  0.00           N  
ATOM   2164  CA  GLY B 135       7.995  27.794  22.313  1.00  0.00           C  
ATOM   2165  C   GLY B 135       9.032  27.155  23.237  1.00  0.00           C  
ATOM   2166  O   GLY B 135      10.150  27.649  23.379  1.00  0.00           O  
ATOM   2167  H   GLY B 135       8.294  27.304  20.265  1.00  0.00           H  
ATOM   2168 1HA  GLY B 135       8.308  28.804  22.042  1.00  0.00           H  
ATOM   2169 2HA  GLY B 135       7.036  27.870  22.823  1.00  0.00           H  
ATOM   2170  N   ASP B 136       8.647  26.033  23.836  1.00  0.00           N  
ATOM   2171  CA  ASP B 136       9.518  25.255  24.699  1.00  0.00           C  
ATOM   2172  C   ASP B 136       8.975  23.842  24.843  1.00  0.00           C  
ATOM   2173  O   ASP B 136       9.505  23.033  25.609  1.00  0.00           O  
ATOM   2174  CB  ASP B 136       9.718  25.951  26.067  1.00  0.00           C  
ATOM   2175  CG  ASP B 136       8.417  26.161  26.965  1.00  0.00           C  
ATOM   2176  OD1 ASP B 136       7.358  25.686  26.625  1.00  0.00           O  
ATOM   2177  OD2 ASP B 136       8.538  26.821  27.976  1.00  0.00           O  
ATOM   2178  H   ASP B 136       7.711  25.685  23.629  1.00  0.00           H  
ATOM   2179  HA  ASP B 136      10.497  25.184  24.225  1.00  0.00           H  
ATOM   2180 1HB  ASP B 136      10.430  25.367  26.650  1.00  0.00           H  
ATOM   2181 2HB  ASP B 136      10.179  26.927  25.906  1.00  0.00           H  
ATOM   2182  N   ARG B 137       7.921  23.542  24.084  1.00  0.00           N  
ATOM   2183  CA  ARG B 137       7.271  22.237  24.187  1.00  0.00           C  
ATOM   2184  C   ARG B 137       7.640  21.295  23.055  1.00  0.00           C  
ATOM   2185  O   ARG B 137       7.742  21.717  21.903  1.00  0.00           O  
ATOM   2186  CB  ARG B 137       5.760  22.419  24.197  1.00  0.00           C  
ATOM   2187  CG  ARG B 137       5.231  23.141  25.416  1.00  0.00           C  
ATOM   2188  CD  ARG B 137       3.756  23.257  25.411  1.00  0.00           C  
ATOM   2189  NE  ARG B 137       3.282  23.999  26.568  1.00  0.00           N  
ATOM   2190  CZ  ARG B 137       1.988  24.197  26.881  1.00  0.00           C  
ATOM   2191  NH1 ARG B 137       1.038  23.700  26.117  1.00  0.00           N  
ATOM   2192  NH2 ARG B 137       1.674  24.891  27.962  1.00  0.00           N  
ATOM   2193  H   ARG B 137       7.537  24.256  23.461  1.00  0.00           H  
ATOM   2194  HA  ARG B 137       7.572  21.777  25.128  1.00  0.00           H  
ATOM   2195 1HB  ARG B 137       5.464  22.994  23.318  1.00  0.00           H  
ATOM   2196 2HB  ARG B 137       5.273  21.445  24.135  1.00  0.00           H  
ATOM   2197 1HG  ARG B 137       5.536  22.609  26.317  1.00  0.00           H  
ATOM   2198 2HG  ARG B 137       5.647  24.152  25.440  1.00  0.00           H  
ATOM   2199 1HD  ARG B 137       3.435  23.784  24.512  1.00  0.00           H  
ATOM   2200 2HD  ARG B 137       3.308  22.264  25.432  1.00  0.00           H  
ATOM   2201  HE  ARG B 137       3.984  24.400  27.184  1.00  0.00           H  
ATOM   2202 1HH1 ARG B 137       1.280  23.171  25.294  1.00  0.00           H  
ATOM   2203 2HH1 ARG B 137       0.068  23.852  26.355  1.00  0.00           H  
ATOM   2204 1HH2 ARG B 137       2.408  25.271  28.546  1.00  0.00           H  
ATOM   2205 2HH2 ARG B 137       0.706  25.041  28.203  1.00  0.00           H  
ATOM   2206  N   GLU B 138       7.776  20.004  23.356  1.00  0.00           N  
ATOM   2207  CA  GLU B 138       8.035  19.053  22.277  1.00  0.00           C  
ATOM   2208  C   GLU B 138       6.708  18.662  21.660  1.00  0.00           C  
ATOM   2209  O   GLU B 138       5.753  18.337  22.368  1.00  0.00           O  
ATOM   2210  CB  GLU B 138       8.829  17.842  22.760  1.00  0.00           C  
ATOM   2211  CG  GLU B 138       9.208  16.857  21.638  1.00  0.00           C  
ATOM   2212  CD  GLU B 138      10.124  15.737  22.114  1.00  0.00           C  
ATOM   2213  OE1 GLU B 138      11.243  16.043  22.465  1.00  0.00           O  
ATOM   2214  OE2 GLU B 138       9.720  14.581  22.112  1.00  0.00           O  
ATOM   2215  H   GLU B 138       7.699  19.685  24.314  1.00  0.00           H  
ATOM   2216  HA  GLU B 138       8.631  19.545  21.507  1.00  0.00           H  
ATOM   2217 1HB  GLU B 138       9.744  18.175  23.242  1.00  0.00           H  
ATOM   2218 2HB  GLU B 138       8.243  17.294  23.498  1.00  0.00           H  
ATOM   2219 1HG  GLU B 138       8.298  16.416  21.229  1.00  0.00           H  
ATOM   2220 2HG  GLU B 138       9.699  17.411  20.835  1.00  0.00           H  
ATOM   2221  N   VAL B 139       6.658  18.750  20.339  1.00  0.00           N  
ATOM   2222  CA  VAL B 139       5.456  18.511  19.558  1.00  0.00           C  
ATOM   2223  C   VAL B 139       5.592  17.362  18.566  1.00  0.00           C  
ATOM   2224  O   VAL B 139       6.529  17.340  17.771  1.00  0.00           O  
ATOM   2225  CB  VAL B 139       5.143  19.801  18.769  1.00  0.00           C  
ATOM   2226  CG1 VAL B 139       3.927  19.614  17.880  1.00  0.00           C  
ATOM   2227  CG2 VAL B 139       4.961  20.951  19.742  1.00  0.00           C  
ATOM   2228  H   VAL B 139       7.510  19.029  19.856  1.00  0.00           H  
ATOM   2229  HA  VAL B 139       4.638  18.293  20.246  1.00  0.00           H  
ATOM   2230  HB  VAL B 139       5.980  20.022  18.121  1.00  0.00           H  
ATOM   2231 1HG1 VAL B 139       3.742  20.530  17.318  1.00  0.00           H  
ATOM   2232 2HG1 VAL B 139       4.107  18.794  17.186  1.00  0.00           H  
ATOM   2233 3HG1 VAL B 139       3.058  19.383  18.495  1.00  0.00           H  
ATOM   2234 1HG2 VAL B 139       4.769  21.858  19.201  1.00  0.00           H  
ATOM   2235 2HG2 VAL B 139       4.123  20.740  20.402  1.00  0.00           H  
ATOM   2236 3HG2 VAL B 139       5.861  21.077  20.330  1.00  0.00           H  
ATOM   2237  N   ASP B 140       4.647  16.417  18.599  1.00  0.00           N  
ATOM   2238  CA  ASP B 140       4.640  15.314  17.627  1.00  0.00           C  
ATOM   2239  C   ASP B 140       3.627  15.528  16.517  1.00  0.00           C  
ATOM   2240  O   ASP B 140       2.549  16.082  16.741  1.00  0.00           O  
ATOM   2241  CB  ASP B 140       4.265  13.987  18.296  1.00  0.00           C  
ATOM   2242  CG  ASP B 140       5.290  13.441  19.230  1.00  0.00           C  
ATOM   2243  OD1 ASP B 140       6.447  13.513  18.916  1.00  0.00           O  
ATOM   2244  OD2 ASP B 140       4.928  12.951  20.266  1.00  0.00           O  
ATOM   2245  H   ASP B 140       3.914  16.475  19.291  1.00  0.00           H  
ATOM   2246  HA  ASP B 140       5.628  15.243  17.174  1.00  0.00           H  
ATOM   2247 1HB  ASP B 140       3.332  14.112  18.841  1.00  0.00           H  
ATOM   2248 2HB  ASP B 140       4.079  13.241  17.513  1.00  0.00           H  
ATOM   2249  N   SER B 141       3.963  15.035  15.340  1.00  0.00           N  
ATOM   2250  CA  SER B 141       3.053  14.980  14.207  1.00  0.00           C  
ATOM   2251  C   SER B 141       2.240  13.721  14.376  1.00  0.00           C  
ATOM   2252  O   SER B 141       2.500  12.934  15.290  1.00  0.00           O  
ATOM   2253  CB  SER B 141       3.797  14.853  12.899  1.00  0.00           C  
ATOM   2254  OG  SER B 141       4.386  13.576  12.819  1.00  0.00           O  
ATOM   2255  H   SER B 141       4.912  14.683  15.226  1.00  0.00           H  
ATOM   2256  HA  SER B 141       2.395  15.848  14.215  1.00  0.00           H  
ATOM   2257 1HB  SER B 141       3.125  15.006  12.059  1.00  0.00           H  
ATOM   2258 2HB  SER B 141       4.564  15.610  12.847  1.00  0.00           H  
ATOM   2259  HG  SER B 141       3.658  12.920  12.599  1.00  0.00           H  
ATOM   2260  N   ASP B 142       1.265  13.516  13.506  1.00  0.00           N  
ATOM   2261  CA  ASP B 142       0.525  12.269  13.531  1.00  0.00           C  
ATOM   2262  C   ASP B 142       1.443  11.234  12.892  1.00  0.00           C  
ATOM   2263  O   ASP B 142       2.530  11.589  12.422  1.00  0.00           O  
ATOM   2264  CB  ASP B 142      -0.811  12.381  12.784  1.00  0.00           C  
ATOM   2265  CG  ASP B 142      -1.804  11.291  13.211  1.00  0.00           C  
ATOM   2266  OD1 ASP B 142      -1.373  10.420  13.948  1.00  0.00           O  
ATOM   2267  OD2 ASP B 142      -2.967  11.354  12.879  1.00  0.00           O  
ATOM   2268  H   ASP B 142       1.059  14.210  12.802  1.00  0.00           H  
ATOM   2269  HA  ASP B 142       0.329  11.978  14.564  1.00  0.00           H  
ATOM   2270 1HB  ASP B 142      -1.257  13.358  12.965  1.00  0.00           H  
ATOM   2271 2HB  ASP B 142      -0.632  12.293  11.720  1.00  0.00           H  
ATOM   2272  N   ALA B 143       1.054   9.967  12.921  1.00  0.00           N  
ATOM   2273  CA  ALA B 143       1.917   8.947  12.333  1.00  0.00           C  
ATOM   2274  C   ALA B 143       1.667   8.764  10.860  1.00  0.00           C  
ATOM   2275  O   ALA B 143       0.525   8.738  10.405  1.00  0.00           O  
ATOM   2276  CB  ALA B 143       1.780   7.622  13.051  1.00  0.00           C  
ATOM   2277  H   ALA B 143       0.138   9.752  13.324  1.00  0.00           H  
ATOM   2278  HA  ALA B 143       2.947   9.274  12.450  1.00  0.00           H  
ATOM   2279 1HB  ALA B 143       2.471   6.907  12.608  1.00  0.00           H  
ATOM   2280 2HB  ALA B 143       2.018   7.759  14.104  1.00  0.00           H  
ATOM   2281 3HB  ALA B 143       0.787   7.265  12.955  1.00  0.00           H  
ATOM   2282  N   TYR B 144       2.750   8.549  10.130  1.00  0.00           N  
ATOM   2283  CA  TYR B 144       2.686   8.282   8.712  1.00  0.00           C  
ATOM   2284  C   TYR B 144       3.025   6.820   8.527  1.00  0.00           C  
ATOM   2285  O   TYR B 144       3.830   6.282   9.279  1.00  0.00           O  
ATOM   2286  CB  TYR B 144       3.692   9.169   7.966  1.00  0.00           C  
ATOM   2287  CG  TYR B 144       3.373  10.654   8.033  1.00  0.00           C  
ATOM   2288  CD1 TYR B 144       3.759  11.389   9.145  1.00  0.00           C  
ATOM   2289  CD2 TYR B 144       2.722  11.285   6.988  1.00  0.00           C  
ATOM   2290  CE1 TYR B 144       3.477  12.727   9.218  1.00  0.00           C  
ATOM   2291  CE2 TYR B 144       2.443  12.639   7.070  1.00  0.00           C  
ATOM   2292  CZ  TYR B 144       2.814  13.355   8.182  1.00  0.00           C  
ATOM   2293  OH  TYR B 144       2.530  14.700   8.282  1.00  0.00           O  
ATOM   2294  H   TYR B 144       3.658   8.605  10.582  1.00  0.00           H  
ATOM   2295  HA  TYR B 144       1.676   8.462   8.354  1.00  0.00           H  
ATOM   2296 1HB  TYR B 144       4.690   9.016   8.382  1.00  0.00           H  
ATOM   2297 2HB  TYR B 144       3.723   8.873   6.918  1.00  0.00           H  
ATOM   2298  HD1 TYR B 144       4.281  10.905   9.973  1.00  0.00           H  
ATOM   2299  HD2 TYR B 144       2.420  10.715   6.104  1.00  0.00           H  
ATOM   2300  HE1 TYR B 144       3.776  13.290  10.101  1.00  0.00           H  
ATOM   2301  HE2 TYR B 144       1.920  13.131   6.264  1.00  0.00           H  
ATOM   2302  HH  TYR B 144       2.118  15.017   7.460  1.00  0.00           H  
ATOM   2303  N   TYR B 145       2.438   6.178   7.536  1.00  0.00           N  
ATOM   2304  CA  TYR B 145       2.730   4.780   7.303  1.00  0.00           C  
ATOM   2305  C   TYR B 145       3.166   4.546   5.881  1.00  0.00           C  
ATOM   2306  O   TYR B 145       2.480   4.932   4.946  1.00  0.00           O  
ATOM   2307  CB  TYR B 145       1.558   3.860   7.666  1.00  0.00           C  
ATOM   2308  CG  TYR B 145       1.978   2.403   7.515  1.00  0.00           C  
ATOM   2309  CD1 TYR B 145       2.848   1.903   8.427  1.00  0.00           C  
ATOM   2310  CD2 TYR B 145       1.549   1.607   6.493  1.00  0.00           C  
ATOM   2311  CE1 TYR B 145       3.320   0.646   8.345  1.00  0.00           C  
ATOM   2312  CE2 TYR B 145       2.017   0.305   6.397  1.00  0.00           C  
ATOM   2313  CZ  TYR B 145       2.918  -0.155   7.333  1.00  0.00           C  
ATOM   2314  OH  TYR B 145       3.433  -1.395   7.259  1.00  0.00           O  
ATOM   2315  H   TYR B 145       1.769   6.680   6.957  1.00  0.00           H  
ATOM   2316  HA  TYR B 145       3.549   4.474   7.951  1.00  0.00           H  
ATOM   2317 1HB  TYR B 145       1.258   4.033   8.699  1.00  0.00           H  
ATOM   2318 2HB  TYR B 145       0.709   4.058   7.028  1.00  0.00           H  
ATOM   2319  HD1 TYR B 145       3.186   2.532   9.208  1.00  0.00           H  
ATOM   2320  HD2 TYR B 145       0.881   1.999   5.780  1.00  0.00           H  
ATOM   2321  HE1 TYR B 145       4.035   0.285   9.080  1.00  0.00           H  
ATOM   2322  HE2 TYR B 145       1.702  -0.336   5.586  1.00  0.00           H  
ATOM   2323  HH  TYR B 145       4.010  -1.549   8.021  1.00  0.00           H  
ATOM   2324  N   VAL B 146       4.314   3.884   5.724  1.00  0.00           N  
ATOM   2325  CA  VAL B 146       4.820   3.551   4.407  1.00  0.00           C  
ATOM   2326  C   VAL B 146       4.367   2.144   4.092  1.00  0.00           C  
ATOM   2327  O   VAL B 146       4.409   1.292   4.967  1.00  0.00           O  
ATOM   2328  CB  VAL B 146       6.372   3.712   4.347  1.00  0.00           C  
ATOM   2329  CG1 VAL B 146       6.946   3.214   2.988  1.00  0.00           C  
ATOM   2330  CG2 VAL B 146       6.734   5.227   4.520  1.00  0.00           C  
ATOM   2331  H   VAL B 146       4.843   3.594   6.550  1.00  0.00           H  
ATOM   2332  HA  VAL B 146       4.396   4.226   3.674  1.00  0.00           H  
ATOM   2333  HB  VAL B 146       6.826   3.123   5.147  1.00  0.00           H  
ATOM   2334 1HG1 VAL B 146       8.032   3.340   2.986  1.00  0.00           H  
ATOM   2335 2HG1 VAL B 146       6.718   2.150   2.847  1.00  0.00           H  
ATOM   2336 3HG1 VAL B 146       6.512   3.787   2.172  1.00  0.00           H  
ATOM   2337 1HG2 VAL B 146       7.817   5.354   4.493  1.00  0.00           H  
ATOM   2338 2HG2 VAL B 146       6.281   5.803   3.712  1.00  0.00           H  
ATOM   2339 3HG2 VAL B 146       6.353   5.584   5.475  1.00  0.00           H  
ATOM   2340  N   TYR B 147       3.867   1.929   2.877  1.00  0.00           N  
ATOM   2341  CA  TYR B 147       3.446   0.592   2.471  1.00  0.00           C  
ATOM   2342  C   TYR B 147       3.844   0.368   1.013  1.00  0.00           C  
ATOM   2343  O   TYR B 147       3.376   1.092   0.140  1.00  0.00           O  
ATOM   2344  CB  TYR B 147       1.909   0.598   2.498  1.00  0.00           C  
ATOM   2345  CG  TYR B 147       1.076  -0.603   1.980  1.00  0.00           C  
ATOM   2346  CD1 TYR B 147       0.277  -1.232   2.846  1.00  0.00           C  
ATOM   2347  CD2 TYR B 147       1.069  -1.025   0.629  1.00  0.00           C  
ATOM   2348  CE1 TYR B 147      -0.563  -2.227   2.428  1.00  0.00           C  
ATOM   2349  CE2 TYR B 147       0.251  -2.044   0.237  1.00  0.00           C  
ATOM   2350  CZ  TYR B 147      -0.581  -2.620   1.129  1.00  0.00           C  
ATOM   2351  OH  TYR B 147      -1.432  -3.614   0.748  1.00  0.00           O  
ATOM   2352  H   TYR B 147       3.772   2.710   2.230  1.00  0.00           H  
ATOM   2353  HA  TYR B 147       3.931  -0.156   3.085  1.00  0.00           H  
ATOM   2354 1HB  TYR B 147       1.616   0.766   3.517  1.00  0.00           H  
ATOM   2355 2HB  TYR B 147       1.572   1.479   1.950  1.00  0.00           H  
ATOM   2356  HD1 TYR B 147       0.285  -0.926   3.872  1.00  0.00           H  
ATOM   2357  HD2 TYR B 147       1.684  -0.559  -0.126  1.00  0.00           H  
ATOM   2358  HE1 TYR B 147      -1.213  -2.706   3.121  1.00  0.00           H  
ATOM   2359  HE2 TYR B 147       0.242  -2.369  -0.800  1.00  0.00           H  
ATOM   2360  HH  TYR B 147      -1.037  -4.143   0.033  1.00  0.00           H  
ATOM   2361  N   ARG B 148       4.675  -0.643   0.746  1.00  0.00           N  
ATOM   2362  CA  ARG B 148       5.062  -0.899  -0.618  1.00  0.00           C  
ATOM   2363  C   ARG B 148       4.393  -2.211  -1.027  1.00  0.00           C  
ATOM   2364  O   ARG B 148       4.488  -3.241  -0.360  1.00  0.00           O  
ATOM   2365  CB  ARG B 148       6.570  -0.976  -0.775  1.00  0.00           C  
ATOM   2366  CG  ARG B 148       7.341   0.326  -0.457  1.00  0.00           C  
ATOM   2367  CD  ARG B 148       8.765   0.143  -0.717  1.00  0.00           C  
ATOM   2368  NE  ARG B 148       9.632   1.239  -0.257  1.00  0.00           N  
ATOM   2369  CZ  ARG B 148       9.986   2.375  -0.930  1.00  0.00           C  
ATOM   2370  NH1 ARG B 148       9.560   2.727  -2.131  1.00  0.00           N  
ATOM   2371  NH2 ARG B 148      10.825   3.196  -0.354  1.00  0.00           N  
ATOM   2372  H   ARG B 148       5.092  -1.213   1.484  1.00  0.00           H  
ATOM   2373  HA  ARG B 148       4.696  -0.109  -1.264  1.00  0.00           H  
ATOM   2374 1HB  ARG B 148       6.955  -1.748  -0.107  1.00  0.00           H  
ATOM   2375 2HB  ARG B 148       6.814  -1.269  -1.795  1.00  0.00           H  
ATOM   2376 1HG  ARG B 148       6.984   1.112  -1.096  1.00  0.00           H  
ATOM   2377 2HG  ARG B 148       7.202   0.603   0.588  1.00  0.00           H  
ATOM   2378 1HD  ARG B 148       9.099  -0.775  -0.235  1.00  0.00           H  
ATOM   2379 2HD  ARG B 148       8.873   0.053  -1.766  1.00  0.00           H  
ATOM   2380  HE  ARG B 148      10.050   1.120   0.673  1.00  0.00           H  
ATOM   2381 1HH1 ARG B 148       8.898   2.168  -2.705  1.00  0.00           H  
ATOM   2382 2HH1 ARG B 148       9.924   3.628  -2.507  1.00  0.00           H  
ATOM   2383 1HH2 ARG B 148      11.175   2.963   0.598  1.00  0.00           H  
ATOM   2384 2HH2 ARG B 148      11.099   4.057  -0.873  1.00  0.00           H  
ATOM   2385  N   LEU B 149       3.628  -2.124  -2.100  1.00  0.00           N  
ATOM   2386  CA  LEU B 149       2.864  -3.235  -2.612  1.00  0.00           C  
ATOM   2387  C   LEU B 149       3.758  -4.325  -3.118  1.00  0.00           C  
ATOM   2388  O   LEU B 149       4.722  -4.050  -3.832  1.00  0.00           O  
ATOM   2389  CB  LEU B 149       1.960  -2.717  -3.743  1.00  0.00           C  
ATOM   2390  CG  LEU B 149       0.924  -3.676  -4.331  1.00  0.00           C  
ATOM   2391  CD1 LEU B 149      -0.109  -3.990  -3.333  1.00  0.00           C  
ATOM   2392  CD2 LEU B 149       0.289  -3.040  -5.494  1.00  0.00           C  
ATOM   2393  H   LEU B 149       3.562  -1.230  -2.588  1.00  0.00           H  
ATOM   2394  HA  LEU B 149       2.247  -3.639  -1.807  1.00  0.00           H  
ATOM   2395 1HB  LEU B 149       1.439  -1.823  -3.385  1.00  0.00           H  
ATOM   2396 2HB  LEU B 149       2.603  -2.421  -4.561  1.00  0.00           H  
ATOM   2397  HG  LEU B 149       1.410  -4.608  -4.633  1.00  0.00           H  
ATOM   2398 1HD1 LEU B 149      -0.813  -4.660  -3.777  1.00  0.00           H  
ATOM   2399 2HD1 LEU B 149       0.327  -4.451  -2.490  1.00  0.00           H  
ATOM   2400 3HD1 LEU B 149      -0.612  -3.083  -3.024  1.00  0.00           H  
ATOM   2401 1HD2 LEU B 149      -0.446  -3.730  -5.913  1.00  0.00           H  
ATOM   2402 2HD2 LEU B 149      -0.200  -2.126  -5.200  1.00  0.00           H  
ATOM   2403 3HD2 LEU B 149       1.056  -2.815  -6.231  1.00  0.00           H  
ATOM   2404  N   GLN B 150       3.466  -5.576  -2.762  1.00  0.00           N  
ATOM   2405  CA  GLN B 150       4.308  -6.615  -3.320  1.00  0.00           C  
ATOM   2406  C   GLN B 150       3.853  -6.904  -4.752  1.00  0.00           C  
ATOM   2407  O   GLN B 150       2.726  -7.375  -4.997  1.00  0.00           O  
ATOM   2408  CB  GLN B 150       4.288  -7.884  -2.462  1.00  0.00           C  
ATOM   2409  CG  GLN B 150       5.198  -9.028  -2.959  1.00  0.00           C  
ATOM   2410  CD  GLN B 150       6.672  -8.646  -2.894  1.00  0.00           C  
ATOM   2411  OE1 GLN B 150       7.116  -8.086  -1.888  1.00  0.00           O  
ATOM   2412  NE2 GLN B 150       7.437  -8.950  -3.938  1.00  0.00           N  
ATOM   2413  H   GLN B 150       2.678  -5.797  -2.140  1.00  0.00           H  
ATOM   2414  HA  GLN B 150       5.334  -6.256  -3.360  1.00  0.00           H  
ATOM   2415 1HB  GLN B 150       4.575  -7.635  -1.441  1.00  0.00           H  
ATOM   2416 2HB  GLN B 150       3.288  -8.270  -2.423  1.00  0.00           H  
ATOM   2417 1HG  GLN B 150       5.047  -9.900  -2.320  1.00  0.00           H  
ATOM   2418 2HG  GLN B 150       4.943  -9.278  -3.995  1.00  0.00           H  
ATOM   2419 1HE2 GLN B 150       8.415  -8.721  -3.929  1.00  0.00           H  
ATOM   2420 2HE2 GLN B 150       7.048  -9.431  -4.728  1.00  0.00           H  
ATOM   2421  N   VAL B 151       4.741  -6.621  -5.701  1.00  0.00           N  
ATOM   2422  CA  VAL B 151       4.427  -6.809  -7.108  1.00  0.00           C  
ATOM   2423  C   VAL B 151       5.450  -7.722  -7.782  1.00  0.00           C  
ATOM   2424  O   VAL B 151       6.644  -7.698  -7.444  1.00  0.00           O  
ATOM   2425  CB  VAL B 151       4.375  -5.425  -7.806  1.00  0.00           C  
ATOM   2426  CG1 VAL B 151       3.239  -4.570  -7.208  1.00  0.00           C  
ATOM   2427  CG2 VAL B 151       5.713  -4.682  -7.617  1.00  0.00           C  
ATOM   2428  H   VAL B 151       5.640  -6.238  -5.433  1.00  0.00           H  
ATOM   2429  HA  VAL B 151       3.448  -7.279  -7.188  1.00  0.00           H  
ATOM   2430  HB  VAL B 151       4.164  -5.570  -8.869  1.00  0.00           H  
ATOM   2431 1HG1 VAL B 151       3.203  -3.607  -7.715  1.00  0.00           H  
ATOM   2432 2HG1 VAL B 151       2.290  -5.090  -7.344  1.00  0.00           H  
ATOM   2433 3HG1 VAL B 151       3.420  -4.410  -6.155  1.00  0.00           H  
ATOM   2434 1HG2 VAL B 151       5.659  -3.709  -8.113  1.00  0.00           H  
ATOM   2435 2HG2 VAL B 151       5.902  -4.525  -6.555  1.00  0.00           H  
ATOM   2436 3HG2 VAL B 151       6.530  -5.255  -8.048  1.00  0.00           H  
ATOM   2437  N   SER B 152       4.959  -8.494  -8.745  1.00  0.00           N  
ATOM   2438  CA  SER B 152       5.701  -9.436  -9.573  1.00  0.00           C  
ATOM   2439  C   SER B 152       4.965  -9.654 -10.911  1.00  0.00           C  
ATOM   2440  O   SER B 152       4.069  -8.891 -11.276  1.00  0.00           O  
ATOM   2441  CB  SER B 152       5.853 -10.775  -8.895  1.00  0.00           C  
ATOM   2442  OG  SER B 152       6.779 -11.575  -9.596  1.00  0.00           O  
ATOM   2443  H   SER B 152       3.953  -8.456  -8.903  1.00  0.00           H  
ATOM   2444  HA  SER B 152       6.688  -9.021  -9.781  1.00  0.00           H  
ATOM   2445 1HB  SER B 152       6.175 -10.639  -7.863  1.00  0.00           H  
ATOM   2446 2HB  SER B 152       4.881 -11.272  -8.877  1.00  0.00           H  
ATOM   2447  HG  SER B 152       6.784 -12.428  -9.144  1.00  0.00           H  
ATOM   2448  N   SER B 153       5.400 -10.650 -11.673  1.00  0.00           N  
ATOM   2449  CA  SER B 153       4.742 -10.977 -12.942  1.00  0.00           C  
ATOM   2450  C   SER B 153       3.497 -11.798 -12.608  1.00  0.00           C  
ATOM   2451  O   SER B 153       3.354 -12.241 -11.469  1.00  0.00           O  
ATOM   2452  CB  SER B 153       5.679 -11.739 -13.869  1.00  0.00           C  
ATOM   2453  OG  SER B 153       5.976 -13.014 -13.365  1.00  0.00           O  
ATOM   2454  H   SER B 153       6.155 -11.217 -11.297  1.00  0.00           H  
ATOM   2455  HA  SER B 153       4.430 -10.054 -13.435  1.00  0.00           H  
ATOM   2456 1HB  SER B 153       5.213 -11.836 -14.847  1.00  0.00           H  
ATOM   2457 2HB  SER B 153       6.601 -11.174 -14.002  1.00  0.00           H  
ATOM   2458  HG  SER B 153       5.340 -13.611 -13.779  1.00  0.00           H  
ATOM   2459  N   ILE B 154       2.597 -12.022 -13.561  1.00  0.00           N  
ATOM   2460  CA  ILE B 154       1.446 -12.863 -13.224  1.00  0.00           C  
ATOM   2461  C   ILE B 154       1.692 -14.314 -13.610  1.00  0.00           C  
ATOM   2462  O   ILE B 154       2.086 -14.610 -14.736  1.00  0.00           O  
ATOM   2463  CB  ILE B 154       0.170 -12.358 -13.922  1.00  0.00           C  
ATOM   2464  CG1 ILE B 154      -0.166 -10.938 -13.459  1.00  0.00           C  
ATOM   2465  CG2 ILE B 154      -0.993 -13.300 -13.650  1.00  0.00           C  
ATOM   2466  CD1 ILE B 154      -1.255 -10.273 -14.270  1.00  0.00           C  
ATOM   2467  H   ILE B 154       2.708 -11.637 -14.488  1.00  0.00           H  
ATOM   2468  HA  ILE B 154       1.304 -12.833 -12.144  1.00  0.00           H  
ATOM   2469  HB  ILE B 154       0.340 -12.307 -14.997  1.00  0.00           H  
ATOM   2470 1HG1 ILE B 154      -0.483 -10.961 -12.417  1.00  0.00           H  
ATOM   2471 2HG1 ILE B 154       0.727 -10.316 -13.514  1.00  0.00           H  
ATOM   2472 1HG2 ILE B 154      -1.887 -12.928 -14.150  1.00  0.00           H  
ATOM   2473 2HG2 ILE B 154      -0.753 -14.293 -14.028  1.00  0.00           H  
ATOM   2474 3HG2 ILE B 154      -1.174 -13.354 -12.577  1.00  0.00           H  
ATOM   2475 1HD1 ILE B 154      -1.436  -9.271 -13.882  1.00  0.00           H  
ATOM   2476 2HD1 ILE B 154      -0.943 -10.208 -15.313  1.00  0.00           H  
ATOM   2477 3HD1 ILE B 154      -2.170 -10.860 -14.201  1.00  0.00           H  
ATOM   2478  N   ASN B 155       1.484 -15.202 -12.639  1.00  0.00           N  
ATOM   2479  CA  ASN B 155       1.682 -16.641 -12.772  1.00  0.00           C  
ATOM   2480  C   ASN B 155       0.420 -17.417 -12.398  1.00  0.00           C  
ATOM   2481  O   ASN B 155       0.191 -17.698 -11.217  1.00  0.00           O  
ATOM   2482  CB  ASN B 155       2.857 -17.040 -11.871  1.00  0.00           C  
ATOM   2483  CG  ASN B 155       3.290 -18.509 -11.903  1.00  0.00           C  
ATOM   2484  OD1 ASN B 155       2.700 -19.355 -12.575  1.00  0.00           O  
ATOM   2485  ND2 ASN B 155       4.342 -18.806 -11.164  1.00  0.00           N  
ATOM   2486  H   ASN B 155       1.186 -14.845 -11.743  1.00  0.00           H  
ATOM   2487  HA  ASN B 155       1.912 -16.873 -13.816  1.00  0.00           H  
ATOM   2488 1HB  ASN B 155       3.718 -16.424 -12.131  1.00  0.00           H  
ATOM   2489 2HB  ASN B 155       2.597 -16.783 -10.862  1.00  0.00           H  
ATOM   2490 1HD2 ASN B 155       4.686 -19.746 -11.128  1.00  0.00           H  
ATOM   2491 2HD2 ASN B 155       4.810 -18.084 -10.652  1.00  0.00           H  
ATOM   2492  N   VAL B 156      -0.408 -17.747 -13.406  1.00  0.00           N  
ATOM   2493  CA  VAL B 156      -1.688 -18.443 -13.175  1.00  0.00           C  
ATOM   2494  C   VAL B 156      -1.612 -19.969 -13.316  1.00  0.00           C  
ATOM   2495  O   VAL B 156      -1.115 -20.510 -14.320  1.00  0.00           O  
ATOM   2496  CB  VAL B 156      -2.774 -17.919 -14.139  1.00  0.00           C  
ATOM   2497  CG1 VAL B 156      -4.063 -18.675 -13.971  1.00  0.00           C  
ATOM   2498  CG2 VAL B 156      -3.024 -16.537 -13.856  1.00  0.00           C  
ATOM   2499  H   VAL B 156      -0.175 -17.460 -14.369  1.00  0.00           H  
ATOM   2500  HA  VAL B 156      -2.012 -18.219 -12.158  1.00  0.00           H  
ATOM   2501  HB  VAL B 156      -2.424 -18.026 -15.161  1.00  0.00           H  
ATOM   2502 1HG1 VAL B 156      -4.821 -18.282 -14.655  1.00  0.00           H  
ATOM   2503 2HG1 VAL B 156      -3.891 -19.712 -14.178  1.00  0.00           H  
ATOM   2504 3HG1 VAL B 156      -4.402 -18.562 -12.948  1.00  0.00           H  
ATOM   2505 1HG2 VAL B 156      -3.774 -16.162 -14.551  1.00  0.00           H  
ATOM   2506 2HG2 VAL B 156      -3.371 -16.442 -12.857  1.00  0.00           H  
ATOM   2507 3HG2 VAL B 156      -2.112 -16.009 -13.964  1.00  0.00           H  
ATOM   2508  N   SER B 157      -2.153 -20.657 -12.309  1.00  0.00           N  
ATOM   2509  CA  SER B 157      -2.224 -22.108 -12.260  1.00  0.00           C  
ATOM   2510  C   SER B 157      -3.681 -22.556 -12.076  1.00  0.00           C  
ATOM   2511  O   SER B 157      -4.312 -22.224 -11.071  1.00  0.00           O  
ATOM   2512  CB  SER B 157      -1.362 -22.605 -11.109  1.00  0.00           C  
ATOM   2513  OG  SER B 157      -1.445 -23.996 -10.963  1.00  0.00           O  
ATOM   2514  H   SER B 157      -2.495 -20.134 -11.505  1.00  0.00           H  
ATOM   2515  HA  SER B 157      -1.850 -22.514 -13.200  1.00  0.00           H  
ATOM   2516 1HB  SER B 157      -0.324 -22.317 -11.289  1.00  0.00           H  
ATOM   2517 2HB  SER B 157      -1.674 -22.116 -10.184  1.00  0.00           H  
ATOM   2518  HG  SER B 157      -0.734 -24.360 -11.497  1.00  0.00           H  
ATOM   2519  N   VAL B 158      -4.226 -23.271 -13.067  1.00  0.00           N  
ATOM   2520  CA  VAL B 158      -5.629 -23.708 -13.034  1.00  0.00           C  
ATOM   2521  C   VAL B 158      -5.804 -25.212 -13.096  1.00  0.00           C  
ATOM   2522  O   VAL B 158      -5.183 -25.890 -13.917  1.00  0.00           O  
ATOM   2523  CB  VAL B 158      -6.443 -23.059 -14.163  1.00  0.00           C  
ATOM   2524  CG1 VAL B 158      -7.865 -23.596 -14.188  1.00  0.00           C  
ATOM   2525  CG2 VAL B 158      -6.513 -21.610 -13.916  1.00  0.00           C  
ATOM   2526  H   VAL B 158      -3.657 -23.517 -13.864  1.00  0.00           H  
ATOM   2527  HA  VAL B 158      -6.058 -23.366 -12.096  1.00  0.00           H  
ATOM   2528  HB  VAL B 158      -5.970 -23.268 -15.121  1.00  0.00           H  
ATOM   2529 1HG1 VAL B 158      -8.422 -23.108 -14.987  1.00  0.00           H  
ATOM   2530 2HG1 VAL B 158      -7.854 -24.665 -14.365  1.00  0.00           H  
ATOM   2531 3HG1 VAL B 158      -8.344 -23.388 -13.227  1.00  0.00           H  
ATOM   2532 1HG2 VAL B 158      -7.083 -21.153 -14.715  1.00  0.00           H  
ATOM   2533 2HG2 VAL B 158      -7.003 -21.438 -12.969  1.00  0.00           H  
ATOM   2534 3HG2 VAL B 158      -5.531 -21.197 -13.888  1.00  0.00           H  
ATOM   2535  N   ASN B 159      -6.674 -25.715 -12.228  1.00  0.00           N  
ATOM   2536  CA  ASN B 159      -6.968 -27.139 -12.154  1.00  0.00           C  
ATOM   2537  C   ASN B 159      -8.364 -27.360 -11.557  1.00  0.00           C  
ATOM   2538  O   ASN B 159      -9.111 -26.409 -11.322  1.00  0.00           O  
ATOM   2539  CB  ASN B 159      -5.877 -27.829 -11.343  1.00  0.00           C  
ATOM   2540  CG  ASN B 159      -5.605 -29.277 -11.755  1.00  0.00           C  
ATOM   2541  OD1 ASN B 159      -6.531 -30.007 -12.124  1.00  0.00           O  
ATOM   2542  ND2 ASN B 159      -4.355 -29.682 -11.701  1.00  0.00           N  
ATOM   2543  H   ASN B 159      -7.122 -25.070 -11.576  1.00  0.00           H  
ATOM   2544  HA  ASN B 159      -6.967 -27.550 -13.163  1.00  0.00           H  
ATOM   2545 1HB  ASN B 159      -4.947 -27.265 -11.435  1.00  0.00           H  
ATOM   2546 2HB  ASN B 159      -6.158 -27.815 -10.290  1.00  0.00           H  
ATOM   2547 1HD2 ASN B 159      -4.123 -30.617 -11.965  1.00  0.00           H  
ATOM   2548 2HD2 ASN B 159      -3.639 -29.054 -11.400  1.00  0.00           H  
ATOM   2549  N   ALA B 160      -8.728 -28.613 -11.318  1.00  0.00           N  
ATOM   2550  CA  ALA B 160     -10.050 -28.931 -10.773  1.00  0.00           C  
ATOM   2551  C   ALA B 160      -9.985 -30.151  -9.896  1.00  0.00           C  
ATOM   2552  O   ALA B 160      -9.086 -30.981 -10.027  1.00  0.00           O  
ATOM   2553  CB  ALA B 160     -11.064 -29.185 -11.879  1.00  0.00           C  
ATOM   2554  H   ALA B 160      -8.079 -29.356 -11.546  1.00  0.00           H  
ATOM   2555  HA  ALA B 160     -10.380 -28.091 -10.163  1.00  0.00           H  
ATOM   2556 1HB  ALA B 160     -12.036 -29.405 -11.437  1.00  0.00           H  
ATOM   2557 2HB  ALA B 160     -11.145 -28.318 -12.493  1.00  0.00           H  
ATOM   2558 3HB  ALA B 160     -10.745 -30.030 -12.483  1.00  0.00           H  
ATOM   2559  N   VAL B 161     -10.990 -30.302  -9.035  1.00  0.00           N  
ATOM   2560  CA  VAL B 161     -11.055 -31.495  -8.193  1.00  0.00           C  
ATOM   2561  C   VAL B 161     -11.242 -32.742  -9.051  1.00  0.00           C  
ATOM   2562  O   VAL B 161     -10.826 -33.838  -8.676  1.00  0.00           O  
ATOM   2563  CB  VAL B 161     -12.187 -31.344  -7.161  1.00  0.00           C  
ATOM   2564  CG1 VAL B 161     -11.845 -30.156  -6.243  1.00  0.00           C  
ATOM   2565  CG2 VAL B 161     -13.556 -31.115  -7.898  1.00  0.00           C  
ATOM   2566  H   VAL B 161     -11.692 -29.560  -8.955  1.00  0.00           H  
ATOM   2567  HA  VAL B 161     -10.112 -31.587  -7.650  1.00  0.00           H  
ATOM   2568  HB  VAL B 161     -12.248 -32.239  -6.544  1.00  0.00           H  
ATOM   2569 1HG1 VAL B 161     -12.624 -30.033  -5.492  1.00  0.00           H  
ATOM   2570 2HG1 VAL B 161     -10.894 -30.345  -5.745  1.00  0.00           H  
ATOM   2571 3HG1 VAL B 161     -11.761 -29.247  -6.842  1.00  0.00           H  
ATOM   2572 1HG2 VAL B 161     -14.353 -30.994  -7.164  1.00  0.00           H  
ATOM   2573 2HG2 VAL B 161     -13.483 -30.223  -8.512  1.00  0.00           H  
ATOM   2574 3HG2 VAL B 161     -13.795 -31.968  -8.531  1.00  0.00           H  
ATOM   2575  N   GLN B 162     -11.860 -32.549 -10.208  1.00  0.00           N  
ATOM   2576  CA  GLN B 162     -11.990 -33.558 -11.230  1.00  0.00           C  
ATOM   2577  C   GLN B 162     -12.427 -32.839 -12.504  1.00  0.00           C  
ATOM   2578  O   GLN B 162     -13.158 -31.852 -12.436  1.00  0.00           O  
ATOM   2579  CB  GLN B 162     -12.903 -34.701 -10.781  1.00  0.00           C  
ATOM   2580  CG  GLN B 162     -13.101 -35.749 -11.822  1.00  0.00           C  
ATOM   2581  CD  GLN B 162     -11.764 -36.436 -12.257  1.00  0.00           C  
ATOM   2582  OE1 GLN B 162     -11.013 -35.843 -13.063  1.00  0.00           O  
ATOM   2583  NE2 GLN B 162     -11.469 -37.627 -11.721  1.00  0.00           N  
ATOM   2584  H   GLN B 162     -12.203 -31.622 -10.400  1.00  0.00           H  
ATOM   2585  HA  GLN B 162     -11.007 -33.992 -11.419  1.00  0.00           H  
ATOM   2586 1HB  GLN B 162     -12.493 -35.192  -9.907  1.00  0.00           H  
ATOM   2587 2HB  GLN B 162     -13.869 -34.297 -10.502  1.00  0.00           H  
ATOM   2588 1HG  GLN B 162     -13.771 -36.513 -11.430  1.00  0.00           H  
ATOM   2589 2HG  GLN B 162     -13.544 -35.288 -12.658  1.00  0.00           H  
ATOM   2590 1HE2 GLN B 162     -10.607 -38.082 -11.956  1.00  0.00           H  
ATOM   2591 2HE2 GLN B 162     -12.094 -38.044 -11.061  1.00  0.00           H  
ATOM   2592  N   THR B 163     -11.986 -33.339 -13.661  1.00  0.00           N  
ATOM   2593  CA  THR B 163     -12.350 -32.730 -14.940  1.00  0.00           C  
ATOM   2594  C   THR B 163     -13.468 -33.470 -15.654  1.00  0.00           C  
ATOM   2595  O   THR B 163     -14.003 -32.988 -16.652  1.00  0.00           O  
ATOM   2596  CB  THR B 163     -11.117 -32.584 -15.840  1.00  0.00           C  
ATOM   2597  OG1 THR B 163     -10.538 -33.886 -16.069  1.00  0.00           O  
ATOM   2598  CG2 THR B 163     -10.099 -31.637 -15.202  1.00  0.00           C  
ATOM   2599  H   THR B 163     -11.397 -34.171 -13.630  1.00  0.00           H  
ATOM   2600  HA  THR B 163     -12.713 -31.728 -14.731  1.00  0.00           H  
ATOM   2601  HB  THR B 163     -11.423 -32.163 -16.801  1.00  0.00           H  
ATOM   2602  HG1 THR B 163     -10.160 -34.225 -15.242  1.00  0.00           H  
ATOM   2603 1HG2 THR B 163      -9.237 -31.531 -15.856  1.00  0.00           H  
ATOM   2604 2HG2 THR B 163     -10.566 -30.663 -15.057  1.00  0.00           H  
ATOM   2605 3HG2 THR B 163      -9.775 -32.031 -14.237  1.00  0.00           H  
ATOM   2606  N   VAL B 164     -13.768 -34.655 -15.176  1.00  0.00           N  
ATOM   2607  CA  VAL B 164     -14.853 -35.460 -15.700  1.00  0.00           C  
ATOM   2608  C   VAL B 164     -15.700 -35.861 -14.511  1.00  0.00           C  
ATOM   2609  O   VAL B 164     -15.261 -36.675 -13.695  1.00  0.00           O  
ATOM   2610  CB  VAL B 164     -14.324 -36.724 -16.412  1.00  0.00           C  
ATOM   2611  CG1 VAL B 164     -15.480 -37.544 -16.953  1.00  0.00           C  
ATOM   2612  CG2 VAL B 164     -13.347 -36.348 -17.564  1.00  0.00           C  
ATOM   2613  H   VAL B 164     -13.247 -34.989 -14.382  1.00  0.00           H  
ATOM   2614  HA  VAL B 164     -15.458 -34.869 -16.388  1.00  0.00           H  
ATOM   2615  HB  VAL B 164     -13.825 -37.314 -15.689  1.00  0.00           H  
ATOM   2616 1HG1 VAL B 164     -15.090 -38.448 -17.422  1.00  0.00           H  
ATOM   2617 2HG1 VAL B 164     -16.151 -37.814 -16.136  1.00  0.00           H  
ATOM   2618 3HG1 VAL B 164     -16.030 -36.956 -17.692  1.00  0.00           H  
ATOM   2619 1HG2 VAL B 164     -12.971 -37.254 -18.045  1.00  0.00           H  
ATOM   2620 2HG2 VAL B 164     -13.871 -35.745 -18.296  1.00  0.00           H  
ATOM   2621 3HG2 VAL B 164     -12.502 -35.782 -17.168  1.00  0.00           H  
ATOM   2622  N   VAL B 165     -16.906 -35.322 -14.417  1.00  0.00           N  
ATOM   2623  CA  VAL B 165     -17.755 -35.593 -13.255  1.00  0.00           C  
ATOM   2624  C   VAL B 165     -19.115 -36.088 -13.707  1.00  0.00           C  
ATOM   2625  O   VAL B 165     -19.497 -35.891 -14.858  1.00  0.00           O  
ATOM   2626  CB  VAL B 165     -17.935 -34.316 -12.393  1.00  0.00           C  
ATOM   2627  CG1 VAL B 165     -16.565 -33.798 -11.904  1.00  0.00           C  
ATOM   2628  CG2 VAL B 165     -18.685 -33.251 -13.195  1.00  0.00           C  
ATOM   2629  H   VAL B 165     -17.220 -34.680 -15.150  1.00  0.00           H  
ATOM   2630  HA  VAL B 165     -17.288 -36.364 -12.639  1.00  0.00           H  
ATOM   2631  HB  VAL B 165     -18.513 -34.572 -11.509  1.00  0.00           H  
ATOM   2632 1HG1 VAL B 165     -16.709 -32.918 -11.272  1.00  0.00           H  
ATOM   2633 2HG1 VAL B 165     -16.085 -34.582 -11.328  1.00  0.00           H  
ATOM   2634 3HG1 VAL B 165     -15.936 -33.527 -12.750  1.00  0.00           H  
ATOM   2635 1HG2 VAL B 165     -18.833 -32.372 -12.575  1.00  0.00           H  
ATOM   2636 2HG2 VAL B 165     -18.110 -32.983 -14.085  1.00  0.00           H  
ATOM   2637 3HG2 VAL B 165     -19.656 -33.651 -13.492  1.00  0.00           H  
ATOM   2638  N   ARG B 166     -19.852 -36.735 -12.823  1.00  0.00           N  
ATOM   2639  CA  ARG B 166     -21.195 -37.158 -13.198  1.00  0.00           C  
ATOM   2640  C   ARG B 166     -22.222 -36.089 -12.889  1.00  0.00           C  
ATOM   2641  O   ARG B 166     -22.040 -35.256 -12.003  1.00  0.00           O  
ATOM   2642  CB  ARG B 166     -21.610 -38.457 -12.523  1.00  0.00           C  
ATOM   2643  CG  ARG B 166     -20.746 -39.684 -12.844  1.00  0.00           C  
ATOM   2644  CD  ARG B 166     -21.258 -40.905 -12.163  1.00  0.00           C  
ATOM   2645  NE  ARG B 166     -21.166 -40.784 -10.724  1.00  0.00           N  
ATOM   2646  CZ  ARG B 166     -21.738 -41.595  -9.822  1.00  0.00           C  
ATOM   2647  NH1 ARG B 166     -22.468 -42.634 -10.186  1.00  0.00           N  
ATOM   2648  NH2 ARG B 166     -21.545 -41.306  -8.551  1.00  0.00           N  
ATOM   2649  H   ARG B 166     -19.496 -36.909 -11.873  1.00  0.00           H  
ATOM   2650  HA  ARG B 166     -21.225 -37.328 -14.268  1.00  0.00           H  
ATOM   2651 1HB  ARG B 166     -21.619 -38.322 -11.451  1.00  0.00           H  
ATOM   2652 2HB  ARG B 166     -22.631 -38.695 -12.821  1.00  0.00           H  
ATOM   2653 1HG  ARG B 166     -20.750 -39.871 -13.904  1.00  0.00           H  
ATOM   2654 2HG  ARG B 166     -19.725 -39.503 -12.504  1.00  0.00           H  
ATOM   2655 1HD  ARG B 166     -22.305 -41.056 -12.428  1.00  0.00           H  
ATOM   2656 2HD  ARG B 166     -20.675 -41.769 -12.475  1.00  0.00           H  
ATOM   2657  HE  ARG B 166     -20.618 -40.003 -10.337  1.00  0.00           H  
ATOM   2658 1HH1 ARG B 166     -22.604 -42.835 -11.166  1.00  0.00           H  
ATOM   2659 2HH1 ARG B 166     -22.889 -43.226  -9.485  1.00  0.00           H  
ATOM   2660 1HH2 ARG B 166     -20.976 -40.468  -8.338  1.00  0.00           H  
ATOM   2661 2HH2 ARG B 166     -21.948 -41.870  -7.821  1.00  0.00           H  
ATOM   2662  N   GLN B 167     -23.318 -36.124 -13.613  1.00  0.00           N  
ATOM   2663  CA  GLN B 167     -24.436 -35.261 -13.319  1.00  0.00           C  
ATOM   2664  C   GLN B 167     -24.793 -35.456 -11.841  1.00  0.00           C  
ATOM   2665  O   GLN B 167     -24.935 -36.591 -11.373  1.00  0.00           O  
ATOM   2666  CB  GLN B 167     -25.602 -35.635 -14.237  1.00  0.00           C  
ATOM   2667  CG  GLN B 167     -26.825 -34.794 -14.117  1.00  0.00           C  
ATOM   2668  CD  GLN B 167     -27.918 -35.282 -15.046  1.00  0.00           C  
ATOM   2669  OE1 GLN B 167     -27.890 -36.421 -15.529  1.00  0.00           O  
ATOM   2670  NE2 GLN B 167     -28.897 -34.432 -15.309  1.00  0.00           N  
ATOM   2671  H   GLN B 167     -23.380 -36.770 -14.394  1.00  0.00           H  
ATOM   2672  HA  GLN B 167     -24.150 -34.223 -13.482  1.00  0.00           H  
ATOM   2673 1HB  GLN B 167     -25.265 -35.575 -15.273  1.00  0.00           H  
ATOM   2674 2HB  GLN B 167     -25.886 -36.670 -14.056  1.00  0.00           H  
ATOM   2675 1HG  GLN B 167     -27.192 -34.825 -13.092  1.00  0.00           H  
ATOM   2676 2HG  GLN B 167     -26.577 -33.773 -14.388  1.00  0.00           H  
ATOM   2677 1HE2 GLN B 167     -29.642 -34.699 -15.914  1.00  0.00           H  
ATOM   2678 2HE2 GLN B 167     -28.892 -33.489 -14.898  1.00  0.00           H  
ATOM   2679  N   GLY B 168     -24.925 -34.351 -11.113  1.00  0.00           N  
ATOM   2680  CA  GLY B 168     -25.239 -34.350  -9.683  1.00  0.00           C  
ATOM   2681  C   GLY B 168     -24.008 -34.190  -8.761  1.00  0.00           C  
ATOM   2682  O   GLY B 168     -24.159 -33.885  -7.575  1.00  0.00           O  
ATOM   2683  H   GLY B 168     -24.805 -33.454 -11.579  1.00  0.00           H  
ATOM   2684 1HA  GLY B 168     -25.946 -33.544  -9.483  1.00  0.00           H  
ATOM   2685 2HA  GLY B 168     -25.749 -35.279  -9.436  1.00  0.00           H  
ATOM   2686  N   GLU B 169     -22.804 -34.364  -9.307  1.00  0.00           N  
ATOM   2687  CA  GLU B 169     -21.550 -34.223  -8.559  1.00  0.00           C  
ATOM   2688  C   GLU B 169     -21.060 -32.774  -8.597  1.00  0.00           C  
ATOM   2689  O   GLU B 169     -21.646 -31.931  -9.277  1.00  0.00           O  
ATOM   2690  CB  GLU B 169     -20.479 -35.200  -9.078  1.00  0.00           C  
ATOM   2691  CG  GLU B 169     -20.821 -36.700  -8.843  1.00  0.00           C  
ATOM   2692  CD  GLU B 169     -19.762 -37.682  -9.375  1.00  0.00           C  
ATOM   2693  OE1 GLU B 169     -18.891 -37.246 -10.097  1.00  0.00           O  
ATOM   2694  OE2 GLU B 169     -19.839 -38.863  -9.065  1.00  0.00           O  
ATOM   2695  H   GLU B 169     -22.738 -34.626 -10.291  1.00  0.00           H  
ATOM   2696  HA  GLU B 169     -21.746 -34.477  -7.515  1.00  0.00           H  
ATOM   2697 1HB  GLU B 169     -20.352 -35.054 -10.145  1.00  0.00           H  
ATOM   2698 2HB  GLU B 169     -19.523 -34.988  -8.604  1.00  0.00           H  
ATOM   2699 1HG  GLU B 169     -20.952 -36.866  -7.776  1.00  0.00           H  
ATOM   2700 2HG  GLU B 169     -21.775 -36.908  -9.332  1.00  0.00           H  
ATOM   2701  N   ASN B 170     -20.053 -32.456  -7.790  1.00  0.00           N  
ATOM   2702  CA  ASN B 170     -19.540 -31.085  -7.732  1.00  0.00           C  
ATOM   2703  C   ASN B 170     -18.445 -30.756  -8.771  1.00  0.00           C  
ATOM   2704  O   ASN B 170     -17.523 -31.548  -8.998  1.00  0.00           O  
ATOM   2705  CB  ASN B 170     -18.979 -30.826  -6.327  1.00  0.00           C  
ATOM   2706  CG  ASN B 170     -20.034 -30.791  -5.203  1.00  0.00           C  
ATOM   2707  OD1 ASN B 170     -20.793 -29.824  -5.074  1.00  0.00           O  
ATOM   2708  ND2 ASN B 170     -20.070 -31.821  -4.391  1.00  0.00           N  
ATOM   2709  H   ASN B 170     -19.617 -33.174  -7.228  1.00  0.00           H  
ATOM   2710  HA  ASN B 170     -20.370 -30.399  -7.917  1.00  0.00           H  
ATOM   2711 1HB  ASN B 170     -18.250 -31.601  -6.087  1.00  0.00           H  
ATOM   2712 2HB  ASN B 170     -18.442 -29.873  -6.328  1.00  0.00           H  
ATOM   2713 1HD2 ASN B 170     -20.727 -31.844  -3.636  1.00  0.00           H  
ATOM   2714 2HD2 ASN B 170     -19.430 -32.580  -4.516  1.00  0.00           H  
ATOM   2715  N   ILE B 171     -18.509 -29.536  -9.331  1.00  0.00           N  
ATOM   2716  CA  ILE B 171     -17.418 -29.016 -10.166  1.00  0.00           C  
ATOM   2717  C   ILE B 171     -16.725 -27.916  -9.399  1.00  0.00           C  
ATOM   2718  O   ILE B 171     -17.269 -26.814  -9.255  1.00  0.00           O  
ATOM   2719  CB  ILE B 171     -17.890 -28.400 -11.509  1.00  0.00           C  
ATOM   2720  CG1 ILE B 171     -18.578 -29.396 -12.367  1.00  0.00           C  
ATOM   2721  CG2 ILE B 171     -16.718 -27.784 -12.248  1.00  0.00           C  
ATOM   2722  CD1 ILE B 171     -19.338 -28.749 -13.520  1.00  0.00           C  
ATOM   2723  H   ILE B 171     -19.325 -28.945  -9.148  1.00  0.00           H  
ATOM   2724  HA  ILE B 171     -16.701 -29.812 -10.364  1.00  0.00           H  
ATOM   2725  HB  ILE B 171     -18.597 -27.624 -11.303  1.00  0.00           H  
ATOM   2726 1HG1 ILE B 171     -17.831 -30.073 -12.784  1.00  0.00           H  
ATOM   2727 2HG1 ILE B 171     -19.245 -29.970 -11.763  1.00  0.00           H  
ATOM   2728 1HG2 ILE B 171     -17.062 -27.324 -13.177  1.00  0.00           H  
ATOM   2729 2HG2 ILE B 171     -16.261 -27.025 -11.617  1.00  0.00           H  
ATOM   2730 3HG2 ILE B 171     -15.987 -28.558 -12.472  1.00  0.00           H  
ATOM   2731 1HD1 ILE B 171     -19.811 -29.513 -14.122  1.00  0.00           H  
ATOM   2732 2HD1 ILE B 171     -20.101 -28.076 -13.126  1.00  0.00           H  
ATOM   2733 3HD1 ILE B 171     -18.643 -28.182 -14.141  1.00  0.00           H  
ATOM   2734  N   THR B 172     -15.528 -28.200  -8.914  1.00  0.00           N  
ATOM   2735  CA  THR B 172     -14.800 -27.212  -8.131  1.00  0.00           C  
ATOM   2736  C   THR B 172     -13.512 -26.895  -8.838  1.00  0.00           C  
ATOM   2737  O   THR B 172     -12.637 -27.756  -9.004  1.00  0.00           O  
ATOM   2738  CB  THR B 172     -14.515 -27.697  -6.704  1.00  0.00           C  
ATOM   2739  OG1 THR B 172     -15.744 -27.989  -6.026  1.00  0.00           O  
ATOM   2740  CG2 THR B 172     -13.756 -26.644  -5.945  1.00  0.00           C  
ATOM   2741  H   THR B 172     -15.135 -29.117  -9.077  1.00  0.00           H  
ATOM   2742  HA  THR B 172     -15.383 -26.292  -8.074  1.00  0.00           H  
ATOM   2743  HB  THR B 172     -13.947 -28.570  -6.747  1.00  0.00           H  
ATOM   2744  HG1 THR B 172     -15.565 -28.544  -5.262  1.00  0.00           H  
ATOM   2745 1HG2 THR B 172     -13.548 -26.992  -4.936  1.00  0.00           H  
ATOM   2746 2HG2 THR B 172     -12.816 -26.426  -6.457  1.00  0.00           H  
ATOM   2747 3HG2 THR B 172     -14.367 -25.752  -5.906  1.00  0.00           H  
ATOM   2748  N   LEU B 173     -13.403 -25.652  -9.269  1.00  0.00           N  
ATOM   2749  CA  LEU B 173     -12.262 -25.219 -10.046  1.00  0.00           C  
ATOM   2750  C   LEU B 173     -11.408 -24.371  -9.197  1.00  0.00           C  
ATOM   2751  O   LEU B 173     -11.921 -23.524  -8.474  1.00  0.00           O  
ATOM   2752  CB  LEU B 173     -12.744 -24.396 -11.200  1.00  0.00           C  
ATOM   2753  CG  LEU B 173     -13.816 -25.050 -11.865  1.00  0.00           C  
ATOM   2754  CD1 LEU B 173     -14.362 -24.219 -12.883  1.00  0.00           C  
ATOM   2755  CD2 LEU B 173     -13.338 -26.269 -12.390  1.00  0.00           C  
ATOM   2756  H   LEU B 173     -14.159 -24.991  -9.090  1.00  0.00           H  
ATOM   2757  HA  LEU B 173     -11.693 -26.081 -10.391  1.00  0.00           H  
ATOM   2758 1HB  LEU B 173     -13.081 -23.436 -10.840  1.00  0.00           H  
ATOM   2759 2HB  LEU B 173     -11.925 -24.253 -11.905  1.00  0.00           H  
ATOM   2760  HG  LEU B 173     -14.608 -25.250 -11.138  1.00  0.00           H  
ATOM   2761 1HD1 LEU B 173     -15.178 -24.763 -13.335  1.00  0.00           H  
ATOM   2762 2HD1 LEU B 173     -14.722 -23.306 -12.445  1.00  0.00           H  
ATOM   2763 3HD1 LEU B 173     -13.599 -24.000 -13.619  1.00  0.00           H  
ATOM   2764 1HD2 LEU B 173     -14.163 -26.746 -12.834  1.00  0.00           H  
ATOM   2765 2HD2 LEU B 173     -12.569 -26.062 -13.108  1.00  0.00           H  
ATOM   2766 3HD2 LEU B 173     -12.942 -26.893 -11.614  1.00  0.00           H  
ATOM   2767  N   MET B 174     -10.117 -24.513  -9.333  1.00  0.00           N  
ATOM   2768  CA  MET B 174      -9.273 -23.677  -8.536  1.00  0.00           C  
ATOM   2769  C   MET B 174      -8.293 -22.942  -9.420  1.00  0.00           C  
ATOM   2770  O   MET B 174      -7.660 -23.520 -10.309  1.00  0.00           O  
ATOM   2771  CB  MET B 174      -8.579 -24.545  -7.487  1.00  0.00           C  
ATOM   2772  CG  MET B 174      -9.587 -25.286  -6.560  1.00  0.00           C  
ATOM   2773  SD  MET B 174      -8.843 -26.117  -5.157  1.00  0.00           S  
ATOM   2774  CE  MET B 174     -10.311 -26.711  -4.321  1.00  0.00           C  
ATOM   2775  H   MET B 174      -9.735 -25.208  -9.975  1.00  0.00           H  
ATOM   2776  HA  MET B 174      -9.875 -22.924  -8.028  1.00  0.00           H  
ATOM   2777 1HB  MET B 174      -7.956 -25.290  -7.984  1.00  0.00           H  
ATOM   2778 2HB  MET B 174      -7.930 -23.923  -6.867  1.00  0.00           H  
ATOM   2779 1HG  MET B 174     -10.338 -24.625  -6.210  1.00  0.00           H  
ATOM   2780 2HG  MET B 174     -10.091 -26.052  -7.154  1.00  0.00           H  
ATOM   2781 1HE  MET B 174     -10.025 -27.254  -3.420  1.00  0.00           H  
ATOM   2782 2HE  MET B 174     -10.942 -25.867  -4.053  1.00  0.00           H  
ATOM   2783 3HE  MET B 174     -10.860 -27.377  -4.986  1.00  0.00           H  
ATOM   2784  N   CYS B 175      -8.142 -21.667  -9.139  1.00  0.00           N  
ATOM   2785  CA  CYS B 175      -7.211 -20.815  -9.859  1.00  0.00           C  
ATOM   2786  C   CYS B 175      -6.301 -20.115  -8.874  1.00  0.00           C  
ATOM   2787  O   CYS B 175      -6.758 -19.383  -7.998  1.00  0.00           O  
ATOM   2788  CB  CYS B 175      -7.983 -19.785 -10.687  1.00  0.00           C  
ATOM   2789  SG  CYS B 175      -6.982 -18.655 -11.663  1.00  0.00           S  
ATOM   2790  H   CYS B 175      -8.734 -21.247  -8.429  1.00  0.00           H  
ATOM   2791  HA  CYS B 175      -6.610 -21.431 -10.524  1.00  0.00           H  
ATOM   2792 1HB  CYS B 175      -8.637 -20.311 -11.370  1.00  0.00           H  
ATOM   2793 2HB  CYS B 175      -8.612 -19.192 -10.027  1.00  0.00           H  
ATOM   2794  N   ILE B 176      -5.007 -20.391  -8.978  1.00  0.00           N  
ATOM   2795  CA  ILE B 176      -4.051 -19.811  -8.055  1.00  0.00           C  
ATOM   2796  C   ILE B 176      -3.085 -18.915  -8.774  1.00  0.00           C  
ATOM   2797  O   ILE B 176      -2.564 -19.252  -9.840  1.00  0.00           O  
ATOM   2798  CB  ILE B 176      -3.294 -20.890  -7.228  1.00  0.00           C  
ATOM   2799  CG1 ILE B 176      -4.336 -21.679  -6.394  1.00  0.00           C  
ATOM   2800  CG2 ILE B 176      -2.207 -20.205  -6.275  1.00  0.00           C  
ATOM   2801  CD1 ILE B 176      -3.829 -22.931  -5.733  1.00  0.00           C  
ATOM   2802  H   ILE B 176      -4.688 -21.021  -9.715  1.00  0.00           H  
ATOM   2803  HA  ILE B 176      -4.596 -19.193  -7.355  1.00  0.00           H  
ATOM   2804  HB  ILE B 176      -2.804 -21.586  -7.906  1.00  0.00           H  
ATOM   2805 1HG1 ILE B 176      -4.708 -21.021  -5.637  1.00  0.00           H  
ATOM   2806 2HG1 ILE B 176      -5.158 -21.961  -7.043  1.00  0.00           H  
ATOM   2807 1HG2 ILE B 176      -1.682 -20.955  -5.698  1.00  0.00           H  
ATOM   2808 2HG2 ILE B 176      -1.474 -19.661  -6.863  1.00  0.00           H  
ATOM   2809 3HG2 ILE B 176      -2.707 -19.511  -5.590  1.00  0.00           H  
ATOM   2810 1HD1 ILE B 176      -4.639 -23.400  -5.182  1.00  0.00           H  
ATOM   2811 2HD1 ILE B 176      -3.467 -23.621  -6.500  1.00  0.00           H  
ATOM   2812 3HD1 ILE B 176      -3.026 -22.704  -5.048  1.00  0.00           H  
ATOM   2813  N   VAL B 177      -2.898 -17.736  -8.210  1.00  0.00           N  
ATOM   2814  CA  VAL B 177      -2.014 -16.756  -8.787  1.00  0.00           C  
ATOM   2815  C   VAL B 177      -0.830 -16.568  -7.861  1.00  0.00           C  
ATOM   2816  O   VAL B 177      -1.000 -16.383  -6.647  1.00  0.00           O  
ATOM   2817  CB  VAL B 177      -2.759 -15.443  -8.962  1.00  0.00           C  
ATOM   2818  CG1 VAL B 177      -1.851 -14.392  -9.609  1.00  0.00           C  
ATOM   2819  CG2 VAL B 177      -3.977 -15.730  -9.744  1.00  0.00           C  
ATOM   2820  H   VAL B 177      -3.390 -17.526  -7.345  1.00  0.00           H  
ATOM   2821  HA  VAL B 177      -1.660 -17.116  -9.750  1.00  0.00           H  
ATOM   2822  HB  VAL B 177      -3.052 -15.059  -7.982  1.00  0.00           H  
ATOM   2823 1HG1 VAL B 177      -2.396 -13.477  -9.726  1.00  0.00           H  
ATOM   2824 2HG1 VAL B 177      -0.974 -14.206  -8.990  1.00  0.00           H  
ATOM   2825 3HG1 VAL B 177      -1.537 -14.754 -10.589  1.00  0.00           H  
ATOM   2826 1HG2 VAL B 177      -4.559 -14.833  -9.853  1.00  0.00           H  
ATOM   2827 2HG2 VAL B 177      -3.689 -16.116 -10.697  1.00  0.00           H  
ATOM   2828 3HG2 VAL B 177      -4.572 -16.463  -9.234  1.00  0.00           H  
ATOM   2829  N   ILE B 178       0.369 -16.645  -8.436  1.00  0.00           N  
ATOM   2830  CA  ILE B 178       1.589 -16.561  -7.657  1.00  0.00           C  
ATOM   2831  C   ILE B 178       2.437 -15.295  -7.911  1.00  0.00           C  
ATOM   2832  O   ILE B 178       2.699 -14.925  -9.058  1.00  0.00           O  
ATOM   2833  CB  ILE B 178       2.423 -17.817  -7.930  1.00  0.00           C  
ATOM   2834  CG1 ILE B 178       1.606 -19.027  -7.543  1.00  0.00           C  
ATOM   2835  CG2 ILE B 178       3.701 -17.772  -7.114  1.00  0.00           C  
ATOM   2836  CD1 ILE B 178       2.180 -20.327  -8.002  1.00  0.00           C  
ATOM   2837  H   ILE B 178       0.418 -16.838  -9.435  1.00  0.00           H  
ATOM   2838  HA  ILE B 178       1.309 -16.578  -6.617  1.00  0.00           H  
ATOM   2839  HB  ILE B 178       2.650 -17.894  -8.965  1.00  0.00           H  
ATOM   2840 1HG1 ILE B 178       1.498 -19.024  -6.488  1.00  0.00           H  
ATOM   2841 2HG1 ILE B 178       0.622 -18.945  -7.988  1.00  0.00           H  
ATOM   2842 1HG2 ILE B 178       4.278 -18.675  -7.290  1.00  0.00           H  
ATOM   2843 2HG2 ILE B 178       4.291 -16.908  -7.398  1.00  0.00           H  
ATOM   2844 3HG2 ILE B 178       3.445 -17.703  -6.054  1.00  0.00           H  
ATOM   2845 1HD1 ILE B 178       1.527 -21.140  -7.689  1.00  0.00           H  
ATOM   2846 2HD1 ILE B 178       2.259 -20.319  -9.092  1.00  0.00           H  
ATOM   2847 3HD1 ILE B 178       3.167 -20.463  -7.563  1.00  0.00           H  
ATOM   2848  N   GLY B 179       2.848 -14.650  -6.806  1.00  0.00           N  
ATOM   2849  CA  GLY B 179       3.728 -13.476  -6.754  1.00  0.00           C  
ATOM   2850  C   GLY B 179       3.116 -12.081  -6.517  1.00  0.00           C  
ATOM   2851  O   GLY B 179       3.843 -11.182  -6.095  1.00  0.00           O  
ATOM   2852  H   GLY B 179       2.549 -15.042  -5.918  1.00  0.00           H  
ATOM   2853 1HA  GLY B 179       4.464 -13.656  -5.970  1.00  0.00           H  
ATOM   2854 2HA  GLY B 179       4.299 -13.446  -7.682  1.00  0.00           H  
ATOM   2855  N   ASN B 180       1.814 -11.889  -6.742  1.00  0.00           N  
ATOM   2856  CA  ASN B 180       1.195 -10.564  -6.511  1.00  0.00           C  
ATOM   2857  C   ASN B 180       0.296 -10.491  -5.293  1.00  0.00           C  
ATOM   2858  O   ASN B 180      -0.455 -11.418  -5.005  1.00  0.00           O  
ATOM   2859  CB  ASN B 180       0.474 -10.110  -7.774  1.00  0.00           C  
ATOM   2860  CG  ASN B 180       1.467  -9.656  -8.809  1.00  0.00           C  
ATOM   2861  OD1 ASN B 180       2.332  -8.912  -8.393  1.00  0.00           O  
ATOM   2862  ND2 ASN B 180       1.392 -10.026 -10.047  1.00  0.00           N  
ATOM   2863  H   ASN B 180       1.257 -12.656  -7.089  1.00  0.00           H  
ATOM   2864  HA  ASN B 180       1.997  -9.842  -6.342  1.00  0.00           H  
ATOM   2865 1HB  ASN B 180      -0.100 -10.938  -8.182  1.00  0.00           H  
ATOM   2866 2HB  ASN B 180      -0.213  -9.291  -7.546  1.00  0.00           H  
ATOM   2867 1HD2 ASN B 180       2.101  -9.659 -10.702  1.00  0.00           H  
ATOM   2868 2HD2 ASN B 180       0.663 -10.626 -10.349  1.00  0.00           H  
ATOM   2869  N   GLU B 181       0.317  -9.331  -4.639  1.00  0.00           N  
ATOM   2870  CA  GLU B 181      -0.554  -9.066  -3.501  1.00  0.00           C  
ATOM   2871  C   GLU B 181      -1.988  -8.718  -3.906  1.00  0.00           C  
ATOM   2872  O   GLU B 181      -2.947  -9.109  -3.238  1.00  0.00           O  
ATOM   2873  CB  GLU B 181       0.072  -7.921  -2.732  1.00  0.00           C  
ATOM   2874  CG  GLU B 181      -0.599  -7.479  -1.514  1.00  0.00           C  
ATOM   2875  CD  GLU B 181       0.254  -6.492  -0.812  1.00  0.00           C  
ATOM   2876  OE1 GLU B 181       1.455  -6.629  -0.818  1.00  0.00           O  
ATOM   2877  OE2 GLU B 181      -0.259  -5.544  -0.323  1.00  0.00           O  
ATOM   2878  H   GLU B 181       1.003  -8.619  -4.909  1.00  0.00           H  
ATOM   2879  HA  GLU B 181      -0.596  -9.968  -2.894  1.00  0.00           H  
ATOM   2880 1HB  GLU B 181       1.066  -8.206  -2.465  1.00  0.00           H  
ATOM   2881 2HB  GLU B 181       0.160  -7.060  -3.391  1.00  0.00           H  
ATOM   2882 1HG  GLU B 181      -1.549  -7.021  -1.743  1.00  0.00           H  
ATOM   2883 2HG  GLU B 181      -0.797  -8.330  -0.882  1.00  0.00           H  
ATOM   2884  N   VAL B 182      -2.119  -7.922  -4.955  1.00  0.00           N  
ATOM   2885  CA  VAL B 182      -3.420  -7.465  -5.420  1.00  0.00           C  
ATOM   2886  C   VAL B 182      -3.657  -7.804  -6.876  1.00  0.00           C  
ATOM   2887  O   VAL B 182      -2.905  -7.374  -7.752  1.00  0.00           O  
ATOM   2888  CB  VAL B 182      -3.502  -5.968  -5.281  1.00  0.00           C  
ATOM   2889  CG1 VAL B 182      -4.751  -5.447  -5.825  1.00  0.00           C  
ATOM   2890  CG2 VAL B 182      -3.465  -5.639  -3.875  1.00  0.00           C  
ATOM   2891  H   VAL B 182      -1.290  -7.640  -5.456  1.00  0.00           H  
ATOM   2892  HA  VAL B 182      -4.190  -7.961  -4.833  1.00  0.00           H  
ATOM   2893  HB  VAL B 182      -2.669  -5.509  -5.811  1.00  0.00           H  
ATOM   2894 1HG1 VAL B 182      -4.724  -4.377  -5.690  1.00  0.00           H  
ATOM   2895 2HG1 VAL B 182      -4.851  -5.658  -6.890  1.00  0.00           H  
ATOM   2896 3HG1 VAL B 182      -5.584  -5.885  -5.292  1.00  0.00           H  
ATOM   2897 1HG2 VAL B 182      -3.520  -4.602  -3.820  1.00  0.00           H  
ATOM   2898 2HG2 VAL B 182      -4.312  -6.091  -3.360  1.00  0.00           H  
ATOM   2899 3HG2 VAL B 182      -2.564  -5.983  -3.430  1.00  0.00           H  
ATOM   2900  N   VAL B 183      -4.677  -8.628  -7.108  1.00  0.00           N  
ATOM   2901  CA  VAL B 183      -5.014  -9.114  -8.439  1.00  0.00           C  
ATOM   2902  C   VAL B 183      -6.513  -9.124  -8.673  1.00  0.00           C  
ATOM   2903  O   VAL B 183      -7.287  -9.305  -7.739  1.00  0.00           O  
ATOM   2904  CB  VAL B 183      -4.439 -10.540  -8.672  1.00  0.00           C  
ATOM   2905  CG1 VAL B 183      -2.915 -10.510  -8.600  1.00  0.00           C  
ATOM   2906  CG2 VAL B 183      -4.988 -11.531  -7.630  1.00  0.00           C  
ATOM   2907  H   VAL B 183      -5.266  -8.877  -6.315  1.00  0.00           H  
ATOM   2908  HA  VAL B 183      -4.549  -8.462  -9.179  1.00  0.00           H  
ATOM   2909  HB  VAL B 183      -4.721 -10.864  -9.674  1.00  0.00           H  
ATOM   2910 1HG1 VAL B 183      -2.524 -11.486  -8.788  1.00  0.00           H  
ATOM   2911 2HG1 VAL B 183      -2.530  -9.812  -9.348  1.00  0.00           H  
ATOM   2912 3HG1 VAL B 183      -2.599 -10.195  -7.613  1.00  0.00           H  
ATOM   2913 1HG2 VAL B 183      -4.585 -12.528  -7.819  1.00  0.00           H  
ATOM   2914 2HG2 VAL B 183      -4.699 -11.210  -6.628  1.00  0.00           H  
ATOM   2915 3HG2 VAL B 183      -6.070 -11.563  -7.700  1.00  0.00           H  
ATOM   2916  N   ASN B 184      -6.919  -9.020  -9.929  1.00  0.00           N  
ATOM   2917  CA  ASN B 184      -8.321  -9.199 -10.257  1.00  0.00           C  
ATOM   2918  C   ASN B 184      -8.510 -10.598 -10.780  1.00  0.00           C  
ATOM   2919  O   ASN B 184      -7.723 -11.065 -11.608  1.00  0.00           O  
ATOM   2920  CB  ASN B 184      -8.752  -8.222 -11.313  1.00  0.00           C  
ATOM   2921  CG  ASN B 184      -8.637  -6.832 -10.885  1.00  0.00           C  
ATOM   2922  OD1 ASN B 184      -8.918  -6.470  -9.742  1.00  0.00           O  
ATOM   2923  ND2 ASN B 184      -8.221  -6.006 -11.799  1.00  0.00           N  
ATOM   2924  H   ASN B 184      -6.241  -8.852 -10.663  1.00  0.00           H  
ATOM   2925  HA  ASN B 184      -8.926  -9.077  -9.364  1.00  0.00           H  
ATOM   2926 1HB  ASN B 184      -8.139  -8.367 -12.194  1.00  0.00           H  
ATOM   2927 2HB  ASN B 184      -9.781  -8.431 -11.596  1.00  0.00           H  
ATOM   2928 1HD2 ASN B 184      -8.122  -5.036 -11.586  1.00  0.00           H  
ATOM   2929 2HD2 ASN B 184      -8.000  -6.351 -12.715  1.00  0.00           H  
ATOM   2930  N   PHE B 185      -9.599 -11.225 -10.396  1.00  0.00           N  
ATOM   2931  CA  PHE B 185      -9.961 -12.485 -11.016  1.00  0.00           C  
ATOM   2932  C   PHE B 185     -11.232 -12.316 -11.828  1.00  0.00           C  
ATOM   2933  O   PHE B 185     -12.202 -11.716 -11.358  1.00  0.00           O  
ATOM   2934  CB  PHE B 185     -10.213 -13.578  -9.974  1.00  0.00           C  
ATOM   2935  CG  PHE B 185      -9.020 -14.083  -9.207  1.00  0.00           C  
ATOM   2936  CD1 PHE B 185      -8.592 -13.471  -8.039  1.00  0.00           C  
ATOM   2937  CD2 PHE B 185      -8.361 -15.225  -9.635  1.00  0.00           C  
ATOM   2938  CE1 PHE B 185      -7.528 -13.998  -7.326  1.00  0.00           C  
ATOM   2939  CE2 PHE B 185      -7.310 -15.752  -8.927  1.00  0.00           C  
ATOM   2940  CZ  PHE B 185      -6.887 -15.142  -7.768  1.00  0.00           C  
ATOM   2941  H   PHE B 185     -10.159 -10.821  -9.652  1.00  0.00           H  
ATOM   2942  HA  PHE B 185      -9.162 -12.804 -11.690  1.00  0.00           H  
ATOM   2943 1HB  PHE B 185     -10.940 -13.209  -9.251  1.00  0.00           H  
ATOM   2944 2HB  PHE B 185     -10.672 -14.432 -10.476  1.00  0.00           H  
ATOM   2945  HD1 PHE B 185      -9.108 -12.571  -7.684  1.00  0.00           H  
ATOM   2946  HD2 PHE B 185      -8.698 -15.721 -10.542  1.00  0.00           H  
ATOM   2947  HE1 PHE B 185      -7.202 -13.513  -6.410  1.00  0.00           H  
ATOM   2948  HE2 PHE B 185      -6.824 -16.662  -9.284  1.00  0.00           H  
ATOM   2949  HZ  PHE B 185      -6.053 -15.563  -7.199  1.00  0.00           H  
ATOM   2950  N   GLU B 186     -11.251 -12.915 -13.008  1.00  0.00           N  
ATOM   2951  CA  GLU B 186     -12.430 -12.934 -13.860  1.00  0.00           C  
ATOM   2952  C   GLU B 186     -12.622 -14.330 -14.430  1.00  0.00           C  
ATOM   2953  O   GLU B 186     -11.698 -14.924 -14.983  1.00  0.00           O  
ATOM   2954  CB  GLU B 186     -12.300 -11.916 -15.004  1.00  0.00           C  
ATOM   2955  CG  GLU B 186     -12.220 -10.440 -14.579  1.00  0.00           C  
ATOM   2956  CD  GLU B 186     -12.110  -9.494 -15.761  1.00  0.00           C  
ATOM   2957  OE1 GLU B 186     -12.110  -9.962 -16.876  1.00  0.00           O  
ATOM   2958  OE2 GLU B 186     -12.054  -8.300 -15.545  1.00  0.00           O  
ATOM   2959  H   GLU B 186     -10.389 -13.334 -13.363  1.00  0.00           H  
ATOM   2960  HA  GLU B 186     -13.307 -12.681 -13.263  1.00  0.00           H  
ATOM   2961 1HB  GLU B 186     -11.394 -12.126 -15.558  1.00  0.00           H  
ATOM   2962 2HB  GLU B 186     -13.137 -12.030 -15.692  1.00  0.00           H  
ATOM   2963 1HG  GLU B 186     -13.104 -10.188 -13.993  1.00  0.00           H  
ATOM   2964 2HG  GLU B 186     -11.347 -10.306 -13.943  1.00  0.00           H  
ATOM   2965  N   TRP B 187     -13.828 -14.853 -14.306  1.00  0.00           N  
ATOM   2966  CA  TRP B 187     -14.074 -16.171 -14.850  1.00  0.00           C  
ATOM   2967  C   TRP B 187     -15.024 -16.149 -16.032  1.00  0.00           C  
ATOM   2968  O   TRP B 187     -16.012 -15.391 -16.044  1.00  0.00           O  
ATOM   2969  CB  TRP B 187     -14.649 -17.111 -13.788  1.00  0.00           C  
ATOM   2970  CG  TRP B 187     -13.694 -17.549 -12.678  1.00  0.00           C  
ATOM   2971  CD1 TRP B 187     -13.419 -16.880 -11.520  1.00  0.00           C  
ATOM   2972  CD2 TRP B 187     -12.937 -18.801 -12.605  1.00  0.00           C  
ATOM   2973  NE1 TRP B 187     -12.556 -17.615 -10.737  1.00  0.00           N  
ATOM   2974  CE2 TRP B 187     -12.263 -18.797 -11.379  1.00  0.00           C  
ATOM   2975  CE3 TRP B 187     -12.799 -19.916 -13.465  1.00  0.00           C  
ATOM   2976  CZ2 TRP B 187     -11.471 -19.862 -10.974  1.00  0.00           C  
ATOM   2977  CZ3 TRP B 187     -12.000 -20.982 -13.056  1.00  0.00           C  
ATOM   2978  CH2 TRP B 187     -11.357 -20.956 -11.839  1.00  0.00           C  
ATOM   2979  H   TRP B 187     -14.562 -14.340 -13.839  1.00  0.00           H  
ATOM   2980  HA  TRP B 187     -13.129 -16.584 -15.186  1.00  0.00           H  
ATOM   2981 1HB  TRP B 187     -15.509 -16.640 -13.318  1.00  0.00           H  
ATOM   2982 2HB  TRP B 187     -15.013 -18.007 -14.286  1.00  0.00           H  
ATOM   2983  HD1 TRP B 187     -13.829 -15.909 -11.247  1.00  0.00           H  
ATOM   2984  HE1 TRP B 187     -12.197 -17.337  -9.811  1.00  0.00           H  
ATOM   2985  HE3 TRP B 187     -13.311 -19.942 -14.427  1.00  0.00           H  
ATOM   2986  HZ2 TRP B 187     -10.955 -19.864 -10.012  1.00  0.00           H  
ATOM   2987  HZ3 TRP B 187     -11.904 -21.837 -13.721  1.00  0.00           H  
ATOM   2988  HH2 TRP B 187     -10.743 -21.808 -11.540  1.00  0.00           H  
ATOM   2989  N   THR B 188     -14.763 -17.046 -16.978  1.00  0.00           N  
ATOM   2990  CA  THR B 188     -15.653 -17.329 -18.092  1.00  0.00           C  
ATOM   2991  C   THR B 188     -16.026 -18.793 -18.014  1.00  0.00           C  
ATOM   2992  O   THR B 188     -15.164 -19.659 -17.836  1.00  0.00           O  
ATOM   2993  CB  THR B 188     -15.032 -17.012 -19.448  1.00  0.00           C  
ATOM   2994  OG1 THR B 188     -14.713 -15.618 -19.512  1.00  0.00           O  
ATOM   2995  CG2 THR B 188     -16.013 -17.356 -20.555  1.00  0.00           C  
ATOM   2996  H   THR B 188     -13.888 -17.570 -16.891  1.00  0.00           H  
ATOM   2997  HA  THR B 188     -16.564 -16.744 -17.982  1.00  0.00           H  
ATOM   2998  HB  THR B 188     -14.134 -17.583 -19.581  1.00  0.00           H  
ATOM   2999  HG1 THR B 188     -14.123 -15.459 -20.253  1.00  0.00           H  
ATOM   3000 1HG2 THR B 188     -15.566 -17.125 -21.519  1.00  0.00           H  
ATOM   3001 2HG2 THR B 188     -16.248 -18.419 -20.515  1.00  0.00           H  
ATOM   3002 3HG2 THR B 188     -16.926 -16.776 -20.428  1.00  0.00           H  
ATOM   3003  N   TYR B 189     -17.310 -19.079 -18.119  1.00  0.00           N  
ATOM   3004  CA  TYR B 189     -17.744 -20.453 -17.981  1.00  0.00           C  
ATOM   3005  C   TYR B 189     -19.056 -20.709 -18.741  1.00  0.00           C  
ATOM   3006  O   TYR B 189     -19.750 -19.750 -19.098  1.00  0.00           O  
ATOM   3007  CB  TYR B 189     -17.768 -20.738 -16.462  1.00  0.00           C  
ATOM   3008  CG  TYR B 189     -18.760 -19.944 -15.632  1.00  0.00           C  
ATOM   3009  CD1 TYR B 189     -19.975 -20.482 -15.288  1.00  0.00           C  
ATOM   3010  CD2 TYR B 189     -18.431 -18.642 -15.206  1.00  0.00           C  
ATOM   3011  CE1 TYR B 189     -20.868 -19.742 -14.535  1.00  0.00           C  
ATOM   3012  CE2 TYR B 189     -19.327 -17.909 -14.457  1.00  0.00           C  
ATOM   3013  CZ  TYR B 189     -20.551 -18.456 -14.128  1.00  0.00           C  
ATOM   3014  OH  TYR B 189     -21.480 -17.733 -13.418  1.00  0.00           O  
ATOM   3015  H   TYR B 189     -17.980 -18.346 -18.279  1.00  0.00           H  
ATOM   3016  HA  TYR B 189     -16.958 -21.064 -18.421  1.00  0.00           H  
ATOM   3017 1HB  TYR B 189     -17.999 -21.754 -16.294  1.00  0.00           H  
ATOM   3018 2HB  TYR B 189     -16.773 -20.571 -16.044  1.00  0.00           H  
ATOM   3019  HD1 TYR B 189     -20.235 -21.492 -15.605  1.00  0.00           H  
ATOM   3020  HD2 TYR B 189     -17.473 -18.210 -15.466  1.00  0.00           H  
ATOM   3021  HE1 TYR B 189     -21.831 -20.168 -14.269  1.00  0.00           H  
ATOM   3022  HE2 TYR B 189     -19.068 -16.895 -14.139  1.00  0.00           H  
ATOM   3023  HH  TYR B 189     -22.353 -17.987 -13.744  1.00  0.00           H  
ATOM   3024  N   PRO B 190     -19.445 -21.978 -19.009  1.00  0.00           N  
ATOM   3025  CA  PRO B 190     -20.662 -22.430 -19.676  1.00  0.00           C  
ATOM   3026  C   PRO B 190     -22.005 -21.889 -19.157  1.00  0.00           C  
ATOM   3027  O   PRO B 190     -22.951 -21.783 -19.931  1.00  0.00           O  
ATOM   3028  CB  PRO B 190     -20.569 -23.945 -19.524  1.00  0.00           C  
ATOM   3029  CG  PRO B 190     -19.098 -24.218 -19.452  1.00  0.00           C  
ATOM   3030  CD  PRO B 190     -18.544 -23.108 -18.654  1.00  0.00           C  
ATOM   3031  HA  PRO B 190     -20.568 -22.171 -20.746  1.00  0.00           H  
ATOM   3032 1HB  PRO B 190     -21.101 -24.268 -18.612  1.00  0.00           H  
ATOM   3033 2HB  PRO B 190     -21.056 -24.464 -20.371  1.00  0.00           H  
ATOM   3034 1HG  PRO B 190     -18.914 -25.204 -19.018  1.00  0.00           H  
ATOM   3035 2HG  PRO B 190     -18.678 -24.237 -20.465  1.00  0.00           H  
ATOM   3036 1HD  PRO B 190     -18.646 -23.349 -17.622  1.00  0.00           H  
ATOM   3037 2HD  PRO B 190     -17.520 -22.979 -18.960  1.00  0.00           H  
ATOM   3038  N   ARG B 191     -22.106 -21.544 -17.868  1.00  0.00           N  
ATOM   3039  CA  ARG B 191     -23.395 -21.039 -17.355  1.00  0.00           C  
ATOM   3040  C   ARG B 191     -23.251 -19.636 -16.818  1.00  0.00           C  
ATOM   3041  O   ARG B 191     -23.600 -19.358 -15.670  1.00  0.00           O  
ATOM   3042  CB  ARG B 191     -23.935 -21.901 -16.208  1.00  0.00           C  
ATOM   3043  CG  ARG B 191     -24.278 -23.338 -16.541  1.00  0.00           C  
ATOM   3044  CD  ARG B 191     -25.392 -23.414 -17.547  1.00  0.00           C  
ATOM   3045  NE  ARG B 191     -25.859 -24.782 -17.754  1.00  0.00           N  
ATOM   3046  CZ  ARG B 191     -26.732 -25.172 -18.715  1.00  0.00           C  
ATOM   3047  NH1 ARG B 191     -27.223 -24.288 -19.563  1.00  0.00           N  
ATOM   3048  NH2 ARG B 191     -27.089 -26.431 -18.817  1.00  0.00           N  
ATOM   3049  H   ARG B 191     -21.321 -21.618 -17.257  1.00  0.00           H  
ATOM   3050  HA  ARG B 191     -24.124 -21.024 -18.161  1.00  0.00           H  
ATOM   3051 1HB  ARG B 191     -23.202 -21.926 -15.402  1.00  0.00           H  
ATOM   3052 2HB  ARG B 191     -24.839 -21.439 -15.804  1.00  0.00           H  
ATOM   3053 1HG  ARG B 191     -23.409 -23.849 -16.952  1.00  0.00           H  
ATOM   3054 2HG  ARG B 191     -24.602 -23.857 -15.631  1.00  0.00           H  
ATOM   3055 1HD  ARG B 191     -26.234 -22.815 -17.211  1.00  0.00           H  
ATOM   3056 2HD  ARG B 191     -25.032 -23.033 -18.506  1.00  0.00           H  
ATOM   3057  HE  ARG B 191     -25.470 -25.505 -17.122  1.00  0.00           H  
ATOM   3058 1HH1 ARG B 191     -26.946 -23.319 -19.498  1.00  0.00           H  
ATOM   3059 2HH1 ARG B 191     -27.866 -24.584 -20.286  1.00  0.00           H  
ATOM   3060 1HH2 ARG B 191     -26.718 -27.134 -18.173  1.00  0.00           H  
ATOM   3061 2HH2 ARG B 191     -27.711 -26.733 -19.582  1.00  0.00           H  
ATOM   3062  N   LYS B 192     -22.772 -18.746 -17.663  1.00  0.00           N  
ATOM   3063  CA  LYS B 192     -22.577 -17.363 -17.275  1.00  0.00           C  
ATOM   3064  C   LYS B 192     -23.594 -16.468 -17.968  1.00  0.00           C  
ATOM   3065  O   LYS B 192     -24.433 -15.833 -17.337  1.00  0.00           O  
ATOM   3066  CB  LYS B 192     -21.163 -16.910 -17.614  1.00  0.00           C  
ATOM   3067  CG  LYS B 192     -20.827 -15.499 -17.169  1.00  0.00           C  
ATOM   3068  CD  LYS B 192     -19.383 -15.180 -17.486  1.00  0.00           C  
ATOM   3069  CE  LYS B 192     -19.002 -13.783 -17.052  1.00  0.00           C  
ATOM   3070  NZ  LYS B 192     -17.592 -13.496 -17.381  1.00  0.00           N  
ATOM   3071  H   LYS B 192     -22.510 -19.050 -18.595  1.00  0.00           H  
ATOM   3072  HA  LYS B 192     -22.723 -17.278 -16.200  1.00  0.00           H  
ATOM   3073 1HB  LYS B 192     -20.454 -17.590 -17.157  1.00  0.00           H  
ATOM   3074 2HB  LYS B 192     -21.006 -16.973 -18.687  1.00  0.00           H  
ATOM   3075 1HG  LYS B 192     -21.477 -14.779 -17.669  1.00  0.00           H  
ATOM   3076 2HG  LYS B 192     -20.980 -15.418 -16.094  1.00  0.00           H  
ATOM   3077 1HD  LYS B 192     -18.734 -15.891 -16.967  1.00  0.00           H  
ATOM   3078 2HD  LYS B 192     -19.211 -15.279 -18.558  1.00  0.00           H  
ATOM   3079 1HE  LYS B 192     -19.641 -13.053 -17.546  1.00  0.00           H  
ATOM   3080 2HE  LYS B 192     -19.135 -13.701 -15.974  1.00  0.00           H  
ATOM   3081 1HZ  LYS B 192     -17.339 -12.576 -17.070  1.00  0.00           H  
ATOM   3082 2HZ  LYS B 192     -17.000 -14.197 -16.903  1.00  0.00           H  
ATOM   3083 3HZ  LYS B 192     -17.443 -13.565 -18.374  1.00  0.00           H  
ATOM   3084  N   GLU B 193     -23.530 -16.446 -19.288  1.00  0.00           N  
ATOM   3085  CA  GLU B 193     -24.443 -15.631 -20.062  1.00  0.00           C  
ATOM   3086  C   GLU B 193     -25.798 -16.320 -20.077  1.00  0.00           C  
ATOM   3087  O   GLU B 193     -25.860 -17.541 -20.190  1.00  0.00           O  
ATOM   3088  CB  GLU B 193     -23.891 -15.412 -21.467  1.00  0.00           C  
ATOM   3089  CG  GLU B 193     -24.704 -14.460 -22.321  1.00  0.00           C  
ATOM   3090  CD  GLU B 193     -24.079 -14.210 -23.661  1.00  0.00           C  
ATOM   3091  OE1 GLU B 193     -23.060 -14.795 -23.939  1.00  0.00           O  
ATOM   3092  OE2 GLU B 193     -24.612 -13.416 -24.403  1.00  0.00           O  
ATOM   3093  H   GLU B 193     -22.834 -16.995 -19.764  1.00  0.00           H  
ATOM   3094  HA  GLU B 193     -24.553 -14.662 -19.575  1.00  0.00           H  
ATOM   3095 1HB  GLU B 193     -22.875 -15.021 -21.403  1.00  0.00           H  
ATOM   3096 2HB  GLU B 193     -23.841 -16.368 -21.988  1.00  0.00           H  
ATOM   3097 1HG  GLU B 193     -25.696 -14.886 -22.474  1.00  0.00           H  
ATOM   3098 2HG  GLU B 193     -24.820 -13.517 -21.790  1.00  0.00           H  
ATOM   3099  N   SER B 194     -26.875 -15.545 -19.947  1.00  0.00           N  
ATOM   3100  CA  SER B 194     -28.232 -16.095 -19.971  1.00  0.00           C  
ATOM   3101  C   SER B 194     -28.449 -17.235 -18.963  1.00  0.00           C  
ATOM   3102  O   SER B 194     -28.963 -18.300 -19.308  1.00  0.00           O  
ATOM   3103  CB  SER B 194     -28.600 -16.568 -21.371  1.00  0.00           C  
ATOM   3104  OG  SER B 194     -28.579 -15.504 -22.287  1.00  0.00           O  
ATOM   3105  H   SER B 194     -26.746 -14.549 -19.838  1.00  0.00           H  
ATOM   3106  HA  SER B 194     -28.924 -15.294 -19.703  1.00  0.00           H  
ATOM   3107 1HB  SER B 194     -27.908 -17.344 -21.695  1.00  0.00           H  
ATOM   3108 2HB  SER B 194     -29.594 -17.010 -21.351  1.00  0.00           H  
ATOM   3109  HG  SER B 194     -29.488 -15.198 -22.352  1.00  0.00           H  
ATOM   3110  N   GLY B 195     -28.083 -17.000 -17.711  1.00  0.00           N  
ATOM   3111  CA  GLY B 195     -28.277 -18.016 -16.693  1.00  0.00           C  
ATOM   3112  C   GLY B 195     -27.935 -17.517 -15.300  1.00  0.00           C  
ATOM   3113  O   GLY B 195     -27.519 -16.372 -15.117  1.00  0.00           O  
ATOM   3114  H   GLY B 195     -27.653 -16.117 -17.469  1.00  0.00           H  
ATOM   3115 1HA  GLY B 195     -29.311 -18.357 -16.717  1.00  0.00           H  
ATOM   3116 2HA  GLY B 195     -27.651 -18.877 -16.932  1.00  0.00           H  
ATOM   3117  N   ARG B 196     -28.168 -18.382 -14.312  1.00  0.00           N  
ATOM   3118  CA  ARG B 196     -27.930 -18.070 -12.905  1.00  0.00           C  
ATOM   3119  C   ARG B 196     -26.421 -18.193 -12.662  1.00  0.00           C  
ATOM   3120  O   ARG B 196     -25.804 -19.179 -13.070  1.00  0.00           O  
ATOM   3121  CB  ARG B 196     -28.811 -18.997 -12.044  1.00  0.00           C  
ATOM   3122  CG  ARG B 196     -28.779 -18.832 -10.512  1.00  0.00           C  
ATOM   3123  CD  ARG B 196     -29.797 -19.793  -9.846  1.00  0.00           C  
ATOM   3124  NE  ARG B 196     -29.789 -19.712  -8.375  1.00  0.00           N  
ATOM   3125  CZ  ARG B 196     -30.582 -20.447  -7.518  1.00  0.00           C  
ATOM   3126  NH1 ARG B 196     -31.476 -21.320  -7.937  1.00  0.00           N  
ATOM   3127  NH2 ARG B 196     -30.457 -20.294  -6.225  1.00  0.00           N  
ATOM   3128  H   ARG B 196     -28.520 -19.297 -14.552  1.00  0.00           H  
ATOM   3129  HA  ARG B 196     -28.226 -17.040 -12.710  1.00  0.00           H  
ATOM   3130 1HB  ARG B 196     -29.848 -18.877 -12.350  1.00  0.00           H  
ATOM   3131 2HB  ARG B 196     -28.535 -20.031 -12.249  1.00  0.00           H  
ATOM   3132 1HG  ARG B 196     -27.779 -19.065 -10.139  1.00  0.00           H  
ATOM   3133 2HG  ARG B 196     -29.036 -17.807 -10.245  1.00  0.00           H  
ATOM   3134 1HD  ARG B 196     -30.802 -19.546 -10.192  1.00  0.00           H  
ATOM   3135 2HD  ARG B 196     -29.561 -20.818 -10.131  1.00  0.00           H  
ATOM   3136  HE  ARG B 196     -29.130 -19.071  -7.954  1.00  0.00           H  
ATOM   3137 1HH1 ARG B 196     -31.623 -21.483  -8.919  1.00  0.00           H  
ATOM   3138 2HH1 ARG B 196     -32.047 -21.841  -7.204  1.00  0.00           H  
ATOM   3139 1HH2 ARG B 196     -29.792 -19.649  -5.841  1.00  0.00           H  
ATOM   3140 2HH2 ARG B 196     -31.039 -20.894  -5.609  1.00  0.00           H  
ATOM   3141  N   LEU B 197     -25.827 -17.167 -12.051  1.00  0.00           N  
ATOM   3142  CA  LEU B 197     -24.371 -17.075 -11.887  1.00  0.00           C  
ATOM   3143  C   LEU B 197     -23.781 -17.817 -10.705  1.00  0.00           C  
ATOM   3144  O   LEU B 197     -24.457 -18.077  -9.707  1.00  0.00           O  
ATOM   3145  CB  LEU B 197     -23.943 -15.607 -11.775  1.00  0.00           C  
ATOM   3146  CG  LEU B 197     -24.271 -14.683 -12.985  1.00  0.00           C  
ATOM   3147  CD1 LEU B 197     -23.827 -13.268 -12.642  1.00  0.00           C  
ATOM   3148  CD2 LEU B 197     -23.568 -15.185 -14.256  1.00  0.00           C  
ATOM   3149  H   LEU B 197     -26.402 -16.402 -11.724  1.00  0.00           H  
ATOM   3150  HA  LEU B 197     -23.923 -17.494 -12.791  1.00  0.00           H  
ATOM   3151 1HB  LEU B 197     -24.418 -15.181 -10.894  1.00  0.00           H  
ATOM   3152 2HB  LEU B 197     -22.861 -15.579 -11.618  1.00  0.00           H  
ATOM   3153  HG  LEU B 197     -25.348 -14.668 -13.160  1.00  0.00           H  
ATOM   3154 1HD1 LEU B 197     -24.063 -12.604 -13.475  1.00  0.00           H  
ATOM   3155 2HD1 LEU B 197     -24.349 -12.925 -11.749  1.00  0.00           H  
ATOM   3156 3HD1 LEU B 197     -22.752 -13.254 -12.462  1.00  0.00           H  
ATOM   3157 1HD2 LEU B 197     -23.803 -14.520 -15.090  1.00  0.00           H  
ATOM   3158 2HD2 LEU B 197     -22.491 -15.203 -14.102  1.00  0.00           H  
ATOM   3159 3HD2 LEU B 197     -23.917 -16.180 -14.511  1.00  0.00           H  
ATOM   3160  N   VAL B 198     -22.488 -18.126 -10.836  1.00  0.00           N  
ATOM   3161  CA  VAL B 198     -21.709 -18.765  -9.797  1.00  0.00           C  
ATOM   3162  C   VAL B 198     -20.807 -17.726  -9.146  1.00  0.00           C  
ATOM   3163  O   VAL B 198     -20.111 -16.977  -9.834  1.00  0.00           O  
ATOM   3164  CB  VAL B 198     -20.852 -19.879 -10.421  1.00  0.00           C  
ATOM   3165  CG1 VAL B 198     -20.005 -20.559  -9.363  1.00  0.00           C  
ATOM   3166  CG2 VAL B 198     -21.734 -20.873 -11.115  1.00  0.00           C  
ATOM   3167  H   VAL B 198     -22.009 -17.889 -11.697  1.00  0.00           H  
ATOM   3168  HA  VAL B 198     -22.381 -19.185  -9.047  1.00  0.00           H  
ATOM   3169  HB  VAL B 198     -20.193 -19.436 -11.151  1.00  0.00           H  
ATOM   3170 1HG1 VAL B 198     -19.403 -21.338  -9.823  1.00  0.00           H  
ATOM   3171 2HG1 VAL B 198     -19.356 -19.847  -8.870  1.00  0.00           H  
ATOM   3172 3HG1 VAL B 198     -20.664 -21.003  -8.625  1.00  0.00           H  
ATOM   3173 1HG2 VAL B 198     -21.106 -21.617 -11.574  1.00  0.00           H  
ATOM   3174 2HG2 VAL B 198     -22.403 -21.338 -10.392  1.00  0.00           H  
ATOM   3175 3HG2 VAL B 198     -22.324 -20.377 -11.883  1.00  0.00           H  
ATOM   3176  N   GLU B 199     -20.852 -17.655  -7.827  1.00  0.00           N  
ATOM   3177  CA  GLU B 199     -20.047 -16.704  -7.082  1.00  0.00           C  
ATOM   3178  C   GLU B 199     -18.651 -17.253  -6.800  1.00  0.00           C  
ATOM   3179  O   GLU B 199     -18.550 -18.255  -6.089  1.00  0.00           O  
ATOM   3180  CB  GLU B 199     -20.732 -16.398  -5.752  1.00  0.00           C  
ATOM   3181  CG  GLU B 199     -20.013 -15.401  -4.880  1.00  0.00           C  
ATOM   3182  CD  GLU B 199     -20.749 -15.121  -3.616  1.00  0.00           C  
ATOM   3183  OE1 GLU B 199     -21.787 -15.697  -3.416  1.00  0.00           O  
ATOM   3184  OE2 GLU B 199     -20.293 -14.309  -2.844  1.00  0.00           O  
ATOM   3185  H   GLU B 199     -21.460 -18.292  -7.327  1.00  0.00           H  
ATOM   3186  HA  GLU B 199     -20.000 -15.787  -7.657  1.00  0.00           H  
ATOM   3187 1HB  GLU B 199     -21.734 -16.012  -5.943  1.00  0.00           H  
ATOM   3188 2HB  GLU B 199     -20.840 -17.320  -5.181  1.00  0.00           H  
ATOM   3189 1HG  GLU B 199     -19.021 -15.785  -4.629  1.00  0.00           H  
ATOM   3190 2HG  GLU B 199     -19.882 -14.484  -5.436  1.00  0.00           H  
ATOM   3191  N   PRO B 200     -17.567 -16.692  -7.362  1.00  0.00           N  
ATOM   3192  CA  PRO B 200     -16.238 -17.165  -7.111  1.00  0.00           C  
ATOM   3193  C   PRO B 200     -15.910 -16.730  -5.716  1.00  0.00           C  
ATOM   3194  O   PRO B 200     -16.329 -15.640  -5.326  1.00  0.00           O  
ATOM   3195  CB  PRO B 200     -15.405 -16.445  -8.172  1.00  0.00           C  
ATOM   3196  CG  PRO B 200     -16.171 -15.152  -8.433  1.00  0.00           C  
ATOM   3197  CD  PRO B 200     -17.645 -15.509  -8.237  1.00  0.00           C  
ATOM   3198  HA  PRO B 200     -16.209 -18.255  -7.219  1.00  0.00           H  
ATOM   3199 1HB  PRO B 200     -14.388 -16.276  -7.791  1.00  0.00           H  
ATOM   3200 2HB  PRO B 200     -15.309 -17.083  -9.064  1.00  0.00           H  
ATOM   3201 1HG  PRO B 200     -15.838 -14.362  -7.735  1.00  0.00           H  
ATOM   3202 2HG  PRO B 200     -15.959 -14.787  -9.448  1.00  0.00           H  
ATOM   3203 1HD  PRO B 200     -18.128 -14.667  -7.718  1.00  0.00           H  
ATOM   3204 2HD  PRO B 200     -18.116 -15.749  -9.198  1.00  0.00           H  
ATOM   3205  N   VAL B 201     -15.135 -17.510  -4.993  1.00  0.00           N  
ATOM   3206  CA  VAL B 201     -14.701 -17.087  -3.666  1.00  0.00           C  
ATOM   3207  C   VAL B 201     -13.193 -17.206  -3.507  1.00  0.00           C  
ATOM   3208  O   VAL B 201     -12.592 -18.201  -3.914  1.00  0.00           O  
ATOM   3209  CB  VAL B 201     -15.446 -17.895  -2.570  1.00  0.00           C  
ATOM   3210  CG1 VAL B 201     -14.959 -17.494  -1.167  1.00  0.00           C  
ATOM   3211  CG2 VAL B 201     -16.976 -17.636  -2.691  1.00  0.00           C  
ATOM   3212  H   VAL B 201     -14.854 -18.413  -5.378  1.00  0.00           H  
ATOM   3213  HA  VAL B 201     -14.962 -16.037  -3.547  1.00  0.00           H  
ATOM   3214  HB  VAL B 201     -15.240 -18.957  -2.704  1.00  0.00           H  
ATOM   3215 1HG1 VAL B 201     -15.496 -18.078  -0.421  1.00  0.00           H  
ATOM   3216 2HG1 VAL B 201     -13.889 -17.687  -1.057  1.00  0.00           H  
ATOM   3217 3HG1 VAL B 201     -15.152 -16.435  -1.001  1.00  0.00           H  
ATOM   3218 1HG2 VAL B 201     -17.505 -18.204  -1.930  1.00  0.00           H  
ATOM   3219 2HG2 VAL B 201     -17.181 -16.571  -2.557  1.00  0.00           H  
ATOM   3220 3HG2 VAL B 201     -17.336 -17.945  -3.672  1.00  0.00           H  
ATOM   3221  N   THR B 202     -12.573 -16.169  -2.963  1.00  0.00           N  
ATOM   3222  CA  THR B 202     -11.132 -16.159  -2.814  1.00  0.00           C  
ATOM   3223  C   THR B 202     -10.605 -16.598  -1.462  1.00  0.00           C  
ATOM   3224  O   THR B 202     -11.320 -16.590  -0.455  1.00  0.00           O  
ATOM   3225  CB  THR B 202     -10.565 -14.766  -3.166  1.00  0.00           C  
ATOM   3226  OG1 THR B 202     -11.126 -13.777  -2.284  1.00  0.00           O  
ATOM   3227  CG2 THR B 202     -10.893 -14.418  -4.625  1.00  0.00           C  
ATOM   3228  H   THR B 202     -13.122 -15.372  -2.651  1.00  0.00           H  
ATOM   3229  HA  THR B 202     -10.742 -16.843  -3.544  1.00  0.00           H  
ATOM   3230  HB  THR B 202      -9.479 -14.776  -3.043  1.00  0.00           H  
ATOM   3231  HG1 THR B 202     -10.743 -13.883  -1.405  1.00  0.00           H  
ATOM   3232 1HG2 THR B 202     -10.481 -13.439  -4.870  1.00  0.00           H  
ATOM   3233 2HG2 THR B 202     -10.452 -15.167  -5.273  1.00  0.00           H  
ATOM   3234 3HG2 THR B 202     -11.971 -14.402  -4.769  1.00  0.00           H  
ATOM   3235  N   ASP B 203      -9.307 -16.897  -1.447  1.00  0.00           N  
ATOM   3236  CA  ASP B 203      -8.593 -17.275  -0.243  1.00  0.00           C  
ATOM   3237  C   ASP B 203      -7.098 -16.962  -0.350  1.00  0.00           C  
ATOM   3238  O   ASP B 203      -6.560 -16.726  -1.436  1.00  0.00           O  
ATOM   3239  CB  ASP B 203      -8.771 -18.784   0.000  1.00  0.00           C  
ATOM   3240  CG  ASP B 203      -8.516 -19.225   1.428  1.00  0.00           C  
ATOM   3241  OD1 ASP B 203      -8.212 -18.373   2.247  1.00  0.00           O  
ATOM   3242  OD2 ASP B 203      -8.587 -20.415   1.685  1.00  0.00           O  
ATOM   3243  H   ASP B 203      -8.826 -16.896  -2.343  1.00  0.00           H  
ATOM   3244  HA  ASP B 203      -9.006 -16.712   0.595  1.00  0.00           H  
ATOM   3245 1HB  ASP B 203      -9.787 -19.075  -0.275  1.00  0.00           H  
ATOM   3246 2HB  ASP B 203      -8.087 -19.326  -0.647  1.00  0.00           H  
ATOM   3247  N   PHE B 204      -6.423 -16.999   0.790  1.00  0.00           N  
ATOM   3248  CA  PHE B 204      -4.995 -16.667   0.846  1.00  0.00           C  
ATOM   3249  C   PHE B 204      -4.161 -17.793   1.436  1.00  0.00           C  
ATOM   3250  O   PHE B 204      -4.395 -18.233   2.563  1.00  0.00           O  
ATOM   3251  CB  PHE B 204      -4.730 -15.413   1.680  1.00  0.00           C  
ATOM   3252  CG  PHE B 204      -5.327 -14.178   1.141  1.00  0.00           C  
ATOM   3253  CD1 PHE B 204      -6.583 -13.787   1.539  1.00  0.00           C  
ATOM   3254  CD2 PHE B 204      -4.637 -13.397   0.236  1.00  0.00           C  
ATOM   3255  CE1 PHE B 204      -7.140 -12.651   1.051  1.00  0.00           C  
ATOM   3256  CE2 PHE B 204      -5.200 -12.253  -0.261  1.00  0.00           C  
ATOM   3257  CZ  PHE B 204      -6.454 -11.888   0.154  1.00  0.00           C  
ATOM   3258  H   PHE B 204      -6.944 -17.265   1.631  1.00  0.00           H  
ATOM   3259  HA  PHE B 204      -4.636 -16.503  -0.172  1.00  0.00           H  
ATOM   3260 1HB  PHE B 204      -5.114 -15.561   2.689  1.00  0.00           H  
ATOM   3261 2HB  PHE B 204      -3.652 -15.260   1.765  1.00  0.00           H  
ATOM   3262  HD1 PHE B 204      -7.128 -14.399   2.256  1.00  0.00           H  
ATOM   3263  HD2 PHE B 204      -3.640 -13.699  -0.078  1.00  0.00           H  
ATOM   3264  HE1 PHE B 204      -8.130 -12.350   1.378  1.00  0.00           H  
ATOM   3265  HE2 PHE B 204      -4.655 -11.634  -0.979  1.00  0.00           H  
ATOM   3266  HZ  PHE B 204      -6.905 -11.003  -0.223  1.00  0.00           H  
ATOM   3267  N   LEU B 205      -3.177 -18.254   0.658  1.00  0.00           N  
ATOM   3268  CA  LEU B 205      -2.355 -19.403   1.042  1.00  0.00           C  
ATOM   3269  C   LEU B 205      -1.068 -18.934   1.708  1.00  0.00           C  
ATOM   3270  O   LEU B 205      -0.753 -19.316   2.842  1.00  0.00           O  
ATOM   3271  CB  LEU B 205      -2.022 -20.205  -0.225  1.00  0.00           C  
ATOM   3272  CG  LEU B 205      -3.083 -21.217  -0.766  1.00  0.00           C  
ATOM   3273  CD1 LEU B 205      -4.424 -20.491  -1.098  1.00  0.00           C  
ATOM   3274  CD2 LEU B 205      -2.536 -21.846  -2.048  1.00  0.00           C  
ATOM   3275  H   LEU B 205      -3.009 -17.825  -0.250  1.00  0.00           H  
ATOM   3276  HA  LEU B 205      -2.914 -20.032   1.730  1.00  0.00           H  
ATOM   3277 1HB  LEU B 205      -1.853 -19.514  -1.003  1.00  0.00           H  
ATOM   3278 2HB  LEU B 205      -1.098 -20.753  -0.051  1.00  0.00           H  
ATOM   3279  HG  LEU B 205      -3.275 -21.990  -0.020  1.00  0.00           H  
ATOM   3280 1HD1 LEU B 205      -5.126 -21.215  -1.491  1.00  0.00           H  
ATOM   3281 2HD1 LEU B 205      -4.854 -20.047  -0.210  1.00  0.00           H  
ATOM   3282 3HD1 LEU B 205      -4.241 -19.714  -1.845  1.00  0.00           H  
ATOM   3283 1HD2 LEU B 205      -3.263 -22.558  -2.438  1.00  0.00           H  
ATOM   3284 2HD2 LEU B 205      -2.365 -21.073  -2.790  1.00  0.00           H  
ATOM   3285 3HD2 LEU B 205      -1.601 -22.363  -1.837  1.00  0.00           H  
ATOM   3286  N   LEU B 206      -0.327 -18.098   0.981  1.00  0.00           N  
ATOM   3287  CA  LEU B 206       0.934 -17.541   1.508  1.00  0.00           C  
ATOM   3288  C   LEU B 206       0.921 -16.032   1.403  1.00  0.00           C  
ATOM   3289  O   LEU B 206       0.455 -15.496   0.391  1.00  0.00           O  
ATOM   3290  CB  LEU B 206       2.131 -18.156   0.763  1.00  0.00           C  
ATOM   3291  CG  LEU B 206       2.279 -19.718   0.898  1.00  0.00           C  
ATOM   3292  CD1 LEU B 206       3.360 -20.210  -0.024  1.00  0.00           C  
ATOM   3293  CD2 LEU B 206       2.628 -20.101   2.340  1.00  0.00           C  
ATOM   3294  H   LEU B 206      -0.691 -17.839   0.060  1.00  0.00           H  
ATOM   3295  HA  LEU B 206       1.015 -17.783   2.570  1.00  0.00           H  
ATOM   3296 1HB  LEU B 206       2.055 -17.910  -0.298  1.00  0.00           H  
ATOM   3297 2HB  LEU B 206       3.038 -17.702   1.147  1.00  0.00           H  
ATOM   3298  HG  LEU B 206       1.347 -20.193   0.606  1.00  0.00           H  
ATOM   3299 1HD1 LEU B 206       3.443 -21.290   0.061  1.00  0.00           H  
ATOM   3300 2HD1 LEU B 206       3.115 -19.958  -1.029  1.00  0.00           H  
ATOM   3301 3HD1 LEU B 206       4.303 -19.763   0.239  1.00  0.00           H  
ATOM   3302 1HD2 LEU B 206       2.727 -21.184   2.408  1.00  0.00           H  
ATOM   3303 2HD2 LEU B 206       3.570 -19.635   2.626  1.00  0.00           H  
ATOM   3304 3HD2 LEU B 206       1.847 -19.781   3.022  1.00  0.00           H  
ATOM   3305  N   ASP B 207       1.423 -15.339   2.443  1.00  0.00           N  
ATOM   3306  CA  ASP B 207       1.388 -13.881   2.401  1.00  0.00           C  
ATOM   3307  C   ASP B 207       2.672 -13.095   2.087  1.00  0.00           C  
ATOM   3308  O   ASP B 207       2.608 -11.868   1.992  1.00  0.00           O  
ATOM   3309  CB  ASP B 207       0.785 -13.404   3.710  1.00  0.00           C  
ATOM   3310  CG  ASP B 207       1.572 -13.936   4.889  1.00  0.00           C  
ATOM   3311  OD1 ASP B 207       2.268 -14.940   4.708  1.00  0.00           O  
ATOM   3312  OD2 ASP B 207       1.456 -13.389   5.970  1.00  0.00           O  
ATOM   3313  H   ASP B 207       1.794 -15.809   3.256  1.00  0.00           H  
ATOM   3314  HA  ASP B 207       0.705 -13.621   1.607  1.00  0.00           H  
ATOM   3315 1HB  ASP B 207       0.780 -12.313   3.737  1.00  0.00           H  
ATOM   3316 2HB  ASP B 207      -0.245 -13.746   3.784  1.00  0.00           H  
ATOM   3317  N   MET B 208       3.813 -13.772   1.887  1.00  0.00           N  
ATOM   3318  CA  MET B 208       5.020 -13.088   1.375  1.00  0.00           C  
ATOM   3319  C   MET B 208       5.281 -13.544  -0.074  1.00  0.00           C  
ATOM   3320  O   MET B 208       5.181 -12.737  -1.001  1.00  0.00           O  
ATOM   3321  CB  MET B 208       6.193 -13.197   2.358  1.00  0.00           C  
ATOM   3322  CG  MET B 208       5.982 -12.384   3.626  1.00  0.00           C  
ATOM   3323  SD  MET B 208       7.297 -12.604   4.856  1.00  0.00           S  
ATOM   3324  CE  MET B 208       8.688 -11.734   4.120  1.00  0.00           C  
ATOM   3325  H   MET B 208       3.800 -14.767   2.042  1.00  0.00           H  
ATOM   3326  HA  MET B 208       4.792 -12.022   1.311  1.00  0.00           H  
ATOM   3327 1HB  MET B 208       6.302 -14.193   2.731  1.00  0.00           H  
ATOM   3328 2HB  MET B 208       7.117 -12.900   1.873  1.00  0.00           H  
ATOM   3329 1HG  MET B 208       5.918 -11.326   3.370  1.00  0.00           H  
ATOM   3330 2HG  MET B 208       5.031 -12.676   4.081  1.00  0.00           H  
ATOM   3331 1HE  MET B 208       9.546 -11.794   4.790  1.00  0.00           H  
ATOM   3332 2HE  MET B 208       8.949 -12.186   3.167  1.00  0.00           H  
ATOM   3333 3HE  MET B 208       8.423 -10.687   3.967  1.00  0.00           H  
ATOM   3334  N   PRO B 209       5.552 -14.851  -0.340  1.00  0.00           N  
ATOM   3335  CA  PRO B 209       5.670 -15.410  -1.667  1.00  0.00           C  
ATOM   3336  C   PRO B 209       4.239 -15.642  -2.093  1.00  0.00           C  
ATOM   3337  O   PRO B 209       3.762 -16.772  -2.048  1.00  0.00           O  
ATOM   3338  CB  PRO B 209       6.453 -16.705  -1.450  1.00  0.00           C  
ATOM   3339  CG  PRO B 209       6.049 -17.143  -0.076  1.00  0.00           C  
ATOM   3340  CD  PRO B 209       5.887 -15.851   0.718  1.00  0.00           C  
ATOM   3341  HA  PRO B 209       6.202 -14.711  -2.330  1.00  0.00           H  
ATOM   3342 1HB  PRO B 209       6.190 -17.440  -2.227  1.00  0.00           H  
ATOM   3343 2HB  PRO B 209       7.535 -16.515  -1.539  1.00  0.00           H  
ATOM   3344 1HG  PRO B 209       5.123 -17.704  -0.134  1.00  0.00           H  
ATOM   3345 2HG  PRO B 209       6.805 -17.820   0.348  1.00  0.00           H  
ATOM   3346 1HD  PRO B 209       5.099 -15.995   1.448  1.00  0.00           H  
ATOM   3347 2HD  PRO B 209       6.864 -15.630   1.169  1.00  0.00           H  
ATOM   3348  N   TYR B 210       3.533 -14.553  -2.402  1.00  0.00           N  
ATOM   3349  CA  TYR B 210       2.090 -14.658  -2.526  1.00  0.00           C  
ATOM   3350  C   TYR B 210       1.549 -15.743  -3.399  1.00  0.00           C  
ATOM   3351  O   TYR B 210       1.972 -15.974  -4.514  1.00  0.00           O  
ATOM   3352  CB  TYR B 210       1.487 -13.343  -3.022  1.00  0.00           C  
ATOM   3353  CG  TYR B 210       1.242 -12.345  -1.958  1.00  0.00           C  
ATOM   3354  CD1 TYR B 210       2.122 -11.321  -1.719  1.00  0.00           C  
ATOM   3355  CD2 TYR B 210       0.076 -12.463  -1.214  1.00  0.00           C  
ATOM   3356  CE1 TYR B 210       1.842 -10.419  -0.717  1.00  0.00           C  
ATOM   3357  CE2 TYR B 210      -0.208 -11.572  -0.226  1.00  0.00           C  
ATOM   3358  CZ  TYR B 210       0.666 -10.556   0.035  1.00  0.00           C  
ATOM   3359  OH  TYR B 210       0.382  -9.665   1.042  1.00  0.00           O  
ATOM   3360  H   TYR B 210       3.999 -13.648  -2.429  1.00  0.00           H  
ATOM   3361  HA  TYR B 210       1.702 -14.831  -1.531  1.00  0.00           H  
ATOM   3362 1HB  TYR B 210       2.152 -12.892  -3.757  1.00  0.00           H  
ATOM   3363 2HB  TYR B 210       0.538 -13.543  -3.526  1.00  0.00           H  
ATOM   3364  HD1 TYR B 210       3.031 -11.226  -2.307  1.00  0.00           H  
ATOM   3365  HD2 TYR B 210      -0.618 -13.278  -1.421  1.00  0.00           H  
ATOM   3366  HE1 TYR B 210       2.532  -9.603  -0.506  1.00  0.00           H  
ATOM   3367  HE2 TYR B 210      -1.124 -11.672   0.357  1.00  0.00           H  
ATOM   3368  HH  TYR B 210       1.101  -9.026   1.111  1.00  0.00           H  
ATOM   3369  N   HIS B 211       0.521 -16.366  -2.816  1.00  0.00           N  
ATOM   3370  CA  HIS B 211      -0.318 -17.407  -3.385  1.00  0.00           C  
ATOM   3371  C   HIS B 211      -1.768 -17.107  -3.062  1.00  0.00           C  
ATOM   3372  O   HIS B 211      -2.200 -17.304  -1.910  1.00  0.00           O  
ATOM   3373  CB  HIS B 211       0.070 -18.818  -2.918  1.00  0.00           C  
ATOM   3374  CG  HIS B 211       1.325 -19.403  -3.496  1.00  0.00           C  
ATOM   3375  ND1 HIS B 211       2.564 -18.858  -3.327  1.00  0.00           N  
ATOM   3376  CD2 HIS B 211       1.507 -20.543  -4.206  1.00  0.00           C  
ATOM   3377  CE1 HIS B 211       3.464 -19.618  -3.920  1.00  0.00           C  
ATOM   3378  NE2 HIS B 211       2.849 -20.654  -4.462  1.00  0.00           N  
ATOM   3379  H   HIS B 211       0.336 -16.085  -1.856  1.00  0.00           H  
ATOM   3380  HA  HIS B 211      -0.228 -17.397  -4.471  1.00  0.00           H  
ATOM   3381 1HB  HIS B 211       0.191 -18.816  -1.840  1.00  0.00           H  
ATOM   3382 2HB  HIS B 211      -0.736 -19.492  -3.160  1.00  0.00           H  
ATOM   3383  HD1 HIS B 211       2.806 -18.004  -2.827  1.00  0.00           H  
ATOM   3384  HD2 HIS B 211       0.819 -21.308  -4.565  1.00  0.00           H  
ATOM   3385  HE1 HIS B 211       4.514 -19.334  -3.892  1.00  0.00           H  
ATOM   3386  N   ILE B 212      -2.485 -16.565  -4.046  1.00  0.00           N  
ATOM   3387  CA  ILE B 212      -3.870 -16.153  -3.870  1.00  0.00           C  
ATOM   3388  C   ILE B 212      -4.748 -17.070  -4.691  1.00  0.00           C  
ATOM   3389  O   ILE B 212      -4.467 -17.338  -5.861  1.00  0.00           O  
ATOM   3390  CB  ILE B 212      -4.109 -14.675  -4.276  1.00  0.00           C  
ATOM   3391  CG1 ILE B 212      -3.199 -13.748  -3.421  1.00  0.00           C  
ATOM   3392  CG2 ILE B 212      -5.619 -14.304  -4.037  1.00  0.00           C  
ATOM   3393  CD1 ILE B 212      -3.170 -12.293  -3.864  1.00  0.00           C  
ATOM   3394  H   ILE B 212      -2.045 -16.444  -4.965  1.00  0.00           H  
ATOM   3395  HA  ILE B 212      -4.147 -16.264  -2.822  1.00  0.00           H  
ATOM   3396  HB  ILE B 212      -3.851 -14.533  -5.327  1.00  0.00           H  
ATOM   3397 1HG1 ILE B 212      -3.521 -13.792  -2.399  1.00  0.00           H  
ATOM   3398 2HG1 ILE B 212      -2.176 -14.120  -3.477  1.00  0.00           H  
ATOM   3399 1HG2 ILE B 212      -5.805 -13.274  -4.315  1.00  0.00           H  
ATOM   3400 2HG2 ILE B 212      -6.266 -14.943  -4.633  1.00  0.00           H  
ATOM   3401 3HG2 ILE B 212      -5.865 -14.441  -2.976  1.00  0.00           H  
ATOM   3402 1HD1 ILE B 212      -2.491 -11.739  -3.216  1.00  0.00           H  
ATOM   3403 2HD1 ILE B 212      -2.812 -12.232  -4.892  1.00  0.00           H  
ATOM   3404 3HD1 ILE B 212      -4.151 -11.837  -3.805  1.00  0.00           H  
ATOM   3405  N   ARG B 213      -5.756 -17.624  -4.058  1.00  0.00           N  
ATOM   3406  CA  ARG B 213      -6.650 -18.567  -4.698  1.00  0.00           C  
ATOM   3407  C   ARG B 213      -8.044 -18.024  -4.966  1.00  0.00           C  
ATOM   3408  O   ARG B 213      -8.584 -17.269  -4.164  1.00  0.00           O  
ATOM   3409  CB  ARG B 213      -6.707 -19.847  -3.866  1.00  0.00           C  
ATOM   3410  CG  ARG B 213      -7.562 -20.971  -4.426  1.00  0.00           C  
ATOM   3411  CD  ARG B 213      -7.407 -22.230  -3.651  1.00  0.00           C  
ATOM   3412  NE  ARG B 213      -7.823 -22.093  -2.248  1.00  0.00           N  
ATOM   3413  CZ  ARG B 213      -7.866 -23.112  -1.354  1.00  0.00           C  
ATOM   3414  NH1 ARG B 213      -7.549 -24.338  -1.737  1.00  0.00           N  
ATOM   3415  NH2 ARG B 213      -8.228 -22.897  -0.086  1.00  0.00           N  
ATOM   3416  H   ARG B 213      -5.932 -17.348  -3.091  1.00  0.00           H  
ATOM   3417  HA  ARG B 213      -6.218 -18.836  -5.653  1.00  0.00           H  
ATOM   3418 1HB  ARG B 213      -5.706 -20.233  -3.750  1.00  0.00           H  
ATOM   3419 2HB  ARG B 213      -7.076 -19.605  -2.872  1.00  0.00           H  
ATOM   3420 1HG  ARG B 213      -8.604 -20.683  -4.374  1.00  0.00           H  
ATOM   3421 2HG  ARG B 213      -7.290 -21.166  -5.467  1.00  0.00           H  
ATOM   3422 1HD  ARG B 213      -8.025 -22.999  -4.119  1.00  0.00           H  
ATOM   3423 2HD  ARG B 213      -6.364 -22.538  -3.673  1.00  0.00           H  
ATOM   3424  HE  ARG B 213      -8.077 -21.171  -1.916  1.00  0.00           H  
ATOM   3425 1HH1 ARG B 213      -7.277 -24.521  -2.692  1.00  0.00           H  
ATOM   3426 2HH1 ARG B 213      -7.583 -25.100  -1.074  1.00  0.00           H  
ATOM   3427 1HH2 ARG B 213      -8.468 -21.950   0.269  1.00  0.00           H  
ATOM   3428 2HH2 ARG B 213      -8.254 -23.663   0.566  1.00  0.00           H  
ATOM   3429  N   SER B 214      -8.638 -18.461  -6.078  1.00  0.00           N  
ATOM   3430  CA  SER B 214     -10.033 -18.185  -6.405  1.00  0.00           C  
ATOM   3431  C   SER B 214     -10.705 -19.491  -6.783  1.00  0.00           C  
ATOM   3432  O   SER B 214     -10.193 -20.242  -7.616  1.00  0.00           O  
ATOM   3433  CB  SER B 214     -10.149 -17.212  -7.556  1.00  0.00           C  
ATOM   3434  OG  SER B 214     -11.495 -16.998  -7.928  1.00  0.00           O  
ATOM   3435  H   SER B 214      -8.081 -19.000  -6.738  1.00  0.00           H  
ATOM   3436  HA  SER B 214     -10.539 -17.782  -5.535  1.00  0.00           H  
ATOM   3437 1HB  SER B 214      -9.698 -16.276  -7.271  1.00  0.00           H  
ATOM   3438 2HB  SER B 214      -9.596 -17.606  -8.406  1.00  0.00           H  
ATOM   3439  HG  SER B 214     -11.850 -16.384  -7.274  1.00  0.00           H  
ATOM   3440  N   ILE B 215     -11.827 -19.788  -6.141  1.00  0.00           N  
ATOM   3441  CA  ILE B 215     -12.546 -21.015  -6.421  1.00  0.00           C  
ATOM   3442  C   ILE B 215     -13.888 -20.768  -7.057  1.00  0.00           C  
ATOM   3443  O   ILE B 215     -14.684 -19.966  -6.561  1.00  0.00           O  
ATOM   3444  CB  ILE B 215     -12.753 -21.854  -5.140  1.00  0.00           C  
ATOM   3445  CG1 ILE B 215     -11.374 -22.209  -4.549  1.00  0.00           C  
ATOM   3446  CG2 ILE B 215     -13.581 -23.130  -5.467  1.00  0.00           C  
ATOM   3447  CD1 ILE B 215     -11.402 -22.893  -3.200  1.00  0.00           C  
ATOM   3448  H   ILE B 215     -12.181 -19.156  -5.428  1.00  0.00           H  
ATOM   3449  HA  ILE B 215     -11.955 -21.597  -7.117  1.00  0.00           H  
ATOM   3450  HB  ILE B 215     -13.282 -21.254  -4.397  1.00  0.00           H  
ATOM   3451 1HG1 ILE B 215     -10.856 -22.812  -5.246  1.00  0.00           H  
ATOM   3452 2HG1 ILE B 215     -10.820 -21.292  -4.425  1.00  0.00           H  
ATOM   3453 1HG2 ILE B 215     -13.735 -23.718  -4.575  1.00  0.00           H  
ATOM   3454 2HG2 ILE B 215     -14.557 -22.866  -5.865  1.00  0.00           H  
ATOM   3455 3HG2 ILE B 215     -13.043 -23.724  -6.206  1.00  0.00           H  
ATOM   3456 1HD1 ILE B 215     -10.391 -23.082  -2.874  1.00  0.00           H  
ATOM   3457 2HD1 ILE B 215     -11.902 -22.250  -2.475  1.00  0.00           H  
ATOM   3458 3HD1 ILE B 215     -11.925 -23.834  -3.262  1.00  0.00           H  
ATOM   3459  N   LEU B 216     -14.137 -21.436  -8.178  1.00  0.00           N  
ATOM   3460  CA  LEU B 216     -15.418 -21.300  -8.848  1.00  0.00           C  
ATOM   3461  C   LEU B 216     -16.108 -22.646  -8.598  1.00  0.00           C  
ATOM   3462  O   LEU B 216     -15.526 -23.699  -8.870  1.00  0.00           O  
ATOM   3463  CB  LEU B 216     -15.248 -20.998 -10.358  1.00  0.00           C  
ATOM   3464  CG  LEU B 216     -16.566 -20.670 -11.192  1.00  0.00           C  
ATOM   3465  CD1 LEU B 216     -17.110 -19.287 -10.732  1.00  0.00           C  
ATOM   3466  CD2 LEU B 216     -16.297 -20.638 -12.694  1.00  0.00           C  
ATOM   3467  H   LEU B 216     -13.426 -22.086  -8.517  1.00  0.00           H  
ATOM   3468  HA  LEU B 216     -16.006 -20.507  -8.390  1.00  0.00           H  
ATOM   3469 1HB  LEU B 216     -14.594 -20.140 -10.447  1.00  0.00           H  
ATOM   3470 2HB  LEU B 216     -14.757 -21.826 -10.814  1.00  0.00           H  
ATOM   3471  HG  LEU B 216     -17.319 -21.429 -10.988  1.00  0.00           H  
ATOM   3472 1HD1 LEU B 216     -18.008 -19.043 -11.281  1.00  0.00           H  
ATOM   3473 2HD1 LEU B 216     -17.328 -19.280  -9.679  1.00  0.00           H  
ATOM   3474 3HD1 LEU B 216     -16.359 -18.526 -10.937  1.00  0.00           H  
ATOM   3475 1HD2 LEU B 216     -17.220 -20.409 -13.210  1.00  0.00           H  
ATOM   3476 2HD2 LEU B 216     -15.574 -19.885 -12.914  1.00  0.00           H  
ATOM   3477 3HD2 LEU B 216     -15.935 -21.584 -13.032  1.00  0.00           H  
ATOM   3478  N   HIS B 217     -17.310 -22.626  -8.024  1.00  0.00           N  
ATOM   3479  CA  HIS B 217     -18.004 -23.866  -7.640  1.00  0.00           C  
ATOM   3480  C   HIS B 217     -19.445 -24.018  -8.086  1.00  0.00           C  
ATOM   3481  O   HIS B 217     -20.315 -23.225  -7.704  1.00  0.00           O  
ATOM   3482  CB  HIS B 217     -17.986 -24.039  -6.118  1.00  0.00           C  
ATOM   3483  CG  HIS B 217     -18.776 -25.255  -5.620  1.00  0.00           C  
ATOM   3484  ND1 HIS B 217     -19.609 -25.180  -4.521  1.00  0.00           N  
ATOM   3485  CD2 HIS B 217     -18.869 -26.543  -6.065  1.00  0.00           C  
ATOM   3486  CE1 HIS B 217     -20.182 -26.352  -4.323  1.00  0.00           C  
ATOM   3487  NE2 HIS B 217     -19.757 -27.188  -5.238  1.00  0.00           N  
ATOM   3488  H   HIS B 217     -17.747 -21.736  -7.826  1.00  0.00           H  
ATOM   3489  HA  HIS B 217     -17.460 -24.707  -8.065  1.00  0.00           H  
ATOM   3490 1HB  HIS B 217     -16.953 -24.148  -5.784  1.00  0.00           H  
ATOM   3491 2HB  HIS B 217     -18.391 -23.145  -5.646  1.00  0.00           H  
ATOM   3492  HD2 HIS B 217     -18.352 -26.980  -6.917  1.00  0.00           H  
ATOM   3493  HE1 HIS B 217     -20.891 -26.587  -3.532  1.00  0.00           H  
ATOM   3494  HE2 HIS B 217     -20.059 -28.168  -5.309  1.00  0.00           H  
ATOM   3495  N   ILE B 218     -19.704 -25.095  -8.829  1.00  0.00           N  
ATOM   3496  CA  ILE B 218     -21.054 -25.437  -9.238  1.00  0.00           C  
ATOM   3497  C   ILE B 218     -21.550 -26.692  -8.492  1.00  0.00           C  
ATOM   3498  O   ILE B 218     -21.045 -27.801  -8.738  1.00  0.00           O  
ATOM   3499  CB  ILE B 218     -21.137 -25.718 -10.751  1.00  0.00           C  
ATOM   3500  CG1 ILE B 218     -20.727 -24.501 -11.527  1.00  0.00           C  
ATOM   3501  CG2 ILE B 218     -22.535 -26.183 -11.132  1.00  0.00           C  
ATOM   3502  CD1 ILE B 218     -20.480 -24.755 -12.988  1.00  0.00           C  
ATOM   3503  H   ILE B 218     -18.919 -25.699  -9.098  1.00  0.00           H  
ATOM   3504  HA  ILE B 218     -21.684 -24.582  -9.036  1.00  0.00           H  
ATOM   3505  HB  ILE B 218     -20.448 -26.498 -11.002  1.00  0.00           H  
ATOM   3506 1HG1 ILE B 218     -21.525 -23.786 -11.441  1.00  0.00           H  
ATOM   3507 2HG1 ILE B 218     -19.824 -24.079 -11.091  1.00  0.00           H  
ATOM   3508 1HG2 ILE B 218     -22.578 -26.401 -12.203  1.00  0.00           H  
ATOM   3509 2HG2 ILE B 218     -22.786 -27.085 -10.569  1.00  0.00           H  
ATOM   3510 3HG2 ILE B 218     -23.258 -25.402 -10.892  1.00  0.00           H  
ATOM   3511 1HD1 ILE B 218     -20.210 -23.824 -13.483  1.00  0.00           H  
ATOM   3512 2HD1 ILE B 218     -19.669 -25.476 -13.096  1.00  0.00           H  
ATOM   3513 3HD1 ILE B 218     -21.385 -25.159 -13.450  1.00  0.00           H  
ATOM   3514  N   PRO B 219     -22.483 -26.569  -7.522  1.00  0.00           N  
ATOM   3515  CA  PRO B 219     -23.042 -27.686  -6.790  1.00  0.00           C  
ATOM   3516  C   PRO B 219     -23.985 -28.394  -7.736  1.00  0.00           C  
ATOM   3517  O   PRO B 219     -24.605 -27.725  -8.565  1.00  0.00           O  
ATOM   3518  CB  PRO B 219     -23.752 -27.013  -5.609  1.00  0.00           C  
ATOM   3519  CG  PRO B 219     -24.157 -25.653  -6.134  1.00  0.00           C  
ATOM   3520  CD  PRO B 219     -23.060 -25.253  -7.127  1.00  0.00           C  
ATOM   3521  HA  PRO B 219     -22.239 -28.353  -6.464  1.00  0.00           H  
ATOM   3522 1HB  PRO B 219     -24.617 -27.621  -5.304  1.00  0.00           H  
ATOM   3523 2HB  PRO B 219     -23.084 -26.962  -4.745  1.00  0.00           H  
ATOM   3524 1HG  PRO B 219     -25.151 -25.718  -6.604  1.00  0.00           H  
ATOM   3525 2HG  PRO B 219     -24.248 -24.940  -5.301  1.00  0.00           H  
ATOM   3526 1HD  PRO B 219     -23.554 -24.756  -7.970  1.00  0.00           H  
ATOM   3527 2HD  PRO B 219     -22.290 -24.621  -6.647  1.00  0.00           H  
ATOM   3528  N   SER B 220     -24.171 -29.702  -7.561  1.00  0.00           N  
ATOM   3529  CA  SER B 220     -25.134 -30.447  -8.382  1.00  0.00           C  
ATOM   3530  C   SER B 220     -24.970 -30.165  -9.888  1.00  0.00           C  
ATOM   3531  O   SER B 220     -25.872 -29.624 -10.523  1.00  0.00           O  
ATOM   3532  CB  SER B 220     -26.558 -30.132  -7.940  1.00  0.00           C  
ATOM   3533  OG  SER B 220     -26.770 -30.510  -6.599  1.00  0.00           O  
ATOM   3534  H   SER B 220     -23.633 -30.197  -6.864  1.00  0.00           H  
ATOM   3535  HA  SER B 220     -24.954 -31.507  -8.220  1.00  0.00           H  
ATOM   3536 1HB  SER B 220     -26.756 -29.065  -8.058  1.00  0.00           H  
ATOM   3537 2HB  SER B 220     -27.259 -30.663  -8.584  1.00  0.00           H  
ATOM   3538  HG  SER B 220     -26.927 -31.458  -6.611  1.00  0.00           H  
ATOM   3539  N   ALA B 221     -23.803 -30.508 -10.445  1.00  0.00           N  
ATOM   3540  CA  ALA B 221     -23.485 -30.211 -11.841  1.00  0.00           C  
ATOM   3541  C   ALA B 221     -24.481 -30.836 -12.800  1.00  0.00           C  
ATOM   3542  O   ALA B 221     -24.915 -31.980 -12.621  1.00  0.00           O  
ATOM   3543  CB  ALA B 221     -22.096 -30.716 -12.166  1.00  0.00           C  
ATOM   3544  H   ALA B 221     -23.093 -30.980  -9.888  1.00  0.00           H  
ATOM   3545  HA  ALA B 221     -23.520 -29.129 -11.977  1.00  0.00           H  
ATOM   3546 1HB  ALA B 221     -21.851 -30.464 -13.191  1.00  0.00           H  
ATOM   3547 2HB  ALA B 221     -21.411 -30.240 -11.484  1.00  0.00           H  
ATOM   3548 3HB  ALA B 221     -22.051 -31.799 -12.032  1.00  0.00           H  
ATOM   3549  N   GLU B 222     -24.810 -30.098 -13.848  1.00  0.00           N  
ATOM   3550  CA  GLU B 222     -25.744 -30.588 -14.838  1.00  0.00           C  
ATOM   3551  C   GLU B 222     -25.124 -30.857 -16.190  1.00  0.00           C  
ATOM   3552  O   GLU B 222     -24.020 -30.411 -16.518  1.00  0.00           O  
ATOM   3553  CB  GLU B 222     -26.940 -29.639 -14.983  1.00  0.00           C  
ATOM   3554  CG  GLU B 222     -27.860 -29.588 -13.752  1.00  0.00           C  
ATOM   3555  CD  GLU B 222     -28.632 -30.904 -13.579  1.00  0.00           C  
ATOM   3556  OE1 GLU B 222     -28.750 -31.621 -14.555  1.00  0.00           O  
ATOM   3557  OE2 GLU B 222     -29.102 -31.178 -12.507  1.00  0.00           O  
ATOM   3558  H   GLU B 222     -24.421 -29.154 -13.963  1.00  0.00           H  
ATOM   3559  HA  GLU B 222     -26.143 -31.530 -14.475  1.00  0.00           H  
ATOM   3560 1HB  GLU B 222     -26.571 -28.625 -15.170  1.00  0.00           H  
ATOM   3561 2HB  GLU B 222     -27.539 -29.929 -15.844  1.00  0.00           H  
ATOM   3562 1HG  GLU B 222     -27.253 -29.403 -12.860  1.00  0.00           H  
ATOM   3563 2HG  GLU B 222     -28.560 -28.760 -13.858  1.00  0.00           H  
ATOM   3564  N   LEU B 223     -25.853 -31.602 -16.985  1.00  0.00           N  
ATOM   3565  CA  LEU B 223     -25.429 -31.864 -18.334  1.00  0.00           C  
ATOM   3566  C   LEU B 223     -25.430 -30.487 -18.975  1.00  0.00           C  
ATOM   3567  O   LEU B 223     -26.174 -29.617 -18.522  1.00  0.00           O  
ATOM   3568  CB  LEU B 223     -26.392 -32.841 -19.003  1.00  0.00           C  
ATOM   3569  CG  LEU B 223     -26.459 -34.212 -18.304  1.00  0.00           C  
ATOM   3570  CD1 LEU B 223     -27.584 -35.053 -18.901  1.00  0.00           C  
ATOM   3571  CD2 LEU B 223     -25.123 -34.920 -18.422  1.00  0.00           C  
ATOM   3572  H   LEU B 223     -26.740 -31.964 -16.649  1.00  0.00           H  
ATOM   3573  HA  LEU B 223     -24.416 -32.271 -18.340  1.00  0.00           H  
ATOM   3574 1HB  LEU B 223     -27.391 -32.408 -19.004  1.00  0.00           H  
ATOM   3575 2HB  LEU B 223     -26.077 -33.000 -20.035  1.00  0.00           H  
ATOM   3576  HG  LEU B 223     -26.677 -34.055 -17.259  1.00  0.00           H  
ATOM   3577 1HD1 LEU B 223     -27.640 -36.012 -18.381  1.00  0.00           H  
ATOM   3578 2HD1 LEU B 223     -28.530 -34.528 -18.783  1.00  0.00           H  
ATOM   3579 3HD1 LEU B 223     -27.395 -35.228 -19.958  1.00  0.00           H  
ATOM   3580 1HD2 LEU B 223     -25.192 -35.864 -17.903  1.00  0.00           H  
ATOM   3581 2HD2 LEU B 223     -24.884 -35.095 -19.471  1.00  0.00           H  
ATOM   3582 3HD2 LEU B 223     -24.342 -34.313 -17.976  1.00  0.00           H  
ATOM   3583  N   GLU B 224     -24.558 -30.274 -19.943  1.00  0.00           N  
ATOM   3584  CA  GLU B 224     -24.350 -28.979 -20.606  1.00  0.00           C  
ATOM   3585  C   GLU B 224     -23.670 -27.920 -19.710  1.00  0.00           C  
ATOM   3586  O   GLU B 224     -23.483 -26.788 -20.145  1.00  0.00           O  
ATOM   3587  CB  GLU B 224     -25.658 -28.374 -21.132  1.00  0.00           C  
ATOM   3588  CG  GLU B 224     -26.423 -29.135 -22.156  1.00  0.00           C  
ATOM   3589  CD  GLU B 224     -27.688 -28.374 -22.518  1.00  0.00           C  
ATOM   3590  OE1 GLU B 224     -28.097 -27.508 -21.743  1.00  0.00           O  
ATOM   3591  OE2 GLU B 224     -28.244 -28.649 -23.555  1.00  0.00           O  
ATOM   3592  H   GLU B 224     -23.997 -31.057 -20.248  1.00  0.00           H  
ATOM   3593  HA  GLU B 224     -23.696 -29.147 -21.463  1.00  0.00           H  
ATOM   3594 1HB  GLU B 224     -26.331 -28.230 -20.354  1.00  0.00           H  
ATOM   3595 2HB  GLU B 224     -25.451 -27.389 -21.549  1.00  0.00           H  
ATOM   3596 1HG  GLU B 224     -25.812 -29.266 -23.047  1.00  0.00           H  
ATOM   3597 2HG  GLU B 224     -26.686 -30.118 -21.767  1.00  0.00           H  
ATOM   3598  N   ASP B 225     -23.147 -28.324 -18.527  1.00  0.00           N  
ATOM   3599  CA  ASP B 225     -22.241 -27.438 -17.780  1.00  0.00           C  
ATOM   3600  C   ASP B 225     -20.838 -27.763 -18.287  1.00  0.00           C  
ATOM   3601  O   ASP B 225     -19.834 -27.214 -17.825  1.00  0.00           O  
ATOM   3602  CB  ASP B 225     -22.269 -27.619 -16.249  1.00  0.00           C  
ATOM   3603  CG  ASP B 225     -23.538 -27.185 -15.591  1.00  0.00           C  
ATOM   3604  OD1 ASP B 225     -24.252 -26.429 -16.207  1.00  0.00           O  
ATOM   3605  OD2 ASP B 225     -23.772 -27.561 -14.454  1.00  0.00           O  
ATOM   3606  H   ASP B 225     -23.383 -29.234 -18.126  1.00  0.00           H  
ATOM   3607  HA  ASP B 225     -22.468 -26.398 -18.017  1.00  0.00           H  
ATOM   3608 1HB  ASP B 225     -22.112 -28.662 -16.016  1.00  0.00           H  
ATOM   3609 2HB  ASP B 225     -21.448 -27.061 -15.802  1.00  0.00           H  
ATOM   3610  N   SER B 226     -20.795 -28.720 -19.213  1.00  0.00           N  
ATOM   3611  CA  SER B 226     -19.590 -29.176 -19.859  1.00  0.00           C  
ATOM   3612  C   SER B 226     -19.051 -28.017 -20.687  1.00  0.00           C  
ATOM   3613  O   SER B 226     -19.830 -27.252 -21.263  1.00  0.00           O  
ATOM   3614  CB  SER B 226     -19.900 -30.336 -20.803  1.00  0.00           C  
ATOM   3615  OG  SER B 226     -20.418 -31.475 -20.127  1.00  0.00           O  
ATOM   3616  H   SER B 226     -21.665 -29.126 -19.503  1.00  0.00           H  
ATOM   3617  HA  SER B 226     -18.867 -29.462 -19.102  1.00  0.00           H  
ATOM   3618 1HB  SER B 226     -20.618 -29.999 -21.548  1.00  0.00           H  
ATOM   3619 2HB  SER B 226     -18.989 -30.611 -21.332  1.00  0.00           H  
ATOM   3620  HG  SER B 226     -20.644 -32.110 -20.823  1.00  0.00           H  
ATOM   3621  N   GLY B 227     -17.744 -27.910 -20.802  1.00  0.00           N  
ATOM   3622  CA  GLY B 227     -17.190 -26.875 -21.653  1.00  0.00           C  
ATOM   3623  C   GLY B 227     -15.901 -26.308 -21.127  1.00  0.00           C  
ATOM   3624  O   GLY B 227     -15.231 -26.892 -20.267  1.00  0.00           O  
ATOM   3625  H   GLY B 227     -17.150 -28.558 -20.295  1.00  0.00           H  
ATOM   3626 1HA  GLY B 227     -17.021 -27.285 -22.648  1.00  0.00           H  
ATOM   3627 2HA  GLY B 227     -17.914 -26.072 -21.765  1.00  0.00           H  
ATOM   3628  N   THR B 228     -15.524 -25.175 -21.689  1.00  0.00           N  
ATOM   3629  CA  THR B 228     -14.278 -24.561 -21.303  1.00  0.00           C  
ATOM   3630  C   THR B 228     -14.510 -23.587 -20.157  1.00  0.00           C  
ATOM   3631  O   THR B 228     -15.400 -22.733 -20.223  1.00  0.00           O  
ATOM   3632  CB  THR B 228     -13.636 -23.805 -22.479  1.00  0.00           C  
ATOM   3633  OG1 THR B 228     -13.380 -24.709 -23.573  1.00  0.00           O  
ATOM   3634  CG2 THR B 228     -12.301 -23.218 -22.004  1.00  0.00           C  
ATOM   3635  H   THR B 228     -16.106 -24.740 -22.391  1.00  0.00           H  
ATOM   3636  HA  THR B 228     -13.587 -25.332 -20.958  1.00  0.00           H  
ATOM   3637  HB  THR B 228     -14.294 -23.008 -22.818  1.00  0.00           H  
ATOM   3638  HG1 THR B 228     -12.833 -25.454 -23.260  1.00  0.00           H  
ATOM   3639 1HG2 THR B 228     -11.824 -22.686 -22.821  1.00  0.00           H  
ATOM   3640 2HG2 THR B 228     -12.470 -22.525 -21.180  1.00  0.00           H  
ATOM   3641 3HG2 THR B 228     -11.652 -24.029 -21.667  1.00  0.00           H  
ATOM   3642  N   TYR B 229     -13.712 -23.740 -19.113  1.00  0.00           N  
ATOM   3643  CA  TYR B 229     -13.722 -22.855 -17.962  1.00  0.00           C  
ATOM   3644  C   TYR B 229     -12.410 -22.083 -17.938  1.00  0.00           C  
ATOM   3645  O   TYR B 229     -11.332 -22.689 -17.880  1.00  0.00           O  
ATOM   3646  CB  TYR B 229     -13.905 -23.661 -16.682  1.00  0.00           C  
ATOM   3647  CG  TYR B 229     -15.287 -24.276 -16.486  1.00  0.00           C  
ATOM   3648  CD1 TYR B 229     -15.673 -25.438 -17.138  1.00  0.00           C  
ATOM   3649  CD2 TYR B 229     -16.141 -23.685 -15.586  1.00  0.00           C  
ATOM   3650  CE1 TYR B 229     -16.925 -25.979 -16.882  1.00  0.00           C  
ATOM   3651  CE2 TYR B 229     -17.368 -24.227 -15.318  1.00  0.00           C  
ATOM   3652  CZ  TYR B 229     -17.769 -25.360 -15.960  1.00  0.00           C  
ATOM   3653  OH  TYR B 229     -19.009 -25.873 -15.697  1.00  0.00           O  
ATOM   3654  H   TYR B 229     -13.032 -24.500 -19.129  1.00  0.00           H  
ATOM   3655  HA  TYR B 229     -14.538 -22.139 -18.063  1.00  0.00           H  
ATOM   3656 1HB  TYR B 229     -13.172 -24.472 -16.664  1.00  0.00           H  
ATOM   3657 2HB  TYR B 229     -13.699 -23.016 -15.832  1.00  0.00           H  
ATOM   3658  HD1 TYR B 229     -15.001 -25.922 -17.851  1.00  0.00           H  
ATOM   3659  HD2 TYR B 229     -15.826 -22.779 -15.071  1.00  0.00           H  
ATOM   3660  HE1 TYR B 229     -17.245 -26.889 -17.400  1.00  0.00           H  
ATOM   3661  HE2 TYR B 229     -18.027 -23.746 -14.598  1.00  0.00           H  
ATOM   3662  HH  TYR B 229     -19.266 -26.483 -16.417  1.00  0.00           H  
ATOM   3663  N   THR B 230     -12.499 -20.750 -17.985  1.00  0.00           N  
ATOM   3664  CA  THR B 230     -11.297 -19.919 -18.055  1.00  0.00           C  
ATOM   3665  C   THR B 230     -11.139 -18.928 -16.904  1.00  0.00           C  
ATOM   3666  O   THR B 230     -12.081 -18.214 -16.545  1.00  0.00           O  
ATOM   3667  CB  THR B 230     -11.268 -19.137 -19.380  1.00  0.00           C  
ATOM   3668  OG1 THR B 230     -11.276 -20.052 -20.482  1.00  0.00           O  
ATOM   3669  CG2 THR B 230     -10.036 -18.264 -19.463  1.00  0.00           C  
ATOM   3670  H   THR B 230     -13.422 -20.314 -18.000  1.00  0.00           H  
ATOM   3671  HA  THR B 230     -10.429 -20.573 -18.028  1.00  0.00           H  
ATOM   3672  HB  THR B 230     -12.135 -18.511 -19.444  1.00  0.00           H  
ATOM   3673  HG1 THR B 230     -11.503 -19.575 -21.284  1.00  0.00           H  
ATOM   3674 1HG2 THR B 230     -10.045 -17.729 -20.409  1.00  0.00           H  
ATOM   3675 2HG2 THR B 230     -10.028 -17.544 -18.650  1.00  0.00           H  
ATOM   3676 3HG2 THR B 230      -9.140 -18.880 -19.406  1.00  0.00           H  
ATOM   3677  N   CYS B 231      -9.923 -18.886 -16.342  1.00  0.00           N  
ATOM   3678  CA  CYS B 231      -9.558 -17.957 -15.273  1.00  0.00           C  
ATOM   3679  C   CYS B 231      -8.612 -16.875 -15.790  1.00  0.00           C  
ATOM   3680  O   CYS B 231      -7.444 -17.146 -16.105  1.00  0.00           O  
ATOM   3681  CB  CYS B 231      -8.859 -18.682 -14.122  1.00  0.00           C  
ATOM   3682  SG  CYS B 231      -8.405 -17.611 -12.708  1.00  0.00           S  
ATOM   3683  H   CYS B 231      -9.200 -19.510 -16.704  1.00  0.00           H  
ATOM   3684  HA  CYS B 231     -10.462 -17.479 -14.892  1.00  0.00           H  
ATOM   3685 1HB  CYS B 231      -9.492 -19.485 -13.758  1.00  0.00           H  
ATOM   3686 2HB  CYS B 231      -7.953 -19.121 -14.503  1.00  0.00           H  
ATOM   3687  N   ASN B 232      -9.138 -15.664 -15.935  1.00  0.00           N  
ATOM   3688  CA  ASN B 232      -8.381 -14.515 -16.422  1.00  0.00           C  
ATOM   3689  C   ASN B 232      -7.896 -13.709 -15.237  1.00  0.00           C  
ATOM   3690  O   ASN B 232      -8.681 -13.329 -14.363  1.00  0.00           O  
ATOM   3691  CB  ASN B 232      -9.175 -13.688 -17.410  1.00  0.00           C  
ATOM   3692  CG  ASN B 232      -8.376 -12.522 -17.946  1.00  0.00           C  
ATOM   3693  OD1 ASN B 232      -8.135 -11.555 -17.223  1.00  0.00           O  
ATOM   3694  ND2 ASN B 232      -7.948 -12.591 -19.180  1.00  0.00           N  
ATOM   3695  H   ASN B 232     -10.107 -15.512 -15.660  1.00  0.00           H  
ATOM   3696  HA  ASN B 232      -7.491 -14.875 -16.938  1.00  0.00           H  
ATOM   3697 1HB  ASN B 232      -9.470 -14.322 -18.250  1.00  0.00           H  
ATOM   3698 2HB  ASN B 232     -10.080 -13.327 -16.945  1.00  0.00           H  
ATOM   3699 1HD2 ASN B 232      -7.412 -11.841 -19.566  1.00  0.00           H  
ATOM   3700 2HD2 ASN B 232      -8.149 -13.403 -19.761  1.00  0.00           H  
ATOM   3701  N   VAL B 233      -6.592 -13.519 -15.153  1.00  0.00           N  
ATOM   3702  CA  VAL B 233      -6.037 -12.797 -14.030  1.00  0.00           C  
ATOM   3703  C   VAL B 233      -5.254 -11.585 -14.458  1.00  0.00           C  
ATOM   3704  O   VAL B 233      -4.378 -11.652 -15.329  1.00  0.00           O  
ATOM   3705  CB  VAL B 233      -5.151 -13.708 -13.191  1.00  0.00           C  
ATOM   3706  CG1 VAL B 233      -4.531 -12.914 -12.027  1.00  0.00           C  
ATOM   3707  CG2 VAL B 233      -6.016 -14.892 -12.694  1.00  0.00           C  
ATOM   3708  H   VAL B 233      -5.974 -13.852 -15.892  1.00  0.00           H  
ATOM   3709  HA  VAL B 233      -6.856 -12.463 -13.399  1.00  0.00           H  
ATOM   3710  HB  VAL B 233      -4.337 -14.064 -13.800  1.00  0.00           H  
ATOM   3711 1HG1 VAL B 233      -3.903 -13.552 -11.475  1.00  0.00           H  
ATOM   3712 2HG1 VAL B 233      -3.928 -12.089 -12.395  1.00  0.00           H  
ATOM   3713 3HG1 VAL B 233      -5.328 -12.526 -11.386  1.00  0.00           H  
ATOM   3714 1HG2 VAL B 233      -5.442 -15.574 -12.108  1.00  0.00           H  
ATOM   3715 2HG2 VAL B 233      -6.836 -14.507 -12.092  1.00  0.00           H  
ATOM   3716 3HG2 VAL B 233      -6.418 -15.431 -13.545  1.00  0.00           H  
ATOM   3717  N   THR B 234      -5.582 -10.456 -13.855  1.00  0.00           N  
ATOM   3718  CA  THR B 234      -4.876  -9.245 -14.206  1.00  0.00           C  
ATOM   3719  C   THR B 234      -4.349  -8.536 -12.975  1.00  0.00           C  
ATOM   3720  O   THR B 234      -4.924  -8.637 -11.887  1.00  0.00           O  
ATOM   3721  CB  THR B 234      -5.759  -8.291 -15.047  1.00  0.00           C  
ATOM   3722  OG1 THR B 234      -6.874  -7.820 -14.284  1.00  0.00           O  
ATOM   3723  CG2 THR B 234      -6.316  -9.056 -16.231  1.00  0.00           C  
ATOM   3724  H   THR B 234      -6.315 -10.473 -13.142  1.00  0.00           H  
ATOM   3725  HA  THR B 234      -4.022  -9.508 -14.822  1.00  0.00           H  
ATOM   3726  HB  THR B 234      -5.153  -7.450 -15.391  1.00  0.00           H  
ATOM   3727  HG1 THR B 234      -7.306  -7.110 -14.767  1.00  0.00           H  
ATOM   3728 1HG2 THR B 234      -6.931  -8.397 -16.839  1.00  0.00           H  
ATOM   3729 2HG2 THR B 234      -5.515  -9.457 -16.826  1.00  0.00           H  
ATOM   3730 3HG2 THR B 234      -6.924  -9.869 -15.871  1.00  0.00           H  
ATOM   3731  N   GLU B 235      -3.281  -7.771 -13.146  1.00  0.00           N  
ATOM   3732  CA  GLU B 235      -2.810  -6.947 -12.046  1.00  0.00           C  
ATOM   3733  C   GLU B 235      -3.126  -5.512 -12.412  1.00  0.00           C  
ATOM   3734  O   GLU B 235      -2.573  -4.968 -13.370  1.00  0.00           O  
ATOM   3735  CB  GLU B 235      -1.321  -7.114 -11.804  1.00  0.00           C  
ATOM   3736  CG  GLU B 235      -0.805  -6.354 -10.633  1.00  0.00           C  
ATOM   3737  CD  GLU B 235       0.642  -6.468 -10.508  1.00  0.00           C  
ATOM   3738  OE1 GLU B 235       1.203  -7.188 -11.273  1.00  0.00           O  
ATOM   3739  OE2 GLU B 235       1.201  -5.841  -9.659  1.00  0.00           O  
ATOM   3740  H   GLU B 235      -2.834  -7.751 -14.066  1.00  0.00           H  
ATOM   3741  HA  GLU B 235      -3.361  -7.199 -11.140  1.00  0.00           H  
ATOM   3742 1HB  GLU B 235      -1.068  -8.171 -11.685  1.00  0.00           H  
ATOM   3743 2HB  GLU B 235      -0.793  -6.728 -12.651  1.00  0.00           H  
ATOM   3744 1HG  GLU B 235      -1.068  -5.330 -10.746  1.00  0.00           H  
ATOM   3745 2HG  GLU B 235      -1.278  -6.727  -9.724  1.00  0.00           H  
ATOM   3746  N   SER B 236      -3.991  -4.888 -11.619  1.00  0.00           N  
ATOM   3747  CA  SER B 236      -4.482  -3.532 -11.860  1.00  0.00           C  
ATOM   3748  C   SER B 236      -3.447  -2.444 -11.613  1.00  0.00           C  
ATOM   3749  O   SER B 236      -3.662  -1.282 -11.986  1.00  0.00           O  
ATOM   3750  CB  SER B 236      -5.647  -3.244 -10.942  1.00  0.00           C  
ATOM   3751  OG  SER B 236      -5.191  -3.186  -9.619  1.00  0.00           O  
ATOM   3752  H   SER B 236      -4.370  -5.400 -10.833  1.00  0.00           H  
ATOM   3753  HA  SER B 236      -4.775  -3.470 -12.908  1.00  0.00           H  
ATOM   3754 1HB  SER B 236      -6.111  -2.298 -11.215  1.00  0.00           H  
ATOM   3755 2HB  SER B 236      -6.393  -4.021 -11.036  1.00  0.00           H  
ATOM   3756  HG  SER B 236      -5.973  -2.967  -9.049  1.00  0.00           H  
ATOM   3757  N   VAL B 237      -2.321  -2.825 -11.010  1.00  0.00           N  
ATOM   3758  CA  VAL B 237      -1.248  -1.888 -10.731  1.00  0.00           C  
ATOM   3759  C   VAL B 237      -0.762  -1.302 -12.032  1.00  0.00           C  
ATOM   3760  O   VAL B 237      -0.737  -0.083 -12.184  1.00  0.00           O  
ATOM   3761  CB  VAL B 237      -0.075  -2.603 -10.049  1.00  0.00           C  
ATOM   3762  CG1 VAL B 237       1.132  -1.689  -9.926  1.00  0.00           C  
ATOM   3763  CG2 VAL B 237      -0.518  -3.078  -8.724  1.00  0.00           C  
ATOM   3764  H   VAL B 237      -2.229  -3.792 -10.730  1.00  0.00           H  
ATOM   3765  HA  VAL B 237      -1.612  -1.096 -10.081  1.00  0.00           H  
ATOM   3766  HB  VAL B 237       0.231  -3.447 -10.654  1.00  0.00           H  
ATOM   3767 1HG1 VAL B 237       1.943  -2.232  -9.442  1.00  0.00           H  
ATOM   3768 2HG1 VAL B 237       1.472  -1.351 -10.899  1.00  0.00           H  
ATOM   3769 3HG1 VAL B 237       0.859  -0.828  -9.331  1.00  0.00           H  
ATOM   3770 1HG2 VAL B 237       0.307  -3.612  -8.268  1.00  0.00           H  
ATOM   3771 2HG2 VAL B 237      -0.810  -2.225  -8.116  1.00  0.00           H  
ATOM   3772 3HG2 VAL B 237      -1.363  -3.753  -8.827  1.00  0.00           H  
ATOM   3773  N   ASN B 238      -0.417  -2.167 -12.993  1.00  0.00           N  
ATOM   3774  CA  ASN B 238       0.031  -1.686 -14.286  1.00  0.00           C  
ATOM   3775  C   ASN B 238      -0.932  -2.075 -15.414  1.00  0.00           C  
ATOM   3776  O   ASN B 238      -1.815  -1.306 -15.800  1.00  0.00           O  
ATOM   3777  CB  ASN B 238       1.401  -2.313 -14.600  1.00  0.00           C  
ATOM   3778  CG  ASN B 238       2.557  -1.850 -13.760  1.00  0.00           C  
ATOM   3779  OD1 ASN B 238       2.591  -0.719 -13.260  1.00  0.00           O  
ATOM   3780  ND2 ASN B 238       3.541  -2.738 -13.574  1.00  0.00           N  
ATOM   3781  H   ASN B 238      -0.478  -3.161 -12.815  1.00  0.00           H  
ATOM   3782  HA  ASN B 238       0.094  -0.598 -14.261  1.00  0.00           H  
ATOM   3783 1HB  ASN B 238       1.338  -3.385 -14.459  1.00  0.00           H  
ATOM   3784 2HB  ASN B 238       1.645  -2.141 -15.652  1.00  0.00           H  
ATOM   3785 1HD2 ASN B 238       4.334  -2.484 -13.021  1.00  0.00           H  
ATOM   3786 2HD2 ASN B 238       3.513  -3.697 -13.983  1.00  0.00           H  
ATOM   3787  N   ASP B 239      -0.768  -3.302 -15.912  1.00  0.00           N  
ATOM   3788  CA  ASP B 239      -1.598  -3.877 -16.960  1.00  0.00           C  
ATOM   3789  C   ASP B 239      -1.307  -5.367 -17.137  1.00  0.00           C  
ATOM   3790  O   ASP B 239      -1.573  -5.930 -18.202  1.00  0.00           O  
ATOM   3791  CB  ASP B 239      -1.363  -3.128 -18.280  1.00  0.00           C  
ATOM   3792  CG  ASP B 239       0.097  -3.214 -18.758  1.00  0.00           C  
ATOM   3793  OD1 ASP B 239       0.884  -3.861 -18.093  1.00  0.00           O  
ATOM   3794  OD2 ASP B 239       0.411  -2.634 -19.780  1.00  0.00           O  
ATOM   3795  H   ASP B 239      -0.024  -3.872 -15.552  1.00  0.00           H  
ATOM   3796  HA  ASP B 239      -2.643  -3.777 -16.661  1.00  0.00           H  
ATOM   3797 1HB  ASP B 239      -2.004  -3.548 -19.052  1.00  0.00           H  
ATOM   3798 2HB  ASP B 239      -1.638  -2.079 -18.171  1.00  0.00           H  
ATOM   3799  N   HIS B 240      -0.662  -5.986 -16.152  1.00  0.00           N  
ATOM   3800  CA  HIS B 240      -0.151  -7.328 -16.385  1.00  0.00           C  
ATOM   3801  C   HIS B 240      -1.299  -8.279 -16.573  1.00  0.00           C  
ATOM   3802  O   HIS B 240      -2.315  -8.154 -15.890  1.00  0.00           O  
ATOM   3803  CB  HIS B 240       0.730  -7.800 -15.224  1.00  0.00           C  
ATOM   3804  CG  HIS B 240       2.018  -7.046 -15.101  1.00  0.00           C  
ATOM   3805  ND1 HIS B 240       3.053  -7.191 -16.001  1.00  0.00           N  
ATOM   3806  CD2 HIS B 240       2.439  -6.142 -14.186  1.00  0.00           C  
ATOM   3807  CE1 HIS B 240       4.056  -6.407 -15.643  1.00  0.00           C  
ATOM   3808  NE2 HIS B 240       3.708  -5.761 -14.546  1.00  0.00           N  
ATOM   3809  H   HIS B 240      -0.517  -5.523 -15.268  1.00  0.00           H  
ATOM   3810  HA  HIS B 240       0.457  -7.345 -17.288  1.00  0.00           H  
ATOM   3811 1HB  HIS B 240       0.183  -7.696 -14.286  1.00  0.00           H  
ATOM   3812 2HB  HIS B 240       0.964  -8.856 -15.351  1.00  0.00           H  
ATOM   3813  HD1 HIS B 240       3.034  -7.732 -16.842  1.00  0.00           H  
ATOM   3814  HD2 HIS B 240       1.972  -5.715 -13.297  1.00  0.00           H  
ATOM   3815  HE1 HIS B 240       4.973  -6.376 -16.231  1.00  0.00           H  
ATOM   3816  N   GLN B 241      -1.133  -9.259 -17.463  1.00  0.00           N  
ATOM   3817  CA  GLN B 241      -2.184 -10.250 -17.667  1.00  0.00           C  
ATOM   3818  C   GLN B 241      -1.637 -11.667 -17.770  1.00  0.00           C  
ATOM   3819  O   GLN B 241      -0.525 -11.880 -18.248  1.00  0.00           O  
ATOM   3820  CB  GLN B 241      -2.947  -9.890 -18.955  1.00  0.00           C  
ATOM   3821  CG  GLN B 241      -3.510  -8.483 -18.900  1.00  0.00           C  
ATOM   3822  CD  GLN B 241      -4.210  -7.967 -20.081  1.00  0.00           C  
ATOM   3823  OE1 GLN B 241      -5.065  -8.585 -20.730  1.00  0.00           O  
ATOM   3824  NE2 GLN B 241      -3.811  -6.732 -20.381  1.00  0.00           N  
ATOM   3825  H   GLN B 241      -0.284  -9.307 -18.007  1.00  0.00           H  
ATOM   3826  HA  GLN B 241      -2.863 -10.219 -16.819  1.00  0.00           H  
ATOM   3827 1HB  GLN B 241      -2.281  -9.963 -19.813  1.00  0.00           H  
ATOM   3828 2HB  GLN B 241      -3.768 -10.591 -19.104  1.00  0.00           H  
ATOM   3829 1HG  GLN B 241      -4.107  -8.328 -18.029  1.00  0.00           H  
ATOM   3830 2HG  GLN B 241      -2.664  -7.865 -18.847  1.00  0.00           H  
ATOM   3831 1HE2 GLN B 241      -4.197  -6.247 -21.164  1.00  0.00           H  
ATOM   3832 2HE2 GLN B 241      -3.085  -6.289 -19.779  1.00  0.00           H  
ATOM   3833  N   ASP B 242      -2.477 -12.623 -17.406  1.00  0.00           N  
ATOM   3834  CA  ASP B 242      -2.270 -14.054 -17.640  1.00  0.00           C  
ATOM   3835  C   ASP B 242      -3.635 -14.722 -17.712  1.00  0.00           C  
ATOM   3836  O   ASP B 242      -4.631 -14.190 -17.221  1.00  0.00           O  
ATOM   3837  CB  ASP B 242      -1.419 -14.729 -16.564  1.00  0.00           C  
ATOM   3838  CG  ASP B 242      -0.859 -16.179 -16.960  1.00  0.00           C  
ATOM   3839  OD1 ASP B 242      -1.080 -16.586 -18.089  1.00  0.00           O  
ATOM   3840  OD2 ASP B 242      -0.279 -16.877 -16.116  1.00  0.00           O  
ATOM   3841  H   ASP B 242      -3.328 -12.336 -16.920  1.00  0.00           H  
ATOM   3842  HA  ASP B 242      -1.773 -14.185 -18.601  1.00  0.00           H  
ATOM   3843 1HB  ASP B 242      -0.567 -14.094 -16.333  1.00  0.00           H  
ATOM   3844 2HB  ASP B 242      -2.015 -14.796 -15.706  1.00  0.00           H  
ATOM   3845  N   GLU B 243      -3.688 -15.861 -18.372  1.00  0.00           N  
ATOM   3846  CA  GLU B 243      -4.953 -16.574 -18.497  1.00  0.00           C  
ATOM   3847  C   GLU B 243      -4.758 -18.068 -18.722  1.00  0.00           C  
ATOM   3848  O   GLU B 243      -4.008 -18.471 -19.614  1.00  0.00           O  
ATOM   3849  CB  GLU B 243      -5.749 -15.963 -19.661  1.00  0.00           C  
ATOM   3850  CG  GLU B 243      -7.105 -16.546 -19.890  1.00  0.00           C  
ATOM   3851  CD  GLU B 243      -7.821 -15.926 -21.078  1.00  0.00           C  
ATOM   3852  OE1 GLU B 243      -8.128 -14.753 -21.054  1.00  0.00           O  
ATOM   3853  OE2 GLU B 243      -8.063 -16.644 -22.020  1.00  0.00           O  
ATOM   3854  H   GLU B 243      -2.806 -16.253 -18.712  1.00  0.00           H  
ATOM   3855  HA  GLU B 243      -5.513 -16.446 -17.573  1.00  0.00           H  
ATOM   3856 1HB  GLU B 243      -5.886 -14.896 -19.483  1.00  0.00           H  
ATOM   3857 2HB  GLU B 243      -5.181 -16.068 -20.583  1.00  0.00           H  
ATOM   3858 1HG  GLU B 243      -7.002 -17.618 -20.057  1.00  0.00           H  
ATOM   3859 2HG  GLU B 243      -7.700 -16.404 -18.990  1.00  0.00           H  
ATOM   3860  N   LYS B 244      -5.463 -18.880 -17.935  1.00  0.00           N  
ATOM   3861  CA  LYS B 244      -5.400 -20.338 -18.075  1.00  0.00           C  
ATOM   3862  C   LYS B 244      -6.793 -20.940 -18.084  1.00  0.00           C  
ATOM   3863  O   LYS B 244      -7.732 -20.370 -17.523  1.00  0.00           O  
ATOM   3864  CB  LYS B 244      -4.555 -20.981 -16.982  1.00  0.00           C  
ATOM   3865  CG  LYS B 244      -3.124 -20.524 -16.948  1.00  0.00           C  
ATOM   3866  CD  LYS B 244      -2.294 -21.043 -18.108  1.00  0.00           C  
ATOM   3867  CE  LYS B 244      -0.886 -20.428 -18.063  1.00  0.00           C  
ATOM   3868  NZ  LYS B 244      -0.053 -20.961 -16.941  1.00  0.00           N  
ATOM   3869  H   LYS B 244      -6.068 -18.455 -17.228  1.00  0.00           H  
ATOM   3870  HA  LYS B 244      -4.941 -20.573 -19.035  1.00  0.00           H  
ATOM   3871 1HB  LYS B 244      -4.979 -20.736 -16.040  1.00  0.00           H  
ATOM   3872 2HB  LYS B 244      -4.574 -22.066 -17.083  1.00  0.00           H  
ATOM   3873 1HG  LYS B 244      -3.070 -19.442 -16.940  1.00  0.00           H  
ATOM   3874 2HG  LYS B 244      -2.687 -20.892 -16.045  1.00  0.00           H  
ATOM   3875 1HD  LYS B 244      -2.218 -22.127 -18.052  1.00  0.00           H  
ATOM   3876 2HD  LYS B 244      -2.766 -20.774 -19.051  1.00  0.00           H  
ATOM   3877 1HE  LYS B 244      -0.378 -20.618 -19.004  1.00  0.00           H  
ATOM   3878 2HE  LYS B 244      -0.991 -19.353 -17.930  1.00  0.00           H  
ATOM   3879 1HZ  LYS B 244       0.845 -20.501 -16.955  1.00  0.00           H  
ATOM   3880 2HZ  LYS B 244      -0.506 -20.783 -16.018  1.00  0.00           H  
ATOM   3881 3HZ  LYS B 244       0.069 -21.947 -17.053  1.00  0.00           H  
ATOM   3882  N   ALA B 245      -6.929 -22.104 -18.699  1.00  0.00           N  
ATOM   3883  CA  ALA B 245      -8.238 -22.735 -18.768  1.00  0.00           C  
ATOM   3884  C   ALA B 245      -8.150 -24.237 -18.798  1.00  0.00           C  
ATOM   3885  O   ALA B 245      -7.123 -24.812 -19.165  1.00  0.00           O  
ATOM   3886  CB  ALA B 245      -8.972 -22.262 -20.014  1.00  0.00           C  
ATOM   3887  H   ALA B 245      -6.134 -22.545 -19.140  1.00  0.00           H  
ATOM   3888  HA  ALA B 245      -8.798 -22.449 -17.878  1.00  0.00           H  
ATOM   3889 1HB  ALA B 245      -9.964 -22.713 -20.048  1.00  0.00           H  
ATOM   3890 2HB  ALA B 245      -9.065 -21.191 -19.993  1.00  0.00           H  
ATOM   3891 3HB  ALA B 245      -8.416 -22.558 -20.898  1.00  0.00           H  
ATOM   3892  N   ILE B 246      -9.239 -24.862 -18.391  1.00  0.00           N  
ATOM   3893  CA  ILE B 246      -9.377 -26.301 -18.475  1.00  0.00           C  
ATOM   3894  C   ILE B 246     -10.734 -26.678 -19.050  1.00  0.00           C  
ATOM   3895  O   ILE B 246     -11.707 -25.922 -18.950  1.00  0.00           O  
ATOM   3896  CB  ILE B 246      -9.109 -26.985 -17.116  1.00  0.00           C  
ATOM   3897  CG1 ILE B 246     -10.059 -26.475 -16.078  1.00  0.00           C  
ATOM   3898  CG2 ILE B 246      -7.651 -26.808 -16.661  1.00  0.00           C  
ATOM   3899  CD1 ILE B 246      -9.980 -27.262 -14.820  1.00  0.00           C  
ATOM   3900  H   ILE B 246     -10.023 -24.286 -18.076  1.00  0.00           H  
ATOM   3901  HA  ILE B 246      -8.619 -26.674 -19.163  1.00  0.00           H  
ATOM   3902  HB  ILE B 246      -9.309 -28.053 -17.226  1.00  0.00           H  
ATOM   3903 1HG1 ILE B 246      -9.818 -25.437 -15.857  1.00  0.00           H  
ATOM   3904 2HG1 ILE B 246     -11.078 -26.521 -16.461  1.00  0.00           H  
ATOM   3905 1HG2 ILE B 246      -7.495 -27.328 -15.716  1.00  0.00           H  
ATOM   3906 2HG2 ILE B 246      -6.983 -27.221 -17.416  1.00  0.00           H  
ATOM   3907 3HG2 ILE B 246      -7.424 -25.756 -16.524  1.00  0.00           H  
ATOM   3908 1HD1 ILE B 246     -10.661 -26.849 -14.102  1.00  0.00           H  
ATOM   3909 2HD1 ILE B 246     -10.235 -28.302 -15.016  1.00  0.00           H  
ATOM   3910 3HD1 ILE B 246      -8.977 -27.205 -14.434  1.00  0.00           H  
ATOM   3911  N   ASN B 247     -10.779 -27.849 -19.669  1.00  0.00           N  
ATOM   3912  CA  ASN B 247     -12.010 -28.407 -20.213  1.00  0.00           C  
ATOM   3913  C   ASN B 247     -12.597 -29.428 -19.251  1.00  0.00           C  
ATOM   3914  O   ASN B 247     -11.901 -30.334 -18.779  1.00  0.00           O  
ATOM   3915  CB  ASN B 247     -11.769 -28.980 -21.593  1.00  0.00           C  
ATOM   3916  CG  ASN B 247     -11.455 -27.889 -22.609  1.00  0.00           C  
ATOM   3917  OD1 ASN B 247     -12.097 -26.831 -22.611  1.00  0.00           O  
ATOM   3918  ND2 ASN B 247     -10.480 -28.120 -23.440  1.00  0.00           N  
ATOM   3919  H   ASN B 247      -9.932 -28.393 -19.742  1.00  0.00           H  
ATOM   3920  HA  ASN B 247     -12.746 -27.609 -20.307  1.00  0.00           H  
ATOM   3921 1HB  ASN B 247     -10.940 -29.693 -21.566  1.00  0.00           H  
ATOM   3922 2HB  ASN B 247     -12.657 -29.521 -21.921  1.00  0.00           H  
ATOM   3923 1HD2 ASN B 247     -10.228 -27.440 -24.129  1.00  0.00           H  
ATOM   3924 2HD2 ASN B 247      -9.978 -29.007 -23.400  1.00  0.00           H  
ATOM   3925  N   ILE B 248     -13.865 -29.227 -18.932  1.00  0.00           N  
ATOM   3926  CA  ILE B 248     -14.586 -30.065 -17.989  1.00  0.00           C  
ATOM   3927  C   ILE B 248     -15.838 -30.652 -18.578  1.00  0.00           C  
ATOM   3928  O   ILE B 248     -16.579 -29.976 -19.293  1.00  0.00           O  
ATOM   3929  CB  ILE B 248     -14.906 -29.285 -16.712  1.00  0.00           C  
ATOM   3930  CG1 ILE B 248     -13.596 -28.901 -16.099  1.00  0.00           C  
ATOM   3931  CG2 ILE B 248     -15.816 -30.075 -15.719  1.00  0.00           C  
ATOM   3932  CD1 ILE B 248     -13.720 -28.010 -15.057  1.00  0.00           C  
ATOM   3933  H   ILE B 248     -14.357 -28.446 -19.370  1.00  0.00           H  
ATOM   3934  HA  ILE B 248     -13.932 -30.884 -17.713  1.00  0.00           H  
ATOM   3935  HB  ILE B 248     -15.406 -28.375 -16.986  1.00  0.00           H  
ATOM   3936 1HG1 ILE B 248     -13.092 -29.791 -15.753  1.00  0.00           H  
ATOM   3937 2HG1 ILE B 248     -12.976 -28.416 -16.839  1.00  0.00           H  
ATOM   3938 1HG2 ILE B 248     -16.004 -29.465 -14.842  1.00  0.00           H  
ATOM   3939 2HG2 ILE B 248     -16.765 -30.315 -16.196  1.00  0.00           H  
ATOM   3940 3HG2 ILE B 248     -15.323 -30.998 -15.418  1.00  0.00           H  
ATOM   3941 1HD1 ILE B 248     -12.733 -27.792 -14.684  1.00  0.00           H  
ATOM   3942 2HD1 ILE B 248     -14.198 -27.096 -15.398  1.00  0.00           H  
ATOM   3943 3HD1 ILE B 248     -14.317 -28.472 -14.279  1.00  0.00           H  
ATOM   3944  N   THR B 249     -16.062 -31.927 -18.329  1.00  0.00           N  
ATOM   3945  CA  THR B 249     -17.274 -32.522 -18.847  1.00  0.00           C  
ATOM   3946  C   THR B 249     -18.126 -33.077 -17.732  1.00  0.00           C  
ATOM   3947  O   THR B 249     -17.611 -33.500 -16.692  1.00  0.00           O  
ATOM   3948  CB  THR B 249     -16.958 -33.649 -19.849  1.00  0.00           C  
ATOM   3949  OG1 THR B 249     -16.246 -34.686 -19.183  1.00  0.00           O  
ATOM   3950  CG2 THR B 249     -16.106 -33.121 -20.995  1.00  0.00           C  
ATOM   3951  H   THR B 249     -15.399 -32.453 -17.759  1.00  0.00           H  
ATOM   3952  HA  THR B 249     -17.856 -31.764 -19.357  1.00  0.00           H  
ATOM   3953  HB  THR B 249     -17.893 -34.051 -20.241  1.00  0.00           H  
ATOM   3954  HG1 THR B 249     -15.406 -34.335 -18.865  1.00  0.00           H  
ATOM   3955 1HG2 THR B 249     -15.895 -33.932 -21.692  1.00  0.00           H  
ATOM   3956 2HG2 THR B 249     -16.648 -32.326 -21.510  1.00  0.00           H  
ATOM   3957 3HG2 THR B 249     -15.168 -32.728 -20.607  1.00  0.00           H  
ATOM   3958  N   VAL B 250     -19.425 -33.108 -17.989  1.00  0.00           N  
ATOM   3959  CA  VAL B 250     -20.384 -33.706 -17.089  1.00  0.00           C  
ATOM   3960  C   VAL B 250     -21.054 -34.840 -17.853  1.00  0.00           C  
ATOM   3961  O   VAL B 250     -21.504 -34.634 -18.988  1.00  0.00           O  
ATOM   3962  CB  VAL B 250     -21.437 -32.689 -16.616  1.00  0.00           C  
ATOM   3963  CG1 VAL B 250     -22.416 -33.367 -15.651  1.00  0.00           C  
ATOM   3964  CG2 VAL B 250     -20.765 -31.520 -15.971  1.00  0.00           C  
ATOM   3965  H   VAL B 250     -19.748 -32.681 -18.844  1.00  0.00           H  
ATOM   3966  HA  VAL B 250     -19.866 -34.092 -16.225  1.00  0.00           H  
ATOM   3967  HB  VAL B 250     -22.014 -32.340 -17.472  1.00  0.00           H  
ATOM   3968 1HG1 VAL B 250     -23.163 -32.659 -15.323  1.00  0.00           H  
ATOM   3969 2HG1 VAL B 250     -22.906 -34.203 -16.138  1.00  0.00           H  
ATOM   3970 3HG1 VAL B 250     -21.865 -33.730 -14.786  1.00  0.00           H  
ATOM   3971 1HG2 VAL B 250     -21.522 -30.819 -15.651  1.00  0.00           H  
ATOM   3972 2HG2 VAL B 250     -20.196 -31.856 -15.118  1.00  0.00           H  
ATOM   3973 3HG2 VAL B 250     -20.100 -31.039 -16.687  1.00  0.00           H  
ATOM   3974  N   VAL B 251     -21.130 -36.024 -17.245  1.00  0.00           N  
ATOM   3975  CA  VAL B 251     -21.707 -37.182 -17.935  1.00  0.00           C  
ATOM   3976  C   VAL B 251     -22.995 -37.653 -17.271  1.00  0.00           C  
ATOM   3977  O   VAL B 251     -23.252 -37.356 -16.107  1.00  0.00           O  
ATOM   3978  CB  VAL B 251     -20.703 -38.357 -17.946  1.00  0.00           C  
ATOM   3979  CG1 VAL B 251     -19.442 -37.945 -18.660  1.00  0.00           C  
ATOM   3980  CG2 VAL B 251     -20.395 -38.810 -16.557  1.00  0.00           C  
ATOM   3981  H   VAL B 251     -20.725 -36.108 -16.312  1.00  0.00           H  
ATOM   3982  HA  VAL B 251     -21.932 -36.900 -18.964  1.00  0.00           H  
ATOM   3983  HB  VAL B 251     -21.143 -39.187 -18.495  1.00  0.00           H  
ATOM   3984 1HG1 VAL B 251     -18.767 -38.784 -18.664  1.00  0.00           H  
ATOM   3985 2HG1 VAL B 251     -19.673 -37.643 -19.681  1.00  0.00           H  
ATOM   3986 3HG1 VAL B 251     -18.975 -37.111 -18.130  1.00  0.00           H  
ATOM   3987 1HG2 VAL B 251     -19.703 -39.648 -16.592  1.00  0.00           H  
ATOM   3988 2HG2 VAL B 251     -19.942 -37.999 -16.015  1.00  0.00           H  
ATOM   3989 3HG2 VAL B 251     -21.323 -39.119 -16.074  1.00  0.00           H  
ATOM   3990  N   GLU B 252     -23.810 -38.394 -18.015  1.00  0.00           N  
ATOM   3991  CA  GLU B 252     -25.079 -38.870 -17.481  1.00  0.00           C  
ATOM   3992  C   GLU B 252     -24.939 -40.225 -16.792  1.00  0.00           C  
ATOM   3993  O   GLU B 252     -23.881 -40.546 -16.245  1.00  0.00           O  
ATOM   3994  OXT GLU B 252     -25.863 -40.990 -16.779  1.00  0.00           O  
ATOM   3995  CB  GLU B 252     -26.118 -38.933 -18.597  1.00  0.00           C  
ATOM   3996  CG  GLU B 252     -27.540 -39.104 -18.107  1.00  0.00           C  
ATOM   3997  CD  GLU B 252     -28.558 -38.997 -19.203  1.00  0.00           C  
ATOM   3998  OE1 GLU B 252     -28.172 -38.755 -20.322  1.00  0.00           O  
ATOM   3999  OE2 GLU B 252     -29.722 -39.172 -18.927  1.00  0.00           O  
ATOM   4000  H   GLU B 252     -23.558 -38.615 -18.969  1.00  0.00           H  
ATOM   4001  HA  GLU B 252     -25.431 -38.152 -16.737  1.00  0.00           H  
ATOM   4002 1HB  GLU B 252     -26.070 -38.026 -19.200  1.00  0.00           H  
ATOM   4003 2HB  GLU B 252     -25.894 -39.771 -19.253  1.00  0.00           H  
ATOM   4004 1HG  GLU B 252     -27.635 -40.080 -17.634  1.00  0.00           H  
ATOM   4005 2HG  GLU B 252     -27.745 -38.341 -17.349  1.00  0.00           H  
TER                                                                             
REMARK PDBinfo-LABEL:    1 BOINC mot_3h_hb1_2639_000000020_0001_26_36_H_._HEEHE_2903_0001_0002_0001__native

score -701.321
silent_score -701.321
time -1388.56
                             
