# Supplementary material for: Design of protein-binding proteins from the target structure alone
Source: Nature. 2022 Mar 24;605(7910):551–60. doi: 10.1038/s41586-022-04654-9 (PMC9117152; doi:10.1038/s41586-022-04654-9)
Supplement: Supplementary file 3 — Supplementary Code Design scripts and main pdb files. This compressed file is the main supplement and contains the following files: => cao_2021_protocol/ => design_models_final_combo_optimized/ => design_models_sequence/ => design_models_ssm_natives/ => ngs_analysis_scripts/ [file 41586_2022_4654_MOESM3_ESM.gz › supplemental_files/design_models_ssm_natives/PDGFR_ssm/Motif0241_bcov_4helix_07329_0001_0001.pdb]

SSBOND     CYS B   89    CYS B  130                                       2.07  
SSBOND     CYS B  175    CYS B  231                                       2.06  
ATOM      1  N   SER A   1     -16.420  -9.602  11.565  1.00  0.00           N  
ATOM      2  CA  SER A   1     -17.300  -8.716  12.310  1.00  0.00           C  
ATOM      3  C   SER A   1     -17.252  -7.288  11.774  1.00  0.00           C  
ATOM      4  O   SER A   1     -18.064  -6.886  10.933  1.00  0.00           O  
ATOM      5  CB  SER A   1     -16.915  -8.734  13.772  1.00  0.00           C  
ATOM      6  OG  SER A   1     -15.625  -8.222  13.942  1.00  0.00           O  
ATOM      7 1H   SER A   1     -16.542 -10.559  11.858  1.00  0.00           H  
ATOM      8 2H   SER A   1     -16.618  -9.512  10.576  1.00  0.00           H  
ATOM      9 3H   SER A   1     -15.469  -9.309  11.720  1.00  0.00           H  
ATOM     10  HA  SER A   1     -18.322  -9.083  12.208  1.00  0.00           H  
ATOM     11 1HB  SER A   1     -17.627  -8.135  14.343  1.00  0.00           H  
ATOM     12 2HB  SER A   1     -16.961  -9.754  14.152  1.00  0.00           H  
ATOM     13  HG  SER A   1     -15.442  -8.274  14.898  1.00  0.00           H  
ATOM     14  N   GLU A   2     -16.276  -6.529  12.254  1.00  0.00           N  
ATOM     15  CA  GLU A   2     -16.137  -5.127  11.885  1.00  0.00           C  
ATOM     16  C   GLU A   2     -15.837  -4.862  10.410  1.00  0.00           C  
ATOM     17  O   GLU A   2     -16.271  -3.838   9.882  1.00  0.00           O  
ATOM     18  CB  GLU A   2     -15.078  -4.468  12.742  1.00  0.00           C  
ATOM     19  CG  GLU A   2     -15.476  -4.275  14.201  1.00  0.00           C  
ATOM     20  CD  GLU A   2     -14.399  -3.612  15.026  1.00  0.00           C  
ATOM     21  OE1 GLU A   2     -13.257  -3.713  14.660  1.00  0.00           O  
ATOM     22  OE2 GLU A   2     -14.732  -2.981  16.012  1.00  0.00           O  
ATOM     23  H   GLU A   2     -15.637  -6.925  12.936  1.00  0.00           H  
ATOM     24  HA  GLU A   2     -17.084  -4.637  12.119  1.00  0.00           H  
ATOM     25 1HB  GLU A   2     -14.151  -5.038  12.696  1.00  0.00           H  
ATOM     26 2HB  GLU A   2     -14.894  -3.514  12.332  1.00  0.00           H  
ATOM     27 1HG  GLU A   2     -16.381  -3.664  14.236  1.00  0.00           H  
ATOM     28 2HG  GLU A   2     -15.714  -5.247  14.631  1.00  0.00           H  
ATOM     29  N   ILE A   3     -15.101  -5.753   9.737  1.00  0.00           N  
ATOM     30  CA  ILE A   3     -14.773  -5.489   8.338  1.00  0.00           C  
ATOM     31  C   ILE A   3     -16.051  -5.501   7.503  1.00  0.00           C  
ATOM     32  O   ILE A   3     -16.243  -4.623   6.654  1.00  0.00           O  
ATOM     33  CB  ILE A   3     -13.774  -6.516   7.763  1.00  0.00           C  
ATOM     34  CG1 ILE A   3     -12.410  -6.362   8.464  1.00  0.00           C  
ATOM     35  CG2 ILE A   3     -13.604  -6.230   6.255  1.00  0.00           C  
ATOM     36  CD1 ILE A   3     -11.400  -7.486   8.217  1.00  0.00           C  
ATOM     37  H   ILE A   3     -14.761  -6.579  10.207  1.00  0.00           H  
ATOM     38  HA  ILE A   3     -14.331  -4.503   8.256  1.00  0.00           H  
ATOM     39  HB  ILE A   3     -14.140  -7.535   7.915  1.00  0.00           H  
ATOM     40 1HG1 ILE A   3     -11.980  -5.459   8.124  1.00  0.00           H  
ATOM     41 2HG1 ILE A   3     -12.580  -6.286   9.534  1.00  0.00           H  
ATOM     42 1HG2 ILE A   3     -12.905  -6.924   5.825  1.00  0.00           H  
ATOM     43 2HG2 ILE A   3     -14.548  -6.332   5.744  1.00  0.00           H  
ATOM     44 3HG2 ILE A   3     -13.235  -5.213   6.118  1.00  0.00           H  
ATOM     45 1HD1 ILE A   3     -10.474  -7.271   8.753  1.00  0.00           H  
ATOM     46 2HD1 ILE A   3     -11.807  -8.433   8.572  1.00  0.00           H  
ATOM     47 3HD1 ILE A   3     -11.183  -7.563   7.174  1.00  0.00           H  
ATOM     48  N   GLU A   4     -16.920  -6.490   7.730  1.00  0.00           N  
ATOM     49  CA  GLU A   4     -18.165  -6.569   6.994  1.00  0.00           C  
ATOM     50  C   GLU A   4     -19.054  -5.374   7.323  1.00  0.00           C  
ATOM     51  O   GLU A   4     -19.709  -4.843   6.416  1.00  0.00           O  
ATOM     52  CB  GLU A   4     -18.908  -7.861   7.333  1.00  0.00           C  
ATOM     53  CG  GLU A   4     -18.181  -9.136   6.912  1.00  0.00           C  
ATOM     54  CD  GLU A   4     -17.142  -9.560   7.923  1.00  0.00           C  
ATOM     55  OE1 GLU A   4     -16.987  -8.877   8.898  1.00  0.00           O  
ATOM     56  OE2 GLU A   4     -16.519 -10.570   7.740  1.00  0.00           O  
ATOM     57  H   GLU A   4     -16.708  -7.221   8.411  1.00  0.00           H  
ATOM     58  HA  GLU A   4     -17.943  -6.558   5.931  1.00  0.00           H  
ATOM     59 1HB  GLU A   4     -19.086  -7.905   8.409  1.00  0.00           H  
ATOM     60 2HB  GLU A   4     -19.882  -7.854   6.843  1.00  0.00           H  
ATOM     61 1HG  GLU A   4     -18.909  -9.937   6.791  1.00  0.00           H  
ATOM     62 2HG  GLU A   4     -17.704  -8.963   5.951  1.00  0.00           H  
ATOM     63  N   GLU A   5     -19.055  -4.921   8.593  1.00  0.00           N  
ATOM     64  CA  GLU A   5     -19.872  -3.770   8.970  1.00  0.00           C  
ATOM     65  C   GLU A   5     -19.423  -2.549   8.193  1.00  0.00           C  
ATOM     66  O   GLU A   5     -20.256  -1.793   7.697  1.00  0.00           O  
ATOM     67  CB  GLU A   5     -19.777  -3.477  10.466  1.00  0.00           C  
ATOM     68  CG  GLU A   5     -20.460  -4.489  11.371  1.00  0.00           C  
ATOM     69  CD  GLU A   5     -20.187  -4.231  12.829  1.00  0.00           C  
ATOM     70  OE1 GLU A   5     -19.330  -3.426  13.112  1.00  0.00           O  
ATOM     71  OE2 GLU A   5     -20.835  -4.829  13.655  1.00  0.00           O  
ATOM     72  H   GLU A   5     -18.526  -5.431   9.313  1.00  0.00           H  
ATOM     73  HA  GLU A   5     -20.913  -3.981   8.710  1.00  0.00           H  
ATOM     74 1HB  GLU A   5     -18.729  -3.427  10.752  1.00  0.00           H  
ATOM     75 2HB  GLU A   5     -20.212  -2.499  10.671  1.00  0.00           H  
ATOM     76 1HG  GLU A   5     -21.533  -4.438  11.199  1.00  0.00           H  
ATOM     77 2HG  GLU A   5     -20.127  -5.485  11.107  1.00  0.00           H  
ATOM     78  N   VAL A   6     -18.107  -2.391   8.034  1.00  0.00           N  
ATOM     79  CA  VAL A   6     -17.600  -1.291   7.245  1.00  0.00           C  
ATOM     80  C   VAL A   6     -17.990  -1.374   5.798  1.00  0.00           C  
ATOM     81  O   VAL A   6     -18.435  -0.376   5.232  1.00  0.00           O  
ATOM     82  CB  VAL A   6     -16.094  -1.121   7.424  1.00  0.00           C  
ATOM     83  CG1 VAL A   6     -15.547  -0.198   6.385  1.00  0.00           C  
ATOM     84  CG2 VAL A   6     -15.900  -0.474   8.785  1.00  0.00           C  
ATOM     85  H   VAL A   6     -17.467  -3.022   8.530  1.00  0.00           H  
ATOM     86  HA  VAL A   6     -18.038  -0.384   7.638  1.00  0.00           H  
ATOM     87  HB  VAL A   6     -15.570  -2.081   7.371  1.00  0.00           H  
ATOM     88 1HG1 VAL A   6     -14.493  -0.037   6.568  1.00  0.00           H  
ATOM     89 2HG1 VAL A   6     -15.669  -0.637   5.408  1.00  0.00           H  
ATOM     90 3HG1 VAL A   6     -16.070   0.724   6.413  1.00  0.00           H  
ATOM     91 1HG2 VAL A   6     -14.849  -0.292   8.957  1.00  0.00           H  
ATOM     92 2HG2 VAL A   6     -16.430   0.469   8.822  1.00  0.00           H  
ATOM     93 3HG2 VAL A   6     -16.296  -1.133   9.561  1.00  0.00           H  
ATOM     94  N   LEU A   7     -17.902  -2.537   5.185  1.00  0.00           N  
ATOM     95  CA  LEU A   7     -18.307  -2.578   3.799  1.00  0.00           C  
ATOM     96  C   LEU A   7     -19.775  -2.181   3.663  1.00  0.00           C  
ATOM     97  O   LEU A   7     -20.112  -1.414   2.762  1.00  0.00           O  
ATOM     98  CB  LEU A   7     -17.986  -3.945   3.210  1.00  0.00           C  
ATOM     99  CG  LEU A   7     -16.590  -4.040   2.515  1.00  0.00           C  
ATOM    100  CD1 LEU A   7     -15.448  -3.570   3.435  1.00  0.00           C  
ATOM    101  CD2 LEU A   7     -16.351  -5.463   2.126  1.00  0.00           C  
ATOM    102  H   LEU A   7     -17.504  -3.352   5.669  1.00  0.00           H  
ATOM    103  HA  LEU A   7     -17.739  -1.851   3.245  1.00  0.00           H  
ATOM    104 1HB  LEU A   7     -18.016  -4.681   4.016  1.00  0.00           H  
ATOM    105 2HB  LEU A   7     -18.753  -4.204   2.478  1.00  0.00           H  
ATOM    106  HG  LEU A   7     -16.598  -3.409   1.638  1.00  0.00           H  
ATOM    107 1HD1 LEU A   7     -14.515  -3.656   2.893  1.00  0.00           H  
ATOM    108 2HD1 LEU A   7     -15.584  -2.537   3.726  1.00  0.00           H  
ATOM    109 3HD1 LEU A   7     -15.410  -4.191   4.324  1.00  0.00           H  
ATOM    110 1HD2 LEU A   7     -15.390  -5.566   1.622  1.00  0.00           H  
ATOM    111 2HD2 LEU A   7     -16.360  -6.071   3.016  1.00  0.00           H  
ATOM    112 3HD2 LEU A   7     -17.137  -5.778   1.469  1.00  0.00           H  
ATOM    113  N   GLU A   8     -20.640  -2.594   4.597  1.00  0.00           N  
ATOM    114  CA  GLU A   8     -22.034  -2.157   4.531  1.00  0.00           C  
ATOM    115  C   GLU A   8     -22.173  -0.633   4.765  1.00  0.00           C  
ATOM    116  O   GLU A   8     -22.931   0.045   4.076  1.00  0.00           O  
ATOM    117  CB  GLU A   8     -22.898  -2.898   5.556  1.00  0.00           C  
ATOM    118  CG  GLU A   8     -23.126  -4.379   5.274  1.00  0.00           C  
ATOM    119  CD  GLU A   8     -23.951  -5.050   6.353  1.00  0.00           C  
ATOM    120  OE1 GLU A   8     -24.191  -4.425   7.360  1.00  0.00           O  
ATOM    121  OE2 GLU A   8     -24.345  -6.179   6.165  1.00  0.00           O  
ATOM    122  H   GLU A   8     -20.332  -3.253   5.323  1.00  0.00           H  
ATOM    123  HA  GLU A   8     -22.410  -2.385   3.535  1.00  0.00           H  
ATOM    124 1HB  GLU A   8     -22.427  -2.819   6.538  1.00  0.00           H  
ATOM    125 2HB  GLU A   8     -23.871  -2.416   5.621  1.00  0.00           H  
ATOM    126 1HG  GLU A   8     -23.637  -4.481   4.318  1.00  0.00           H  
ATOM    127 2HG  GLU A   8     -22.159  -4.876   5.194  1.00  0.00           H  
ATOM    128  N   LEU A   9     -21.384  -0.062   5.687  1.00  0.00           N  
ATOM    129  CA  LEU A   9     -21.433   1.378   5.970  1.00  0.00           C  
ATOM    130  C   LEU A   9     -21.018   2.222   4.773  1.00  0.00           C  
ATOM    131  O   LEU A   9     -21.570   3.307   4.554  1.00  0.00           O  
ATOM    132  CB  LEU A   9     -20.524   1.734   7.147  1.00  0.00           C  
ATOM    133  CG  LEU A   9     -20.941   1.293   8.556  1.00  0.00           C  
ATOM    134  CD1 LEU A   9     -19.778   1.556   9.499  1.00  0.00           C  
ATOM    135  CD2 LEU A   9     -22.167   2.079   9.011  1.00  0.00           C  
ATOM    136  H   LEU A   9     -20.800  -0.670   6.268  1.00  0.00           H  
ATOM    137  HA  LEU A   9     -22.459   1.636   6.211  1.00  0.00           H  
ATOM    138 1HB  LEU A   9     -19.573   1.271   6.951  1.00  0.00           H  
ATOM    139 2HB  LEU A   9     -20.384   2.796   7.160  1.00  0.00           H  
ATOM    140  HG  LEU A   9     -21.171   0.239   8.564  1.00  0.00           H  
ATOM    141 1HD1 LEU A   9     -20.052   1.246  10.506  1.00  0.00           H  
ATOM    142 2HD1 LEU A   9     -18.913   0.996   9.182  1.00  0.00           H  
ATOM    143 3HD1 LEU A   9     -19.542   2.617   9.497  1.00  0.00           H  
ATOM    144 1HD2 LEU A   9     -22.439   1.762  10.018  1.00  0.00           H  
ATOM    145 2HD2 LEU A   9     -21.943   3.140   9.019  1.00  0.00           H  
ATOM    146 3HD2 LEU A   9     -23.005   1.895   8.349  1.00  0.00           H  
ATOM    147  N   ILE A  10     -20.086   1.716   3.976  1.00  0.00           N  
ATOM    148  CA  ILE A  10     -19.569   2.388   2.786  1.00  0.00           C  
ATOM    149  C   ILE A  10     -20.667   2.593   1.725  1.00  0.00           C  
ATOM    150  O   ILE A  10     -20.511   3.427   0.818  1.00  0.00           O  
ATOM    151  CB  ILE A  10     -18.350   1.637   2.217  1.00  0.00           C  
ATOM    152  CG1 ILE A  10     -17.223   1.763   3.204  1.00  0.00           C  
ATOM    153  CG2 ILE A  10     -17.905   2.239   0.806  1.00  0.00           C  
ATOM    154  CD1 ILE A  10     -16.056   0.820   2.974  1.00  0.00           C  
ATOM    155  H   ILE A  10     -19.662   0.821   4.258  1.00  0.00           H  
ATOM    156  HA  ILE A  10     -19.211   3.362   3.094  1.00  0.00           H  
ATOM    157  HB  ILE A  10     -18.585   0.597   2.155  1.00  0.00           H  
ATOM    158 1HG1 ILE A  10     -16.889   2.784   3.160  1.00  0.00           H  
ATOM    159 2HG1 ILE A  10     -17.602   1.589   4.188  1.00  0.00           H  
ATOM    160 1HG2 ILE A  10     -17.048   1.705   0.436  1.00  0.00           H  
ATOM    161 2HG2 ILE A  10     -18.678   2.155   0.069  1.00  0.00           H  
ATOM    162 3HG2 ILE A  10     -17.654   3.295   0.926  1.00  0.00           H  
ATOM    163 1HD1 ILE A  10     -15.294   0.994   3.725  1.00  0.00           H  
ATOM    164 2HD1 ILE A  10     -16.387  -0.189   3.044  1.00  0.00           H  
ATOM    165 3HD1 ILE A  10     -15.641   0.974   2.023  1.00  0.00           H  
ATOM    166  N   ARG A  11     -21.797   1.873   1.848  1.00  0.00           N  
ATOM    167  CA  ARG A  11     -22.920   1.984   0.922  1.00  0.00           C  
ATOM    168  C   ARG A  11     -23.565   3.369   1.053  1.00  0.00           C  
ATOM    169  O   ARG A  11     -24.346   3.782   0.197  1.00  0.00           O  
ATOM    170  CB  ARG A  11     -23.984   0.923   1.200  1.00  0.00           C  
ATOM    171  CG  ARG A  11     -23.570  -0.527   0.913  1.00  0.00           C  
ATOM    172  CD  ARG A  11     -24.618  -1.498   1.267  1.00  0.00           C  
ATOM    173  NE  ARG A  11     -24.184  -2.890   1.036  1.00  0.00           N  
ATOM    174  CZ  ARG A  11     -24.881  -3.988   1.406  1.00  0.00           C  
ATOM    175  NH1 ARG A  11     -26.046  -3.850   2.013  1.00  0.00           N  
ATOM    176  NH2 ARG A  11     -24.405  -5.213   1.167  1.00  0.00           N  
ATOM    177  H   ARG A  11     -21.910   1.229   2.639  1.00  0.00           H  
ATOM    178  HA  ARG A  11     -22.549   1.858  -0.093  1.00  0.00           H  
ATOM    179 1HB  ARG A  11     -24.293   0.987   2.238  1.00  0.00           H  
ATOM    180 2HB  ARG A  11     -24.860   1.133   0.591  1.00  0.00           H  
ATOM    181 1HG  ARG A  11     -23.319  -0.646  -0.138  1.00  0.00           H  
ATOM    182 2HG  ARG A  11     -22.713  -0.772   1.531  1.00  0.00           H  
ATOM    183 1HD  ARG A  11     -24.845  -1.382   2.329  1.00  0.00           H  
ATOM    184 2HD  ARG A  11     -25.509  -1.306   0.671  1.00  0.00           H  
ATOM    185  HE  ARG A  11     -23.295  -3.038   0.571  1.00  0.00           H  
ATOM    186 1HH1 ARG A  11     -26.415  -2.930   2.202  1.00  0.00           H  
ATOM    187 2HH1 ARG A  11     -26.569  -4.668   2.295  1.00  0.00           H  
ATOM    188 1HH2 ARG A  11     -23.486  -5.366   0.706  1.00  0.00           H  
ATOM    189 2HH2 ARG A  11     -24.933  -6.022   1.452  1.00  0.00           H  
ATOM    190  N   ARG A  12     -23.238   4.096   2.136  1.00  0.00           N  
ATOM    191  CA  ARG A  12     -23.757   5.437   2.381  1.00  0.00           C  
ATOM    192  C   ARG A  12     -23.087   6.450   1.448  1.00  0.00           C  
ATOM    193  O   ARG A  12     -23.558   7.580   1.311  1.00  0.00           O  
ATOM    194  CB  ARG A  12     -23.498   5.875   3.814  1.00  0.00           C  
ATOM    195  CG  ARG A  12     -24.234   5.094   4.896  1.00  0.00           C  
ATOM    196  CD  ARG A  12     -23.838   5.559   6.258  1.00  0.00           C  
ATOM    197  NE  ARG A  12     -22.428   5.269   6.563  1.00  0.00           N  
ATOM    198  CZ  ARG A  12     -21.742   5.791   7.619  1.00  0.00           C  
ATOM    199  NH1 ARG A  12     -22.341   6.619   8.455  1.00  0.00           N  
ATOM    200  NH2 ARG A  12     -20.477   5.480   7.819  1.00  0.00           N  
ATOM    201  H   ARG A  12     -22.599   3.700   2.830  1.00  0.00           H  
ATOM    202  HA  ARG A  12     -24.830   5.438   2.193  1.00  0.00           H  
ATOM    203 1HB  ARG A  12     -22.436   5.794   4.015  1.00  0.00           H  
ATOM    204 2HB  ARG A  12     -23.768   6.922   3.927  1.00  0.00           H  
ATOM    205 1HG  ARG A  12     -25.306   5.240   4.780  1.00  0.00           H  
ATOM    206 2HG  ARG A  12     -24.000   4.033   4.812  1.00  0.00           H  
ATOM    207 1HD  ARG A  12     -23.991   6.635   6.319  1.00  0.00           H  
ATOM    208 2HD  ARG A  12     -24.457   5.057   7.000  1.00  0.00           H  
ATOM    209  HE  ARG A  12     -21.937   4.613   5.931  1.00  0.00           H  
ATOM    210 1HH1 ARG A  12     -23.309   6.867   8.319  1.00  0.00           H  
ATOM    211 2HH1 ARG A  12     -21.833   7.006   9.238  1.00  0.00           H  
ATOM    212 1HH2 ARG A  12     -20.005   4.853   7.189  1.00  0.00           H  
ATOM    213 2HH2 ARG A  12     -19.978   5.872   8.602  1.00  0.00           H  
ATOM    214  N   TYR A  13     -21.969   6.053   0.840  1.00  0.00           N  
ATOM    215  CA  TYR A  13     -21.230   6.883  -0.093  1.00  0.00           C  
ATOM    216  C   TYR A  13     -21.480   6.408  -1.507  1.00  0.00           C  
ATOM    217  O   TYR A  13     -21.865   7.190  -2.381  1.00  0.00           O  
ATOM    218  CB  TYR A  13     -19.734   6.817   0.201  1.00  0.00           C  
ATOM    219  CG  TYR A  13     -18.861   7.505  -0.806  1.00  0.00           C  
ATOM    220  CD1 TYR A  13     -18.736   8.876  -0.818  1.00  0.00           C  
ATOM    221  CD2 TYR A  13     -18.182   6.739  -1.736  1.00  0.00           C  
ATOM    222  CE1 TYR A  13     -17.919   9.477  -1.756  1.00  0.00           C  
ATOM    223  CE2 TYR A  13     -17.379   7.336  -2.670  1.00  0.00           C  
ATOM    224  CZ  TYR A  13     -17.238   8.696  -2.684  1.00  0.00           C  
ATOM    225  OH  TYR A  13     -16.389   9.304  -3.596  1.00  0.00           O  
ATOM    226  H   TYR A  13     -21.627   5.107   0.997  1.00  0.00           H  
ATOM    227  HA  TYR A  13     -21.577   7.912  -0.011  1.00  0.00           H  
ATOM    228 1HB  TYR A  13     -19.556   7.296   1.150  1.00  0.00           H  
ATOM    229 2HB  TYR A  13     -19.415   5.779   0.287  1.00  0.00           H  
ATOM    230  HD1 TYR A  13     -19.271   9.482  -0.086  1.00  0.00           H  
ATOM    231  HD2 TYR A  13     -18.284   5.656  -1.724  1.00  0.00           H  
ATOM    232  HE1 TYR A  13     -17.803  10.560  -1.766  1.00  0.00           H  
ATOM    233  HE2 TYR A  13     -16.839   6.729  -3.401  1.00  0.00           H  
ATOM    234  HH  TYR A  13     -15.722   8.654  -3.938  1.00  0.00           H  
ATOM    235  N   ASP A  14     -21.224   5.120  -1.728  1.00  0.00           N  
ATOM    236  CA  ASP A  14     -21.354   4.534  -3.047  1.00  0.00           C  
ATOM    237  C   ASP A  14     -21.372   3.001  -3.000  1.00  0.00           C  
ATOM    238  O   ASP A  14     -20.310   2.386  -2.849  1.00  0.00           O  
ATOM    239  CB  ASP A  14     -20.227   4.978  -3.975  1.00  0.00           C  
ATOM    240  CG  ASP A  14     -20.439   4.463  -5.401  1.00  0.00           C  
ATOM    241  OD1 ASP A  14     -21.436   3.772  -5.604  1.00  0.00           O  
ATOM    242  OD2 ASP A  14     -19.618   4.713  -6.258  1.00  0.00           O  
ATOM    243  H   ASP A  14     -20.928   4.542  -0.938  1.00  0.00           H  
ATOM    244  HA  ASP A  14     -22.267   4.915  -3.490  1.00  0.00           H  
ATOM    245 1HB  ASP A  14     -20.183   6.071  -4.004  1.00  0.00           H  
ATOM    246 2HB  ASP A  14     -19.291   4.630  -3.589  1.00  0.00           H  
ATOM    247  N   PRO A  15     -22.531   2.344  -3.137  1.00  0.00           N  
ATOM    248  CA  PRO A  15     -22.689   0.902  -3.115  1.00  0.00           C  
ATOM    249  C   PRO A  15     -21.824   0.200  -4.177  1.00  0.00           C  
ATOM    250  O   PRO A  15     -21.557  -0.992  -4.034  1.00  0.00           O  
ATOM    251  CB  PRO A  15     -24.185   0.722  -3.399  1.00  0.00           C  
ATOM    252  CG  PRO A  15     -24.822   2.008  -2.916  1.00  0.00           C  
ATOM    253  CD  PRO A  15     -23.806   3.086  -3.228  1.00  0.00           C  
ATOM    254  HA  PRO A  15     -22.439   0.532  -2.114  1.00  0.00           H  
ATOM    255 1HB  PRO A  15     -24.340   0.545  -4.477  1.00  0.00           H  
ATOM    256 2HB  PRO A  15     -24.565  -0.165  -2.869  1.00  0.00           H  
ATOM    257 1HG  PRO A  15     -25.786   2.173  -3.423  1.00  0.00           H  
ATOM    258 2HG  PRO A  15     -25.038   1.952  -1.835  1.00  0.00           H  
ATOM    259 1HD  PRO A  15     -23.948   3.496  -4.247  1.00  0.00           H  
ATOM    260 2HD  PRO A  15     -23.875   3.861  -2.434  1.00  0.00           H  
ATOM    261  N   GLU A  16     -21.390   0.915  -5.239  1.00  0.00           N  
ATOM    262  CA  GLU A  16     -20.555   0.293  -6.267  1.00  0.00           C  
ATOM    263  C   GLU A  16     -19.154   0.038  -5.712  1.00  0.00           C  
ATOM    264  O   GLU A  16     -18.485  -0.921  -6.114  1.00  0.00           O  
ATOM    265  CB  GLU A  16     -20.495   1.144  -7.537  1.00  0.00           C  
ATOM    266  CG  GLU A  16     -21.832   1.239  -8.291  1.00  0.00           C  
ATOM    267  CD  GLU A  16     -22.340  -0.102  -8.758  1.00  0.00           C  
ATOM    268  OE1 GLU A  16     -21.590  -0.829  -9.353  1.00  0.00           O  
ATOM    269  OE2 GLU A  16     -23.485  -0.411  -8.499  1.00  0.00           O  
ATOM    270  H   GLU A  16     -21.610   1.919  -5.352  1.00  0.00           H  
ATOM    271  HA  GLU A  16     -20.993  -0.669  -6.532  1.00  0.00           H  
ATOM    272 1HB  GLU A  16     -20.178   2.155  -7.281  1.00  0.00           H  
ATOM    273 2HB  GLU A  16     -19.750   0.731  -8.217  1.00  0.00           H  
ATOM    274 1HG  GLU A  16     -22.572   1.686  -7.626  1.00  0.00           H  
ATOM    275 2HG  GLU A  16     -21.708   1.899  -9.148  1.00  0.00           H  
ATOM    276  N   VAL A  17     -18.713   0.912  -4.793  1.00  0.00           N  
ATOM    277  CA  VAL A  17     -17.426   0.797  -4.130  1.00  0.00           C  
ATOM    278  C   VAL A  17     -17.516  -0.423  -3.263  1.00  0.00           C  
ATOM    279  O   VAL A  17     -16.581  -1.221  -3.173  1.00  0.00           O  
ATOM    280  CB  VAL A  17     -17.127   2.045  -3.276  1.00  0.00           C  
ATOM    281  CG1 VAL A  17     -15.871   1.859  -2.399  1.00  0.00           C  
ATOM    282  CG2 VAL A  17     -16.956   3.220  -4.218  1.00  0.00           C  
ATOM    283  H   VAL A  17     -19.324   1.677  -4.498  1.00  0.00           H  
ATOM    284  HA  VAL A  17     -16.649   0.667  -4.882  1.00  0.00           H  
ATOM    285  HB  VAL A  17     -17.959   2.217  -2.611  1.00  0.00           H  
ATOM    286 1HG1 VAL A  17     -15.716   2.736  -1.810  1.00  0.00           H  
ATOM    287 2HG1 VAL A  17     -16.004   1.014  -1.733  1.00  0.00           H  
ATOM    288 3HG1 VAL A  17     -15.015   1.697  -3.011  1.00  0.00           H  
ATOM    289 1HG2 VAL A  17     -16.795   4.119  -3.671  1.00  0.00           H  
ATOM    290 2HG2 VAL A  17     -16.122   3.046  -4.880  1.00  0.00           H  
ATOM    291 3HG2 VAL A  17     -17.849   3.334  -4.817  1.00  0.00           H  
ATOM    292  N   VAL A  18     -18.665  -0.557  -2.619  1.00  0.00           N  
ATOM    293  CA  VAL A  18     -18.881  -1.690  -1.755  1.00  0.00           C  
ATOM    294  C   VAL A  18     -18.880  -2.973  -2.557  1.00  0.00           C  
ATOM    295  O   VAL A  18     -18.201  -3.915  -2.182  1.00  0.00           O  
ATOM    296  CB  VAL A  18     -20.172  -1.549  -0.973  1.00  0.00           C  
ATOM    297  CG1 VAL A  18     -20.461  -2.808  -0.188  1.00  0.00           C  
ATOM    298  CG2 VAL A  18     -20.011  -0.416  -0.121  1.00  0.00           C  
ATOM    299  H   VAL A  18     -19.367   0.181  -2.749  1.00  0.00           H  
ATOM    300  HA  VAL A  18     -18.059  -1.730  -1.038  1.00  0.00           H  
ATOM    301  HB  VAL A  18     -21.005  -1.395  -1.639  1.00  0.00           H  
ATOM    302 1HG1 VAL A  18     -21.367  -2.683   0.380  1.00  0.00           H  
ATOM    303 2HG1 VAL A  18     -20.582  -3.649  -0.862  1.00  0.00           H  
ATOM    304 3HG1 VAL A  18     -19.637  -3.007   0.494  1.00  0.00           H  
ATOM    305 1HG2 VAL A  18     -20.868  -0.269   0.463  1.00  0.00           H  
ATOM    306 2HG2 VAL A  18     -19.171  -0.617   0.512  1.00  0.00           H  
ATOM    307 3HG2 VAL A  18     -19.832   0.461  -0.722  1.00  0.00           H  
ATOM    308  N   LYS A  19     -19.564  -3.018  -3.699  1.00  0.00           N  
ATOM    309  CA  LYS A  19     -19.548  -4.262  -4.462  1.00  0.00           C  
ATOM    310  C   LYS A  19     -18.118  -4.700  -4.772  1.00  0.00           C  
ATOM    311  O   LYS A  19     -17.791  -5.886  -4.619  1.00  0.00           O  
ATOM    312  CB  LYS A  19     -20.312  -4.092  -5.774  1.00  0.00           C  
ATOM    313  CG  LYS A  19     -21.821  -3.992  -5.640  1.00  0.00           C  
ATOM    314  CD  LYS A  19     -22.461  -3.698  -6.994  1.00  0.00           C  
ATOM    315  CE  LYS A  19     -23.968  -3.539  -6.896  1.00  0.00           C  
ATOM    316  NZ  LYS A  19     -24.552  -3.073  -8.188  1.00  0.00           N  
ATOM    317  H   LYS A  19     -20.142  -2.225  -3.984  1.00  0.00           H  
ATOM    318  HA  LYS A  19     -20.024  -5.041  -3.862  1.00  0.00           H  
ATOM    319 1HB  LYS A  19     -19.964  -3.185  -6.274  1.00  0.00           H  
ATOM    320 2HB  LYS A  19     -20.085  -4.930  -6.432  1.00  0.00           H  
ATOM    321 1HG  LYS A  19     -22.209  -4.936  -5.256  1.00  0.00           H  
ATOM    322 2HG  LYS A  19     -22.076  -3.209  -4.941  1.00  0.00           H  
ATOM    323 1HD  LYS A  19     -22.041  -2.774  -7.399  1.00  0.00           H  
ATOM    324 2HD  LYS A  19     -22.237  -4.505  -7.689  1.00  0.00           H  
ATOM    325 1HE  LYS A  19     -24.410  -4.497  -6.632  1.00  0.00           H  
ATOM    326 2HE  LYS A  19     -24.205  -2.810  -6.118  1.00  0.00           H  
ATOM    327 1HZ  LYS A  19     -25.548  -2.970  -8.101  1.00  0.00           H  
ATOM    328 2HZ  LYS A  19     -24.131  -2.146  -8.417  1.00  0.00           H  
ATOM    329 3HZ  LYS A  19     -24.344  -3.728  -8.923  1.00  0.00           H  
ATOM    330  N   GLU A  20     -17.245  -3.754  -5.142  1.00  0.00           N  
ATOM    331  CA  GLU A  20     -15.874  -4.142  -5.432  1.00  0.00           C  
ATOM    332  C   GLU A  20     -15.134  -4.584  -4.163  1.00  0.00           C  
ATOM    333  O   GLU A  20     -14.415  -5.588  -4.191  1.00  0.00           O  
ATOM    334  CB  GLU A  20     -15.139  -2.991  -6.109  1.00  0.00           C  
ATOM    335  CG  GLU A  20     -15.626  -2.670  -7.524  1.00  0.00           C  
ATOM    336  CD  GLU A  20     -15.446  -3.794  -8.494  1.00  0.00           C  
ATOM    337  OE1 GLU A  20     -14.382  -4.353  -8.554  1.00  0.00           O  
ATOM    338  OE2 GLU A  20     -16.405  -4.123  -9.164  1.00  0.00           O  
ATOM    339  H   GLU A  20     -17.567  -2.790  -5.292  1.00  0.00           H  
ATOM    340  HA  GLU A  20     -15.894  -4.984  -6.117  1.00  0.00           H  
ATOM    341 1HB  GLU A  20     -15.302  -2.095  -5.521  1.00  0.00           H  
ATOM    342 2HB  GLU A  20     -14.069  -3.190  -6.134  1.00  0.00           H  
ATOM    343 1HG  GLU A  20     -16.686  -2.420  -7.473  1.00  0.00           H  
ATOM    344 2HG  GLU A  20     -15.101  -1.799  -7.894  1.00  0.00           H  
ATOM    345  N   LEU A  21     -15.369  -3.909  -3.031  1.00  0.00           N  
ATOM    346  CA  LEU A  21     -14.720  -4.304  -1.786  1.00  0.00           C  
ATOM    347  C   LEU A  21     -15.213  -5.675  -1.315  1.00  0.00           C  
ATOM    348  O   LEU A  21     -14.426  -6.453  -0.774  1.00  0.00           O  
ATOM    349  CB  LEU A  21     -14.967  -3.260  -0.691  1.00  0.00           C  
ATOM    350  CG  LEU A  21     -14.279  -1.875  -0.839  1.00  0.00           C  
ATOM    351  CD1 LEU A  21     -14.856  -0.943   0.187  1.00  0.00           C  
ATOM    352  CD2 LEU A  21     -12.765  -1.987  -0.603  1.00  0.00           C  
ATOM    353  H   LEU A  21     -15.951  -3.062  -3.061  1.00  0.00           H  
ATOM    354  HA  LEU A  21     -13.654  -4.381  -1.971  1.00  0.00           H  
ATOM    355 1HB  LEU A  21     -16.039  -3.088  -0.645  1.00  0.00           H  
ATOM    356 2HB  LEU A  21     -14.645  -3.679   0.249  1.00  0.00           H  
ATOM    357  HG  LEU A  21     -14.469  -1.482  -1.832  1.00  0.00           H  
ATOM    358 1HD1 LEU A  21     -14.384   0.031   0.084  1.00  0.00           H  
ATOM    359 2HD1 LEU A  21     -15.933  -0.845   0.031  1.00  0.00           H  
ATOM    360 3HD1 LEU A  21     -14.668  -1.338   1.183  1.00  0.00           H  
ATOM    361 1HD2 LEU A  21     -12.301  -1.003  -0.704  1.00  0.00           H  
ATOM    362 2HD2 LEU A  21     -12.578  -2.360   0.394  1.00  0.00           H  
ATOM    363 3HD2 LEU A  21     -12.324  -2.658  -1.321  1.00  0.00           H  
ATOM    364  N   GLU A  22     -16.502  -5.983  -1.511  1.00  0.00           N  
ATOM    365  CA  GLU A  22     -17.057  -7.275  -1.111  1.00  0.00           C  
ATOM    366  C   GLU A  22     -16.446  -8.411  -1.916  1.00  0.00           C  
ATOM    367  O   GLU A  22     -16.124  -9.455  -1.344  1.00  0.00           O  
ATOM    368  CB  GLU A  22     -18.584  -7.300  -1.253  1.00  0.00           C  
ATOM    369  CG  GLU A  22     -19.351  -6.458  -0.227  1.00  0.00           C  
ATOM    370  CD  GLU A  22     -20.841  -6.422  -0.483  1.00  0.00           C  
ATOM    371  OE1 GLU A  22     -21.252  -6.860  -1.528  1.00  0.00           O  
ATOM    372  OE2 GLU A  22     -21.565  -5.961   0.376  1.00  0.00           O  
ATOM    373  H   GLU A  22     -17.112  -5.278  -1.923  1.00  0.00           H  
ATOM    374  HA  GLU A  22     -16.812  -7.446  -0.066  1.00  0.00           H  
ATOM    375 1HB  GLU A  22     -18.850  -6.925  -2.244  1.00  0.00           H  
ATOM    376 2HB  GLU A  22     -18.940  -8.326  -1.185  1.00  0.00           H  
ATOM    377 1HG  GLU A  22     -19.181  -6.880   0.762  1.00  0.00           H  
ATOM    378 2HG  GLU A  22     -18.951  -5.450  -0.233  1.00  0.00           H  
ATOM    379  N   LYS A  23     -16.247  -8.210  -3.228  1.00  0.00           N  
ATOM    380  CA  LYS A  23     -15.618  -9.244  -4.050  1.00  0.00           C  
ATOM    381  C   LYS A  23     -14.191  -9.494  -3.573  1.00  0.00           C  
ATOM    382  O   LYS A  23     -13.743 -10.646  -3.476  1.00  0.00           O  
ATOM    383  CB  LYS A  23     -15.629  -8.845  -5.523  1.00  0.00           C  
ATOM    384  CG  LYS A  23     -17.016  -8.909  -6.174  1.00  0.00           C  
ATOM    385  CD  LYS A  23     -16.960  -8.685  -7.690  1.00  0.00           C  
ATOM    386  CE  LYS A  23     -16.730  -7.213  -8.015  1.00  0.00           C  
ATOM    387  NZ  LYS A  23     -16.810  -6.920  -9.473  1.00  0.00           N  
ATOM    388  H   LYS A  23     -16.607  -7.344  -3.647  1.00  0.00           H  
ATOM    389  HA  LYS A  23     -16.180 -10.169  -3.933  1.00  0.00           H  
ATOM    390 1HB  LYS A  23     -15.263  -7.819  -5.601  1.00  0.00           H  
ATOM    391 2HB  LYS A  23     -14.948  -9.482  -6.082  1.00  0.00           H  
ATOM    392 1HG  LYS A  23     -17.463  -9.879  -5.973  1.00  0.00           H  
ATOM    393 2HG  LYS A  23     -17.652  -8.149  -5.729  1.00  0.00           H  
ATOM    394 1HD  LYS A  23     -16.152  -9.277  -8.121  1.00  0.00           H  
ATOM    395 2HD  LYS A  23     -17.901  -9.005  -8.136  1.00  0.00           H  
ATOM    396 1HE  LYS A  23     -17.482  -6.616  -7.497  1.00  0.00           H  
ATOM    397 2HE  LYS A  23     -15.744  -6.914  -7.668  1.00  0.00           H  
ATOM    398 1HZ  LYS A  23     -16.646  -5.901  -9.572  1.00  0.00           H  
ATOM    399 2HZ  LYS A  23     -16.103  -7.431  -9.974  1.00  0.00           H  
ATOM    400 3HZ  LYS A  23     -17.718  -7.154  -9.831  1.00  0.00           H  
ATOM    401  N   VAL A  24     -13.502  -8.408  -3.213  1.00  0.00           N  
ATOM    402  CA  VAL A  24     -12.153  -8.495  -2.698  1.00  0.00           C  
ATOM    403  C   VAL A  24     -12.112  -9.210  -1.359  1.00  0.00           C  
ATOM    404  O   VAL A  24     -11.267 -10.086  -1.161  1.00  0.00           O  
ATOM    405  CB  VAL A  24     -11.549  -7.090  -2.571  1.00  0.00           C  
ATOM    406  CG1 VAL A  24     -10.291  -7.142  -1.837  1.00  0.00           C  
ATOM    407  CG2 VAL A  24     -11.276  -6.525  -3.959  1.00  0.00           C  
ATOM    408  H   VAL A  24     -13.927  -7.485  -3.355  1.00  0.00           H  
ATOM    409  HA  VAL A  24     -11.554  -9.061  -3.409  1.00  0.00           H  
ATOM    410  HB  VAL A  24     -12.236  -6.444  -2.040  1.00  0.00           H  
ATOM    411 1HG1 VAL A  24      -9.917  -6.134  -1.789  1.00  0.00           H  
ATOM    412 2HG1 VAL A  24     -10.446  -7.510  -0.839  1.00  0.00           H  
ATOM    413 3HG1 VAL A  24      -9.592  -7.793  -2.357  1.00  0.00           H  
ATOM    414 1HG2 VAL A  24     -10.853  -5.529  -3.871  1.00  0.00           H  
ATOM    415 2HG2 VAL A  24     -10.573  -7.170  -4.483  1.00  0.00           H  
ATOM    416 3HG2 VAL A  24     -12.195  -6.471  -4.526  1.00  0.00           H  
ATOM    417  N   LEU A  25     -13.025  -8.868  -0.450  1.00  0.00           N  
ATOM    418  CA  LEU A  25     -13.054  -9.503   0.848  1.00  0.00           C  
ATOM    419  C   LEU A  25     -13.340 -10.982   0.714  1.00  0.00           C  
ATOM    420  O   LEU A  25     -12.717 -11.791   1.404  1.00  0.00           O  
ATOM    421  CB  LEU A  25     -14.101  -8.844   1.749  1.00  0.00           C  
ATOM    422  CG  LEU A  25     -14.278  -9.441   3.171  1.00  0.00           C  
ATOM    423  CD1 LEU A  25     -12.980  -9.386   3.929  1.00  0.00           C  
ATOM    424  CD2 LEU A  25     -15.328  -8.634   3.904  1.00  0.00           C  
ATOM    425  H   LEU A  25     -13.682  -8.114  -0.655  1.00  0.00           H  
ATOM    426  HA  LEU A  25     -12.076  -9.377   1.294  1.00  0.00           H  
ATOM    427 1HB  LEU A  25     -13.849  -7.791   1.854  1.00  0.00           H  
ATOM    428 2HB  LEU A  25     -15.065  -8.904   1.241  1.00  0.00           H  
ATOM    429  HG  LEU A  25     -14.594 -10.480   3.099  1.00  0.00           H  
ATOM    430 1HD1 LEU A  25     -13.120  -9.786   4.930  1.00  0.00           H  
ATOM    431 2HD1 LEU A  25     -12.213  -9.968   3.427  1.00  0.00           H  
ATOM    432 3HD1 LEU A  25     -12.674  -8.369   3.995  1.00  0.00           H  
ATOM    433 1HD2 LEU A  25     -15.470  -9.030   4.912  1.00  0.00           H  
ATOM    434 2HD2 LEU A  25     -14.992  -7.612   3.962  1.00  0.00           H  
ATOM    435 3HD2 LEU A  25     -16.272  -8.677   3.360  1.00  0.00           H  
ATOM    436  N   ARG A  26     -14.282 -11.345  -0.159  1.00  0.00           N  
ATOM    437  CA  ARG A  26     -14.608 -12.739  -0.369  1.00  0.00           C  
ATOM    438  C   ARG A  26     -13.377 -13.522  -0.795  1.00  0.00           C  
ATOM    439  O   ARG A  26     -13.102 -14.591  -0.237  1.00  0.00           O  
ATOM    440  CB  ARG A  26     -15.693 -12.848  -1.433  1.00  0.00           C  
ATOM    441  CG  ARG A  26     -16.117 -14.253  -1.827  1.00  0.00           C  
ATOM    442  CD  ARG A  26     -17.182 -14.226  -2.877  1.00  0.00           C  
ATOM    443  NE  ARG A  26     -16.714 -13.595  -4.120  1.00  0.00           N  
ATOM    444  CZ  ARG A  26     -17.499 -13.272  -5.181  1.00  0.00           C  
ATOM    445  NH1 ARG A  26     -18.791 -13.536  -5.165  1.00  0.00           N  
ATOM    446  NH2 ARG A  26     -16.952 -12.691  -6.238  1.00  0.00           N  
ATOM    447  H   ARG A  26     -14.803 -10.630  -0.673  1.00  0.00           H  
ATOM    448  HA  ARG A  26     -14.983 -13.150   0.565  1.00  0.00           H  
ATOM    449 1HB  ARG A  26     -16.579 -12.317  -1.089  1.00  0.00           H  
ATOM    450 2HB  ARG A  26     -15.353 -12.339  -2.329  1.00  0.00           H  
ATOM    451 1HG  ARG A  26     -15.264 -14.780  -2.241  1.00  0.00           H  
ATOM    452 2HG  ARG A  26     -16.491 -14.790  -0.955  1.00  0.00           H  
ATOM    453 1HD  ARG A  26     -17.485 -15.250  -3.106  1.00  0.00           H  
ATOM    454 2HD  ARG A  26     -18.036 -13.663  -2.502  1.00  0.00           H  
ATOM    455  HE  ARG A  26     -15.725 -13.375  -4.185  1.00  0.00           H  
ATOM    456 1HH1 ARG A  26     -19.212 -13.980  -4.368  1.00  0.00           H  
ATOM    457 2HH1 ARG A  26     -19.390 -13.288  -5.972  1.00  0.00           H  
ATOM    458 1HH2 ARG A  26     -15.971 -12.479  -6.244  1.00  0.00           H  
ATOM    459 2HH2 ARG A  26     -17.517 -12.448  -7.049  1.00  0.00           H  
ATOM    460  N   ALA A  27     -12.617 -12.992  -1.753  1.00  0.00           N  
ATOM    461  CA  ALA A  27     -11.414 -13.651  -2.226  1.00  0.00           C  
ATOM    462  C   ALA A  27     -10.353 -13.801  -1.136  1.00  0.00           C  
ATOM    463  O   ALA A  27      -9.755 -14.868  -0.979  1.00  0.00           O  
ATOM    464  CB  ALA A  27     -10.871 -12.860  -3.375  1.00  0.00           C  
ATOM    465  H   ALA A  27     -12.913 -12.112  -2.201  1.00  0.00           H  
ATOM    466  HA  ALA A  27     -11.682 -14.654  -2.572  1.00  0.00           H  
ATOM    467 1HB  ALA A  27      -9.990 -13.327  -3.787  1.00  0.00           H  
ATOM    468 2HB  ALA A  27     -11.646 -12.810  -4.116  1.00  0.00           H  
ATOM    469 3HB  ALA A  27     -10.639 -11.863  -3.034  1.00  0.00           H  
ATOM    470  N   LEU A  28     -10.187 -12.751  -0.328  1.00  0.00           N  
ATOM    471  CA  LEU A  28      -9.201 -12.779   0.737  1.00  0.00           C  
ATOM    472  C   LEU A  28      -9.605 -13.804   1.803  1.00  0.00           C  
ATOM    473  O   LEU A  28      -8.753 -14.532   2.334  1.00  0.00           O  
ATOM    474  CB  LEU A  28      -9.111 -11.373   1.333  1.00  0.00           C  
ATOM    475  CG  LEU A  28      -8.506 -10.247   0.408  1.00  0.00           C  
ATOM    476  CD1 LEU A  28      -8.801  -8.905   1.006  1.00  0.00           C  
ATOM    477  CD2 LEU A  28      -7.001 -10.393   0.295  1.00  0.00           C  
ATOM    478  H   LEU A  28     -10.706 -11.889  -0.512  1.00  0.00           H  
ATOM    479  HA  LEU A  28      -8.244 -13.070   0.321  1.00  0.00           H  
ATOM    480 1HB  LEU A  28     -10.102 -11.061   1.658  1.00  0.00           H  
ATOM    481 2HB  LEU A  28      -8.474 -11.452   2.182  1.00  0.00           H  
ATOM    482  HG  LEU A  28      -8.949 -10.305  -0.572  1.00  0.00           H  
ATOM    483 1HD1 LEU A  28      -8.392  -8.131   0.374  1.00  0.00           H  
ATOM    484 2HD1 LEU A  28      -9.869  -8.768   1.094  1.00  0.00           H  
ATOM    485 3HD1 LEU A  28      -8.365  -8.847   1.952  1.00  0.00           H  
ATOM    486 1HD2 LEU A  28      -6.607  -9.600  -0.342  1.00  0.00           H  
ATOM    487 2HD2 LEU A  28      -6.561 -10.313   1.277  1.00  0.00           H  
ATOM    488 3HD2 LEU A  28      -6.746 -11.349  -0.134  1.00  0.00           H  
ATOM    489  N   LYS A  29     -10.905 -13.905   2.108  1.00  0.00           N  
ATOM    490  CA  LYS A  29     -11.341 -14.903   3.077  1.00  0.00           C  
ATOM    491  C   LYS A  29     -11.190 -16.326   2.560  1.00  0.00           C  
ATOM    492  O   LYS A  29     -10.713 -17.202   3.282  1.00  0.00           O  
ATOM    493  CB  LYS A  29     -12.794 -14.721   3.476  1.00  0.00           C  
ATOM    494  CG  LYS A  29     -13.106 -13.558   4.354  1.00  0.00           C  
ATOM    495  CD  LYS A  29     -14.585 -13.570   4.632  1.00  0.00           C  
ATOM    496  CE  LYS A  29     -14.988 -12.526   5.603  1.00  0.00           C  
ATOM    497  NZ  LYS A  29     -16.432 -12.559   5.851  1.00  0.00           N  
ATOM    498  H   LYS A  29     -11.580 -13.250   1.696  1.00  0.00           H  
ATOM    499  HA  LYS A  29     -10.721 -14.802   3.968  1.00  0.00           H  
ATOM    500 1HB  LYS A  29     -13.390 -14.604   2.566  1.00  0.00           H  
ATOM    501 2HB  LYS A  29     -13.142 -15.623   3.976  1.00  0.00           H  
ATOM    502 1HG  LYS A  29     -12.547 -13.635   5.287  1.00  0.00           H  
ATOM    503 2HG  LYS A  29     -12.828 -12.631   3.854  1.00  0.00           H  
ATOM    504 1HD  LYS A  29     -15.119 -13.394   3.696  1.00  0.00           H  
ATOM    505 2HD  LYS A  29     -14.877 -14.544   5.021  1.00  0.00           H  
ATOM    506 1HE  LYS A  29     -14.467 -12.688   6.545  1.00  0.00           H  
ATOM    507 2HE  LYS A  29     -14.726 -11.554   5.225  1.00  0.00           H  
ATOM    508 1HZ  LYS A  29     -16.628 -11.824   6.525  1.00  0.00           H  
ATOM    509 2HZ  LYS A  29     -16.940 -12.385   5.002  1.00  0.00           H  
ATOM    510 3HZ  LYS A  29     -16.703 -13.449   6.233  1.00  0.00           H  
ATOM    511  N   ARG A  30     -11.515 -16.554   1.284  1.00  0.00           N  
ATOM    512  CA  ARG A  30     -11.444 -17.889   0.690  1.00  0.00           C  
ATOM    513  C   ARG A  30     -10.041 -18.469   0.769  1.00  0.00           C  
ATOM    514  O   ARG A  30      -9.866 -19.660   1.039  1.00  0.00           O  
ATOM    515  CB  ARG A  30     -11.918 -17.844  -0.752  1.00  0.00           C  
ATOM    516  CG  ARG A  30     -13.442 -17.720  -0.953  1.00  0.00           C  
ATOM    517  CD  ARG A  30     -13.759 -17.353  -2.362  1.00  0.00           C  
ATOM    518  NE  ARG A  30     -13.255 -18.319  -3.309  1.00  0.00           N  
ATOM    519  CZ  ARG A  30     -13.874 -19.427  -3.769  1.00  0.00           C  
ATOM    520  NH1 ARG A  30     -15.103 -19.748  -3.378  1.00  0.00           N  
ATOM    521  NH2 ARG A  30     -13.220 -20.191  -4.633  1.00  0.00           N  
ATOM    522  H   ARG A  30     -11.895 -15.788   0.719  1.00  0.00           H  
ATOM    523  HA  ARG A  30     -12.116 -18.541   1.245  1.00  0.00           H  
ATOM    524 1HB  ARG A  30     -11.454 -16.994  -1.255  1.00  0.00           H  
ATOM    525 2HB  ARG A  30     -11.583 -18.742  -1.272  1.00  0.00           H  
ATOM    526 1HG  ARG A  30     -13.908 -18.678  -0.735  1.00  0.00           H  
ATOM    527 2HG  ARG A  30     -13.847 -16.963  -0.288  1.00  0.00           H  
ATOM    528 1HD  ARG A  30     -14.831 -17.258  -2.494  1.00  0.00           H  
ATOM    529 2HD  ARG A  30     -13.289 -16.397  -2.590  1.00  0.00           H  
ATOM    530  HE  ARG A  30     -12.289 -18.146  -3.639  1.00  0.00           H  
ATOM    531 1HH1 ARG A  30     -15.596 -19.166  -2.720  1.00  0.00           H  
ATOM    532 2HH1 ARG A  30     -15.547 -20.582  -3.736  1.00  0.00           H  
ATOM    533 1HH2 ARG A  30     -12.257 -19.907  -4.924  1.00  0.00           H  
ATOM    534 2HH2 ARG A  30     -13.639 -21.025  -5.005  1.00  0.00           H  
ATOM    535  N   SER A  31      -9.038 -17.610   0.628  1.00  0.00           N  
ATOM    536  CA  SER A  31      -7.647 -18.030   0.695  1.00  0.00           C  
ATOM    537  C   SER A  31      -7.081 -18.110   2.118  1.00  0.00           C  
ATOM    538  O   SER A  31      -5.921 -18.492   2.299  1.00  0.00           O  
ATOM    539  CB  SER A  31      -6.767 -17.127  -0.127  1.00  0.00           C  
ATOM    540  OG  SER A  31      -7.046 -17.232  -1.491  1.00  0.00           O  
ATOM    541  H   SER A  31      -9.256 -16.646   0.354  1.00  0.00           H  
ATOM    542  HA  SER A  31      -7.586 -19.026   0.258  1.00  0.00           H  
ATOM    543 1HB  SER A  31      -6.910 -16.096   0.191  1.00  0.00           H  
ATOM    544 2HB  SER A  31      -5.725 -17.382   0.051  1.00  0.00           H  
ATOM    545  HG  SER A  31      -6.190 -17.038  -1.901  1.00  0.00           H  
ATOM    546  N   GLY A  32      -7.868 -17.733   3.131  1.00  0.00           N  
ATOM    547  CA  GLY A  32      -7.396 -17.755   4.508  1.00  0.00           C  
ATOM    548  C   GLY A  32      -6.515 -16.571   4.904  1.00  0.00           C  
ATOM    549  O   GLY A  32      -5.614 -16.726   5.731  1.00  0.00           O  
ATOM    550  H   GLY A  32      -8.836 -17.463   2.955  1.00  0.00           H  
ATOM    551 1HA  GLY A  32      -8.266 -17.784   5.164  1.00  0.00           H  
ATOM    552 2HA  GLY A  32      -6.851 -18.682   4.677  1.00  0.00           H  
ATOM    553  N   VAL A  33      -6.733 -15.404   4.302  1.00  0.00           N  
ATOM    554  CA  VAL A  33      -5.929 -14.232   4.611  1.00  0.00           C  
ATOM    555  C   VAL A  33      -6.353 -13.649   5.967  1.00  0.00           C  
ATOM    556  O   VAL A  33      -7.544 -13.545   6.263  1.00  0.00           O  
ATOM    557  CB  VAL A  33      -6.083 -13.172   3.495  1.00  0.00           C  
ATOM    558  CG1 VAL A  33      -5.315 -11.910   3.833  1.00  0.00           C  
ATOM    559  CG2 VAL A  33      -5.607 -13.758   2.158  1.00  0.00           C  
ATOM    560  H   VAL A  33      -7.496 -15.305   3.626  1.00  0.00           H  
ATOM    561  HA  VAL A  33      -4.883 -14.532   4.669  1.00  0.00           H  
ATOM    562  HB  VAL A  33      -7.127 -12.897   3.423  1.00  0.00           H  
ATOM    563 1HG1 VAL A  33      -5.450 -11.173   3.057  1.00  0.00           H  
ATOM    564 2HG1 VAL A  33      -5.659 -11.500   4.761  1.00  0.00           H  
ATOM    565 3HG1 VAL A  33      -4.258 -12.147   3.918  1.00  0.00           H  
ATOM    566 1HG2 VAL A  33      -5.737 -13.024   1.367  1.00  0.00           H  
ATOM    567 2HG2 VAL A  33      -4.557 -14.031   2.235  1.00  0.00           H  
ATOM    568 3HG2 VAL A  33      -6.191 -14.643   1.924  1.00  0.00           H  
ATOM    569  N   SER A  34      -5.371 -13.344   6.816  1.00  0.00           N  
ATOM    570  CA  SER A  34      -5.600 -12.763   8.137  1.00  0.00           C  
ATOM    571  C   SER A  34      -6.202 -11.345   8.026  1.00  0.00           C  
ATOM    572  O   SER A  34      -5.764 -10.585   7.156  1.00  0.00           O  
ATOM    573  CB  SER A  34      -4.278 -12.675   8.888  1.00  0.00           C  
ATOM    574  OG  SER A  34      -3.730 -13.942   9.116  1.00  0.00           O  
ATOM    575  H   SER A  34      -4.419 -13.520   6.530  1.00  0.00           H  
ATOM    576  HA  SER A  34      -6.256 -13.440   8.668  1.00  0.00           H  
ATOM    577 1HB  SER A  34      -3.576 -12.070   8.313  1.00  0.00           H  
ATOM    578 2HB  SER A  34      -4.430 -12.171   9.839  1.00  0.00           H  
ATOM    579  HG  SER A  34      -2.925 -13.796   9.622  1.00  0.00           H  
ATOM    580  N   PRO A  35      -7.092 -10.911   8.959  1.00  0.00           N  
ATOM    581  CA  PRO A  35      -7.726  -9.591   9.026  1.00  0.00           C  
ATOM    582  C   PRO A  35      -6.769  -8.412   8.892  1.00  0.00           C  
ATOM    583  O   PRO A  35      -7.141  -7.393   8.309  1.00  0.00           O  
ATOM    584  CB  PRO A  35      -8.359  -9.607  10.418  1.00  0.00           C  
ATOM    585  CG  PRO A  35      -8.690 -11.053  10.658  1.00  0.00           C  
ATOM    586  CD  PRO A  35      -7.545 -11.827  10.041  1.00  0.00           C  
ATOM    587  HA  PRO A  35      -8.516  -9.535   8.274  1.00  0.00           H  
ATOM    588 1HB  PRO A  35      -7.647  -9.200  11.156  1.00  0.00           H  
ATOM    589 2HB  PRO A  35      -9.246  -8.955  10.437  1.00  0.00           H  
ATOM    590 1HG  PRO A  35      -8.799 -11.243  11.737  1.00  0.00           H  
ATOM    591 2HG  PRO A  35      -9.659 -11.297  10.194  1.00  0.00           H  
ATOM    592 1HD  PRO A  35      -6.744 -12.010  10.777  1.00  0.00           H  
ATOM    593 2HD  PRO A  35      -7.984 -12.748   9.636  1.00  0.00           H  
ATOM    594  N   GLU A  36      -5.537  -8.537   9.372  1.00  0.00           N  
ATOM    595  CA  GLU A  36      -4.586  -7.443   9.259  1.00  0.00           C  
ATOM    596  C   GLU A  36      -4.239  -7.163   7.795  1.00  0.00           C  
ATOM    597  O   GLU A  36      -4.105  -6.007   7.378  1.00  0.00           O  
ATOM    598  CB  GLU A  36      -3.317  -7.793  10.034  1.00  0.00           C  
ATOM    599  CG  GLU A  36      -3.505  -7.890  11.550  1.00  0.00           C  
ATOM    600  CD  GLU A  36      -4.164  -9.184  12.002  1.00  0.00           C  
ATOM    601  OE1 GLU A  36      -4.384 -10.044  11.180  1.00  0.00           O  
ATOM    602  OE2 GLU A  36      -4.474  -9.296  13.163  1.00  0.00           O  
ATOM    603  H   GLU A  36      -5.233  -9.376   9.879  1.00  0.00           H  
ATOM    604  HA  GLU A  36      -5.039  -6.545   9.686  1.00  0.00           H  
ATOM    605 1HB  GLU A  36      -2.926  -8.748   9.676  1.00  0.00           H  
ATOM    606 2HB  GLU A  36      -2.556  -7.039   9.840  1.00  0.00           H  
ATOM    607 1HG  GLU A  36      -2.530  -7.807  12.030  1.00  0.00           H  
ATOM    608 2HG  GLU A  36      -4.106  -7.045  11.876  1.00  0.00           H  
ATOM    609  N   LYS A  37      -4.098  -8.241   7.014  1.00  0.00           N  
ATOM    610  CA  LYS A  37      -3.735  -8.129   5.617  1.00  0.00           C  
ATOM    611  C   LYS A  37      -4.971  -7.763   4.829  1.00  0.00           C  
ATOM    612  O   LYS A  37      -4.884  -7.057   3.817  1.00  0.00           O  
ATOM    613  CB  LYS A  37      -3.093  -9.417   5.108  1.00  0.00           C  
ATOM    614  CG  LYS A  37      -1.686  -9.685   5.655  1.00  0.00           C  
ATOM    615  CD  LYS A  37      -1.095 -10.997   5.088  1.00  0.00           C  
ATOM    616  CE  LYS A  37       0.335 -11.247   5.596  1.00  0.00           C  
ATOM    617  NZ  LYS A  37       0.905 -12.549   5.086  1.00  0.00           N  
ATOM    618  H   LYS A  37      -4.298  -9.160   7.402  1.00  0.00           H  
ATOM    619  HA  LYS A  37      -3.014  -7.320   5.505  1.00  0.00           H  
ATOM    620 1HB  LYS A  37      -3.707 -10.249   5.426  1.00  0.00           H  
ATOM    621 2HB  LYS A  37      -3.062  -9.417   4.020  1.00  0.00           H  
ATOM    622 1HG  LYS A  37      -1.033  -8.854   5.389  1.00  0.00           H  
ATOM    623 2HG  LYS A  37      -1.735  -9.750   6.742  1.00  0.00           H  
ATOM    624 1HD  LYS A  37      -1.727 -11.836   5.381  1.00  0.00           H  
ATOM    625 2HD  LYS A  37      -1.069 -10.950   3.996  1.00  0.00           H  
ATOM    626 1HE  LYS A  37       0.974 -10.432   5.260  1.00  0.00           H  
ATOM    627 2HE  LYS A  37       0.330 -11.268   6.685  1.00  0.00           H  
ATOM    628 1HZ  LYS A  37       1.839 -12.672   5.430  1.00  0.00           H  
ATOM    629 2HZ  LYS A  37       0.338 -13.318   5.390  1.00  0.00           H  
ATOM    630 3HZ  LYS A  37       0.932 -12.557   4.053  1.00  0.00           H  
ATOM    631  N   ILE A  38      -6.132  -8.204   5.321  1.00  0.00           N  
ATOM    632  CA  ILE A  38      -7.365  -7.872   4.644  1.00  0.00           C  
ATOM    633  C   ILE A  38      -7.610  -6.391   4.711  1.00  0.00           C  
ATOM    634  O   ILE A  38      -7.947  -5.784   3.697  1.00  0.00           O  
ATOM    635  CB  ILE A  38      -8.590  -8.603   5.223  1.00  0.00           C  
ATOM    636  CG1 ILE A  38      -8.483 -10.072   4.909  1.00  0.00           C  
ATOM    637  CG2 ILE A  38      -9.872  -8.003   4.691  1.00  0.00           C  
ATOM    638  CD1 ILE A  38      -9.454 -10.979   5.596  1.00  0.00           C  
ATOM    639  H   ILE A  38      -6.116  -8.826   6.134  1.00  0.00           H  
ATOM    640  HA  ILE A  38      -7.251  -8.144   3.610  1.00  0.00           H  
ATOM    641  HB  ILE A  38      -8.586  -8.497   6.290  1.00  0.00           H  
ATOM    642 1HG1 ILE A  38      -8.603 -10.179   3.873  1.00  0.00           H  
ATOM    643 2HG1 ILE A  38      -7.500 -10.396   5.179  1.00  0.00           H  
ATOM    644 1HG2 ILE A  38     -10.692  -8.513   5.127  1.00  0.00           H  
ATOM    645 2HG2 ILE A  38      -9.935  -6.964   4.965  1.00  0.00           H  
ATOM    646 3HG2 ILE A  38      -9.919  -8.092   3.610  1.00  0.00           H  
ATOM    647 1HD1 ILE A  38      -9.258 -12.004   5.276  1.00  0.00           H  
ATOM    648 2HD1 ILE A  38      -9.330 -10.917   6.668  1.00  0.00           H  
ATOM    649 3HD1 ILE A  38     -10.472 -10.727   5.338  1.00  0.00           H  
ATOM    650  N   LEU A  39      -7.435  -5.800   5.883  1.00  0.00           N  
ATOM    651  CA  LEU A  39      -7.634  -4.378   6.009  1.00  0.00           C  
ATOM    652  C   LEU A  39      -6.642  -3.576   5.194  1.00  0.00           C  
ATOM    653  O   LEU A  39      -7.036  -2.595   4.560  1.00  0.00           O  
ATOM    654  CB  LEU A  39      -7.588  -4.012   7.490  1.00  0.00           C  
ATOM    655  CG  LEU A  39      -8.835  -4.439   8.290  1.00  0.00           C  
ATOM    656  CD1 LEU A  39      -8.577  -4.355   9.785  1.00  0.00           C  
ATOM    657  CD2 LEU A  39      -9.974  -3.460   7.933  1.00  0.00           C  
ATOM    658  H   LEU A  39      -7.190  -6.359   6.705  1.00  0.00           H  
ATOM    659  HA  LEU A  39      -8.616  -4.153   5.617  1.00  0.00           H  
ATOM    660 1HB  LEU A  39      -6.719  -4.501   7.937  1.00  0.00           H  
ATOM    661 2HB  LEU A  39      -7.469  -2.938   7.586  1.00  0.00           H  
ATOM    662  HG  LEU A  39      -9.108  -5.462   8.045  1.00  0.00           H  
ATOM    663 1HD1 LEU A  39      -9.478  -4.648  10.325  1.00  0.00           H  
ATOM    664 2HD1 LEU A  39      -7.762  -5.030  10.051  1.00  0.00           H  
ATOM    665 3HD1 LEU A  39      -8.324  -3.367  10.048  1.00  0.00           H  
ATOM    666 1HD2 LEU A  39     -10.841  -3.705   8.500  1.00  0.00           H  
ATOM    667 2HD2 LEU A  39      -9.654  -2.451   8.184  1.00  0.00           H  
ATOM    668 3HD2 LEU A  39     -10.220  -3.497   6.884  1.00  0.00           H  
ATOM    669  N   LYS A  40      -5.373  -3.978   5.139  1.00  0.00           N  
ATOM    670  CA  LYS A  40      -4.462  -3.197   4.321  1.00  0.00           C  
ATOM    671  C   LYS A  40      -4.851  -3.286   2.839  1.00  0.00           C  
ATOM    672  O   LYS A  40      -4.791  -2.282   2.118  1.00  0.00           O  
ATOM    673  CB  LYS A  40      -3.026  -3.652   4.543  1.00  0.00           C  
ATOM    674  CG  LYS A  40      -2.471  -3.268   5.909  1.00  0.00           C  
ATOM    675  CD  LYS A  40      -1.053  -3.782   6.117  1.00  0.00           C  
ATOM    676  CE  LYS A  40      -0.533  -3.407   7.501  1.00  0.00           C  
ATOM    677  NZ  LYS A  40       0.847  -3.931   7.745  1.00  0.00           N  
ATOM    678  H   LYS A  40      -5.035  -4.774   5.694  1.00  0.00           H  
ATOM    679  HA  LYS A  40      -4.540  -2.152   4.624  1.00  0.00           H  
ATOM    680 1HB  LYS A  40      -2.976  -4.741   4.449  1.00  0.00           H  
ATOM    681 2HB  LYS A  40      -2.392  -3.226   3.776  1.00  0.00           H  
ATOM    682 1HG  LYS A  40      -2.469  -2.183   5.993  1.00  0.00           H  
ATOM    683 2HG  LYS A  40      -3.120  -3.670   6.686  1.00  0.00           H  
ATOM    684 1HD  LYS A  40      -1.048  -4.871   6.018  1.00  0.00           H  
ATOM    685 2HD  LYS A  40      -0.392  -3.360   5.366  1.00  0.00           H  
ATOM    686 1HE  LYS A  40      -0.522  -2.322   7.594  1.00  0.00           H  
ATOM    687 2HE  LYS A  40      -1.205  -3.820   8.255  1.00  0.00           H  
ATOM    688 1HZ  LYS A  40       1.151  -3.663   8.671  1.00  0.00           H  
ATOM    689 2HZ  LYS A  40       0.840  -4.939   7.673  1.00  0.00           H  
ATOM    690 3HZ  LYS A  40       1.487  -3.548   7.060  1.00  0.00           H  
ATOM    691  N   TYR A  41      -5.261  -4.478   2.381  1.00  0.00           N  
ATOM    692  CA  TYR A  41      -5.630  -4.650   0.985  1.00  0.00           C  
ATOM    693  C   TYR A  41      -6.926  -3.880   0.659  1.00  0.00           C  
ATOM    694  O   TYR A  41      -7.010  -3.181  -0.350  1.00  0.00           O  
ATOM    695  CB  TYR A  41      -5.796  -6.124   0.628  1.00  0.00           C  
ATOM    696  CG  TYR A  41      -5.899  -6.347  -0.868  1.00  0.00           C  
ATOM    697  CD1 TYR A  41      -4.760  -6.606  -1.607  1.00  0.00           C  
ATOM    698  CD2 TYR A  41      -7.084  -6.242  -1.497  1.00  0.00           C  
ATOM    699  CE1 TYR A  41      -4.852  -6.777  -2.963  1.00  0.00           C  
ATOM    700  CE2 TYR A  41      -7.167  -6.406  -2.866  1.00  0.00           C  
ATOM    701  CZ  TYR A  41      -6.067  -6.671  -3.589  1.00  0.00           C  
ATOM    702  OH  TYR A  41      -6.168  -6.834  -4.953  1.00  0.00           O  
ATOM    703  H   TYR A  41      -5.261  -5.296   3.000  1.00  0.00           H  
ATOM    704  HA  TYR A  41      -4.828  -4.248   0.371  1.00  0.00           H  
ATOM    705 1HB  TYR A  41      -4.946  -6.692   1.008  1.00  0.00           H  
ATOM    706 2HB  TYR A  41      -6.693  -6.515   1.109  1.00  0.00           H  
ATOM    707  HD1 TYR A  41      -3.785  -6.681  -1.116  1.00  0.00           H  
ATOM    708  HD2 TYR A  41      -7.960  -6.019  -0.911  1.00  0.00           H  
ATOM    709  HE1 TYR A  41      -3.967  -6.992  -3.532  1.00  0.00           H  
ATOM    710  HE2 TYR A  41      -8.116  -6.316  -3.379  1.00  0.00           H  
ATOM    711  HH  TYR A  41      -5.270  -6.866  -5.338  1.00  0.00           H  
ATOM    712  N   LEU A  42      -7.950  -3.990   1.513  1.00  0.00           N  
ATOM    713  CA  LEU A  42      -9.208  -3.303   1.238  1.00  0.00           C  
ATOM    714  C   LEU A  42      -9.015  -1.795   1.258  1.00  0.00           C  
ATOM    715  O   LEU A  42      -9.667  -1.074   0.501  1.00  0.00           O  
ATOM    716  CB  LEU A  42     -10.293  -3.687   2.258  1.00  0.00           C  
ATOM    717  CG  LEU A  42     -10.869  -5.113   2.210  1.00  0.00           C  
ATOM    718  CD1 LEU A  42     -11.736  -5.299   3.418  1.00  0.00           C  
ATOM    719  CD2 LEU A  42     -11.715  -5.321   0.948  1.00  0.00           C  
ATOM    720  H   LEU A  42      -7.860  -4.573   2.346  1.00  0.00           H  
ATOM    721  HA  LEU A  42      -9.538  -3.585   0.245  1.00  0.00           H  
ATOM    722 1HB  LEU A  42      -9.868  -3.547   3.254  1.00  0.00           H  
ATOM    723 2HB  LEU A  42     -11.121  -3.008   2.149  1.00  0.00           H  
ATOM    724  HG  LEU A  42     -10.057  -5.841   2.230  1.00  0.00           H  
ATOM    725 1HD1 LEU A  42     -12.150  -6.291   3.408  1.00  0.00           H  
ATOM    726 2HD1 LEU A  42     -11.146  -5.153   4.319  1.00  0.00           H  
ATOM    727 3HD1 LEU A  42     -12.535  -4.581   3.402  1.00  0.00           H  
ATOM    728 1HD2 LEU A  42     -12.120  -6.328   0.941  1.00  0.00           H  
ATOM    729 2HD2 LEU A  42     -12.533  -4.615   0.935  1.00  0.00           H  
ATOM    730 3HD2 LEU A  42     -11.111  -5.180   0.070  1.00  0.00           H  
ATOM    731  N   LEU A  43      -8.132  -1.305   2.126  1.00  0.00           N  
ATOM    732  CA  LEU A  43      -7.876   0.118   2.218  1.00  0.00           C  
ATOM    733  C   LEU A  43      -7.206   0.651   0.950  1.00  0.00           C  
ATOM    734  O   LEU A  43      -7.580   1.726   0.468  1.00  0.00           O  
ATOM    735  CB  LEU A  43      -7.067   0.391   3.478  1.00  0.00           C  
ATOM    736  CG  LEU A  43      -6.686   1.828   3.806  1.00  0.00           C  
ATOM    737  CD1 LEU A  43      -7.888   2.720   3.896  1.00  0.00           C  
ATOM    738  CD2 LEU A  43      -6.018   1.791   5.137  1.00  0.00           C  
ATOM    739  H   LEU A  43      -7.653  -1.929   2.782  1.00  0.00           H  
ATOM    740  HA  LEU A  43      -8.838   0.610   2.326  1.00  0.00           H  
ATOM    741 1HB  LEU A  43      -7.616  -0.013   4.328  1.00  0.00           H  
ATOM    742 2HB  LEU A  43      -6.133  -0.174   3.395  1.00  0.00           H  
ATOM    743  HG  LEU A  43      -6.011   2.226   3.051  1.00  0.00           H  
ATOM    744 1HD1 LEU A  43      -7.558   3.710   4.169  1.00  0.00           H  
ATOM    745 2HD1 LEU A  43      -8.394   2.764   2.933  1.00  0.00           H  
ATOM    746 3HD1 LEU A  43      -8.565   2.354   4.646  1.00  0.00           H  
ATOM    747 1HD2 LEU A  43      -5.730   2.783   5.420  1.00  0.00           H  
ATOM    748 2HD2 LEU A  43      -6.702   1.383   5.872  1.00  0.00           H  
ATOM    749 3HD2 LEU A  43      -5.147   1.155   5.072  1.00  0.00           H  
ATOM    750  N   ILE A  44      -6.248  -0.078   0.369  1.00  0.00           N  
ATOM    751  CA  ILE A  44      -5.684   0.445  -0.871  1.00  0.00           C  
ATOM    752  C   ILE A  44      -6.741   0.416  -1.975  1.00  0.00           C  
ATOM    753  O   ILE A  44      -6.776   1.320  -2.814  1.00  0.00           O  
ATOM    754  CB  ILE A  44      -4.395  -0.283  -1.293  1.00  0.00           C  
ATOM    755  CG1 ILE A  44      -4.646  -1.782  -1.594  1.00  0.00           C  
ATOM    756  CG2 ILE A  44      -3.392  -0.109  -0.196  1.00  0.00           C  
ATOM    757  CD1 ILE A  44      -3.528  -2.541  -2.216  1.00  0.00           C  
ATOM    758  H   ILE A  44      -5.898  -0.934   0.821  1.00  0.00           H  
ATOM    759  HA  ILE A  44      -5.412   1.488  -0.703  1.00  0.00           H  
ATOM    760  HB  ILE A  44      -4.029   0.157  -2.203  1.00  0.00           H  
ATOM    761 1HG1 ILE A  44      -4.861  -2.251  -0.667  1.00  0.00           H  
ATOM    762 2HG1 ILE A  44      -5.477  -1.894  -2.256  1.00  0.00           H  
ATOM    763 1HG2 ILE A  44      -2.498  -0.570  -0.487  1.00  0.00           H  
ATOM    764 2HG2 ILE A  44      -3.223   0.937  -0.031  1.00  0.00           H  
ATOM    765 3HG2 ILE A  44      -3.746  -0.555   0.722  1.00  0.00           H  
ATOM    766 1HD1 ILE A  44      -3.838  -3.580  -2.354  1.00  0.00           H  
ATOM    767 2HD1 ILE A  44      -3.308  -2.108  -3.165  1.00  0.00           H  
ATOM    768 3HD1 ILE A  44      -2.644  -2.526  -1.591  1.00  0.00           H  
ATOM    769  N   VAL A  45      -7.646  -0.572  -1.924  1.00  0.00           N  
ATOM    770  CA  VAL A  45      -8.732  -0.672  -2.884  1.00  0.00           C  
ATOM    771  C   VAL A  45      -9.656   0.542  -2.721  1.00  0.00           C  
ATOM    772  O   VAL A  45     -10.041   1.154  -3.716  1.00  0.00           O  
ATOM    773  CB  VAL A  45      -9.448  -2.035  -2.760  1.00  0.00           C  
ATOM    774  CG1 VAL A  45     -10.691  -2.067  -3.587  1.00  0.00           C  
ATOM    775  CG2 VAL A  45      -8.498  -3.130  -3.246  1.00  0.00           C  
ATOM    776  H   VAL A  45      -7.531  -1.302  -1.212  1.00  0.00           H  
ATOM    777  HA  VAL A  45      -8.307  -0.646  -3.881  1.00  0.00           H  
ATOM    778  HB  VAL A  45      -9.719  -2.208  -1.732  1.00  0.00           H  
ATOM    779 1HG1 VAL A  45     -11.178  -3.035  -3.488  1.00  0.00           H  
ATOM    780 2HG1 VAL A  45     -11.343  -1.304  -3.226  1.00  0.00           H  
ATOM    781 3HG1 VAL A  45     -10.454  -1.885  -4.636  1.00  0.00           H  
ATOM    782 1HG2 VAL A  45      -8.987  -4.090  -3.151  1.00  0.00           H  
ATOM    783 2HG2 VAL A  45      -8.237  -2.954  -4.288  1.00  0.00           H  
ATOM    784 3HG2 VAL A  45      -7.596  -3.132  -2.658  1.00  0.00           H  
ATOM    785  N   ALA A  46      -9.941   0.956  -1.485  1.00  0.00           N  
ATOM    786  CA  ALA A  46     -10.763   2.141  -1.242  1.00  0.00           C  
ATOM    787  C   ALA A  46     -10.196   3.373  -1.952  1.00  0.00           C  
ATOM    788  O   ALA A  46     -10.953   4.214  -2.464  1.00  0.00           O  
ATOM    789  CB  ALA A  46     -10.815   2.431   0.234  1.00  0.00           C  
ATOM    790  H   ALA A  46      -9.639   0.374  -0.696  1.00  0.00           H  
ATOM    791  HA  ALA A  46     -11.768   1.952  -1.625  1.00  0.00           H  
ATOM    792 1HB  ALA A  46     -11.401   3.297   0.405  1.00  0.00           H  
ATOM    793 2HB  ALA A  46     -11.230   1.584   0.734  1.00  0.00           H  
ATOM    794 3HB  ALA A  46      -9.819   2.618   0.606  1.00  0.00           H  
ATOM    795  N   HIS A  47      -8.860   3.479  -2.005  1.00  0.00           N  
ATOM    796  CA  HIS A  47      -8.255   4.604  -2.710  1.00  0.00           C  
ATOM    797  C   HIS A  47      -8.430   4.435  -4.223  1.00  0.00           C  
ATOM    798  O   HIS A  47      -8.837   5.375  -4.911  1.00  0.00           O  
ATOM    799  CB  HIS A  47      -6.772   4.739  -2.355  1.00  0.00           C  
ATOM    800  CG  HIS A  47      -6.539   5.323  -1.011  1.00  0.00           C  
ATOM    801  ND1 HIS A  47      -6.662   6.680  -0.762  1.00  0.00           N  
ATOM    802  CD2 HIS A  47      -6.216   4.756   0.168  1.00  0.00           C  
ATOM    803  CE1 HIS A  47      -6.409   6.912   0.507  1.00  0.00           C  
ATOM    804  NE2 HIS A  47      -6.142   5.767   1.086  1.00  0.00           N  
ATOM    805  H   HIS A  47      -8.285   2.779  -1.520  1.00  0.00           H  
ATOM    806  HA  HIS A  47      -8.753   5.524  -2.414  1.00  0.00           H  
ATOM    807 1HB  HIS A  47      -6.297   3.758  -2.382  1.00  0.00           H  
ATOM    808 2HB  HIS A  47      -6.273   5.363  -3.093  1.00  0.00           H  
ATOM    809  HD1 HIS A  47      -6.911   7.394  -1.422  1.00  0.00           H  
ATOM    810  HD2 HIS A  47      -6.025   3.727   0.473  1.00  0.00           H  
ATOM    811  HE1 HIS A  47      -6.445   7.926   0.905  1.00  0.00           H  
ATOM    812  N   PHE A  48      -8.276   3.206  -4.727  1.00  0.00           N  
ATOM    813  CA  PHE A  48      -8.436   2.941  -6.164  1.00  0.00           C  
ATOM    814  C   PHE A  48      -9.855   3.190  -6.634  1.00  0.00           C  
ATOM    815  O   PHE A  48     -10.082   3.646  -7.756  1.00  0.00           O  
ATOM    816  CB  PHE A  48      -8.107   1.491  -6.530  1.00  0.00           C  
ATOM    817  CG  PHE A  48      -6.681   1.165  -6.725  1.00  0.00           C  
ATOM    818  CD1 PHE A  48      -5.927   0.534  -5.757  1.00  0.00           C  
ATOM    819  CD2 PHE A  48      -6.093   1.463  -7.934  1.00  0.00           C  
ATOM    820  CE1 PHE A  48      -4.628   0.222  -5.998  1.00  0.00           C  
ATOM    821  CE2 PHE A  48      -4.803   1.146  -8.171  1.00  0.00           C  
ATOM    822  CZ  PHE A  48      -4.077   0.527  -7.205  1.00  0.00           C  
ATOM    823  H   PHE A  48      -7.931   2.467  -4.102  1.00  0.00           H  
ATOM    824  HA  PHE A  48      -7.767   3.606  -6.711  1.00  0.00           H  
ATOM    825 1HB  PHE A  48      -8.492   0.843  -5.752  1.00  0.00           H  
ATOM    826 2HB  PHE A  48      -8.637   1.232  -7.443  1.00  0.00           H  
ATOM    827  HD1 PHE A  48      -6.370   0.279  -4.816  1.00  0.00           H  
ATOM    828  HD2 PHE A  48      -6.684   1.953  -8.715  1.00  0.00           H  
ATOM    829  HE1 PHE A  48      -4.039  -0.279  -5.234  1.00  0.00           H  
ATOM    830  HE2 PHE A  48      -4.357   1.379  -9.137  1.00  0.00           H  
ATOM    831  HZ  PHE A  48      -3.082   0.277  -7.405  1.00  0.00           H  
ATOM    832  N   LEU A  49     -10.809   2.923  -5.760  1.00  0.00           N  
ATOM    833  CA  LEU A  49     -12.215   3.073  -6.073  1.00  0.00           C  
ATOM    834  C   LEU A  49     -12.732   4.502  -5.889  1.00  0.00           C  
ATOM    835  O   LEU A  49     -13.890   4.774  -6.218  1.00  0.00           O  
ATOM    836  CB  LEU A  49     -13.026   2.114  -5.195  1.00  0.00           C  
ATOM    837  CG  LEU A  49     -12.765   0.588  -5.402  1.00  0.00           C  
ATOM    838  CD1 LEU A  49     -13.518  -0.191  -4.344  1.00  0.00           C  
ATOM    839  CD2 LEU A  49     -13.215   0.153  -6.774  1.00  0.00           C  
ATOM    840  H   LEU A  49     -10.537   2.509  -4.865  1.00  0.00           H  
ATOM    841  HA  LEU A  49     -12.353   2.820  -7.117  1.00  0.00           H  
ATOM    842 1HB  LEU A  49     -12.808   2.350  -4.153  1.00  0.00           H  
ATOM    843 2HB  LEU A  49     -14.070   2.293  -5.379  1.00  0.00           H  
ATOM    844  HG  LEU A  49     -11.709   0.385  -5.294  1.00  0.00           H  
ATOM    845 1HD1 LEU A  49     -13.334  -1.251  -4.466  1.00  0.00           H  
ATOM    846 2HD1 LEU A  49     -13.183   0.124  -3.355  1.00  0.00           H  
ATOM    847 3HD1 LEU A  49     -14.563  -0.012  -4.442  1.00  0.00           H  
ATOM    848 1HD2 LEU A  49     -13.023  -0.912  -6.887  1.00  0.00           H  
ATOM    849 2HD2 LEU A  49     -14.284   0.346  -6.884  1.00  0.00           H  
ATOM    850 3HD2 LEU A  49     -12.669   0.686  -7.544  1.00  0.00           H  
ATOM    851  N   GLY A  50     -11.890   5.425  -5.398  1.00  0.00           N  
ATOM    852  CA  GLY A  50     -12.320   6.802  -5.226  1.00  0.00           C  
ATOM    853  C   GLY A  50     -13.262   7.067  -4.054  1.00  0.00           C  
ATOM    854  O   GLY A  50     -14.155   7.916  -4.189  1.00  0.00           O  
ATOM    855  H   GLY A  50     -10.920   5.187  -5.179  1.00  0.00           H  
ATOM    856 1HA  GLY A  50     -11.429   7.420  -5.109  1.00  0.00           H  
ATOM    857 2HA  GLY A  50     -12.797   7.132  -6.146  1.00  0.00           H  
ATOM    858  N   SER A  51     -13.101   6.362  -2.923  1.00  0.00           N  
ATOM    859  CA  SER A  51     -14.024   6.567  -1.807  1.00  0.00           C  
ATOM    860  C   SER A  51     -13.450   6.985  -0.462  1.00  0.00           C  
ATOM    861  O   SER A  51     -13.022   6.123   0.309  1.00  0.00           O  
ATOM    862  CB  SER A  51     -14.785   5.301  -1.582  1.00  0.00           C  
ATOM    863  OG  SER A  51     -15.643   5.402  -0.461  1.00  0.00           O  
ATOM    864  H   SER A  51     -12.349   5.661  -2.851  1.00  0.00           H  
ATOM    865  HA  SER A  51     -14.735   7.310  -2.122  1.00  0.00           H  
ATOM    866 1HB  SER A  51     -15.351   5.104  -2.454  1.00  0.00           H  
ATOM    867 2HB  SER A  51     -14.088   4.479  -1.459  1.00  0.00           H  
ATOM    868  HG  SER A  51     -16.293   4.691  -0.569  1.00  0.00           H  
ATOM    869  N   PRO A  52     -13.430   8.303  -0.135  1.00  0.00           N  
ATOM    870  CA  PRO A  52     -12.965   8.856   1.125  1.00  0.00           C  
ATOM    871  C   PRO A  52     -13.664   8.193   2.306  1.00  0.00           C  
ATOM    872  O   PRO A  52     -13.051   7.996   3.350  1.00  0.00           O  
ATOM    873  CB  PRO A  52     -13.361  10.330   1.010  1.00  0.00           C  
ATOM    874  CG  PRO A  52     -13.337  10.603  -0.470  1.00  0.00           C  
ATOM    875  CD  PRO A  52     -13.861   9.333  -1.104  1.00  0.00           C  
ATOM    876  HA  PRO A  52     -11.871   8.745   1.191  1.00  0.00           H  
ATOM    877 1HB  PRO A  52     -14.345  10.500   1.470  1.00  0.00           H  
ATOM    878 2HB  PRO A  52     -12.631  10.950   1.562  1.00  0.00           H  
ATOM    879 1HG  PRO A  52     -13.944  11.488  -0.713  1.00  0.00           H  
ATOM    880 2HG  PRO A  52     -12.299  10.831  -0.785  1.00  0.00           H  
ATOM    881 1HD  PRO A  52     -14.949   9.380  -1.174  1.00  0.00           H  
ATOM    882 2HD  PRO A  52     -13.381   9.192  -2.082  1.00  0.00           H  
ATOM    883  N   LEU A  53     -14.940   7.796   2.140  1.00  0.00           N  
ATOM    884  CA  LEU A  53     -15.634   7.148   3.244  1.00  0.00           C  
ATOM    885  C   LEU A  53     -15.038   5.789   3.501  1.00  0.00           C  
ATOM    886  O   LEU A  53     -14.851   5.402   4.659  1.00  0.00           O  
ATOM    887  CB  LEU A  53     -17.142   6.990   2.980  1.00  0.00           C  
ATOM    888  CG  LEU A  53     -17.977   6.279   4.143  1.00  0.00           C  
ATOM    889  CD1 LEU A  53     -17.852   7.058   5.466  1.00  0.00           C  
ATOM    890  CD2 LEU A  53     -19.457   6.168   3.735  1.00  0.00           C  
ATOM    891  H   LEU A  53     -15.450   7.976   1.285  1.00  0.00           H  
ATOM    892  HA  LEU A  53     -15.491   7.762   4.126  1.00  0.00           H  
ATOM    893 1HB  LEU A  53     -17.571   7.975   2.804  1.00  0.00           H  
ATOM    894 2HB  LEU A  53     -17.264   6.395   2.075  1.00  0.00           H  
ATOM    895  HG  LEU A  53     -17.581   5.281   4.301  1.00  0.00           H  
ATOM    896 1HD1 LEU A  53     -18.419   6.548   6.233  1.00  0.00           H  
ATOM    897 2HD1 LEU A  53     -16.815   7.112   5.783  1.00  0.00           H  
ATOM    898 3HD1 LEU A  53     -18.245   8.065   5.336  1.00  0.00           H  
ATOM    899 1HD2 LEU A  53     -20.014   5.661   4.523  1.00  0.00           H  
ATOM    900 2HD2 LEU A  53     -19.879   7.163   3.581  1.00  0.00           H  
ATOM    901 3HD2 LEU A  53     -19.543   5.599   2.822  1.00  0.00           H  
ATOM    902  N   ALA A  54     -14.752   5.052   2.424  1.00  0.00           N  
ATOM    903  CA  ALA A  54     -14.160   3.748   2.582  1.00  0.00           C  
ATOM    904  C   ALA A  54     -12.805   3.880   3.213  1.00  0.00           C  
ATOM    905  O   ALA A  54     -12.463   3.097   4.100  1.00  0.00           O  
ATOM    906  CB  ALA A  54     -14.071   3.050   1.245  1.00  0.00           C  
ATOM    907  H   ALA A  54     -14.930   5.409   1.485  1.00  0.00           H  
ATOM    908  HA  ALA A  54     -14.760   3.184   3.269  1.00  0.00           H  
ATOM    909 1HB  ALA A  54     -13.625   2.068   1.369  1.00  0.00           H  
ATOM    910 2HB  ALA A  54     -15.054   2.952   0.824  1.00  0.00           H  
ATOM    911 3HB  ALA A  54     -13.478   3.641   0.592  1.00  0.00           H  
ATOM    912  N   VAL A  55     -12.077   4.933   2.853  1.00  0.00           N  
ATOM    913  CA  VAL A  55     -10.773   5.126   3.437  1.00  0.00           C  
ATOM    914  C   VAL A  55     -10.921   5.426   4.915  1.00  0.00           C  
ATOM    915  O   VAL A  55     -10.268   4.807   5.744  1.00  0.00           O  
ATOM    916  CB  VAL A  55     -10.023   6.284   2.754  1.00  0.00           C  
ATOM    917  CG1 VAL A  55      -8.703   6.601   3.517  1.00  0.00           C  
ATOM    918  CG2 VAL A  55      -9.742   5.904   1.297  1.00  0.00           C  
ATOM    919  H   VAL A  55     -12.432   5.549   2.115  1.00  0.00           H  
ATOM    920  HA  VAL A  55     -10.205   4.214   3.311  1.00  0.00           H  
ATOM    921  HB  VAL A  55     -10.641   7.177   2.783  1.00  0.00           H  
ATOM    922 1HG1 VAL A  55      -8.198   7.403   3.038  1.00  0.00           H  
ATOM    923 2HG1 VAL A  55      -8.906   6.884   4.546  1.00  0.00           H  
ATOM    924 3HG1 VAL A  55      -8.061   5.742   3.506  1.00  0.00           H  
ATOM    925 1HG2 VAL A  55      -9.236   6.723   0.801  1.00  0.00           H  
ATOM    926 2HG2 VAL A  55      -9.116   5.015   1.267  1.00  0.00           H  
ATOM    927 3HG2 VAL A  55     -10.666   5.701   0.778  1.00  0.00           H  
ATOM    928  N   ARG A  56     -11.823   6.324   5.284  1.00  0.00           N  
ATOM    929  CA  ARG A  56     -11.966   6.662   6.687  1.00  0.00           C  
ATOM    930  C   ARG A  56     -12.340   5.471   7.551  1.00  0.00           C  
ATOM    931  O   ARG A  56     -11.732   5.249   8.606  1.00  0.00           O  
ATOM    932  CB  ARG A  56     -13.043   7.735   6.841  1.00  0.00           C  
ATOM    933  CG  ARG A  56     -12.666   9.140   6.348  1.00  0.00           C  
ATOM    934  CD  ARG A  56     -13.839  10.049   6.303  1.00  0.00           C  
ATOM    935  NE  ARG A  56     -13.489  11.401   5.839  1.00  0.00           N  
ATOM    936  CZ  ARG A  56     -14.356  12.317   5.384  1.00  0.00           C  
ATOM    937  NH1 ARG A  56     -15.655  12.067   5.296  1.00  0.00           N  
ATOM    938  NH2 ARG A  56     -13.864  13.479   5.031  1.00  0.00           N  
ATOM    939  H   ARG A  56     -12.374   6.815   4.577  1.00  0.00           H  
ATOM    940  HA  ARG A  56     -11.022   7.042   7.044  1.00  0.00           H  
ATOM    941 1HB  ARG A  56     -13.929   7.423   6.284  1.00  0.00           H  
ATOM    942 2HB  ARG A  56     -13.329   7.812   7.886  1.00  0.00           H  
ATOM    943 1HG  ARG A  56     -11.968   9.580   7.051  1.00  0.00           H  
ATOM    944 2HG  ARG A  56     -12.204   9.100   5.367  1.00  0.00           H  
ATOM    945 1HD  ARG A  56     -14.569   9.629   5.613  1.00  0.00           H  
ATOM    946 2HD  ARG A  56     -14.277  10.130   7.297  1.00  0.00           H  
ATOM    947  HE  ARG A  56     -12.500  11.719   5.870  1.00  0.00           H  
ATOM    948 1HH1 ARG A  56     -16.020  11.168   5.573  1.00  0.00           H  
ATOM    949 2HH1 ARG A  56     -16.284  12.779   4.952  1.00  0.00           H  
ATOM    950 1HH2 ARG A  56     -12.841  13.618   5.135  1.00  0.00           H  
ATOM    951 2HH2 ARG A  56     -14.457  14.213   4.684  1.00  0.00           H  
ATOM    952  N   LEU A  57     -13.280   4.660   7.087  1.00  0.00           N  
ATOM    953  CA  LEU A  57     -13.714   3.537   7.888  1.00  0.00           C  
ATOM    954  C   LEU A  57     -12.716   2.376   7.918  1.00  0.00           C  
ATOM    955  O   LEU A  57     -12.498   1.776   8.978  1.00  0.00           O  
ATOM    956  CB  LEU A  57     -15.038   3.057   7.340  1.00  0.00           C  
ATOM    957  CG  LEU A  57     -16.256   3.981   7.464  1.00  0.00           C  
ATOM    958  CD1 LEU A  57     -17.365   3.397   6.622  1.00  0.00           C  
ATOM    959  CD2 LEU A  57     -16.709   4.073   8.915  1.00  0.00           C  
ATOM    960  H   LEU A  57     -13.742   4.869   6.194  1.00  0.00           H  
ATOM    961  HA  LEU A  57     -13.839   3.885   8.909  1.00  0.00           H  
ATOM    962 1HB  LEU A  57     -14.899   2.824   6.279  1.00  0.00           H  
ATOM    963 2HB  LEU A  57     -15.271   2.172   7.868  1.00  0.00           H  
ATOM    964  HG  LEU A  57     -16.011   4.977   7.085  1.00  0.00           H  
ATOM    965 1HD1 LEU A  57     -18.239   4.023   6.673  1.00  0.00           H  
ATOM    966 2HD1 LEU A  57     -17.023   3.343   5.600  1.00  0.00           H  
ATOM    967 3HD1 LEU A  57     -17.605   2.406   6.980  1.00  0.00           H  
ATOM    968 1HD2 LEU A  57     -17.584   4.714   8.978  1.00  0.00           H  
ATOM    969 2HD2 LEU A  57     -16.960   3.079   9.283  1.00  0.00           H  
ATOM    970 3HD2 LEU A  57     -15.919   4.494   9.528  1.00  0.00           H  
ATOM    971  N   LEU A  58     -12.101   2.058   6.771  1.00  0.00           N  
ATOM    972  CA  LEU A  58     -11.154   0.957   6.719  1.00  0.00           C  
ATOM    973  C   LEU A  58      -9.862   1.351   7.411  1.00  0.00           C  
ATOM    974  O   LEU A  58      -9.244   0.518   8.074  1.00  0.00           O  
ATOM    975  CB  LEU A  58     -10.917   0.526   5.265  1.00  0.00           C  
ATOM    976  CG  LEU A  58     -12.123  -0.169   4.540  1.00  0.00           C  
ATOM    977  CD1 LEU A  58     -11.816  -0.258   3.074  1.00  0.00           C  
ATOM    978  CD2 LEU A  58     -12.340  -1.603   5.102  1.00  0.00           C  
ATOM    979  H   LEU A  58     -12.296   2.572   5.907  1.00  0.00           H  
ATOM    980  HA  LEU A  58     -11.575   0.120   7.269  1.00  0.00           H  
ATOM    981 1HB  LEU A  58     -10.667   1.411   4.688  1.00  0.00           H  
ATOM    982 2HB  LEU A  58     -10.066  -0.153   5.234  1.00  0.00           H  
ATOM    983  HG  LEU A  58     -13.022   0.429   4.672  1.00  0.00           H  
ATOM    984 1HD1 LEU A  58     -12.640  -0.731   2.545  1.00  0.00           H  
ATOM    985 2HD1 LEU A  58     -11.671   0.741   2.702  1.00  0.00           H  
ATOM    986 3HD1 LEU A  58     -10.926  -0.826   2.939  1.00  0.00           H  
ATOM    987 1HD2 LEU A  58     -13.168  -2.070   4.578  1.00  0.00           H  
ATOM    988 2HD2 LEU A  58     -11.436  -2.193   4.950  1.00  0.00           H  
ATOM    989 3HD2 LEU A  58     -12.570  -1.571   6.161  1.00  0.00           H  
ATOM    990  N   PHE A  59      -9.466   2.623   7.295  1.00  0.00           N  
ATOM    991  CA  PHE A  59      -8.274   3.102   7.956  1.00  0.00           C  
ATOM    992  C   PHE A  59      -8.440   2.943   9.440  1.00  0.00           C  
ATOM    993  O   PHE A  59      -7.589   2.353  10.102  1.00  0.00           O  
ATOM    994  CB  PHE A  59      -8.011   4.567   7.637  1.00  0.00           C  
ATOM    995  CG  PHE A  59      -6.865   5.111   8.369  1.00  0.00           C  
ATOM    996  CD1 PHE A  59      -5.609   4.811   7.962  1.00  0.00           C  
ATOM    997  CD2 PHE A  59      -7.034   5.919   9.475  1.00  0.00           C  
ATOM    998  CE1 PHE A  59      -4.528   5.283   8.611  1.00  0.00           C  
ATOM    999  CE2 PHE A  59      -5.948   6.396  10.145  1.00  0.00           C  
ATOM   1000  CZ  PHE A  59      -4.684   6.074   9.711  1.00  0.00           C  
ATOM   1001  H   PHE A  59      -9.980   3.291   6.723  1.00  0.00           H  
ATOM   1002  HA  PHE A  59      -7.424   2.510   7.645  1.00  0.00           H  
ATOM   1003 1HB  PHE A  59      -7.826   4.678   6.571  1.00  0.00           H  
ATOM   1004 2HB  PHE A  59      -8.892   5.160   7.880  1.00  0.00           H  
ATOM   1005  HD1 PHE A  59      -5.481   4.177   7.103  1.00  0.00           H  
ATOM   1006  HD2 PHE A  59      -8.039   6.164   9.810  1.00  0.00           H  
ATOM   1007  HE1 PHE A  59      -3.546   5.025   8.253  1.00  0.00           H  
ATOM   1008  HE2 PHE A  59      -6.075   7.023  11.024  1.00  0.00           H  
ATOM   1009  HZ  PHE A  59      -3.808   6.453  10.250  1.00  0.00           H  
ATOM   1010  N   ARG A  60      -9.560   3.400   9.986  1.00  0.00           N  
ATOM   1011  CA  ARG A  60      -9.694   3.271  11.416  1.00  0.00           C  
ATOM   1012  C   ARG A  60      -9.728   1.807  11.857  1.00  0.00           C  
ATOM   1013  O   ARG A  60      -9.160   1.489  12.906  1.00  0.00           O  
ATOM   1014  CB  ARG A  60     -10.900   4.056  11.906  1.00  0.00           C  
ATOM   1015  CG  ARG A  60     -10.760   5.599  11.725  1.00  0.00           C  
ATOM   1016  CD  ARG A  60      -9.666   6.197  12.563  1.00  0.00           C  
ATOM   1017  NE  ARG A  60      -9.575   7.641  12.402  1.00  0.00           N  
ATOM   1018  CZ  ARG A  60      -8.561   8.405  12.881  1.00  0.00           C  
ATOM   1019  NH1 ARG A  60      -7.569   7.857  13.550  1.00  0.00           N  
ATOM   1020  NH2 ARG A  60      -8.558   9.711  12.678  1.00  0.00           N  
ATOM   1021  H   ARG A  60     -10.272   3.878   9.425  1.00  0.00           H  
ATOM   1022  HA  ARG A  60      -8.807   3.697  11.869  1.00  0.00           H  
ATOM   1023 1HB  ARG A  60     -11.782   3.739  11.345  1.00  0.00           H  
ATOM   1024 2HB  ARG A  60     -11.078   3.846  12.958  1.00  0.00           H  
ATOM   1025 1HG  ARG A  60     -10.524   5.816  10.688  1.00  0.00           H  
ATOM   1026 2HG  ARG A  60     -11.701   6.082  11.987  1.00  0.00           H  
ATOM   1027 1HD  ARG A  60      -9.856   5.979  13.613  1.00  0.00           H  
ATOM   1028 2HD  ARG A  60      -8.709   5.789  12.274  1.00  0.00           H  
ATOM   1029  HE  ARG A  60     -10.318   8.105  11.891  1.00  0.00           H  
ATOM   1030 1HH1 ARG A  60      -7.543   6.868  13.720  1.00  0.00           H  
ATOM   1031 2HH1 ARG A  60      -6.800   8.453  13.912  1.00  0.00           H  
ATOM   1032 1HH2 ARG A  60      -9.307  10.154  12.167  1.00  0.00           H  
ATOM   1033 2HH2 ARG A  60      -7.788  10.275  13.043  1.00  0.00           H  
ATOM   1034  N   LEU A  61     -10.328   0.887  11.081  1.00  0.00           N  
ATOM   1035  CA  LEU A  61     -10.259  -0.495  11.542  1.00  0.00           C  
ATOM   1036  C   LEU A  61      -8.819  -0.995  11.509  1.00  0.00           C  
ATOM   1037  O   LEU A  61      -8.394  -1.735  12.402  1.00  0.00           O  
ATOM   1038  CB  LEU A  61     -11.084  -1.449  10.691  1.00  0.00           C  
ATOM   1039  CG  LEU A  61     -12.587  -1.339  10.711  1.00  0.00           C  
ATOM   1040  CD1 LEU A  61     -13.130  -2.413   9.748  1.00  0.00           C  
ATOM   1041  CD2 LEU A  61     -13.118  -1.493  12.109  1.00  0.00           C  
ATOM   1042  H   LEU A  61     -10.857   1.157  10.243  1.00  0.00           H  
ATOM   1043  HA  LEU A  61     -10.587  -0.533  12.575  1.00  0.00           H  
ATOM   1044 1HB  LEU A  61     -10.794  -1.265   9.668  1.00  0.00           H  
ATOM   1045 2HB  LEU A  61     -10.816  -2.469  10.953  1.00  0.00           H  
ATOM   1046  HG  LEU A  61     -12.892  -0.366  10.334  1.00  0.00           H  
ATOM   1047 1HD1 LEU A  61     -14.199  -2.378   9.724  1.00  0.00           H  
ATOM   1048 2HD1 LEU A  61     -12.740  -2.242   8.746  1.00  0.00           H  
ATOM   1049 3HD1 LEU A  61     -12.825  -3.398  10.100  1.00  0.00           H  
ATOM   1050 1HD2 LEU A  61     -14.200  -1.413  12.083  1.00  0.00           H  
ATOM   1051 2HD2 LEU A  61     -12.824  -2.464  12.507  1.00  0.00           H  
ATOM   1052 3HD2 LEU A  61     -12.738  -0.715  12.757  1.00  0.00           H  
ATOM   1053  N   MET A  62      -8.060  -0.592  10.486  1.00  0.00           N  
ATOM   1054  CA  MET A  62      -6.665  -0.985  10.350  1.00  0.00           C  
ATOM   1055  C   MET A  62      -5.836  -0.539  11.543  1.00  0.00           C  
ATOM   1056  O   MET A  62      -4.985  -1.294  12.013  1.00  0.00           O  
ATOM   1057  CB  MET A  62      -6.061  -0.395   9.087  1.00  0.00           C  
ATOM   1058  CG  MET A  62      -4.584  -0.746   8.868  1.00  0.00           C  
ATOM   1059  SD  MET A  62      -3.832   0.190   7.553  1.00  0.00           S  
ATOM   1060  CE  MET A  62      -3.747   1.787   8.373  1.00  0.00           C  
ATOM   1061  H   MET A  62      -8.486  -0.028   9.742  1.00  0.00           H  
ATOM   1062  HA  MET A  62      -6.599  -2.065  10.304  1.00  0.00           H  
ATOM   1063 1HB  MET A  62      -6.627  -0.743   8.223  1.00  0.00           H  
ATOM   1064 2HB  MET A  62      -6.181   0.658   9.121  1.00  0.00           H  
ATOM   1065 1HG  MET A  62      -4.007  -0.564   9.772  1.00  0.00           H  
ATOM   1066 2HG  MET A  62      -4.502  -1.807   8.621  1.00  0.00           H  
ATOM   1067 1HE  MET A  62      -3.271   2.492   7.731  1.00  0.00           H  
ATOM   1068 2HE  MET A  62      -4.734   2.146   8.621  1.00  0.00           H  
ATOM   1069 3HE  MET A  62      -3.172   1.689   9.284  1.00  0.00           H  
ATOM   1070  N   THR A  63      -6.071   0.683  12.043  1.00  0.00           N  
ATOM   1071  CA  THR A  63      -5.248   1.152  13.149  1.00  0.00           C  
ATOM   1072  C   THR A  63      -5.763   0.649  14.496  1.00  0.00           C  
ATOM   1073  O   THR A  63      -5.000   0.590  15.465  1.00  0.00           O  
ATOM   1074  CB  THR A  63      -5.184   2.689  13.212  1.00  0.00           C  
ATOM   1075  OG1 THR A  63      -6.453   3.244  13.573  1.00  0.00           O  
ATOM   1076  CG2 THR A  63      -4.854   3.193  11.848  1.00  0.00           C  
ATOM   1077  H   THR A  63      -6.761   1.293  11.590  1.00  0.00           H  
ATOM   1078  HA  THR A  63      -4.237   0.771  13.008  1.00  0.00           H  
ATOM   1079  HB  THR A  63      -4.419   2.995  13.920  1.00  0.00           H  
ATOM   1080  HG1 THR A  63      -6.599   3.125  14.517  1.00  0.00           H  
ATOM   1081 1HG2 THR A  63      -4.785   4.268  11.878  1.00  0.00           H  
ATOM   1082 2HG2 THR A  63      -3.945   2.770  11.538  1.00  0.00           H  
ATOM   1083 3HG2 THR A  63      -5.599   2.914  11.151  1.00  0.00           H  
ATOM   1084  N   LYS A  64      -7.042   0.259  14.553  1.00  0.00           N  
ATOM   1085  CA  LYS A  64      -7.643  -0.298  15.756  1.00  0.00           C  
ATOM   1086  C   LYS A  64      -7.156  -1.732  16.001  1.00  0.00           C  
ATOM   1087  O   LYS A  64      -6.939  -2.125  17.150  1.00  0.00           O  
ATOM   1088  CB  LYS A  64      -9.169  -0.294  15.647  1.00  0.00           C  
ATOM   1089  CG  LYS A  64      -9.900  -0.748  16.906  1.00  0.00           C  
ATOM   1090  CD  LYS A  64     -11.418  -0.657  16.732  1.00  0.00           C  
ATOM   1091  CE  LYS A  64     -12.143  -1.073  18.009  1.00  0.00           C  
ATOM   1092  NZ  LYS A  64     -13.624  -1.074  17.842  1.00  0.00           N  
ATOM   1093  H   LYS A  64      -7.648   0.435  13.746  1.00  0.00           H  
ATOM   1094  HA  LYS A  64      -7.344   0.312  16.607  1.00  0.00           H  
ATOM   1095 1HB  LYS A  64      -9.508   0.711  15.396  1.00  0.00           H  
ATOM   1096 2HB  LYS A  64      -9.469  -0.949  14.829  1.00  0.00           H  
ATOM   1097 1HG  LYS A  64      -9.636  -1.784  17.126  1.00  0.00           H  
ATOM   1098 2HG  LYS A  64      -9.592  -0.128  17.747  1.00  0.00           H  
ATOM   1099 1HD  LYS A  64     -11.698   0.365  16.473  1.00  0.00           H  
ATOM   1100 2HD  LYS A  64     -11.731  -1.320  15.917  1.00  0.00           H  
ATOM   1101 1HE  LYS A  64     -11.820  -2.071  18.296  1.00  0.00           H  
ATOM   1102 2HE  LYS A  64     -11.881  -0.373  18.802  1.00  0.00           H  
ATOM   1103 1HZ  LYS A  64     -14.061  -1.348  18.705  1.00  0.00           H  
ATOM   1104 2HZ  LYS A  64     -13.944  -0.157  17.583  1.00  0.00           H  
ATOM   1105 3HZ  LYS A  64     -13.903  -1.752  17.104  1.00  0.00           H  
ATOM   1106  N   ARG A  65      -7.024  -2.501  14.912  1.00  0.00           N  
ATOM   1107  CA  ARG A  65      -6.612  -3.899  14.928  1.00  0.00           C  
ATOM   1108  C   ARG A  65      -5.126  -4.077  15.246  1.00  0.00           C  
ATOM   1109  O   ARG A  65      -4.798  -4.611  16.306  1.00  0.00           O  
ATOM   1110  OXT ARG A  65      -4.352  -4.159  14.291  1.00  0.00           O  
ATOM   1111  CB  ARG A  65      -6.895  -4.532  13.566  1.00  0.00           C  
ATOM   1112  CG  ARG A  65      -6.517  -6.015  13.420  1.00  0.00           C  
ATOM   1113  CD  ARG A  65      -7.480  -6.930  14.056  1.00  0.00           C  
ATOM   1114  NE  ARG A  65      -7.011  -8.297  13.951  1.00  0.00           N  
ATOM   1115  CZ  ARG A  65      -7.675  -9.411  14.287  1.00  0.00           C  
ATOM   1116  NH1 ARG A  65      -8.913  -9.371  14.747  1.00  0.00           N  
ATOM   1117  NH2 ARG A  65      -7.035 -10.553  14.140  1.00  0.00           N  
ATOM   1118  H   ARG A  65      -7.282  -2.090  14.009  1.00  0.00           H  
ATOM   1119  HA  ARG A  65      -7.196  -4.409  15.692  1.00  0.00           H  
ATOM   1120 1HB  ARG A  65      -7.955  -4.432  13.337  1.00  0.00           H  
ATOM   1121 2HB  ARG A  65      -6.352  -3.973  12.796  1.00  0.00           H  
ATOM   1122 1HG  ARG A  65      -6.476  -6.261  12.360  1.00  0.00           H  
ATOM   1123 2HG  ARG A  65      -5.544  -6.216  13.864  1.00  0.00           H  
ATOM   1124 1HD  ARG A  65      -7.584  -6.684  15.110  1.00  0.00           H  
ATOM   1125 2HD  ARG A  65      -8.442  -6.849  13.554  1.00  0.00           H  
ATOM   1126  HE  ARG A  65      -6.044  -8.441  13.625  1.00  0.00           H  
ATOM   1127 1HH1 ARG A  65      -9.386  -8.487  14.853  1.00  0.00           H  
ATOM   1128 2HH1 ARG A  65      -9.389 -10.226  14.994  1.00  0.00           H  
ATOM   1129 1HH2 ARG A  65      -6.063 -10.513  13.778  1.00  0.00           H  
ATOM   1130 2HH2 ARG A  65      -7.469 -11.429  14.375  1.00  0.00           H  
TER                                                                             
ATOM   1132  N   GLY B  66      -2.597  21.074  19.672  1.00  0.00           N  
ATOM   1133  CA  GLY B  66      -1.530  20.116  19.381  1.00  0.00           C  
ATOM   1134  C   GLY B  66      -1.312  19.978  17.892  1.00  0.00           C  
ATOM   1135  O   GLY B  66      -1.383  20.954  17.148  1.00  0.00           O  
ATOM   1136 1H   GLY B  66      -2.721  21.146  20.661  1.00  0.00           H  
ATOM   1137 2H   GLY B  66      -2.351  21.970  19.301  1.00  0.00           H  
ATOM   1138 3H   GLY B  66      -3.449  20.763  19.252  1.00  0.00           H  
ATOM   1139 1HA  GLY B  66      -0.613  20.437  19.850  1.00  0.00           H  
ATOM   1140 2HA  GLY B  66      -1.786  19.144  19.804  1.00  0.00           H  
ATOM   1141  N   PHE B  67      -1.012  18.777  17.442  1.00  0.00           N  
ATOM   1142  CA  PHE B  67      -0.774  18.632  16.023  1.00  0.00           C  
ATOM   1143  C   PHE B  67      -2.072  18.951  15.320  1.00  0.00           C  
ATOM   1144  O   PHE B  67      -3.152  18.617  15.806  1.00  0.00           O  
ATOM   1145  CB  PHE B  67      -0.279  17.231  15.670  1.00  0.00           C  
ATOM   1146  CG  PHE B  67       1.152  17.018  16.051  1.00  0.00           C  
ATOM   1147  CD1 PHE B  67       1.503  16.384  17.236  1.00  0.00           C  
ATOM   1148  CD2 PHE B  67       2.154  17.459  15.216  1.00  0.00           C  
ATOM   1149  CE1 PHE B  67       2.821  16.197  17.563  1.00  0.00           C  
ATOM   1150  CE2 PHE B  67       3.468  17.275  15.547  1.00  0.00           C  
ATOM   1151  CZ  PHE B  67       3.800  16.642  16.727  1.00  0.00           C  
ATOM   1152  H   PHE B  67      -0.955  17.984  18.062  1.00  0.00           H  
ATOM   1153  HA  PHE B  67      -0.023  19.355  15.711  1.00  0.00           H  
ATOM   1154 1HB  PHE B  67      -0.889  16.486  16.174  1.00  0.00           H  
ATOM   1155 2HB  PHE B  67      -0.381  17.072  14.595  1.00  0.00           H  
ATOM   1156  HD1 PHE B  67       0.724  16.025  17.906  1.00  0.00           H  
ATOM   1157  HD2 PHE B  67       1.888  17.960  14.286  1.00  0.00           H  
ATOM   1158  HE1 PHE B  67       3.084  15.694  18.490  1.00  0.00           H  
ATOM   1159  HE2 PHE B  67       4.246  17.630  14.874  1.00  0.00           H  
ATOM   1160  HZ  PHE B  67       4.838  16.493  16.989  1.00  0.00           H  
ATOM   1161  N   LEU B  68      -1.968  19.611  14.192  1.00  0.00           N  
ATOM   1162  CA  LEU B  68      -3.157  19.980  13.477  1.00  0.00           C  
ATOM   1163  C   LEU B  68      -3.880  18.724  12.995  1.00  0.00           C  
ATOM   1164  O   LEU B  68      -3.250  17.888  12.336  1.00  0.00           O  
ATOM   1165  CB  LEU B  68      -2.747  20.869  12.310  1.00  0.00           C  
ATOM   1166  CG  LEU B  68      -2.237  22.240  12.782  1.00  0.00           C  
ATOM   1167  CD1 LEU B  68      -1.441  22.943  11.671  1.00  0.00           C  
ATOM   1168  CD2 LEU B  68      -3.444  23.067  13.241  1.00  0.00           C  
ATOM   1169  H   LEU B  68      -1.040  19.865  13.855  1.00  0.00           H  
ATOM   1170  HA  LEU B  68      -3.760  20.579  14.137  1.00  0.00           H  
ATOM   1171 1HB  LEU B  68      -1.944  20.381  11.751  1.00  0.00           H  
ATOM   1172 2HB  LEU B  68      -3.602  21.013  11.647  1.00  0.00           H  
ATOM   1173  HG  LEU B  68      -1.556  22.099  13.630  1.00  0.00           H  
ATOM   1174 1HD1 LEU B  68      -1.083  23.890  12.052  1.00  0.00           H  
ATOM   1175 2HD1 LEU B  68      -0.599  22.339  11.381  1.00  0.00           H  
ATOM   1176 3HD1 LEU B  68      -2.077  23.115  10.803  1.00  0.00           H  
ATOM   1177 1HD2 LEU B  68      -3.108  24.017  13.588  1.00  0.00           H  
ATOM   1178 2HD2 LEU B  68      -4.131  23.213  12.407  1.00  0.00           H  
ATOM   1179 3HD2 LEU B  68      -3.960  22.544  14.053  1.00  0.00           H  
ATOM   1180  N   PRO B  69      -5.186  18.566  13.290  1.00  0.00           N  
ATOM   1181  CA  PRO B  69      -6.010  17.451  12.866  1.00  0.00           C  
ATOM   1182  C   PRO B  69      -6.004  17.339  11.365  1.00  0.00           C  
ATOM   1183  O   PRO B  69      -6.013  18.349  10.664  1.00  0.00           O  
ATOM   1184  CB  PRO B  69      -7.406  17.840  13.372  1.00  0.00           C  
ATOM   1185  CG  PRO B  69      -7.145  18.751  14.541  1.00  0.00           C  
ATOM   1186  CD  PRO B  69      -5.902  19.527  14.169  1.00  0.00           C  
ATOM   1187  HA  PRO B  69      -5.635  16.523  13.322  1.00  0.00           H  
ATOM   1188 1HB  PRO B  69      -7.974  18.330  12.566  1.00  0.00           H  
ATOM   1189 2HB  PRO B  69      -7.966  16.936  13.652  1.00  0.00           H  
ATOM   1190 1HG  PRO B  69      -8.014  19.403  14.713  1.00  0.00           H  
ATOM   1191 2HG  PRO B  69      -7.007  18.159  15.459  1.00  0.00           H  
ATOM   1192 1HD  PRO B  69      -6.142  20.459  13.633  1.00  0.00           H  
ATOM   1193 2HD  PRO B  69      -5.364  19.692  15.117  1.00  0.00           H  
ATOM   1194  N   ASN B  70      -5.998  16.109  10.872  1.00  0.00           N  
ATOM   1195  CA  ASN B  70      -6.010  15.895   9.440  1.00  0.00           C  
ATOM   1196  C   ASN B  70      -6.795  14.632   9.061  1.00  0.00           C  
ATOM   1197  O   ASN B  70      -6.958  13.708   9.860  1.00  0.00           O  
ATOM   1198  CB  ASN B  70      -4.571  15.907   8.969  1.00  0.00           C  
ATOM   1199  CG  ASN B  70      -3.717  14.845   9.639  1.00  0.00           C  
ATOM   1200  OD1 ASN B  70      -3.563  13.731   9.139  1.00  0.00           O  
ATOM   1201  ND2 ASN B  70      -3.160  15.182  10.798  1.00  0.00           N  
ATOM   1202  H   ASN B  70      -5.986  15.317  11.496  1.00  0.00           H  
ATOM   1203  HA  ASN B  70      -6.554  16.723   8.984  1.00  0.00           H  
ATOM   1204 1HB  ASN B  70      -4.546  15.740   7.899  1.00  0.00           H  
ATOM   1205 2HB  ASN B  70      -4.131  16.888   9.159  1.00  0.00           H  
ATOM   1206 1HD2 ASN B  70      -2.586  14.527  11.290  1.00  0.00           H  
ATOM   1207 2HD2 ASN B  70      -3.304  16.117  11.210  1.00  0.00           H  
ATOM   1208  N   ASP B  71      -7.318  14.637   7.841  1.00  0.00           N  
ATOM   1209  CA  ASP B  71      -8.147  13.563   7.300  1.00  0.00           C  
ATOM   1210  C   ASP B  71      -7.482  12.188   7.204  1.00  0.00           C  
ATOM   1211  O   ASP B  71      -6.269  12.050   7.057  1.00  0.00           O  
ATOM   1212  CB  ASP B  71      -8.687  13.934   5.909  1.00  0.00           C  
ATOM   1213  CG  ASP B  71      -9.888  13.033   5.455  1.00  0.00           C  
ATOM   1214  OD1 ASP B  71      -9.655  12.034   4.817  1.00  0.00           O  
ATOM   1215  OD2 ASP B  71     -11.014  13.344   5.795  1.00  0.00           O  
ATOM   1216  H   ASP B  71      -7.135  15.437   7.254  1.00  0.00           H  
ATOM   1217  HA  ASP B  71      -9.008  13.458   7.959  1.00  0.00           H  
ATOM   1218 1HB  ASP B  71      -9.013  14.974   5.912  1.00  0.00           H  
ATOM   1219 2HB  ASP B  71      -7.882  13.849   5.172  1.00  0.00           H  
ATOM   1220  N   ALA B  72      -8.330  11.168   7.181  1.00  0.00           N  
ATOM   1221  CA  ALA B  72      -7.919   9.783   7.009  1.00  0.00           C  
ATOM   1222  C   ALA B  72      -7.136   9.562   5.707  1.00  0.00           C  
ATOM   1223  O   ALA B  72      -6.223   8.733   5.664  1.00  0.00           O  
ATOM   1224  CB  ALA B  72      -9.101   8.861   7.014  1.00  0.00           C  
ATOM   1225  H   ALA B  72      -9.319  11.365   7.280  1.00  0.00           H  
ATOM   1226  HA  ALA B  72      -7.278   9.513   7.843  1.00  0.00           H  
ATOM   1227 1HB  ALA B  72      -8.748   7.834   6.916  1.00  0.00           H  
ATOM   1228 2HB  ALA B  72      -9.646   8.976   7.947  1.00  0.00           H  
ATOM   1229 3HB  ALA B  72      -9.740   9.115   6.169  1.00  0.00           H  
ATOM   1230  N   GLU B  73      -7.429  10.330   4.652  1.00  0.00           N  
ATOM   1231  CA  GLU B  73      -6.722  10.121   3.383  1.00  0.00           C  
ATOM   1232  C   GLU B  73      -5.298  10.711   3.416  1.00  0.00           C  
ATOM   1233  O   GLU B  73      -4.524  10.525   2.475  1.00  0.00           O  
ATOM   1234  CB  GLU B  73      -7.473  10.728   2.186  1.00  0.00           C  
ATOM   1235  CG  GLU B  73      -8.787  10.051   1.789  1.00  0.00           C  
ATOM   1236  CD  GLU B  73      -9.380  10.659   0.553  1.00  0.00           C  
ATOM   1237  OE1 GLU B  73      -9.351  11.857   0.419  1.00  0.00           O  
ATOM   1238  OE2 GLU B  73      -9.822   9.912  -0.289  1.00  0.00           O  
ATOM   1239  H   GLU B  73      -8.179  11.032   4.715  1.00  0.00           H  
ATOM   1240  HA  GLU B  73      -6.635   9.047   3.214  1.00  0.00           H  
ATOM   1241 1HB  GLU B  73      -7.704  11.771   2.411  1.00  0.00           H  
ATOM   1242 2HB  GLU B  73      -6.822  10.721   1.313  1.00  0.00           H  
ATOM   1243 1HG  GLU B  73      -8.601   9.016   1.581  1.00  0.00           H  
ATOM   1244 2HG  GLU B  73      -9.497  10.116   2.617  1.00  0.00           H  
ATOM   1245  N   GLU B  74      -4.969  11.442   4.497  1.00  0.00           N  
ATOM   1246  CA  GLU B  74      -3.646  12.019   4.726  1.00  0.00           C  
ATOM   1247  C   GLU B  74      -2.894  11.089   5.695  1.00  0.00           C  
ATOM   1248  O   GLU B  74      -1.691  10.855   5.549  1.00  0.00           O  
ATOM   1249  CB  GLU B  74      -3.755  13.470   5.220  1.00  0.00           C  
ATOM   1250  CG  GLU B  74      -4.386  14.401   4.145  1.00  0.00           C  
ATOM   1251  CD  GLU B  74      -4.468  15.872   4.509  1.00  0.00           C  
ATOM   1252  OE1 GLU B  74      -4.089  16.231   5.591  1.00  0.00           O  
ATOM   1253  OE2 GLU B  74      -4.918  16.634   3.683  1.00  0.00           O  
ATOM   1254  H   GLU B  74      -5.656  11.573   5.232  1.00  0.00           H  
ATOM   1255  HA  GLU B  74      -3.102  12.058   3.784  1.00  0.00           H  
ATOM   1256 1HB  GLU B  74      -4.366  13.512   6.124  1.00  0.00           H  
ATOM   1257 2HB  GLU B  74      -2.766  13.849   5.473  1.00  0.00           H  
ATOM   1258 1HG  GLU B  74      -3.808  14.302   3.228  1.00  0.00           H  
ATOM   1259 2HG  GLU B  74      -5.392  14.036   3.939  1.00  0.00           H  
ATOM   1260  N   LEU B  75      -3.626  10.545   6.687  1.00  0.00           N  
ATOM   1261  CA  LEU B  75      -3.030   9.624   7.650  1.00  0.00           C  
ATOM   1262  C   LEU B  75      -2.582   8.342   6.936  1.00  0.00           C  
ATOM   1263  O   LEU B  75      -1.563   7.751   7.284  1.00  0.00           O  
ATOM   1264  CB  LEU B  75      -4.013   9.299   8.774  1.00  0.00           C  
ATOM   1265  CG  LEU B  75      -4.384  10.464   9.744  1.00  0.00           C  
ATOM   1266  CD1 LEU B  75      -5.514  10.025  10.649  1.00  0.00           C  
ATOM   1267  CD2 LEU B  75      -3.169  10.846  10.601  1.00  0.00           C  
ATOM   1268  H   LEU B  75      -4.605  10.813   6.777  1.00  0.00           H  
ATOM   1269  HA  LEU B  75      -2.161  10.099   8.087  1.00  0.00           H  
ATOM   1270 1HB  LEU B  75      -4.925   8.889   8.344  1.00  0.00           H  
ATOM   1271 2HB  LEU B  75      -3.542   8.546   9.383  1.00  0.00           H  
ATOM   1272  HG  LEU B  75      -4.720  11.330   9.164  1.00  0.00           H  
ATOM   1273 1HD1 LEU B  75      -5.776  10.845  11.319  1.00  0.00           H  
ATOM   1274 2HD1 LEU B  75      -6.382   9.757  10.055  1.00  0.00           H  
ATOM   1275 3HD1 LEU B  75      -5.196   9.170  11.240  1.00  0.00           H  
ATOM   1276 1HD2 LEU B  75      -3.447  11.657  11.270  1.00  0.00           H  
ATOM   1277 2HD2 LEU B  75      -2.840   9.984  11.185  1.00  0.00           H  
ATOM   1278 3HD2 LEU B  75      -2.371  11.176   9.981  1.00  0.00           H  
ATOM   1279  N   PHE B  76      -3.337   7.915   5.932  1.00  0.00           N  
ATOM   1280  CA  PHE B  76      -2.962   6.746   5.155  1.00  0.00           C  
ATOM   1281  C   PHE B  76      -2.286   7.224   3.875  1.00  0.00           C  
ATOM   1282  O   PHE B  76      -2.916   7.827   3.005  1.00  0.00           O  
ATOM   1283  CB  PHE B  76      -4.122   5.858   4.759  1.00  0.00           C  
ATOM   1284  CG  PHE B  76      -3.627   4.544   4.166  1.00  0.00           C  
ATOM   1285  CD1 PHE B  76      -3.079   3.592   4.990  1.00  0.00           C  
ATOM   1286  CD2 PHE B  76      -3.701   4.263   2.831  1.00  0.00           C  
ATOM   1287  CE1 PHE B  76      -2.633   2.388   4.500  1.00  0.00           C  
ATOM   1288  CE2 PHE B  76      -3.269   3.058   2.327  1.00  0.00           C  
ATOM   1289  CZ  PHE B  76      -2.742   2.121   3.162  1.00  0.00           C  
ATOM   1290  H   PHE B  76      -4.205   8.405   5.708  1.00  0.00           H  
ATOM   1291  HA  PHE B  76      -2.239   6.156   5.718  1.00  0.00           H  
ATOM   1292 1HB  PHE B  76      -4.747   5.666   5.585  1.00  0.00           H  
ATOM   1293 2HB  PHE B  76      -4.731   6.369   4.006  1.00  0.00           H  
ATOM   1294  HD1 PHE B  76      -3.011   3.808   6.035  1.00  0.00           H  
ATOM   1295  HD2 PHE B  76      -4.103   5.004   2.176  1.00  0.00           H  
ATOM   1296  HE1 PHE B  76      -2.205   1.642   5.175  1.00  0.00           H  
ATOM   1297  HE2 PHE B  76      -3.349   2.850   1.270  1.00  0.00           H  
ATOM   1298  HZ  PHE B  76      -2.407   1.165   2.766  1.00  0.00           H  
ATOM   1299  N   ILE B  77      -0.992   6.955   3.767  1.00  0.00           N  
ATOM   1300  CA  ILE B  77      -0.189   7.437   2.663  1.00  0.00           C  
ATOM   1301  C   ILE B  77      -0.001   6.366   1.605  1.00  0.00           C  
ATOM   1302  O   ILE B  77       0.907   5.530   1.687  1.00  0.00           O  
ATOM   1303  CB  ILE B  77       1.188   7.880   3.228  1.00  0.00           C  
ATOM   1304  CG1 ILE B  77       0.963   9.001   4.318  1.00  0.00           C  
ATOM   1305  CG2 ILE B  77       2.148   8.323   2.107  1.00  0.00           C  
ATOM   1306  CD1 ILE B  77       2.201   9.365   5.153  1.00  0.00           C  
ATOM   1307  H   ILE B  77      -0.535   6.415   4.493  1.00  0.00           H  
ATOM   1308  HA  ILE B  77      -0.691   8.290   2.211  1.00  0.00           H  
ATOM   1309  HB  ILE B  77       1.625   7.045   3.746  1.00  0.00           H  
ATOM   1310 1HG1 ILE B  77       0.600   9.901   3.824  1.00  0.00           H  
ATOM   1311 2HG1 ILE B  77       0.192   8.663   5.016  1.00  0.00           H  
ATOM   1312 1HG2 ILE B  77       3.095   8.592   2.533  1.00  0.00           H  
ATOM   1313 2HG2 ILE B  77       2.306   7.518   1.407  1.00  0.00           H  
ATOM   1314 3HG2 ILE B  77       1.727   9.180   1.580  1.00  0.00           H  
ATOM   1315 1HD1 ILE B  77       1.929  10.134   5.875  1.00  0.00           H  
ATOM   1316 2HD1 ILE B  77       2.553   8.479   5.683  1.00  0.00           H  
ATOM   1317 3HD1 ILE B  77       2.993   9.747   4.516  1.00  0.00           H  
ATOM   1318  N   PHE B  78      -0.850   6.406   0.595  1.00  0.00           N  
ATOM   1319  CA  PHE B  78      -0.838   5.346  -0.401  1.00  0.00           C  
ATOM   1320  C   PHE B  78      -0.025   5.728  -1.628  1.00  0.00           C  
ATOM   1321  O   PHE B  78      -0.278   6.764  -2.244  1.00  0.00           O  
ATOM   1322  CB  PHE B  78      -2.259   4.975  -0.824  1.00  0.00           C  
ATOM   1323  CG  PHE B  78      -2.297   3.903  -1.874  1.00  0.00           C  
ATOM   1324  CD1 PHE B  78      -1.723   2.661  -1.654  1.00  0.00           C  
ATOM   1325  CD2 PHE B  78      -2.917   4.132  -3.087  1.00  0.00           C  
ATOM   1326  CE1 PHE B  78      -1.753   1.699  -2.620  1.00  0.00           C  
ATOM   1327  CE2 PHE B  78      -2.953   3.154  -4.048  1.00  0.00           C  
ATOM   1328  CZ  PHE B  78      -2.368   1.948  -3.807  1.00  0.00           C  
ATOM   1329  H   PHE B  78      -1.548   7.139   0.563  1.00  0.00           H  
ATOM   1330  HA  PHE B  78      -0.370   4.464   0.042  1.00  0.00           H  
ATOM   1331 1HB  PHE B  78      -2.819   4.649   0.023  1.00  0.00           H  
ATOM   1332 2HB  PHE B  78      -2.760   5.856  -1.217  1.00  0.00           H  
ATOM   1333  HD1 PHE B  78      -1.229   2.450  -0.705  1.00  0.00           H  
ATOM   1334  HD2 PHE B  78      -3.377   5.103  -3.277  1.00  0.00           H  
ATOM   1335  HE1 PHE B  78      -1.291   0.730  -2.438  1.00  0.00           H  
ATOM   1336  HE2 PHE B  78      -3.445   3.337  -5.006  1.00  0.00           H  
ATOM   1337  HZ  PHE B  78      -2.395   1.192  -4.559  1.00  0.00           H  
ATOM   1338  N   LEU B  79       0.965   4.894  -1.954  1.00  0.00           N  
ATOM   1339  CA  LEU B  79       1.901   5.141  -3.043  1.00  0.00           C  
ATOM   1340  C   LEU B  79       1.910   4.020  -4.082  1.00  0.00           C  
ATOM   1341  O   LEU B  79       1.744   2.849  -3.741  1.00  0.00           O  
ATOM   1342  CB  LEU B  79       3.263   5.236  -2.365  1.00  0.00           C  
ATOM   1343  CG  LEU B  79       3.321   6.257  -1.190  1.00  0.00           C  
ATOM   1344  CD1 LEU B  79       4.557   6.057  -0.449  1.00  0.00           C  
ATOM   1345  CD2 LEU B  79       3.239   7.698  -1.698  1.00  0.00           C  
ATOM   1346  H   LEU B  79       1.110   4.067  -1.373  1.00  0.00           H  
ATOM   1347  HA  LEU B  79       1.634   6.076  -3.532  1.00  0.00           H  
ATOM   1348 1HB  LEU B  79       3.503   4.267  -1.963  1.00  0.00           H  
ATOM   1349 2HB  LEU B  79       4.019   5.509  -3.104  1.00  0.00           H  
ATOM   1350  HG  LEU B  79       2.506   6.062  -0.505  1.00  0.00           H  
ATOM   1351 1HD1 LEU B  79       4.555   6.736   0.381  1.00  0.00           H  
ATOM   1352 2HD1 LEU B  79       4.593   5.039  -0.073  1.00  0.00           H  
ATOM   1353 3HD1 LEU B  79       5.409   6.246  -1.092  1.00  0.00           H  
ATOM   1354 1HD2 LEU B  79       3.286   8.382  -0.852  1.00  0.00           H  
ATOM   1355 2HD2 LEU B  79       4.073   7.900  -2.369  1.00  0.00           H  
ATOM   1356 3HD2 LEU B  79       2.301   7.856  -2.227  1.00  0.00           H  
ATOM   1357  N   THR B  80       2.191   4.366  -5.332  1.00  0.00           N  
ATOM   1358  CA  THR B  80       2.282   3.380  -6.414  1.00  0.00           C  
ATOM   1359  C   THR B  80       3.691   3.262  -7.011  1.00  0.00           C  
ATOM   1360  O   THR B  80       3.914   2.560  -8.001  1.00  0.00           O  
ATOM   1361  CB  THR B  80       1.263   3.687  -7.512  1.00  0.00           C  
ATOM   1362  OG1 THR B  80       1.508   4.997  -8.050  1.00  0.00           O  
ATOM   1363  CG2 THR B  80      -0.161   3.618  -6.914  1.00  0.00           C  
ATOM   1364  H   THR B  80       2.308   5.345  -5.556  1.00  0.00           H  
ATOM   1365  HA  THR B  80       2.016   2.407  -6.014  1.00  0.00           H  
ATOM   1366  HB  THR B  80       1.364   2.955  -8.300  1.00  0.00           H  
ATOM   1367  HG1 THR B  80       2.278   4.964  -8.637  1.00  0.00           H  
ATOM   1368 1HG2 THR B  80      -0.895   3.824  -7.689  1.00  0.00           H  
ATOM   1369 2HG2 THR B  80      -0.332   2.626  -6.507  1.00  0.00           H  
ATOM   1370 3HG2 THR B  80      -0.265   4.351  -6.119  1.00  0.00           H  
ATOM   1371  N   GLU B  81       4.624   3.989  -6.413  1.00  0.00           N  
ATOM   1372  CA  GLU B  81       6.003   4.064  -6.881  1.00  0.00           C  
ATOM   1373  C   GLU B  81       6.979   4.416  -5.754  1.00  0.00           C  
ATOM   1374  O   GLU B  81       6.567   4.878  -4.682  1.00  0.00           O  
ATOM   1375  CB  GLU B  81       6.127   5.092  -8.011  1.00  0.00           C  
ATOM   1376  CG  GLU B  81       5.802   6.533  -7.615  1.00  0.00           C  
ATOM   1377  CD  GLU B  81       5.874   7.482  -8.788  1.00  0.00           C  
ATOM   1378  OE1 GLU B  81       6.076   7.016  -9.885  1.00  0.00           O  
ATOM   1379  OE2 GLU B  81       5.736   8.667  -8.592  1.00  0.00           O  
ATOM   1380  H   GLU B  81       4.360   4.520  -5.599  1.00  0.00           H  
ATOM   1381  HA  GLU B  81       6.284   3.086  -7.277  1.00  0.00           H  
ATOM   1382 1HB  GLU B  81       7.146   5.082  -8.399  1.00  0.00           H  
ATOM   1383 2HB  GLU B  81       5.464   4.811  -8.830  1.00  0.00           H  
ATOM   1384 1HG  GLU B  81       4.800   6.569  -7.190  1.00  0.00           H  
ATOM   1385 2HG  GLU B  81       6.506   6.859  -6.849  1.00  0.00           H  
ATOM   1386  N   ILE B  82       8.277   4.234  -6.015  1.00  0.00           N  
ATOM   1387  CA  ILE B  82       9.294   4.622  -5.042  1.00  0.00           C  
ATOM   1388  C   ILE B  82       9.580   6.105  -5.170  1.00  0.00           C  
ATOM   1389  O   ILE B  82       9.955   6.608  -6.226  1.00  0.00           O  
ATOM   1390  CB  ILE B  82      10.577   3.820  -5.202  1.00  0.00           C  
ATOM   1391  CG1 ILE B  82      10.246   2.322  -5.167  1.00  0.00           C  
ATOM   1392  CG2 ILE B  82      11.527   4.200  -4.108  1.00  0.00           C  
ATOM   1393  CD1 ILE B  82       9.544   1.903  -3.895  1.00  0.00           C  
ATOM   1394  H   ILE B  82       8.556   3.838  -6.899  1.00  0.00           H  
ATOM   1395  HA  ILE B  82       8.914   4.434  -4.045  1.00  0.00           H  
ATOM   1396  HB  ILE B  82      11.033   4.036  -6.167  1.00  0.00           H  
ATOM   1397 1HG1 ILE B  82       9.606   2.077  -6.015  1.00  0.00           H  
ATOM   1398 2HG1 ILE B  82      11.171   1.749  -5.255  1.00  0.00           H  
ATOM   1399 1HG2 ILE B  82      12.449   3.632  -4.221  1.00  0.00           H  
ATOM   1400 2HG2 ILE B  82      11.748   5.263  -4.173  1.00  0.00           H  
ATOM   1401 3HG2 ILE B  82      11.076   3.983  -3.142  1.00  0.00           H  
ATOM   1402 1HD1 ILE B  82       9.329   0.836  -3.920  1.00  0.00           H  
ATOM   1403 2HD1 ILE B  82      10.173   2.129  -3.036  1.00  0.00           H  
ATOM   1404 3HD1 ILE B  82       8.612   2.459  -3.818  1.00  0.00           H  
ATOM   1405  N   THR B  83       9.342   6.789  -4.082  1.00  0.00           N  
ATOM   1406  CA  THR B  83       9.360   8.227  -4.007  1.00  0.00           C  
ATOM   1407  C   THR B  83       9.616   8.788  -2.638  1.00  0.00           C  
ATOM   1408  O   THR B  83       9.360   8.141  -1.611  1.00  0.00           O  
ATOM   1409  CB  THR B  83       8.006   8.805  -4.457  1.00  0.00           C  
ATOM   1410  OG1 THR B  83       8.065  10.234  -4.413  1.00  0.00           O  
ATOM   1411  CG2 THR B  83       6.874   8.320  -3.553  1.00  0.00           C  
ATOM   1412  H   THR B  83       9.078   6.270  -3.261  1.00  0.00           H  
ATOM   1413  HA  THR B  83      10.127   8.592  -4.682  1.00  0.00           H  
ATOM   1414  HB  THR B  83       7.808   8.490  -5.485  1.00  0.00           H  
ATOM   1415  HG1 THR B  83       7.944  10.550  -3.470  1.00  0.00           H  
ATOM   1416 1HG2 THR B  83       5.934   8.748  -3.896  1.00  0.00           H  
ATOM   1417 2HG2 THR B  83       6.811   7.233  -3.590  1.00  0.00           H  
ATOM   1418 3HG2 THR B  83       7.063   8.642  -2.526  1.00  0.00           H  
ATOM   1419  N   GLU B  84      10.073  10.030  -2.658  1.00  0.00           N  
ATOM   1420  CA  GLU B  84      10.122  10.886  -1.481  1.00  0.00           C  
ATOM   1421  C   GLU B  84       8.670  11.033  -1.004  1.00  0.00           C  
ATOM   1422  O   GLU B  84       7.760  11.172  -1.827  1.00  0.00           O  
ATOM   1423  CB  GLU B  84      10.719  12.251  -1.827  1.00  0.00           C  
ATOM   1424  CG  GLU B  84      10.842  13.204  -0.654  1.00  0.00           C  
ATOM   1425  CD  GLU B  84      11.490  14.538  -1.026  1.00  0.00           C  
ATOM   1426  OE1 GLU B  84      11.953  14.672  -2.130  1.00  0.00           O  
ATOM   1427  OE2 GLU B  84      11.492  15.424  -0.197  1.00  0.00           O  
ATOM   1428  H   GLU B  84      10.311  10.431  -3.555  1.00  0.00           H  
ATOM   1429  HA  GLU B  84      10.709  10.409  -0.699  1.00  0.00           H  
ATOM   1430 1HB  GLU B  84      11.715  12.115  -2.245  1.00  0.00           H  
ATOM   1431 2HB  GLU B  84      10.106  12.732  -2.588  1.00  0.00           H  
ATOM   1432 1HG  GLU B  84       9.849  13.395  -0.240  1.00  0.00           H  
ATOM   1433 2HG  GLU B  84      11.434  12.716   0.124  1.00  0.00           H  
ATOM   1434  N   ILE B  85       8.485  10.934   0.291  1.00  0.00           N  
ATOM   1435  CA  ILE B  85       7.218  10.986   1.014  1.00  0.00           C  
ATOM   1436  C   ILE B  85       7.161  12.087   2.040  1.00  0.00           C  
ATOM   1437  O   ILE B  85       8.142  12.336   2.754  1.00  0.00           O  
ATOM   1438  CB  ILE B  85       7.000   9.680   1.805  1.00  0.00           C  
ATOM   1439  CG1 ILE B  85       6.805   8.531   0.923  1.00  0.00           C  
ATOM   1440  CG2 ILE B  85       5.868   9.769   2.830  1.00  0.00           C  
ATOM   1441  CD1 ILE B  85       6.999   7.239   1.695  1.00  0.00           C  
ATOM   1442  H   ILE B  85       9.316  10.810   0.848  1.00  0.00           H  
ATOM   1443  HA  ILE B  85       6.415  11.129   0.296  1.00  0.00           H  
ATOM   1444  HB  ILE B  85       7.911   9.492   2.322  1.00  0.00           H  
ATOM   1445 1HG1 ILE B  85       5.806   8.578   0.509  1.00  0.00           H  
ATOM   1446 2HG1 ILE B  85       7.516   8.556   0.103  1.00  0.00           H  
ATOM   1447 1HG2 ILE B  85       5.805   8.830   3.382  1.00  0.00           H  
ATOM   1448 2HG2 ILE B  85       6.060  10.567   3.538  1.00  0.00           H  
ATOM   1449 3HG2 ILE B  85       4.934   9.955   2.315  1.00  0.00           H  
ATOM   1450 1HD1 ILE B  85       6.843   6.394   1.062  1.00  0.00           H  
ATOM   1451 2HD1 ILE B  85       8.001   7.202   2.087  1.00  0.00           H  
ATOM   1452 3HD1 ILE B  85       6.288   7.200   2.517  1.00  0.00           H  
ATOM   1453  N   THR B  86       6.017  12.765   2.114  1.00  0.00           N  
ATOM   1454  CA  THR B  86       5.845  13.746   3.172  1.00  0.00           C  
ATOM   1455  C   THR B  86       4.820  13.234   4.189  1.00  0.00           C  
ATOM   1456  O   THR B  86       3.753  12.751   3.811  1.00  0.00           O  
ATOM   1457  CB  THR B  86       5.432  15.133   2.629  1.00  0.00           C  
ATOM   1458  OG1 THR B  86       6.473  15.633   1.759  1.00  0.00           O  
ATOM   1459  CG2 THR B  86       5.226  16.121   3.792  1.00  0.00           C  
ATOM   1460  H   THR B  86       5.264  12.562   1.476  1.00  0.00           H  
ATOM   1461  HA  THR B  86       6.785  13.868   3.683  1.00  0.00           H  
ATOM   1462  HB  THR B  86       4.510  15.038   2.063  1.00  0.00           H  
ATOM   1463  HG1 THR B  86       7.295  15.702   2.249  1.00  0.00           H  
ATOM   1464 1HG2 THR B  86       4.942  17.096   3.400  1.00  0.00           H  
ATOM   1465 2HG2 THR B  86       4.438  15.764   4.453  1.00  0.00           H  
ATOM   1466 3HG2 THR B  86       6.150  16.221   4.359  1.00  0.00           H  
ATOM   1467  N   ILE B  87       5.178  13.326   5.466  1.00  0.00           N  
ATOM   1468  CA  ILE B  87       4.311  12.959   6.561  1.00  0.00           C  
ATOM   1469  C   ILE B  87       3.821  14.252   7.205  1.00  0.00           C  
ATOM   1470  O   ILE B  87       4.535  14.858   8.019  1.00  0.00           O  
ATOM   1471  CB  ILE B  87       5.033  12.053   7.593  1.00  0.00           C  
ATOM   1472  CG1 ILE B  87       5.501  10.733   6.888  1.00  0.00           C  
ATOM   1473  CG2 ILE B  87       4.160  11.797   8.807  1.00  0.00           C  
ATOM   1474  CD1 ILE B  87       6.338   9.823   7.766  1.00  0.00           C  
ATOM   1475  H   ILE B  87       6.094  13.715   5.665  1.00  0.00           H  
ATOM   1476  HA  ILE B  87       3.495  12.366   6.169  1.00  0.00           H  
ATOM   1477  HB  ILE B  87       5.930  12.560   7.928  1.00  0.00           H  
ATOM   1478 1HG1 ILE B  87       4.630  10.182   6.549  1.00  0.00           H  
ATOM   1479 2HG1 ILE B  87       6.099  10.997   6.012  1.00  0.00           H  
ATOM   1480 1HG2 ILE B  87       4.698  11.177   9.527  1.00  0.00           H  
ATOM   1481 2HG2 ILE B  87       3.890  12.746   9.279  1.00  0.00           H  
ATOM   1482 3HG2 ILE B  87       3.267  11.285   8.483  1.00  0.00           H  
ATOM   1483 1HD1 ILE B  87       6.629   8.932   7.200  1.00  0.00           H  
ATOM   1484 2HD1 ILE B  87       7.226  10.353   8.093  1.00  0.00           H  
ATOM   1485 3HD1 ILE B  87       5.758   9.523   8.634  1.00  0.00           H  
ATOM   1486  N   PRO B  88       2.571  14.680   6.908  1.00  0.00           N  
ATOM   1487  CA  PRO B  88       2.039  15.992   7.210  1.00  0.00           C  
ATOM   1488  C   PRO B  88       1.602  16.220   8.640  1.00  0.00           C  
ATOM   1489  O   PRO B  88       0.452  16.556   8.911  1.00  0.00           O  
ATOM   1490  CB  PRO B  88       0.853  16.066   6.244  1.00  0.00           C  
ATOM   1491  CG  PRO B  88       0.462  14.639   6.004  1.00  0.00           C  
ATOM   1492  CD  PRO B  88       1.767  13.879   5.962  1.00  0.00           C  
ATOM   1493  HA  PRO B  88       2.782  16.741   6.931  1.00  0.00           H  
ATOM   1494 1HB  PRO B  88       0.045  16.662   6.689  1.00  0.00           H  
ATOM   1495 2HB  PRO B  88       1.159  16.583   5.322  1.00  0.00           H  
ATOM   1496 1HG  PRO B  88      -0.213  14.301   6.795  1.00  0.00           H  
ATOM   1497 2HG  PRO B  88      -0.110  14.560   5.059  1.00  0.00           H  
ATOM   1498 1HD  PRO B  88       1.618  12.853   6.312  1.00  0.00           H  
ATOM   1499 2HD  PRO B  88       2.145  13.922   4.934  1.00  0.00           H  
ATOM   1500  N   CYS B  89       2.534  16.070   9.545  1.00  0.00           N  
ATOM   1501  CA  CYS B  89       2.262  16.406  10.942  1.00  0.00           C  
ATOM   1502  C   CYS B  89       2.807  17.794  11.222  1.00  0.00           C  
ATOM   1503  O   CYS B  89       4.030  18.019  11.178  1.00  0.00           O  
ATOM   1504  CB  CYS B  89       2.846  15.364  11.880  1.00  0.00           C  
ATOM   1505  SG  CYS B  89       4.632  15.275  11.872  1.00  0.00           S  
ATOM   1506  H   CYS B  89       3.454  15.758   9.279  1.00  0.00           H  
ATOM   1507  HA  CYS B  89       1.174  16.426  11.085  1.00  0.00           H  
ATOM   1508 1HB  CYS B  89       2.525  15.577  12.901  1.00  0.00           H  
ATOM   1509 2HB  CYS B  89       2.465  14.382  11.619  1.00  0.00           H  
ATOM   1510  N   ARG B  90       1.906  18.726  11.480  1.00  0.00           N  
ATOM   1511  CA  ARG B  90       2.233  20.135  11.628  1.00  0.00           C  
ATOM   1512  C   ARG B  90       1.779  20.688  12.945  1.00  0.00           C  
ATOM   1513  O   ARG B  90       0.845  20.168  13.556  1.00  0.00           O  
ATOM   1514  CB  ARG B  90       1.597  20.914  10.506  1.00  0.00           C  
ATOM   1515  CG  ARG B  90       2.075  20.507   9.158  1.00  0.00           C  
ATOM   1516  CD  ARG B  90       1.563  21.369   8.113  1.00  0.00           C  
ATOM   1517  NE  ARG B  90       0.141  21.337   8.033  1.00  0.00           N  
ATOM   1518  CZ  ARG B  90      -0.576  22.142   7.253  1.00  0.00           C  
ATOM   1519  NH1 ARG B  90       0.032  23.029   6.476  1.00  0.00           N  
ATOM   1520  NH2 ARG B  90      -1.893  22.038   7.254  1.00  0.00           N  
ATOM   1521  H   ARG B  90       0.936  18.443  11.516  1.00  0.00           H  
ATOM   1522  HA  ARG B  90       3.313  20.257  11.561  1.00  0.00           H  
ATOM   1523 1HB  ARG B  90       0.525  20.762  10.528  1.00  0.00           H  
ATOM   1524 2HB  ARG B  90       1.793  21.985  10.630  1.00  0.00           H  
ATOM   1525 1HG  ARG B  90       3.168  20.558   9.133  1.00  0.00           H  
ATOM   1526 2HG  ARG B  90       1.756  19.488   8.940  1.00  0.00           H  
ATOM   1527 1HD  ARG B  90       1.881  22.397   8.297  1.00  0.00           H  
ATOM   1528 2HD  ARG B  90       1.955  21.029   7.160  1.00  0.00           H  
ATOM   1529  HE  ARG B  90      -0.354  20.673   8.607  1.00  0.00           H  
ATOM   1530 1HH1 ARG B  90       1.073  23.105   6.466  1.00  0.00           H  
ATOM   1531 2HH1 ARG B  90      -0.514  23.631   5.877  1.00  0.00           H  
ATOM   1532 1HH2 ARG B  90      -2.345  21.354   7.850  1.00  0.00           H  
ATOM   1533 2HH2 ARG B  90      -2.444  22.636   6.661  1.00  0.00           H  
ATOM   1534  N   VAL B  91       2.425  21.755  13.363  1.00  0.00           N  
ATOM   1535  CA  VAL B  91       2.127  22.409  14.613  1.00  0.00           C  
ATOM   1536  C   VAL B  91       1.752  23.871  14.396  1.00  0.00           C  
ATOM   1537  O   VAL B  91       1.814  24.387  13.281  1.00  0.00           O  
ATOM   1538  CB  VAL B  91       3.325  22.307  15.565  1.00  0.00           C  
ATOM   1539  CG1 VAL B  91       3.647  20.847  15.886  1.00  0.00           C  
ATOM   1540  CG2 VAL B  91       4.533  22.983  14.917  1.00  0.00           C  
ATOM   1541  H   VAL B  91       3.177  22.121  12.791  1.00  0.00           H  
ATOM   1542  HA  VAL B  91       1.277  21.904  15.078  1.00  0.00           H  
ATOM   1543  HB  VAL B  91       3.069  22.786  16.491  1.00  0.00           H  
ATOM   1544 1HG1 VAL B  91       4.486  20.808  16.581  1.00  0.00           H  
ATOM   1545 2HG1 VAL B  91       2.778  20.374  16.347  1.00  0.00           H  
ATOM   1546 3HG1 VAL B  91       3.908  20.314  14.975  1.00  0.00           H  
ATOM   1547 1HG2 VAL B  91       5.382  22.926  15.584  1.00  0.00           H  
ATOM   1548 2HG2 VAL B  91       4.776  22.471  13.984  1.00  0.00           H  
ATOM   1549 3HG2 VAL B  91       4.309  24.028  14.706  1.00  0.00           H  
ATOM   1550  N   THR B  92       1.335  24.522  15.475  1.00  0.00           N  
ATOM   1551  CA  THR B  92       0.873  25.904  15.446  1.00  0.00           C  
ATOM   1552  C   THR B  92       1.952  26.942  15.738  1.00  0.00           C  
ATOM   1553  O   THR B  92       1.704  28.140  15.677  1.00  0.00           O  
ATOM   1554  CB  THR B  92      -0.243  26.071  16.474  1.00  0.00           C  
ATOM   1555  OG1 THR B  92       0.244  25.772  17.794  1.00  0.00           O  
ATOM   1556  CG2 THR B  92      -1.335  25.133  16.152  1.00  0.00           C  
ATOM   1557  H   THR B  92       1.311  24.027  16.358  1.00  0.00           H  
ATOM   1558  HA  THR B  92       0.470  26.104  14.453  1.00  0.00           H  
ATOM   1559  HB  THR B  92      -0.608  27.064  16.439  1.00  0.00           H  
ATOM   1560  HG1 THR B  92       0.366  24.823  17.893  1.00  0.00           H  
ATOM   1561 1HG2 THR B  92      -2.116  25.247  16.868  1.00  0.00           H  
ATOM   1562 2HG2 THR B  92      -1.695  25.374  15.167  1.00  0.00           H  
ATOM   1563 3HG2 THR B  92      -0.975  24.101  16.175  1.00  0.00           H  
ATOM   1564  N   ASP B  93       3.137  26.486  16.085  1.00  0.00           N  
ATOM   1565  CA  ASP B  93       4.205  27.378  16.505  1.00  0.00           C  
ATOM   1566  C   ASP B  93       5.562  26.986  15.898  1.00  0.00           C  
ATOM   1567  O   ASP B  93       6.089  25.926  16.241  1.00  0.00           O  
ATOM   1568  CB  ASP B  93       4.280  27.411  18.031  1.00  0.00           C  
ATOM   1569  CG  ASP B  93       5.321  28.387  18.609  1.00  0.00           C  
ATOM   1570  OD1 ASP B  93       6.216  28.795  17.897  1.00  0.00           O  
ATOM   1571  OD2 ASP B  93       5.198  28.724  19.764  1.00  0.00           O  
ATOM   1572  H   ASP B  93       3.282  25.486  16.086  1.00  0.00           H  
ATOM   1573  HA  ASP B  93       3.921  28.381  16.221  1.00  0.00           H  
ATOM   1574 1HB  ASP B  93       3.311  27.686  18.424  1.00  0.00           H  
ATOM   1575 2HB  ASP B  93       4.471  26.438  18.390  1.00  0.00           H  
ATOM   1576  N   PRO B  94       6.164  27.814  15.013  1.00  0.00           N  
ATOM   1577  CA  PRO B  94       7.432  27.592  14.330  1.00  0.00           C  
ATOM   1578  C   PRO B  94       8.602  27.322  15.279  1.00  0.00           C  
ATOM   1579  O   PRO B  94       9.644  26.833  14.852  1.00  0.00           O  
ATOM   1580  CB  PRO B  94       7.674  28.920  13.602  1.00  0.00           C  
ATOM   1581  CG  PRO B  94       6.336  29.468  13.348  1.00  0.00           C  
ATOM   1582  CD  PRO B  94       5.492  29.063  14.543  1.00  0.00           C  
ATOM   1583  HA  PRO B  94       7.312  26.768  13.610  1.00  0.00           H  
ATOM   1584 1HB  PRO B  94       8.290  29.580  14.234  1.00  0.00           H  
ATOM   1585 2HB  PRO B  94       8.236  28.743  12.676  1.00  0.00           H  
ATOM   1586 1HG  PRO B  94       6.396  30.550  13.204  1.00  0.00           H  
ATOM   1587 2HG  PRO B  94       5.983  29.057  12.427  1.00  0.00           H  
ATOM   1588 1HD  PRO B  94       5.521  29.827  15.339  1.00  0.00           H  
ATOM   1589 2HD  PRO B  94       4.492  28.881  14.176  1.00  0.00           H  
ATOM   1590  N   GLN B  95       8.470  27.704  16.557  1.00  0.00           N  
ATOM   1591  CA  GLN B  95       9.560  27.493  17.506  1.00  0.00           C  
ATOM   1592  C   GLN B  95       9.556  26.086  18.120  1.00  0.00           C  
ATOM   1593  O   GLN B  95      10.503  25.715  18.824  1.00  0.00           O  
ATOM   1594  CB  GLN B  95       9.503  28.516  18.659  1.00  0.00           C  
ATOM   1595  CG  GLN B  95       9.748  29.979  18.265  1.00  0.00           C  
ATOM   1596  CD  GLN B  95       9.743  30.949  19.488  1.00  0.00           C  
ATOM   1597  OE1 GLN B  95      10.112  30.577  20.612  1.00  0.00           O  
ATOM   1598  NE2 GLN B  95       9.328  32.196  19.255  1.00  0.00           N  
ATOM   1599  H   GLN B  95       7.602  28.124  16.908  1.00  0.00           H  
ATOM   1600  HA  GLN B  95      10.503  27.619  16.975  1.00  0.00           H  
ATOM   1601 1HB  GLN B  95       8.509  28.469  19.121  1.00  0.00           H  
ATOM   1602 2HB  GLN B  95      10.229  28.244  19.423  1.00  0.00           H  
ATOM   1603 1HG  GLN B  95      10.711  30.056  17.762  1.00  0.00           H  
ATOM   1604 2HG  GLN B  95       8.943  30.283  17.587  1.00  0.00           H  
ATOM   1605 1HE2 GLN B  95       9.303  32.865  19.999  1.00  0.00           H  
ATOM   1606 2HE2 GLN B  95       9.034  32.459  18.336  1.00  0.00           H  
ATOM   1607  N   LEU B  96       8.493  25.310  17.894  1.00  0.00           N  
ATOM   1608  CA  LEU B  96       8.409  23.971  18.473  1.00  0.00           C  
ATOM   1609  C   LEU B  96       9.367  22.958  17.877  1.00  0.00           C  
ATOM   1610  O   LEU B  96       9.536  22.850  16.661  1.00  0.00           O  
ATOM   1611  CB  LEU B  96       6.983  23.424  18.356  1.00  0.00           C  
ATOM   1612  CG  LEU B  96       5.932  24.078  19.235  1.00  0.00           C  
ATOM   1613  CD1 LEU B  96       4.561  23.641  18.775  1.00  0.00           C  
ATOM   1614  CD2 LEU B  96       6.141  23.638  20.663  1.00  0.00           C  
ATOM   1615  H   LEU B  96       7.731  25.645  17.301  1.00  0.00           H  
ATOM   1616  HA  LEU B  96       8.643  24.060  19.534  1.00  0.00           H  
ATOM   1617 1HB  LEU B  96       6.665  23.552  17.330  1.00  0.00           H  
ATOM   1618 2HB  LEU B  96       6.997  22.354  18.580  1.00  0.00           H  
ATOM   1619  HG  LEU B  96       6.020  25.151  19.174  1.00  0.00           H  
ATOM   1620 1HD1 LEU B  96       3.793  24.091  19.404  1.00  0.00           H  
ATOM   1621 2HD1 LEU B  96       4.442  23.972  17.759  1.00  0.00           H  
ATOM   1622 3HD1 LEU B  96       4.486  22.552  18.831  1.00  0.00           H  
ATOM   1623 1HD2 LEU B  96       5.389  24.090  21.310  1.00  0.00           H  
ATOM   1624 2HD2 LEU B  96       6.056  22.553  20.712  1.00  0.00           H  
ATOM   1625 3HD2 LEU B  96       7.132  23.937  20.998  1.00  0.00           H  
ATOM   1626  N   VAL B  97       9.952  22.150  18.747  1.00  0.00           N  
ATOM   1627  CA  VAL B  97      10.770  21.052  18.276  1.00  0.00           C  
ATOM   1628  C   VAL B  97       9.844  19.884  18.003  1.00  0.00           C  
ATOM   1629  O   VAL B  97       9.045  19.510  18.868  1.00  0.00           O  
ATOM   1630  CB  VAL B  97      11.852  20.655  19.305  1.00  0.00           C  
ATOM   1631  CG1 VAL B  97      12.638  19.436  18.799  1.00  0.00           C  
ATOM   1632  CG2 VAL B  97      12.811  21.840  19.525  1.00  0.00           C  
ATOM   1633  H   VAL B  97       9.814  22.291  19.738  1.00  0.00           H  
ATOM   1634  HA  VAL B  97      11.261  21.345  17.346  1.00  0.00           H  
ATOM   1635  HB  VAL B  97      11.372  20.383  20.245  1.00  0.00           H  
ATOM   1636 1HG1 VAL B  97      13.395  19.156  19.530  1.00  0.00           H  
ATOM   1637 2HG1 VAL B  97      11.955  18.597  18.651  1.00  0.00           H  
ATOM   1638 3HG1 VAL B  97      13.122  19.680  17.854  1.00  0.00           H  
ATOM   1639 1HG2 VAL B  97      13.578  21.567  20.250  1.00  0.00           H  
ATOM   1640 2HG2 VAL B  97      13.285  22.097  18.576  1.00  0.00           H  
ATOM   1641 3HG2 VAL B  97      12.251  22.699  19.893  1.00  0.00           H  
ATOM   1642  N   VAL B  98       9.917  19.353  16.793  1.00  0.00           N  
ATOM   1643  CA  VAL B  98       9.073  18.243  16.398  1.00  0.00           C  
ATOM   1644  C   VAL B  98       9.966  17.112  15.902  1.00  0.00           C  
ATOM   1645  O   VAL B  98      10.857  17.337  15.077  1.00  0.00           O  
ATOM   1646  CB  VAL B  98       8.093  18.655  15.287  1.00  0.00           C  
ATOM   1647  CG1 VAL B  98       7.224  17.466  14.915  1.00  0.00           C  
ATOM   1648  CG2 VAL B  98       7.252  19.859  15.739  1.00  0.00           C  
ATOM   1649  H   VAL B  98      10.586  19.726  16.135  1.00  0.00           H  
ATOM   1650  HA  VAL B  98       8.507  17.902  17.258  1.00  0.00           H  
ATOM   1651  HB  VAL B  98       8.658  18.922  14.406  1.00  0.00           H  
ATOM   1652 1HG1 VAL B  98       6.543  17.736  14.113  1.00  0.00           H  
ATOM   1653 2HG1 VAL B  98       7.848  16.654  14.596  1.00  0.00           H  
ATOM   1654 3HG1 VAL B  98       6.659  17.160  15.788  1.00  0.00           H  
ATOM   1655 1HG2 VAL B  98       6.571  20.146  14.938  1.00  0.00           H  
ATOM   1656 2HG2 VAL B  98       6.682  19.595  16.615  1.00  0.00           H  
ATOM   1657 3HG2 VAL B  98       7.901  20.701  15.971  1.00  0.00           H  
ATOM   1658  N   THR B  99       9.737  15.906  16.405  1.00  0.00           N  
ATOM   1659  CA  THR B  99      10.526  14.752  15.992  1.00  0.00           C  
ATOM   1660  C   THR B  99       9.657  13.635  15.397  1.00  0.00           C  
ATOM   1661  O   THR B  99       8.471  13.519  15.702  1.00  0.00           O  
ATOM   1662  CB  THR B  99      11.367  14.260  17.173  1.00  0.00           C  
ATOM   1663  OG1 THR B  99      10.506  13.880  18.258  1.00  0.00           O  
ATOM   1664  CG2 THR B  99      12.341  15.377  17.645  1.00  0.00           C  
ATOM   1665  H   THR B  99       8.992  15.803  17.093  1.00  0.00           H  
ATOM   1666  HA  THR B  99      11.220  15.069  15.215  1.00  0.00           H  
ATOM   1667  HB  THR B  99      11.929  13.396  16.865  1.00  0.00           H  
ATOM   1668  HG1 THR B  99      10.406  12.916  18.274  1.00  0.00           H  
ATOM   1669 1HG2 THR B  99      12.937  15.011  18.479  1.00  0.00           H  
ATOM   1670 2HG2 THR B  99      12.998  15.660  16.824  1.00  0.00           H  
ATOM   1671 3HG2 THR B  99      11.769  16.243  17.967  1.00  0.00           H  
ATOM   1672  N   LEU B 100      10.258  12.817  14.535  1.00  0.00           N  
ATOM   1673  CA  LEU B 100       9.552  11.713  13.882  1.00  0.00           C  
ATOM   1674  C   LEU B 100       9.998  10.370  14.429  1.00  0.00           C  
ATOM   1675  O   LEU B 100      11.193  10.110  14.556  1.00  0.00           O  
ATOM   1676  CB  LEU B 100       9.800  11.738  12.394  1.00  0.00           C  
ATOM   1677  CG  LEU B 100       9.067  10.707  11.584  1.00  0.00           C  
ATOM   1678  CD1 LEU B 100       7.581  11.013  11.572  1.00  0.00           C  
ATOM   1679  CD2 LEU B 100       9.598  10.719  10.225  1.00  0.00           C  
ATOM   1680  H   LEU B 100      11.231  12.973  14.318  1.00  0.00           H  
ATOM   1681  HA  LEU B 100       8.482  11.821  14.064  1.00  0.00           H  
ATOM   1682 1HB  LEU B 100       9.497  12.661  12.023  1.00  0.00           H  
ATOM   1683 2HB  LEU B 100      10.867  11.634  12.213  1.00  0.00           H  
ATOM   1684  HG  LEU B 100       9.195   9.725  12.027  1.00  0.00           H  
ATOM   1685 1HD1 LEU B 100       7.061  10.270  10.982  1.00  0.00           H  
ATOM   1686 2HD1 LEU B 100       7.196  11.002  12.590  1.00  0.00           H  
ATOM   1687 3HD1 LEU B 100       7.414  11.991  11.137  1.00  0.00           H  
ATOM   1688 1HD2 LEU B 100       9.049   9.980   9.670  1.00  0.00           H  
ATOM   1689 2HD2 LEU B 100       9.458  11.693   9.775  1.00  0.00           H  
ATOM   1690 3HD2 LEU B 100      10.654  10.476  10.248  1.00  0.00           H  
ATOM   1691  N   HIS B 101       9.053   9.518  14.760  1.00  0.00           N  
ATOM   1692  CA  HIS B 101       9.375   8.229  15.331  1.00  0.00           C  
ATOM   1693  C   HIS B 101       8.610   7.092  14.675  1.00  0.00           C  
ATOM   1694  O   HIS B 101       7.477   7.279  14.227  1.00  0.00           O  
ATOM   1695  CB  HIS B 101       8.952   8.260  16.788  1.00  0.00           C  
ATOM   1696  CG  HIS B 101       9.610   9.301  17.570  1.00  0.00           C  
ATOM   1697  ND1 HIS B 101      10.744   9.082  18.271  1.00  0.00           N  
ATOM   1698  CD2 HIS B 101       9.312  10.602  17.720  1.00  0.00           C  
ATOM   1699  CE1 HIS B 101      11.125  10.201  18.849  1.00  0.00           C  
ATOM   1700  NE2 HIS B 101      10.272  11.146  18.521  1.00  0.00           N  
ATOM   1701  H   HIS B 101       8.072   9.784  14.653  1.00  0.00           H  
ATOM   1702  HA  HIS B 101      10.442   8.029  15.253  1.00  0.00           H  
ATOM   1703 1HB  HIS B 101       7.886   8.409  16.845  1.00  0.00           H  
ATOM   1704 2HB  HIS B 101       9.171   7.292  17.251  1.00  0.00           H  
ATOM   1705  HD1 HIS B 101      11.314   8.255  18.186  1.00  0.00           H  
ATOM   1706  HD2 HIS B 101       8.501  11.226  17.329  1.00  0.00           H  
ATOM   1707  HE1 HIS B 101      12.024  10.225  19.465  1.00  0.00           H  
ATOM   1708  N   GLU B 102       9.183   5.880  14.657  1.00  0.00           N  
ATOM   1709  CA  GLU B 102       8.341   4.739  14.282  1.00  0.00           C  
ATOM   1710  C   GLU B 102       7.319   4.691  15.413  1.00  0.00           C  
ATOM   1711  O   GLU B 102       7.684   4.966  16.556  1.00  0.00           O  
ATOM   1712  CB  GLU B 102       9.108   3.412  14.148  1.00  0.00           C  
ATOM   1713  CG  GLU B 102      10.112   3.348  12.999  1.00  0.00           C  
ATOM   1714  CD  GLU B 102      10.766   1.925  12.790  1.00  0.00           C  
ATOM   1715  OE1 GLU B 102      10.337   0.972  13.417  1.00  0.00           O  
ATOM   1716  OE2 GLU B 102      11.676   1.823  11.995  1.00  0.00           O  
ATOM   1717  H   GLU B 102      10.138   5.748  14.967  1.00  0.00           H  
ATOM   1718  HA  GLU B 102       7.822   4.945  13.344  1.00  0.00           H  
ATOM   1719 1HB  GLU B 102       9.642   3.210  15.076  1.00  0.00           H  
ATOM   1720 2HB  GLU B 102       8.391   2.603  14.004  1.00  0.00           H  
ATOM   1721 1HG  GLU B 102       9.594   3.629  12.086  1.00  0.00           H  
ATOM   1722 2HG  GLU B 102      10.896   4.083  13.177  1.00  0.00           H  
ATOM   1723  N   LYS B 103       6.066   4.337  15.121  1.00  0.00           N  
ATOM   1724  CA  LYS B 103       5.012   4.360  16.155  1.00  0.00           C  
ATOM   1725  C   LYS B 103       5.484   3.731  17.469  1.00  0.00           C  
ATOM   1726  O   LYS B 103       5.287   4.298  18.551  1.00  0.00           O  
ATOM   1727  CB  LYS B 103       3.735   3.656  15.686  1.00  0.00           C  
ATOM   1728  CG  LYS B 103       2.588   3.695  16.733  1.00  0.00           C  
ATOM   1729  CD  LYS B 103       1.309   2.985  16.262  1.00  0.00           C  
ATOM   1730  CE  LYS B 103       0.247   3.000  17.385  1.00  0.00           C  
ATOM   1731  NZ  LYS B 103      -1.001   2.239  17.027  1.00  0.00           N  
ATOM   1732  H   LYS B 103       5.832   4.113  14.153  1.00  0.00           H  
ATOM   1733  HA  LYS B 103       4.756   5.395  16.359  1.00  0.00           H  
ATOM   1734 1HB  LYS B 103       3.378   4.136  14.771  1.00  0.00           H  
ATOM   1735 2HB  LYS B 103       3.954   2.616  15.449  1.00  0.00           H  
ATOM   1736 1HG  LYS B 103       2.923   3.215  17.655  1.00  0.00           H  
ATOM   1737 2HG  LYS B 103       2.354   4.733  16.961  1.00  0.00           H  
ATOM   1738 1HD  LYS B 103       0.909   3.487  15.377  1.00  0.00           H  
ATOM   1739 2HD  LYS B 103       1.541   1.952  16.003  1.00  0.00           H  
ATOM   1740 1HE  LYS B 103       0.682   2.559  18.282  1.00  0.00           H  
ATOM   1741 2HE  LYS B 103      -0.023   4.035  17.596  1.00  0.00           H  
ATOM   1742 1HZ  LYS B 103      -1.656   2.282  17.797  1.00  0.00           H  
ATOM   1743 2HZ  LYS B 103      -1.436   2.633  16.209  1.00  0.00           H  
ATOM   1744 3HZ  LYS B 103      -0.774   1.273  16.843  1.00  0.00           H  
ATOM   1745  N   LYS B 104       6.089   2.547  17.375  1.00  0.00           N  
ATOM   1746  CA  LYS B 104       6.622   1.902  18.555  1.00  0.00           C  
ATOM   1747  C   LYS B 104       8.144   2.000  18.537  1.00  0.00           C  
ATOM   1748  O   LYS B 104       8.839   1.089  18.069  1.00  0.00           O  
ATOM   1749  CB  LYS B 104       6.177   0.444  18.624  1.00  0.00           C  
ATOM   1750  CG  LYS B 104       4.678   0.259  18.795  1.00  0.00           C  
ATOM   1751  CD  LYS B 104       4.311  -1.219  18.865  1.00  0.00           C  
ATOM   1752  CE  LYS B 104       2.811  -1.419  19.043  1.00  0.00           C  
ATOM   1753  NZ  LYS B 104       2.443  -2.865  19.094  1.00  0.00           N  
ATOM   1754  H   LYS B 104       6.219   2.131  16.466  1.00  0.00           H  
ATOM   1755  HA  LYS B 104       6.268   2.432  19.440  1.00  0.00           H  
ATOM   1756 1HB  LYS B 104       6.480  -0.069  17.711  1.00  0.00           H  
ATOM   1757 2HB  LYS B 104       6.678  -0.048  19.458  1.00  0.00           H  
ATOM   1758 1HG  LYS B 104       4.355   0.759  19.708  1.00  0.00           H  
ATOM   1759 2HG  LYS B 104       4.162   0.719  17.952  1.00  0.00           H  
ATOM   1760 1HD  LYS B 104       4.629  -1.714  17.946  1.00  0.00           H  
ATOM   1761 2HD  LYS B 104       4.831  -1.681  19.703  1.00  0.00           H  
ATOM   1762 1HE  LYS B 104       2.496  -0.942  19.970  1.00  0.00           H  
ATOM   1763 2HE  LYS B 104       2.288  -0.950  18.209  1.00  0.00           H  
ATOM   1764 1HZ  LYS B 104       1.444  -2.956  19.213  1.00  0.00           H  
ATOM   1765 2HZ  LYS B 104       2.721  -3.316  18.233  1.00  0.00           H  
ATOM   1766 3HZ  LYS B 104       2.914  -3.307  19.871  1.00  0.00           H  
ATOM   1767  N   GLY B 105       8.654   3.091  19.078  1.00  0.00           N  
ATOM   1768  CA  GLY B 105      10.083   3.360  19.098  1.00  0.00           C  
ATOM   1769  C   GLY B 105      10.319   4.678  19.798  1.00  0.00           C  
ATOM   1770  O   GLY B 105       9.499   5.592  19.727  1.00  0.00           O  
ATOM   1771  H   GLY B 105       8.015   3.785  19.444  1.00  0.00           H  
ATOM   1772 1HA  GLY B 105      10.609   2.561  19.616  1.00  0.00           H  
ATOM   1773 2HA  GLY B 105      10.464   3.407  18.077  1.00  0.00           H  
ATOM   1774  N   ASP B 106      11.459   4.769  20.466  1.00  0.00           N  
ATOM   1775  CA  ASP B 106      11.797   5.964  21.228  1.00  0.00           C  
ATOM   1776  C   ASP B 106      12.713   6.923  20.504  1.00  0.00           C  
ATOM   1777  O   ASP B 106      12.704   8.126  20.762  1.00  0.00           O  
ATOM   1778  CB  ASP B 106      12.460   5.552  22.541  1.00  0.00           C  
ATOM   1779  CG  ASP B 106      11.537   4.707  23.404  1.00  0.00           C  
ATOM   1780  OD1 ASP B 106      10.476   5.178  23.758  1.00  0.00           O  
ATOM   1781  OD2 ASP B 106      11.891   3.585  23.694  1.00  0.00           O  
ATOM   1782  H   ASP B 106      12.086   3.980  20.470  1.00  0.00           H  
ATOM   1783  HA  ASP B 106      10.873   6.494  21.456  1.00  0.00           H  
ATOM   1784 1HB  ASP B 106      13.367   4.984  22.328  1.00  0.00           H  
ATOM   1785 2HB  ASP B 106      12.754   6.443  23.098  1.00  0.00           H  
ATOM   1786  N   VAL B 107      13.548   6.390  19.641  1.00  0.00           N  
ATOM   1787  CA  VAL B 107      14.559   7.210  19.007  1.00  0.00           C  
ATOM   1788  C   VAL B 107      14.037   7.939  17.784  1.00  0.00           C  
ATOM   1789  O   VAL B 107      13.354   7.354  16.942  1.00  0.00           O  
ATOM   1790  CB  VAL B 107      15.789   6.351  18.683  1.00  0.00           C  
ATOM   1791  CG1 VAL B 107      16.797   7.142  17.965  1.00  0.00           C  
ATOM   1792  CG2 VAL B 107      16.399   5.839  19.999  1.00  0.00           C  
ATOM   1793  H   VAL B 107      13.496   5.406  19.437  1.00  0.00           H  
ATOM   1794  HA  VAL B 107      14.879   7.964  19.727  1.00  0.00           H  
ATOM   1795  HB  VAL B 107      15.494   5.514  18.050  1.00  0.00           H  
ATOM   1796 1HG1 VAL B 107      17.631   6.504  17.767  1.00  0.00           H  
ATOM   1797 2HG1 VAL B 107      16.386   7.503  17.027  1.00  0.00           H  
ATOM   1798 3HG1 VAL B 107      17.116   7.985  18.573  1.00  0.00           H  
ATOM   1799 1HG2 VAL B 107      17.273   5.224  19.776  1.00  0.00           H  
ATOM   1800 2HG2 VAL B 107      16.699   6.686  20.615  1.00  0.00           H  
ATOM   1801 3HG2 VAL B 107      15.663   5.242  20.537  1.00  0.00           H  
ATOM   1802  N   ALA B 108      14.298   9.246  17.747  1.00  0.00           N  
ATOM   1803  CA  ALA B 108      13.899  10.112  16.643  1.00  0.00           C  
ATOM   1804  C   ALA B 108      14.662   9.754  15.367  1.00  0.00           C  
ATOM   1805  O   ALA B 108      15.854   9.426  15.411  1.00  0.00           O  
ATOM   1806  CB  ALA B 108      14.136  11.561  16.994  1.00  0.00           C  
ATOM   1807  H   ALA B 108      14.828   9.648  18.507  1.00  0.00           H  
ATOM   1808  HA  ALA B 108      12.837   9.959  16.458  1.00  0.00           H  
ATOM   1809 1HB  ALA B 108      13.814  12.182  16.158  1.00  0.00           H  
ATOM   1810 2HB  ALA B 108      13.570  11.818  17.887  1.00  0.00           H  
ATOM   1811 3HB  ALA B 108      15.194  11.720  17.176  1.00  0.00           H  
ATOM   1812  N   LEU B 109      13.983   9.883  14.240  1.00  0.00           N  
ATOM   1813  CA  LEU B 109      14.544   9.608  12.944  1.00  0.00           C  
ATOM   1814  C   LEU B 109      15.152  10.869  12.306  1.00  0.00           C  
ATOM   1815  O   LEU B 109      14.561  11.950  12.376  1.00  0.00           O  
ATOM   1816  CB  LEU B 109      13.430   9.047  12.056  1.00  0.00           C  
ATOM   1817  CG  LEU B 109      12.776   7.759  12.582  1.00  0.00           C  
ATOM   1818  CD1 LEU B 109      11.547   7.431  11.734  1.00  0.00           C  
ATOM   1819  CD2 LEU B 109      13.787   6.625  12.531  1.00  0.00           C  
ATOM   1820  H   LEU B 109      12.999  10.137  14.305  1.00  0.00           H  
ATOM   1821  HA  LEU B 109      15.299   8.841  13.088  1.00  0.00           H  
ATOM   1822 1HB  LEU B 109      12.652   9.801  11.958  1.00  0.00           H  
ATOM   1823 2HB  LEU B 109      13.825   8.835  11.070  1.00  0.00           H  
ATOM   1824  HG  LEU B 109      12.449   7.910  13.617  1.00  0.00           H  
ATOM   1825 1HD1 LEU B 109      11.077   6.524  12.114  1.00  0.00           H  
ATOM   1826 2HD1 LEU B 109      10.840   8.249  11.790  1.00  0.00           H  
ATOM   1827 3HD1 LEU B 109      11.846   7.280  10.696  1.00  0.00           H  
ATOM   1828 1HD2 LEU B 109      13.328   5.713  12.906  1.00  0.00           H  
ATOM   1829 2HD2 LEU B 109      14.112   6.470  11.501  1.00  0.00           H  
ATOM   1830 3HD2 LEU B 109      14.655   6.877  13.149  1.00  0.00           H  
ATOM   1831  N   PRO B 110      16.278  10.758  11.574  1.00  0.00           N  
ATOM   1832  CA  PRO B 110      16.969  11.852  10.909  1.00  0.00           C  
ATOM   1833  C   PRO B 110      16.300  12.291   9.611  1.00  0.00           C  
ATOM   1834  O   PRO B 110      16.887  12.215   8.542  1.00  0.00           O  
ATOM   1835  CB  PRO B 110      18.335  11.247  10.624  1.00  0.00           C  
ATOM   1836  CG  PRO B 110      18.071   9.801  10.476  1.00  0.00           C  
ATOM   1837  CD  PRO B 110      16.976   9.482  11.523  1.00  0.00           C  
ATOM   1838  HA  PRO B 110      17.052  12.699  11.608  1.00  0.00           H  
ATOM   1839 1HB  PRO B 110      18.745  11.687   9.717  1.00  0.00           H  
ATOM   1840 2HB  PRO B 110      19.032  11.478  11.442  1.00  0.00           H  
ATOM   1841 1HG  PRO B 110      17.763   9.579   9.441  1.00  0.00           H  
ATOM   1842 2HG  PRO B 110      18.998   9.248  10.647  1.00  0.00           H  
ATOM   1843 1HD  PRO B 110      16.328   8.675  11.146  1.00  0.00           H  
ATOM   1844 2HD  PRO B 110      17.447   9.231  12.488  1.00  0.00           H  
ATOM   1845  N   VAL B 111      15.084  12.776   9.714  1.00  0.00           N  
ATOM   1846  CA  VAL B 111      14.332  13.217   8.551  1.00  0.00           C  
ATOM   1847  C   VAL B 111      14.151  14.735   8.681  1.00  0.00           C  
ATOM   1848  O   VAL B 111      13.843  15.206   9.776  1.00  0.00           O  
ATOM   1849  CB  VAL B 111      12.972  12.503   8.529  1.00  0.00           C  
ATOM   1850  CG1 VAL B 111      12.155  12.959   7.358  1.00  0.00           C  
ATOM   1851  CG2 VAL B 111      13.174  10.994   8.495  1.00  0.00           C  
ATOM   1852  H   VAL B 111      14.669  12.813  10.645  1.00  0.00           H  
ATOM   1853  HA  VAL B 111      14.892  12.967   7.660  1.00  0.00           H  
ATOM   1854  HB  VAL B 111      12.432  12.769   9.438  1.00  0.00           H  
ATOM   1855 1HG1 VAL B 111      11.216  12.472   7.375  1.00  0.00           H  
ATOM   1856 2HG1 VAL B 111      12.004  14.036   7.399  1.00  0.00           H  
ATOM   1857 3HG1 VAL B 111      12.672  12.700   6.448  1.00  0.00           H  
ATOM   1858 1HG2 VAL B 111      12.214  10.507   8.513  1.00  0.00           H  
ATOM   1859 2HG2 VAL B 111      13.669  10.704   7.610  1.00  0.00           H  
ATOM   1860 3HG2 VAL B 111      13.750  10.687   9.362  1.00  0.00           H  
ATOM   1861  N   PRO B 112      14.394  15.550   7.645  1.00  0.00           N  
ATOM   1862  CA  PRO B 112      14.259  16.991   7.735  1.00  0.00           C  
ATOM   1863  C   PRO B 112      12.797  17.368   7.978  1.00  0.00           C  
ATOM   1864  O   PRO B 112      11.865  16.719   7.482  1.00  0.00           O  
ATOM   1865  CB  PRO B 112      14.774  17.466   6.365  1.00  0.00           C  
ATOM   1866  CG  PRO B 112      14.636  16.274   5.433  1.00  0.00           C  
ATOM   1867  CD  PRO B 112      14.849  15.057   6.324  1.00  0.00           C  
ATOM   1868  HA  PRO B 112      14.895  17.368   8.540  1.00  0.00           H  
ATOM   1869 1HB  PRO B 112      14.195  18.329   6.031  1.00  0.00           H  
ATOM   1870 2HB  PRO B 112      15.822  17.798   6.469  1.00  0.00           H  
ATOM   1871 1HG  PRO B 112      13.644  16.285   4.958  1.00  0.00           H  
ATOM   1872 2HG  PRO B 112      15.372  16.333   4.619  1.00  0.00           H  
ATOM   1873 1HD  PRO B 112      14.244  14.243   5.952  1.00  0.00           H  
ATOM   1874 2HD  PRO B 112      15.916  14.806   6.368  1.00  0.00           H  
ATOM   1875  N   TYR B 113      12.614  18.466   8.720  1.00  0.00           N  
ATOM   1876  CA  TYR B 113      11.276  18.918   9.061  1.00  0.00           C  
ATOM   1877  C   TYR B 113      11.011  20.354   8.645  1.00  0.00           C  
ATOM   1878  O   TYR B 113      11.794  21.268   8.913  1.00  0.00           O  
ATOM   1879  CB  TYR B 113      11.039  18.784  10.569  1.00  0.00           C  
ATOM   1880  CG  TYR B 113       9.604  19.132  11.021  1.00  0.00           C  
ATOM   1881  CD1 TYR B 113       8.593  18.265  10.731  1.00  0.00           C  
ATOM   1882  CD2 TYR B 113       9.314  20.274  11.733  1.00  0.00           C  
ATOM   1883  CE1 TYR B 113       7.315  18.500  11.132  1.00  0.00           C  
ATOM   1884  CE2 TYR B 113       8.013  20.509  12.129  1.00  0.00           C  
ATOM   1885  CZ  TYR B 113       7.019  19.623  11.823  1.00  0.00           C  
ATOM   1886  OH  TYR B 113       5.728  19.863  12.214  1.00  0.00           O  
ATOM   1887  H   TYR B 113      13.414  18.967   9.079  1.00  0.00           H  
ATOM   1888  HA  TYR B 113      10.554  18.291   8.538  1.00  0.00           H  
ATOM   1889 1HB  TYR B 113      11.263  17.786  10.875  1.00  0.00           H  
ATOM   1890 2HB  TYR B 113      11.723  19.439  11.101  1.00  0.00           H  
ATOM   1891  HD1 TYR B 113       8.818  17.376  10.178  1.00  0.00           H  
ATOM   1892  HD2 TYR B 113      10.100  20.983  11.989  1.00  0.00           H  
ATOM   1893  HE1 TYR B 113       6.539  17.784  10.898  1.00  0.00           H  
ATOM   1894  HE2 TYR B 113       7.772  21.389  12.686  1.00  0.00           H  
ATOM   1895  HH  TYR B 113       5.134  19.173  11.833  1.00  0.00           H  
ATOM   1896  N   ASP B 114       9.899  20.511   7.958  1.00  0.00           N  
ATOM   1897  CA  ASP B 114       9.354  21.777   7.513  1.00  0.00           C  
ATOM   1898  C   ASP B 114       8.111  22.095   8.344  1.00  0.00           C  
ATOM   1899  O   ASP B 114       7.088  21.434   8.192  1.00  0.00           O  
ATOM   1900  CB  ASP B 114       9.005  21.706   6.033  1.00  0.00           C  
ATOM   1901  CG  ASP B 114       8.449  23.022   5.443  1.00  0.00           C  
ATOM   1902  OD1 ASP B 114       7.974  23.867   6.186  1.00  0.00           O  
ATOM   1903  OD2 ASP B 114       8.470  23.144   4.234  1.00  0.00           O  
ATOM   1904  H   ASP B 114       9.344  19.676   7.754  1.00  0.00           H  
ATOM   1905  HA  ASP B 114      10.094  22.561   7.672  1.00  0.00           H  
ATOM   1906 1HB  ASP B 114       9.901  21.435   5.475  1.00  0.00           H  
ATOM   1907 2HB  ASP B 114       8.290  20.902   5.881  1.00  0.00           H  
ATOM   1908  N   HIS B 115       8.144  23.098   9.215  1.00  0.00           N  
ATOM   1909  CA  HIS B 115       6.975  23.328  10.083  1.00  0.00           C  
ATOM   1910  C   HIS B 115       5.665  23.595   9.315  1.00  0.00           C  
ATOM   1911  O   HIS B 115       4.578  23.459   9.889  1.00  0.00           O  
ATOM   1912  CB  HIS B 115       7.222  24.487  11.048  1.00  0.00           C  
ATOM   1913  CG  HIS B 115       8.186  24.197  12.111  1.00  0.00           C  
ATOM   1914  ND1 HIS B 115       9.542  24.143  11.886  1.00  0.00           N  
ATOM   1915  CD2 HIS B 115       8.007  23.966  13.436  1.00  0.00           C  
ATOM   1916  CE1 HIS B 115      10.158  23.879  13.035  1.00  0.00           C  
ATOM   1917  NE2 HIS B 115       9.242  23.767  13.983  1.00  0.00           N  
ATOM   1918  H   HIS B 115       8.976  23.665   9.305  1.00  0.00           H  
ATOM   1919  HA  HIS B 115       6.795  22.441  10.679  1.00  0.00           H  
ATOM   1920 1HB  HIS B 115       7.572  25.356  10.493  1.00  0.00           H  
ATOM   1921 2HB  HIS B 115       6.282  24.758  11.524  1.00  0.00           H  
ATOM   1922  HD2 HIS B 115       7.064  23.945  13.965  1.00  0.00           H  
ATOM   1923  HE1 HIS B 115      11.232  23.772  13.174  1.00  0.00           H  
ATOM   1924  HE2 HIS B 115       9.417  23.562  14.972  1.00  0.00           H  
ATOM   1925  N   GLN B 116       5.761  23.994   8.037  1.00  0.00           N  
ATOM   1926  CA  GLN B 116       4.591  24.263   7.223  1.00  0.00           C  
ATOM   1927  C   GLN B 116       4.082  23.027   6.462  1.00  0.00           C  
ATOM   1928  O   GLN B 116       2.960  23.041   5.927  1.00  0.00           O  
ATOM   1929  CB  GLN B 116       4.903  25.334   6.172  1.00  0.00           C  
ATOM   1930  CG  GLN B 116       5.218  26.720   6.692  1.00  0.00           C  
ATOM   1931  CD  GLN B 116       5.509  27.671   5.535  1.00  0.00           C  
ATOM   1932  OE1 GLN B 116       5.086  27.390   4.381  1.00  0.00           O  
ATOM   1933  NE2 GLN B 116       6.187  28.793   5.813  1.00  0.00           N  
ATOM   1934  H   GLN B 116       6.682  24.062   7.586  1.00  0.00           H  
ATOM   1935  HA  GLN B 116       3.794  24.614   7.876  1.00  0.00           H  
ATOM   1936 1HB  GLN B 116       5.767  25.001   5.584  1.00  0.00           H  
ATOM   1937 2HB  GLN B 116       4.065  25.416   5.487  1.00  0.00           H  
ATOM   1938 1HG  GLN B 116       4.398  27.091   7.267  1.00  0.00           H  
ATOM   1939 2HG  GLN B 116       6.112  26.660   7.314  1.00  0.00           H  
ATOM   1940 1HE2 GLN B 116       6.391  29.453   5.094  1.00  0.00           H  
ATOM   1941 2HE2 GLN B 116       6.514  29.014   6.758  1.00  0.00           H  
ATOM   1942  N   ARG B 117       4.921  21.978   6.347  1.00  0.00           N  
ATOM   1943  CA  ARG B 117       4.579  20.802   5.523  1.00  0.00           C  
ATOM   1944  C   ARG B 117       4.682  19.434   6.221  1.00  0.00           C  
ATOM   1945  O   ARG B 117       4.027  18.481   5.797  1.00  0.00           O  
ATOM   1946  CB  ARG B 117       5.438  20.775   4.269  1.00  0.00           C  
ATOM   1947  CG  ARG B 117       5.163  21.915   3.317  1.00  0.00           C  
ATOM   1948  CD  ARG B 117       6.073  21.932   2.162  1.00  0.00           C  
ATOM   1949  NE  ARG B 117       5.723  23.010   1.239  1.00  0.00           N  
ATOM   1950  CZ  ARG B 117       6.125  24.313   1.345  1.00  0.00           C  
ATOM   1951  NH1 ARG B 117       6.913  24.736   2.331  1.00  0.00           N  
ATOM   1952  NH2 ARG B 117       5.721  25.175   0.434  1.00  0.00           N  
ATOM   1953  H   ARG B 117       5.808  21.996   6.846  1.00  0.00           H  
ATOM   1954  HA  ARG B 117       3.547  20.920   5.199  1.00  0.00           H  
ATOM   1955 1HB  ARG B 117       6.480  20.813   4.533  1.00  0.00           H  
ATOM   1956 2HB  ARG B 117       5.272  19.842   3.730  1.00  0.00           H  
ATOM   1957 1HG  ARG B 117       4.138  21.859   2.958  1.00  0.00           H  
ATOM   1958 2HG  ARG B 117       5.313  22.859   3.845  1.00  0.00           H  
ATOM   1959 1HD  ARG B 117       7.095  22.080   2.495  1.00  0.00           H  
ATOM   1960 2HD  ARG B 117       5.998  20.983   1.628  1.00  0.00           H  
ATOM   1961  HE  ARG B 117       5.130  22.772   0.459  1.00  0.00           H  
ATOM   1962 1HH1 ARG B 117       7.277  24.088   3.055  1.00  0.00           H  
ATOM   1963 2HH1 ARG B 117       7.187  25.701   2.379  1.00  0.00           H  
ATOM   1964 1HH2 ARG B 117       5.122  24.868  -0.322  1.00  0.00           H  
ATOM   1965 2HH2 ARG B 117       6.023  26.131   0.489  1.00  0.00           H  
ATOM   1966  N   GLY B 118       5.512  19.323   7.258  1.00  0.00           N  
ATOM   1967  CA  GLY B 118       5.748  18.040   7.921  1.00  0.00           C  
ATOM   1968  C   GLY B 118       7.140  17.459   7.622  1.00  0.00           C  
ATOM   1969  O   GLY B 118       8.080  18.183   7.264  1.00  0.00           O  
ATOM   1970  H   GLY B 118       6.024  20.134   7.580  1.00  0.00           H  
ATOM   1971 1HA  GLY B 118       5.605  18.166   8.985  1.00  0.00           H  
ATOM   1972 2HA  GLY B 118       4.992  17.328   7.601  1.00  0.00           H  
ATOM   1973  N   PHE B 119       7.299  16.153   7.855  1.00  0.00           N  
ATOM   1974  CA  PHE B 119       8.589  15.508   7.638  1.00  0.00           C  
ATOM   1975  C   PHE B 119       8.694  15.050   6.216  1.00  0.00           C  
ATOM   1976  O   PHE B 119       7.750  14.468   5.698  1.00  0.00           O  
ATOM   1977  CB  PHE B 119       8.769  14.317   8.549  1.00  0.00           C  
ATOM   1978  CG  PHE B 119       9.040  14.679   9.919  1.00  0.00           C  
ATOM   1979  CD1 PHE B 119       8.038  14.774  10.822  1.00  0.00           C  
ATOM   1980  CD2 PHE B 119      10.324  14.935  10.318  1.00  0.00           C  
ATOM   1981  CE1 PHE B 119       8.294  15.131  12.111  1.00  0.00           C  
ATOM   1982  CE2 PHE B 119      10.591  15.289  11.608  1.00  0.00           C  
ATOM   1983  CZ  PHE B 119       9.572  15.396  12.500  1.00  0.00           C  
ATOM   1984  H   PHE B 119       6.487  15.603   8.141  1.00  0.00           H  
ATOM   1985  HA  PHE B 119       9.385  16.225   7.834  1.00  0.00           H  
ATOM   1986 1HB  PHE B 119       7.877  13.709   8.534  1.00  0.00           H  
ATOM   1987 2HB  PHE B 119       9.572  13.716   8.193  1.00  0.00           H  
ATOM   1988  HD1 PHE B 119       7.025  14.563  10.494  1.00  0.00           H  
ATOM   1989  HD2 PHE B 119      11.137  14.865   9.592  1.00  0.00           H  
ATOM   1990  HE1 PHE B 119       7.482  15.210  12.822  1.00  0.00           H  
ATOM   1991  HE2 PHE B 119      11.617  15.500  11.915  1.00  0.00           H  
ATOM   1992  HZ  PHE B 119       9.772  15.688  13.500  1.00  0.00           H  
ATOM   1993  N   SER B 120       9.839  15.265   5.578  1.00  0.00           N  
ATOM   1994  CA  SER B 120       9.980  14.801   4.193  1.00  0.00           C  
ATOM   1995  C   SER B 120      11.204  13.910   4.038  1.00  0.00           C  
ATOM   1996  O   SER B 120      12.296  14.277   4.446  1.00  0.00           O  
ATOM   1997  CB  SER B 120      10.063  15.973   3.230  1.00  0.00           C  
ATOM   1998  OG  SER B 120       8.839  16.671   3.175  1.00  0.00           O  
ATOM   1999  H   SER B 120      10.603  15.750   6.064  1.00  0.00           H  
ATOM   2000  HA  SER B 120       9.108  14.213   3.933  1.00  0.00           H  
ATOM   2001 1HB  SER B 120      10.853  16.646   3.554  1.00  0.00           H  
ATOM   2002 2HB  SER B 120      10.329  15.609   2.230  1.00  0.00           H  
ATOM   2003  HG  SER B 120       8.394  16.361   2.391  1.00  0.00           H  
ATOM   2004  N   GLY B 121      11.012  12.752   3.417  1.00  0.00           N  
ATOM   2005  CA  GLY B 121      12.103  11.805   3.259  1.00  0.00           C  
ATOM   2006  C   GLY B 121      11.658  10.501   2.632  1.00  0.00           C  
ATOM   2007  O   GLY B 121      10.711  10.457   1.863  1.00  0.00           O  
ATOM   2008  H   GLY B 121      10.073  12.519   3.091  1.00  0.00           H  
ATOM   2009 1HA  GLY B 121      12.892  12.260   2.663  1.00  0.00           H  
ATOM   2010 2HA  GLY B 121      12.500  11.586   4.238  1.00  0.00           H  
ATOM   2011  N   ILE B 122      12.360   9.432   2.913  1.00  0.00           N  
ATOM   2012  CA  ILE B 122      11.994   8.140   2.338  1.00  0.00           C  
ATOM   2013  C   ILE B 122      11.700   7.181   3.474  1.00  0.00           C  
ATOM   2014  O   ILE B 122      12.372   7.210   4.496  1.00  0.00           O  
ATOM   2015  CB  ILE B 122      13.137   7.591   1.544  1.00  0.00           C  
ATOM   2016  CG1 ILE B 122      14.278   7.856   2.372  1.00  0.00           C  
ATOM   2017  CG2 ILE B 122      13.242   8.227   0.170  1.00  0.00           C  
ATOM   2018  CD1 ILE B 122      15.394   7.235   1.963  1.00  0.00           C  
ATOM   2019  H   ILE B 122      13.134   9.495   3.555  1.00  0.00           H  
ATOM   2020  HA  ILE B 122      11.106   8.243   1.712  1.00  0.00           H  
ATOM   2021  HB  ILE B 122      13.036   6.502   1.436  1.00  0.00           H  
ATOM   2022 1HG1 ILE B 122      14.410   8.905   2.382  1.00  0.00           H  
ATOM   2023 2HG1 ILE B 122      14.075   7.531   3.387  1.00  0.00           H  
ATOM   2024 1HG2 ILE B 122      14.104   7.816  -0.347  1.00  0.00           H  
ATOM   2025 2HG2 ILE B 122      12.340   8.008  -0.403  1.00  0.00           H  
ATOM   2026 3HG2 ILE B 122      13.354   9.302   0.263  1.00  0.00           H  
ATOM   2027 1HD1 ILE B 122      16.223   7.460   2.604  1.00  0.00           H  
ATOM   2028 2HD1 ILE B 122      15.184   6.173   2.022  1.00  0.00           H  
ATOM   2029 3HD1 ILE B 122      15.615   7.529   0.974  1.00  0.00           H  
ATOM   2030  N   PHE B 123      10.718   6.327   3.294  1.00  0.00           N  
ATOM   2031  CA  PHE B 123      10.320   5.440   4.358  1.00  0.00           C  
ATOM   2032  C   PHE B 123       9.981   4.051   3.911  1.00  0.00           C  
ATOM   2033  O   PHE B 123       9.627   3.823   2.746  1.00  0.00           O  
ATOM   2034  CB  PHE B 123       9.102   6.019   5.058  1.00  0.00           C  
ATOM   2035  CG  PHE B 123       9.305   7.401   5.630  1.00  0.00           C  
ATOM   2036  CD1 PHE B 123       8.933   8.513   4.920  1.00  0.00           C  
ATOM   2037  CD2 PHE B 123       9.864   7.577   6.843  1.00  0.00           C  
ATOM   2038  CE1 PHE B 123       9.100   9.787   5.419  1.00  0.00           C  
ATOM   2039  CE2 PHE B 123      10.048   8.825   7.353  1.00  0.00           C  
ATOM   2040  CZ  PHE B 123       9.655   9.938   6.642  1.00  0.00           C  
ATOM   2041  H   PHE B 123      10.217   6.336   2.421  1.00  0.00           H  
ATOM   2042  HA  PHE B 123      11.144   5.370   5.072  1.00  0.00           H  
ATOM   2043 1HB  PHE B 123       8.277   6.058   4.359  1.00  0.00           H  
ATOM   2044 2HB  PHE B 123       8.808   5.356   5.857  1.00  0.00           H  
ATOM   2045  HD1 PHE B 123       8.506   8.367   3.969  1.00  0.00           H  
ATOM   2046  HD2 PHE B 123      10.179   6.705   7.410  1.00  0.00           H  
ATOM   2047  HE1 PHE B 123       8.789  10.663   4.834  1.00  0.00           H  
ATOM   2048  HE2 PHE B 123      10.512   8.918   8.318  1.00  0.00           H  
ATOM   2049  HZ  PHE B 123       9.791  10.920   7.051  1.00  0.00           H  
ATOM   2050  N   GLU B 124      10.047   3.123   4.863  1.00  0.00           N  
ATOM   2051  CA  GLU B 124       9.565   1.765   4.647  1.00  0.00           C  
ATOM   2052  C   GLU B 124       8.084   1.676   5.017  1.00  0.00           C  
ATOM   2053  O   GLU B 124       7.577   2.551   5.733  1.00  0.00           O  
ATOM   2054  CB  GLU B 124      10.392   0.774   5.437  1.00  0.00           C  
ATOM   2055  CG  GLU B 124      11.859   0.676   4.948  1.00  0.00           C  
ATOM   2056  CD  GLU B 124      12.626  -0.351   5.665  1.00  0.00           C  
ATOM   2057  OE1 GLU B 124      12.841  -1.400   5.096  1.00  0.00           O  
ATOM   2058  OE2 GLU B 124      13.014  -0.103   6.786  1.00  0.00           O  
ATOM   2059  H   GLU B 124      10.405   3.371   5.776  1.00  0.00           H  
ATOM   2060  HA  GLU B 124       9.657   1.520   3.591  1.00  0.00           H  
ATOM   2061 1HB  GLU B 124      10.394   1.069   6.481  1.00  0.00           H  
ATOM   2062 2HB  GLU B 124       9.946  -0.221   5.369  1.00  0.00           H  
ATOM   2063 1HG  GLU B 124      11.871   0.436   3.888  1.00  0.00           H  
ATOM   2064 2HG  GLU B 124      12.336   1.646   5.083  1.00  0.00           H  
ATOM   2065  N   ASP B 125       7.407   0.603   4.587  1.00  0.00           N  
ATOM   2066  CA  ASP B 125       5.983   0.443   4.896  1.00  0.00           C  
ATOM   2067  C   ASP B 125       5.725   0.030   6.347  1.00  0.00           C  
ATOM   2068  O   ASP B 125       5.576  -1.146   6.672  1.00  0.00           O  
ATOM   2069  CB  ASP B 125       5.314  -0.567   3.985  1.00  0.00           C  
ATOM   2070  CG  ASP B 125       5.230  -0.087   2.601  1.00  0.00           C  
ATOM   2071  OD1 ASP B 125       5.688   0.988   2.332  1.00  0.00           O  
ATOM   2072  OD2 ASP B 125       4.633  -0.751   1.804  1.00  0.00           O  
ATOM   2073  H   ASP B 125       7.877  -0.095   4.025  1.00  0.00           H  
ATOM   2074  HA  ASP B 125       5.487   1.396   4.728  1.00  0.00           H  
ATOM   2075 1HB  ASP B 125       5.855  -1.510   4.012  1.00  0.00           H  
ATOM   2076 2HB  ASP B 125       4.299  -0.752   4.348  1.00  0.00           H  
ATOM   2077  N   ARG B 126       5.715   1.044   7.194  1.00  0.00           N  
ATOM   2078  CA  ARG B 126       5.507   1.005   8.642  1.00  0.00           C  
ATOM   2079  C   ARG B 126       4.597   2.148   9.090  1.00  0.00           C  
ATOM   2080  O   ARG B 126       4.049   2.882   8.261  1.00  0.00           O  
ATOM   2081  CB  ARG B 126       6.845   1.152   9.362  1.00  0.00           C  
ATOM   2082  CG  ARG B 126       7.882   0.085   9.053  1.00  0.00           C  
ATOM   2083  CD  ARG B 126       7.542  -1.243   9.587  1.00  0.00           C  
ATOM   2084  NE  ARG B 126       8.624  -2.173   9.355  1.00  0.00           N  
ATOM   2085  CZ  ARG B 126       8.795  -2.910   8.229  1.00  0.00           C  
ATOM   2086  NH1 ARG B 126       7.946  -2.828   7.211  1.00  0.00           N  
ATOM   2087  NH2 ARG B 126       9.837  -3.726   8.145  1.00  0.00           N  
ATOM   2088  H   ARG B 126       5.920   1.946   6.767  1.00  0.00           H  
ATOM   2089  HA  ARG B 126       5.007   0.064   8.882  1.00  0.00           H  
ATOM   2090 1HB  ARG B 126       7.286   2.108   9.094  1.00  0.00           H  
ATOM   2091 2HB  ARG B 126       6.696   1.160  10.439  1.00  0.00           H  
ATOM   2092 1HG  ARG B 126       8.024   0.007   7.978  1.00  0.00           H  
ATOM   2093 2HG  ARG B 126       8.828   0.384   9.507  1.00  0.00           H  
ATOM   2094 1HD  ARG B 126       7.382  -1.170  10.663  1.00  0.00           H  
ATOM   2095 2HD  ARG B 126       6.643  -1.629   9.114  1.00  0.00           H  
ATOM   2096  HE  ARG B 126       9.310  -2.278  10.094  1.00  0.00           H  
ATOM   2097 1HH1 ARG B 126       7.121  -2.203   7.233  1.00  0.00           H  
ATOM   2098 2HH1 ARG B 126       8.098  -3.386   6.386  1.00  0.00           H  
ATOM   2099 1HH2 ARG B 126      10.493  -3.790   8.911  1.00  0.00           H  
ATOM   2100 2HH2 ARG B 126       9.984  -4.277   7.312  1.00  0.00           H  
ATOM   2101  N   SER B 127       4.367   2.253  10.398  1.00  0.00           N  
ATOM   2102  CA  SER B 127       3.565   3.366  10.881  1.00  0.00           C  
ATOM   2103  C   SER B 127       4.445   4.335  11.656  1.00  0.00           C  
ATOM   2104  O   SER B 127       5.390   3.913  12.336  1.00  0.00           O  
ATOM   2105  CB  SER B 127       2.487   2.837  11.779  1.00  0.00           C  
ATOM   2106  OG  SER B 127       3.027   2.227  12.915  1.00  0.00           O  
ATOM   2107  H   SER B 127       4.779   1.606  11.050  1.00  0.00           H  
ATOM   2108  HA  SER B 127       3.140   3.877  10.031  1.00  0.00           H  
ATOM   2109 1HB  SER B 127       1.797   3.635  12.059  1.00  0.00           H  
ATOM   2110 2HB  SER B 127       1.955   2.104  11.229  1.00  0.00           H  
ATOM   2111  HG  SER B 127       2.273   1.988  13.457  1.00  0.00           H  
ATOM   2112  N   TYR B 128       4.083   5.621  11.599  1.00  0.00           N  
ATOM   2113  CA  TYR B 128       4.860   6.671  12.240  1.00  0.00           C  
ATOM   2114  C   TYR B 128       4.041   7.661  13.028  1.00  0.00           C  
ATOM   2115  O   TYR B 128       2.882   7.923  12.721  1.00  0.00           O  
ATOM   2116  CB  TYR B 128       5.636   7.454  11.165  1.00  0.00           C  
ATOM   2117  CG  TYR B 128       6.539   6.594  10.314  1.00  0.00           C  
ATOM   2118  CD1 TYR B 128       6.016   5.990   9.170  1.00  0.00           C  
ATOM   2119  CD2 TYR B 128       7.864   6.393  10.663  1.00  0.00           C  
ATOM   2120  CE1 TYR B 128       6.803   5.181   8.399  1.00  0.00           C  
ATOM   2121  CE2 TYR B 128       8.655   5.577   9.877  1.00  0.00           C  
ATOM   2122  CZ  TYR B 128       8.118   4.967   8.752  1.00  0.00           C  
ATOM   2123  OH  TYR B 128       8.883   4.139   7.964  1.00  0.00           O  
ATOM   2124  H   TYR B 128       3.260   5.855  11.049  1.00  0.00           H  
ATOM   2125  HA  TYR B 128       5.556   6.207  12.933  1.00  0.00           H  
ATOM   2126 1HB  TYR B 128       4.937   7.978  10.513  1.00  0.00           H  
ATOM   2127 2HB  TYR B 128       6.251   8.200  11.660  1.00  0.00           H  
ATOM   2128  HD1 TYR B 128       4.972   6.149   8.895  1.00  0.00           H  
ATOM   2129  HD2 TYR B 128       8.275   6.867  11.556  1.00  0.00           H  
ATOM   2130  HE1 TYR B 128       6.388   4.699   7.513  1.00  0.00           H  
ATOM   2131  HE2 TYR B 128       9.696   5.404  10.148  1.00  0.00           H  
ATOM   2132  HH  TYR B 128       8.294   3.731   7.288  1.00  0.00           H  
ATOM   2133  N   ILE B 129       4.672   8.238  14.031  1.00  0.00           N  
ATOM   2134  CA  ILE B 129       4.059   9.299  14.815  1.00  0.00           C  
ATOM   2135  C   ILE B 129       5.017  10.457  14.944  1.00  0.00           C  
ATOM   2136  O   ILE B 129       6.234  10.280  14.888  1.00  0.00           O  
ATOM   2137  CB  ILE B 129       3.583   8.790  16.205  1.00  0.00           C  
ATOM   2138  CG1 ILE B 129       4.740   8.222  17.031  1.00  0.00           C  
ATOM   2139  CG2 ILE B 129       2.471   7.766  16.065  1.00  0.00           C  
ATOM   2140  CD1 ILE B 129       5.396   9.206  17.941  1.00  0.00           C  
ATOM   2141  H   ILE B 129       5.634   7.952  14.227  1.00  0.00           H  
ATOM   2142  HA  ILE B 129       3.156   9.648  14.312  1.00  0.00           H  
ATOM   2143  HB  ILE B 129       3.188   9.644  16.766  1.00  0.00           H  
ATOM   2144 1HG1 ILE B 129       4.362   7.405  17.644  1.00  0.00           H  
ATOM   2145 2HG1 ILE B 129       5.501   7.824  16.358  1.00  0.00           H  
ATOM   2146 1HG2 ILE B 129       2.128   7.454  17.050  1.00  0.00           H  
ATOM   2147 2HG2 ILE B 129       1.657   8.228  15.536  1.00  0.00           H  
ATOM   2148 3HG2 ILE B 129       2.826   6.899  15.516  1.00  0.00           H  
ATOM   2149 1HD1 ILE B 129       6.176   8.686  18.464  1.00  0.00           H  
ATOM   2150 2HD1 ILE B 129       5.829  10.027  17.403  1.00  0.00           H  
ATOM   2151 3HD1 ILE B 129       4.661   9.596  18.656  1.00  0.00           H  
ATOM   2152  N   CYS B 130       4.480  11.638  15.171  1.00  0.00           N  
ATOM   2153  CA  CYS B 130       5.325  12.768  15.438  1.00  0.00           C  
ATOM   2154  C   CYS B 130       5.174  13.128  16.899  1.00  0.00           C  
ATOM   2155  O   CYS B 130       4.106  12.919  17.482  1.00  0.00           O  
ATOM   2156  CB  CYS B 130       4.923  13.920  14.550  1.00  0.00           C  
ATOM   2157  SG  CYS B 130       5.070  13.505  12.856  1.00  0.00           S  
ATOM   2158  H   CYS B 130       3.474  11.755  15.163  1.00  0.00           H  
ATOM   2159  HA  CYS B 130       6.357  12.505  15.234  1.00  0.00           H  
ATOM   2160 1HB  CYS B 130       3.909  14.209  14.748  1.00  0.00           H  
ATOM   2161 2HB  CYS B 130       5.564  14.776  14.752  1.00  0.00           H  
ATOM   2162  N   LYS B 131       6.227  13.682  17.480  1.00  0.00           N  
ATOM   2163  CA  LYS B 131       6.171  14.146  18.857  1.00  0.00           C  
ATOM   2164  C   LYS B 131       6.608  15.567  18.997  1.00  0.00           C  
ATOM   2165  O   LYS B 131       7.528  16.016  18.316  1.00  0.00           O  
ATOM   2166  CB  LYS B 131       7.068  13.329  19.785  1.00  0.00           C  
ATOM   2167  CG  LYS B 131       6.659  11.914  20.018  1.00  0.00           C  
ATOM   2168  CD  LYS B 131       7.591  11.240  21.004  1.00  0.00           C  
ATOM   2169  CE  LYS B 131       7.176   9.807  21.312  1.00  0.00           C  
ATOM   2170  NZ  LYS B 131       5.956   9.771  22.189  1.00  0.00           N  
ATOM   2171  H   LYS B 131       7.082  13.778  16.937  1.00  0.00           H  
ATOM   2172  HA  LYS B 131       5.146  14.073  19.203  1.00  0.00           H  
ATOM   2173 1HB  LYS B 131       8.081  13.322  19.386  1.00  0.00           H  
ATOM   2174 2HB  LYS B 131       7.109  13.816  20.761  1.00  0.00           H  
ATOM   2175 1HG  LYS B 131       5.667  11.933  20.440  1.00  0.00           H  
ATOM   2176 2HG  LYS B 131       6.633  11.356  19.085  1.00  0.00           H  
ATOM   2177 1HD  LYS B 131       8.601  11.245  20.632  1.00  0.00           H  
ATOM   2178 2HD  LYS B 131       7.573  11.807  21.931  1.00  0.00           H  
ATOM   2179 1HE  LYS B 131       6.964   9.282  20.385  1.00  0.00           H  
ATOM   2180 2HE  LYS B 131       7.993   9.303  21.825  1.00  0.00           H  
ATOM   2181 1HZ  LYS B 131       5.689   8.830  22.399  1.00  0.00           H  
ATOM   2182 2HZ  LYS B 131       6.172  10.277  23.060  1.00  0.00           H  
ATOM   2183 3HZ  LYS B 131       5.170  10.231  21.727  1.00  0.00           H  
ATOM   2184  N   THR B 132       5.983  16.265  19.925  1.00  0.00           N  
ATOM   2185  CA  THR B 132       6.440  17.599  20.265  1.00  0.00           C  
ATOM   2186  C   THR B 132       6.233  17.860  21.753  1.00  0.00           C  
ATOM   2187  O   THR B 132       5.842  16.956  22.495  1.00  0.00           O  
ATOM   2188  CB  THR B 132       5.762  18.681  19.398  1.00  0.00           C  
ATOM   2189  OG1 THR B 132       6.456  19.920  19.608  1.00  0.00           O  
ATOM   2190  CG2 THR B 132       4.295  18.851  19.737  1.00  0.00           C  
ATOM   2191  H   THR B 132       5.181  15.845  20.401  1.00  0.00           H  
ATOM   2192  HA  THR B 132       7.513  17.658  20.066  1.00  0.00           H  
ATOM   2193  HB  THR B 132       5.847  18.395  18.355  1.00  0.00           H  
ATOM   2194  HG1 THR B 132       7.375  19.829  19.239  1.00  0.00           H  
ATOM   2195 1HG2 THR B 132       3.859  19.620  19.102  1.00  0.00           H  
ATOM   2196 2HG2 THR B 132       3.780  17.918  19.582  1.00  0.00           H  
ATOM   2197 3HG2 THR B 132       4.196  19.140  20.771  1.00  0.00           H  
ATOM   2198  N   THR B 133       6.541  19.075  22.185  1.00  0.00           N  
ATOM   2199  CA  THR B 133       6.347  19.463  23.577  1.00  0.00           C  
ATOM   2200  C   THR B 133       5.566  20.759  23.641  1.00  0.00           C  
ATOM   2201  O   THR B 133       6.006  21.767  23.089  1.00  0.00           O  
ATOM   2202  CB  THR B 133       7.678  19.648  24.338  1.00  0.00           C  
ATOM   2203  OG1 THR B 133       8.436  18.432  24.297  1.00  0.00           O  
ATOM   2204  CG2 THR B 133       7.394  20.018  25.814  1.00  0.00           C  
ATOM   2205  H   THR B 133       6.836  19.740  21.483  1.00  0.00           H  
ATOM   2206  HA  THR B 133       5.773  18.693  24.072  1.00  0.00           H  
ATOM   2207  HB  THR B 133       8.254  20.445  23.878  1.00  0.00           H  
ATOM   2208  HG1 THR B 133       7.877  17.698  24.574  1.00  0.00           H  
ATOM   2209 1HG2 THR B 133       8.334  20.149  26.344  1.00  0.00           H  
ATOM   2210 2HG2 THR B 133       6.823  20.947  25.855  1.00  0.00           H  
ATOM   2211 3HG2 THR B 133       6.819  19.221  26.282  1.00  0.00           H  
ATOM   2212  N   ILE B 134       4.426  20.747  24.318  1.00  0.00           N  
ATOM   2213  CA  ILE B 134       3.636  21.965  24.410  1.00  0.00           C  
ATOM   2214  C   ILE B 134       3.470  22.355  25.866  1.00  0.00           C  
ATOM   2215  O   ILE B 134       2.920  21.620  26.697  1.00  0.00           O  
ATOM   2216  CB  ILE B 134       2.307  21.847  23.642  1.00  0.00           C  
ATOM   2217  CG1 ILE B 134       2.633  21.574  22.158  1.00  0.00           C  
ATOM   2218  CG2 ILE B 134       1.500  23.119  23.771  1.00  0.00           C  
ATOM   2219  CD1 ILE B 134       1.457  21.271  21.312  1.00  0.00           C  
ATOM   2220  H   ILE B 134       4.139  19.883  24.778  1.00  0.00           H  
ATOM   2221  HA  ILE B 134       4.188  22.770  23.927  1.00  0.00           H  
ATOM   2222  HB  ILE B 134       1.732  21.006  24.029  1.00  0.00           H  
ATOM   2223 1HG1 ILE B 134       3.146  22.443  21.742  1.00  0.00           H  
ATOM   2224 2HG1 ILE B 134       3.291  20.729  22.103  1.00  0.00           H  
ATOM   2225 1HG2 ILE B 134       0.565  23.017  23.211  1.00  0.00           H  
ATOM   2226 2HG2 ILE B 134       1.269  23.306  24.819  1.00  0.00           H  
ATOM   2227 3HG2 ILE B 134       2.069  23.956  23.371  1.00  0.00           H  
ATOM   2228 1HD1 ILE B 134       1.785  21.088  20.289  1.00  0.00           H  
ATOM   2229 2HD1 ILE B 134       0.948  20.397  21.688  1.00  0.00           H  
ATOM   2230 3HD1 ILE B 134       0.775  22.121  21.324  1.00  0.00           H  
ATOM   2231  N   GLY B 135       4.046  23.500  26.188  1.00  0.00           N  
ATOM   2232  CA  GLY B 135       4.109  24.031  27.539  1.00  0.00           C  
ATOM   2233  C   GLY B 135       5.174  23.275  28.332  1.00  0.00           C  
ATOM   2234  O   GLY B 135       6.251  23.799  28.617  1.00  0.00           O  
ATOM   2235  H   GLY B 135       4.477  24.032  25.445  1.00  0.00           H  
ATOM   2236 1HA  GLY B 135       4.351  25.095  27.509  1.00  0.00           H  
ATOM   2237 2HA  GLY B 135       3.138  23.927  28.023  1.00  0.00           H  
ATOM   2238  N   ASP B 136       4.863  22.023  28.656  1.00  0.00           N  
ATOM   2239  CA  ASP B 136       5.774  21.134  29.354  1.00  0.00           C  
ATOM   2240  C   ASP B 136       5.334  19.690  29.163  1.00  0.00           C  
ATOM   2241  O   ASP B 136       5.909  18.770  29.748  1.00  0.00           O  
ATOM   2242  CB  ASP B 136       5.900  21.520  30.847  1.00  0.00           C  
ATOM   2243  CG  ASP B 136       4.572  21.434  31.726  1.00  0.00           C  
ATOM   2244  OD1 ASP B 136       3.556  20.976  31.255  1.00  0.00           O  
ATOM   2245  OD2 ASP B 136       4.628  21.860  32.862  1.00  0.00           O  
ATOM   2246  H   ASP B 136       3.959  21.667  28.347  1.00  0.00           H  
ATOM   2247  HA  ASP B 136       6.763  21.237  28.907  1.00  0.00           H  
ATOM   2248 1HB  ASP B 136       6.643  20.870  31.309  1.00  0.00           H  
ATOM   2249 2HB  ASP B 136       6.290  22.536  30.922  1.00  0.00           H  
ATOM   2250  N   ARG B 137       4.318  19.497  28.323  1.00  0.00           N  
ATOM   2251  CA  ARG B 137       3.763  18.161  28.114  1.00  0.00           C  
ATOM   2252  C   ARG B 137       4.220  17.522  26.814  1.00  0.00           C  
ATOM   2253  O   ARG B 137       4.309  18.196  25.788  1.00  0.00           O  
ATOM   2254  CB  ARG B 137       2.244  18.233  28.114  1.00  0.00           C  
ATOM   2255  CG  ARG B 137       1.643  18.628  29.446  1.00  0.00           C  
ATOM   2256  CD  ARG B 137       0.163  18.641  29.418  1.00  0.00           C  
ATOM   2257  NE  ARG B 137      -0.382  19.073  30.695  1.00  0.00           N  
ATOM   2258  CZ  ARG B 137      -1.693  19.109  31.001  1.00  0.00           C  
ATOM   2259  NH1 ARG B 137      -2.591  18.733  30.115  1.00  0.00           N  
ATOM   2260  NH2 ARG B 137      -2.075  19.520  32.198  1.00  0.00           N  
ATOM   2261  H   ARG B 137       3.892  20.304  27.862  1.00  0.00           H  
ATOM   2262  HA  ARG B 137       4.082  17.524  28.939  1.00  0.00           H  
ATOM   2263 1HB  ARG B 137       1.920  18.969  27.376  1.00  0.00           H  
ATOM   2264 2HB  ARG B 137       1.829  17.267  27.822  1.00  0.00           H  
ATOM   2265 1HG  ARG B 137       1.970  17.928  30.215  1.00  0.00           H  
ATOM   2266 2HG  ARG B 137       1.983  19.632  29.708  1.00  0.00           H  
ATOM   2267 1HD  ARG B 137      -0.180  19.335  28.648  1.00  0.00           H  
ATOM   2268 2HD  ARG B 137      -0.212  17.642  29.204  1.00  0.00           H  
ATOM   2269  HE  ARG B 137       0.278  19.374  31.406  1.00  0.00           H  
ATOM   2270 1HH1 ARG B 137      -2.297  18.418  29.204  1.00  0.00           H  
ATOM   2271 2HH1 ARG B 137      -3.574  18.761  30.349  1.00  0.00           H  
ATOM   2272 1HH2 ARG B 137      -1.380  19.810  32.875  1.00  0.00           H  
ATOM   2273 2HH2 ARG B 137      -3.055  19.548  32.435  1.00  0.00           H  
ATOM   2274  N   GLU B 138       4.445  16.209  26.826  1.00  0.00           N  
ATOM   2275  CA  GLU B 138       4.791  15.543  25.573  1.00  0.00           C  
ATOM   2276  C   GLU B 138       3.506  15.209  24.842  1.00  0.00           C  
ATOM   2277  O   GLU B 138       2.567  14.671  25.429  1.00  0.00           O  
ATOM   2278  CB  GLU B 138       5.663  14.309  25.802  1.00  0.00           C  
ATOM   2279  CG  GLU B 138       6.131  13.629  24.503  1.00  0.00           C  
ATOM   2280  CD  GLU B 138       7.119  12.496  24.748  1.00  0.00           C  
ATOM   2281  OE1 GLU B 138       8.206  12.790  25.195  1.00  0.00           O  
ATOM   2282  OE2 GLU B 138       6.801  11.344  24.477  1.00  0.00           O  
ATOM   2283  H   GLU B 138       4.375  15.680  27.687  1.00  0.00           H  
ATOM   2284  HA  GLU B 138       5.361  16.232  24.950  1.00  0.00           H  
ATOM   2285 1HB  GLU B 138       6.544  14.589  26.375  1.00  0.00           H  
ATOM   2286 2HB  GLU B 138       5.107  13.574  26.381  1.00  0.00           H  
ATOM   2287 1HG  GLU B 138       5.263  13.228  23.978  1.00  0.00           H  
ATOM   2288 2HG  GLU B 138       6.593  14.379  23.857  1.00  0.00           H  
ATOM   2289  N   VAL B 139       3.471  15.586  23.572  1.00  0.00           N  
ATOM   2290  CA  VAL B 139       2.303  15.446  22.719  1.00  0.00           C  
ATOM   2291  C   VAL B 139       2.541  14.559  21.502  1.00  0.00           C  
ATOM   2292  O   VAL B 139       3.489  14.779  20.753  1.00  0.00           O  
ATOM   2293  CB  VAL B 139       1.910  16.855  22.225  1.00  0.00           C  
ATOM   2294  CG1 VAL B 139       0.725  16.789  21.278  1.00  0.00           C  
ATOM   2295  CG2 VAL B 139       1.628  17.745  23.422  1.00  0.00           C  
ATOM   2296  H   VAL B 139       4.309  16.023  23.190  1.00  0.00           H  
ATOM   2297  HA  VAL B 139       1.492  15.025  23.314  1.00  0.00           H  
ATOM   2298  HB  VAL B 139       2.740  17.272  21.669  1.00  0.00           H  
ATOM   2299 1HG1 VAL B 139       0.483  17.792  20.928  1.00  0.00           H  
ATOM   2300 2HG1 VAL B 139       0.977  16.158  20.426  1.00  0.00           H  
ATOM   2301 3HG1 VAL B 139      -0.133  16.368  21.798  1.00  0.00           H  
ATOM   2302 1HG2 VAL B 139       1.379  18.734  23.088  1.00  0.00           H  
ATOM   2303 2HG2 VAL B 139       0.798  17.335  23.991  1.00  0.00           H  
ATOM   2304 3HG2 VAL B 139       2.507  17.797  24.052  1.00  0.00           H  
ATOM   2305  N   ASP B 140       1.667  13.568  21.294  1.00  0.00           N  
ATOM   2306  CA  ASP B 140       1.757  12.713  20.103  1.00  0.00           C  
ATOM   2307  C   ASP B 140       0.749  13.099  19.035  1.00  0.00           C  
ATOM   2308  O   ASP B 140      -0.370  13.515  19.341  1.00  0.00           O  
ATOM   2309  CB  ASP B 140       1.469  11.248  20.449  1.00  0.00           C  
ATOM   2310  CG  ASP B 140       2.513  10.579  21.273  1.00  0.00           C  
ATOM   2311  OD1 ASP B 140       3.669  10.797  21.021  1.00  0.00           O  
ATOM   2312  OD2 ASP B 140       2.168   9.847  22.164  1.00  0.00           O  
ATOM   2313  H   ASP B 140       0.920  13.421  21.959  1.00  0.00           H  
ATOM   2314  HA  ASP B 140       2.754  12.812  19.678  1.00  0.00           H  
ATOM   2315 1HB  ASP B 140       0.518  11.185  20.975  1.00  0.00           H  
ATOM   2316 2HB  ASP B 140       1.352  10.686  19.514  1.00  0.00           H  
ATOM   2317  N   SER B 141       1.140  12.905  17.790  1.00  0.00           N  
ATOM   2318  CA  SER B 141       0.256  13.042  16.644  1.00  0.00           C  
ATOM   2319  C   SER B 141      -0.466  11.725  16.504  1.00  0.00           C  
ATOM   2320  O   SER B 141      -0.164  10.774  17.229  1.00  0.00           O  
ATOM   2321  CB  SER B 141       1.029  13.261  15.365  1.00  0.00           C  
ATOM   2322  OG  SER B 141       1.711  12.077  15.023  1.00  0.00           O  
ATOM   2323  H   SER B 141       2.114  12.652  17.632  1.00  0.00           H  
ATOM   2324  HA  SER B 141      -0.465  13.839  16.823  1.00  0.00           H  
ATOM   2325 1HB  SER B 141       0.362  13.552  14.558  1.00  0.00           H  
ATOM   2326 2HB  SER B 141       1.739  14.060  15.507  1.00  0.00           H  
ATOM   2327  HG  SER B 141       1.038  11.439  14.638  1.00  0.00           H  
ATOM   2328  N   ASP B 142      -1.408  11.653  15.579  1.00  0.00           N  
ATOM   2329  CA  ASP B 142      -2.055  10.385  15.303  1.00  0.00           C  
ATOM   2330  C   ASP B 142      -1.053   9.583  14.482  1.00  0.00           C  
ATOM   2331  O   ASP B 142       0.012  10.107  14.137  1.00  0.00           O  
ATOM   2332  CB  ASP B 142      -3.372  10.607  14.548  1.00  0.00           C  
ATOM   2333  CG  ASP B 142      -4.357   9.417  14.577  1.00  0.00           C  
ATOM   2334  OD1 ASP B 142      -3.941   8.296  14.827  1.00  0.00           O  
ATOM   2335  OD2 ASP B 142      -5.525   9.652  14.341  1.00  0.00           O  
ATOM   2336  H   ASP B 142      -1.653  12.471  15.040  1.00  0.00           H  
ATOM   2337  HA  ASP B 142      -2.246   9.858  16.239  1.00  0.00           H  
ATOM   2338 1HB  ASP B 142      -3.879  11.478  14.961  1.00  0.00           H  
ATOM   2339 2HB  ASP B 142      -3.143  10.831  13.514  1.00  0.00           H  
ATOM   2340  N   ALA B 143      -1.349   8.319  14.217  1.00  0.00           N  
ATOM   2341  CA  ALA B 143      -0.402   7.516  13.446  1.00  0.00           C  
ATOM   2342  C   ALA B 143      -0.615   7.649  11.963  1.00  0.00           C  
ATOM   2343  O   ALA B 143      -1.745   7.648  11.476  1.00  0.00           O  
ATOM   2344  CB  ALA B 143      -0.474   6.066  13.873  1.00  0.00           C  
ATOM   2345  H   ALA B 143      -2.253   7.958  14.533  1.00  0.00           H  
ATOM   2346  HA  ALA B 143       0.598   7.877  13.666  1.00  0.00           H  
ATOM   2347 1HB  ALA B 143       0.267   5.487  13.316  1.00  0.00           H  
ATOM   2348 2HB  ALA B 143      -0.264   6.001  14.940  1.00  0.00           H  
ATOM   2349 3HB  ALA B 143      -1.460   5.689  13.682  1.00  0.00           H  
ATOM   2350  N   TYR B 144       0.493   7.677  11.239  1.00  0.00           N  
ATOM   2351  CA  TYR B 144       0.473   7.730   9.795  1.00  0.00           C  
ATOM   2352  C   TYR B 144       0.921   6.371   9.302  1.00  0.00           C  
ATOM   2353  O   TYR B 144       1.750   5.735   9.942  1.00  0.00           O  
ATOM   2354  CB  TYR B 144       1.428   8.822   9.290  1.00  0.00           C  
ATOM   2355  CG  TYR B 144       1.007  10.232   9.660  1.00  0.00           C  
ATOM   2356  CD1 TYR B 144       1.306  10.726  10.922  1.00  0.00           C  
ATOM   2357  CD2 TYR B 144       0.350  11.042   8.744  1.00  0.00           C  
ATOM   2358  CE1 TYR B 144       0.931  11.994  11.272  1.00  0.00           C  
ATOM   2359  CE2 TYR B 144      -0.022  12.324   9.106  1.00  0.00           C  
ATOM   2360  CZ  TYR B 144       0.262  12.795  10.368  1.00  0.00           C  
ATOM   2361  OH  TYR B 144      -0.118  14.063  10.751  1.00  0.00           O  
ATOM   2362  H   TYR B 144       1.386   7.692  11.720  1.00  0.00           H  
ATOM   2363  HA  TYR B 144      -0.542   7.915   9.454  1.00  0.00           H  
ATOM   2364 1HB  TYR B 144       2.427   8.648   9.697  1.00  0.00           H  
ATOM   2365 2HB  TYR B 144       1.502   8.761   8.204  1.00  0.00           H  
ATOM   2366  HD1 TYR B 144       1.831  10.102  11.648  1.00  0.00           H  
ATOM   2367  HD2 TYR B 144       0.116  10.664   7.744  1.00  0.00           H  
ATOM   2368  HE1 TYR B 144       1.161  12.363  12.270  1.00  0.00           H  
ATOM   2369  HE2 TYR B 144      -0.551  12.950   8.408  1.00  0.00           H  
ATOM   2370  HH  TYR B 144      -0.537  14.527  10.006  1.00  0.00           H  
ATOM   2371  N   TYR B 145       0.399   5.928   8.176  1.00  0.00           N  
ATOM   2372  CA  TYR B 145       0.796   4.640   7.649  1.00  0.00           C  
ATOM   2373  C   TYR B 145       1.272   4.760   6.225  1.00  0.00           C  
ATOM   2374  O   TYR B 145       0.575   5.297   5.377  1.00  0.00           O  
ATOM   2375  CB  TYR B 145      -0.392   3.688   7.772  1.00  0.00           C  
ATOM   2376  CG  TYR B 145      -0.744   3.425   9.210  1.00  0.00           C  
ATOM   2377  CD1 TYR B 145      -1.433   4.371   9.936  1.00  0.00           C  
ATOM   2378  CD2 TYR B 145      -0.388   2.247   9.805  1.00  0.00           C  
ATOM   2379  CE1 TYR B 145      -1.716   4.168  11.220  1.00  0.00           C  
ATOM   2380  CE2 TYR B 145      -0.701   2.032  11.130  1.00  0.00           C  
ATOM   2381  CZ  TYR B 145      -1.346   2.998  11.833  1.00  0.00           C  
ATOM   2382  OH  TYR B 145      -1.639   2.806  13.157  1.00  0.00           O  
ATOM   2383  H   TYR B 145      -0.296   6.500   7.700  1.00  0.00           H  
ATOM   2384  HA  TYR B 145       1.625   4.253   8.239  1.00  0.00           H  
ATOM   2385 1HB  TYR B 145      -1.247   4.134   7.294  1.00  0.00           H  
ATOM   2386 2HB  TYR B 145      -0.176   2.741   7.276  1.00  0.00           H  
ATOM   2387  HD1 TYR B 145      -1.736   5.305   9.483  1.00  0.00           H  
ATOM   2388  HD2 TYR B 145       0.148   1.485   9.236  1.00  0.00           H  
ATOM   2389  HE1 TYR B 145      -2.247   4.940  11.769  1.00  0.00           H  
ATOM   2390  HE2 TYR B 145      -0.418   1.100  11.616  1.00  0.00           H  
ATOM   2391  HH  TYR B 145      -2.109   3.581  13.486  1.00  0.00           H  
ATOM   2392  N   VAL B 146       2.467   4.228   5.963  1.00  0.00           N  
ATOM   2393  CA  VAL B 146       3.019   4.233   4.622  1.00  0.00           C  
ATOM   2394  C   VAL B 146       2.675   2.903   3.989  1.00  0.00           C  
ATOM   2395  O   VAL B 146       2.765   1.882   4.655  1.00  0.00           O  
ATOM   2396  CB  VAL B 146       4.554   4.521   4.651  1.00  0.00           C  
ATOM   2397  CG1 VAL B 146       5.183   4.395   3.238  1.00  0.00           C  
ATOM   2398  CG2 VAL B 146       4.793   5.980   5.179  1.00  0.00           C  
ATOM   2399  H   VAL B 146       3.003   3.798   6.720  1.00  0.00           H  
ATOM   2400  HA  VAL B 146       2.558   5.023   4.043  1.00  0.00           H  
ATOM   2401  HB  VAL B 146       5.044   3.799   5.308  1.00  0.00           H  
ATOM   2402 1HG1 VAL B 146       6.255   4.598   3.298  1.00  0.00           H  
ATOM   2403 2HG1 VAL B 146       5.041   3.380   2.851  1.00  0.00           H  
ATOM   2404 3HG1 VAL B 146       4.715   5.107   2.562  1.00  0.00           H  
ATOM   2405 1HG2 VAL B 146       5.863   6.191   5.217  1.00  0.00           H  
ATOM   2406 2HG2 VAL B 146       4.306   6.692   4.512  1.00  0.00           H  
ATOM   2407 3HG2 VAL B 146       4.372   6.077   6.179  1.00  0.00           H  
ATOM   2408  N   TYR B 147       2.213   2.931   2.740  1.00  0.00           N  
ATOM   2409  CA  TYR B 147       1.898   1.693   2.035  1.00  0.00           C  
ATOM   2410  C   TYR B 147       2.335   1.828   0.578  1.00  0.00           C  
ATOM   2411  O   TYR B 147       1.830   2.694  -0.128  1.00  0.00           O  
ATOM   2412  CB  TYR B 147       0.418   1.376   2.075  1.00  0.00           C  
ATOM   2413  CG  TYR B 147       0.172  -0.024   1.627  1.00  0.00           C  
ATOM   2414  CD1 TYR B 147       0.110  -0.989   2.603  1.00  0.00           C  
ATOM   2415  CD2 TYR B 147       0.080  -0.380   0.284  1.00  0.00           C  
ATOM   2416  CE1 TYR B 147      -0.060  -2.293   2.273  1.00  0.00           C  
ATOM   2417  CE2 TYR B 147      -0.090  -1.718  -0.048  1.00  0.00           C  
ATOM   2418  CZ  TYR B 147      -0.160  -2.666   0.959  1.00  0.00           C  
ATOM   2419  OH  TYR B 147      -0.322  -4.000   0.685  1.00  0.00           O  
ATOM   2420  H   TYR B 147       2.072   3.829   2.280  1.00  0.00           H  
ATOM   2421  HA  TYR B 147       2.426   0.862   2.485  1.00  0.00           H  
ATOM   2422 1HB  TYR B 147       0.059   1.484   3.096  1.00  0.00           H  
ATOM   2423 2HB  TYR B 147      -0.138   2.061   1.440  1.00  0.00           H  
ATOM   2424  HD1 TYR B 147       0.203  -0.705   3.653  1.00  0.00           H  
ATOM   2425  HD2 TYR B 147       0.148   0.374  -0.499  1.00  0.00           H  
ATOM   2426  HE1 TYR B 147      -0.107  -3.048   3.050  1.00  0.00           H  
ATOM   2427  HE2 TYR B 147      -0.163  -2.027  -1.093  1.00  0.00           H  
ATOM   2428  HH  TYR B 147      -0.481  -4.142  -0.271  1.00  0.00           H  
ATOM   2429  N   ARG B 148       3.243   0.960   0.121  1.00  0.00           N  
ATOM   2430  CA  ARG B 148       3.670   1.042  -1.253  1.00  0.00           C  
ATOM   2431  C   ARG B 148       3.106  -0.189  -1.963  1.00  0.00           C  
ATOM   2432  O   ARG B 148       3.265  -1.333  -1.537  1.00  0.00           O  
ATOM   2433  CB  ARG B 148       5.182   1.106  -1.375  1.00  0.00           C  
ATOM   2434  CG  ARG B 148       5.850   2.359  -0.757  1.00  0.00           C  
ATOM   2435  CD  ARG B 148       7.289   2.331  -0.998  1.00  0.00           C  
ATOM   2436  NE  ARG B 148       8.066   3.349  -0.278  1.00  0.00           N  
ATOM   2437  CZ  ARG B 148       8.348   4.626  -0.669  1.00  0.00           C  
ATOM   2438  NH1 ARG B 148       7.919   5.207  -1.776  1.00  0.00           N  
ATOM   2439  NH2 ARG B 148       9.115   5.351   0.102  1.00  0.00           N  
ATOM   2440  H   ARG B 148       3.688   0.270   0.729  1.00  0.00           H  
ATOM   2441  HA  ARG B 148       3.257   1.929  -1.719  1.00  0.00           H  
ATOM   2442 1HB  ARG B 148       5.612   0.233  -0.880  1.00  0.00           H  
ATOM   2443 2HB  ARG B 148       5.462   1.062  -2.426  1.00  0.00           H  
ATOM   2444 1HG  ARG B 148       5.454   3.239  -1.230  1.00  0.00           H  
ATOM   2445 2HG  ARG B 148       5.668   2.400   0.318  1.00  0.00           H  
ATOM   2446 1HD  ARG B 148       7.678   1.350  -0.721  1.00  0.00           H  
ATOM   2447 2HD  ARG B 148       7.425   2.485  -2.037  1.00  0.00           H  
ATOM   2448  HE  ARG B 148       8.474   3.052   0.616  1.00  0.00           H  
ATOM   2449 1HH1 ARG B 148       7.309   4.746  -2.479  1.00  0.00           H  
ATOM   2450 2HH1 ARG B 148       8.222   6.191  -1.932  1.00  0.00           H  
ATOM   2451 1HH2 ARG B 148       9.464   4.935   0.988  1.00  0.00           H  
ATOM   2452 2HH2 ARG B 148       9.336   6.323  -0.205  1.00  0.00           H  
ATOM   2453  N   LEU B 149       2.355   0.083  -3.015  1.00  0.00           N  
ATOM   2454  CA  LEU B 149       1.683  -0.935  -3.784  1.00  0.00           C  
ATOM   2455  C   LEU B 149       2.663  -1.821  -4.489  1.00  0.00           C  
ATOM   2456  O   LEU B 149       3.616  -1.329  -5.092  1.00  0.00           O  
ATOM   2457  CB  LEU B 149       0.811  -0.276  -4.835  1.00  0.00           C  
ATOM   2458  CG  LEU B 149      -0.060  -1.179  -5.676  1.00  0.00           C  
ATOM   2459  CD1 LEU B 149      -1.133  -1.814  -4.857  1.00  0.00           C  
ATOM   2460  CD2 LEU B 149      -0.634  -0.374  -6.710  1.00  0.00           C  
ATOM   2461  H   LEU B 149       2.231   1.057  -3.294  1.00  0.00           H  
ATOM   2462  HA  LEU B 149       1.083  -1.549  -3.108  1.00  0.00           H  
ATOM   2463 1HB  LEU B 149       0.192   0.467  -4.356  1.00  0.00           H  
ATOM   2464 2HB  LEU B 149       1.474   0.237  -5.520  1.00  0.00           H  
ATOM   2465  HG  LEU B 149       0.538  -1.976  -6.127  1.00  0.00           H  
ATOM   2466 1HD1 LEU B 149      -1.743  -2.436  -5.500  1.00  0.00           H  
ATOM   2467 2HD1 LEU B 149      -0.710  -2.429  -4.077  1.00  0.00           H  
ATOM   2468 3HD1 LEU B 149      -1.739  -1.044  -4.413  1.00  0.00           H  
ATOM   2469 1HD2 LEU B 149      -1.256  -1.014  -7.337  1.00  0.00           H  
ATOM   2470 2HD2 LEU B 149      -1.222   0.405  -6.266  1.00  0.00           H  
ATOM   2471 3HD2 LEU B 149       0.154   0.074  -7.300  1.00  0.00           H  
ATOM   2472  N   GLN B 150       2.457  -3.137  -4.428  1.00  0.00           N  
ATOM   2473  CA  GLN B 150       3.382  -3.966  -5.175  1.00  0.00           C  
ATOM   2474  C   GLN B 150       2.973  -3.958  -6.649  1.00  0.00           C  
ATOM   2475  O   GLN B 150       1.888  -4.438  -7.029  1.00  0.00           O  
ATOM   2476  CB  GLN B 150       3.440  -5.393  -4.617  1.00  0.00           C  
ATOM   2477  CG  GLN B 150       4.440  -6.338  -5.322  1.00  0.00           C  
ATOM   2478  CD  GLN B 150       5.882  -5.883  -5.124  1.00  0.00           C  
ATOM   2479  OE1 GLN B 150       6.266  -5.536  -4.004  1.00  0.00           O  
ATOM   2480  NE2 GLN B 150       6.685  -5.891  -6.183  1.00  0.00           N  
ATOM   2481  H   GLN B 150       1.677  -3.544  -3.895  1.00  0.00           H  
ATOM   2482  HA  GLN B 150       4.380  -3.538  -5.101  1.00  0.00           H  
ATOM   2483 1HB  GLN B 150       3.692  -5.357  -3.557  1.00  0.00           H  
ATOM   2484 2HB  GLN B 150       2.467  -5.845  -4.696  1.00  0.00           H  
ATOM   2485 1HG  GLN B 150       4.340  -7.338  -4.897  1.00  0.00           H  
ATOM   2486 2HG  GLN B 150       4.224  -6.367  -6.396  1.00  0.00           H  
ATOM   2487 1HE2 GLN B 150       7.644  -5.606  -6.092  1.00  0.00           H  
ATOM   2488 2HE2 GLN B 150       6.346  -6.206  -7.074  1.00  0.00           H  
ATOM   2489  N   VAL B 151       3.854  -3.412  -7.482  1.00  0.00           N  
ATOM   2490  CA  VAL B 151       3.578  -3.302  -8.906  1.00  0.00           C  
ATOM   2491  C   VAL B 151       4.677  -3.971  -9.732  1.00  0.00           C  
ATOM   2492  O   VAL B 151       5.859  -3.941  -9.358  1.00  0.00           O  
ATOM   2493  CB  VAL B 151       3.458  -1.806  -9.300  1.00  0.00           C  
ATOM   2494  CG1 VAL B 151       2.283  -1.167  -8.584  1.00  0.00           C  
ATOM   2495  CG2 VAL B 151       4.741  -1.045  -8.914  1.00  0.00           C  
ATOM   2496  H   VAL B 151       4.718  -3.038  -7.108  1.00  0.00           H  
ATOM   2497  HA  VAL B 151       2.638  -3.807  -9.119  1.00  0.00           H  
ATOM   2498  HB  VAL B 151       3.278  -1.735 -10.375  1.00  0.00           H  
ATOM   2499 1HG1 VAL B 151       2.199  -0.121  -8.880  1.00  0.00           H  
ATOM   2500 2HG1 VAL B 151       1.368  -1.697  -8.854  1.00  0.00           H  
ATOM   2501 3HG1 VAL B 151       2.438  -1.224  -7.515  1.00  0.00           H  
ATOM   2502 1HG2 VAL B 151       4.636   0.006  -9.196  1.00  0.00           H  
ATOM   2503 2HG2 VAL B 151       4.895  -1.107  -7.837  1.00  0.00           H  
ATOM   2504 3HG2 VAL B 151       5.602  -1.464  -9.427  1.00  0.00           H  
ATOM   2505  N   SER B 152       4.259  -4.540 -10.857  1.00  0.00           N  
ATOM   2506  CA  SER B 152       5.082  -5.220 -11.848  1.00  0.00           C  
ATOM   2507  C   SER B 152       4.387  -5.184 -13.225  1.00  0.00           C  
ATOM   2508  O   SER B 152       3.444  -4.422 -13.440  1.00  0.00           O  
ATOM   2509  CB  SER B 152       5.333  -6.669 -11.430  1.00  0.00           C  
ATOM   2510  OG  SER B 152       6.320  -7.258 -12.241  1.00  0.00           O  
ATOM   2511  H   SER B 152       3.256  -4.535 -11.035  1.00  0.00           H  
ATOM   2512  HA  SER B 152       6.039  -4.704 -11.927  1.00  0.00           H  
ATOM   2513 1HB  SER B 152       5.633  -6.715 -10.380  1.00  0.00           H  
ATOM   2514 2HB  SER B 152       4.403  -7.227 -11.529  1.00  0.00           H  
ATOM   2515  HG  SER B 152       6.361  -8.184 -11.972  1.00  0.00           H  
ATOM   2516  N   SER B 153       4.906  -5.954 -14.173  1.00  0.00           N  
ATOM   2517  CA  SER B 153       4.294  -6.033 -15.503  1.00  0.00           C  
ATOM   2518  C   SER B 153       3.108  -6.991 -15.400  1.00  0.00           C  
ATOM   2519  O   SER B 153       2.979  -7.685 -14.392  1.00  0.00           O  
ATOM   2520  CB  SER B 153       5.300  -6.504 -16.546  1.00  0.00           C  
ATOM   2521  OG  SER B 153       5.682  -7.837 -16.327  1.00  0.00           O  
ATOM   2522  H   SER B 153       5.694  -6.537 -13.907  1.00  0.00           H  
ATOM   2523  HA  SER B 153       3.924  -5.047 -15.790  1.00  0.00           H  
ATOM   2524 1HB  SER B 153       4.859  -6.411 -17.534  1.00  0.00           H  
ATOM   2525 2HB  SER B 153       6.181  -5.863 -16.519  1.00  0.00           H  
ATOM   2526  HG  SER B 153       5.121  -8.365 -16.908  1.00  0.00           H  
ATOM   2527  N   ILE B 154       2.242  -7.057 -16.408  1.00  0.00           N  
ATOM   2528  CA  ILE B 154       1.151  -8.028 -16.303  1.00  0.00           C  
ATOM   2529  C   ILE B 154       1.510  -9.337 -16.992  1.00  0.00           C  
ATOM   2530  O   ILE B 154       1.942  -9.346 -18.142  1.00  0.00           O  
ATOM   2531  CB  ILE B 154      -0.185  -7.498 -16.839  1.00  0.00           C  
ATOM   2532  CG1 ILE B 154      -0.628  -6.354 -16.041  1.00  0.00           C  
ATOM   2533  CG2 ILE B 154      -1.252  -8.563 -16.774  1.00  0.00           C  
ATOM   2534  CD1 ILE B 154      -1.661  -5.652 -16.694  1.00  0.00           C  
ATOM   2535  H   ILE B 154       2.340  -6.469 -17.222  1.00  0.00           H  
ATOM   2536  HA  ILE B 154       0.989  -8.249 -15.248  1.00  0.00           H  
ATOM   2537  HB  ILE B 154      -0.058  -7.166 -17.872  1.00  0.00           H  
ATOM   2538 1HG1 ILE B 154      -0.991  -6.689 -15.074  1.00  0.00           H  
ATOM   2539 2HG1 ILE B 154       0.210  -5.676 -15.882  1.00  0.00           H  
ATOM   2540 1HG2 ILE B 154      -2.193  -8.171 -17.170  1.00  0.00           H  
ATOM   2541 2HG2 ILE B 154      -0.930  -9.399 -17.360  1.00  0.00           H  
ATOM   2542 3HG2 ILE B 154      -1.394  -8.874 -15.748  1.00  0.00           H  
ATOM   2543 1HD1 ILE B 154      -1.938  -4.822 -16.099  1.00  0.00           H  
ATOM   2544 2HD1 ILE B 154      -1.287  -5.335 -17.629  1.00  0.00           H  
ATOM   2545 3HD1 ILE B 154      -2.516  -6.300 -16.850  1.00  0.00           H  
ATOM   2546  N   ASN B 155       1.351 -10.430 -16.249  1.00  0.00           N  
ATOM   2547  CA  ASN B 155       1.656 -11.787 -16.691  1.00  0.00           C  
ATOM   2548  C   ASN B 155       0.449 -12.711 -16.538  1.00  0.00           C  
ATOM   2549  O   ASN B 155       0.221 -13.262 -15.457  1.00  0.00           O  
ATOM   2550  CB  ASN B 155       2.843 -12.296 -15.863  1.00  0.00           C  
ATOM   2551  CG  ASN B 155       3.383 -13.688 -16.204  1.00  0.00           C  
ATOM   2552  OD1 ASN B 155       2.866 -14.402 -17.065  1.00  0.00           O  
ATOM   2553  ND2 ASN B 155       4.442 -14.069 -15.516  1.00  0.00           N  
ATOM   2554  H   ASN B 155       1.012 -10.304 -15.306  1.00  0.00           H  
ATOM   2555  HA  ASN B 155       1.920 -11.764 -17.752  1.00  0.00           H  
ATOM   2556 1HB  ASN B 155       3.660 -11.582 -15.952  1.00  0.00           H  
ATOM   2557 2HB  ASN B 155       2.547 -12.288 -14.831  1.00  0.00           H  
ATOM   2558 1HD2 ASN B 155       4.852 -14.969 -15.678  1.00  0.00           H  
ATOM   2559 2HD2 ASN B 155       4.846 -13.450 -14.842  1.00  0.00           H  
ATOM   2560  N   VAL B 156      -0.336 -12.863 -17.621  1.00  0.00           N  
ATOM   2561  CA  VAL B 156      -1.566 -13.678 -17.591  1.00  0.00           C  
ATOM   2562  C   VAL B 156      -1.376 -15.126 -18.064  1.00  0.00           C  
ATOM   2563  O   VAL B 156      -0.823 -15.394 -19.145  1.00  0.00           O  
ATOM   2564  CB  VAL B 156      -2.671 -13.027 -18.450  1.00  0.00           C  
ATOM   2565  CG1 VAL B 156      -3.903 -13.889 -18.497  1.00  0.00           C  
ATOM   2566  CG2 VAL B 156      -3.027 -11.764 -17.874  1.00  0.00           C  
ATOM   2567  H   VAL B 156      -0.109 -12.353 -18.488  1.00  0.00           H  
ATOM   2568  HA  VAL B 156      -1.921 -13.709 -16.561  1.00  0.00           H  
ATOM   2569  HB  VAL B 156      -2.296 -12.878 -19.458  1.00  0.00           H  
ATOM   2570 1HG1 VAL B 156      -4.677 -13.405 -19.102  1.00  0.00           H  
ATOM   2571 2HG1 VAL B 156      -3.650 -14.838 -18.924  1.00  0.00           H  
ATOM   2572 3HG1 VAL B 156      -4.266 -14.030 -17.487  1.00  0.00           H  
ATOM   2573 1HG2 VAL B 156      -3.792 -11.296 -18.494  1.00  0.00           H  
ATOM   2574 2HG2 VAL B 156      -3.398 -11.920 -16.892  1.00  0.00           H  
ATOM   2575 3HG2 VAL B 156      -2.156 -11.163 -17.833  1.00  0.00           H  
ATOM   2576  N   SER B 157      -1.881 -16.055 -17.252  1.00  0.00           N  
ATOM   2577  CA  SER B 157      -1.846 -17.482 -17.527  1.00  0.00           C  
ATOM   2578  C   SER B 157      -3.269 -18.058 -17.494  1.00  0.00           C  
ATOM   2579  O   SER B 157      -3.939 -18.002 -16.462  1.00  0.00           O  
ATOM   2580  CB  SER B 157      -0.969 -18.164 -16.487  1.00  0.00           C  
ATOM   2581  OG  SER B 157      -0.953 -19.555 -16.656  1.00  0.00           O  
ATOM   2582  H   SER B 157      -2.274 -15.749 -16.363  1.00  0.00           H  
ATOM   2583  HA  SER B 157      -1.428 -17.642 -18.521  1.00  0.00           H  
ATOM   2584 1HB  SER B 157       0.047 -17.773 -16.565  1.00  0.00           H  
ATOM   2585 2HB  SER B 157      -1.332 -17.915 -15.488  1.00  0.00           H  
ATOM   2586  HG  SER B 157      -0.195 -19.742 -17.216  1.00  0.00           H  
ATOM   2587  N   VAL B 158      -3.744 -18.569 -18.636  1.00  0.00           N  
ATOM   2588  CA  VAL B 158      -5.111 -19.097 -18.746  1.00  0.00           C  
ATOM   2589  C   VAL B 158      -5.175 -20.557 -19.145  1.00  0.00           C  
ATOM   2590  O   VAL B 158      -4.492 -20.991 -20.075  1.00  0.00           O  
ATOM   2591  CB  VAL B 158      -5.952 -18.269 -19.729  1.00  0.00           C  
ATOM   2592  CG1 VAL B 158      -7.330 -18.882 -19.918  1.00  0.00           C  
ATOM   2593  CG2 VAL B 158      -6.131 -16.920 -19.171  1.00  0.00           C  
ATOM   2594  H   VAL B 158      -3.145 -18.592 -19.449  1.00  0.00           H  
ATOM   2595  HA  VAL B 158      -5.579 -19.002 -17.770  1.00  0.00           H  
ATOM   2596  HB  VAL B 158      -5.449 -18.228 -20.693  1.00  0.00           H  
ATOM   2597 1HG1 VAL B 158      -7.908 -18.267 -20.608  1.00  0.00           H  
ATOM   2598 2HG1 VAL B 158      -7.239 -19.882 -20.327  1.00  0.00           H  
ATOM   2599 3HG1 VAL B 158      -7.839 -18.926 -18.952  1.00  0.00           H  
ATOM   2600 1HG2 VAL B 158      -6.721 -16.336 -19.867  1.00  0.00           H  
ATOM   2601 2HG2 VAL B 158      -6.648 -16.996 -18.226  1.00  0.00           H  
ATOM   2602 3HG2 VAL B 158      -5.184 -16.459 -19.020  1.00  0.00           H  
ATOM   2603  N   ASN B 159      -6.019 -21.300 -18.438  1.00  0.00           N  
ATOM   2604  CA  ASN B 159      -6.209 -22.720 -18.691  1.00  0.00           C  
ATOM   2605  C   ASN B 159      -7.595 -23.164 -18.203  1.00  0.00           C  
ATOM   2606  O   ASN B 159      -8.413 -22.342 -17.788  1.00  0.00           O  
ATOM   2607  CB  ASN B 159      -5.084 -23.499 -18.018  1.00  0.00           C  
ATOM   2608  CG  ASN B 159      -4.700 -24.796 -18.731  1.00  0.00           C  
ATOM   2609  OD1 ASN B 159      -5.563 -25.486 -19.283  1.00  0.00           O  
ATOM   2610  ND2 ASN B 159      -3.425 -25.117 -18.726  1.00  0.00           N  
ATOM   2611  H   ASN B 159      -6.525 -20.847 -17.675  1.00  0.00           H  
ATOM   2612  HA  ASN B 159      -6.162 -22.896 -19.765  1.00  0.00           H  
ATOM   2613 1HB  ASN B 159      -4.197 -22.865 -17.951  1.00  0.00           H  
ATOM   2614 2HB  ASN B 159      -5.383 -23.739 -16.998  1.00  0.00           H  
ATOM   2615 1HD2 ASN B 159      -3.120 -25.950 -19.183  1.00  0.00           H  
ATOM   2616 2HD2 ASN B 159      -2.761 -24.525 -18.271  1.00  0.00           H  
ATOM   2617  N   ALA B 160      -7.870 -24.459 -18.259  1.00  0.00           N  
ATOM   2618  CA  ALA B 160      -9.174 -24.980 -17.842  1.00  0.00           C  
ATOM   2619  C   ALA B 160      -9.035 -26.357 -17.254  1.00  0.00           C  
ATOM   2620  O   ALA B 160      -8.074 -27.074 -17.536  1.00  0.00           O  
ATOM   2621  CB  ALA B 160     -10.148 -25.050 -19.009  1.00  0.00           C  
ATOM   2622  H   ALA B 160      -7.165 -25.087 -18.625  1.00  0.00           H  
ATOM   2623  HA  ALA B 160      -9.575 -24.322 -17.072  1.00  0.00           H  
ATOM   2624 1HB  ALA B 160     -11.109 -25.428 -18.657  1.00  0.00           H  
ATOM   2625 2HB  ALA B 160     -10.283 -24.075 -19.419  1.00  0.00           H  
ATOM   2626 3HB  ALA B 160      -9.758 -25.715 -19.774  1.00  0.00           H  
ATOM   2627  N   VAL B 161     -10.040 -26.765 -16.481  1.00  0.00           N  
ATOM   2628  CA  VAL B 161     -10.031 -28.117 -15.926  1.00  0.00           C  
ATOM   2629  C   VAL B 161     -10.111 -29.151 -17.044  1.00  0.00           C  
ATOM   2630  O   VAL B 161      -9.623 -30.273 -16.908  1.00  0.00           O  
ATOM   2631  CB  VAL B 161     -11.188 -28.277 -14.924  1.00  0.00           C  
ATOM   2632  CG1 VAL B 161     -10.949 -27.304 -13.755  1.00  0.00           C  
ATOM   2633  CG2 VAL B 161     -12.557 -27.981 -15.636  1.00  0.00           C  
ATOM   2634  H   VAL B 161     -10.796 -26.109 -16.262  1.00  0.00           H  
ATOM   2635  HA  VAL B 161      -9.093 -28.264 -15.387  1.00  0.00           H  
ATOM   2636  HB  VAL B 161     -11.193 -29.289 -14.523  1.00  0.00           H  
ATOM   2637 1HG1 VAL B 161     -11.748 -27.405 -13.020  1.00  0.00           H  
ATOM   2638 2HG1 VAL B 161      -9.994 -27.534 -13.280  1.00  0.00           H  
ATOM   2639 3HG1 VAL B 161     -10.921 -26.281 -14.134  1.00  0.00           H  
ATOM   2640 1HG2 VAL B 161     -13.373 -28.082 -14.920  1.00  0.00           H  
ATOM   2641 2HG2 VAL B 161     -12.540 -26.972 -16.033  1.00  0.00           H  
ATOM   2642 3HG2 VAL B 161     -12.722 -28.685 -16.449  1.00  0.00           H  
ATOM   2643  N   GLN B 162     -10.723 -28.747 -18.149  1.00  0.00           N  
ATOM   2644  CA  GLN B 162     -10.761 -29.510 -19.373  1.00  0.00           C  
ATOM   2645  C   GLN B 162     -11.229 -28.556 -20.470  1.00  0.00           C  
ATOM   2646  O   GLN B 162     -12.032 -27.661 -20.209  1.00  0.00           O  
ATOM   2647  CB  GLN B 162     -11.596 -30.783 -19.218  1.00  0.00           C  
ATOM   2648  CG  GLN B 162     -11.700 -31.583 -20.472  1.00  0.00           C  
ATOM   2649  CD  GLN B 162     -10.310 -32.064 -21.004  1.00  0.00           C  
ATOM   2650  OE1 GLN B 162      -9.589 -31.257 -21.633  1.00  0.00           O  
ATOM   2651  NE2 GLN B 162      -9.940 -33.323 -20.740  1.00  0.00           N  
ATOM   2652  H   GLN B 162     -11.130 -27.827 -18.143  1.00  0.00           H  
ATOM   2653  HA  GLN B 162      -9.746 -29.822 -19.621  1.00  0.00           H  
ATOM   2654 1HB  GLN B 162     -11.166 -31.429 -18.461  1.00  0.00           H  
ATOM   2655 2HB  GLN B 162     -12.592 -30.517 -18.886  1.00  0.00           H  
ATOM   2656 1HG  GLN B 162     -12.319 -32.458 -20.280  1.00  0.00           H  
ATOM   2657 2HG  GLN B 162     -12.161 -30.978 -21.198  1.00  0.00           H  
ATOM   2658 1HE2 GLN B 162      -9.044 -33.657 -21.041  1.00  0.00           H  
ATOM   2659 2HE2 GLN B 162     -10.547 -33.919 -20.212  1.00  0.00           H  
ATOM   2660  N   THR B 163     -10.733 -28.755 -21.694  1.00  0.00           N  
ATOM   2661  CA  THR B 163     -11.120 -27.902 -22.818  1.00  0.00           C  
ATOM   2662  C   THR B 163     -12.168 -28.538 -23.714  1.00  0.00           C  
ATOM   2663  O   THR B 163     -12.721 -27.882 -24.597  1.00  0.00           O  
ATOM   2664  CB  THR B 163      -9.886 -27.475 -23.623  1.00  0.00           C  
ATOM   2665  OG1 THR B 163      -9.211 -28.651 -24.114  1.00  0.00           O  
ATOM   2666  CG2 THR B 163      -8.951 -26.628 -22.758  1.00  0.00           C  
ATOM   2667  H   THR B 163     -10.085 -29.530 -21.828  1.00  0.00           H  
ATOM   2668  HA  THR B 163     -11.558 -26.998 -22.404  1.00  0.00           H  
ATOM   2669  HB  THR B 163     -10.206 -26.872 -24.476  1.00  0.00           H  
ATOM   2670  HG1 THR B 163      -8.822 -29.140 -23.373  1.00  0.00           H  
ATOM   2671 1HG2 THR B 163      -8.088 -26.321 -23.345  1.00  0.00           H  
ATOM   2672 2HG2 THR B 163      -9.489 -25.745 -22.417  1.00  0.00           H  
ATOM   2673 3HG2 THR B 163      -8.614 -27.204 -21.894  1.00  0.00           H  
ATOM   2674  N   VAL B 164     -12.388 -29.818 -23.519  1.00  0.00           N  
ATOM   2675  CA  VAL B 164     -13.402 -30.557 -24.244  1.00  0.00           C  
ATOM   2676  C   VAL B 164     -14.238 -31.269 -23.201  1.00  0.00           C  
ATOM   2677  O   VAL B 164     -13.754 -32.213 -22.571  1.00  0.00           O  
ATOM   2678  CB  VAL B 164     -12.771 -31.591 -25.200  1.00  0.00           C  
ATOM   2679  CG1 VAL B 164     -13.854 -32.346 -25.946  1.00  0.00           C  
ATOM   2680  CG2 VAL B 164     -11.805 -30.903 -26.208  1.00  0.00           C  
ATOM   2681  H   VAL B 164     -11.858 -30.283 -22.803  1.00  0.00           H  
ATOM   2682  HA  VAL B 164     -14.038 -29.870 -24.804  1.00  0.00           H  
ATOM   2683  HB  VAL B 164     -12.242 -32.292 -24.609  1.00  0.00           H  
ATOM   2684 1HG1 VAL B 164     -13.391 -33.095 -26.591  1.00  0.00           H  
ATOM   2685 2HG1 VAL B 164     -14.517 -32.837 -25.232  1.00  0.00           H  
ATOM   2686 3HG1 VAL B 164     -14.434 -31.646 -26.554  1.00  0.00           H  
ATOM   2687 1HG2 VAL B 164     -11.356 -31.651 -26.865  1.00  0.00           H  
ATOM   2688 2HG2 VAL B 164     -12.359 -30.188 -26.805  1.00  0.00           H  
ATOM   2689 3HG2 VAL B 164     -11.009 -30.384 -25.669  1.00  0.00           H  
ATOM   2690  N   VAL B 165     -15.482 -30.847 -23.029  1.00  0.00           N  
ATOM   2691  CA  VAL B 165     -16.326 -31.428 -21.984  1.00  0.00           C  
ATOM   2692  C   VAL B 165     -17.640 -31.901 -22.579  1.00  0.00           C  
ATOM   2693  O   VAL B 165     -18.016 -31.479 -23.669  1.00  0.00           O  
ATOM   2694  CB  VAL B 165     -16.614 -30.390 -20.868  1.00  0.00           C  
ATOM   2695  CG1 VAL B 165     -15.295 -29.902 -20.232  1.00  0.00           C  
ATOM   2696  CG2 VAL B 165     -17.429 -29.228 -21.437  1.00  0.00           C  
ATOM   2697  H   VAL B 165     -15.829 -30.082 -23.612  1.00  0.00           H  
ATOM   2698  HA  VAL B 165     -15.815 -32.283 -21.540  1.00  0.00           H  
ATOM   2699  HB  VAL B 165     -17.186 -30.877 -20.081  1.00  0.00           H  
ATOM   2700 1HG1 VAL B 165     -15.514 -29.197 -19.427  1.00  0.00           H  
ATOM   2701 2HG1 VAL B 165     -14.767 -30.759 -19.830  1.00  0.00           H  
ATOM   2702 3HG1 VAL B 165     -14.675 -29.406 -20.977  1.00  0.00           H  
ATOM   2703 1HG2 VAL B 165     -17.651 -28.521 -20.643  1.00  0.00           H  
ATOM   2704 2HG2 VAL B 165     -16.862 -28.729 -22.228  1.00  0.00           H  
ATOM   2705 3HG2 VAL B 165     -18.363 -29.618 -21.846  1.00  0.00           H  
ATOM   2706  N   ARG B 166     -18.341 -32.777 -21.884  1.00  0.00           N  
ATOM   2707  CA  ARG B 166     -19.643 -33.196 -22.387  1.00  0.00           C  
ATOM   2708  C   ARG B 166     -20.751 -32.295 -21.883  1.00  0.00           C  
ATOM   2709  O   ARG B 166     -20.646 -31.670 -20.829  1.00  0.00           O  
ATOM   2710  CB  ARG B 166     -19.974 -34.638 -22.030  1.00  0.00           C  
ATOM   2711  CG  ARG B 166     -19.017 -35.700 -22.586  1.00  0.00           C  
ATOM   2712  CD  ARG B 166     -19.450 -37.075 -22.209  1.00  0.00           C  
ATOM   2713  NE  ARG B 166     -19.390 -37.273 -20.777  1.00  0.00           N  
ATOM   2714  CZ  ARG B 166     -19.916 -38.301 -20.096  1.00  0.00           C  
ATOM   2715  NH1 ARG B 166     -20.561 -39.280 -20.705  1.00  0.00           N  
ATOM   2716  NH2 ARG B 166     -19.765 -38.291 -18.789  1.00  0.00           N  
ATOM   2717  H   ARG B 166     -17.990 -33.134 -20.985  1.00  0.00           H  
ATOM   2718  HA  ARG B 166     -19.643 -33.125 -23.468  1.00  0.00           H  
ATOM   2719 1HB  ARG B 166     -20.010 -34.746 -20.955  1.00  0.00           H  
ATOM   2720 2HB  ARG B 166     -20.969 -34.872 -22.405  1.00  0.00           H  
ATOM   2721 1HG  ARG B 166     -18.990 -35.647 -23.661  1.00  0.00           H  
ATOM   2722 2HG  ARG B 166     -18.018 -35.533 -22.181  1.00  0.00           H  
ATOM   2723 1HD  ARG B 166     -20.479 -37.233 -22.535  1.00  0.00           H  
ATOM   2724 2HD  ARG B 166     -18.800 -37.806 -22.687  1.00  0.00           H  
ATOM   2725  HE  ARG B 166     -18.907 -36.562 -20.210  1.00  0.00           H  
ATOM   2726 1HH1 ARG B 166     -20.668 -39.266 -21.710  1.00  0.00           H  
ATOM   2727 2HH1 ARG B 166     -20.950 -40.041 -20.167  1.00  0.00           H  
ATOM   2728 1HH2 ARG B 166     -19.262 -37.485 -18.377  1.00  0.00           H  
ATOM   2729 2HH2 ARG B 166     -20.137 -39.030 -18.215  1.00  0.00           H  
ATOM   2730  N   GLN B 167     -21.829 -32.242 -22.631  1.00  0.00           N  
ATOM   2731  CA  GLN B 167     -23.012 -31.544 -22.191  1.00  0.00           C  
ATOM   2732  C   GLN B 167     -23.378 -32.088 -20.804  1.00  0.00           C  
ATOM   2733  O   GLN B 167     -23.445 -33.305 -20.604  1.00  0.00           O  
ATOM   2734  CB  GLN B 167     -24.133 -31.782 -23.206  1.00  0.00           C  
ATOM   2735  CG  GLN B 167     -25.417 -31.074 -22.942  1.00  0.00           C  
ATOM   2736  CD  GLN B 167     -26.455 -31.417 -23.990  1.00  0.00           C  
ATOM   2737  OE1 GLN B 167     -26.335 -32.416 -24.711  1.00  0.00           O  
ATOM   2738  NE2 GLN B 167     -27.491 -30.599 -24.090  1.00  0.00           N  
ATOM   2739  H   GLN B 167     -21.831 -32.700 -23.538  1.00  0.00           H  
ATOM   2740  HA  GLN B 167     -22.801 -30.479 -22.110  1.00  0.00           H  
ATOM   2741 1HB  GLN B 167     -23.784 -31.469 -24.191  1.00  0.00           H  
ATOM   2742 2HB  GLN B 167     -24.343 -32.849 -23.268  1.00  0.00           H  
ATOM   2743 1HG  GLN B 167     -25.796 -31.358 -21.961  1.00  0.00           H  
ATOM   2744 2HG  GLN B 167     -25.240 -30.004 -22.974  1.00  0.00           H  
ATOM   2745 1HE2 GLN B 167     -28.204 -30.776 -24.762  1.00  0.00           H  
ATOM   2746 2HE2 GLN B 167     -27.562 -29.774 -23.481  1.00  0.00           H  
ATOM   2747  N   GLY B 168     -23.604 -31.184 -19.855  1.00  0.00           N  
ATOM   2748  CA  GLY B 168     -23.941 -31.523 -18.471  1.00  0.00           C  
ATOM   2749  C   GLY B 168     -22.740 -31.490 -17.497  1.00  0.00           C  
ATOM   2750  O   GLY B 168     -22.933 -31.468 -16.279  1.00  0.00           O  
ATOM   2751  H   GLY B 168     -23.542 -30.200 -20.107  1.00  0.00           H  
ATOM   2752 1HA  GLY B 168     -24.708 -30.832 -18.120  1.00  0.00           H  
ATOM   2753 2HA  GLY B 168     -24.385 -32.516 -18.452  1.00  0.00           H  
ATOM   2754  N   GLU B 169     -21.518 -31.455 -18.028  1.00  0.00           N  
ATOM   2755  CA  GLU B 169     -20.290 -31.400 -17.227  1.00  0.00           C  
ATOM   2756  C   GLU B 169     -19.907 -29.949 -16.928  1.00  0.00           C  
ATOM   2757  O   GLU B 169     -20.542 -29.018 -17.423  1.00  0.00           O  
ATOM   2758  CB  GLU B 169     -19.142 -32.162 -17.915  1.00  0.00           C  
ATOM   2759  CG  GLU B 169     -19.376 -33.696 -18.028  1.00  0.00           C  
ATOM   2760  CD  GLU B 169     -18.239 -34.461 -18.729  1.00  0.00           C  
ATOM   2761  OE1 GLU B 169     -17.391 -33.817 -19.309  1.00  0.00           O  
ATOM   2762  OE2 GLU B 169     -18.235 -35.684 -18.691  1.00  0.00           O  
ATOM   2763  H   GLU B 169     -21.416 -31.487 -19.044  1.00  0.00           H  
ATOM   2764  HA  GLU B 169     -20.484 -31.893 -16.273  1.00  0.00           H  
ATOM   2765 1HB  GLU B 169     -19.008 -31.774 -18.918  1.00  0.00           H  
ATOM   2766 2HB  GLU B 169     -18.212 -31.997 -17.375  1.00  0.00           H  
ATOM   2767 1HG  GLU B 169     -19.511 -34.104 -17.028  1.00  0.00           H  
ATOM   2768 2HG  GLU B 169     -20.304 -33.855 -18.580  1.00  0.00           H  
ATOM   2769  N   ASN B 170     -18.940 -29.752 -16.038  1.00  0.00           N  
ATOM   2770  CA  ASN B 170     -18.530 -28.397 -15.662  1.00  0.00           C  
ATOM   2771  C   ASN B 170     -17.444 -27.771 -16.566  1.00  0.00           C  
ATOM   2772  O   ASN B 170     -16.463 -28.427 -16.933  1.00  0.00           O  
ATOM   2773  CB  ASN B 170     -18.013 -28.420 -14.217  1.00  0.00           C  
ATOM   2774  CG  ASN B 170     -19.086 -28.708 -13.148  1.00  0.00           C  
ATOM   2775  OD1 ASN B 170     -19.917 -27.849 -12.834  1.00  0.00           O  
ATOM   2776  ND2 ASN B 170     -19.057 -29.893 -12.584  1.00  0.00           N  
ATOM   2777  H   ASN B 170     -18.462 -30.546 -15.635  1.00  0.00           H  
ATOM   2778  HA  ASN B 170     -19.405 -27.744 -15.718  1.00  0.00           H  
ATOM   2779 1HB  ASN B 170     -17.233 -29.178 -14.130  1.00  0.00           H  
ATOM   2780 2HB  ASN B 170     -17.547 -27.457 -13.989  1.00  0.00           H  
ATOM   2781 1HD2 ASN B 170     -19.724 -30.129 -11.875  1.00  0.00           H  
ATOM   2782 2HD2 ASN B 170     -18.362 -30.559 -12.853  1.00  0.00           H  
ATOM   2783  N   ILE B 171     -17.588 -26.464 -16.845  1.00  0.00           N  
ATOM   2784  CA  ILE B 171     -16.525 -25.698 -17.508  1.00  0.00           C  
ATOM   2785  C   ILE B 171     -15.927 -24.752 -16.494  1.00  0.00           C  
ATOM   2786  O   ILE B 171     -16.553 -23.750 -16.128  1.00  0.00           O  
ATOM   2787  CB  ILE B 171     -17.018 -24.832 -18.696  1.00  0.00           C  
ATOM   2788  CG1 ILE B 171     -17.616 -25.655 -19.775  1.00  0.00           C  
ATOM   2789  CG2 ILE B 171     -15.884 -23.987 -19.241  1.00  0.00           C  
ATOM   2790  CD1 ILE B 171     -18.403 -24.821 -20.782  1.00  0.00           C  
ATOM   2791  H   ILE B 171     -18.448 -25.986 -16.562  1.00  0.00           H  
ATOM   2792  HA  ILE B 171     -15.748 -26.379 -17.853  1.00  0.00           H  
ATOM   2793  HB  ILE B 171     -17.785 -24.171 -18.346  1.00  0.00           H  
ATOM   2794 1HG1 ILE B 171     -16.814 -26.169 -20.307  1.00  0.00           H  
ATOM   2795 2HG1 ILE B 171     -18.250 -26.395 -19.336  1.00  0.00           H  
ATOM   2796 1HG2 ILE B 171     -16.245 -23.356 -20.057  1.00  0.00           H  
ATOM   2797 2HG2 ILE B 171     -15.495 -23.359 -18.443  1.00  0.00           H  
ATOM   2798 3HG2 ILE B 171     -15.093 -24.640 -19.606  1.00  0.00           H  
ATOM   2799 1HD1 ILE B 171     -18.807 -25.462 -21.553  1.00  0.00           H  
ATOM   2800 2HD1 ILE B 171     -19.220 -24.307 -20.273  1.00  0.00           H  
ATOM   2801 3HD1 ILE B 171     -17.741 -24.084 -21.238  1.00  0.00           H  
ATOM   2802  N   THR B 172     -14.721 -25.055 -16.045  1.00  0.00           N  
ATOM   2803  CA  THR B 172     -14.081 -24.220 -15.040  1.00  0.00           C  
ATOM   2804  C   THR B 172     -12.808 -23.666 -15.617  1.00  0.00           C  
ATOM   2805  O   THR B 172     -11.870 -24.407 -15.941  1.00  0.00           O  
ATOM   2806  CB  THR B 172     -13.784 -24.990 -13.747  1.00  0.00           C  
ATOM   2807  OG1 THR B 172     -15.001 -25.508 -13.191  1.00  0.00           O  
ATOM   2808  CG2 THR B 172     -13.117 -24.084 -12.750  1.00  0.00           C  
ATOM   2809  H   THR B 172     -14.260 -25.884 -16.394  1.00  0.00           H  
ATOM   2810  HA  THR B 172     -14.729 -23.377 -14.801  1.00  0.00           H  
ATOM   2811  HB  THR B 172     -13.153 -25.791 -13.964  1.00  0.00           H  
ATOM   2812  HG1 THR B 172     -14.794 -26.205 -12.563  1.00  0.00           H  
ATOM   2813 1HG2 THR B 172     -12.901 -24.633 -11.838  1.00  0.00           H  
ATOM   2814 2HG2 THR B 172     -12.186 -23.694 -13.172  1.00  0.00           H  
ATOM   2815 3HG2 THR B 172     -13.791 -23.267 -12.534  1.00  0.00           H  
ATOM   2816  N   LEU B 173     -12.784 -22.354 -15.759  1.00  0.00           N  
ATOM   2817  CA  LEU B 173     -11.665 -21.683 -16.383  1.00  0.00           C  
ATOM   2818  C   LEU B 173     -10.889 -20.989 -15.341  1.00  0.00           C  
ATOM   2819  O   LEU B 173     -11.475 -20.362 -14.466  1.00  0.00           O  
ATOM   2820  CB  LEU B 173     -12.186 -20.658 -17.342  1.00  0.00           C  
ATOM   2821  CG  LEU B 173     -13.196 -21.218 -18.169  1.00  0.00           C  
ATOM   2822  CD1 LEU B 173     -13.787 -20.218 -18.994  1.00  0.00           C  
ATOM   2823  CD2 LEU B 173     -12.623 -22.254 -18.935  1.00  0.00           C  
ATOM   2824  H   LEU B 173     -13.588 -21.802 -15.463  1.00  0.00           H  
ATOM   2825  HA  LEU B 173     -11.028 -22.405 -16.891  1.00  0.00           H  
ATOM   2826 1HB  LEU B 173     -12.599 -19.827 -16.789  1.00  0.00           H  
ATOM   2827 2HB  LEU B 173     -11.369 -20.307 -17.971  1.00  0.00           H  
ATOM   2828  HG  LEU B 173     -13.983 -21.628 -17.529  1.00  0.00           H  
ATOM   2829 1HD1 LEU B 173     -14.554 -20.702 -19.581  1.00  0.00           H  
ATOM   2830 2HD1 LEU B 173     -14.218 -19.454 -18.375  1.00  0.00           H  
ATOM   2831 3HD1 LEU B 173     -13.030 -19.790 -19.639  1.00  0.00           H  
ATOM   2832 1HD2 LEU B 173     -13.404 -22.674 -19.500  1.00  0.00           H  
ATOM   2833 2HD2 LEU B 173     -11.860 -21.839 -19.566  1.00  0.00           H  
ATOM   2834 3HD2 LEU B 173     -12.195 -23.006 -18.305  1.00  0.00           H  
ATOM   2835  N   MET B 174      -9.589 -21.009 -15.463  1.00  0.00           N  
ATOM   2836  CA  MET B 174      -8.822 -20.316 -14.474  1.00  0.00           C  
ATOM   2837  C   MET B 174      -7.884 -19.338 -15.141  1.00  0.00           C  
ATOM   2838  O   MET B 174      -7.196 -19.659 -16.115  1.00  0.00           O  
ATOM   2839  CB  MET B 174      -8.020 -21.354 -13.693  1.00  0.00           C  
ATOM   2840  CG  MET B 174      -8.875 -22.376 -12.928  1.00  0.00           C  
ATOM   2841  SD  MET B 174      -8.032 -23.908 -12.638  1.00  0.00           S  
ATOM   2842  CE  MET B 174      -8.226 -24.626 -14.290  1.00  0.00           C  
ATOM   2843  H   MET B 174      -9.147 -21.516 -16.230  1.00  0.00           H  
ATOM   2844  HA  MET B 174      -9.486 -19.738 -13.832  1.00  0.00           H  
ATOM   2845 1HB  MET B 174      -7.350 -21.871 -14.368  1.00  0.00           H  
ATOM   2846 2HB  MET B 174      -7.399 -20.835 -12.960  1.00  0.00           H  
ATOM   2847 1HG  MET B 174      -9.132 -21.963 -11.968  1.00  0.00           H  
ATOM   2848 2HG  MET B 174      -9.793 -22.594 -13.452  1.00  0.00           H  
ATOM   2849 1HE  MET B 174      -7.778 -25.618 -14.315  1.00  0.00           H  
ATOM   2850 2HE  MET B 174      -9.284 -24.698 -14.520  1.00  0.00           H  
ATOM   2851 3HE  MET B 174      -7.745 -24.001 -15.037  1.00  0.00           H  
ATOM   2852  N   CYS B 175      -7.832 -18.151 -14.580  1.00  0.00           N  
ATOM   2853  CA  CYS B 175      -6.954 -17.098 -15.063  1.00  0.00           C  
ATOM   2854  C   CYS B 175      -6.114 -16.576 -13.919  1.00  0.00           C  
ATOM   2855  O   CYS B 175      -6.637 -16.090 -12.918  1.00  0.00           O  
ATOM   2856  CB  CYS B 175      -7.784 -15.964 -15.670  1.00  0.00           C  
ATOM   2857  SG  CYS B 175      -6.850 -14.581 -16.344  1.00  0.00           S  
ATOM   2858  H   CYS B 175      -8.464 -17.941 -13.814  1.00  0.00           H  
ATOM   2859  HA  CYS B 175      -6.299 -17.509 -15.828  1.00  0.00           H  
ATOM   2860 1HB  CYS B 175      -8.389 -16.370 -16.473  1.00  0.00           H  
ATOM   2861 2HB  CYS B 175      -8.465 -15.573 -14.915  1.00  0.00           H  
ATOM   2862  N   ILE B 176      -4.802 -16.734 -14.039  1.00  0.00           N  
ATOM   2863  CA  ILE B 176      -3.906 -16.310 -12.980  1.00  0.00           C  
ATOM   2864  C   ILE B 176      -2.997 -15.213 -13.452  1.00  0.00           C  
ATOM   2865  O   ILE B 176      -2.435 -15.267 -14.548  1.00  0.00           O  
ATOM   2866  CB  ILE B 176      -3.083 -17.488 -12.390  1.00  0.00           C  
ATOM   2867  CG1 ILE B 176      -4.069 -18.513 -11.782  1.00  0.00           C  
ATOM   2868  CG2 ILE B 176      -2.067 -16.959 -11.282  1.00  0.00           C  
ATOM   2869  CD1 ILE B 176      -3.473 -19.834 -11.394  1.00  0.00           C  
ATOM   2870  H   ILE B 176      -4.425 -17.160 -14.886  1.00  0.00           H  
ATOM   2871  HA  ILE B 176      -4.507 -15.902 -12.179  1.00  0.00           H  
ATOM   2872  HB  ILE B 176      -2.533 -17.984 -13.187  1.00  0.00           H  
ATOM   2873 1HG1 ILE B 176      -4.503 -18.068 -10.909  1.00  0.00           H  
ATOM   2874 2HG1 ILE B 176      -4.857 -18.708 -12.502  1.00  0.00           H  
ATOM   2875 1HG2 ILE B 176      -1.497 -17.781 -10.869  1.00  0.00           H  
ATOM   2876 2HG2 ILE B 176      -1.368 -16.248 -11.718  1.00  0.00           H  
ATOM   2877 3HG2 ILE B 176      -2.625 -16.467 -10.479  1.00  0.00           H  
ATOM   2878 1HD1 ILE B 176      -4.252 -20.472 -10.981  1.00  0.00           H  
ATOM   2879 2HD1 ILE B 176      -3.046 -20.311 -12.279  1.00  0.00           H  
ATOM   2880 3HD1 ILE B 176      -2.699 -19.699 -10.651  1.00  0.00           H  
ATOM   2881  N   VAL B 177      -2.906 -14.179 -12.635  1.00  0.00           N  
ATOM   2882  CA  VAL B 177      -2.087 -13.038 -12.951  1.00  0.00           C  
ATOM   2883  C   VAL B 177      -0.936 -12.981 -11.969  1.00  0.00           C  
ATOM   2884  O   VAL B 177      -1.139 -13.083 -10.750  1.00  0.00           O  
ATOM   2885  CB  VAL B 177      -2.927 -11.774 -12.858  1.00  0.00           C  
ATOM   2886  CG1 VAL B 177      -2.087 -10.552 -13.213  1.00  0.00           C  
ATOM   2887  CG2 VAL B 177      -4.096 -11.950 -13.742  1.00  0.00           C  
ATOM   2888  H   VAL B 177      -3.427 -14.201 -11.761  1.00  0.00           H  
ATOM   2889  HA  VAL B 177      -1.691 -13.149 -13.958  1.00  0.00           H  
ATOM   2890  HB  VAL B 177      -3.278 -11.646 -11.831  1.00  0.00           H  
ATOM   2891 1HG1 VAL B 177      -2.696  -9.672 -13.150  1.00  0.00           H  
ATOM   2892 2HG1 VAL B 177      -1.244 -10.452 -12.531  1.00  0.00           H  
ATOM   2893 3HG1 VAL B 177      -1.721 -10.669 -14.232  1.00  0.00           H  
ATOM   2894 1HG2 VAL B 177      -4.740 -11.090 -13.670  1.00  0.00           H  
ATOM   2895 2HG2 VAL B 177      -3.754 -12.084 -14.742  1.00  0.00           H  
ATOM   2896 3HG2 VAL B 177      -4.651 -12.820 -13.444  1.00  0.00           H  
ATOM   2897  N   ILE B 178       0.275 -12.846 -12.508  1.00  0.00           N  
ATOM   2898  CA  ILE B 178       1.473 -12.856 -11.690  1.00  0.00           C  
ATOM   2899  C   ILE B 178       2.230 -11.510 -11.629  1.00  0.00           C  
ATOM   2900  O   ILE B 178       2.482 -10.877 -12.658  1.00  0.00           O  
ATOM   2901  CB  ILE B 178       2.401 -13.960 -12.206  1.00  0.00           C  
ATOM   2902  CG1 ILE B 178       1.669 -15.277 -12.124  1.00  0.00           C  
ATOM   2903  CG2 ILE B 178       3.660 -14.011 -11.361  1.00  0.00           C  
ATOM   2904  CD1 ILE B 178       2.346 -16.401 -12.839  1.00  0.00           C  
ATOM   2905  H   ILE B 178       0.355 -12.808 -13.523  1.00  0.00           H  
ATOM   2906  HA  ILE B 178       1.177 -13.123 -10.689  1.00  0.00           H  
ATOM   2907  HB  ILE B 178       2.650 -13.789 -13.226  1.00  0.00           H  
ATOM   2908 1HG1 ILE B 178       1.542 -15.517 -11.099  1.00  0.00           H  
ATOM   2909 2HG1 ILE B 178       0.690 -15.166 -12.573  1.00  0.00           H  
ATOM   2910 1HG2 ILE B 178       4.304 -14.811 -11.712  1.00  0.00           H  
ATOM   2911 2HG2 ILE B 178       4.189 -13.068 -11.427  1.00  0.00           H  
ATOM   2912 3HG2 ILE B 178       3.379 -14.198 -10.320  1.00  0.00           H  
ATOM   2913 1HD1 ILE B 178       1.748 -17.306 -12.734  1.00  0.00           H  
ATOM   2914 2HD1 ILE B 178       2.443 -16.146 -13.896  1.00  0.00           H  
ATOM   2915 3HD1 ILE B 178       3.331 -16.564 -12.408  1.00  0.00           H  
ATOM   2916  N   GLY B 179       2.574 -11.102 -10.397  1.00  0.00           N  
ATOM   2917  CA  GLY B 179       3.365  -9.912 -10.058  1.00  0.00           C  
ATOM   2918  C   GLY B 179       2.648  -8.650  -9.538  1.00  0.00           C  
ATOM   2919  O   GLY B 179       3.299  -7.819  -8.904  1.00  0.00           O  
ATOM   2920  H   GLY B 179       2.290 -11.701  -9.628  1.00  0.00           H  
ATOM   2921 1HA  GLY B 179       4.099 -10.212  -9.310  1.00  0.00           H  
ATOM   2922 2HA  GLY B 179       3.947  -9.637 -10.937  1.00  0.00           H  
ATOM   2923  N   ASN B 180       1.339  -8.500  -9.758  1.00  0.00           N  
ATOM   2924  CA  ASN B 180       0.620  -7.306  -9.260  1.00  0.00           C  
ATOM   2925  C   ASN B 180      -0.301  -7.568  -8.085  1.00  0.00           C  
ATOM   2926  O   ASN B 180      -0.987  -8.584  -8.034  1.00  0.00           O  
ATOM   2927  CB  ASN B 180      -0.175  -6.651 -10.366  1.00  0.00           C  
ATOM   2928  CG  ASN B 180       0.663  -5.940 -11.346  1.00  0.00           C  
ATOM   2929  OD1 ASN B 180       1.670  -5.356 -10.941  1.00  0.00           O  
ATOM   2930  ND2 ASN B 180       0.269  -5.940 -12.584  1.00  0.00           N  
ATOM   2931  H   ASN B 180       0.846  -9.207 -10.283  1.00  0.00           H  
ATOM   2932  HA  ASN B 180       1.365  -6.588  -8.909  1.00  0.00           H  
ATOM   2933 1HB  ASN B 180      -0.726  -7.420 -10.892  1.00  0.00           H  
ATOM   2934 2HB  ASN B 180      -0.898  -5.948  -9.940  1.00  0.00           H  
ATOM   2935 1HD2 ASN B 180       0.794  -5.422 -13.272  1.00  0.00           H  
ATOM   2936 2HD2 ASN B 180      -0.576  -6.408 -12.830  1.00  0.00           H  
ATOM   2937  N   GLU B 181      -0.376  -6.583  -7.191  1.00  0.00           N  
ATOM   2938  CA  GLU B 181      -1.283  -6.639  -6.051  1.00  0.00           C  
ATOM   2939  C   GLU B 181      -2.732  -6.307  -6.415  1.00  0.00           C  
ATOM   2940  O   GLU B 181      -3.671  -6.901  -5.882  1.00  0.00           O  
ATOM   2941  CB  GLU B 181      -0.755  -5.692  -4.985  1.00  0.00           C  
ATOM   2942  CG  GLU B 181      -1.511  -5.637  -3.707  1.00  0.00           C  
ATOM   2943  CD  GLU B 181      -0.734  -4.936  -2.676  1.00  0.00           C  
ATOM   2944  OE1 GLU B 181       0.365  -4.522  -2.972  1.00  0.00           O  
ATOM   2945  OE2 GLU B 181      -1.207  -4.806  -1.584  1.00  0.00           O  
ATOM   2946  H   GLU B 181       0.260  -5.785  -7.274  1.00  0.00           H  
ATOM   2947  HA  GLU B 181      -1.269  -7.654  -5.660  1.00  0.00           H  
ATOM   2948 1HB  GLU B 181       0.248  -5.976  -4.750  1.00  0.00           H  
ATOM   2949 2HB  GLU B 181      -0.708  -4.689  -5.394  1.00  0.00           H  
ATOM   2950 1HG  GLU B 181      -2.439  -5.116  -3.853  1.00  0.00           H  
ATOM   2951 2HG  GLU B 181      -1.740  -6.637  -3.380  1.00  0.00           H  
ATOM   2952  N   VAL B 182      -2.904  -5.308  -7.266  1.00  0.00           N  
ATOM   2953  CA  VAL B 182      -4.227  -4.848  -7.661  1.00  0.00           C  
ATOM   2954  C   VAL B 182      -4.414  -4.870  -9.163  1.00  0.00           C  
ATOM   2955  O   VAL B 182      -3.681  -4.205  -9.897  1.00  0.00           O  
ATOM   2956  CB  VAL B 182      -4.543  -3.435  -7.108  1.00  0.00           C  
ATOM   2957  CG1 VAL B 182      -5.932  -2.965  -7.596  1.00  0.00           C  
ATOM   2958  CG2 VAL B 182      -4.551  -3.489  -5.574  1.00  0.00           C  
ATOM   2959  H   VAL B 182      -2.090  -4.866  -7.665  1.00  0.00           H  
ATOM   2960  HA  VAL B 182      -4.968  -5.514  -7.223  1.00  0.00           H  
ATOM   2961  HB  VAL B 182      -3.794  -2.723  -7.462  1.00  0.00           H  
ATOM   2962 1HG1 VAL B 182      -6.147  -1.983  -7.198  1.00  0.00           H  
ATOM   2963 2HG1 VAL B 182      -5.958  -2.912  -8.686  1.00  0.00           H  
ATOM   2964 3HG1 VAL B 182      -6.694  -3.665  -7.251  1.00  0.00           H  
ATOM   2965 1HG2 VAL B 182      -4.778  -2.515  -5.170  1.00  0.00           H  
ATOM   2966 2HG2 VAL B 182      -5.306  -4.198  -5.238  1.00  0.00           H  
ATOM   2967 3HG2 VAL B 182      -3.592  -3.802  -5.222  1.00  0.00           H  
ATOM   2968  N   VAL B 183      -5.367  -5.689  -9.604  1.00  0.00           N  
ATOM   2969  CA  VAL B 183      -5.645  -5.887 -11.019  1.00  0.00           C  
ATOM   2970  C   VAL B 183      -7.135  -5.947 -11.299  1.00  0.00           C  
ATOM   2971  O   VAL B 183      -7.909  -6.384 -10.453  1.00  0.00           O  
ATOM   2972  CB  VAL B 183      -4.971  -7.182 -11.548  1.00  0.00           C  
ATOM   2973  CG1 VAL B 183      -3.462  -7.070 -11.422  1.00  0.00           C  
ATOM   2974  CG2 VAL B 183      -5.469  -8.418 -10.779  1.00  0.00           C  
ATOM   2975  H   VAL B 183      -5.949  -6.148  -8.905  1.00  0.00           H  
ATOM   2976  HA  VAL B 183      -5.217  -5.056 -11.582  1.00  0.00           H  
ATOM   2977  HB  VAL B 183      -5.211  -7.287 -12.607  1.00  0.00           H  
ATOM   2978 1HG1 VAL B 183      -3.001  -7.950 -11.814  1.00  0.00           H  
ATOM   2979 2HG1 VAL B 183      -3.114  -6.195 -11.979  1.00  0.00           H  
ATOM   2980 3HG1 VAL B 183      -3.187  -6.968 -10.380  1.00  0.00           H  
ATOM   2981 1HG2 VAL B 183      -4.992  -9.315 -11.178  1.00  0.00           H  
ATOM   2982 2HG2 VAL B 183      -5.223  -8.319  -9.722  1.00  0.00           H  
ATOM   2983 3HG2 VAL B 183      -6.545  -8.505 -10.894  1.00  0.00           H  
ATOM   2984  N   ASN B 184      -7.527  -5.593 -12.513  1.00  0.00           N  
ATOM   2985  CA  ASN B 184      -8.906  -5.789 -12.918  1.00  0.00           C  
ATOM   2986  C   ASN B 184      -8.984  -7.045 -13.744  1.00  0.00           C  
ATOM   2987  O   ASN B 184      -8.150  -7.262 -14.628  1.00  0.00           O  
ATOM   2988  CB  ASN B 184      -9.392  -4.624 -13.739  1.00  0.00           C  
ATOM   2989  CG  ASN B 184      -9.377  -3.324 -13.010  1.00  0.00           C  
ATOM   2990  OD1 ASN B 184      -9.663  -3.199 -11.810  1.00  0.00           O  
ATOM   2991  ND2 ASN B 184      -9.040  -2.311 -13.750  1.00  0.00           N  
ATOM   2992  H   ASN B 184      -6.851  -5.220 -13.169  1.00  0.00           H  
ATOM   2993  HA  ASN B 184      -9.533  -5.911 -12.039  1.00  0.00           H  
ATOM   2994 1HB  ASN B 184      -8.762  -4.534 -14.618  1.00  0.00           H  
ATOM   2995 2HB  ASN B 184     -10.405  -4.825 -14.086  1.00  0.00           H  
ATOM   2996 1HD2 ASN B 184      -9.012  -1.396 -13.358  1.00  0.00           H  
ATOM   2997 2HD2 ASN B 184      -8.814  -2.455 -14.716  1.00  0.00           H  
ATOM   2998  N   PHE B 185     -10.030  -7.815 -13.543  1.00  0.00           N  
ATOM   2999  CA  PHE B 185     -10.288  -8.926 -14.438  1.00  0.00           C  
ATOM   3000  C   PHE B 185     -11.555  -8.667 -15.233  1.00  0.00           C  
ATOM   3001  O   PHE B 185     -12.574  -8.254 -14.674  1.00  0.00           O  
ATOM   3002  CB  PHE B 185     -10.463 -10.248 -13.684  1.00  0.00           C  
ATOM   3003  CG  PHE B 185      -9.231 -10.850 -13.036  1.00  0.00           C  
ATOM   3004  CD1 PHE B 185      -8.827 -10.505 -11.757  1.00  0.00           C  
ATOM   3005  CD2 PHE B 185      -8.514 -11.825 -13.707  1.00  0.00           C  
ATOM   3006  CE1 PHE B 185      -7.733 -11.127 -11.177  1.00  0.00           C  
ATOM   3007  CE2 PHE B 185      -7.433 -12.445 -13.130  1.00  0.00           C  
ATOM   3008  CZ  PHE B 185      -7.039 -12.099 -11.861  1.00  0.00           C  
ATOM   3009  H   PHE B 185     -10.630  -7.626 -12.746  1.00  0.00           H  
ATOM   3010  HA  PHE B 185      -9.456  -9.032 -15.139  1.00  0.00           H  
ATOM   3011 1HB  PHE B 185     -11.216 -10.118 -12.910  1.00  0.00           H  
ATOM   3012 2HB  PHE B 185     -10.860 -10.989 -14.384  1.00  0.00           H  
ATOM   3013  HD1 PHE B 185      -9.380  -9.743 -11.204  1.00  0.00           H  
ATOM   3014  HD2 PHE B 185      -8.829 -12.115 -14.704  1.00  0.00           H  
ATOM   3015  HE1 PHE B 185      -7.428 -10.851 -10.173  1.00  0.00           H  
ATOM   3016  HE2 PHE B 185      -6.899 -13.221 -13.680  1.00  0.00           H  
ATOM   3017  HZ  PHE B 185      -6.181 -12.596 -11.395  1.00  0.00           H  
ATOM   3018  N   GLU B 186     -11.509  -8.988 -16.517  1.00  0.00           N  
ATOM   3019  CA  GLU B 186     -12.670  -8.896 -17.390  1.00  0.00           C  
ATOM   3020  C   GLU B 186     -12.750 -10.141 -18.260  1.00  0.00           C  
ATOM   3021  O   GLU B 186     -11.775 -10.531 -18.900  1.00  0.00           O  
ATOM   3022  CB  GLU B 186     -12.594  -7.634 -18.244  1.00  0.00           C  
ATOM   3023  CG  GLU B 186     -13.792  -7.410 -19.142  1.00  0.00           C  
ATOM   3024  CD  GLU B 186     -13.708  -6.132 -19.899  1.00  0.00           C  
ATOM   3025  OE1 GLU B 186     -12.710  -5.464 -19.797  1.00  0.00           O  
ATOM   3026  OE2 GLU B 186     -14.669  -5.796 -20.543  1.00  0.00           O  
ATOM   3027  H   GLU B 186     -10.614  -9.258 -16.927  1.00  0.00           H  
ATOM   3028  HA  GLU B 186     -13.573  -8.843 -16.780  1.00  0.00           H  
ATOM   3029 1HB  GLU B 186     -12.503  -6.767 -17.591  1.00  0.00           H  
ATOM   3030 2HB  GLU B 186     -11.704  -7.665 -18.860  1.00  0.00           H  
ATOM   3031 1HG  GLU B 186     -13.863  -8.232 -19.857  1.00  0.00           H  
ATOM   3032 2HG  GLU B 186     -14.696  -7.413 -18.534  1.00  0.00           H  
ATOM   3033  N   TRP B 187     -13.915 -10.758 -18.293  1.00  0.00           N  
ATOM   3034  CA  TRP B 187     -14.055 -11.936 -19.124  1.00  0.00           C  
ATOM   3035  C   TRP B 187     -14.985 -11.715 -20.302  1.00  0.00           C  
ATOM   3036  O   TRP B 187     -16.025 -11.042 -20.178  1.00  0.00           O  
ATOM   3037  CB  TRP B 187     -14.577 -13.125 -18.316  1.00  0.00           C  
ATOM   3038  CG  TRP B 187     -13.612 -13.733 -17.299  1.00  0.00           C  
ATOM   3039  CD1 TRP B 187     -13.408 -13.320 -16.013  1.00  0.00           C  
ATOM   3040  CD2 TRP B 187     -12.767 -14.914 -17.479  1.00  0.00           C  
ATOM   3041  NE1 TRP B 187     -12.507 -14.151 -15.384  1.00  0.00           N  
ATOM   3042  CE2 TRP B 187     -12.116 -15.138 -16.262  1.00  0.00           C  
ATOM   3043  CE3 TRP B 187     -12.531 -15.797 -18.559  1.00  0.00           C  
ATOM   3044  CZ2 TRP B 187     -11.256 -16.210 -16.075  1.00  0.00           C  
ATOM   3045  CZ3 TRP B 187     -11.664 -16.871 -18.369  1.00  0.00           C  
ATOM   3046  CH2 TRP B 187     -11.046 -17.074 -17.155  1.00  0.00           C  
ATOM   3047  H   TRP B 187     -14.693 -10.413 -17.749  1.00  0.00           H  
ATOM   3048  HA  TRP B 187     -13.077 -12.199 -19.512  1.00  0.00           H  
ATOM   3049 1HB  TRP B 187     -15.477 -12.829 -17.782  1.00  0.00           H  
ATOM   3050 2HB  TRP B 187     -14.867 -13.910 -19.011  1.00  0.00           H  
ATOM   3051  HD1 TRP B 187     -13.894 -12.465 -15.547  1.00  0.00           H  
ATOM   3052  HE1 TRP B 187     -12.186 -14.063 -14.408  1.00  0.00           H  
ATOM   3053  HE3 TRP B 187     -13.024 -15.645 -19.519  1.00  0.00           H  
ATOM   3054  HZ2 TRP B 187     -10.758 -16.390 -15.121  1.00  0.00           H  
ATOM   3055  HZ3 TRP B 187     -11.493 -17.549 -19.204  1.00  0.00           H  
ATOM   3056  HH2 TRP B 187     -10.376 -17.927 -17.031  1.00  0.00           H  
ATOM   3057  N   THR B 188     -14.643 -12.358 -21.414  1.00  0.00           N  
ATOM   3058  CA  THR B 188     -15.491 -12.446 -22.591  1.00  0.00           C  
ATOM   3059  C   THR B 188     -15.756 -13.912 -22.851  1.00  0.00           C  
ATOM   3060  O   THR B 188     -14.837 -14.736 -22.840  1.00  0.00           O  
ATOM   3061  CB  THR B 188     -14.872 -11.793 -23.823  1.00  0.00           C  
ATOM   3062  OG1 THR B 188     -14.655 -10.402 -23.566  1.00  0.00           O  
ATOM   3063  CG2 THR B 188     -15.807 -11.947 -25.010  1.00  0.00           C  
ATOM   3064  H   THR B 188     -13.733 -12.827 -21.417  1.00  0.00           H  
ATOM   3065  HA  THR B 188     -16.444 -11.964 -22.384  1.00  0.00           H  
ATOM   3066  HB  THR B 188     -13.933 -12.257 -24.049  1.00  0.00           H  
ATOM   3067  HG1 THR B 188     -14.068 -10.042 -24.235  1.00  0.00           H  
ATOM   3068 1HG2 THR B 188     -15.362 -11.477 -25.883  1.00  0.00           H  
ATOM   3069 2HG2 THR B 188     -15.964 -13.005 -25.214  1.00  0.00           H  
ATOM   3070 3HG2 THR B 188     -16.762 -11.474 -24.787  1.00  0.00           H  
ATOM   3071  N   TYR B 189     -17.015 -14.254 -23.058  1.00  0.00           N  
ATOM   3072  CA  TYR B 189     -17.349 -15.650 -23.241  1.00  0.00           C  
ATOM   3073  C   TYR B 189     -18.625 -15.819 -24.081  1.00  0.00           C  
ATOM   3074  O   TYR B 189     -19.382 -14.854 -24.240  1.00  0.00           O  
ATOM   3075  CB  TYR B 189     -17.377 -16.268 -21.825  1.00  0.00           C  
ATOM   3076  CG  TYR B 189     -18.438 -15.748 -20.873  1.00  0.00           C  
ATOM   3077  CD1 TYR B 189     -19.617 -16.431 -20.699  1.00  0.00           C  
ATOM   3078  CD2 TYR B 189     -18.214 -14.556 -20.157  1.00  0.00           C  
ATOM   3079  CE1 TYR B 189     -20.575 -15.941 -19.831  1.00  0.00           C  
ATOM   3080  CE2 TYR B 189     -19.174 -14.072 -19.296  1.00  0.00           C  
ATOM   3081  CZ  TYR B 189     -20.361 -14.760 -19.137  1.00  0.00           C  
ATOM   3082  OH  TYR B 189     -21.351 -14.279 -18.316  1.00  0.00           O  
ATOM   3083  H   TYR B 189     -17.734 -13.552 -23.073  1.00  0.00           H  
ATOM   3084  HA  TYR B 189     -16.513 -16.093 -23.780  1.00  0.00           H  
ATOM   3085 1HB  TYR B 189     -17.534 -17.309 -21.894  1.00  0.00           H  
ATOM   3086 2HB  TYR B 189     -16.403 -16.131 -21.348  1.00  0.00           H  
ATOM   3087  HD1 TYR B 189     -19.796 -17.360 -21.241  1.00  0.00           H  
ATOM   3088  HD2 TYR B 189     -17.285 -14.014 -20.282  1.00  0.00           H  
ATOM   3089  HE1 TYR B 189     -21.510 -16.478 -19.698  1.00  0.00           H  
ATOM   3090  HE2 TYR B 189     -18.996 -13.140 -18.751  1.00  0.00           H  
ATOM   3091  HH  TYR B 189     -22.199 -14.511 -18.720  1.00  0.00           H  
ATOM   3092  N   PRO B 190     -18.916 -17.020 -24.637  1.00  0.00           N  
ATOM   3093  CA  PRO B 190     -20.085 -17.393 -25.426  1.00  0.00           C  
ATOM   3094  C   PRO B 190     -21.473 -17.074 -24.845  1.00  0.00           C  
ATOM   3095  O   PRO B 190     -22.411 -16.862 -25.606  1.00  0.00           O  
ATOM   3096  CB  PRO B 190     -19.884 -18.895 -25.610  1.00  0.00           C  
ATOM   3097  CG  PRO B 190     -18.399 -19.076 -25.552  1.00  0.00           C  
ATOM   3098  CD  PRO B 190     -17.941 -18.137 -24.510  1.00  0.00           C  
ATOM   3099  HA  PRO B 190     -19.992 -16.896 -26.409  1.00  0.00           H  
ATOM   3100 1HB  PRO B 190     -20.406 -19.447 -24.810  1.00  0.00           H  
ATOM   3101 2HB  PRO B 190     -20.317 -19.243 -26.566  1.00  0.00           H  
ATOM   3102 1HG  PRO B 190     -18.149 -20.119 -25.341  1.00  0.00           H  
ATOM   3103 2HG  PRO B 190     -17.961 -18.839 -26.529  1.00  0.00           H  
ATOM   3104 1HD  PRO B 190     -18.046 -18.607 -23.561  1.00  0.00           H  
ATOM   3105 2HD  PRO B 190     -16.923 -17.876 -24.744  1.00  0.00           H  
ATOM   3106  N   ARG B 191     -21.620 -17.033 -23.514  1.00  0.00           N  
ATOM   3107  CA  ARG B 191     -22.951 -16.743 -22.944  1.00  0.00           C  
ATOM   3108  C   ARG B 191     -22.919 -15.489 -22.107  1.00  0.00           C  
ATOM   3109  O   ARG B 191     -23.306 -15.498 -20.938  1.00  0.00           O  
ATOM   3110  CB  ARG B 191     -23.446 -17.874 -22.035  1.00  0.00           C  
ATOM   3111  CG  ARG B 191     -23.676 -19.221 -22.689  1.00  0.00           C  
ATOM   3112  CD  ARG B 191     -24.763 -19.146 -23.724  1.00  0.00           C  
ATOM   3113  NE  ARG B 191     -25.123 -20.462 -24.243  1.00  0.00           N  
ATOM   3114  CZ  ARG B 191     -25.950 -20.687 -25.295  1.00  0.00           C  
ATOM   3115  NH1 ARG B 191     -26.490 -19.673 -25.941  1.00  0.00           N  
ATOM   3116  NH2 ARG B 191     -26.210 -21.912 -25.685  1.00  0.00           N  
ATOM   3117  H   ARG B 191     -20.842 -17.188 -22.909  1.00  0.00           H  
ATOM   3118  HA  ARG B 191     -23.665 -16.598 -23.751  1.00  0.00           H  
ATOM   3119 1HB  ARG B 191     -22.726 -18.028 -21.231  1.00  0.00           H  
ATOM   3120 2HB  ARG B 191     -24.387 -17.577 -21.569  1.00  0.00           H  
ATOM   3121 1HG  ARG B 191     -22.764 -19.567 -23.172  1.00  0.00           H  
ATOM   3122 2HG  ARG B 191     -23.977 -19.950 -21.928  1.00  0.00           H  
ATOM   3123 1HD  ARG B 191     -25.652 -18.696 -23.292  1.00  0.00           H  
ATOM   3124 2HD  ARG B 191     -24.414 -18.537 -24.563  1.00  0.00           H  
ATOM   3125  HE  ARG B 191     -24.693 -21.280 -23.776  1.00  0.00           H  
ATOM   3126 1HH1 ARG B 191     -26.286 -18.725 -25.654  1.00  0.00           H  
ATOM   3127 2HH1 ARG B 191     -27.097 -19.842 -26.733  1.00  0.00           H  
ATOM   3128 1HH2 ARG B 191     -25.799 -22.715 -25.201  1.00  0.00           H  
ATOM   3129 2HH2 ARG B 191     -26.796 -22.079 -26.518  1.00  0.00           H  
ATOM   3130  N   LYS B 192     -22.493 -14.403 -22.717  1.00  0.00           N  
ATOM   3131  CA  LYS B 192     -22.406 -13.131 -22.028  1.00  0.00           C  
ATOM   3132  C   LYS B 192     -23.475 -12.176 -22.538  1.00  0.00           C  
ATOM   3133  O   LYS B 192     -24.368 -11.755 -21.809  1.00  0.00           O  
ATOM   3134  CB  LYS B 192     -21.007 -12.537 -22.215  1.00  0.00           C  
ATOM   3135  CG  LYS B 192     -20.762 -11.237 -21.498  1.00  0.00           C  
ATOM   3136  CD  LYS B 192     -19.328 -10.782 -21.695  1.00  0.00           C  
ATOM   3137  CE  LYS B 192     -19.066  -9.451 -21.015  1.00  0.00           C  
ATOM   3138  NZ  LYS B 192     -17.673  -9.009 -21.219  1.00  0.00           N  
ATOM   3139  H   LYS B 192     -22.193 -14.473 -23.685  1.00  0.00           H  
ATOM   3140  HA  LYS B 192     -22.576 -13.297 -20.966  1.00  0.00           H  
ATOM   3141 1HB  LYS B 192     -20.267 -13.253 -21.868  1.00  0.00           H  
ATOM   3142 2HB  LYS B 192     -20.818 -12.382 -23.280  1.00  0.00           H  
ATOM   3143 1HG  LYS B 192     -21.444 -10.472 -21.878  1.00  0.00           H  
ATOM   3144 2HG  LYS B 192     -20.950 -11.370 -20.432  1.00  0.00           H  
ATOM   3145 1HD  LYS B 192     -18.648 -11.528 -21.273  1.00  0.00           H  
ATOM   3146 2HD  LYS B 192     -19.114 -10.686 -22.760  1.00  0.00           H  
ATOM   3147 1HE  LYS B 192     -19.743  -8.698 -21.413  1.00  0.00           H  
ATOM   3148 2HE  LYS B 192     -19.246  -9.562 -19.946  1.00  0.00           H  
ATOM   3149 1HZ  LYS B 192     -17.504  -8.137 -20.745  1.00  0.00           H  
ATOM   3150 2HZ  LYS B 192     -17.054  -9.727 -20.834  1.00  0.00           H  
ATOM   3151 3HZ  LYS B 192     -17.479  -8.900 -22.199  1.00  0.00           H  
ATOM   3152  N   GLU B 193     -23.391 -11.855 -23.818  1.00  0.00           N  
ATOM   3153  CA  GLU B 193     -24.348 -10.952 -24.422  1.00  0.00           C  
ATOM   3154  C   GLU B 193     -25.648 -11.710 -24.632  1.00  0.00           C  
ATOM   3155  O   GLU B 193     -25.619 -12.877 -25.015  1.00  0.00           O  
ATOM   3156  CB  GLU B 193     -23.790 -10.389 -25.724  1.00  0.00           C  
ATOM   3157  CG  GLU B 193     -24.656  -9.327 -26.373  1.00  0.00           C  
ATOM   3158  CD  GLU B 193     -24.030  -8.743 -27.603  1.00  0.00           C  
ATOM   3159  OE1 GLU B 193     -22.966  -9.180 -27.972  1.00  0.00           O  
ATOM   3160  OE2 GLU B 193     -24.607  -7.842 -28.169  1.00  0.00           O  
ATOM   3161  H   GLU B 193     -22.648 -12.235 -24.380  1.00  0.00           H  
ATOM   3162  HA  GLU B 193     -24.537 -10.126 -23.736  1.00  0.00           H  
ATOM   3163 1HB  GLU B 193     -22.807  -9.953 -25.543  1.00  0.00           H  
ATOM   3164 2HB  GLU B 193     -23.662 -11.198 -26.442  1.00  0.00           H  
ATOM   3165 1HG  GLU B 193     -25.612  -9.775 -26.647  1.00  0.00           H  
ATOM   3166 2HG  GLU B 193     -24.850  -8.536 -25.650  1.00  0.00           H  
ATOM   3167  N   SER B 194     -26.781 -11.059 -24.369  1.00  0.00           N  
ATOM   3168  CA  SER B 194     -28.094 -11.681 -24.557  1.00  0.00           C  
ATOM   3169  C   SER B 194     -28.243 -13.028 -23.835  1.00  0.00           C  
ATOM   3170  O   SER B 194     -28.672 -14.022 -24.424  1.00  0.00           O  
ATOM   3171  CB  SER B 194     -28.403 -11.853 -26.040  1.00  0.00           C  
ATOM   3172  OG  SER B 194     -28.444 -10.613 -26.697  1.00  0.00           O  
ATOM   3173  H   SER B 194     -26.728 -10.106 -24.039  1.00  0.00           H  
ATOM   3174  HA  SER B 194     -28.848 -11.008 -24.143  1.00  0.00           H  
ATOM   3175 1HB  SER B 194     -27.651 -12.490 -26.505  1.00  0.00           H  
ATOM   3176 2HB  SER B 194     -29.362 -12.354 -26.151  1.00  0.00           H  
ATOM   3177  HG  SER B 194     -29.374 -10.378 -26.752  1.00  0.00           H  
ATOM   3178  N   GLY B 195     -27.916 -13.055 -22.551  1.00  0.00           N  
ATOM   3179  CA  GLY B 195     -28.052 -14.282 -21.790  1.00  0.00           C  
ATOM   3180  C   GLY B 195     -27.771 -14.084 -20.310  1.00  0.00           C  
ATOM   3181  O   GLY B 195     -27.443 -12.984 -19.865  1.00  0.00           O  
ATOM   3182  H   GLY B 195     -27.556 -12.221 -22.106  1.00  0.00           H  
ATOM   3183 1HA  GLY B 195     -29.057 -14.679 -21.922  1.00  0.00           H  
ATOM   3184 2HA  GLY B 195     -27.361 -15.024 -22.193  1.00  0.00           H  
ATOM   3185  N   ARG B 196     -27.956 -15.162 -19.546  1.00  0.00           N  
ATOM   3186  CA  ARG B 196     -27.765 -15.156 -18.098  1.00  0.00           C  
ATOM   3187  C   ARG B 196     -26.255 -15.228 -17.839  1.00  0.00           C  
ATOM   3188  O   ARG B 196     -25.561 -16.053 -18.435  1.00  0.00           O  
ATOM   3189  CB  ARG B 196     -28.589 -16.309 -17.492  1.00  0.00           C  
ATOM   3190  CG  ARG B 196     -28.594 -16.488 -15.962  1.00  0.00           C  
ATOM   3191  CD  ARG B 196     -29.549 -17.641 -15.559  1.00  0.00           C  
ATOM   3192  NE  ARG B 196     -29.572 -17.890 -14.107  1.00  0.00           N  
ATOM   3193  CZ  ARG B 196     -30.323 -18.850 -13.460  1.00  0.00           C  
ATOM   3194  NH1 ARG B 196     -31.142 -19.667 -14.090  1.00  0.00           N  
ATOM   3195  NH2 ARG B 196     -30.230 -18.982 -12.161  1.00  0.00           N  
ATOM   3196  H   ARG B 196     -28.236 -16.022 -19.995  1.00  0.00           H  
ATOM   3197  HA  ARG B 196     -28.139 -14.218 -17.690  1.00  0.00           H  
ATOM   3198 1HB  ARG B 196     -29.627 -16.194 -17.799  1.00  0.00           H  
ATOM   3199 2HB  ARG B 196     -28.236 -17.250 -17.913  1.00  0.00           H  
ATOM   3200 1HG  ARG B 196     -27.586 -16.729 -15.618  1.00  0.00           H  
ATOM   3201 2HG  ARG B 196     -28.931 -15.569 -15.483  1.00  0.00           H  
ATOM   3202 1HD  ARG B 196     -30.565 -17.392 -15.873  1.00  0.00           H  
ATOM   3203 2HD  ARG B 196     -29.235 -18.556 -16.056  1.00  0.00           H  
ATOM   3204  HE  ARG B 196     -28.969 -17.315 -13.532  1.00  0.00           H  
ATOM   3205 1HH1 ARG B 196     -31.261 -19.615 -15.088  1.00  0.00           H  
ATOM   3206 2HH1 ARG B 196     -31.685 -20.377 -13.510  1.00  0.00           H  
ATOM   3207 1HH2 ARG B 196     -29.621 -18.394 -11.623  1.00  0.00           H  
ATOM   3208 2HH2 ARG B 196     -30.776 -19.741 -11.713  1.00  0.00           H  
ATOM   3209  N   LEU B 197     -25.748 -14.326 -16.998  1.00  0.00           N  
ATOM   3210  CA  LEU B 197     -24.306 -14.174 -16.770  1.00  0.00           C  
ATOM   3211  C   LEU B 197     -23.683 -15.118 -15.763  1.00  0.00           C  
ATOM   3212  O   LEU B 197     -24.354 -15.640 -14.870  1.00  0.00           O  
ATOM   3213  CB  LEU B 197     -23.989 -12.743 -16.323  1.00  0.00           C  
ATOM   3214  CG  LEU B 197     -24.362 -11.596 -17.309  1.00  0.00           C  
ATOM   3215  CD1 LEU B 197     -24.028 -10.266 -16.648  1.00  0.00           C  
ATOM   3216  CD2 LEU B 197     -23.603 -11.754 -18.638  1.00  0.00           C  
ATOM   3217  H   LEU B 197     -26.383 -13.693 -16.529  1.00  0.00           H  
ATOM   3218  HA  LEU B 197     -23.813 -14.350 -17.729  1.00  0.00           H  
ATOM   3219 1HB  LEU B 197     -24.509 -12.557 -15.386  1.00  0.00           H  
ATOM   3220 2HB  LEU B 197     -22.915 -12.677 -16.128  1.00  0.00           H  
ATOM   3221  HG  LEU B 197     -25.434 -11.615 -17.511  1.00  0.00           H  
ATOM   3222 1HD1 LEU B 197     -24.298  -9.452 -17.322  1.00  0.00           H  
ATOM   3223 2HD1 LEU B 197     -24.588 -10.166 -15.718  1.00  0.00           H  
ATOM   3224 3HD1 LEU B 197     -22.960 -10.221 -16.436  1.00  0.00           H  
ATOM   3225 1HD2 LEU B 197     -23.872 -10.937 -19.310  1.00  0.00           H  
ATOM   3226 2HD2 LEU B 197     -22.529 -11.732 -18.458  1.00  0.00           H  
ATOM   3227 3HD2 LEU B 197     -23.874 -12.688 -19.117  1.00  0.00           H  
ATOM   3228  N   VAL B 198     -22.369 -15.302 -15.917  1.00  0.00           N  
ATOM   3229  CA  VAL B 198     -21.562 -16.102 -15.021  1.00  0.00           C  
ATOM   3230  C   VAL B 198     -20.750 -15.176 -14.126  1.00  0.00           C  
ATOM   3231  O   VAL B 198     -20.100 -14.247 -14.609  1.00  0.00           O  
ATOM   3232  CB  VAL B 198     -20.615 -16.988 -15.848  1.00  0.00           C  
ATOM   3233  CG1 VAL B 198     -19.737 -17.829 -14.940  1.00  0.00           C  
ATOM   3234  CG2 VAL B 198     -21.410 -17.858 -16.773  1.00  0.00           C  
ATOM   3235  H   VAL B 198     -21.894 -14.847 -16.687  1.00  0.00           H  
ATOM   3236  HA  VAL B 198     -22.214 -16.724 -14.404  1.00  0.00           H  
ATOM   3237  HB  VAL B 198     -19.979 -16.351 -16.440  1.00  0.00           H  
ATOM   3238 1HG1 VAL B 198     -19.072 -18.443 -15.543  1.00  0.00           H  
ATOM   3239 2HG1 VAL B 198     -19.150 -17.202 -14.282  1.00  0.00           H  
ATOM   3240 3HG1 VAL B 198     -20.374 -18.470 -14.340  1.00  0.00           H  
ATOM   3241 1HG2 VAL B 198     -20.723 -18.437 -17.366  1.00  0.00           H  
ATOM   3242 2HG2 VAL B 198     -22.057 -18.517 -16.194  1.00  0.00           H  
ATOM   3243 3HG2 VAL B 198     -22.022 -17.243 -17.431  1.00  0.00           H  
ATOM   3244  N   GLU B 199     -20.821 -15.404 -12.827  1.00  0.00           N  
ATOM   3245  CA  GLU B 199     -20.102 -14.590 -11.864  1.00  0.00           C  
ATOM   3246  C   GLU B 199     -18.674 -15.093 -11.666  1.00  0.00           C  
ATOM   3247  O   GLU B 199     -18.511 -16.218 -11.191  1.00  0.00           O  
ATOM   3248  CB  GLU B 199     -20.827 -14.619 -10.516  1.00  0.00           C  
ATOM   3249  CG  GLU B 199     -20.205 -13.740  -9.439  1.00  0.00           C  
ATOM   3250  CD  GLU B 199     -20.946 -13.796  -8.136  1.00  0.00           C  
ATOM   3251  OE1 GLU B 199     -21.763 -14.665  -7.975  1.00  0.00           O  
ATOM   3252  OE2 GLU B 199     -20.725 -12.937  -7.308  1.00  0.00           O  
ATOM   3253  H   GLU B 199     -21.389 -16.176 -12.499  1.00  0.00           H  
ATOM   3254  HA  GLU B 199     -20.112 -13.567 -12.221  1.00  0.00           H  
ATOM   3255 1HB  GLU B 199     -21.860 -14.299 -10.654  1.00  0.00           H  
ATOM   3256 2HB  GLU B 199     -20.849 -15.641 -10.139  1.00  0.00           H  
ATOM   3257 1HG  GLU B 199     -19.176 -14.064  -9.263  1.00  0.00           H  
ATOM   3258 2HG  GLU B 199     -20.173 -12.712  -9.794  1.00  0.00           H  
ATOM   3259  N   PRO B 200     -17.625 -14.348 -12.054  1.00  0.00           N  
ATOM   3260  CA  PRO B 200     -16.269 -14.774 -11.871  1.00  0.00           C  
ATOM   3261  C   PRO B 200     -15.997 -14.639 -10.404  1.00  0.00           C  
ATOM   3262  O   PRO B 200     -16.501 -13.696  -9.797  1.00  0.00           O  
ATOM   3263  CB  PRO B 200     -15.474 -13.783 -12.722  1.00  0.00           C  
ATOM   3264  CG  PRO B 200     -16.327 -12.522 -12.718  1.00  0.00           C  
ATOM   3265  CD  PRO B 200     -17.776 -13.012 -12.651  1.00  0.00           C  
ATOM   3266  HA  PRO B 200     -16.158 -15.808 -12.216  1.00  0.00           H  
ATOM   3267 1HB  PRO B 200     -14.479 -13.634 -12.281  1.00  0.00           H  
ATOM   3268 2HB  PRO B 200     -15.317 -14.203 -13.727  1.00  0.00           H  
ATOM   3269 1HG  PRO B 200     -16.061 -11.892 -11.853  1.00  0.00           H  
ATOM   3270 2HG  PRO B 200     -16.126 -11.927 -13.620  1.00  0.00           H  
ATOM   3271 1HD  PRO B 200     -18.330 -12.342 -11.976  1.00  0.00           H  
ATOM   3272 2HD  PRO B 200     -18.214 -13.068 -13.654  1.00  0.00           H  
ATOM   3273  N   VAL B 201     -15.178 -15.507  -9.847  1.00  0.00           N  
ATOM   3274  CA  VAL B 201     -14.799 -15.362  -8.446  1.00  0.00           C  
ATOM   3275  C   VAL B 201     -13.289 -15.411  -8.268  1.00  0.00           C  
ATOM   3276  O   VAL B 201     -12.610 -16.247  -8.866  1.00  0.00           O  
ATOM   3277  CB  VAL B 201     -15.483 -16.457  -7.579  1.00  0.00           C  
ATOM   3278  CG1 VAL B 201     -15.038 -16.353  -6.094  1.00  0.00           C  
ATOM   3279  CG2 VAL B 201     -17.025 -16.301  -7.681  1.00  0.00           C  
ATOM   3280  H   VAL B 201     -14.825 -16.280 -10.413  1.00  0.00           H  
ATOM   3281  HA  VAL B 201     -15.139 -14.385  -8.106  1.00  0.00           H  
ATOM   3282  HB  VAL B 201     -15.190 -17.440  -7.945  1.00  0.00           H  
ATOM   3283 1HG1 VAL B 201     -15.531 -17.132  -5.516  1.00  0.00           H  
ATOM   3284 2HG1 VAL B 201     -13.954 -16.484  -6.001  1.00  0.00           H  
ATOM   3285 3HG1 VAL B 201     -15.312 -15.389  -5.699  1.00  0.00           H  
ATOM   3286 1HG2 VAL B 201     -17.511 -17.071  -7.084  1.00  0.00           H  
ATOM   3287 2HG2 VAL B 201     -17.323 -15.327  -7.320  1.00  0.00           H  
ATOM   3288 3HG2 VAL B 201     -17.346 -16.406  -8.718  1.00  0.00           H  
ATOM   3289  N   THR B 202     -12.756 -14.481  -7.488  1.00  0.00           N  
ATOM   3290  CA  THR B 202     -11.323 -14.407  -7.294  1.00  0.00           C  
ATOM   3291  C   THR B 202     -10.787 -15.100  -6.056  1.00  0.00           C  
ATOM   3292  O   THR B 202     -11.517 -15.365  -5.096  1.00  0.00           O  
ATOM   3293  CB  THR B 202     -10.855 -12.935  -7.368  1.00  0.00           C  
ATOM   3294  OG1 THR B 202     -11.542 -12.154  -6.388  1.00  0.00           O  
ATOM   3295  CG2 THR B 202     -11.118 -12.373  -8.761  1.00  0.00           C  
ATOM   3296  H   THR B 202     -13.367 -13.813  -7.026  1.00  0.00           H  
ATOM   3297  HA  THR B 202     -10.871 -14.884  -8.145  1.00  0.00           H  
ATOM   3298  HB  THR B 202      -9.781 -12.891  -7.165  1.00  0.00           H  
ATOM   3299  HG1 THR B 202     -11.107 -11.302  -6.291  1.00  0.00           H  
ATOM   3300 1HG2 THR B 202     -10.773 -11.342  -8.810  1.00  0.00           H  
ATOM   3301 2HG2 THR B 202     -10.575 -12.967  -9.483  1.00  0.00           H  
ATOM   3302 3HG2 THR B 202     -12.180 -12.411  -8.982  1.00  0.00           H  
ATOM   3303  N   ASP B 203      -9.471 -15.306  -6.065  1.00  0.00           N  
ATOM   3304  CA  ASP B 203      -8.751 -15.894  -4.952  1.00  0.00           C  
ATOM   3305  C   ASP B 203      -7.283 -15.464  -4.939  1.00  0.00           C  
ATOM   3306  O   ASP B 203      -6.745 -14.955  -5.928  1.00  0.00           O  
ATOM   3307  CB  ASP B 203      -8.728 -17.437  -5.032  1.00  0.00           C  
ATOM   3308  CG  ASP B 203     -10.008 -18.116  -4.670  1.00  0.00           C  
ATOM   3309  OD1 ASP B 203     -10.557 -17.754  -3.683  1.00  0.00           O  
ATOM   3310  OD2 ASP B 203     -10.391 -19.075  -5.325  1.00  0.00           O  
ATOM   3311  H   ASP B 203      -8.976 -15.072  -6.923  1.00  0.00           H  
ATOM   3312  HA  ASP B 203      -9.219 -15.561  -4.024  1.00  0.00           H  
ATOM   3313 1HB  ASP B 203      -8.468 -17.726  -6.045  1.00  0.00           H  
ATOM   3314 2HB  ASP B 203      -7.942 -17.821  -4.379  1.00  0.00           H  
ATOM   3315  N   PHE B 204      -6.624 -15.708  -3.814  1.00  0.00           N  
ATOM   3316  CA  PHE B 204      -5.226 -15.301  -3.639  1.00  0.00           C  
ATOM   3317  C   PHE B 204      -4.322 -16.471  -3.287  1.00  0.00           C  
ATOM   3318  O   PHE B 204      -4.541 -17.166  -2.293  1.00  0.00           O  
ATOM   3319  CB  PHE B 204      -5.100 -14.219  -2.559  1.00  0.00           C  
ATOM   3320  CG  PHE B 204      -5.728 -12.881  -2.907  1.00  0.00           C  
ATOM   3321  CD1 PHE B 204      -7.067 -12.617  -2.674  1.00  0.00           C  
ATOM   3322  CD2 PHE B 204      -4.943 -11.866  -3.450  1.00  0.00           C  
ATOM   3323  CE1 PHE B 204      -7.596 -11.367  -2.986  1.00  0.00           C  
ATOM   3324  CE2 PHE B 204      -5.477 -10.632  -3.756  1.00  0.00           C  
ATOM   3325  CZ  PHE B 204      -6.804 -10.387  -3.522  1.00  0.00           C  
ATOM   3326  H   PHE B 204      -7.139 -16.190  -3.070  1.00  0.00           H  
ATOM   3327  HA  PHE B 204      -4.864 -14.890  -4.583  1.00  0.00           H  
ATOM   3328 1HB  PHE B 204      -5.559 -14.573  -1.636  1.00  0.00           H  
ATOM   3329 2HB  PHE B 204      -4.042 -14.052  -2.349  1.00  0.00           H  
ATOM   3330  HD1 PHE B 204      -7.703 -13.393  -2.239  1.00  0.00           H  
ATOM   3331  HD2 PHE B 204      -3.885 -12.056  -3.635  1.00  0.00           H  
ATOM   3332  HE1 PHE B 204      -8.632 -11.154  -2.798  1.00  0.00           H  
ATOM   3333  HE2 PHE B 204      -4.846  -9.847  -4.181  1.00  0.00           H  
ATOM   3334  HZ  PHE B 204      -7.228  -9.410  -3.758  1.00  0.00           H  
ATOM   3335  N   LEU B 205      -3.294 -16.679  -4.115  1.00  0.00           N  
ATOM   3336  CA  LEU B 205      -2.397 -17.826  -3.968  1.00  0.00           C  
ATOM   3337  C   LEU B 205      -1.158 -17.431  -3.173  1.00  0.00           C  
ATOM   3338  O   LEU B 205      -0.834 -18.035  -2.142  1.00  0.00           O  
ATOM   3339  CB  LEU B 205      -1.993 -18.298  -5.373  1.00  0.00           C  
ATOM   3340  CG  LEU B 205      -2.972 -19.235  -6.156  1.00  0.00           C  
ATOM   3341  CD1 LEU B 205      -4.368 -18.559  -6.332  1.00  0.00           C  
ATOM   3342  CD2 LEU B 205      -2.383 -19.495  -7.543  1.00  0.00           C  
ATOM   3343  H   LEU B 205      -3.143 -16.048  -4.900  1.00  0.00           H  
ATOM   3344  HA  LEU B 205      -2.919 -18.629  -3.455  1.00  0.00           H  
ATOM   3345 1HB  LEU B 205      -1.867 -17.439  -5.973  1.00  0.00           H  
ATOM   3346 2HB  LEU B 205      -1.031 -18.805  -5.301  1.00  0.00           H  
ATOM   3347  HG  LEU B 205      -3.097 -20.173  -5.618  1.00  0.00           H  
ATOM   3348 1HD1 LEU B 205      -5.014 -19.222  -6.895  1.00  0.00           H  
ATOM   3349 2HD1 LEU B 205      -4.827 -18.373  -5.372  1.00  0.00           H  
ATOM   3350 3HD1 LEU B 205      -4.251 -17.616  -6.871  1.00  0.00           H  
ATOM   3351 1HD2 LEU B 205      -3.052 -20.149  -8.102  1.00  0.00           H  
ATOM   3352 2HD2 LEU B 205      -2.277 -18.555  -8.076  1.00  0.00           H  
ATOM   3353 3HD2 LEU B 205      -1.408 -19.972  -7.446  1.00  0.00           H  
ATOM   3354  N   LEU B 206      -0.469 -16.406  -3.672  1.00  0.00           N  
ATOM   3355  CA  LEU B 206       0.739 -15.896  -2.995  1.00  0.00           C  
ATOM   3356  C   LEU B 206       0.618 -14.406  -2.764  1.00  0.00           C  
ATOM   3357  O   LEU B 206       0.130 -13.691  -3.646  1.00  0.00           O  
ATOM   3358  CB  LEU B 206       1.988 -16.253  -3.819  1.00  0.00           C  
ATOM   3359  CG  LEU B 206       2.241 -17.798  -4.025  1.00  0.00           C  
ATOM   3360  CD1 LEU B 206       3.367 -18.009  -4.999  1.00  0.00           C  
ATOM   3361  CD2 LEU B 206       2.591 -18.467  -2.693  1.00  0.00           C  
ATOM   3362  H   LEU B 206      -0.835 -15.974  -4.525  1.00  0.00           H  
ATOM   3363  HA  LEU B 206       0.821 -16.362  -2.011  1.00  0.00           H  
ATOM   3364 1HB  LEU B 206       1.915 -15.783  -4.802  1.00  0.00           H  
ATOM   3365 2HB  LEU B 206       2.853 -15.842  -3.314  1.00  0.00           H  
ATOM   3366  HG  LEU B 206       1.347 -18.253  -4.442  1.00  0.00           H  
ATOM   3367 1HD1 LEU B 206       3.520 -19.075  -5.149  1.00  0.00           H  
ATOM   3368 2HD1 LEU B 206       3.124 -17.557  -5.934  1.00  0.00           H  
ATOM   3369 3HD1 LEU B 206       4.275 -17.574  -4.615  1.00  0.00           H  
ATOM   3370 1HD2 LEU B 206       2.760 -19.529  -2.863  1.00  0.00           H  
ATOM   3371 2HD2 LEU B 206       3.495 -18.019  -2.284  1.00  0.00           H  
ATOM   3372 3HD2 LEU B 206       1.780 -18.354  -1.982  1.00  0.00           H  
ATOM   3373  N   ASP B 207       1.049 -13.930  -1.581  1.00  0.00           N  
ATOM   3374  CA  ASP B 207       0.909 -12.505  -1.300  1.00  0.00           C  
ATOM   3375  C   ASP B 207       2.136 -11.584  -1.391  1.00  0.00           C  
ATOM   3376  O   ASP B 207       1.984 -10.374  -1.214  1.00  0.00           O  
ATOM   3377  CB  ASP B 207       0.258 -12.363   0.062  1.00  0.00           C  
ATOM   3378  CG  ASP B 207       1.069 -13.069   1.123  1.00  0.00           C  
ATOM   3379  OD1 ASP B 207       1.824 -13.974   0.757  1.00  0.00           O  
ATOM   3380  OD2 ASP B 207       0.935 -12.731   2.290  1.00  0.00           O  
ATOM   3381  H   ASP B 207       1.441 -14.543  -0.880  1.00  0.00           H  
ATOM   3382  HA  ASP B 207       0.222 -12.121  -2.038  1.00  0.00           H  
ATOM   3383 1HB  ASP B 207       0.171 -11.306   0.317  1.00  0.00           H  
ATOM   3384 2HB  ASP B 207      -0.747 -12.783   0.034  1.00  0.00           H  
ATOM   3385  N   MET B 208       3.327 -12.120  -1.698  1.00  0.00           N  
ATOM   3386  CA  MET B 208       4.489 -11.259  -2.007  1.00  0.00           C  
ATOM   3387  C   MET B 208       4.806 -11.361  -3.512  1.00  0.00           C  
ATOM   3388  O   MET B 208       4.664 -10.376  -4.240  1.00  0.00           O  
ATOM   3389  CB  MET B 208       5.654 -11.506  -1.040  1.00  0.00           C  
ATOM   3390  CG  MET B 208       5.368 -11.017   0.370  1.00  0.00           C  
ATOM   3391  SD  MET B 208       6.676 -11.420   1.557  1.00  0.00           S  
ATOM   3392  CE  MET B 208       8.016 -10.323   1.077  1.00  0.00           C  
ATOM   3393  H   MET B 208       3.385 -13.123  -1.768  1.00  0.00           H  
ATOM   3394  HA  MET B 208       4.185 -10.224  -1.841  1.00  0.00           H  
ATOM   3395 1HB  MET B 208       5.832 -12.550  -0.895  1.00  0.00           H  
ATOM   3396 2HB  MET B 208       6.561 -11.043  -1.420  1.00  0.00           H  
ATOM   3397 1HG  MET B 208       5.232  -9.938   0.354  1.00  0.00           H  
ATOM   3398 2HG  MET B 208       4.433 -11.467   0.722  1.00  0.00           H  
ATOM   3399 1HE  MET B 208       8.865 -10.480   1.743  1.00  0.00           H  
ATOM   3400 2HE  MET B 208       8.322 -10.533   0.057  1.00  0.00           H  
ATOM   3401 3HE  MET B 208       7.685  -9.286   1.153  1.00  0.00           H  
ATOM   3402  N   PRO B 209       5.177 -12.555  -4.051  1.00  0.00           N  
ATOM   3403  CA  PRO B 209       5.358 -12.795  -5.465  1.00  0.00           C  
ATOM   3404  C   PRO B 209       3.955 -13.023  -5.977  1.00  0.00           C  
ATOM   3405  O   PRO B 209       3.562 -14.163  -6.199  1.00  0.00           O  
ATOM   3406  CB  PRO B 209       6.221 -14.060  -5.502  1.00  0.00           C  
ATOM   3407  CG  PRO B 209       5.775 -14.835  -4.295  1.00  0.00           C  
ATOM   3408  CD  PRO B 209       5.471 -13.789  -3.240  1.00  0.00           C  
ATOM   3409  HA  PRO B 209       5.848 -11.932  -5.939  1.00  0.00           H  
ATOM   3410 1HB  PRO B 209       6.063 -14.600  -6.442  1.00  0.00           H  
ATOM   3411 2HB  PRO B 209       7.289 -13.786  -5.457  1.00  0.00           H  
ATOM   3412 1HG  PRO B 209       4.890 -15.407  -4.557  1.00  0.00           H  
ATOM   3413 2HG  PRO B 209       6.545 -15.558  -3.984  1.00  0.00           H  
ATOM   3414 1HD  PRO B 209       4.639 -14.134  -2.634  1.00  0.00           H  
ATOM   3415 2HD  PRO B 209       6.393 -13.657  -2.670  1.00  0.00           H  
ATOM   3416  N   TYR B 210       3.176 -11.943  -6.061  1.00  0.00           N  
ATOM   3417  CA  TYR B 210       1.748 -12.115  -6.252  1.00  0.00           C  
ATOM   3418  C   TYR B 210       1.302 -13.012  -7.360  1.00  0.00           C  
ATOM   3419  O   TYR B 210       1.760 -12.958  -8.484  1.00  0.00           O  
ATOM   3420  CB  TYR B 210       1.062 -10.766  -6.469  1.00  0.00           C  
ATOM   3421  CG  TYR B 210       0.715 -10.064  -5.226  1.00  0.00           C  
ATOM   3422  CD1 TYR B 210       1.501  -9.063  -4.713  1.00  0.00           C  
ATOM   3423  CD2 TYR B 210      -0.454 -10.439  -4.594  1.00  0.00           C  
ATOM   3424  CE1 TYR B 210       1.115  -8.449  -3.544  1.00  0.00           C  
ATOM   3425  CE2 TYR B 210      -0.843  -9.838  -3.448  1.00  0.00           C  
ATOM   3426  CZ  TYR B 210      -0.072  -8.853  -2.909  1.00  0.00           C  
ATOM   3427  OH  TYR B 210      -0.475  -8.262  -1.733  1.00  0.00           O  
ATOM   3428  H   TYR B 210       3.575 -11.025  -5.871  1.00  0.00           H  
ATOM   3429  HA  TYR B 210       1.357 -12.532  -5.332  1.00  0.00           H  
ATOM   3430 1HB  TYR B 210       1.713 -10.117  -7.051  1.00  0.00           H  
ATOM   3431 2HB  TYR B 210       0.146 -10.910  -7.047  1.00  0.00           H  
ATOM   3432  HD1 TYR B 210       2.417  -8.765  -5.217  1.00  0.00           H  
ATOM   3433  HD2 TYR B 210      -1.069 -11.232  -5.020  1.00  0.00           H  
ATOM   3434  HE1 TYR B 210       1.725  -7.658  -3.111  1.00  0.00           H  
ATOM   3435  HE2 TYR B 210      -1.765 -10.145  -2.953  1.00  0.00           H  
ATOM   3436  HH  TYR B 210       0.169  -7.594  -1.470  1.00  0.00           H  
ATOM   3437  N   HIS B 211       0.313 -13.818  -6.963  1.00  0.00           N  
ATOM   3438  CA  HIS B 211      -0.438 -14.760  -7.775  1.00  0.00           C  
ATOM   3439  C   HIS B 211      -1.911 -14.639  -7.442  1.00  0.00           C  
ATOM   3440  O   HIS B 211      -2.347 -15.116  -6.377  1.00  0.00           O  
ATOM   3441  CB  HIS B 211       0.045 -16.211  -7.619  1.00  0.00           C  
ATOM   3442  CG  HIS B 211       1.352 -16.569  -8.271  1.00  0.00           C  
ATOM   3443  ND1 HIS B 211       2.544 -15.992  -7.944  1.00  0.00           N  
ATOM   3444  CD2 HIS B 211       1.629 -17.509  -9.207  1.00  0.00           C  
ATOM   3445  CE1 HIS B 211       3.508 -16.539  -8.660  1.00  0.00           C  
ATOM   3446  NE2 HIS B 211       2.980 -17.470  -9.436  1.00  0.00           N  
ATOM   3447  H   HIS B 211       0.092 -13.771  -5.972  1.00  0.00           H  
ATOM   3448  HA  HIS B 211      -0.331 -14.502  -8.829  1.00  0.00           H  
ATOM   3449 1HB  HIS B 211       0.145 -16.440  -6.564  1.00  0.00           H  
ATOM   3450 2HB  HIS B 211      -0.706 -16.867  -8.031  1.00  0.00           H  
ATOM   3451  HD1 HIS B 211       2.713 -15.255  -7.263  1.00  0.00           H  
ATOM   3452  HD2 HIS B 211       1.007 -18.222  -9.748  1.00  0.00           H  
ATOM   3453  HE1 HIS B 211       4.534 -16.199  -8.537  1.00  0.00           H  
ATOM   3454  N   ILE B 212      -2.649 -13.941  -8.304  1.00  0.00           N  
ATOM   3455  CA  ILE B 212      -4.064 -13.673  -8.086  1.00  0.00           C  
ATOM   3456  C   ILE B 212      -4.858 -14.442  -9.118  1.00  0.00           C  
ATOM   3457  O   ILE B 212      -4.539 -14.422 -10.308  1.00  0.00           O  
ATOM   3458  CB  ILE B 212      -4.398 -12.166  -8.156  1.00  0.00           C  
ATOM   3459  CG1 ILE B 212      -3.566 -11.407  -7.084  1.00  0.00           C  
ATOM   3460  CG2 ILE B 212      -5.928 -11.966  -7.890  1.00  0.00           C  
ATOM   3461  CD1 ILE B 212      -3.628  -9.894  -7.179  1.00  0.00           C  
ATOM   3462  H   ILE B 212      -2.205 -13.588  -9.158  1.00  0.00           H  
ATOM   3463  HA  ILE B 212      -4.349 -14.034  -7.098  1.00  0.00           H  
ATOM   3464  HB  ILE B 212      -4.133 -11.772  -9.139  1.00  0.00           H  
ATOM   3465 1HG1 ILE B 212      -3.897 -11.713  -6.107  1.00  0.00           H  
ATOM   3466 2HG1 ILE B 212      -2.520 -11.690  -7.196  1.00  0.00           H  
ATOM   3467 1HG2 ILE B 212      -6.184 -10.917  -7.931  1.00  0.00           H  
ATOM   3468 2HG2 ILE B 212      -6.516 -12.494  -8.636  1.00  0.00           H  
ATOM   3469 3HG2 ILE B 212      -6.177 -12.360  -6.895  1.00  0.00           H  
ATOM   3470 1HD1 ILE B 212      -2.996  -9.463  -6.401  1.00  0.00           H  
ATOM   3471 2HD1 ILE B 212      -3.261  -9.575  -8.155  1.00  0.00           H  
ATOM   3472 3HD1 ILE B 212      -4.638  -9.532  -7.042  1.00  0.00           H  
ATOM   3473  N   ARG B 213      -5.834 -15.190  -8.656  1.00  0.00           N  
ATOM   3474  CA  ARG B 213      -6.645 -16.025  -9.518  1.00  0.00           C  
ATOM   3475  C   ARG B 213      -8.070 -15.532  -9.703  1.00  0.00           C  
ATOM   3476  O   ARG B 213      -8.677 -15.013  -8.772  1.00  0.00           O  
ATOM   3477  CB  ARG B 213      -6.629 -17.456  -9.004  1.00  0.00           C  
ATOM   3478  CG  ARG B 213      -7.326 -18.485  -9.882  1.00  0.00           C  
ATOM   3479  CD  ARG B 213      -7.122 -19.841  -9.362  1.00  0.00           C  
ATOM   3480  NE  ARG B 213      -7.820 -20.034  -8.108  1.00  0.00           N  
ATOM   3481  CZ  ARG B 213      -7.683 -21.094  -7.290  1.00  0.00           C  
ATOM   3482  NH1 ARG B 213      -6.841 -22.070  -7.583  1.00  0.00           N  
ATOM   3483  NH2 ARG B 213      -8.412 -21.150  -6.190  1.00  0.00           N  
ATOM   3484  H   ARG B 213      -6.045 -15.150  -7.658  1.00  0.00           H  
ATOM   3485  HA  ARG B 213      -6.179 -16.044 -10.493  1.00  0.00           H  
ATOM   3486 1HB  ARG B 213      -5.603 -17.774  -8.889  1.00  0.00           H  
ATOM   3487 2HB  ARG B 213      -7.087 -17.485  -8.021  1.00  0.00           H  
ATOM   3488 1HG  ARG B 213      -8.392 -18.298  -9.869  1.00  0.00           H  
ATOM   3489 2HG  ARG B 213      -6.960 -18.431 -10.908  1.00  0.00           H  
ATOM   3490 1HD  ARG B 213      -7.502 -20.565 -10.086  1.00  0.00           H  
ATOM   3491 2HD  ARG B 213      -6.058 -20.006  -9.199  1.00  0.00           H  
ATOM   3492  HE  ARG B 213      -8.494 -19.325  -7.833  1.00  0.00           H  
ATOM   3493 1HH1 ARG B 213      -6.289 -22.032  -8.426  1.00  0.00           H  
ATOM   3494 2HH1 ARG B 213      -6.751 -22.862  -6.963  1.00  0.00           H  
ATOM   3495 1HH2 ARG B 213      -9.081 -20.384  -5.969  1.00  0.00           H  
ATOM   3496 2HH2 ARG B 213      -8.332 -21.931  -5.561  1.00  0.00           H  
ATOM   3497  N   SER B 214      -8.612 -15.749 -10.904  1.00  0.00           N  
ATOM   3498  CA  SER B 214     -10.018 -15.502 -11.207  1.00  0.00           C  
ATOM   3499  C   SER B 214     -10.586 -16.733 -11.886  1.00  0.00           C  
ATOM   3500  O   SER B 214     -10.007 -17.244 -12.847  1.00  0.00           O  
ATOM   3501  CB  SER B 214     -10.186 -14.313 -12.126  1.00  0.00           C  
ATOM   3502  OG  SER B 214     -11.539 -14.111 -12.477  1.00  0.00           O  
ATOM   3503  H   SER B 214      -8.007 -16.089 -11.648  1.00  0.00           H  
ATOM   3504  HA  SER B 214     -10.567 -15.339 -10.285  1.00  0.00           H  
ATOM   3505 1HB  SER B 214      -9.803 -13.433 -11.641  1.00  0.00           H  
ATOM   3506 2HB  SER B 214      -9.601 -14.482 -13.026  1.00  0.00           H  
ATOM   3507  HG  SER B 214     -11.943 -13.682 -11.714  1.00  0.00           H  
ATOM   3508  N   ILE B 215     -11.694 -17.242 -11.362  1.00  0.00           N  
ATOM   3509  CA  ILE B 215     -12.316 -18.422 -11.930  1.00  0.00           C  
ATOM   3510  C   ILE B 215     -13.662 -18.130 -12.539  1.00  0.00           C  
ATOM   3511  O   ILE B 215     -14.522 -17.515 -11.904  1.00  0.00           O  
ATOM   3512  CB  ILE B 215     -12.462 -19.572 -10.913  1.00  0.00           C  
ATOM   3513  CG1 ILE B 215     -11.065 -20.011 -10.475  1.00  0.00           C  
ATOM   3514  CG2 ILE B 215     -13.285 -20.739 -11.529  1.00  0.00           C  
ATOM   3515  CD1 ILE B 215     -11.022 -21.037  -9.363  1.00  0.00           C  
ATOM   3516  H   ILE B 215     -12.105 -16.809 -10.538  1.00  0.00           H  
ATOM   3517  HA  ILE B 215     -11.672 -18.793 -12.718  1.00  0.00           H  
ATOM   3518  HB  ILE B 215     -12.975 -19.200 -10.025  1.00  0.00           H  
ATOM   3519 1HG1 ILE B 215     -10.559 -20.395 -11.341  1.00  0.00           H  
ATOM   3520 2HG1 ILE B 215     -10.531 -19.138 -10.130  1.00  0.00           H  
ATOM   3521 1HG2 ILE B 215     -13.393 -21.539 -10.812  1.00  0.00           H  
ATOM   3522 2HG2 ILE B 215     -14.280 -20.407 -11.809  1.00  0.00           H  
ATOM   3523 3HG2 ILE B 215     -12.767 -21.110 -12.415  1.00  0.00           H  
ATOM   3524 1HD1 ILE B 215      -9.997 -21.273  -9.134  1.00  0.00           H  
ATOM   3525 2HD1 ILE B 215     -11.509 -20.634  -8.472  1.00  0.00           H  
ATOM   3526 3HD1 ILE B 215     -11.521 -21.948  -9.667  1.00  0.00           H  
ATOM   3527  N   LEU B 216     -13.842 -18.547 -13.787  1.00  0.00           N  
ATOM   3528  CA  LEU B 216     -15.119 -18.353 -14.451  1.00  0.00           C  
ATOM   3529  C   LEU B 216     -15.712 -19.764 -14.529  1.00  0.00           C  
ATOM   3530  O   LEU B 216     -15.051 -20.688 -15.007  1.00  0.00           O  
ATOM   3531  CB  LEU B 216     -14.947 -17.710 -15.851  1.00  0.00           C  
ATOM   3532  CG  LEU B 216     -16.272 -17.293 -16.633  1.00  0.00           C  
ATOM   3533  CD1 LEU B 216     -16.921 -16.087 -15.895  1.00  0.00           C  
ATOM   3534  CD2 LEU B 216     -15.983 -16.909 -18.081  1.00  0.00           C  
ATOM   3535  H   LEU B 216     -13.081 -19.055 -14.238  1.00  0.00           H  
ATOM   3536  HA  LEU B 216     -15.771 -17.723 -13.849  1.00  0.00           H  
ATOM   3537 1HB  LEU B 216     -14.356 -16.812 -15.725  1.00  0.00           H  
ATOM   3538 2HB  LEU B 216     -14.391 -18.381 -16.463  1.00  0.00           H  
ATOM   3539  HG  LEU B 216     -16.971 -18.127 -16.625  1.00  0.00           H  
ATOM   3540 1HD1 LEU B 216     -17.827 -15.788 -16.404  1.00  0.00           H  
ATOM   3541 2HD1 LEU B 216     -17.156 -16.331 -14.875  1.00  0.00           H  
ATOM   3542 3HD1 LEU B 216     -16.223 -15.250 -15.902  1.00  0.00           H  
ATOM   3543 1HD2 LEU B 216     -16.912 -16.633 -18.563  1.00  0.00           H  
ATOM   3544 2HD2 LEU B 216     -15.313 -16.079 -18.105  1.00  0.00           H  
ATOM   3545 3HD2 LEU B 216     -15.547 -17.730 -18.609  1.00  0.00           H  
ATOM   3546  N   HIS B 217     -16.922 -19.954 -14.003  1.00  0.00           N  
ATOM   3547  CA  HIS B 217     -17.529 -21.292 -13.926  1.00  0.00           C  
ATOM   3548  C   HIS B 217     -18.948 -21.438 -14.441  1.00  0.00           C  
ATOM   3549  O   HIS B 217     -19.879 -20.812 -13.922  1.00  0.00           O  
ATOM   3550  CB  HIS B 217     -17.522 -21.798 -12.480  1.00  0.00           C  
ATOM   3551  CG  HIS B 217     -18.230 -23.145 -12.289  1.00  0.00           C  
ATOM   3552  ND1 HIS B 217     -19.084 -23.373 -11.228  1.00  0.00           N  
ATOM   3553  CD2 HIS B 217     -18.220 -24.306 -13.009  1.00  0.00           C  
ATOM   3554  CE1 HIS B 217     -19.573 -24.596 -11.310  1.00  0.00           C  
ATOM   3555  NE2 HIS B 217     -19.073 -25.178 -12.374  1.00  0.00           N  
ATOM   3556  H   HIS B 217     -17.426 -19.162 -13.628  1.00  0.00           H  
ATOM   3557  HA  HIS B 217     -16.918 -21.978 -14.509  1.00  0.00           H  
ATOM   3558 1HB  HIS B 217     -16.490 -21.910 -12.147  1.00  0.00           H  
ATOM   3559 2HB  HIS B 217     -17.999 -21.062 -11.836  1.00  0.00           H  
ATOM   3560  HD2 HIS B 217     -17.658 -24.506 -13.919  1.00  0.00           H  
ATOM   3561  HE1 HIS B 217     -20.276 -25.048 -10.614  1.00  0.00           H  
ATOM   3562  HE2 HIS B 217     -19.300 -26.136 -12.668  1.00  0.00           H  
ATOM   3563  N   ILE B 218     -19.115 -22.338 -15.412  1.00  0.00           N  
ATOM   3564  CA  ILE B 218     -20.429 -22.671 -15.930  1.00  0.00           C  
ATOM   3565  C   ILE B 218     -20.844 -24.091 -15.496  1.00  0.00           C  
ATOM   3566  O   ILE B 218     -20.255 -25.080 -15.965  1.00  0.00           O  
ATOM   3567  CB  ILE B 218     -20.466 -22.612 -17.470  1.00  0.00           C  
ATOM   3568  CG1 ILE B 218     -20.133 -21.228 -17.943  1.00  0.00           C  
ATOM   3569  CG2 ILE B 218     -21.820 -23.074 -17.989  1.00  0.00           C  
ATOM   3570  CD1 ILE B 218     -19.843 -21.132 -19.415  1.00  0.00           C  
ATOM   3571  H   ILE B 218     -18.283 -22.812 -15.782  1.00  0.00           H  
ATOM   3572  HA  ILE B 218     -21.123 -21.928 -15.565  1.00  0.00           H  
ATOM   3573  HB  ILE B 218     -19.717 -23.268 -17.864  1.00  0.00           H  
ATOM   3574 1HG1 ILE B 218     -20.982 -20.607 -17.728  1.00  0.00           H  
ATOM   3575 2HG1 ILE B 218     -19.271 -20.854 -17.396  1.00  0.00           H  
ATOM   3576 1HG2 ILE B 218     -21.828 -23.050 -19.083  1.00  0.00           H  
ATOM   3577 2HG2 ILE B 218     -22.014 -24.093 -17.647  1.00  0.00           H  
ATOM   3578 3HG2 ILE B 218     -22.602 -22.417 -17.605  1.00  0.00           H  
ATOM   3579 1HD1 ILE B 218     -19.634 -20.099 -19.683  1.00  0.00           H  
ATOM   3580 2HD1 ILE B 218     -18.979 -21.755 -19.654  1.00  0.00           H  
ATOM   3581 3HD1 ILE B 218     -20.708 -21.485 -19.985  1.00  0.00           H  
ATOM   3582  N   PRO B 219     -21.799 -24.251 -14.554  1.00  0.00           N  
ATOM   3583  CA  PRO B 219     -22.286 -25.538 -14.105  1.00  0.00           C  
ATOM   3584  C   PRO B 219     -23.159 -26.079 -15.215  1.00  0.00           C  
ATOM   3585  O   PRO B 219     -23.813 -25.287 -15.896  1.00  0.00           O  
ATOM   3586  CB  PRO B 219     -23.065 -25.195 -12.829  1.00  0.00           C  
ATOM   3587  CG  PRO B 219     -23.560 -23.783 -13.053  1.00  0.00           C  
ATOM   3588  CD  PRO B 219     -22.478 -23.098 -13.897  1.00  0.00           C  
ATOM   3589  HA  PRO B 219     -21.443 -26.205 -13.909  1.00  0.00           H  
ATOM   3590 1HB  PRO B 219     -23.886 -25.914 -12.694  1.00  0.00           H  
ATOM   3591 2HB  PRO B 219     -22.416 -25.293 -11.954  1.00  0.00           H  
ATOM   3592 1HG  PRO B 219     -24.538 -23.810 -13.558  1.00  0.00           H  
ATOM   3593 2HG  PRO B 219     -23.715 -23.281 -12.086  1.00  0.00           H  
ATOM   3594 1HD  PRO B 219     -22.994 -22.458 -14.623  1.00  0.00           H  
ATOM   3595 2HD  PRO B 219     -21.764 -22.540 -13.264  1.00  0.00           H  
ATOM   3596  N   SER B 220     -23.252 -27.404 -15.340  1.00  0.00           N  
ATOM   3597  CA  SER B 220     -24.144 -28.011 -16.337  1.00  0.00           C  
ATOM   3598  C   SER B 220     -23.976 -27.389 -17.736  1.00  0.00           C  
ATOM   3599  O   SER B 220     -24.905 -26.783 -18.265  1.00  0.00           O  
ATOM   3600  CB  SER B 220     -25.595 -27.900 -15.883  1.00  0.00           C  
ATOM   3601  OG  SER B 220     -25.800 -28.580 -14.665  1.00  0.00           O  
ATOM   3602  H   SER B 220     -22.690 -28.004 -14.753  1.00  0.00           H  
ATOM   3603  HA  SER B 220     -23.889 -29.065 -16.407  1.00  0.00           H  
ATOM   3604 1HB  SER B 220     -25.867 -26.849 -15.766  1.00  0.00           H  
ATOM   3605 2HB  SER B 220     -26.244 -28.320 -16.651  1.00  0.00           H  
ATOM   3606  HG  SER B 220     -25.886 -29.511 -14.894  1.00  0.00           H  
ATOM   3607  N   ALA B 221     -22.778 -27.520 -18.317  1.00  0.00           N  
ATOM   3608  CA  ALA B 221     -22.459 -26.898 -19.602  1.00  0.00           C  
ATOM   3609  C   ALA B 221     -23.390 -27.359 -20.707  1.00  0.00           C  
ATOM   3610  O   ALA B 221     -23.743 -28.542 -20.800  1.00  0.00           O  
ATOM   3611  CB  ALA B 221     -21.032 -27.223 -19.985  1.00  0.00           C  
ATOM   3612  H   ALA B 221     -22.045 -28.055 -17.855  1.00  0.00           H  
ATOM   3613  HA  ALA B 221     -22.571 -25.818 -19.496  1.00  0.00           H  
ATOM   3614 1HB  ALA B 221     -20.789 -26.733 -20.920  1.00  0.00           H  
ATOM   3615 2HB  ALA B 221     -20.395 -26.865 -19.193  1.00  0.00           H  
ATOM   3616 3HB  ALA B 221     -20.910 -28.303 -20.092  1.00  0.00           H  
ATOM   3617  N   GLU B 222     -23.756 -26.431 -21.576  1.00  0.00           N  
ATOM   3618  CA  GLU B 222     -24.635 -26.750 -22.680  1.00  0.00           C  
ATOM   3619  C   GLU B 222     -23.974 -26.669 -24.037  1.00  0.00           C  
ATOM   3620  O   GLU B 222     -22.900 -26.086 -24.222  1.00  0.00           O  
ATOM   3621  CB  GLU B 222     -25.894 -25.875 -22.650  1.00  0.00           C  
ATOM   3622  CG  GLU B 222     -26.836 -26.163 -21.469  1.00  0.00           C  
ATOM   3623  CD  GLU B 222     -27.511 -27.533 -21.617  1.00  0.00           C  
ATOM   3624  OE1 GLU B 222     -27.560 -28.022 -22.732  1.00  0.00           O  
ATOM   3625  OE2 GLU B 222     -27.978 -28.073 -20.648  1.00  0.00           O  
ATOM   3626  H   GLU B 222     -23.435 -25.461 -21.467  1.00  0.00           H  
ATOM   3627  HA  GLU B 222     -24.969 -27.774 -22.548  1.00  0.00           H  
ATOM   3628 1HB  GLU B 222     -25.597 -24.824 -22.596  1.00  0.00           H  
ATOM   3629 2HB  GLU B 222     -26.456 -26.007 -23.572  1.00  0.00           H  
ATOM   3630 1HG  GLU B 222     -26.259 -26.141 -20.540  1.00  0.00           H  
ATOM   3631 2HG  GLU B 222     -27.593 -25.383 -21.412  1.00  0.00           H  
ATOM   3632  N   LEU B 223     -24.633 -27.265 -25.000  1.00  0.00           N  
ATOM   3633  CA  LEU B 223     -24.169 -27.191 -26.359  1.00  0.00           C  
ATOM   3634  C   LEU B 223     -24.260 -25.708 -26.679  1.00  0.00           C  
ATOM   3635  O   LEU B 223     -25.073 -25.013 -26.070  1.00  0.00           O  
ATOM   3636  CB  LEU B 223     -25.047 -28.057 -27.259  1.00  0.00           C  
ATOM   3637  CG  LEU B 223     -25.024 -29.551 -26.883  1.00  0.00           C  
ATOM   3638  CD1 LEU B 223     -26.075 -30.310 -27.687  1.00  0.00           C  
ATOM   3639  CD2 LEU B 223     -23.637 -30.122 -27.113  1.00  0.00           C  
ATOM   3640  H   LEU B 223     -25.497 -27.751 -24.782  1.00  0.00           H  
ATOM   3641  HA  LEU B 223     -23.129 -27.516 -26.422  1.00  0.00           H  
ATOM   3642 1HB  LEU B 223     -26.075 -27.703 -27.196  1.00  0.00           H  
ATOM   3643 2HB  LEU B 223     -24.704 -27.960 -28.290  1.00  0.00           H  
ATOM   3644  HG  LEU B 223     -25.268 -29.646 -25.837  1.00  0.00           H  
ATOM   3645 1HD1 LEU B 223     -26.068 -31.363 -27.394  1.00  0.00           H  
ATOM   3646 2HD1 LEU B 223     -27.058 -29.891 -27.486  1.00  0.00           H  
ATOM   3647 3HD1 LEU B 223     -25.857 -30.233 -28.750  1.00  0.00           H  
ATOM   3648 1HD2 LEU B 223     -23.645 -31.160 -26.819  1.00  0.00           H  
ATOM   3649 2HD2 LEU B 223     -23.370 -30.042 -28.167  1.00  0.00           H  
ATOM   3650 3HD2 LEU B 223     -22.910 -29.578 -26.520  1.00  0.00           H  
ATOM   3651  N   GLU B 224     -23.390 -25.226 -27.548  1.00  0.00           N  
ATOM   3652  CA  GLU B 224     -23.267 -23.805 -27.900  1.00  0.00           C  
ATOM   3653  C   GLU B 224     -22.681 -22.929 -26.771  1.00  0.00           C  
ATOM   3654  O   GLU B 224     -22.571 -21.718 -26.938  1.00  0.00           O  
ATOM   3655  CB  GLU B 224     -24.607 -23.187 -28.322  1.00  0.00           C  
ATOM   3656  CG  GLU B 224     -25.296 -23.750 -29.514  1.00  0.00           C  
ATOM   3657  CD  GLU B 224     -26.606 -23.014 -29.741  1.00  0.00           C  
ATOM   3658  OE1 GLU B 224     -27.091 -22.373 -28.808  1.00  0.00           O  
ATOM   3659  OE2 GLU B 224     -27.122 -23.088 -30.831  1.00  0.00           O  
ATOM   3660  H   GLU B 224     -22.768 -25.882 -28.000  1.00  0.00           H  
ATOM   3661  HA  GLU B 224     -22.588 -23.733 -28.752  1.00  0.00           H  
ATOM   3662 1HB  GLU B 224     -25.302 -23.268 -27.555  1.00  0.00           H  
ATOM   3663 2HB  GLU B 224     -24.466 -22.123 -28.503  1.00  0.00           H  
ATOM   3664 1HG  GLU B 224     -24.660 -23.638 -30.391  1.00  0.00           H  
ATOM   3665 2HG  GLU B 224     -25.492 -24.811 -29.363  1.00  0.00           H  
ATOM   3666  N   ASP B 225     -22.150 -23.549 -25.691  1.00  0.00           N  
ATOM   3667  CA  ASP B 225     -21.324 -22.794 -24.737  1.00  0.00           C  
ATOM   3668  C   ASP B 225     -19.893 -22.901 -25.257  1.00  0.00           C  
ATOM   3669  O   ASP B 225     -18.939 -22.402 -24.653  1.00  0.00           O  
ATOM   3670  CB  ASP B 225     -21.364 -23.312 -23.285  1.00  0.00           C  
ATOM   3671  CG  ASP B 225     -22.673 -23.124 -22.590  1.00  0.00           C  
ATOM   3672  OD1 ASP B 225     -23.431 -22.302 -23.047  1.00  0.00           O  
ATOM   3673  OD2 ASP B 225     -22.896 -23.758 -21.571  1.00  0.00           O  
ATOM   3674  H   ASP B 225     -22.325 -24.540 -25.509  1.00  0.00           H  
ATOM   3675  HA  ASP B 225     -21.623 -21.744 -24.745  1.00  0.00           H  
ATOM   3676 1HB  ASP B 225     -21.134 -24.368 -23.285  1.00  0.00           H  
ATOM   3677 2HB  ASP B 225     -20.594 -22.814 -22.699  1.00  0.00           H  
ATOM   3678  N   SER B 226     -19.764 -23.622 -26.370  1.00  0.00           N  
ATOM   3679  CA  SER B 226     -18.518 -23.839 -27.061  1.00  0.00           C  
ATOM   3680  C   SER B 226     -18.052 -22.491 -27.595  1.00  0.00           C  
ATOM   3681  O   SER B 226     -18.875 -21.673 -28.012  1.00  0.00           O  
ATOM   3682  CB  SER B 226     -18.727 -24.779 -28.248  1.00  0.00           C  
ATOM   3683  OG  SER B 226     -19.170 -26.072 -27.858  1.00  0.00           O  
ATOM   3684  H   SER B 226     -20.597 -24.011 -26.771  1.00  0.00           H  
ATOM   3685  HA  SER B 226     -17.789 -24.238 -26.363  1.00  0.00           H  
ATOM   3686 1HB  SER B 226     -19.455 -24.333 -28.924  1.00  0.00           H  
ATOM   3687 2HB  SER B 226     -17.790 -24.866 -28.795  1.00  0.00           H  
ATOM   3688  HG  SER B 226     -19.338 -26.551 -28.684  1.00  0.00           H  
ATOM   3689  N   GLY B 227     -16.754 -22.274 -27.641  1.00  0.00           N  
ATOM   3690  CA  GLY B 227     -16.264 -21.040 -28.223  1.00  0.00           C  
ATOM   3691  C   GLY B 227     -15.029 -20.518 -27.543  1.00  0.00           C  
ATOM   3692  O   GLY B 227     -14.332 -21.232 -26.812  1.00  0.00           O  
ATOM   3693  H   GLY B 227     -16.123 -22.977 -27.271  1.00  0.00           H  
ATOM   3694 1HA  GLY B 227     -16.049 -21.205 -29.278  1.00  0.00           H  
ATOM   3695 2HA  GLY B 227     -17.043 -20.283 -28.179  1.00  0.00           H  
ATOM   3696  N   THR B 228     -14.727 -19.265 -27.828  1.00  0.00           N  
ATOM   3697  CA  THR B 228     -13.536 -18.670 -27.275  1.00  0.00           C  
ATOM   3698  C   THR B 228     -13.858 -17.994 -25.951  1.00  0.00           C  
ATOM   3699  O   THR B 228     -14.807 -17.209 -25.855  1.00  0.00           O  
ATOM   3700  CB  THR B 228     -12.932 -17.629 -28.234  1.00  0.00           C  
ATOM   3701  OG1 THR B 228     -12.591 -18.248 -29.492  1.00  0.00           O  
ATOM   3702  CG2 THR B 228     -11.651 -17.074 -27.597  1.00  0.00           C  
ATOM   3703  H   THR B 228     -15.327 -18.724 -28.435  1.00  0.00           H  
ATOM   3704  HA  THR B 228     -12.796 -19.450 -27.087  1.00  0.00           H  
ATOM   3705  HB  THR B 228     -13.640 -16.823 -28.409  1.00  0.00           H  
ATOM   3706  HG1 THR B 228     -11.998 -19.004 -29.335  1.00  0.00           H  
ATOM   3707 1HG2 THR B 228     -11.201 -16.342 -28.261  1.00  0.00           H  
ATOM   3708 2HG2 THR B 228     -11.884 -16.595 -26.647  1.00  0.00           H  
ATOM   3709 3HG2 THR B 228     -10.951 -17.894 -27.428  1.00  0.00           H  
ATOM   3710  N   TYR B 229     -13.068 -18.321 -24.941  1.00  0.00           N  
ATOM   3711  CA  TYR B 229     -13.162 -17.717 -23.623  1.00  0.00           C  
ATOM   3712  C   TYR B 229     -11.911 -16.883 -23.388  1.00  0.00           C  
ATOM   3713  O   TYR B 229     -10.793 -17.413 -23.429  1.00  0.00           O  
ATOM   3714  CB  TYR B 229     -13.307 -18.799 -22.561  1.00  0.00           C  
ATOM   3715  CG  TYR B 229     -14.643 -19.535 -22.550  1.00  0.00           C  
ATOM   3716  CD1 TYR B 229     -14.932 -20.545 -23.455  1.00  0.00           C  
ATOM   3717  CD2 TYR B 229     -15.554 -19.219 -21.571  1.00  0.00           C  
ATOM   3718  CE1 TYR B 229     -16.146 -21.213 -23.366  1.00  0.00           C  
ATOM   3719  CE2 TYR B 229     -16.741 -19.890 -21.468  1.00  0.00           C  
ATOM   3720  CZ  TYR B 229     -17.047 -20.875 -22.359  1.00  0.00           C  
ATOM   3721  OH  TYR B 229     -18.250 -21.517 -22.256  1.00  0.00           O  
ATOM   3722  H   TYR B 229     -12.334 -19.010 -25.103  1.00  0.00           H  
ATOM   3723  HA  TYR B 229     -14.026 -17.055 -23.590  1.00  0.00           H  
ATOM   3724 1HB  TYR B 229     -12.516 -19.541 -22.698  1.00  0.00           H  
ATOM   3725 2HB  TYR B 229     -13.163 -18.347 -21.583  1.00  0.00           H  
ATOM   3726  HD1 TYR B 229     -14.214 -20.812 -24.236  1.00  0.00           H  
ATOM   3727  HD2 TYR B 229     -15.313 -18.431 -20.857  1.00  0.00           H  
ATOM   3728  HE1 TYR B 229     -16.388 -22.004 -24.083  1.00  0.00           H  
ATOM   3729  HE2 TYR B 229     -17.446 -19.626 -20.682  1.00  0.00           H  
ATOM   3730  HH  TYR B 229     -18.450 -21.967 -23.102  1.00  0.00           H  
ATOM   3731  N   THR B 230     -12.097 -15.583 -23.141  1.00  0.00           N  
ATOM   3732  CA  THR B 230     -10.958 -14.678 -22.986  1.00  0.00           C  
ATOM   3733  C   THR B 230     -10.892 -13.959 -21.640  1.00  0.00           C  
ATOM   3734  O   THR B 230     -11.890 -13.409 -21.163  1.00  0.00           O  
ATOM   3735  CB  THR B 230     -10.965 -13.619 -24.104  1.00  0.00           C  
ATOM   3736  OG1 THR B 230     -10.887 -14.263 -25.381  1.00  0.00           O  
ATOM   3737  CG2 THR B 230      -9.799 -12.668 -23.951  1.00  0.00           C  
ATOM   3738  H   THR B 230     -13.048 -15.218 -23.089  1.00  0.00           H  
ATOM   3739  HA  THR B 230     -10.045 -15.261 -23.077  1.00  0.00           H  
ATOM   3740  HB  THR B 230     -11.875 -13.055 -24.056  1.00  0.00           H  
ATOM   3741  HG1 THR B 230     -11.135 -13.637 -26.064  1.00  0.00           H  
ATOM   3742 1HG2 THR B 230      -9.830 -11.938 -24.755  1.00  0.00           H  
ATOM   3743 2HG2 THR B 230      -9.856 -12.149 -23.000  1.00  0.00           H  
ATOM   3744 3HG2 THR B 230      -8.861 -13.219 -24.002  1.00  0.00           H  
ATOM   3745  N   CYS B 231      -9.692 -13.961 -21.043  1.00  0.00           N  
ATOM   3746  CA  CYS B 231      -9.414 -13.271 -19.784  1.00  0.00           C  
ATOM   3747  C   CYS B 231      -8.541 -12.040 -20.018  1.00  0.00           C  
ATOM   3748  O   CYS B 231      -7.352 -12.154 -20.348  1.00  0.00           O  
ATOM   3749  CB  CYS B 231      -8.675 -14.181 -18.804  1.00  0.00           C  
ATOM   3750  SG  CYS B 231      -8.326 -13.421 -17.191  1.00  0.00           S  
ATOM   3751  H   CYS B 231      -8.920 -14.439 -21.511  1.00  0.00           H  
ATOM   3752  HA  CYS B 231     -10.357 -12.953 -19.336  1.00  0.00           H  
ATOM   3753 1HB  CYS B 231      -9.249 -15.088 -18.639  1.00  0.00           H  
ATOM   3754 2HB  CYS B 231      -7.731 -14.455 -19.244  1.00  0.00           H  
ATOM   3755  N   ASN B 232      -9.152 -10.866 -19.909  1.00  0.00           N  
ATOM   3756  CA  ASN B 232      -8.474  -9.589 -20.105  1.00  0.00           C  
ATOM   3757  C   ASN B 232      -8.069  -9.035 -18.756  1.00  0.00           C  
ATOM   3758  O   ASN B 232      -8.894  -8.914 -17.845  1.00  0.00           O  
ATOM   3759  CB  ASN B 232      -9.310  -8.614 -20.926  1.00  0.00           C  
ATOM   3760  CG  ASN B 232      -8.602  -7.256 -21.178  1.00  0.00           C  
ATOM   3761  OD1 ASN B 232      -8.587  -6.419 -20.275  1.00  0.00           O  
ATOM   3762  ND2 ASN B 232      -8.030  -7.044 -22.340  1.00  0.00           N  
ATOM   3763  H   ASN B 232     -10.134 -10.845 -19.639  1.00  0.00           H  
ATOM   3764  HA  ASN B 232      -7.551  -9.763 -20.659  1.00  0.00           H  
ATOM   3765 1HB  ASN B 232      -9.528  -9.069 -21.895  1.00  0.00           H  
ATOM   3766 2HB  ASN B 232     -10.259  -8.443 -20.435  1.00  0.00           H  
ATOM   3767 1HD2 ASN B 232      -7.560  -6.177 -22.520  1.00  0.00           H  
ATOM   3768 2HD2 ASN B 232      -8.055  -7.755 -23.062  1.00  0.00           H  
ATOM   3769  N   VAL B 233      -6.784  -8.782 -18.589  1.00  0.00           N  
ATOM   3770  CA  VAL B 233      -6.302  -8.291 -17.317  1.00  0.00           C  
ATOM   3771  C   VAL B 233      -5.603  -6.964 -17.441  1.00  0.00           C  
ATOM   3772  O   VAL B 233      -4.711  -6.776 -18.276  1.00  0.00           O  
ATOM   3773  CB  VAL B 233      -5.359  -9.295 -16.682  1.00  0.00           C  
ATOM   3774  CG1 VAL B 233      -4.838  -8.742 -15.371  1.00  0.00           C  
ATOM   3775  CG2 VAL B 233      -6.123 -10.619 -16.496  1.00  0.00           C  
ATOM   3776  H   VAL B 233      -6.130  -8.898 -19.363  1.00  0.00           H  
ATOM   3777  HA  VAL B 233      -7.154  -8.163 -16.654  1.00  0.00           H  
ATOM   3778  HB  VAL B 233      -4.508  -9.436 -17.327  1.00  0.00           H  
ATOM   3779 1HG1 VAL B 233      -4.161  -9.430 -14.950  1.00  0.00           H  
ATOM   3780 2HG1 VAL B 233      -4.315  -7.807 -15.540  1.00  0.00           H  
ATOM   3781 3HG1 VAL B 233      -5.675  -8.572 -14.688  1.00  0.00           H  
ATOM   3782 1HG2 VAL B 233      -5.501 -11.363 -16.059  1.00  0.00           H  
ATOM   3783 2HG2 VAL B 233      -6.981 -10.445 -15.848  1.00  0.00           H  
ATOM   3784 3HG2 VAL B 233      -6.465 -10.980 -17.460  1.00  0.00           H  
ATOM   3785  N   THR B 234      -6.023  -6.024 -16.614  1.00  0.00           N  
ATOM   3786  CA  THR B 234      -5.402  -4.719 -16.665  1.00  0.00           C  
ATOM   3787  C   THR B 234      -4.949  -4.269 -15.292  1.00  0.00           C  
ATOM   3788  O   THR B 234      -5.533  -4.649 -14.272  1.00  0.00           O  
ATOM   3789  CB  THR B 234      -6.336  -3.665 -17.307  1.00  0.00           C  
ATOM   3790  OG1 THR B 234      -7.497  -3.446 -16.497  1.00  0.00           O  
ATOM   3791  CG2 THR B 234      -6.814  -4.191 -18.655  1.00  0.00           C  
ATOM   3792  H   THR B 234      -6.764  -6.249 -15.946  1.00  0.00           H  
ATOM   3793  HA  THR B 234      -4.521  -4.781 -17.295  1.00  0.00           H  
ATOM   3794  HB  THR B 234      -5.785  -2.730 -17.439  1.00  0.00           H  
ATOM   3795  HG1 THR B 234      -7.950  -2.662 -16.815  1.00  0.00           H  
ATOM   3796 1HG2 THR B 234      -7.461  -3.458 -19.130  1.00  0.00           H  
ATOM   3797 2HG2 THR B 234      -5.972  -4.397 -19.290  1.00  0.00           H  
ATOM   3798 3HG2 THR B 234      -7.370  -5.105 -18.506  1.00  0.00           H  
ATOM   3799  N   GLU B 235      -3.937  -3.414 -15.254  1.00  0.00           N  
ATOM   3800  CA  GLU B 235      -3.547  -2.827 -13.985  1.00  0.00           C  
ATOM   3801  C   GLU B 235      -3.961  -1.371 -14.034  1.00  0.00           C  
ATOM   3802  O   GLU B 235      -3.433  -0.590 -14.830  1.00  0.00           O  
ATOM   3803  CB  GLU B 235      -2.065  -2.952 -13.688  1.00  0.00           C  
ATOM   3804  CG  GLU B 235      -1.749  -2.478 -12.307  1.00  0.00           C  
ATOM   3805  CD  GLU B 235      -0.362  -2.525 -11.954  1.00  0.00           C  
ATOM   3806  OE1 GLU B 235       0.444  -2.571 -12.830  1.00  0.00           O  
ATOM   3807  OE2 GLU B 235      -0.088  -2.578 -10.791  1.00  0.00           O  
ATOM   3808  H   GLU B 235      -3.478  -3.159 -16.132  1.00  0.00           H  
ATOM   3809  HA  GLU B 235      -4.093  -3.311 -13.175  1.00  0.00           H  
ATOM   3810 1HB  GLU B 235      -1.737  -3.986 -13.794  1.00  0.00           H  
ATOM   3811 2HB  GLU B 235      -1.505  -2.338 -14.375  1.00  0.00           H  
ATOM   3812 1HG  GLU B 235      -2.082  -1.475 -12.210  1.00  0.00           H  
ATOM   3813 2HG  GLU B 235      -2.305  -3.080 -11.602  1.00  0.00           H  
ATOM   3814  N   SER B 236      -4.883  -0.999 -13.151  1.00  0.00           N  
ATOM   3815  CA  SER B 236      -5.467   0.340 -13.102  1.00  0.00           C  
ATOM   3816  C   SER B 236      -4.519   1.413 -12.587  1.00  0.00           C  
ATOM   3817  O   SER B 236      -4.812   2.612 -12.701  1.00  0.00           O  
ATOM   3818  CB  SER B 236      -6.718   0.308 -12.251  1.00  0.00           C  
ATOM   3819  OG  SER B 236      -6.417   0.036 -10.916  1.00  0.00           O  
ATOM   3820  H   SER B 236      -5.236  -1.698 -12.511  1.00  0.00           H  
ATOM   3821  HA  SER B 236      -5.747   0.614 -14.120  1.00  0.00           H  
ATOM   3822 1HB  SER B 236      -7.234   1.264 -12.324  1.00  0.00           H  
ATOM   3823 2HB  SER B 236      -7.383  -0.449 -12.630  1.00  0.00           H  
ATOM   3824  HG  SER B 236      -7.269  -0.103 -10.480  1.00  0.00           H  
ATOM   3825  N   VAL B 237      -3.378   0.984 -12.047  1.00  0.00           N  
ATOM   3826  CA  VAL B 237      -2.382   1.906 -11.533  1.00  0.00           C  
ATOM   3827  C   VAL B 237      -1.918   2.799 -12.656  1.00  0.00           C  
ATOM   3828  O   VAL B 237      -1.981   4.020 -12.534  1.00  0.00           O  
ATOM   3829  CB  VAL B 237      -1.148   1.152 -11.011  1.00  0.00           C  
ATOM   3830  CG1 VAL B 237      -0.019   2.112 -10.668  1.00  0.00           C  
ATOM   3831  CG2 VAL B 237      -1.512   0.400  -9.835  1.00  0.00           C  
ATOM   3832  H   VAL B 237      -3.220  -0.012 -11.985  1.00  0.00           H  
ATOM   3833  HA  VAL B 237      -2.814   2.507 -10.736  1.00  0.00           H  
ATOM   3834  HB  VAL B 237      -0.787   0.478 -11.783  1.00  0.00           H  
ATOM   3835 1HG1 VAL B 237       0.835   1.543 -10.302  1.00  0.00           H  
ATOM   3836 2HG1 VAL B 237       0.292   2.685 -11.535  1.00  0.00           H  
ATOM   3837 3HG1 VAL B 237      -0.362   2.796  -9.901  1.00  0.00           H  
ATOM   3838 1HG2 VAL B 237      -0.636  -0.143  -9.503  1.00  0.00           H  
ATOM   3839 2HG2 VAL B 237      -1.840   1.094  -9.075  1.00  0.00           H  
ATOM   3840 3HG2 VAL B 237      -2.306  -0.307 -10.060  1.00  0.00           H  
ATOM   3841  N   ASN B 238      -1.495   2.195 -13.773  1.00  0.00           N  
ATOM   3842  CA  ASN B 238      -1.062   2.982 -14.912  1.00  0.00           C  
ATOM   3843  C   ASN B 238      -1.975   2.790 -16.129  1.00  0.00           C  
ATOM   3844  O   ASN B 238      -2.906   3.564 -16.363  1.00  0.00           O  
ATOM   3845  CB  ASN B 238       0.360   2.583 -15.289  1.00  0.00           C  
ATOM   3846  CG  ASN B 238       1.418   3.008 -14.318  1.00  0.00           C  
ATOM   3847  OD1 ASN B 238       1.327   4.045 -13.648  1.00  0.00           O  
ATOM   3848  ND2 ASN B 238       2.454   2.192 -14.215  1.00  0.00           N  
ATOM   3849  H   ASN B 238      -1.486   1.185 -13.821  1.00  0.00           H  
ATOM   3850  HA  ASN B 238      -1.080   4.039 -14.645  1.00  0.00           H  
ATOM   3851 1HB  ASN B 238       0.414   1.506 -15.362  1.00  0.00           H  
ATOM   3852 2HB  ASN B 238       0.603   2.987 -16.276  1.00  0.00           H  
ATOM   3853 1HD2 ASN B 238       3.198   2.410 -13.584  1.00  0.00           H  
ATOM   3854 2HD2 ASN B 238       2.506   1.324 -14.772  1.00  0.00           H  
ATOM   3855  N   ASP B 239      -1.714   1.719 -16.880  1.00  0.00           N  
ATOM   3856  CA  ASP B 239      -2.482   1.337 -18.056  1.00  0.00           C  
ATOM   3857  C   ASP B 239      -2.079  -0.053 -18.549  1.00  0.00           C  
ATOM   3858  O   ASP B 239      -2.285  -0.381 -19.720  1.00  0.00           O  
ATOM   3859  CB  ASP B 239      -2.321   2.386 -19.174  1.00  0.00           C  
ATOM   3860  CG  ASP B 239      -0.854   2.581 -19.664  1.00  0.00           C  
ATOM   3861  OD1 ASP B 239       0.025   1.895 -19.180  1.00  0.00           O  
ATOM   3862  OD2 ASP B 239      -0.643   3.423 -20.515  1.00  0.00           O  
ATOM   3863  H   ASP B 239      -0.936   1.135 -16.631  1.00  0.00           H  
ATOM   3864  HA  ASP B 239      -3.535   1.297 -17.777  1.00  0.00           H  
ATOM   3865 1HB  ASP B 239      -2.924   2.081 -20.030  1.00  0.00           H  
ATOM   3866 2HB  ASP B 239      -2.709   3.349 -18.843  1.00  0.00           H  
ATOM   3867  N   HIS B 240      -1.406  -0.831 -17.705  1.00  0.00           N  
ATOM   3868  CA  HIS B 240      -0.795  -2.049 -18.211  1.00  0.00           C  
ATOM   3869  C   HIS B 240      -1.866  -3.009 -18.642  1.00  0.00           C  
ATOM   3870  O   HIS B 240      -2.901  -3.110 -17.982  1.00  0.00           O  
ATOM   3871  CB  HIS B 240       0.075  -2.696 -17.137  1.00  0.00           C  
ATOM   3872  CG  HIS B 240       1.200  -1.833 -16.744  1.00  0.00           C  
ATOM   3873  ND1 HIS B 240       2.225  -1.511 -17.603  1.00  0.00           N  
ATOM   3874  CD2 HIS B 240       1.456  -1.183 -15.583  1.00  0.00           C  
ATOM   3875  CE1 HIS B 240       3.069  -0.701 -16.987  1.00  0.00           C  
ATOM   3876  NE2 HIS B 240       2.621  -0.477 -15.760  1.00  0.00           N  
ATOM   3877  H   HIS B 240      -1.311  -0.568 -16.735  1.00  0.00           H  
ATOM   3878  HA  HIS B 240      -0.172  -1.823 -19.076  1.00  0.00           H  
ATOM   3879 1HB  HIS B 240      -0.511  -2.918 -16.268  1.00  0.00           H  
ATOM   3880 2HB  HIS B 240       0.478  -3.636 -17.509  1.00  0.00           H  
ATOM   3881  HD1 HIS B 240       2.174  -1.578 -18.601  1.00  0.00           H  
ATOM   3882  HD2 HIS B 240       0.926  -1.121 -14.641  1.00  0.00           H  
ATOM   3883  HE1 HIS B 240       3.952  -0.327 -17.506  1.00  0.00           H  
ATOM   3884  N   GLN B 241      -1.615  -3.752 -19.721  1.00  0.00           N  
ATOM   3885  CA  GLN B 241      -2.586  -4.743 -20.173  1.00  0.00           C  
ATOM   3886  C   GLN B 241      -1.935  -6.061 -20.569  1.00  0.00           C  
ATOM   3887  O   GLN B 241      -0.803  -6.086 -21.047  1.00  0.00           O  
ATOM   3888  CB  GLN B 241      -3.381  -4.250 -21.396  1.00  0.00           C  
ATOM   3889  CG  GLN B 241      -4.151  -2.946 -21.217  1.00  0.00           C  
ATOM   3890  CD  GLN B 241      -5.048  -2.669 -22.386  1.00  0.00           C  
ATOM   3891  OE1 GLN B 241      -5.618  -3.608 -22.958  1.00  0.00           O  
ATOM   3892  NE2 GLN B 241      -5.186  -1.400 -22.766  1.00  0.00           N  
ATOM   3893  H   GLN B 241      -0.755  -3.621 -20.235  1.00  0.00           H  
ATOM   3894  HA  GLN B 241      -3.280  -4.947 -19.362  1.00  0.00           H  
ATOM   3895 1HB  GLN B 241      -2.700  -4.116 -22.234  1.00  0.00           H  
ATOM   3896 2HB  GLN B 241      -4.097  -5.019 -21.683  1.00  0.00           H  
ATOM   3897 1HG  GLN B 241      -4.721  -2.950 -20.313  1.00  0.00           H  
ATOM   3898 2HG  GLN B 241      -3.426  -2.137 -21.176  1.00  0.00           H  
ATOM   3899 1HE2 GLN B 241      -5.774  -1.171 -23.544  1.00  0.00           H  
ATOM   3900 2HE2 GLN B 241      -4.702  -0.671 -22.278  1.00  0.00           H  
ATOM   3901  N   ASP B 242      -2.709  -7.129 -20.453  1.00  0.00           N  
ATOM   3902  CA  ASP B 242      -2.393  -8.454 -20.991  1.00  0.00           C  
ATOM   3903  C   ASP B 242      -3.705  -9.180 -21.254  1.00  0.00           C  
ATOM   3904  O   ASP B 242      -4.745  -8.840 -20.690  1.00  0.00           O  
ATOM   3905  CB  ASP B 242      -1.513  -9.293 -20.064  1.00  0.00           C  
ATOM   3906  CG  ASP B 242      -0.840 -10.577 -20.753  1.00  0.00           C  
ATOM   3907  OD1 ASP B 242      -1.012 -10.734 -21.950  1.00  0.00           O  
ATOM   3908  OD2 ASP B 242      -0.226 -11.403 -20.066  1.00  0.00           O  
ATOM   3909  H   ASP B 242      -3.586  -7.015 -19.944  1.00  0.00           H  
ATOM   3910  HA  ASP B 242      -1.872  -8.333 -21.940  1.00  0.00           H  
ATOM   3911 1HB  ASP B 242      -0.715  -8.668 -19.671  1.00  0.00           H  
ATOM   3912 2HB  ASP B 242      -2.117  -9.590 -19.263  1.00  0.00           H  
ATOM   3913  N   GLU B 243      -3.662 -10.144 -22.150  1.00  0.00           N  
ATOM   3914  CA  GLU B 243      -4.870 -10.896 -22.471  1.00  0.00           C  
ATOM   3915  C   GLU B 243      -4.562 -12.286 -23.014  1.00  0.00           C  
ATOM   3916  O   GLU B 243      -3.770 -12.427 -23.949  1.00  0.00           O  
ATOM   3917  CB  GLU B 243      -5.689 -10.096 -23.497  1.00  0.00           C  
ATOM   3918  CG  GLU B 243      -6.990 -10.708 -23.899  1.00  0.00           C  
ATOM   3919  CD  GLU B 243      -7.737  -9.880 -24.932  1.00  0.00           C  
ATOM   3920  OE1 GLU B 243      -8.102  -8.756 -24.657  1.00  0.00           O  
ATOM   3921  OE2 GLU B 243      -7.944 -10.388 -26.010  1.00  0.00           O  
ATOM   3922  H   GLU B 243      -2.749 -10.390 -22.540  1.00  0.00           H  
ATOM   3923  HA  GLU B 243      -5.453 -11.015 -21.561  1.00  0.00           H  
ATOM   3924 1HB  GLU B 243      -5.913  -9.109 -23.089  1.00  0.00           H  
ATOM   3925 2HB  GLU B 243      -5.097  -9.948 -24.397  1.00  0.00           H  
ATOM   3926 1HG  GLU B 243      -6.800 -11.699 -24.308  1.00  0.00           H  
ATOM   3927 2HG  GLU B 243      -7.607 -10.826 -23.011  1.00  0.00           H  
ATOM   3928  N   LYS B 244      -5.219 -13.298 -22.450  1.00  0.00           N  
ATOM   3929  CA  LYS B 244      -5.046 -14.680 -22.907  1.00  0.00           C  
ATOM   3930  C   LYS B 244      -6.391 -15.358 -23.094  1.00  0.00           C  
ATOM   3931  O   LYS B 244      -7.379 -14.993 -22.452  1.00  0.00           O  
ATOM   3932  CB  LYS B 244      -4.175 -15.492 -21.956  1.00  0.00           C  
ATOM   3933  CG  LYS B 244      -2.783 -14.957 -21.775  1.00  0.00           C  
ATOM   3934  CD  LYS B 244      -1.897 -15.149 -22.993  1.00  0.00           C  
ATOM   3935  CE  LYS B 244      -0.539 -14.463 -22.769  1.00  0.00           C  
ATOM   3936  NZ  LYS B 244       0.314 -15.172 -21.766  1.00  0.00           N  
ATOM   3937  H   LYS B 244      -5.865 -13.083 -21.686  1.00  0.00           H  
ATOM   3938  HA  LYS B 244      -4.556 -14.664 -23.880  1.00  0.00           H  
ATOM   3939 1HB  LYS B 244      -4.630 -15.494 -20.998  1.00  0.00           H  
ATOM   3940 2HB  LYS B 244      -4.112 -16.526 -22.296  1.00  0.00           H  
ATOM   3941 1HG  LYS B 244      -2.809 -13.904 -21.527  1.00  0.00           H  
ATOM   3942 2HG  LYS B 244      -2.334 -15.487 -20.961  1.00  0.00           H  
ATOM   3943 1HD  LYS B 244      -1.740 -16.211 -23.174  1.00  0.00           H  
ATOM   3944 2HD  LYS B 244      -2.371 -14.712 -23.869  1.00  0.00           H  
ATOM   3945 1HE  LYS B 244      -0.004 -14.402 -23.713  1.00  0.00           H  
ATOM   3946 2HE  LYS B 244      -0.727 -13.454 -22.404  1.00  0.00           H  
ATOM   3947 1HZ  LYS B 244       1.174 -14.659 -21.650  1.00  0.00           H  
ATOM   3948 2HZ  LYS B 244      -0.165 -15.236 -20.842  1.00  0.00           H  
ATOM   3949 3HZ  LYS B 244       0.511 -16.098 -22.089  1.00  0.00           H  
ATOM   3950  N   ALA B 245      -6.431 -16.362 -23.956  1.00  0.00           N  
ATOM   3951  CA  ALA B 245      -7.689 -17.049 -24.205  1.00  0.00           C  
ATOM   3952  C   ALA B 245      -7.491 -18.498 -24.563  1.00  0.00           C  
ATOM   3953  O   ALA B 245      -6.419 -18.906 -25.015  1.00  0.00           O  
ATOM   3954  CB  ALA B 245      -8.435 -16.362 -25.339  1.00  0.00           C  
ATOM   3955  H   ALA B 245      -5.599 -16.639 -24.457  1.00  0.00           H  
ATOM   3956  HA  ALA B 245      -8.284 -17.008 -23.292  1.00  0.00           H  
ATOM   3957 1HB  ALA B 245      -9.390 -16.860 -25.503  1.00  0.00           H  
ATOM   3958 2HB  ALA B 245      -8.607 -15.331 -25.084  1.00  0.00           H  
ATOM   3959 3HB  ALA B 245      -7.845 -16.414 -26.248  1.00  0.00           H  
ATOM   3960  N   ILE B 246      -8.538 -19.270 -24.340  1.00  0.00           N  
ATOM   3961  CA  ILE B 246      -8.568 -20.660 -24.745  1.00  0.00           C  
ATOM   3962  C   ILE B 246      -9.884 -20.990 -25.432  1.00  0.00           C  
ATOM   3963  O   ILE B 246     -10.911 -20.342 -25.200  1.00  0.00           O  
ATOM   3964  CB  ILE B 246      -8.274 -21.610 -23.562  1.00  0.00           C  
ATOM   3965  CG1 ILE B 246      -9.274 -21.409 -22.468  1.00  0.00           C  
ATOM   3966  CG2 ILE B 246      -6.840 -21.441 -23.034  1.00  0.00           C  
ATOM   3967  CD1 ILE B 246      -9.158 -22.448 -21.412  1.00  0.00           C  
ATOM   3968  H   ILE B 246      -9.367 -18.832 -23.931  1.00  0.00           H  
ATOM   3969  HA  ILE B 246      -7.774 -20.818 -25.474  1.00  0.00           H  
ATOM   3970  HB  ILE B 246      -8.394 -22.639 -23.912  1.00  0.00           H  
ATOM   3971 1HG1 ILE B 246      -9.113 -20.430 -22.017  1.00  0.00           H  
ATOM   3972 2HG1 ILE B 246     -10.281 -21.437 -22.885  1.00  0.00           H  
ATOM   3973 1HG2 ILE B 246      -6.661 -22.148 -22.223  1.00  0.00           H  
ATOM   3974 2HG2 ILE B 246      -6.130 -21.630 -23.840  1.00  0.00           H  
ATOM   3975 3HG2 ILE B 246      -6.692 -20.434 -22.661  1.00  0.00           H  
ATOM   3976 1HD1 ILE B 246      -9.878 -22.251 -20.643  1.00  0.00           H  
ATOM   3977 2HD1 ILE B 246      -9.333 -23.432 -21.841  1.00  0.00           H  
ATOM   3978 3HD1 ILE B 246      -8.168 -22.409 -20.992  1.00  0.00           H  
ATOM   3979  N   ASN B 247      -9.833 -21.994 -26.297  1.00  0.00           N  
ATOM   3980  CA  ASN B 247     -11.010 -22.499 -26.990  1.00  0.00           C  
ATOM   3981  C   ASN B 247     -11.536 -23.746 -26.298  1.00  0.00           C  
ATOM   3982  O   ASN B 247     -10.784 -24.686 -26.015  1.00  0.00           O  
ATOM   3983  CB  ASN B 247     -10.705 -22.732 -28.454  1.00  0.00           C  
ATOM   3984  CG  ASN B 247     -10.455 -21.424 -29.194  1.00  0.00           C  
ATOM   3985  OD1 ASN B 247     -11.173 -20.438 -28.982  1.00  0.00           O  
ATOM   3986  ND2 ASN B 247      -9.453 -21.397 -30.023  1.00  0.00           N  
ATOM   3987  H   ASN B 247      -8.947 -22.449 -26.460  1.00  0.00           H  
ATOM   3988  HA  ASN B 247     -11.801 -21.752 -26.929  1.00  0.00           H  
ATOM   3989 1HB  ASN B 247      -9.826 -23.376 -28.558  1.00  0.00           H  
ATOM   3990 2HB  ASN B 247     -11.546 -23.246 -28.923  1.00  0.00           H  
ATOM   3991 1HD2 ASN B 247      -9.239 -20.565 -30.536  1.00  0.00           H  
ATOM   3992 2HD2 ASN B 247      -8.888 -22.233 -30.164  1.00  0.00           H  
ATOM   3993  N   ILE B 248     -12.821 -23.707 -25.983  1.00  0.00           N  
ATOM   3994  CA  ILE B 248     -13.494 -24.782 -25.272  1.00  0.00           C  
ATOM   3995  C   ILE B 248     -14.690 -25.307 -26.018  1.00  0.00           C  
ATOM   3996  O   ILE B 248     -15.465 -24.540 -26.589  1.00  0.00           O  
ATOM   3997  CB  ILE B 248     -13.892 -24.330 -23.866  1.00  0.00           C  
ATOM   3998  CG1 ILE B 248     -12.624 -24.004 -23.141  1.00  0.00           C  
ATOM   3999  CG2 ILE B 248     -14.758 -25.382 -23.103  1.00  0.00           C  
ATOM   4000  CD1 ILE B 248     -12.830 -23.380 -21.932  1.00  0.00           C  
ATOM   4001  H   ILE B 248     -13.363 -22.884 -26.254  1.00  0.00           H  
ATOM   4002  HA  ILE B 248     -12.787 -25.595 -25.163  1.00  0.00           H  
ATOM   4003  HB  ILE B 248     -14.452 -23.417 -23.948  1.00  0.00           H  
ATOM   4004 1HG1 ILE B 248     -12.062 -24.913 -22.985  1.00  0.00           H  
ATOM   4005 2HG1 ILE B 248     -12.028 -23.325 -23.734  1.00  0.00           H  
ATOM   4006 1HG2 ILE B 248     -15.005 -24.996 -22.119  1.00  0.00           H  
ATOM   4007 2HG2 ILE B 248     -15.679 -25.572 -23.652  1.00  0.00           H  
ATOM   4008 3HG2 ILE B 248     -14.204 -26.313 -22.998  1.00  0.00           H  
ATOM   4009 1HD1 ILE B 248     -11.868 -23.185 -21.488  1.00  0.00           H  
ATOM   4010 2HD1 ILE B 248     -13.368 -22.448 -22.077  1.00  0.00           H  
ATOM   4011 3HD1 ILE B 248     -13.405 -24.045 -21.295  1.00  0.00           H  
ATOM   4012  N   THR B 249     -14.824 -26.617 -26.064  1.00  0.00           N  
ATOM   4013  CA  THR B 249     -15.980 -27.162 -26.740  1.00  0.00           C  
ATOM   4014  C   THR B 249     -16.808 -28.009 -25.804  1.00  0.00           C  
ATOM   4015  O   THR B 249     -16.280 -28.617 -24.867  1.00  0.00           O  
ATOM   4016  CB  THR B 249     -15.566 -28.013 -27.956  1.00  0.00           C  
ATOM   4017  OG1 THR B 249     -14.791 -29.122 -27.513  1.00  0.00           O  
ATOM   4018  CG2 THR B 249     -14.737 -27.187 -28.929  1.00  0.00           C  
ATOM   4019  H   THR B 249     -14.133 -27.210 -25.604  1.00  0.00           H  
ATOM   4020  HA  THR B 249     -16.607 -26.351 -27.088  1.00  0.00           H  
ATOM   4021  HB  THR B 249     -16.462 -28.381 -28.457  1.00  0.00           H  
ATOM   4022  HG1 THR B 249     -13.983 -28.794 -27.097  1.00  0.00           H  
ATOM   4023 1HG2 THR B 249     -14.455 -27.805 -29.781  1.00  0.00           H  
ATOM   4024 2HG2 THR B 249     -15.327 -26.336 -29.272  1.00  0.00           H  
ATOM   4025 3HG2 THR B 249     -13.837 -26.826 -28.432  1.00  0.00           H  
ATOM   4026  N   VAL B 250     -18.096 -28.070 -26.103  1.00  0.00           N  
ATOM   4027  CA  VAL B 250     -19.023 -28.917 -25.389  1.00  0.00           C  
ATOM   4028  C   VAL B 250     -19.596 -29.895 -26.407  1.00  0.00           C  
ATOM   4029  O   VAL B 250     -20.041 -29.471 -27.482  1.00  0.00           O  
ATOM   4030  CB  VAL B 250     -20.156 -28.105 -24.737  1.00  0.00           C  
ATOM   4031  CG1 VAL B 250     -21.098 -29.045 -23.978  1.00  0.00           C  
ATOM   4032  CG2 VAL B 250     -19.582 -27.065 -23.830  1.00  0.00           C  
ATOM   4033  H   VAL B 250     -18.436 -27.486 -26.852  1.00  0.00           H  
ATOM   4034  HA  VAL B 250     -18.493 -29.450 -24.615  1.00  0.00           H  
ATOM   4035  HB  VAL B 250     -20.745 -27.614 -25.514  1.00  0.00           H  
ATOM   4036 1HG1 VAL B 250     -21.900 -28.480 -23.525  1.00  0.00           H  
ATOM   4037 2HG1 VAL B 250     -21.517 -29.784 -24.652  1.00  0.00           H  
ATOM   4038 3HG1 VAL B 250     -20.536 -29.552 -23.196  1.00  0.00           H  
ATOM   4039 1HG2 VAL B 250     -20.394 -26.505 -23.387  1.00  0.00           H  
ATOM   4040 2HG2 VAL B 250     -19.004 -27.544 -23.054  1.00  0.00           H  
ATOM   4041 3HG2 VAL B 250     -18.943 -26.393 -24.399  1.00  0.00           H  
ATOM   4042  N   VAL B 251     -19.594 -31.186 -26.079  1.00  0.00           N  
ATOM   4043  CA  VAL B 251     -20.074 -32.198 -27.026  1.00  0.00           C  
ATOM   4044  C   VAL B 251     -21.334 -32.892 -26.525  1.00  0.00           C  
ATOM   4045  O   VAL B 251     -21.632 -32.879 -25.333  1.00  0.00           O  
ATOM   4046  CB  VAL B 251     -18.986 -33.270 -27.264  1.00  0.00           C  
ATOM   4047  CG1 VAL B 251     -17.748 -32.625 -27.828  1.00  0.00           C  
ATOM   4048  CG2 VAL B 251     -18.669 -33.999 -25.999  1.00  0.00           C  
ATOM   4049  H   VAL B 251     -19.200 -31.449 -25.175  1.00  0.00           H  
ATOM   4050  HA  VAL B 251     -20.302 -31.710 -27.973  1.00  0.00           H  
ATOM   4051  HB  VAL B 251     -19.355 -33.985 -27.996  1.00  0.00           H  
ATOM   4052 1HG1 VAL B 251     -17.012 -33.394 -27.995  1.00  0.00           H  
ATOM   4053 2HG1 VAL B 251     -17.984 -32.120 -28.764  1.00  0.00           H  
ATOM   4054 3HG1 VAL B 251     -17.351 -31.900 -27.112  1.00  0.00           H  
ATOM   4055 1HG2 VAL B 251     -17.916 -34.760 -26.197  1.00  0.00           H  
ATOM   4056 2HG2 VAL B 251     -18.285 -33.301 -25.277  1.00  0.00           H  
ATOM   4057 3HG2 VAL B 251     -19.580 -34.470 -25.627  1.00  0.00           H  
ATOM   4058  N   GLU B 252     -22.080 -33.501 -27.440  1.00  0.00           N  
ATOM   4059  CA  GLU B 252     -23.320 -34.169 -27.067  1.00  0.00           C  
ATOM   4060  C   GLU B 252     -23.092 -35.631 -26.690  1.00  0.00           C  
ATOM   4061  O   GLU B 252     -22.023 -35.994 -26.193  1.00  0.00           O  
ATOM   4062  OXT GLU B 252     -23.958 -36.441 -26.877  1.00  0.00           O  
ATOM   4063  CB  GLU B 252     -24.333 -34.052 -28.201  1.00  0.00           C  
ATOM   4064  CG  GLU B 252     -25.747 -34.425 -27.808  1.00  0.00           C  
ATOM   4065  CD  GLU B 252     -26.751 -34.145 -28.886  1.00  0.00           C  
ATOM   4066  OE1 GLU B 252     -26.366 -33.635 -29.911  1.00  0.00           O  
ATOM   4067  OE2 GLU B 252     -27.904 -34.455 -28.694  1.00  0.00           O  
ATOM   4068  H   GLU B 252     -21.798 -33.487 -28.411  1.00  0.00           H  
ATOM   4069  HA  GLU B 252     -23.736 -33.661 -26.193  1.00  0.00           H  
ATOM   4070 1HB  GLU B 252     -24.341 -33.032 -28.587  1.00  0.00           H  
ATOM   4071 2HB  GLU B 252     -24.038 -34.706 -29.019  1.00  0.00           H  
ATOM   4072 1HG  GLU B 252     -25.778 -35.485 -27.566  1.00  0.00           H  
ATOM   4073 2HG  GLU B 252     -26.019 -33.865 -26.908  1.00  0.00           H  
TER                                                                             
REMARK PDBinfo-LABEL:    1 BOINC Motif0241_bcov_4helix_07329_0001_0001__native
 
score -697.52
silent_score -697.52
time -1424.45
                               
