# Supplementary material for: Design of protein-binding proteins from the target structure alone
Source: Nature. 2022 Mar 24;605(7910):551–60. doi: 10.1038/s41586-022-04654-9 (PMC9117152; doi:10.1038/s41586-022-04654-9)
Supplement: Supplementary file 3 — Supplementary Code Design scripts and main pdb files. This compressed file is the main supplement and contains the following files: => cao_2021_protocol/ => design_models_final_combo_optimized/ => design_models_sequence/ => design_models_ssm_natives/ => ngs_analysis_scripts/ [file 41586_2022_4654_MOESM3_ESM.gz › supplemental_files/design_models_ssm_natives/PDGFR_ssm/mot_e4bd6bfb1f6e2b8050824fddb522a560_0001_000000012_0001_38_46_H_._bcov_4helix_13996_0001_0001_0001.pdb]

SSBOND     CYS B   89    CYS B  130                                       2.14  
SSBOND     CYS B  175    CYS B  231                                       2.06  
ATOM      1  N   SER A   1     -17.519 -13.376   0.329  1.00  0.00           N  
ATOM      2  CA  SER A   1     -16.719 -12.339  -0.305  1.00  0.00           C  
ATOM      3  C   SER A   1     -16.218 -11.315   0.706  1.00  0.00           C  
ATOM      4  O   SER A   1     -15.081 -11.388   1.182  1.00  0.00           O  
ATOM      5  CB  SER A   1     -17.530 -11.644  -1.371  1.00  0.00           C  
ATOM      6  OG  SER A   1     -18.611 -10.968  -0.797  1.00  0.00           O  
ATOM      7 1H   SER A   1     -17.824 -14.056  -0.351  1.00  0.00           H  
ATOM      8 2H   SER A   1     -16.970 -13.828   1.050  1.00  0.00           H  
ATOM      9 3H   SER A   1     -18.315 -12.943   0.769  1.00  0.00           H  
ATOM     10  HA  SER A   1     -15.850 -12.810  -0.769  1.00  0.00           H  
ATOM     11 1HB  SER A   1     -16.896 -10.938  -1.909  1.00  0.00           H  
ATOM     12 2HB  SER A   1     -17.893 -12.376  -2.091  1.00  0.00           H  
ATOM     13  HG  SER A   1     -19.102 -10.578  -1.541  1.00  0.00           H  
ATOM     14  N   GLU A   2     -17.068 -10.348   1.032  1.00  0.00           N  
ATOM     15  CA  GLU A   2     -16.689  -9.275   1.946  1.00  0.00           C  
ATOM     16  C   GLU A   2     -16.200  -9.765   3.304  1.00  0.00           C  
ATOM     17  O   GLU A   2     -15.228  -9.218   3.833  1.00  0.00           O  
ATOM     18  CB  GLU A   2     -17.869  -8.329   2.157  1.00  0.00           C  
ATOM     19  CG  GLU A   2     -17.564  -7.141   3.049  1.00  0.00           C  
ATOM     20  CD  GLU A   2     -18.706  -6.203   3.183  1.00  0.00           C  
ATOM     21  OE1 GLU A   2     -19.788  -6.573   2.793  1.00  0.00           O  
ATOM     22  OE2 GLU A   2     -18.508  -5.100   3.622  1.00  0.00           O  
ATOM     23  H   GLU A   2     -17.989 -10.339   0.604  1.00  0.00           H  
ATOM     24  HA  GLU A   2     -15.881  -8.709   1.485  1.00  0.00           H  
ATOM     25 1HB  GLU A   2     -18.206  -7.953   1.193  1.00  0.00           H  
ATOM     26 2HB  GLU A   2     -18.698  -8.877   2.603  1.00  0.00           H  
ATOM     27 1HG  GLU A   2     -17.341  -7.520   4.028  1.00  0.00           H  
ATOM     28 2HG  GLU A   2     -16.692  -6.615   2.678  1.00  0.00           H  
ATOM     29  N   LYS A   3     -16.844 -10.790   3.877  1.00  0.00           N  
ATOM     30  CA  LYS A   3     -16.421 -11.240   5.199  1.00  0.00           C  
ATOM     31  C   LYS A   3     -15.004 -11.791   5.197  1.00  0.00           C  
ATOM     32  O   LYS A   3     -14.228 -11.465   6.096  1.00  0.00           O  
ATOM     33  CB  LYS A   3     -17.369 -12.298   5.761  1.00  0.00           C  
ATOM     34  CG  LYS A   3     -18.731 -11.767   6.177  1.00  0.00           C  
ATOM     35  CD  LYS A   3     -19.609 -12.870   6.776  1.00  0.00           C  
ATOM     36  CE  LYS A   3     -21.019 -12.363   7.177  1.00  0.00           C  
ATOM     37  NZ  LYS A   3     -21.005 -11.436   8.377  1.00  0.00           N  
ATOM     38  H   LYS A   3     -17.626 -11.215   3.400  1.00  0.00           H  
ATOM     39  HA  LYS A   3     -16.440 -10.378   5.867  1.00  0.00           H  
ATOM     40 1HB  LYS A   3     -17.518 -13.082   5.013  1.00  0.00           H  
ATOM     41 2HB  LYS A   3     -16.909 -12.766   6.634  1.00  0.00           H  
ATOM     42 1HG  LYS A   3     -18.578 -10.988   6.915  1.00  0.00           H  
ATOM     43 2HG  LYS A   3     -19.230 -11.329   5.315  1.00  0.00           H  
ATOM     44 1HD  LYS A   3     -19.719 -13.678   6.051  1.00  0.00           H  
ATOM     45 2HD  LYS A   3     -19.120 -13.268   7.665  1.00  0.00           H  
ATOM     46 1HE  LYS A   3     -21.457 -11.834   6.333  1.00  0.00           H  
ATOM     47 2HE  LYS A   3     -21.641 -13.226   7.414  1.00  0.00           H  
ATOM     48 1HZ  LYS A   3     -21.941 -11.148   8.592  1.00  0.00           H  
ATOM     49 2HZ  LYS A   3     -20.613 -11.908   9.176  1.00  0.00           H  
ATOM     50 3HZ  LYS A   3     -20.444 -10.590   8.203  1.00  0.00           H  
ATOM     51  N   GLU A   4     -14.634 -12.568   4.173  1.00  0.00           N  
ATOM     52  CA  GLU A   4     -13.285 -13.101   4.104  1.00  0.00           C  
ATOM     53  C   GLU A   4     -12.283 -11.981   3.870  1.00  0.00           C  
ATOM     54  O   GLU A   4     -11.199 -11.981   4.456  1.00  0.00           O  
ATOM     55  CB  GLU A   4     -13.179 -14.149   2.998  1.00  0.00           C  
ATOM     56  CG  GLU A   4     -14.001 -15.426   3.263  1.00  0.00           C  
ATOM     57  CD  GLU A   4     -15.469 -15.259   2.934  1.00  0.00           C  
ATOM     58  OE1 GLU A   4     -15.817 -14.214   2.420  1.00  0.00           O  
ATOM     59  OE2 GLU A   4     -16.236 -16.146   3.197  1.00  0.00           O  
ATOM     60  H   GLU A   4     -15.305 -12.853   3.456  1.00  0.00           H  
ATOM     61  HA  GLU A   4     -13.054 -13.578   5.054  1.00  0.00           H  
ATOM     62 1HB  GLU A   4     -13.512 -13.713   2.053  1.00  0.00           H  
ATOM     63 2HB  GLU A   4     -12.135 -14.438   2.871  1.00  0.00           H  
ATOM     64 1HG  GLU A   4     -13.594 -16.238   2.661  1.00  0.00           H  
ATOM     65 2HG  GLU A   4     -13.897 -15.698   4.313  1.00  0.00           H  
ATOM     66  N   TYR A   5     -12.626 -11.000   3.038  1.00  0.00           N  
ATOM     67  CA  TYR A   5     -11.667  -9.939   2.785  1.00  0.00           C  
ATOM     68  C   TYR A   5     -11.363  -9.161   4.064  1.00  0.00           C  
ATOM     69  O   TYR A   5     -10.194  -8.894   4.379  1.00  0.00           O  
ATOM     70  CB  TYR A   5     -12.198  -9.024   1.678  1.00  0.00           C  
ATOM     71  CG  TYR A   5     -12.134  -9.655   0.309  1.00  0.00           C  
ATOM     72  CD1 TYR A   5     -13.277  -9.761  -0.441  1.00  0.00           C  
ATOM     73  CD2 TYR A   5     -10.935 -10.164  -0.183  1.00  0.00           C  
ATOM     74  CE1 TYR A   5     -13.251 -10.379  -1.665  1.00  0.00           C  
ATOM     75  CE2 TYR A   5     -10.903 -10.772  -1.411  1.00  0.00           C  
ATOM     76  CZ  TYR A   5     -12.059 -10.894  -2.146  1.00  0.00           C  
ATOM     77  OH  TYR A   5     -12.030 -11.522  -3.365  1.00  0.00           O  
ATOM     78  H   TYR A   5     -13.522 -11.040   2.536  1.00  0.00           H  
ATOM     79  HA  TYR A   5     -10.736 -10.392   2.461  1.00  0.00           H  
ATOM     80 1HB  TYR A   5     -13.245  -8.796   1.891  1.00  0.00           H  
ATOM     81 2HB  TYR A   5     -11.690  -8.111   1.659  1.00  0.00           H  
ATOM     82  HD1 TYR A   5     -14.210  -9.363  -0.062  1.00  0.00           H  
ATOM     83  HD2 TYR A   5     -10.018 -10.085   0.396  1.00  0.00           H  
ATOM     84  HE1 TYR A   5     -14.163 -10.468  -2.251  1.00  0.00           H  
ATOM     85  HE2 TYR A   5      -9.967 -11.176  -1.799  1.00  0.00           H  
ATOM     86  HH  TYR A   5     -11.104 -11.565  -3.671  1.00  0.00           H  
ATOM     87  N   LEU A   6     -12.400  -8.891   4.852  1.00  0.00           N  
ATOM     88  CA  LEU A   6     -12.229  -8.184   6.106  1.00  0.00           C  
ATOM     89  C   LEU A   6     -11.505  -9.045   7.134  1.00  0.00           C  
ATOM     90  O   LEU A   6     -10.636  -8.547   7.851  1.00  0.00           O  
ATOM     91  CB  LEU A   6     -13.610  -7.786   6.603  1.00  0.00           C  
ATOM     92  CG  LEU A   6     -14.308  -6.725   5.753  1.00  0.00           C  
ATOM     93  CD1 LEU A   6     -15.666  -6.683   6.118  1.00  0.00           C  
ATOM     94  CD2 LEU A   6     -13.724  -5.340   6.004  1.00  0.00           C  
ATOM     95  H   LEU A   6     -13.346  -9.141   4.538  1.00  0.00           H  
ATOM     96  HA  LEU A   6     -11.627  -7.300   5.924  1.00  0.00           H  
ATOM     97 1HB  LEU A   6     -14.238  -8.679   6.600  1.00  0.00           H  
ATOM     98 2HB  LEU A   6     -13.540  -7.422   7.624  1.00  0.00           H  
ATOM     99  HG  LEU A   6     -14.230  -6.992   4.717  1.00  0.00           H  
ATOM    100 1HD1 LEU A   6     -16.192  -5.936   5.524  1.00  0.00           H  
ATOM    101 2HD1 LEU A   6     -16.115  -7.654   5.955  1.00  0.00           H  
ATOM    102 3HD1 LEU A   6     -15.700  -6.433   7.137  1.00  0.00           H  
ATOM    103 1HD2 LEU A   6     -14.259  -4.612   5.395  1.00  0.00           H  
ATOM    104 2HD2 LEU A   6     -13.841  -5.087   7.049  1.00  0.00           H  
ATOM    105 3HD2 LEU A   6     -12.676  -5.311   5.742  1.00  0.00           H  
ATOM    106  N   GLU A   7     -11.808 -10.348   7.174  1.00  0.00           N  
ATOM    107  CA  GLU A   7     -11.168 -11.255   8.113  1.00  0.00           C  
ATOM    108  C   GLU A   7      -9.677 -11.345   7.870  1.00  0.00           C  
ATOM    109  O   GLU A   7      -8.898 -11.372   8.824  1.00  0.00           O  
ATOM    110  CB  GLU A   7     -11.768 -12.645   8.012  1.00  0.00           C  
ATOM    111  CG  GLU A   7     -11.233 -13.637   9.029  1.00  0.00           C  
ATOM    112  CD  GLU A   7     -11.973 -14.932   8.989  1.00  0.00           C  
ATOM    113  OE1 GLU A   7     -13.073 -14.948   8.468  1.00  0.00           O  
ATOM    114  OE2 GLU A   7     -11.448 -15.914   9.475  1.00  0.00           O  
ATOM    115  H   GLU A   7     -12.550 -10.719   6.573  1.00  0.00           H  
ATOM    116  HA  GLU A   7     -11.332 -10.876   9.120  1.00  0.00           H  
ATOM    117 1HB  GLU A   7     -12.833 -12.581   8.074  1.00  0.00           H  
ATOM    118 2HB  GLU A   7     -11.538 -13.049   7.026  1.00  0.00           H  
ATOM    119 1HG  GLU A   7     -10.182 -13.827   8.820  1.00  0.00           H  
ATOM    120 2HG  GLU A   7     -11.306 -13.202  10.027  1.00  0.00           H  
ATOM    121  N   ARG A   8      -9.273 -11.391   6.600  1.00  0.00           N  
ATOM    122  CA  ARG A   8      -7.867 -11.472   6.247  1.00  0.00           C  
ATOM    123  C   ARG A   8      -7.109 -10.244   6.746  1.00  0.00           C  
ATOM    124  O   ARG A   8      -6.012 -10.368   7.309  1.00  0.00           O  
ATOM    125  CB  ARG A   8      -7.767 -11.598   4.738  1.00  0.00           C  
ATOM    126  CG  ARG A   8      -8.203 -12.960   4.189  1.00  0.00           C  
ATOM    127  CD  ARG A   8      -8.310 -12.938   2.727  1.00  0.00           C  
ATOM    128  NE  ARG A   8      -8.732 -14.212   2.177  1.00  0.00           N  
ATOM    129  CZ  ARG A   8      -9.132 -14.391   0.905  1.00  0.00           C  
ATOM    130  NH1 ARG A   8      -9.181 -13.399   0.073  1.00  0.00           N  
ATOM    131  NH2 ARG A   8      -9.469 -15.570   0.448  1.00  0.00           N  
ATOM    132  H   ARG A   8      -9.984 -11.423   5.861  1.00  0.00           H  
ATOM    133  HA  ARG A   8      -7.446 -12.362   6.711  1.00  0.00           H  
ATOM    134 1HB  ARG A   8      -8.421 -10.854   4.283  1.00  0.00           H  
ATOM    135 2HB  ARG A   8      -6.770 -11.384   4.407  1.00  0.00           H  
ATOM    136 1HG  ARG A   8      -7.449 -13.700   4.450  1.00  0.00           H  
ATOM    137 2HG  ARG A   8      -9.152 -13.261   4.617  1.00  0.00           H  
ATOM    138 1HD  ARG A   8      -9.046 -12.184   2.448  1.00  0.00           H  
ATOM    139 2HD  ARG A   8      -7.345 -12.682   2.305  1.00  0.00           H  
ATOM    140  HE  ARG A   8      -8.700 -15.028   2.780  1.00  0.00           H  
ATOM    141 1HH1 ARG A   8      -8.926 -12.475   0.363  1.00  0.00           H  
ATOM    142 2HH1 ARG A   8      -9.472 -13.610  -0.894  1.00  0.00           H  
ATOM    143 1HH2 ARG A   8      -9.430 -16.389   1.038  1.00  0.00           H  
ATOM    144 2HH2 ARG A   8      -9.730 -15.635  -0.546  1.00  0.00           H  
ATOM    145  N   VAL A   9      -7.731  -9.072   6.598  1.00  0.00           N  
ATOM    146  CA  VAL A   9      -7.150  -7.829   7.068  1.00  0.00           C  
ATOM    147  C   VAL A   9      -7.082  -7.825   8.590  1.00  0.00           C  
ATOM    148  O   VAL A   9      -6.049  -7.474   9.161  1.00  0.00           O  
ATOM    149  CB  VAL A   9      -7.993  -6.652   6.546  1.00  0.00           C  
ATOM    150  CG1 VAL A   9      -7.563  -5.318   7.175  1.00  0.00           C  
ATOM    151  CG2 VAL A   9      -7.830  -6.599   5.027  1.00  0.00           C  
ATOM    152  H   VAL A   9      -8.617  -9.053   6.078  1.00  0.00           H  
ATOM    153  HA  VAL A   9      -6.140  -7.742   6.671  1.00  0.00           H  
ATOM    154  HB  VAL A   9      -9.031  -6.830   6.799  1.00  0.00           H  
ATOM    155 1HG1 VAL A   9      -8.178  -4.526   6.794  1.00  0.00           H  
ATOM    156 2HG1 VAL A   9      -7.669  -5.351   8.257  1.00  0.00           H  
ATOM    157 3HG1 VAL A   9      -6.548  -5.131   6.912  1.00  0.00           H  
ATOM    158 1HG2 VAL A   9      -8.436  -5.818   4.628  1.00  0.00           H  
ATOM    159 2HG2 VAL A   9      -6.780  -6.420   4.775  1.00  0.00           H  
ATOM    160 3HG2 VAL A   9      -8.142  -7.537   4.588  1.00  0.00           H  
ATOM    161  N   LEU A  10      -8.159  -8.256   9.244  1.00  0.00           N  
ATOM    162  CA  LEU A  10      -8.194  -8.276  10.691  1.00  0.00           C  
ATOM    163  C   LEU A  10      -7.190  -9.231  11.299  1.00  0.00           C  
ATOM    164  O   LEU A  10      -6.518  -8.857  12.258  1.00  0.00           O  
ATOM    165  CB  LEU A  10      -9.596  -8.638  11.170  1.00  0.00           C  
ATOM    166  CG  LEU A  10      -9.833  -8.745  12.710  1.00  0.00           C  
ATOM    167  CD1 LEU A  10      -9.444  -7.433  13.472  1.00  0.00           C  
ATOM    168  CD2 LEU A  10     -11.320  -9.034  12.896  1.00  0.00           C  
ATOM    169  H   LEU A  10      -8.994  -8.525   8.719  1.00  0.00           H  
ATOM    170  HA  LEU A  10      -7.962  -7.274  11.033  1.00  0.00           H  
ATOM    171 1HB  LEU A  10     -10.300  -7.964  10.738  1.00  0.00           H  
ATOM    172 2HB  LEU A  10      -9.819  -9.622  10.760  1.00  0.00           H  
ATOM    173  HG  LEU A  10      -9.235  -9.566  13.121  1.00  0.00           H  
ATOM    174 1HD1 LEU A  10      -9.637  -7.567  14.520  1.00  0.00           H  
ATOM    175 2HD1 LEU A  10      -8.383  -7.227  13.338  1.00  0.00           H  
ATOM    176 3HD1 LEU A  10     -10.009  -6.599  13.136  1.00  0.00           H  
ATOM    177 1HD2 LEU A  10     -11.542  -9.136  13.942  1.00  0.00           H  
ATOM    178 2HD2 LEU A  10     -11.894  -8.212  12.480  1.00  0.00           H  
ATOM    179 3HD2 LEU A  10     -11.579  -9.956  12.378  1.00  0.00           H  
ATOM    180  N   ARG A  11      -7.027 -10.435  10.753  1.00  0.00           N  
ATOM    181  CA  ARG A  11      -6.058 -11.346  11.345  1.00  0.00           C  
ATOM    182  C   ARG A  11      -4.653 -10.742  11.288  1.00  0.00           C  
ATOM    183  O   ARG A  11      -3.890 -10.848  12.255  1.00  0.00           O  
ATOM    184  CB  ARG A  11      -6.106 -12.703  10.665  1.00  0.00           C  
ATOM    185  CG  ARG A  11      -7.346 -13.536  11.017  1.00  0.00           C  
ATOM    186  CD  ARG A  11      -7.369 -14.855  10.318  1.00  0.00           C  
ATOM    187  NE  ARG A  11      -8.572 -15.637  10.655  1.00  0.00           N  
ATOM    188  CZ  ARG A  11      -8.726 -16.432  11.729  1.00  0.00           C  
ATOM    189  NH1 ARG A  11      -7.763 -16.600  12.622  1.00  0.00           N  
ATOM    190  NH2 ARG A  11      -9.882 -17.041  11.859  1.00  0.00           N  
ATOM    191  H   ARG A  11      -7.607 -10.725   9.960  1.00  0.00           H  
ATOM    192  HA  ARG A  11      -6.327 -11.492  12.394  1.00  0.00           H  
ATOM    193 1HB  ARG A  11      -6.099 -12.558   9.581  1.00  0.00           H  
ATOM    194 2HB  ARG A  11      -5.221 -13.277  10.930  1.00  0.00           H  
ATOM    195 1HG  ARG A  11      -7.366 -13.708  12.093  1.00  0.00           H  
ATOM    196 2HG  ARG A  11      -8.242 -12.987  10.730  1.00  0.00           H  
ATOM    197 1HD  ARG A  11      -7.381 -14.675   9.240  1.00  0.00           H  
ATOM    198 2HD  ARG A  11      -6.487 -15.436  10.573  1.00  0.00           H  
ATOM    199  HE  ARG A  11      -9.394 -15.585  10.030  1.00  0.00           H  
ATOM    200 1HH1 ARG A  11      -6.880 -16.125  12.515  1.00  0.00           H  
ATOM    201 2HH1 ARG A  11      -7.913 -17.204  13.418  1.00  0.00           H  
ATOM    202 1HH2 ARG A  11     -10.601 -16.872  11.136  1.00  0.00           H  
ATOM    203 2HH2 ARG A  11     -10.063 -17.650  12.641  1.00  0.00           H  
ATOM    204  N   LEU A  12      -4.319 -10.064  10.187  1.00  0.00           N  
ATOM    205  CA  LEU A  12      -3.010  -9.437  10.113  1.00  0.00           C  
ATOM    206  C   LEU A  12      -2.885  -8.335  11.153  1.00  0.00           C  
ATOM    207  O   LEU A  12      -1.832  -8.190  11.783  1.00  0.00           O  
ATOM    208  CB  LEU A  12      -2.794  -8.873   8.716  1.00  0.00           C  
ATOM    209  CG  LEU A  12      -2.621  -9.905   7.600  1.00  0.00           C  
ATOM    210  CD1 LEU A  12      -2.681  -9.201   6.313  1.00  0.00           C  
ATOM    211  CD2 LEU A  12      -1.270 -10.610   7.730  1.00  0.00           C  
ATOM    212  H   LEU A  12      -4.955 -10.037   9.380  1.00  0.00           H  
ATOM    213  HA  LEU A  12      -2.257 -10.186  10.336  1.00  0.00           H  
ATOM    214 1HB  LEU A  12      -3.663  -8.267   8.462  1.00  0.00           H  
ATOM    215 2HB  LEU A  12      -1.914  -8.223   8.726  1.00  0.00           H  
ATOM    216  HG  LEU A  12      -3.423 -10.642   7.638  1.00  0.00           H  
ATOM    217 1HD1 LEU A  12      -2.542  -9.906   5.528  1.00  0.00           H  
ATOM    218 2HD1 LEU A  12      -3.646  -8.710   6.208  1.00  0.00           H  
ATOM    219 3HD1 LEU A  12      -1.914  -8.490   6.279  1.00  0.00           H  
ATOM    220 1HD2 LEU A  12      -1.161 -11.321   6.910  1.00  0.00           H  
ATOM    221 2HD2 LEU A  12      -0.474  -9.879   7.681  1.00  0.00           H  
ATOM    222 3HD2 LEU A  12      -1.198 -11.148   8.670  1.00  0.00           H  
ATOM    223  N   LEU A  13      -3.968  -7.594  11.385  1.00  0.00           N  
ATOM    224  CA  LEU A  13      -3.929  -6.533  12.375  1.00  0.00           C  
ATOM    225  C   LEU A  13      -3.856  -7.069  13.795  1.00  0.00           C  
ATOM    226  O   LEU A  13      -3.164  -6.491  14.632  1.00  0.00           O  
ATOM    227  CB  LEU A  13      -5.145  -5.638  12.236  1.00  0.00           C  
ATOM    228  CG  LEU A  13      -5.245  -4.859  10.958  1.00  0.00           C  
ATOM    229  CD1 LEU A  13      -6.585  -4.088  10.956  1.00  0.00           C  
ATOM    230  CD2 LEU A  13      -4.044  -3.993  10.809  1.00  0.00           C  
ATOM    231  H   LEU A  13      -4.795  -7.722  10.790  1.00  0.00           H  
ATOM    232  HA  LEU A  13      -3.016  -5.972  12.239  1.00  0.00           H  
ATOM    233 1HB  LEU A  13      -6.038  -6.250  12.337  1.00  0.00           H  
ATOM    234 2HB  LEU A  13      -5.114  -4.922  13.042  1.00  0.00           H  
ATOM    235  HG  LEU A  13      -5.269  -5.522  10.130  1.00  0.00           H  
ATOM    236 1HD1 LEU A  13      -6.690  -3.538  10.021  1.00  0.00           H  
ATOM    237 2HD1 LEU A  13      -7.403  -4.791  11.047  1.00  0.00           H  
ATOM    238 3HD1 LEU A  13      -6.614  -3.390  11.791  1.00  0.00           H  
ATOM    239 1HD2 LEU A  13      -4.138  -3.461   9.894  1.00  0.00           H  
ATOM    240 2HD2 LEU A  13      -3.988  -3.305  11.650  1.00  0.00           H  
ATOM    241 3HD2 LEU A  13      -3.141  -4.563  10.757  1.00  0.00           H  
ATOM    242  N   GLU A  14      -4.475  -8.214  14.069  1.00  0.00           N  
ATOM    243  CA  GLU A  14      -4.397  -8.819  15.400  1.00  0.00           C  
ATOM    244  C   GLU A  14      -2.934  -9.148  15.713  1.00  0.00           C  
ATOM    245  O   GLU A  14      -2.484  -9.018  16.853  1.00  0.00           O  
ATOM    246  CB  GLU A  14      -5.266 -10.076  15.514  1.00  0.00           C  
ATOM    247  CG  GLU A  14      -6.783  -9.828  15.548  1.00  0.00           C  
ATOM    248  CD  GLU A  14      -7.567 -11.114  15.589  1.00  0.00           C  
ATOM    249  OE1 GLU A  14      -6.993 -12.132  15.283  1.00  0.00           O  
ATOM    250  OE2 GLU A  14      -8.727 -11.091  15.958  1.00  0.00           O  
ATOM    251  H   GLU A  14      -5.075  -8.627  13.350  1.00  0.00           H  
ATOM    252  HA  GLU A  14      -4.750  -8.096  16.131  1.00  0.00           H  
ATOM    253 1HB  GLU A  14      -5.059 -10.727  14.665  1.00  0.00           H  
ATOM    254 2HB  GLU A  14      -4.996 -10.623  16.416  1.00  0.00           H  
ATOM    255 1HG  GLU A  14      -7.023  -9.237  16.429  1.00  0.00           H  
ATOM    256 2HG  GLU A  14      -7.070  -9.255  14.675  1.00  0.00           H  
ATOM    257  N   GLN A  15      -2.177  -9.504  14.672  1.00  0.00           N  
ATOM    258  CA  GLN A  15      -0.756  -9.829  14.765  1.00  0.00           C  
ATOM    259  C   GLN A  15       0.139  -8.570  14.815  1.00  0.00           C  
ATOM    260  O   GLN A  15       1.358  -8.684  14.956  1.00  0.00           O  
ATOM    261  CB  GLN A  15      -0.319 -10.635  13.537  1.00  0.00           C  
ATOM    262  CG  GLN A  15      -0.934 -11.987  13.375  1.00  0.00           C  
ATOM    263  CD  GLN A  15      -0.554 -12.612  12.026  1.00  0.00           C  
ATOM    264  OE1 GLN A  15       0.106 -11.989  11.165  1.00  0.00           O  
ATOM    265  NE2 GLN A  15      -0.975 -13.855  11.831  1.00  0.00           N  
ATOM    266  H   GLN A  15      -2.654  -9.640  13.770  1.00  0.00           H  
ATOM    267  HA  GLN A  15      -0.591 -10.408  15.671  1.00  0.00           H  
ATOM    268 1HB  GLN A  15      -0.543 -10.070  12.644  1.00  0.00           H  
ATOM    269 2HB  GLN A  15       0.758 -10.772  13.572  1.00  0.00           H  
ATOM    270 1HG  GLN A  15      -0.571 -12.634  14.169  1.00  0.00           H  
ATOM    271 2HG  GLN A  15      -2.013 -11.906  13.431  1.00  0.00           H  
ATOM    272 1HE2 GLN A  15      -0.768 -14.326  10.974  1.00  0.00           H  
ATOM    273 2HE2 GLN A  15      -1.504 -14.326  12.541  1.00  0.00           H  
ATOM    274  N   GLY A  16      -0.452  -7.381  14.624  1.00  0.00           N  
ATOM    275  CA  GLY A  16       0.264  -6.106  14.581  1.00  0.00           C  
ATOM    276  C   GLY A  16       0.804  -5.770  13.189  1.00  0.00           C  
ATOM    277  O   GLY A  16       1.487  -4.756  12.986  1.00  0.00           O  
ATOM    278  H   GLY A  16      -1.466  -7.338  14.561  1.00  0.00           H  
ATOM    279 1HA  GLY A  16      -0.416  -5.317  14.905  1.00  0.00           H  
ATOM    280 2HA  GLY A  16       1.084  -6.132  15.296  1.00  0.00           H  
ATOM    281  N   ASN A  17       0.451  -6.574  12.198  1.00  0.00           N  
ATOM    282  CA  ASN A  17       0.963  -6.400  10.856  1.00  0.00           C  
ATOM    283  C   ASN A  17       0.166  -5.426  10.009  1.00  0.00           C  
ATOM    284  O   ASN A  17      -0.470  -5.799   9.019  1.00  0.00           O  
ATOM    285  CB  ASN A  17       1.103  -7.759  10.205  1.00  0.00           C  
ATOM    286  CG  ASN A  17       2.231  -8.551  10.831  1.00  0.00           C  
ATOM    287  OD1 ASN A  17       3.321  -7.983  10.996  1.00  0.00           O  
ATOM    288  ND2 ASN A  17       2.035  -9.803  11.189  1.00  0.00           N  
ATOM    289  H   ASN A  17      -0.190  -7.347  12.380  1.00  0.00           H  
ATOM    290  HA  ASN A  17       1.966  -5.981  10.939  1.00  0.00           H  
ATOM    291 1HB  ASN A  17       0.178  -8.324  10.283  1.00  0.00           H  
ATOM    292 2HB  ASN A  17       1.314  -7.615   9.172  1.00  0.00           H  
ATOM    293 1HD2 ASN A  17       2.784 -10.312  11.613  1.00  0.00           H  
ATOM    294 2HD2 ASN A  17       1.144 -10.287  11.080  1.00  0.00           H  
ATOM    295  N   ARG A  18       0.287  -4.153  10.376  1.00  0.00           N  
ATOM    296  CA  ARG A  18      -0.429  -3.050   9.733  1.00  0.00           C  
ATOM    297  C   ARG A  18      -0.051  -2.909   8.271  1.00  0.00           C  
ATOM    298  O   ARG A  18      -0.905  -2.665   7.423  1.00  0.00           O  
ATOM    299  CB  ARG A  18      -0.091  -1.749  10.436  1.00  0.00           C  
ATOM    300  CG  ARG A  18      -0.655  -1.609  11.822  1.00  0.00           C  
ATOM    301  CD  ARG A  18       0.020  -0.530  12.591  1.00  0.00           C  
ATOM    302  NE  ARG A  18      -0.179   0.835  12.051  1.00  0.00           N  
ATOM    303  CZ  ARG A  18       0.460   1.925  12.524  1.00  0.00           C  
ATOM    304  NH1 ARG A  18       1.303   1.826  13.535  1.00  0.00           N  
ATOM    305  NH2 ARG A  18       0.230   3.087  11.957  1.00  0.00           N  
ATOM    306  H   ARG A  18       0.864  -4.004  11.212  1.00  0.00           H  
ATOM    307  HA  ARG A  18      -1.496  -3.233   9.804  1.00  0.00           H  
ATOM    308 1HB  ARG A  18       0.989  -1.637  10.502  1.00  0.00           H  
ATOM    309 2HB  ARG A  18      -0.469  -0.912   9.844  1.00  0.00           H  
ATOM    310 1HG  ARG A  18      -1.702  -1.365  11.762  1.00  0.00           H  
ATOM    311 2HG  ARG A  18      -0.535  -2.547  12.368  1.00  0.00           H  
ATOM    312 1HD  ARG A  18      -0.333  -0.549  13.612  1.00  0.00           H  
ATOM    313 2HD  ARG A  18       1.088  -0.738  12.591  1.00  0.00           H  
ATOM    314  HE  ARG A  18      -0.833   1.007  11.267  1.00  0.00           H  
ATOM    315 1HH1 ARG A  18       1.466   0.931  13.974  1.00  0.00           H  
ATOM    316 2HH1 ARG A  18       1.765   2.648  13.884  1.00  0.00           H  
ATOM    317 1HH2 ARG A  18      -0.426   3.113  11.170  1.00  0.00           H  
ATOM    318 2HH2 ARG A  18       0.684   3.925  12.277  1.00  0.00           H  
ATOM    319  N   ARG A  19       1.233  -3.094   7.966  1.00  0.00           N  
ATOM    320  CA  ARG A  19       1.698  -2.936   6.595  1.00  0.00           C  
ATOM    321  C   ARG A  19       1.110  -4.018   5.694  1.00  0.00           C  
ATOM    322  O   ARG A  19       0.824  -3.775   4.520  1.00  0.00           O  
ATOM    323  CB  ARG A  19       3.216  -2.964   6.512  1.00  0.00           C  
ATOM    324  CG  ARG A  19       3.741  -2.577   5.149  1.00  0.00           C  
ATOM    325  CD  ARG A  19       5.208  -2.518   5.059  1.00  0.00           C  
ATOM    326  NE  ARG A  19       5.610  -2.058   3.730  1.00  0.00           N  
ATOM    327  CZ  ARG A  19       5.740  -2.811   2.628  1.00  0.00           C  
ATOM    328  NH1 ARG A  19       5.520  -4.120   2.627  1.00  0.00           N  
ATOM    329  NH2 ARG A  19       6.090  -2.182   1.536  1.00  0.00           N  
ATOM    330  H   ARG A  19       1.881  -3.318   8.708  1.00  0.00           H  
ATOM    331  HA  ARG A  19       1.361  -1.965   6.228  1.00  0.00           H  
ATOM    332 1HB  ARG A  19       3.637  -2.274   7.242  1.00  0.00           H  
ATOM    333 2HB  ARG A  19       3.582  -3.963   6.744  1.00  0.00           H  
ATOM    334 1HG  ARG A  19       3.375  -3.267   4.392  1.00  0.00           H  
ATOM    335 2HG  ARG A  19       3.385  -1.577   4.927  1.00  0.00           H  
ATOM    336 1HD  ARG A  19       5.589  -1.805   5.795  1.00  0.00           H  
ATOM    337 2HD  ARG A  19       5.643  -3.497   5.243  1.00  0.00           H  
ATOM    338  HE  ARG A  19       5.802  -1.047   3.590  1.00  0.00           H  
ATOM    339 1HH1 ARG A  19       5.244  -4.592   3.475  1.00  0.00           H  
ATOM    340 2HH1 ARG A  19       5.608  -4.642   1.765  1.00  0.00           H  
ATOM    341 1HH2 ARG A  19       6.235  -1.158   1.598  1.00  0.00           H  
ATOM    342 2HH2 ARG A  19       6.198  -2.666   0.660  1.00  0.00           H  
ATOM    343  N   ARG A  20       0.999  -5.237   6.225  1.00  0.00           N  
ATOM    344  CA  ARG A  20       0.487  -6.347   5.442  1.00  0.00           C  
ATOM    345  C   ARG A  20      -1.017  -6.179   5.286  1.00  0.00           C  
ATOM    346  O   ARG A  20      -1.581  -6.519   4.243  1.00  0.00           O  
ATOM    347  CB  ARG A  20       0.824  -7.676   6.095  1.00  0.00           C  
ATOM    348  CG  ARG A  20       2.316  -8.024   6.089  1.00  0.00           C  
ATOM    349  CD  ARG A  20       2.639  -9.274   6.860  1.00  0.00           C  
ATOM    350  NE  ARG A  20       2.092 -10.472   6.245  1.00  0.00           N  
ATOM    351  CZ  ARG A  20       2.025 -11.694   6.831  1.00  0.00           C  
ATOM    352  NH1 ARG A  20       2.469 -11.890   8.062  1.00  0.00           N  
ATOM    353  NH2 ARG A  20       1.509 -12.701   6.151  1.00  0.00           N  
ATOM    354  H   ARG A  20       1.245  -5.376   7.197  1.00  0.00           H  
ATOM    355  HA  ARG A  20       0.947  -6.324   4.454  1.00  0.00           H  
ATOM    356 1HB  ARG A  20       0.460  -7.676   7.111  1.00  0.00           H  
ATOM    357 2HB  ARG A  20       0.313  -8.476   5.564  1.00  0.00           H  
ATOM    358 1HG  ARG A  20       2.637  -8.175   5.057  1.00  0.00           H  
ATOM    359 2HG  ARG A  20       2.880  -7.199   6.524  1.00  0.00           H  
ATOM    360 1HD  ARG A  20       3.722  -9.383   6.917  1.00  0.00           H  
ATOM    361 2HD  ARG A  20       2.236  -9.199   7.854  1.00  0.00           H  
ATOM    362  HE  ARG A  20       1.727 -10.395   5.299  1.00  0.00           H  
ATOM    363 1HH1 ARG A  20       2.875 -11.130   8.588  1.00  0.00           H  
ATOM    364 2HH1 ARG A  20       2.407 -12.808   8.481  1.00  0.00           H  
ATOM    365 1HH2 ARG A  20       1.173 -12.545   5.181  1.00  0.00           H  
ATOM    366 2HH2 ARG A  20       1.447 -13.618   6.563  1.00  0.00           H  
ATOM    367  N   ALA A  21      -1.669  -5.663   6.338  1.00  0.00           N  
ATOM    368  CA  ALA A  21      -3.097  -5.432   6.291  1.00  0.00           C  
ATOM    369  C   ALA A  21      -3.402  -4.398   5.214  1.00  0.00           C  
ATOM    370  O   ALA A  21      -4.332  -4.598   4.426  1.00  0.00           O  
ATOM    371  CB  ALA A  21      -3.559  -4.978   7.649  1.00  0.00           C  
ATOM    372  H   ALA A  21      -1.160  -5.468   7.201  1.00  0.00           H  
ATOM    373  HA  ALA A  21      -3.599  -6.356   6.029  1.00  0.00           H  
ATOM    374 1HB  ALA A  21      -4.602  -4.802   7.658  1.00  0.00           H  
ATOM    375 2HB  ALA A  21      -3.316  -5.748   8.381  1.00  0.00           H  
ATOM    376 3HB  ALA A  21      -3.043  -4.066   7.898  1.00  0.00           H  
ATOM    377  N   ILE A  22      -2.553  -3.360   5.094  1.00  0.00           N  
ATOM    378  CA  ILE A  22      -2.726  -2.354   4.058  1.00  0.00           C  
ATOM    379  C   ILE A  22      -2.518  -2.990   2.707  1.00  0.00           C  
ATOM    380  O   ILE A  22      -3.297  -2.742   1.795  1.00  0.00           O  
ATOM    381  CB  ILE A  22      -1.834  -1.100   4.223  1.00  0.00           C  
ATOM    382  CG1 ILE A  22      -2.291  -0.307   5.464  1.00  0.00           C  
ATOM    383  CG2 ILE A  22      -1.919  -0.222   2.935  1.00  0.00           C  
ATOM    384  CD1 ILE A  22      -1.348   0.786   5.912  1.00  0.00           C  
ATOM    385  H   ILE A  22      -1.810  -3.242   5.792  1.00  0.00           H  
ATOM    386  HA  ILE A  22      -3.743  -2.000   4.095  1.00  0.00           H  
ATOM    387  HB  ILE A  22      -0.800  -1.409   4.396  1.00  0.00           H  
ATOM    388 1HG1 ILE A  22      -3.260   0.142   5.254  1.00  0.00           H  
ATOM    389 2HG1 ILE A  22      -2.398  -0.997   6.278  1.00  0.00           H  
ATOM    390 1HG2 ILE A  22      -1.300   0.659   3.031  1.00  0.00           H  
ATOM    391 2HG2 ILE A  22      -1.569  -0.792   2.082  1.00  0.00           H  
ATOM    392 3HG2 ILE A  22      -2.944   0.075   2.763  1.00  0.00           H  
ATOM    393 1HD1 ILE A  22      -1.746   1.281   6.794  1.00  0.00           H  
ATOM    394 2HD1 ILE A  22      -0.380   0.343   6.154  1.00  0.00           H  
ATOM    395 3HD1 ILE A  22      -1.229   1.514   5.134  1.00  0.00           H  
ATOM    396  N   ALA A  23      -1.495  -3.830   2.555  1.00  0.00           N  
ATOM    397  CA  ALA A  23      -1.304  -4.458   1.262  1.00  0.00           C  
ATOM    398  C   ALA A  23      -2.522  -5.274   0.820  1.00  0.00           C  
ATOM    399  O   ALA A  23      -2.942  -5.186  -0.349  1.00  0.00           O  
ATOM    400  CB  ALA A  23      -0.120  -5.387   1.333  1.00  0.00           C  
ATOM    401  H   ALA A  23      -0.821  -3.984   3.309  1.00  0.00           H  
ATOM    402  HA  ALA A  23      -1.130  -3.680   0.532  1.00  0.00           H  
ATOM    403 1HB  ALA A  23       0.016  -5.830   0.373  1.00  0.00           H  
ATOM    404 2HB  ALA A  23       0.770  -4.832   1.616  1.00  0.00           H  
ATOM    405 3HB  ALA A  23      -0.303  -6.165   2.062  1.00  0.00           H  
ATOM    406  N   ARG A  24      -3.159  -6.004   1.744  1.00  0.00           N  
ATOM    407  CA  ARG A  24      -4.328  -6.752   1.315  1.00  0.00           C  
ATOM    408  C   ARG A  24      -5.485  -5.793   1.051  1.00  0.00           C  
ATOM    409  O   ARG A  24      -6.230  -5.989   0.091  1.00  0.00           O  
ATOM    410  CB  ARG A  24      -4.716  -7.853   2.288  1.00  0.00           C  
ATOM    411  CG  ARG A  24      -3.697  -9.011   2.322  1.00  0.00           C  
ATOM    412  CD  ARG A  24      -4.141 -10.164   3.135  1.00  0.00           C  
ATOM    413  NE  ARG A  24      -3.078 -11.200   3.253  1.00  0.00           N  
ATOM    414  CZ  ARG A  24      -3.166 -12.335   4.006  1.00  0.00           C  
ATOM    415  NH1 ARG A  24      -4.253 -12.616   4.676  1.00  0.00           N  
ATOM    416  NH2 ARG A  24      -2.143 -13.156   4.081  1.00  0.00           N  
ATOM    417  H   ARG A  24      -2.770  -6.086   2.693  1.00  0.00           H  
ATOM    418  HA  ARG A  24      -4.085  -7.245   0.375  1.00  0.00           H  
ATOM    419 1HB  ARG A  24      -4.786  -7.434   3.296  1.00  0.00           H  
ATOM    420 2HB  ARG A  24      -5.694  -8.258   2.024  1.00  0.00           H  
ATOM    421 1HG  ARG A  24      -3.505  -9.359   1.317  1.00  0.00           H  
ATOM    422 2HG  ARG A  24      -2.759  -8.647   2.752  1.00  0.00           H  
ATOM    423 1HD  ARG A  24      -4.428  -9.830   4.124  1.00  0.00           H  
ATOM    424 2HD  ARG A  24      -4.998 -10.617   2.649  1.00  0.00           H  
ATOM    425  HE  ARG A  24      -2.179 -11.042   2.740  1.00  0.00           H  
ATOM    426 1HH1 ARG A  24      -5.033 -11.994   4.638  1.00  0.00           H  
ATOM    427 2HH1 ARG A  24      -4.295 -13.455   5.237  1.00  0.00           H  
ATOM    428 1HH2 ARG A  24      -1.261 -12.912   3.607  1.00  0.00           H  
ATOM    429 2HH2 ARG A  24      -2.195 -13.990   4.635  1.00  0.00           H  
ATOM    430  N   LEU A  25      -5.600  -4.712   1.834  1.00  0.00           N  
ATOM    431  CA  LEU A  25      -6.657  -3.739   1.602  1.00  0.00           C  
ATOM    432  C   LEU A  25      -6.519  -3.078   0.252  1.00  0.00           C  
ATOM    433  O   LEU A  25      -7.523  -2.863  -0.419  1.00  0.00           O  
ATOM    434  CB  LEU A  25      -6.642  -2.656   2.677  1.00  0.00           C  
ATOM    435  CG  LEU A  25      -7.106  -3.045   4.071  1.00  0.00           C  
ATOM    436  CD1 LEU A  25      -6.728  -1.988   5.076  1.00  0.00           C  
ATOM    437  CD2 LEU A  25      -8.594  -3.155   4.037  1.00  0.00           C  
ATOM    438  H   LEU A  25      -4.980  -4.601   2.642  1.00  0.00           H  
ATOM    439  HA  LEU A  25      -7.604  -4.251   1.613  1.00  0.00           H  
ATOM    440 1HB  LEU A  25      -5.641  -2.270   2.749  1.00  0.00           H  
ATOM    441 2HB  LEU A  25      -7.295  -1.864   2.331  1.00  0.00           H  
ATOM    442  HG  LEU A  25      -6.663  -3.980   4.363  1.00  0.00           H  
ATOM    443 1HD1 LEU A  25      -7.080  -2.282   6.053  1.00  0.00           H  
ATOM    444 2HD1 LEU A  25      -5.666  -1.881   5.107  1.00  0.00           H  
ATOM    445 3HD1 LEU A  25      -7.174  -1.060   4.795  1.00  0.00           H  
ATOM    446 1HD2 LEU A  25      -8.961  -3.426   5.004  1.00  0.00           H  
ATOM    447 2HD2 LEU A  25      -9.031  -2.198   3.738  1.00  0.00           H  
ATOM    448 3HD2 LEU A  25      -8.868  -3.914   3.333  1.00  0.00           H  
ATOM    449  N   LEU A  26      -5.299  -2.776  -0.174  1.00  0.00           N  
ATOM    450  CA  LEU A  26      -5.124  -2.136  -1.462  1.00  0.00           C  
ATOM    451  C   LEU A  26      -5.551  -3.083  -2.593  1.00  0.00           C  
ATOM    452  O   LEU A  26      -6.192  -2.636  -3.551  1.00  0.00           O  
ATOM    453  CB  LEU A  26      -3.683  -1.664  -1.605  1.00  0.00           C  
ATOM    454  CG  LEU A  26      -3.238  -0.500  -0.662  1.00  0.00           C  
ATOM    455  CD1 LEU A  26      -1.772  -0.357  -0.787  1.00  0.00           C  
ATOM    456  CD2 LEU A  26      -3.921   0.822  -1.023  1.00  0.00           C  
ATOM    457  H   LEU A  26      -4.501  -2.937   0.445  1.00  0.00           H  
ATOM    458  HA  LEU A  26      -5.775  -1.276  -1.505  1.00  0.00           H  
ATOM    459 1HB  LEU A  26      -3.013  -2.518  -1.437  1.00  0.00           H  
ATOM    460 2HB  LEU A  26      -3.552  -1.310  -2.605  1.00  0.00           H  
ATOM    461  HG  LEU A  26      -3.481  -0.748   0.363  1.00  0.00           H  
ATOM    462 1HD1 LEU A  26      -1.432   0.438  -0.128  1.00  0.00           H  
ATOM    463 2HD1 LEU A  26      -1.296  -1.295  -0.505  1.00  0.00           H  
ATOM    464 3HD1 LEU A  26      -1.523  -0.121  -1.813  1.00  0.00           H  
ATOM    465 1HD2 LEU A  26      -3.566   1.598  -0.345  1.00  0.00           H  
ATOM    466 2HD2 LEU A  26      -3.676   1.096  -2.051  1.00  0.00           H  
ATOM    467 3HD2 LEU A  26      -4.990   0.731  -0.921  1.00  0.00           H  
ATOM    468  N   GLN A  27      -5.264  -4.392  -2.468  1.00  0.00           N  
ATOM    469  CA  GLN A  27      -5.744  -5.338  -3.486  1.00  0.00           C  
ATOM    470  C   GLN A  27      -7.264  -5.441  -3.478  1.00  0.00           C  
ATOM    471  O   GLN A  27      -7.895  -5.481  -4.540  1.00  0.00           O  
ATOM    472  CB  GLN A  27      -5.133  -6.728  -3.273  1.00  0.00           C  
ATOM    473  CG  GLN A  27      -5.658  -7.867  -4.244  1.00  0.00           C  
ATOM    474  CD  GLN A  27      -5.437  -7.576  -5.667  1.00  0.00           C  
ATOM    475  OE1 GLN A  27      -4.380  -7.099  -6.024  1.00  0.00           O  
ATOM    476  NE2 GLN A  27      -6.419  -7.842  -6.495  1.00  0.00           N  
ATOM    477  H   GLN A  27      -4.663  -4.709  -1.694  1.00  0.00           H  
ATOM    478  HA  GLN A  27      -5.434  -4.974  -4.464  1.00  0.00           H  
ATOM    479 1HB  GLN A  27      -4.053  -6.661  -3.391  1.00  0.00           H  
ATOM    480 2HB  GLN A  27      -5.315  -7.021  -2.251  1.00  0.00           H  
ATOM    481 1HG  GLN A  27      -5.133  -8.789  -4.025  1.00  0.00           H  
ATOM    482 2HG  GLN A  27      -6.733  -8.013  -4.092  1.00  0.00           H  
ATOM    483 1HE2 GLN A  27      -6.324  -7.588  -7.482  1.00  0.00           H  
ATOM    484 2HE2 GLN A  27      -7.303  -8.248  -6.143  1.00  0.00           H  
ATOM    485  N   ILE A  28      -7.855  -5.404  -2.292  1.00  0.00           N  
ATOM    486  CA  ILE A  28      -9.294  -5.490  -2.157  1.00  0.00           C  
ATOM    487  C   ILE A  28      -9.932  -4.267  -2.805  1.00  0.00           C  
ATOM    488  O   ILE A  28     -10.914  -4.395  -3.539  1.00  0.00           O  
ATOM    489  CB  ILE A  28      -9.677  -5.593  -0.675  1.00  0.00           C  
ATOM    490  CG1 ILE A  28      -9.191  -6.932  -0.101  1.00  0.00           C  
ATOM    491  CG2 ILE A  28     -11.197  -5.520  -0.571  1.00  0.00           C  
ATOM    492  CD1 ILE A  28      -9.145  -6.991   1.434  1.00  0.00           C  
ATOM    493  H   ILE A  28      -7.268  -5.389  -1.450  1.00  0.00           H  
ATOM    494  HA  ILE A  28      -9.643  -6.382  -2.680  1.00  0.00           H  
ATOM    495  HB  ILE A  28      -9.225  -4.789  -0.107  1.00  0.00           H  
ATOM    496 1HG1 ILE A  28      -9.881  -7.673  -0.443  1.00  0.00           H  
ATOM    497 2HG1 ILE A  28      -8.219  -7.178  -0.500  1.00  0.00           H  
ATOM    498 1HG2 ILE A  28     -11.491  -5.607   0.435  1.00  0.00           H  
ATOM    499 2HG2 ILE A  28     -11.546  -4.578  -0.953  1.00  0.00           H  
ATOM    500 3HG2 ILE A  28     -11.648  -6.333  -1.145  1.00  0.00           H  
ATOM    501 1HD1 ILE A  28      -8.832  -7.987   1.752  1.00  0.00           H  
ATOM    502 2HD1 ILE A  28      -8.436  -6.274   1.799  1.00  0.00           H  
ATOM    503 3HD1 ILE A  28     -10.090  -6.766   1.862  1.00  0.00           H  
ATOM    504  N   LEU A  29      -9.368  -3.086  -2.540  1.00  0.00           N  
ATOM    505  CA  LEU A  29      -9.880  -1.857  -3.104  1.00  0.00           C  
ATOM    506  C   LEU A  29      -9.780  -1.860  -4.606  1.00  0.00           C  
ATOM    507  O   LEU A  29     -10.721  -1.437  -5.273  1.00  0.00           O  
ATOM    508  CB  LEU A  29      -9.085  -0.666  -2.554  1.00  0.00           C  
ATOM    509  CG  LEU A  29      -9.316  -0.320  -1.084  1.00  0.00           C  
ATOM    510  CD1 LEU A  29      -8.277   0.680  -0.603  1.00  0.00           C  
ATOM    511  CD2 LEU A  29     -10.648   0.272  -0.948  1.00  0.00           C  
ATOM    512  H   LEU A  29      -8.576  -3.048  -1.898  1.00  0.00           H  
ATOM    513  HA  LEU A  29     -10.923  -1.773  -2.844  1.00  0.00           H  
ATOM    514 1HB  LEU A  29      -8.027  -0.884  -2.677  1.00  0.00           H  
ATOM    515 2HB  LEU A  29      -9.326   0.211  -3.149  1.00  0.00           H  
ATOM    516  HG  LEU A  29      -9.254  -1.210  -0.476  1.00  0.00           H  
ATOM    517 1HD1 LEU A  29      -8.465   0.908   0.435  1.00  0.00           H  
ATOM    518 2HD1 LEU A  29      -7.299   0.243  -0.697  1.00  0.00           H  
ATOM    519 3HD1 LEU A  29      -8.335   1.586  -1.198  1.00  0.00           H  
ATOM    520 1HD2 LEU A  29     -10.804   0.515   0.037  1.00  0.00           H  
ATOM    521 2HD2 LEU A  29     -10.707   1.171  -1.545  1.00  0.00           H  
ATOM    522 3HD2 LEU A  29     -11.410  -0.415  -1.251  1.00  0.00           H  
ATOM    523  N   GLN A  30      -8.702  -2.394  -5.171  1.00  0.00           N  
ATOM    524  CA  GLN A  30      -8.610  -2.406  -6.621  1.00  0.00           C  
ATOM    525  C   GLN A  30      -9.715  -3.248  -7.242  1.00  0.00           C  
ATOM    526  O   GLN A  30     -10.296  -2.851  -8.260  1.00  0.00           O  
ATOM    527  CB  GLN A  30      -7.250  -2.941  -7.044  1.00  0.00           C  
ATOM    528  CG  GLN A  30      -6.974  -2.952  -8.541  1.00  0.00           C  
ATOM    529  CD  GLN A  30      -6.926  -1.564  -9.158  1.00  0.00           C  
ATOM    530  OE1 GLN A  30      -6.179  -0.682  -8.716  1.00  0.00           O  
ATOM    531  NE2 GLN A  30      -7.721  -1.358 -10.192  1.00  0.00           N  
ATOM    532  H   GLN A  30      -7.911  -2.699  -4.591  1.00  0.00           H  
ATOM    533  HA  GLN A  30      -8.716  -1.384  -6.979  1.00  0.00           H  
ATOM    534 1HB  GLN A  30      -6.511  -2.318  -6.574  1.00  0.00           H  
ATOM    535 2HB  GLN A  30      -7.121  -3.957  -6.660  1.00  0.00           H  
ATOM    536 1HG  GLN A  30      -6.024  -3.449  -8.725  1.00  0.00           H  
ATOM    537 2HG  GLN A  30      -7.766  -3.513  -9.020  1.00  0.00           H  
ATOM    538 1HE2 GLN A  30      -7.750  -0.466 -10.645  1.00  0.00           H  
ATOM    539 2HE2 GLN A  30      -8.296  -2.123 -10.531  1.00  0.00           H  
ATOM    540  N   GLU A  31     -10.057  -4.377  -6.614  1.00  0.00           N  
ATOM    541  CA  GLU A  31     -11.123  -5.200  -7.166  1.00  0.00           C  
ATOM    542  C   GLU A  31     -12.475  -4.493  -7.051  1.00  0.00           C  
ATOM    543  O   GLU A  31     -13.277  -4.517  -7.994  1.00  0.00           O  
ATOM    544  CB  GLU A  31     -11.195  -6.542  -6.439  1.00  0.00           C  
ATOM    545  CG  GLU A  31      -9.996  -7.436  -6.668  1.00  0.00           C  
ATOM    546  CD  GLU A  31     -10.089  -8.724  -5.926  1.00  0.00           C  
ATOM    547  OE1 GLU A  31     -11.190  -9.175  -5.721  1.00  0.00           O  
ATOM    548  OE2 GLU A  31      -9.055  -9.250  -5.542  1.00  0.00           O  
ATOM    549  H   GLU A  31      -9.511  -4.692  -5.801  1.00  0.00           H  
ATOM    550  HA  GLU A  31     -10.914  -5.377  -8.219  1.00  0.00           H  
ATOM    551 1HB  GLU A  31     -11.278  -6.366  -5.364  1.00  0.00           H  
ATOM    552 2HB  GLU A  31     -12.088  -7.080  -6.755  1.00  0.00           H  
ATOM    553 1HG  GLU A  31      -9.904  -7.643  -7.734  1.00  0.00           H  
ATOM    554 2HG  GLU A  31      -9.105  -6.901  -6.354  1.00  0.00           H  
ATOM    555  N   LEU A  32     -12.700  -3.810  -5.926  1.00  0.00           N  
ATOM    556  CA  LEU A  32     -13.953  -3.112  -5.703  1.00  0.00           C  
ATOM    557  C   LEU A  32     -14.075  -1.932  -6.672  1.00  0.00           C  
ATOM    558  O   LEU A  32     -15.173  -1.642  -7.174  1.00  0.00           O  
ATOM    559  CB  LEU A  32     -14.007  -2.660  -4.242  1.00  0.00           C  
ATOM    560  CG  LEU A  32     -14.073  -3.809  -3.178  1.00  0.00           C  
ATOM    561  CD1 LEU A  32     -13.866  -3.235  -1.829  1.00  0.00           C  
ATOM    562  CD2 LEU A  32     -15.406  -4.503  -3.203  1.00  0.00           C  
ATOM    563  H   LEU A  32     -11.998  -3.852  -5.176  1.00  0.00           H  
ATOM    564  HA  LEU A  32     -14.769  -3.797  -5.906  1.00  0.00           H  
ATOM    565 1HB  LEU A  32     -13.130  -2.052  -4.038  1.00  0.00           H  
ATOM    566 2HB  LEU A  32     -14.897  -2.054  -4.111  1.00  0.00           H  
ATOM    567  HG  LEU A  32     -13.293  -4.529  -3.379  1.00  0.00           H  
ATOM    568 1HD1 LEU A  32     -13.897  -4.044  -1.113  1.00  0.00           H  
ATOM    569 2HD1 LEU A  32     -12.899  -2.739  -1.776  1.00  0.00           H  
ATOM    570 3HD1 LEU A  32     -14.645  -2.544  -1.619  1.00  0.00           H  
ATOM    571 1HD2 LEU A  32     -15.421  -5.286  -2.448  1.00  0.00           H  
ATOM    572 2HD2 LEU A  32     -16.177  -3.790  -2.987  1.00  0.00           H  
ATOM    573 3HD2 LEU A  32     -15.592  -4.951  -4.172  1.00  0.00           H  
ATOM    574  N   LYS A  33     -12.956  -1.242  -6.952  1.00  0.00           N  
ATOM    575  CA  LYS A  33     -12.983  -0.123  -7.885  1.00  0.00           C  
ATOM    576  C   LYS A  33     -13.287  -0.612  -9.290  1.00  0.00           C  
ATOM    577  O   LYS A  33     -14.088  -0.005 -10.001  1.00  0.00           O  
ATOM    578  CB  LYS A  33     -11.650   0.635  -7.913  1.00  0.00           C  
ATOM    579  CG  LYS A  33     -11.341   1.464  -6.684  1.00  0.00           C  
ATOM    580  CD  LYS A  33      -9.989   2.139  -6.799  1.00  0.00           C  
ATOM    581  CE  LYS A  33      -9.664   2.951  -5.553  1.00  0.00           C  
ATOM    582  NZ  LYS A  33      -8.323   3.601  -5.655  1.00  0.00           N  
ATOM    583  H   LYS A  33     -12.088  -1.483  -6.471  1.00  0.00           H  
ATOM    584  HA  LYS A  33     -13.774   0.563  -7.582  1.00  0.00           H  
ATOM    585 1HB  LYS A  33     -10.837  -0.088  -8.030  1.00  0.00           H  
ATOM    586 2HB  LYS A  33     -11.626   1.292  -8.780  1.00  0.00           H  
ATOM    587 1HG  LYS A  33     -12.115   2.221  -6.556  1.00  0.00           H  
ATOM    588 2HG  LYS A  33     -11.333   0.828  -5.821  1.00  0.00           H  
ATOM    589 1HD  LYS A  33      -9.219   1.374  -6.933  1.00  0.00           H  
ATOM    590 2HD  LYS A  33      -9.980   2.796  -7.666  1.00  0.00           H  
ATOM    591 1HE  LYS A  33     -10.423   3.719  -5.419  1.00  0.00           H  
ATOM    592 2HE  LYS A  33      -9.673   2.289  -4.684  1.00  0.00           H  
ATOM    593 1HZ  LYS A  33      -8.138   4.131  -4.814  1.00  0.00           H  
ATOM    594 2HZ  LYS A  33      -7.610   2.892  -5.770  1.00  0.00           H  
ATOM    595 3HZ  LYS A  33      -8.309   4.224  -6.450  1.00  0.00           H  
ATOM    596  N   ARG A  34     -12.692  -1.749  -9.673  1.00  0.00           N  
ATOM    597  CA  ARG A  34     -12.899  -2.316 -10.995  1.00  0.00           C  
ATOM    598  C   ARG A  34     -14.352  -2.709 -11.216  1.00  0.00           C  
ATOM    599  O   ARG A  34     -14.885  -2.555 -12.322  1.00  0.00           O  
ATOM    600  CB  ARG A  34     -12.004  -3.534 -11.210  1.00  0.00           C  
ATOM    601  CG  ARG A  34     -12.180  -4.241 -12.559  1.00  0.00           C  
ATOM    602  CD  ARG A  34     -11.765  -3.381 -13.701  1.00  0.00           C  
ATOM    603  NE  ARG A  34     -12.030  -4.004 -14.973  1.00  0.00           N  
ATOM    604  CZ  ARG A  34     -13.216  -3.978 -15.617  1.00  0.00           C  
ATOM    605  NH1 ARG A  34     -14.288  -3.382 -15.094  1.00  0.00           N  
ATOM    606  NH2 ARG A  34     -13.277  -4.565 -16.792  1.00  0.00           N  
ATOM    607  H   ARG A  34     -12.013  -2.198  -9.049  1.00  0.00           H  
ATOM    608  HA  ARG A  34     -12.632  -1.549 -11.716  1.00  0.00           H  
ATOM    609 1HB  ARG A  34     -10.962  -3.236 -11.116  1.00  0.00           H  
ATOM    610 2HB  ARG A  34     -12.200  -4.265 -10.426  1.00  0.00           H  
ATOM    611 1HG  ARG A  34     -11.541  -5.125 -12.571  1.00  0.00           H  
ATOM    612 2HG  ARG A  34     -13.212  -4.552 -12.696  1.00  0.00           H  
ATOM    613 1HD  ARG A  34     -12.281  -2.434 -13.689  1.00  0.00           H  
ATOM    614 2HD  ARG A  34     -10.690  -3.204 -13.631  1.00  0.00           H  
ATOM    615  HE  ARG A  34     -11.261  -4.495 -15.459  1.00  0.00           H  
ATOM    616 1HH1 ARG A  34     -14.248  -2.928 -14.167  1.00  0.00           H  
ATOM    617 2HH1 ARG A  34     -15.160  -3.379 -15.600  1.00  0.00           H  
ATOM    618 1HH2 ARG A  34     -12.415  -5.001 -17.152  1.00  0.00           H  
ATOM    619 2HH2 ARG A  34     -14.129  -4.581 -17.324  1.00  0.00           H  
ATOM    620  N   ARG A  35     -14.989  -3.216 -10.155  1.00  0.00           N  
ATOM    621  CA  ARG A  35     -16.378  -3.642 -10.212  1.00  0.00           C  
ATOM    622  C   ARG A  35     -17.368  -2.495  -9.947  1.00  0.00           C  
ATOM    623  O   ARG A  35     -18.539  -2.599 -10.319  1.00  0.00           O  
ATOM    624  CB  ARG A  35     -16.611  -4.753  -9.193  1.00  0.00           C  
ATOM    625  CG  ARG A  35     -15.808  -6.046  -9.440  1.00  0.00           C  
ATOM    626  CD  ARG A  35     -16.300  -6.883 -10.584  1.00  0.00           C  
ATOM    627  NE  ARG A  35     -17.635  -7.459 -10.350  1.00  0.00           N  
ATOM    628  CZ  ARG A  35     -17.871  -8.611  -9.653  1.00  0.00           C  
ATOM    629  NH1 ARG A  35     -16.870  -9.275  -9.105  1.00  0.00           N  
ATOM    630  NH2 ARG A  35     -19.108  -9.083  -9.521  1.00  0.00           N  
ATOM    631  H   ARG A  35     -14.448  -3.375  -9.298  1.00  0.00           H  
ATOM    632  HA  ARG A  35     -16.572  -4.024 -11.211  1.00  0.00           H  
ATOM    633 1HB  ARG A  35     -16.332  -4.385  -8.203  1.00  0.00           H  
ATOM    634 2HB  ARG A  35     -17.668  -5.008  -9.162  1.00  0.00           H  
ATOM    635 1HG  ARG A  35     -14.776  -5.777  -9.662  1.00  0.00           H  
ATOM    636 2HG  ARG A  35     -15.826  -6.646  -8.532  1.00  0.00           H  
ATOM    637 1HD  ARG A  35     -16.350  -6.276 -11.483  1.00  0.00           H  
ATOM    638 2HD  ARG A  35     -15.599  -7.695 -10.758  1.00  0.00           H  
ATOM    639  HE  ARG A  35     -18.430  -6.982 -10.759  1.00  0.00           H  
ATOM    640 1HH1 ARG A  35     -15.927  -8.942  -9.186  1.00  0.00           H  
ATOM    641 2HH1 ARG A  35     -17.057 -10.143  -8.568  1.00  0.00           H  
ATOM    642 1HH2 ARG A  35     -19.887  -8.596  -9.932  1.00  0.00           H  
ATOM    643 2HH2 ARG A  35     -19.263  -9.973  -9.006  1.00  0.00           H  
ATOM    644  N   GLY A  36     -16.910  -1.389  -9.333  1.00  0.00           N  
ATOM    645  CA  GLY A  36     -17.783  -0.261  -9.021  1.00  0.00           C  
ATOM    646  C   GLY A  36     -18.600  -0.506  -7.758  1.00  0.00           C  
ATOM    647  O   GLY A  36     -19.724  -0.020  -7.628  1.00  0.00           O  
ATOM    648  H   GLY A  36     -15.946  -1.336  -9.003  1.00  0.00           H  
ATOM    649 1HA  GLY A  36     -17.168   0.630  -8.892  1.00  0.00           H  
ATOM    650 2HA  GLY A  36     -18.449  -0.073  -9.862  1.00  0.00           H  
ATOM    651  N   ASP A  37     -18.049  -1.322  -6.861  1.00  0.00           N  
ATOM    652  CA  ASP A  37     -18.675  -1.719  -5.614  1.00  0.00           C  
ATOM    653  C   ASP A  37     -18.481  -0.666  -4.494  1.00  0.00           C  
ATOM    654  O   ASP A  37     -17.338  -0.450  -4.076  1.00  0.00           O  
ATOM    655  CB  ASP A  37     -18.131  -3.075  -5.168  1.00  0.00           C  
ATOM    656  CG  ASP A  37     -18.852  -3.600  -3.926  1.00  0.00           C  
ATOM    657  OD1 ASP A  37     -19.440  -2.790  -3.233  1.00  0.00           O  
ATOM    658  OD2 ASP A  37     -18.819  -4.780  -3.669  1.00  0.00           O  
ATOM    659  H   ASP A  37     -17.093  -1.640  -7.036  1.00  0.00           H  
ATOM    660  HA  ASP A  37     -19.723  -1.884  -5.824  1.00  0.00           H  
ATOM    661 1HB  ASP A  37     -18.247  -3.796  -5.979  1.00  0.00           H  
ATOM    662 2HB  ASP A  37     -17.075  -2.977  -4.972  1.00  0.00           H  
ATOM    663  N   PRO A  38     -19.559  -0.027  -3.953  1.00  0.00           N  
ATOM    664  CA  PRO A  38     -19.554   1.017  -2.923  1.00  0.00           C  
ATOM    665  C   PRO A  38     -18.780   0.612  -1.662  1.00  0.00           C  
ATOM    666  O   PRO A  38     -18.331   1.477  -0.905  1.00  0.00           O  
ATOM    667  CB  PRO A  38     -21.046   1.184  -2.597  1.00  0.00           C  
ATOM    668  CG  PRO A  38     -21.761   0.783  -3.855  1.00  0.00           C  
ATOM    669  CD  PRO A  38     -20.934  -0.338  -4.444  1.00  0.00           C  
ATOM    670  HA  PRO A  38     -19.139   1.939  -3.351  1.00  0.00           H  
ATOM    671 1HB  PRO A  38     -21.313   0.552  -1.736  1.00  0.00           H  
ATOM    672 2HB  PRO A  38     -21.252   2.225  -2.306  1.00  0.00           H  
ATOM    673 1HG  PRO A  38     -22.789   0.464  -3.622  1.00  0.00           H  
ATOM    674 2HG  PRO A  38     -21.844   1.643  -4.535  1.00  0.00           H  
ATOM    675 1HD  PRO A  38     -21.271  -1.325  -4.081  1.00  0.00           H  
ATOM    676 2HD  PRO A  38     -21.010  -0.233  -5.533  1.00  0.00           H  
ATOM    677  N   ARG A  39     -18.554  -0.695  -1.454  1.00  0.00           N  
ATOM    678  CA  ARG A  39     -17.822  -1.202  -0.285  1.00  0.00           C  
ATOM    679  C   ARG A  39     -16.396  -0.653  -0.250  1.00  0.00           C  
ATOM    680  O   ARG A  39     -15.757  -0.608   0.810  1.00  0.00           O  
ATOM    681  CB  ARG A  39     -17.723  -2.718  -0.306  1.00  0.00           C  
ATOM    682  CG  ARG A  39     -19.000  -3.486  -0.052  1.00  0.00           C  
ATOM    683  CD  ARG A  39     -18.773  -4.963  -0.151  1.00  0.00           C  
ATOM    684  NE  ARG A  39     -19.990  -5.719   0.159  1.00  0.00           N  
ATOM    685  CZ  ARG A  39     -20.933  -6.138  -0.715  1.00  0.00           C  
ATOM    686  NH1 ARG A  39     -20.831  -5.910  -2.015  1.00  0.00           N  
ATOM    687  NH2 ARG A  39     -21.987  -6.793  -0.249  1.00  0.00           N  
ATOM    688  H   ARG A  39     -18.921  -1.391  -2.125  1.00  0.00           H  
ATOM    689  HA  ARG A  39     -18.349  -0.890   0.617  1.00  0.00           H  
ATOM    690 1HB  ARG A  39     -17.369  -3.023  -1.273  1.00  0.00           H  
ATOM    691 2HB  ARG A  39     -16.993  -3.042   0.426  1.00  0.00           H  
ATOM    692 1HG  ARG A  39     -19.360  -3.274   0.956  1.00  0.00           H  
ATOM    693 2HG  ARG A  39     -19.759  -3.200  -0.779  1.00  0.00           H  
ATOM    694 1HD  ARG A  39     -18.447  -5.216  -1.158  1.00  0.00           H  
ATOM    695 2HD  ARG A  39     -18.001  -5.254   0.554  1.00  0.00           H  
ATOM    696  HE  ARG A  39     -20.144  -5.943   1.148  1.00  0.00           H  
ATOM    697 1HH1 ARG A  39     -20.018  -5.408  -2.418  1.00  0.00           H  
ATOM    698 2HH1 ARG A  39     -21.548  -6.229  -2.643  1.00  0.00           H  
ATOM    699 1HH2 ARG A  39     -22.074  -6.968   0.749  1.00  0.00           H  
ATOM    700 2HH2 ARG A  39     -22.704  -7.112  -0.879  1.00  0.00           H  
ATOM    701  N   VAL A  40     -15.922  -0.177  -1.399  1.00  0.00           N  
ATOM    702  CA  VAL A  40     -14.592   0.370  -1.553  1.00  0.00           C  
ATOM    703  C   VAL A  40     -14.343   1.498  -0.548  1.00  0.00           C  
ATOM    704  O   VAL A  40     -13.204   1.696  -0.121  1.00  0.00           O  
ATOM    705  CB  VAL A  40     -14.440   0.886  -3.013  1.00  0.00           C  
ATOM    706  CG1 VAL A  40     -15.289   2.137  -3.256  1.00  0.00           C  
ATOM    707  CG2 VAL A  40     -13.004   1.151  -3.342  1.00  0.00           C  
ATOM    708  H   VAL A  40     -16.527  -0.235  -2.229  1.00  0.00           H  
ATOM    709  HA  VAL A  40     -13.863  -0.413  -1.377  1.00  0.00           H  
ATOM    710  HB  VAL A  40     -14.828   0.132  -3.679  1.00  0.00           H  
ATOM    711 1HG1 VAL A  40     -15.191   2.428  -4.300  1.00  0.00           H  
ATOM    712 2HG1 VAL A  40     -16.334   1.916  -3.044  1.00  0.00           H  
ATOM    713 3HG1 VAL A  40     -14.958   2.961  -2.635  1.00  0.00           H  
ATOM    714 1HG2 VAL A  40     -12.956   1.483  -4.360  1.00  0.00           H  
ATOM    715 2HG2 VAL A  40     -12.607   1.926  -2.690  1.00  0.00           H  
ATOM    716 3HG2 VAL A  40     -12.428   0.241  -3.232  1.00  0.00           H  
ATOM    717  N   GLU A  41     -15.382   2.248  -0.159  1.00  0.00           N  
ATOM    718  CA  GLU A  41     -15.169   3.335   0.777  1.00  0.00           C  
ATOM    719  C   GLU A  41     -14.791   2.849   2.176  1.00  0.00           C  
ATOM    720  O   GLU A  41     -14.028   3.526   2.872  1.00  0.00           O  
ATOM    721  CB  GLU A  41     -16.399   4.240   0.854  1.00  0.00           C  
ATOM    722  CG  GLU A  41     -16.660   5.047  -0.422  1.00  0.00           C  
ATOM    723  CD  GLU A  41     -17.826   6.005  -0.302  1.00  0.00           C  
ATOM    724  OE1 GLU A  41     -18.464   6.016   0.725  1.00  0.00           O  
ATOM    725  OE2 GLU A  41     -18.070   6.729  -1.240  1.00  0.00           O  
ATOM    726  H   GLU A  41     -16.330   2.067  -0.517  1.00  0.00           H  
ATOM    727  HA  GLU A  41     -14.343   3.938   0.402  1.00  0.00           H  
ATOM    728 1HB  GLU A  41     -17.283   3.628   1.046  1.00  0.00           H  
ATOM    729 2HB  GLU A  41     -16.292   4.936   1.685  1.00  0.00           H  
ATOM    730 1HG  GLU A  41     -15.761   5.610  -0.671  1.00  0.00           H  
ATOM    731 2HG  GLU A  41     -16.854   4.350  -1.237  1.00  0.00           H  
ATOM    732  N   GLU A  42     -15.338   1.706   2.607  1.00  0.00           N  
ATOM    733  CA  GLU A  42     -15.079   1.209   3.953  1.00  0.00           C  
ATOM    734  C   GLU A  42     -13.687   0.610   4.018  1.00  0.00           C  
ATOM    735  O   GLU A  42     -12.972   0.739   5.019  1.00  0.00           O  
ATOM    736  CB  GLU A  42     -16.148   0.202   4.362  1.00  0.00           C  
ATOM    737  CG  GLU A  42     -17.539   0.821   4.531  1.00  0.00           C  
ATOM    738  CD  GLU A  42     -17.565   1.896   5.604  1.00  0.00           C  
ATOM    739  OE1 GLU A  42     -17.088   1.656   6.675  1.00  0.00           O  
ATOM    740  OE2 GLU A  42     -18.049   2.974   5.334  1.00  0.00           O  
ATOM    741  H   GLU A  42     -15.917   1.151   1.981  1.00  0.00           H  
ATOM    742  HA  GLU A  42     -15.117   2.047   4.646  1.00  0.00           H  
ATOM    743 1HB  GLU A  42     -16.210  -0.593   3.615  1.00  0.00           H  
ATOM    744 2HB  GLU A  42     -15.874  -0.244   5.288  1.00  0.00           H  
ATOM    745 1HG  GLU A  42     -17.844   1.262   3.582  1.00  0.00           H  
ATOM    746 2HG  GLU A  42     -18.250   0.035   4.783  1.00  0.00           H  
ATOM    747  N   PHE A  43     -13.273   0.000   2.917  1.00  0.00           N  
ATOM    748  CA  PHE A  43     -11.947  -0.580   2.877  1.00  0.00           C  
ATOM    749  C   PHE A  43     -10.896   0.553   2.797  1.00  0.00           C  
ATOM    750  O   PHE A  43      -9.791   0.424   3.341  1.00  0.00           O  
ATOM    751  CB  PHE A  43     -11.852  -1.595   1.738  1.00  0.00           C  
ATOM    752  CG  PHE A  43     -12.558  -2.945   2.005  1.00  0.00           C  
ATOM    753  CD1 PHE A  43     -13.832  -3.188   1.541  1.00  0.00           C  
ATOM    754  CD2 PHE A  43     -11.925  -3.966   2.686  1.00  0.00           C  
ATOM    755  CE1 PHE A  43     -14.452  -4.415   1.742  1.00  0.00           C  
ATOM    756  CE2 PHE A  43     -12.530  -5.189   2.887  1.00  0.00           C  
ATOM    757  CZ  PHE A  43     -13.796  -5.414   2.407  1.00  0.00           C  
ATOM    758  H   PHE A  43     -13.926  -0.100   2.132  1.00  0.00           H  
ATOM    759  HA  PHE A  43     -11.785  -1.124   3.805  1.00  0.00           H  
ATOM    760 1HB  PHE A  43     -12.311  -1.166   0.855  1.00  0.00           H  
ATOM    761 2HB  PHE A  43     -10.807  -1.792   1.507  1.00  0.00           H  
ATOM    762  HD1 PHE A  43     -14.347  -2.415   1.004  1.00  0.00           H  
ATOM    763  HD2 PHE A  43     -10.950  -3.806   3.050  1.00  0.00           H  
ATOM    764  HE1 PHE A  43     -15.458  -4.590   1.364  1.00  0.00           H  
ATOM    765  HE2 PHE A  43     -12.003  -5.983   3.421  1.00  0.00           H  
ATOM    766  HZ  PHE A  43     -14.278  -6.381   2.557  1.00  0.00           H  
ATOM    767  N   ARG A  44     -11.252   1.698   2.176  1.00  0.00           N  
ATOM    768  CA  ARG A  44     -10.320   2.819   2.119  1.00  0.00           C  
ATOM    769  C   ARG A  44     -10.192   3.421   3.511  1.00  0.00           C  
ATOM    770  O   ARG A  44      -9.099   3.858   3.893  1.00  0.00           O  
ATOM    771  CB  ARG A  44     -10.736   3.892   1.122  1.00  0.00           C  
ATOM    772  CG  ARG A  44      -9.722   5.098   0.969  1.00  0.00           C  
ATOM    773  CD  ARG A  44      -8.384   4.652   0.415  1.00  0.00           C  
ATOM    774  NE  ARG A  44      -7.419   5.762   0.192  1.00  0.00           N  
ATOM    775  CZ  ARG A  44      -6.142   5.578  -0.253  1.00  0.00           C  
ATOM    776  NH1 ARG A  44      -5.692   4.362  -0.524  1.00  0.00           N  
ATOM    777  NH2 ARG A  44      -5.342   6.621  -0.433  1.00  0.00           N  
ATOM    778  H   ARG A  44     -12.143   1.749   1.669  1.00  0.00           H  
ATOM    779  HA  ARG A  44      -9.353   2.435   1.823  1.00  0.00           H  
ATOM    780 1HB  ARG A  44     -10.876   3.437   0.142  1.00  0.00           H  
ATOM    781 2HB  ARG A  44     -11.701   4.305   1.426  1.00  0.00           H  
ATOM    782 1HG  ARG A  44     -10.141   5.830   0.280  1.00  0.00           H  
ATOM    783 2HG  ARG A  44      -9.552   5.575   1.935  1.00  0.00           H  
ATOM    784 1HD  ARG A  44      -7.922   3.971   1.118  1.00  0.00           H  
ATOM    785 2HD  ARG A  44      -8.546   4.142  -0.532  1.00  0.00           H  
ATOM    786  HE  ARG A  44      -7.708   6.746   0.393  1.00  0.00           H  
ATOM    787 1HH1 ARG A  44      -6.291   3.561  -0.404  1.00  0.00           H  
ATOM    788 2HH1 ARG A  44      -4.749   4.245  -0.869  1.00  0.00           H  
ATOM    789 1HH2 ARG A  44      -5.676   7.583  -0.245  1.00  0.00           H  
ATOM    790 2HH2 ARG A  44      -4.408   6.492  -0.776  1.00  0.00           H  
ATOM    791  N   LYS A  45     -11.299   3.461   4.277  1.00  0.00           N  
ATOM    792  CA  LYS A  45     -11.230   3.960   5.645  1.00  0.00           C  
ATOM    793  C   LYS A  45     -10.252   3.111   6.443  1.00  0.00           C  
ATOM    794  O   LYS A  45      -9.463   3.659   7.206  1.00  0.00           O  
ATOM    795  CB  LYS A  45     -12.595   3.949   6.329  1.00  0.00           C  
ATOM    796  CG  LYS A  45     -13.578   4.991   5.850  1.00  0.00           C  
ATOM    797  CD  LYS A  45     -14.936   4.795   6.521  1.00  0.00           C  
ATOM    798  CE  LYS A  45     -15.966   5.797   6.016  1.00  0.00           C  
ATOM    799  NZ  LYS A  45     -17.333   5.500   6.546  1.00  0.00           N  
ATOM    800  H   LYS A  45     -12.201   3.183   3.874  1.00  0.00           H  
ATOM    801  HA  LYS A  45     -10.857   4.983   5.626  1.00  0.00           H  
ATOM    802 1HB  LYS A  45     -13.057   2.982   6.172  1.00  0.00           H  
ATOM    803 2HB  LYS A  45     -12.462   4.076   7.403  1.00  0.00           H  
ATOM    804 1HG  LYS A  45     -13.197   5.980   6.102  1.00  0.00           H  
ATOM    805 2HG  LYS A  45     -13.688   4.935   4.781  1.00  0.00           H  
ATOM    806 1HD  LYS A  45     -15.302   3.787   6.316  1.00  0.00           H  
ATOM    807 2HD  LYS A  45     -14.831   4.905   7.597  1.00  0.00           H  
ATOM    808 1HE  LYS A  45     -15.673   6.795   6.332  1.00  0.00           H  
ATOM    809 2HE  LYS A  45     -15.997   5.762   4.924  1.00  0.00           H  
ATOM    810 1HZ  LYS A  45     -17.991   6.173   6.194  1.00  0.00           H  
ATOM    811 2HZ  LYS A  45     -17.610   4.548   6.219  1.00  0.00           H  
ATOM    812 3HZ  LYS A  45     -17.332   5.524   7.551  1.00  0.00           H  
ATOM    813  N   LEU A  46     -10.252   1.784   6.229  1.00  0.00           N  
ATOM    814  CA  LEU A  46      -9.296   0.947   6.951  1.00  0.00           C  
ATOM    815  C   LEU A  46      -7.857   1.284   6.559  1.00  0.00           C  
ATOM    816  O   LEU A  46      -6.998   1.400   7.441  1.00  0.00           O  
ATOM    817  CB  LEU A  46      -9.574  -0.541   6.675  1.00  0.00           C  
ATOM    818  CG  LEU A  46     -10.847  -1.125   7.285  1.00  0.00           C  
ATOM    819  CD1 LEU A  46     -11.121  -2.532   6.728  1.00  0.00           C  
ATOM    820  CD2 LEU A  46     -10.661  -1.218   8.776  1.00  0.00           C  
ATOM    821  H   LEU A  46     -10.980   1.379   5.632  1.00  0.00           H  
ATOM    822  HA  LEU A  46      -9.397   1.152   8.006  1.00  0.00           H  
ATOM    823 1HB  LEU A  46      -9.620  -0.689   5.604  1.00  0.00           H  
ATOM    824 2HB  LEU A  46      -8.745  -1.110   7.070  1.00  0.00           H  
ATOM    825  HG  LEU A  46     -11.699  -0.488   7.043  1.00  0.00           H  
ATOM    826 1HD1 LEU A  46     -12.028  -2.923   7.183  1.00  0.00           H  
ATOM    827 2HD1 LEU A  46     -11.254  -2.485   5.652  1.00  0.00           H  
ATOM    828 3HD1 LEU A  46     -10.290  -3.187   6.964  1.00  0.00           H  
ATOM    829 1HD2 LEU A  46     -11.549  -1.626   9.193  1.00  0.00           H  
ATOM    830 2HD2 LEU A  46      -9.814  -1.861   9.007  1.00  0.00           H  
ATOM    831 3HD2 LEU A  46     -10.487  -0.255   9.215  1.00  0.00           H  
ATOM    832  N   VAL A  47      -7.602   1.559   5.275  1.00  0.00           N  
ATOM    833  CA  VAL A  47      -6.243   1.917   4.858  1.00  0.00           C  
ATOM    834  C   VAL A  47      -5.801   3.204   5.548  1.00  0.00           C  
ATOM    835  O   VAL A  47      -4.653   3.314   5.985  1.00  0.00           O  
ATOM    836  CB  VAL A  47      -6.130   2.090   3.321  1.00  0.00           C  
ATOM    837  CG1 VAL A  47      -4.782   2.672   2.942  1.00  0.00           C  
ATOM    838  CG2 VAL A  47      -6.284   0.759   2.651  1.00  0.00           C  
ATOM    839  H   VAL A  47      -8.353   1.415   4.587  1.00  0.00           H  
ATOM    840  HA  VAL A  47      -5.571   1.114   5.162  1.00  0.00           H  
ATOM    841  HB  VAL A  47      -6.903   2.772   2.977  1.00  0.00           H  
ATOM    842 1HG1 VAL A  47      -4.725   2.778   1.864  1.00  0.00           H  
ATOM    843 2HG1 VAL A  47      -4.646   3.653   3.397  1.00  0.00           H  
ATOM    844 3HG1 VAL A  47      -3.992   2.018   3.282  1.00  0.00           H  
ATOM    845 1HG2 VAL A  47      -6.206   0.870   1.576  1.00  0.00           H  
ATOM    846 2HG2 VAL A  47      -5.501   0.090   3.002  1.00  0.00           H  
ATOM    847 3HG2 VAL A  47      -7.258   0.355   2.902  1.00  0.00           H  
ATOM    848  N   ARG A  48      -6.704   4.192   5.610  1.00  0.00           N  
ATOM    849  CA  ARG A  48      -6.403   5.454   6.272  1.00  0.00           C  
ATOM    850  C   ARG A  48      -6.236   5.302   7.792  1.00  0.00           C  
ATOM    851  O   ARG A  48      -5.315   5.867   8.378  1.00  0.00           O  
ATOM    852  CB  ARG A  48      -7.538   6.447   6.062  1.00  0.00           C  
ATOM    853  CG  ARG A  48      -7.733   7.043   4.675  1.00  0.00           C  
ATOM    854  CD  ARG A  48      -8.979   7.866   4.690  1.00  0.00           C  
ATOM    855  NE  ARG A  48      -9.234   8.591   3.454  1.00  0.00           N  
ATOM    856  CZ  ARG A  48     -10.318   9.353   3.224  1.00  0.00           C  
ATOM    857  NH1 ARG A  48     -11.263   9.504   4.138  1.00  0.00           N  
ATOM    858  NH2 ARG A  48     -10.405   9.947   2.061  1.00  0.00           N  
ATOM    859  H   ARG A  48      -7.614   4.047   5.161  1.00  0.00           H  
ATOM    860  HA  ARG A  48      -5.481   5.852   5.850  1.00  0.00           H  
ATOM    861 1HB  ARG A  48      -8.475   5.957   6.324  1.00  0.00           H  
ATOM    862 2HB  ARG A  48      -7.410   7.278   6.753  1.00  0.00           H  
ATOM    863 1HG  ARG A  48      -6.888   7.681   4.410  1.00  0.00           H  
ATOM    864 2HG  ARG A  48      -7.843   6.245   3.936  1.00  0.00           H  
ATOM    865 1HD  ARG A  48      -9.816   7.188   4.853  1.00  0.00           H  
ATOM    866 2HD  ARG A  48      -8.936   8.575   5.504  1.00  0.00           H  
ATOM    867  HE  ARG A  48      -8.556   8.540   2.680  1.00  0.00           H  
ATOM    868 1HH1 ARG A  48     -11.185   9.045   5.032  1.00  0.00           H  
ATOM    869 2HH1 ARG A  48     -12.067  10.083   3.942  1.00  0.00           H  
ATOM    870 1HH2 ARG A  48      -9.632   9.803   1.395  1.00  0.00           H  
ATOM    871 2HH2 ARG A  48     -11.189  10.536   1.833  1.00  0.00           H  
ATOM    872  N   LEU A  49      -7.075   4.502   8.451  1.00  0.00           N  
ATOM    873  CA  LEU A  49      -6.984   4.356   9.902  1.00  0.00           C  
ATOM    874  C   LEU A  49      -5.669   3.729  10.307  1.00  0.00           C  
ATOM    875  O   LEU A  49      -5.012   4.192  11.244  1.00  0.00           O  
ATOM    876  CB  LEU A  49      -8.144   3.506  10.445  1.00  0.00           C  
ATOM    877  CG  LEU A  49      -9.577   4.123  10.410  1.00  0.00           C  
ATOM    878  CD1 LEU A  49     -10.584   3.036  10.761  1.00  0.00           C  
ATOM    879  CD2 LEU A  49      -9.681   5.272  11.404  1.00  0.00           C  
ATOM    880  H   LEU A  49      -7.836   4.045   7.944  1.00  0.00           H  
ATOM    881  HA  LEU A  49      -7.021   5.348  10.345  1.00  0.00           H  
ATOM    882 1HB  LEU A  49      -8.181   2.594   9.851  1.00  0.00           H  
ATOM    883 2HB  LEU A  49      -7.917   3.236  11.480  1.00  0.00           H  
ATOM    884  HG  LEU A  49      -9.796   4.493   9.421  1.00  0.00           H  
ATOM    885 1HD1 LEU A  49     -11.588   3.450  10.731  1.00  0.00           H  
ATOM    886 2HD1 LEU A  49     -10.506   2.230  10.040  1.00  0.00           H  
ATOM    887 3HD1 LEU A  49     -10.387   2.661  11.750  1.00  0.00           H  
ATOM    888 1HD2 LEU A  49     -10.690   5.681  11.374  1.00  0.00           H  
ATOM    889 2HD2 LEU A  49      -9.468   4.911  12.399  1.00  0.00           H  
ATOM    890 3HD2 LEU A  49      -8.978   6.054  11.152  1.00  0.00           H  
ATOM    891  N   LEU A  50      -5.192   2.778   9.508  1.00  0.00           N  
ATOM    892  CA  LEU A  50      -3.955   2.071   9.805  1.00  0.00           C  
ATOM    893  C   LEU A  50      -2.727   2.930   9.687  1.00  0.00           C  
ATOM    894  O   LEU A  50      -1.641   2.511  10.099  1.00  0.00           O  
ATOM    895  CB  LEU A  50      -3.811   0.861   8.881  1.00  0.00           C  
ATOM    896  CG  LEU A  50      -4.796  -0.246   9.107  1.00  0.00           C  
ATOM    897  CD1 LEU A  50      -4.666  -1.301   8.022  1.00  0.00           C  
ATOM    898  CD2 LEU A  50      -4.530  -0.840  10.413  1.00  0.00           C  
ATOM    899  H   LEU A  50      -5.767   2.457   8.721  1.00  0.00           H  
ATOM    900  HA  LEU A  50      -3.994   1.769  10.840  1.00  0.00           H  
ATOM    901 1HB  LEU A  50      -3.954   1.210   7.854  1.00  0.00           H  
ATOM    902 2HB  LEU A  50      -2.805   0.457   8.974  1.00  0.00           H  
ATOM    903  HG  LEU A  50      -5.794   0.146   9.082  1.00  0.00           H  
ATOM    904 1HD1 LEU A  50      -5.387  -2.097   8.192  1.00  0.00           H  
ATOM    905 2HD1 LEU A  50      -4.860  -0.837   7.062  1.00  0.00           H  
ATOM    906 3HD1 LEU A  50      -3.659  -1.716   8.034  1.00  0.00           H  
ATOM    907 1HD2 LEU A  50      -5.244  -1.614  10.565  1.00  0.00           H  
ATOM    908 2HD2 LEU A  50      -3.528  -1.234  10.417  1.00  0.00           H  
ATOM    909 3HD2 LEU A  50      -4.629  -0.152  11.194  1.00  0.00           H  
ATOM    910  N   ALA A  51      -2.875   4.113   9.104  1.00  0.00           N  
ATOM    911  CA  ALA A  51      -1.792   5.043   8.987  1.00  0.00           C  
ATOM    912  C   ALA A  51      -1.455   5.642  10.353  1.00  0.00           C  
ATOM    913  O   ALA A  51      -0.305   5.973  10.628  1.00  0.00           O  
ATOM    914  CB  ALA A  51      -2.179   6.159   8.027  1.00  0.00           C  
ATOM    915  H   ALA A  51      -3.798   4.422   8.791  1.00  0.00           H  
ATOM    916  HA  ALA A  51      -0.925   4.506   8.615  1.00  0.00           H  
ATOM    917 1HB  ALA A  51      -1.379   6.873   7.924  1.00  0.00           H  
ATOM    918 2HB  ALA A  51      -2.424   5.732   7.064  1.00  0.00           H  
ATOM    919 3HB  ALA A  51      -3.044   6.675   8.417  1.00  0.00           H  
ATOM    920  N   ARG A  52      -2.464   5.783  11.223  1.00  0.00           N  
ATOM    921  CA  ARG A  52      -2.261   6.467  12.486  1.00  0.00           C  
ATOM    922  C   ARG A  52      -2.634   5.670  13.731  1.00  0.00           C  
ATOM    923  O   ARG A  52      -1.959   5.764  14.773  1.00  0.00           O  
ATOM    924  CB  ARG A  52      -3.120   7.715  12.475  1.00  0.00           C  
ATOM    925  CG  ARG A  52      -2.711   8.741  11.464  1.00  0.00           C  
ATOM    926  CD  ARG A  52      -3.617   9.880  11.429  1.00  0.00           C  
ATOM    927  NE  ARG A  52      -4.912   9.550  10.827  1.00  0.00           N  
ATOM    928  CZ  ARG A  52      -6.053  10.272  10.969  1.00  0.00           C  
ATOM    929  NH1 ARG A  52      -6.084  11.372  11.706  1.00  0.00           N  
ATOM    930  NH2 ARG A  52      -7.159   9.869  10.358  1.00  0.00           N  
ATOM    931  H   ARG A  52      -3.399   5.423  11.018  1.00  0.00           H  
ATOM    932  HA  ARG A  52      -1.213   6.750  12.555  1.00  0.00           H  
ATOM    933 1HB  ARG A  52      -4.154   7.439  12.279  1.00  0.00           H  
ATOM    934 2HB  ARG A  52      -3.086   8.189  13.456  1.00  0.00           H  
ATOM    935 1HG  ARG A  52      -1.748   9.104  11.719  1.00  0.00           H  
ATOM    936 2HG  ARG A  52      -2.679   8.306  10.471  1.00  0.00           H  
ATOM    937 1HD  ARG A  52      -3.789  10.214  12.446  1.00  0.00           H  
ATOM    938 2HD  ARG A  52      -3.143  10.666  10.864  1.00  0.00           H  
ATOM    939  HE  ARG A  52      -4.956   8.723  10.246  1.00  0.00           H  
ATOM    940 1HH1 ARG A  52      -5.239  11.726  12.200  1.00  0.00           H  
ATOM    941 2HH1 ARG A  52      -6.937  11.893  11.800  1.00  0.00           H  
ATOM    942 1HH2 ARG A  52      -7.150   9.030   9.793  1.00  0.00           H  
ATOM    943 2HH2 ARG A  52      -8.013  10.398  10.456  1.00  0.00           H  
ATOM    944  N   ASP A  53      -3.740   4.922  13.636  1.00  0.00           N  
ATOM    945  CA  ASP A  53      -4.349   4.237  14.763  1.00  0.00           C  
ATOM    946  C   ASP A  53      -4.934   2.872  14.367  1.00  0.00           C  
ATOM    947  O   ASP A  53      -6.058   2.771  13.840  1.00  0.00           O  
ATOM    948  CB  ASP A  53      -5.427   5.180  15.337  1.00  0.00           C  
ATOM    949  CG  ASP A  53      -6.159   4.720  16.594  1.00  0.00           C  
ATOM    950  OD1 ASP A  53      -6.193   3.533  16.870  1.00  0.00           O  
ATOM    951  OD2 ASP A  53      -6.697   5.586  17.294  1.00  0.00           O  
ATOM    952  H   ASP A  53      -4.218   4.836  12.745  1.00  0.00           H  
ATOM    953  HA  ASP A  53      -3.581   4.064  15.519  1.00  0.00           H  
ATOM    954 1HB  ASP A  53      -4.965   6.146  15.548  1.00  0.00           H  
ATOM    955 2HB  ASP A  53      -6.175   5.353  14.561  1.00  0.00           H  
ATOM    956  N   GLU A  54      -4.157   1.818  14.628  1.00  0.00           N  
ATOM    957  CA  GLU A  54      -4.571   0.481  14.263  1.00  0.00           C  
ATOM    958  C   GLU A  54      -5.684  -0.059  15.146  1.00  0.00           C  
ATOM    959  O   GLU A  54      -6.395  -0.974  14.729  1.00  0.00           O  
ATOM    960  CB  GLU A  54      -3.379  -0.477  14.242  1.00  0.00           C  
ATOM    961  CG  GLU A  54      -2.701  -0.787  15.602  1.00  0.00           C  
ATOM    962  CD  GLU A  54      -1.643   0.231  16.005  1.00  0.00           C  
ATOM    963  OE1 GLU A  54      -1.727   1.354  15.557  1.00  0.00           O  
ATOM    964  OE2 GLU A  54      -0.746  -0.118  16.733  1.00  0.00           O  
ATOM    965  H   GLU A  54      -3.240   1.956  15.062  1.00  0.00           H  
ATOM    966  HA  GLU A  54      -4.961   0.535  13.255  1.00  0.00           H  
ATOM    967 1HB  GLU A  54      -3.688  -1.428  13.800  1.00  0.00           H  
ATOM    968 2HB  GLU A  54      -2.633  -0.052  13.595  1.00  0.00           H  
ATOM    969 1HG  GLU A  54      -3.448  -0.851  16.391  1.00  0.00           H  
ATOM    970 2HG  GLU A  54      -2.229  -1.767  15.523  1.00  0.00           H  
ATOM    971  N   GLU A  55      -5.879   0.493  16.350  1.00  0.00           N  
ATOM    972  CA  GLU A  55      -6.953  -0.026  17.180  1.00  0.00           C  
ATOM    973  C   GLU A  55      -8.281   0.349  16.542  1.00  0.00           C  
ATOM    974  O   GLU A  55      -9.211  -0.467  16.506  1.00  0.00           O  
ATOM    975  CB  GLU A  55      -6.862   0.510  18.612  1.00  0.00           C  
ATOM    976  CG  GLU A  55      -5.664  -0.018  19.427  1.00  0.00           C  
ATOM    977  CD  GLU A  55      -5.699  -1.514  19.614  1.00  0.00           C  
ATOM    978  OE1 GLU A  55      -6.752  -2.035  19.884  1.00  0.00           O  
ATOM    979  OE2 GLU A  55      -4.667  -2.148  19.476  1.00  0.00           O  
ATOM    980  H   GLU A  55      -5.275   1.234  16.701  1.00  0.00           H  
ATOM    981  HA  GLU A  55      -6.884  -1.110  17.212  1.00  0.00           H  
ATOM    982 1HB  GLU A  55      -6.788   1.599  18.581  1.00  0.00           H  
ATOM    983 2HB  GLU A  55      -7.774   0.261  19.152  1.00  0.00           H  
ATOM    984 1HG  GLU A  55      -4.742   0.249  18.907  1.00  0.00           H  
ATOM    985 2HG  GLU A  55      -5.656   0.469  20.401  1.00  0.00           H  
ATOM    986  N   LYS A  56      -8.349   1.560  15.972  1.00  0.00           N  
ATOM    987  CA  LYS A  56      -9.566   1.967  15.282  1.00  0.00           C  
ATOM    988  C   LYS A  56      -9.773   1.125  14.033  1.00  0.00           C  
ATOM    989  O   LYS A  56     -10.907   0.757  13.715  1.00  0.00           O  
ATOM    990  CB  LYS A  56      -9.547   3.442  14.926  1.00  0.00           C  
ATOM    991  CG  LYS A  56      -9.718   4.355  16.109  1.00  0.00           C  
ATOM    992  CD  LYS A  56      -9.708   5.823  15.690  1.00  0.00           C  
ATOM    993  CE  LYS A  56      -9.922   6.750  16.887  1.00  0.00           C  
ATOM    994  NZ  LYS A  56      -8.793   6.648  17.879  1.00  0.00           N  
ATOM    995  H   LYS A  56      -7.551   2.210  16.099  1.00  0.00           H  
ATOM    996  HA  LYS A  56     -10.414   1.786  15.946  1.00  0.00           H  
ATOM    997 1HB  LYS A  56      -8.593   3.683  14.446  1.00  0.00           H  
ATOM    998 2HB  LYS A  56     -10.342   3.652  14.216  1.00  0.00           H  
ATOM    999 1HG  LYS A  56     -10.671   4.130  16.590  1.00  0.00           H  
ATOM   1000 2HG  LYS A  56      -8.924   4.158  16.820  1.00  0.00           H  
ATOM   1001 1HD  LYS A  56      -8.744   6.058  15.237  1.00  0.00           H  
ATOM   1002 2HD  LYS A  56     -10.491   6.003  14.953  1.00  0.00           H  
ATOM   1003 1HE  LYS A  56      -9.982   7.776  16.529  1.00  0.00           H  
ATOM   1004 2HE  LYS A  56     -10.856   6.494  17.384  1.00  0.00           H  
ATOM   1005 1HZ  LYS A  56      -8.943   7.267  18.650  1.00  0.00           H  
ATOM   1006 2HZ  LYS A  56      -8.709   5.702  18.224  1.00  0.00           H  
ATOM   1007 3HZ  LYS A  56      -7.894   6.875  17.431  1.00  0.00           H  
ATOM   1008  N   ALA A  57      -8.686   0.817  13.310  1.00  0.00           N  
ATOM   1009  CA  ALA A  57      -8.844  -0.011  12.124  1.00  0.00           C  
ATOM   1010  C   ALA A  57      -9.355  -1.396  12.496  1.00  0.00           C  
ATOM   1011  O   ALA A  57     -10.215  -1.936  11.792  1.00  0.00           O  
ATOM   1012  CB  ALA A  57      -7.545  -0.141  11.400  1.00  0.00           C  
ATOM   1013  H   ALA A  57      -7.774   1.198  13.581  1.00  0.00           H  
ATOM   1014  HA  ALA A  57      -9.570   0.458  11.474  1.00  0.00           H  
ATOM   1015 1HB  ALA A  57      -7.686  -0.750  10.507  1.00  0.00           H  
ATOM   1016 2HB  ALA A  57      -7.174   0.835  11.121  1.00  0.00           H  
ATOM   1017 3HB  ALA A  57      -6.842  -0.623  12.067  1.00  0.00           H  
ATOM   1018  N   LYS A  58      -8.867  -1.964  13.612  1.00  0.00           N  
ATOM   1019  CA  LYS A  58      -9.344  -3.270  14.047  1.00  0.00           C  
ATOM   1020  C   LYS A  58     -10.822  -3.231  14.390  1.00  0.00           C  
ATOM   1021  O   LYS A  58     -11.568  -4.141  14.020  1.00  0.00           O  
ATOM   1022  CB  LYS A  58      -8.544  -3.808  15.228  1.00  0.00           C  
ATOM   1023  CG  LYS A  58      -7.162  -4.304  14.852  1.00  0.00           C  
ATOM   1024  CD  LYS A  58      -6.432  -5.010  16.011  1.00  0.00           C  
ATOM   1025  CE  LYS A  58      -5.886  -4.001  17.017  1.00  0.00           C  
ATOM   1026  NZ  LYS A  58      -5.070  -4.631  18.109  1.00  0.00           N  
ATOM   1027  H   LYS A  58      -8.115  -1.496  14.129  1.00  0.00           H  
ATOM   1028  HA  LYS A  58      -9.196  -3.966  13.230  1.00  0.00           H  
ATOM   1029 1HB  LYS A  58      -8.436  -3.011  15.964  1.00  0.00           H  
ATOM   1030 2HB  LYS A  58      -9.091  -4.623  15.697  1.00  0.00           H  
ATOM   1031 1HG  LYS A  58      -7.286  -5.015  14.044  1.00  0.00           H  
ATOM   1032 2HG  LYS A  58      -6.558  -3.476  14.490  1.00  0.00           H  
ATOM   1033 1HD  LYS A  58      -7.114  -5.691  16.517  1.00  0.00           H  
ATOM   1034 2HD  LYS A  58      -5.602  -5.588  15.613  1.00  0.00           H  
ATOM   1035 1HE  LYS A  58      -5.263  -3.279  16.486  1.00  0.00           H  
ATOM   1036 2HE  LYS A  58      -6.715  -3.476  17.479  1.00  0.00           H  
ATOM   1037 1HZ  LYS A  58      -4.755  -3.856  18.725  1.00  0.00           H  
ATOM   1038 2HZ  LYS A  58      -5.635  -5.272  18.635  1.00  0.00           H  
ATOM   1039 3HZ  LYS A  58      -4.265  -5.116  17.747  1.00  0.00           H  
ATOM   1040  N   GLU A  59     -11.273  -2.172  15.072  1.00  0.00           N  
ATOM   1041  CA  GLU A  59     -12.686  -2.087  15.398  1.00  0.00           C  
ATOM   1042  C   GLU A  59     -13.525  -2.008  14.131  1.00  0.00           C  
ATOM   1043  O   GLU A  59     -14.567  -2.663  14.035  1.00  0.00           O  
ATOM   1044  CB  GLU A  59     -12.994  -0.888  16.296  1.00  0.00           C  
ATOM   1045  CG  GLU A  59     -14.476  -0.805  16.709  1.00  0.00           C  
ATOM   1046  CD  GLU A  59     -14.788   0.307  17.675  1.00  0.00           C  
ATOM   1047  OE1 GLU A  59     -13.898   1.032  18.041  1.00  0.00           O  
ATOM   1048  OE2 GLU A  59     -15.940   0.428  18.044  1.00  0.00           O  
ATOM   1049  H   GLU A  59     -10.614  -1.459  15.411  1.00  0.00           H  
ATOM   1050  HA  GLU A  59     -12.967  -2.991  15.934  1.00  0.00           H  
ATOM   1051 1HB  GLU A  59     -12.384  -0.944  17.198  1.00  0.00           H  
ATOM   1052 2HB  GLU A  59     -12.724   0.034  15.776  1.00  0.00           H  
ATOM   1053 1HG  GLU A  59     -15.077  -0.653  15.813  1.00  0.00           H  
ATOM   1054 2HG  GLU A  59     -14.773  -1.757  17.147  1.00  0.00           H  
ATOM   1055  N   LEU A  60     -13.083  -1.213  13.150  1.00  0.00           N  
ATOM   1056  CA  LEU A  60     -13.852  -1.077  11.927  1.00  0.00           C  
ATOM   1057  C   LEU A  60     -13.907  -2.373  11.124  1.00  0.00           C  
ATOM   1058  O   LEU A  60     -14.987  -2.772  10.686  1.00  0.00           O  
ATOM   1059  CB  LEU A  60     -13.288   0.069  11.058  1.00  0.00           C  
ATOM   1060  CG  LEU A  60     -13.991   0.304   9.657  1.00  0.00           C  
ATOM   1061  CD1 LEU A  60     -15.466   0.636   9.843  1.00  0.00           C  
ATOM   1062  CD2 LEU A  60     -13.308   1.438   8.885  1.00  0.00           C  
ATOM   1063  H   LEU A  60     -12.231  -0.658  13.287  1.00  0.00           H  
ATOM   1064  HA  LEU A  60     -14.865  -0.816  12.219  1.00  0.00           H  
ATOM   1065 1HB  LEU A  60     -13.368   0.993  11.630  1.00  0.00           H  
ATOM   1066 2HB  LEU A  60     -12.234  -0.118  10.898  1.00  0.00           H  
ATOM   1067  HG  LEU A  60     -13.912  -0.601   9.082  1.00  0.00           H  
ATOM   1068 1HD1 LEU A  60     -15.928   0.778   8.858  1.00  0.00           H  
ATOM   1069 2HD1 LEU A  60     -15.978  -0.169  10.355  1.00  0.00           H  
ATOM   1070 3HD1 LEU A  60     -15.564   1.552  10.420  1.00  0.00           H  
ATOM   1071 1HD2 LEU A  60     -13.805   1.551   7.917  1.00  0.00           H  
ATOM   1072 2HD2 LEU A  60     -13.388   2.366   9.443  1.00  0.00           H  
ATOM   1073 3HD2 LEU A  60     -12.269   1.210   8.723  1.00  0.00           H  
ATOM   1074  N   VAL A  61     -12.785  -3.069  10.967  1.00  0.00           N  
ATOM   1075  CA  VAL A  61     -12.802  -4.286  10.164  1.00  0.00           C  
ATOM   1076  C   VAL A  61     -13.624  -5.375  10.867  1.00  0.00           C  
ATOM   1077  O   VAL A  61     -14.320  -6.156  10.204  1.00  0.00           O  
ATOM   1078  CB  VAL A  61     -11.347  -4.729   9.828  1.00  0.00           C  
ATOM   1079  CG1 VAL A  61     -10.674  -5.195  10.983  1.00  0.00           C  
ATOM   1080  CG2 VAL A  61     -11.332  -5.801   8.817  1.00  0.00           C  
ATOM   1081  H   VAL A  61     -11.908  -2.709  11.362  1.00  0.00           H  
ATOM   1082  HA  VAL A  61     -13.289  -4.056   9.220  1.00  0.00           H  
ATOM   1083  HB  VAL A  61     -10.803  -3.887   9.470  1.00  0.00           H  
ATOM   1084 1HG1 VAL A  61      -9.659  -5.466  10.726  1.00  0.00           H  
ATOM   1085 2HG1 VAL A  61     -10.672  -4.420  11.697  1.00  0.00           H  
ATOM   1086 3HG1 VAL A  61     -11.185  -6.044  11.369  1.00  0.00           H  
ATOM   1087 1HG2 VAL A  61     -10.309  -6.076   8.608  1.00  0.00           H  
ATOM   1088 2HG2 VAL A  61     -11.869  -6.669   9.193  1.00  0.00           H  
ATOM   1089 3HG2 VAL A  61     -11.786  -5.456   7.927  1.00  0.00           H  
ATOM   1090  N   ARG A  62     -13.548  -5.428  12.209  1.00  0.00           N  
ATOM   1091  CA  ARG A  62     -14.293  -6.400  12.984  1.00  0.00           C  
ATOM   1092  C   ARG A  62     -15.797  -6.146  12.905  1.00  0.00           C  
ATOM   1093  O   ARG A  62     -16.575  -7.099  12.827  1.00  0.00           O  
ATOM   1094  CB  ARG A  62     -13.838  -6.387  14.432  1.00  0.00           C  
ATOM   1095  CG  ARG A  62     -14.413  -7.504  15.296  1.00  0.00           C  
ATOM   1096  CD  ARG A  62     -13.895  -7.454  16.698  1.00  0.00           C  
ATOM   1097  NE  ARG A  62     -12.440  -7.619  16.763  1.00  0.00           N  
ATOM   1098  CZ  ARG A  62     -11.766  -8.798  16.718  1.00  0.00           C  
ATOM   1099  NH1 ARG A  62     -12.408  -9.946  16.604  1.00  0.00           N  
ATOM   1100  NH2 ARG A  62     -10.445  -8.785  16.776  1.00  0.00           N  
ATOM   1101  H   ARG A  62     -12.932  -4.787  12.718  1.00  0.00           H  
ATOM   1102  HA  ARG A  62     -14.095  -7.386  12.573  1.00  0.00           H  
ATOM   1103 1HB  ARG A  62     -12.752  -6.463  14.459  1.00  0.00           H  
ATOM   1104 2HB  ARG A  62     -14.106  -5.430  14.885  1.00  0.00           H  
ATOM   1105 1HG  ARG A  62     -15.498  -7.406  15.335  1.00  0.00           H  
ATOM   1106 2HG  ARG A  62     -14.155  -8.464  14.852  1.00  0.00           H  
ATOM   1107 1HD  ARG A  62     -14.143  -6.481  17.124  1.00  0.00           H  
ATOM   1108 2HD  ARG A  62     -14.363  -8.234  17.295  1.00  0.00           H  
ATOM   1109  HE  ARG A  62     -11.889  -6.773  16.846  1.00  0.00           H  
ATOM   1110 1HH1 ARG A  62     -13.413  -9.966  16.556  1.00  0.00           H  
ATOM   1111 2HH1 ARG A  62     -11.888 -10.818  16.567  1.00  0.00           H  
ATOM   1112 1HH2 ARG A  62      -9.954  -7.909  16.857  1.00  0.00           H  
ATOM   1113 2HH2 ARG A  62      -9.901  -9.661  16.699  1.00  0.00           H  
ATOM   1114  N   ARG A  63     -16.217  -4.869  12.959  1.00  0.00           N  
ATOM   1115  CA  ARG A  63     -17.633  -4.535  12.850  1.00  0.00           C  
ATOM   1116  C   ARG A  63     -18.183  -4.738  11.440  1.00  0.00           C  
ATOM   1117  O   ARG A  63     -19.343  -5.121  11.283  1.00  0.00           O  
ATOM   1118  CB  ARG A  63     -17.911  -3.101  13.271  1.00  0.00           C  
ATOM   1119  CG  ARG A  63     -17.821  -2.822  14.765  1.00  0.00           C  
ATOM   1120  CD  ARG A  63     -18.187  -1.408  15.065  1.00  0.00           C  
ATOM   1121  NE  ARG A  63     -18.066  -1.083  16.484  1.00  0.00           N  
ATOM   1122  CZ  ARG A  63     -18.966  -1.342  17.443  1.00  0.00           C  
ATOM   1123  NH1 ARG A  63     -20.108  -1.964  17.190  1.00  0.00           N  
ATOM   1124  NH2 ARG A  63     -18.661  -0.946  18.656  1.00  0.00           N  
ATOM   1125  H   ARG A  63     -15.540  -4.116  13.118  1.00  0.00           H  
ATOM   1126  HA  ARG A  63     -18.182  -5.190  13.524  1.00  0.00           H  
ATOM   1127 1HB  ARG A  63     -17.190  -2.445  12.775  1.00  0.00           H  
ATOM   1128 2HB  ARG A  63     -18.904  -2.811  12.933  1.00  0.00           H  
ATOM   1129 1HG  ARG A  63     -18.500  -3.484  15.295  1.00  0.00           H  
ATOM   1130 2HG  ARG A  63     -16.806  -2.996  15.113  1.00  0.00           H  
ATOM   1131 1HD  ARG A  63     -17.506  -0.753  14.515  1.00  0.00           H  
ATOM   1132 2HD  ARG A  63     -19.206  -1.208  14.747  1.00  0.00           H  
ATOM   1133  HE  ARG A  63     -17.222  -0.582  16.803  1.00  0.00           H  
ATOM   1134 1HH1 ARG A  63     -20.329  -2.260  16.252  1.00  0.00           H  
ATOM   1135 2HH1 ARG A  63     -20.764  -2.141  17.937  1.00  0.00           H  
ATOM   1136 1HH2 ARG A  63     -17.757  -0.458  18.784  1.00  0.00           H  
ATOM   1137 2HH2 ARG A  63     -19.287  -1.103  19.429  1.00  0.00           H  
ATOM   1138  N   LEU A  64     -17.371  -4.458  10.415  1.00  0.00           N  
ATOM   1139  CA  LEU A  64     -17.801  -4.624   9.033  1.00  0.00           C  
ATOM   1140  C   LEU A  64     -18.022  -6.090   8.651  1.00  0.00           C  
ATOM   1141  O   LEU A  64     -18.941  -6.385   7.891  1.00  0.00           O  
ATOM   1142  CB  LEU A  64     -16.757  -4.022   8.084  1.00  0.00           C  
ATOM   1143  CG  LEU A  64     -16.579  -2.508   8.036  1.00  0.00           C  
ATOM   1144  CD1 LEU A  64     -15.302  -2.205   7.247  1.00  0.00           C  
ATOM   1145  CD2 LEU A  64     -17.759  -1.864   7.361  1.00  0.00           C  
ATOM   1146  H   LEU A  64     -16.438  -4.080  10.602  1.00  0.00           H  
ATOM   1147  HA  LEU A  64     -18.749  -4.107   8.912  1.00  0.00           H  
ATOM   1148 1HB  LEU A  64     -15.792  -4.438   8.359  1.00  0.00           H  
ATOM   1149 2HB  LEU A  64     -17.002  -4.340   7.079  1.00  0.00           H  
ATOM   1150  HG  LEU A  64     -16.492  -2.114   9.026  1.00  0.00           H  
ATOM   1151 1HD1 LEU A  64     -15.150  -1.134   7.203  1.00  0.00           H  
ATOM   1152 2HD1 LEU A  64     -14.456  -2.662   7.742  1.00  0.00           H  
ATOM   1153 3HD1 LEU A  64     -15.389  -2.599   6.236  1.00  0.00           H  
ATOM   1154 1HD2 LEU A  64     -17.601  -0.784   7.327  1.00  0.00           H  
ATOM   1155 2HD2 LEU A  64     -17.857  -2.248   6.345  1.00  0.00           H  
ATOM   1156 3HD2 LEU A  64     -18.668  -2.070   7.913  1.00  0.00           H  
ATOM   1157  N   ARG A  65     -17.172  -6.995   9.166  1.00  0.00           N  
ATOM   1158  CA  ARG A  65     -17.231  -8.428   8.871  1.00  0.00           C  
ATOM   1159  C   ARG A  65     -18.564  -9.088   9.230  1.00  0.00           C  
ATOM   1160  O   ARG A  65     -19.426  -9.237   8.359  1.00  0.00           O  
ATOM   1161  OXT ARG A  65     -18.643  -9.756  10.263  1.00  0.00           O  
ATOM   1162  CB  ARG A  65     -16.106  -9.153   9.595  1.00  0.00           C  
ATOM   1163  CG  ARG A  65     -15.999 -10.662   9.307  1.00  0.00           C  
ATOM   1164  CD  ARG A  65     -14.873 -11.281  10.034  1.00  0.00           C  
ATOM   1165  NE  ARG A  65     -14.845 -12.746   9.857  1.00  0.00           N  
ATOM   1166  CZ  ARG A  65     -15.530 -13.627  10.601  1.00  0.00           C  
ATOM   1167  NH1 ARG A  65     -16.340 -13.228  11.568  1.00  0.00           N  
ATOM   1168  NH2 ARG A  65     -15.375 -14.909  10.345  1.00  0.00           N  
ATOM   1169  H   ARG A  65     -16.398  -6.658   9.748  1.00  0.00           H  
ATOM   1170  HA  ARG A  65     -17.079  -8.559   7.806  1.00  0.00           H  
ATOM   1171 1HB  ARG A  65     -15.154  -8.695   9.322  1.00  0.00           H  
ATOM   1172 2HB  ARG A  65     -16.227  -9.017  10.673  1.00  0.00           H  
ATOM   1173 1HG  ARG A  65     -16.907 -11.185   9.576  1.00  0.00           H  
ATOM   1174 2HG  ARG A  65     -15.811 -10.800   8.246  1.00  0.00           H  
ATOM   1175 1HD  ARG A  65     -13.941 -10.875   9.639  1.00  0.00           H  
ATOM   1176 2HD  ARG A  65     -14.937 -11.051  11.093  1.00  0.00           H  
ATOM   1177  HE  ARG A  65     -14.233 -13.163   9.133  1.00  0.00           H  
ATOM   1178 1HH1 ARG A  65     -16.459 -12.241  11.760  1.00  0.00           H  
ATOM   1179 2HH1 ARG A  65     -16.846 -13.906  12.117  1.00  0.00           H  
ATOM   1180 1HH2 ARG A  65     -14.726 -15.188   9.588  1.00  0.00           H  
ATOM   1181 2HH2 ARG A  65     -15.865 -15.606  10.879  1.00  0.00           H  
TER                                                                             
ATOM   1183  N   GLY B  66      -1.268  25.122  16.618  1.00  0.00           N  
ATOM   1184  CA  GLY B  66      -0.196  24.133  16.506  1.00  0.00           C  
ATOM   1185  C   GLY B  66       0.060  23.768  15.061  1.00  0.00           C  
ATOM   1186  O   GLY B  66       0.009  24.618  14.174  1.00  0.00           O  
ATOM   1187 1H   GLY B  66      -1.417  25.345  17.581  1.00  0.00           H  
ATOM   1188 2H   GLY B  66      -1.012  25.951  16.121  1.00  0.00           H  
ATOM   1189 3H   GLY B  66      -2.109  24.748  16.230  1.00  0.00           H  
ATOM   1190 1HA  GLY B  66       0.710  24.525  16.943  1.00  0.00           H  
ATOM   1191 2HA  GLY B  66      -0.463  23.238  17.067  1.00  0.00           H  
ATOM   1192  N   PHE B  67       0.369  22.513  14.810  1.00  0.00           N  
ATOM   1193  CA  PHE B  67       0.642  22.151  13.436  1.00  0.00           C  
ATOM   1194  C   PHE B  67      -0.636  22.355  12.660  1.00  0.00           C  
ATOM   1195  O   PHE B  67      -1.729  22.097  13.165  1.00  0.00           O  
ATOM   1196  CB  PHE B  67       1.139  20.717  13.321  1.00  0.00           C  
ATOM   1197  CG  PHE B  67       2.561  20.541  13.777  1.00  0.00           C  
ATOM   1198  CD1 PHE B  67       2.864  20.058  15.043  1.00  0.00           C  
ATOM   1199  CD2 PHE B  67       3.605  20.855  12.923  1.00  0.00           C  
ATOM   1200  CE1 PHE B  67       4.170  19.891  15.427  1.00  0.00           C  
ATOM   1201  CE2 PHE B  67       4.905  20.689  13.311  1.00  0.00           C  
ATOM   1202  CZ  PHE B  67       5.187  20.205  14.564  1.00  0.00           C  
ATOM   1203  H   PHE B  67       0.409  21.824  15.545  1.00  0.00           H  
ATOM   1204  HA  PHE B  67       1.402  22.819  13.035  1.00  0.00           H  
ATOM   1205 1HB  PHE B  67       0.502  20.062  13.908  1.00  0.00           H  
ATOM   1206 2HB  PHE B  67       1.068  20.399  12.280  1.00  0.00           H  
ATOM   1207  HD1 PHE B  67       2.061  19.797  15.735  1.00  0.00           H  
ATOM   1208  HD2 PHE B  67       3.383  21.239  11.926  1.00  0.00           H  
ATOM   1209  HE1 PHE B  67       4.399  19.501  16.420  1.00  0.00           H  
ATOM   1210  HE2 PHE B  67       5.709  20.940  12.623  1.00  0.00           H  
ATOM   1211  HZ  PHE B  67       6.213  20.068  14.872  1.00  0.00           H  
ATOM   1212  N   LEU B  68      -0.503  22.834  11.447  1.00  0.00           N  
ATOM   1213  CA  LEU B  68      -1.674  23.086  10.654  1.00  0.00           C  
ATOM   1214  C   LEU B  68      -2.386  21.769  10.354  1.00  0.00           C  
ATOM   1215  O   LEU B  68      -1.741  20.842   9.847  1.00  0.00           O  
ATOM   1216  CB  LEU B  68      -1.233  23.785   9.374  1.00  0.00           C  
ATOM   1217  CG  LEU B  68      -0.735  25.214   9.643  1.00  0.00           C  
ATOM   1218  CD1 LEU B  68       0.091  25.740   8.457  1.00  0.00           C  
ATOM   1219  CD2 LEU B  68      -1.950  26.098   9.938  1.00  0.00           C  
ATOM   1220  H   LEU B  68       0.433  23.035  11.099  1.00  0.00           H  
ATOM   1221  HA  LEU B  68      -2.292  23.778  11.199  1.00  0.00           H  
ATOM   1222 1HB  LEU B  68      -0.416  23.220   8.919  1.00  0.00           H  
ATOM   1223 2HB  LEU B  68      -2.070  23.823   8.677  1.00  0.00           H  
ATOM   1224  HG  LEU B  68      -0.074  25.208  10.518  1.00  0.00           H  
ATOM   1225 1HD1 LEU B  68       0.440  26.735   8.696  1.00  0.00           H  
ATOM   1226 2HD1 LEU B  68       0.939  25.102   8.284  1.00  0.00           H  
ATOM   1227 3HD1 LEU B  68      -0.522  25.774   7.556  1.00  0.00           H  
ATOM   1228 1HD2 LEU B  68      -1.623  27.091  10.142  1.00  0.00           H  
ATOM   1229 2HD2 LEU B  68      -2.616  26.112   9.074  1.00  0.00           H  
ATOM   1230 3HD2 LEU B  68      -2.489  25.705  10.807  1.00  0.00           H  
ATOM   1231  N   PRO B  69      -3.699  21.655  10.636  1.00  0.00           N  
ATOM   1232  CA  PRO B  69      -4.514  20.486  10.369  1.00  0.00           C  
ATOM   1233  C   PRO B  69      -4.470  20.144   8.903  1.00  0.00           C  
ATOM   1234  O   PRO B  69      -4.461  21.034   8.055  1.00  0.00           O  
ATOM   1235  CB  PRO B  69      -5.921  20.945  10.775  1.00  0.00           C  
ATOM   1236  CG  PRO B  69      -5.690  22.026  11.795  1.00  0.00           C  
ATOM   1237  CD  PRO B  69      -4.435  22.738  11.338  1.00  0.00           C  
ATOM   1238  HA  PRO B  69      -4.152  19.640  10.970  1.00  0.00           H  
ATOM   1239 1HB  PRO B  69      -6.469  21.304   9.889  1.00  0.00           H  
ATOM   1240 2HB  PRO B  69      -6.490  20.093  11.176  1.00  0.00           H  
ATOM   1241 1HG  PRO B  69      -6.562  22.695  11.843  1.00  0.00           H  
ATOM   1242 2HG  PRO B  69      -5.575  21.583  12.797  1.00  0.00           H  
ATOM   1243 1HD  PRO B  69      -4.662  23.575  10.659  1.00  0.00           H  
ATOM   1244 2HD  PRO B  69      -3.922  23.049  12.262  1.00  0.00           H  
ATOM   1245  N   ASN B  70      -4.454  18.853   8.606  1.00  0.00           N  
ATOM   1246  CA  ASN B  70      -4.431  18.420   7.224  1.00  0.00           C  
ATOM   1247  C   ASN B  70      -5.207  17.113   7.025  1.00  0.00           C  
ATOM   1248  O   ASN B  70      -5.392  16.322   7.951  1.00  0.00           O  
ATOM   1249  CB  ASN B  70      -2.982  18.370   6.788  1.00  0.00           C  
ATOM   1250  CG  ASN B  70      -2.139  17.426   7.616  1.00  0.00           C  
ATOM   1251  OD1 ASN B  70      -1.966  16.261   7.268  1.00  0.00           O  
ATOM   1252  ND2 ASN B  70      -1.609  17.917   8.730  1.00  0.00           N  
ATOM   1253  H   ASN B  70      -4.459  18.166   9.345  1.00  0.00           H  
ATOM   1254  HA  ASN B  70      -4.961  19.168   6.633  1.00  0.00           H  
ATOM   1255 1HB  ASN B  70      -2.933  18.051   5.755  1.00  0.00           H  
ATOM   1256 2HB  ASN B  70      -2.547  19.370   6.844  1.00  0.00           H  
ATOM   1257 1HD2 ASN B  70      -1.037  17.331   9.312  1.00  0.00           H  
ATOM   1258 2HD2 ASN B  70      -1.766  18.898   9.011  1.00  0.00           H  
ATOM   1259  N   ASP B  71      -5.699  16.928   5.805  1.00  0.00           N  
ATOM   1260  CA  ASP B  71      -6.516  15.782   5.416  1.00  0.00           C  
ATOM   1261  C   ASP B  71      -5.851  14.410   5.550  1.00  0.00           C  
ATOM   1262  O   ASP B  71      -4.635  14.254   5.457  1.00  0.00           O  
ATOM   1263  CB  ASP B  71      -6.994  15.952   3.966  1.00  0.00           C  
ATOM   1264  CG  ASP B  71      -8.169  15.032   3.605  1.00  0.00           C  
ATOM   1265  OD1 ASP B  71      -9.284  15.411   3.858  1.00  0.00           O  
ATOM   1266  OD2 ASP B  71      -7.934  13.934   3.142  1.00  0.00           O  
ATOM   1267  H   ASP B  71      -5.501  17.629   5.108  1.00  0.00           H  
ATOM   1268  HA  ASP B  71      -7.394  15.778   6.062  1.00  0.00           H  
ATOM   1269 1HB  ASP B  71      -7.300  16.985   3.804  1.00  0.00           H  
ATOM   1270 2HB  ASP B  71      -6.164  15.750   3.284  1.00  0.00           H  
ATOM   1271  N   ALA B  72      -6.700  13.396   5.662  1.00  0.00           N  
ATOM   1272  CA  ALA B  72      -6.287  12.003   5.716  1.00  0.00           C  
ATOM   1273  C   ALA B  72      -5.472  11.586   4.483  1.00  0.00           C  
ATOM   1274  O   ALA B  72      -4.559  10.762   4.592  1.00  0.00           O  
ATOM   1275  CB  ALA B  72      -7.494  11.105   5.831  1.00  0.00           C  
ATOM   1276  H   ALA B  72      -7.690  13.604   5.705  1.00  0.00           H  
ATOM   1277  HA  ALA B  72      -5.667  11.866   6.597  1.00  0.00           H  
ATOM   1278 1HB  ALA B  72      -7.159  10.076   5.900  1.00  0.00           H  
ATOM   1279 2HB  ALA B  72      -8.062  11.366   6.720  1.00  0.00           H  
ATOM   1280 3HB  ALA B  72      -8.120  11.232   4.944  1.00  0.00           H  
ATOM   1281  N   GLU B  73      -5.736  12.181   3.317  1.00  0.00           N  
ATOM   1282  CA  GLU B  73      -4.999  11.781   2.113  1.00  0.00           C  
ATOM   1283  C   GLU B  73      -3.574  12.372   2.090  1.00  0.00           C  
ATOM   1284  O   GLU B  73      -2.777  12.045   1.209  1.00  0.00           O  
ATOM   1285  CB  GLU B  73      -5.782  12.142   0.850  1.00  0.00           C  
ATOM   1286  CG  GLU B  73      -7.123  11.355   0.673  1.00  0.00           C  
ATOM   1287  CD  GLU B  73      -6.938   9.833   0.458  1.00  0.00           C  
ATOM   1288  OE1 GLU B  73      -5.933   9.458  -0.090  1.00  0.00           O  
ATOM   1289  OE2 GLU B  73      -7.825   9.060   0.821  1.00  0.00           O  
ATOM   1290  H   GLU B  73      -6.487  12.882   3.252  1.00  0.00           H  
ATOM   1291  HA  GLU B  73      -4.908  10.694   2.114  1.00  0.00           H  
ATOM   1292 1HB  GLU B  73      -6.024  13.206   0.873  1.00  0.00           H  
ATOM   1293 2HB  GLU B  73      -5.163  11.963  -0.028  1.00  0.00           H  
ATOM   1294 1HG  GLU B  73      -7.730  11.513   1.568  1.00  0.00           H  
ATOM   1295 2HG  GLU B  73      -7.664  11.774  -0.174  1.00  0.00           H  
ATOM   1296  N   GLU B  74      -3.272  13.262   3.054  1.00  0.00           N  
ATOM   1297  CA  GLU B  74      -1.955  13.870   3.225  1.00  0.00           C  
ATOM   1298  C   GLU B  74      -1.228  13.102   4.344  1.00  0.00           C  
ATOM   1299  O   GLU B  74      -0.022  12.852   4.266  1.00  0.00           O  
ATOM   1300  CB  GLU B  74      -2.075  15.379   3.483  1.00  0.00           C  
ATOM   1301  CG  GLU B  74      -2.674  16.131   2.257  1.00  0.00           C  
ATOM   1302  CD  GLU B  74      -2.763  17.639   2.390  1.00  0.00           C  
ATOM   1303  OE1 GLU B  74      -2.414  18.157   3.416  1.00  0.00           O  
ATOM   1304  OE2 GLU B  74      -3.185  18.267   1.446  1.00  0.00           O  
ATOM   1305  H   GLU B  74      -3.977  13.503   3.743  1.00  0.00           H  
ATOM   1306  HA  GLU B  74      -1.386  13.765   2.302  1.00  0.00           H  
ATOM   1307 1HB  GLU B  74      -2.713  15.561   4.351  1.00  0.00           H  
ATOM   1308 2HB  GLU B  74      -1.094  15.796   3.703  1.00  0.00           H  
ATOM   1309 1HG  GLU B  74      -2.070  15.894   1.382  1.00  0.00           H  
ATOM   1310 2HG  GLU B  74      -3.675  15.738   2.080  1.00  0.00           H  
ATOM   1311  N   LEU B  75      -1.986  12.716   5.389  1.00  0.00           N  
ATOM   1312  CA  LEU B  75      -1.415  11.956   6.497  1.00  0.00           C  
ATOM   1313  C   LEU B  75      -0.952  10.580   6.000  1.00  0.00           C  
ATOM   1314  O   LEU B  75       0.057  10.052   6.460  1.00  0.00           O  
ATOM   1315  CB  LEU B  75      -2.495  11.839   7.589  1.00  0.00           C  
ATOM   1316  CG  LEU B  75      -2.846  13.198   8.295  1.00  0.00           C  
ATOM   1317  CD1 LEU B  75      -4.135  13.112   9.089  1.00  0.00           C  
ATOM   1318  CD2 LEU B  75      -1.720  13.548   9.262  1.00  0.00           C  
ATOM   1319  H   LEU B  75      -2.966  12.992   5.412  1.00  0.00           H  
ATOM   1320  HA  LEU B  75      -0.558  12.495   6.877  1.00  0.00           H  
ATOM   1321 1HB  LEU B  75      -3.396  11.436   7.146  1.00  0.00           H  
ATOM   1322 2HB  LEU B  75      -2.139  11.144   8.354  1.00  0.00           H  
ATOM   1323  HG  LEU B  75      -2.958  13.974   7.541  1.00  0.00           H  
ATOM   1324 1HD1 LEU B  75      -4.326  14.082   9.556  1.00  0.00           H  
ATOM   1325 2HD1 LEU B  75      -4.957  12.875   8.440  1.00  0.00           H  
ATOM   1326 3HD1 LEU B  75      -4.055  12.372   9.845  1.00  0.00           H  
ATOM   1327 1HD2 LEU B  75      -1.945  14.497   9.744  1.00  0.00           H  
ATOM   1328 2HD2 LEU B  75      -1.625  12.763  10.017  1.00  0.00           H  
ATOM   1329 3HD2 LEU B  75      -0.805  13.635   8.742  1.00  0.00           H  
ATOM   1330  N   PHE B  76      -1.682  10.002   5.056  1.00  0.00           N  
ATOM   1331  CA  PHE B  76      -1.289   8.728   4.477  1.00  0.00           C  
ATOM   1332  C   PHE B  76      -0.580   9.005   3.157  1.00  0.00           C  
ATOM   1333  O   PHE B  76      -1.188   9.465   2.189  1.00  0.00           O  
ATOM   1334  CB  PHE B  76      -2.514   7.827   4.238  1.00  0.00           C  
ATOM   1335  CG  PHE B  76      -2.213   6.463   3.582  1.00  0.00           C  
ATOM   1336  CD1 PHE B  76      -1.497   5.483   4.232  1.00  0.00           C  
ATOM   1337  CD2 PHE B  76      -2.678   6.180   2.307  1.00  0.00           C  
ATOM   1338  CE1 PHE B  76      -1.241   4.256   3.627  1.00  0.00           C  
ATOM   1339  CE2 PHE B  76      -2.424   4.951   1.710  1.00  0.00           C  
ATOM   1340  CZ  PHE B  76      -1.700   3.995   2.373  1.00  0.00           C  
ATOM   1341  H   PHE B  76      -2.543  10.450   4.737  1.00  0.00           H  
ATOM   1342  HA  PHE B  76      -0.581   8.233   5.143  1.00  0.00           H  
ATOM   1343 1HB  PHE B  76      -3.011   7.642   5.188  1.00  0.00           H  
ATOM   1344 2HB  PHE B  76      -3.228   8.364   3.605  1.00  0.00           H  
ATOM   1345  HD1 PHE B  76      -1.131   5.686   5.225  1.00  0.00           H  
ATOM   1346  HD2 PHE B  76      -3.252   6.945   1.775  1.00  0.00           H  
ATOM   1347  HE1 PHE B  76      -0.676   3.498   4.148  1.00  0.00           H  
ATOM   1348  HE2 PHE B  76      -2.798   4.744   0.712  1.00  0.00           H  
ATOM   1349  HZ  PHE B  76      -1.500   3.030   1.908  1.00  0.00           H  
ATOM   1350  N   ILE B  77       0.716   8.726   3.124  1.00  0.00           N  
ATOM   1351  CA  ILE B  77       1.547   9.034   1.978  1.00  0.00           C  
ATOM   1352  C   ILE B  77       1.759   7.813   1.104  1.00  0.00           C  
ATOM   1353  O   ILE B  77       2.664   7.002   1.337  1.00  0.00           O  
ATOM   1354  CB  ILE B  77       2.906   9.564   2.498  1.00  0.00           C  
ATOM   1355  CG1 ILE B  77       2.654  10.839   3.396  1.00  0.00           C  
ATOM   1356  CG2 ILE B  77       3.879   9.835   1.344  1.00  0.00           C  
ATOM   1357  CD1 ILE B  77       3.869  11.333   4.194  1.00  0.00           C  
ATOM   1358  H   ILE B  77       1.153   8.305   3.936  1.00  0.00           H  
ATOM   1359  HA  ILE B  77       1.058   9.806   1.389  1.00  0.00           H  
ATOM   1360  HB  ILE B  77       3.336   8.821   3.147  1.00  0.00           H  
ATOM   1361 1HG1 ILE B  77       2.302  11.650   2.760  1.00  0.00           H  
ATOM   1362 2HG1 ILE B  77       1.867  10.610   4.119  1.00  0.00           H  
ATOM   1363 1HG2 ILE B  77       4.808  10.172   1.744  1.00  0.00           H  
ATOM   1364 2HG2 ILE B  77       4.057   8.934   0.778  1.00  0.00           H  
ATOM   1365 3HG2 ILE B  77       3.466  10.598   0.685  1.00  0.00           H  
ATOM   1366 1HD1 ILE B  77       3.579  12.203   4.780  1.00  0.00           H  
ATOM   1367 2HD1 ILE B  77       4.209  10.542   4.863  1.00  0.00           H  
ATOM   1368 3HD1 ILE B  77       4.676  11.616   3.524  1.00  0.00           H  
ATOM   1369  N   PHE B  78       0.937   7.694   0.079  1.00  0.00           N  
ATOM   1370  CA  PHE B  78       0.972   6.494  -0.741  1.00  0.00           C  
ATOM   1371  C   PHE B  78       1.816   6.684  -1.992  1.00  0.00           C  
ATOM   1372  O   PHE B  78       1.580   7.612  -2.766  1.00  0.00           O  
ATOM   1373  CB  PHE B  78      -0.423   6.092  -1.164  1.00  0.00           C  
ATOM   1374  CG  PHE B  78      -0.434   4.871  -1.993  1.00  0.00           C  
ATOM   1375  CD1 PHE B  78      -0.192   3.638  -1.432  1.00  0.00           C  
ATOM   1376  CD2 PHE B  78      -0.674   4.950  -3.350  1.00  0.00           C  
ATOM   1377  CE1 PHE B  78      -0.192   2.521  -2.211  1.00  0.00           C  
ATOM   1378  CE2 PHE B  78      -0.678   3.826  -4.118  1.00  0.00           C  
ATOM   1379  CZ  PHE B  78      -0.440   2.616  -3.544  1.00  0.00           C  
ATOM   1380  H   PHE B  78       0.240   8.413  -0.083  1.00  0.00           H  
ATOM   1381  HA  PHE B  78       1.428   5.692  -0.156  1.00  0.00           H  
ATOM   1382 1HB  PHE B  78      -1.013   5.930  -0.303  1.00  0.00           H  
ATOM   1383 2HB  PHE B  78      -0.880   6.899  -1.731  1.00  0.00           H  
ATOM   1384  HD1 PHE B  78       0.006   3.564  -0.363  1.00  0.00           H  
ATOM   1385  HD2 PHE B  78      -0.857   5.926  -3.808  1.00  0.00           H  
ATOM   1386  HE1 PHE B  78       0.007   1.556  -1.775  1.00  0.00           H  
ATOM   1387  HE2 PHE B  78      -0.869   3.895  -5.188  1.00  0.00           H  
ATOM   1388  HZ  PHE B  78      -0.448   1.733  -4.148  1.00  0.00           H  
ATOM   1389  N   LEU B  79       2.813   5.812  -2.160  1.00  0.00           N  
ATOM   1390  CA  LEU B  79       3.776   5.891  -3.250  1.00  0.00           C  
ATOM   1391  C   LEU B  79       3.810   4.624  -4.104  1.00  0.00           C  
ATOM   1392  O   LEU B  79       3.634   3.518  -3.591  1.00  0.00           O  
ATOM   1393  CB  LEU B  79       5.109   6.093  -2.565  1.00  0.00           C  
ATOM   1394  CG  LEU B  79       5.122   7.272  -1.577  1.00  0.00           C  
ATOM   1395  CD1 LEU B  79       6.297   7.187  -0.806  1.00  0.00           C  
ATOM   1396  CD2 LEU B  79       5.066   8.618  -2.304  1.00  0.00           C  
ATOM   1397  H   LEU B  79       2.942   5.085  -1.456  1.00  0.00           H  
ATOM   1398  HA  LEU B  79       3.523   6.739  -3.884  1.00  0.00           H  
ATOM   1399 1HB  LEU B  79       5.342   5.198  -2.011  1.00  0.00           H  
ATOM   1400 2HB  LEU B  79       5.885   6.256  -3.317  1.00  0.00           H  
ATOM   1401  HG  LEU B  79       4.289   7.188  -0.893  1.00  0.00           H  
ATOM   1402 1HD1 LEU B  79       6.274   7.991  -0.093  1.00  0.00           H  
ATOM   1403 2HD1 LEU B  79       6.319   6.239  -0.275  1.00  0.00           H  
ATOM   1404 3HD1 LEU B  79       7.160   7.269  -1.460  1.00  0.00           H  
ATOM   1405 1HD2 LEU B  79       5.091   9.423  -1.572  1.00  0.00           H  
ATOM   1406 2HD2 LEU B  79       5.922   8.712  -2.970  1.00  0.00           H  
ATOM   1407 3HD2 LEU B  79       4.147   8.696  -2.880  1.00  0.00           H  
ATOM   1408  N   THR B  80       4.123   4.773  -5.385  1.00  0.00           N  
ATOM   1409  CA  THR B  80       4.239   3.633  -6.300  1.00  0.00           C  
ATOM   1410  C   THR B  80       5.663   3.427  -6.835  1.00  0.00           C  
ATOM   1411  O   THR B  80       5.909   2.582  -7.700  1.00  0.00           O  
ATOM   1412  CB  THR B  80       3.262   3.780  -7.465  1.00  0.00           C  
ATOM   1413  OG1 THR B  80       3.548   4.989  -8.187  1.00  0.00           O  
ATOM   1414  CG2 THR B  80       1.833   3.827  -6.914  1.00  0.00           C  
ATOM   1415  H   THR B  80       4.247   5.707  -5.754  1.00  0.00           H  
ATOM   1416  HA  THR B  80       3.962   2.732  -5.761  1.00  0.00           H  
ATOM   1417  HB  THR B  80       3.374   2.935  -8.127  1.00  0.00           H  
ATOM   1418  HG1 THR B  80       4.333   4.855  -8.740  1.00  0.00           H  
ATOM   1419 1HG2 THR B  80       1.127   3.923  -7.735  1.00  0.00           H  
ATOM   1420 2HG2 THR B  80       1.630   2.911  -6.365  1.00  0.00           H  
ATOM   1421 3HG2 THR B  80       1.721   4.676  -6.245  1.00  0.00           H  
ATOM   1422  N   GLU B  81       6.581   4.240  -6.334  1.00  0.00           N  
ATOM   1423  CA  GLU B  81       7.972   4.245  -6.773  1.00  0.00           C  
ATOM   1424  C   GLU B  81       8.919   4.770  -5.689  1.00  0.00           C  
ATOM   1425  O   GLU B  81       8.481   5.390  -4.712  1.00  0.00           O  
ATOM   1426  CB  GLU B  81       8.100   5.091  -8.039  1.00  0.00           C  
ATOM   1427  CG  GLU B  81       7.726   6.550  -7.838  1.00  0.00           C  
ATOM   1428  CD  GLU B  81       7.804   7.341  -9.108  1.00  0.00           C  
ATOM   1429  OE1 GLU B  81       8.143   6.765 -10.111  1.00  0.00           O  
ATOM   1430  OE2 GLU B  81       7.505   8.515  -9.085  1.00  0.00           O  
ATOM   1431  H   GLU B  81       6.298   4.889  -5.618  1.00  0.00           H  
ATOM   1432  HA  GLU B  81       8.261   3.219  -7.006  1.00  0.00           H  
ATOM   1433 1HB  GLU B  81       9.129   5.058  -8.398  1.00  0.00           H  
ATOM   1434 2HB  GLU B  81       7.463   4.684  -8.823  1.00  0.00           H  
ATOM   1435 1HG  GLU B  81       6.713   6.607  -7.445  1.00  0.00           H  
ATOM   1436 2HG  GLU B  81       8.400   6.984  -7.098  1.00  0.00           H  
ATOM   1437  N   ILE B  82      10.223   4.552  -5.886  1.00  0.00           N  
ATOM   1438  CA  ILE B  82      11.218   5.088  -4.960  1.00  0.00           C  
ATOM   1439  C   ILE B  82      11.507   6.534  -5.307  1.00  0.00           C  
ATOM   1440  O   ILE B  82      11.910   6.868  -6.418  1.00  0.00           O  
ATOM   1441  CB  ILE B  82      12.502   4.274  -4.962  1.00  0.00           C  
ATOM   1442  CG1 ILE B  82      12.167   2.798  -4.704  1.00  0.00           C  
ATOM   1443  CG2 ILE B  82      13.426   4.820  -3.916  1.00  0.00           C  
ATOM   1444  CD1 ILE B  82      11.434   2.580  -3.400  1.00  0.00           C  
ATOM   1445  H   ILE B  82      10.524   4.025  -6.693  1.00  0.00           H  
ATOM   1446  HA  ILE B  82      10.811   5.055  -3.955  1.00  0.00           H  
ATOM   1447  HB  ILE B  82      12.981   4.340  -5.937  1.00  0.00           H  
ATOM   1448 1HG1 ILE B  82      11.549   2.424  -5.519  1.00  0.00           H  
ATOM   1449 2HG1 ILE B  82      13.094   2.221  -4.680  1.00  0.00           H  
ATOM   1450 1HG2 ILE B  82      14.348   4.244  -3.918  1.00  0.00           H  
ATOM   1451 2HG2 ILE B  82      13.649   5.861  -4.140  1.00  0.00           H  
ATOM   1452 3HG2 ILE B  82      12.950   4.754  -2.940  1.00  0.00           H  
ATOM   1453 1HD1 ILE B  82      11.218   1.521  -3.264  1.00  0.00           H  
ATOM   1454 2HD1 ILE B  82      12.043   2.937  -2.572  1.00  0.00           H  
ATOM   1455 3HD1 ILE B  82      10.502   3.139  -3.432  1.00  0.00           H  
ATOM   1456  N   THR B  83      11.243   7.377  -4.343  1.00  0.00           N  
ATOM   1457  CA  THR B  83      11.262   8.809  -4.491  1.00  0.00           C  
ATOM   1458  C   THR B  83      11.484   9.576  -3.218  1.00  0.00           C  
ATOM   1459  O   THR B  83      11.201   9.094  -2.111  1.00  0.00           O  
ATOM   1460  CB  THR B  83       9.921   9.308  -5.058  1.00  0.00           C  
ATOM   1461  OG1 THR B  83       9.981  10.727  -5.233  1.00  0.00           O  
ATOM   1462  CG2 THR B  83       8.764   8.966  -4.119  1.00  0.00           C  
ATOM   1463  H   THR B  83      10.958   6.990  -3.460  1.00  0.00           H  
ATOM   1464  HA  THR B  83      12.046   9.068  -5.194  1.00  0.00           H  
ATOM   1465  HB  THR B  83       9.748   8.838  -6.030  1.00  0.00           H  
ATOM   1466  HG1 THR B  83       9.837  11.184  -4.354  1.00  0.00           H  
ATOM   1467 1HG2 THR B  83       7.834   9.334  -4.548  1.00  0.00           H  
ATOM   1468 2HG2 THR B  83       8.701   7.884  -3.990  1.00  0.00           H  
ATOM   1469 3HG2 THR B  83       8.929   9.442  -3.149  1.00  0.00           H  
ATOM   1470  N   GLU B  84      11.943  10.801  -3.418  1.00  0.00           N  
ATOM   1471  CA  GLU B  84      11.964  11.828  -2.386  1.00  0.00           C  
ATOM   1472  C   GLU B  84      10.501  12.043  -1.974  1.00  0.00           C  
ATOM   1473  O   GLU B  84       9.611  12.051  -2.831  1.00  0.00           O  
ATOM   1474  CB  GLU B  84      12.571  13.125  -2.924  1.00  0.00           C  
ATOM   1475  CG  GLU B  84      12.666  14.246  -1.907  1.00  0.00           C  
ATOM   1476  CD  GLU B  84      13.325  15.510  -2.465  1.00  0.00           C  
ATOM   1477  OE1 GLU B  84      13.816  15.474  -3.564  1.00  0.00           O  
ATOM   1478  OE2 GLU B  84      13.308  16.512  -1.783  1.00  0.00           O  
ATOM   1479  H   GLU B  84      12.205  11.059  -4.360  1.00  0.00           H  
ATOM   1480  HA  GLU B  84      12.530  11.478  -1.526  1.00  0.00           H  
ATOM   1481 1HB  GLU B  84      13.577  12.928  -3.291  1.00  0.00           H  
ATOM   1482 2HB  GLU B  84      11.978  13.481  -3.764  1.00  0.00           H  
ATOM   1483 1HG  GLU B  84      11.664  14.496  -1.553  1.00  0.00           H  
ATOM   1484 2HG  GLU B  84      13.239  13.886  -1.050  1.00  0.00           H  
ATOM   1485  N   ILE B  85      10.283  12.144  -0.685  1.00  0.00           N  
ATOM   1486  CA  ILE B  85       8.999  12.304  -0.011  1.00  0.00           C  
ATOM   1487  C   ILE B  85       8.917  13.550   0.832  1.00  0.00           C  
ATOM   1488  O   ILE B  85       9.880  13.907   1.523  1.00  0.00           O  
ATOM   1489  CB  ILE B  85       8.702  11.085   0.881  1.00  0.00           C  
ATOM   1490  CG1 ILE B  85       8.616   9.812   0.035  1.00  0.00           C  
ATOM   1491  CG2 ILE B  85       7.413  11.298   1.660  1.00  0.00           C  
ATOM   1492  CD1 ILE B  85       8.775   8.537   0.831  1.00  0.00           C  
ATOM   1493  H   ILE B  85      11.099  12.109  -0.094  1.00  0.00           H  
ATOM   1494  HA  ILE B  85       8.214  12.332  -0.761  1.00  0.00           H  
ATOM   1495  HB  ILE B  85       9.521  10.941   1.585  1.00  0.00           H  
ATOM   1496 1HG1 ILE B  85       7.653   9.778  -0.475  1.00  0.00           H  
ATOM   1497 2HG1 ILE B  85       9.390   9.833  -0.733  1.00  0.00           H  
ATOM   1498 1HG2 ILE B  85       7.217  10.427   2.285  1.00  0.00           H  
ATOM   1499 2HG2 ILE B  85       7.510  12.181   2.290  1.00  0.00           H  
ATOM   1500 3HG2 ILE B  85       6.586  11.438   0.964  1.00  0.00           H  
ATOM   1501 1HD1 ILE B  85       8.703   7.679   0.163  1.00  0.00           H  
ATOM   1502 2HD1 ILE B  85       9.749   8.534   1.322  1.00  0.00           H  
ATOM   1503 3HD1 ILE B  85       7.989   8.478   1.583  1.00  0.00           H  
ATOM   1504  N   THR B  86       7.773  14.228   0.772  1.00  0.00           N  
ATOM   1505  CA  THR B  86       7.575  15.360   1.662  1.00  0.00           C  
ATOM   1506  C   THR B  86       6.525  15.008   2.720  1.00  0.00           C  
ATOM   1507  O   THR B  86       5.467  14.470   2.394  1.00  0.00           O  
ATOM   1508  CB  THR B  86       7.179  16.646   0.901  1.00  0.00           C  
ATOM   1509  OG1 THR B  86       8.241  17.009  -0.009  1.00  0.00           O  
ATOM   1510  CG2 THR B  86       6.945  17.801   1.893  1.00  0.00           C  
ATOM   1511  H   THR B  86       7.036  13.927   0.154  1.00  0.00           H  
ATOM   1512  HA  THR B  86       8.503  15.561   2.171  1.00  0.00           H  
ATOM   1513  HB  THR B  86       6.271  16.464   0.334  1.00  0.00           H  
ATOM   1514  HG1 THR B  86       9.051  17.153   0.484  1.00  0.00           H  
ATOM   1515 1HG2 THR B  86       6.672  18.703   1.349  1.00  0.00           H  
ATOM   1516 2HG2 THR B  86       6.141  17.548   2.581  1.00  0.00           H  
ATOM   1517 3HG2 THR B  86       7.856  17.988   2.461  1.00  0.00           H  
ATOM   1518  N   ILE B  87       6.850  15.297   3.975  1.00  0.00           N  
ATOM   1519  CA  ILE B  87       5.955  15.100   5.091  1.00  0.00           C  
ATOM   1520  C   ILE B  87       5.451  16.476   5.516  1.00  0.00           C  
ATOM   1521  O   ILE B  87       6.145  17.202   6.245  1.00  0.00           O  
ATOM   1522  CB  ILE B  87       6.617  14.362   6.281  1.00  0.00           C  
ATOM   1523  CG1 ILE B  87       7.111  12.940   5.808  1.00  0.00           C  
ATOM   1524  CG2 ILE B  87       5.617  14.273   7.451  1.00  0.00           C  
ATOM   1525  CD1 ILE B  87       7.919  12.150   6.835  1.00  0.00           C  
ATOM   1526  H   ILE B  87       7.762  15.714   4.136  1.00  0.00           H  
ATOM   1527  HA  ILE B  87       5.149  14.453   4.776  1.00  0.00           H  
ATOM   1528  HB  ILE B  87       7.491  14.915   6.606  1.00  0.00           H  
ATOM   1529 1HG1 ILE B  87       6.249  12.349   5.527  1.00  0.00           H  
ATOM   1530 2HG1 ILE B  87       7.738  13.073   4.926  1.00  0.00           H  
ATOM   1531 1HG2 ILE B  87       6.064  13.776   8.306  1.00  0.00           H  
ATOM   1532 2HG2 ILE B  87       5.309  15.267   7.759  1.00  0.00           H  
ATOM   1533 3HG2 ILE B  87       4.753  13.718   7.123  1.00  0.00           H  
ATOM   1534 1HD1 ILE B  87       8.221  11.192   6.404  1.00  0.00           H  
ATOM   1535 2HD1 ILE B  87       8.802  12.718   7.107  1.00  0.00           H  
ATOM   1536 3HD1 ILE B  87       7.328  11.962   7.720  1.00  0.00           H  
ATOM   1537  N   PRO B  88       4.210  16.851   5.126  1.00  0.00           N  
ATOM   1538  CA  PRO B  88       3.672  18.192   5.209  1.00  0.00           C  
ATOM   1539  C   PRO B  88       3.200  18.637   6.575  1.00  0.00           C  
ATOM   1540  O   PRO B  88       2.044  19.008   6.762  1.00  0.00           O  
ATOM   1541  CB  PRO B  88       2.510  18.128   4.208  1.00  0.00           C  
ATOM   1542  CG  PRO B  88       2.007  16.721   4.300  1.00  0.00           C  
ATOM   1543  CD  PRO B  88       3.259  15.872   4.524  1.00  0.00           C  
ATOM   1544  HA  PRO B  88       4.423  18.891   4.836  1.00  0.00           H  
ATOM   1545 1HB  PRO B  88       1.744  18.876   4.460  1.00  0.00           H  
ATOM   1546 2HB  PRO B  88       2.880  18.382   3.202  1.00  0.00           H  
ATOM   1547 1HG  PRO B  88       1.265  16.665   5.095  1.00  0.00           H  
ATOM   1548 2HG  PRO B  88       1.480  16.452   3.370  1.00  0.00           H  
ATOM   1549 1HD  PRO B  88       3.044  15.049   5.209  1.00  0.00           H  
ATOM   1550 2HD  PRO B  88       3.609  15.523   3.548  1.00  0.00           H  
ATOM   1551  N   CYS B  89       4.108  18.630   7.515  1.00  0.00           N  
ATOM   1552  CA  CYS B  89       3.803  19.176   8.837  1.00  0.00           C  
ATOM   1553  C   CYS B  89       4.342  20.592   8.913  1.00  0.00           C  
ATOM   1554  O   CYS B  89       5.566  20.811   8.866  1.00  0.00           O  
ATOM   1555  CB  CYS B  89       4.591  18.504   9.975  1.00  0.00           C  
ATOM   1556  SG  CYS B  89       4.535  16.760  10.183  1.00  0.00           S  
ATOM   1557  H   CYS B  89       5.035  18.282   7.324  1.00  0.00           H  
ATOM   1558  HA  CYS B  89       2.711  19.215   8.948  1.00  0.00           H  
ATOM   1559 1HB  CYS B  89       5.640  18.775   9.868  1.00  0.00           H  
ATOM   1560 2HB  CYS B  89       4.259  18.940  10.911  1.00  0.00           H  
ATOM   1561  N   ARG B  90       3.437  21.551   9.002  1.00  0.00           N  
ATOM   1562  CA  ARG B  90       3.762  22.967   8.939  1.00  0.00           C  
ATOM   1563  C   ARG B  90       3.275  23.715  10.143  1.00  0.00           C  
ATOM   1564  O   ARG B  90       2.326  23.293  10.804  1.00  0.00           O  
ATOM   1565  CB  ARG B  90       3.155  23.562   7.694  1.00  0.00           C  
ATOM   1566  CG  ARG B  90       3.665  22.952   6.438  1.00  0.00           C  
ATOM   1567  CD  ARG B  90       3.182  23.643   5.261  1.00  0.00           C  
ATOM   1568  NE  ARG B  90       1.762  23.597   5.152  1.00  0.00           N  
ATOM   1569  CZ  ARG B  90       1.065  24.271   4.240  1.00  0.00           C  
ATOM   1570  NH1 ARG B  90       1.694  25.029   3.351  1.00  0.00           N  
ATOM   1571  NH2 ARG B  90      -0.252  24.166   4.225  1.00  0.00           N  
ATOM   1572  H   ARG B  90       2.465  21.274   9.057  1.00  0.00           H  
ATOM   1573  HA  ARG B  90       4.843  23.079   8.881  1.00  0.00           H  
ATOM   1574 1HB  ARG B  90       2.082  23.413   7.713  1.00  0.00           H  
ATOM   1575 2HB  ARG B  90       3.349  24.640   7.657  1.00  0.00           H  
ATOM   1576 1HG  ARG B  90       4.758  23.003   6.433  1.00  0.00           H  
ATOM   1577 2HG  ARG B  90       3.350  21.912   6.372  1.00  0.00           H  
ATOM   1578 1HD  ARG B  90       3.496  24.687   5.290  1.00  0.00           H  
ATOM   1579 2HD  ARG B  90       3.595  23.160   4.381  1.00  0.00           H  
ATOM   1580  HE  ARG B  90       1.252  23.027   5.809  1.00  0.00           H  
ATOM   1581 1HH1 ARG B  90       2.735  25.104   3.355  1.00  0.00           H  
ATOM   1582 2HH1 ARG B  90       1.164  25.529   2.653  1.00  0.00           H  
ATOM   1583 1HH2 ARG B  90      -0.719  23.580   4.908  1.00  0.00           H  
ATOM   1584 2HH2 ARG B  90      -0.788  24.664   3.534  1.00  0.00           H  
ATOM   1585  N   VAL B  91       3.912  24.834  10.408  1.00  0.00           N  
ATOM   1586  CA  VAL B  91       3.584  25.674  11.535  1.00  0.00           C  
ATOM   1587  C   VAL B  91       3.217  27.083  11.086  1.00  0.00           C  
ATOM   1588  O   VAL B  91       3.307  27.421   9.906  1.00  0.00           O  
ATOM   1589  CB  VAL B  91       4.757  25.722  12.521  1.00  0.00           C  
ATOM   1590  CG1 VAL B  91       5.068  24.330  13.072  1.00  0.00           C  
ATOM   1591  CG2 VAL B  91       5.982  26.292  11.807  1.00  0.00           C  
ATOM   1592  H   VAL B  91       4.678  25.110   9.806  1.00  0.00           H  
ATOM   1593  HA  VAL B  91       2.722  25.244  12.049  1.00  0.00           H  
ATOM   1594  HB  VAL B  91       4.478  26.337  13.354  1.00  0.00           H  
ATOM   1595 1HG1 VAL B  91       5.890  24.400  13.784  1.00  0.00           H  
ATOM   1596 2HG1 VAL B  91       4.187  23.930  13.577  1.00  0.00           H  
ATOM   1597 3HG1 VAL B  91       5.351  23.663  12.259  1.00  0.00           H  
ATOM   1598 1HG2 VAL B  91       6.813  26.341  12.496  1.00  0.00           H  
ATOM   1599 2HG2 VAL B  91       6.248  25.644  10.969  1.00  0.00           H  
ATOM   1600 3HG2 VAL B  91       5.766  27.292  11.432  1.00  0.00           H  
ATOM   1601  N   THR B  92       2.773  27.892  12.041  1.00  0.00           N  
ATOM   1602  CA  THR B  92       2.315  29.252  11.787  1.00  0.00           C  
ATOM   1603  C   THR B  92       3.387  30.324  11.944  1.00  0.00           C  
ATOM   1604  O   THR B  92       3.143  31.500  11.692  1.00  0.00           O  
ATOM   1605  CB  THR B  92       1.173  29.573  12.749  1.00  0.00           C  
ATOM   1606  OG1 THR B  92       1.626  29.482  14.112  1.00  0.00           O  
ATOM   1607  CG2 THR B  92       0.088  28.592  12.548  1.00  0.00           C  
ATOM   1608  H   THR B  92       2.727  27.539  12.989  1.00  0.00           H  
ATOM   1609  HA  THR B  92       1.937  29.295  10.766  1.00  0.00           H  
ATOM   1610  HB  THR B  92       0.812  30.547  12.552  1.00  0.00           H  
ATOM   1611  HG1 THR B  92       1.744  28.559  14.358  1.00  0.00           H  
ATOM   1612 1HG2 THR B  92      -0.709  28.814  13.218  1.00  0.00           H  
ATOM   1613 2HG2 THR B  92      -0.246  28.679  11.530  1.00  0.00           H  
ATOM   1614 3HG2 THR B  92       0.447  27.577  12.740  1.00  0.00           H  
ATOM   1615  N   ASP B  93       4.563  29.930  12.386  1.00  0.00           N  
ATOM   1616  CA  ASP B  93       5.621  30.879  12.690  1.00  0.00           C  
ATOM   1617  C   ASP B  93       6.992  30.401  12.185  1.00  0.00           C  
ATOM   1618  O   ASP B  93       7.509  29.409  12.701  1.00  0.00           O  
ATOM   1619  CB  ASP B  93       5.657  31.147  14.194  1.00  0.00           C  
ATOM   1620  CG  ASP B  93       6.686  32.202  14.641  1.00  0.00           C  
ATOM   1621  OD1 ASP B  93       7.599  32.498  13.897  1.00  0.00           O  
ATOM   1622  OD2 ASP B  93       6.533  32.713  15.727  1.00  0.00           O  
ATOM   1623  H   ASP B  93       4.706  28.943  12.545  1.00  0.00           H  
ATOM   1624  HA  ASP B  93       5.345  31.825  12.248  1.00  0.00           H  
ATOM   1625 1HB  ASP B  93       4.681  31.478  14.516  1.00  0.00           H  
ATOM   1626 2HB  ASP B  93       5.838  30.240  14.703  1.00  0.00           H  
ATOM   1627  N   PRO B  94       7.618  31.084  11.198  1.00  0.00           N  
ATOM   1628  CA  PRO B  94       8.901  30.764  10.590  1.00  0.00           C  
ATOM   1629  C   PRO B  94      10.047  30.646  11.598  1.00  0.00           C  
ATOM   1630  O   PRO B  94      11.100  30.098  11.278  1.00  0.00           O  
ATOM   1631  CB  PRO B  94       9.164  31.964   9.672  1.00  0.00           C  
ATOM   1632  CG  PRO B  94       7.834  32.464   9.303  1.00  0.00           C  
ATOM   1633  CD  PRO B  94       6.959  32.244  10.524  1.00  0.00           C  
ATOM   1634  HA  PRO B  94       8.799  29.837  10.002  1.00  0.00           H  
ATOM   1635 1HB  PRO B  94       9.765  32.714  10.210  1.00  0.00           H  
ATOM   1636 2HB  PRO B  94       9.750  31.648   8.798  1.00  0.00           H  
ATOM   1637 1HG  PRO B  94       7.898  33.510   8.997  1.00  0.00           H  
ATOM   1638 2HG  PRO B  94       7.504  31.913   8.448  1.00  0.00           H  
ATOM   1639 1HD  PRO B  94       6.964  33.124  11.192  1.00  0.00           H  
ATOM   1640 2HD  PRO B  94       5.971  31.999  10.165  1.00  0.00           H  
ATOM   1641  N   GLN B  95       9.884  31.219  12.799  1.00  0.00           N  
ATOM   1642  CA  GLN B  95      10.949  31.159  13.795  1.00  0.00           C  
ATOM   1643  C   GLN B  95      10.928  29.864  14.618  1.00  0.00           C  
ATOM   1644  O   GLN B  95      11.855  29.608  15.395  1.00  0.00           O  
ATOM   1645  CB  GLN B  95      10.865  32.348  14.776  1.00  0.00           C  
ATOM   1646  CG  GLN B  95      11.122  33.734  14.166  1.00  0.00           C  
ATOM   1647  CD  GLN B  95      11.088  34.880  15.226  1.00  0.00           C  
ATOM   1648  OE1 GLN B  95      11.428  34.687  16.402  1.00  0.00           O  
ATOM   1649  NE2 GLN B  95      10.681  36.075  14.793  1.00  0.00           N  
ATOM   1650  H   GLN B  95       9.008  31.686  13.058  1.00  0.00           H  
ATOM   1651  HA  GLN B  95      11.905  31.205  13.275  1.00  0.00           H  
ATOM   1652 1HB  GLN B  95       9.859  32.371  15.215  1.00  0.00           H  
ATOM   1653 2HB  GLN B  95      11.570  32.198  15.589  1.00  0.00           H  
ATOM   1654 1HG  GLN B  95      12.097  33.735  13.683  1.00  0.00           H  
ATOM   1655 2HG  GLN B  95      10.335  33.928  13.431  1.00  0.00           H  
ATOM   1656 1HE2 GLN B  95      10.639  36.851  15.425  1.00  0.00           H  
ATOM   1657 2HE2 GLN B  95      10.411  36.193  13.838  1.00  0.00           H  
ATOM   1658  N   LEU B  96       9.870  29.060  14.488  1.00  0.00           N  
ATOM   1659  CA  LEU B  96       9.769  27.826  15.265  1.00  0.00           C  
ATOM   1660  C   LEU B  96      10.740  26.736  14.856  1.00  0.00           C  
ATOM   1661  O   LEU B  96      10.940  26.442  13.675  1.00  0.00           O  
ATOM   1662  CB  LEU B  96       8.346  27.264  15.197  1.00  0.00           C  
ATOM   1663  CG  LEU B  96       7.274  28.043  15.938  1.00  0.00           C  
ATOM   1664  CD1 LEU B  96       5.913  27.537  15.517  1.00  0.00           C  
ATOM   1665  CD2 LEU B  96       7.446  27.830  17.422  1.00  0.00           C  
ATOM   1666  H   LEU B  96       9.123  29.298  13.832  1.00  0.00           H  
ATOM   1667  HA  LEU B  96       9.976  28.078  16.304  1.00  0.00           H  
ATOM   1668 1HB  LEU B  96       8.054  27.232  14.156  1.00  0.00           H  
ATOM   1669 2HB  LEU B  96       8.353  26.242  15.584  1.00  0.00           H  
ATOM   1670  HG  LEU B  96       7.365  29.093  15.715  1.00  0.00           H  
ATOM   1671 1HD1 LEU B  96       5.131  28.077  16.050  1.00  0.00           H  
ATOM   1672 2HD1 LEU B  96       5.821  27.708  14.459  1.00  0.00           H  
ATOM   1673 3HD1 LEU B  96       5.836  26.469  15.739  1.00  0.00           H  
ATOM   1674 1HD2 LEU B  96       6.679  28.373  17.972  1.00  0.00           H  
ATOM   1675 2HD2 LEU B  96       7.359  26.764  17.635  1.00  0.00           H  
ATOM   1676 3HD2 LEU B  96       8.429  28.180  17.732  1.00  0.00           H  
ATOM   1677  N   VAL B  97      11.302  26.072  15.855  1.00  0.00           N  
ATOM   1678  CA  VAL B  97      12.130  24.917  15.579  1.00  0.00           C  
ATOM   1679  C   VAL B  97      11.209  23.719  15.466  1.00  0.00           C  
ATOM   1680  O   VAL B  97      10.388  23.480  16.358  1.00  0.00           O  
ATOM   1681  CB  VAL B  97      13.185  24.686  16.683  1.00  0.00           C  
ATOM   1682  CG1 VAL B  97      13.982  23.405  16.391  1.00  0.00           C  
ATOM   1683  CG2 VAL B  97      14.140  25.892  16.742  1.00  0.00           C  
ATOM   1684  H   VAL B  97      11.139  26.364  16.808  1.00  0.00           H  
ATOM   1685  HA  VAL B  97      12.645  25.064  14.628  1.00  0.00           H  
ATOM   1686  HB  VAL B  97      12.681  24.561  17.643  1.00  0.00           H  
ATOM   1687 1HG1 VAL B  97      14.720  23.243  17.176  1.00  0.00           H  
ATOM   1688 2HG1 VAL B  97      13.302  22.552  16.356  1.00  0.00           H  
ATOM   1689 3HG1 VAL B  97      14.489  23.503  15.432  1.00  0.00           H  
ATOM   1690 1HG2 VAL B  97      14.887  25.736  17.520  1.00  0.00           H  
ATOM   1691 2HG2 VAL B  97      14.639  26.002  15.778  1.00  0.00           H  
ATOM   1692 3HG2 VAL B  97      13.572  26.797  16.960  1.00  0.00           H  
ATOM   1693  N   VAL B  98      11.311  23.008  14.354  1.00  0.00           N  
ATOM   1694  CA  VAL B  98      10.476  21.848  14.114  1.00  0.00           C  
ATOM   1695  C   VAL B  98      11.380  20.657  13.821  1.00  0.00           C  
ATOM   1696  O   VAL B  98      12.292  20.754  12.992  1.00  0.00           O  
ATOM   1697  CB  VAL B  98       9.526  22.082  12.929  1.00  0.00           C  
ATOM   1698  CG1 VAL B  98       8.664  20.848  12.723  1.00  0.00           C  
ATOM   1699  CG2 VAL B  98       8.674  23.339  13.169  1.00  0.00           C  
ATOM   1700  H   VAL B  98      11.997  23.276  13.664  1.00  0.00           H  
ATOM   1701  HA  VAL B  98       9.888  21.643  15.002  1.00  0.00           H  
ATOM   1702  HB  VAL B  98      10.113  22.212  12.032  1.00  0.00           H  
ATOM   1703 1HG1 VAL B  98       8.004  20.989  11.871  1.00  0.00           H  
ATOM   1704 2HG1 VAL B  98       9.295  19.998  12.548  1.00  0.00           H  
ATOM   1705 3HG1 VAL B  98       8.077  20.678  13.617  1.00  0.00           H  
ATOM   1706 1HG2 VAL B  98       8.015  23.498  12.316  1.00  0.00           H  
ATOM   1707 2HG2 VAL B  98       8.083  23.211  14.060  1.00  0.00           H  
ATOM   1708 3HG2 VAL B  98       9.319  24.208  13.284  1.00  0.00           H  
ATOM   1709  N   THR B  99      11.136  19.542  14.497  1.00  0.00           N  
ATOM   1710  CA  THR B  99      11.934  18.341  14.287  1.00  0.00           C  
ATOM   1711  C   THR B  99      11.078  17.142  13.850  1.00  0.00           C  
ATOM   1712  O   THR B  99       9.885  17.072  14.140  1.00  0.00           O  
ATOM   1713  CB  THR B  99      12.744  18.038  15.551  1.00  0.00           C  
ATOM   1714  OG1 THR B  99      11.856  17.825  16.658  1.00  0.00           O  
ATOM   1715  CG2 THR B  99      13.705  19.218  15.872  1.00  0.00           C  
ATOM   1716  H   THR B  99      10.374  19.544  15.174  1.00  0.00           H  
ATOM   1717  HA  THR B  99      12.647  18.535  13.488  1.00  0.00           H  
ATOM   1718  HB  THR B  99      13.315  17.139  15.392  1.00  0.00           H  
ATOM   1719  HG1 THR B  99      11.752  16.875  16.818  1.00  0.00           H  
ATOM   1720 1HG2 THR B  99      14.280  18.986  16.766  1.00  0.00           H  
ATOM   1721 2HG2 THR B  99      14.384  19.374  15.034  1.00  0.00           H  
ATOM   1722 3HG2 THR B  99      13.126  20.120  16.041  1.00  0.00           H  
ATOM   1723  N   LEU B 100      11.700  16.203  13.139  1.00  0.00           N  
ATOM   1724  CA  LEU B 100      11.009  15.010  12.647  1.00  0.00           C  
ATOM   1725  C   LEU B 100      11.439  13.769  13.405  1.00  0.00           C  
ATOM   1726  O   LEU B 100      12.629  13.534  13.600  1.00  0.00           O  
ATOM   1727  CB  LEU B 100      11.294  14.806  11.179  1.00  0.00           C  
ATOM   1728  CG  LEU B 100      10.580  13.660  10.520  1.00  0.00           C  
ATOM   1729  CD1 LEU B 100       9.095  13.957  10.424  1.00  0.00           C  
ATOM   1730  CD2 LEU B 100      11.144  13.466   9.188  1.00  0.00           C  
ATOM   1731  H   LEU B 100      12.678  16.326  12.925  1.00  0.00           H  
ATOM   1732  HA  LEU B 100       9.935  15.142  12.783  1.00  0.00           H  
ATOM   1733 1HB  LEU B 100      11.002  15.660  10.663  1.00  0.00           H  
ATOM   1734 2HB  LEU B 100      12.365  14.677  11.043  1.00  0.00           H  
ATOM   1735  HG  LEU B 100      10.697  12.758  11.111  1.00  0.00           H  
ATOM   1736 1HD1 LEU B 100       8.590  13.130   9.943  1.00  0.00           H  
ATOM   1737 2HD1 LEU B 100       8.686  14.101  11.422  1.00  0.00           H  
ATOM   1738 3HD1 LEU B 100       8.940  14.856   9.841  1.00  0.00           H  
ATOM   1739 1HD2 LEU B 100      10.608  12.648   8.741  1.00  0.00           H  
ATOM   1740 2HD2 LEU B 100      11.016  14.358   8.591  1.00  0.00           H  
ATOM   1741 3HD2 LEU B 100      12.200  13.232   9.274  1.00  0.00           H  
ATOM   1742  N   HIS B 101      10.484  12.975  13.840  1.00  0.00           N  
ATOM   1743  CA  HIS B 101      10.790  11.790  14.610  1.00  0.00           C  
ATOM   1744  C   HIS B 101      10.040  10.563  14.118  1.00  0.00           C  
ATOM   1745  O   HIS B 101       8.919  10.676  13.619  1.00  0.00           O  
ATOM   1746  CB  HIS B 101      10.330  12.044  16.034  1.00  0.00           C  
ATOM   1747  CG  HIS B 101      10.971  13.195  16.662  1.00  0.00           C  
ATOM   1748  ND1 HIS B 101      12.086  13.088  17.417  1.00  0.00           N  
ATOM   1749  CD2 HIS B 101      10.669  14.502  16.603  1.00  0.00           C  
ATOM   1750  CE1 HIS B 101      12.455  14.284  17.824  1.00  0.00           C  
ATOM   1751  NE2 HIS B 101      11.611  15.165  17.335  1.00  0.00           N  
ATOM   1752  H   HIS B 101       9.507  13.219  13.668  1.00  0.00           H  
ATOM   1753  HA  HIS B 101      11.858  11.583  14.591  1.00  0.00           H  
ATOM   1754 1HB  HIS B 101       9.264  12.199  16.041  1.00  0.00           H  
ATOM   1755 2HB  HIS B 101      10.535  11.159  16.646  1.00  0.00           H  
ATOM   1756  HD1 HIS B 101      12.657  12.260  17.473  1.00  0.00           H  
ATOM   1757  HD2 HIS B 101       9.870  15.057  16.101  1.00  0.00           H  
ATOM   1758  HE1 HIS B 101      13.338  14.405  18.452  1.00  0.00           H  
ATOM   1759  N   GLU B 102      10.611   9.365  14.301  1.00  0.00           N  
ATOM   1760  CA  GLU B 102       9.778   8.178  14.086  1.00  0.00           C  
ATOM   1761  C   GLU B 102       8.727   8.302  15.185  1.00  0.00           C  
ATOM   1762  O   GLU B 102       9.064   8.750  16.280  1.00  0.00           O  
ATOM   1763  CB  GLU B 102      10.567   6.871  14.196  1.00  0.00           C  
ATOM   1764  CG  GLU B 102       9.760   5.621  13.878  1.00  0.00           C  
ATOM   1765  CD  GLU B 102      10.585   4.365  13.922  1.00  0.00           C  
ATOM   1766  OE1 GLU B 102      11.762   4.459  14.172  1.00  0.00           O  
ATOM   1767  OE2 GLU B 102      10.036   3.310  13.706  1.00  0.00           O  
ATOM   1768  H   GLU B 102      11.558   9.284  14.652  1.00  0.00           H  
ATOM   1769  HA  GLU B 102       9.282   8.236  13.114  1.00  0.00           H  
ATOM   1770 1HB  GLU B 102      11.418   6.902  13.516  1.00  0.00           H  
ATOM   1771 2HB  GLU B 102      10.960   6.767  15.207  1.00  0.00           H  
ATOM   1772 1HG  GLU B 102       8.946   5.533  14.597  1.00  0.00           H  
ATOM   1773 2HG  GLU B 102       9.321   5.727  12.886  1.00  0.00           H  
ATOM   1774  N   LYS B 103       7.481   7.904  14.919  1.00  0.00           N  
ATOM   1775  CA  LYS B 103       6.402   8.085  15.910  1.00  0.00           C  
ATOM   1776  C   LYS B 103       6.840   7.666  17.317  1.00  0.00           C  
ATOM   1777  O   LYS B 103       6.616   8.392  18.294  1.00  0.00           O  
ATOM   1778  CB  LYS B 103       5.132   7.324  15.470  1.00  0.00           C  
ATOM   1779  CG  LYS B 103       3.870   7.522  16.386  1.00  0.00           C  
ATOM   1780  CD  LYS B 103       2.595   6.740  15.864  1.00  0.00           C  
ATOM   1781  CE  LYS B 103       1.372   6.964  16.815  1.00  0.00           C  
ATOM   1782  NZ  LYS B 103       0.113   6.116  16.469  1.00  0.00           N  
ATOM   1783  H   LYS B 103       7.270   7.534  13.992  1.00  0.00           H  
ATOM   1784  HA  LYS B 103       6.142   9.137  15.946  1.00  0.00           H  
ATOM   1785 1HB  LYS B 103       4.862   7.649  14.463  1.00  0.00           H  
ATOM   1786 2HB  LYS B 103       5.349   6.259  15.418  1.00  0.00           H  
ATOM   1787 1HG  LYS B 103       4.106   7.175  17.394  1.00  0.00           H  
ATOM   1788 2HG  LYS B 103       3.635   8.583  16.441  1.00  0.00           H  
ATOM   1789 1HD  LYS B 103       2.339   7.085  14.862  1.00  0.00           H  
ATOM   1790 2HD  LYS B 103       2.816   5.674  15.818  1.00  0.00           H  
ATOM   1791 1HE  LYS B 103       1.688   6.712  17.826  1.00  0.00           H  
ATOM   1792 2HE  LYS B 103       1.099   8.019  16.785  1.00  0.00           H  
ATOM   1793 1HZ  LYS B 103      -0.603   6.316  17.148  1.00  0.00           H  
ATOM   1794 2HZ  LYS B 103      -0.314   6.281  15.535  1.00  0.00           H  
ATOM   1795 3HZ  LYS B 103       0.340   5.138  16.523  1.00  0.00           H  
ATOM   1796  N   LYS B 104       7.445   6.484  17.422  1.00  0.00           N  
ATOM   1797  CA  LYS B 104       7.947   6.030  18.700  1.00  0.00           C  
ATOM   1798  C   LYS B 104       9.470   6.126  18.706  1.00  0.00           C  
ATOM   1799  O   LYS B 104      10.174   5.156  18.402  1.00  0.00           O  
ATOM   1800  CB  LYS B 104       7.486   4.599  18.964  1.00  0.00           C  
ATOM   1801  CG  LYS B 104       5.972   4.461  19.097  1.00  0.00           C  
ATOM   1802  CD  LYS B 104       5.556   3.014  19.334  1.00  0.00           C  
ATOM   1803  CE  LYS B 104       4.037   2.882  19.446  1.00  0.00           C  
ATOM   1804  NZ  LYS B 104       3.608   1.462  19.638  1.00  0.00           N  
ATOM   1805  H   LYS B 104       7.597   5.933  16.591  1.00  0.00           H  
ATOM   1806  HA  LYS B 104       7.571   6.688  19.484  1.00  0.00           H  
ATOM   1807 1HB  LYS B 104       7.816   3.957  18.147  1.00  0.00           H  
ATOM   1808 2HB  LYS B 104       7.945   4.232  19.881  1.00  0.00           H  
ATOM   1809 1HG  LYS B 104       5.628   5.078  19.927  1.00  0.00           H  
ATOM   1810 2HG  LYS B 104       5.498   4.823  18.184  1.00  0.00           H  
ATOM   1811 1HD  LYS B 104       5.907   2.395  18.508  1.00  0.00           H  
ATOM   1812 2HD  LYS B 104       6.012   2.652  20.256  1.00  0.00           H  
ATOM   1813 1HE  LYS B 104       3.691   3.472  20.293  1.00  0.00           H  
ATOM   1814 2HE  LYS B 104       3.580   3.269  18.535  1.00  0.00           H  
ATOM   1815 1HZ  LYS B 104       2.598   1.419  19.705  1.00  0.00           H  
ATOM   1816 2HZ  LYS B 104       3.912   0.906  18.850  1.00  0.00           H  
ATOM   1817 3HZ  LYS B 104       4.016   1.095  20.486  1.00  0.00           H  
ATOM   1818  N   GLY B 105       9.967   7.289  19.085  1.00  0.00           N  
ATOM   1819  CA  GLY B 105      11.396   7.561  19.098  1.00  0.00           C  
ATOM   1820  C   GLY B 105      11.616   8.972  19.594  1.00  0.00           C  
ATOM   1821  O   GLY B 105      10.799   9.862  19.362  1.00  0.00           O  
ATOM   1822  H   GLY B 105       9.321   8.030  19.323  1.00  0.00           H  
ATOM   1823 1HA  GLY B 105      11.907   6.853  19.747  1.00  0.00           H  
ATOM   1824 2HA  GLY B 105      11.802   7.451  18.093  1.00  0.00           H  
ATOM   1825  N   ASP B 106      12.739   9.167  20.267  1.00  0.00           N  
ATOM   1826  CA  ASP B 106      13.060  10.466  20.844  1.00  0.00           C  
ATOM   1827  C   ASP B 106      13.995  11.304  20.005  1.00  0.00           C  
ATOM   1828  O   ASP B 106      13.981  12.533  20.074  1.00  0.00           O  
ATOM   1829  CB  ASP B 106      13.689  10.263  22.220  1.00  0.00           C  
ATOM   1830  CG  ASP B 106      12.742   9.558  23.181  1.00  0.00           C  
ATOM   1831  OD1 ASP B 106      11.675  10.074  23.431  1.00  0.00           O  
ATOM   1832  OD2 ASP B 106      13.089   8.496  23.648  1.00  0.00           O  
ATOM   1833  H   ASP B 106      13.364   8.390  20.409  1.00  0.00           H  
ATOM   1834  HA  ASP B 106      12.131  11.023  20.965  1.00  0.00           H  
ATOM   1835 1HB  ASP B 106      14.599   9.672  22.122  1.00  0.00           H  
ATOM   1836 2HB  ASP B 106      13.968  11.230  22.641  1.00  0.00           H  
ATOM   1837  N   VAL B 107      14.850  10.647  19.255  1.00  0.00           N  
ATOM   1838  CA  VAL B 107      15.878  11.362  18.529  1.00  0.00           C  
ATOM   1839  C   VAL B 107      15.389  11.892  17.195  1.00  0.00           C  
ATOM   1840  O   VAL B 107      14.726  11.184  16.436  1.00  0.00           O  
ATOM   1841  CB  VAL B 107      17.114  10.467  18.371  1.00  0.00           C  
ATOM   1842  CG1 VAL B 107      18.141  11.139  17.566  1.00  0.00           C  
ATOM   1843  CG2 VAL B 107      17.691  10.164  19.765  1.00  0.00           C  
ATOM   1844  H   VAL B 107      14.802   9.643  19.204  1.00  0.00           H  
ATOM   1845  HA  VAL B 107      16.181  12.218  19.131  1.00  0.00           H  
ATOM   1846  HB  VAL B 107      16.835   9.541  17.867  1.00  0.00           H  
ATOM   1847 1HG1 VAL B 107      18.980  10.481  17.491  1.00  0.00           H  
ATOM   1848 2HG1 VAL B 107      17.755  11.352  16.573  1.00  0.00           H  
ATOM   1849 3HG1 VAL B 107      18.446  12.067  18.045  1.00  0.00           H  
ATOM   1850 1HG2 VAL B 107      18.569   9.524  19.663  1.00  0.00           H  
ATOM   1851 2HG2 VAL B 107      17.976  11.097  20.251  1.00  0.00           H  
ATOM   1852 3HG2 VAL B 107      16.940   9.655  20.370  1.00  0.00           H  
ATOM   1853  N   ALA B 108      15.652  13.180  16.964  1.00  0.00           N  
ATOM   1854  CA  ALA B 108      15.282  13.863  15.730  1.00  0.00           C  
ATOM   1855  C   ALA B 108      16.076  13.315  14.543  1.00  0.00           C  
ATOM   1856  O   ALA B 108      17.267  13.001  14.667  1.00  0.00           O  
ATOM   1857  CB  ALA B 108      15.513  15.350  15.858  1.00  0.00           C  
ATOM   1858  H   ALA B 108      16.163  13.695  17.666  1.00  0.00           H  
ATOM   1859  HA  ALA B 108      14.225  13.681  15.544  1.00  0.00           H  
ATOM   1860 1HB  ALA B 108      15.212  15.834  14.930  1.00  0.00           H  
ATOM   1861 2HB  ALA B 108      14.925  15.740  16.688  1.00  0.00           H  
ATOM   1862 3HB  ALA B 108      16.566  15.537  16.041  1.00  0.00           H  
ATOM   1863  N   LEU B 109      15.427  13.267  13.394  1.00  0.00           N  
ATOM   1864  CA  LEU B 109      16.020  12.797  12.170  1.00  0.00           C  
ATOM   1865  C   LEU B 109      16.645  13.947  11.361  1.00  0.00           C  
ATOM   1866  O   LEU B 109      16.054  15.024  11.248  1.00  0.00           O  
ATOM   1867  CB  LEU B 109      14.927  12.104  11.351  1.00  0.00           C  
ATOM   1868  CG  LEU B 109      14.258  10.910  12.052  1.00  0.00           C  
ATOM   1869  CD1 LEU B 109      13.050  10.452  11.235  1.00  0.00           C  
ATOM   1870  CD2 LEU B 109      15.269   9.785  12.202  1.00  0.00           C  
ATOM   1871  H   LEU B 109      14.442  13.525  13.394  1.00  0.00           H  
ATOM   1872  HA  LEU B 109      16.769  12.064  12.449  1.00  0.00           H  
ATOM   1873 1HB  LEU B 109      14.153  12.831  11.119  1.00  0.00           H  
ATOM   1874 2HB  LEU B 109      15.346  11.744  10.419  1.00  0.00           H  
ATOM   1875  HG  LEU B 109      13.906  11.217  13.043  1.00  0.00           H  
ATOM   1876 1HD1 LEU B 109      12.572   9.614  11.737  1.00  0.00           H  
ATOM   1877 2HD1 LEU B 109      12.345  11.267  11.146  1.00  0.00           H  
ATOM   1878 3HD1 LEU B 109      13.377  10.144  10.240  1.00  0.00           H  
ATOM   1879 1HD2 LEU B 109      14.799   8.939  12.702  1.00  0.00           H  
ATOM   1880 2HD2 LEU B 109      15.621   9.473  11.218  1.00  0.00           H  
ATOM   1881 3HD2 LEU B 109      16.121  10.132  12.796  1.00  0.00           H  
ATOM   1882  N   PRO B 110      17.789  13.727  10.683  1.00  0.00           N  
ATOM   1883  CA  PRO B 110      18.499  14.707   9.875  1.00  0.00           C  
ATOM   1884  C   PRO B 110      17.863  14.939   8.508  1.00  0.00           C  
ATOM   1885  O   PRO B 110      18.476  14.701   7.479  1.00  0.00           O  
ATOM   1886  CB  PRO B 110      19.870  14.067   9.721  1.00  0.00           C  
ATOM   1887  CG  PRO B 110      19.608  12.616   9.791  1.00  0.00           C  
ATOM   1888  CD  PRO B 110      18.487  12.460  10.846  1.00  0.00           C  
ATOM   1889  HA  PRO B 110      18.565  15.651  10.437  1.00  0.00           H  
ATOM   1890 1HB  PRO B 110      20.303  14.364   8.767  1.00  0.00           H  
ATOM   1891 2HB  PRO B 110      20.546  14.424  10.510  1.00  0.00           H  
ATOM   1892 1HG  PRO B 110      19.325  12.237   8.796  1.00  0.00           H  
ATOM   1893 2HG  PRO B 110      20.529  12.099  10.069  1.00  0.00           H  
ATOM   1894 1HD  PRO B 110      17.849  11.601  10.586  1.00  0.00           H  
ATOM   1895 2HD  PRO B 110      18.932  12.367  11.852  1.00  0.00           H  
ATOM   1896  N   VAL B 111      16.646  15.431   8.505  1.00  0.00           N  
ATOM   1897  CA  VAL B 111      15.924  15.686   7.270  1.00  0.00           C  
ATOM   1898  C   VAL B 111      15.742  17.205   7.159  1.00  0.00           C  
ATOM   1899  O   VAL B 111      15.407  17.837   8.161  1.00  0.00           O  
ATOM   1900  CB  VAL B 111      14.563  14.974   7.324  1.00  0.00           C  
ATOM   1901  CG1 VAL B 111      13.777  15.242   6.075  1.00  0.00           C  
ATOM   1902  CG2 VAL B 111      14.764  13.478   7.528  1.00  0.00           C  
ATOM   1903  H   VAL B 111      16.207  15.610   9.408  1.00  0.00           H  
ATOM   1904  HA  VAL B 111      16.506  15.303   6.442  1.00  0.00           H  
ATOM   1905  HB  VAL B 111      14.000  15.376   8.166  1.00  0.00           H  
ATOM   1906 1HG1 VAL B 111      12.837  14.760   6.144  1.00  0.00           H  
ATOM   1907 2HG1 VAL B 111      13.627  16.313   5.947  1.00  0.00           H  
ATOM   1908 3HG1 VAL B 111      14.317  14.846   5.230  1.00  0.00           H  
ATOM   1909 1HG2 VAL B 111      13.803  12.999   7.596  1.00  0.00           H  
ATOM   1910 2HG2 VAL B 111      15.280  13.057   6.712  1.00  0.00           H  
ATOM   1911 3HG2 VAL B 111      15.317  13.310   8.446  1.00  0.00           H  
ATOM   1912  N   PRO B 112      16.012  17.852   6.017  1.00  0.00           N  
ATOM   1913  CA  PRO B 112      15.876  19.289   5.880  1.00  0.00           C  
ATOM   1914  C   PRO B 112      14.410  19.696   6.025  1.00  0.00           C  
ATOM   1915  O   PRO B 112      13.489  18.976   5.612  1.00  0.00           O  
ATOM   1916  CB  PRO B 112      16.427  19.548   4.467  1.00  0.00           C  
ATOM   1917  CG  PRO B 112      16.310  18.227   3.727  1.00  0.00           C  
ATOM   1918  CD  PRO B 112      16.499  17.162   4.799  1.00  0.00           C  
ATOM   1919  HA  PRO B 112      16.493  19.787   6.633  1.00  0.00           H  
ATOM   1920 1HB  PRO B 112      15.857  20.349   3.989  1.00  0.00           H  
ATOM   1921 2HB  PRO B 112      17.472  19.895   4.544  1.00  0.00           H  
ATOM   1922 1HG  PRO B 112      15.332  18.163   3.230  1.00  0.00           H  
ATOM   1923 2HG  PRO B 112      17.066  18.161   2.932  1.00  0.00           H  
ATOM   1924 1HD  PRO B 112      15.900  16.300   4.543  1.00  0.00           H  
ATOM   1925 2HD  PRO B 112      17.564  16.921   4.907  1.00  0.00           H  
ATOM   1926  N   TYR B 113      14.210  20.894   6.584  1.00  0.00           N  
ATOM   1927  CA  TYR B 113      12.864  21.390   6.818  1.00  0.00           C  
ATOM   1928  C   TYR B 113      12.612  22.743   6.180  1.00  0.00           C  
ATOM   1929  O   TYR B 113      13.389  23.690   6.323  1.00  0.00           O  
ATOM   1930  CB  TYR B 113      12.589  21.490   8.323  1.00  0.00           C  
ATOM   1931  CG  TYR B 113      11.144  21.901   8.679  1.00  0.00           C  
ATOM   1932  CD1 TYR B 113      10.139  20.997   8.500  1.00  0.00           C  
ATOM   1933  CD2 TYR B 113      10.838  23.137   9.200  1.00  0.00           C  
ATOM   1934  CE1 TYR B 113       8.852  21.288   8.829  1.00  0.00           C  
ATOM   1935  CE2 TYR B 113       9.528  23.428   9.522  1.00  0.00           C  
ATOM   1936  CZ  TYR B 113       8.541  22.504   9.331  1.00  0.00           C  
ATOM   1937  OH  TYR B 113       7.241  22.798   9.648  1.00  0.00           O  
ATOM   1938  H   TYR B 113      15.001  21.447   6.882  1.00  0.00           H  
ATOM   1939  HA  TYR B 113      12.155  20.688   6.380  1.00  0.00           H  
ATOM   1940 1HB  TYR B 113      12.803  20.551   8.784  1.00  0.00           H  
ATOM   1941 2HB  TYR B 113      13.261  22.221   8.764  1.00  0.00           H  
ATOM   1942  HD1 TYR B 113      10.376  20.033   8.097  1.00  0.00           H  
ATOM   1943  HD2 TYR B 113      11.619  23.879   9.363  1.00  0.00           H  
ATOM   1944  HE1 TYR B 113       8.081  20.543   8.687  1.00  0.00           H  
ATOM   1945  HE2 TYR B 113       9.274  24.383   9.931  1.00  0.00           H  
ATOM   1946  HH  TYR B 113       6.655  22.056   9.364  1.00  0.00           H  
ATOM   1947  N   ASP B 114      11.518  22.791   5.449  1.00  0.00           N  
ATOM   1948  CA  ASP B 114      10.985  23.972   4.800  1.00  0.00           C  
ATOM   1949  C   ASP B 114       9.724  24.411   5.541  1.00  0.00           C  
ATOM   1950  O   ASP B 114       8.703  23.732   5.467  1.00  0.00           O  
ATOM   1951  CB  ASP B 114      10.674  23.673   3.341  1.00  0.00           C  
ATOM   1952  CG  ASP B 114      10.136  24.882   2.541  1.00  0.00           C  
ATOM   1953  OD1 ASP B 114       9.643  25.830   3.133  1.00  0.00           O  
ATOM   1954  OD2 ASP B 114      10.186  24.816   1.328  1.00  0.00           O  
ATOM   1955  H   ASP B 114      10.967  21.933   5.362  1.00  0.00           H  
ATOM   1956  HA  ASP B 114      11.723  24.773   4.855  1.00  0.00           H  
ATOM   1957 1HB  ASP B 114      11.584  23.322   2.853  1.00  0.00           H  
ATOM   1958 2HB  ASP B 114       9.962  22.853   3.297  1.00  0.00           H  
ATOM   1959  N   HIS B 115       9.736  25.537   6.248  1.00  0.00           N  
ATOM   1960  CA  HIS B 115       8.546  25.894   7.041  1.00  0.00           C  
ATOM   1961  C   HIS B 115       7.255  26.037   6.207  1.00  0.00           C  
ATOM   1962  O   HIS B 115       6.155  25.990   6.768  1.00  0.00           O  
ATOM   1963  CB  HIS B 115       8.770  27.189   7.821  1.00  0.00           C  
ATOM   1964  CG  HIS B 115       9.706  27.068   8.939  1.00  0.00           C  
ATOM   1965  ND1 HIS B 115      11.067  26.983   8.760  1.00  0.00           N  
ATOM   1966  CD2 HIS B 115       9.493  27.045  10.279  1.00  0.00           C  
ATOM   1967  CE1 HIS B 115      11.655  26.900   9.952  1.00  0.00           C  
ATOM   1968  NE2 HIS B 115      10.714  26.935  10.883  1.00  0.00           N  
ATOM   1969  H   HIS B 115      10.567  26.113   6.270  1.00  0.00           H  
ATOM   1970  HA  HIS B 115       8.349  25.110   7.762  1.00  0.00           H  
ATOM   1971 1HB  HIS B 115       9.136  27.964   7.147  1.00  0.00           H  
ATOM   1972 2HB  HIS B 115       7.819  27.528   8.227  1.00  0.00           H  
ATOM   1973  HD2 HIS B 115       8.538  27.104  10.782  1.00  0.00           H  
ATOM   1974  HE1 HIS B 115      12.724  26.819  10.133  1.00  0.00           H  
ATOM   1975  HE2 HIS B 115      10.864  26.885  11.894  1.00  0.00           H  
ATOM   1976  N   GLN B 116       7.384  26.234   4.887  1.00  0.00           N  
ATOM   1977  CA  GLN B 116       6.236  26.373   4.012  1.00  0.00           C  
ATOM   1978  C   GLN B 116       5.745  25.032   3.437  1.00  0.00           C  
ATOM   1979  O   GLN B 116       4.636  24.961   2.879  1.00  0.00           O  
ATOM   1980  CB  GLN B 116       6.576  27.269   2.815  1.00  0.00           C  
ATOM   1981  CG  GLN B 116       6.880  28.720   3.123  1.00  0.00           C  
ATOM   1982  CD  GLN B 116       7.201  29.482   1.842  1.00  0.00           C  
ATOM   1983  OE1 GLN B 116       6.806  29.026   0.734  1.00  0.00           O  
ATOM   1984  NE2 GLN B 116       7.876  30.633   1.961  1.00  0.00           N  
ATOM   1985  H   GLN B 116       8.317  26.235   4.453  1.00  0.00           H  
ATOM   1986  HA  GLN B 116       5.423  26.818   4.582  1.00  0.00           H  
ATOM   1987 1HB  GLN B 116       7.453  26.853   2.309  1.00  0.00           H  
ATOM   1988 2HB  GLN B 116       5.756  27.242   2.106  1.00  0.00           H  
ATOM   1989 1HG  GLN B 116       6.045  29.173   3.613  1.00  0.00           H  
ATOM   1990 2HG  GLN B 116       7.757  28.759   3.771  1.00  0.00           H  
ATOM   1991 1HE2 GLN B 116       8.100  31.176   1.154  1.00  0.00           H  
ATOM   1992 2HE2 GLN B 116       8.180  30.998   2.869  1.00  0.00           H  
ATOM   1993  N   ARG B 117       6.584  23.980   3.507  1.00  0.00           N  
ATOM   1994  CA  ARG B 117       6.262  22.691   2.866  1.00  0.00           C  
ATOM   1995  C   ARG B 117       6.344  21.447   3.767  1.00  0.00           C  
ATOM   1996  O   ARG B 117       5.699  20.438   3.480  1.00  0.00           O  
ATOM   1997  CB  ARG B 117       7.152  22.472   1.652  1.00  0.00           C  
ATOM   1998  CG  ARG B 117       6.902  23.452   0.529  1.00  0.00           C  
ATOM   1999  CD  ARG B 117       7.841  23.292  -0.591  1.00  0.00           C  
ATOM   2000  NE  ARG B 117       7.515  24.215  -1.679  1.00  0.00           N  
ATOM   2001  CZ  ARG B 117       7.915  25.519  -1.764  1.00  0.00           C  
ATOM   2002  NH1 ARG B 117       8.677  26.092  -0.836  1.00  0.00           N  
ATOM   2003  NH2 ARG B 117       7.535  26.229  -2.807  1.00  0.00           N  
ATOM   2004  H   ARG B 117       7.458  24.077   4.018  1.00  0.00           H  
ATOM   2005  HA  ARG B 117       5.238  22.755   2.501  1.00  0.00           H  
ATOM   2006 1HB  ARG B 117       8.187  22.554   1.933  1.00  0.00           H  
ATOM   2007 2HB  ARG B 117       6.998  21.467   1.260  1.00  0.00           H  
ATOM   2008 1HG  ARG B 117       5.886  23.338   0.157  1.00  0.00           H  
ATOM   2009 2HG  ARG B 117       7.040  24.466   0.909  1.00  0.00           H  
ATOM   2010 1HD  ARG B 117       8.854  23.493  -0.260  1.00  0.00           H  
ATOM   2011 2HD  ARG B 117       7.779  22.273  -0.975  1.00  0.00           H  
ATOM   2012  HE  ARG B 117       6.942  23.857  -2.429  1.00  0.00           H  
ATOM   2013 1HH1 ARG B 117       9.023  25.565  -0.011  1.00  0.00           H  
ATOM   2014 2HH1 ARG B 117       8.950  27.054  -0.929  1.00  0.00           H  
ATOM   2015 1HH2 ARG B 117       6.956  25.808  -3.522  1.00  0.00           H  
ATOM   2016 2HH2 ARG B 117       7.836  27.184  -2.892  1.00  0.00           H  
ATOM   2017  N   GLY B 118       7.148  21.499   4.830  1.00  0.00           N  
ATOM   2018  CA  GLY B 118       7.365  20.334   5.689  1.00  0.00           C  
ATOM   2019  C   GLY B 118       8.763  19.717   5.518  1.00  0.00           C  
ATOM   2020  O   GLY B 118       9.714  20.380   5.076  1.00  0.00           O  
ATOM   2021  H   GLY B 118       7.653  22.351   5.036  1.00  0.00           H  
ATOM   2022 1HA  GLY B 118       7.196  20.622   6.717  1.00  0.00           H  
ATOM   2023 2HA  GLY B 118       6.617  19.580   5.463  1.00  0.00           H  
ATOM   2024  N   PHE B 119       8.915  18.463   5.954  1.00  0.00           N  
ATOM   2025  CA  PHE B 119      10.208  17.795   5.871  1.00  0.00           C  
ATOM   2026  C   PHE B 119      10.349  17.124   4.539  1.00  0.00           C  
ATOM   2027  O   PHE B 119       9.418  16.467   4.093  1.00  0.00           O  
ATOM   2028  CB  PHE B 119      10.364  16.760   6.959  1.00  0.00           C  
ATOM   2029  CG  PHE B 119      10.600  17.328   8.263  1.00  0.00           C  
ATOM   2030  CD1 PHE B 119       9.576  17.557   9.115  1.00  0.00           C  
ATOM   2031  CD2 PHE B 119      11.873  17.649   8.650  1.00  0.00           C  
ATOM   2032  CE1 PHE B 119       9.797  18.109  10.339  1.00  0.00           C  
ATOM   2033  CE2 PHE B 119      12.107  18.198   9.877  1.00  0.00           C  
ATOM   2034  CZ  PHE B 119      11.065  18.436  10.715  1.00  0.00           C  
ATOM   2035  H   PHE B 119       8.095  17.961   6.300  1.00  0.00           H  
ATOM   2036  HA  PHE B 119      11.001  18.536   5.973  1.00  0.00           H  
ATOM   2037 1HB  PHE B 119       9.472  16.154   7.014  1.00  0.00           H  
ATOM   2038 2HB  PHE B 119      11.176  16.113   6.720  1.00  0.00           H  
ATOM   2039  HD1 PHE B 119       8.571  17.293   8.798  1.00  0.00           H  
ATOM   2040  HD2 PHE B 119      12.704  17.472   7.963  1.00  0.00           H  
ATOM   2041  HE1 PHE B 119       8.968  18.292  11.010  1.00  0.00           H  
ATOM   2042  HE2 PHE B 119      13.124  18.458  10.173  1.00  0.00           H  
ATOM   2043  HZ  PHE B 119      11.239  18.879  11.663  1.00  0.00           H  
ATOM   2044  N   SER B 120      11.510  17.241   3.905  1.00  0.00           N  
ATOM   2045  CA  SER B 120      11.685  16.569   2.612  1.00  0.00           C  
ATOM   2046  C   SER B 120      12.911  15.668   2.627  1.00  0.00           C  
ATOM   2047  O   SER B 120      13.993  16.097   3.000  1.00  0.00           O  
ATOM   2048  CB  SER B 120      11.794  17.579   1.482  1.00  0.00           C  
ATOM   2049  OG  SER B 120      10.573  18.258   1.289  1.00  0.00           O  
ATOM   2050  H   SER B 120      12.262  17.797   4.329  1.00  0.00           H  
ATOM   2051  HA  SER B 120      10.819  15.946   2.423  1.00  0.00           H  
ATOM   2052 1HB  SER B 120      12.576  18.295   1.719  1.00  0.00           H  
ATOM   2053 2HB  SER B 120      12.085  17.066   0.557  1.00  0.00           H  
ATOM   2054  HG  SER B 120      10.151  17.832   0.549  1.00  0.00           H  
ATOM   2055  N   GLY B 121      12.733  14.427   2.186  1.00  0.00           N  
ATOM   2056  CA  GLY B 121      13.827  13.470   2.203  1.00  0.00           C  
ATOM   2057  C   GLY B 121      13.395  12.085   1.774  1.00  0.00           C  
ATOM   2058  O   GLY B 121      12.468  11.920   0.998  1.00  0.00           O  
ATOM   2059  H   GLY B 121      11.802  14.146   1.877  1.00  0.00           H  
ATOM   2060 1HA  GLY B 121      14.631  13.830   1.564  1.00  0.00           H  
ATOM   2061 2HA  GLY B 121      14.199  13.405   3.214  1.00  0.00           H  
ATOM   2062  N   ILE B 122      14.089  11.073   2.234  1.00  0.00           N  
ATOM   2063  CA  ILE B 122      13.735   9.707   1.856  1.00  0.00           C  
ATOM   2064  C   ILE B 122      13.411   8.934   3.118  1.00  0.00           C  
ATOM   2065  O   ILE B 122      14.057   9.121   4.140  1.00  0.00           O  
ATOM   2066  CB  ILE B 122      14.897   9.045   1.185  1.00  0.00           C  
ATOM   2067  CG1 ILE B 122      16.016   9.437   1.991  1.00  0.00           C  
ATOM   2068  CG2 ILE B 122      15.039   9.463  -0.268  1.00  0.00           C  
ATOM   2069  CD1 ILE B 122      17.142   8.762   1.712  1.00  0.00           C  
ATOM   2070  H   ILE B 122      14.846  11.236   2.878  1.00  0.00           H  
ATOM   2071  HA  ILE B 122      12.863   9.710   1.199  1.00  0.00           H  
ATOM   2072  HB  ILE B 122      14.797   7.952   1.242  1.00  0.00           H  
ATOM   2073 1HG1 ILE B 122      16.150  10.474   1.845  1.00  0.00           H  
ATOM   2074 2HG1 ILE B 122      15.788   9.269   3.038  1.00  0.00           H  
ATOM   2075 1HG2 ILE B 122      15.913   8.980  -0.693  1.00  0.00           H  
ATOM   2076 2HG2 ILE B 122      14.151   9.157  -0.822  1.00  0.00           H  
ATOM   2077 3HG2 ILE B 122      15.149  10.541  -0.337  1.00  0.00           H  
ATOM   2078 1HD1 ILE B 122      17.955   9.083   2.330  1.00  0.00           H  
ATOM   2079 2HD1 ILE B 122      16.928   7.721   1.925  1.00  0.00           H  
ATOM   2080 3HD1 ILE B 122      17.388   8.902   0.694  1.00  0.00           H  
ATOM   2081  N   PHE B 123      12.432   8.060   3.047  1.00  0.00           N  
ATOM   2082  CA  PHE B 123      12.007   7.347   4.225  1.00  0.00           C  
ATOM   2083  C   PHE B 123      11.677   5.904   3.989  1.00  0.00           C  
ATOM   2084  O   PHE B 123      11.352   5.499   2.864  1.00  0.00           O  
ATOM   2085  CB  PHE B 123      10.735   8.000   4.787  1.00  0.00           C  
ATOM   2086  CG  PHE B 123      10.889   9.437   5.112  1.00  0.00           C  
ATOM   2087  CD1 PHE B 123      10.497  10.357   4.195  1.00  0.00           C  
ATOM   2088  CD2 PHE B 123      11.451   9.868   6.282  1.00  0.00           C  
ATOM   2089  CE1 PHE B 123      10.650  11.703   4.405  1.00  0.00           C  
ATOM   2090  CE2 PHE B 123      11.618  11.197   6.514  1.00  0.00           C  
ATOM   2091  CZ  PHE B 123      11.216  12.129   5.568  1.00  0.00           C  
ATOM   2092  H   PHE B 123      11.954   7.933   2.171  1.00  0.00           H  
ATOM   2093  HA  PHE B 123      12.812   7.388   4.961  1.00  0.00           H  
ATOM   2094 1HB  PHE B 123       9.932   7.900   4.061  1.00  0.00           H  
ATOM   2095 2HB  PHE B 123      10.420   7.480   5.667  1.00  0.00           H  
ATOM   2096  HD1 PHE B 123      10.069   9.984   3.299  1.00  0.00           H  
ATOM   2097  HD2 PHE B 123      11.779   9.138   7.022  1.00  0.00           H  
ATOM   2098  HE1 PHE B 123      10.328  12.424   3.645  1.00  0.00           H  
ATOM   2099  HE2 PHE B 123      12.073  11.510   7.439  1.00  0.00           H  
ATOM   2100  HZ  PHE B 123      11.343  13.184   5.745  1.00  0.00           H  
ATOM   2101  N   GLU B 124      11.718   5.134   5.074  1.00  0.00           N  
ATOM   2102  CA  GLU B 124      11.239   3.758   5.058  1.00  0.00           C  
ATOM   2103  C   GLU B 124       9.749   3.724   5.399  1.00  0.00           C  
ATOM   2104  O   GLU B 124       9.225   4.697   5.959  1.00  0.00           O  
ATOM   2105  CB  GLU B 124      12.015   2.902   6.061  1.00  0.00           C  
ATOM   2106  CG  GLU B 124      13.499   2.740   5.757  1.00  0.00           C  
ATOM   2107  CD  GLU B 124      14.203   1.856   6.765  1.00  0.00           C  
ATOM   2108  OE1 GLU B 124      13.616   1.582   7.796  1.00  0.00           O  
ATOM   2109  OE2 GLU B 124      15.314   1.457   6.511  1.00  0.00           O  
ATOM   2110  H   GLU B 124      12.053   5.521   5.946  1.00  0.00           H  
ATOM   2111  HA  GLU B 124      11.357   3.354   4.054  1.00  0.00           H  
ATOM   2112 1HB  GLU B 124      11.925   3.348   7.052  1.00  0.00           H  
ATOM   2113 2HB  GLU B 124      11.570   1.908   6.113  1.00  0.00           H  
ATOM   2114 1HG  GLU B 124      13.610   2.305   4.764  1.00  0.00           H  
ATOM   2115 2HG  GLU B 124      13.968   3.723   5.747  1.00  0.00           H  
ATOM   2116  N   ASP B 125       9.080   2.595   5.124  1.00  0.00           N  
ATOM   2117  CA  ASP B 125       7.650   2.482   5.417  1.00  0.00           C  
ATOM   2118  C   ASP B 125       7.355   2.296   6.908  1.00  0.00           C  
ATOM   2119  O   ASP B 125       7.196   1.184   7.406  1.00  0.00           O  
ATOM   2120  CB  ASP B 125       7.003   1.332   4.671  1.00  0.00           C  
ATOM   2121  CG  ASP B 125       6.926   1.580   3.224  1.00  0.00           C  
ATOM   2122  OD1 ASP B 125       7.312   2.632   2.799  1.00  0.00           O  
ATOM   2123  OD2 ASP B 125       6.401   0.745   2.521  1.00  0.00           O  
ATOM   2124  H   ASP B 125       9.565   1.821   4.687  1.00  0.00           H  
ATOM   2125  HA  ASP B 125       7.160   3.396   5.092  1.00  0.00           H  
ATOM   2126 1HB  ASP B 125       7.556   0.413   4.856  1.00  0.00           H  
ATOM   2127 2HB  ASP B 125       5.984   1.194   5.053  1.00  0.00           H  
ATOM   2128  N   ARG B 126       7.325   3.429   7.588  1.00  0.00           N  
ATOM   2129  CA  ARG B 126       7.081   3.613   9.019  1.00  0.00           C  
ATOM   2130  C   ARG B 126       6.161   4.809   9.263  1.00  0.00           C  
ATOM   2131  O   ARG B 126       5.636   5.405   8.317  1.00  0.00           O  
ATOM   2132  CB  ARG B 126       8.413   3.893   9.711  1.00  0.00           C  
ATOM   2133  CG  ARG B 126       9.460   2.791   9.633  1.00  0.00           C  
ATOM   2134  CD  ARG B 126      10.766   3.256  10.188  1.00  0.00           C  
ATOM   2135  NE  ARG B 126      11.820   2.262  10.011  1.00  0.00           N  
ATOM   2136  CZ  ARG B 126      12.218   1.326  10.905  1.00  0.00           C  
ATOM   2137  NH1 ARG B 126      11.697   1.226  12.128  1.00  0.00           N  
ATOM   2138  NH2 ARG B 126      13.174   0.497  10.517  1.00  0.00           N  
ATOM   2139  H   ARG B 126       7.542   4.255   7.032  1.00  0.00           H  
ATOM   2140  HA  ARG B 126       6.573   2.718   9.389  1.00  0.00           H  
ATOM   2141 1HB  ARG B 126       8.855   4.780   9.271  1.00  0.00           H  
ATOM   2142 2HB  ARG B 126       8.251   4.107  10.767  1.00  0.00           H  
ATOM   2143 1HG  ARG B 126       9.127   1.920  10.194  1.00  0.00           H  
ATOM   2144 2HG  ARG B 126       9.631   2.512   8.595  1.00  0.00           H  
ATOM   2145 1HD  ARG B 126      11.070   4.164   9.661  1.00  0.00           H  
ATOM   2146 2HD  ARG B 126      10.664   3.477  11.237  1.00  0.00           H  
ATOM   2147  HE  ARG B 126      12.301   2.237   9.096  1.00  0.00           H  
ATOM   2148 1HH1 ARG B 126      10.977   1.884  12.470  1.00  0.00           H  
ATOM   2149 2HH1 ARG B 126      12.031   0.517  12.760  1.00  0.00           H  
ATOM   2150 1HH2 ARG B 126      13.562   0.615   9.561  1.00  0.00           H  
ATOM   2151 2HH2 ARG B 126      13.521  -0.221  11.131  1.00  0.00           H  
ATOM   2152  N   SER B 127       5.898   5.114  10.533  1.00  0.00           N  
ATOM   2153  CA  SER B 127       5.087   6.286  10.817  1.00  0.00           C  
ATOM   2154  C   SER B 127       5.948   7.365  11.456  1.00  0.00           C  
ATOM   2155  O   SER B 127       6.875   7.055  12.217  1.00  0.00           O  
ATOM   2156  CB  SER B 127       3.955   5.917  11.749  1.00  0.00           C  
ATOM   2157  OG  SER B 127       4.461   5.441  12.965  1.00  0.00           O  
ATOM   2158  H   SER B 127       6.294   4.576  11.286  1.00  0.00           H  
ATOM   2159  HA  SER B 127       4.683   6.659   9.889  1.00  0.00           H  
ATOM   2160 1HB  SER B 127       3.333   6.797  11.924  1.00  0.00           H  
ATOM   2161 2HB  SER B 127       3.326   5.162  11.292  1.00  0.00           H  
ATOM   2162  HG  SER B 127       3.700   5.275  13.517  1.00  0.00           H  
ATOM   2163  N   TYR B 128       5.590   8.626  11.192  1.00  0.00           N  
ATOM   2164  CA  TYR B 128       6.352   9.764  11.684  1.00  0.00           C  
ATOM   2165  C   TYR B 128       5.515  10.861  12.289  1.00  0.00           C  
ATOM   2166  O   TYR B 128       4.364  11.070  11.916  1.00  0.00           O  
ATOM   2167  CB  TYR B 128       7.155  10.373  10.523  1.00  0.00           C  
ATOM   2168  CG  TYR B 128       8.079   9.395   9.839  1.00  0.00           C  
ATOM   2169  CD1 TYR B 128       7.589   8.623   8.785  1.00  0.00           C  
ATOM   2170  CD2 TYR B 128       9.392   9.253  10.253  1.00  0.00           C  
ATOM   2171  CE1 TYR B 128       8.397   7.710   8.169  1.00  0.00           C  
ATOM   2172  CE2 TYR B 128      10.205   8.330   9.625  1.00  0.00           C  
ATOM   2173  CZ  TYR B 128       9.701   7.556   8.589  1.00  0.00           C  
ATOM   2174  OH  TYR B 128      10.489   6.623   7.958  1.00  0.00           O  
ATOM   2175  H   TYR B 128       4.781   8.770  10.593  1.00  0.00           H  
ATOM   2176  HA  TYR B 128       7.030   9.414  12.457  1.00  0.00           H  
ATOM   2177 1HB  TYR B 128       6.473  10.786   9.781  1.00  0.00           H  
ATOM   2178 2HB  TYR B 128       7.758  11.190  10.911  1.00  0.00           H  
ATOM   2179  HD1 TYR B 128       6.553   8.737   8.458  1.00  0.00           H  
ATOM   2180  HD2 TYR B 128       9.777   9.859  11.075  1.00  0.00           H  
ATOM   2181  HE1 TYR B 128       8.008   7.098   7.354  1.00  0.00           H  
ATOM   2182  HE2 TYR B 128      11.236   8.204   9.950  1.00  0.00           H  
ATOM   2183  HH  TYR B 128       9.919   6.118   7.334  1.00  0.00           H  
ATOM   2184  N   ILE B 129       6.121  11.588  13.207  1.00  0.00           N  
ATOM   2185  CA  ILE B 129       5.490  12.755  13.802  1.00  0.00           C  
ATOM   2186  C   ILE B 129       6.447  13.923  13.775  1.00  0.00           C  
ATOM   2187  O   ILE B 129       7.664  13.741  13.778  1.00  0.00           O  
ATOM   2188  CB  ILE B 129       4.979  12.465  15.242  1.00  0.00           C  
ATOM   2189  CG1 ILE B 129       6.115  12.034  16.174  1.00  0.00           C  
ATOM   2190  CG2 ILE B 129       3.870  11.430  15.231  1.00  0.00           C  
ATOM   2191  CD1 ILE B 129       6.750  13.149  16.937  1.00  0.00           C  
ATOM   2192  H   ILE B 129       7.077  11.337  13.468  1.00  0.00           H  
ATOM   2193  HA  ILE B 129       4.600  13.020  13.229  1.00  0.00           H  
ATOM   2194  HB  ILE B 129       4.571  13.394  15.654  1.00  0.00           H  
ATOM   2195 1HG1 ILE B 129       5.720  11.321  16.897  1.00  0.00           H  
ATOM   2196 2HG1 ILE B 129       6.892  11.539  15.590  1.00  0.00           H  
ATOM   2197 1HG2 ILE B 129       3.502  11.273  16.243  1.00  0.00           H  
ATOM   2198 2HG2 ILE B 129       3.071  11.804  14.617  1.00  0.00           H  
ATOM   2199 3HG2 ILE B 129       4.238  10.491  14.831  1.00  0.00           H  
ATOM   2200 1HD1 ILE B 129       7.516  12.718  17.553  1.00  0.00           H  
ATOM   2201 2HD1 ILE B 129       7.197  13.877  16.288  1.00  0.00           H  
ATOM   2202 3HD1 ILE B 129       5.999  13.644  17.564  1.00  0.00           H  
ATOM   2203  N   CYS B 130       5.906  15.122  13.804  1.00  0.00           N  
ATOM   2204  CA  CYS B 130       6.745  16.281  13.915  1.00  0.00           C  
ATOM   2205  C   CYS B 130       6.558  16.862  15.298  1.00  0.00           C  
ATOM   2206  O   CYS B 130       5.475  16.742  15.881  1.00  0.00           O  
ATOM   2207  CB  CYS B 130       6.334  17.245  12.805  1.00  0.00           C  
ATOM   2208  SG  CYS B 130       6.446  16.474  11.095  1.00  0.00           S  
ATOM   2209  H   CYS B 130       4.900  15.235  13.753  1.00  0.00           H  
ATOM   2210  HA  CYS B 130       7.781  15.993  13.779  1.00  0.00           H  
ATOM   2211 1HB  CYS B 130       5.325  17.584  12.966  1.00  0.00           H  
ATOM   2212 2HB  CYS B 130       6.985  18.116  12.827  1.00  0.00           H  
ATOM   2213  N   LYS B 131       7.597  17.501  15.814  1.00  0.00           N  
ATOM   2214  CA  LYS B 131       7.507  18.172  17.101  1.00  0.00           C  
ATOM   2215  C   LYS B 131       7.943  19.598  17.031  1.00  0.00           C  
ATOM   2216  O   LYS B 131       8.880  19.939  16.312  1.00  0.00           O  
ATOM   2217  CB  LYS B 131       8.379  17.510  18.166  1.00  0.00           C  
ATOM   2218  CG  LYS B 131       7.963  16.147  18.603  1.00  0.00           C  
ATOM   2219  CD  LYS B 131       8.867  15.636  19.705  1.00  0.00           C  
ATOM   2220  CE  LYS B 131       8.443  14.266  20.220  1.00  0.00           C  
ATOM   2221  NZ  LYS B 131       7.202  14.363  21.060  1.00  0.00           N  
ATOM   2222  H   LYS B 131       8.466  17.515  15.284  1.00  0.00           H  
ATOM   2223  HA  LYS B 131       6.474  18.151  17.428  1.00  0.00           H  
ATOM   2224 1HB  LYS B 131       9.402  17.443  17.798  1.00  0.00           H  
ATOM   2225 2HB  LYS B 131       8.396  18.142  19.056  1.00  0.00           H  
ATOM   2226 1HG  LYS B 131       6.961  16.228  18.992  1.00  0.00           H  
ATOM   2227 2HG  LYS B 131       7.960  15.452  17.767  1.00  0.00           H  
ATOM   2228 1HD  LYS B 131       9.887  15.584  19.362  1.00  0.00           H  
ATOM   2229 2HD  LYS B 131       8.828  16.339  20.533  1.00  0.00           H  
ATOM   2230 1HE  LYS B 131       8.254  13.603  19.380  1.00  0.00           H  
ATOM   2231 2HE  LYS B 131       9.247  13.849  20.825  1.00  0.00           H  
ATOM   2232 1HZ  LYS B 131       6.927  13.465  21.407  1.00  0.00           H  
ATOM   2233 2HZ  LYS B 131       7.395  14.998  21.849  1.00  0.00           H  
ATOM   2234 3HZ  LYS B 131       6.428  14.745  20.514  1.00  0.00           H  
ATOM   2235  N   THR B 132       7.295  20.429  17.825  1.00  0.00           N  
ATOM   2236  CA  THR B 132       7.746  21.802  17.967  1.00  0.00           C  
ATOM   2237  C   THR B 132       7.502  22.288  19.391  1.00  0.00           C  
ATOM   2238  O   THR B 132       7.090  21.508  20.253  1.00  0.00           O  
ATOM   2239  CB  THR B 132       7.092  22.735  16.926  1.00  0.00           C  
ATOM   2240  OG1 THR B 132       7.781  23.993  16.960  1.00  0.00           O  
ATOM   2241  CG2 THR B 132       5.616  22.952  17.199  1.00  0.00           C  
ATOM   2242  H   THR B 132       6.481  20.086  18.339  1.00  0.00           H  
ATOM   2243  HA  THR B 132       8.824  21.832  17.788  1.00  0.00           H  
ATOM   2244  HB  THR B 132       7.203  22.292  15.942  1.00  0.00           H  
ATOM   2245  HG1 THR B 132       8.710  23.849  16.632  1.00  0.00           H  
ATOM   2246 1HG2 THR B 132       5.198  23.613  16.442  1.00  0.00           H  
ATOM   2247 2HG2 THR B 132       5.105  22.005  17.176  1.00  0.00           H  
ATOM   2248 3HG2 THR B 132       5.492  23.397  18.173  1.00  0.00           H  
ATOM   2249  N   THR B 133       7.800  23.555  19.638  1.00  0.00           N  
ATOM   2250  CA  THR B 133       7.573  24.153  20.949  1.00  0.00           C  
ATOM   2251  C   THR B 133       6.792  25.441  20.792  1.00  0.00           C  
ATOM   2252  O   THR B 133       7.248  26.353  20.103  1.00  0.00           O  
ATOM   2253  CB  THR B 133       8.883  24.456  21.705  1.00  0.00           C  
ATOM   2254  OG1 THR B 133       9.640  23.250  21.871  1.00  0.00           O  
ATOM   2255  CG2 THR B 133       8.562  25.050  23.098  1.00  0.00           C  
ATOM   2256  H   THR B 133       8.115  24.106  18.849  1.00  0.00           H  
ATOM   2257  HA  THR B 133       6.985  23.467  21.542  1.00  0.00           H  
ATOM   2258  HB  THR B 133       9.473  25.174  21.142  1.00  0.00           H  
ATOM   2259  HG1 THR B 133       9.073  22.566  22.244  1.00  0.00           H  
ATOM   2260 1HG2 THR B 133       9.489  25.263  23.626  1.00  0.00           H  
ATOM   2261 2HG2 THR B 133       7.993  25.971  22.982  1.00  0.00           H  
ATOM   2262 3HG2 THR B 133       7.976  24.333  23.669  1.00  0.00           H  
ATOM   2263  N   ILE B 134       5.635  25.531  21.435  1.00  0.00           N  
ATOM   2264  CA  ILE B 134       4.845  26.747  21.318  1.00  0.00           C  
ATOM   2265  C   ILE B 134       4.643  27.356  22.692  1.00  0.00           C  
ATOM   2266  O   ILE B 134       4.071  26.757  23.612  1.00  0.00           O  
ATOM   2267  CB  ILE B 134       3.536  26.509  20.544  1.00  0.00           C  
ATOM   2268  CG1 ILE B 134       3.898  26.012  19.128  1.00  0.00           C  
ATOM   2269  CG2 ILE B 134       2.727  27.783  20.456  1.00  0.00           C  
ATOM   2270  CD1 ILE B 134       2.745  25.580  18.310  1.00  0.00           C  
ATOM   2271  H   ILE B 134       5.336  24.747  22.015  1.00  0.00           H  
ATOM   2272  HA  ILE B 134       5.410  27.469  20.730  1.00  0.00           H  
ATOM   2273  HB  ILE B 134       2.949  25.736  21.041  1.00  0.00           H  
ATOM   2274 1HG1 ILE B 134       4.423  26.808  18.598  1.00  0.00           H  
ATOM   2275 2HG1 ILE B 134       4.557  25.170  19.220  1.00  0.00           H  
ATOM   2276 1HG2 ILE B 134       1.807  27.595  19.895  1.00  0.00           H  
ATOM   2277 2HG2 ILE B 134       2.470  28.129  21.456  1.00  0.00           H  
ATOM   2278 3HG2 ILE B 134       3.307  28.550  19.947  1.00  0.00           H  
ATOM   2279 1HD1 ILE B 134       3.098  25.242  17.336  1.00  0.00           H  
ATOM   2280 2HD1 ILE B 134       2.224  24.772  18.803  1.00  0.00           H  
ATOM   2281 3HD1 ILE B 134       2.062  26.419  18.174  1.00  0.00           H  
ATOM   2282  N   GLY B 135       5.213  28.538  22.848  1.00  0.00           N  
ATOM   2283  CA  GLY B 135       5.243  29.272  24.103  1.00  0.00           C  
ATOM   2284  C   GLY B 135       6.286  28.649  25.029  1.00  0.00           C  
ATOM   2285  O   GLY B 135       7.356  29.214  25.256  1.00  0.00           O  
ATOM   2286  H   GLY B 135       5.662  28.951  22.043  1.00  0.00           H  
ATOM   2287 1HA  GLY B 135       5.487  30.319  23.915  1.00  0.00           H  
ATOM   2288 2HA  GLY B 135       4.260  29.241  24.572  1.00  0.00           H  
ATOM   2289  N   ASP B 136       5.965  27.463  25.534  1.00  0.00           N  
ATOM   2290  CA  ASP B 136       6.856  26.692  26.383  1.00  0.00           C  
ATOM   2291  C   ASP B 136       6.420  25.236  26.406  1.00  0.00           C  
ATOM   2292  O   ASP B 136       6.978  24.417  27.140  1.00  0.00           O  
ATOM   2293  CB  ASP B 136       6.946  27.304  27.802  1.00  0.00           C  
ATOM   2294  CG  ASP B 136       5.596  27.353  28.650  1.00  0.00           C  
ATOM   2295  OD1 ASP B 136       4.592  26.826  28.229  1.00  0.00           O  
ATOM   2296  OD2 ASP B 136       5.624  27.947  29.708  1.00  0.00           O  
ATOM   2297  H   ASP B 136       5.068  27.061  25.260  1.00  0.00           H  
ATOM   2298  HA  ASP B 136       7.857  26.728  25.951  1.00  0.00           H  
ATOM   2299 1HB  ASP B 136       7.675  26.735  28.377  1.00  0.00           H  
ATOM   2300 2HB  ASP B 136       7.336  28.321  27.728  1.00  0.00           H  
ATOM   2301  N   ARG B 137       5.424  24.912  25.580  1.00  0.00           N  
ATOM   2302  CA  ARG B 137       4.873  23.559  25.566  1.00  0.00           C  
ATOM   2303  C   ARG B 137       5.361  22.729  24.391  1.00  0.00           C  
ATOM   2304  O   ARG B 137       5.477  23.237  23.276  1.00  0.00           O  
ATOM   2305  CB  ARG B 137       3.354  23.627  25.517  1.00  0.00           C  
ATOM   2306  CG  ARG B 137       2.721  24.221  26.756  1.00  0.00           C  
ATOM   2307  CD  ARG B 137       1.242  24.226  26.689  1.00  0.00           C  
ATOM   2308  NE  ARG B 137       0.665  24.848  27.870  1.00  0.00           N  
ATOM   2309  CZ  ARG B 137      -0.653  24.927  28.135  1.00  0.00           C  
ATOM   2310  NH1 ARG B 137      -1.529  24.416  27.295  1.00  0.00           N  
ATOM   2311  NH2 ARG B 137      -1.064  25.519  29.244  1.00  0.00           N  
ATOM   2312  H   ARG B 137       5.012  25.638  24.989  1.00  0.00           H  
ATOM   2313  HA  ARG B 137       5.170  23.058  26.487  1.00  0.00           H  
ATOM   2314 1HB  ARG B 137       3.051  24.238  24.666  1.00  0.00           H  
ATOM   2315 2HB  ARG B 137       2.946  22.626  25.367  1.00  0.00           H  
ATOM   2316 1HG  ARG B 137       3.028  23.651  27.632  1.00  0.00           H  
ATOM   2317 2HG  ARG B 137       3.055  25.255  26.867  1.00  0.00           H  
ATOM   2318 1HD  ARG B 137       0.919  24.790  25.813  1.00  0.00           H  
ATOM   2319 2HD  ARG B 137       0.872  23.204  26.624  1.00  0.00           H  
ATOM   2320  HE  ARG B 137       1.308  25.257  28.543  1.00  0.00           H  
ATOM   2321 1HH1 ARG B 137      -1.212  23.965  26.451  1.00  0.00           H  
ATOM   2322 2HH1 ARG B 137      -2.517  24.478  27.497  1.00  0.00           H  
ATOM   2323 1HH2 ARG B 137      -0.386  25.911  29.886  1.00  0.00           H  
ATOM   2324 2HH2 ARG B 137      -2.049  25.579  29.449  1.00  0.00           H  
ATOM   2325  N   GLU B 138       5.584  21.433  24.611  1.00  0.00           N  
ATOM   2326  CA  GLU B 138       5.961  20.583  23.485  1.00  0.00           C  
ATOM   2327  C   GLU B 138       4.694  20.138  22.781  1.00  0.00           C  
ATOM   2328  O   GLU B 138       3.739  19.694  23.421  1.00  0.00           O  
ATOM   2329  CB  GLU B 138       6.825  19.403  23.922  1.00  0.00           C  
ATOM   2330  CG  GLU B 138       7.325  18.530  22.756  1.00  0.00           C  
ATOM   2331  CD  GLU B 138       8.305  17.451  23.198  1.00  0.00           C  
ATOM   2332  OE1 GLU B 138       9.381  17.814  23.620  1.00  0.00           O  
ATOM   2333  OE2 GLU B 138       7.992  16.271  23.100  1.00  0.00           O  
ATOM   2334  H   GLU B 138       5.492  21.044  25.541  1.00  0.00           H  
ATOM   2335  HA  GLU B 138       6.547  21.170  22.778  1.00  0.00           H  
ATOM   2336 1HB  GLU B 138       7.691  19.769  24.468  1.00  0.00           H  
ATOM   2337 2HB  GLU B 138       6.253  18.763  24.594  1.00  0.00           H  
ATOM   2338 1HG  GLU B 138       6.470  18.053  22.276  1.00  0.00           H  
ATOM   2339 2HG  GLU B 138       7.804  19.174  22.015  1.00  0.00           H  
ATOM   2340  N   VAL B 139       4.692  20.315  21.468  1.00  0.00           N  
ATOM   2341  CA  VAL B 139       3.546  20.042  20.618  1.00  0.00           C  
ATOM   2342  C   VAL B 139       3.812  18.979  19.559  1.00  0.00           C  
ATOM   2343  O   VAL B 139       4.779  19.083  18.809  1.00  0.00           O  
ATOM   2344  CB  VAL B 139       3.167  21.357  19.903  1.00  0.00           C  
ATOM   2345  CG1 VAL B 139       2.006  21.144  18.949  1.00  0.00           C  
ATOM   2346  CG2 VAL B 139       2.857  22.420  20.942  1.00  0.00           C  
ATOM   2347  H   VAL B 139       5.539  20.689  21.045  1.00  0.00           H  
ATOM   2348  HA  VAL B 139       2.719  19.716  21.251  1.00  0.00           H  
ATOM   2349  HB  VAL B 139       4.011  21.685  19.311  1.00  0.00           H  
ATOM   2350 1HG1 VAL B 139       1.774  22.081  18.442  1.00  0.00           H  
ATOM   2351 2HG1 VAL B 139       2.277  20.390  18.211  1.00  0.00           H  
ATOM   2352 3HG1 VAL B 139       1.134  20.806  19.506  1.00  0.00           H  
ATOM   2353 1HG2 VAL B 139       2.618  23.346  20.454  1.00  0.00           H  
ATOM   2354 2HG2 VAL B 139       2.012  22.102  21.547  1.00  0.00           H  
ATOM   2355 3HG2 VAL B 139       3.720  22.571  21.578  1.00  0.00           H  
ATOM   2356  N   ASP B 140       2.942  17.966  19.484  1.00  0.00           N  
ATOM   2357  CA  ASP B 140       3.061  16.937  18.442  1.00  0.00           C  
ATOM   2358  C   ASP B 140       2.081  17.152  17.302  1.00  0.00           C  
ATOM   2359  O   ASP B 140       0.955  17.607  17.513  1.00  0.00           O  
ATOM   2360  CB  ASP B 140       2.762  15.542  19.002  1.00  0.00           C  
ATOM   2361  CG  ASP B 140       3.785  15.011  19.945  1.00  0.00           C  
ATOM   2362  OD1 ASP B 140       4.947  15.191  19.691  1.00  0.00           O  
ATOM   2363  OD2 ASP B 140       3.418  14.424  20.929  1.00  0.00           O  
ATOM   2364  H   ASP B 140       2.179  17.921  20.144  1.00  0.00           H  
ATOM   2365  HA  ASP B 140       4.069  16.972  18.032  1.00  0.00           H  
ATOM   2366 1HB  ASP B 140       1.799  15.559  19.508  1.00  0.00           H  
ATOM   2367 2HB  ASP B 140       2.667  14.842  18.162  1.00  0.00           H  
ATOM   2368  N   SER B 141       2.503  16.769  16.112  1.00  0.00           N  
ATOM   2369  CA  SER B 141       1.648  16.726  14.937  1.00  0.00           C  
ATOM   2370  C   SER B 141       0.928  15.402  14.983  1.00  0.00           C  
ATOM   2371  O   SER B 141       1.210  14.574  15.854  1.00  0.00           O  
ATOM   2372  CB  SER B 141       2.449  16.742  13.657  1.00  0.00           C  
ATOM   2373  OG  SER B 141       3.139  15.523  13.522  1.00  0.00           O  
ATOM   2374  H   SER B 141       3.480  16.498  16.019  1.00  0.00           H  
ATOM   2375  HA  SER B 141       0.924  17.540  14.972  1.00  0.00           H  
ATOM   2376 1HB  SER B 141       1.801  16.899  12.800  1.00  0.00           H  
ATOM   2377 2HB  SER B 141       3.155  17.554  13.683  1.00  0.00           H  
ATOM   2378  HG  SER B 141       2.470  14.824  13.261  1.00  0.00           H  
ATOM   2379  N   ASP B 142       0.009  15.186  14.057  1.00  0.00           N  
ATOM   2380  CA  ASP B 142      -0.632  13.889  13.964  1.00  0.00           C  
ATOM   2381  C   ASP B 142       0.388  12.972  13.301  1.00  0.00           C  
ATOM   2382  O   ASP B 142       1.463  13.439  12.907  1.00  0.00           O  
ATOM   2383  CB  ASP B 142      -1.933  13.972  13.156  1.00  0.00           C  
ATOM   2384  CG  ASP B 142      -2.900  12.795  13.397  1.00  0.00           C  
ATOM   2385  OD1 ASP B 142      -2.473  11.790  13.943  1.00  0.00           O  
ATOM   2386  OD2 ASP B 142      -4.043  12.903  13.008  1.00  0.00           O  
ATOM   2387  H   ASP B 142      -0.221  15.910  13.392  1.00  0.00           H  
ATOM   2388  HA  ASP B 142      -0.848  13.512  14.965  1.00  0.00           H  
ATOM   2389 1HB  ASP B 142      -2.453  14.898  13.399  1.00  0.00           H  
ATOM   2390 2HB  ASP B 142      -1.688  14.007  12.103  1.00  0.00           H  
ATOM   2391  N   ALA B 143       0.098  11.682  13.227  1.00  0.00           N  
ATOM   2392  CA  ALA B 143       1.061  10.772  12.613  1.00  0.00           C  
ATOM   2393  C   ALA B 143       0.887  10.675  11.122  1.00  0.00           C  
ATOM   2394  O   ALA B 143      -0.230  10.596  10.612  1.00  0.00           O  
ATOM   2395  CB  ALA B 143       0.978   9.392  13.238  1.00  0.00           C  
ATOM   2396  H   ALA B 143      -0.815  11.371  13.572  1.00  0.00           H  
ATOM   2397  HA  ALA B 143       2.057  11.166  12.800  1.00  0.00           H  
ATOM   2398 1HB  ALA B 143       1.738   8.753  12.785  1.00  0.00           H  
ATOM   2399 2HB  ALA B 143       1.158   9.474  14.307  1.00  0.00           H  
ATOM   2400 3HB  ALA B 143       0.010   8.966  13.073  1.00  0.00           H  
ATOM   2401  N   TYR B 144       2.013  10.593  10.430  1.00  0.00           N  
ATOM   2402  CA  TYR B 144       2.029  10.422   8.996  1.00  0.00           C  
ATOM   2403  C   TYR B 144       2.487   9.006   8.729  1.00  0.00           C  
ATOM   2404  O   TYR B 144       3.299   8.478   9.480  1.00  0.00           O  
ATOM   2405  CB  TYR B 144       2.962  11.467   8.374  1.00  0.00           C  
ATOM   2406  CG  TYR B 144       2.413  12.882   8.504  1.00  0.00           C  
ATOM   2407  CD1 TYR B 144       2.469  13.538   9.722  1.00  0.00           C  
ATOM   2408  CD2 TYR B 144       1.869  13.530   7.409  1.00  0.00           C  
ATOM   2409  CE1 TYR B 144       1.962  14.794   9.848  1.00  0.00           C  
ATOM   2410  CE2 TYR B 144       1.374  14.814   7.547  1.00  0.00           C  
ATOM   2411  CZ  TYR B 144       1.418  15.441   8.765  1.00  0.00           C  
ATOM   2412  OH  TYR B 144       0.925  16.721   8.923  1.00  0.00           O  
ATOM   2413  H   TYR B 144       2.894  10.684  10.926  1.00  0.00           H  
ATOM   2414  HA  TYR B 144       1.024  10.551   8.604  1.00  0.00           H  
ATOM   2415 1HB  TYR B 144       3.938  11.429   8.863  1.00  0.00           H  
ATOM   2416 2HB  TYR B 144       3.107  11.246   7.317  1.00  0.00           H  
ATOM   2417  HD1 TYR B 144       2.903  13.056  10.599  1.00  0.00           H  
ATOM   2418  HD2 TYR B 144       1.820  13.026   6.440  1.00  0.00           H  
ATOM   2419  HE1 TYR B 144       2.001  15.287  10.816  1.00  0.00           H  
ATOM   2420  HE2 TYR B 144       0.938  15.315   6.704  1.00  0.00           H  
ATOM   2421  HH  TYR B 144       0.700  17.096   8.056  1.00  0.00           H  
ATOM   2422  N   TYR B 145       1.994   8.393   7.672  1.00  0.00           N  
ATOM   2423  CA  TYR B 145       2.402   7.040   7.360  1.00  0.00           C  
ATOM   2424  C   TYR B 145       2.913   6.940   5.947  1.00  0.00           C  
ATOM   2425  O   TYR B 145       2.239   7.339   5.009  1.00  0.00           O  
ATOM   2426  CB  TYR B 145       1.304   6.059   7.607  1.00  0.00           C  
ATOM   2427  CG  TYR B 145       1.718   4.649   7.405  1.00  0.00           C  
ATOM   2428  CD1 TYR B 145       2.602   4.053   8.280  1.00  0.00           C  
ATOM   2429  CD2 TYR B 145       1.213   3.952   6.383  1.00  0.00           C  
ATOM   2430  CE1 TYR B 145       2.986   2.753   8.090  1.00  0.00           C  
ATOM   2431  CE2 TYR B 145       1.565   2.669   6.188  1.00  0.00           C  
ATOM   2432  CZ  TYR B 145       2.459   2.053   7.026  1.00  0.00           C  
ATOM   2433  OH  TYR B 145       2.831   0.748   6.810  1.00  0.00           O  
ATOM   2434  H   TYR B 145       1.312   8.884   7.096  1.00  0.00           H  
ATOM   2435  HA  TYR B 145       3.215   6.751   8.023  1.00  0.00           H  
ATOM   2436 1HB  TYR B 145       0.960   6.177   8.611  1.00  0.00           H  
ATOM   2437 2HB  TYR B 145       0.498   6.271   6.928  1.00  0.00           H  
ATOM   2438  HD1 TYR B 145       3.005   4.617   9.108  1.00  0.00           H  
ATOM   2439  HD2 TYR B 145       0.534   4.418   5.726  1.00  0.00           H  
ATOM   2440  HE1 TYR B 145       3.697   2.285   8.769  1.00  0.00           H  
ATOM   2441  HE2 TYR B 145       1.142   2.139   5.363  1.00  0.00           H  
ATOM   2442  HH  TYR B 145       3.517   0.512   7.442  1.00  0.00           H  
ATOM   2443  N   VAL B 146       4.114   6.377   5.800  1.00  0.00           N  
ATOM   2444  CA  VAL B 146       4.699   6.177   4.489  1.00  0.00           C  
ATOM   2445  C   VAL B 146       4.370   4.765   4.059  1.00  0.00           C  
ATOM   2446  O   VAL B 146       4.442   3.859   4.877  1.00  0.00           O  
ATOM   2447  CB  VAL B 146       6.234   6.470   4.509  1.00  0.00           C  
ATOM   2448  CG1 VAL B 146       6.895   6.129   3.147  1.00  0.00           C  
ATOM   2449  CG2 VAL B 146       6.460   7.994   4.810  1.00  0.00           C  
ATOM   2450  H   VAL B 146       4.630   6.071   6.628  1.00  0.00           H  
ATOM   2451  HA  VAL B 146       4.254   6.868   3.783  1.00  0.00           H  
ATOM   2452  HB  VAL B 146       6.707   5.860   5.282  1.00  0.00           H  
ATOM   2453 1HG1 VAL B 146       7.964   6.343   3.198  1.00  0.00           H  
ATOM   2454 2HG1 VAL B 146       6.761   5.067   2.920  1.00  0.00           H  
ATOM   2455 3HG1 VAL B 146       6.441   6.724   2.359  1.00  0.00           H  
ATOM   2456 1HG2 VAL B 146       7.528   8.212   4.840  1.00  0.00           H  
ATOM   2457 2HG2 VAL B 146       5.989   8.592   4.029  1.00  0.00           H  
ATOM   2458 3HG2 VAL B 146       6.016   8.244   5.773  1.00  0.00           H  
ATOM   2459  N   TYR B 147       3.939   4.599   2.810  1.00  0.00           N  
ATOM   2460  CA  TYR B 147       3.640   3.266   2.296  1.00  0.00           C  
ATOM   2461  C   TYR B 147       4.114   3.176   0.847  1.00  0.00           C  
ATOM   2462  O   TYR B 147       3.628   3.922   0.003  1.00  0.00           O  
ATOM   2463  CB  TYR B 147       2.145   2.971   2.351  1.00  0.00           C  
ATOM   2464  CG  TYR B 147       1.852   1.544   2.010  1.00  0.00           C  
ATOM   2465  CD1 TYR B 147       1.870   0.589   3.012  1.00  0.00           C  
ATOM   2466  CD2 TYR B 147       1.617   1.163   0.710  1.00  0.00           C  
ATOM   2467  CE1 TYR B 147       1.631  -0.709   2.720  1.00  0.00           C  
ATOM   2468  CE2 TYR B 147       1.392  -0.153   0.426  1.00  0.00           C  
ATOM   2469  CZ  TYR B 147       1.397  -1.077   1.440  1.00  0.00           C  
ATOM   2470  OH  TYR B 147       1.179  -2.370   1.183  1.00  0.00           O  
ATOM   2471  H   TYR B 147       3.811   5.415   2.214  1.00  0.00           H  
ATOM   2472  HA  TYR B 147       4.156   2.516   2.882  1.00  0.00           H  
ATOM   2473 1HB  TYR B 147       1.769   3.178   3.342  1.00  0.00           H  
ATOM   2474 2HB  TYR B 147       1.612   3.616   1.654  1.00  0.00           H  
ATOM   2475  HD1 TYR B 147       2.074   0.865   4.030  1.00  0.00           H  
ATOM   2476  HD2 TYR B 147       1.628   1.897  -0.086  1.00  0.00           H  
ATOM   2477  HE1 TYR B 147       1.632  -1.462   3.500  1.00  0.00           H  
ATOM   2478  HE2 TYR B 147       1.212  -0.475  -0.599  1.00  0.00           H  
ATOM   2479  HH  TYR B 147       0.971  -2.486   0.241  1.00  0.00           H  
ATOM   2480  N   ARG B 148       5.031   2.250   0.552  1.00  0.00           N  
ATOM   2481  CA  ARG B 148       5.494   2.120  -0.806  1.00  0.00           C  
ATOM   2482  C   ARG B 148       4.946   0.794  -1.333  1.00  0.00           C  
ATOM   2483  O   ARG B 148       5.092  -0.270  -0.732  1.00  0.00           O  
ATOM   2484  CB  ARG B 148       7.009   2.157  -0.902  1.00  0.00           C  
ATOM   2485  CG  ARG B 148       7.688   3.476  -0.461  1.00  0.00           C  
ATOM   2486  CD  ARG B 148       9.128   3.378  -0.686  1.00  0.00           C  
ATOM   2487  NE  ARG B 148       9.938   4.467  -0.120  1.00  0.00           N  
ATOM   2488  CZ  ARG B 148      10.255   5.664  -0.692  1.00  0.00           C  
ATOM   2489  NH1 ARG B 148       9.829   6.091  -1.871  1.00  0.00           N  
ATOM   2490  NH2 ARG B 148      11.040   6.481  -0.034  1.00  0.00           N  
ATOM   2491  H   ARG B 148       5.460   1.663   1.270  1.00  0.00           H  
ATOM   2492  HA  ARG B 148       5.094   2.924  -1.414  1.00  0.00           H  
ATOM   2493 1HB  ARG B 148       7.418   1.362  -0.278  1.00  0.00           H  
ATOM   2494 2HB  ARG B 148       7.308   1.958  -1.930  1.00  0.00           H  
ATOM   2495 1HG  ARG B 148       7.308   4.291  -1.055  1.00  0.00           H  
ATOM   2496 2HG  ARG B 148       7.502   3.670   0.595  1.00  0.00           H  
ATOM   2497 1HD  ARG B 148       9.492   2.438  -0.273  1.00  0.00           H  
ATOM   2498 2HD  ARG B 148       9.260   3.378  -1.733  1.00  0.00           H  
ATOM   2499  HE  ARG B 148      10.340   4.292   0.807  1.00  0.00           H  
ATOM   2500 1HH1 ARG B 148       9.207   5.548  -2.501  1.00  0.00           H  
ATOM   2501 2HH1 ARG B 148      10.149   7.040  -2.167  1.00  0.00           H  
ATOM   2502 1HH2 ARG B 148      11.371   6.209   0.913  1.00  0.00           H  
ATOM   2503 2HH2 ARG B 148      11.268   7.398  -0.477  1.00  0.00           H  
ATOM   2504  N   LEU B 149       4.221   0.899  -2.432  1.00  0.00           N  
ATOM   2505  CA  LEU B 149       3.568  -0.227  -3.052  1.00  0.00           C  
ATOM   2506  C   LEU B 149       4.563  -1.209  -3.587  1.00  0.00           C  
ATOM   2507  O   LEU B 149       5.532  -0.814  -4.235  1.00  0.00           O  
ATOM   2508  CB  LEU B 149       2.689   0.286  -4.198  1.00  0.00           C  
ATOM   2509  CG  LEU B 149       1.801  -0.726  -4.910  1.00  0.00           C  
ATOM   2510  CD1 LEU B 149       0.748  -1.221  -4.004  1.00  0.00           C  
ATOM   2511  CD2 LEU B 149       1.188  -0.084  -6.084  1.00  0.00           C  
ATOM   2512  H   LEU B 149       4.107   1.818  -2.862  1.00  0.00           H  
ATOM   2513  HA  LEU B 149       2.950  -0.731  -2.305  1.00  0.00           H  
ATOM   2514 1HB  LEU B 149       2.068   1.091  -3.816  1.00  0.00           H  
ATOM   2515 2HB  LEU B 149       3.349   0.700  -4.948  1.00  0.00           H  
ATOM   2516  HG  LEU B 149       2.400  -1.582  -5.232  1.00  0.00           H  
ATOM   2517 1HD1 LEU B 149       0.159  -1.929  -4.542  1.00  0.00           H  
ATOM   2518 2HD1 LEU B 149       1.184  -1.693  -3.164  1.00  0.00           H  
ATOM   2519 3HD1 LEU B 149       0.124  -0.413  -3.665  1.00  0.00           H  
ATOM   2520 1HD2 LEU B 149       0.564  -0.819  -6.595  1.00  0.00           H  
ATOM   2521 2HD2 LEU B 149       0.584   0.753  -5.789  1.00  0.00           H  
ATOM   2522 3HD2 LEU B 149       1.976   0.263  -6.745  1.00  0.00           H  
ATOM   2523  N   GLN B 150       4.354  -2.501  -3.329  1.00  0.00           N  
ATOM   2524  CA  GLN B 150       5.297  -3.432  -3.916  1.00  0.00           C  
ATOM   2525  C   GLN B 150       4.925  -3.653  -5.384  1.00  0.00           C  
ATOM   2526  O   GLN B 150       3.849  -4.188  -5.712  1.00  0.00           O  
ATOM   2527  CB  GLN B 150       5.338  -4.755  -3.168  1.00  0.00           C  
ATOM   2528  CG  GLN B 150       6.366  -5.778  -3.701  1.00  0.00           C  
ATOM   2529  CD  GLN B 150       7.789  -5.288  -3.520  1.00  0.00           C  
ATOM   2530  OE1 GLN B 150       8.121  -4.764  -2.455  1.00  0.00           O  
ATOM   2531  NE2 GLN B 150       8.637  -5.458  -4.530  1.00  0.00           N  
ATOM   2532  H   GLN B 150       3.561  -2.822  -2.761  1.00  0.00           H  
ATOM   2533  HA  GLN B 150       6.293  -2.995  -3.884  1.00  0.00           H  
ATOM   2534 1HB  GLN B 150       5.533  -4.576  -2.112  1.00  0.00           H  
ATOM   2535 2HB  GLN B 150       4.372  -5.209  -3.247  1.00  0.00           H  
ATOM   2536 1HG  GLN B 150       6.264  -6.707  -3.144  1.00  0.00           H  
ATOM   2537 2HG  GLN B 150       6.187  -5.963  -4.767  1.00  0.00           H  
ATOM   2538 1HE2 GLN B 150       9.590  -5.154  -4.446  1.00  0.00           H  
ATOM   2539 2HE2 GLN B 150       8.335  -5.914  -5.372  1.00  0.00           H  
ATOM   2540  N   VAL B 151       5.828  -3.239  -6.269  1.00  0.00           N  
ATOM   2541  CA  VAL B 151       5.588  -3.351  -7.699  1.00  0.00           C  
ATOM   2542  C   VAL B 151       6.706  -4.136  -8.384  1.00  0.00           C  
ATOM   2543  O   VAL B 151       7.878  -4.046  -7.990  1.00  0.00           O  
ATOM   2544  CB  VAL B 151       5.466  -1.931  -8.310  1.00  0.00           C  
ATOM   2545  CG1 VAL B 151       4.254  -1.204  -7.718  1.00  0.00           C  
ATOM   2546  CG2 VAL B 151       6.736  -1.109  -8.010  1.00  0.00           C  
ATOM   2547  H   VAL B 151       6.682  -2.810  -5.935  1.00  0.00           H  
ATOM   2548  HA  VAL B 151       4.652  -3.885  -7.855  1.00  0.00           H  
ATOM   2549  HB  VAL B 151       5.312  -2.020  -9.389  1.00  0.00           H  
ATOM   2550 1HG1 VAL B 151       4.169  -0.214  -8.164  1.00  0.00           H  
ATOM   2551 2HG1 VAL B 151       3.352  -1.779  -7.932  1.00  0.00           H  
ATOM   2552 3HG1 VAL B 151       4.379  -1.103  -6.650  1.00  0.00           H  
ATOM   2553 1HG2 VAL B 151       6.630  -0.112  -8.446  1.00  0.00           H  
ATOM   2554 2HG2 VAL B 151       6.865  -1.011  -6.932  1.00  0.00           H  
ATOM   2555 3HG2 VAL B 151       7.611  -1.591  -8.436  1.00  0.00           H  
ATOM   2556  N   SER B 152       6.316  -4.872  -9.418  1.00  0.00           N  
ATOM   2557  CA  SER B 152       7.162  -5.696 -10.272  1.00  0.00           C  
ATOM   2558  C   SER B 152       6.502  -5.874 -11.654  1.00  0.00           C  
ATOM   2559  O   SER B 152       5.565  -5.155 -12.009  1.00  0.00           O  
ATOM   2560  CB  SER B 152       7.389  -7.065  -9.680  1.00  0.00           C  
ATOM   2561  OG  SER B 152       8.402  -7.742 -10.390  1.00  0.00           O  
ATOM   2562  H   SER B 152       5.317  -4.898  -9.620  1.00  0.00           H  
ATOM   2563  HA  SER B 152       8.122  -5.195 -10.406  1.00  0.00           H  
ATOM   2564 1HB  SER B 152       7.657  -6.979  -8.627  1.00  0.00           H  
ATOM   2565 2HB  SER B 152       6.458  -7.632  -9.741  1.00  0.00           H  
ATOM   2566  HG  SER B 152       8.451  -8.624 -10.000  1.00  0.00           H  
ATOM   2567  N   SER B 153       7.043  -6.779 -12.460  1.00  0.00           N  
ATOM   2568  CA  SER B 153       6.465  -7.064 -13.777  1.00  0.00           C  
ATOM   2569  C   SER B 153       5.275  -7.997 -13.557  1.00  0.00           C  
ATOM   2570  O   SER B 153       5.120  -8.528 -12.458  1.00  0.00           O  
ATOM   2571  CB  SER B 153       7.497  -7.686 -14.709  1.00  0.00           C  
ATOM   2572  OG  SER B 153       7.892  -8.956 -14.262  1.00  0.00           O  
ATOM   2573  H   SER B 153       7.824  -7.312 -12.087  1.00  0.00           H  
ATOM   2574  HA  SER B 153       6.104  -6.134 -14.221  1.00  0.00           H  
ATOM   2575 1HB  SER B 153       7.072  -7.770 -15.706  1.00  0.00           H  
ATOM   2576 2HB  SER B 153       8.367  -7.036 -14.778  1.00  0.00           H  
ATOM   2577  HG  SER B 153       8.007  -9.488 -15.058  1.00  0.00           H  
ATOM   2578  N   ILE B 154       4.435  -8.219 -14.564  1.00  0.00           N  
ATOM   2579  CA  ILE B 154       3.340  -9.165 -14.338  1.00  0.00           C  
ATOM   2580  C   ILE B 154       3.714 -10.563 -14.808  1.00  0.00           C  
ATOM   2581  O   ILE B 154       4.176 -10.749 -15.932  1.00  0.00           O  
ATOM   2582  CB  ILE B 154       2.005  -8.752 -14.954  1.00  0.00           C  
ATOM   2583  CG1 ILE B 154       1.575  -7.477 -14.333  1.00  0.00           C  
ATOM   2584  CG2 ILE B 154       0.951  -9.852 -14.722  1.00  0.00           C  
ATOM   2585  CD1 ILE B 154       0.430  -6.905 -14.961  1.00  0.00           C  
ATOM   2586  H   ILE B 154       4.555  -7.763 -15.457  1.00  0.00           H  
ATOM   2587  HA  ILE B 154       3.152  -9.221 -13.267  1.00  0.00           H  
ATOM   2588  HB  ILE B 154       2.135  -8.585 -16.025  1.00  0.00           H  
ATOM   2589 1HG1 ILE B 154       1.359  -7.626 -13.278  1.00  0.00           H  
ATOM   2590 2HG1 ILE B 154       2.393  -6.765 -14.418  1.00  0.00           H  
ATOM   2591 1HG2 ILE B 154       0.000  -9.594 -15.166  1.00  0.00           H  
ATOM   2592 2HG2 ILE B 154       1.293 -10.755 -15.170  1.00  0.00           H  
ATOM   2593 3HG2 ILE B 154       0.819 -10.004 -13.662  1.00  0.00           H  
ATOM   2594 1HD1 ILE B 154       0.233  -5.987 -14.491  1.00  0.00           H  
ATOM   2595 2HD1 ILE B 154       0.661  -6.750 -15.984  1.00  0.00           H  
ATOM   2596 3HD1 ILE B 154      -0.438  -7.530 -14.887  1.00  0.00           H  
ATOM   2597  N   ASN B 155       3.535 -11.530 -13.910  1.00  0.00           N  
ATOM   2598  CA  ASN B 155       3.850 -12.938 -14.129  1.00  0.00           C  
ATOM   2599  C   ASN B 155       2.637 -13.830 -13.867  1.00  0.00           C  
ATOM   2600  O   ASN B 155       2.381 -14.209 -12.720  1.00  0.00           O  
ATOM   2601  CB  ASN B 155       5.014 -13.310 -13.203  1.00  0.00           C  
ATOM   2602  CG  ASN B 155       5.560 -14.737 -13.312  1.00  0.00           C  
ATOM   2603  OD1 ASN B 155       5.064 -15.576 -14.066  1.00  0.00           O  
ATOM   2604  ND2 ASN B 155       6.601 -15.006 -12.547  1.00  0.00           N  
ATOM   2605  H   ASN B 155       3.173 -11.260 -13.006  1.00  0.00           H  
ATOM   2606  HA  ASN B 155       4.139 -13.078 -15.174  1.00  0.00           H  
ATOM   2607 1HB  ASN B 155       5.835 -12.616 -13.381  1.00  0.00           H  
ATOM   2608 2HB  ASN B 155       4.692 -13.144 -12.192  1.00  0.00           H  
ATOM   2609 1HD2 ASN B 155       7.014 -15.918 -12.558  1.00  0.00           H  
ATOM   2610 2HD2 ASN B 155       6.990 -14.289 -11.967  1.00  0.00           H  
ATOM   2611  N   VAL B 156       1.879 -14.149 -14.933  1.00  0.00           N  
ATOM   2612  CA  VAL B 156       0.648 -14.952 -14.809  1.00  0.00           C  
ATOM   2613  C   VAL B 156       0.848 -16.455 -15.048  1.00  0.00           C  
ATOM   2614  O   VAL B 156       1.427 -16.886 -16.061  1.00  0.00           O  
ATOM   2615  CB  VAL B 156      -0.434 -14.444 -15.785  1.00  0.00           C  
ATOM   2616  CG1 VAL B 156      -1.665 -15.306 -15.731  1.00  0.00           C  
ATOM   2617  CG2 VAL B 156      -0.804 -13.109 -15.420  1.00  0.00           C  
ATOM   2618  H   VAL B 156       2.129 -13.779 -15.862  1.00  0.00           H  
ATOM   2619  HA  VAL B 156       0.267 -14.825 -13.795  1.00  0.00           H  
ATOM   2620  HB  VAL B 156      -0.033 -14.451 -16.794  1.00  0.00           H  
ATOM   2621 1HG1 VAL B 156      -2.423 -14.924 -16.421  1.00  0.00           H  
ATOM   2622 2HG1 VAL B 156      -1.404 -16.310 -15.999  1.00  0.00           H  
ATOM   2623 3HG1 VAL B 156      -2.055 -15.293 -14.720  1.00  0.00           H  
ATOM   2624 1HG2 VAL B 156      -1.551 -12.743 -16.123  1.00  0.00           H  
ATOM   2625 2HG2 VAL B 156      -1.199 -13.113 -14.435  1.00  0.00           H  
ATOM   2626 3HG2 VAL B 156       0.067 -12.508 -15.448  1.00  0.00           H  
ATOM   2627  N   SER B 157       0.321 -17.250 -14.115  1.00  0.00           N  
ATOM   2628  CA  SER B 157       0.360 -18.702 -14.166  1.00  0.00           C  
ATOM   2629  C   SER B 157      -1.064 -19.269 -14.081  1.00  0.00           C  
ATOM   2630  O   SER B 157      -1.759 -19.056 -13.087  1.00  0.00           O  
ATOM   2631  CB  SER B 157       1.210 -19.213 -13.012  1.00  0.00           C  
ATOM   2632  OG  SER B 157       1.229 -20.614 -12.964  1.00  0.00           O  
ATOM   2633  H   SER B 157      -0.094 -16.812 -13.294  1.00  0.00           H  
ATOM   2634  HA  SER B 157       0.803 -19.012 -15.113  1.00  0.00           H  
ATOM   2635 1HB  SER B 157       2.229 -18.837 -13.124  1.00  0.00           H  
ATOM   2636 2HB  SER B 157       0.823 -18.815 -12.072  1.00  0.00           H  
ATOM   2637  HG  SER B 157       2.005 -20.884 -13.461  1.00  0.00           H  
ATOM   2638  N   VAL B 158      -1.510 -19.951 -15.141  1.00  0.00           N  
ATOM   2639  CA  VAL B 158      -2.875 -20.493 -15.203  1.00  0.00           C  
ATOM   2640  C   VAL B 158      -2.931 -21.998 -15.374  1.00  0.00           C  
ATOM   2641  O   VAL B 158      -2.225 -22.568 -16.209  1.00  0.00           O  
ATOM   2642  CB  VAL B 158      -3.690 -19.829 -16.323  1.00  0.00           C  
ATOM   2643  CG1 VAL B 158      -5.063 -20.468 -16.451  1.00  0.00           C  
ATOM   2644  CG2 VAL B 158      -3.883 -18.410 -15.983  1.00  0.00           C  
ATOM   2645  H   VAL B 158      -0.891 -20.098 -15.926  1.00  0.00           H  
ATOM   2646  HA  VAL B 158      -3.368 -20.250 -14.266  1.00  0.00           H  
ATOM   2647  HB  VAL B 158      -3.163 -19.933 -17.270  1.00  0.00           H  
ATOM   2648 1HG1 VAL B 158      -5.623 -19.967 -17.241  1.00  0.00           H  
ATOM   2649 2HG1 VAL B 158      -4.962 -21.518 -16.699  1.00  0.00           H  
ATOM   2650 3HG1 VAL B 158      -5.597 -20.365 -15.502  1.00  0.00           H  
ATOM   2651 1HG2 VAL B 158      -4.452 -17.942 -16.775  1.00  0.00           H  
ATOM   2652 2HG2 VAL B 158      -4.424 -18.342 -15.051  1.00  0.00           H  
ATOM   2653 3HG2 VAL B 158      -2.938 -17.928 -15.881  1.00  0.00           H  
ATOM   2654  N   ASN B 159      -3.794 -22.624 -14.583  1.00  0.00           N  
ATOM   2655  CA  ASN B 159      -3.980 -24.067 -14.618  1.00  0.00           C  
ATOM   2656  C   ASN B 159      -5.378 -24.434 -14.103  1.00  0.00           C  
ATOM   2657  O   ASN B 159      -6.205 -23.559 -13.840  1.00  0.00           O  
ATOM   2658  CB  ASN B 159      -2.873 -24.730 -13.805  1.00  0.00           C  
ATOM   2659  CG  ASN B 159      -2.472 -26.120 -14.300  1.00  0.00           C  
ATOM   2660  OD1 ASN B 159      -3.323 -26.890 -14.761  1.00  0.00           O  
ATOM   2661  ND2 ASN B 159      -1.198 -26.434 -14.215  1.00  0.00           N  
ATOM   2662  H   ASN B 159      -4.318 -22.061 -13.911  1.00  0.00           H  
ATOM   2663  HA  ASN B 159      -3.905 -24.406 -15.651  1.00  0.00           H  
ATOM   2664 1HB  ASN B 159      -1.987 -24.092 -13.815  1.00  0.00           H  
ATOM   2665 2HB  ASN B 159      -3.198 -24.812 -12.768  1.00  0.00           H  
ATOM   2666 1HD2 ASN B 159      -0.883 -27.328 -14.530  1.00  0.00           H  
ATOM   2667 2HD2 ASN B 159      -0.546 -25.778 -13.839  1.00  0.00           H  
ATOM   2668  N   ALA B 160      -5.654 -25.723 -13.966  1.00  0.00           N  
ATOM   2669  CA  ALA B 160      -6.968 -26.176 -13.506  1.00  0.00           C  
ATOM   2670  C   ALA B 160      -6.846 -27.446 -12.709  1.00  0.00           C  
ATOM   2671  O   ALA B 160      -5.880 -28.196 -12.854  1.00  0.00           O  
ATOM   2672  CB  ALA B 160      -7.913 -26.427 -14.673  1.00  0.00           C  
ATOM   2673  H   ALA B 160      -4.940 -26.398 -14.213  1.00  0.00           H  
ATOM   2674  HA  ALA B 160      -7.388 -25.409 -12.857  1.00  0.00           H  
ATOM   2675 1HB  ALA B 160      -8.883 -26.749 -14.291  1.00  0.00           H  
ATOM   2676 2HB  ALA B 160      -8.036 -25.528 -15.230  1.00  0.00           H  
ATOM   2677 3HB  ALA B 160      -7.505 -27.201 -15.316  1.00  0.00           H  
ATOM   2678  N   VAL B 161      -7.871 -27.732 -11.909  1.00  0.00           N  
ATOM   2679  CA  VAL B 161      -7.879 -28.983 -11.152  1.00  0.00           C  
ATOM   2680  C   VAL B 161      -7.932 -30.177 -12.099  1.00  0.00           C  
ATOM   2681  O   VAL B 161      -7.449 -31.263 -11.780  1.00  0.00           O  
ATOM   2682  CB  VAL B 161      -9.060 -28.989 -10.166  1.00  0.00           C  
ATOM   2683  CG1 VAL B 161      -8.849 -27.848  -9.156  1.00  0.00           C  
ATOM   2684  CG2 VAL B 161     -10.411 -28.810 -10.950  1.00  0.00           C  
ATOM   2685  H   VAL B 161      -8.631 -27.052 -11.812  1.00  0.00           H  
ATOM   2686  HA  VAL B 161      -6.955 -29.043 -10.574  1.00  0.00           H  
ATOM   2687  HB  VAL B 161      -9.078 -29.927  -9.615  1.00  0.00           H  
ATOM   2688 1HG1 VAL B 161      -9.666 -27.836  -8.435  1.00  0.00           H  
ATOM   2689 2HG1 VAL B 161      -7.907 -28.000  -8.628  1.00  0.00           H  
ATOM   2690 3HG1 VAL B 161      -8.810 -26.894  -9.687  1.00  0.00           H  
ATOM   2691 1HG2 VAL B 161     -11.244 -28.801 -10.247  1.00  0.00           H  
ATOM   2692 2HG2 VAL B 161     -10.381 -27.874 -11.498  1.00  0.00           H  
ATOM   2693 3HG2 VAL B 161     -10.557 -29.631 -11.649  1.00  0.00           H  
ATOM   2694  N   GLN B 162      -8.515 -29.950 -13.268  1.00  0.00           N  
ATOM   2695  CA  GLN B 162      -8.523 -30.892 -14.361  1.00  0.00           C  
ATOM   2696  C   GLN B 162      -8.962 -30.119 -15.603  1.00  0.00           C  
ATOM   2697  O   GLN B 162      -9.770 -29.197 -15.503  1.00  0.00           O  
ATOM   2698  CB  GLN B 162      -9.364 -32.128 -14.032  1.00  0.00           C  
ATOM   2699  CG  GLN B 162      -9.437 -33.112 -15.149  1.00  0.00           C  
ATOM   2700  CD  GLN B 162      -8.034 -33.665 -15.567  1.00  0.00           C  
ATOM   2701  OE1 GLN B 162      -7.297 -32.963 -16.294  1.00  0.00           O  
ATOM   2702  NE2 GLN B 162      -7.672 -34.867 -15.102  1.00  0.00           N  
ATOM   2703  H   GLN B 162      -8.920 -29.040 -13.414  1.00  0.00           H  
ATOM   2704  HA  GLN B 162      -7.503 -31.236 -14.532  1.00  0.00           H  
ATOM   2705 1HB  GLN B 162      -8.953 -32.648 -13.175  1.00  0.00           H  
ATOM   2706 2HB  GLN B 162     -10.368 -31.817 -13.771  1.00  0.00           H  
ATOM   2707 1HG  GLN B 162     -10.062 -33.949 -14.841  1.00  0.00           H  
ATOM   2708 2HG  GLN B 162      -9.880 -32.627 -15.972  1.00  0.00           H  
ATOM   2709 1HE2 GLN B 162      -6.769 -35.240 -15.326  1.00  0.00           H  
ATOM   2710 2HE2 GLN B 162      -8.291 -35.376 -14.503  1.00  0.00           H  
ATOM   2711  N   THR B 163      -8.436 -30.503 -16.768  1.00  0.00           N  
ATOM   2712  CA  THR B 163      -8.793 -29.835 -18.020  1.00  0.00           C  
ATOM   2713  C   THR B 163      -9.819 -30.603 -18.833  1.00  0.00           C  
ATOM   2714  O   THR B 163     -10.348 -30.094 -19.820  1.00  0.00           O  
ATOM   2715  CB  THR B 163      -7.539 -29.534 -18.849  1.00  0.00           C  
ATOM   2716  OG1 THR B 163      -6.852 -30.770 -19.137  1.00  0.00           O  
ATOM   2717  CG2 THR B 163      -6.624 -28.561 -18.103  1.00  0.00           C  
ATOM   2718  H   THR B 163      -7.786 -31.288 -16.766  1.00  0.00           H  
ATOM   2719  HA  THR B 163      -9.240 -28.879 -17.762  1.00  0.00           H  
ATOM   2720  HB  THR B 163      -7.836 -29.071 -19.794  1.00  0.00           H  
ATOM   2721  HG1 THR B 163      -6.482 -31.136 -18.319  1.00  0.00           H  
ATOM   2722 1HG2 THR B 163      -5.747 -28.346 -18.707  1.00  0.00           H  
ATOM   2723 2HG2 THR B 163      -7.170 -27.637 -17.915  1.00  0.00           H  
ATOM   2724 3HG2 THR B 163      -6.311 -28.996 -17.152  1.00  0.00           H  
ATOM   2725  N   VAL B 164     -10.046 -31.838 -18.450  1.00  0.00           N  
ATOM   2726  CA  VAL B 164     -11.043 -32.683 -19.077  1.00  0.00           C  
ATOM   2727  C   VAL B 164     -11.905 -33.228 -17.958  1.00  0.00           C  
ATOM   2728  O   VAL B 164     -11.438 -34.063 -17.178  1.00  0.00           O  
ATOM   2729  CB  VAL B 164     -10.389 -33.851 -19.845  1.00  0.00           C  
ATOM   2730  CG1 VAL B 164     -11.454 -34.714 -20.493  1.00  0.00           C  
ATOM   2731  CG2 VAL B 164      -9.397 -33.323 -20.924  1.00  0.00           C  
ATOM   2732  H   VAL B 164      -9.535 -32.187 -17.657  1.00  0.00           H  
ATOM   2733  HA  VAL B 164     -11.663 -32.092 -19.752  1.00  0.00           H  
ATOM   2734  HB  VAL B 164      -9.876 -34.451 -19.141  1.00  0.00           H  
ATOM   2735 1HG1 VAL B 164     -10.976 -35.552 -21.003  1.00  0.00           H  
ATOM   2736 2HG1 VAL B 164     -12.135 -35.091 -19.728  1.00  0.00           H  
ATOM   2737 3HG1 VAL B 164     -12.017 -34.118 -21.216  1.00  0.00           H  
ATOM   2738 1HG2 VAL B 164      -8.933 -34.163 -21.446  1.00  0.00           H  
ATOM   2739 2HG2 VAL B 164      -9.936 -32.711 -21.638  1.00  0.00           H  
ATOM   2740 3HG2 VAL B 164      -8.616 -32.726 -20.452  1.00  0.00           H  
ATOM   2741  N   VAL B 165     -13.153 -32.788 -17.885  1.00  0.00           N  
ATOM   2742  CA  VAL B 165     -14.025 -33.202 -16.784  1.00  0.00           C  
ATOM   2743  C   VAL B 165     -15.323 -33.765 -17.331  1.00  0.00           C  
ATOM   2744  O   VAL B 165     -15.671 -33.516 -18.483  1.00  0.00           O  
ATOM   2745  CB  VAL B 165     -14.338 -32.006 -15.848  1.00  0.00           C  
ATOM   2746  CG1 VAL B 165     -13.035 -31.423 -15.262  1.00  0.00           C  
ATOM   2747  CG2 VAL B 165     -15.135 -30.947 -16.611  1.00  0.00           C  
ATOM   2748  H   VAL B 165     -13.484 -32.122 -18.587  1.00  0.00           H  
ATOM   2749  HA  VAL B 165     -13.526 -33.978 -16.200  1.00  0.00           H  
ATOM   2750  HB  VAL B 165     -14.931 -32.366 -15.011  1.00  0.00           H  
ATOM   2751 1HG1 VAL B 165     -13.273 -30.603 -14.581  1.00  0.00           H  
ATOM   2752 2HG1 VAL B 165     -12.520 -32.208 -14.718  1.00  0.00           H  
ATOM   2753 3HG1 VAL B 165     -12.394 -31.047 -16.058  1.00  0.00           H  
ATOM   2754 1HG2 VAL B 165     -15.376 -30.126 -15.941  1.00  0.00           H  
ATOM   2755 2HG2 VAL B 165     -14.546 -30.575 -17.453  1.00  0.00           H  
ATOM   2756 3HG2 VAL B 165     -16.059 -31.396 -16.979  1.00  0.00           H  
ATOM   2757  N   ARG B 166     -16.043 -34.525 -16.528  1.00  0.00           N  
ATOM   2758  CA  ARG B 166     -17.333 -35.020 -16.993  1.00  0.00           C  
ATOM   2759  C   ARG B 166     -18.451 -34.054 -16.661  1.00  0.00           C  
ATOM   2760  O   ARG B 166     -18.372 -33.274 -15.714  1.00  0.00           O  
ATOM   2761  CB  ARG B 166     -17.674 -36.390 -16.426  1.00  0.00           C  
ATOM   2762  CG  ARG B 166     -16.705 -37.523 -16.788  1.00  0.00           C  
ATOM   2763  CD  ARG B 166     -17.149 -38.824 -16.214  1.00  0.00           C  
ATOM   2764  NE  ARG B 166     -17.126 -38.798 -14.767  1.00  0.00           N  
ATOM   2765  CZ  ARG B 166     -17.671 -39.710 -13.949  1.00  0.00           C  
ATOM   2766  NH1 ARG B 166     -18.304 -40.772 -14.416  1.00  0.00           N  
ATOM   2767  NH2 ARG B 166     -17.553 -39.498 -12.655  1.00  0.00           N  
ATOM   2768  H   ARG B 166     -15.715 -34.738 -15.576  1.00  0.00           H  
ATOM   2769  HA  ARG B 166     -17.305 -35.116 -18.071  1.00  0.00           H  
ATOM   2770 1HB  ARG B 166     -17.738 -36.332 -15.349  1.00  0.00           H  
ATOM   2771 2HB  ARG B 166     -18.660 -36.682 -16.786  1.00  0.00           H  
ATOM   2772 1HG  ARG B 166     -16.650 -37.636 -17.856  1.00  0.00           H  
ATOM   2773 2HG  ARG B 166     -15.715 -37.291 -16.388  1.00  0.00           H  
ATOM   2774 1HD  ARG B 166     -18.169 -39.034 -16.537  1.00  0.00           H  
ATOM   2775 2HD  ARG B 166     -16.488 -39.619 -16.555  1.00  0.00           H  
ATOM   2776  HE  ARG B 166     -16.655 -38.008 -14.304  1.00  0.00           H  
ATOM   2777 1HH1 ARG B 166     -18.384 -40.913 -15.412  1.00  0.00           H  
ATOM   2778 2HH1 ARG B 166     -18.707 -41.441 -13.776  1.00  0.00           H  
ATOM   2779 1HH2 ARG B 166     -17.059 -38.638 -12.360  1.00  0.00           H  
ATOM   2780 2HH2 ARG B 166     -17.942 -40.140 -11.983  1.00  0.00           H  
ATOM   2781  N   GLN B 167     -19.510 -34.119 -17.436  1.00  0.00           N  
ATOM   2782  CA  GLN B 167     -20.703 -33.365 -17.138  1.00  0.00           C  
ATOM   2783  C   GLN B 167     -21.105 -33.690 -15.694  1.00  0.00           C  
ATOM   2784  O   GLN B 167     -21.178 -34.861 -15.310  1.00  0.00           O  
ATOM   2785  CB  GLN B 167     -21.797 -33.759 -18.132  1.00  0.00           C  
ATOM   2786  CG  GLN B 167     -23.086 -33.023 -18.012  1.00  0.00           C  
ATOM   2787  CD  GLN B 167     -24.099 -33.525 -19.022  1.00  0.00           C  
ATOM   2788  OE1 GLN B 167     -23.962 -34.622 -19.578  1.00  0.00           O  
ATOM   2789  NE2 GLN B 167     -25.130 -32.734 -19.272  1.00  0.00           N  
ATOM   2790  H   GLN B 167     -19.490 -34.712 -18.261  1.00  0.00           H  
ATOM   2791  HA  GLN B 167     -20.492 -32.300 -17.217  1.00  0.00           H  
ATOM   2792 1HB  GLN B 167     -21.424 -33.601 -19.145  1.00  0.00           H  
ATOM   2793 2HB  GLN B 167     -22.007 -34.823 -18.035  1.00  0.00           H  
ATOM   2794 1HG  GLN B 167     -23.492 -33.154 -17.010  1.00  0.00           H  
ATOM   2795 2HG  GLN B 167     -22.909 -31.970 -18.202  1.00  0.00           H  
ATOM   2796 1HE2 GLN B 167     -25.826 -33.013 -19.927  1.00  0.00           H  
ATOM   2797 2HE2 GLN B 167     -25.216 -31.825 -18.799  1.00  0.00           H  
ATOM   2798  N   GLY B 168     -21.353 -32.651 -14.901  1.00  0.00           N  
ATOM   2799  CA  GLY B 168     -21.725 -32.774 -13.490  1.00  0.00           C  
ATOM   2800  C   GLY B 168     -20.549 -32.588 -12.503  1.00  0.00           C  
ATOM   2801  O   GLY B 168     -20.772 -32.379 -11.308  1.00  0.00           O  
ATOM   2802  H   GLY B 168     -21.283 -31.717 -15.300  1.00  0.00           H  
ATOM   2803 1HA  GLY B 168     -22.500 -32.038 -13.270  1.00  0.00           H  
ATOM   2804 2HA  GLY B 168     -22.171 -33.753 -13.330  1.00  0.00           H  
ATOM   2805  N   GLU B 169     -19.313 -32.632 -13.003  1.00  0.00           N  
ATOM   2806  CA  GLU B 169     -18.106 -32.451 -12.189  1.00  0.00           C  
ATOM   2807  C   GLU B 169     -17.729 -30.971 -12.107  1.00  0.00           C  
ATOM   2808  O   GLU B 169     -18.349 -30.128 -12.756  1.00  0.00           O  
ATOM   2809  CB  GLU B 169     -16.942 -33.307 -12.722  1.00  0.00           C  
ATOM   2810  CG  GLU B 169     -17.176 -34.842 -12.603  1.00  0.00           C  
ATOM   2811  CD  GLU B 169     -16.023 -35.702 -13.150  1.00  0.00           C  
ATOM   2812  OE1 GLU B 169     -15.159 -35.153 -13.800  1.00  0.00           O  
ATOM   2813  OE2 GLU B 169     -16.021 -36.905 -12.923  1.00  0.00           O  
ATOM   2814  H   GLU B 169     -19.186 -32.820 -13.998  1.00  0.00           H  
ATOM   2815  HA  GLU B 169     -18.325 -32.792 -11.175  1.00  0.00           H  
ATOM   2816 1HB  GLU B 169     -16.783 -33.078 -13.770  1.00  0.00           H  
ATOM   2817 2HB  GLU B 169     -16.025 -33.058 -12.191  1.00  0.00           H  
ATOM   2818 1HG  GLU B 169     -17.338 -35.091 -11.557  1.00  0.00           H  
ATOM   2819 2HG  GLU B 169     -18.090 -35.085 -13.149  1.00  0.00           H  
ATOM   2820  N   ASN B 170     -16.784 -30.637 -11.235  1.00  0.00           N  
ATOM   2821  CA  ASN B 170     -16.381 -29.239 -11.062  1.00  0.00           C  
ATOM   2822  C   ASN B 170     -15.273 -28.757 -12.024  1.00  0.00           C  
ATOM   2823  O   ASN B 170     -14.283 -29.461 -12.260  1.00  0.00           O  
ATOM   2824  CB  ASN B 170     -15.901 -29.038  -9.617  1.00  0.00           C  
ATOM   2825  CG  ASN B 170     -17.001 -29.162  -8.544  1.00  0.00           C  
ATOM   2826  OD1 ASN B 170     -17.838 -28.266  -8.387  1.00  0.00           O  
ATOM   2827  ND2 ASN B 170     -16.988 -30.245  -7.805  1.00  0.00           N  
ATOM   2828  H   ASN B 170     -16.317 -31.358 -10.702  1.00  0.00           H  
ATOM   2829  HA  ASN B 170     -17.254 -28.605 -11.239  1.00  0.00           H  
ATOM   2830 1HB  ASN B 170     -15.124 -29.771  -9.396  1.00  0.00           H  
ATOM   2831 2HB  ASN B 170     -15.440 -28.050  -9.529  1.00  0.00           H  
ATOM   2832 1HD2 ASN B 170     -17.672 -30.371  -7.084  1.00  0.00           H  
ATOM   2833 2HD2 ASN B 170     -16.286 -30.943  -7.950  1.00  0.00           H  
ATOM   2834  N   ILE B 171     -15.408 -27.509 -12.504  1.00  0.00           N  
ATOM   2835  CA  ILE B 171     -14.327 -26.852 -13.250  1.00  0.00           C  
ATOM   2836  C   ILE B 171     -13.753 -25.760 -12.379  1.00  0.00           C  
ATOM   2837  O   ILE B 171     -14.386 -24.714 -12.188  1.00  0.00           O  
ATOM   2838  CB  ILE B 171     -14.789 -26.180 -14.570  1.00  0.00           C  
ATOM   2839  CG1 ILE B 171     -15.360 -27.162 -15.524  1.00  0.00           C  
ATOM   2840  CG2 ILE B 171     -13.639 -25.427 -15.210  1.00  0.00           C  
ATOM   2841  CD1 ILE B 171     -16.119 -26.494 -16.666  1.00  0.00           C  
ATOM   2842  H   ILE B 171     -16.274 -26.995 -12.320  1.00  0.00           H  
ATOM   2843  HA  ILE B 171     -13.542 -27.576 -13.467  1.00  0.00           H  
ATOM   2844  HB  ILE B 171     -15.562 -25.475 -14.345  1.00  0.00           H  
ATOM   2845 1HG1 ILE B 171     -14.546 -27.750 -15.949  1.00  0.00           H  
ATOM   2846 2HG1 ILE B 171     -16.006 -27.825 -14.992  1.00  0.00           H  
ATOM   2847 1HG2 ILE B 171     -13.978 -24.930 -16.121  1.00  0.00           H  
ATOM   2848 2HG2 ILE B 171     -13.269 -24.682 -14.509  1.00  0.00           H  
ATOM   2849 3HG2 ILE B 171     -12.841 -26.127 -15.451  1.00  0.00           H  
ATOM   2850 1HD1 ILE B 171     -16.506 -27.247 -17.339  1.00  0.00           H  
ATOM   2851 2HD1 ILE B 171     -16.948 -25.909 -16.264  1.00  0.00           H  
ATOM   2852 3HD1 ILE B 171     -15.445 -25.835 -17.214  1.00  0.00           H  
ATOM   2853  N   THR B 172     -12.559 -25.988 -11.859  1.00  0.00           N  
ATOM   2854  CA  THR B 172     -11.943 -25.005 -10.979  1.00  0.00           C  
ATOM   2855  C   THR B 172     -10.655 -24.544 -11.602  1.00  0.00           C  
ATOM   2856  O   THR B 172      -9.710 -25.324 -11.785  1.00  0.00           O  
ATOM   2857  CB  THR B 172     -11.681 -25.566  -9.576  1.00  0.00           C  
ATOM   2858  OG1 THR B 172     -12.911 -25.996  -8.977  1.00  0.00           O  
ATOM   2859  CG2 THR B 172     -11.037 -24.516  -8.714  1.00  0.00           C  
ATOM   2860  H   THR B 172     -12.090 -26.859 -12.065  1.00  0.00           H  
ATOM   2861  HA  THR B 172     -12.597 -24.138 -10.888  1.00  0.00           H  
ATOM   2862  HB  THR B 172     -11.045 -26.390  -9.651  1.00  0.00           H  
ATOM   2863  HG1 THR B 172     -12.721 -26.588  -8.244  1.00  0.00           H  
ATOM   2864 1HG2 THR B 172     -10.845 -24.918  -7.722  1.00  0.00           H  
ATOM   2865 2HG2 THR B 172     -10.096 -24.194  -9.166  1.00  0.00           H  
ATOM   2866 3HG2 THR B 172     -11.716 -23.677  -8.644  1.00  0.00           H  
ATOM   2867  N   LEU B 173     -10.625 -23.269 -11.944  1.00  0.00           N  
ATOM   2868  CA  LEU B 173      -9.490 -22.700 -12.636  1.00  0.00           C  
ATOM   2869  C   LEU B 173      -8.740 -21.852 -11.694  1.00  0.00           C  
ATOM   2870  O   LEU B 173      -9.347 -21.099 -10.940  1.00  0.00           O  
ATOM   2871  CB  LEU B 173      -9.986 -21.836 -13.754  1.00  0.00           C  
ATOM   2872  CG  LEU B 173     -10.975 -22.519 -14.510  1.00  0.00           C  
ATOM   2873  CD1 LEU B 173     -11.545 -21.660 -15.491  1.00  0.00           C  
ATOM   2874  CD2 LEU B 173     -10.382 -23.657 -15.097  1.00  0.00           C  
ATOM   2875  H   LEU B 173     -11.436 -22.680 -11.756  1.00  0.00           H  
ATOM   2876  HA  LEU B 173      -8.842 -23.490 -13.011  1.00  0.00           H  
ATOM   2877 1HB  LEU B 173     -10.410 -20.931 -13.347  1.00  0.00           H  
ATOM   2878 2HB  LEU B 173      -9.152 -21.584 -14.408  1.00  0.00           H  
ATOM   2879  HG  LEU B 173     -11.777 -22.831 -13.836  1.00  0.00           H  
ATOM   2880 1HD1 LEU B 173     -12.297 -22.231 -16.017  1.00  0.00           H  
ATOM   2881 2HD1 LEU B 173     -11.992 -20.811 -15.008  1.00  0.00           H  
ATOM   2882 3HD1 LEU B 173     -10.773 -21.331 -16.176  1.00  0.00           H  
ATOM   2883 1HD2 LEU B 173     -11.148 -24.162 -15.609  1.00  0.00           H  
ATOM   2884 2HD2 LEU B 173      -9.604 -23.340 -15.763  1.00  0.00           H  
ATOM   2885 3HD2 LEU B 173      -9.969 -24.303 -14.349  1.00  0.00           H  
ATOM   2886  N   MET B 174      -7.437 -21.887 -11.778  1.00  0.00           N  
ATOM   2887  CA  MET B 174      -6.695 -21.049 -10.889  1.00  0.00           C  
ATOM   2888  C   MET B 174      -5.738 -20.183 -11.675  1.00  0.00           C  
ATOM   2889  O   MET B 174      -5.026 -20.648 -12.570  1.00  0.00           O  
ATOM   2890  CB  MET B 174      -5.979 -21.935  -9.869  1.00  0.00           C  
ATOM   2891  CG  MET B 174      -6.964 -22.812  -9.042  1.00  0.00           C  
ATOM   2892  SD  MET B 174      -6.217 -23.680  -7.663  1.00  0.00           S  
ATOM   2893  CE  MET B 174      -7.668 -24.441  -6.939  1.00  0.00           C  
ATOM   2894  H   MET B 174      -6.977 -22.506 -12.447  1.00  0.00           H  
ATOM   2895  HA  MET B 174      -7.373 -20.380 -10.360  1.00  0.00           H  
ATOM   2896 1HB  MET B 174      -5.280 -22.595 -10.385  1.00  0.00           H  
ATOM   2897 2HB  MET B 174      -5.407 -21.311  -9.179  1.00  0.00           H  
ATOM   2898 1HG  MET B 174      -7.779 -22.235  -8.684  1.00  0.00           H  
ATOM   2899 2HG  MET B 174      -7.382 -23.570  -9.708  1.00  0.00           H  
ATOM   2900 1HE  MET B 174      -7.378 -25.021  -6.064  1.00  0.00           H  
ATOM   2901 2HE  MET B 174      -8.374 -23.668  -6.646  1.00  0.00           H  
ATOM   2902 3HE  MET B 174      -8.135 -25.098  -7.672  1.00  0.00           H  
ATOM   2903  N   CYS B 175      -5.698 -18.924 -11.303  1.00  0.00           N  
ATOM   2904  CA  CYS B 175      -4.807 -17.956 -11.919  1.00  0.00           C  
ATOM   2905  C   CYS B 175      -3.996 -17.261 -10.849  1.00  0.00           C  
ATOM   2906  O   CYS B 175      -4.544 -16.628  -9.949  1.00  0.00           O  
ATOM   2907  CB  CYS B 175      -5.621 -16.931 -12.713  1.00  0.00           C  
ATOM   2908  SG  CYS B 175      -4.668 -15.663 -13.565  1.00  0.00           S  
ATOM   2909  H   CYS B 175      -6.350 -18.599 -10.594  1.00  0.00           H  
ATOM   2910  HA  CYS B 175      -4.133 -18.477 -12.596  1.00  0.00           H  
ATOM   2911 1HB  CYS B 175      -6.204 -17.456 -13.460  1.00  0.00           H  
ATOM   2912 2HB  CYS B 175      -6.321 -16.433 -12.045  1.00  0.00           H  
ATOM   2913  N   ILE B 176      -2.681 -17.432 -10.910  1.00  0.00           N  
ATOM   2914  CA  ILE B 176      -1.812 -16.848  -9.907  1.00  0.00           C  
ATOM   2915  C   ILE B 176      -0.889 -15.835 -10.519  1.00  0.00           C  
ATOM   2916  O   ILE B 176      -0.300 -16.056 -11.580  1.00  0.00           O  
ATOM   2917  CB  ILE B 176      -1.012 -17.928  -9.132  1.00  0.00           C  
ATOM   2918  CG1 ILE B 176      -2.024 -18.857  -8.406  1.00  0.00           C  
ATOM   2919  CG2 ILE B 176      -0.024 -17.245  -8.092  1.00  0.00           C  
ATOM   2920  CD1 ILE B 176      -1.446 -20.116  -7.824  1.00  0.00           C  
ATOM   2921  H   ILE B 176      -2.283 -17.984 -11.672  1.00  0.00           H  
ATOM   2922  HA  ILE B 176      -2.432 -16.323  -9.194  1.00  0.00           H  
ATOM   2923  HB  ILE B 176      -0.444 -18.536  -9.834  1.00  0.00           H  
ATOM   2924 1HG1 ILE B 176      -2.479 -18.292  -7.614  1.00  0.00           H  
ATOM   2925 2HG1 ILE B 176      -2.796 -19.150  -9.110  1.00  0.00           H  
ATOM   2926 1HG2 ILE B 176       0.531 -17.999  -7.548  1.00  0.00           H  
ATOM   2927 2HG2 ILE B 176       0.687 -16.607  -8.610  1.00  0.00           H  
ATOM   2928 3HG2 ILE B 176      -0.600 -16.640  -7.384  1.00  0.00           H  
ATOM   2929 1HD1 ILE B 176      -2.239 -20.688  -7.346  1.00  0.00           H  
ATOM   2930 2HD1 ILE B 176      -1.001 -20.712  -8.625  1.00  0.00           H  
ATOM   2931 3HD1 ILE B 176      -0.687 -19.881  -7.088  1.00  0.00           H  
ATOM   2932  N   VAL B 177      -0.817 -14.687  -9.870  1.00  0.00           N  
ATOM   2933  CA  VAL B 177       0.011 -13.607 -10.337  1.00  0.00           C  
ATOM   2934  C   VAL B 177       1.138 -13.396  -9.347  1.00  0.00           C  
ATOM   2935  O   VAL B 177       0.903 -13.310  -8.132  1.00  0.00           O  
ATOM   2936  CB  VAL B 177      -0.832 -12.349 -10.452  1.00  0.00           C  
ATOM   2937  CG1 VAL B 177       0.007 -11.194 -10.965  1.00  0.00           C  
ATOM   2938  CG2 VAL B 177      -1.981 -12.666 -11.322  1.00  0.00           C  
ATOM   2939  H   VAL B 177      -1.360 -14.576  -9.016  1.00  0.00           H  
ATOM   2940  HA  VAL B 177       0.432 -13.871 -11.304  1.00  0.00           H  
ATOM   2941  HB  VAL B 177      -1.205 -12.071  -9.463  1.00  0.00           H  
ATOM   2942 1HG1 VAL B 177      -0.606 -10.319 -11.047  1.00  0.00           H  
ATOM   2943 2HG1 VAL B 177       0.836 -10.986 -10.288  1.00  0.00           H  
ATOM   2944 3HG1 VAL B 177       0.394 -11.462 -11.944  1.00  0.00           H  
ATOM   2945 1HG2 VAL B 177      -2.630 -11.811 -11.393  1.00  0.00           H  
ATOM   2946 2HG2 VAL B 177      -1.616 -12.948 -12.285  1.00  0.00           H  
ATOM   2947 3HG2 VAL B 177      -2.539 -13.484 -10.907  1.00  0.00           H  
ATOM   2948  N   ILE B 178       2.362 -13.343  -9.869  1.00  0.00           N  
ATOM   2949  CA  ILE B 178       3.539 -13.224  -9.030  1.00  0.00           C  
ATOM   2950  C   ILE B 178       4.296 -11.883  -9.159  1.00  0.00           C  
ATOM   2951  O   ILE B 178       4.575 -11.415 -10.265  1.00  0.00           O  
ATOM   2952  CB  ILE B 178       4.481 -14.413  -9.317  1.00  0.00           C  
ATOM   2953  CG1 ILE B 178       3.711 -15.718  -9.011  1.00  0.00           C  
ATOM   2954  CG2 ILE B 178       5.757 -14.308  -8.459  1.00  0.00           C  
ATOM   2955  CD1 ILE B 178       4.386 -16.992  -9.452  1.00  0.00           C  
ATOM   2956  H   ILE B 178       2.467 -13.462 -10.876  1.00  0.00           H  
ATOM   2957  HA  ILE B 178       3.218 -13.334  -8.007  1.00  0.00           H  
ATOM   2958  HB  ILE B 178       4.743 -14.431 -10.355  1.00  0.00           H  
ATOM   2959 1HG1 ILE B 178       3.525 -15.753  -7.953  1.00  0.00           H  
ATOM   2960 2HG1 ILE B 178       2.761 -15.688  -9.523  1.00  0.00           H  
ATOM   2961 1HG2 ILE B 178       6.410 -15.148  -8.651  1.00  0.00           H  
ATOM   2962 2HG2 ILE B 178       6.296 -13.396  -8.692  1.00  0.00           H  
ATOM   2963 3HG2 ILE B 178       5.475 -14.302  -7.400  1.00  0.00           H  
ATOM   2964 1HD1 ILE B 178       3.746 -17.838  -9.198  1.00  0.00           H  
ATOM   2965 2HD1 ILE B 178       4.541 -16.966 -10.533  1.00  0.00           H  
ATOM   2966 3HD1 ILE B 178       5.340 -17.112  -8.951  1.00  0.00           H  
ATOM   2967  N   GLY B 179       4.609 -11.289  -7.995  1.00  0.00           N  
ATOM   2968  CA  GLY B 179       5.393 -10.060  -7.824  1.00  0.00           C  
ATOM   2969  C   GLY B 179       4.665  -8.734  -7.523  1.00  0.00           C  
ATOM   2970  O   GLY B 179       5.302  -7.815  -7.008  1.00  0.00           O  
ATOM   2971  H   GLY B 179       4.305 -11.764  -7.150  1.00  0.00           H  
ATOM   2972 1HA  GLY B 179       6.108 -10.239  -7.020  1.00  0.00           H  
ATOM   2973 2HA  GLY B 179       5.997  -9.922  -8.720  1.00  0.00           H  
ATOM   2974  N   ASN B 180       3.363  -8.623  -7.796  1.00  0.00           N  
ATOM   2975  CA  ASN B 180       2.634  -7.368  -7.506  1.00  0.00           C  
ATOM   2976  C   ASN B 180       1.683  -7.448  -6.329  1.00  0.00           C  
ATOM   2977  O   ASN B 180       0.994  -8.446  -6.138  1.00  0.00           O  
ATOM   2978  CB  ASN B 180       1.935  -6.881  -8.767  1.00  0.00           C  
ATOM   2979  CG  ASN B 180       2.933  -6.286  -9.718  1.00  0.00           C  
ATOM   2980  OD1 ASN B 180       3.709  -5.496  -9.222  1.00  0.00           O  
ATOM   2981  ND2 ASN B 180       2.950  -6.592 -10.972  1.00  0.00           N  
ATOM   2982  H   ASN B 180       2.882  -9.404  -8.218  1.00  0.00           H  
ATOM   2983  HA  ASN B 180       3.370  -6.602  -7.251  1.00  0.00           H  
ATOM   2984 1HB  ASN B 180       1.443  -7.718  -9.256  1.00  0.00           H  
ATOM   2985 2HB  ASN B 180       1.179  -6.132  -8.518  1.00  0.00           H  
ATOM   2986 1HD2 ASN B 180       3.654  -6.132 -11.572  1.00  0.00           H  
ATOM   2987 2HD2 ASN B 180       2.293  -7.237 -11.337  1.00  0.00           H  
ATOM   2988  N   GLU B 181       1.586  -6.338  -5.599  1.00  0.00           N  
ATOM   2989  CA  GLU B 181       0.651  -6.219  -4.487  1.00  0.00           C  
ATOM   2990  C   GLU B 181      -0.787  -5.951  -4.934  1.00  0.00           C  
ATOM   2991  O   GLU B 181      -1.740  -6.458  -4.340  1.00  0.00           O  
ATOM   2992  CB  GLU B 181       1.138  -5.099  -3.616  1.00  0.00           C  
ATOM   2993  CG  GLU B 181       0.376  -4.847  -2.421  1.00  0.00           C  
ATOM   2994  CD  GLU B 181       1.038  -3.841  -1.656  1.00  0.00           C  
ATOM   2995  OE1 GLU B 181       2.250  -3.828  -1.617  1.00  0.00           O  
ATOM   2996  OE2 GLU B 181       0.368  -3.007  -1.152  1.00  0.00           O  
ATOM   2997  H   GLU B 181       2.225  -5.560  -5.788  1.00  0.00           H  
ATOM   2998  HA  GLU B 181       0.653  -7.162  -3.944  1.00  0.00           H  
ATOM   2999 1HB  GLU B 181       2.143  -5.320  -3.316  1.00  0.00           H  
ATOM   3000 2HB  GLU B 181       1.175  -4.182  -4.197  1.00  0.00           H  
ATOM   3001 1HG  GLU B 181      -0.628  -4.517  -2.651  1.00  0.00           H  
ATOM   3002 2HG  GLU B 181       0.297  -5.762  -1.863  1.00  0.00           H  
ATOM   3003  N   VAL B 182      -0.937  -5.095  -5.933  1.00  0.00           N  
ATOM   3004  CA  VAL B 182      -2.249  -4.705  -6.427  1.00  0.00           C  
ATOM   3005  C   VAL B 182      -2.398  -4.958  -7.912  1.00  0.00           C  
ATOM   3006  O   VAL B 182      -1.646  -4.413  -8.721  1.00  0.00           O  
ATOM   3007  CB  VAL B 182      -2.487  -3.215  -6.142  1.00  0.00           C  
ATOM   3008  CG1 VAL B 182      -3.805  -2.791  -6.669  1.00  0.00           C  
ATOM   3009  CG2 VAL B 182      -2.460  -2.989  -4.677  1.00  0.00           C  
ATOM   3010  H   VAL B 182      -0.112  -4.719  -6.375  1.00  0.00           H  
ATOM   3011  HA  VAL B 182      -3.002  -5.297  -5.910  1.00  0.00           H  
ATOM   3012  HB  VAL B 182      -1.711  -2.623  -6.628  1.00  0.00           H  
ATOM   3013 1HG1 VAL B 182      -3.970  -1.736  -6.450  1.00  0.00           H  
ATOM   3014 2HG1 VAL B 182      -3.858  -2.935  -7.746  1.00  0.00           H  
ATOM   3015 3HG1 VAL B 182      -4.563  -3.389  -6.178  1.00  0.00           H  
ATOM   3016 1HG2 VAL B 182      -2.620  -1.941  -4.490  1.00  0.00           H  
ATOM   3017 2HG2 VAL B 182      -3.236  -3.577  -4.214  1.00  0.00           H  
ATOM   3018 3HG2 VAL B 182      -1.524  -3.282  -4.273  1.00  0.00           H  
ATOM   3019  N   VAL B 183      -3.341  -5.837  -8.246  1.00  0.00           N  
ATOM   3020  CA  VAL B 183      -3.583  -6.252  -9.620  1.00  0.00           C  
ATOM   3021  C   VAL B 183      -5.066  -6.358  -9.924  1.00  0.00           C  
ATOM   3022  O   VAL B 183      -5.862  -6.661  -9.041  1.00  0.00           O  
ATOM   3023  CB  VAL B 183      -2.883  -7.606  -9.934  1.00  0.00           C  
ATOM   3024  CG1 VAL B 183      -1.368  -7.456  -9.809  1.00  0.00           C  
ATOM   3025  CG2 VAL B 183      -3.374  -8.713  -8.983  1.00  0.00           C  
ATOM   3026  H   VAL B 183      -3.941  -6.185  -7.499  1.00  0.00           H  
ATOM   3027  HA  VAL B 183      -3.140  -5.517 -10.292  1.00  0.00           H  
ATOM   3028  HB  VAL B 183      -3.109  -7.878 -10.965  1.00  0.00           H  
ATOM   3029 1HG1 VAL B 183      -0.890  -8.380 -10.053  1.00  0.00           H  
ATOM   3030 2HG1 VAL B 183      -1.023  -6.675 -10.493  1.00  0.00           H  
ATOM   3031 3HG1 VAL B 183      -1.108  -7.189  -8.792  1.00  0.00           H  
ATOM   3032 1HG2 VAL B 183      -2.884  -9.656  -9.230  1.00  0.00           H  
ATOM   3033 2HG2 VAL B 183      -3.140  -8.444  -7.953  1.00  0.00           H  
ATOM   3034 3HG2 VAL B 183      -4.446  -8.829  -9.090  1.00  0.00           H  
ATOM   3035  N   ASN B 184      -5.427  -6.196 -11.188  1.00  0.00           N  
ATOM   3036  CA  ASN B 184      -6.795  -6.455 -11.592  1.00  0.00           C  
ATOM   3037  C   ASN B 184      -6.854  -7.824 -12.216  1.00  0.00           C  
ATOM   3038  O   ASN B 184      -5.999  -8.173 -13.035  1.00  0.00           O  
ATOM   3039  CB  ASN B 184      -7.297  -5.499 -12.662  1.00  0.00           C  
ATOM   3040  CG  ASN B 184      -7.509  -4.106 -12.270  1.00  0.00           C  
ATOM   3041  OD1 ASN B 184      -8.354  -3.782 -11.422  1.00  0.00           O  
ATOM   3042  ND2 ASN B 184      -6.766  -3.237 -12.902  1.00  0.00           N  
ATOM   3043  H   ASN B 184      -4.734  -5.927 -11.876  1.00  0.00           H  
ATOM   3044  HA  ASN B 184      -7.445  -6.442 -10.722  1.00  0.00           H  
ATOM   3045 1HB  ASN B 184      -6.582  -5.510 -13.476  1.00  0.00           H  
ATOM   3046 2HB  ASN B 184      -8.234  -5.888 -13.065  1.00  0.00           H  
ATOM   3047 1HD2 ASN B 184      -6.859  -2.263 -12.706  1.00  0.00           H  
ATOM   3048 2HD2 ASN B 184      -6.108  -3.551 -13.598  1.00  0.00           H  
ATOM   3049  N   PHE B 185      -7.907  -8.556 -11.926  1.00  0.00           N  
ATOM   3050  CA  PHE B 185      -8.143  -9.793 -12.645  1.00  0.00           C  
ATOM   3051  C   PHE B 185      -9.389  -9.662 -13.502  1.00  0.00           C  
ATOM   3052  O   PHE B 185     -10.421  -9.170 -13.039  1.00  0.00           O  
ATOM   3053  CB  PHE B 185      -8.343 -10.978 -11.695  1.00  0.00           C  
ATOM   3054  CG  PHE B 185      -7.135 -11.453 -10.915  1.00  0.00           C  
ATOM   3055  CD1 PHE B 185      -6.784 -10.897  -9.692  1.00  0.00           C  
ATOM   3056  CD2 PHE B 185      -6.386 -12.516 -11.392  1.00  0.00           C  
ATOM   3057  CE1 PHE B 185      -5.710 -11.400  -8.979  1.00  0.00           C  
ATOM   3058  CE2 PHE B 185      -5.324 -13.019 -10.683  1.00  0.00           C  
ATOM   3059  CZ  PHE B 185      -4.980 -12.463  -9.472  1.00  0.00           C  
ATOM   3060  H   PHE B 185      -8.526  -8.248 -11.183  1.00  0.00           H  
ATOM   3061  HA  PHE B 185      -7.295 -10.003 -13.300  1.00  0.00           H  
ATOM   3062 1HB  PHE B 185      -9.126 -10.732 -10.981  1.00  0.00           H  
ATOM   3063 2HB  PHE B 185      -8.710 -11.825 -12.281  1.00  0.00           H  
ATOM   3064  HD1 PHE B 185      -7.365 -10.065  -9.292  1.00  0.00           H  
ATOM   3065  HD2 PHE B 185      -6.659 -12.971 -12.341  1.00  0.00           H  
ATOM   3066  HE1 PHE B 185      -5.448 -10.957  -8.022  1.00  0.00           H  
ATOM   3067  HE2 PHE B 185      -4.765 -13.868 -11.081  1.00  0.00           H  
ATOM   3068  HZ  PHE B 185      -4.137 -12.866  -8.902  1.00  0.00           H  
ATOM   3069  N   GLU B 186      -9.312 -10.177 -14.719  1.00  0.00           N  
ATOM   3070  CA  GLU B 186     -10.450 -10.223 -15.625  1.00  0.00           C  
ATOM   3071  C   GLU B 186     -10.510 -11.587 -16.295  1.00  0.00           C  
ATOM   3072  O   GLU B 186      -9.520 -12.070 -16.843  1.00  0.00           O  
ATOM   3073  CB  GLU B 186     -10.368  -9.125 -16.698  1.00  0.00           C  
ATOM   3074  CG  GLU B 186     -10.443  -7.678 -16.190  1.00  0.00           C  
ATOM   3075  CD  GLU B 186     -10.425  -6.673 -17.324  1.00  0.00           C  
ATOM   3076  OE1 GLU B 186     -10.330  -7.084 -18.453  1.00  0.00           O  
ATOM   3077  OE2 GLU B 186     -10.558  -5.495 -17.065  1.00  0.00           O  
ATOM   3078  H   GLU B 186      -8.407 -10.504 -15.061  1.00  0.00           H  
ATOM   3079  HA  GLU B 186     -11.368 -10.080 -15.054  1.00  0.00           H  
ATOM   3080 1HB  GLU B 186      -9.424  -9.219 -17.221  1.00  0.00           H  
ATOM   3081 2HB  GLU B 186     -11.162  -9.271 -17.428  1.00  0.00           H  
ATOM   3082 1HG  GLU B 186     -11.353  -7.549 -15.605  1.00  0.00           H  
ATOM   3083 2HG  GLU B 186      -9.592  -7.491 -15.535  1.00  0.00           H  
ATOM   3084  N   TRP B 187     -11.675 -12.205 -16.262  1.00  0.00           N  
ATOM   3085  CA  TRP B 187     -11.796 -13.497 -16.904  1.00  0.00           C  
ATOM   3086  C   TRP B 187     -12.695 -13.463 -18.126  1.00  0.00           C  
ATOM   3087  O   TRP B 187     -13.737 -12.781 -18.133  1.00  0.00           O  
ATOM   3088  CB  TRP B 187     -12.340 -14.549 -15.935  1.00  0.00           C  
ATOM   3089  CG  TRP B 187     -11.402 -14.991 -14.814  1.00  0.00           C  
ATOM   3090  CD1 TRP B 187     -11.228 -14.385 -13.602  1.00  0.00           C  
ATOM   3091  CD2 TRP B 187     -10.554 -16.185 -14.789  1.00  0.00           C  
ATOM   3092  NE1 TRP B 187     -10.344 -15.108 -12.831  1.00  0.00           N  
ATOM   3093  CE2 TRP B 187      -9.934 -16.217 -13.536  1.00  0.00           C  
ATOM   3094  CE3 TRP B 187     -10.295 -17.223 -15.714  1.00  0.00           C  
ATOM   3095  CZ2 TRP B 187      -9.080 -17.246 -13.166  1.00  0.00           C  
ATOM   3096  CZ3 TRP B 187      -9.434 -18.253 -15.340  1.00  0.00           C  
ATOM   3097  CH2 TRP B 187      -8.846 -18.265 -14.096  1.00  0.00           C  
ATOM   3098  H   TRP B 187     -12.466 -11.782 -15.797  1.00  0.00           H  
ATOM   3099  HA  TRP B 187     -10.809 -13.814 -17.223  1.00  0.00           H  
ATOM   3100 1HB  TRP B 187     -13.253 -14.176 -15.475  1.00  0.00           H  
ATOM   3101 2HB  TRP B 187     -12.614 -15.432 -16.508  1.00  0.00           H  
ATOM   3102  HD1 TRP B 187     -11.724 -13.469 -13.285  1.00  0.00           H  
ATOM   3103  HE1 TRP B 187     -10.047 -14.869 -11.873  1.00  0.00           H  
ATOM   3104  HE3 TRP B 187     -10.764 -17.221 -16.699  1.00  0.00           H  
ATOM   3105  HZ2 TRP B 187      -8.605 -17.276 -12.184  1.00  0.00           H  
ATOM   3106  HZ3 TRP B 187      -9.244 -19.051 -16.057  1.00  0.00           H  
ATOM   3107  HH2 TRP B 187      -8.180 -19.088 -13.826  1.00  0.00           H  
ATOM   3108  N   THR B 188     -12.326 -14.269 -19.116  1.00  0.00           N  
ATOM   3109  CA  THR B 188     -13.144 -14.539 -20.287  1.00  0.00           C  
ATOM   3110  C   THR B 188     -13.406 -16.028 -20.324  1.00  0.00           C  
ATOM   3111  O   THR B 188     -12.488 -16.838 -20.165  1.00  0.00           O  
ATOM   3112  CB  THR B 188     -12.495 -14.082 -21.588  1.00  0.00           C  
ATOM   3113  OG1 THR B 188     -12.282 -12.667 -21.544  1.00  0.00           O  
ATOM   3114  CG2 THR B 188     -13.399 -14.420 -22.760  1.00  0.00           C  
ATOM   3115  H   THR B 188     -11.418 -14.731 -19.024  1.00  0.00           H  
ATOM   3116  HA  THR B 188     -14.102 -14.033 -20.180  1.00  0.00           H  
ATOM   3117  HB  THR B 188     -11.551 -14.573 -21.716  1.00  0.00           H  
ATOM   3118  HG1 THR B 188     -11.676 -12.412 -22.244  1.00  0.00           H  
ATOM   3119 1HG2 THR B 188     -12.931 -14.088 -23.685  1.00  0.00           H  
ATOM   3120 2HG2 THR B 188     -13.553 -15.497 -22.802  1.00  0.00           H  
ATOM   3121 3HG2 THR B 188     -14.359 -13.920 -22.637  1.00  0.00           H  
ATOM   3122  N   TYR B 189     -14.659 -16.401 -20.507  1.00  0.00           N  
ATOM   3123  CA  TYR B 189     -14.990 -17.809 -20.482  1.00  0.00           C  
ATOM   3124  C   TYR B 189     -16.246 -18.108 -21.318  1.00  0.00           C  
ATOM   3125  O   TYR B 189     -16.997 -17.181 -21.642  1.00  0.00           O  
ATOM   3126  CB  TYR B 189     -15.055 -18.202 -18.988  1.00  0.00           C  
ATOM   3127  CG  TYR B 189     -16.138 -17.542 -18.154  1.00  0.00           C  
ATOM   3128  CD1 TYR B 189     -17.322 -18.190 -17.905  1.00  0.00           C  
ATOM   3129  CD2 TYR B 189     -15.926 -16.253 -17.626  1.00  0.00           C  
ATOM   3130  CE1 TYR B 189     -18.299 -17.571 -17.146  1.00  0.00           C  
ATOM   3131  CE2 TYR B 189     -16.905 -15.642 -16.872  1.00  0.00           C  
ATOM   3132  CZ  TYR B 189     -18.097 -16.298 -16.638  1.00  0.00           C  
ATOM   3133  OH  TYR B 189     -19.106 -15.695 -15.926  1.00  0.00           O  
ATOM   3134  H   TYR B 189     -15.376 -15.711 -20.649  1.00  0.00           H  
ATOM   3135  HA  TYR B 189     -14.142 -18.328 -20.925  1.00  0.00           H  
ATOM   3136 1HB  TYR B 189     -15.215 -19.241 -18.900  1.00  0.00           H  
ATOM   3137 2HB  TYR B 189     -14.093 -17.992 -18.515  1.00  0.00           H  
ATOM   3138  HD1 TYR B 189     -17.492 -19.190 -18.302  1.00  0.00           H  
ATOM   3139  HD2 TYR B 189     -14.993 -15.736 -17.810  1.00  0.00           H  
ATOM   3140  HE1 TYR B 189     -19.238 -18.083 -16.955  1.00  0.00           H  
ATOM   3141  HE2 TYR B 189     -16.737 -14.637 -16.474  1.00  0.00           H  
ATOM   3142  HH  TYR B 189     -19.944 -15.977 -16.317  1.00  0.00           H  
ATOM   3143  N   PRO B 190     -16.525 -19.381 -21.689  1.00  0.00           N  
ATOM   3144  CA  PRO B 190     -17.674 -19.875 -22.440  1.00  0.00           C  
ATOM   3145  C   PRO B 190     -19.075 -19.473 -21.950  1.00  0.00           C  
ATOM   3146  O   PRO B 190     -19.994 -19.383 -22.758  1.00  0.00           O  
ATOM   3147  CB  PRO B 190     -17.471 -21.386 -22.385  1.00  0.00           C  
ATOM   3148  CG  PRO B 190     -15.987 -21.553 -22.263  1.00  0.00           C  
ATOM   3149  CD  PRO B 190     -15.554 -20.463 -21.367  1.00  0.00           C  
ATOM   3150  HA  PRO B 190     -17.555 -19.534 -23.485  1.00  0.00           H  
ATOM   3151 1HB  PRO B 190     -18.013 -21.810 -21.523  1.00  0.00           H  
ATOM   3152 2HB  PRO B 190     -17.880 -21.878 -23.287  1.00  0.00           H  
ATOM   3153 1HG  PRO B 190     -15.745 -22.550 -21.888  1.00  0.00           H  
ATOM   3154 2HG  PRO B 190     -15.525 -21.469 -23.254  1.00  0.00           H  
ATOM   3155 1HD  PRO B 190     -15.680 -20.783 -20.360  1.00  0.00           H  
ATOM   3156 2HD  PRO B 190     -14.531 -20.237 -21.616  1.00  0.00           H  
ATOM   3157  N   ARG B 191     -19.256 -19.228 -20.646  1.00  0.00           N  
ATOM   3158  CA  ARG B 191     -20.600 -18.857 -20.161  1.00  0.00           C  
ATOM   3159  C   ARG B 191     -20.588 -17.488 -19.526  1.00  0.00           C  
ATOM   3160  O   ARG B 191     -21.004 -17.318 -18.379  1.00  0.00           O  
ATOM   3161  CB  ARG B 191     -21.119 -19.835 -19.101  1.00  0.00           C  
ATOM   3162  CG  ARG B 191     -21.335 -21.267 -19.545  1.00  0.00           C  
ATOM   3163  CD  ARG B 191     -22.395 -21.356 -20.605  1.00  0.00           C  
ATOM   3164  NE  ARG B 191     -22.747 -22.737 -20.924  1.00  0.00           N  
ATOM   3165  CZ  ARG B 191     -23.547 -23.123 -21.948  1.00  0.00           C  
ATOM   3166  NH1 ARG B 191     -24.069 -22.221 -22.757  1.00  0.00           N  
ATOM   3167  NH2 ARG B 191     -23.801 -24.395 -22.149  1.00  0.00           N  
ATOM   3168  H   ARG B 191     -18.493 -19.285 -20.006  1.00  0.00           H  
ATOM   3169  HA  ARG B 191     -21.294 -18.840 -20.997  1.00  0.00           H  
ATOM   3170 1HB  ARG B 191     -20.421 -19.862 -18.265  1.00  0.00           H  
ATOM   3171 2HB  ARG B 191     -22.072 -19.472 -18.710  1.00  0.00           H  
ATOM   3172 1HG  ARG B 191     -20.412 -21.681 -19.948  1.00  0.00           H  
ATOM   3173 2HG  ARG B 191     -21.655 -21.871 -18.688  1.00  0.00           H  
ATOM   3174 1HD  ARG B 191     -23.295 -20.845 -20.270  1.00  0.00           H  
ATOM   3175 2HD  ARG B 191     -22.026 -20.884 -21.519  1.00  0.00           H  
ATOM   3176  HE  ARG B 191     -22.330 -23.471 -20.324  1.00  0.00           H  
ATOM   3177 1HH1 ARG B 191     -23.870 -21.241 -22.616  1.00  0.00           H  
ATOM   3178 2HH1 ARG B 191     -24.657 -22.513 -23.527  1.00  0.00           H  
ATOM   3179 1HH2 ARG B 191     -23.403 -25.111 -21.537  1.00  0.00           H  
ATOM   3180 2HH2 ARG B 191     -24.365 -24.688 -22.961  1.00  0.00           H  
ATOM   3181  N   LYS B 192     -20.144 -16.508 -20.286  1.00  0.00           N  
ATOM   3182  CA  LYS B 192     -20.073 -15.145 -19.798  1.00  0.00           C  
ATOM   3183  C   LYS B 192     -21.127 -14.282 -20.477  1.00  0.00           C  
ATOM   3184  O   LYS B 192     -22.038 -13.756 -19.844  1.00  0.00           O  
ATOM   3185  CB  LYS B 192     -18.669 -14.584 -20.040  1.00  0.00           C  
ATOM   3186  CG  LYS B 192     -18.436 -13.193 -19.514  1.00  0.00           C  
ATOM   3187  CD  LYS B 192     -16.999 -12.768 -19.751  1.00  0.00           C  
ATOM   3188  CE  LYS B 192     -16.739 -11.365 -19.235  1.00  0.00           C  
ATOM   3189  NZ  LYS B 192     -15.344 -10.953 -19.478  1.00  0.00           N  
ATOM   3190  H   LYS B 192     -19.821 -16.726 -21.223  1.00  0.00           H  
ATOM   3191  HA  LYS B 192     -20.270 -15.147 -18.728  1.00  0.00           H  
ATOM   3192 1HB  LYS B 192     -17.938 -15.241 -19.576  1.00  0.00           H  
ATOM   3193 2HB  LYS B 192     -18.456 -14.585 -21.111  1.00  0.00           H  
ATOM   3194 1HG  LYS B 192     -19.112 -12.492 -20.013  1.00  0.00           H  
ATOM   3195 2HG  LYS B 192     -18.642 -13.171 -18.444  1.00  0.00           H  
ATOM   3196 1HD  LYS B 192     -16.325 -13.459 -19.236  1.00  0.00           H  
ATOM   3197 2HD  LYS B 192     -16.774 -12.801 -20.817  1.00  0.00           H  
ATOM   3198 1HE  LYS B 192     -17.411 -10.665 -19.726  1.00  0.00           H  
ATOM   3199 2HE  LYS B 192     -16.928 -11.346 -18.161  1.00  0.00           H  
ATOM   3200 1HZ  LYS B 192     -15.177 -10.030 -19.112  1.00  0.00           H  
ATOM   3201 2HZ  LYS B 192     -14.730 -11.620 -19.004  1.00  0.00           H  
ATOM   3202 3HZ  LYS B 192     -15.142 -10.963 -20.464  1.00  0.00           H  
ATOM   3203  N   GLU B 193     -21.011 -14.162 -21.788  1.00  0.00           N  
ATOM   3204  CA  GLU B 193     -21.950 -13.366 -22.547  1.00  0.00           C  
ATOM   3205  C   GLU B 193     -23.246 -14.150 -22.671  1.00  0.00           C  
ATOM   3206  O   GLU B 193     -23.209 -15.362 -22.868  1.00  0.00           O  
ATOM   3207  CB  GLU B 193     -21.359 -13.008 -23.907  1.00  0.00           C  
ATOM   3208  CG  GLU B 193     -22.207 -12.061 -24.733  1.00  0.00           C  
ATOM   3209  CD  GLU B 193     -21.549 -11.672 -26.022  1.00  0.00           C  
ATOM   3210  OE1 GLU B 193     -20.477 -12.159 -26.291  1.00  0.00           O  
ATOM   3211  OE2 GLU B 193     -22.110 -10.870 -26.734  1.00  0.00           O  
ATOM   3212  H   GLU B 193     -20.254 -14.623 -22.266  1.00  0.00           H  
ATOM   3213  HA  GLU B 193     -22.156 -12.444 -22.002  1.00  0.00           H  
ATOM   3214 1HB  GLU B 193     -20.380 -12.548 -23.770  1.00  0.00           H  
ATOM   3215 2HB  GLU B 193     -21.214 -13.919 -24.488  1.00  0.00           H  
ATOM   3216 1HG  GLU B 193     -23.157 -12.549 -24.960  1.00  0.00           H  
ATOM   3217 2HG  GLU B 193     -22.419 -11.169 -24.146  1.00  0.00           H  
ATOM   3218  N   SER B 194     -24.384 -13.469 -22.540  1.00  0.00           N  
ATOM   3219  CA  SER B 194     -25.693 -14.116 -22.664  1.00  0.00           C  
ATOM   3220  C   SER B 194     -25.862 -15.336 -21.746  1.00  0.00           C  
ATOM   3221  O   SER B 194     -26.278 -16.409 -22.185  1.00  0.00           O  
ATOM   3222  CB  SER B 194     -25.965 -14.515 -24.109  1.00  0.00           C  
ATOM   3223  OG  SER B 194     -25.987 -13.391 -24.950  1.00  0.00           O  
ATOM   3224  H   SER B 194     -24.338 -12.476 -22.359  1.00  0.00           H  
ATOM   3225  HA  SER B 194     -26.455 -13.389 -22.376  1.00  0.00           H  
ATOM   3226 1HB  SER B 194     -25.203 -15.213 -24.450  1.00  0.00           H  
ATOM   3227 2HB  SER B 194     -26.922 -15.029 -24.164  1.00  0.00           H  
ATOM   3228  HG  SER B 194     -26.916 -13.196 -25.099  1.00  0.00           H  
ATOM   3229  N   GLY B 195     -25.568 -15.163 -20.465  1.00  0.00           N  
ATOM   3230  CA  GLY B 195     -25.725 -16.259 -19.528  1.00  0.00           C  
ATOM   3231  C   GLY B 195     -25.481 -15.835 -18.090  1.00  0.00           C  
ATOM   3232  O   GLY B 195     -25.162 -14.679 -17.812  1.00  0.00           O  
ATOM   3233  H   GLY B 195     -25.218 -14.270 -20.145  1.00  0.00           H  
ATOM   3234 1HA  GLY B 195     -26.727 -16.674 -19.622  1.00  0.00           H  
ATOM   3235 2HA  GLY B 195     -25.025 -17.053 -19.794  1.00  0.00           H  
ATOM   3236  N   ARG B 196     -25.687 -16.782 -17.174  1.00  0.00           N  
ATOM   3237  CA  ARG B 196     -25.532 -16.554 -15.740  1.00  0.00           C  
ATOM   3238  C   ARG B 196     -24.029 -16.581 -15.435  1.00  0.00           C  
ATOM   3239  O   ARG B 196     -23.322 -17.487 -15.878  1.00  0.00           O  
ATOM   3240  CB  ARG B 196     -26.374 -17.601 -14.984  1.00  0.00           C  
ATOM   3241  CG  ARG B 196     -26.418 -17.542 -13.445  1.00  0.00           C  
ATOM   3242  CD  ARG B 196     -27.385 -18.621 -12.893  1.00  0.00           C  
ATOM   3243  NE  ARG B 196     -27.445 -18.643 -11.421  1.00  0.00           N  
ATOM   3244  CZ  ARG B 196     -28.214 -19.493 -10.654  1.00  0.00           C  
ATOM   3245  NH1 ARG B 196     -29.019 -20.399 -11.171  1.00  0.00           N  
ATOM   3246  NH2 ARG B 196     -28.154 -19.423  -9.348  1.00  0.00           N  
ATOM   3247  H   ARG B 196     -25.957 -17.702 -17.491  1.00  0.00           H  
ATOM   3248  HA  ARG B 196     -25.915 -15.564 -15.490  1.00  0.00           H  
ATOM   3249 1HB  ARG B 196     -27.403 -17.537 -15.330  1.00  0.00           H  
ATOM   3250 2HB  ARG B 196     -26.010 -18.595 -15.245  1.00  0.00           H  
ATOM   3251 1HG  ARG B 196     -25.419 -17.725 -13.042  1.00  0.00           H  
ATOM   3252 2HG  ARG B 196     -26.765 -16.561 -13.122  1.00  0.00           H  
ATOM   3253 1HD  ARG B 196     -28.391 -18.426 -13.268  1.00  0.00           H  
ATOM   3254 2HD  ARG B 196     -27.060 -19.602 -13.235  1.00  0.00           H  
ATOM   3255  HE  ARG B 196     -26.855 -17.985 -10.928  1.00  0.00           H  
ATOM   3256 1HH1 ARG B 196     -29.112 -20.503 -12.167  1.00  0.00           H  
ATOM   3257 2HH1 ARG B 196     -29.578 -21.011 -10.502  1.00  0.00           H  
ATOM   3258 1HH2 ARG B 196     -27.558 -18.759  -8.892  1.00  0.00           H  
ATOM   3259 2HH2 ARG B 196     -28.713 -20.105  -8.802  1.00  0.00           H  
ATOM   3260  N   LEU B 197     -23.543 -15.559 -14.729  1.00  0.00           N  
ATOM   3261  CA  LEU B 197     -22.106 -15.370 -14.492  1.00  0.00           C  
ATOM   3262  C   LEU B 197     -21.510 -16.147 -13.336  1.00  0.00           C  
ATOM   3263  O   LEU B 197     -22.204 -16.526 -12.391  1.00  0.00           O  
ATOM   3264  CB  LEU B 197     -21.797 -13.886 -14.263  1.00  0.00           C  
ATOM   3265  CG  LEU B 197     -22.144 -12.906 -15.423  1.00  0.00           C  
ATOM   3266  CD1 LEU B 197     -21.824 -11.490 -14.967  1.00  0.00           C  
ATOM   3267  CD2 LEU B 197     -21.353 -13.265 -16.693  1.00  0.00           C  
ATOM   3268  H   LEU B 197     -24.188 -14.863 -14.380  1.00  0.00           H  
ATOM   3269  HA  LEU B 197     -21.590 -15.690 -15.400  1.00  0.00           H  
ATOM   3270 1HB  LEU B 197     -22.340 -13.559 -13.379  1.00  0.00           H  
ATOM   3271 2HB  LEU B 197     -20.728 -13.789 -14.054  1.00  0.00           H  
ATOM   3272  HG  LEU B 197     -23.211 -12.958 -15.646  1.00  0.00           H  
ATOM   3273 1HD1 LEU B 197     -22.076 -10.789 -15.764  1.00  0.00           H  
ATOM   3274 2HD1 LEU B 197     -22.406 -11.249 -14.077  1.00  0.00           H  
ATOM   3275 3HD1 LEU B 197     -20.761 -11.410 -14.737  1.00  0.00           H  
ATOM   3276 1HD2 LEU B 197     -21.604 -12.561 -17.490  1.00  0.00           H  
ATOM   3277 2HD2 LEU B 197     -20.284 -13.214 -16.493  1.00  0.00           H  
ATOM   3278 3HD2 LEU B 197     -21.614 -14.262 -17.030  1.00  0.00           H  
ATOM   3279  N   VAL B 198     -20.193 -16.349 -13.427  1.00  0.00           N  
ATOM   3280  CA  VAL B 198     -19.410 -17.000 -12.398  1.00  0.00           C  
ATOM   3281  C   VAL B 198     -18.619 -15.945 -11.637  1.00  0.00           C  
ATOM   3282  O   VAL B 198     -17.956 -15.099 -12.240  1.00  0.00           O  
ATOM   3283  CB  VAL B 198     -18.445 -18.001 -13.054  1.00  0.00           C  
ATOM   3284  CG1 VAL B 198     -17.592 -18.689 -12.006  1.00  0.00           C  
ATOM   3285  CG2 VAL B 198     -19.217 -19.006 -13.853  1.00  0.00           C  
ATOM   3286  H   VAL B 198     -19.699 -16.017 -14.247  1.00  0.00           H  
ATOM   3287  HA  VAL B 198     -20.078 -17.521 -11.709  1.00  0.00           H  
ATOM   3288  HB  VAL B 198     -17.792 -17.461 -13.721  1.00  0.00           H  
ATOM   3289 1HG1 VAL B 198     -16.914 -19.387 -12.490  1.00  0.00           H  
ATOM   3290 2HG1 VAL B 198     -17.021 -17.967 -11.437  1.00  0.00           H  
ATOM   3291 3HG1 VAL B 198     -18.247 -19.231 -11.331  1.00  0.00           H  
ATOM   3292 1HG2 VAL B 198     -18.515 -19.667 -14.330  1.00  0.00           H  
ATOM   3293 2HG2 VAL B 198     -19.878 -19.569 -13.195  1.00  0.00           H  
ATOM   3294 3HG2 VAL B 198     -19.811 -18.503 -14.614  1.00  0.00           H  
ATOM   3295  N   GLU B 199     -18.724 -15.970 -10.320  1.00  0.00           N  
ATOM   3296  CA  GLU B 199     -18.027 -15.016  -9.476  1.00  0.00           C  
ATOM   3297  C   GLU B 199     -16.606 -15.479  -9.167  1.00  0.00           C  
ATOM   3298  O   GLU B 199     -16.456 -16.517  -8.521  1.00  0.00           O  
ATOM   3299  CB  GLU B 199     -18.814 -14.821  -8.173  1.00  0.00           C  
ATOM   3300  CG  GLU B 199     -18.233 -13.801  -7.188  1.00  0.00           C  
ATOM   3301  CD  GLU B 199     -18.267 -12.359  -7.703  1.00  0.00           C  
ATOM   3302  OE1 GLU B 199     -19.267 -11.942  -8.255  1.00  0.00           O  
ATOM   3303  OE2 GLU B 199     -17.282 -11.679  -7.538  1.00  0.00           O  
ATOM   3304  H   GLU B 199     -19.301 -16.684  -9.893  1.00  0.00           H  
ATOM   3305  HA  GLU B 199     -18.027 -14.060  -9.987  1.00  0.00           H  
ATOM   3306 1HB  GLU B 199     -19.831 -14.508  -8.412  1.00  0.00           H  
ATOM   3307 2HB  GLU B 199     -18.884 -15.774  -7.650  1.00  0.00           H  
ATOM   3308 1HG  GLU B 199     -18.797 -13.853  -6.259  1.00  0.00           H  
ATOM   3309 2HG  GLU B 199     -17.198 -14.073  -6.962  1.00  0.00           H  
ATOM   3310  N   PRO B 200     -15.546 -14.800  -9.639  1.00  0.00           N  
ATOM   3311  CA  PRO B 200     -14.196 -15.189  -9.359  1.00  0.00           C  
ATOM   3312  C   PRO B 200     -13.961 -14.830  -7.924  1.00  0.00           C  
ATOM   3313  O   PRO B 200     -14.479 -13.805  -7.482  1.00  0.00           O  
ATOM   3314  CB  PRO B 200     -13.379 -14.336 -10.330  1.00  0.00           C  
ATOM   3315  CG  PRO B 200     -14.230 -13.088 -10.535  1.00  0.00           C  
ATOM   3316  CD  PRO B 200     -15.681 -13.564 -10.426  1.00  0.00           C  
ATOM   3317  HA  PRO B 200     -14.078 -16.264  -9.538  1.00  0.00           H  
ATOM   3318 1HB  PRO B 200     -12.394 -14.121  -9.893  1.00  0.00           H  
ATOM   3319 2HB  PRO B 200     -13.199 -14.901 -11.258  1.00  0.00           H  
ATOM   3320 1HG  PRO B 200     -13.986 -12.334  -9.766  1.00  0.00           H  
ATOM   3321 2HG  PRO B 200     -14.008 -12.633 -11.510  1.00  0.00           H  
ATOM   3322 1HD  PRO B 200     -16.245 -12.803  -9.859  1.00  0.00           H  
ATOM   3323 2HD  PRO B 200     -16.106 -13.761 -11.415  1.00  0.00           H  
ATOM   3324  N   VAL B 201     -13.158 -15.599  -7.219  1.00  0.00           N  
ATOM   3325  CA  VAL B 201     -12.814 -15.239  -5.848  1.00  0.00           C  
ATOM   3326  C   VAL B 201     -11.309 -15.256  -5.627  1.00  0.00           C  
ATOM   3327  O   VAL B 201     -10.616 -16.173  -6.072  1.00  0.00           O  
ATOM   3328  CB  VAL B 201     -13.538 -16.163  -4.836  1.00  0.00           C  
ATOM   3329  CG1 VAL B 201     -13.139 -15.800  -3.388  1.00  0.00           C  
ATOM   3330  CG2 VAL B 201     -15.071 -16.013  -5.015  1.00  0.00           C  
ATOM   3331  H   VAL B 201     -12.792 -16.450  -7.650  1.00  0.00           H  
ATOM   3332  HA  VAL B 201     -13.160 -14.223  -5.671  1.00  0.00           H  
ATOM   3333  HB  VAL B 201     -13.245 -17.196  -5.016  1.00  0.00           H  
ATOM   3334 1HG1 VAL B 201     -13.659 -16.462  -2.698  1.00  0.00           H  
ATOM   3335 2HG1 VAL B 201     -12.063 -15.917  -3.241  1.00  0.00           H  
ATOM   3336 3HG1 VAL B 201     -13.421 -14.767  -3.179  1.00  0.00           H  
ATOM   3337 1HG2 VAL B 201     -15.586 -16.662  -4.310  1.00  0.00           H  
ATOM   3338 2HG2 VAL B 201     -15.359 -14.976  -4.835  1.00  0.00           H  
ATOM   3339 3HG2 VAL B 201     -15.361 -16.292  -6.028  1.00  0.00           H  
ATOM   3340  N   THR B 202     -10.794 -14.217  -4.987  1.00  0.00           N  
ATOM   3341  CA  THR B 202      -9.366 -14.110  -4.771  1.00  0.00           C  
ATOM   3342  C   THR B 202      -8.863 -14.603  -3.427  1.00  0.00           C  
ATOM   3343  O   THR B 202      -9.617 -14.718  -2.456  1.00  0.00           O  
ATOM   3344  CB  THR B 202      -8.872 -12.680  -5.102  1.00  0.00           C  
ATOM   3345  OG1 THR B 202      -9.505 -11.709  -4.263  1.00  0.00           O  
ATOM   3346  CG2 THR B 202      -9.197 -12.382  -6.565  1.00  0.00           C  
ATOM   3347  H   THR B 202     -11.415 -13.487  -4.648  1.00  0.00           H  
ATOM   3348  HA  THR B 202      -8.894 -14.711  -5.526  1.00  0.00           H  
ATOM   3349  HB  THR B 202      -7.791 -12.623  -4.958  1.00  0.00           H  
ATOM   3350  HG1 THR B 202      -9.198 -10.801  -4.550  1.00  0.00           H  
ATOM   3351 1HG2 THR B 202      -8.841 -11.388  -6.822  1.00  0.00           H  
ATOM   3352 2HG2 THR B 202      -8.705 -13.106  -7.184  1.00  0.00           H  
ATOM   3353 3HG2 THR B 202     -10.270 -12.431  -6.725  1.00  0.00           H  
ATOM   3354  N   ASP B 203      -7.547 -14.804  -3.372  1.00  0.00           N  
ATOM   3355  CA  ASP B 203      -6.857 -15.212  -2.164  1.00  0.00           C  
ATOM   3356  C   ASP B 203      -5.387 -14.782  -2.180  1.00  0.00           C  
ATOM   3357  O   ASP B 203      -4.824 -14.430  -3.222  1.00  0.00           O  
ATOM   3358  CB  ASP B 203      -6.942 -16.743  -2.029  1.00  0.00           C  
ATOM   3359  CG  ASP B 203      -6.767 -17.268  -0.614  1.00  0.00           C  
ATOM   3360  OD1 ASP B 203      -6.442 -16.480   0.264  1.00  0.00           O  
ATOM   3361  OD2 ASP B 203      -6.917 -18.461  -0.428  1.00  0.00           O  
ATOM   3362  H   ASP B 203      -7.031 -14.704  -4.242  1.00  0.00           H  
ATOM   3363  HA  ASP B 203      -7.347 -14.742  -1.310  1.00  0.00           H  
ATOM   3364 1HB  ASP B 203      -7.906 -17.085  -2.410  1.00  0.00           H  
ATOM   3365 2HB  ASP B 203      -6.169 -17.190  -2.647  1.00  0.00           H  
ATOM   3366  N   PHE B 204      -4.759 -14.849  -1.014  1.00  0.00           N  
ATOM   3367  CA  PHE B 204      -3.365 -14.416  -0.870  1.00  0.00           C  
ATOM   3368  C   PHE B 204      -2.471 -15.515  -0.318  1.00  0.00           C  
ATOM   3369  O   PHE B 204      -2.717 -16.050   0.765  1.00  0.00           O  
ATOM   3370  CB  PHE B 204      -3.288 -13.219   0.077  1.00  0.00           C  
ATOM   3371  CG  PHE B 204      -4.051 -12.011  -0.376  1.00  0.00           C  
ATOM   3372  CD1 PHE B 204      -5.387 -11.873  -0.027  1.00  0.00           C  
ATOM   3373  CD2 PHE B 204      -3.450 -11.015  -1.123  1.00  0.00           C  
ATOM   3374  CE1 PHE B 204      -6.112 -10.772  -0.408  1.00  0.00           C  
ATOM   3375  CE2 PHE B 204      -4.171  -9.905  -1.511  1.00  0.00           C  
ATOM   3376  CZ  PHE B 204      -5.513  -9.787  -1.146  1.00  0.00           C  
ATOM   3377  H   PHE B 204      -5.292 -15.211  -0.218  1.00  0.00           H  
ATOM   3378  HA  PHE B 204      -2.978 -14.154  -1.856  1.00  0.00           H  
ATOM   3379 1HB  PHE B 204      -3.667 -13.512   1.054  1.00  0.00           H  
ATOM   3380 2HB  PHE B 204      -2.238 -12.929   0.215  1.00  0.00           H  
ATOM   3381  HD1 PHE B 204      -5.853 -12.660   0.557  1.00  0.00           H  
ATOM   3382  HD2 PHE B 204      -2.397 -11.112  -1.397  1.00  0.00           H  
ATOM   3383  HE1 PHE B 204      -7.159 -10.676  -0.126  1.00  0.00           H  
ATOM   3384  HE2 PHE B 204      -3.685  -9.120  -2.098  1.00  0.00           H  
ATOM   3385  HZ  PHE B 204      -6.095  -8.918  -1.437  1.00  0.00           H  
ATOM   3386  N   LEU B 205      -1.423 -15.846  -1.078  1.00  0.00           N  
ATOM   3387  CA  LEU B 205      -0.532 -16.955  -0.734  1.00  0.00           C  
ATOM   3388  C   LEU B 205       0.687 -16.439   0.021  1.00  0.00           C  
ATOM   3389  O   LEU B 205       0.984 -16.876   1.141  1.00  0.00           O  
ATOM   3390  CB  LEU B 205      -0.188 -17.670  -2.042  1.00  0.00           C  
ATOM   3391  CG  LEU B 205      -1.430 -18.236  -2.864  1.00  0.00           C  
ATOM   3392  CD1 LEU B 205      -0.943 -18.782  -4.197  1.00  0.00           C  
ATOM   3393  CD2 LEU B 205      -2.171 -19.326  -2.082  1.00  0.00           C  
ATOM   3394  H   LEU B 205      -1.252 -15.343  -1.947  1.00  0.00           H  
ATOM   3395  HA  LEU B 205      -1.068 -17.670  -0.117  1.00  0.00           H  
ATOM   3396 1HB  LEU B 205       0.312 -16.993  -2.663  1.00  0.00           H  
ATOM   3397 2HB  LEU B 205       0.470 -18.505  -1.822  1.00  0.00           H  
ATOM   3398  HG  LEU B 205      -2.124 -17.418  -3.074  1.00  0.00           H  
ATOM   3399 1HD1 LEU B 205      -1.792 -19.148  -4.768  1.00  0.00           H  
ATOM   3400 2HD1 LEU B 205      -0.457 -18.000  -4.758  1.00  0.00           H  
ATOM   3401 3HD1 LEU B 205      -0.243 -19.598  -4.028  1.00  0.00           H  
ATOM   3402 1HD2 LEU B 205      -3.008 -19.683  -2.677  1.00  0.00           H  
ATOM   3403 2HD2 LEU B 205      -1.494 -20.155  -1.877  1.00  0.00           H  
ATOM   3404 3HD2 LEU B 205      -2.555 -18.931  -1.145  1.00  0.00           H  
ATOM   3405  N   LEU B 206       1.390 -15.502  -0.613  1.00  0.00           N  
ATOM   3406  CA  LEU B 206       2.582 -14.891   0.009  1.00  0.00           C  
ATOM   3407  C   LEU B 206       2.456 -13.383   0.004  1.00  0.00           C  
ATOM   3408  O   LEU B 206       1.992 -12.813  -0.990  1.00  0.00           O  
ATOM   3409  CB  LEU B 206       3.870 -15.355  -0.701  1.00  0.00           C  
ATOM   3410  CG  LEU B 206       4.264 -16.872  -0.486  1.00  0.00           C  
ATOM   3411  CD1 LEU B 206       3.658 -17.761  -1.572  1.00  0.00           C  
ATOM   3412  CD2 LEU B 206       5.760 -17.013  -0.512  1.00  0.00           C  
ATOM   3413  H   LEU B 206       1.046 -15.206  -1.530  1.00  0.00           H  
ATOM   3414  HA  LEU B 206       2.638 -15.199   1.055  1.00  0.00           H  
ATOM   3415 1HB  LEU B 206       3.771 -15.174  -1.772  1.00  0.00           H  
ATOM   3416 2HB  LEU B 206       4.690 -14.746  -0.340  1.00  0.00           H  
ATOM   3417  HG  LEU B 206       3.876 -17.200   0.481  1.00  0.00           H  
ATOM   3418 1HD1 LEU B 206       3.940 -18.796  -1.388  1.00  0.00           H  
ATOM   3419 2HD1 LEU B 206       2.606 -17.689  -1.574  1.00  0.00           H  
ATOM   3420 3HD1 LEU B 206       4.038 -17.457  -2.531  1.00  0.00           H  
ATOM   3421 1HD2 LEU B 206       6.026 -18.056  -0.346  1.00  0.00           H  
ATOM   3422 2HD2 LEU B 206       6.130 -16.703  -1.487  1.00  0.00           H  
ATOM   3423 3HD2 LEU B 206       6.204 -16.398   0.269  1.00  0.00           H  
ATOM   3424  N   ASP B 207       2.859 -12.729   1.110  1.00  0.00           N  
ATOM   3425  CA  ASP B 207       2.714 -11.278   1.165  1.00  0.00           C  
ATOM   3426  C   ASP B 207       3.944 -10.379   0.963  1.00  0.00           C  
ATOM   3427  O   ASP B 207       3.790  -9.157   0.948  1.00  0.00           O  
ATOM   3428  CB  ASP B 207       2.075 -10.903   2.500  1.00  0.00           C  
ATOM   3429  CG  ASP B 207       0.626 -11.393   2.657  1.00  0.00           C  
ATOM   3430  OD1 ASP B 207      -0.233 -11.031   1.882  1.00  0.00           O  
ATOM   3431  OD2 ASP B 207       0.397 -12.183   3.554  1.00  0.00           O  
ATOM   3432  H   ASP B 207       3.232 -13.226   1.907  1.00  0.00           H  
ATOM   3433  HA  ASP B 207       2.046 -11.015   0.359  1.00  0.00           H  
ATOM   3434 1HB  ASP B 207       2.678 -11.307   3.311  1.00  0.00           H  
ATOM   3435 2HB  ASP B 207       2.080  -9.815   2.601  1.00  0.00           H  
ATOM   3436  N   MET B 208       5.142 -10.954   0.772  1.00  0.00           N  
ATOM   3437  CA  MET B 208       6.312 -10.148   0.364  1.00  0.00           C  
ATOM   3438  C   MET B 208       6.667 -10.480  -1.099  1.00  0.00           C  
ATOM   3439  O   MET B 208       6.545  -9.620  -1.973  1.00  0.00           O  
ATOM   3440  CB  MET B 208       7.446 -10.239   1.393  1.00  0.00           C  
ATOM   3441  CG  MET B 208       7.121  -9.535   2.702  1.00  0.00           C  
ATOM   3442  SD  MET B 208       8.391  -9.756   3.977  1.00  0.00           S  
ATOM   3443  CE  MET B 208       9.755  -8.752   3.373  1.00  0.00           C  
ATOM   3444  H   MET B 208       5.200 -11.955   0.860  1.00  0.00           H  
ATOM   3445  HA  MET B 208       6.006  -9.100   0.361  1.00  0.00           H  
ATOM   3446 1HB  MET B 208       7.620 -11.247   1.705  1.00  0.00           H  
ATOM   3447 2HB  MET B 208       8.364  -9.839   0.973  1.00  0.00           H  
ATOM   3448 1HG  MET B 208       7.001  -8.469   2.513  1.00  0.00           H  
ATOM   3449 2HG  MET B 208       6.175  -9.913   3.088  1.00  0.00           H  
ATOM   3450 1HE  MET B 208      10.583  -8.806   4.080  1.00  0.00           H  
ATOM   3451 2HE  MET B 208      10.089  -9.119   2.406  1.00  0.00           H  
ATOM   3452 3HE  MET B 208       9.431  -7.715   3.277  1.00  0.00           H  
ATOM   3453  N   PRO B 209       7.050 -11.741  -1.438  1.00  0.00           N  
ATOM   3454  CA  PRO B 209       7.266 -12.196  -2.793  1.00  0.00           C  
ATOM   3455  C   PRO B 209       5.876 -12.503  -3.299  1.00  0.00           C  
ATOM   3456  O   PRO B 209       5.487 -13.665  -3.353  1.00  0.00           O  
ATOM   3457  CB  PRO B 209       8.145 -13.433  -2.624  1.00  0.00           C  
ATOM   3458  CG  PRO B 209       7.727 -13.988  -1.307  1.00  0.00           C  
ATOM   3459  CD  PRO B 209       7.433 -12.774  -0.437  1.00  0.00           C  
ATOM   3460  HA  PRO B 209       7.769 -11.414  -3.382  1.00  0.00           H  
ATOM   3461 1HB  PRO B 209       7.973 -14.133  -3.457  1.00  0.00           H  
ATOM   3462 2HB  PRO B 209       9.209 -13.149  -2.656  1.00  0.00           H  
ATOM   3463 1HG  PRO B 209       6.851 -14.596  -1.451  1.00  0.00           H  
ATOM   3464 2HG  PRO B 209       8.509 -14.644  -0.894  1.00  0.00           H  
ATOM   3465 1HD  PRO B 209       6.639 -13.025   0.252  1.00  0.00           H  
ATOM   3466 2HD  PRO B 209       8.371 -12.503   0.062  1.00  0.00           H  
ATOM   3467  N   TYR B 210       5.101 -11.451  -3.568  1.00  0.00           N  
ATOM   3468  CA  TYR B 210       3.677 -11.654  -3.765  1.00  0.00           C  
ATOM   3469  C   TYR B 210       3.258 -12.712  -4.734  1.00  0.00           C  
ATOM   3470  O   TYR B 210       3.744 -12.832  -5.840  1.00  0.00           O  
ATOM   3471  CB  TYR B 210       3.015 -10.358  -4.218  1.00  0.00           C  
ATOM   3472  CG  TYR B 210       2.789  -9.410  -3.136  1.00  0.00           C  
ATOM   3473  CD1 TYR B 210       3.705  -8.441  -2.889  1.00  0.00           C  
ATOM   3474  CD2 TYR B 210       1.632  -9.501  -2.377  1.00  0.00           C  
ATOM   3475  CE1 TYR B 210       3.494  -7.569  -1.875  1.00  0.00           C  
ATOM   3476  CE2 TYR B 210       1.417  -8.609  -1.362  1.00  0.00           C  
ATOM   3477  CZ  TYR B 210       2.361  -7.646  -1.116  1.00  0.00           C  
ATOM   3478  OH  TYR B 210       2.200  -6.752  -0.107  1.00  0.00           O  
ATOM   3479  H   TYR B 210       5.497 -10.514  -3.512  1.00  0.00           H  
ATOM   3480  HA  TYR B 210       3.263 -11.925  -2.803  1.00  0.00           H  
ATOM   3481 1HB  TYR B 210       3.636  -9.872  -4.965  1.00  0.00           H  
ATOM   3482 2HB  TYR B 210       2.054 -10.579  -4.687  1.00  0.00           H  
ATOM   3483  HD1 TYR B 210       4.610  -8.375  -3.489  1.00  0.00           H  
ATOM   3484  HD2 TYR B 210       0.898 -10.281  -2.585  1.00  0.00           H  
ATOM   3485  HE1 TYR B 210       4.223  -6.807  -1.654  1.00  0.00           H  
ATOM   3486  HE2 TYR B 210       0.515  -8.668  -0.751  1.00  0.00           H  
ATOM   3487  HH  TYR B 210       2.973  -6.182  -0.069  1.00  0.00           H  
ATOM   3488  N   HIS B 211       2.259 -13.449  -4.242  1.00  0.00           N  
ATOM   3489  CA  HIS B 211       1.527 -14.507  -4.918  1.00  0.00           C  
ATOM   3490  C   HIS B 211       0.046 -14.339  -4.644  1.00  0.00           C  
ATOM   3491  O   HIS B 211      -0.417 -14.648  -3.529  1.00  0.00           O  
ATOM   3492  CB  HIS B 211       2.005 -15.904  -4.514  1.00  0.00           C  
ATOM   3493  CG  HIS B 211       3.335 -16.368  -5.021  1.00  0.00           C  
ATOM   3494  ND1 HIS B 211       4.517 -15.761  -4.712  1.00  0.00           N  
ATOM   3495  CD2 HIS B 211       3.650 -17.445  -5.779  1.00  0.00           C  
ATOM   3496  CE1 HIS B 211       5.509 -16.419  -5.269  1.00  0.00           C  
ATOM   3497  NE2 HIS B 211       5.012 -17.456  -5.923  1.00  0.00           N  
ATOM   3498  H   HIS B 211       2.013 -13.250  -3.275  1.00  0.00           H  
ATOM   3499  HA  HIS B 211       1.661 -14.414  -5.995  1.00  0.00           H  
ATOM   3500 1HB  HIS B 211       2.069 -15.938  -3.440  1.00  0.00           H  
ATOM   3501 2HB  HIS B 211       1.278 -16.623  -4.831  1.00  0.00           H  
ATOM   3502  HD1 HIS B 211       4.659 -14.919  -4.165  1.00  0.00           H  
ATOM   3503  HD2 HIS B 211       3.048 -18.228  -6.239  1.00  0.00           H  
ATOM   3504  HE1 HIS B 211       6.531 -16.072  -5.134  1.00  0.00           H  
ATOM   3505  N   ILE B 212      -0.669 -13.785  -5.622  1.00  0.00           N  
ATOM   3506  CA  ILE B 212      -2.088 -13.489  -5.483  1.00  0.00           C  
ATOM   3507  C   ILE B 212      -2.857 -14.410  -6.404  1.00  0.00           C  
ATOM   3508  O   ILE B 212      -2.508 -14.573  -7.574  1.00  0.00           O  
ATOM   3509  CB  ILE B 212      -2.425 -12.008  -5.790  1.00  0.00           C  
ATOM   3510  CG1 ILE B 212      -1.635 -11.083  -4.819  1.00  0.00           C  
ATOM   3511  CG2 ILE B 212      -3.972 -11.772  -5.614  1.00  0.00           C  
ATOM   3512  CD1 ILE B 212      -1.695  -9.606  -5.162  1.00  0.00           C  
ATOM   3513  H   ILE B 212      -0.203 -13.566  -6.509  1.00  0.00           H  
ATOM   3514  HA  ILE B 212      -2.399 -13.694  -4.459  1.00  0.00           H  
ATOM   3515  HB  ILE B 212      -2.126 -11.765  -6.812  1.00  0.00           H  
ATOM   3516 1HG1 ILE B 212      -2.013 -11.222  -3.814  1.00  0.00           H  
ATOM   3517 2HG1 ILE B 212      -0.585 -11.376  -4.837  1.00  0.00           H  
ATOM   3518 1HG2 ILE B 212      -4.224 -10.741  -5.827  1.00  0.00           H  
ATOM   3519 2HG2 ILE B 212      -4.533 -12.411  -6.291  1.00  0.00           H  
ATOM   3520 3HG2 ILE B 212      -4.261 -12.009  -4.581  1.00  0.00           H  
ATOM   3521 1HD1 ILE B 212      -1.097  -9.048  -4.440  1.00  0.00           H  
ATOM   3522 2HD1 ILE B 212      -1.288  -9.446  -6.161  1.00  0.00           H  
ATOM   3523 3HD1 ILE B 212      -2.708  -9.230  -5.131  1.00  0.00           H  
ATOM   3524  N   ARG B 213      -3.846 -15.080  -5.857  1.00  0.00           N  
ATOM   3525  CA  ARG B 213      -4.636 -16.040  -6.600  1.00  0.00           C  
ATOM   3526  C   ARG B 213      -6.055 -15.585  -6.895  1.00  0.00           C  
ATOM   3527  O   ARG B 213      -6.685 -14.930  -6.071  1.00  0.00           O  
ATOM   3528  CB  ARG B 213      -4.632 -17.365  -5.835  1.00  0.00           C  
ATOM   3529  CG  ARG B 213      -5.359 -18.521  -6.494  1.00  0.00           C  
ATOM   3530  CD  ARG B 213      -5.139 -19.803  -5.770  1.00  0.00           C  
ATOM   3531  NE  ARG B 213      -5.668 -19.792  -4.397  1.00  0.00           N  
ATOM   3532  CZ  ARG B 213      -5.657 -20.864  -3.565  1.00  0.00           C  
ATOM   3533  NH1 ARG B 213      -5.163 -22.012  -3.990  1.00  0.00           N  
ATOM   3534  NH2 ARG B 213      -6.138 -20.779  -2.321  1.00  0.00           N  
ATOM   3535  H   ARG B 213      -4.082 -14.887  -4.883  1.00  0.00           H  
ATOM   3536  HA  ARG B 213      -4.146 -16.208  -7.549  1.00  0.00           H  
ATOM   3537 1HB  ARG B 213      -3.607 -17.671  -5.654  1.00  0.00           H  
ATOM   3538 2HB  ARG B 213      -5.088 -17.204  -4.863  1.00  0.00           H  
ATOM   3539 1HG  ARG B 213      -6.422 -18.320  -6.481  1.00  0.00           H  
ATOM   3540 2HG  ARG B 213      -5.024 -18.637  -7.527  1.00  0.00           H  
ATOM   3541 1HD  ARG B 213      -5.637 -20.601  -6.325  1.00  0.00           H  
ATOM   3542 2HD  ARG B 213      -4.070 -20.005  -5.723  1.00  0.00           H  
ATOM   3543  HE  ARG B 213      -6.057 -18.928  -4.043  1.00  0.00           H  
ATOM   3544 1HH1 ARG B 213      -4.797 -22.095  -4.928  1.00  0.00           H  
ATOM   3545 2HH1 ARG B 213      -5.152 -22.817  -3.379  1.00  0.00           H  
ATOM   3546 1HH2 ARG B 213      -6.522 -19.894  -1.933  1.00  0.00           H  
ATOM   3547 2HH2 ARG B 213      -6.120 -21.587  -1.720  1.00  0.00           H  
ATOM   3548  N   SER B 214      -6.567 -15.985  -8.061  1.00  0.00           N  
ATOM   3549  CA  SER B 214      -7.965 -15.792  -8.433  1.00  0.00           C  
ATOM   3550  C   SER B 214      -8.518 -17.114  -8.929  1.00  0.00           C  
ATOM   3551  O   SER B 214      -7.915 -17.765  -9.785  1.00  0.00           O  
ATOM   3552  CB  SER B 214      -8.105 -14.760  -9.529  1.00  0.00           C  
ATOM   3553  OG  SER B 214      -9.447 -14.615  -9.945  1.00  0.00           O  
ATOM   3554  H   SER B 214      -5.944 -16.434  -8.728  1.00  0.00           H  
ATOM   3555  HA  SER B 214      -8.537 -15.490  -7.562  1.00  0.00           H  
ATOM   3556 1HB  SER B 214      -7.731 -13.815  -9.175  1.00  0.00           H  
ATOM   3557 2HB  SER B 214      -7.494 -15.063 -10.376  1.00  0.00           H  
ATOM   3558  HG  SER B 214      -9.871 -14.074  -9.269  1.00  0.00           H  
ATOM   3559  N   ILE B 215      -9.639 -17.539  -8.361  1.00  0.00           N  
ATOM   3560  CA  ILE B 215     -10.249 -18.793  -8.756  1.00  0.00           C  
ATOM   3561  C   ILE B 215     -11.578 -18.602  -9.436  1.00  0.00           C  
ATOM   3562  O   ILE B 215     -12.453 -17.899  -8.925  1.00  0.00           O  
ATOM   3563  CB  ILE B 215     -10.434 -19.731  -7.543  1.00  0.00           C  
ATOM   3564  CG1 ILE B 215      -9.052 -20.014  -6.922  1.00  0.00           C  
ATOM   3565  CG2 ILE B 215     -11.141 -21.043  -7.985  1.00  0.00           C  
ATOM   3566  CD1 ILE B 215      -9.068 -20.786  -5.623  1.00  0.00           C  
ATOM   3567  H   ILE B 215     -10.070 -16.986  -7.624  1.00  0.00           H  
ATOM   3568  HA  ILE B 215      -9.585 -19.279  -9.460  1.00  0.00           H  
ATOM   3569  HB  ILE B 215     -11.036 -19.226  -6.785  1.00  0.00           H  
ATOM   3570 1HG1 ILE B 215      -8.464 -20.528  -7.637  1.00  0.00           H  
ATOM   3571 2HG1 ILE B 215      -8.578 -19.067  -6.720  1.00  0.00           H  
ATOM   3572 1HG2 ILE B 215     -11.277 -21.701  -7.140  1.00  0.00           H  
ATOM   3573 2HG2 ILE B 215     -12.120 -20.831  -8.406  1.00  0.00           H  
ATOM   3574 3HG2 ILE B 215     -10.528 -21.541  -8.738  1.00  0.00           H  
ATOM   3575 1HD1 ILE B 215      -8.058 -20.916  -5.273  1.00  0.00           H  
ATOM   3576 2HD1 ILE B 215      -9.642 -20.232  -4.878  1.00  0.00           H  
ATOM   3577 3HD1 ILE B 215      -9.511 -21.759  -5.763  1.00  0.00           H  
ATOM   3578  N   LEU B 216     -11.727 -19.207 -10.609  1.00  0.00           N  
ATOM   3579  CA  LEU B 216     -12.987 -19.120 -11.327  1.00  0.00           C  
ATOM   3580  C   LEU B 216     -13.580 -20.528 -11.201  1.00  0.00           C  
ATOM   3581  O   LEU B 216     -12.907 -21.513 -11.514  1.00  0.00           O  
ATOM   3582  CB  LEU B 216     -12.779 -18.700 -12.804  1.00  0.00           C  
ATOM   3583  CG  LEU B 216     -14.084 -18.413 -13.674  1.00  0.00           C  
ATOM   3584  CD1 LEU B 216     -14.750 -17.110 -13.149  1.00  0.00           C  
ATOM   3585  CD2 LEU B 216     -13.757 -18.255 -15.156  1.00  0.00           C  
ATOM   3586  H   LEU B 216     -10.955 -19.776 -10.957  1.00  0.00           H  
ATOM   3587  HA  LEU B 216     -13.652 -18.407 -10.845  1.00  0.00           H  
ATOM   3588 1HB  LEU B 216     -12.191 -17.791 -12.803  1.00  0.00           H  
ATOM   3589 2HB  LEU B 216     -12.207 -19.456 -13.291  1.00  0.00           H  
ATOM   3590  HG  LEU B 216     -14.784 -19.237 -13.556  1.00  0.00           H  
ATOM   3591 1HD1 LEU B 216     -15.641 -16.896 -13.722  1.00  0.00           H  
ATOM   3592 2HD1 LEU B 216     -15.011 -17.194 -12.109  1.00  0.00           H  
ATOM   3593 3HD1 LEU B 216     -14.051 -16.282 -13.267  1.00  0.00           H  
ATOM   3594 1HD2 LEU B 216     -14.673 -18.060 -15.698  1.00  0.00           H  
ATOM   3595 2HD2 LEU B 216     -13.085 -17.436 -15.290  1.00  0.00           H  
ATOM   3596 3HD2 LEU B 216     -13.309 -19.147 -15.539  1.00  0.00           H  
ATOM   3597  N   HIS B 217     -14.803 -20.637 -10.683  1.00  0.00           N  
ATOM   3598  CA  HIS B 217     -15.414 -21.949 -10.416  1.00  0.00           C  
ATOM   3599  C   HIS B 217     -16.820 -22.176 -10.938  1.00  0.00           C  
ATOM   3600  O   HIS B 217     -17.763 -21.480 -10.545  1.00  0.00           O  
ATOM   3601  CB  HIS B 217     -15.445 -22.227  -8.910  1.00  0.00           C  
ATOM   3602  CG  HIS B 217     -16.160 -23.531  -8.532  1.00  0.00           C  
ATOM   3603  ND1 HIS B 217     -17.041 -23.596  -7.471  1.00  0.00           N  
ATOM   3604  CD2 HIS B 217     -16.134 -24.788  -9.066  1.00  0.00           C  
ATOM   3605  CE1 HIS B 217     -17.530 -24.818  -7.378  1.00  0.00           C  
ATOM   3606  NE2 HIS B 217     -17.004 -25.555  -8.327  1.00  0.00           N  
ATOM   3607  H   HIS B 217     -15.315 -19.798 -10.447  1.00  0.00           H  
ATOM   3608  HA  HIS B 217     -14.789 -22.716 -10.870  1.00  0.00           H  
ATOM   3609 1HB  HIS B 217     -14.422 -22.283  -8.536  1.00  0.00           H  
ATOM   3610 2HB  HIS B 217     -15.938 -21.402  -8.398  1.00  0.00           H  
ATOM   3611  HD2 HIS B 217     -15.550 -25.125  -9.920  1.00  0.00           H  
ATOM   3612  HE1 HIS B 217     -18.251 -25.161  -6.639  1.00  0.00           H  
ATOM   3613  HE2 HIS B 217     -17.225 -26.547  -8.476  1.00  0.00           H  
ATOM   3614  N   ILE B 218     -16.963 -23.215 -11.762  1.00  0.00           N  
ATOM   3615  CA  ILE B 218     -18.265 -23.628 -12.256  1.00  0.00           C  
ATOM   3616  C   ILE B 218     -18.692 -24.965 -11.619  1.00  0.00           C  
ATOM   3617  O   ILE B 218     -18.093 -26.013 -11.915  1.00  0.00           O  
ATOM   3618  CB  ILE B 218     -18.262 -23.806 -13.787  1.00  0.00           C  
ATOM   3619  CG1 ILE B 218     -17.916 -22.511 -14.460  1.00  0.00           C  
ATOM   3620  CG2 ILE B 218     -19.603 -24.347 -14.262  1.00  0.00           C  
ATOM   3621  CD1 ILE B 218     -17.590 -22.643 -15.921  1.00  0.00           C  
ATOM   3622  H   ILE B 218     -16.123 -23.738 -12.034  1.00  0.00           H  
ATOM   3623  HA  ILE B 218     -18.966 -22.838 -12.027  1.00  0.00           H  
ATOM   3624  HB  ILE B 218     -17.505 -24.514 -14.057  1.00  0.00           H  
ATOM   3625 1HG1 ILE B 218     -18.770 -21.866 -14.364  1.00  0.00           H  
ATOM   3626 2HG1 ILE B 218     -17.068 -22.054 -13.955  1.00  0.00           H  
ATOM   3627 1HG2 ILE B 218     -19.584 -24.491 -15.347  1.00  0.00           H  
ATOM   3628 2HG2 ILE B 218     -19.806 -25.302 -13.774  1.00  0.00           H  
ATOM   3629 3HG2 ILE B 218     -20.394 -23.641 -14.005  1.00  0.00           H  
ATOM   3630 1HD1 ILE B 218     -17.373 -21.662 -16.339  1.00  0.00           H  
ATOM   3631 2HD1 ILE B 218     -16.721 -23.292 -16.039  1.00  0.00           H  
ATOM   3632 3HD1 ILE B 218     -18.441 -23.080 -16.451  1.00  0.00           H  
ATOM   3633  N   PRO B 219     -19.671 -24.980 -10.688  1.00  0.00           N  
ATOM   3634  CA  PRO B 219     -20.172 -26.184 -10.059  1.00  0.00           C  
ATOM   3635  C   PRO B 219     -21.017 -26.892 -11.093  1.00  0.00           C  
ATOM   3636  O   PRO B 219     -21.652 -26.215 -11.904  1.00  0.00           O  
ATOM   3637  CB  PRO B 219     -20.980 -25.650  -8.870  1.00  0.00           C  
ATOM   3638  CG  PRO B 219     -21.468 -24.290  -9.321  1.00  0.00           C  
ATOM   3639  CD  PRO B 219     -20.364 -23.741 -10.234  1.00  0.00           C  
ATOM   3640  HA  PRO B 219     -19.334 -26.811  -9.742  1.00  0.00           H  
ATOM   3641 1HB  PRO B 219     -21.807 -26.341  -8.647  1.00  0.00           H  
ATOM   3642 2HB  PRO B 219     -20.355 -25.611  -7.974  1.00  0.00           H  
ATOM   3643 1HG  PRO B 219     -22.433 -24.397  -9.841  1.00  0.00           H  
ATOM   3644 2HG  PRO B 219     -21.647 -23.647  -8.447  1.00  0.00           H  
ATOM   3645 1HD  PRO B 219     -20.859 -23.224 -11.063  1.00  0.00           H  
ATOM   3646 2HD  PRO B 219     -19.666 -23.089  -9.676  1.00  0.00           H  
ATOM   3647  N   SER B 220     -21.109 -28.220 -11.015  1.00  0.00           N  
ATOM   3648  CA  SER B 220     -21.976 -28.975 -11.928  1.00  0.00           C  
ATOM   3649  C   SER B 220     -21.772 -28.576 -13.402  1.00  0.00           C  
ATOM   3650  O   SER B 220     -22.687 -28.060 -14.041  1.00  0.00           O  
ATOM   3651  CB  SER B 220     -23.438 -28.798 -11.533  1.00  0.00           C  
ATOM   3652  OG  SER B 220     -23.675 -29.284 -10.231  1.00  0.00           O  
ATOM   3653  H   SER B 220     -20.563 -28.721 -10.328  1.00  0.00           H  
ATOM   3654  HA  SER B 220     -21.721 -30.027 -11.829  1.00  0.00           H  
ATOM   3655 1HB  SER B 220     -23.712 -27.744 -11.588  1.00  0.00           H  
ATOM   3656 2HB  SER B 220     -24.067 -29.334 -12.243  1.00  0.00           H  
ATOM   3657  HG  SER B 220     -23.758 -30.238 -10.314  1.00  0.00           H  
ATOM   3658  N   ALA B 221     -20.560 -28.792 -13.926  1.00  0.00           N  
ATOM   3659  CA  ALA B 221     -20.208 -28.375 -15.283  1.00  0.00           C  
ATOM   3660  C   ALA B 221     -21.112 -29.003 -16.326  1.00  0.00           C  
ATOM   3661  O   ALA B 221     -21.464 -30.186 -16.245  1.00  0.00           O  
ATOM   3662  CB  ALA B 221     -18.772 -28.751 -15.575  1.00  0.00           C  
ATOM   3663  H   ALA B 221     -19.839 -29.247 -13.369  1.00  0.00           H  
ATOM   3664  HA  ALA B 221     -20.321 -27.291 -15.347  1.00  0.00           H  
ATOM   3665 1HB  ALA B 221     -18.505 -28.410 -16.568  1.00  0.00           H  
ATOM   3666 2HB  ALA B 221     -18.155 -28.274 -14.832  1.00  0.00           H  
ATOM   3667 3HB  ALA B 221     -18.649 -29.834 -15.512  1.00  0.00           H  
ATOM   3668  N   GLU B 222     -21.454 -28.220 -17.337  1.00  0.00           N  
ATOM   3669  CA  GLU B 222     -22.305 -28.708 -18.400  1.00  0.00           C  
ATOM   3670  C   GLU B 222     -21.610 -28.834 -19.737  1.00  0.00           C  
ATOM   3671  O   GLU B 222     -20.531 -28.285 -19.982  1.00  0.00           O  
ATOM   3672  CB  GLU B 222     -23.564 -27.842 -18.537  1.00  0.00           C  
ATOM   3673  CG  GLU B 222     -24.535 -27.946 -17.350  1.00  0.00           C  
ATOM   3674  CD  GLU B 222     -25.209 -29.325 -17.301  1.00  0.00           C  
ATOM   3675  OE1 GLU B 222     -25.231 -29.978 -18.327  1.00  0.00           O  
ATOM   3676  OE2 GLU B 222     -25.700 -29.708 -16.272  1.00  0.00           O  
ATOM   3677  H   GLU B 222     -21.135 -27.244 -17.371  1.00  0.00           H  
ATOM   3678  HA  GLU B 222     -22.645 -29.700 -18.120  1.00  0.00           H  
ATOM   3679 1HB  GLU B 222     -23.267 -26.793 -18.639  1.00  0.00           H  
ATOM   3680 2HB  GLU B 222     -24.102 -28.115 -19.443  1.00  0.00           H  
ATOM   3681 1HG  GLU B 222     -23.981 -27.779 -16.421  1.00  0.00           H  
ATOM   3682 2HG  GLU B 222     -25.293 -27.167 -17.433  1.00  0.00           H  
ATOM   3683  N   LEU B 223     -22.246 -29.574 -20.613  1.00  0.00           N  
ATOM   3684  CA  LEU B 223     -21.748 -29.708 -21.955  1.00  0.00           C  
ATOM   3685  C   LEU B 223     -21.828 -28.293 -22.502  1.00  0.00           C  
ATOM   3686  O   LEU B 223     -22.655 -27.514 -22.028  1.00  0.00           O  
ATOM   3687  CB  LEU B 223     -22.604 -30.705 -22.733  1.00  0.00           C  
ATOM   3688  CG  LEU B 223     -22.592 -32.123 -22.132  1.00  0.00           C  
ATOM   3689  CD1 LEU B 223     -23.623 -33.001 -22.834  1.00  0.00           C  
ATOM   3690  CD2 LEU B 223     -21.201 -32.719 -22.236  1.00  0.00           C  
ATOM   3691  H   LEU B 223     -23.116 -30.023 -20.344  1.00  0.00           H  
ATOM   3692  HA  LEU B 223     -20.706 -30.037 -21.941  1.00  0.00           H  
ATOM   3693 1HB  LEU B 223     -23.632 -30.349 -22.750  1.00  0.00           H  
ATOM   3694 2HB  LEU B 223     -22.235 -30.766 -23.757  1.00  0.00           H  
ATOM   3695  HG  LEU B 223     -22.863 -32.057 -21.089  1.00  0.00           H  
ATOM   3696 1HD1 LEU B 223     -23.626 -33.995 -22.382  1.00  0.00           H  
ATOM   3697 2HD1 LEU B 223     -24.611 -32.557 -22.724  1.00  0.00           H  
ATOM   3698 3HD1 LEU B 223     -23.379 -33.086 -23.890  1.00  0.00           H  
ATOM   3699 1HD2 LEU B 223     -21.218 -33.699 -21.785  1.00  0.00           H  
ATOM   3700 2HD2 LEU B 223     -20.908 -32.801 -23.282  1.00  0.00           H  
ATOM   3701 3HD2 LEU B 223     -20.488 -32.089 -21.714  1.00  0.00           H  
ATOM   3702  N   GLU B 224     -20.936 -27.949 -23.413  1.00  0.00           N  
ATOM   3703  CA  GLU B 224     -20.802 -26.598 -23.976  1.00  0.00           C  
ATOM   3704  C   GLU B 224     -20.244 -25.557 -22.981  1.00  0.00           C  
ATOM   3705  O   GLU B 224     -20.127 -24.386 -23.330  1.00  0.00           O  
ATOM   3706  CB  GLU B 224     -22.130 -26.056 -24.522  1.00  0.00           C  
ATOM   3707  CG  GLU B 224     -22.790 -26.799 -25.629  1.00  0.00           C  
ATOM   3708  CD  GLU B 224     -24.092 -26.109 -26.000  1.00  0.00           C  
ATOM   3709  OE1 GLU B 224     -24.601 -25.334 -25.188  1.00  0.00           O  
ATOM   3710  OE2 GLU B 224     -24.579 -26.348 -27.080  1.00  0.00           O  
ATOM   3711  H   GLU B 224     -20.304 -28.664 -23.742  1.00  0.00           H  
ATOM   3712  HA  GLU B 224     -20.102 -26.657 -24.811  1.00  0.00           H  
ATOM   3713 1HB  GLU B 224     -22.844 -26.018 -23.768  1.00  0.00           H  
ATOM   3714 2HB  GLU B 224     -21.983 -25.032 -24.861  1.00  0.00           H  
ATOM   3715 1HG  GLU B 224     -22.133 -26.822 -26.496  1.00  0.00           H  
ATOM   3716 2HG  GLU B 224     -22.994 -27.823 -25.319  1.00  0.00           H  
ATOM   3717  N   ASP B 225     -19.741 -26.003 -21.805  1.00  0.00           N  
ATOM   3718  CA  ASP B 225     -18.938 -25.107 -20.959  1.00  0.00           C  
ATOM   3719  C   ASP B 225     -17.494 -25.290 -21.420  1.00  0.00           C  
ATOM   3720  O   ASP B 225     -16.555 -24.701 -20.876  1.00  0.00           O  
ATOM   3721  CB  ASP B 225     -19.015 -25.396 -19.446  1.00  0.00           C  
ATOM   3722  CG  ASP B 225     -20.340 -25.106 -18.821  1.00  0.00           C  
ATOM   3723  OD1 ASP B 225     -21.085 -24.365 -19.418  1.00  0.00           O  
ATOM   3724  OD2 ASP B 225     -20.591 -25.576 -17.722  1.00  0.00           O  
ATOM   3725  H   ASP B 225     -19.922 -26.954 -21.477  1.00  0.00           H  
ATOM   3726  HA  ASP B 225     -19.235 -24.072 -21.136  1.00  0.00           H  
ATOM   3727 1HB  ASP B 225     -18.786 -26.438 -19.276  1.00  0.00           H  
ATOM   3728 2HB  ASP B 225     -18.259 -24.811 -18.925  1.00  0.00           H  
ATOM   3729  N   SER B 226     -17.338 -26.174 -22.405  1.00  0.00           N  
ATOM   3730  CA  SER B 226     -16.076 -26.492 -23.023  1.00  0.00           C  
ATOM   3731  C   SER B 226     -15.594 -25.241 -23.746  1.00  0.00           C  
ATOM   3732  O   SER B 226     -16.406 -24.498 -24.305  1.00  0.00           O  
ATOM   3733  CB  SER B 226     -16.256 -27.603 -24.056  1.00  0.00           C  
ATOM   3734  OG  SER B 226     -16.711 -28.822 -23.483  1.00  0.00           O  
ATOM   3735  H   SER B 226     -18.161 -26.622 -22.762  1.00  0.00           H  
ATOM   3736  HA  SER B 226     -15.365 -26.776 -22.253  1.00  0.00           H  
ATOM   3737 1HB  SER B 226     -16.966 -27.269 -24.810  1.00  0.00           H  
ATOM   3738 2HB  SER B 226     -15.305 -27.771 -24.559  1.00  0.00           H  
ATOM   3739  HG  SER B 226     -16.859 -29.422 -24.229  1.00  0.00           H  
ATOM   3740  N   GLY B 227     -14.296 -25.030 -23.792  1.00  0.00           N  
ATOM   3741  CA  GLY B 227     -13.789 -23.899 -24.545  1.00  0.00           C  
ATOM   3742  C   GLY B 227     -12.571 -23.276 -23.923  1.00  0.00           C  
ATOM   3743  O   GLY B 227     -11.894 -23.867 -23.074  1.00  0.00           O  
ATOM   3744  H   GLY B 227     -13.675 -25.666 -23.303  1.00  0.00           H  
ATOM   3745 1HA  GLY B 227     -13.548 -24.224 -25.557  1.00  0.00           H  
ATOM   3746 2HA  GLY B 227     -14.567 -23.147 -24.637  1.00  0.00           H  
ATOM   3747  N   THR B 228     -12.260 -22.081 -24.390  1.00  0.00           N  
ATOM   3748  CA  THR B 228     -11.082 -21.406 -23.906  1.00  0.00           C  
ATOM   3749  C   THR B 228     -11.436 -20.534 -22.709  1.00  0.00           C  
ATOM   3750  O   THR B 228     -12.386 -19.746 -22.759  1.00  0.00           O  
ATOM   3751  CB  THR B 228     -10.452 -20.523 -24.998  1.00  0.00           C  
ATOM   3752  OG1 THR B 228     -10.082 -21.326 -26.136  1.00  0.00           O  
ATOM   3753  CG2 THR B 228      -9.187 -19.873 -24.422  1.00  0.00           C  
ATOM   3754  H   THR B 228     -12.844 -21.643 -25.088  1.00  0.00           H  
ATOM   3755  HA  THR B 228     -10.348 -22.145 -23.581  1.00  0.00           H  
ATOM   3756  HB  THR B 228     -11.155 -19.755 -25.313  1.00  0.00           H  
ATOM   3757  HG1 THR B 228      -9.492 -22.049 -25.849  1.00  0.00           H  
ATOM   3758 1HG2 THR B 228      -8.720 -19.251 -25.179  1.00  0.00           H  
ATOM   3759 2HG2 THR B 228      -9.443 -19.254 -23.563  1.00  0.00           H  
ATOM   3760 3HG2 THR B 228      -8.493 -20.655 -24.111  1.00  0.00           H  
ATOM   3761  N   TYR B 229     -10.672 -20.700 -21.642  1.00  0.00           N  
ATOM   3762  CA  TYR B 229     -10.799 -19.901 -20.436  1.00  0.00           C  
ATOM   3763  C   TYR B 229      -9.553 -19.037 -20.300  1.00  0.00           C  
ATOM   3764  O   TYR B 229      -8.434 -19.564 -20.231  1.00  0.00           O  
ATOM   3765  CB  TYR B 229     -10.972 -20.806 -19.223  1.00  0.00           C  
ATOM   3766  CG  TYR B 229     -12.308 -21.534 -19.133  1.00  0.00           C  
ATOM   3767  CD1 TYR B 229     -12.577 -22.673 -19.880  1.00  0.00           C  
ATOM   3768  CD2 TYR B 229     -13.242 -21.074 -18.235  1.00  0.00           C  
ATOM   3769  CE1 TYR B 229     -13.793 -23.321 -19.719  1.00  0.00           C  
ATOM   3770  CE2 TYR B 229     -14.434 -21.723 -18.061  1.00  0.00           C  
ATOM   3771  CZ  TYR B 229     -14.720 -22.834 -18.797  1.00  0.00           C  
ATOM   3772  OH  TYR B 229     -15.926 -23.455 -18.627  1.00  0.00           O  
ATOM   3773  H   TYR B 229      -9.935 -21.404 -21.677  1.00  0.00           H  
ATOM   3774  HA  TYR B 229     -11.662 -19.243 -20.527  1.00  0.00           H  
ATOM   3775 1HB  TYR B 229     -10.179 -21.559 -19.225  1.00  0.00           H  
ATOM   3776 2HB  TYR B 229     -10.852 -20.209 -18.323  1.00  0.00           H  
ATOM   3777  HD1 TYR B 229     -11.841 -23.053 -20.593  1.00  0.00           H  
ATOM   3778  HD2 TYR B 229     -13.019 -20.186 -17.645  1.00  0.00           H  
ATOM   3779  HE1 TYR B 229     -14.021 -24.213 -20.312  1.00  0.00           H  
ATOM   3780  HE2 TYR B 229     -15.157 -21.345 -17.341  1.00  0.00           H  
ATOM   3781  HH  TYR B 229     -16.105 -24.030 -19.398  1.00  0.00           H  
ATOM   3782  N   THR B 230      -9.743 -17.714 -20.261  1.00  0.00           N  
ATOM   3783  CA  THR B 230      -8.607 -16.794 -20.219  1.00  0.00           C  
ATOM   3784  C   THR B 230      -8.574 -15.877 -18.999  1.00  0.00           C  
ATOM   3785  O   THR B 230      -9.582 -15.262 -18.637  1.00  0.00           O  
ATOM   3786  CB  THR B 230      -8.584 -15.920 -21.486  1.00  0.00           C  
ATOM   3787  OG1 THR B 230      -8.475 -16.754 -22.646  1.00  0.00           O  
ATOM   3788  CG2 THR B 230      -7.420 -14.954 -21.453  1.00  0.00           C  
ATOM   3789  H   THR B 230     -10.695 -17.348 -20.290  1.00  0.00           H  
ATOM   3790  HA  THR B 230      -7.693 -17.382 -20.196  1.00  0.00           H  
ATOM   3791  HB  THR B 230      -9.493 -15.357 -21.549  1.00  0.00           H  
ATOM   3792  HG1 THR B 230      -8.704 -16.240 -23.424  1.00  0.00           H  
ATOM   3793 1HG2 THR B 230      -7.431 -14.357 -22.361  1.00  0.00           H  
ATOM   3794 2HG2 THR B 230      -7.501 -14.295 -20.595  1.00  0.00           H  
ATOM   3795 3HG2 THR B 230      -6.483 -15.504 -21.395  1.00  0.00           H  
ATOM   3796  N   CYS B 231      -7.389 -15.784 -18.379  1.00  0.00           N  
ATOM   3797  CA  CYS B 231      -7.141 -14.907 -17.235  1.00  0.00           C  
ATOM   3798  C   CYS B 231      -6.261 -13.724 -17.633  1.00  0.00           C  
ATOM   3799  O   CYS B 231      -5.064 -13.885 -17.911  1.00  0.00           O  
ATOM   3800  CB  CYS B 231      -6.429 -15.653 -16.107  1.00  0.00           C  
ATOM   3801  SG  CYS B 231      -6.121 -14.653 -14.622  1.00  0.00           S  
ATOM   3802  H   CYS B 231      -6.606 -16.326 -18.748  1.00  0.00           H  
ATOM   3803  HA  CYS B 231      -8.095 -14.526 -16.865  1.00  0.00           H  
ATOM   3804 1HB  CYS B 231      -7.007 -16.527 -15.820  1.00  0.00           H  
ATOM   3805 2HB  CYS B 231      -5.475 -15.989 -16.475  1.00  0.00           H  
ATOM   3806  N   ASN B 232      -6.873 -12.549 -17.721  1.00  0.00           N  
ATOM   3807  CA  ASN B 232      -6.188 -11.316 -18.095  1.00  0.00           C  
ATOM   3808  C   ASN B 232      -5.817 -10.560 -16.837  1.00  0.00           C  
ATOM   3809  O   ASN B 232      -6.664 -10.302 -15.977  1.00  0.00           O  
ATOM   3810  CB  ASN B 232      -6.999 -10.481 -19.063  1.00  0.00           C  
ATOM   3811  CG  ASN B 232      -6.270  -9.215 -19.472  1.00  0.00           C  
ATOM   3812  OD1 ASN B 232      -6.151  -8.292 -18.664  1.00  0.00           O  
ATOM   3813  ND2 ASN B 232      -5.773  -9.153 -20.681  1.00  0.00           N  
ATOM   3814  H   ASN B 232      -7.861 -12.489 -17.483  1.00  0.00           H  
ATOM   3815  HA  ASN B 232      -5.252 -11.571 -18.592  1.00  0.00           H  
ATOM   3816 1HB  ASN B 232      -7.198 -11.071 -19.962  1.00  0.00           H  
ATOM   3817 2HB  ASN B 232      -7.953 -10.228 -18.622  1.00  0.00           H  
ATOM   3818 1HD2 ASN B 232      -5.279  -8.331 -20.978  1.00  0.00           H  
ATOM   3819 2HD2 ASN B 232      -5.873  -9.930 -21.332  1.00  0.00           H  
ATOM   3820  N   VAL B 233      -4.536 -10.281 -16.679  1.00  0.00           N  
ATOM   3821  CA  VAL B 233      -4.085  -9.600 -15.487  1.00  0.00           C  
ATOM   3822  C   VAL B 233      -3.382  -8.305 -15.796  1.00  0.00           C  
ATOM   3823  O   VAL B 233      -2.468  -8.246 -16.627  1.00  0.00           O  
ATOM   3824  CB  VAL B 233      -3.170 -10.499 -14.666  1.00  0.00           C  
ATOM   3825  CG1 VAL B 233      -2.670  -9.744 -13.420  1.00  0.00           C  
ATOM   3826  CG2 VAL B 233      -3.957 -11.776 -14.294  1.00  0.00           C  
ATOM   3827  H   VAL B 233      -3.863 -10.514 -17.410  1.00  0.00           H  
ATOM   3828  HA  VAL B 233      -4.953  -9.372 -14.873  1.00  0.00           H  
ATOM   3829  HB  VAL B 233      -2.304 -10.746 -15.254  1.00  0.00           H  
ATOM   3830 1HG1 VAL B 233      -2.018 -10.368 -12.881  1.00  0.00           H  
ATOM   3831 2HG1 VAL B 233      -2.122  -8.852 -13.697  1.00  0.00           H  
ATOM   3832 3HG1 VAL B 233      -3.525  -9.466 -12.796  1.00  0.00           H  
ATOM   3833 1HG2 VAL B 233      -3.356 -12.450 -13.726  1.00  0.00           H  
ATOM   3834 2HG2 VAL B 233      -4.832 -11.498 -13.710  1.00  0.00           H  
ATOM   3835 3HG2 VAL B 233      -4.275 -12.285 -15.198  1.00  0.00           H  
ATOM   3836  N   THR B 234      -3.821  -7.250 -15.134  1.00  0.00           N  
ATOM   3837  CA  THR B 234      -3.196  -5.967 -15.370  1.00  0.00           C  
ATOM   3838  C   THR B 234      -2.778  -5.310 -14.071  1.00  0.00           C  
ATOM   3839  O   THR B 234      -3.388  -5.530 -13.021  1.00  0.00           O  
ATOM   3840  CB  THR B 234      -4.116  -5.023 -16.181  1.00  0.00           C  
ATOM   3841  OG1 THR B 234      -5.292  -4.693 -15.433  1.00  0.00           O  
ATOM   3842  CG2 THR B 234      -4.565  -5.741 -17.440  1.00  0.00           C  
ATOM   3843  H   THR B 234      -4.579  -7.371 -14.459  1.00  0.00           H  
ATOM   3844  HA  THR B 234      -2.300  -6.123 -15.962  1.00  0.00           H  
ATOM   3845  HB  THR B 234      -3.564  -4.115 -16.438  1.00  0.00           H  
ATOM   3846  HG1 THR B 234      -5.760  -3.980 -15.878  1.00  0.00           H  
ATOM   3847 1HG2 THR B 234      -5.204  -5.090 -18.030  1.00  0.00           H  
ATOM   3848 2HG2 THR B 234      -3.710  -6.035 -18.023  1.00  0.00           H  
ATOM   3849 3HG2 THR B 234      -5.120  -6.622 -17.164  1.00  0.00           H  
ATOM   3850  N   GLU B 235      -1.765  -4.457 -14.140  1.00  0.00           N  
ATOM   3851  CA  GLU B 235      -1.406  -3.680 -12.968  1.00  0.00           C  
ATOM   3852  C   GLU B 235      -1.817  -2.250 -13.251  1.00  0.00           C  
ATOM   3853  O   GLU B 235      -1.269  -1.600 -14.144  1.00  0.00           O  
ATOM   3854  CB  GLU B 235       0.079  -3.755 -12.661  1.00  0.00           C  
ATOM   3855  CG  GLU B 235       0.483  -3.028 -11.427  1.00  0.00           C  
ATOM   3856  CD  GLU B 235       1.923  -3.055 -11.235  1.00  0.00           C  
ATOM   3857  OE1 GLU B 235       2.565  -3.683 -12.018  1.00  0.00           O  
ATOM   3858  OE2 GLU B 235       2.397  -2.454 -10.317  1.00  0.00           O  
ATOM   3859  H   GLU B 235      -1.284  -4.339 -15.035  1.00  0.00           H  
ATOM   3860  HA  GLU B 235      -1.974  -4.035 -12.107  1.00  0.00           H  
ATOM   3861 1HB  GLU B 235       0.392  -4.791 -12.552  1.00  0.00           H  
ATOM   3862 2HB  GLU B 235       0.627  -3.312 -13.473  1.00  0.00           H  
ATOM   3863 1HG  GLU B 235       0.159  -2.020 -11.504  1.00  0.00           H  
ATOM   3864 2HG  GLU B 235      -0.008  -3.481 -10.565  1.00  0.00           H  
ATOM   3865  N   SER B 236      -2.760  -1.749 -12.459  1.00  0.00           N  
ATOM   3866  CA  SER B 236      -3.344  -0.420 -12.632  1.00  0.00           C  
ATOM   3867  C   SER B 236      -2.407   0.722 -12.265  1.00  0.00           C  
ATOM   3868  O   SER B 236      -2.696   1.888 -12.569  1.00  0.00           O  
ATOM   3869  CB  SER B 236      -4.554  -0.294 -11.740  1.00  0.00           C  
ATOM   3870  OG  SER B 236      -4.145  -0.296 -10.394  1.00  0.00           O  
ATOM   3871  H   SER B 236      -3.130  -2.342 -11.728  1.00  0.00           H  
ATOM   3872  HA  SER B 236      -3.597  -0.307 -13.686  1.00  0.00           H  
ATOM   3873 1HB  SER B 236      -5.088   0.627 -11.964  1.00  0.00           H  
ATOM   3874 2HB  SER B 236      -5.226  -1.120 -11.918  1.00  0.00           H  
ATOM   3875  HG  SER B 236      -4.957  -0.256  -9.845  1.00  0.00           H  
ATOM   3876  N   VAL B 237      -1.281   0.384 -11.636  1.00  0.00           N  
ATOM   3877  CA  VAL B 237      -0.297   1.377 -11.246  1.00  0.00           C  
ATOM   3878  C   VAL B 237       0.196   2.087 -12.481  1.00  0.00           C  
ATOM   3879  O   VAL B 237       0.133   3.312 -12.550  1.00  0.00           O  
ATOM   3880  CB  VAL B 237       0.901   0.707 -10.565  1.00  0.00           C  
ATOM   3881  CG1 VAL B 237       2.027   1.701 -10.326  1.00  0.00           C  
ATOM   3882  CG2 VAL B 237       0.449   0.105  -9.302  1.00  0.00           C  
ATOM   3883  H   VAL B 237      -1.126  -0.590 -11.418  1.00  0.00           H  
ATOM   3884  HA  VAL B 237      -0.747   2.092 -10.562  1.00  0.00           H  
ATOM   3885  HB  VAL B 237       1.297  -0.064 -11.213  1.00  0.00           H  
ATOM   3886 1HG1 VAL B 237       2.859   1.187  -9.846  1.00  0.00           H  
ATOM   3887 2HG1 VAL B 237       2.375   2.134 -11.258  1.00  0.00           H  
ATOM   3888 3HG1 VAL B 237       1.663   2.492  -9.685  1.00  0.00           H  
ATOM   3889 1HG2 VAL B 237       1.299  -0.394  -8.855  1.00  0.00           H  
ATOM   3890 2HG2 VAL B 237       0.068   0.884  -8.645  1.00  0.00           H  
ATOM   3891 3HG2 VAL B 237      -0.334  -0.624  -9.488  1.00  0.00           H  
ATOM   3892  N   ASN B 238       0.647   1.320 -13.481  1.00  0.00           N  
ATOM   3893  CA  ASN B 238       1.109   1.922 -14.716  1.00  0.00           C  
ATOM   3894  C   ASN B 238       0.227   1.543 -15.911  1.00  0.00           C  
ATOM   3895  O   ASN B 238      -0.696   2.269 -16.285  1.00  0.00           O  
ATOM   3896  CB  ASN B 238       2.542   1.475 -14.989  1.00  0.00           C  
ATOM   3897  CG  ASN B 238       3.574   2.055 -14.062  1.00  0.00           C  
ATOM   3898  OD1 ASN B 238       3.443   3.167 -13.535  1.00  0.00           O  
ATOM   3899  ND2 ASN B 238       4.631   1.291 -13.837  1.00  0.00           N  
ATOM   3900  H   ASN B 238       0.656   0.314 -13.372  1.00  0.00           H  
ATOM   3901  HA  ASN B 238       1.087   3.008 -14.615  1.00  0.00           H  
ATOM   3902 1HB  ASN B 238       2.599   0.400 -14.893  1.00  0.00           H  
ATOM   3903 2HB  ASN B 238       2.813   1.723 -16.019  1.00  0.00           H  
ATOM   3904 1HD2 ASN B 238       5.357   1.613 -13.228  1.00  0.00           H  
ATOM   3905 2HD2 ASN B 238       4.722   0.362 -14.273  1.00  0.00           H  
ATOM   3906  N   ASP B 239       0.506   0.370 -16.482  1.00  0.00           N  
ATOM   3907  CA  ASP B 239      -0.233  -0.190 -17.603  1.00  0.00           C  
ATOM   3908  C   ASP B 239       0.180  -1.639 -17.866  1.00  0.00           C  
ATOM   3909  O   ASP B 239       0.003  -2.144 -18.977  1.00  0.00           O  
ATOM   3910  CB  ASP B 239      -0.042   0.674 -18.866  1.00  0.00           C  
ATOM   3911  CG  ASP B 239       1.437   0.795 -19.342  1.00  0.00           C  
ATOM   3912  OD1 ASP B 239       2.302   0.193 -18.736  1.00  0.00           O  
ATOM   3913  OD2 ASP B 239       1.670   1.495 -20.308  1.00  0.00           O  
ATOM   3914  H   ASP B 239       1.276  -0.167 -16.126  1.00  0.00           H  
ATOM   3915  HA  ASP B 239      -1.294  -0.190 -17.348  1.00  0.00           H  
ATOM   3916 1HB  ASP B 239      -0.624   0.239 -19.679  1.00  0.00           H  
ATOM   3917 2HB  ASP B 239      -0.437   1.675 -18.698  1.00  0.00           H  
ATOM   3918  N   HIS B 240       0.830  -2.276 -16.896  1.00  0.00           N  
ATOM   3919  CA  HIS B 240       1.452  -3.556 -17.193  1.00  0.00           C  
ATOM   3920  C   HIS B 240       0.390  -4.574 -17.497  1.00  0.00           C  
ATOM   3921  O   HIS B 240      -0.661  -4.574 -16.856  1.00  0.00           O  
ATOM   3922  CB  HIS B 240       2.354  -4.009 -16.037  1.00  0.00           C  
ATOM   3923  CG  HIS B 240       3.507  -3.048 -15.777  1.00  0.00           C  
ATOM   3924  ND1 HIS B 240       4.528  -2.832 -16.688  1.00  0.00           N  
ATOM   3925  CD2 HIS B 240       3.770  -2.240 -14.714  1.00  0.00           C  
ATOM   3926  CE1 HIS B 240       5.366  -1.925 -16.198  1.00  0.00           C  
ATOM   3927  NE2 HIS B 240       4.926  -1.542 -15.001  1.00  0.00           N  
ATOM   3928  H   HIS B 240       0.901  -1.867 -15.976  1.00  0.00           H  
ATOM   3929  HA  HIS B 240       2.097  -3.464 -18.066  1.00  0.00           H  
ATOM   3930 1HB  HIS B 240       1.784  -4.115 -15.137  1.00  0.00           H  
ATOM   3931 2HB  HIS B 240       2.773  -4.986 -16.270  1.00  0.00           H  
ATOM   3932  HD1 HIS B 240       4.633  -3.253 -17.591  1.00  0.00           H  
ATOM   3933  HD2 HIS B 240       3.253  -2.063 -13.771  1.00  0.00           H  
ATOM   3934  HE1 HIS B 240       6.239  -1.613 -16.772  1.00  0.00           H  
ATOM   3935  N   GLN B 241       0.668  -5.474 -18.443  1.00  0.00           N  
ATOM   3936  CA  GLN B 241      -0.293  -6.524 -18.761  1.00  0.00           C  
ATOM   3937  C   GLN B 241       0.366  -7.886 -18.933  1.00  0.00           C  
ATOM   3938  O   GLN B 241       1.509  -7.982 -19.372  1.00  0.00           O  
ATOM   3939  CB  GLN B 241      -1.056  -6.228 -20.065  1.00  0.00           C  
ATOM   3940  CG  GLN B 241      -1.822  -4.911 -20.111  1.00  0.00           C  
ATOM   3941  CD  GLN B 241      -2.690  -4.817 -21.330  1.00  0.00           C  
ATOM   3942  OE1 GLN B 241      -3.241  -5.836 -21.770  1.00  0.00           O  
ATOM   3943  NE2 GLN B 241      -2.823  -3.621 -21.900  1.00  0.00           N  
ATOM   3944  H   GLN B 241       1.540  -5.421 -18.948  1.00  0.00           H  
ATOM   3945  HA  GLN B 241      -1.007  -6.603 -17.946  1.00  0.00           H  
ATOM   3946 1HB  GLN B 241      -0.354  -6.227 -20.896  1.00  0.00           H  
ATOM   3947 2HB  GLN B 241      -1.771  -7.030 -20.245  1.00  0.00           H  
ATOM   3948 1HG  GLN B 241      -2.415  -4.771 -19.231  1.00  0.00           H  
ATOM   3949 2HG  GLN B 241      -1.094  -4.105 -20.179  1.00  0.00           H  
ATOM   3950 1HE2 GLN B 241      -3.391  -3.515 -22.717  1.00  0.00           H  
ATOM   3951 2HE2 GLN B 241      -2.355  -2.823 -21.514  1.00  0.00           H  
ATOM   3952  N   ASP B 242      -0.413  -8.925 -18.673  1.00  0.00           N  
ATOM   3953  CA  ASP B 242      -0.086 -10.317 -18.992  1.00  0.00           C  
ATOM   3954  C   ASP B 242      -1.391 -11.077 -19.173  1.00  0.00           C  
ATOM   3955  O   ASP B 242      -2.445 -10.657 -18.694  1.00  0.00           O  
ATOM   3956  CB  ASP B 242       0.769 -11.001 -17.925  1.00  0.00           C  
ATOM   3957  CG  ASP B 242       1.457 -12.373 -18.391  1.00  0.00           C  
ATOM   3958  OD1 ASP B 242       1.316 -12.714 -19.554  1.00  0.00           O  
ATOM   3959  OD2 ASP B 242       2.054 -13.083 -17.570  1.00  0.00           O  
ATOM   3960  H   ASP B 242      -1.302  -8.737 -18.209  1.00  0.00           H  
ATOM   3961  HA  ASP B 242       0.459 -10.342 -19.935  1.00  0.00           H  
ATOM   3962 1HB  ASP B 242       1.559 -10.321 -17.613  1.00  0.00           H  
ATOM   3963 2HB  ASP B 242       0.145 -11.172 -17.103  1.00  0.00           H  
ATOM   3964  N   GLU B 243      -1.328 -12.168 -19.909  1.00  0.00           N  
ATOM   3965  CA  GLU B 243      -2.528 -12.963 -20.140  1.00  0.00           C  
ATOM   3966  C   GLU B 243      -2.208 -14.419 -20.455  1.00  0.00           C  
ATOM   3967  O   GLU B 243      -1.393 -14.701 -21.336  1.00  0.00           O  
ATOM   3968  CB  GLU B 243      -3.320 -12.333 -21.297  1.00  0.00           C  
ATOM   3969  CG  GLU B 243      -4.616 -12.998 -21.627  1.00  0.00           C  
ATOM   3970  CD  GLU B 243      -5.328 -12.350 -22.804  1.00  0.00           C  
ATOM   3971  OE1 GLU B 243      -5.724 -11.208 -22.715  1.00  0.00           O  
ATOM   3972  OE2 GLU B 243      -5.475 -13.017 -23.802  1.00  0.00           O  
ATOM   3973  H   GLU B 243      -0.405 -12.469 -20.233  1.00  0.00           H  
ATOM   3974  HA  GLU B 243      -3.134 -12.942 -19.237  1.00  0.00           H  
ATOM   3975 1HB  GLU B 243      -3.546 -11.294 -21.054  1.00  0.00           H  
ATOM   3976 2HB  GLU B 243      -2.708 -12.330 -22.196  1.00  0.00           H  
ATOM   3977 1HG  GLU B 243      -4.423 -14.044 -21.861  1.00  0.00           H  
ATOM   3978 2HG  GLU B 243      -5.256 -12.964 -20.749  1.00  0.00           H  
ATOM   3979  N   LYS B 244      -2.881 -15.334 -19.758  1.00  0.00           N  
ATOM   3980  CA  LYS B 244      -2.699 -16.770 -19.992  1.00  0.00           C  
ATOM   3981  C   LYS B 244      -4.040 -17.472 -20.106  1.00  0.00           C  
ATOM   3982  O   LYS B 244      -5.043 -17.014 -19.553  1.00  0.00           O  
ATOM   3983  CB  LYS B 244      -1.853 -17.423 -18.906  1.00  0.00           C  
ATOM   3984  CG  LYS B 244      -0.465 -16.864 -18.775  1.00  0.00           C  
ATOM   3985  CD  LYS B 244       0.451 -17.239 -19.927  1.00  0.00           C  
ATOM   3986  CE  LYS B 244       1.804 -16.525 -19.774  1.00  0.00           C  
ATOM   3987  NZ  LYS B 244       2.629 -17.073 -18.653  1.00  0.00           N  
ATOM   3988  H   LYS B 244      -3.546 -15.006 -19.053  1.00  0.00           H  
ATOM   3989  HA  LYS B 244      -2.184 -16.902 -20.943  1.00  0.00           H  
ATOM   3990 1HB  LYS B 244      -2.333 -17.278 -17.971  1.00  0.00           H  
ATOM   3991 2HB  LYS B 244      -1.783 -18.497 -19.081  1.00  0.00           H  
ATOM   3992 1HG  LYS B 244      -0.495 -15.785 -18.693  1.00  0.00           H  
ATOM   3993 2HG  LYS B 244      -0.038 -17.261 -17.878  1.00  0.00           H  
ATOM   3994 1HD  LYS B 244       0.608 -18.315 -19.939  1.00  0.00           H  
ATOM   3995 2HD  LYS B 244       0.000 -16.940 -20.871  1.00  0.00           H  
ATOM   3996 1HE  LYS B 244       2.364 -16.609 -20.701  1.00  0.00           H  
ATOM   3997 2HE  LYS B 244       1.611 -15.473 -19.574  1.00  0.00           H  
ATOM   3998 1HZ  LYS B 244       3.488 -16.548 -18.594  1.00  0.00           H  
ATOM   3999 2HZ  LYS B 244       2.126 -16.994 -17.742  1.00  0.00           H  
ATOM   4000 3HZ  LYS B 244       2.832 -18.037 -18.825  1.00  0.00           H  
ATOM   4001  N   ALA B 245      -4.060 -18.597 -20.804  1.00  0.00           N  
ATOM   4002  CA  ALA B 245      -5.311 -19.317 -20.975  1.00  0.00           C  
ATOM   4003  C   ALA B 245      -5.106 -20.803 -21.101  1.00  0.00           C  
ATOM   4004  O   ALA B 245      -4.024 -21.273 -21.457  1.00  0.00           O  
ATOM   4005  CB  ALA B 245      -6.028 -18.814 -22.220  1.00  0.00           C  
ATOM   4006  H   ALA B 245      -3.215 -18.946 -21.236  1.00  0.00           H  
ATOM   4007  HA  ALA B 245      -5.929 -19.137 -20.095  1.00  0.00           H  
ATOM   4008 1HB  ALA B 245      -6.979 -19.334 -22.330  1.00  0.00           H  
ATOM   4009 2HB  ALA B 245      -6.204 -17.757 -22.132  1.00  0.00           H  
ATOM   4010 3HB  ALA B 245      -5.414 -19.004 -23.095  1.00  0.00           H  
ATOM   4011  N   ILE B 246      -6.160 -21.534 -20.788  1.00  0.00           N  
ATOM   4012  CA  ILE B 246      -6.183 -22.969 -20.975  1.00  0.00           C  
ATOM   4013  C   ILE B 246      -7.481 -23.405 -21.636  1.00  0.00           C  
ATOM   4014  O   ILE B 246      -8.513 -22.732 -21.532  1.00  0.00           O  
ATOM   4015  CB  ILE B 246      -5.919 -23.725 -19.653  1.00  0.00           C  
ATOM   4016  CG1 ILE B 246      -6.946 -23.360 -18.628  1.00  0.00           C  
ATOM   4017  CG2 ILE B 246      -4.498 -23.475 -19.122  1.00  0.00           C  
ATOM   4018  CD1 ILE B 246      -6.859 -24.224 -17.423  1.00  0.00           C  
ATOM   4019  H   ILE B 246      -6.999 -21.041 -20.473  1.00  0.00           H  
ATOM   4020  HA  ILE B 246      -5.370 -23.236 -21.650  1.00  0.00           H  
ATOM   4021  HB  ILE B 246      -6.033 -24.795 -19.843  1.00  0.00           H  
ATOM   4022 1HG1 ILE B 246      -6.794 -22.324 -18.328  1.00  0.00           H  
ATOM   4023 2HG1 ILE B 246      -7.943 -23.454 -19.060  1.00  0.00           H  
ATOM   4024 1HG2 ILE B 246      -4.342 -24.047 -18.207  1.00  0.00           H  
ATOM   4025 2HG2 ILE B 246      -3.770 -23.785 -19.871  1.00  0.00           H  
ATOM   4026 3HG2 ILE B 246      -4.357 -22.421 -18.905  1.00  0.00           H  
ATOM   4027 1HD1 ILE B 246      -7.597 -23.913 -16.711  1.00  0.00           H  
ATOM   4028 2HD1 ILE B 246      -7.025 -25.264 -17.699  1.00  0.00           H  
ATOM   4029 3HD1 ILE B 246      -5.879 -24.120 -16.989  1.00  0.00           H  
ATOM   4030  N   ASN B 247      -7.410 -24.530 -22.334  1.00  0.00           N  
ATOM   4031  CA  ASN B 247      -8.570 -25.139 -22.971  1.00  0.00           C  
ATOM   4032  C   ASN B 247      -9.115 -26.265 -22.108  1.00  0.00           C  
ATOM   4033  O   ASN B 247      -8.371 -27.148 -21.665  1.00  0.00           O  
ATOM   4034  CB  ASN B 247      -8.229 -25.593 -24.373  1.00  0.00           C  
ATOM   4035  CG  ASN B 247      -7.957 -24.414 -25.298  1.00  0.00           C  
ATOM   4036  OD1 ASN B 247      -8.679 -23.410 -25.260  1.00  0.00           O  
ATOM   4037  ND2 ASN B 247      -6.933 -24.513 -26.095  1.00  0.00           N  
ATOM   4038  H   ASN B 247      -6.521 -25.003 -22.403  1.00  0.00           H  
ATOM   4039  HA  ASN B 247      -9.361 -24.393 -23.045  1.00  0.00           H  
ATOM   4040 1HB  ASN B 247      -7.348 -26.244 -24.355  1.00  0.00           H  
ATOM   4041 2HB  ASN B 247      -9.058 -26.175 -24.778  1.00  0.00           H  
ATOM   4042 1HD2 ASN B 247      -6.705 -23.769 -26.724  1.00  0.00           H  
ATOM   4043 2HD2 ASN B 247      -6.366 -25.360 -26.091  1.00  0.00           H  
ATOM   4044  N   ILE B 248     -10.408 -26.182 -21.835  1.00  0.00           N  
ATOM   4045  CA  ILE B 248     -11.100 -27.135 -20.985  1.00  0.00           C  
ATOM   4046  C   ILE B 248     -12.277 -27.772 -21.670  1.00  0.00           C  
ATOM   4047  O   ILE B 248     -13.038 -27.104 -22.372  1.00  0.00           O  
ATOM   4048  CB  ILE B 248     -11.532 -26.473 -19.675  1.00  0.00           C  
ATOM   4049  CG1 ILE B 248     -10.282 -26.038 -18.977  1.00  0.00           C  
ATOM   4050  CG2 ILE B 248     -12.420 -27.396 -18.781  1.00  0.00           C  
ATOM   4051  CD1 ILE B 248     -10.518 -25.238 -17.882  1.00  0.00           C  
ATOM   4052  H   ILE B 248     -10.940 -25.411 -22.243  1.00  0.00           H  
ATOM   4053  HA  ILE B 248     -10.397 -27.921 -20.734  1.00  0.00           H  
ATOM   4054  HB  ILE B 248     -12.088 -25.585 -19.911  1.00  0.00           H  
ATOM   4055 1HG1 ILE B 248      -9.725 -26.910 -18.671  1.00  0.00           H  
ATOM   4056 2HG1 ILE B 248      -9.672 -25.455 -19.651  1.00  0.00           H  
ATOM   4057 1HG2 ILE B 248     -12.691 -26.864 -17.875  1.00  0.00           H  
ATOM   4058 2HG2 ILE B 248     -13.327 -27.670 -19.318  1.00  0.00           H  
ATOM   4059 3HG2 ILE B 248     -11.871 -28.299 -18.520  1.00  0.00           H  
ATOM   4060 1HD1 ILE B 248      -9.567 -24.974 -17.449  1.00  0.00           H  
ATOM   4061 2HD1 ILE B 248     -11.052 -24.340 -18.179  1.00  0.00           H  
ATOM   4062 3HD1 ILE B 248     -11.108 -25.800 -17.166  1.00  0.00           H  
ATOM   4063  N   THR B 249     -12.412 -29.074 -21.517  1.00  0.00           N  
ATOM   4064  CA  THR B 249     -13.552 -29.719 -22.130  1.00  0.00           C  
ATOM   4065  C   THR B 249     -14.404 -30.414 -21.096  1.00  0.00           C  
ATOM   4066  O   THR B 249     -13.901 -30.869 -20.063  1.00  0.00           O  
ATOM   4067  CB  THR B 249     -13.108 -30.747 -23.189  1.00  0.00           C  
ATOM   4068  OG1 THR B 249     -12.347 -31.772 -22.561  1.00  0.00           O  
ATOM   4069  CG2 THR B 249     -12.253 -30.078 -24.256  1.00  0.00           C  
ATOM   4070  H   THR B 249     -11.734 -29.588 -20.953  1.00  0.00           H  
ATOM   4071  HA  THR B 249     -14.169 -28.973 -22.615  1.00  0.00           H  
ATOM   4072  HB  THR B 249     -13.992 -31.188 -23.650  1.00  0.00           H  
ATOM   4073  HG1 THR B 249     -11.550 -31.383 -22.182  1.00  0.00           H  
ATOM   4074 1HG2 THR B 249     -11.951 -30.820 -24.995  1.00  0.00           H  
ATOM   4075 2HG2 THR B 249     -12.832 -29.292 -24.742  1.00  0.00           H  
ATOM   4076 3HG2 THR B 249     -11.364 -29.644 -23.799  1.00  0.00           H  
ATOM   4077  N   VAL B 250     -15.684 -30.523 -21.414  1.00  0.00           N  
ATOM   4078  CA  VAL B 250     -16.631 -31.252 -20.602  1.00  0.00           C  
ATOM   4079  C   VAL B 250     -17.179 -32.377 -21.471  1.00  0.00           C  
ATOM   4080  O   VAL B 250     -17.596 -32.125 -22.609  1.00  0.00           O  
ATOM   4081  CB  VAL B 250     -17.778 -30.352 -20.111  1.00  0.00           C  
ATOM   4082  CG1 VAL B 250     -18.740 -31.167 -19.239  1.00  0.00           C  
ATOM   4083  CG2 VAL B 250     -17.226 -29.183 -19.362  1.00  0.00           C  
ATOM   4084  H   VAL B 250     -16.004 -30.062 -22.253  1.00  0.00           H  
ATOM   4085  HA  VAL B 250     -16.121 -31.658 -19.743  1.00  0.00           H  
ATOM   4086  HB  VAL B 250     -18.346 -29.989 -20.969  1.00  0.00           H  
ATOM   4087 1HG1 VAL B 250     -19.552 -30.540 -18.899  1.00  0.00           H  
ATOM   4088 2HG1 VAL B 250     -19.143 -32.001 -19.802  1.00  0.00           H  
ATOM   4089 3HG1 VAL B 250     -18.198 -31.546 -18.375  1.00  0.00           H  
ATOM   4090 1HG2 VAL B 250     -18.048 -28.565 -19.031  1.00  0.00           H  
ATOM   4091 2HG2 VAL B 250     -16.668 -29.534 -18.507  1.00  0.00           H  
ATOM   4092 3HG2 VAL B 250     -16.572 -28.605 -20.012  1.00  0.00           H  
ATOM   4093  N   VAL B 251     -17.188 -33.602 -20.948  1.00  0.00           N  
ATOM   4094  CA  VAL B 251     -17.644 -34.749 -21.739  1.00  0.00           C  
ATOM   4095  C   VAL B 251     -18.918 -35.360 -21.169  1.00  0.00           C  
ATOM   4096  O   VAL B 251     -19.246 -35.165 -20.001  1.00  0.00           O  
ATOM   4097  CB  VAL B 251     -16.553 -35.843 -21.782  1.00  0.00           C  
ATOM   4098  CG1 VAL B 251     -15.299 -35.289 -22.407  1.00  0.00           C  
ATOM   4099  CG2 VAL B 251     -16.269 -36.367 -20.413  1.00  0.00           C  
ATOM   4100  H   VAL B 251     -16.817 -33.722 -20.004  1.00  0.00           H  
ATOM   4101  HA  VAL B 251     -17.848 -34.413 -22.756  1.00  0.00           H  
ATOM   4102  HB  VAL B 251     -16.905 -36.662 -22.404  1.00  0.00           H  
ATOM   4103 1HG1 VAL B 251     -14.562 -36.073 -22.435  1.00  0.00           H  
ATOM   4104 2HG1 VAL B 251     -15.511 -34.934 -23.415  1.00  0.00           H  
ATOM   4105 3HG1 VAL B 251     -14.921 -34.461 -21.801  1.00  0.00           H  
ATOM   4106 1HG2 VAL B 251     -15.513 -37.147 -20.472  1.00  0.00           H  
ATOM   4107 2HG2 VAL B 251     -15.903 -35.565 -19.798  1.00  0.00           H  
ATOM   4108 3HG2 VAL B 251     -17.189 -36.778 -19.995  1.00  0.00           H  
ATOM   4109  N   GLU B 252     -19.642 -36.106 -21.998  1.00  0.00           N  
ATOM   4110  CA  GLU B 252     -20.892 -36.711 -21.557  1.00  0.00           C  
ATOM   4111  C   GLU B 252     -20.676 -38.096 -20.954  1.00  0.00           C  
ATOM   4112  O   GLU B 252     -19.620 -38.376 -20.381  1.00  0.00           O  
ATOM   4113  OXT GLU B 252     -21.538 -38.927 -21.036  1.00  0.00           O  
ATOM   4114  CB  GLU B 252     -21.876 -36.772 -22.721  1.00  0.00           C  
ATOM   4115  CG  GLU B 252     -23.300 -37.082 -22.311  1.00  0.00           C  
ATOM   4116  CD  GLU B 252     -24.276 -36.974 -23.444  1.00  0.00           C  
ATOM   4117  OE1 GLU B 252     -23.864 -36.627 -24.525  1.00  0.00           O  
ATOM   4118  OE2 GLU B 252     -25.434 -37.254 -23.235  1.00  0.00           O  
ATOM   4119  H   GLU B 252     -19.335 -36.239 -22.952  1.00  0.00           H  
ATOM   4120  HA  GLU B 252     -21.329 -36.075 -20.783  1.00  0.00           H  
ATOM   4121 1HB  GLU B 252     -21.872 -35.825 -23.260  1.00  0.00           H  
ATOM   4122 2HB  GLU B 252     -21.561 -37.544 -23.421  1.00  0.00           H  
ATOM   4123 1HG  GLU B 252     -23.339 -38.092 -21.909  1.00  0.00           H  
ATOM   4124 2HG  GLU B 252     -23.594 -36.391 -21.515  1.00  0.00           H  
TER                                                                             
REMARK PDBinfo-LABEL:    1 BOINC mot_e4bd6bfb1f6e2b8050824fddb522a560_0001_000000012_0001_38_46_H_._bcov_4helix_13996_0001_0001_0001__native

score -709.115
silent_score -709.115
time -1435.56
                             
