# Supplementary material for: Design of protein-binding proteins from the target structure alone
Source: Nature. 2022 Mar 24;605(7910):551–60. doi: 10.1038/s41586-022-04654-9 (PMC9117152; doi:10.1038/s41586-022-04654-9)
Supplement: Supplementary file 3 — Supplementary Code Design scripts and main pdb files. This compressed file is the main supplement and contains the following files: => cao_2021_protocol/ => design_models_final_combo_optimized/ => design_models_sequence/ => design_models_ssm_natives/ => ngs_analysis_scripts/ [file 41586_2022_4654_MOESM3_ESM.gz › supplemental_files/design_models_ssm_natives/PDGFR_ssm/mot_51f052f6668327b679cb52626a28bdc2_0001_000000016_0001_20_27_H_._ems_3hM_469_0001_0001.pdb]

SSBOND     CYS B   85    CYS B  126                                       2.07  
SSBOND     CYS B  171    CYS B  227                                       2.07  
ATOM      1  N   PRO A   1      -2.828  11.032 -10.919  1.00  0.00           N  
ATOM      2  CA  PRO A   1      -2.621  11.063  -9.472  1.00  0.00           C  
ATOM      3  C   PRO A   1      -3.907  10.868  -8.659  1.00  0.00           C  
ATOM      4  O   PRO A   1      -3.850  10.520  -7.480  1.00  0.00           O  
ATOM      5  CB  PRO A   1      -2.053  12.470  -9.248  1.00  0.00           C  
ATOM      6  CG  PRO A   1      -2.709  13.295 -10.309  1.00  0.00           C  
ATOM      7  CD  PRO A   1      -2.756  12.379 -11.515  1.00  0.00           C  
ATOM      8  HA  PRO A   1      -1.878  10.299  -9.195  1.00  0.00           H  
ATOM      9 1HB  PRO A   1      -2.294  12.816  -8.230  1.00  0.00           H  
ATOM     10 2HB  PRO A   1      -0.956  12.455  -9.331  1.00  0.00           H  
ATOM     11 1HG  PRO A   1      -3.705  13.626  -9.979  1.00  0.00           H  
ATOM     12 2HG  PRO A   1      -2.120  14.206 -10.495  1.00  0.00           H  
ATOM     13 1HD  PRO A   1      -3.655  12.574 -12.119  1.00  0.00           H  
ATOM     14 2HD  PRO A   1      -1.837  12.477 -12.113  1.00  0.00           H  
ATOM     15 1H   PRO A   1      -3.442  10.503 -11.378  1.00  0.00           H  
ATOM     16 2H   PRO A   1      -1.816  10.637 -11.377  1.00  0.00           H  
ATOM     17  N   GLU A   2      -5.074  10.997  -9.298  1.00  0.00           N  
ATOM     18  CA  GLU A   2      -6.357  10.890  -8.584  1.00  0.00           C  
ATOM     19  C   GLU A   2      -6.487   9.619  -7.760  1.00  0.00           C  
ATOM     20  O   GLU A   2      -7.006   9.647  -6.642  1.00  0.00           O  
ATOM     21  CB  GLU A   2      -7.516  10.920  -9.584  1.00  0.00           C  
ATOM     22  CG  GLU A   2      -8.908  10.872  -8.959  1.00  0.00           C  
ATOM     23  CD  GLU A   2      -9.999  10.910  -9.994  1.00  0.00           C  
ATOM     24  OE1 GLU A   2      -9.679  10.912 -11.167  1.00  0.00           O  
ATOM     25  OE2 GLU A   2     -11.152  10.947  -9.637  1.00  0.00           O  
ATOM     26  H   GLU A   2      -5.096  11.241 -10.277  1.00  0.00           H  
ATOM     27  HA  GLU A   2      -6.447  11.743  -7.911  1.00  0.00           H  
ATOM     28 1HB  GLU A   2      -7.451  11.824 -10.187  1.00  0.00           H  
ATOM     29 2HB  GLU A   2      -7.431  10.067 -10.258  1.00  0.00           H  
ATOM     30 1HG  GLU A   2      -9.010   9.951  -8.397  1.00  0.00           H  
ATOM     31 2HG  GLU A   2      -9.026  11.705  -8.266  1.00  0.00           H  
ATOM     32  N   LEU A   3      -6.015   8.509  -8.306  1.00  0.00           N  
ATOM     33  CA  LEU A   3      -6.144   7.234  -7.643  1.00  0.00           C  
ATOM     34  C   LEU A   3      -5.198   7.075  -6.465  1.00  0.00           C  
ATOM     35  O   LEU A   3      -5.503   6.341  -5.523  1.00  0.00           O  
ATOM     36  CB  LEU A   3      -5.899   6.123  -8.665  1.00  0.00           C  
ATOM     37  CG  LEU A   3      -6.928   6.019  -9.816  1.00  0.00           C  
ATOM     38  CD1 LEU A   3      -6.483   4.952 -10.795  1.00  0.00           C  
ATOM     39  CD2 LEU A   3      -8.275   5.683  -9.268  1.00  0.00           C  
ATOM     40  H   LEU A   3      -5.601   8.563  -9.225  1.00  0.00           H  
ATOM     41  HA  LEU A   3      -7.147   7.163  -7.240  1.00  0.00           H  
ATOM     42 1HB  LEU A   3      -4.913   6.268  -9.103  1.00  0.00           H  
ATOM     43 2HB  LEU A   3      -5.903   5.188  -8.155  1.00  0.00           H  
ATOM     44  HG  LEU A   3      -6.984   6.968 -10.347  1.00  0.00           H  
ATOM     45 1HD1 LEU A   3      -7.210   4.882 -11.610  1.00  0.00           H  
ATOM     46 2HD1 LEU A   3      -5.507   5.207 -11.203  1.00  0.00           H  
ATOM     47 3HD1 LEU A   3      -6.423   3.994 -10.291  1.00  0.00           H  
ATOM     48 1HD2 LEU A   3      -8.977   5.611 -10.068  1.00  0.00           H  
ATOM     49 2HD2 LEU A   3      -8.218   4.736  -8.758  1.00  0.00           H  
ATOM     50 3HD2 LEU A   3      -8.607   6.446  -8.595  1.00  0.00           H  
ATOM     51  N   ARG A   4      -4.054   7.758  -6.479  1.00  0.00           N  
ATOM     52  CA  ARG A   4      -3.137   7.633  -5.365  1.00  0.00           C  
ATOM     53  C   ARG A   4      -3.641   8.526  -4.242  1.00  0.00           C  
ATOM     54  O   ARG A   4      -3.487   8.197  -3.063  1.00  0.00           O  
ATOM     55  CB  ARG A   4      -1.721   7.995  -5.778  1.00  0.00           C  
ATOM     56  CG  ARG A   4      -0.843   6.820  -6.302  1.00  0.00           C  
ATOM     57  CD  ARG A   4      -1.384   6.133  -7.523  1.00  0.00           C  
ATOM     58  NE  ARG A   4      -0.411   5.151  -8.039  1.00  0.00           N  
ATOM     59  CZ  ARG A   4      -0.655   4.158  -8.936  1.00  0.00           C  
ATOM     60  NH1 ARG A   4      -1.858   3.960  -9.420  1.00  0.00           N  
ATOM     61  NH2 ARG A   4       0.336   3.379  -9.332  1.00  0.00           N  
ATOM     62  H   ARG A   4      -3.827   8.409  -7.226  1.00  0.00           H  
ATOM     63  HA  ARG A   4      -3.136   6.602  -5.017  1.00  0.00           H  
ATOM     64 1HB  ARG A   4      -1.762   8.753  -6.562  1.00  0.00           H  
ATOM     65 2HB  ARG A   4      -1.202   8.438  -4.928  1.00  0.00           H  
ATOM     66 1HG  ARG A   4       0.150   7.198  -6.542  1.00  0.00           H  
ATOM     67 2HG  ARG A   4      -0.756   6.068  -5.514  1.00  0.00           H  
ATOM     68 1HD  ARG A   4      -2.303   5.609  -7.271  1.00  0.00           H  
ATOM     69 2HD  ARG A   4      -1.582   6.868  -8.303  1.00  0.00           H  
ATOM     70  HE  ARG A   4       0.544   5.250  -7.715  1.00  0.00           H  
ATOM     71 1HH1 ARG A   4      -2.623   4.541  -9.130  1.00  0.00           H  
ATOM     72 2HH1 ARG A   4      -2.014   3.215 -10.091  1.00  0.00           H  
ATOM     73 1HH2 ARG A   4       1.275   3.534  -8.997  1.00  0.00           H  
ATOM     74 2HH2 ARG A   4       0.161   2.617 -10.011  1.00  0.00           H  
ATOM     75  N   ARG A   5      -4.254   9.655  -4.619  1.00  0.00           N  
ATOM     76  CA  ARG A   5      -4.789  10.605  -3.655  1.00  0.00           C  
ATOM     77  C   ARG A   5      -6.038  10.044  -2.962  1.00  0.00           C  
ATOM     78  O   ARG A   5      -6.154  10.119  -1.736  1.00  0.00           O  
ATOM     79  CB  ARG A   5      -5.111  11.907  -4.364  1.00  0.00           C  
ATOM     80  CG  ARG A   5      -3.893  12.708  -4.828  1.00  0.00           C  
ATOM     81  CD  ARG A   5      -4.284  13.895  -5.631  1.00  0.00           C  
ATOM     82  NE  ARG A   5      -4.970  14.909  -4.824  1.00  0.00           N  
ATOM     83  CZ  ARG A   5      -5.707  15.926  -5.289  1.00  0.00           C  
ATOM     84  NH1 ARG A   5      -5.905  16.115  -6.585  1.00  0.00           N  
ATOM     85  NH2 ARG A   5      -6.226  16.734  -4.393  1.00  0.00           N  
ATOM     86  H   ARG A   5      -4.301   9.871  -5.619  1.00  0.00           H  
ATOM     87  HA  ARG A   5      -4.030  10.803  -2.900  1.00  0.00           H  
ATOM     88 1HB  ARG A   5      -5.706  11.689  -5.249  1.00  0.00           H  
ATOM     89 2HB  ARG A   5      -5.709  12.534  -3.727  1.00  0.00           H  
ATOM     90 1HG  ARG A   5      -3.345  13.058  -3.950  1.00  0.00           H  
ATOM     91 2HG  ARG A   5      -3.247  12.075  -5.434  1.00  0.00           H  
ATOM     92 1HD  ARG A   5      -3.393  14.345  -6.066  1.00  0.00           H  
ATOM     93 2HD  ARG A   5      -4.954  13.571  -6.426  1.00  0.00           H  
ATOM     94  HE  ARG A   5      -4.880  14.870  -3.795  1.00  0.00           H  
ATOM     95 1HH1 ARG A   5      -5.497  15.486  -7.258  1.00  0.00           H  
ATOM     96 2HH1 ARG A   5      -6.467  16.892  -6.903  1.00  0.00           H  
ATOM     97 1HH2 ARG A   5      -6.027  16.529  -3.398  1.00  0.00           H  
ATOM     98 2HH2 ARG A   5      -6.792  17.520  -4.665  1.00  0.00           H  
ATOM     99  N   LEU A   6      -6.939   9.400  -3.719  1.00  0.00           N  
ATOM    100  CA  LEU A   6      -8.126   8.815  -3.107  1.00  0.00           C  
ATOM    101  C   LEU A   6      -7.744   7.685  -2.187  1.00  0.00           C  
ATOM    102  O   LEU A   6      -8.285   7.560  -1.081  1.00  0.00           O  
ATOM    103  CB  LEU A   6      -9.066   8.272  -4.179  1.00  0.00           C  
ATOM    104  CG  LEU A   6      -9.808   9.284  -5.039  1.00  0.00           C  
ATOM    105  CD1 LEU A   6     -10.412   8.563  -6.188  1.00  0.00           C  
ATOM    106  CD2 LEU A   6     -10.914   9.952  -4.226  1.00  0.00           C  
ATOM    107  H   LEU A   6      -6.825   9.378  -4.737  1.00  0.00           H  
ATOM    108  HA  LEU A   6      -8.621   9.581  -2.514  1.00  0.00           H  
ATOM    109 1HB  LEU A   6      -8.464   7.672  -4.857  1.00  0.00           H  
ATOM    110 2HB  LEU A   6      -9.799   7.622  -3.707  1.00  0.00           H  
ATOM    111  HG  LEU A   6      -9.120  10.038  -5.413  1.00  0.00           H  
ATOM    112 1HD1 LEU A   6     -10.948   9.280  -6.809  1.00  0.00           H  
ATOM    113 2HD1 LEU A   6      -9.620   8.093  -6.771  1.00  0.00           H  
ATOM    114 3HD1 LEU A   6     -11.093   7.812  -5.830  1.00  0.00           H  
ATOM    115 1HD2 LEU A   6     -11.446  10.658  -4.863  1.00  0.00           H  
ATOM    116 2HD2 LEU A   6     -11.610   9.195  -3.861  1.00  0.00           H  
ATOM    117 3HD2 LEU A   6     -10.490  10.485  -3.384  1.00  0.00           H  
ATOM    118  N   THR A   7      -6.763   6.896  -2.622  1.00  0.00           N  
ATOM    119  CA  THR A   7      -6.303   5.789  -1.836  1.00  0.00           C  
ATOM    120  C   THR A   7      -5.681   6.300  -0.553  1.00  0.00           C  
ATOM    121  O   THR A   7      -6.037   5.820   0.523  1.00  0.00           O  
ATOM    122  CB  THR A   7      -5.285   4.980  -2.658  1.00  0.00           C  
ATOM    123  OG1 THR A   7      -5.912   4.481  -3.816  1.00  0.00           O  
ATOM    124  CG2 THR A   7      -4.791   3.856  -1.909  1.00  0.00           C  
ATOM    125  H   THR A   7      -6.352   7.023  -3.546  1.00  0.00           H  
ATOM    126  HA  THR A   7      -7.139   5.156  -1.570  1.00  0.00           H  
ATOM    127  HB  THR A   7      -4.450   5.618  -2.945  1.00  0.00           H  
ATOM    128  HG1 THR A   7      -6.034   5.208  -4.447  1.00  0.00           H  
ATOM    129 1HG2 THR A   7      -4.092   3.327  -2.542  1.00  0.00           H  
ATOM    130 2HG2 THR A   7      -4.296   4.213  -1.044  1.00  0.00           H  
ATOM    131 3HG2 THR A   7      -5.616   3.202  -1.626  1.00  0.00           H  
ATOM    132  N   ALA A   8      -4.807   7.306  -0.628  1.00  0.00           N  
ATOM    133  CA  ALA A   8      -4.166   7.825   0.565  1.00  0.00           C  
ATOM    134  C   ALA A   8      -5.160   8.427   1.551  1.00  0.00           C  
ATOM    135  O   ALA A   8      -5.021   8.240   2.757  1.00  0.00           O  
ATOM    136  CB  ALA A   8      -3.141   8.858   0.187  1.00  0.00           C  
ATOM    137  H   ALA A   8      -4.530   7.687  -1.540  1.00  0.00           H  
ATOM    138  HA  ALA A   8      -3.662   6.994   1.062  1.00  0.00           H  
ATOM    139 1HB  ALA A   8      -2.644   9.225   1.075  1.00  0.00           H  
ATOM    140 2HB  ALA A   8      -2.411   8.418  -0.488  1.00  0.00           H  
ATOM    141 3HB  ALA A   8      -3.637   9.687  -0.313  1.00  0.00           H  
ATOM    142  N   ARG A   9      -6.192   9.137   1.066  1.00  0.00           N  
ATOM    143  CA  ARG A   9      -7.142   9.712   2.011  1.00  0.00           C  
ATOM    144  C   ARG A   9      -7.847   8.628   2.785  1.00  0.00           C  
ATOM    145  O   ARG A   9      -7.954   8.683   4.020  1.00  0.00           O  
ATOM    146  CB  ARG A   9      -8.204  10.549   1.324  1.00  0.00           C  
ATOM    147  CG  ARG A   9      -9.139  11.252   2.311  1.00  0.00           C  
ATOM    148  CD  ARG A   9     -10.085  12.193   1.695  1.00  0.00           C  
ATOM    149  NE  ARG A   9      -9.375  13.284   1.016  1.00  0.00           N  
ATOM    150  CZ  ARG A   9      -9.312  13.500  -0.320  1.00  0.00           C  
ATOM    151  NH1 ARG A   9      -9.950  12.729  -1.192  1.00  0.00           N  
ATOM    152  NH2 ARG A   9      -8.588  14.501  -0.747  1.00  0.00           N  
ATOM    153  H   ARG A   9      -6.274   9.327   0.059  1.00  0.00           H  
ATOM    154  HA  ARG A   9      -6.597  10.345   2.709  1.00  0.00           H  
ATOM    155 1HB  ARG A   9      -7.745  11.274   0.684  1.00  0.00           H  
ATOM    156 2HB  ARG A   9      -8.814   9.903   0.689  1.00  0.00           H  
ATOM    157 1HG  ARG A   9      -9.710  10.517   2.877  1.00  0.00           H  
ATOM    158 2HG  ARG A   9      -8.540  11.824   2.974  1.00  0.00           H  
ATOM    159 1HD  ARG A   9     -10.712  11.669   0.986  1.00  0.00           H  
ATOM    160 2HD  ARG A   9     -10.708  12.630   2.475  1.00  0.00           H  
ATOM    161  HE  ARG A   9      -8.794  13.917   1.609  1.00  0.00           H  
ATOM    162 1HH1 ARG A   9     -10.505  11.954  -0.879  1.00  0.00           H  
ATOM    163 2HH1 ARG A   9      -9.872  12.919  -2.181  1.00  0.00           H  
ATOM    164 1HH2 ARG A   9      -8.083  15.078  -0.073  1.00  0.00           H  
ATOM    165 2HH2 ARG A   9      -8.492  14.678  -1.731  1.00  0.00           H  
ATOM    166  N   LEU A  10      -8.322   7.614   2.072  1.00  0.00           N  
ATOM    167  CA  LEU A  10      -9.047   6.579   2.753  1.00  0.00           C  
ATOM    168  C   LEU A  10      -8.083   5.771   3.635  1.00  0.00           C  
ATOM    169  O   LEU A  10      -8.456   5.402   4.744  1.00  0.00           O  
ATOM    170  CB  LEU A  10      -9.839   5.743   1.731  1.00  0.00           C  
ATOM    171  CG  LEU A  10     -11.061   6.503   0.971  1.00  0.00           C  
ATOM    172  CD1 LEU A  10     -11.636   5.619  -0.130  1.00  0.00           C  
ATOM    173  CD2 LEU A  10     -12.189   6.848   1.931  1.00  0.00           C  
ATOM    174  H   LEU A  10      -8.200   7.587   1.051  1.00  0.00           H  
ATOM    175  HA  LEU A  10      -9.760   7.049   3.420  1.00  0.00           H  
ATOM    176 1HB  LEU A  10      -9.144   5.430   0.954  1.00  0.00           H  
ATOM    177 2HB  LEU A  10     -10.234   4.870   2.234  1.00  0.00           H  
ATOM    178  HG  LEU A  10     -10.670   7.413   0.513  1.00  0.00           H  
ATOM    179 1HD1 LEU A  10     -12.434   6.149  -0.649  1.00  0.00           H  
ATOM    180 2HD1 LEU A  10     -10.847   5.372  -0.836  1.00  0.00           H  
ATOM    181 3HD1 LEU A  10     -12.044   4.712   0.307  1.00  0.00           H  
ATOM    182 1HD2 LEU A  10     -12.985   7.353   1.385  1.00  0.00           H  
ATOM    183 2HD2 LEU A  10     -12.581   5.929   2.364  1.00  0.00           H  
ATOM    184 3HD2 LEU A  10     -11.833   7.504   2.710  1.00  0.00           H  
ATOM    185  N   LEU A  11      -6.823   5.561   3.206  1.00  0.00           N  
ATOM    186  CA  LEU A  11      -5.865   4.822   4.033  1.00  0.00           C  
ATOM    187  C   LEU A  11      -5.534   5.564   5.320  1.00  0.00           C  
ATOM    188  O   LEU A  11      -5.358   4.929   6.359  1.00  0.00           O  
ATOM    189  CB  LEU A  11      -4.568   4.527   3.281  1.00  0.00           C  
ATOM    190  CG  LEU A  11      -4.622   3.505   2.152  1.00  0.00           C  
ATOM    191  CD1 LEU A  11      -3.338   3.505   1.372  1.00  0.00           C  
ATOM    192  CD2 LEU A  11      -4.776   2.174   2.717  1.00  0.00           C  
ATOM    193  H   LEU A  11      -6.539   5.873   2.278  1.00  0.00           H  
ATOM    194  HA  LEU A  11      -6.328   3.886   4.308  1.00  0.00           H  
ATOM    195 1HB  LEU A  11      -4.187   5.461   2.881  1.00  0.00           H  
ATOM    196 2HB  LEU A  11      -3.879   4.153   4.002  1.00  0.00           H  
ATOM    197  HG  LEU A  11      -5.441   3.737   1.495  1.00  0.00           H  
ATOM    198 1HD1 LEU A  11      -3.392   2.769   0.579  1.00  0.00           H  
ATOM    199 2HD1 LEU A  11      -3.166   4.489   0.945  1.00  0.00           H  
ATOM    200 3HD1 LEU A  11      -2.534   3.243   2.017  1.00  0.00           H  
ATOM    201 1HD2 LEU A  11      -4.807   1.491   1.890  1.00  0.00           H  
ATOM    202 2HD2 LEU A  11      -3.922   1.974   3.350  1.00  0.00           H  
ATOM    203 3HD2 LEU A  11      -5.679   2.072   3.296  1.00  0.00           H  
ATOM    204  N   PHE A  12      -5.460   6.895   5.275  1.00  0.00           N  
ATOM    205  CA  PHE A  12      -5.209   7.681   6.480  1.00  0.00           C  
ATOM    206  C   PHE A  12      -6.279   7.433   7.492  1.00  0.00           C  
ATOM    207  O   PHE A  12      -6.002   7.252   8.682  1.00  0.00           O  
ATOM    208  CB  PHE A  12      -5.255   9.165   6.240  1.00  0.00           C  
ATOM    209  CG  PHE A  12      -5.060   9.947   7.522  1.00  0.00           C  
ATOM    210  CD1 PHE A  12      -3.807  10.106   8.082  1.00  0.00           C  
ATOM    211  CD2 PHE A  12      -6.147  10.516   8.179  1.00  0.00           C  
ATOM    212  CE1 PHE A  12      -3.659  10.808   9.247  1.00  0.00           C  
ATOM    213  CE2 PHE A  12      -5.989  11.217   9.327  1.00  0.00           C  
ATOM    214  CZ  PHE A  12      -4.743  11.363   9.865  1.00  0.00           C  
ATOM    215  H   PHE A  12      -5.522   7.367   4.365  1.00  0.00           H  
ATOM    216  HA  PHE A  12      -4.256   7.395   6.908  1.00  0.00           H  
ATOM    217 1HB  PHE A  12      -4.551   9.480   5.509  1.00  0.00           H  
ATOM    218 2HB  PHE A  12      -6.226   9.393   5.839  1.00  0.00           H  
ATOM    219  HD1 PHE A  12      -2.935   9.675   7.601  1.00  0.00           H  
ATOM    220  HD2 PHE A  12      -7.142  10.398   7.759  1.00  0.00           H  
ATOM    221  HE1 PHE A  12      -2.670  10.935   9.686  1.00  0.00           H  
ATOM    222  HE2 PHE A  12      -6.852  11.659   9.823  1.00  0.00           H  
ATOM    223  HZ  PHE A  12      -4.607  11.925  10.793  1.00  0.00           H  
ATOM    224  N   LEU A  13      -7.516   7.507   7.018  1.00  0.00           N  
ATOM    225  CA  LEU A  13      -8.659   7.339   7.867  1.00  0.00           C  
ATOM    226  C   LEU A  13      -8.663   5.898   8.401  1.00  0.00           C  
ATOM    227  O   LEU A  13      -9.022   5.681   9.564  1.00  0.00           O  
ATOM    228  CB  LEU A  13      -9.891   7.746   7.055  1.00  0.00           C  
ATOM    229  CG  LEU A  13      -9.967   9.273   6.658  1.00  0.00           C  
ATOM    230  CD1 LEU A  13     -11.108   9.483   5.666  1.00  0.00           C  
ATOM    231  CD2 LEU A  13     -10.177  10.147   7.896  1.00  0.00           C  
ATOM    232  H   LEU A  13      -7.655   7.719   6.022  1.00  0.00           H  
ATOM    233  HA  LEU A  13      -8.557   7.998   8.720  1.00  0.00           H  
ATOM    234 1HB  LEU A  13      -9.889   7.178   6.130  1.00  0.00           H  
ATOM    235 2HB  LEU A  13     -10.779   7.516   7.623  1.00  0.00           H  
ATOM    236  HG  LEU A  13      -9.039   9.563   6.168  1.00  0.00           H  
ATOM    237 1HD1 LEU A  13     -11.146  10.531   5.374  1.00  0.00           H  
ATOM    238 2HD1 LEU A  13     -10.934   8.869   4.783  1.00  0.00           H  
ATOM    239 3HD1 LEU A  13     -12.051   9.201   6.125  1.00  0.00           H  
ATOM    240 1HD2 LEU A  13     -10.224  11.192   7.589  1.00  0.00           H  
ATOM    241 2HD2 LEU A  13     -11.112   9.870   8.385  1.00  0.00           H  
ATOM    242 3HD2 LEU A  13      -9.362  10.029   8.598  1.00  0.00           H  
ATOM    243  N   VAL A  14      -8.199   4.926   7.587  1.00  0.00           N  
ATOM    244  CA  VAL A  14      -8.065   3.539   8.034  1.00  0.00           C  
ATOM    245  C   VAL A  14      -7.046   3.462   9.171  1.00  0.00           C  
ATOM    246  O   VAL A  14      -7.303   2.795  10.168  1.00  0.00           O  
ATOM    247  CB  VAL A  14      -7.623   2.567   6.898  1.00  0.00           C  
ATOM    248  CG1 VAL A  14      -7.271   1.233   7.461  1.00  0.00           C  
ATOM    249  CG2 VAL A  14      -8.739   2.340   5.874  1.00  0.00           C  
ATOM    250  H   VAL A  14      -7.990   5.174   6.615  1.00  0.00           H  
ATOM    251  HA  VAL A  14      -9.035   3.214   8.407  1.00  0.00           H  
ATOM    252  HB  VAL A  14      -6.753   2.966   6.421  1.00  0.00           H  
ATOM    253 1HG1 VAL A  14      -6.941   0.595   6.660  1.00  0.00           H  
ATOM    254 2HG1 VAL A  14      -6.475   1.335   8.165  1.00  0.00           H  
ATOM    255 3HG1 VAL A  14      -8.116   0.797   7.946  1.00  0.00           H  
ATOM    256 1HG2 VAL A  14      -8.386   1.661   5.104  1.00  0.00           H  
ATOM    257 2HG2 VAL A  14      -9.604   1.908   6.366  1.00  0.00           H  
ATOM    258 3HG2 VAL A  14      -9.016   3.252   5.420  1.00  0.00           H  
ATOM    259  N   VAL A  15      -5.901   4.142   9.041  1.00  0.00           N  
ATOM    260  CA  VAL A  15      -4.900   4.125  10.105  1.00  0.00           C  
ATOM    261  C   VAL A  15      -5.432   4.701  11.394  1.00  0.00           C  
ATOM    262  O   VAL A  15      -5.212   4.133  12.469  1.00  0.00           O  
ATOM    263  CB  VAL A  15      -3.643   4.939   9.718  1.00  0.00           C  
ATOM    264  CG1 VAL A  15      -2.714   5.126  10.898  1.00  0.00           C  
ATOM    265  CG2 VAL A  15      -2.902   4.222   8.706  1.00  0.00           C  
ATOM    266  H   VAL A  15      -5.724   4.631   8.158  1.00  0.00           H  
ATOM    267  HA  VAL A  15      -4.611   3.085  10.278  1.00  0.00           H  
ATOM    268  HB  VAL A  15      -3.944   5.918   9.346  1.00  0.00           H  
ATOM    269 1HG1 VAL A  15      -1.845   5.683  10.571  1.00  0.00           H  
ATOM    270 2HG1 VAL A  15      -3.204   5.677  11.698  1.00  0.00           H  
ATOM    271 3HG1 VAL A  15      -2.413   4.149  11.253  1.00  0.00           H  
ATOM    272 1HG2 VAL A  15      -2.022   4.795   8.441  1.00  0.00           H  
ATOM    273 2HG2 VAL A  15      -2.604   3.263   9.109  1.00  0.00           H  
ATOM    274 3HG2 VAL A  15      -3.530   4.078   7.835  1.00  0.00           H  
ATOM    275  N   GLN A  16      -6.123   5.834  11.308  1.00  0.00           N  
ATOM    276  CA  GLN A  16      -6.623   6.426  12.528  1.00  0.00           C  
ATOM    277  C   GLN A  16      -7.694   5.553  13.154  1.00  0.00           C  
ATOM    278  O   GLN A  16      -7.803   5.487  14.385  1.00  0.00           O  
ATOM    279  CB  GLN A  16      -7.149   7.827  12.259  1.00  0.00           C  
ATOM    280  CG  GLN A  16      -6.066   8.781  11.851  1.00  0.00           C  
ATOM    281  CD  GLN A  16      -4.919   8.859  12.842  1.00  0.00           C  
ATOM    282  OE1 GLN A  16      -5.086   9.017  14.061  1.00  0.00           O  
ATOM    283  NE2 GLN A  16      -3.722   8.715  12.318  1.00  0.00           N  
ATOM    284  H   GLN A  16      -6.260   6.283  10.395  1.00  0.00           H  
ATOM    285  HA  GLN A  16      -5.800   6.489  13.237  1.00  0.00           H  
ATOM    286 1HB  GLN A  16      -7.866   7.779  11.434  1.00  0.00           H  
ATOM    287 2HB  GLN A  16      -7.672   8.214  13.120  1.00  0.00           H  
ATOM    288 1HG  GLN A  16      -5.661   8.472  10.889  1.00  0.00           H  
ATOM    289 2HG  GLN A  16      -6.506   9.768  11.771  1.00  0.00           H  
ATOM    290 1HE2 GLN A  16      -2.894   8.746  12.901  1.00  0.00           H  
ATOM    291 2HE2 GLN A  16      -3.632   8.549  11.334  1.00  0.00           H  
ATOM    292  N   ALA A  17      -8.496   4.889  12.319  1.00  0.00           N  
ATOM    293  CA  ALA A  17      -9.507   3.988  12.818  1.00  0.00           C  
ATOM    294  C   ALA A  17      -8.892   2.764  13.490  1.00  0.00           C  
ATOM    295  O   ALA A  17      -9.293   2.398  14.597  1.00  0.00           O  
ATOM    296  CB  ALA A  17     -10.375   3.545  11.674  1.00  0.00           C  
ATOM    297  H   ALA A  17      -8.430   5.048  11.310  1.00  0.00           H  
ATOM    298  HA  ALA A  17     -10.108   4.520  13.554  1.00  0.00           H  
ATOM    299 1HB  ALA A  17     -11.139   2.882  12.038  1.00  0.00           H  
ATOM    300 2HB  ALA A  17     -10.816   4.414  11.215  1.00  0.00           H  
ATOM    301 3HB  ALA A  17      -9.765   3.034  10.955  1.00  0.00           H  
ATOM    302  N   ILE A  18      -7.832   2.197  12.908  1.00  0.00           N  
ATOM    303  CA  ILE A  18      -7.222   1.001  13.477  1.00  0.00           C  
ATOM    304  C   ILE A  18      -6.630   1.305  14.835  1.00  0.00           C  
ATOM    305  O   ILE A  18      -6.810   0.538  15.779  1.00  0.00           O  
ATOM    306  CB  ILE A  18      -6.159   0.382  12.556  1.00  0.00           C  
ATOM    307  CG1 ILE A  18      -6.843  -0.179  11.304  1.00  0.00           C  
ATOM    308  CG2 ILE A  18      -5.437  -0.761  13.311  1.00  0.00           C  
ATOM    309  CD1 ILE A  18      -5.905  -0.535  10.180  1.00  0.00           C  
ATOM    310  H   ILE A  18      -7.520   2.544  11.996  1.00  0.00           H  
ATOM    311  HA  ILE A  18      -8.002   0.256  13.611  1.00  0.00           H  
ATOM    312  HB  ILE A  18      -5.447   1.147  12.243  1.00  0.00           H  
ATOM    313 1HG1 ILE A  18      -7.396  -1.072  11.583  1.00  0.00           H  
ATOM    314 2HG1 ILE A  18      -7.540   0.551  10.949  1.00  0.00           H  
ATOM    315 1HG2 ILE A  18      -4.702  -1.212  12.676  1.00  0.00           H  
ATOM    316 2HG2 ILE A  18      -4.940  -0.387  14.198  1.00  0.00           H  
ATOM    317 3HG2 ILE A  18      -6.160  -1.511  13.611  1.00  0.00           H  
ATOM    318 1HD1 ILE A  18      -6.469  -0.928   9.332  1.00  0.00           H  
ATOM    319 2HD1 ILE A  18      -5.358   0.353   9.875  1.00  0.00           H  
ATOM    320 3HD1 ILE A  18      -5.224  -1.260  10.499  1.00  0.00           H  
ATOM    321  N   ARG A  19      -5.973   2.447  14.958  1.00  0.00           N  
ATOM    322  CA  ARG A  19      -5.325   2.858  16.197  1.00  0.00           C  
ATOM    323  C   ARG A  19      -6.306   3.107  17.349  1.00  0.00           C  
ATOM    324  O   ARG A  19      -5.884   3.278  18.495  1.00  0.00           O  
ATOM    325  CB  ARG A  19      -4.485   4.098  15.944  1.00  0.00           C  
ATOM    326  CG  ARG A  19      -3.286   3.804  15.103  1.00  0.00           C  
ATOM    327  CD  ARG A  19      -2.444   4.949  14.794  1.00  0.00           C  
ATOM    328  NE  ARG A  19      -1.405   4.535  13.861  1.00  0.00           N  
ATOM    329  CZ  ARG A  19      -0.237   3.934  14.170  1.00  0.00           C  
ATOM    330  NH1 ARG A  19       0.093   3.683  15.421  1.00  0.00           N  
ATOM    331  NH2 ARG A  19       0.581   3.584  13.192  1.00  0.00           N  
ATOM    332  H   ARG A  19      -5.867   3.044  14.128  1.00  0.00           H  
ATOM    333  HA  ARG A  19      -4.652   2.057  16.497  1.00  0.00           H  
ATOM    334 1HB  ARG A  19      -5.088   4.848  15.424  1.00  0.00           H  
ATOM    335 2HB  ARG A  19      -4.152   4.525  16.886  1.00  0.00           H  
ATOM    336 1HG  ARG A  19      -2.678   3.102  15.651  1.00  0.00           H  
ATOM    337 2HG  ARG A  19      -3.594   3.356  14.167  1.00  0.00           H  
ATOM    338 1HD  ARG A  19      -3.049   5.723  14.311  1.00  0.00           H  
ATOM    339 2HD  ARG A  19      -1.984   5.350  15.691  1.00  0.00           H  
ATOM    340  HE  ARG A  19      -1.597   4.684  12.885  1.00  0.00           H  
ATOM    341 1HH1 ARG A  19      -0.525   3.940  16.175  1.00  0.00           H  
ATOM    342 2HH1 ARG A  19       0.970   3.223  15.632  1.00  0.00           H  
ATOM    343 1HH2 ARG A  19       0.322   3.762  12.228  1.00  0.00           H  
ATOM    344 2HH2 ARG A  19       1.458   3.129  13.401  1.00  0.00           H  
ATOM    345  N   ARG A  20      -7.604   3.194  17.043  1.00  0.00           N  
ATOM    346  CA  ARG A  20      -8.647   3.406  18.026  1.00  0.00           C  
ATOM    347  C   ARG A  20      -9.544   2.170  18.128  1.00  0.00           C  
ATOM    348  O   ARG A  20     -10.600   2.218  18.764  1.00  0.00           O  
ATOM    349  CB  ARG A  20      -9.473   4.624  17.654  1.00  0.00           C  
ATOM    350  CG  ARG A  20      -8.728   5.944  17.768  1.00  0.00           C  
ATOM    351  CD  ARG A  20      -9.476   7.057  17.130  1.00  0.00           C  
ATOM    352  NE  ARG A  20      -8.842   8.357  17.360  1.00  0.00           N  
ATOM    353  CZ  ARG A  20      -7.756   8.838  16.702  1.00  0.00           C  
ATOM    354  NH1 ARG A  20      -7.147   8.125  15.777  1.00  0.00           N  
ATOM    355  NH2 ARG A  20      -7.302  10.050  16.997  1.00  0.00           N  
ATOM    356  H   ARG A  20      -7.915   3.024  16.085  1.00  0.00           H  
ATOM    357  HA  ARG A  20      -8.184   3.579  18.996  1.00  0.00           H  
ATOM    358 1HB  ARG A  20      -9.806   4.523  16.616  1.00  0.00           H  
ATOM    359 2HB  ARG A  20     -10.359   4.678  18.282  1.00  0.00           H  
ATOM    360 1HG  ARG A  20      -8.572   6.185  18.817  1.00  0.00           H  
ATOM    361 2HG  ARG A  20      -7.763   5.842  17.274  1.00  0.00           H  
ATOM    362 1HD  ARG A  20      -9.538   6.887  16.053  1.00  0.00           H  
ATOM    363 2HD  ARG A  20     -10.483   7.094  17.544  1.00  0.00           H  
ATOM    364  HE  ARG A  20      -9.264   8.954  18.059  1.00  0.00           H  
ATOM    365 1HH1 ARG A  20      -7.469   7.176  15.525  1.00  0.00           H  
ATOM    366 2HH1 ARG A  20      -6.340   8.514  15.274  1.00  0.00           H  
ATOM    367 1HH2 ARG A  20      -7.763  10.603  17.704  1.00  0.00           H  
ATOM    368 2HH2 ARG A  20      -6.492  10.425  16.517  1.00  0.00           H  
ATOM    369  N   ASN A  21      -9.115   1.073  17.483  1.00  0.00           N  
ATOM    370  CA  ASN A  21      -9.829  -0.197  17.391  1.00  0.00           C  
ATOM    371  C   ASN A  21     -11.221  -0.050  16.771  1.00  0.00           C  
ATOM    372  O   ASN A  21     -12.167  -0.727  17.181  1.00  0.00           O  
ATOM    373  CB  ASN A  21      -9.932  -0.843  18.762  1.00  0.00           C  
ATOM    374  CG  ASN A  21      -8.590  -1.156  19.351  1.00  0.00           C  
ATOM    375  OD1 ASN A  21      -7.669  -1.615  18.662  1.00  0.00           O  
ATOM    376  ND2 ASN A  21      -8.456  -0.912  20.631  1.00  0.00           N  
ATOM    377  H   ASN A  21      -8.216   1.103  16.997  1.00  0.00           H  
ATOM    378  HA  ASN A  21      -9.255  -0.855  16.735  1.00  0.00           H  
ATOM    379 1HB  ASN A  21     -10.478  -0.198  19.445  1.00  0.00           H  
ATOM    380 2HB  ASN A  21     -10.494  -1.773  18.679  1.00  0.00           H  
ATOM    381 1HD2 ASN A  21      -7.585  -1.097  21.087  1.00  0.00           H  
ATOM    382 2HD2 ASN A  21      -9.226  -0.541  21.152  1.00  0.00           H  
ATOM    383  N   ASP A  22     -11.349   0.826  15.772  1.00  0.00           N  
ATOM    384  CA  ASP A  22     -12.610   1.045  15.086  1.00  0.00           C  
ATOM    385  C   ASP A  22     -12.695   0.306  13.746  1.00  0.00           C  
ATOM    386  O   ASP A  22     -12.217   0.790  12.706  1.00  0.00           O  
ATOM    387  CB  ASP A  22     -12.837   2.551  14.900  1.00  0.00           C  
ATOM    388  CG  ASP A  22     -14.149   2.883  14.227  1.00  0.00           C  
ATOM    389  OD1 ASP A  22     -14.770   1.980  13.715  1.00  0.00           O  
ATOM    390  OD2 ASP A  22     -14.529   4.024  14.186  1.00  0.00           O  
ATOM    391  H   ASP A  22     -10.540   1.358  15.451  1.00  0.00           H  
ATOM    392  HA  ASP A  22     -13.408   0.670  15.725  1.00  0.00           H  
ATOM    393 1HB  ASP A  22     -12.812   3.037  15.878  1.00  0.00           H  
ATOM    394 2HB  ASP A  22     -12.025   2.967  14.319  1.00  0.00           H  
ATOM    395  N   GLU A  23     -13.314  -0.872  13.759  1.00  0.00           N  
ATOM    396  CA  GLU A  23     -13.376  -1.634  12.533  1.00  0.00           C  
ATOM    397  C   GLU A  23     -14.528  -1.169  11.643  1.00  0.00           C  
ATOM    398  O   GLU A  23     -14.511  -1.404  10.432  1.00  0.00           O  
ATOM    399  CB  GLU A  23     -13.455  -3.126  12.790  1.00  0.00           C  
ATOM    400  CG  GLU A  23     -12.212  -3.732  13.421  1.00  0.00           C  
ATOM    401  CD  GLU A  23     -12.318  -5.240  13.602  1.00  0.00           C  
ATOM    402  OE1 GLU A  23     -13.360  -5.807  13.285  1.00  0.00           O  
ATOM    403  OE2 GLU A  23     -11.340  -5.835  14.028  1.00  0.00           O  
ATOM    404  H   GLU A  23     -13.712  -1.238  14.616  1.00  0.00           H  
ATOM    405  HA  GLU A  23     -12.445  -1.464  12.001  1.00  0.00           H  
ATOM    406 1HB  GLU A  23     -14.312  -3.347  13.423  1.00  0.00           H  
ATOM    407 2HB  GLU A  23     -13.595  -3.620  11.846  1.00  0.00           H  
ATOM    408 1HG  GLU A  23     -11.353  -3.511  12.788  1.00  0.00           H  
ATOM    409 2HG  GLU A  23     -12.044  -3.263  14.390  1.00  0.00           H  
ATOM    410  N   ASP A  24     -15.540  -0.501  12.216  1.00  0.00           N  
ATOM    411  CA  ASP A  24     -16.638  -0.060  11.372  1.00  0.00           C  
ATOM    412  C   ASP A  24     -16.128   1.020  10.436  1.00  0.00           C  
ATOM    413  O   ASP A  24     -16.499   1.041   9.256  1.00  0.00           O  
ATOM    414  CB  ASP A  24     -17.807   0.484  12.193  1.00  0.00           C  
ATOM    415  CG  ASP A  24     -18.628  -0.578  12.959  1.00  0.00           C  
ATOM    416  OD1 ASP A  24     -18.514  -1.769  12.701  1.00  0.00           O  
ATOM    417  OD2 ASP A  24     -19.380  -0.169  13.806  1.00  0.00           O  
ATOM    418  H   ASP A  24     -15.563  -0.320  13.215  1.00  0.00           H  
ATOM    419  HA  ASP A  24     -16.988  -0.901  10.775  1.00  0.00           H  
ATOM    420 1HB  ASP A  24     -17.415   1.205  12.921  1.00  0.00           H  
ATOM    421 2HB  ASP A  24     -18.480   1.032  11.535  1.00  0.00           H  
ATOM    422  N   THR A  25     -15.241   1.891  10.927  1.00  0.00           N  
ATOM    423  CA  THR A  25     -14.652   2.900  10.058  1.00  0.00           C  
ATOM    424  C   THR A  25     -13.773   2.267   8.980  1.00  0.00           C  
ATOM    425  O   THR A  25     -13.874   2.663   7.819  1.00  0.00           O  
ATOM    426  CB  THR A  25     -13.897   4.026  10.805  1.00  0.00           C  
ATOM    427  OG1 THR A  25     -14.813   4.790  11.605  1.00  0.00           O  
ATOM    428  CG2 THR A  25     -13.208   4.952   9.794  1.00  0.00           C  
ATOM    429  H   THR A  25     -15.012   1.872  11.931  1.00  0.00           H  
ATOM    430  HA  THR A  25     -15.470   3.404   9.548  1.00  0.00           H  
ATOM    431  HB  THR A  25     -13.173   3.589  11.459  1.00  0.00           H  
ATOM    432  HG1 THR A  25     -14.925   4.372  12.493  1.00  0.00           H  
ATOM    433 1HG2 THR A  25     -12.682   5.742  10.326  1.00  0.00           H  
ATOM    434 2HG2 THR A  25     -12.496   4.388   9.213  1.00  0.00           H  
ATOM    435 3HG2 THR A  25     -13.951   5.395   9.132  1.00  0.00           H  
ATOM    436  N   VAL A  26     -12.948   1.250   9.290  1.00  0.00           N  
ATOM    437  CA  VAL A  26     -12.108   0.773   8.180  1.00  0.00           C  
ATOM    438  C   VAL A  26     -12.984   0.109   7.114  1.00  0.00           C  
ATOM    439  O   VAL A  26     -12.754   0.305   5.912  1.00  0.00           O  
ATOM    440  CB  VAL A  26     -10.987  -0.205   8.630  1.00  0.00           C  
ATOM    441  CG1 VAL A  26     -10.220   0.406   9.747  1.00  0.00           C  
ATOM    442  CG2 VAL A  26     -11.506  -1.569   9.020  1.00  0.00           C  
ATOM    443  H   VAL A  26     -12.860   0.919  10.258  1.00  0.00           H  
ATOM    444  HA  VAL A  26     -11.617   1.628   7.733  1.00  0.00           H  
ATOM    445  HB  VAL A  26     -10.292  -0.326   7.809  1.00  0.00           H  
ATOM    446 1HG1 VAL A  26      -9.419  -0.263  10.009  1.00  0.00           H  
ATOM    447 2HG1 VAL A  26      -9.819   1.351   9.437  1.00  0.00           H  
ATOM    448 3HG1 VAL A  26     -10.860   0.553  10.609  1.00  0.00           H  
ATOM    449 1HG2 VAL A  26     -10.671  -2.191   9.322  1.00  0.00           H  
ATOM    450 2HG2 VAL A  26     -12.176  -1.472   9.826  1.00  0.00           H  
ATOM    451 3HG2 VAL A  26     -12.007  -2.051   8.190  1.00  0.00           H  
ATOM    452  N   ARG A  27     -14.042  -0.596   7.550  1.00  0.00           N  
ATOM    453  CA  ARG A  27     -14.975  -1.211   6.623  1.00  0.00           C  
ATOM    454  C   ARG A  27     -15.731  -0.160   5.811  1.00  0.00           C  
ATOM    455  O   ARG A  27     -15.935  -0.349   4.610  1.00  0.00           O  
ATOM    456  CB  ARG A  27     -15.934  -2.129   7.368  1.00  0.00           C  
ATOM    457  CG  ARG A  27     -15.320  -3.473   7.822  1.00  0.00           C  
ATOM    458  CD  ARG A  27     -16.370  -4.424   8.320  1.00  0.00           C  
ATOM    459  NE  ARG A  27     -16.873  -4.034   9.652  1.00  0.00           N  
ATOM    460  CZ  ARG A  27     -16.355  -4.467  10.838  1.00  0.00           C  
ATOM    461  NH1 ARG A  27     -15.351  -5.343  10.858  1.00  0.00           N  
ATOM    462  NH2 ARG A  27     -16.852  -4.018  11.984  1.00  0.00           N  
ATOM    463  H   ARG A  27     -14.186  -0.729   8.558  1.00  0.00           H  
ATOM    464  HA  ARG A  27     -14.403  -1.827   5.931  1.00  0.00           H  
ATOM    465 1HB  ARG A  27     -16.292  -1.617   8.264  1.00  0.00           H  
ATOM    466 2HB  ARG A  27     -16.797  -2.340   6.742  1.00  0.00           H  
ATOM    467 1HG  ARG A  27     -14.806  -3.937   6.982  1.00  0.00           H  
ATOM    468 2HG  ARG A  27     -14.607  -3.290   8.627  1.00  0.00           H  
ATOM    469 1HD  ARG A  27     -17.211  -4.412   7.628  1.00  0.00           H  
ATOM    470 2HD  ARG A  27     -15.972  -5.433   8.369  1.00  0.00           H  
ATOM    471  HE  ARG A  27     -17.637  -3.370   9.692  1.00  0.00           H  
ATOM    472 1HH1 ARG A  27     -14.964  -5.694  10.000  1.00  0.00           H  
ATOM    473 2HH1 ARG A  27     -14.946  -5.668  11.757  1.00  0.00           H  
ATOM    474 1HH2 ARG A  27     -17.615  -3.316  12.007  1.00  0.00           H  
ATOM    475 2HH2 ARG A  27     -16.476  -4.339  12.860  1.00  0.00           H  
ATOM    476  N   THR A  28     -16.104   0.960   6.439  1.00  0.00           N  
ATOM    477  CA  THR A  28     -16.806   2.035   5.748  1.00  0.00           C  
ATOM    478  C   THR A  28     -15.944   2.611   4.638  1.00  0.00           C  
ATOM    479  O   THR A  28     -16.430   2.839   3.526  1.00  0.00           O  
ATOM    480  CB  THR A  28     -17.184   3.173   6.718  1.00  0.00           C  
ATOM    481  OG1 THR A  28     -18.077   2.668   7.724  1.00  0.00           O  
ATOM    482  CG2 THR A  28     -17.858   4.325   5.951  1.00  0.00           C  
ATOM    483  H   THR A  28     -15.962   1.035   7.446  1.00  0.00           H  
ATOM    484  HA  THR A  28     -17.715   1.630   5.310  1.00  0.00           H  
ATOM    485  HB  THR A  28     -16.285   3.548   7.204  1.00  0.00           H  
ATOM    486  HG1 THR A  28     -17.592   2.035   8.300  1.00  0.00           H  
ATOM    487 1HG2 THR A  28     -18.118   5.115   6.651  1.00  0.00           H  
ATOM    488 2HG2 THR A  28     -17.184   4.730   5.195  1.00  0.00           H  
ATOM    489 3HG2 THR A  28     -18.760   3.957   5.466  1.00  0.00           H  
ATOM    490  N   LEU A  29     -14.669   2.841   4.930  1.00  0.00           N  
ATOM    491  CA  LEU A  29     -13.746   3.429   3.973  1.00  0.00           C  
ATOM    492  C   LEU A  29     -13.567   2.497   2.781  1.00  0.00           C  
ATOM    493  O   LEU A  29     -13.532   2.941   1.624  1.00  0.00           O  
ATOM    494  CB  LEU A  29     -12.434   3.675   4.705  1.00  0.00           C  
ATOM    495  CG  LEU A  29     -12.528   4.740   5.837  1.00  0.00           C  
ATOM    496  CD1 LEU A  29     -11.317   4.671   6.642  1.00  0.00           C  
ATOM    497  CD2 LEU A  29     -12.654   6.117   5.293  1.00  0.00           C  
ATOM    498  H   LEU A  29     -14.353   2.650   5.890  1.00  0.00           H  
ATOM    499  HA  LEU A  29     -14.162   4.359   3.612  1.00  0.00           H  
ATOM    500 1HB  LEU A  29     -12.111   2.737   5.157  1.00  0.00           H  
ATOM    501 2HB  LEU A  29     -11.677   3.994   3.993  1.00  0.00           H  
ATOM    502  HG  LEU A  29     -13.382   4.532   6.455  1.00  0.00           H  
ATOM    503 1HD1 LEU A  29     -11.382   5.381   7.437  1.00  0.00           H  
ATOM    504 2HD1 LEU A  29     -11.212   3.692   7.060  1.00  0.00           H  
ATOM    505 3HD1 LEU A  29     -10.480   4.892   6.016  1.00  0.00           H  
ATOM    506 1HD2 LEU A  29     -12.710   6.817   6.121  1.00  0.00           H  
ATOM    507 2HD2 LEU A  29     -11.782   6.332   4.697  1.00  0.00           H  
ATOM    508 3HD2 LEU A  29     -13.546   6.216   4.695  1.00  0.00           H  
ATOM    509  N   LEU A  30     -13.535   1.188   3.055  1.00  0.00           N  
ATOM    510  CA  LEU A  30     -13.416   0.218   1.987  1.00  0.00           C  
ATOM    511  C   LEU A  30     -14.679   0.228   1.131  1.00  0.00           C  
ATOM    512  O   LEU A  30     -14.585   0.162  -0.100  1.00  0.00           O  
ATOM    513  CB  LEU A  30     -13.170  -1.182   2.553  1.00  0.00           C  
ATOM    514  CG  LEU A  30     -12.942  -2.314   1.532  1.00  0.00           C  
ATOM    515  CD1 LEU A  30     -11.752  -1.986   0.667  1.00  0.00           C  
ATOM    516  CD2 LEU A  30     -12.677  -3.623   2.268  1.00  0.00           C  
ATOM    517  H   LEU A  30     -13.512   0.877   4.033  1.00  0.00           H  
ATOM    518  HA  LEU A  30     -12.581   0.512   1.373  1.00  0.00           H  
ATOM    519 1HB  LEU A  30     -12.324  -1.134   3.200  1.00  0.00           H  
ATOM    520 2HB  LEU A  30     -14.034  -1.455   3.159  1.00  0.00           H  
ATOM    521  HG  LEU A  30     -13.816  -2.418   0.906  1.00  0.00           H  
ATOM    522 1HD1 LEU A  30     -11.582  -2.780  -0.033  1.00  0.00           H  
ATOM    523 2HD1 LEU A  30     -11.898  -1.076   0.104  1.00  0.00           H  
ATOM    524 3HD1 LEU A  30     -10.902  -1.884   1.310  1.00  0.00           H  
ATOM    525 1HD2 LEU A  30     -12.514  -4.421   1.541  1.00  0.00           H  
ATOM    526 2HD2 LEU A  30     -11.794  -3.522   2.898  1.00  0.00           H  
ATOM    527 3HD2 LEU A  30     -13.537  -3.867   2.890  1.00  0.00           H  
ATOM    528  N   LYS A  31     -15.856   0.325   1.773  1.00  0.00           N  
ATOM    529  CA  LYS A  31     -17.129   0.386   1.060  1.00  0.00           C  
ATOM    530  C   LYS A  31     -17.201   1.617   0.166  1.00  0.00           C  
ATOM    531  O   LYS A  31     -17.744   1.525  -0.937  1.00  0.00           O  
ATOM    532  CB  LYS A  31     -18.319   0.361   2.018  1.00  0.00           C  
ATOM    533  CG  LYS A  31     -18.567  -0.985   2.687  1.00  0.00           C  
ATOM    534  CD  LYS A  31     -19.730  -0.907   3.666  1.00  0.00           C  
ATOM    535  CE  LYS A  31     -19.970  -2.240   4.362  1.00  0.00           C  
ATOM    536  NZ  LYS A  31     -21.094  -2.158   5.340  1.00  0.00           N  
ATOM    537  H   LYS A  31     -15.857   0.307   2.797  1.00  0.00           H  
ATOM    538  HA  LYS A  31     -17.198  -0.494   0.422  1.00  0.00           H  
ATOM    539 1HB  LYS A  31     -18.165   1.098   2.802  1.00  0.00           H  
ATOM    540 2HB  LYS A  31     -19.222   0.644   1.478  1.00  0.00           H  
ATOM    541 1HG  LYS A  31     -18.802  -1.721   1.919  1.00  0.00           H  
ATOM    542 2HG  LYS A  31     -17.676  -1.312   3.203  1.00  0.00           H  
ATOM    543 1HD  LYS A  31     -19.509  -0.151   4.423  1.00  0.00           H  
ATOM    544 2HD  LYS A  31     -20.635  -0.613   3.137  1.00  0.00           H  
ATOM    545 1HE  LYS A  31     -20.205  -2.996   3.616  1.00  0.00           H  
ATOM    546 2HE  LYS A  31     -19.062  -2.533   4.891  1.00  0.00           H  
ATOM    547 1HZ  LYS A  31     -21.224  -3.057   5.783  1.00  0.00           H  
ATOM    548 2HZ  LYS A  31     -20.879  -1.464   6.044  1.00  0.00           H  
ATOM    549 3HZ  LYS A  31     -21.943  -1.896   4.859  1.00  0.00           H  
ATOM    550  N   ILE A  32     -16.639   2.752   0.607  1.00  0.00           N  
ATOM    551  CA  ILE A  32     -16.645   3.951  -0.230  1.00  0.00           C  
ATOM    552  C   ILE A  32     -15.861   3.663  -1.487  1.00  0.00           C  
ATOM    553  O   ILE A  32     -16.308   3.982  -2.594  1.00  0.00           O  
ATOM    554  CB  ILE A  32     -16.010   5.177   0.473  1.00  0.00           C  
ATOM    555  CG1 ILE A  32     -16.905   5.636   1.649  1.00  0.00           C  
ATOM    556  CG2 ILE A  32     -15.747   6.327  -0.565  1.00  0.00           C  
ATOM    557  CD1 ILE A  32     -16.246   6.629   2.606  1.00  0.00           C  
ATOM    558  H   ILE A  32     -16.271   2.769   1.566  1.00  0.00           H  
ATOM    559  HA  ILE A  32     -17.677   4.184  -0.504  1.00  0.00           H  
ATOM    560  HB  ILE A  32     -15.056   4.877   0.908  1.00  0.00           H  
ATOM    561 1HG1 ILE A  32     -17.805   6.095   1.240  1.00  0.00           H  
ATOM    562 2HG1 ILE A  32     -17.202   4.762   2.217  1.00  0.00           H  
ATOM    563 1HG2 ILE A  32     -15.281   7.171  -0.074  1.00  0.00           H  
ATOM    564 2HG2 ILE A  32     -15.083   5.990  -1.360  1.00  0.00           H  
ATOM    565 3HG2 ILE A  32     -16.694   6.642  -1.005  1.00  0.00           H  
ATOM    566 1HD1 ILE A  32     -16.950   6.882   3.398  1.00  0.00           H  
ATOM    567 2HD1 ILE A  32     -15.368   6.183   3.041  1.00  0.00           H  
ATOM    568 3HD1 ILE A  32     -15.964   7.532   2.082  1.00  0.00           H  
ATOM    569  N   ALA A  33     -14.681   3.078  -1.326  1.00  0.00           N  
ATOM    570  CA  ALA A  33     -13.873   2.749  -2.475  1.00  0.00           C  
ATOM    571  C   ALA A  33     -14.558   1.739  -3.386  1.00  0.00           C  
ATOM    572  O   ALA A  33     -14.425   1.810  -4.611  1.00  0.00           O  
ATOM    573  CB  ALA A  33     -12.561   2.235  -2.039  1.00  0.00           C  
ATOM    574  H   ALA A  33     -14.344   2.882  -0.372  1.00  0.00           H  
ATOM    575  HA  ALA A  33     -13.723   3.664  -3.043  1.00  0.00           H  
ATOM    576 1HB  ALA A  33     -11.980   2.051  -2.908  1.00  0.00           H  
ATOM    577 2HB  ALA A  33     -12.090   2.981  -1.424  1.00  0.00           H  
ATOM    578 3HB  ALA A  33     -12.708   1.319  -1.468  1.00  0.00           H  
ATOM    579  N   LYS A  34     -15.293   0.786  -2.795  1.00  0.00           N  
ATOM    580  CA  LYS A  34     -15.995  -0.197  -3.604  1.00  0.00           C  
ATOM    581  C   LYS A  34     -17.053   0.500  -4.435  1.00  0.00           C  
ATOM    582  O   LYS A  34     -17.156   0.243  -5.634  1.00  0.00           O  
ATOM    583  CB  LYS A  34     -16.669  -1.266  -2.743  1.00  0.00           C  
ATOM    584  CG  LYS A  34     -17.402  -2.390  -3.526  1.00  0.00           C  
ATOM    585  CD  LYS A  34     -16.442  -3.227  -4.390  1.00  0.00           C  
ATOM    586  CE  LYS A  34     -17.034  -4.603  -4.766  1.00  0.00           C  
ATOM    587  NZ  LYS A  34     -18.135  -4.517  -5.792  1.00  0.00           N  
ATOM    588  H   LYS A  34     -15.306   0.726  -1.774  1.00  0.00           H  
ATOM    589  HA  LYS A  34     -15.283  -0.670  -4.274  1.00  0.00           H  
ATOM    590 1HB  LYS A  34     -15.952  -1.708  -2.071  1.00  0.00           H  
ATOM    591 2HB  LYS A  34     -17.421  -0.784  -2.125  1.00  0.00           H  
ATOM    592 1HG  LYS A  34     -17.897  -3.047  -2.814  1.00  0.00           H  
ATOM    593 2HG  LYS A  34     -18.164  -1.951  -4.176  1.00  0.00           H  
ATOM    594 1HD  LYS A  34     -16.249  -2.685  -5.322  1.00  0.00           H  
ATOM    595 2HD  LYS A  34     -15.516  -3.373  -3.890  1.00  0.00           H  
ATOM    596 1HE  LYS A  34     -16.237  -5.235  -5.155  1.00  0.00           H  
ATOM    597 2HE  LYS A  34     -17.434  -5.058  -3.864  1.00  0.00           H  
ATOM    598 1HZ  LYS A  34     -18.489  -5.429  -6.000  1.00  0.00           H  
ATOM    599 2HZ  LYS A  34     -18.916  -3.921  -5.504  1.00  0.00           H  
ATOM    600 3HZ  LYS A  34     -17.797  -4.096  -6.659  1.00  0.00           H  
ATOM    601  N   GLU A  35     -17.790   1.447  -3.842  1.00  0.00           N  
ATOM    602  CA  GLU A  35     -18.804   2.140  -4.615  1.00  0.00           C  
ATOM    603  C   GLU A  35     -18.167   2.908  -5.760  1.00  0.00           C  
ATOM    604  O   GLU A  35     -18.727   2.949  -6.864  1.00  0.00           O  
ATOM    605  CB  GLU A  35     -19.605   3.124  -3.774  1.00  0.00           C  
ATOM    606  CG  GLU A  35     -20.550   2.535  -2.753  1.00  0.00           C  
ATOM    607  CD  GLU A  35     -21.333   3.616  -2.004  1.00  0.00           C  
ATOM    608  OE1 GLU A  35     -21.410   4.743  -2.488  1.00  0.00           O  
ATOM    609  OE2 GLU A  35     -21.846   3.315  -0.952  1.00  0.00           O  
ATOM    610  H   GLU A  35     -17.691   1.620  -2.835  1.00  0.00           H  
ATOM    611  HA  GLU A  35     -19.486   1.400  -5.032  1.00  0.00           H  
ATOM    612 1HB  GLU A  35     -18.914   3.780  -3.239  1.00  0.00           H  
ATOM    613 2HB  GLU A  35     -20.178   3.731  -4.426  1.00  0.00           H  
ATOM    614 1HG  GLU A  35     -21.251   1.876  -3.262  1.00  0.00           H  
ATOM    615 2HG  GLU A  35     -19.984   1.939  -2.045  1.00  0.00           H  
ATOM    616  N   LEU A  36     -16.989   3.506  -5.522  1.00  0.00           N  
ATOM    617  CA  LEU A  36     -16.352   4.231  -6.603  1.00  0.00           C  
ATOM    618  C   LEU A  36     -15.990   3.270  -7.721  1.00  0.00           C  
ATOM    619  O   LEU A  36     -16.219   3.578  -8.891  1.00  0.00           O  
ATOM    620  CB  LEU A  36     -15.024   4.877  -6.150  1.00  0.00           C  
ATOM    621  CG  LEU A  36     -15.020   6.046  -5.167  1.00  0.00           C  
ATOM    622  CD1 LEU A  36     -13.551   6.323  -4.746  1.00  0.00           C  
ATOM    623  CD2 LEU A  36     -15.602   7.273  -5.837  1.00  0.00           C  
ATOM    624  H   LEU A  36     -16.597   3.494  -4.573  1.00  0.00           H  
ATOM    625  HA  LEU A  36     -17.043   4.974  -6.991  1.00  0.00           H  
ATOM    626 1HB  LEU A  36     -14.395   4.099  -5.730  1.00  0.00           H  
ATOM    627 2HB  LEU A  36     -14.550   5.242  -7.025  1.00  0.00           H  
ATOM    628  HG  LEU A  36     -15.601   5.790  -4.278  1.00  0.00           H  
ATOM    629 1HD1 LEU A  36     -13.518   7.157  -4.046  1.00  0.00           H  
ATOM    630 2HD1 LEU A  36     -13.121   5.449  -4.279  1.00  0.00           H  
ATOM    631 3HD1 LEU A  36     -12.978   6.568  -5.632  1.00  0.00           H  
ATOM    632 1HD2 LEU A  36     -15.583   8.109  -5.138  1.00  0.00           H  
ATOM    633 2HD2 LEU A  36     -15.008   7.523  -6.722  1.00  0.00           H  
ATOM    634 3HD2 LEU A  36     -16.625   7.079  -6.134  1.00  0.00           H  
ATOM    635  N   ALA A  37     -15.453   2.095  -7.347  1.00  0.00           N  
ATOM    636  CA  ALA A  37     -15.023   1.056  -8.281  1.00  0.00           C  
ATOM    637  C   ALA A  37     -16.173   0.441  -9.068  1.00  0.00           C  
ATOM    638  O   ALA A  37     -16.003   0.098 -10.240  1.00  0.00           O  
ATOM    639  CB  ALA A  37     -14.295  -0.029  -7.516  1.00  0.00           C  
ATOM    640  H   ALA A  37     -15.271   1.947  -6.349  1.00  0.00           H  
ATOM    641  HA  ALA A  37     -14.339   1.510  -8.996  1.00  0.00           H  
ATOM    642 1HB  ALA A  37     -13.950  -0.772  -8.209  1.00  0.00           H  
ATOM    643 2HB  ALA A  37     -13.454   0.414  -6.983  1.00  0.00           H  
ATOM    644 3HB  ALA A  37     -14.975  -0.487  -6.804  1.00  0.00           H  
ATOM    645  N   ASP A  38     -17.331   0.276  -8.433  1.00  0.00           N  
ATOM    646  CA  ASP A  38     -18.479  -0.294  -9.117  1.00  0.00           C  
ATOM    647  C   ASP A  38     -19.130   0.707 -10.058  1.00  0.00           C  
ATOM    648  O   ASP A  38     -19.559   0.339 -11.153  1.00  0.00           O  
ATOM    649  CB  ASP A  38     -19.516  -0.825  -8.126  1.00  0.00           C  
ATOM    650  CG  ASP A  38     -19.101  -2.119  -7.401  1.00  0.00           C  
ATOM    651  OD1 ASP A  38     -18.190  -2.807  -7.830  1.00  0.00           O  
ATOM    652  OD2 ASP A  38     -19.717  -2.460  -6.407  1.00  0.00           O  
ATOM    653  H   ASP A  38     -17.377   0.502  -7.437  1.00  0.00           H  
ATOM    654  HA  ASP A  38     -18.130  -1.135  -9.716  1.00  0.00           H  
ATOM    655 1HB  ASP A  38     -19.697  -0.055  -7.369  1.00  0.00           H  
ATOM    656 2HB  ASP A  38     -20.455  -0.997  -8.646  1.00  0.00           H  
ATOM    657  N   ARG A  39     -19.202   1.980  -9.653  1.00  0.00           N  
ATOM    658  CA  ARG A  39     -19.777   2.992 -10.528  1.00  0.00           C  
ATOM    659  C   ARG A  39     -18.850   3.275 -11.710  1.00  0.00           C  
ATOM    660  O   ARG A  39     -19.306   3.551 -12.823  1.00  0.00           O  
ATOM    661  CB  ARG A  39     -20.075   4.294  -9.790  1.00  0.00           C  
ATOM    662  CG  ARG A  39     -21.274   4.260  -8.825  1.00  0.00           C  
ATOM    663  CD  ARG A  39     -21.686   5.654  -8.405  1.00  0.00           C  
ATOM    664  NE  ARG A  39     -20.684   6.331  -7.558  1.00  0.00           N  
ATOM    665  CZ  ARG A  39     -20.637   6.290  -6.198  1.00  0.00           C  
ATOM    666  NH1 ARG A  39     -21.553   5.628  -5.511  1.00  0.00           N  
ATOM    667  NH2 ARG A  39     -19.672   6.928  -5.557  1.00  0.00           N  
ATOM    668  H   ARG A  39     -18.877   2.249  -8.718  1.00  0.00           H  
ATOM    669  HA  ARG A  39     -20.718   2.608 -10.918  1.00  0.00           H  
ATOM    670 1HB  ARG A  39     -19.196   4.572  -9.202  1.00  0.00           H  
ATOM    671 2HB  ARG A  39     -20.246   5.087 -10.515  1.00  0.00           H  
ATOM    672 1HG  ARG A  39     -22.120   3.779  -9.314  1.00  0.00           H  
ATOM    673 2HG  ARG A  39     -21.001   3.695  -7.933  1.00  0.00           H  
ATOM    674 1HD  ARG A  39     -21.830   6.258  -9.300  1.00  0.00           H  
ATOM    675 2HD  ARG A  39     -22.627   5.604  -7.864  1.00  0.00           H  
ATOM    676  HE  ARG A  39     -19.961   6.858  -8.032  1.00  0.00           H  
ATOM    677 1HH1 ARG A  39     -22.293   5.142  -5.984  1.00  0.00           H  
ATOM    678 2HH1 ARG A  39     -21.518   5.601  -4.472  1.00  0.00           H  
ATOM    679 1HH2 ARG A  39     -18.977   7.444  -6.076  1.00  0.00           H  
ATOM    680 2HH2 ARG A  39     -19.631   6.903  -4.546  1.00  0.00           H  
ATOM    681  N   ASN A  40     -17.544   3.221 -11.461  1.00  0.00           N  
ATOM    682  CA  ASN A  40     -16.533   3.513 -12.451  1.00  0.00           C  
ATOM    683  C   ASN A  40     -15.285   2.639 -12.209  1.00  0.00           C  
ATOM    684  O   ASN A  40     -14.547   2.900 -11.251  1.00  0.00           O  
ATOM    685  CB  ASN A  40     -16.185   4.984 -12.430  1.00  0.00           C  
ATOM    686  CG  ASN A  40     -15.235   5.394 -13.540  1.00  0.00           C  
ATOM    687  OD1 ASN A  40     -14.449   4.593 -14.089  1.00  0.00           O  
ATOM    688  ND2 ASN A  40     -15.292   6.662 -13.885  1.00  0.00           N  
ATOM    689  H   ASN A  40     -17.225   3.013 -10.511  1.00  0.00           H  
ATOM    690  HA  ASN A  40     -16.960   3.324 -13.425  1.00  0.00           H  
ATOM    691 1HB  ASN A  40     -17.103   5.564 -12.531  1.00  0.00           H  
ATOM    692 2HB  ASN A  40     -15.765   5.229 -11.482  1.00  0.00           H  
ATOM    693 1HD2 ASN A  40     -14.695   7.016 -14.608  1.00  0.00           H  
ATOM    694 2HD2 ASN A  40     -15.934   7.278 -13.423  1.00  0.00           H  
ATOM    695  N   PRO A  41     -14.965   1.664 -13.102  1.00  0.00           N  
ATOM    696  CA  PRO A  41     -13.854   0.714 -13.023  1.00  0.00           C  
ATOM    697  C   PRO A  41     -12.508   1.401 -12.772  1.00  0.00           C  
ATOM    698  O   PRO A  41     -11.563   0.782 -12.277  1.00  0.00           O  
ATOM    699  CB  PRO A  41     -13.887   0.036 -14.398  1.00  0.00           C  
ATOM    700  CG  PRO A  41     -15.332   0.120 -14.833  1.00  0.00           C  
ATOM    701  CD  PRO A  41     -15.833   1.444 -14.300  1.00  0.00           C  
ATOM    702  HA  PRO A  41     -14.077  -0.008 -12.219  1.00  0.00           H  
ATOM    703 1HB  PRO A  41     -13.203   0.560 -15.088  1.00  0.00           H  
ATOM    704 2HB  PRO A  41     -13.526  -0.995 -14.316  1.00  0.00           H  
ATOM    705 1HG  PRO A  41     -15.407   0.045 -15.931  1.00  0.00           H  
ATOM    706 2HG  PRO A  41     -15.899  -0.730 -14.418  1.00  0.00           H  
ATOM    707 1HD  PRO A  41     -15.703   2.246 -15.049  1.00  0.00           H  
ATOM    708 2HD  PRO A  41     -16.891   1.287 -14.003  1.00  0.00           H  
ATOM    709  N   LYS A  42     -12.418   2.694 -13.108  1.00  0.00           N  
ATOM    710  CA  LYS A  42     -11.210   3.480 -12.914  1.00  0.00           C  
ATOM    711  C   LYS A  42     -10.722   3.372 -11.478  1.00  0.00           C  
ATOM    712  O   LYS A  42      -9.520   3.409 -11.216  1.00  0.00           O  
ATOM    713  CB  LYS A  42     -11.466   4.967 -13.183  1.00  0.00           C  
ATOM    714  CG  LYS A  42     -10.230   5.851 -13.037  1.00  0.00           C  
ATOM    715  CD  LYS A  42     -10.522   7.321 -13.283  1.00  0.00           C  
ATOM    716  CE  LYS A  42      -9.246   8.147 -13.112  1.00  0.00           C  
ATOM    717  NZ  LYS A  42      -9.483   9.622 -13.276  1.00  0.00           N  
ATOM    718  H   LYS A  42     -13.222   3.179 -13.506  1.00  0.00           H  
ATOM    719  HA  LYS A  42     -10.431   3.105 -13.578  1.00  0.00           H  
ATOM    720 1HB  LYS A  42     -11.855   5.093 -14.190  1.00  0.00           H  
ATOM    721 2HB  LYS A  42     -12.225   5.332 -12.488  1.00  0.00           H  
ATOM    722 1HG  LYS A  42      -9.857   5.772 -12.043  1.00  0.00           H  
ATOM    723 2HG  LYS A  42      -9.455   5.512 -13.722  1.00  0.00           H  
ATOM    724 1HD  LYS A  42     -10.916   7.460 -14.289  1.00  0.00           H  
ATOM    725 2HD  LYS A  42     -11.266   7.667 -12.562  1.00  0.00           H  
ATOM    726 1HE  LYS A  42      -8.826   7.967 -12.120  1.00  0.00           H  
ATOM    727 2HE  LYS A  42      -8.529   7.823 -13.864  1.00  0.00           H  
ATOM    728 1HZ  LYS A  42      -8.615  10.119 -13.162  1.00  0.00           H  
ATOM    729 2HZ  LYS A  42      -9.861   9.821 -14.182  1.00  0.00           H  
ATOM    730 3HZ  LYS A  42     -10.131   9.968 -12.546  1.00  0.00           H  
ATOM    731  N   TYR A  43     -11.651   3.245 -10.534  1.00  0.00           N  
ATOM    732  CA  TYR A  43     -11.298   3.282  -9.137  1.00  0.00           C  
ATOM    733  C   TYR A  43     -11.126   1.922  -8.487  1.00  0.00           C  
ATOM    734  O   TYR A  43     -10.981   1.858  -7.259  1.00  0.00           O  
ATOM    735  CB  TYR A  43     -12.349   4.066  -8.380  1.00  0.00           C  
ATOM    736  CG  TYR A  43     -12.513   5.453  -8.888  1.00  0.00           C  
ATOM    737  CD1 TYR A  43     -13.610   5.736  -9.646  1.00  0.00           C  
ATOM    738  CD2 TYR A  43     -11.598   6.420  -8.631  1.00  0.00           C  
ATOM    739  CE1 TYR A  43     -13.808   6.983 -10.148  1.00  0.00           C  
ATOM    740  CE2 TYR A  43     -11.781   7.687  -9.147  1.00  0.00           C  
ATOM    741  CZ  TYR A  43     -12.891   7.966  -9.903  1.00  0.00           C  
ATOM    742  OH  TYR A  43     -13.110   9.231 -10.429  1.00  0.00           O  
ATOM    743  H   TYR A  43     -12.643   3.162 -10.798  1.00  0.00           H  
ATOM    744  HA  TYR A  43     -10.354   3.800  -9.047  1.00  0.00           H  
ATOM    745 1HB  TYR A  43     -13.291   3.563  -8.479  1.00  0.00           H  
ATOM    746 2HB  TYR A  43     -12.098   4.107  -7.320  1.00  0.00           H  
ATOM    747  HD1 TYR A  43     -14.330   4.953  -9.839  1.00  0.00           H  
ATOM    748  HD2 TYR A  43     -10.733   6.192  -8.028  1.00  0.00           H  
ATOM    749  HE1 TYR A  43     -14.688   7.197 -10.748  1.00  0.00           H  
ATOM    750  HE2 TYR A  43     -11.053   8.465  -8.956  1.00  0.00           H  
ATOM    751  HH  TYR A  43     -12.351   9.830 -10.232  1.00  0.00           H  
ATOM    752  N   LYS A  44     -11.049   0.833  -9.280  1.00  0.00           N  
ATOM    753  CA  LYS A  44     -10.800  -0.476  -8.668  1.00  0.00           C  
ATOM    754  C   LYS A  44      -9.501  -0.398  -7.891  1.00  0.00           C  
ATOM    755  O   LYS A  44      -9.406  -0.929  -6.794  1.00  0.00           O  
ATOM    756  CB  LYS A  44     -10.776  -1.634  -9.682  1.00  0.00           C  
ATOM    757  CG  LYS A  44     -12.160  -2.039 -10.233  1.00  0.00           C  
ATOM    758  CD  LYS A  44     -12.088  -3.200 -11.266  1.00  0.00           C  
ATOM    759  CE  LYS A  44     -13.515  -3.596 -11.752  1.00  0.00           C  
ATOM    760  NZ  LYS A  44     -13.525  -4.699 -12.826  1.00  0.00           N  
ATOM    761  H   LYS A  44     -11.176   0.921 -10.296  1.00  0.00           H  
ATOM    762  HA  LYS A  44     -11.583  -0.689  -7.950  1.00  0.00           H  
ATOM    763 1HB  LYS A  44     -10.148  -1.357 -10.531  1.00  0.00           H  
ATOM    764 2HB  LYS A  44     -10.331  -2.512  -9.217  1.00  0.00           H  
ATOM    765 1HG  LYS A  44     -12.776  -2.373  -9.405  1.00  0.00           H  
ATOM    766 2HG  LYS A  44     -12.632  -1.172 -10.686  1.00  0.00           H  
ATOM    767 1HD  LYS A  44     -11.494  -2.886 -12.125  1.00  0.00           H  
ATOM    768 2HD  LYS A  44     -11.609  -4.072 -10.811  1.00  0.00           H  
ATOM    769 1HE  LYS A  44     -14.093  -3.937 -10.895  1.00  0.00           H  
ATOM    770 2HE  LYS A  44     -13.991  -2.705 -12.165  1.00  0.00           H  
ATOM    771 1HZ  LYS A  44     -14.479  -4.883 -13.094  1.00  0.00           H  
ATOM    772 2HZ  LYS A  44     -13.012  -4.387 -13.633  1.00  0.00           H  
ATOM    773 3HZ  LYS A  44     -13.108  -5.601 -12.509  1.00  0.00           H  
ATOM    774  N   PHE A  45      -8.529   0.369  -8.381  1.00  0.00           N  
ATOM    775  CA  PHE A  45      -7.266   0.542  -7.677  1.00  0.00           C  
ATOM    776  C   PHE A  45      -7.490   0.952  -6.227  1.00  0.00           C  
ATOM    777  O   PHE A  45      -6.843   0.425  -5.325  1.00  0.00           O  
ATOM    778  CB  PHE A  45      -6.423   1.643  -8.330  1.00  0.00           C  
ATOM    779  CG  PHE A  45      -5.110   1.985  -7.602  1.00  0.00           C  
ATOM    780  CD1 PHE A  45      -3.939   1.265  -7.819  1.00  0.00           C  
ATOM    781  CD2 PHE A  45      -5.059   3.038  -6.683  1.00  0.00           C  
ATOM    782  CE1 PHE A  45      -2.775   1.595  -7.153  1.00  0.00           C  
ATOM    783  CE2 PHE A  45      -3.896   3.360  -6.033  1.00  0.00           C  
ATOM    784  CZ  PHE A  45      -2.755   2.640  -6.274  1.00  0.00           C  
ATOM    785  H   PHE A  45      -8.667   0.810  -9.283  1.00  0.00           H  
ATOM    786  HA  PHE A  45      -6.723  -0.401  -7.690  1.00  0.00           H  
ATOM    787 1HB  PHE A  45      -6.178   1.356  -9.351  1.00  0.00           H  
ATOM    788 2HB  PHE A  45      -7.016   2.550  -8.387  1.00  0.00           H  
ATOM    789  HD1 PHE A  45      -3.939   0.441  -8.522  1.00  0.00           H  
ATOM    790  HD2 PHE A  45      -5.959   3.619  -6.473  1.00  0.00           H  
ATOM    791  HE1 PHE A  45      -1.878   1.035  -7.324  1.00  0.00           H  
ATOM    792  HE2 PHE A  45      -3.884   4.187  -5.326  1.00  0.00           H  
ATOM    793  HZ  PHE A  45      -1.839   2.894  -5.773  1.00  0.00           H  
ATOM    794  N   VAL A  46      -8.388   1.916  -5.994  1.00  0.00           N  
ATOM    795  CA  VAL A  46      -8.538   2.467  -4.661  1.00  0.00           C  
ATOM    796  C   VAL A  46      -9.115   1.378  -3.766  1.00  0.00           C  
ATOM    797  O   VAL A  46      -8.642   1.171  -2.643  1.00  0.00           O  
ATOM    798  CB  VAL A  46      -9.490   3.697  -4.699  1.00  0.00           C  
ATOM    799  CG1 VAL A  46      -9.747   4.224  -3.286  1.00  0.00           C  
ATOM    800  CG2 VAL A  46      -8.906   4.787  -5.610  1.00  0.00           C  
ATOM    801  H   VAL A  46      -8.997   2.234  -6.738  1.00  0.00           H  
ATOM    802  HA  VAL A  46      -7.565   2.760  -4.282  1.00  0.00           H  
ATOM    803  HB  VAL A  46     -10.453   3.376  -5.101  1.00  0.00           H  
ATOM    804 1HG1 VAL A  46     -10.437   5.065  -3.329  1.00  0.00           H  
ATOM    805 2HG1 VAL A  46     -10.157   3.460  -2.664  1.00  0.00           H  
ATOM    806 3HG1 VAL A  46      -8.817   4.547  -2.865  1.00  0.00           H  
ATOM    807 1HG2 VAL A  46      -9.590   5.629  -5.658  1.00  0.00           H  
ATOM    808 2HG2 VAL A  46      -7.949   5.121  -5.225  1.00  0.00           H  
ATOM    809 3HG2 VAL A  46      -8.770   4.380  -6.596  1.00  0.00           H  
ATOM    810  N   PHE A  47     -10.129   0.681  -4.269  1.00  0.00           N  
ATOM    811  CA  PHE A  47     -10.758  -0.408  -3.530  1.00  0.00           C  
ATOM    812  C   PHE A  47      -9.810  -1.527  -3.185  1.00  0.00           C  
ATOM    813  O   PHE A  47      -9.733  -1.971  -2.034  1.00  0.00           O  
ATOM    814  CB  PHE A  47     -11.932  -0.991  -4.302  1.00  0.00           C  
ATOM    815  CG  PHE A  47     -12.425  -2.231  -3.667  1.00  0.00           C  
ATOM    816  CD1 PHE A  47     -13.174  -2.206  -2.518  1.00  0.00           C  
ATOM    817  CD2 PHE A  47     -12.107  -3.459  -4.223  1.00  0.00           C  
ATOM    818  CE1 PHE A  47     -13.590  -3.385  -1.935  1.00  0.00           C  
ATOM    819  CE2 PHE A  47     -12.516  -4.625  -3.642  1.00  0.00           C  
ATOM    820  CZ  PHE A  47     -13.258  -4.589  -2.494  1.00  0.00           C  
ATOM    821  H   PHE A  47     -10.460   0.931  -5.210  1.00  0.00           H  
ATOM    822  HA  PHE A  47     -11.122  -0.020  -2.585  1.00  0.00           H  
ATOM    823 1HB  PHE A  47     -12.742  -0.275  -4.349  1.00  0.00           H  
ATOM    824 2HB  PHE A  47     -11.627  -1.216  -5.324  1.00  0.00           H  
ATOM    825  HD1 PHE A  47     -13.435  -1.250  -2.056  1.00  0.00           H  
ATOM    826  HD2 PHE A  47     -11.512  -3.490  -5.136  1.00  0.00           H  
ATOM    827  HE1 PHE A  47     -14.182  -3.361  -1.032  1.00  0.00           H  
ATOM    828  HE2 PHE A  47     -12.252  -5.578  -4.094  1.00  0.00           H  
ATOM    829  HZ  PHE A  47     -13.588  -5.510  -2.026  1.00  0.00           H  
ATOM    830  N   LEU A  48      -9.086  -1.989  -4.184  1.00  0.00           N  
ATOM    831  CA  LEU A  48      -8.215  -3.117  -4.015  1.00  0.00           C  
ATOM    832  C   LEU A  48      -7.096  -2.783  -3.040  1.00  0.00           C  
ATOM    833  O   LEU A  48      -6.742  -3.617  -2.192  1.00  0.00           O  
ATOM    834  CB  LEU A  48      -7.648  -3.470  -5.387  1.00  0.00           C  
ATOM    835  CG  LEU A  48      -8.654  -3.962  -6.442  1.00  0.00           C  
ATOM    836  CD1 LEU A  48      -7.943  -4.005  -7.760  1.00  0.00           C  
ATOM    837  CD2 LEU A  48      -9.211  -5.311  -6.074  1.00  0.00           C  
ATOM    838  H   LEU A  48      -9.177  -1.558  -5.106  1.00  0.00           H  
ATOM    839  HA  LEU A  48      -8.789  -3.943  -3.603  1.00  0.00           H  
ATOM    840 1HB  LEU A  48      -7.134  -2.592  -5.783  1.00  0.00           H  
ATOM    841 2HB  LEU A  48      -6.940  -4.269  -5.271  1.00  0.00           H  
ATOM    842  HG  LEU A  48      -9.474  -3.273  -6.522  1.00  0.00           H  
ATOM    843 1HD1 LEU A  48      -8.647  -4.324  -8.520  1.00  0.00           H  
ATOM    844 2HD1 LEU A  48      -7.575  -3.010  -8.005  1.00  0.00           H  
ATOM    845 3HD1 LEU A  48      -7.108  -4.701  -7.705  1.00  0.00           H  
ATOM    846 1HD2 LEU A  48      -9.908  -5.636  -6.846  1.00  0.00           H  
ATOM    847 2HD2 LEU A  48      -8.411  -6.014  -5.996  1.00  0.00           H  
ATOM    848 3HD2 LEU A  48      -9.732  -5.260  -5.129  1.00  0.00           H  
ATOM    849  N   VAL A  49      -6.560  -1.553  -3.114  1.00  0.00           N  
ATOM    850  CA  VAL A  49      -5.499  -1.193  -2.198  1.00  0.00           C  
ATOM    851  C   VAL A  49      -6.039  -1.151  -0.796  1.00  0.00           C  
ATOM    852  O   VAL A  49      -5.377  -1.656   0.109  1.00  0.00           O  
ATOM    853  CB  VAL A  49      -4.823   0.161  -2.524  1.00  0.00           C  
ATOM    854  CG1 VAL A  49      -3.876   0.531  -1.384  1.00  0.00           C  
ATOM    855  CG2 VAL A  49      -3.995   0.068  -3.792  1.00  0.00           C  
ATOM    856  H   VAL A  49      -6.858  -0.897  -3.840  1.00  0.00           H  
ATOM    857  HA  VAL A  49      -4.732  -1.959  -2.236  1.00  0.00           H  
ATOM    858  HB  VAL A  49      -5.592   0.932  -2.637  1.00  0.00           H  
ATOM    859 1HG1 VAL A  49      -3.396   1.454  -1.593  1.00  0.00           H  
ATOM    860 2HG1 VAL A  49      -4.425   0.635  -0.458  1.00  0.00           H  
ATOM    861 3HG1 VAL A  49      -3.122  -0.246  -1.285  1.00  0.00           H  
ATOM    862 1HG2 VAL A  49      -3.533   1.029  -3.982  1.00  0.00           H  
ATOM    863 2HG2 VAL A  49      -3.236  -0.674  -3.660  1.00  0.00           H  
ATOM    864 3HG2 VAL A  49      -4.621  -0.197  -4.634  1.00  0.00           H  
ATOM    865  N   LEU A  50      -7.216  -0.565  -0.570  1.00  0.00           N  
ATOM    866  CA  LEU A  50      -7.693  -0.533   0.795  1.00  0.00           C  
ATOM    867  C   LEU A  50      -7.970  -1.927   1.309  1.00  0.00           C  
ATOM    868  O   LEU A  50      -7.663  -2.238   2.453  1.00  0.00           O  
ATOM    869  CB  LEU A  50      -8.988   0.256   0.936  1.00  0.00           C  
ATOM    870  CG  LEU A  50      -8.971   1.741   0.697  1.00  0.00           C  
ATOM    871  CD1 LEU A  50     -10.347   2.204   0.802  1.00  0.00           C  
ATOM    872  CD2 LEU A  50      -8.099   2.442   1.647  1.00  0.00           C  
ATOM    873  H   LEU A  50      -7.750  -0.121  -1.330  1.00  0.00           H  
ATOM    874  HA  LEU A  50      -6.919  -0.102   1.420  1.00  0.00           H  
ATOM    875 1HB  LEU A  50      -9.676  -0.145   0.198  1.00  0.00           H  
ATOM    876 2HB  LEU A  50      -9.400   0.076   1.927  1.00  0.00           H  
ATOM    877  HG  LEU A  50      -8.622   1.936  -0.310  1.00  0.00           H  
ATOM    878 1HD1 LEU A  50     -10.374   3.237   0.590  1.00  0.00           H  
ATOM    879 2HD1 LEU A  50     -10.938   1.672   0.090  1.00  0.00           H  
ATOM    880 3HD1 LEU A  50     -10.729   2.021   1.805  1.00  0.00           H  
ATOM    881 1HD2 LEU A  50      -8.104   3.496   1.440  1.00  0.00           H  
ATOM    882 2HD2 LEU A  50      -8.426   2.270   2.668  1.00  0.00           H  
ATOM    883 3HD2 LEU A  50      -7.129   2.076   1.508  1.00  0.00           H  
ATOM    884  N   ARG A  51      -8.514  -2.822   0.489  1.00  0.00           N  
ATOM    885  CA  ARG A  51      -8.826  -4.128   1.046  1.00  0.00           C  
ATOM    886  C   ARG A  51      -7.585  -4.789   1.645  1.00  0.00           C  
ATOM    887  O   ARG A  51      -7.625  -5.299   2.780  1.00  0.00           O  
ATOM    888  CB  ARG A  51      -9.437  -5.027  -0.020  1.00  0.00           C  
ATOM    889  CG  ARG A  51      -9.847  -6.418   0.451  1.00  0.00           C  
ATOM    890  CD  ARG A  51     -10.516  -7.177  -0.632  1.00  0.00           C  
ATOM    891  NE  ARG A  51      -9.621  -7.409  -1.760  1.00  0.00           N  
ATOM    892  CZ  ARG A  51      -9.987  -7.888  -2.968  1.00  0.00           C  
ATOM    893  NH1 ARG A  51     -11.243  -8.208  -3.206  1.00  0.00           N  
ATOM    894  NH2 ARG A  51      -9.072  -8.034  -3.915  1.00  0.00           N  
ATOM    895  H   ARG A  51      -8.781  -2.575  -0.471  1.00  0.00           H  
ATOM    896  HA  ARG A  51      -9.558  -3.993   1.839  1.00  0.00           H  
ATOM    897 1HB  ARG A  51     -10.306  -4.557  -0.453  1.00  0.00           H  
ATOM    898 2HB  ARG A  51      -8.714  -5.145  -0.827  1.00  0.00           H  
ATOM    899 1HG  ARG A  51      -8.963  -6.979   0.761  1.00  0.00           H  
ATOM    900 2HG  ARG A  51     -10.537  -6.330   1.290  1.00  0.00           H  
ATOM    901 1HD  ARG A  51     -10.848  -8.145  -0.249  1.00  0.00           H  
ATOM    902 2HD  ARG A  51     -11.374  -6.604  -0.982  1.00  0.00           H  
ATOM    903  HE  ARG A  51      -8.646  -7.168  -1.634  1.00  0.00           H  
ATOM    904 1HH1 ARG A  51     -11.939  -8.102  -2.484  1.00  0.00           H  
ATOM    905 2HH1 ARG A  51     -11.512  -8.570  -4.106  1.00  0.00           H  
ATOM    906 1HH2 ARG A  51      -8.106  -7.786  -3.725  1.00  0.00           H  
ATOM    907 2HH2 ARG A  51      -9.328  -8.380  -4.826  1.00  0.00           H  
ATOM    908  N   SER A  52      -6.468  -4.735   0.917  1.00  0.00           N  
ATOM    909  CA  SER A  52      -5.264  -5.365   1.423  1.00  0.00           C  
ATOM    910  C   SER A  52      -4.483  -4.522   2.424  1.00  0.00           C  
ATOM    911  O   SER A  52      -3.857  -5.080   3.332  1.00  0.00           O  
ATOM    912  CB  SER A  52      -4.377  -5.741   0.294  1.00  0.00           C  
ATOM    913  OG  SER A  52      -4.953  -6.745  -0.500  1.00  0.00           O  
ATOM    914  H   SER A  52      -6.484  -4.308  -0.019  1.00  0.00           H  
ATOM    915  HA  SER A  52      -5.558  -6.282   1.925  1.00  0.00           H  
ATOM    916 1HB  SER A  52      -4.163  -4.861  -0.318  1.00  0.00           H  
ATOM    917 2HB  SER A  52      -3.435  -6.093   0.702  1.00  0.00           H  
ATOM    918  HG  SER A  52      -4.251  -6.972  -1.124  1.00  0.00           H  
ATOM    919  N   MET A  53      -4.538  -3.192   2.308  1.00  0.00           N  
ATOM    920  CA  MET A  53      -3.855  -2.328   3.256  1.00  0.00           C  
ATOM    921  C   MET A  53      -4.567  -2.323   4.596  1.00  0.00           C  
ATOM    922  O   MET A  53      -3.925  -2.157   5.628  1.00  0.00           O  
ATOM    923  CB  MET A  53      -3.753  -0.931   2.712  1.00  0.00           C  
ATOM    924  CG  MET A  53      -2.735  -0.675   1.606  1.00  0.00           C  
ATOM    925  SD  MET A  53      -1.053  -0.896   2.113  1.00  0.00           S  
ATOM    926  CE  MET A  53      -0.827   0.487   3.225  1.00  0.00           C  
ATOM    927  H   MET A  53      -5.034  -2.763   1.526  1.00  0.00           H  
ATOM    928  HA  MET A  53      -2.848  -2.716   3.407  1.00  0.00           H  
ATOM    929 1HB  MET A  53      -4.724  -0.680   2.322  1.00  0.00           H  
ATOM    930 2HB  MET A  53      -3.551  -0.283   3.503  1.00  0.00           H  
ATOM    931 1HG  MET A  53      -2.930  -1.370   0.793  1.00  0.00           H  
ATOM    932 2HG  MET A  53      -2.835   0.330   1.239  1.00  0.00           H  
ATOM    933 1HE  MET A  53       0.173   0.451   3.606  1.00  0.00           H  
ATOM    934 2HE  MET A  53      -0.984   1.419   2.686  1.00  0.00           H  
ATOM    935 3HE  MET A  53      -1.516   0.423   4.055  1.00  0.00           H  
ATOM    936  N   ILE A  54      -5.887  -2.531   4.611  1.00  0.00           N  
ATOM    937  CA  ILE A  54      -6.588  -2.612   5.881  1.00  0.00           C  
ATOM    938  C   ILE A  54      -6.090  -3.862   6.557  1.00  0.00           C  
ATOM    939  O   ILE A  54      -5.754  -3.827   7.733  1.00  0.00           O  
ATOM    940  CB  ILE A  54      -8.119  -2.667   5.737  1.00  0.00           C  
ATOM    941  CG1 ILE A  54      -8.649  -1.332   5.201  1.00  0.00           C  
ATOM    942  CG2 ILE A  54      -8.729  -2.956   7.139  1.00  0.00           C  
ATOM    943  CD1 ILE A  54     -10.050  -1.370   4.689  1.00  0.00           C  
ATOM    944  H   ILE A  54      -6.406  -2.600   3.734  1.00  0.00           H  
ATOM    945  HA  ILE A  54      -6.319  -1.755   6.495  1.00  0.00           H  
ATOM    946  HB  ILE A  54      -8.398  -3.452   5.025  1.00  0.00           H  
ATOM    947 1HG1 ILE A  54      -8.652  -0.642   6.003  1.00  0.00           H  
ATOM    948 2HG1 ILE A  54      -7.988  -0.962   4.430  1.00  0.00           H  
ATOM    949 1HG2 ILE A  54      -9.804  -3.002   7.067  1.00  0.00           H  
ATOM    950 2HG2 ILE A  54      -8.372  -3.909   7.526  1.00  0.00           H  
ATOM    951 3HG2 ILE A  54      -8.441  -2.162   7.831  1.00  0.00           H  
ATOM    952 1HD1 ILE A  54     -10.335  -0.371   4.359  1.00  0.00           H  
ATOM    953 2HD1 ILE A  54     -10.095  -2.058   3.845  1.00  0.00           H  
ATOM    954 3HD1 ILE A  54     -10.740  -1.694   5.457  1.00  0.00           H  
ATOM    955  N   PHE A  55      -6.022  -4.974   5.818  1.00  0.00           N  
ATOM    956  CA  PHE A  55      -5.508  -6.217   6.373  1.00  0.00           C  
ATOM    957  C   PHE A  55      -4.086  -6.063   6.927  1.00  0.00           C  
ATOM    958  O   PHE A  55      -3.821  -6.397   8.091  1.00  0.00           O  
ATOM    959  CB  PHE A  55      -5.536  -7.289   5.275  1.00  0.00           C  
ATOM    960  CG  PHE A  55      -4.809  -8.530   5.584  1.00  0.00           C  
ATOM    961  CD1 PHE A  55      -5.340  -9.506   6.388  1.00  0.00           C  
ATOM    962  CD2 PHE A  55      -3.549  -8.718   5.034  1.00  0.00           C  
ATOM    963  CE1 PHE A  55      -4.623 -10.647   6.646  1.00  0.00           C  
ATOM    964  CE2 PHE A  55      -2.836  -9.843   5.288  1.00  0.00           C  
ATOM    965  CZ  PHE A  55      -3.365 -10.815   6.100  1.00  0.00           C  
ATOM    966  H   PHE A  55      -6.374  -4.961   4.855  1.00  0.00           H  
ATOM    967  HA  PHE A  55      -6.164  -6.524   7.186  1.00  0.00           H  
ATOM    968 1HB  PHE A  55      -6.569  -7.549   5.056  1.00  0.00           H  
ATOM    969 2HB  PHE A  55      -5.126  -6.887   4.367  1.00  0.00           H  
ATOM    970  HD1 PHE A  55      -6.331  -9.368   6.817  1.00  0.00           H  
ATOM    971  HD2 PHE A  55      -3.128  -7.944   4.384  1.00  0.00           H  
ATOM    972  HE1 PHE A  55      -5.047 -11.422   7.284  1.00  0.00           H  
ATOM    973  HE2 PHE A  55      -1.854  -9.968   4.843  1.00  0.00           H  
ATOM    974  HZ  PHE A  55      -2.795 -11.724   6.306  1.00  0.00           H  
ATOM    975  N   ARG A  56      -3.178  -5.506   6.121  1.00  0.00           N  
ATOM    976  CA  ARG A  56      -1.800  -5.356   6.559  1.00  0.00           C  
ATOM    977  C   ARG A  56      -1.655  -4.421   7.756  1.00  0.00           C  
ATOM    978  O   ARG A  56      -0.867  -4.702   8.668  1.00  0.00           O  
ATOM    979  CB  ARG A  56      -0.936  -4.828   5.420  1.00  0.00           C  
ATOM    980  CG  ARG A  56       0.568  -4.670   5.732  1.00  0.00           C  
ATOM    981  CD  ARG A  56       1.337  -4.193   4.521  1.00  0.00           C  
ATOM    982  NE  ARG A  56       2.742  -3.917   4.833  1.00  0.00           N  
ATOM    983  CZ  ARG A  56       3.622  -3.253   4.026  1.00  0.00           C  
ATOM    984  NH1 ARG A  56       3.273  -2.826   2.828  1.00  0.00           N  
ATOM    985  NH2 ARG A  56       4.857  -3.022   4.459  1.00  0.00           N  
ATOM    986  H   ARG A  56      -3.442  -5.233   5.169  1.00  0.00           H  
ATOM    987  HA  ARG A  56      -1.432  -6.343   6.844  1.00  0.00           H  
ATOM    988 1HB  ARG A  56      -1.034  -5.485   4.555  1.00  0.00           H  
ATOM    989 2HB  ARG A  56      -1.309  -3.848   5.115  1.00  0.00           H  
ATOM    990 1HG  ARG A  56       0.704  -3.937   6.525  1.00  0.00           H  
ATOM    991 2HG  ARG A  56       0.979  -5.631   6.046  1.00  0.00           H  
ATOM    992 1HD  ARG A  56       1.305  -4.946   3.750  1.00  0.00           H  
ATOM    993 2HD  ARG A  56       0.876  -3.274   4.150  1.00  0.00           H  
ATOM    994  HE  ARG A  56       3.079  -4.227   5.728  1.00  0.00           H  
ATOM    995 1HH1 ARG A  56       2.351  -3.030   2.425  1.00  0.00           H  
ATOM    996 2HH1 ARG A  56       3.944  -2.281   2.267  1.00  0.00           H  
ATOM    997 1HH2 ARG A  56       5.149  -3.348   5.365  1.00  0.00           H  
ATOM    998 2HH2 ARG A  56       5.524  -2.523   3.868  1.00  0.00           H  
ATOM    999  N   MET A  57      -2.364  -3.287   7.745  1.00  0.00           N  
ATOM   1000  CA  MET A  57      -2.246  -2.335   8.829  1.00  0.00           C  
ATOM   1001  C   MET A  57      -2.958  -2.840  10.076  1.00  0.00           C  
ATOM   1002  O   MET A  57      -2.493  -2.641  11.197  1.00  0.00           O  
ATOM   1003  CB  MET A  57      -2.771  -0.983   8.380  1.00  0.00           C  
ATOM   1004  CG  MET A  57      -1.897  -0.344   7.317  1.00  0.00           C  
ATOM   1005  SD  MET A  57      -2.294   1.357   6.950  1.00  0.00           S  
ATOM   1006  CE  MET A  57      -3.900   1.302   6.244  1.00  0.00           C  
ATOM   1007  H   MET A  57      -2.989  -3.066   6.965  1.00  0.00           H  
ATOM   1008  HA  MET A  57      -1.193  -2.223   9.072  1.00  0.00           H  
ATOM   1009 1HB  MET A  57      -3.770  -1.115   7.974  1.00  0.00           H  
ATOM   1010 2HB  MET A  57      -2.838  -0.317   9.214  1.00  0.00           H  
ATOM   1011 1HG  MET A  57      -0.884  -0.394   7.664  1.00  0.00           H  
ATOM   1012 2HG  MET A  57      -1.955  -0.916   6.398  1.00  0.00           H  
ATOM   1013 1HE  MET A  57      -4.229   2.314   5.984  1.00  0.00           H  
ATOM   1014 2HE  MET A  57      -3.887   0.691   5.381  1.00  0.00           H  
ATOM   1015 3HE  MET A  57      -4.571   0.880   6.960  1.00  0.00           H  
ATOM   1016  N   ARG A  58      -4.063  -3.570   9.907  1.00  0.00           N  
ATOM   1017  CA  ARG A  58      -4.792  -4.081  11.051  1.00  0.00           C  
ATOM   1018  C   ARG A  58      -3.887  -5.001  11.849  1.00  0.00           C  
ATOM   1019  O   ARG A  58      -3.947  -5.027  13.080  1.00  0.00           O  
ATOM   1020  CB  ARG A  58      -6.054  -4.816  10.608  1.00  0.00           C  
ATOM   1021  CG  ARG A  58      -6.922  -5.407  11.721  1.00  0.00           C  
ATOM   1022  CD  ARG A  58      -7.560  -4.349  12.552  1.00  0.00           C  
ATOM   1023  NE  ARG A  58      -8.334  -4.907  13.642  1.00  0.00           N  
ATOM   1024  CZ  ARG A  58      -7.848  -5.264  14.839  1.00  0.00           C  
ATOM   1025  NH1 ARG A  58      -6.554  -5.144  15.146  1.00  0.00           N  
ATOM   1026  NH2 ARG A  58      -8.717  -5.742  15.701  1.00  0.00           N  
ATOM   1027  H   ARG A  58      -4.459  -3.724   8.980  1.00  0.00           H  
ATOM   1028  HA  ARG A  58      -5.071  -3.247  11.679  1.00  0.00           H  
ATOM   1029 1HB  ARG A  58      -6.685  -4.125  10.056  1.00  0.00           H  
ATOM   1030 2HB  ARG A  58      -5.781  -5.622   9.925  1.00  0.00           H  
ATOM   1031 1HG  ARG A  58      -7.715  -6.003  11.272  1.00  0.00           H  
ATOM   1032 2HG  ARG A  58      -6.318  -6.046  12.363  1.00  0.00           H  
ATOM   1033 1HD  ARG A  58      -6.815  -3.700  12.977  1.00  0.00           H  
ATOM   1034 2HD  ARG A  58      -8.233  -3.759  11.926  1.00  0.00           H  
ATOM   1035  HE  ARG A  58      -9.354  -5.055  13.515  1.00  0.00           H  
ATOM   1036 1HH1 ARG A  58      -5.879  -4.781  14.465  1.00  0.00           H  
ATOM   1037 2HH1 ARG A  58      -6.223  -5.420  16.060  1.00  0.00           H  
ATOM   1038 1HH2 ARG A  58      -9.705  -5.812  15.394  1.00  0.00           H  
ATOM   1039 2HH2 ARG A  58      -8.431  -6.031  16.623  1.00  0.00           H  
ATOM   1040  N   ARG A  59      -3.052  -5.761  11.134  1.00  0.00           N  
ATOM   1041  CA  ARG A  59      -2.108  -6.681  11.744  1.00  0.00           C  
ATOM   1042  C   ARG A  59      -0.832  -6.004  12.288  1.00  0.00           C  
ATOM   1043  O   ARG A  59      -0.319  -6.421  13.330  1.00  0.00           O  
ATOM   1044  CB  ARG A  59      -1.742  -7.737  10.723  1.00  0.00           C  
ATOM   1045  CG  ARG A  59      -2.870  -8.696  10.417  1.00  0.00           C  
ATOM   1046  CD  ARG A  59      -2.575  -9.573   9.270  1.00  0.00           C  
ATOM   1047  NE  ARG A  59      -1.419 -10.439   9.479  1.00  0.00           N  
ATOM   1048  CZ  ARG A  59      -1.420 -11.621  10.125  1.00  0.00           C  
ATOM   1049  NH1 ARG A  59      -2.517 -12.115  10.669  1.00  0.00           N  
ATOM   1050  NH2 ARG A  59      -0.284 -12.276  10.201  1.00  0.00           N  
ATOM   1051  H   ARG A  59      -3.126  -5.724  10.111  1.00  0.00           H  
ATOM   1052  HA  ARG A  59      -2.611  -7.170  12.576  1.00  0.00           H  
ATOM   1053 1HB  ARG A  59      -1.460  -7.251   9.787  1.00  0.00           H  
ATOM   1054 2HB  ARG A  59      -0.885  -8.310  11.073  1.00  0.00           H  
ATOM   1055 1HG  ARG A  59      -3.066  -9.310  11.292  1.00  0.00           H  
ATOM   1056 2HG  ARG A  59      -3.767  -8.122  10.172  1.00  0.00           H  
ATOM   1057 1HD  ARG A  59      -3.434 -10.193   9.092  1.00  0.00           H  
ATOM   1058 2HD  ARG A  59      -2.386  -8.954   8.388  1.00  0.00           H  
ATOM   1059  HE  ARG A  59      -0.509 -10.156   9.068  1.00  0.00           H  
ATOM   1060 1HH1 ARG A  59      -3.386 -11.609  10.609  1.00  0.00           H  
ATOM   1061 2HH1 ARG A  59      -2.487 -13.004  11.149  1.00  0.00           H  
ATOM   1062 1HH2 ARG A  59       0.553 -11.849   9.757  1.00  0.00           H  
ATOM   1063 2HH2 ARG A  59      -0.225 -13.164  10.670  1.00  0.00           H  
ATOM   1064  N   ARG A  60      -0.324  -4.959  11.609  1.00  0.00           N  
ATOM   1065  CA  ARG A  60       0.892  -4.276  12.070  1.00  0.00           C  
ATOM   1066  C   ARG A  60       0.703  -3.229  13.178  1.00  0.00           C  
ATOM   1067  O   ARG A  60       1.622  -3.026  13.977  1.00  0.00           O  
ATOM   1068  CB  ARG A  60       1.587  -3.546  10.935  1.00  0.00           C  
ATOM   1069  CG  ARG A  60       2.256  -4.386   9.880  1.00  0.00           C  
ATOM   1070  CD  ARG A  60       2.885  -3.503   8.859  1.00  0.00           C  
ATOM   1071  NE  ARG A  60       4.009  -2.729   9.437  1.00  0.00           N  
ATOM   1072  CZ  ARG A  60       4.520  -1.565   8.952  1.00  0.00           C  
ATOM   1073  NH1 ARG A  60       4.009  -1.007   7.880  1.00  0.00           N  
ATOM   1074  NH2 ARG A  60       5.542  -0.996   9.585  1.00  0.00           N  
ATOM   1075  H   ARG A  60      -0.742  -4.691  10.714  1.00  0.00           H  
ATOM   1076  HA  ARG A  60       1.569  -5.041  12.447  1.00  0.00           H  
ATOM   1077 1HB  ARG A  60       0.851  -2.927  10.424  1.00  0.00           H  
ATOM   1078 2HB  ARG A  60       2.332  -2.876  11.355  1.00  0.00           H  
ATOM   1079 1HG  ARG A  60       3.029  -5.001  10.336  1.00  0.00           H  
ATOM   1080 2HG  ARG A  60       1.524  -5.024   9.390  1.00  0.00           H  
ATOM   1081 1HD  ARG A  60       3.269  -4.111   8.041  1.00  0.00           H  
ATOM   1082 2HD  ARG A  60       2.135  -2.809   8.480  1.00  0.00           H  
ATOM   1083  HE  ARG A  60       4.446  -3.110  10.270  1.00  0.00           H  
ATOM   1084 1HH1 ARG A  60       3.233  -1.436   7.411  1.00  0.00           H  
ATOM   1085 2HH1 ARG A  60       4.390  -0.132   7.530  1.00  0.00           H  
ATOM   1086 1HH2 ARG A  60       5.926  -1.430  10.410  1.00  0.00           H  
ATOM   1087 2HH2 ARG A  60       5.956  -0.101   9.257  1.00  0.00           H  
ATOM   1088  N   ILE A  61      -0.434  -2.533  13.194  1.00  0.00           N  
ATOM   1089  CA  ILE A  61      -0.683  -1.475  14.169  1.00  0.00           C  
ATOM   1090  C   ILE A  61      -1.088  -2.019  15.536  1.00  0.00           C  
ATOM   1091  O   ILE A  61      -2.076  -2.743  15.641  1.00  0.00           O  
ATOM   1092  OXT ILE A  61      -0.720  -1.378  16.520  1.00  0.00           O  
ATOM   1093  CB  ILE A  61      -1.770  -0.503  13.665  1.00  0.00           C  
ATOM   1094  CG1 ILE A  61      -1.282   0.251  12.375  1.00  0.00           C  
ATOM   1095  CG2 ILE A  61      -2.195   0.454  14.765  1.00  0.00           C  
ATOM   1096  CD1 ILE A  61      -2.376   1.092  11.646  1.00  0.00           C  
ATOM   1097  H   ILE A  61      -1.156  -2.735  12.499  1.00  0.00           H  
ATOM   1098  HA  ILE A  61       0.240  -0.912  14.295  1.00  0.00           H  
ATOM   1099  HB  ILE A  61      -2.611  -1.092  13.365  1.00  0.00           H  
ATOM   1100 1HG1 ILE A  61      -0.459   0.902  12.643  1.00  0.00           H  
ATOM   1101 2HG1 ILE A  61      -0.915  -0.496  11.669  1.00  0.00           H  
ATOM   1102 1HG2 ILE A  61      -2.976   1.083  14.396  1.00  0.00           H  
ATOM   1103 2HG2 ILE A  61      -2.576  -0.097  15.621  1.00  0.00           H  
ATOM   1104 3HG2 ILE A  61      -1.343   1.051  15.073  1.00  0.00           H  
ATOM   1105 1HD1 ILE A  61      -1.941   1.553  10.758  1.00  0.00           H  
ATOM   1106 2HD1 ILE A  61      -3.188   0.439  11.353  1.00  0.00           H  
ATOM   1107 3HD1 ILE A  61      -2.763   1.871  12.290  1.00  0.00           H  
TER                                                                             
ATOM   1109  N   GLY B  62       0.512  27.379  14.114  1.00  0.00           N  
ATOM   1110  CA  GLY B  62       1.487  26.291  14.196  1.00  0.00           C  
ATOM   1111  C   GLY B  62       1.729  25.673  12.838  1.00  0.00           C  
ATOM   1112  O   GLY B  62       1.773  26.366  11.825  1.00  0.00           O  
ATOM   1113 1H   GLY B  62       0.370  27.769  15.024  1.00  0.00           H  
ATOM   1114 2H   GLY B  62       0.853  28.088  13.498  1.00  0.00           H  
ATOM   1115 3H   GLY B  62      -0.355  27.024  13.766  1.00  0.00           H  
ATOM   1116 1HA  GLY B  62       2.419  26.665  14.592  1.00  0.00           H  
ATOM   1117 2HA  GLY B  62       1.126  25.528  14.886  1.00  0.00           H  
ATOM   1118  N   PHE B  63       1.921  24.370  12.803  1.00  0.00           N  
ATOM   1119  CA  PHE B  63       2.180  23.765  11.515  1.00  0.00           C  
ATOM   1120  C   PHE B  63       0.939  23.954  10.677  1.00  0.00           C  
ATOM   1121  O   PHE B  63      -0.181  23.883  11.183  1.00  0.00           O  
ATOM   1122  CB  PHE B  63       2.545  22.288  11.645  1.00  0.00           C  
ATOM   1123  CG  PHE B  63       3.937  22.085  12.151  1.00  0.00           C  
ATOM   1124  CD1 PHE B  63       4.194  21.825  13.492  1.00  0.00           C  
ATOM   1125  CD2 PHE B  63       4.999  22.158  11.278  1.00  0.00           C  
ATOM   1126  CE1 PHE B  63       5.478  21.640  13.933  1.00  0.00           C  
ATOM   1127  CE2 PHE B  63       6.281  21.978  11.722  1.00  0.00           C  
ATOM   1128  CZ  PHE B  63       6.518  21.719  13.057  1.00  0.00           C  
ATOM   1129  H   PHE B  63       1.884  23.811  13.641  1.00  0.00           H  
ATOM   1130  HA  PHE B  63       3.006  24.286  11.035  1.00  0.00           H  
ATOM   1131 1HB  PHE B  63       1.853  21.794  12.321  1.00  0.00           H  
ATOM   1132 2HB  PHE B  63       2.455  21.807  10.668  1.00  0.00           H  
ATOM   1133  HD1 PHE B  63       3.366  21.760  14.196  1.00  0.00           H  
ATOM   1134  HD2 PHE B  63       4.809  22.365  10.226  1.00  0.00           H  
ATOM   1135  HE1 PHE B  63       5.667  21.431  14.983  1.00  0.00           H  
ATOM   1136  HE2 PHE B  63       7.107  22.040  11.017  1.00  0.00           H  
ATOM   1137  HZ  PHE B  63       7.529  21.572  13.409  1.00  0.00           H  
ATOM   1138  N   LEU B  64       1.136  24.214   9.407  1.00  0.00           N  
ATOM   1139  CA  LEU B  64       0.007  24.438   8.548  1.00  0.00           C  
ATOM   1140  C   LEU B  64      -0.822  23.160   8.443  1.00  0.00           C  
ATOM   1141  O   LEU B  64      -0.260  22.108   8.113  1.00  0.00           O  
ATOM   1142  CB  LEU B  64       0.532  24.875   7.186  1.00  0.00           C  
ATOM   1143  CG  LEU B  64       1.163  26.276   7.237  1.00  0.00           C  
ATOM   1144  CD1 LEU B  64       2.051  26.522   6.005  1.00  0.00           C  
ATOM   1145  CD2 LEU B  64       0.035  27.305   7.352  1.00  0.00           C  
ATOM   1146  H   LEU B  64       2.093  24.269   9.060  1.00  0.00           H  
ATOM   1147  HA  LEU B  64      -0.551  25.264   8.955  1.00  0.00           H  
ATOM   1148 1HB  LEU B  64       1.297  24.169   6.852  1.00  0.00           H  
ATOM   1149 2HB  LEU B  64      -0.287  24.876   6.467  1.00  0.00           H  
ATOM   1150  HG  LEU B  64       1.809  26.350   8.120  1.00  0.00           H  
ATOM   1151 1HD1 LEU B  64       2.491  27.507   6.091  1.00  0.00           H  
ATOM   1152 2HD1 LEU B  64       2.835  25.789   5.961  1.00  0.00           H  
ATOM   1153 3HD1 LEU B  64       1.455  26.468   5.094  1.00  0.00           H  
ATOM   1154 1HD2 LEU B  64       0.454  28.284   7.403  1.00  0.00           H  
ATOM   1155 2HD2 LEU B  64      -0.615  27.242   6.478  1.00  0.00           H  
ATOM   1156 3HD2 LEU B  64      -0.550  27.111   8.257  1.00  0.00           H  
ATOM   1157  N   PRO B  65      -2.145  23.214   8.700  1.00  0.00           N  
ATOM   1158  CA  PRO B  65      -3.063  22.096   8.600  1.00  0.00           C  
ATOM   1159  C   PRO B  65      -3.029  21.517   7.211  1.00  0.00           C  
ATOM   1160  O   PRO B  65      -2.921  22.251   6.230  1.00  0.00           O  
ATOM   1161  CB  PRO B  65      -4.426  22.742   8.883  1.00  0.00           C  
ATOM   1162  CG  PRO B  65      -4.108  23.950   9.722  1.00  0.00           C  
ATOM   1163  CD  PRO B  65      -2.786  24.460   9.195  1.00  0.00           C  
ATOM   1164  HA  PRO B  65      -2.792  21.331   9.341  1.00  0.00           H  
ATOM   1165 1HB  PRO B  65      -4.924  23.000   7.934  1.00  0.00           H  
ATOM   1166 2HB  PRO B  65      -5.078  22.023   9.399  1.00  0.00           H  
ATOM   1167 1HG  PRO B  65      -4.914  24.694   9.634  1.00  0.00           H  
ATOM   1168 2HG  PRO B  65      -4.052  23.668  10.785  1.00  0.00           H  
ATOM   1169 1HD  PRO B  65      -2.921  25.192   8.383  1.00  0.00           H  
ATOM   1170 2HD  PRO B  65      -2.259  24.869  10.072  1.00  0.00           H  
ATOM   1171  N   ASN B  66      -3.130  20.198   7.127  1.00  0.00           N  
ATOM   1172  CA  ASN B  66      -3.127  19.545   5.835  1.00  0.00           C  
ATOM   1173  C   ASN B  66      -4.021  18.299   5.825  1.00  0.00           C  
ATOM   1174  O   ASN B  66      -4.294  17.691   6.861  1.00  0.00           O  
ATOM   1175  CB  ASN B  66      -1.683  19.285   5.467  1.00  0.00           C  
ATOM   1176  CG  ASN B  66      -0.956  18.420   6.483  1.00  0.00           C  
ATOM   1177  OD1 ASN B  66      -0.895  17.197   6.360  1.00  0.00           O  
ATOM   1178  ND2 ASN B  66      -0.405  19.054   7.514  1.00  0.00           N  
ATOM   1179  H   ASN B  66      -3.212  19.645   7.966  1.00  0.00           H  
ATOM   1180  HA  ASN B  66      -3.575  20.230   5.114  1.00  0.00           H  
ATOM   1181 1HB  ASN B  66      -1.646  18.786   4.507  1.00  0.00           H  
ATOM   1182 2HB  ASN B  66      -1.152  20.233   5.364  1.00  0.00           H  
ATOM   1183 1HD2 ASN B  66       0.086  18.540   8.218  1.00  0.00           H  
ATOM   1184 2HD2 ASN B  66      -0.470  20.079   7.607  1.00  0.00           H  
ATOM   1185  N   ASP B  67      -4.509  17.962   4.637  1.00  0.00           N  
ATOM   1186  CA  ASP B  67      -5.425  16.847   4.413  1.00  0.00           C  
ATOM   1187  C   ASP B  67      -4.896  15.461   4.788  1.00  0.00           C  
ATOM   1188  O   ASP B  67      -3.699  15.181   4.759  1.00  0.00           O  
ATOM   1189  CB  ASP B  67      -5.863  16.818   2.940  1.00  0.00           C  
ATOM   1190  CG  ASP B  67      -7.157  15.979   2.676  1.00  0.00           C  
ATOM   1191  OD1 ASP B  67      -7.073  14.785   2.439  1.00  0.00           O  
ATOM   1192  OD2 ASP B  67      -8.212  16.553   2.697  1.00  0.00           O  
ATOM   1193  H   ASP B  67      -4.234  18.518   3.842  1.00  0.00           H  
ATOM   1194  HA  ASP B  67      -6.310  17.029   5.024  1.00  0.00           H  
ATOM   1195 1HB  ASP B  67      -6.042  17.838   2.600  1.00  0.00           H  
ATOM   1196 2HB  ASP B  67      -5.050  16.422   2.333  1.00  0.00           H  
ATOM   1197  N   ALA B  68      -5.839  14.561   5.036  1.00  0.00           N  
ATOM   1198  CA  ALA B  68      -5.561  13.163   5.328  1.00  0.00           C  
ATOM   1199  C   ALA B  68      -4.770  12.477   4.204  1.00  0.00           C  
ATOM   1200  O   ALA B  68      -3.941  11.602   4.473  1.00  0.00           O  
ATOM   1201  CB  ALA B  68      -6.886  12.469   5.519  1.00  0.00           C  
ATOM   1202  H   ALA B  68      -6.805  14.862   5.015  1.00  0.00           H  
ATOM   1203  HA  ALA B  68      -4.970  13.117   6.238  1.00  0.00           H  
ATOM   1204 1HB  ALA B  68      -6.753  11.461   5.726  1.00  0.00           H  
ATOM   1205 2HB  ALA B  68      -7.433  12.943   6.332  1.00  0.00           H  
ATOM   1206 3HB  ALA B  68      -7.437  12.566   4.618  1.00  0.00           H  
ATOM   1207  N   GLU B  69      -4.959  12.895   2.949  1.00  0.00           N  
ATOM   1208  CA  GLU B  69      -4.243  12.238   1.849  1.00  0.00           C  
ATOM   1209  C   GLU B  69      -2.769  12.685   1.775  1.00  0.00           C  
ATOM   1210  O   GLU B  69      -1.993  12.146   0.983  1.00  0.00           O  
ATOM   1211  CB  GLU B  69      -4.885  12.584   0.492  1.00  0.00           C  
ATOM   1212  CG  GLU B  69      -4.585  14.018  -0.022  1.00  0.00           C  
ATOM   1213  CD  GLU B  69      -5.352  14.403  -1.267  1.00  0.00           C  
ATOM   1214  OE1 GLU B  69      -6.170  13.646  -1.698  1.00  0.00           O  
ATOM   1215  OE2 GLU B  69      -5.079  15.438  -1.828  1.00  0.00           O  
ATOM   1216  H   GLU B  69      -5.638  13.642   2.748  1.00  0.00           H  
ATOM   1217  HA  GLU B  69      -4.257  11.161   2.029  1.00  0.00           H  
ATOM   1218 1HB  GLU B  69      -4.582  11.865  -0.266  1.00  0.00           H  
ATOM   1219 2HB  GLU B  69      -5.952  12.526   0.589  1.00  0.00           H  
ATOM   1220 1HG  GLU B  69      -4.822  14.722   0.763  1.00  0.00           H  
ATOM   1221 2HG  GLU B  69      -3.521  14.104  -0.238  1.00  0.00           H  
ATOM   1222  N   GLU B  70      -2.399  13.689   2.591  1.00  0.00           N  
ATOM   1223  CA  GLU B  70      -1.032  14.194   2.702  1.00  0.00           C  
ATOM   1224  C   GLU B  70      -0.400  13.557   3.953  1.00  0.00           C  
ATOM   1225  O   GLU B  70       0.778  13.188   3.953  1.00  0.00           O  
ATOM   1226  CB  GLU B  70      -0.986  15.729   2.730  1.00  0.00           C  
ATOM   1227  CG  GLU B  70      -1.472  16.366   1.407  1.00  0.00           C  
ATOM   1228  CD  GLU B  70      -1.316  17.873   1.329  1.00  0.00           C  
ATOM   1229  OE1 GLU B  70      -0.860  18.458   2.272  1.00  0.00           O  
ATOM   1230  OE2 GLU B  70      -1.654  18.432   0.315  1.00  0.00           O  
ATOM   1231  H   GLU B  70      -3.088  14.103   3.210  1.00  0.00           H  
ATOM   1232  HA  GLU B  70      -0.462  13.888   1.826  1.00  0.00           H  
ATOM   1233 1HB  GLU B  70      -1.612  16.103   3.544  1.00  0.00           H  
ATOM   1234 2HB  GLU B  70       0.032  16.063   2.922  1.00  0.00           H  
ATOM   1235 1HG  GLU B  70      -0.925  15.911   0.582  1.00  0.00           H  
ATOM   1236 2HG  GLU B  70      -2.525  16.115   1.280  1.00  0.00           H  
ATOM   1237  N   LEU B  71      -1.207  13.418   5.022  1.00  0.00           N  
ATOM   1238  CA  LEU B  71      -0.728  12.801   6.255  1.00  0.00           C  
ATOM   1239  C   LEU B  71      -0.390  11.326   6.002  1.00  0.00           C  
ATOM   1240  O   LEU B  71       0.557  10.791   6.573  1.00  0.00           O  
ATOM   1241  CB  LEU B  71      -1.780  12.946   7.354  1.00  0.00           C  
ATOM   1242  CG  LEU B  71      -2.034  14.394   7.879  1.00  0.00           C  
ATOM   1243  CD1 LEU B  71      -3.252  14.413   8.765  1.00  0.00           C  
ATOM   1244  CD2 LEU B  71      -0.826  14.879   8.686  1.00  0.00           C  
ATOM   1245  H   LEU B  71      -2.157  13.782   4.970  1.00  0.00           H  
ATOM   1246  HA  LEU B  71       0.171  13.314   6.570  1.00  0.00           H  
ATOM   1247 1HB  LEU B  71      -2.719  12.556   6.980  1.00  0.00           H  
ATOM   1248 2HB  LEU B  71      -1.456  12.346   8.200  1.00  0.00           H  
ATOM   1249  HG  LEU B  71      -2.215  15.060   7.032  1.00  0.00           H  
ATOM   1250 1HD1 LEU B  71      -3.423  15.432   9.117  1.00  0.00           H  
ATOM   1251 2HD1 LEU B  71      -4.120  14.078   8.209  1.00  0.00           H  
ATOM   1252 3HD1 LEU B  71      -3.091  13.764   9.620  1.00  0.00           H  
ATOM   1253 1HD2 LEU B  71      -1.019  15.888   9.043  1.00  0.00           H  
ATOM   1254 2HD2 LEU B  71      -0.658  14.214   9.536  1.00  0.00           H  
ATOM   1255 3HD2 LEU B  71       0.041  14.893   8.079  1.00  0.00           H  
ATOM   1256  N   PHE B  72      -1.157  10.670   5.142  1.00  0.00           N  
ATOM   1257  CA  PHE B  72      -0.878   9.287   4.789  1.00  0.00           C  
ATOM   1258  C   PHE B  72      -0.126   9.278   3.464  1.00  0.00           C  
ATOM   1259  O   PHE B  72      -0.671   9.627   2.416  1.00  0.00           O  
ATOM   1260  CB  PHE B  72      -2.117   8.440   4.677  1.00  0.00           C  
ATOM   1261  CG  PHE B  72      -1.818   6.999   4.510  1.00  0.00           C  
ATOM   1262  CD1 PHE B  72      -1.906   6.154   5.602  1.00  0.00           C  
ATOM   1263  CD2 PHE B  72      -1.403   6.471   3.313  1.00  0.00           C  
ATOM   1264  CE1 PHE B  72      -1.616   4.842   5.472  1.00  0.00           C  
ATOM   1265  CE2 PHE B  72      -1.093   5.151   3.228  1.00  0.00           C  
ATOM   1266  CZ  PHE B  72      -1.212   4.348   4.298  1.00  0.00           C  
ATOM   1267  H   PHE B  72      -1.966  11.136   4.728  1.00  0.00           H  
ATOM   1268  HA  PHE B  72      -0.231   8.846   5.547  1.00  0.00           H  
ATOM   1269 1HB  PHE B  72      -2.634   8.537   5.581  1.00  0.00           H  
ATOM   1270 2HB  PHE B  72      -2.754   8.785   3.861  1.00  0.00           H  
ATOM   1271  HD1 PHE B  72      -2.215   6.542   6.570  1.00  0.00           H  
ATOM   1272  HD2 PHE B  72      -1.313   7.110   2.437  1.00  0.00           H  
ATOM   1273  HE1 PHE B  72      -1.691   4.179   6.307  1.00  0.00           H  
ATOM   1274  HE2 PHE B  72      -0.756   4.727   2.312  1.00  0.00           H  
ATOM   1275  HZ  PHE B  72      -0.974   3.292   4.218  1.00  0.00           H  
ATOM   1276  N   ILE B  73       1.138   8.881   3.517  1.00  0.00           N  
ATOM   1277  CA  ILE B  73       2.013   8.920   2.362  1.00  0.00           C  
ATOM   1278  C   ILE B  73       2.122   7.558   1.704  1.00  0.00           C  
ATOM   1279  O   ILE B  73       2.942   6.717   2.093  1.00  0.00           O  
ATOM   1280  CB  ILE B  73       3.410   9.399   2.837  1.00  0.00           C  
ATOM   1281  CG1 ILE B  73       3.268  10.821   3.510  1.00  0.00           C  
ATOM   1282  CG2 ILE B  73       4.435   9.381   1.690  1.00  0.00           C  
ATOM   1283  CD1 ILE B  73       4.511  11.323   4.260  1.00  0.00           C  
ATOM   1284  H   ILE B  73       1.521   8.560   4.399  1.00  0.00           H  
ATOM   1285  HA  ILE B  73       1.608   9.626   1.641  1.00  0.00           H  
ATOM   1286  HB  ILE B  73       3.750   8.735   3.612  1.00  0.00           H  
ATOM   1287 1HG1 ILE B  73       3.010  11.548   2.741  1.00  0.00           H  
ATOM   1288 2HG1 ILE B  73       2.448  10.788   4.232  1.00  0.00           H  
ATOM   1289 1HG2 ILE B  73       5.389   9.687   2.065  1.00  0.00           H  
ATOM   1290 2HG2 ILE B  73       4.533   8.387   1.284  1.00  0.00           H  
ATOM   1291 3HG2 ILE B  73       4.116  10.061   0.900  1.00  0.00           H  
ATOM   1292 1HD1 ILE B  73       4.295  12.301   4.690  1.00  0.00           H  
ATOM   1293 2HD1 ILE B  73       4.758  10.623   5.059  1.00  0.00           H  
ATOM   1294 3HD1 ILE B  73       5.354  11.416   3.583  1.00  0.00           H  
ATOM   1295  N   PHE B  74       1.308   7.349   0.687  1.00  0.00           N  
ATOM   1296  CA  PHE B  74       1.242   6.032   0.073  1.00  0.00           C  
ATOM   1297  C   PHE B  74       2.119   5.937  -1.165  1.00  0.00           C  
ATOM   1298  O   PHE B  74       1.985   6.743  -2.086  1.00  0.00           O  
ATOM   1299  CB  PHE B  74      -0.198   5.709  -0.325  1.00  0.00           C  
ATOM   1300  CG  PHE B  74      -0.363   4.358  -0.907  1.00  0.00           C  
ATOM   1301  CD1 PHE B  74      -0.107   3.204  -0.155  1.00  0.00           C  
ATOM   1302  CD2 PHE B  74      -0.790   4.219  -2.206  1.00  0.00           C  
ATOM   1303  CE1 PHE B  74      -0.276   1.978  -0.710  1.00  0.00           C  
ATOM   1304  CE2 PHE B  74      -0.954   2.987  -2.743  1.00  0.00           C  
ATOM   1305  CZ  PHE B  74      -0.700   1.879  -2.005  1.00  0.00           C  
ATOM   1306  H   PHE B  74       0.685   8.091   0.390  1.00  0.00           H  
ATOM   1307  HA  PHE B  74       1.610   5.299   0.794  1.00  0.00           H  
ATOM   1308 1HB  PHE B  74      -0.866   5.823   0.493  1.00  0.00           H  
ATOM   1309 2HB  PHE B  74      -0.514   6.431  -1.078  1.00  0.00           H  
ATOM   1310  HD1 PHE B  74       0.235   3.281   0.877  1.00  0.00           H  
ATOM   1311  HD2 PHE B  74      -0.997   5.112  -2.802  1.00  0.00           H  
ATOM   1312  HE1 PHE B  74      -0.076   1.078  -0.127  1.00  0.00           H  
ATOM   1313  HE2 PHE B  74      -1.289   2.881  -3.752  1.00  0.00           H  
ATOM   1314  HZ  PHE B  74      -0.847   0.915  -2.450  1.00  0.00           H  
ATOM   1315  N   LEU B  75       3.032   4.962  -1.159  1.00  0.00           N  
ATOM   1316  CA  LEU B  75       4.015   4.773  -2.218  1.00  0.00           C  
ATOM   1317  C   LEU B  75       3.941   3.385  -2.853  1.00  0.00           C  
ATOM   1318  O   LEU B  75       3.653   2.399  -2.174  1.00  0.00           O  
ATOM   1319  CB  LEU B  75       5.363   4.971  -1.540  1.00  0.00           C  
ATOM   1320  CG  LEU B  75       5.484   6.306  -0.758  1.00  0.00           C  
ATOM   1321  CD1 LEU B  75       6.674   6.268   0.056  1.00  0.00           C  
ATOM   1322  CD2 LEU B  75       5.535   7.508  -1.706  1.00  0.00           C  
ATOM   1323  H   LEU B  75       3.079   4.351  -0.343  1.00  0.00           H  
ATOM   1324  HA  LEU B  75       3.853   5.525  -2.988  1.00  0.00           H  
ATOM   1325 1HB  LEU B  75       5.503   4.167  -0.837  1.00  0.00           H  
ATOM   1326 2HB  LEU B  75       6.158   4.929  -2.288  1.00  0.00           H  
ATOM   1327  HG  LEU B  75       4.642   6.405  -0.083  1.00  0.00           H  
ATOM   1328 1HD1 LEU B  75       6.710   7.181   0.617  1.00  0.00           H  
ATOM   1329 2HD1 LEU B  75       6.620   5.429   0.742  1.00  0.00           H  
ATOM   1330 3HD1 LEU B  75       7.552   6.174  -0.575  1.00  0.00           H  
ATOM   1331 1HD2 LEU B  75       5.625   8.422  -1.122  1.00  0.00           H  
ATOM   1332 2HD2 LEU B  75       6.395   7.418  -2.367  1.00  0.00           H  
ATOM   1333 3HD2 LEU B  75       4.625   7.558  -2.300  1.00  0.00           H  
ATOM   1334  N   THR B  76       4.286   3.293  -4.132  1.00  0.00           N  
ATOM   1335  CA  THR B  76       4.308   2.012  -4.846  1.00  0.00           C  
ATOM   1336  C   THR B  76       5.714   1.593  -5.297  1.00  0.00           C  
ATOM   1337  O   THR B  76       5.893   0.598  -6.006  1.00  0.00           O  
ATOM   1338  CB  THR B  76       3.380   2.077  -6.062  1.00  0.00           C  
ATOM   1339  OG1 THR B  76       3.841   3.109  -6.954  1.00  0.00           O  
ATOM   1340  CG2 THR B  76       1.928   2.404  -5.595  1.00  0.00           C  
ATOM   1341  H   THR B  76       4.505   4.138  -4.643  1.00  0.00           H  
ATOM   1342  HA  THR B  76       3.938   1.241  -4.178  1.00  0.00           H  
ATOM   1343  HB  THR B  76       3.401   1.128  -6.572  1.00  0.00           H  
ATOM   1344  HG1 THR B  76       4.634   2.797  -7.421  1.00  0.00           H  
ATOM   1345 1HG2 THR B  76       1.264   2.449  -6.455  1.00  0.00           H  
ATOM   1346 2HG2 THR B  76       1.589   1.633  -4.916  1.00  0.00           H  
ATOM   1347 3HG2 THR B  76       1.910   3.362  -5.081  1.00  0.00           H  
ATOM   1348  N   GLU B  77       6.697   2.390  -4.905  1.00  0.00           N  
ATOM   1349  CA  GLU B  77       8.089   2.196  -5.297  1.00  0.00           C  
ATOM   1350  C   GLU B  77       9.065   2.802  -4.283  1.00  0.00           C  
ATOM   1351  O   GLU B  77       8.673   3.612  -3.433  1.00  0.00           O  
ATOM   1352  CB  GLU B  77       8.342   2.803  -6.682  1.00  0.00           C  
ATOM   1353  CG  GLU B  77       8.151   4.319  -6.770  1.00  0.00           C  
ATOM   1354  CD  GLU B  77       8.348   4.843  -8.174  1.00  0.00           C  
ATOM   1355  OE1 GLU B  77       8.539   4.042  -9.058  1.00  0.00           O  
ATOM   1356  OE2 GLU B  77       8.313   6.036  -8.363  1.00  0.00           O  
ATOM   1357  H   GLU B  77       6.466   3.170  -4.313  1.00  0.00           H  
ATOM   1358  HA  GLU B  77       8.283   1.124  -5.351  1.00  0.00           H  
ATOM   1359 1HB  GLU B  77       9.364   2.584  -6.991  1.00  0.00           H  
ATOM   1360 2HB  GLU B  77       7.675   2.337  -7.408  1.00  0.00           H  
ATOM   1361 1HG  GLU B  77       7.146   4.572  -6.434  1.00  0.00           H  
ATOM   1362 2HG  GLU B  77       8.862   4.807  -6.104  1.00  0.00           H  
ATOM   1363  N   ILE B  78      10.345   2.437  -4.402  1.00  0.00           N  
ATOM   1364  CA  ILE B  78      11.372   3.025  -3.544  1.00  0.00           C  
ATOM   1365  C   ILE B  78      11.803   4.362  -4.112  1.00  0.00           C  
ATOM   1366  O   ILE B  78      12.253   4.471  -5.249  1.00  0.00           O  
ATOM   1367  CB  ILE B  78      12.573   2.108  -3.375  1.00  0.00           C  
ATOM   1368  CG1 ILE B  78      12.095   0.731  -2.891  1.00  0.00           C  
ATOM   1369  CG2 ILE B  78      13.528   2.732  -2.404  1.00  0.00           C  
ATOM   1370  CD1 ILE B  78      11.325   0.798  -1.593  1.00  0.00           C  
ATOM   1371  H   ILE B  78      10.608   1.760  -5.103  1.00  0.00           H  
ATOM   1372  HA  ILE B  78      10.949   3.194  -2.560  1.00  0.00           H  
ATOM   1373  HB  ILE B  78      13.071   1.969  -4.333  1.00  0.00           H  
ATOM   1374 1HG1 ILE B  78      11.457   0.286  -3.654  1.00  0.00           H  
ATOM   1375 2HG1 ILE B  78      12.963   0.084  -2.746  1.00  0.00           H  
ATOM   1376 1HG2 ILE B  78      14.391   2.082  -2.284  1.00  0.00           H  
ATOM   1377 2HG2 ILE B  78      13.853   3.697  -2.786  1.00  0.00           H  
ATOM   1378 3HG2 ILE B  78      13.033   2.871  -1.445  1.00  0.00           H  
ATOM   1379 1HD1 ILE B  78      11.008  -0.201  -1.294  1.00  0.00           H  
ATOM   1380 2HD1 ILE B  78      11.952   1.229  -0.815  1.00  0.00           H  
ATOM   1381 3HD1 ILE B  78      10.451   1.426  -1.744  1.00  0.00           H  
ATOM   1382  N   THR B  79      11.605   5.372  -3.306  1.00  0.00           N  
ATOM   1383  CA  THR B  79      11.762   6.753  -3.683  1.00  0.00           C  
ATOM   1384  C   THR B  79      12.037   7.694  -2.544  1.00  0.00           C  
ATOM   1385  O   THR B  79      11.692   7.428  -1.383  1.00  0.00           O  
ATOM   1386  CB  THR B  79      10.487   7.272  -4.382  1.00  0.00           C  
ATOM   1387  OG1 THR B  79      10.677   8.650  -4.798  1.00  0.00           O  
ATOM   1388  CG2 THR B  79       9.229   7.158  -3.488  1.00  0.00           C  
ATOM   1389  H   THR B  79      11.271   5.163  -2.380  1.00  0.00           H  
ATOM   1390  HA  THR B  79      12.578   6.820  -4.393  1.00  0.00           H  
ATOM   1391  HB  THR B  79      10.323   6.668  -5.277  1.00  0.00           H  
ATOM   1392  HG1 THR B  79      10.599   9.270  -4.004  1.00  0.00           H  
ATOM   1393 1HG2 THR B  79       8.366   7.516  -4.043  1.00  0.00           H  
ATOM   1394 2HG2 THR B  79       9.070   6.123  -3.208  1.00  0.00           H  
ATOM   1395 3HG2 THR B  79       9.352   7.762  -2.588  1.00  0.00           H  
ATOM   1396  N   GLU B  80      12.613   8.823  -2.925  1.00  0.00           N  
ATOM   1397  CA  GLU B  80      12.715   9.999  -2.073  1.00  0.00           C  
ATOM   1398  C   GLU B  80      11.273  10.411  -1.746  1.00  0.00           C  
ATOM   1399  O   GLU B  80      10.402  10.360  -2.620  1.00  0.00           O  
ATOM   1400  CB  GLU B  80      13.451  11.129  -2.794  1.00  0.00           C  
ATOM   1401  CG  GLU B  80      13.636  12.389  -1.970  1.00  0.00           C  
ATOM   1402  CD  GLU B  80      14.422  13.478  -2.703  1.00  0.00           C  
ATOM   1403  OE1 GLU B  80      14.925  13.217  -3.765  1.00  0.00           O  
ATOM   1404  OE2 GLU B  80      14.490  14.576  -2.193  1.00  0.00           O  
ATOM   1405  H   GLU B  80      12.912   8.898  -3.888  1.00  0.00           H  
ATOM   1406  HA  GLU B  80      13.232   9.745  -1.150  1.00  0.00           H  
ATOM   1407 1HB  GLU B  80      14.439  10.785  -3.093  1.00  0.00           H  
ATOM   1408 2HB  GLU B  80      12.908  11.396  -3.699  1.00  0.00           H  
ATOM   1409 1HG  GLU B  80      12.657  12.784  -1.692  1.00  0.00           H  
ATOM   1410 2HG  GLU B  80      14.158  12.124  -1.048  1.00  0.00           H  
ATOM   1411  N   ILE B  81      11.045  10.742  -0.498  1.00  0.00           N  
ATOM   1412  CA  ILE B  81       9.772  11.126   0.102  1.00  0.00           C  
ATOM   1413  C   ILE B  81       9.795  12.496   0.730  1.00  0.00           C  
ATOM   1414  O   ILE B  81      10.778  12.872   1.382  1.00  0.00           O  
ATOM   1415  CB  ILE B  81       9.404  10.174   1.268  1.00  0.00           C  
ATOM   1416  CG1 ILE B  81       9.176   8.785   0.772  1.00  0.00           C  
ATOM   1417  CG2 ILE B  81       8.188  10.707   2.153  1.00  0.00           C  
ATOM   1418  CD1 ILE B  81       9.077   7.762   1.905  1.00  0.00           C  
ATOM   1419  H   ILE B  81      11.845  10.729   0.116  1.00  0.00           H  
ATOM   1420  HA  ILE B  81       9.005  11.103  -0.667  1.00  0.00           H  
ATOM   1421  HB  ILE B  81      10.274  10.112   1.877  1.00  0.00           H  
ATOM   1422 1HG1 ILE B  81       8.269   8.775   0.180  1.00  0.00           H  
ATOM   1423 2HG1 ILE B  81       9.999   8.497   0.129  1.00  0.00           H  
ATOM   1424 1HG2 ILE B  81       7.990  10.054   2.987  1.00  0.00           H  
ATOM   1425 2HG2 ILE B  81       8.406  11.677   2.573  1.00  0.00           H  
ATOM   1426 3HG2 ILE B  81       7.300  10.778   1.536  1.00  0.00           H  
ATOM   1427 1HD1 ILE B  81       8.923   6.789   1.500  1.00  0.00           H  
ATOM   1428 2HD1 ILE B  81       9.998   7.763   2.472  1.00  0.00           H  
ATOM   1429 3HD1 ILE B  81       8.258   7.982   2.559  1.00  0.00           H  
ATOM   1430  N   THR B  82       8.722  13.256   0.525  1.00  0.00           N  
ATOM   1431  CA  THR B  82       8.619  14.532   1.214  1.00  0.00           C  
ATOM   1432  C   THR B  82       7.524  14.456   2.281  1.00  0.00           C  
ATOM   1433  O   THR B  82       6.425  13.970   2.014  1.00  0.00           O  
ATOM   1434  CB  THR B  82       8.389  15.705   0.225  1.00  0.00           C  
ATOM   1435  OG1 THR B  82       9.509  15.776  -0.696  1.00  0.00           O  
ATOM   1436  CG2 THR B  82       8.311  17.045   0.992  1.00  0.00           C  
ATOM   1437  H   THR B  82       7.970  12.927  -0.059  1.00  0.00           H  
ATOM   1438  HA  THR B  82       9.554  14.728   1.712  1.00  0.00           H  
ATOM   1439  HB  THR B  82       7.468  15.548  -0.331  1.00  0.00           H  
ATOM   1440  HG1 THR B  82       9.486  15.007  -1.272  1.00  0.00           H  
ATOM   1441 1HG2 THR B  82       8.167  17.859   0.286  1.00  0.00           H  
ATOM   1442 2HG2 THR B  82       7.477  17.039   1.692  1.00  0.00           H  
ATOM   1443 3HG2 THR B  82       9.239  17.208   1.543  1.00  0.00           H  
ATOM   1444  N   ILE B  83       7.855  14.915   3.483  1.00  0.00           N  
ATOM   1445  CA  ILE B  83       6.928  14.986   4.588  1.00  0.00           C  
ATOM   1446  C   ILE B  83       6.551  16.454   4.769  1.00  0.00           C  
ATOM   1447  O   ILE B  83       7.300  17.223   5.392  1.00  0.00           O  
ATOM   1448  CB  ILE B  83       7.512  14.407   5.902  1.00  0.00           C  
ATOM   1449  CG1 ILE B  83       7.876  12.889   5.688  1.00  0.00           C  
ATOM   1450  CG2 ILE B  83       6.527  14.624   7.059  1.00  0.00           C  
ATOM   1451  CD1 ILE B  83       8.586  12.210   6.856  1.00  0.00           C  
ATOM   1452  H   ILE B  83       8.800  15.268   3.602  1.00  0.00           H  
ATOM   1453  HA  ILE B  83       6.069  14.373   4.357  1.00  0.00           H  
ATOM   1454  HB  ILE B  83       8.437  14.921   6.136  1.00  0.00           H  
ATOM   1455 1HG1 ILE B  83       6.969  12.340   5.472  1.00  0.00           H  
ATOM   1456 2HG1 ILE B  83       8.534  12.819   4.822  1.00  0.00           H  
ATOM   1457 1HG2 ILE B  83       6.935  14.240   7.988  1.00  0.00           H  
ATOM   1458 2HG2 ILE B  83       6.314  15.687   7.196  1.00  0.00           H  
ATOM   1459 3HG2 ILE B  83       5.617  14.105   6.822  1.00  0.00           H  
ATOM   1460 1HD1 ILE B  83       8.807  11.172   6.596  1.00  0.00           H  
ATOM   1461 2HD1 ILE B  83       9.510  12.735   7.064  1.00  0.00           H  
ATOM   1462 3HD1 ILE B  83       7.962  12.222   7.738  1.00  0.00           H  
ATOM   1463  N   PRO B  84       5.357  16.871   4.285  1.00  0.00           N  
ATOM   1464  CA  PRO B  84       4.948  18.251   4.134  1.00  0.00           C  
ATOM   1465  C   PRO B  84       4.499  18.955   5.395  1.00  0.00           C  
ATOM   1466  O   PRO B  84       3.381  19.456   5.483  1.00  0.00           O  
ATOM   1467  CB  PRO B  84       3.795  18.129   3.128  1.00  0.00           C  
ATOM   1468  CG  PRO B  84       3.160  16.804   3.438  1.00  0.00           C  
ATOM   1469  CD  PRO B  84       4.324  15.896   3.825  1.00  0.00           C  
ATOM   1470  HA  PRO B  84       5.768  18.808   3.676  1.00  0.00           H  
ATOM   1471 1HB  PRO B  84       3.099  18.974   3.235  1.00  0.00           H  
ATOM   1472 2HB  PRO B  84       4.196  18.178   2.104  1.00  0.00           H  
ATOM   1473 1HG  PRO B  84       2.408  16.942   4.219  1.00  0.00           H  
ATOM   1474 2HG  PRO B  84       2.615  16.436   2.552  1.00  0.00           H  
ATOM   1475 1HD  PRO B  84       4.026  15.216   4.628  1.00  0.00           H  
ATOM   1476 2HD  PRO B  84       4.650  15.362   2.927  1.00  0.00           H  
ATOM   1477  N   CYS B  85       5.388  19.019   6.351  1.00  0.00           N  
ATOM   1478  CA  CYS B  85       5.115  19.801   7.557  1.00  0.00           C  
ATOM   1479  C   CYS B  85       5.785  21.155   7.420  1.00  0.00           C  
ATOM   1480  O   CYS B  85       7.025  21.250   7.376  1.00  0.00           O  
ATOM   1481  CB  CYS B  85       5.570  19.063   8.804  1.00  0.00           C  
ATOM   1482  SG  CYS B  85       7.338  18.825   8.923  1.00  0.00           S  
ATOM   1483  H   CYS B  85       6.280  18.562   6.247  1.00  0.00           H  
ATOM   1484  HA  CYS B  85       4.030  19.957   7.627  1.00  0.00           H  
ATOM   1485 1HB  CYS B  85       5.244  19.613   9.688  1.00  0.00           H  
ATOM   1486 2HB  CYS B  85       5.100  18.085   8.842  1.00  0.00           H  
ATOM   1487  N   ARG B  86       4.974  22.194   7.324  1.00  0.00           N  
ATOM   1488  CA  ARG B  86       5.433  23.544   7.044  1.00  0.00           C  
ATOM   1489  C   ARG B  86       5.001  24.521   8.095  1.00  0.00           C  
ATOM   1490  O   ARG B  86       4.006  24.302   8.786  1.00  0.00           O  
ATOM   1491  CB  ARG B  86       4.905  23.980   5.701  1.00  0.00           C  
ATOM   1492  CG  ARG B  86       5.375  23.129   4.576  1.00  0.00           C  
ATOM   1493  CD  ARG B  86       4.979  23.659   3.288  1.00  0.00           C  
ATOM   1494  NE  ARG B  86       3.562  23.724   3.143  1.00  0.00           N  
ATOM   1495  CZ  ARG B  86       2.948  24.302   2.113  1.00  0.00           C  
ATOM   1496  NH1 ARG B  86       3.660  24.845   1.135  1.00  0.00           N  
ATOM   1497  NH2 ARG B  86       1.627  24.315   2.073  1.00  0.00           N  
ATOM   1498  H   ARG B  86       3.980  22.019   7.394  1.00  0.00           H  
ATOM   1499  HA  ARG B  86       6.521  23.546   7.002  1.00  0.00           H  
ATOM   1500 1HB  ARG B  86       3.823  23.934   5.710  1.00  0.00           H  
ATOM   1501 2HB  ARG B  86       5.200  25.016   5.496  1.00  0.00           H  
ATOM   1502 1HG  ARG B  86       6.468  23.078   4.597  1.00  0.00           H  
ATOM   1503 2HG  ARG B  86       4.963  22.125   4.668  1.00  0.00           H  
ATOM   1504 1HD  ARG B  86       5.389  24.662   3.159  1.00  0.00           H  
ATOM   1505 2HD  ARG B  86       5.359  23.004   2.512  1.00  0.00           H  
ATOM   1506  HE  ARG B  86       2.990  23.317   3.866  1.00  0.00           H  
ATOM   1507 1HH1 ARG B  86       4.703  24.826   1.161  1.00  0.00           H  
ATOM   1508 2HH1 ARG B  86       3.191  25.272   0.350  1.00  0.00           H  
ATOM   1509 1HH2 ARG B  86       1.095  23.892   2.826  1.00  0.00           H  
ATOM   1510 2HH2 ARG B  86       1.152  24.741   1.295  1.00  0.00           H  
ATOM   1511  N   VAL B  87       5.737  25.606   8.195  1.00  0.00           N  
ATOM   1512  CA  VAL B  87       5.472  26.646   9.161  1.00  0.00           C  
ATOM   1513  C   VAL B  87       5.248  27.989   8.479  1.00  0.00           C  
ATOM   1514  O   VAL B  87       5.389  28.120   7.263  1.00  0.00           O  
ATOM   1515  CB  VAL B  87       6.630  26.747  10.162  1.00  0.00           C  
ATOM   1516  CG1 VAL B  87       6.799  25.441  10.940  1.00  0.00           C  
ATOM   1517  CG2 VAL B  87       7.914  27.078   9.403  1.00  0.00           C  
ATOM   1518  H   VAL B  87       6.535  25.708   7.580  1.00  0.00           H  
ATOM   1519  HA  VAL B  87       4.566  26.385   9.711  1.00  0.00           H  
ATOM   1520  HB  VAL B  87       6.397  27.513  10.876  1.00  0.00           H  
ATOM   1521 1HG1 VAL B  87       7.612  25.552  11.656  1.00  0.00           H  
ATOM   1522 2HG1 VAL B  87       5.876  25.212  11.476  1.00  0.00           H  
ATOM   1523 3HG1 VAL B  87       7.030  24.628  10.255  1.00  0.00           H  
ATOM   1524 1HG2 VAL B  87       8.735  27.163  10.101  1.00  0.00           H  
ATOM   1525 2HG2 VAL B  87       8.130  26.280   8.690  1.00  0.00           H  
ATOM   1526 3HG2 VAL B  87       7.800  28.019   8.865  1.00  0.00           H  
ATOM   1527  N   THR B  88       4.868  28.980   9.276  1.00  0.00           N  
ATOM   1528  CA  THR B  88       4.545  30.317   8.792  1.00  0.00           C  
ATOM   1529  C   THR B  88       5.712  31.298   8.806  1.00  0.00           C  
ATOM   1530  O   THR B  88       5.585  32.434   8.360  1.00  0.00           O  
ATOM   1531  CB  THR B  88       3.425  30.893   9.654  1.00  0.00           C  
ATOM   1532  OG1 THR B  88       3.846  30.986  11.026  1.00  0.00           O  
ATOM   1533  CG2 THR B  88       2.255  29.997   9.580  1.00  0.00           C  
ATOM   1534  H   THR B  88       4.774  28.793  10.267  1.00  0.00           H  
ATOM   1535  HA  THR B  88       4.189  30.226   7.766  1.00  0.00           H  
ATOM   1536  HB  THR B  88       3.160  31.851   9.290  1.00  0.00           H  
ATOM   1537  HG1 THR B  88       3.871  30.110  11.422  1.00  0.00           H  
ATOM   1538 1HG2 THR B  88       1.471  30.397  10.181  1.00  0.00           H  
ATOM   1539 2HG2 THR B  88       1.946  29.945   8.552  1.00  0.00           H  
ATOM   1540 3HG2 THR B  88       2.513  28.998   9.945  1.00  0.00           H  
ATOM   1541  N   ASP B  89       6.838  30.876   9.343  1.00  0.00           N  
ATOM   1542  CA  ASP B  89       7.977  31.762   9.522  1.00  0.00           C  
ATOM   1543  C   ASP B  89       9.304  31.084   9.143  1.00  0.00           C  
ATOM   1544  O   ASP B  89       9.716  30.147   9.828  1.00  0.00           O  
ATOM   1545  CB  ASP B  89       8.015  32.268  10.963  1.00  0.00           C  
ATOM   1546  CG  ASP B  89       9.132  33.284  11.264  1.00  0.00           C  
ATOM   1547  OD1 ASP B  89      10.080  33.370  10.511  1.00  0.00           O  
ATOM   1548  OD2 ASP B  89       9.012  33.978  12.249  1.00  0.00           O  
ATOM   1549  H   ASP B  89       6.885  29.919   9.663  1.00  0.00           H  
ATOM   1550  HA  ASP B  89       7.799  32.643   8.924  1.00  0.00           H  
ATOM   1551 1HB  ASP B  89       7.069  32.734  11.197  1.00  0.00           H  
ATOM   1552 2HB  ASP B  89       8.101  31.444  11.617  1.00  0.00           H  
ATOM   1553  N   PRO B  90      10.007  31.536   8.078  1.00  0.00           N  
ATOM   1554  CA  PRO B  90      11.264  31.005   7.570  1.00  0.00           C  
ATOM   1555  C   PRO B  90      12.377  30.950   8.619  1.00  0.00           C  
ATOM   1556  O   PRO B  90      13.378  30.263   8.424  1.00  0.00           O  
ATOM   1557  CB  PRO B  90      11.653  32.009   6.479  1.00  0.00           C  
ATOM   1558  CG  PRO B  90      10.383  32.561   5.993  1.00  0.00           C  
ATOM   1559  CD  PRO B  90       9.472  32.625   7.206  1.00  0.00           C  
ATOM   1560  HA  PRO B  90      11.083  30.008   7.137  1.00  0.00           H  
ATOM   1561 1HB  PRO B  90      12.315  32.779   6.906  1.00  0.00           H  
ATOM   1562 2HB  PRO B  90      12.220  31.502   5.686  1.00  0.00           H  
ATOM   1563 1HG  PRO B  90      10.551  33.532   5.523  1.00  0.00           H  
ATOM   1564 2HG  PRO B  90      10.016  31.910   5.228  1.00  0.00           H  
ATOM   1565 1HD  PRO B  90       9.550  33.599   7.721  1.00  0.00           H  
ATOM   1566 2HD  PRO B  90       8.471  32.415   6.860  1.00  0.00           H  
ATOM   1567  N   GLN B  91      12.251  31.724   9.705  1.00  0.00           N  
ATOM   1568  CA  GLN B  91      13.290  31.732  10.731  1.00  0.00           C  
ATOM   1569  C   GLN B  91      13.133  30.596  11.751  1.00  0.00           C  
ATOM   1570  O   GLN B  91      14.019  30.388  12.587  1.00  0.00           O  
ATOM   1571  CB  GLN B  91      13.303  33.067  11.503  1.00  0.00           C  
ATOM   1572  CG  GLN B  91      13.701  34.306  10.685  1.00  0.00           C  
ATOM   1573  CD  GLN B  91      13.759  35.609  11.544  1.00  0.00           C  
ATOM   1574  OE1 GLN B  91      14.061  35.581  12.746  1.00  0.00           O  
ATOM   1575  NE2 GLN B  91      13.474  36.749  10.911  1.00  0.00           N  
ATOM   1576  H   GLN B  91      11.419  32.306   9.859  1.00  0.00           H  
ATOM   1577  HA  GLN B  91      14.253  31.604  10.240  1.00  0.00           H  
ATOM   1578 1HB  GLN B  91      12.298  33.254  11.901  1.00  0.00           H  
ATOM   1579 2HB  GLN B  91      13.979  32.990  12.352  1.00  0.00           H  
ATOM   1580 1HG  GLN B  91      14.679  34.139  10.239  1.00  0.00           H  
ATOM   1581 2HG  GLN B  91      12.947  34.447   9.905  1.00  0.00           H  
ATOM   1582 1HE2 GLN B  91      13.496  37.618  11.408  1.00  0.00           H  
ATOM   1583 2HE2 GLN B  91      13.231  36.732   9.942  1.00  0.00           H  
ATOM   1584  N   LEU B  92      12.005  29.882  11.720  1.00  0.00           N  
ATOM   1585  CA  LEU B  92      11.776  28.806  12.683  1.00  0.00           C  
ATOM   1586  C   LEU B  92      12.645  27.580  12.486  1.00  0.00           C  
ATOM   1587  O   LEU B  92      12.834  27.080  11.375  1.00  0.00           O  
ATOM   1588  CB  LEU B  92      10.306  28.373  12.663  1.00  0.00           C  
ATOM   1589  CG  LEU B  92       9.302  29.356  13.237  1.00  0.00           C  
ATOM   1590  CD1 LEU B  92       7.906  28.916  12.861  1.00  0.00           C  
ATOM   1591  CD2 LEU B  92       9.430  29.371  14.740  1.00  0.00           C  
ATOM   1592  H   LEU B  92      11.294  30.076  11.012  1.00  0.00           H  
ATOM   1593  HA  LEU B  92      11.989  29.205  13.673  1.00  0.00           H  
ATOM   1594 1HB  LEU B  92      10.029  28.199  11.632  1.00  0.00           H  
ATOM   1595 2HB  LEU B  92      10.210  27.431  13.208  1.00  0.00           H  
ATOM   1596  HG  LEU B  92       9.496  30.344  12.852  1.00  0.00           H  
ATOM   1597 1HD1 LEU B  92       7.171  29.604  13.276  1.00  0.00           H  
ATOM   1598 2HD1 LEU B  92       7.847  28.921  11.786  1.00  0.00           H  
ATOM   1599 3HD1 LEU B  92       7.724  27.909  13.247  1.00  0.00           H  
ATOM   1600 1HD2 LEU B  92       8.710  30.064  15.173  1.00  0.00           H  
ATOM   1601 2HD2 LEU B  92       9.239  28.366  15.118  1.00  0.00           H  
ATOM   1602 3HD2 LEU B  92      10.437  29.675  15.021  1.00  0.00           H  
ATOM   1603  N   VAL B  93      13.126  27.041  13.595  1.00  0.00           N  
ATOM   1604  CA  VAL B  93      13.844  25.785  13.536  1.00  0.00           C  
ATOM   1605  C   VAL B  93      12.816  24.673  13.590  1.00  0.00           C  
ATOM   1606  O   VAL B  93      11.962  24.660  14.483  1.00  0.00           O  
ATOM   1607  CB  VAL B  93      14.855  25.642  14.695  1.00  0.00           C  
ATOM   1608  CG1 VAL B  93      15.531  24.264  14.638  1.00  0.00           C  
ATOM   1609  CG2 VAL B  93      15.919  26.750  14.588  1.00  0.00           C  
ATOM   1610  H   VAL B  93      12.976  27.498  14.483  1.00  0.00           H  
ATOM   1611  HA  VAL B  93      14.385  25.726  12.590  1.00  0.00           H  
ATOM   1612  HB  VAL B  93      14.326  25.723  15.646  1.00  0.00           H  
ATOM   1613 1HG1 VAL B  93      16.238  24.166  15.462  1.00  0.00           H  
ATOM   1614 2HG1 VAL B  93      14.774  23.482  14.721  1.00  0.00           H  
ATOM   1615 3HG1 VAL B  93      16.060  24.156  13.692  1.00  0.00           H  
ATOM   1616 1HG2 VAL B  93      16.636  26.656  15.404  1.00  0.00           H  
ATOM   1617 2HG2 VAL B  93      16.441  26.655  13.634  1.00  0.00           H  
ATOM   1618 3HG2 VAL B  93      15.436  27.726  14.639  1.00  0.00           H  
ATOM   1619  N   VAL B  94      12.867  23.784  12.611  1.00  0.00           N  
ATOM   1620  CA  VAL B  94      11.929  22.681  12.536  1.00  0.00           C  
ATOM   1621  C   VAL B  94      12.720  21.381  12.467  1.00  0.00           C  
ATOM   1622  O   VAL B  94      13.650  21.257  11.663  1.00  0.00           O  
ATOM   1623  CB  VAL B  94      11.024  22.804  11.300  1.00  0.00           C  
ATOM   1624  CG1 VAL B  94      10.052  21.636  11.270  1.00  0.00           C  
ATOM   1625  CG2 VAL B  94      10.292  24.155  11.307  1.00  0.00           C  
ATOM   1626  H   VAL B  94      13.586  23.871  11.908  1.00  0.00           H  
ATOM   1627  HA  VAL B  94      11.310  22.679  13.427  1.00  0.00           H  
ATOM   1628  HB  VAL B  94      11.634  22.731  10.413  1.00  0.00           H  
ATOM   1629 1HG1 VAL B  94       9.422  21.695  10.386  1.00  0.00           H  
ATOM   1630 2HG1 VAL B  94      10.602  20.715  11.254  1.00  0.00           H  
ATOM   1631 3HG1 VAL B  94       9.437  21.669  12.161  1.00  0.00           H  
ATOM   1632 1HG2 VAL B  94       9.664  24.231  10.420  1.00  0.00           H  
ATOM   1633 2HG2 VAL B  94       9.678  24.230  12.189  1.00  0.00           H  
ATOM   1634 3HG2 VAL B  94      11.015  24.969  11.300  1.00  0.00           H  
ATOM   1635  N   THR B  95      12.361  20.419  13.308  1.00  0.00           N  
ATOM   1636  CA  THR B  95      13.044  19.132  13.319  1.00  0.00           C  
ATOM   1637  C   THR B  95      12.085  17.961  13.055  1.00  0.00           C  
ATOM   1638  O   THR B  95      10.886  18.048  13.316  1.00  0.00           O  
ATOM   1639  CB  THR B  95      13.802  18.968  14.640  1.00  0.00           C  
ATOM   1640  OG1 THR B  95      12.881  19.021  15.739  1.00  0.00           O  
ATOM   1641  CG2 THR B  95      14.866  20.091  14.795  1.00  0.00           C  
ATOM   1642  H   THR B  95      11.592  20.602  13.952  1.00  0.00           H  
ATOM   1643  HA  THR B  95      13.785  19.126  12.522  1.00  0.00           H  
ATOM   1644  HB  THR B  95      14.287  18.006  14.646  1.00  0.00           H  
ATOM   1645  HG1 THR B  95      12.684  18.124  16.046  1.00  0.00           H  
ATOM   1646 1HG2 THR B  95      15.402  19.957  15.732  1.00  0.00           H  
ATOM   1647 2HG2 THR B  95      15.570  20.045  13.964  1.00  0.00           H  
ATOM   1648 3HG2 THR B  95      14.373  21.058  14.798  1.00  0.00           H  
ATOM   1649  N   LEU B  96      12.626  16.865  12.526  1.00  0.00           N  
ATOM   1650  CA  LEU B  96      11.832  15.675  12.211  1.00  0.00           C  
ATOM   1651  C   LEU B  96      12.131  14.542  13.173  1.00  0.00           C  
ATOM   1652  O   LEU B  96      13.290  14.234  13.440  1.00  0.00           O  
ATOM   1653  CB  LEU B  96      12.120  15.208  10.805  1.00  0.00           C  
ATOM   1654  CG  LEU B  96      11.310  14.040  10.319  1.00  0.00           C  
ATOM   1655  CD1 LEU B  96       9.861  14.452  10.132  1.00  0.00           C  
ATOM   1656  CD2 LEU B  96      11.873  13.581   9.053  1.00  0.00           C  
ATOM   1657  H   LEU B  96      13.614  16.861  12.325  1.00  0.00           H  
ATOM   1658  HA  LEU B  96      10.774  15.925  12.291  1.00  0.00           H  
ATOM   1659 1HB  LEU B  96      11.919  15.990  10.149  1.00  0.00           H  
ATOM   1660 2HB  LEU B  96      13.176  14.962  10.725  1.00  0.00           H  
ATOM   1661  HG  LEU B  96      11.332  13.240  11.050  1.00  0.00           H  
ATOM   1662 1HD1 LEU B  96       9.287  13.607   9.775  1.00  0.00           H  
ATOM   1663 2HD1 LEU B  96       9.453  14.793  11.081  1.00  0.00           H  
ATOM   1664 3HD1 LEU B  96       9.801  15.254   9.406  1.00  0.00           H  
ATOM   1665 1HD2 LEU B  96      11.269  12.753   8.727  1.00  0.00           H  
ATOM   1666 2HD2 LEU B  96      11.839  14.371   8.316  1.00  0.00           H  
ATOM   1667 3HD2 LEU B  96      12.900  13.269   9.207  1.00  0.00           H  
ATOM   1668  N   HIS B  97      11.098  13.920  13.701  1.00  0.00           N  
ATOM   1669  CA  HIS B  97      11.278  12.854  14.662  1.00  0.00           C  
ATOM   1670  C   HIS B  97      10.423  11.637  14.352  1.00  0.00           C  
ATOM   1671  O   HIS B  97       9.325  11.769  13.806  1.00  0.00           O  
ATOM   1672  CB  HIS B  97      10.822  13.379  16.011  1.00  0.00           C  
ATOM   1673  CG  HIS B  97      11.559  14.555  16.463  1.00  0.00           C  
ATOM   1674  ND1 HIS B  97      12.647  14.473  17.260  1.00  0.00           N  
ATOM   1675  CD2 HIS B  97      11.384  15.856  16.184  1.00  0.00           C  
ATOM   1676  CE1 HIS B  97      13.122  15.680  17.480  1.00  0.00           C  
ATOM   1677  NE2 HIS B  97      12.372  16.542  16.828  1.00  0.00           N  
ATOM   1678  H   HIS B  97      10.152  14.221  13.462  1.00  0.00           H  
ATOM   1679  HA  HIS B  97      12.322  12.551  14.709  1.00  0.00           H  
ATOM   1680 1HB  HIS B  97       9.776  13.629  15.960  1.00  0.00           H  
ATOM   1681 2HB  HIS B  97      10.934  12.592  16.765  1.00  0.00           H  
ATOM   1682  HD1 HIS B  97      13.137  13.616  17.467  1.00  0.00           H  
ATOM   1683  HD2 HIS B  97      10.648  16.392  15.575  1.00  0.00           H  
ATOM   1684  HE1 HIS B  97      14.002  15.822  18.106  1.00  0.00           H  
ATOM   1685  N   GLU B  98      10.875  10.438  14.744  1.00  0.00           N  
ATOM   1686  CA  GLU B  98       9.935   9.313  14.697  1.00  0.00           C  
ATOM   1687  C   GLU B  98       8.885   9.710  15.729  1.00  0.00           C  
ATOM   1688  O   GLU B  98       9.245  10.300  16.747  1.00  0.00           O  
ATOM   1689  CB  GLU B  98      10.572   7.951  15.026  1.00  0.00           C  
ATOM   1690  CG  GLU B  98      11.593   7.443  14.012  1.00  0.00           C  
ATOM   1691  CD  GLU B  98      12.110   5.976  14.292  1.00  0.00           C  
ATOM   1692  OE1 GLU B  98      11.574   5.310  15.161  1.00  0.00           O  
ATOM   1693  OE2 GLU B  98      13.027   5.552  13.622  1.00  0.00           O  
ATOM   1694  H   GLU B  98      11.804  10.330  15.132  1.00  0.00           H  
ATOM   1695  HA  GLU B  98       9.463   9.255  13.715  1.00  0.00           H  
ATOM   1696 1HB  GLU B  98      11.059   8.007  16.000  1.00  0.00           H  
ATOM   1697 2HB  GLU B  98       9.783   7.202  15.101  1.00  0.00           H  
ATOM   1698 1HG  GLU B  98      11.130   7.463  13.029  1.00  0.00           H  
ATOM   1699 2HG  GLU B  98      12.441   8.127  13.995  1.00  0.00           H  
ATOM   1700  N   LYS B  99       7.611   9.389  15.493  1.00  0.00           N  
ATOM   1701  CA  LYS B  99       6.538   9.828  16.408  1.00  0.00           C  
ATOM   1702  C   LYS B  99       6.912   9.607  17.877  1.00  0.00           C  
ATOM   1703  O   LYS B  99       6.743  10.501  18.715  1.00  0.00           O  
ATOM   1704  CB  LYS B  99       5.215   9.145  16.066  1.00  0.00           C  
ATOM   1705  CG  LYS B  99       4.018   9.625  16.907  1.00  0.00           C  
ATOM   1706  CD  LYS B  99       2.705   9.002  16.419  1.00  0.00           C  
ATOM   1707  CE  LYS B  99       1.474   9.644  17.088  1.00  0.00           C  
ATOM   1708  NZ  LYS B  99       1.371   9.330  18.549  1.00  0.00           N  
ATOM   1709  H   LYS B  99       7.380   8.893  14.631  1.00  0.00           H  
ATOM   1710  HA  LYS B  99       6.379  10.891  16.265  1.00  0.00           H  
ATOM   1711 1HB  LYS B  99       4.985   9.328  15.014  1.00  0.00           H  
ATOM   1712 2HB  LYS B  99       5.317   8.069  16.196  1.00  0.00           H  
ATOM   1713 1HG  LYS B  99       4.184   9.344  17.947  1.00  0.00           H  
ATOM   1714 2HG  LYS B  99       3.949  10.708  16.852  1.00  0.00           H  
ATOM   1715 1HD  LYS B  99       2.627   9.127  15.337  1.00  0.00           H  
ATOM   1716 2HD  LYS B  99       2.710   7.936  16.641  1.00  0.00           H  
ATOM   1717 1HE  LYS B  99       1.532  10.725  16.965  1.00  0.00           H  
ATOM   1718 2HE  LYS B  99       0.577   9.281  16.586  1.00  0.00           H  
ATOM   1719 1HZ  LYS B  99       0.546   9.775  18.929  1.00  0.00           H  
ATOM   1720 2HZ  LYS B  99       1.300   8.331  18.679  1.00  0.00           H  
ATOM   1721 3HZ  LYS B  99       2.186   9.673  19.034  1.00  0.00           H  
ATOM   1722  N   LYS B 100       7.401   8.408  18.190  1.00  0.00           N  
ATOM   1723  CA  LYS B 100       7.837   8.126  19.540  1.00  0.00           C  
ATOM   1724  C   LYS B 100       9.362   8.083  19.576  1.00  0.00           C  
ATOM   1725  O   LYS B 100       9.976   7.015  19.455  1.00  0.00           O  
ATOM   1726  CB  LYS B 100       7.262   6.800  20.034  1.00  0.00           C  
ATOM   1727  CG  LYS B 100       5.749   6.778  20.173  1.00  0.00           C  
ATOM   1728  CD  LYS B 100       5.271   5.417  20.677  1.00  0.00           C  
ATOM   1729  CE  LYS B 100       3.756   5.367  20.829  1.00  0.00           C  
ATOM   1730  NZ  LYS B 100       3.288   4.031  21.307  1.00  0.00           N  
ATOM   1731  H   LYS B 100       7.512   7.717  17.464  1.00  0.00           H  
ATOM   1732  HA  LYS B 100       7.514   8.935  20.195  1.00  0.00           H  
ATOM   1733 1HB  LYS B 100       7.548   6.006  19.345  1.00  0.00           H  
ATOM   1734 2HB  LYS B 100       7.694   6.561  21.006  1.00  0.00           H  
ATOM   1735 1HG  LYS B 100       5.440   7.556  20.871  1.00  0.00           H  
ATOM   1736 2HG  LYS B 100       5.297   6.986  19.203  1.00  0.00           H  
ATOM   1737 1HD  LYS B 100       5.582   4.643  19.974  1.00  0.00           H  
ATOM   1738 2HD  LYS B 100       5.729   5.209  21.643  1.00  0.00           H  
ATOM   1739 1HE  LYS B 100       3.444   6.126  21.545  1.00  0.00           H  
ATOM   1740 2HE  LYS B 100       3.293   5.579  19.865  1.00  0.00           H  
ATOM   1741 1HZ  LYS B 100       2.281   4.036  21.396  1.00  0.00           H  
ATOM   1742 2HZ  LYS B 100       3.562   3.319  20.643  1.00  0.00           H  
ATOM   1743 3HZ  LYS B 100       3.703   3.828  22.206  1.00  0.00           H  
ATOM   1744  N   GLY B 101       9.961   9.241  19.778  1.00  0.00           N  
ATOM   1745  CA  GLY B 101      11.409   9.381  19.791  1.00  0.00           C  
ATOM   1746  C   GLY B 101      11.755  10.828  20.058  1.00  0.00           C  
ATOM   1747  O   GLY B 101      11.030  11.739  19.661  1.00  0.00           O  
ATOM   1748  H   GLY B 101       9.385  10.067  19.873  1.00  0.00           H  
ATOM   1749 1HA  GLY B 101      11.841   8.745  20.561  1.00  0.00           H  
ATOM   1750 2HA  GLY B 101      11.819   9.071  18.830  1.00  0.00           H  
ATOM   1751  N   ASP B 102      12.880  11.027  20.726  1.00  0.00           N  
ATOM   1752  CA  ASP B 102      13.314  12.368  21.095  1.00  0.00           C  
ATOM   1753  C   ASP B 102      14.338  12.969  20.160  1.00  0.00           C  
ATOM   1754  O   ASP B 102      14.439  14.189  20.030  1.00  0.00           O  
ATOM   1755  CB  ASP B 102      13.899  12.337  22.504  1.00  0.00           C  
ATOM   1756  CG  ASP B 102      12.875  11.888  23.537  1.00  0.00           C  
ATOM   1757  OD1 ASP B 102      11.858  12.534  23.667  1.00  0.00           O  
ATOM   1758  OD2 ASP B 102      13.112  10.890  24.180  1.00  0.00           O  
ATOM   1759  H   ASP B 102      13.427  10.230  21.011  1.00  0.00           H  
ATOM   1760  HA  ASP B 102      12.441  13.020  21.096  1.00  0.00           H  
ATOM   1761 1HB  ASP B 102      14.751  11.658  22.531  1.00  0.00           H  
ATOM   1762 2HB  ASP B 102      14.263  13.330  22.772  1.00  0.00           H  
ATOM   1763  N   VAL B 103      15.138  12.122  19.554  1.00  0.00           N  
ATOM   1764  CA  VAL B 103      16.241  12.612  18.753  1.00  0.00           C  
ATOM   1765  C   VAL B 103      15.825  12.959  17.337  1.00  0.00           C  
ATOM   1766  O   VAL B 103      15.110  12.199  16.683  1.00  0.00           O  
ATOM   1767  CB  VAL B 103      17.388  11.594  18.781  1.00  0.00           C  
ATOM   1768  CG1 VAL B 103      18.487  12.029  17.909  1.00  0.00           C  
ATOM   1769  CG2 VAL B 103      17.912  11.473  20.223  1.00  0.00           C  
ATOM   1770  H   VAL B 103      14.996  11.133  19.664  1.00  0.00           H  
ATOM   1771  HA  VAL B 103      16.615  13.524  19.218  1.00  0.00           H  
ATOM   1772  HB  VAL B 103      17.030  10.627  18.425  1.00  0.00           H  
ATOM   1773 1HG1 VAL B 103      19.261  11.293  17.967  1.00  0.00           H  
ATOM   1774 2HG1 VAL B 103      18.138  12.111  16.884  1.00  0.00           H  
ATOM   1775 3HG1 VAL B 103      18.872  12.991  18.242  1.00  0.00           H  
ATOM   1776 1HG2 VAL B 103      18.727  10.747  20.252  1.00  0.00           H  
ATOM   1777 2HG2 VAL B 103      18.277  12.442  20.560  1.00  0.00           H  
ATOM   1778 3HG2 VAL B 103      17.107  11.140  20.878  1.00  0.00           H  
ATOM   1779  N   ALA B 104      16.213  14.162  16.908  1.00  0.00           N  
ATOM   1780  CA  ALA B 104      15.929  14.664  15.570  1.00  0.00           C  
ATOM   1781  C   ALA B 104      16.686  13.859  14.512  1.00  0.00           C  
ATOM   1782  O   ALA B 104      17.839  13.462  14.722  1.00  0.00           O  
ATOM   1783  CB  ALA B 104      16.298  16.125  15.463  1.00  0.00           C  
ATOM   1784  H   ALA B 104      16.760  14.736  17.533  1.00  0.00           H  
ATOM   1785  HA  ALA B 104      14.862  14.552  15.383  1.00  0.00           H  
ATOM   1786 1HB  ALA B 104      16.059  16.476  14.460  1.00  0.00           H  
ATOM   1787 2HB  ALA B 104      15.737  16.697  16.200  1.00  0.00           H  
ATOM   1788 3HB  ALA B 104      17.361  16.243  15.646  1.00  0.00           H  
ATOM   1789  N   LEU B 105      16.052  13.683  13.366  1.00  0.00           N  
ATOM   1790  CA  LEU B 105      16.617  12.966  12.254  1.00  0.00           C  
ATOM   1791  C   LEU B 105      17.361  13.906  11.289  1.00  0.00           C  
ATOM   1792  O   LEU B 105      16.878  15.000  10.985  1.00  0.00           O  
ATOM   1793  CB  LEU B 105      15.476  12.251  11.524  1.00  0.00           C  
ATOM   1794  CG  LEU B 105      14.685  11.256  12.388  1.00  0.00           C  
ATOM   1795  CD1 LEU B 105      13.452  10.783  11.619  1.00  0.00           C  
ATOM   1796  CD2 LEU B 105      15.581  10.083  12.751  1.00  0.00           C  
ATOM   1797  H   LEU B 105      15.097  14.026  13.294  1.00  0.00           H  
ATOM   1798  HA  LEU B 105      17.289  12.224  12.670  1.00  0.00           H  
ATOM   1799 1HB  LEU B 105      14.780  12.998  11.153  1.00  0.00           H  
ATOM   1800 2HB  LEU B 105      15.874  11.705  10.677  1.00  0.00           H  
ATOM   1801  HG  LEU B 105      14.348  11.754  13.305  1.00  0.00           H  
ATOM   1802 1HD1 LEU B 105      12.887  10.086  12.235  1.00  0.00           H  
ATOM   1803 2HD1 LEU B 105      12.829  11.633  11.377  1.00  0.00           H  
ATOM   1804 3HD1 LEU B 105      13.763  10.286  10.699  1.00  0.00           H  
ATOM   1805 1HD2 LEU B 105      15.024   9.378  13.367  1.00  0.00           H  
ATOM   1806 2HD2 LEU B 105      15.916   9.582  11.842  1.00  0.00           H  
ATOM   1807 3HD2 LEU B 105      16.453  10.443  13.307  1.00  0.00           H  
ATOM   1808  N   PRO B 106      18.490  13.475  10.691  1.00  0.00           N  
ATOM   1809  CA  PRO B 106      19.302  14.240   9.758  1.00  0.00           C  
ATOM   1810  C   PRO B 106      18.713  14.302   8.352  1.00  0.00           C  
ATOM   1811  O   PRO B 106      19.316  13.844   7.395  1.00  0.00           O  
ATOM   1812  CB  PRO B 106      20.608  13.462   9.752  1.00  0.00           C  
ATOM   1813  CG  PRO B 106      20.209  12.072  10.047  1.00  0.00           C  
ATOM   1814  CD  PRO B 106      19.062  12.193  11.078  1.00  0.00           C  
ATOM   1815  HA  PRO B 106      19.449  15.254  10.161  1.00  0.00           H  
ATOM   1816 1HB  PRO B 106      21.083  13.557   8.776  1.00  0.00           H  
ATOM   1817 2HB  PRO B 106      21.303  13.880  10.493  1.00  0.00           H  
ATOM   1818 1HG  PRO B 106      19.907  11.562   9.118  1.00  0.00           H  
ATOM   1819 2HG  PRO B 106      21.072  11.525  10.433  1.00  0.00           H  
ATOM   1820 1HD  PRO B 106      18.349  11.365  10.940  1.00  0.00           H  
ATOM   1821 2HD  PRO B 106      19.480  12.225  12.099  1.00  0.00           H  
ATOM   1822  N   VAL B 107      17.547  14.896   8.231  1.00  0.00           N  
ATOM   1823  CA  VAL B 107      16.873  15.010   6.950  1.00  0.00           C  
ATOM   1824  C   VAL B 107      16.838  16.501   6.590  1.00  0.00           C  
ATOM   1825  O   VAL B 107      16.549  17.316   7.465  1.00  0.00           O  
ATOM   1826  CB  VAL B 107      15.450  14.443   7.076  1.00  0.00           C  
ATOM   1827  CG1 VAL B 107      14.712  14.573   5.778  1.00  0.00           C  
ATOM   1828  CG2 VAL B 107      15.504  12.990   7.526  1.00  0.00           C  
ATOM   1829  H   VAL B 107      17.114  15.260   9.081  1.00  0.00           H  
ATOM   1830  HA  VAL B 107      17.428  14.445   6.213  1.00  0.00           H  
ATOM   1831  HB  VAL B 107      14.914  15.028   7.825  1.00  0.00           H  
ATOM   1832 1HG1 VAL B 107      13.729  14.198   5.894  1.00  0.00           H  
ATOM   1833 2HG1 VAL B 107      14.667  15.618   5.473  1.00  0.00           H  
ATOM   1834 3HG1 VAL B 107      15.225  13.997   5.025  1.00  0.00           H  
ATOM   1835 1HG2 VAL B 107      14.501  12.617   7.641  1.00  0.00           H  
ATOM   1836 2HG2 VAL B 107      15.991  12.395   6.805  1.00  0.00           H  
ATOM   1837 3HG2 VAL B 107      16.025  12.924   8.476  1.00  0.00           H  
ATOM   1838  N   PRO B 108      17.186  16.924   5.367  1.00  0.00           N  
ATOM   1839  CA  PRO B 108      17.189  18.326   4.995  1.00  0.00           C  
ATOM   1840  C   PRO B 108      15.766  18.883   5.027  1.00  0.00           C  
ATOM   1841  O   PRO B 108      14.788  18.192   4.708  1.00  0.00           O  
ATOM   1842  CB  PRO B 108      17.784  18.299   3.576  1.00  0.00           C  
ATOM   1843  CG  PRO B 108      17.554  16.890   3.056  1.00  0.00           C  
ATOM   1844  CD  PRO B 108      17.624  16.003   4.292  1.00  0.00           C  
ATOM   1845  HA  PRO B 108      17.839  18.882   5.677  1.00  0.00           H  
ATOM   1846 1HB  PRO B 108      17.301  19.058   2.958  1.00  0.00           H  
ATOM   1847 2HB  PRO B 108      18.856  18.557   3.629  1.00  0.00           H  
ATOM   1848 1HG  PRO B 108      16.582  16.835   2.547  1.00  0.00           H  
ATOM   1849 2HG  PRO B 108      18.313  16.626   2.307  1.00  0.00           H  
ATOM   1850 1HD  PRO B 108      16.950  15.168   4.161  1.00  0.00           H  
ATOM   1851 2HD  PRO B 108      18.660  15.687   4.471  1.00  0.00           H  
ATOM   1852  N   TYR B 109      15.673  20.169   5.379  1.00  0.00           N  
ATOM   1853  CA  TYR B 109      14.376  20.818   5.488  1.00  0.00           C  
ATOM   1854  C   TYR B 109      14.264  22.065   4.632  1.00  0.00           C  
ATOM   1855  O   TYR B 109      15.125  22.948   4.644  1.00  0.00           O  
ATOM   1856  CB  TYR B 109      14.088  21.187   6.947  1.00  0.00           C  
ATOM   1857  CG  TYR B 109      12.683  21.781   7.188  1.00  0.00           C  
ATOM   1858  CD1 TYR B 109      11.601  20.955   7.127  1.00  0.00           C  
ATOM   1859  CD2 TYR B 109      12.488  23.108   7.492  1.00  0.00           C  
ATOM   1860  CE1 TYR B 109      10.341  21.411   7.364  1.00  0.00           C  
ATOM   1861  CE2 TYR B 109      11.206  23.565   7.722  1.00  0.00           C  
ATOM   1862  CZ  TYR B 109      10.139  22.716   7.653  1.00  0.00           C  
ATOM   1863  OH  TYR B 109       8.868  23.175   7.878  1.00  0.00           O  
ATOM   1864  H   TYR B 109      16.508  20.689   5.608  1.00  0.00           H  
ATOM   1865  HA  TYR B 109      13.611  20.121   5.148  1.00  0.00           H  
ATOM   1866 1HB  TYR B 109      14.206  20.321   7.561  1.00  0.00           H  
ATOM   1867 2HB  TYR B 109      14.819  21.917   7.285  1.00  0.00           H  
ATOM   1868  HD1 TYR B 109      11.751  19.920   6.892  1.00  0.00           H  
ATOM   1869  HD2 TYR B 109      13.332  23.793   7.557  1.00  0.00           H  
ATOM   1870  HE1 TYR B 109       9.506  20.726   7.322  1.00  0.00           H  
ATOM   1871  HE2 TYR B 109      11.038  24.594   7.963  1.00  0.00           H  
ATOM   1872  HH  TYR B 109       8.219  22.453   7.700  1.00  0.00           H  
ATOM   1873  N   ASP B 110      13.190  22.092   3.869  1.00  0.00           N  
ATOM   1874  CA  ASP B 110      12.783  23.195   3.022  1.00  0.00           C  
ATOM   1875  C   ASP B 110      11.557  23.863   3.643  1.00  0.00           C  
ATOM   1876  O   ASP B 110      10.478  23.277   3.648  1.00  0.00           O  
ATOM   1877  CB  ASP B 110      12.468  22.690   1.621  1.00  0.00           C  
ATOM   1878  CG  ASP B 110      12.059  23.796   0.620  1.00  0.00           C  
ATOM   1879  OD1 ASP B 110      11.649  24.869   1.035  1.00  0.00           O  
ATOM   1880  OD2 ASP B 110      12.122  23.527  -0.564  1.00  0.00           O  
ATOM   1881  H   ASP B 110      12.562  21.285   3.905  1.00  0.00           H  
ATOM   1882  HA  ASP B 110      13.592  23.923   2.969  1.00  0.00           H  
ATOM   1883 1HB  ASP B 110      13.347  22.182   1.225  1.00  0.00           H  
ATOM   1884 2HB  ASP B 110      11.681  21.943   1.688  1.00  0.00           H  
ATOM   1885  N   HIS B 111      11.666  25.083   4.158  1.00  0.00           N  
ATOM   1886  CA  HIS B 111      10.502  25.673   4.846  1.00  0.00           C  
ATOM   1887  C   HIS B 111       9.245  25.794   3.961  1.00  0.00           C  
ATOM   1888  O   HIS B 111       8.136  25.940   4.488  1.00  0.00           O  
ATOM   1889  CB  HIS B 111      10.836  27.051   5.413  1.00  0.00           C  
ATOM   1890  CG  HIS B 111      11.739  27.031   6.564  1.00  0.00           C  
ATOM   1891  ND1 HIS B 111      13.088  26.795   6.444  1.00  0.00           N  
ATOM   1892  CD2 HIS B 111      11.503  27.246   7.884  1.00  0.00           C  
ATOM   1893  CE1 HIS B 111      13.646  26.855   7.652  1.00  0.00           C  
ATOM   1894  NE2 HIS B 111      12.698  27.125   8.535  1.00  0.00           N  
ATOM   1895  H   HIS B 111      12.547  25.576   4.113  1.00  0.00           H  
ATOM   1896  HA  HIS B 111      10.221  25.038   5.677  1.00  0.00           H  
ATOM   1897 1HB  HIS B 111      11.285  27.669   4.634  1.00  0.00           H  
ATOM   1898 2HB  HIS B 111       9.915  27.538   5.728  1.00  0.00           H  
ATOM   1899  HD2 HIS B 111      10.549  27.472   8.340  1.00  0.00           H  
ATOM   1900  HE1 HIS B 111      14.700  26.708   7.876  1.00  0.00           H  
ATOM   1901  HE2 HIS B 111      12.826  27.229   9.545  1.00  0.00           H  
ATOM   1902  N   GLN B 112       9.412  25.759   2.630  1.00  0.00           N  
ATOM   1903  CA  GLN B 112       8.296  25.856   1.709  1.00  0.00           C  
ATOM   1904  C   GLN B 112       7.689  24.491   1.344  1.00  0.00           C  
ATOM   1905  O   GLN B 112       6.587  24.431   0.771  1.00  0.00           O  
ATOM   1906  CB  GLN B 112       8.738  26.510   0.394  1.00  0.00           C  
ATOM   1907  CG  GLN B 112       9.174  27.958   0.473  1.00  0.00           C  
ATOM   1908  CD  GLN B 112       9.585  28.467  -0.904  1.00  0.00           C  
ATOM   1909  OE1 GLN B 112       9.166  27.874  -1.935  1.00  0.00           O  
ATOM   1910  NE2 GLN B 112      10.365  29.556  -0.952  1.00  0.00           N  
ATOM   1911  H   GLN B 112      10.347  25.604   2.231  1.00  0.00           H  
ATOM   1912  HA  GLN B 112       7.521  26.462   2.175  1.00  0.00           H  
ATOM   1913 1HB  GLN B 112       9.580  25.938  -0.011  1.00  0.00           H  
ATOM   1914 2HB  GLN B 112       7.931  26.442  -0.326  1.00  0.00           H  
ATOM   1915 1HG  GLN B 112       8.379  28.559   0.858  1.00  0.00           H  
ATOM   1916 2HG  GLN B 112      10.040  28.023   1.133  1.00  0.00           H  
ATOM   1917 1HE2 GLN B 112      10.653  29.936  -1.828  1.00  0.00           H  
ATOM   1918 2HE2 GLN B 112      10.688  30.035  -0.106  1.00  0.00           H  
ATOM   1919  N   ARG B 113       8.423  23.392   1.609  1.00  0.00           N  
ATOM   1920  CA  ARG B 113       7.990  22.050   1.175  1.00  0.00           C  
ATOM   1921  C   ARG B 113       7.940  20.968   2.268  1.00  0.00           C  
ATOM   1922  O   ARG B 113       7.206  19.989   2.127  1.00  0.00           O  
ATOM   1923  CB  ARG B 113       8.873  21.555   0.041  1.00  0.00           C  
ATOM   1924  CG  ARG B 113       8.736  22.356  -1.233  1.00  0.00           C  
ATOM   1925  CD  ARG B 113       9.671  21.929  -2.284  1.00  0.00           C  
ATOM   1926  NE  ARG B 113       9.452  22.687  -3.516  1.00  0.00           N  
ATOM   1927  CZ  ARG B 113       9.976  23.918  -3.797  1.00  0.00           C  
ATOM   1928  NH1 ARG B 113      10.775  24.562  -2.951  1.00  0.00           N  
ATOM   1929  NH2 ARG B 113       9.682  24.479  -4.953  1.00  0.00           N  
ATOM   1930  H   ARG B 113       9.294  23.492   2.125  1.00  0.00           H  
ATOM   1931  HA  ARG B 113       6.983  22.147   0.773  1.00  0.00           H  
ATOM   1932 1HB  ARG B 113       9.908  21.587   0.337  1.00  0.00           H  
ATOM   1933 2HB  ARG B 113       8.631  20.517  -0.188  1.00  0.00           H  
ATOM   1934 1HG  ARG B 113       7.719  22.278  -1.612  1.00  0.00           H  
ATOM   1935 2HG  ARG B 113       8.965  23.402  -1.019  1.00  0.00           H  
ATOM   1936 1HD  ARG B 113      10.694  22.086  -1.959  1.00  0.00           H  
ATOM   1937 2HD  ARG B 113       9.516  20.871  -2.499  1.00  0.00           H  
ATOM   1938  HE  ARG B 113       8.859  22.265  -4.215  1.00  0.00           H  
ATOM   1939 1HH1 ARG B 113      11.056  24.147  -2.042  1.00  0.00           H  
ATOM   1940 2HH1 ARG B 113      11.140  25.467  -3.190  1.00  0.00           H  
ATOM   1941 1HH2 ARG B 113       9.077  24.002  -5.608  1.00  0.00           H  
ATOM   1942 2HH2 ARG B 113      10.074  25.376  -5.182  1.00  0.00           H  
ATOM   1943  N   GLY B 114       8.728  21.120   3.332  1.00  0.00           N  
ATOM   1944  CA  GLY B 114       8.820  20.097   4.375  1.00  0.00           C  
ATOM   1945  C   GLY B 114      10.156  19.335   4.349  1.00  0.00           C  
ATOM   1946  O   GLY B 114      11.172  19.827   3.836  1.00  0.00           O  
ATOM   1947  H   GLY B 114       9.308  21.945   3.414  1.00  0.00           H  
ATOM   1948 1HA  GLY B 114       8.663  20.563   5.337  1.00  0.00           H  
ATOM   1949 2HA  GLY B 114       8.007  19.388   4.251  1.00  0.00           H  
ATOM   1950  N   PHE B 115      10.181  18.161   4.986  1.00  0.00           N  
ATOM   1951  CA  PHE B 115      11.406  17.374   5.053  1.00  0.00           C  
ATOM   1952  C   PHE B 115      11.502  16.484   3.852  1.00  0.00           C  
ATOM   1953  O   PHE B 115      10.520  15.850   3.489  1.00  0.00           O  
ATOM   1954  CB  PHE B 115      11.446  16.521   6.298  1.00  0.00           C  
ATOM   1955  CG  PHE B 115      11.713  17.272   7.500  1.00  0.00           C  
ATOM   1956  CD1 PHE B 115      10.701  17.730   8.270  1.00  0.00           C  
ATOM   1957  CD2 PHE B 115      13.004  17.533   7.871  1.00  0.00           C  
ATOM   1958  CE1 PHE B 115      10.954  18.453   9.395  1.00  0.00           C  
ATOM   1959  CE2 PHE B 115      13.268  18.253   8.999  1.00  0.00           C  
ATOM   1960  CZ  PHE B 115      12.240  18.719   9.754  1.00  0.00           C  
ATOM   1961  H   PHE B 115       9.311  17.800   5.384  1.00  0.00           H  
ATOM   1962  HA  PHE B 115      12.264  18.045   5.058  1.00  0.00           H  
ATOM   1963 1HB  PHE B 115      10.500  16.015   6.422  1.00  0.00           H  
ATOM   1964 2HB  PHE B 115      12.196  15.773   6.193  1.00  0.00           H  
ATOM   1965  HD1 PHE B 115       9.681  17.512   7.967  1.00  0.00           H  
ATOM   1966  HD2 PHE B 115      13.826  17.170   7.249  1.00  0.00           H  
ATOM   1967  HE1 PHE B 115      10.134  18.819  10.000  1.00  0.00           H  
ATOM   1968  HE2 PHE B 115      14.301  18.463   9.283  1.00  0.00           H  
ATOM   1969  HZ  PHE B 115      12.440  19.294  10.623  1.00  0.00           H  
ATOM   1970  N   SER B 116      12.679  16.388   3.243  1.00  0.00           N  
ATOM   1971  CA  SER B 116      12.810  15.501   2.082  1.00  0.00           C  
ATOM   1972  C   SER B 116      13.945  14.506   2.280  1.00  0.00           C  
ATOM   1973  O   SER B 116      15.056  14.890   2.613  1.00  0.00           O  
ATOM   1974  CB  SER B 116      13.033  16.298   0.807  1.00  0.00           C  
ATOM   1975  OG  SER B 116      11.885  17.045   0.470  1.00  0.00           O  
ATOM   1976  H   SER B 116      13.474  16.936   3.595  1.00  0.00           H  
ATOM   1977  HA  SER B 116      11.891  14.937   1.970  1.00  0.00           H  
ATOM   1978 1HB  SER B 116      13.875  16.968   0.949  1.00  0.00           H  
ATOM   1979 2HB  SER B 116      13.287  15.615  -0.013  1.00  0.00           H  
ATOM   1980  HG  SER B 116      11.419  16.530  -0.183  1.00  0.00           H  
ATOM   1981  N   GLY B 117      13.656  13.231   2.041  1.00  0.00           N  
ATOM   1982  CA  GLY B 117      14.654  12.195   2.246  1.00  0.00           C  
ATOM   1983  C   GLY B 117      14.099  10.802   2.034  1.00  0.00           C  
ATOM   1984  O   GLY B 117      13.173  10.598   1.266  1.00  0.00           O  
ATOM   1985  H   GLY B 117      12.707  12.989   1.753  1.00  0.00           H  
ATOM   1986 1HA  GLY B 117      15.499  12.370   1.583  1.00  0.00           H  
ATOM   1987 2HA  GLY B 117      15.002  12.262   3.265  1.00  0.00           H  
ATOM   1988  N   ILE B 118      14.686   9.821   2.672  1.00  0.00           N  
ATOM   1989  CA  ILE B 118      14.211   8.450   2.509  1.00  0.00           C  
ATOM   1990  C   ILE B 118      13.795   7.927   3.869  1.00  0.00           C  
ATOM   1991  O   ILE B 118      14.439   8.219   4.867  1.00  0.00           O  
ATOM   1992  CB  ILE B 118      15.314   7.584   1.991  1.00  0.00           C  
ATOM   1993  CG1 ILE B 118      16.453   7.998   2.757  1.00  0.00           C  
ATOM   1994  CG2 ILE B 118      15.518   7.743   0.494  1.00  0.00           C  
ATOM   1995  CD1 ILE B 118      17.513   7.187   2.625  1.00  0.00           C  
ATOM   1996  H   ILE B 118      15.445  10.017   3.304  1.00  0.00           H  
ATOM   1997  HA  ILE B 118      13.353   8.424   1.834  1.00  0.00           H  
ATOM   1998  HB  ILE B 118      15.110   6.528   2.221  1.00  0.00           H  
ATOM   1999 1HG1 ILE B 118      16.687   8.981   2.449  1.00  0.00           H  
ATOM   2000 2HG1 ILE B 118      16.193   8.026   3.810  1.00  0.00           H  
ATOM   2001 1HG2 ILE B 118      16.348   7.119   0.180  1.00  0.00           H  
ATOM   2002 2HG2 ILE B 118      14.614   7.433  -0.031  1.00  0.00           H  
ATOM   2003 3HG2 ILE B 118      15.731   8.780   0.256  1.00  0.00           H  
ATOM   2004 1HD1 ILE B 118      18.344   7.530   3.208  1.00  0.00           H  
ATOM   2005 2HD1 ILE B 118      17.198   6.219   2.998  1.00  0.00           H  
ATOM   2006 3HD1 ILE B 118      17.788   7.135   1.606  1.00  0.00           H  
ATOM   2007  N   PHE B 119      12.739   7.146   3.911  1.00  0.00           N  
ATOM   2008  CA  PHE B 119      12.229   6.677   5.174  1.00  0.00           C  
ATOM   2009  C   PHE B 119      11.767   5.252   5.165  1.00  0.00           C  
ATOM   2010  O   PHE B 119      11.423   4.699   4.111  1.00  0.00           O  
ATOM   2011  CB  PHE B 119      11.056   7.548   5.591  1.00  0.00           C  
ATOM   2012  CG  PHE B 119      11.378   9.018   5.715  1.00  0.00           C  
ATOM   2013  CD1 PHE B 119      11.140   9.875   4.672  1.00  0.00           C  
ATOM   2014  CD2 PHE B 119      11.915   9.520   6.843  1.00  0.00           C  
ATOM   2015  CE1 PHE B 119      11.417  11.223   4.758  1.00  0.00           C  
ATOM   2016  CE2 PHE B 119      12.209  10.844   6.948  1.00  0.00           C  
ATOM   2017  CZ  PHE B 119      11.948  11.705   5.903  1.00  0.00           C  
ATOM   2018  H   PHE B 119      12.264   6.921   3.052  1.00  0.00           H  
ATOM   2019  HA  PHE B 119      13.023   6.765   5.919  1.00  0.00           H  
ATOM   2020 1HB  PHE B 119      10.257   7.434   4.870  1.00  0.00           H  
ATOM   2021 2HB  PHE B 119      10.677   7.198   6.539  1.00  0.00           H  
ATOM   2022  HD1 PHE B 119      10.729   9.473   3.790  1.00  0.00           H  
ATOM   2023  HD2 PHE B 119      12.126   8.848   7.671  1.00  0.00           H  
ATOM   2024  HE1 PHE B 119      11.213  11.891   3.912  1.00  0.00           H  
ATOM   2025  HE2 PHE B 119      12.650  11.198   7.861  1.00  0.00           H  
ATOM   2026  HZ  PHE B 119      12.170  12.751   5.992  1.00  0.00           H  
ATOM   2027  N   GLU B 120      11.718   4.669   6.361  1.00  0.00           N  
ATOM   2028  CA  GLU B 120      11.111   3.358   6.552  1.00  0.00           C  
ATOM   2029  C   GLU B 120       9.619   3.517   6.849  1.00  0.00           C  
ATOM   2030  O   GLU B 120       9.182   4.612   7.227  1.00  0.00           O  
ATOM   2031  CB  GLU B 120      11.793   2.609   7.700  1.00  0.00           C  
ATOM   2032  CG  GLU B 120      13.261   2.273   7.457  1.00  0.00           C  
ATOM   2033  CD  GLU B 120      13.881   1.494   8.599  1.00  0.00           C  
ATOM   2034  OE1 GLU B 120      13.273   1.434   9.653  1.00  0.00           O  
ATOM   2035  OE2 GLU B 120      14.950   0.961   8.422  1.00  0.00           O  
ATOM   2036  H   GLU B 120      12.074   5.161   7.169  1.00  0.00           H  
ATOM   2037  HA  GLU B 120      11.205   2.786   5.632  1.00  0.00           H  
ATOM   2038 1HB  GLU B 120      11.733   3.214   8.605  1.00  0.00           H  
ATOM   2039 2HB  GLU B 120      11.260   1.679   7.896  1.00  0.00           H  
ATOM   2040 1HG  GLU B 120      13.341   1.687   6.542  1.00  0.00           H  
ATOM   2041 2HG  GLU B 120      13.816   3.199   7.310  1.00  0.00           H  
ATOM   2042  N   ASP B 121       8.850   2.424   6.739  1.00  0.00           N  
ATOM   2043  CA  ASP B 121       7.412   2.491   7.002  1.00  0.00           C  
ATOM   2044  C   ASP B 121       7.077   2.580   8.494  1.00  0.00           C  
ATOM   2045  O   ASP B 121       6.805   1.584   9.160  1.00  0.00           O  
ATOM   2046  CB  ASP B 121       6.661   1.289   6.452  1.00  0.00           C  
ATOM   2047  CG  ASP B 121       6.676   1.194   4.977  1.00  0.00           C  
ATOM   2048  OD1 ASP B 121       7.443   1.857   4.346  1.00  0.00           O  
ATOM   2049  OD2 ASP B 121       5.862   0.471   4.458  1.00  0.00           O  
ATOM   2050  H   ASP B 121       9.266   1.547   6.449  1.00  0.00           H  
ATOM   2051  HA  ASP B 121       7.015   3.381   6.518  1.00  0.00           H  
ATOM   2052 1HB  ASP B 121       7.069   0.372   6.875  1.00  0.00           H  
ATOM   2053 2HB  ASP B 121       5.620   1.369   6.767  1.00  0.00           H  
ATOM   2054  N   ARG B 122       7.144   3.807   8.980  1.00  0.00           N  
ATOM   2055  CA  ARG B 122       6.896   4.244  10.354  1.00  0.00           C  
ATOM   2056  C   ARG B 122       6.091   5.543  10.373  1.00  0.00           C  
ATOM   2057  O   ARG B 122       5.639   6.022   9.328  1.00  0.00           O  
ATOM   2058  CB  ARG B 122       8.236   4.477  11.044  1.00  0.00           C  
ATOM   2059  CG  ARG B 122       9.134   3.248  11.134  1.00  0.00           C  
ATOM   2060  CD  ARG B 122      10.455   3.561  11.741  1.00  0.00           C  
ATOM   2061  NE  ARG B 122      11.361   2.411  11.662  1.00  0.00           N  
ATOM   2062  CZ  ARG B 122      11.492   1.424  12.571  1.00  0.00           C  
ATOM   2063  NH1 ARG B 122      10.779   1.405  13.683  1.00  0.00           N  
ATOM   2064  NH2 ARG B 122      12.365   0.467  12.311  1.00  0.00           N  
ATOM   2065  H   ARG B 122       7.448   4.507   8.305  1.00  0.00           H  
ATOM   2066  HA  ARG B 122       6.300   3.473  10.848  1.00  0.00           H  
ATOM   2067 1HB  ARG B 122       8.787   5.238  10.500  1.00  0.00           H  
ATOM   2068 2HB  ARG B 122       8.082   4.848  12.054  1.00  0.00           H  
ATOM   2069 1HG  ARG B 122       8.644   2.473  11.718  1.00  0.00           H  
ATOM   2070 2HG  ARG B 122       9.337   2.871  10.134  1.00  0.00           H  
ATOM   2071 1HD  ARG B 122      10.914   4.387  11.192  1.00  0.00           H  
ATOM   2072 2HD  ARG B 122      10.340   3.851  12.784  1.00  0.00           H  
ATOM   2073  HE  ARG B 122      11.959   2.328  10.822  1.00  0.00           H  
ATOM   2074 1HH1 ARG B 122      10.123   2.146  13.877  1.00  0.00           H  
ATOM   2075 2HH1 ARG B 122      10.899   0.658  14.349  1.00  0.00           H  
ATOM   2076 1HH2 ARG B 122      12.903   0.530  11.425  1.00  0.00           H  
ATOM   2077 2HH2 ARG B 122      12.507  -0.296  12.951  1.00  0.00           H  
ATOM   2078  N   SER B 123       5.838   6.074  11.568  1.00  0.00           N  
ATOM   2079  CA  SER B 123       5.137   7.347  11.635  1.00  0.00           C  
ATOM   2080  C   SER B 123       6.087   8.433  12.117  1.00  0.00           C  
ATOM   2081  O   SER B 123       6.968   8.168  12.946  1.00  0.00           O  
ATOM   2082  CB  SER B 123       3.966   7.231  12.583  1.00  0.00           C  
ATOM   2083  OG  SER B 123       4.399   6.944  13.882  1.00  0.00           O  
ATOM   2084  H   SER B 123       6.169   5.633  12.411  1.00  0.00           H  
ATOM   2085  HA  SER B 123       4.786   7.598  10.646  1.00  0.00           H  
ATOM   2086 1HB  SER B 123       3.387   8.156  12.572  1.00  0.00           H  
ATOM   2087 2HB  SER B 123       3.331   6.436  12.247  1.00  0.00           H  
ATOM   2088  HG  SER B 123       3.610   6.944  14.425  1.00  0.00           H  
ATOM   2089  N   TYR B 124       5.855   9.661  11.642  1.00  0.00           N  
ATOM   2090  CA  TYR B 124       6.714  10.789  11.966  1.00  0.00           C  
ATOM   2091  C   TYR B 124       5.976  12.043  12.360  1.00  0.00           C  
ATOM   2092  O   TYR B 124       4.855  12.292  11.923  1.00  0.00           O  
ATOM   2093  CB  TYR B 124       7.591  11.121  10.747  1.00  0.00           C  
ATOM   2094  CG  TYR B 124       8.428   9.961  10.258  1.00  0.00           C  
ATOM   2095  CD1 TYR B 124       7.878   9.072   9.332  1.00  0.00           C  
ATOM   2096  CD2 TYR B 124       9.717   9.768  10.726  1.00  0.00           C  
ATOM   2097  CE1 TYR B 124       8.602   7.998   8.897  1.00  0.00           C  
ATOM   2098  CE2 TYR B 124      10.445   8.681  10.278  1.00  0.00           C  
ATOM   2099  CZ  TYR B 124       9.880   7.795   9.372  1.00  0.00           C  
ATOM   2100  OH  TYR B 124      10.581   6.700   8.923  1.00  0.00           O  
ATOM   2101  H   TYR B 124       5.072   9.778  11.002  1.00  0.00           H  
ATOM   2102  HA  TYR B 124       7.343  10.510  12.806  1.00  0.00           H  
ATOM   2103 1HB  TYR B 124       6.964  11.469   9.926  1.00  0.00           H  
ATOM   2104 2HB  TYR B 124       8.264  11.930  11.017  1.00  0.00           H  
ATOM   2105  HD1 TYR B 124       6.862   9.225   8.963  1.00  0.00           H  
ATOM   2106  HD2 TYR B 124      10.150  10.463  11.448  1.00  0.00           H  
ATOM   2107  HE1 TYR B 124       8.165   7.298   8.183  1.00  0.00           H  
ATOM   2108  HE2 TYR B 124      11.456   8.515  10.648  1.00  0.00           H  
ATOM   2109  HH  TYR B 124       9.972   6.152   8.376  1.00  0.00           H  
ATOM   2110  N   ILE B 125       6.634  12.851  13.166  1.00  0.00           N  
ATOM   2111  CA  ILE B 125       6.107  14.153  13.545  1.00  0.00           C  
ATOM   2112  C   ILE B 125       7.171  15.208  13.360  1.00  0.00           C  
ATOM   2113  O   ILE B 125       8.365  14.919  13.429  1.00  0.00           O  
ATOM   2114  CB  ILE B 125       5.659  14.172  15.017  1.00  0.00           C  
ATOM   2115  CG1 ILE B 125       6.875  13.859  15.893  1.00  0.00           C  
ATOM   2116  CG2 ILE B 125       4.508  13.199  15.241  1.00  0.00           C  
ATOM   2117  CD1 ILE B 125       6.640  13.970  17.362  1.00  0.00           C  
ATOM   2118  H   ILE B 125       7.557  12.561  13.494  1.00  0.00           H  
ATOM   2119  HA  ILE B 125       5.255  14.401  12.909  1.00  0.00           H  
ATOM   2120  HB  ILE B 125       5.329  15.185  15.278  1.00  0.00           H  
ATOM   2121 1HG1 ILE B 125       7.222  12.855  15.665  1.00  0.00           H  
ATOM   2122 2HG1 ILE B 125       7.664  14.564  15.635  1.00  0.00           H  
ATOM   2123 1HG2 ILE B 125       4.200  13.234  16.284  1.00  0.00           H  
ATOM   2124 2HG2 ILE B 125       3.673  13.495  14.607  1.00  0.00           H  
ATOM   2125 3HG2 ILE B 125       4.811  12.194  14.989  1.00  0.00           H  
ATOM   2126 1HD1 ILE B 125       7.566  13.736  17.892  1.00  0.00           H  
ATOM   2127 2HD1 ILE B 125       6.321  14.988  17.609  1.00  0.00           H  
ATOM   2128 3HD1 ILE B 125       5.868  13.260  17.660  1.00  0.00           H  
ATOM   2129  N   CYS B 126       6.746  16.440  13.177  1.00  0.00           N  
ATOM   2130  CA  CYS B 126       7.690  17.521  13.125  1.00  0.00           C  
ATOM   2131  C   CYS B 126       7.537  18.335  14.390  1.00  0.00           C  
ATOM   2132  O   CYS B 126       6.439  18.412  14.950  1.00  0.00           O  
ATOM   2133  CB  CYS B 126       7.426  18.364  11.901  1.00  0.00           C  
ATOM   2134  SG  CYS B 126       7.572  17.424  10.432  1.00  0.00           S  
ATOM   2135  H   CYS B 126       5.756  16.635  13.078  1.00  0.00           H  
ATOM   2136  HA  CYS B 126       8.696  17.121  13.070  1.00  0.00           H  
ATOM   2137 1HB  CYS B 126       6.441  18.787  11.944  1.00  0.00           H  
ATOM   2138 2HB  CYS B 126       8.143  19.183  11.861  1.00  0.00           H  
ATOM   2139  N   LYS B 127       8.624  18.953  14.827  1.00  0.00           N  
ATOM   2140  CA  LYS B 127       8.578  19.831  15.985  1.00  0.00           C  
ATOM   2141  C   LYS B 127       9.149  21.181  15.699  1.00  0.00           C  
ATOM   2142  O   LYS B 127      10.125  21.312  14.963  1.00  0.00           O  
ATOM   2143  CB  LYS B 127       9.367  19.275  17.170  1.00  0.00           C  
ATOM   2144  CG  LYS B 127       8.816  18.046  17.809  1.00  0.00           C  
ATOM   2145  CD  LYS B 127       9.650  17.642  19.007  1.00  0.00           C  
ATOM   2146  CE  LYS B 127       9.090  16.419  19.722  1.00  0.00           C  
ATOM   2147  NZ  LYS B 127       7.851  16.765  20.498  1.00  0.00           N  
ATOM   2148  H   LYS B 127       9.498  18.800  14.329  1.00  0.00           H  
ATOM   2149  HA  LYS B 127       7.542  19.958  16.279  1.00  0.00           H  
ATOM   2150 1HB  LYS B 127      10.384  19.056  16.849  1.00  0.00           H  
ATOM   2151 2HB  LYS B 127       9.430  20.040  17.946  1.00  0.00           H  
ATOM   2152 1HG  LYS B 127       7.820  18.280  18.147  1.00  0.00           H  
ATOM   2153 2HG  LYS B 127       8.761  17.227  17.096  1.00  0.00           H  
ATOM   2154 1HD  LYS B 127      10.666  17.444  18.709  1.00  0.00           H  
ATOM   2155 2HD  LYS B 127       9.663  18.472  19.709  1.00  0.00           H  
ATOM   2156 1HE  LYS B 127       8.851  15.649  18.994  1.00  0.00           H  
ATOM   2157 2HE  LYS B 127       9.841  16.035  20.410  1.00  0.00           H  
ATOM   2158 1HZ  LYS B 127       7.488  15.964  20.976  1.00  0.00           H  
ATOM   2159 2HZ  LYS B 127       8.093  17.499  21.180  1.00  0.00           H  
ATOM   2160 3HZ  LYS B 127       7.126  17.122  19.874  1.00  0.00           H  
ATOM   2161  N   THR B 128       8.570  22.186  16.328  1.00  0.00           N  
ATOM   2162  CA  THR B 128       9.147  23.516  16.260  1.00  0.00           C  
ATOM   2163  C   THR B 128       8.929  24.249  17.578  1.00  0.00           C  
ATOM   2164  O   THR B 128       8.431  23.662  18.542  1.00  0.00           O  
ATOM   2165  CB  THR B 128       8.601  24.322  15.062  1.00  0.00           C  
ATOM   2166  OG1 THR B 128       9.405  25.500  14.914  1.00  0.00           O  
ATOM   2167  CG2 THR B 128       7.149  24.714  15.250  1.00  0.00           C  
ATOM   2168  H   THR B 128       7.719  22.007  16.865  1.00  0.00           H  
ATOM   2169  HA  THR B 128      10.225  23.418  16.112  1.00  0.00           H  
ATOM   2170  HB  THR B 128       8.685  23.715  14.167  1.00  0.00           H  
ATOM   2171  HG1 THR B 128      10.322  25.220  14.642  1.00  0.00           H  
ATOM   2172 1HG2 THR B 128       6.806  25.278  14.384  1.00  0.00           H  
ATOM   2173 2HG2 THR B 128       6.550  23.827  15.365  1.00  0.00           H  
ATOM   2174 3HG2 THR B 128       7.052  25.322  16.135  1.00  0.00           H  
ATOM   2175  N   THR B 129       9.342  25.507  17.626  1.00  0.00           N  
ATOM   2176  CA  THR B 129       9.152  26.330  18.815  1.00  0.00           C  
ATOM   2177  C   THR B 129       8.500  27.641  18.429  1.00  0.00           C  
ATOM   2178  O   THR B 129       9.050  28.382  17.615  1.00  0.00           O  
ATOM   2179  CB  THR B 129      10.473  26.632  19.553  1.00  0.00           C  
ATOM   2180  OG1 THR B 129      11.109  25.406  19.935  1.00  0.00           O  
ATOM   2181  CG2 THR B 129      10.188  27.473  20.821  1.00  0.00           C  
ATOM   2182  H   THR B 129       9.719  25.890  16.769  1.00  0.00           H  
ATOM   2183  HA  THR B 129       8.493  25.808  19.493  1.00  0.00           H  
ATOM   2184  HB  THR B 129      11.137  27.191  18.900  1.00  0.00           H  
ATOM   2185  HG1 THR B 129      10.474  24.847  20.396  1.00  0.00           H  
ATOM   2186 1HG2 THR B 129      11.123  27.684  21.335  1.00  0.00           H  
ATOM   2187 2HG2 THR B 129       9.711  28.411  20.539  1.00  0.00           H  
ATOM   2188 3HG2 THR B 129       9.527  26.916  21.481  1.00  0.00           H  
ATOM   2189  N   ILE B 130       7.347  27.940  19.012  1.00  0.00           N  
ATOM   2190  CA  ILE B 130       6.677  29.187  18.676  1.00  0.00           C  
ATOM   2191  C   ILE B 130       6.513  30.029  19.926  1.00  0.00           C  
ATOM   2192  O   ILE B 130       5.872  29.644  20.914  1.00  0.00           O  
ATOM   2193  CB  ILE B 130       5.364  28.946  17.911  1.00  0.00           C  
ATOM   2194  CG1 ILE B 130       5.699  28.192  16.606  1.00  0.00           C  
ATOM   2195  CG2 ILE B 130       4.681  30.256  17.592  1.00  0.00           C  
ATOM   2196  CD1 ILE B 130       4.523  27.736  15.835  1.00  0.00           C  
ATOM   2197  H   ILE B 130       6.965  27.293  19.701  1.00  0.00           H  
ATOM   2198  HA  ILE B 130       7.318  29.749  17.997  1.00  0.00           H  
ATOM   2199  HB  ILE B 130       4.698  28.323  18.508  1.00  0.00           H  
ATOM   2200 1HG1 ILE B 130       6.304  28.840  15.969  1.00  0.00           H  
ATOM   2201 2HG1 ILE B 130       6.275  27.321  16.853  1.00  0.00           H  
ATOM   2202 1HG2 ILE B 130       3.756  30.064  17.041  1.00  0.00           H  
ATOM   2203 2HG2 ILE B 130       4.443  30.785  18.515  1.00  0.00           H  
ATOM   2204 3HG2 ILE B 130       5.340  30.873  16.984  1.00  0.00           H  
ATOM   2205 1HD1 ILE B 130       4.857  27.212  14.940  1.00  0.00           H  
ATOM   2206 2HD1 ILE B 130       3.922  27.071  16.436  1.00  0.00           H  
ATOM   2207 3HD1 ILE B 130       3.924  28.600  15.543  1.00  0.00           H  
ATOM   2208  N   GLY B 131       7.190  31.164  19.906  1.00  0.00           N  
ATOM   2209  CA  GLY B 131       7.270  32.088  21.026  1.00  0.00           C  
ATOM   2210  C   GLY B 131       8.235  31.532  22.073  1.00  0.00           C  
ATOM   2211  O   GLY B 131       9.350  32.027  22.239  1.00  0.00           O  
ATOM   2212  H   GLY B 131       7.689  31.397  19.060  1.00  0.00           H  
ATOM   2213 1HA  GLY B 131       7.615  33.063  20.679  1.00  0.00           H  
ATOM   2214 2HA  GLY B 131       6.281  32.224  21.464  1.00  0.00           H  
ATOM   2215  N   ASP B 132       7.794  30.479  22.753  1.00  0.00           N  
ATOM   2216  CA  ASP B 132       8.595  29.780  23.742  1.00  0.00           C  
ATOM   2217  C   ASP B 132       8.022  28.394  23.988  1.00  0.00           C  
ATOM   2218  O   ASP B 132       8.488  27.659  24.861  1.00  0.00           O  
ATOM   2219  CB  ASP B 132       8.720  30.605  25.046  1.00  0.00           C  
ATOM   2220  CG  ASP B 132       7.368  30.915  25.833  1.00  0.00           C  
ATOM   2221  OD1 ASP B 132       6.325  30.420  25.472  1.00  0.00           O  
ATOM   2222  OD2 ASP B 132       7.436  31.670  26.781  1.00  0.00           O  
ATOM   2223  H   ASP B 132       6.868  30.121  22.521  1.00  0.00           H  
ATOM   2224  HA  ASP B 132       9.601  29.653  23.342  1.00  0.00           H  
ATOM   2225 1HB  ASP B 132       9.384  30.074  25.728  1.00  0.00           H  
ATOM   2226 2HB  ASP B 132       9.206  31.556  24.821  1.00  0.00           H  
ATOM   2227  N   ARG B 133       7.013  28.031  23.195  1.00  0.00           N  
ATOM   2228  CA  ARG B 133       6.336  26.750  23.382  1.00  0.00           C  
ATOM   2229  C   ARG B 133       6.762  25.697  22.373  1.00  0.00           C  
ATOM   2230  O   ARG B 133       6.943  26.003  21.195  1.00  0.00           O  
ATOM   2231  CB  ARG B 133       4.832  26.947  23.276  1.00  0.00           C  
ATOM   2232  CG  ARG B 133       4.238  27.791  24.382  1.00  0.00           C  
ATOM   2233  CD  ARG B 133       2.768  27.920  24.271  1.00  0.00           C  
ATOM   2234  NE  ARG B 133       2.234  28.777  25.317  1.00  0.00           N  
ATOM   2235  CZ  ARG B 133       0.926  29.017  25.525  1.00  0.00           C  
ATOM   2236  NH1 ARG B 133       0.018  28.457  24.753  1.00  0.00           N  
ATOM   2237  NH2 ARG B 133       0.556  29.817  26.511  1.00  0.00           N  
ATOM   2238  H   ARG B 133       6.681  28.684  22.481  1.00  0.00           H  
ATOM   2239  HA  ARG B 133       6.570  26.381  24.381  1.00  0.00           H  
ATOM   2240 1HB  ARG B 133       4.601  27.436  22.328  1.00  0.00           H  
ATOM   2241 2HB  ARG B 133       4.333  25.976  23.277  1.00  0.00           H  
ATOM   2242 1HG  ARG B 133       4.477  27.347  25.348  1.00  0.00           H  
ATOM   2243 2HG  ARG B 133       4.667  28.795  24.335  1.00  0.00           H  
ATOM   2244 1HD  ARG B 133       2.514  28.359  23.306  1.00  0.00           H  
ATOM   2245 2HD  ARG B 133       2.304  26.938  24.360  1.00  0.00           H  
ATOM   2246  HE  ARG B 133       2.902  29.230  25.934  1.00  0.00           H  
ATOM   2247 1HH1 ARG B 133       0.304  27.847  24.003  1.00  0.00           H  
ATOM   2248 2HH1 ARG B 133      -0.962  28.641  24.912  1.00  0.00           H  
ATOM   2249 1HH2 ARG B 133       1.257  30.246  27.101  1.00  0.00           H  
ATOM   2250 2HH2 ARG B 133      -0.423  30.000  26.673  1.00  0.00           H  
ATOM   2251  N   GLU B 134       6.857  24.440  22.806  1.00  0.00           N  
ATOM   2252  CA  GLU B 134       7.168  23.386  21.845  1.00  0.00           C  
ATOM   2253  C   GLU B 134       5.876  22.950  21.183  1.00  0.00           C  
ATOM   2254  O   GLU B 134       4.873  22.705  21.856  1.00  0.00           O  
ATOM   2255  CB  GLU B 134       7.910  22.220  22.493  1.00  0.00           C  
ATOM   2256  CG  GLU B 134       8.343  21.126  21.500  1.00  0.00           C  
ATOM   2257  CD  GLU B 134       9.208  20.049  22.140  1.00  0.00           C  
ATOM   2258  OE1 GLU B 134      10.307  20.376  22.531  1.00  0.00           O  
ATOM   2259  OE2 GLU B 134       8.786  18.902  22.225  1.00  0.00           O  
ATOM   2260  H   GLU B 134       6.714  24.218  23.784  1.00  0.00           H  
ATOM   2261  HA  GLU B 134       7.819  23.793  21.070  1.00  0.00           H  
ATOM   2262 1HB  GLU B 134       8.798  22.590  22.999  1.00  0.00           H  
ATOM   2263 2HB  GLU B 134       7.269  21.754  23.242  1.00  0.00           H  
ATOM   2264 1HG  GLU B 134       7.453  20.656  21.077  1.00  0.00           H  
ATOM   2265 2HG  GLU B 134       8.892  21.593  20.679  1.00  0.00           H  
ATOM   2266  N   VAL B 135       5.912  22.908  19.860  1.00  0.00           N  
ATOM   2267  CA  VAL B 135       4.758  22.606  19.030  1.00  0.00           C  
ATOM   2268  C   VAL B 135       4.938  21.363  18.165  1.00  0.00           C  
ATOM   2269  O   VAL B 135       5.923  21.254  17.439  1.00  0.00           O  
ATOM   2270  CB  VAL B 135       4.517  23.815  18.100  1.00  0.00           C  
ATOM   2271  CG1 VAL B 135       3.357  23.554  17.157  1.00  0.00           C  
ATOM   2272  CG2 VAL B 135       4.292  25.057  18.943  1.00  0.00           C  
ATOM   2273  H   VAL B 135       6.797  23.129  19.408  1.00  0.00           H  
ATOM   2274  HA  VAL B 135       3.894  22.464  19.681  1.00  0.00           H  
ATOM   2275  HB  VAL B 135       5.397  23.963  17.490  1.00  0.00           H  
ATOM   2276 1HG1 VAL B 135       3.223  24.413  16.498  1.00  0.00           H  
ATOM   2277 2HG1 VAL B 135       3.567  22.668  16.559  1.00  0.00           H  
ATOM   2278 3HG1 VAL B 135       2.447  23.393  17.733  1.00  0.00           H  
ATOM   2279 1HG2 VAL B 135       4.150  25.908  18.305  1.00  0.00           H  
ATOM   2280 2HG2 VAL B 135       3.411  24.920  19.565  1.00  0.00           H  
ATOM   2281 3HG2 VAL B 135       5.155  25.231  19.573  1.00  0.00           H  
ATOM   2282  N   ASP B 136       3.978  20.435  18.228  1.00  0.00           N  
ATOM   2283  CA  ASP B 136       4.015  19.243  17.370  1.00  0.00           C  
ATOM   2284  C   ASP B 136       3.077  19.357  16.181  1.00  0.00           C  
ATOM   2285  O   ASP B 136       1.997  19.941  16.280  1.00  0.00           O  
ATOM   2286  CB  ASP B 136       3.612  17.967  18.115  1.00  0.00           C  
ATOM   2287  CG  ASP B 136       4.590  17.522  19.170  1.00  0.00           C  
ATOM   2288  OD1 ASP B 136       5.748  17.558  18.909  1.00  0.00           O  
ATOM   2289  OD2 ASP B 136       4.186  17.144  20.235  1.00  0.00           O  
ATOM   2290  H   ASP B 136       3.203  20.569  18.863  1.00  0.00           H  
ATOM   2291  HA  ASP B 136       5.027  19.118  16.992  1.00  0.00           H  
ATOM   2292 1HB  ASP B 136       2.635  18.110  18.570  1.00  0.00           H  
ATOM   2293 2HB  ASP B 136       3.505  17.159  17.379  1.00  0.00           H  
ATOM   2294  N   SER B 137       3.479  18.747  15.082  1.00  0.00           N  
ATOM   2295  CA  SER B 137       2.642  18.590  13.904  1.00  0.00           C  
ATOM   2296  C   SER B 137       1.799  17.362  14.141  1.00  0.00           C  
ATOM   2297  O   SER B 137       1.988  16.667  15.142  1.00  0.00           O  
ATOM   2298  CB  SER B 137       3.447  18.350  12.651  1.00  0.00           C  
ATOM   2299  OG  SER B 137       4.026  17.083  12.708  1.00  0.00           O  
ATOM   2300  H   SER B 137       4.428  18.376  15.064  1.00  0.00           H  
ATOM   2301  HA  SER B 137       1.999  19.461  13.785  1.00  0.00           H  
ATOM   2302 1HB  SER B 137       2.814  18.427  11.769  1.00  0.00           H  
ATOM   2303 2HB  SER B 137       4.219  19.099  12.567  1.00  0.00           H  
ATOM   2304  HG  SER B 137       3.296  16.433  12.525  1.00  0.00           H  
ATOM   2305  N   ASP B 138       0.879  17.083  13.234  1.00  0.00           N  
ATOM   2306  CA  ASP B 138       0.118  15.852  13.332  1.00  0.00           C  
ATOM   2307  C   ASP B 138       1.057  14.750  12.858  1.00  0.00           C  
ATOM   2308  O   ASP B 138       2.177  15.046  12.427  1.00  0.00           O  
ATOM   2309  CB  ASP B 138      -1.170  15.920  12.495  1.00  0.00           C  
ATOM   2310  CG  ASP B 138      -2.262  14.884  12.909  1.00  0.00           C  
ATOM   2311  OD1 ASP B 138      -1.922  13.884  13.523  1.00  0.00           O  
ATOM   2312  OD2 ASP B 138      -3.408  15.113  12.609  1.00  0.00           O  
ATOM   2313  H   ASP B 138       0.728  17.706  12.454  1.00  0.00           H  
ATOM   2314  HA  ASP B 138      -0.148  15.666  14.374  1.00  0.00           H  
ATOM   2315 1HB  ASP B 138      -1.599  16.919  12.569  1.00  0.00           H  
ATOM   2316 2HB  ASP B 138      -0.921  15.753  11.456  1.00  0.00           H  
ATOM   2317  N   ALA B 139       0.647  13.496  12.985  1.00  0.00           N  
ATOM   2318  CA  ALA B 139       1.529  12.414  12.556  1.00  0.00           C  
ATOM   2319  C   ALA B 139       1.369  12.090  11.095  1.00  0.00           C  
ATOM   2320  O   ALA B 139       0.258  12.031  10.571  1.00  0.00           O  
ATOM   2321  CB  ALA B 139       1.290  11.164  13.374  1.00  0.00           C  
ATOM   2322  H   ALA B 139      -0.297  13.331  13.347  1.00  0.00           H  
ATOM   2323  HA  ALA B 139       2.554  12.741  12.707  1.00  0.00           H  
ATOM   2324 1HB  ALA B 139       1.985  10.387  13.051  1.00  0.00           H  
ATOM   2325 2HB  ALA B 139       1.451  11.390  14.422  1.00  0.00           H  
ATOM   2326 3HB  ALA B 139       0.270  10.831  13.224  1.00  0.00           H  
ATOM   2327  N   TYR B 140       2.493  11.794  10.461  1.00  0.00           N  
ATOM   2328  CA  TYR B 140       2.515  11.389   9.075  1.00  0.00           C  
ATOM   2329  C   TYR B 140       2.841   9.913   9.055  1.00  0.00           C  
ATOM   2330  O   TYR B 140       3.587   9.443   9.906  1.00  0.00           O  
ATOM   2331  CB  TYR B 140       3.578  12.189   8.314  1.00  0.00           C  
ATOM   2332  CG  TYR B 140       3.278  13.677   8.216  1.00  0.00           C  
ATOM   2333  CD1 TYR B 140       3.596  14.514   9.276  1.00  0.00           C  
ATOM   2334  CD2 TYR B 140       2.716  14.211   7.069  1.00  0.00           C  
ATOM   2335  CE1 TYR B 140       3.331  15.856   9.199  1.00  0.00           C  
ATOM   2336  CE2 TYR B 140       2.453  15.570   7.000  1.00  0.00           C  
ATOM   2337  CZ  TYR B 140       2.756  16.386   8.061  1.00  0.00           C  
ATOM   2338  OH  TYR B 140       2.487  17.738   8.013  1.00  0.00           O  
ATOM   2339  H   TYR B 140       3.371  11.885  10.963  1.00  0.00           H  
ATOM   2340  HA  TYR B 140       1.533  11.544   8.636  1.00  0.00           H  
ATOM   2341 1HB  TYR B 140       4.546  12.069   8.807  1.00  0.00           H  
ATOM   2342 2HB  TYR B 140       3.673  11.791   7.304  1.00  0.00           H  
ATOM   2343  HD1 TYR B 140       4.048  14.109  10.184  1.00  0.00           H  
ATOM   2344  HD2 TYR B 140       2.468  13.560   6.224  1.00  0.00           H  
ATOM   2345  HE1 TYR B 140       3.575  16.499  10.044  1.00  0.00           H  
ATOM   2346  HE2 TYR B 140       1.998  15.986   6.115  1.00  0.00           H  
ATOM   2347  HH  TYR B 140       2.137  17.978   7.139  1.00  0.00           H  
ATOM   2348  N   TYR B 141       2.308   9.182   8.096  1.00  0.00           N  
ATOM   2349  CA  TYR B 141       2.590   7.765   8.019  1.00  0.00           C  
ATOM   2350  C   TYR B 141       3.112   7.389   6.658  1.00  0.00           C  
ATOM   2351  O   TYR B 141       2.494   7.688   5.647  1.00  0.00           O  
ATOM   2352  CB  TYR B 141       1.301   7.014   8.306  1.00  0.00           C  
ATOM   2353  CG  TYR B 141       0.691   7.387   9.628  1.00  0.00           C  
ATOM   2354  CD1 TYR B 141      -0.178   8.474   9.708  1.00  0.00           C  
ATOM   2355  CD2 TYR B 141       1.006   6.681  10.753  1.00  0.00           C  
ATOM   2356  CE1 TYR B 141      -0.708   8.831  10.915  1.00  0.00           C  
ATOM   2357  CE2 TYR B 141       0.467   7.048  11.970  1.00  0.00           C  
ATOM   2358  CZ  TYR B 141      -0.384   8.114  12.050  1.00  0.00           C  
ATOM   2359  OH  TYR B 141      -0.927   8.481  13.266  1.00  0.00           O  
ATOM   2360  H   TYR B 141       1.685   9.633   7.428  1.00  0.00           H  
ATOM   2361  HA  TYR B 141       3.362   7.516   8.746  1.00  0.00           H  
ATOM   2362 1HB  TYR B 141       0.569   7.175   7.510  1.00  0.00           H  
ATOM   2363 2HB  TYR B 141       1.544   5.991   8.338  1.00  0.00           H  
ATOM   2364  HD1 TYR B 141      -0.430   9.048   8.814  1.00  0.00           H  
ATOM   2365  HD2 TYR B 141       1.685   5.832  10.687  1.00  0.00           H  
ATOM   2366  HE1 TYR B 141      -1.374   9.683  10.986  1.00  0.00           H  
ATOM   2367  HE2 TYR B 141       0.721   6.491  12.868  1.00  0.00           H  
ATOM   2368  HH  TYR B 141      -0.545   7.946  13.966  1.00  0.00           H  
ATOM   2369  N   VAL B 142       4.256   6.703   6.641  1.00  0.00           N  
ATOM   2370  CA  VAL B 142       4.840   6.237   5.398  1.00  0.00           C  
ATOM   2371  C   VAL B 142       4.385   4.810   5.192  1.00  0.00           C  
ATOM   2372  O   VAL B 142       4.357   4.048   6.148  1.00  0.00           O  
ATOM   2373  CB  VAL B 142       6.392   6.374   5.414  1.00  0.00           C  
ATOM   2374  CG1 VAL B 142       7.023   5.738   4.145  1.00  0.00           C  
ATOM   2375  CG2 VAL B 142       6.771   7.896   5.461  1.00  0.00           C  
ATOM   2376  H   VAL B 142       4.728   6.490   7.523  1.00  0.00           H  
ATOM   2377  HA  VAL B 142       4.474   6.841   4.577  1.00  0.00           H  
ATOM   2378  HB  VAL B 142       6.794   5.862   6.291  1.00  0.00           H  
ATOM   2379 1HG1 VAL B 142       8.109   5.849   4.187  1.00  0.00           H  
ATOM   2380 2HG1 VAL B 142       6.783   4.668   4.098  1.00  0.00           H  
ATOM   2381 3HG1 VAL B 142       6.639   6.232   3.256  1.00  0.00           H  
ATOM   2382 1HG2 VAL B 142       7.855   8.009   5.483  1.00  0.00           H  
ATOM   2383 2HG2 VAL B 142       6.371   8.397   4.579  1.00  0.00           H  
ATOM   2384 3HG2 VAL B 142       6.345   8.348   6.356  1.00  0.00           H  
ATOM   2385  N   TYR B 143       3.959   4.482   3.974  1.00  0.00           N  
ATOM   2386  CA  TYR B 143       3.543   3.116   3.674  1.00  0.00           C  
ATOM   2387  C   TYR B 143       4.029   2.746   2.273  1.00  0.00           C  
ATOM   2388  O   TYR B 143       3.629   3.385   1.305  1.00  0.00           O  
ATOM   2389  CB  TYR B 143       2.059   2.866   3.880  1.00  0.00           C  
ATOM   2390  CG  TYR B 143       1.662   2.676   5.375  1.00  0.00           C  
ATOM   2391  CD1 TYR B 143       1.286   3.703   6.234  1.00  0.00           C  
ATOM   2392  CD2 TYR B 143       1.703   1.377   5.864  1.00  0.00           C  
ATOM   2393  CE1 TYR B 143       0.937   3.392   7.555  1.00  0.00           C  
ATOM   2394  CE2 TYR B 143       1.375   1.099   7.159  1.00  0.00           C  
ATOM   2395  CZ  TYR B 143       0.992   2.095   8.003  1.00  0.00           C  
ATOM   2396  OH  TYR B 143       0.655   1.804   9.312  1.00  0.00           O  
ATOM   2397  H   TYR B 143       3.919   5.197   3.250  1.00  0.00           H  
ATOM   2398  HA  TYR B 143       3.976   2.427   4.388  1.00  0.00           H  
ATOM   2399 1HB  TYR B 143       1.504   3.708   3.479  1.00  0.00           H  
ATOM   2400 2HB  TYR B 143       1.774   1.989   3.325  1.00  0.00           H  
ATOM   2401  HD1 TYR B 143       1.251   4.736   5.879  1.00  0.00           H  
ATOM   2402  HD2 TYR B 143       2.003   0.566   5.202  1.00  0.00           H  
ATOM   2403  HE1 TYR B 143       0.622   4.153   8.241  1.00  0.00           H  
ATOM   2404  HE2 TYR B 143       1.416   0.072   7.520  1.00  0.00           H  
ATOM   2405  HH  TYR B 143       0.659   0.852   9.444  1.00  0.00           H  
ATOM   2406  N   ARG B 144       4.859   1.705   2.161  1.00  0.00           N  
ATOM   2407  CA  ARG B 144       5.328   1.313   0.856  1.00  0.00           C  
ATOM   2408  C   ARG B 144       4.664  -0.026   0.534  1.00  0.00           C  
ATOM   2409  O   ARG B 144       4.700  -0.987   1.304  1.00  0.00           O  
ATOM   2410  CB  ARG B 144       6.842   1.207   0.805  1.00  0.00           C  
ATOM   2411  CG  ARG B 144       7.611   2.529   1.046  1.00  0.00           C  
ATOM   2412  CD  ARG B 144       9.046   2.307   0.892  1.00  0.00           C  
ATOM   2413  NE  ARG B 144       9.903   3.430   1.299  1.00  0.00           N  
ATOM   2414  CZ  ARG B 144      10.320   4.491   0.545  1.00  0.00           C  
ATOM   2415  NH1 ARG B 144       9.976   4.727  -0.710  1.00  0.00           N  
ATOM   2416  NH2 ARG B 144      11.136   5.353   1.092  1.00  0.00           N  
ATOM   2417  H   ARG B 144       5.218   1.207   2.977  1.00  0.00           H  
ATOM   2418  HA  ARG B 144       5.016   2.039   0.114  1.00  0.00           H  
ATOM   2419 1HB  ARG B 144       7.171   0.500   1.569  1.00  0.00           H  
ATOM   2420 2HB  ARG B 144       7.145   0.814  -0.164  1.00  0.00           H  
ATOM   2421 1HG  ARG B 144       7.306   3.257   0.316  1.00  0.00           H  
ATOM   2422 2HG  ARG B 144       7.416   2.904   2.053  1.00  0.00           H  
ATOM   2423 1HD  ARG B 144       9.336   1.432   1.475  1.00  0.00           H  
ATOM   2424 2HD  ARG B 144       9.215   2.119  -0.137  1.00  0.00           H  
ATOM   2425  HE  ARG B 144      10.259   3.395   2.262  1.00  0.00           H  
ATOM   2426 1HH1 ARG B 144       9.341   4.122  -1.266  1.00  0.00           H  
ATOM   2427 2HH1 ARG B 144      10.378   5.582  -1.148  1.00  0.00           H  
ATOM   2428 1HH2 ARG B 144      11.421   5.210   2.082  1.00  0.00           H  
ATOM   2429 2HH2 ARG B 144      11.463   6.154   0.509  1.00  0.00           H  
ATOM   2430  N   LEU B 145       3.971  -0.037  -0.590  1.00  0.00           N  
ATOM   2431  CA  LEU B 145       3.222  -1.186  -1.039  1.00  0.00           C  
ATOM   2432  C   LEU B 145       4.129  -2.328  -1.377  1.00  0.00           C  
ATOM   2433  O   LEU B 145       5.141  -2.135  -2.051  1.00  0.00           O  
ATOM   2434  CB  LEU B 145       2.392  -0.754  -2.238  1.00  0.00           C  
ATOM   2435  CG  LEU B 145       1.366  -1.703  -2.779  1.00  0.00           C  
ATOM   2436  CD1 LEU B 145       0.216  -1.922  -1.736  1.00  0.00           C  
ATOM   2437  CD2 LEU B 145       0.874  -1.095  -4.052  1.00  0.00           C  
ATOM   2438  H   LEU B 145       3.950   0.806  -1.165  1.00  0.00           H  
ATOM   2439  HA  LEU B 145       2.549  -1.502  -0.240  1.00  0.00           H  
ATOM   2440 1HB  LEU B 145       1.897   0.185  -1.990  1.00  0.00           H  
ATOM   2441 2HB  LEU B 145       3.084  -0.558  -3.047  1.00  0.00           H  
ATOM   2442  HG  LEU B 145       1.821  -2.677  -2.992  1.00  0.00           H  
ATOM   2443 1HD1 LEU B 145      -0.528  -2.589  -2.115  1.00  0.00           H  
ATOM   2444 2HD1 LEU B 145       0.613  -2.349  -0.833  1.00  0.00           H  
ATOM   2445 3HD1 LEU B 145      -0.253  -0.989  -1.494  1.00  0.00           H  
ATOM   2446 1HD2 LEU B 145       0.165  -1.726  -4.496  1.00  0.00           H  
ATOM   2447 2HD2 LEU B 145       0.429  -0.137  -3.862  1.00  0.00           H  
ATOM   2448 3HD2 LEU B 145       1.718  -0.968  -4.729  1.00  0.00           H  
ATOM   2449  N   GLN B 146       3.794  -3.536  -0.921  1.00  0.00           N  
ATOM   2450  CA  GLN B 146       4.653  -4.633  -1.320  1.00  0.00           C  
ATOM   2451  C   GLN B 146       4.285  -5.056  -2.743  1.00  0.00           C  
ATOM   2452  O   GLN B 146       3.168  -5.537  -3.014  1.00  0.00           O  
ATOM   2453  CB  GLN B 146       4.547  -5.810  -0.343  1.00  0.00           C  
ATOM   2454  CG  GLN B 146       5.467  -7.006  -0.656  1.00  0.00           C  
ATOM   2455  CD  GLN B 146       6.936  -6.630  -0.519  1.00  0.00           C  
ATOM   2456  OE1 GLN B 146       7.312  -5.979   0.459  1.00  0.00           O  
ATOM   2457  NE2 GLN B 146       7.771  -7.037  -1.471  1.00  0.00           N  
ATOM   2458  H   GLN B 146       2.964  -3.686  -0.333  1.00  0.00           H  
ATOM   2459  HA  GLN B 146       5.685  -4.290  -1.328  1.00  0.00           H  
ATOM   2460 1HB  GLN B 146       4.765  -5.464   0.669  1.00  0.00           H  
ATOM   2461 2HB  GLN B 146       3.536  -6.181  -0.343  1.00  0.00           H  
ATOM   2462 1HG  GLN B 146       5.255  -7.811   0.050  1.00  0.00           H  
ATOM   2463 2HG  GLN B 146       5.284  -7.353  -1.680  1.00  0.00           H  
ATOM   2464 1HE2 GLN B 146       8.749  -6.816  -1.414  1.00  0.00           H  
ATOM   2465 2HE2 GLN B 146       7.432  -7.588  -2.239  1.00  0.00           H  
ATOM   2466  N   VAL B 147       5.236  -4.877  -3.655  1.00  0.00           N  
ATOM   2467  CA  VAL B 147       5.009  -5.199  -5.055  1.00  0.00           C  
ATOM   2468  C   VAL B 147       6.058  -6.185  -5.569  1.00  0.00           C  
ATOM   2469  O   VAL B 147       7.227  -6.139  -5.159  1.00  0.00           O  
ATOM   2470  CB  VAL B 147       5.016  -3.888  -5.883  1.00  0.00           C  
ATOM   2471  CG1 VAL B 147       3.848  -2.971  -5.440  1.00  0.00           C  
ATOM   2472  CG2 VAL B 147       6.348  -3.137  -5.682  1.00  0.00           C  
ATOM   2473  H   VAL B 147       6.122  -4.479  -3.369  1.00  0.00           H  
ATOM   2474  HA  VAL B 147       4.029  -5.664  -5.152  1.00  0.00           H  
ATOM   2475  HB  VAL B 147       4.870  -4.133  -6.939  1.00  0.00           H  
ATOM   2476 1HG1 VAL B 147       3.852  -2.061  -6.037  1.00  0.00           H  
ATOM   2477 2HG1 VAL B 147       2.903  -3.497  -5.586  1.00  0.00           H  
ATOM   2478 3HG1 VAL B 147       3.963  -2.712  -4.397  1.00  0.00           H  
ATOM   2479 1HG2 VAL B 147       6.335  -2.217  -6.271  1.00  0.00           H  
ATOM   2480 2HG2 VAL B 147       6.471  -2.881  -4.630  1.00  0.00           H  
ATOM   2481 3HG2 VAL B 147       7.182  -3.755  -6.004  1.00  0.00           H  
ATOM   2482  N   SER B 148       5.616  -7.042  -6.483  1.00  0.00           N  
ATOM   2483  CA  SER B 148       6.393  -8.068  -7.165  1.00  0.00           C  
ATOM   2484  C   SER B 148       5.741  -8.409  -8.521  1.00  0.00           C  
ATOM   2485  O   SER B 148       4.882  -7.676  -9.015  1.00  0.00           O  
ATOM   2486  CB  SER B 148       6.479  -9.336  -6.352  1.00  0.00           C  
ATOM   2487  OG  SER B 148       7.435 -10.210  -6.910  1.00  0.00           O  
ATOM   2488  H   SER B 148       4.622  -7.009  -6.708  1.00  0.00           H  
ATOM   2489  HA  SER B 148       7.398  -7.686  -7.348  1.00  0.00           H  
ATOM   2490 1HB  SER B 148       6.737  -9.102  -5.319  1.00  0.00           H  
ATOM   2491 2HB  SER B 148       5.500  -9.818  -6.348  1.00  0.00           H  
ATOM   2492  HG  SER B 148       7.397 -11.014  -6.377  1.00  0.00           H  
ATOM   2493  N   SER B 149       6.206  -9.479  -9.152  1.00  0.00           N  
ATOM   2494  CA  SER B 149       5.624  -9.923 -10.423  1.00  0.00           C  
ATOM   2495  C   SER B 149       4.348 -10.694 -10.092  1.00  0.00           C  
ATOM   2496  O   SER B 149       4.126 -11.022  -8.926  1.00  0.00           O  
ATOM   2497  CB  SER B 149       6.606 -10.781 -11.209  1.00  0.00           C  
ATOM   2498  OG  SER B 149       6.849 -12.004 -10.565  1.00  0.00           O  
ATOM   2499  H   SER B 149       6.926 -10.014  -8.674  1.00  0.00           H  
ATOM   2500  HA  SER B 149       5.360  -9.049 -11.022  1.00  0.00           H  
ATOM   2501 1HB  SER B 149       6.201 -10.969 -12.201  1.00  0.00           H  
ATOM   2502 2HB  SER B 149       7.543 -10.242 -11.336  1.00  0.00           H  
ATOM   2503  HG  SER B 149       6.229 -12.631 -10.956  1.00  0.00           H  
ATOM   2504  N   ILE B 150       3.506 -11.002 -11.075  1.00  0.00           N  
ATOM   2505  CA  ILE B 150       2.323 -11.794 -10.733  1.00  0.00           C  
ATOM   2506  C   ILE B 150       2.569 -13.278 -10.959  1.00  0.00           C  
ATOM   2507  O   ILE B 150       3.029 -13.687 -12.023  1.00  0.00           O  
ATOM   2508  CB  ILE B 150       1.043 -11.366 -11.448  1.00  0.00           C  
ATOM   2509  CG1 ILE B 150       0.729  -9.974 -11.052  1.00  0.00           C  
ATOM   2510  CG2 ILE B 150      -0.115 -12.312 -11.074  1.00  0.00           C  
ATOM   2511  CD1 ILE B 150      -0.345  -9.407 -11.798  1.00  0.00           C  
ATOM   2512  H   ILE B 150       3.682 -10.711 -12.025  1.00  0.00           H  
ATOM   2513  HA  ILE B 150       2.113 -11.656  -9.673  1.00  0.00           H  
ATOM   2514  HB  ILE B 150       1.204 -11.389 -12.528  1.00  0.00           H  
ATOM   2515 1HG1 ILE B 150       0.485  -9.927  -9.995  1.00  0.00           H  
ATOM   2516 2HG1 ILE B 150       1.614  -9.365 -11.228  1.00  0.00           H  
ATOM   2517 1HG2 ILE B 150      -1.030 -12.043 -11.582  1.00  0.00           H  
ATOM   2518 2HG2 ILE B 150       0.146 -13.303 -11.360  1.00  0.00           H  
ATOM   2519 3HG2 ILE B 150      -0.276 -12.277 -10.008  1.00  0.00           H  
ATOM   2520 1HD1 ILE B 150      -0.459  -8.411 -11.486  1.00  0.00           H  
ATOM   2521 2HD1 ILE B 150      -0.086  -9.443 -12.824  1.00  0.00           H  
ATOM   2522 3HD1 ILE B 150      -1.272  -9.928 -11.650  1.00  0.00           H  
ATOM   2523  N   ASN B 151       2.285 -14.064  -9.922  1.00  0.00           N  
ATOM   2524  CA  ASN B 151       2.468 -15.512  -9.901  1.00  0.00           C  
ATOM   2525  C   ASN B 151       1.172 -16.234  -9.535  1.00  0.00           C  
ATOM   2526  O   ASN B 151       0.864 -16.395  -8.351  1.00  0.00           O  
ATOM   2527  CB  ASN B 151       3.577 -15.832  -8.892  1.00  0.00           C  
ATOM   2528  CG  ASN B 151       3.987 -17.301  -8.751  1.00  0.00           C  
ATOM   2529  OD1 ASN B 151       3.425 -18.203  -9.375  1.00  0.00           O  
ATOM   2530  ND2 ASN B 151       4.985 -17.535  -7.921  1.00  0.00           N  
ATOM   2531  H   ASN B 151       1.937 -13.618  -9.086  1.00  0.00           H  
ATOM   2532  HA  ASN B 151       2.760 -15.847 -10.900  1.00  0.00           H  
ATOM   2533 1HB  ASN B 151       4.463 -15.254  -9.154  1.00  0.00           H  
ATOM   2534 2HB  ASN B 151       3.257 -15.474  -7.931  1.00  0.00           H  
ATOM   2535 1HD2 ASN B 151       5.310 -18.471  -7.772  1.00  0.00           H  
ATOM   2536 2HD2 ASN B 151       5.431 -16.771  -7.453  1.00  0.00           H  
ATOM   2537  N   VAL B 152       0.404 -16.653 -10.559  1.00  0.00           N  
ATOM   2538  CA  VAL B 152      -0.899 -17.310 -10.344  1.00  0.00           C  
ATOM   2539  C   VAL B 152      -0.839 -18.844 -10.331  1.00  0.00           C  
ATOM   2540  O   VAL B 152      -0.289 -19.485 -11.243  1.00  0.00           O  
ATOM   2541  CB  VAL B 152      -1.913 -16.872 -11.423  1.00  0.00           C  
ATOM   2542  CG1 VAL B 152      -3.222 -17.597 -11.267  1.00  0.00           C  
ATOM   2543  CG2 VAL B 152      -2.159 -15.467 -11.291  1.00  0.00           C  
ATOM   2544  H   VAL B 152       0.703 -16.465 -11.527  1.00  0.00           H  
ATOM   2545  HA  VAL B 152      -1.283 -16.984  -9.377  1.00  0.00           H  
ATOM   2546  HB  VAL B 152      -1.499 -17.082 -12.405  1.00  0.00           H  
ATOM   2547 1HG1 VAL B 152      -3.929 -17.265 -12.034  1.00  0.00           H  
ATOM   2548 2HG1 VAL B 152      -3.053 -18.650 -11.361  1.00  0.00           H  
ATOM   2549 3HG1 VAL B 152      -3.624 -17.381 -10.284  1.00  0.00           H  
ATOM   2550 1HG2 VAL B 152      -2.857 -15.155 -12.067  1.00  0.00           H  
ATOM   2551 2HG2 VAL B 152      -2.568 -15.273 -10.331  1.00  0.00           H  
ATOM   2552 3HG2 VAL B 152      -1.234 -14.961 -11.390  1.00  0.00           H  
ATOM   2553  N   SER B 153      -1.454 -19.423  -9.299  1.00  0.00           N  
ATOM   2554  CA  SER B 153      -1.552 -20.862  -9.113  1.00  0.00           C  
ATOM   2555  C   SER B 153      -3.025 -21.275  -8.981  1.00  0.00           C  
ATOM   2556  O   SER B 153      -3.713 -20.839  -8.057  1.00  0.00           O  
ATOM   2557  CB  SER B 153      -0.773 -21.252  -7.866  1.00  0.00           C  
ATOM   2558  OG  SER B 153      -0.888 -22.621  -7.591  1.00  0.00           O  
ATOM   2559  H   SER B 153      -1.838 -18.820  -8.573  1.00  0.00           H  
ATOM   2560  HA  SER B 153      -1.126 -21.362  -9.983  1.00  0.00           H  
ATOM   2561 1HB  SER B 153       0.279 -20.994  -8.005  1.00  0.00           H  
ATOM   2562 2HB  SER B 153      -1.136 -20.671  -7.015  1.00  0.00           H  
ATOM   2563  HG  SER B 153      -0.153 -23.043  -8.044  1.00  0.00           H  
ATOM   2564  N   VAL B 154      -3.518 -22.078  -9.931  1.00  0.00           N  
ATOM   2565  CA  VAL B 154      -4.927 -22.496  -9.947  1.00  0.00           C  
ATOM   2566  C   VAL B 154      -5.123 -23.996  -9.873  1.00  0.00           C  
ATOM   2567  O   VAL B 154      -4.461 -24.758 -10.582  1.00  0.00           O  
ATOM   2568  CB  VAL B 154      -5.657 -21.952 -11.184  1.00  0.00           C  
ATOM   2569  CG1 VAL B 154      -7.082 -22.476 -11.249  1.00  0.00           C  
ATOM   2570  CG2 VAL B 154      -5.720 -20.486 -11.084  1.00  0.00           C  
ATOM   2571  H   VAL B 154      -2.903 -22.407 -10.662  1.00  0.00           H  
ATOM   2572  HA  VAL B 154      -5.408 -22.059  -9.077  1.00  0.00           H  
ATOM   2573  HB  VAL B 154      -5.127 -22.258 -12.084  1.00  0.00           H  
ATOM   2574 1HG1 VAL B 154      -7.580 -22.063 -12.127  1.00  0.00           H  
ATOM   2575 2HG1 VAL B 154      -7.077 -23.558 -11.321  1.00  0.00           H  
ATOM   2576 3HG1 VAL B 154      -7.619 -22.171 -10.346  1.00  0.00           H  
ATOM   2577 1HG2 VAL B 154      -6.230 -20.103 -11.958  1.00  0.00           H  
ATOM   2578 2HG2 VAL B 154      -6.266 -20.217 -10.192  1.00  0.00           H  
ATOM   2579 3HG2 VAL B 154      -4.735 -20.081 -11.032  1.00  0.00           H  
ATOM   2580  N   ASN B 155      -6.053 -24.403  -9.018  1.00  0.00           N  
ATOM   2581  CA  ASN B 155      -6.375 -25.810  -8.826  1.00  0.00           C  
ATOM   2582  C   ASN B 155      -7.810 -25.958  -8.301  1.00  0.00           C  
ATOM   2583  O   ASN B 155      -8.554 -24.980  -8.209  1.00  0.00           O  
ATOM   2584  CB  ASN B 155      -5.349 -26.428  -7.882  1.00  0.00           C  
ATOM   2585  CG  ASN B 155      -5.075 -27.912  -8.133  1.00  0.00           C  
ATOM   2586  OD1 ASN B 155      -5.987 -28.666  -8.489  1.00  0.00           O  
ATOM   2587  ND2 ASN B 155      -3.838 -28.322  -7.959  1.00  0.00           N  
ATOM   2588  H   ASN B 155      -6.532 -23.692  -8.463  1.00  0.00           H  
ATOM   2589  HA  ASN B 155      -6.317 -26.318  -9.787  1.00  0.00           H  
ATOM   2590 1HB  ASN B 155      -4.406 -25.884  -7.968  1.00  0.00           H  
ATOM   2591 2HB  ASN B 155      -5.696 -26.309  -6.856  1.00  0.00           H  
ATOM   2592 1HD2 ASN B 155      -3.604 -29.280  -8.116  1.00  0.00           H  
ATOM   2593 2HD2 ASN B 155      -3.132 -27.675  -7.675  1.00  0.00           H  
ATOM   2594  N   ALA B 156      -8.208 -27.176  -7.966  1.00  0.00           N  
ATOM   2595  CA  ALA B 156      -9.567 -27.426  -7.480  1.00  0.00           C  
ATOM   2596  C   ALA B 156      -9.579 -28.555  -6.485  1.00  0.00           C  
ATOM   2597  O   ALA B 156      -8.686 -29.403  -6.477  1.00  0.00           O  
ATOM   2598  CB  ALA B 156     -10.513 -27.778  -8.619  1.00  0.00           C  
ATOM   2599  H   ALA B 156      -7.559 -27.945  -8.078  1.00  0.00           H  
ATOM   2600  HA  ALA B 156      -9.922 -26.528  -6.976  1.00  0.00           H  
ATOM   2601 1HB  ALA B 156     -11.515 -27.943  -8.221  1.00  0.00           H  
ATOM   2602 2HB  ALA B 156     -10.541 -26.975  -9.318  1.00  0.00           H  
ATOM   2603 3HB  ALA B 156     -10.171 -28.681  -9.115  1.00  0.00           H  
ATOM   2604  N   VAL B 157     -10.639 -28.611  -5.681  1.00  0.00           N  
ATOM   2605  CA  VAL B 157     -10.777 -29.714  -4.732  1.00  0.00           C  
ATOM   2606  C   VAL B 157     -10.929 -31.038  -5.475  1.00  0.00           C  
ATOM   2607  O   VAL B 157     -10.556 -32.096  -4.969  1.00  0.00           O  
ATOM   2608  CB  VAL B 157     -11.969 -29.451  -3.795  1.00  0.00           C  
ATOM   2609  CG1 VAL B 157     -11.666 -28.183  -2.977  1.00  0.00           C  
ATOM   2610  CG2 VAL B 157     -13.284 -29.281  -4.639  1.00  0.00           C  
ATOM   2611  H   VAL B 157     -11.332 -27.858  -5.719  1.00  0.00           H  
ATOM   2612  HA  VAL B 157      -9.872 -29.763  -4.123  1.00  0.00           H  
ATOM   2613  HB  VAL B 157     -12.083 -30.280  -3.100  1.00  0.00           H  
ATOM   2614 1HG1 VAL B 157     -12.489 -27.979  -2.293  1.00  0.00           H  
ATOM   2615 2HG1 VAL B 157     -10.752 -28.331  -2.403  1.00  0.00           H  
ATOM   2616 3HG1 VAL B 157     -11.529 -27.337  -3.655  1.00  0.00           H  
ATOM   2617 1HG2 VAL B 157     -14.124 -29.081  -3.973  1.00  0.00           H  
ATOM   2618 2HG2 VAL B 157     -13.158 -28.455  -5.330  1.00  0.00           H  
ATOM   2619 3HG2 VAL B 157     -13.496 -30.190  -5.200  1.00  0.00           H  
ATOM   2620  N   GLN B 158     -11.469 -30.953  -6.683  1.00  0.00           N  
ATOM   2621  CA  GLN B 158     -11.550 -32.056  -7.608  1.00  0.00           C  
ATOM   2622  C   GLN B 158     -11.894 -31.462  -8.972  1.00  0.00           C  
ATOM   2623  O   GLN B 158     -12.612 -30.465  -9.048  1.00  0.00           O  
ATOM   2624  CB  GLN B 158     -12.509 -33.140  -7.110  1.00  0.00           C  
ATOM   2625  CG  GLN B 158     -12.656 -34.285  -8.054  1.00  0.00           C  
ATOM   2626  CD  GLN B 158     -11.304 -35.022  -8.332  1.00  0.00           C  
ATOM   2627  OE1 GLN B 158     -10.494 -34.520  -9.143  1.00  0.00           O  
ATOM   2628  NE2 GLN B 158     -11.060 -36.156  -7.662  1.00  0.00           N  
ATOM   2629  H   GLN B 158     -11.784 -30.046  -6.986  1.00  0.00           H  
ATOM   2630  HA  GLN B 158     -10.565 -32.516  -7.690  1.00  0.00           H  
ATOM   2631 1HB  GLN B 158     -12.164 -33.546  -6.167  1.00  0.00           H  
ATOM   2632 2HB  GLN B 158     -13.484 -32.701  -6.937  1.00  0.00           H  
ATOM   2633 1HG  GLN B 158     -13.360 -35.000  -7.633  1.00  0.00           H  
ATOM   2634 2HG  GLN B 158     -13.038 -33.905  -8.958  1.00  0.00           H  
ATOM   2635 1HE2 GLN B 158     -10.192 -36.640  -7.794  1.00  0.00           H  
ATOM   2636 2HE2 GLN B 158     -11.732 -36.500  -7.006  1.00  0.00           H  
ATOM   2637  N   THR B 159     -11.388 -32.077 -10.043  1.00  0.00           N  
ATOM   2638  CA  THR B 159     -11.661 -31.593 -11.396  1.00  0.00           C  
ATOM   2639  C   THR B 159     -12.743 -32.388 -12.107  1.00  0.00           C  
ATOM   2640  O   THR B 159     -13.206 -32.001 -13.179  1.00  0.00           O  
ATOM   2641  CB  THR B 159     -10.371 -31.548 -12.225  1.00  0.00           C  
ATOM   2642  OG1 THR B 159      -9.800 -32.872 -12.288  1.00  0.00           O  
ATOM   2643  CG2 THR B 159      -9.380 -30.554 -11.617  1.00  0.00           C  
ATOM   2644  H   THR B 159     -10.816 -32.908  -9.894  1.00  0.00           H  
ATOM   2645  HA  THR B 159     -12.019 -30.572 -11.310  1.00  0.00           H  
ATOM   2646  HB  THR B 159     -10.608 -31.221 -13.240  1.00  0.00           H  
ATOM   2647  HG1 THR B 159      -9.478 -33.131 -11.410  1.00  0.00           H  
ATOM   2648 1HG2 THR B 159      -8.477 -30.521 -12.222  1.00  0.00           H  
ATOM   2649 2HG2 THR B 159      -9.839 -29.566 -11.598  1.00  0.00           H  
ATOM   2650 3HG2 THR B 159      -9.124 -30.854 -10.600  1.00  0.00           H  
ATOM   2651  N   VAL B 160     -13.092 -33.518 -11.535  1.00  0.00           N  
ATOM   2652  CA  VAL B 160     -14.154 -34.359 -12.048  1.00  0.00           C  
ATOM   2653  C   VAL B 160     -15.082 -34.632 -10.883  1.00  0.00           C  
ATOM   2654  O   VAL B 160     -14.709 -35.367  -9.965  1.00  0.00           O  
ATOM   2655  CB  VAL B 160     -13.602 -35.692 -12.597  1.00  0.00           C  
ATOM   2656  CG1 VAL B 160     -14.735 -36.549 -13.130  1.00  0.00           C  
ATOM   2657  CG2 VAL B 160     -12.548 -35.441 -13.715  1.00  0.00           C  
ATOM   2658  H   VAL B 160     -12.628 -33.777 -10.681  1.00  0.00           H  
ATOM   2659  HA  VAL B 160     -14.705 -33.833 -12.828  1.00  0.00           H  
ATOM   2660  HB  VAL B 160     -13.160 -36.213 -11.790  1.00  0.00           H  
ATOM   2661 1HG1 VAL B 160     -14.331 -37.499 -13.482  1.00  0.00           H  
ATOM   2662 2HG1 VAL B 160     -15.460 -36.731 -12.335  1.00  0.00           H  
ATOM   2663 3HG1 VAL B 160     -15.227 -36.031 -13.957  1.00  0.00           H  
ATOM   2664 1HG2 VAL B 160     -12.158 -36.394 -14.080  1.00  0.00           H  
ATOM   2665 2HG2 VAL B 160     -13.015 -34.907 -14.535  1.00  0.00           H  
ATOM   2666 3HG2 VAL B 160     -11.721 -34.848 -13.322  1.00  0.00           H  
ATOM   2667  N   VAL B 161     -16.283 -34.075 -10.920  1.00  0.00           N  
ATOM   2668  CA  VAL B 161     -17.208 -34.221  -9.794  1.00  0.00           C  
ATOM   2669  C   VAL B 161     -18.544 -34.745 -10.284  1.00  0.00           C  
ATOM   2670  O   VAL B 161     -18.850 -34.658 -11.471  1.00  0.00           O  
ATOM   2671  CB  VAL B 161     -17.421 -32.865  -9.075  1.00  0.00           C  
ATOM   2672  CG1 VAL B 161     -16.077 -32.315  -8.551  1.00  0.00           C  
ATOM   2673  CG2 VAL B 161     -18.101 -31.876 -10.023  1.00  0.00           C  
ATOM   2674  H   VAL B 161     -16.539 -33.505 -11.731  1.00  0.00           H  
ATOM   2675  HA  VAL B 161     -16.794 -34.933  -9.078  1.00  0.00           H  
ATOM   2676  HB  VAL B 161     -18.058 -33.027  -8.209  1.00  0.00           H  
ATOM   2677 1HG1 VAL B 161     -16.246 -31.376  -8.018  1.00  0.00           H  
ATOM   2678 2HG1 VAL B 161     -15.647 -33.044  -7.871  1.00  0.00           H  
ATOM   2679 3HG1 VAL B 161     -15.391 -32.134  -9.377  1.00  0.00           H  
ATOM   2680 1HG2 VAL B 161     -18.274 -30.939  -9.502  1.00  0.00           H  
ATOM   2681 2HG2 VAL B 161     -17.466 -31.703 -10.896  1.00  0.00           H  
ATOM   2682 3HG2 VAL B 161     -19.058 -32.293 -10.342  1.00  0.00           H  
ATOM   2683  N   ARG B 162     -19.346 -35.295  -9.390  1.00  0.00           N  
ATOM   2684  CA  ARG B 162     -20.669 -35.739  -9.809  1.00  0.00           C  
ATOM   2685  C   ARG B 162     -21.696 -34.634  -9.673  1.00  0.00           C  
ATOM   2686  O   ARG B 162     -21.558 -33.720  -8.862  1.00  0.00           O  
ATOM   2687  CB  ARG B 162     -21.148 -36.961  -9.039  1.00  0.00           C  
ATOM   2688  CG  ARG B 162     -20.285 -38.222  -9.182  1.00  0.00           C  
ATOM   2689  CD  ARG B 162     -20.860 -39.365  -8.419  1.00  0.00           C  
ATOM   2690  NE  ARG B 162     -20.857 -39.104  -6.996  1.00  0.00           N  
ATOM   2691  CZ  ARG B 162     -21.499 -39.816  -6.058  1.00  0.00           C  
ATOM   2692  NH1 ARG B 162     -22.223 -40.878  -6.366  1.00  0.00           N  
ATOM   2693  NH2 ARG B 162     -21.383 -39.405  -4.813  1.00  0.00           N  
ATOM   2694  H   ARG B 162     -19.055 -35.378  -8.407  1.00  0.00           H  
ATOM   2695  HA  ARG B 162     -20.634 -36.013 -10.856  1.00  0.00           H  
ATOM   2696 1HB  ARG B 162     -21.223 -36.722  -7.988  1.00  0.00           H  
ATOM   2697 2HB  ARG B 162     -22.152 -37.217  -9.378  1.00  0.00           H  
ATOM   2698 1HG  ARG B 162     -20.225 -38.513 -10.216  1.00  0.00           H  
ATOM   2699 2HG  ARG B 162     -19.285 -38.019  -8.795  1.00  0.00           H  
ATOM   2700 1HD  ARG B 162     -21.890 -39.531  -8.736  1.00  0.00           H  
ATOM   2701 2HD  ARG B 162     -20.272 -40.262  -8.607  1.00  0.00           H  
ATOM   2702  HE  ARG B 162     -20.321 -38.294  -6.652  1.00  0.00           H  
ATOM   2703 1HH1 ARG B 162     -22.300 -41.173  -7.329  1.00  0.00           H  
ATOM   2704 2HH1 ARG B 162     -22.697 -41.393  -5.639  1.00  0.00           H  
ATOM   2705 1HH2 ARG B 162     -20.813 -38.557  -4.646  1.00  0.00           H  
ATOM   2706 2HH2 ARG B 162     -21.840 -39.891  -4.058  1.00  0.00           H  
ATOM   2707  N   GLN B 163     -22.744 -34.729 -10.459  1.00  0.00           N  
ATOM   2708  CA  GLN B 163     -23.864 -33.830 -10.324  1.00  0.00           C  
ATOM   2709  C   GLN B 163     -24.318 -33.876  -8.859  1.00  0.00           C  
ATOM   2710  O   GLN B 163     -24.509 -34.957  -8.294  1.00  0.00           O  
ATOM   2711  CB  GLN B 163     -24.976 -34.280 -11.275  1.00  0.00           C  
ATOM   2712  CG  GLN B 163     -26.191 -33.420 -11.315  1.00  0.00           C  
ATOM   2713  CD  GLN B 163     -27.231 -33.987 -12.261  1.00  0.00           C  
ATOM   2714  OE1 GLN B 163     -27.190 -35.167 -12.628  1.00  0.00           O  
ATOM   2715  NE2 GLN B 163     -28.177 -33.156 -12.668  1.00  0.00           N  
ATOM   2716  H   GLN B 163     -22.768 -35.448 -11.176  1.00  0.00           H  
ATOM   2717  HA  GLN B 163     -23.552 -32.816 -10.567  1.00  0.00           H  
ATOM   2718 1HB  GLN B 163     -24.574 -34.325 -12.287  1.00  0.00           H  
ATOM   2719 2HB  GLN B 163     -25.287 -35.290 -11.013  1.00  0.00           H  
ATOM   2720 1HG  GLN B 163     -26.622 -33.347 -10.318  1.00  0.00           H  
ATOM   2721 2HG  GLN B 163     -25.910 -32.433 -11.667  1.00  0.00           H  
ATOM   2722 1HE2 GLN B 163     -28.887 -33.474 -13.291  1.00  0.00           H  
ATOM   2723 2HE2 GLN B 163     -28.183 -32.177 -12.351  1.00  0.00           H  
ATOM   2724  N   GLY B 164     -24.478 -32.703  -8.253  1.00  0.00           N  
ATOM   2725  CA  GLY B 164     -24.882 -32.558  -6.853  1.00  0.00           C  
ATOM   2726  C   GLY B 164     -23.710 -32.321  -5.873  1.00  0.00           C  
ATOM   2727  O   GLY B 164     -23.930 -31.900  -4.735  1.00  0.00           O  
ATOM   2728  H   GLY B 164     -24.314 -31.858  -8.795  1.00  0.00           H  
ATOM   2729 1HA  GLY B 164     -25.587 -31.729  -6.779  1.00  0.00           H  
ATOM   2730 2HA  GLY B 164     -25.422 -33.453  -6.550  1.00  0.00           H  
ATOM   2731  N   GLU B 165     -22.476 -32.560  -6.321  1.00  0.00           N  
ATOM   2732  CA  GLU B 165     -21.270 -32.359  -5.510  1.00  0.00           C  
ATOM   2733  C   GLU B 165     -20.755 -30.926  -5.657  1.00  0.00           C  
ATOM   2734  O   GLU B 165     -21.283 -30.148  -6.452  1.00  0.00           O  
ATOM   2735  CB  GLU B 165     -20.185 -33.393  -5.861  1.00  0.00           C  
ATOM   2736  CG  GLU B 165     -20.565 -34.859  -5.503  1.00  0.00           C  
ATOM   2737  CD  GLU B 165     -19.491 -35.899  -5.868  1.00  0.00           C  
ATOM   2738  OE1 GLU B 165     -18.568 -35.545  -6.571  1.00  0.00           O  
ATOM   2739  OE2 GLU B 165     -19.607 -37.043  -5.450  1.00  0.00           O  
ATOM   2740  H   GLU B 165     -22.352 -32.918  -7.268  1.00  0.00           H  
ATOM   2741  HA  GLU B 165     -21.536 -32.507  -4.461  1.00  0.00           H  
ATOM   2742 1HB  GLU B 165     -19.987 -33.354  -6.927  1.00  0.00           H  
ATOM   2743 2HB  GLU B 165     -19.257 -33.145  -5.349  1.00  0.00           H  
ATOM   2744 1HG  GLU B 165     -20.767 -34.918  -4.436  1.00  0.00           H  
ATOM   2745 2HG  GLU B 165     -21.490 -35.104  -6.031  1.00  0.00           H  
ATOM   2746  N   ASN B 166     -19.797 -30.540  -4.821  1.00  0.00           N  
ATOM   2747  CA  ASN B 166     -19.266 -29.176  -4.864  1.00  0.00           C  
ATOM   2748  C   ASN B 166     -18.102 -28.961  -5.857  1.00  0.00           C  
ATOM   2749  O   ASN B 166     -17.180 -29.781  -5.946  1.00  0.00           O  
ATOM   2750  CB  ASN B 166     -18.791 -28.786  -3.457  1.00  0.00           C  
ATOM   2751  CG  ASN B 166     -19.914 -28.631  -2.413  1.00  0.00           C  
ATOM   2752  OD1 ASN B 166     -20.664 -27.648  -2.427  1.00  0.00           O  
ATOM   2753  ND2 ASN B 166     -20.018 -29.577  -1.509  1.00  0.00           N  
ATOM   2754  H   ASN B 166     -19.409 -31.204  -4.165  1.00  0.00           H  
ATOM   2755  HA  ASN B 166     -20.071 -28.502  -5.169  1.00  0.00           H  
ATOM   2756 1HB  ASN B 166     -18.090 -29.540  -3.097  1.00  0.00           H  
ATOM   2757 2HB  ASN B 166     -18.240 -27.842  -3.516  1.00  0.00           H  
ATOM   2758 1HD2 ASN B 166     -20.722 -29.520  -0.799  1.00  0.00           H  
ATOM   2759 2HD2 ASN B 166     -19.384 -30.351  -1.519  1.00  0.00           H  
ATOM   2760  N   ILE B 167     -18.110 -27.802  -6.536  1.00  0.00           N  
ATOM   2761  CA  ILE B 167     -16.960 -27.377  -7.345  1.00  0.00           C  
ATOM   2762  C   ILE B 167     -16.299 -26.214  -6.645  1.00  0.00           C  
ATOM   2763  O   ILE B 167     -16.832 -25.098  -6.645  1.00  0.00           O  
ATOM   2764  CB  ILE B 167     -17.335 -26.891  -8.770  1.00  0.00           C  
ATOM   2765  CG1 ILE B 167     -17.984 -27.960  -9.569  1.00  0.00           C  
ATOM   2766  CG2 ILE B 167     -16.109 -26.363  -9.488  1.00  0.00           C  
ATOM   2767  CD1 ILE B 167     -18.658 -27.421 -10.827  1.00  0.00           C  
ATOM   2768  H   ILE B 167     -18.926 -27.187  -6.464  1.00  0.00           H  
ATOM   2769  HA  ILE B 167     -16.244 -28.195  -7.418  1.00  0.00           H  
ATOM   2770  HB  ILE B 167     -18.041 -26.091  -8.686  1.00  0.00           H  
ATOM   2771 1HG1 ILE B 167     -17.223 -28.681  -9.870  1.00  0.00           H  
ATOM   2772 2HG1 ILE B 167     -18.698 -28.465  -8.957  1.00  0.00           H  
ATOM   2773 1HG2 ILE B 167     -16.385 -25.993 -10.478  1.00  0.00           H  
ATOM   2774 2HG2 ILE B 167     -15.680 -25.550  -8.906  1.00  0.00           H  
ATOM   2775 3HG2 ILE B 167     -15.378 -27.163  -9.588  1.00  0.00           H  
ATOM   2776 1HD1 ILE B 167     -19.105 -28.235 -11.381  1.00  0.00           H  
ATOM   2777 2HD1 ILE B 167     -19.434 -26.705 -10.550  1.00  0.00           H  
ATOM   2778 3HD1 ILE B 167     -17.917 -26.925 -11.453  1.00  0.00           H  
ATOM   2779  N   THR B 168     -15.139 -26.462  -6.059  1.00  0.00           N  
ATOM   2780  CA  THR B 168     -14.447 -25.409  -5.330  1.00  0.00           C  
ATOM   2781  C   THR B 168     -13.112 -25.175  -5.980  1.00  0.00           C  
ATOM   2782  O   THR B 168     -12.242 -26.057  -6.004  1.00  0.00           O  
ATOM   2783  CB  THR B 168     -14.261 -25.753  -3.847  1.00  0.00           C  
ATOM   2784  OG1 THR B 168     -15.536 -25.966  -3.226  1.00  0.00           O  
ATOM   2785  CG2 THR B 168     -13.534 -24.639  -3.148  1.00  0.00           C  
ATOM   2786  H   THR B 168     -14.753 -27.393  -6.106  1.00  0.00           H  
ATOM   2787  HA  THR B 168     -15.017 -24.482  -5.401  1.00  0.00           H  
ATOM   2788  HB  THR B 168     -13.705 -26.632  -3.768  1.00  0.00           H  
ATOM   2789  HG1 THR B 168     -15.414 -26.444  -2.401  1.00  0.00           H  
ATOM   2790 1HG2 THR B 168     -13.397 -24.889  -2.098  1.00  0.00           H  
ATOM   2791 2HG2 THR B 168     -12.560 -24.482  -3.616  1.00  0.00           H  
ATOM   2792 3HG2 THR B 168     -14.132 -23.741  -3.235  1.00  0.00           H  
ATOM   2793  N   LEU B 169     -12.955 -23.981  -6.522  1.00  0.00           N  
ATOM   2794  CA  LEU B 169     -11.760 -23.639  -7.262  1.00  0.00           C  
ATOM   2795  C   LEU B 169     -10.948 -22.721  -6.446  1.00  0.00           C  
ATOM   2796  O   LEU B 169     -11.492 -21.801  -5.844  1.00  0.00           O  
ATOM   2797  CB  LEU B 169     -12.154 -22.928  -8.519  1.00  0.00           C  
ATOM   2798  CG  LEU B 169     -13.192 -23.634  -9.186  1.00  0.00           C  
ATOM   2799  CD1 LEU B 169     -13.660 -22.901 -10.312  1.00  0.00           C  
ATOM   2800  CD2 LEU B 169     -12.701 -24.903  -9.559  1.00  0.00           C  
ATOM   2801  H   LEU B 169     -13.709 -23.298  -6.457  1.00  0.00           H  
ATOM   2802  HA  LEU B 169     -11.185 -24.536  -7.483  1.00  0.00           H  
ATOM   2803 1HB  LEU B 169     -12.498 -21.935  -8.277  1.00  0.00           H  
ATOM   2804 2HB  LEU B 169     -11.290 -22.864  -9.180  1.00  0.00           H  
ATOM   2805  HG  LEU B 169     -14.032 -23.754  -8.496  1.00  0.00           H  
ATOM   2806 1HD1 LEU B 169     -14.454 -23.479 -10.762  1.00  0.00           H  
ATOM   2807 2HD1 LEU B 169     -14.031 -21.946  -9.989  1.00  0.00           H  
ATOM   2808 3HD1 LEU B 169     -12.847 -22.762 -11.016  1.00  0.00           H  
ATOM   2809 1HD2 LEU B 169     -13.503 -25.413 -10.006  1.00  0.00           H  
ATOM   2810 2HD2 LEU B 169     -11.884 -24.774 -10.242  1.00  0.00           H  
ATOM   2811 3HD2 LEU B 169     -12.365 -25.451  -8.702  1.00  0.00           H  
ATOM   2812  N   MET B 170      -9.653 -22.888  -6.484  1.00  0.00           N  
ATOM   2813  CA  MET B 170      -8.848 -21.986  -5.719  1.00  0.00           C  
ATOM   2814  C   MET B 170      -7.802 -21.352  -6.605  1.00  0.00           C  
ATOM   2815  O   MET B 170      -7.124 -22.020  -7.391  1.00  0.00           O  
ATOM   2816  CB  MET B 170      -8.236 -22.755  -4.548  1.00  0.00           C  
ATOM   2817  CG  MET B 170      -9.313 -23.391  -3.621  1.00  0.00           C  
ATOM   2818  SD  MET B 170      -8.674 -24.085  -2.097  1.00  0.00           S  
ATOM   2819  CE  MET B 170     -10.202 -24.582  -1.305  1.00  0.00           C  
ATOM   2820  H   MET B 170      -9.243 -23.647  -7.029  1.00  0.00           H  
ATOM   2821  HA  MET B 170      -9.469 -21.181  -5.327  1.00  0.00           H  
ATOM   2822 1HB  MET B 170      -7.595 -23.551  -4.928  1.00  0.00           H  
ATOM   2823 2HB  MET B 170      -7.619 -22.081  -3.950  1.00  0.00           H  
ATOM   2824 1HG  MET B 170     -10.075 -22.692  -3.387  1.00  0.00           H  
ATOM   2825 2HG  MET B 170      -9.790 -24.207  -4.168  1.00  0.00           H  
ATOM   2826 1HE  MET B 170      -9.982 -25.035  -0.338  1.00  0.00           H  
ATOM   2827 2HE  MET B 170     -10.835 -23.710  -1.163  1.00  0.00           H  
ATOM   2828 3HE  MET B 170     -10.717 -25.305  -1.936  1.00  0.00           H  
ATOM   2829  N   CYS B 171      -7.648 -20.057  -6.440  1.00  0.00           N  
ATOM   2830  CA  CYS B 171      -6.660 -19.289  -7.177  1.00  0.00           C  
ATOM   2831  C   CYS B 171      -5.803 -18.505  -6.209  1.00  0.00           C  
ATOM   2832  O   CYS B 171      -6.302 -17.686  -5.440  1.00  0.00           O  
ATOM   2833  CB  CYS B 171      -7.365 -18.345  -8.147  1.00  0.00           C  
ATOM   2834  SG  CYS B 171      -6.283 -17.338  -9.159  1.00  0.00           S  
ATOM   2835  H   CYS B 171      -8.277 -19.563  -5.814  1.00  0.00           H  
ATOM   2836  HA  CYS B 171      -6.028 -19.974  -7.740  1.00  0.00           H  
ATOM   2837 1HB  CYS B 171      -7.986 -18.930  -8.816  1.00  0.00           H  
ATOM   2838 2HB  CYS B 171      -8.022 -17.679  -7.589  1.00  0.00           H  
ATOM   2839  N   ILE B 172      -4.509 -18.803  -6.201  1.00  0.00           N  
ATOM   2840  CA  ILE B 172      -3.604 -18.145  -5.279  1.00  0.00           C  
ATOM   2841  C   ILE B 172      -2.580 -17.334  -6.018  1.00  0.00           C  
ATOM   2842  O   ILE B 172      -1.998 -17.778  -7.010  1.00  0.00           O  
ATOM   2843  CB  ILE B 172      -2.936 -19.127  -4.300  1.00  0.00           C  
ATOM   2844  CG1 ILE B 172      -4.030 -19.797  -3.460  1.00  0.00           C  
ATOM   2845  CG2 ILE B 172      -1.920 -18.375  -3.367  1.00  0.00           C  
ATOM   2846  CD1 ILE B 172      -3.565 -20.960  -2.671  1.00  0.00           C  
ATOM   2847  H   ILE B 172      -4.154 -19.506  -6.851  1.00  0.00           H  
ATOM   2848  HA  ILE B 172      -4.183 -17.455  -4.679  1.00  0.00           H  
ATOM   2849  HB  ILE B 172      -2.418 -19.902  -4.861  1.00  0.00           H  
ATOM   2850 1HG1 ILE B 172      -4.425 -19.062  -2.787  1.00  0.00           H  
ATOM   2851 2HG1 ILE B 172      -4.830 -20.135  -4.115  1.00  0.00           H  
ATOM   2852 1HG2 ILE B 172      -1.466 -19.082  -2.677  1.00  0.00           H  
ATOM   2853 2HG2 ILE B 172      -1.137 -17.910  -3.963  1.00  0.00           H  
ATOM   2854 3HG2 ILE B 172      -2.445 -17.602  -2.800  1.00  0.00           H  
ATOM   2855 1HD1 ILE B 172      -4.395 -21.370  -2.099  1.00  0.00           H  
ATOM   2856 2HD1 ILE B 172      -3.176 -21.723  -3.347  1.00  0.00           H  
ATOM   2857 3HD1 ILE B 172      -2.779 -20.642  -1.993  1.00  0.00           H  
ATOM   2858  N   VAL B 173      -2.410 -16.107  -5.561  1.00  0.00           N  
ATOM   2859  CA  VAL B 173      -1.475 -15.197  -6.171  1.00  0.00           C  
ATOM   2860  C   VAL B 173      -0.349 -14.931  -5.193  1.00  0.00           C  
ATOM   2861  O   VAL B 173      -0.593 -14.626  -4.017  1.00  0.00           O  
ATOM   2862  CB  VAL B 173      -2.193 -13.904  -6.514  1.00  0.00           C  
ATOM   2863  CG1 VAL B 173      -1.239 -12.929  -7.181  1.00  0.00           C  
ATOM   2864  CG2 VAL B 173      -3.353 -14.254  -7.358  1.00  0.00           C  
ATOM   2865  H   VAL B 173      -2.953 -15.808  -4.754  1.00  0.00           H  
ATOM   2866  HA  VAL B 173      -1.066 -15.653  -7.069  1.00  0.00           H  
ATOM   2867  HB  VAL B 173      -2.554 -13.434  -5.596  1.00  0.00           H  
ATOM   2868 1HG1 VAL B 173      -1.764 -12.028  -7.424  1.00  0.00           H  
ATOM   2869 2HG1 VAL B 173      -0.406 -12.689  -6.521  1.00  0.00           H  
ATOM   2870 3HG1 VAL B 173      -0.864 -13.389  -8.091  1.00  0.00           H  
ATOM   2871 1HG2 VAL B 173      -3.916 -13.367  -7.588  1.00  0.00           H  
ATOM   2872 2HG2 VAL B 173      -3.000 -14.722  -8.249  1.00  0.00           H  
ATOM   2873 3HG2 VAL B 173      -3.992 -14.940  -6.835  1.00  0.00           H  
ATOM   2874  N   ILE B 174       0.882 -15.076  -5.680  1.00  0.00           N  
ATOM   2875  CA  ILE B 174       2.052 -14.929  -4.834  1.00  0.00           C  
ATOM   2876  C   ILE B 174       2.935 -13.702  -5.155  1.00  0.00           C  
ATOM   2877  O   ILE B 174       3.275 -13.449  -6.314  1.00  0.00           O  
ATOM   2878  CB  ILE B 174       2.911 -16.204  -4.924  1.00  0.00           C  
ATOM   2879  CG1 ILE B 174       2.120 -17.416  -4.426  1.00  0.00           C  
ATOM   2880  CG2 ILE B 174       4.195 -16.037  -4.125  1.00  0.00           C  
ATOM   2881  CD1 ILE B 174       2.796 -18.740  -4.701  1.00  0.00           C  
ATOM   2882  H   ILE B 174       0.992 -15.367  -6.650  1.00  0.00           H  
ATOM   2883  HA  ILE B 174       1.706 -14.840  -3.818  1.00  0.00           H  
ATOM   2884  HB  ILE B 174       3.165 -16.399  -5.965  1.00  0.00           H  
ATOM   2885 1HG1 ILE B 174       1.961 -17.331  -3.352  1.00  0.00           H  
ATOM   2886 2HG1 ILE B 174       1.139 -17.431  -4.901  1.00  0.00           H  
ATOM   2887 1HG2 ILE B 174       4.790 -16.947  -4.198  1.00  0.00           H  
ATOM   2888 2HG2 ILE B 174       4.764 -15.198  -4.523  1.00  0.00           H  
ATOM   2889 3HG2 ILE B 174       3.951 -15.847  -3.080  1.00  0.00           H  
ATOM   2890 1HD1 ILE B 174       2.176 -19.552  -4.320  1.00  0.00           H  
ATOM   2891 2HD1 ILE B 174       2.934 -18.863  -5.776  1.00  0.00           H  
ATOM   2892 3HD1 ILE B 174       3.766 -18.763  -4.206  1.00  0.00           H  
ATOM   2893  N   GLY B 175       3.285 -12.957  -4.094  1.00  0.00           N  
ATOM   2894  CA  GLY B 175       4.180 -11.792  -4.100  1.00  0.00           C  
ATOM   2895  C   GLY B 175       3.576 -10.374  -4.040  1.00  0.00           C  
ATOM   2896  O   GLY B 175       4.290  -9.445  -3.661  1.00  0.00           O  
ATOM   2897  H   GLY B 175       2.924 -13.256  -3.193  1.00  0.00           H  
ATOM   2898 1HA  GLY B 175       4.861 -11.902  -3.256  1.00  0.00           H  
ATOM   2899 2HA  GLY B 175       4.808 -11.859  -4.987  1.00  0.00           H  
ATOM   2900  N   ASN B 176       2.295 -10.191  -4.367  1.00  0.00           N  
ATOM   2901  CA  ASN B 176       1.684  -8.845  -4.306  1.00  0.00           C  
ATOM   2902  C   ASN B 176       0.711  -8.643  -3.162  1.00  0.00           C  
ATOM   2903  O   ASN B 176      -0.072  -9.529  -2.834  1.00  0.00           O  
ATOM   2904  CB  ASN B 176       1.055  -8.509  -5.650  1.00  0.00           C  
ATOM   2905  CG  ASN B 176       2.119  -8.173  -6.653  1.00  0.00           C  
ATOM   2906  OD1 ASN B 176       2.959  -7.385  -6.268  1.00  0.00           O  
ATOM   2907  ND2 ASN B 176       2.128  -8.682  -7.839  1.00  0.00           N  
ATOM   2908  H   ASN B 176       1.749 -10.984  -4.672  1.00  0.00           H  
ATOM   2909  HA  ASN B 176       2.485  -8.118  -4.156  1.00  0.00           H  
ATOM   2910 1HB  ASN B 176       0.491  -9.366  -6.012  1.00  0.00           H  
ATOM   2911 2HB  ASN B 176       0.369  -7.662  -5.549  1.00  0.00           H  
ATOM   2912 1HD2 ASN B 176       2.883  -8.396  -8.482  1.00  0.00           H  
ATOM   2913 2HD2 ASN B 176       1.419  -9.318  -8.115  1.00  0.00           H  
ATOM   2914  N   GLU B 177       0.709  -7.425  -2.624  1.00  0.00           N  
ATOM   2915  CA  GLU B 177      -0.228  -7.040  -1.576  1.00  0.00           C  
ATOM   2916  C   GLU B 177      -1.627  -6.719  -2.104  1.00  0.00           C  
ATOM   2917  O   GLU B 177      -2.633  -7.033  -1.466  1.00  0.00           O  
ATOM   2918  CB  GLU B 177       0.331  -5.834  -0.836  1.00  0.00           C  
ATOM   2919  CG  GLU B 177      -0.515  -5.331   0.270  1.00  0.00           C  
ATOM   2920  CD  GLU B 177       0.185  -4.338   1.109  1.00  0.00           C  
ATOM   2921  OE1 GLU B 177       1.350  -4.029   0.872  1.00  0.00           O  
ATOM   2922  OE2 GLU B 177      -0.432  -3.859   2.003  1.00  0.00           O  
ATOM   2923  H   GLU B 177       1.422  -6.750  -2.917  1.00  0.00           H  
ATOM   2924  HA  GLU B 177      -0.323  -7.878  -0.888  1.00  0.00           H  
ATOM   2925 1HB  GLU B 177       1.290  -6.086  -0.427  1.00  0.00           H  
ATOM   2926 2HB  GLU B 177       0.489  -5.018  -1.542  1.00  0.00           H  
ATOM   2927 1HG  GLU B 177      -1.394  -4.848  -0.159  1.00  0.00           H  
ATOM   2928 2HG  GLU B 177      -0.858  -6.160   0.879  1.00  0.00           H  
ATOM   2929  N   VAL B 178      -1.678  -6.029  -3.233  1.00  0.00           N  
ATOM   2930  CA  VAL B 178      -2.940  -5.606  -3.823  1.00  0.00           C  
ATOM   2931  C   VAL B 178      -3.089  -6.085  -5.252  1.00  0.00           C  
ATOM   2932  O   VAL B 178      -2.276  -5.750  -6.115  1.00  0.00           O  
ATOM   2933  CB  VAL B 178      -3.052  -4.076  -3.812  1.00  0.00           C  
ATOM   2934  CG1 VAL B 178      -1.862  -3.406  -4.462  1.00  0.00           C  
ATOM   2935  CG2 VAL B 178      -4.262  -3.688  -4.558  1.00  0.00           C  
ATOM   2936  H   VAL B 178      -0.815  -5.806  -3.704  1.00  0.00           H  
ATOM   2937  HA  VAL B 178      -3.753  -6.035  -3.241  1.00  0.00           H  
ATOM   2938  HB  VAL B 178      -3.109  -3.746  -2.774  1.00  0.00           H  
ATOM   2939 1HG1 VAL B 178      -1.996  -2.343  -4.402  1.00  0.00           H  
ATOM   2940 2HG1 VAL B 178      -0.963  -3.693  -3.945  1.00  0.00           H  
ATOM   2941 3HG1 VAL B 178      -1.749  -3.656  -5.498  1.00  0.00           H  
ATOM   2942 1HG2 VAL B 178      -4.386  -2.628  -4.540  1.00  0.00           H  
ATOM   2943 2HG2 VAL B 178      -4.221  -4.000  -5.598  1.00  0.00           H  
ATOM   2944 3HG2 VAL B 178      -5.080  -4.168  -4.074  1.00  0.00           H  
ATOM   2945  N   VAL B 179      -4.106  -6.917  -5.468  1.00  0.00           N  
ATOM   2946  CA  VAL B 179      -4.365  -7.528  -6.764  1.00  0.00           C  
ATOM   2947  C   VAL B 179      -5.846  -7.546  -7.093  1.00  0.00           C  
ATOM   2948  O   VAL B 179      -6.681  -7.627  -6.197  1.00  0.00           O  
ATOM   2949  CB  VAL B 179      -3.804  -8.975  -6.823  1.00  0.00           C  
ATOM   2950  CG1 VAL B 179      -2.286  -8.955  -6.656  1.00  0.00           C  
ATOM   2951  CG2 VAL B 179      -4.444  -9.857  -5.734  1.00  0.00           C  
ATOM   2952  H   VAL B 179      -4.748  -7.081  -4.694  1.00  0.00           H  
ATOM   2953  HA  VAL B 179      -3.844  -6.956  -7.532  1.00  0.00           H  
ATOM   2954  HB  VAL B 179      -4.025  -9.389  -7.807  1.00  0.00           H  
ATOM   2955 1HG1 VAL B 179      -1.901  -9.949  -6.727  1.00  0.00           H  
ATOM   2956 2HG1 VAL B 179      -1.843  -8.336  -7.441  1.00  0.00           H  
ATOM   2957 3HG1 VAL B 179      -2.024  -8.552  -5.685  1.00  0.00           H  
ATOM   2958 1HG2 VAL B 179      -4.047 -10.872  -5.804  1.00  0.00           H  
ATOM   2959 2HG2 VAL B 179      -4.219  -9.450  -4.749  1.00  0.00           H  
ATOM   2960 3HG2 VAL B 179      -5.520  -9.885  -5.878  1.00  0.00           H  
ATOM   2961  N   ASN B 180      -6.170  -7.561  -8.377  1.00  0.00           N  
ATOM   2962  CA  ASN B 180      -7.551  -7.758  -8.776  1.00  0.00           C  
ATOM   2963  C   ASN B 180      -7.730  -9.199  -9.172  1.00  0.00           C  
ATOM   2964  O   ASN B 180      -6.899  -9.754  -9.897  1.00  0.00           O  
ATOM   2965  CB  ASN B 180      -7.897  -6.860  -9.939  1.00  0.00           C  
ATOM   2966  CG  ASN B 180      -9.344  -6.830 -10.226  1.00  0.00           C  
ATOM   2967  OD1 ASN B 180     -10.169  -6.887  -9.308  1.00  0.00           O  
ATOM   2968  ND2 ASN B 180      -9.673  -6.739 -11.481  1.00  0.00           N  
ATOM   2969  H   ASN B 180      -5.444  -7.473  -9.078  1.00  0.00           H  
ATOM   2970  HA  ASN B 180      -8.210  -7.543  -7.939  1.00  0.00           H  
ATOM   2971 1HB  ASN B 180      -7.513  -5.868  -9.795  1.00  0.00           H  
ATOM   2972 2HB  ASN B 180      -7.404  -7.257 -10.818  1.00  0.00           H  
ATOM   2973 1HD2 ASN B 180     -10.654  -6.741 -11.762  1.00  0.00           H  
ATOM   2974 2HD2 ASN B 180      -8.963  -6.702 -12.181  1.00  0.00           H  
ATOM   2975  N   PHE B 181      -8.851  -9.775  -8.799  1.00  0.00           N  
ATOM   2976  CA  PHE B 181      -9.193 -11.085  -9.316  1.00  0.00           C  
ATOM   2977  C   PHE B 181     -10.408 -10.984 -10.221  1.00  0.00           C  
ATOM   2978  O   PHE B 181     -11.396 -10.331  -9.876  1.00  0.00           O  
ATOM   2979  CB  PHE B 181      -9.518 -12.080  -8.197  1.00  0.00           C  
ATOM   2980  CG  PHE B 181      -8.371 -12.547  -7.322  1.00  0.00           C  
ATOM   2981  CD1 PHE B 181      -7.975 -11.852  -6.189  1.00  0.00           C  
ATOM   2982  CD2 PHE B 181      -7.731 -13.739  -7.615  1.00  0.00           C  
ATOM   2983  CE1 PHE B 181      -6.964 -12.349  -5.382  1.00  0.00           C  
ATOM   2984  CE2 PHE B 181      -6.733 -14.233  -6.812  1.00  0.00           C  
ATOM   2985  CZ  PHE B 181      -6.345 -13.540  -5.692  1.00  0.00           C  
ATOM   2986  H   PHE B 181      -9.450  -9.293  -8.136  1.00  0.00           H  
ATOM   2987  HA  PHE B 181      -8.359 -11.477  -9.902  1.00  0.00           H  
ATOM   2988 1HB  PHE B 181     -10.277 -11.647  -7.549  1.00  0.00           H  
ATOM   2989 2HB  PHE B 181      -9.966 -12.968  -8.652  1.00  0.00           H  
ATOM   2990  HD1 PHE B 181      -8.469 -10.917  -5.932  1.00  0.00           H  
ATOM   2991  HD2 PHE B 181      -8.041 -14.301  -8.490  1.00  0.00           H  
ATOM   2992  HE1 PHE B 181      -6.664 -11.799  -4.497  1.00  0.00           H  
ATOM   2993  HE2 PHE B 181      -6.258 -15.183  -7.064  1.00  0.00           H  
ATOM   2994  HZ  PHE B 181      -5.553 -13.934  -5.047  1.00  0.00           H  
ATOM   2995  N   GLU B 182     -10.361 -11.697 -11.336  1.00  0.00           N  
ATOM   2996  CA  GLU B 182     -11.484 -11.786 -12.257  1.00  0.00           C  
ATOM   2997  C   GLU B 182     -11.663 -13.230 -12.699  1.00  0.00           C  
ATOM   2998  O   GLU B 182     -10.715 -13.884 -13.131  1.00  0.00           O  
ATOM   2999  CB  GLU B 182     -11.245 -10.901 -13.502  1.00  0.00           C  
ATOM   3000  CG  GLU B 182     -11.112  -9.351 -13.286  1.00  0.00           C  
ATOM   3001  CD  GLU B 182     -12.429  -8.548 -13.047  1.00  0.00           C  
ATOM   3002  OE1 GLU B 182     -13.485  -9.067 -13.339  1.00  0.00           O  
ATOM   3003  OE2 GLU B 182     -12.343  -7.385 -12.603  1.00  0.00           O  
ATOM   3004  H   GLU B 182      -9.486 -12.156 -11.592  1.00  0.00           H  
ATOM   3005  HA  GLU B 182     -12.393 -11.468 -11.745  1.00  0.00           H  
ATOM   3006 1HB  GLU B 182     -10.325 -11.212 -13.971  1.00  0.00           H  
ATOM   3007 2HB  GLU B 182     -12.045 -11.069 -14.221  1.00  0.00           H  
ATOM   3008 1HG  GLU B 182     -10.457  -9.194 -12.439  1.00  0.00           H  
ATOM   3009 2HG  GLU B 182     -10.609  -8.939 -14.159  1.00  0.00           H  
ATOM   3010  N   TRP B 183     -12.882 -13.725 -12.603  1.00  0.00           N  
ATOM   3011  CA  TRP B 183     -13.115 -15.089 -13.031  1.00  0.00           C  
ATOM   3012  C   TRP B 183     -13.987 -15.173 -14.269  1.00  0.00           C  
ATOM   3013  O   TRP B 183     -14.960 -14.410 -14.419  1.00  0.00           O  
ATOM   3014  CB  TRP B 183     -13.778 -15.905 -11.922  1.00  0.00           C  
ATOM   3015  CG  TRP B 183     -12.922 -16.238 -10.713  1.00  0.00           C  
ATOM   3016  CD1 TRP B 183     -12.715 -15.472  -9.604  1.00  0.00           C  
ATOM   3017  CD2 TRP B 183     -12.203 -17.476 -10.480  1.00  0.00           C  
ATOM   3018  NE1 TRP B 183     -11.922 -16.149  -8.700  1.00  0.00           N  
ATOM   3019  CE2 TRP B 183     -11.611 -17.374  -9.215  1.00  0.00           C  
ATOM   3020  CE3 TRP B 183     -12.034 -18.646 -11.217  1.00  0.00           C  
ATOM   3021  CZ2 TRP B 183     -10.867 -18.411  -8.667  1.00  0.00           C  
ATOM   3022  CZ3 TRP B 183     -11.288 -19.681 -10.665  1.00  0.00           C  
ATOM   3023  CH2 TRP B 183     -10.722 -19.567  -9.421  1.00  0.00           C  
ATOM   3024  H   TRP B 183     -13.636 -13.162 -12.237  1.00  0.00           H  
ATOM   3025  HA  TRP B 183     -12.158 -15.542 -13.263  1.00  0.00           H  
ATOM   3026 1HB  TRP B 183     -14.662 -15.377 -11.570  1.00  0.00           H  
ATOM   3027 2HB  TRP B 183     -14.122 -16.846 -12.349  1.00  0.00           H  
ATOM   3028  HD1 TRP B 183     -13.127 -14.477  -9.447  1.00  0.00           H  
ATOM   3029  HE1 TRP B 183     -11.613 -15.811  -7.776  1.00  0.00           H  
ATOM   3030  HE3 TRP B 183     -12.487 -18.745 -12.205  1.00  0.00           H  
ATOM   3031  HZ2 TRP B 183     -10.413 -18.336  -7.680  1.00  0.00           H  
ATOM   3032  HZ3 TRP B 183     -11.170 -20.594 -11.251  1.00  0.00           H  
ATOM   3033  HH2 TRP B 183     -10.145 -20.401  -9.012  1.00  0.00           H  
ATOM   3034  N   THR B 184     -13.682 -16.161 -15.104  1.00  0.00           N  
ATOM   3035  CA  THR B 184     -14.503 -16.544 -16.240  1.00  0.00           C  
ATOM   3036  C   THR B 184     -14.904 -17.988 -16.044  1.00  0.00           C  
ATOM   3037  O   THR B 184     -14.070 -18.842 -15.728  1.00  0.00           O  
ATOM   3038  CB  THR B 184     -13.793 -16.367 -17.578  1.00  0.00           C  
ATOM   3039  OG1 THR B 184     -13.447 -14.990 -17.756  1.00  0.00           O  
ATOM   3040  CG2 THR B 184     -14.707 -16.808 -18.707  1.00  0.00           C  
ATOM   3041  H   THR B 184     -12.823 -16.683 -14.910  1.00  0.00           H  
ATOM   3042  HA  THR B 184     -15.410 -15.941 -16.247  1.00  0.00           H  
ATOM   3043  HB  THR B 184     -12.898 -16.958 -17.596  1.00  0.00           H  
ATOM   3044  HG1 THR B 184     -12.812 -14.909 -18.472  1.00  0.00           H  
ATOM   3045 1HG2 THR B 184     -14.196 -16.677 -19.658  1.00  0.00           H  
ATOM   3046 2HG2 THR B 184     -14.962 -17.859 -18.580  1.00  0.00           H  
ATOM   3047 3HG2 THR B 184     -15.616 -16.209 -18.696  1.00  0.00           H  
ATOM   3048  N   TYR B 185     -16.184 -18.271 -16.204  1.00  0.00           N  
ATOM   3049  CA  TYR B 185     -16.648 -19.619 -15.961  1.00  0.00           C  
ATOM   3050  C   TYR B 185     -17.913 -19.936 -16.776  1.00  0.00           C  
ATOM   3051  O   TYR B 185     -18.568 -19.009 -17.269  1.00  0.00           O  
ATOM   3052  CB  TYR B 185     -16.773 -19.754 -14.426  1.00  0.00           C  
ATOM   3053  CG  TYR B 185     -17.799 -18.869 -13.743  1.00  0.00           C  
ATOM   3054  CD1 TYR B 185     -19.044 -19.353 -13.428  1.00  0.00           C  
ATOM   3055  CD2 TYR B 185     -17.471 -17.536 -13.425  1.00  0.00           C  
ATOM   3056  CE1 TYR B 185     -19.968 -18.531 -12.810  1.00  0.00           C  
ATOM   3057  CE2 TYR B 185     -18.398 -16.721 -12.810  1.00  0.00           C  
ATOM   3058  CZ  TYR B 185     -19.651 -17.216 -12.509  1.00  0.00           C  
ATOM   3059  OH  TYR B 185     -20.607 -16.413 -11.935  1.00  0.00           O  
ATOM   3060  H   TYR B 185     -16.831 -17.550 -16.478  1.00  0.00           H  
ATOM   3061  HA  TYR B 185     -15.846 -20.279 -16.288  1.00  0.00           H  
ATOM   3062 1HB  TYR B 185     -17.035 -20.746 -14.176  1.00  0.00           H  
ATOM   3063 2HB  TYR B 185     -15.803 -19.561 -13.964  1.00  0.00           H  
ATOM   3064  HD1 TYR B 185     -19.304 -20.386 -13.663  1.00  0.00           H  
ATOM   3065  HD2 TYR B 185     -16.490 -17.145 -13.662  1.00  0.00           H  
ATOM   3066  HE1 TYR B 185     -20.955 -18.914 -12.567  1.00  0.00           H  
ATOM   3067  HE2 TYR B 185     -18.139 -15.685 -12.575  1.00  0.00           H  
ATOM   3068  HH  TYR B 185     -21.462 -16.674 -12.303  1.00  0.00           H  
ATOM   3069  N   PRO B 186     -18.306 -21.221 -16.944  1.00  0.00           N  
ATOM   3070  CA  PRO B 186     -19.485 -21.724 -17.641  1.00  0.00           C  
ATOM   3071  C   PRO B 186     -20.850 -21.121 -17.266  1.00  0.00           C  
ATOM   3072  O   PRO B 186     -21.742 -21.082 -18.106  1.00  0.00           O  
ATOM   3073  CB  PRO B 186     -19.427 -23.218 -17.337  1.00  0.00           C  
ATOM   3074  CG  PRO B 186     -17.968 -23.498 -17.144  1.00  0.00           C  
ATOM   3075  CD  PRO B 186     -17.448 -22.320 -16.423  1.00  0.00           C  
ATOM   3076  HA  PRO B 186     -19.319 -21.572 -18.723  1.00  0.00           H  
ATOM   3077 1HB  PRO B 186     -20.020 -23.444 -16.434  1.00  0.00           H  
ATOM   3078 2HB  PRO B 186     -19.867 -23.812 -18.159  1.00  0.00           H  
ATOM   3079 1HG  PRO B 186     -17.828 -24.438 -16.605  1.00  0.00           H  
ATOM   3080 2HG  PRO B 186     -17.485 -23.620 -18.121  1.00  0.00           H  
ATOM   3081 1HD  PRO B 186     -17.618 -22.458 -15.382  1.00  0.00           H  
ATOM   3082 2HD  PRO B 186     -16.404 -22.232 -16.674  1.00  0.00           H  
ATOM   3083  N   ARG B 187     -21.026 -20.651 -16.025  1.00  0.00           N  
ATOM   3084  CA  ARG B 187     -22.337 -20.084 -15.648  1.00  0.00           C  
ATOM   3085  C   ARG B 187     -22.204 -18.637 -15.243  1.00  0.00           C  
ATOM   3086  O   ARG B 187     -22.620 -18.244 -14.152  1.00  0.00           O  
ATOM   3087  CB  ARG B 187     -22.963 -20.824 -14.461  1.00  0.00           C  
ATOM   3088  CG  ARG B 187     -23.305 -22.284 -14.673  1.00  0.00           C  
ATOM   3089  CD  ARG B 187     -24.352 -22.450 -15.738  1.00  0.00           C  
ATOM   3090  NE  ARG B 187     -24.828 -23.826 -15.838  1.00  0.00           N  
ATOM   3091  CZ  ARG B 187     -25.645 -24.302 -16.810  1.00  0.00           C  
ATOM   3092  NH1 ARG B 187     -26.066 -23.502 -17.771  1.00  0.00           N  
ATOM   3093  NH2 ARG B 187     -26.015 -25.561 -16.809  1.00  0.00           N  
ATOM   3094  H   ARG B 187     -20.282 -20.672 -15.361  1.00  0.00           H  
ATOM   3095  HA  ARG B 187     -23.012 -20.141 -16.498  1.00  0.00           H  
ATOM   3096 1HB  ARG B 187     -22.283 -20.776 -13.610  1.00  0.00           H  
ATOM   3097 2HB  ARG B 187     -23.883 -20.317 -14.164  1.00  0.00           H  
ATOM   3098 1HG  ARG B 187     -22.419 -22.840 -14.974  1.00  0.00           H  
ATOM   3099 2HG  ARG B 187     -23.694 -22.708 -13.740  1.00  0.00           H  
ATOM   3100 1HD  ARG B 187     -25.204 -21.811 -15.519  1.00  0.00           H  
ATOM   3101 2HD  ARG B 187     -23.925 -22.171 -16.704  1.00  0.00           H  
ATOM   3102  HE  ARG B 187     -24.492 -24.486 -15.114  1.00  0.00           H  
ATOM   3103 1HH1 ARG B 187     -25.777 -22.535 -17.785  1.00  0.00           H  
ATOM   3104 2HH1 ARG B 187     -26.667 -23.863 -18.502  1.00  0.00           H  
ATOM   3105 1HH2 ARG B 187     -25.698 -26.199 -16.076  1.00  0.00           H  
ATOM   3106 2HH2 ARG B 187     -26.592 -25.932 -17.580  1.00  0.00           H  
ATOM   3107  N   LYS B 188     -21.657 -17.839 -16.138  1.00  0.00           N  
ATOM   3108  CA  LYS B 188     -21.465 -16.427 -15.875  1.00  0.00           C  
ATOM   3109  C   LYS B 188     -22.421 -15.594 -16.716  1.00  0.00           C  
ATOM   3110  O   LYS B 188     -23.288 -14.891 -16.205  1.00  0.00           O  
ATOM   3111  CB  LYS B 188     -20.010 -16.044 -16.160  1.00  0.00           C  
ATOM   3112  CG  LYS B 188     -19.655 -14.612 -15.860  1.00  0.00           C  
ATOM   3113  CD  LYS B 188     -18.180 -14.364 -16.119  1.00  0.00           C  
ATOM   3114  CE  LYS B 188     -17.797 -12.926 -15.828  1.00  0.00           C  
ATOM   3115  NZ  LYS B 188     -16.366 -12.687 -16.093  1.00  0.00           N  
ATOM   3116  H   LYS B 188     -21.342 -18.236 -17.016  1.00  0.00           H  
ATOM   3117  HA  LYS B 188     -21.678 -16.235 -14.824  1.00  0.00           H  
ATOM   3118 1HB  LYS B 188     -19.352 -16.679 -15.573  1.00  0.00           H  
ATOM   3119 2HB  LYS B 188     -19.781 -16.241 -17.209  1.00  0.00           H  
ATOM   3120 1HG  LYS B 188     -20.253 -13.944 -16.487  1.00  0.00           H  
ATOM   3121 2HG  LYS B 188     -19.874 -14.396 -14.815  1.00  0.00           H  
ATOM   3122 1HD  LYS B 188     -17.583 -15.020 -15.480  1.00  0.00           H  
ATOM   3123 2HD  LYS B 188     -17.944 -14.591 -17.159  1.00  0.00           H  
ATOM   3124 1HE  LYS B 188     -18.391 -12.256 -16.446  1.00  0.00           H  
ATOM   3125 2HE  LYS B 188     -17.999 -12.714 -14.778  1.00  0.00           H  
ATOM   3126 1HZ  LYS B 188     -16.117 -11.737 -15.876  1.00  0.00           H  
ATOM   3127 2HZ  LYS B 188     -15.824 -13.322 -15.500  1.00  0.00           H  
ATOM   3128 3HZ  LYS B 188     -16.150 -12.876 -17.057  1.00  0.00           H  
ATOM   3129  N   GLU B 189     -22.274 -15.702 -18.025  1.00  0.00           N  
ATOM   3130  CA  GLU B 189     -23.122 -14.958 -18.932  1.00  0.00           C  
ATOM   3131  C   GLU B 189     -24.484 -15.631 -18.967  1.00  0.00           C  
ATOM   3132  O   GLU B 189     -24.559 -16.857 -18.964  1.00  0.00           O  
ATOM   3133  CB  GLU B 189     -22.478 -14.884 -20.312  1.00  0.00           C  
ATOM   3134  CG  GLU B 189     -23.219 -14.012 -21.306  1.00  0.00           C  
ATOM   3135  CD  GLU B 189     -22.507 -13.900 -22.620  1.00  0.00           C  
ATOM   3136  OE1 GLU B 189     -21.482 -14.520 -22.774  1.00  0.00           O  
ATOM   3137  OE2 GLU B 189     -22.978 -13.178 -23.469  1.00  0.00           O  
ATOM   3138  H   GLU B 189     -21.557 -16.302 -18.398  1.00  0.00           H  
ATOM   3139  HA  GLU B 189     -23.247 -13.945 -18.549  1.00  0.00           H  
ATOM   3140 1HB  GLU B 189     -21.462 -14.499 -20.222  1.00  0.00           H  
ATOM   3141 2HB  GLU B 189     -22.411 -15.887 -20.734  1.00  0.00           H  
ATOM   3142 1HG  GLU B 189     -24.207 -14.441 -21.481  1.00  0.00           H  
ATOM   3143 2HG  GLU B 189     -23.354 -13.020 -20.878  1.00  0.00           H  
ATOM   3144  N   SER B 190     -25.554 -14.836 -18.983  1.00  0.00           N  
ATOM   3145  CA  SER B 190     -26.916 -15.373 -19.041  1.00  0.00           C  
ATOM   3146  C   SER B 190     -27.215 -16.406 -17.943  1.00  0.00           C  
ATOM   3147  O   SER B 190     -27.723 -17.494 -18.216  1.00  0.00           O  
ATOM   3148  CB  SER B 190     -27.202 -15.977 -20.410  1.00  0.00           C  
ATOM   3149  OG  SER B 190     -27.106 -15.008 -21.422  1.00  0.00           O  
ATOM   3150  H   SER B 190     -25.417 -13.836 -18.964  1.00  0.00           H  
ATOM   3151  HA  SER B 190     -27.610 -14.543 -18.898  1.00  0.00           H  
ATOM   3152 1HB  SER B 190     -26.504 -16.788 -20.611  1.00  0.00           H  
ATOM   3153 2HB  SER B 190     -28.203 -16.404 -20.411  1.00  0.00           H  
ATOM   3154  HG  SER B 190     -28.003 -14.697 -21.570  1.00  0.00           H  
ATOM   3155  N   GLY B 191     -26.926 -16.053 -16.699  1.00  0.00           N  
ATOM   3156  CA  GLY B 191     -27.201 -16.962 -15.602  1.00  0.00           C  
ATOM   3157  C   GLY B 191     -26.940 -16.332 -14.245  1.00  0.00           C  
ATOM   3158  O   GLY B 191     -26.517 -15.179 -14.148  1.00  0.00           O  
ATOM   3159  H   GLY B 191     -26.497 -15.155 -16.517  1.00  0.00           H  
ATOM   3160 1HA  GLY B 191     -28.236 -17.293 -15.659  1.00  0.00           H  
ATOM   3161 2HA  GLY B 191     -26.575 -17.849 -15.715  1.00  0.00           H  
ATOM   3162  N   ARG B 192     -27.249 -17.093 -13.195  1.00  0.00           N  
ATOM   3163  CA  ARG B 192     -27.096 -16.648 -11.812  1.00  0.00           C  
ATOM   3164  C   ARG B 192     -25.607 -16.761 -11.461  1.00  0.00           C  
ATOM   3165  O   ARG B 192     -24.982 -17.788 -11.730  1.00  0.00           O  
ATOM   3166  CB  ARG B 192     -28.045 -17.476 -10.923  1.00  0.00           C  
ATOM   3167  CG  ARG B 192     -28.107 -17.161  -9.416  1.00  0.00           C  
ATOM   3168  CD  ARG B 192     -29.181 -18.043  -8.728  1.00  0.00           C  
ATOM   3169  NE  ARG B 192     -29.265 -17.817  -7.274  1.00  0.00           N  
ATOM   3170  CZ  ARG B 192     -30.123 -18.457  -6.403  1.00  0.00           C  
ATOM   3171  NH1 ARG B 192     -31.003 -19.358  -6.791  1.00  0.00           N  
ATOM   3172  NH2 ARG B 192     -30.078 -18.179  -5.125  1.00  0.00           N  
ATOM   3173  H   ARG B 192     -27.600 -18.024 -13.367  1.00  0.00           H  
ATOM   3174  HA  ARG B 192     -27.386 -15.600 -11.738  1.00  0.00           H  
ATOM   3175 1HB  ARG B 192     -29.058 -17.376 -11.307  1.00  0.00           H  
ATOM   3176 2HB  ARG B 192     -27.773 -18.528 -11.009  1.00  0.00           H  
ATOM   3177 1HG  ARG B 192     -27.136 -17.367  -8.958  1.00  0.00           H  
ATOM   3178 2HG  ARG B 192     -28.364 -16.113  -9.267  1.00  0.00           H  
ATOM   3179 1HD  ARG B 192     -30.158 -17.820  -9.160  1.00  0.00           H  
ATOM   3180 2HD  ARG B 192     -28.945 -19.092  -8.896  1.00  0.00           H  
ATOM   3181  HE  ARG B 192     -28.624 -17.145  -6.875  1.00  0.00           H  
ATOM   3182 1HH1 ARG B 192     -31.090 -19.614  -7.760  1.00  0.00           H  
ATOM   3183 2HH1 ARG B 192     -31.628 -19.798  -6.050  1.00  0.00           H  
ATOM   3184 1HH2 ARG B 192     -29.428 -17.506  -4.764  1.00  0.00           H  
ATOM   3185 2HH2 ARG B 192     -30.708 -18.709  -4.493  1.00  0.00           H  
ATOM   3186  N   LEU B 193     -25.037 -15.686 -10.915  1.00  0.00           N  
ATOM   3187  CA  LEU B 193     -23.593 -15.593 -10.667  1.00  0.00           C  
ATOM   3188  C   LEU B 193     -23.091 -16.221  -9.383  1.00  0.00           C  
ATOM   3189  O   LEU B 193     -23.833 -16.375  -8.411  1.00  0.00           O  
ATOM   3190  CB  LEU B 193     -23.153 -14.127 -10.686  1.00  0.00           C  
ATOM   3191  CG  LEU B 193     -23.446 -13.385 -11.991  1.00  0.00           C  
ATOM   3192  CD1 LEU B 193     -23.097 -11.918 -11.823  1.00  0.00           C  
ATOM   3193  CD2 LEU B 193     -22.656 -14.030 -13.119  1.00  0.00           C  
ATOM   3194  H   LEU B 193     -25.618 -14.887 -10.703  1.00  0.00           H  
ATOM   3195  HA  LEU B 193     -23.095 -16.104 -11.495  1.00  0.00           H  
ATOM   3196 1HB  LEU B 193     -23.656 -13.601  -9.876  1.00  0.00           H  
ATOM   3197 2HB  LEU B 193     -22.075 -14.084 -10.507  1.00  0.00           H  
ATOM   3198  HG  LEU B 193     -24.512 -13.453 -12.224  1.00  0.00           H  
ATOM   3199 1HD1 LEU B 193     -23.315 -11.388 -12.749  1.00  0.00           H  
ATOM   3200 2HD1 LEU B 193     -23.690 -11.495 -11.012  1.00  0.00           H  
ATOM   3201 3HD1 LEU B 193     -22.039 -11.823 -11.587  1.00  0.00           H  
ATOM   3202 1HD2 LEU B 193     -22.867 -13.509 -14.053  1.00  0.00           H  
ATOM   3203 2HD2 LEU B 193     -21.593 -13.967 -12.905  1.00  0.00           H  
ATOM   3204 3HD2 LEU B 193     -22.951 -15.077 -13.216  1.00  0.00           H  
ATOM   3205  N   VAL B 194     -21.798 -16.554  -9.399  1.00  0.00           N  
ATOM   3206  CA  VAL B 194     -21.096 -17.096  -8.255  1.00  0.00           C  
ATOM   3207  C   VAL B 194     -20.221 -16.007  -7.650  1.00  0.00           C  
ATOM   3208  O   VAL B 194     -19.471 -15.337  -8.362  1.00  0.00           O  
ATOM   3209  CB  VAL B 194     -20.205 -18.272  -8.682  1.00  0.00           C  
ATOM   3210  CG1 VAL B 194     -19.452 -18.810  -7.486  1.00  0.00           C  
ATOM   3211  CG2 VAL B 194     -21.025 -19.346  -9.314  1.00  0.00           C  
ATOM   3212  H   VAL B 194     -21.261 -16.408 -10.246  1.00  0.00           H  
ATOM   3213  HA  VAL B 194     -21.822 -17.434  -7.512  1.00  0.00           H  
ATOM   3214  HB  VAL B 194     -19.487 -17.914  -9.406  1.00  0.00           H  
ATOM   3215 1HG1 VAL B 194     -18.817 -19.631  -7.796  1.00  0.00           H  
ATOM   3216 2HG1 VAL B 194     -18.847 -18.027  -7.041  1.00  0.00           H  
ATOM   3217 3HG1 VAL B 194     -20.170 -19.163  -6.753  1.00  0.00           H  
ATOM   3218 1HG2 VAL B 194     -20.356 -20.128  -9.628  1.00  0.00           H  
ATOM   3219 2HG2 VAL B 194     -21.750 -19.732  -8.597  1.00  0.00           H  
ATOM   3220 3HG2 VAL B 194     -21.547 -18.948 -10.184  1.00  0.00           H  
ATOM   3221  N   GLU B 195     -20.348 -15.807  -6.351  1.00  0.00           N  
ATOM   3222  CA  GLU B 195     -19.577 -14.795  -5.651  1.00  0.00           C  
ATOM   3223  C   GLU B 195     -18.211 -15.329  -5.227  1.00  0.00           C  
ATOM   3224  O   GLU B 195     -18.171 -16.256  -4.417  1.00  0.00           O  
ATOM   3225  CB  GLU B 195     -20.338 -14.339  -4.405  1.00  0.00           C  
ATOM   3226  CG  GLU B 195     -19.652 -13.246  -3.600  1.00  0.00           C  
ATOM   3227  CD  GLU B 195     -20.442 -12.824  -2.397  1.00  0.00           C  
ATOM   3228  OE1 GLU B 195     -21.496 -13.373  -2.180  1.00  0.00           O  
ATOM   3229  OE2 GLU B 195     -20.001 -11.946  -1.695  1.00  0.00           O  
ATOM   3230  H   GLU B 195     -20.997 -16.385  -5.832  1.00  0.00           H  
ATOM   3231  HA  GLU B 195     -19.478 -13.940  -6.309  1.00  0.00           H  
ATOM   3232 1HB  GLU B 195     -21.323 -13.972  -4.697  1.00  0.00           H  
ATOM   3233 2HB  GLU B 195     -20.491 -15.191  -3.742  1.00  0.00           H  
ATOM   3234 1HG  GLU B 195     -18.677 -13.606  -3.264  1.00  0.00           H  
ATOM   3235 2HG  GLU B 195     -19.484 -12.385  -4.244  1.00  0.00           H  
ATOM   3236  N   PRO B 196     -17.084 -14.836  -5.770  1.00  0.00           N  
ATOM   3237  CA  PRO B 196     -15.782 -15.296  -5.389  1.00  0.00           C  
ATOM   3238  C   PRO B 196     -15.536 -14.729  -4.024  1.00  0.00           C  
ATOM   3239  O   PRO B 196     -15.961 -13.602  -3.770  1.00  0.00           O  
ATOM   3240  CB  PRO B 196     -14.872 -14.692  -6.459  1.00  0.00           C  
ATOM   3241  CG  PRO B 196     -15.598 -13.424  -6.892  1.00  0.00           C  
ATOM   3242  CD  PRO B 196     -17.088 -13.745  -6.757  1.00  0.00           C  
ATOM   3243  HA  PRO B 196     -15.763 -16.391  -5.388  1.00  0.00           H  
ATOM   3244 1HB  PRO B 196     -13.879 -14.497  -6.031  1.00  0.00           H  
ATOM   3245 2HB  PRO B 196     -14.730 -15.416  -7.275  1.00  0.00           H  
ATOM   3246 1HG  PRO B 196     -15.297 -12.579  -6.250  1.00  0.00           H  
ATOM   3247 2HG  PRO B 196     -15.316 -13.160  -7.921  1.00  0.00           H  
ATOM   3248 1HD  PRO B 196     -17.591 -12.854  -6.352  1.00  0.00           H  
ATOM   3249 2HD  PRO B 196     -17.504 -14.074  -7.716  1.00  0.00           H  
ATOM   3250  N   VAL B 197     -14.821 -15.442  -3.180  1.00  0.00           N  
ATOM   3251  CA  VAL B 197     -14.466 -14.895  -1.876  1.00  0.00           C  
ATOM   3252  C   VAL B 197     -12.973 -15.013  -1.608  1.00  0.00           C  
ATOM   3253  O   VAL B 197     -12.363 -16.049  -1.877  1.00  0.00           O  
ATOM   3254  CB  VAL B 197     -15.292 -15.584  -0.757  1.00  0.00           C  
ATOM   3255  CG1 VAL B 197     -14.889 -15.051   0.629  1.00  0.00           C  
ATOM   3256  CG2 VAL B 197     -16.807 -15.323  -1.002  1.00  0.00           C  
ATOM   3257  H   VAL B 197     -14.531 -16.382  -3.456  1.00  0.00           H  
ATOM   3258  HA  VAL B 197     -14.717 -13.836  -1.876  1.00  0.00           H  
ATOM   3259  HB  VAL B 197     -15.095 -16.656  -0.773  1.00  0.00           H  
ATOM   3260 1HG1 VAL B 197     -15.482 -15.554   1.391  1.00  0.00           H  
ATOM   3261 2HG1 VAL B 197     -13.832 -15.243   0.826  1.00  0.00           H  
ATOM   3262 3HG1 VAL B 197     -15.076 -13.979   0.677  1.00  0.00           H  
ATOM   3263 1HG2 VAL B 197     -17.393 -15.808  -0.225  1.00  0.00           H  
ATOM   3264 2HG2 VAL B 197     -17.003 -14.248  -0.986  1.00  0.00           H  
ATOM   3265 3HG2 VAL B 197     -17.109 -15.723  -1.970  1.00  0.00           H  
ATOM   3266  N   THR B 198     -12.372 -13.934  -1.129  1.00  0.00           N  
ATOM   3267  CA  THR B 198     -10.943 -13.924  -0.889  1.00  0.00           C  
ATOM   3268  C   THR B 198     -10.510 -14.234   0.531  1.00  0.00           C  
ATOM   3269  O   THR B 198     -11.287 -14.119   1.485  1.00  0.00           O  
ATOM   3270  CB  THR B 198     -10.339 -12.567  -1.298  1.00  0.00           C  
ATOM   3271  OG1 THR B 198     -10.943 -11.526  -0.507  1.00  0.00           O  
ATOM   3272  CG2 THR B 198     -10.571 -12.304  -2.791  1.00  0.00           C  
ATOM   3273  H   THR B 198     -12.926 -13.105  -0.932  1.00  0.00           H  
ATOM   3274  HA  THR B 198     -10.519 -14.681  -1.522  1.00  0.00           H  
ATOM   3275  HB  THR B 198      -9.263 -12.578  -1.107  1.00  0.00           H  
ATOM   3276  HG1 THR B 198     -10.656 -11.617   0.410  1.00  0.00           H  
ATOM   3277 1HG2 THR B 198     -10.131 -11.345  -3.064  1.00  0.00           H  
ATOM   3278 2HG2 THR B 198     -10.099 -13.095  -3.368  1.00  0.00           H  
ATOM   3279 3HG2 THR B 198     -11.636 -12.286  -3.002  1.00  0.00           H  
ATOM   3280  N   ASP B 199      -9.221 -14.543   0.660  1.00  0.00           N  
ATOM   3281  CA  ASP B 199      -8.591 -14.808   1.938  1.00  0.00           C  
ATOM   3282  C   ASP B 199      -7.087 -14.523   1.898  1.00  0.00           C  
ATOM   3283  O   ASP B 199      -6.478 -14.399   0.831  1.00  0.00           O  
ATOM   3284  CB  ASP B 199      -8.819 -16.282   2.316  1.00  0.00           C  
ATOM   3285  CG  ASP B 199      -8.680 -16.582   3.795  1.00  0.00           C  
ATOM   3286  OD1 ASP B 199      -8.395 -15.661   4.544  1.00  0.00           O  
ATOM   3287  OD2 ASP B 199      -8.825 -17.736   4.164  1.00  0.00           O  
ATOM   3288  H   ASP B 199      -8.684 -14.634  -0.200  1.00  0.00           H  
ATOM   3289  HA  ASP B 199      -9.047 -14.161   2.689  1.00  0.00           H  
ATOM   3290 1HB  ASP B 199      -9.818 -16.586   1.994  1.00  0.00           H  
ATOM   3291 2HB  ASP B 199      -8.101 -16.895   1.781  1.00  0.00           H  
ATOM   3292  N   PHE B 200      -6.486 -14.454   3.078  1.00  0.00           N  
ATOM   3293  CA  PHE B 200      -5.060 -14.132   3.194  1.00  0.00           C  
ATOM   3294  C   PHE B 200      -4.284 -15.203   3.943  1.00  0.00           C  
ATOM   3295  O   PHE B 200      -4.595 -15.529   5.090  1.00  0.00           O  
ATOM   3296  CB  PHE B 200      -4.830 -12.792   3.866  1.00  0.00           C  
ATOM   3297  CG  PHE B 200      -5.303 -11.573   3.105  1.00  0.00           C  
ATOM   3298  CD1 PHE B 200      -6.592 -11.096   3.238  1.00  0.00           C  
ATOM   3299  CD2 PHE B 200      -4.427 -10.886   2.278  1.00  0.00           C  
ATOM   3300  CE1 PHE B 200      -6.998  -9.964   2.555  1.00  0.00           C  
ATOM   3301  CE2 PHE B 200      -4.829  -9.757   1.597  1.00  0.00           C  
ATOM   3302  CZ  PHE B 200      -6.115  -9.298   1.735  1.00  0.00           C  
ATOM   3303  H   PHE B 200      -7.064 -14.631   3.905  1.00  0.00           H  
ATOM   3304  HA  PHE B 200      -4.634 -14.073   2.190  1.00  0.00           H  
ATOM   3305 1HB  PHE B 200      -5.321 -12.797   4.835  1.00  0.00           H  
ATOM   3306 2HB  PHE B 200      -3.762 -12.683   4.041  1.00  0.00           H  
ATOM   3307  HD1 PHE B 200      -7.287 -11.621   3.893  1.00  0.00           H  
ATOM   3308  HD2 PHE B 200      -3.405 -11.246   2.174  1.00  0.00           H  
ATOM   3309  HE1 PHE B 200      -8.017  -9.596   2.667  1.00  0.00           H  
ATOM   3310  HE2 PHE B 200      -4.130  -9.221   0.948  1.00  0.00           H  
ATOM   3311  HZ  PHE B 200      -6.431  -8.406   1.195  1.00  0.00           H  
ATOM   3312  N   LEU B 201      -3.260 -15.749   3.279  1.00  0.00           N  
ATOM   3313  CA  LEU B 201      -2.483 -16.862   3.826  1.00  0.00           C  
ATOM   3314  C   LEU B 201      -1.233 -16.344   4.525  1.00  0.00           C  
ATOM   3315  O   LEU B 201      -0.997 -16.616   5.709  1.00  0.00           O  
ATOM   3316  CB  LEU B 201      -2.189 -17.810   2.662  1.00  0.00           C  
ATOM   3317  CG  LEU B 201      -3.469 -18.386   1.904  1.00  0.00           C  
ATOM   3318  CD1 LEU B 201      -3.017 -19.182   0.692  1.00  0.00           C  
ATOM   3319  CD2 LEU B 201      -4.320 -19.266   2.828  1.00  0.00           C  
ATOM   3320  H   LEU B 201      -3.028 -15.413   2.346  1.00  0.00           H  
ATOM   3321  HA  LEU B 201      -3.095 -17.415   4.534  1.00  0.00           H  
ATOM   3322 1HB  LEU B 201      -1.618 -17.292   1.955  1.00  0.00           H  
ATOM   3323 2HB  LEU B 201      -1.618 -18.655   3.032  1.00  0.00           H  
ATOM   3324  HG  LEU B 201      -4.080 -17.555   1.547  1.00  0.00           H  
ATOM   3325 1HD1 LEU B 201      -3.890 -19.558   0.164  1.00  0.00           H  
ATOM   3326 2HD1 LEU B 201      -2.453 -18.549   0.028  1.00  0.00           H  
ATOM   3327 3HD1 LEU B 201      -2.400 -20.020   1.009  1.00  0.00           H  
ATOM   3328 1HD2 LEU B 201      -5.180 -19.637   2.273  1.00  0.00           H  
ATOM   3329 2HD2 LEU B 201      -3.727 -20.108   3.182  1.00  0.00           H  
ATOM   3330 3HD2 LEU B 201      -4.679 -18.692   3.679  1.00  0.00           H  
ATOM   3331  N   LEU B 202      -0.434 -15.591   3.770  1.00  0.00           N  
ATOM   3332  CA  LEU B 202       0.800 -14.997   4.320  1.00  0.00           C  
ATOM   3333  C   LEU B 202       0.819 -13.506   4.068  1.00  0.00           C  
ATOM   3334  O   LEU B 202       0.426 -13.067   2.981  1.00  0.00           O  
ATOM   3335  CB  LEU B 202       2.049 -15.688   3.733  1.00  0.00           C  
ATOM   3336  CG  LEU B 202       2.292 -17.180   4.202  1.00  0.00           C  
ATOM   3337  CD1 LEU B 202       1.622 -18.175   3.254  1.00  0.00           C  
ATOM   3338  CD2 LEU B 202       3.768 -17.462   4.249  1.00  0.00           C  
ATOM   3339  H   LEU B 202      -0.734 -15.420   2.806  1.00  0.00           H  
ATOM   3340  HA  LEU B 202       0.810 -15.134   5.404  1.00  0.00           H  
ATOM   3341 1HB  LEU B 202       1.987 -15.674   2.645  1.00  0.00           H  
ATOM   3342 2HB  LEU B 202       2.917 -15.107   4.021  1.00  0.00           H  
ATOM   3343  HG  LEU B 202       1.856 -17.310   5.195  1.00  0.00           H  
ATOM   3344 1HD1 LEU B 202       1.800 -19.188   3.610  1.00  0.00           H  
ATOM   3345 2HD1 LEU B 202       0.583 -18.008   3.205  1.00  0.00           H  
ATOM   3346 3HD1 LEU B 202       2.046 -18.067   2.272  1.00  0.00           H  
ATOM   3347 1HD2 LEU B 202       3.928 -18.484   4.589  1.00  0.00           H  
ATOM   3348 2HD2 LEU B 202       4.183 -17.350   3.250  1.00  0.00           H  
ATOM   3349 3HD2 LEU B 202       4.255 -16.772   4.935  1.00  0.00           H  
ATOM   3350  N   ASP B 203       1.265 -12.719   5.066  1.00  0.00           N  
ATOM   3351  CA  ASP B 203       1.257 -11.272   4.881  1.00  0.00           C  
ATOM   3352  C   ASP B 203       2.570 -10.534   4.575  1.00  0.00           C  
ATOM   3353  O   ASP B 203       2.533  -9.321   4.357  1.00  0.00           O  
ATOM   3354  CB  ASP B 203       0.636 -10.688   6.139  1.00  0.00           C  
ATOM   3355  CG  ASP B 203       1.429 -11.131   7.367  1.00  0.00           C  
ATOM   3356  OD1 ASP B 203       2.147 -12.121   7.246  1.00  0.00           O  
ATOM   3357  OD2 ASP B 203       1.257 -10.575   8.434  1.00  0.00           O  
ATOM   3358  H   ASP B 203       1.576 -13.111   5.943  1.00  0.00           H  
ATOM   3359  HA  ASP B 203       0.630 -11.084   4.023  1.00  0.00           H  
ATOM   3360 1HB  ASP B 203       0.611  -9.598   6.078  1.00  0.00           H  
ATOM   3361 2HB  ASP B 203      -0.375 -11.048   6.247  1.00  0.00           H  
ATOM   3362  N   MET B 204       3.711 -11.239   4.516  1.00  0.00           N  
ATOM   3363  CA  MET B 204       4.958 -10.621   4.019  1.00  0.00           C  
ATOM   3364  C   MET B 204       5.303 -11.219   2.641  1.00  0.00           C  
ATOM   3365  O   MET B 204       5.276 -10.506   1.636  1.00  0.00           O  
ATOM   3366  CB  MET B 204       6.064 -10.644   5.082  1.00  0.00           C  
ATOM   3367  CG  MET B 204       5.786  -9.712   6.250  1.00  0.00           C  
ATOM   3368  SD  MET B 204       7.019  -9.823   7.575  1.00  0.00           S  
ATOM   3369  CE  MET B 204       8.467  -9.042   6.851  1.00  0.00           C  
ATOM   3370  H   MET B 204       3.672 -12.213   4.766  1.00  0.00           H  
ATOM   3371  HA  MET B 204       4.753  -9.563   3.837  1.00  0.00           H  
ATOM   3372 1HB  MET B 204       6.134 -11.600   5.560  1.00  0.00           H  
ATOM   3373 2HB  MET B 204       7.022 -10.405   4.630  1.00  0.00           H  
ATOM   3374 1HG  MET B 204       5.754  -8.685   5.889  1.00  0.00           H  
ATOM   3375 2HG  MET B 204       4.804  -9.951   6.671  1.00  0.00           H  
ATOM   3376 1HE  MET B 204       9.280  -9.045   7.577  1.00  0.00           H  
ATOM   3377 2HE  MET B 204       8.780  -9.586   5.965  1.00  0.00           H  
ATOM   3378 3HE  MET B 204       8.230  -8.012   6.581  1.00  0.00           H  
ATOM   3379  N   PRO B 205       5.570 -12.549   2.522  1.00  0.00           N  
ATOM   3380  CA  PRO B 205       5.763 -13.237   1.266  1.00  0.00           C  
ATOM   3381  C   PRO B 205       4.358 -13.495   0.773  1.00  0.00           C  
ATOM   3382  O   PRO B 205       3.861 -14.609   0.897  1.00  0.00           O  
ATOM   3383  CB  PRO B 205       6.517 -14.505   1.660  1.00  0.00           C  
ATOM   3384  CG  PRO B 205       6.027 -14.797   3.036  1.00  0.00           C  
ATOM   3385  CD  PRO B 205       5.836 -13.435   3.689  1.00  0.00           C  
ATOM   3386  HA  PRO B 205       6.347 -12.612   0.574  1.00  0.00           H  
ATOM   3387 1HB  PRO B 205       6.293 -15.313   0.946  1.00  0.00           H  
ATOM   3388 2HB  PRO B 205       7.604 -14.329   1.616  1.00  0.00           H  
ATOM   3389 1HG  PRO B 205       5.100 -15.337   2.965  1.00  0.00           H  
ATOM   3390 2HG  PRO B 205       6.737 -15.444   3.573  1.00  0.00           H  
ATOM   3391 1HD  PRO B 205       5.009 -13.496   4.385  1.00  0.00           H  
ATOM   3392 2HD  PRO B 205       6.788 -13.174   4.166  1.00  0.00           H  
ATOM   3393  N   TYR B 206       3.691 -12.434   0.314  1.00  0.00           N  
ATOM   3394  CA  TYR B 206       2.257 -12.536   0.108  1.00  0.00           C  
ATOM   3395  C   TYR B 206       1.755 -13.696  -0.688  1.00  0.00           C  
ATOM   3396  O   TYR B 206       2.244 -14.039  -1.745  1.00  0.00           O  
ATOM   3397  CB  TYR B 206       1.704 -11.281  -0.561  1.00  0.00           C  
ATOM   3398  CG  TYR B 206       1.387 -10.205   0.370  1.00  0.00           C  
ATOM   3399  CD1 TYR B 206       2.241  -9.159   0.575  1.00  0.00           C  
ATOM   3400  CD2 TYR B 206       0.171 -10.275   1.033  1.00  0.00           C  
ATOM   3401  CE1 TYR B 206       1.884  -8.183   1.465  1.00  0.00           C  
ATOM   3402  CE2 TYR B 206      -0.189  -9.315   1.909  1.00  0.00           C  
ATOM   3403  CZ  TYR B 206       0.657  -8.274   2.136  1.00  0.00           C  
ATOM   3404  OH  TYR B 206       0.310  -7.313   3.025  1.00  0.00           O  
ATOM   3405  H   TYR B 206       4.172 -11.541   0.230  1.00  0.00           H  
ATOM   3406  HA  TYR B 206       1.804 -12.607   1.088  1.00  0.00           H  
ATOM   3407 1HB  TYR B 206       2.428 -10.901  -1.279  1.00  0.00           H  
ATOM   3408 2HB  TYR B 206       0.797 -11.530  -1.117  1.00  0.00           H  
ATOM   3409  HD1 TYR B 206       3.191  -9.107   0.048  1.00  0.00           H  
ATOM   3410  HD2 TYR B 206      -0.498 -11.115   0.849  1.00  0.00           H  
ATOM   3411  HE1 TYR B 206       2.549  -7.342   1.654  1.00  0.00           H  
ATOM   3412  HE2 TYR B 206      -1.143  -9.374   2.433  1.00  0.00           H  
ATOM   3413  HH  TYR B 206       1.002  -6.652   3.035  1.00  0.00           H  
ATOM   3414  N   HIS B 207       0.682 -14.249  -0.115  1.00  0.00           N  
ATOM   3415  CA  HIS B 207      -0.136 -15.332  -0.633  1.00  0.00           C  
ATOM   3416  C   HIS B 207      -1.599 -14.987  -0.436  1.00  0.00           C  
ATOM   3417  O   HIS B 207      -2.107 -15.066   0.700  1.00  0.00           O  
ATOM   3418  CB  HIS B 207       0.201 -16.682   0.006  1.00  0.00           C  
ATOM   3419  CG  HIS B 207       1.488 -17.344  -0.380  1.00  0.00           C  
ATOM   3420  ND1 HIS B 207       2.719 -16.803  -0.148  1.00  0.00           N  
ATOM   3421  CD2 HIS B 207       1.709 -18.560  -0.937  1.00  0.00           C  
ATOM   3422  CE1 HIS B 207       3.650 -17.635  -0.559  1.00  0.00           C  
ATOM   3423  NE2 HIS B 207       3.065 -18.719  -1.041  1.00  0.00           N  
ATOM   3424  H   HIS B 207       0.441 -13.872   0.798  1.00  0.00           H  
ATOM   3425  HA  HIS B 207       0.022 -15.429  -1.707  1.00  0.00           H  
ATOM   3426 1HB  HIS B 207       0.247 -16.545   1.072  1.00  0.00           H  
ATOM   3427 2HB  HIS B 207      -0.588 -17.373  -0.211  1.00  0.00           H  
ATOM   3428  HD1 HIS B 207       2.933 -15.899   0.258  1.00  0.00           H  
ATOM   3429  HD2 HIS B 207       1.039 -19.352  -1.271  1.00  0.00           H  
ATOM   3430  HE1 HIS B 207       4.699 -17.365  -0.459  1.00  0.00           H  
ATOM   3431  N   ILE B 208      -2.243 -14.537  -1.512  1.00  0.00           N  
ATOM   3432  CA  ILE B 208      -3.629 -14.095  -1.467  1.00  0.00           C  
ATOM   3433  C   ILE B 208      -4.468 -15.080  -2.250  1.00  0.00           C  
ATOM   3434  O   ILE B 208      -4.118 -15.464  -3.367  1.00  0.00           O  
ATOM   3435  CB  ILE B 208      -3.810 -12.665  -2.025  1.00  0.00           C  
ATOM   3436  CG1 ILE B 208      -2.929 -11.681  -1.205  1.00  0.00           C  
ATOM   3437  CG2 ILE B 208      -5.318 -12.257  -1.912  1.00  0.00           C  
ATOM   3438  CD1 ILE B 208      -2.836 -10.277  -1.771  1.00  0.00           C  
ATOM   3439  H   ILE B 208      -1.744 -14.511  -2.408  1.00  0.00           H  
ATOM   3440  HA  ILE B 208      -3.974 -14.100  -0.434  1.00  0.00           H  
ATOM   3441  HB  ILE B 208      -3.487 -12.628  -3.067  1.00  0.00           H  
ATOM   3442 1HG1 ILE B 208      -3.309 -11.630  -0.204  1.00  0.00           H  
ATOM   3443 2HG1 ILE B 208      -1.914 -12.076  -1.167  1.00  0.00           H  
ATOM   3444 1HG2 ILE B 208      -5.469 -11.256  -2.294  1.00  0.00           H  
ATOM   3445 2HG2 ILE B 208      -5.941 -12.940  -2.483  1.00  0.00           H  
ATOM   3446 3HG2 ILE B 208      -5.625 -12.291  -0.858  1.00  0.00           H  
ATOM   3447 1HD1 ILE B 208      -2.181  -9.680  -1.135  1.00  0.00           H  
ATOM   3448 2HD1 ILE B 208      -2.419 -10.318  -2.777  1.00  0.00           H  
ATOM   3449 3HD1 ILE B 208      -3.808  -9.804  -1.808  1.00  0.00           H  
ATOM   3450  N   ARG B 209      -5.524 -15.559  -1.633  1.00  0.00           N  
ATOM   3451  CA  ARG B 209      -6.390 -16.551  -2.235  1.00  0.00           C  
ATOM   3452  C   ARG B 209      -7.755 -16.023  -2.643  1.00  0.00           C  
ATOM   3453  O   ARG B 209      -8.333 -15.187  -1.956  1.00  0.00           O  
ATOM   3454  CB  ARG B 209      -6.534 -17.731  -1.271  1.00  0.00           C  
ATOM   3455  CG  ARG B 209      -7.373 -18.898  -1.771  1.00  0.00           C  
ATOM   3456  CD  ARG B 209      -7.302 -20.074  -0.864  1.00  0.00           C  
ATOM   3457  NE  ARG B 209      -7.828 -19.800   0.480  1.00  0.00           N  
ATOM   3458  CZ  ARG B 209      -7.946 -20.732   1.457  1.00  0.00           C  
ATOM   3459  NH1 ARG B 209      -7.602 -21.983   1.210  1.00  0.00           N  
ATOM   3460  NH2 ARG B 209      -8.406 -20.405   2.668  1.00  0.00           N  
ATOM   3461  H   ARG B 209      -5.756 -15.188  -0.710  1.00  0.00           H  
ATOM   3462  HA  ARG B 209      -5.903 -16.916  -3.129  1.00  0.00           H  
ATOM   3463 1HB  ARG B 209      -5.552 -18.106  -1.009  1.00  0.00           H  
ATOM   3464 2HB  ARG B 209      -6.988 -17.372  -0.353  1.00  0.00           H  
ATOM   3465 1HG  ARG B 209      -8.411 -18.592  -1.816  1.00  0.00           H  
ATOM   3466 2HG  ARG B 209      -7.041 -19.202  -2.766  1.00  0.00           H  
ATOM   3467 1HD  ARG B 209      -7.888 -20.884  -1.305  1.00  0.00           H  
ATOM   3468 2HD  ARG B 209      -6.264 -20.385  -0.768  1.00  0.00           H  
ATOM   3469  HE  ARG B 209      -8.102 -18.852   0.700  1.00  0.00           H  
ATOM   3470 1HH1 ARG B 209      -7.254 -22.247   0.299  1.00  0.00           H  
ATOM   3471 2HH1 ARG B 209      -7.688 -22.684   1.932  1.00  0.00           H  
ATOM   3472 1HH2 ARG B 209      -8.668 -19.430   2.917  1.00  0.00           H  
ATOM   3473 2HH2 ARG B 209      -8.485 -21.112   3.382  1.00  0.00           H  
ATOM   3474  N   SER B 210      -8.285 -16.561  -3.744  1.00  0.00           N  
ATOM   3475  CA  SER B 210      -9.652 -16.304  -4.186  1.00  0.00           C  
ATOM   3476  C   SER B 210     -10.320 -17.634  -4.478  1.00  0.00           C  
ATOM   3477  O   SER B 210      -9.769 -18.469  -5.199  1.00  0.00           O  
ATOM   3478  CB  SER B 210      -9.682 -15.447  -5.431  1.00  0.00           C  
ATOM   3479  OG  SER B 210     -11.000 -15.260  -5.904  1.00  0.00           O  
ATOM   3480  H   SER B 210      -7.696 -17.168  -4.311  1.00  0.00           H  
ATOM   3481  HA  SER B 210     -10.206 -15.813  -3.394  1.00  0.00           H  
ATOM   3482 1HB  SER B 210      -9.238 -14.490  -5.209  1.00  0.00           H  
ATOM   3483 2HB  SER B 210      -9.084 -15.927  -6.201  1.00  0.00           H  
ATOM   3484  HG  SER B 210     -11.386 -14.582  -5.338  1.00  0.00           H  
ATOM   3485  N   ILE B 211     -11.485 -17.856  -3.884  1.00  0.00           N  
ATOM   3486  CA  ILE B 211     -12.205 -19.097  -4.089  1.00  0.00           C  
ATOM   3487  C   ILE B 211     -13.499 -18.899  -4.832  1.00  0.00           C  
ATOM   3488  O   ILE B 211     -14.312 -18.045  -4.469  1.00  0.00           O  
ATOM   3489  CB  ILE B 211     -12.506 -19.814  -2.766  1.00  0.00           C  
ATOM   3490  CG1 ILE B 211     -11.216 -20.122  -2.049  1.00  0.00           C  
ATOM   3491  CG2 ILE B 211     -13.306 -21.084  -3.004  1.00  0.00           C  
ATOM   3492  CD1 ILE B 211     -11.419 -20.607  -0.651  1.00  0.00           C  
ATOM   3493  H   ILE B 211     -11.873 -17.153  -3.260  1.00  0.00           H  
ATOM   3494  HA  ILE B 211     -11.580 -19.750  -4.685  1.00  0.00           H  
ATOM   3495  HB  ILE B 211     -13.080 -19.144  -2.124  1.00  0.00           H  
ATOM   3496 1HG1 ILE B 211     -10.678 -20.839  -2.613  1.00  0.00           H  
ATOM   3497 2HG1 ILE B 211     -10.622 -19.219  -2.002  1.00  0.00           H  
ATOM   3498 1HG2 ILE B 211     -13.511 -21.568  -2.053  1.00  0.00           H  
ATOM   3499 2HG2 ILE B 211     -14.247 -20.846  -3.493  1.00  0.00           H  
ATOM   3500 3HG2 ILE B 211     -12.727 -21.752  -3.639  1.00  0.00           H  
ATOM   3501 1HD1 ILE B 211     -10.475 -20.807  -0.201  1.00  0.00           H  
ATOM   3502 2HD1 ILE B 211     -11.947 -19.849  -0.074  1.00  0.00           H  
ATOM   3503 3HD1 ILE B 211     -12.006 -21.521  -0.670  1.00  0.00           H  
ATOM   3504  N   LEU B 212     -13.687 -19.672  -5.896  1.00  0.00           N  
ATOM   3505  CA  LEU B 212     -14.921 -19.589  -6.658  1.00  0.00           C  
ATOM   3506  C   LEU B 212     -15.647 -20.898  -6.324  1.00  0.00           C  
ATOM   3507  O   LEU B 212     -15.066 -21.978  -6.453  1.00  0.00           O  
ATOM   3508  CB  LEU B 212     -14.661 -19.455  -8.164  1.00  0.00           C  
ATOM   3509  CG  LEU B 212     -15.896 -19.225  -9.022  1.00  0.00           C  
ATOM   3510  CD1 LEU B 212     -16.379 -17.812  -8.719  1.00  0.00           C  
ATOM   3511  CD2 LEU B 212     -15.599 -19.377 -10.501  1.00  0.00           C  
ATOM   3512  H   LEU B 212     -12.968 -20.359  -6.124  1.00  0.00           H  
ATOM   3513  HA  LEU B 212     -15.523 -18.749  -6.318  1.00  0.00           H  
ATOM   3514 1HB  LEU B 212     -14.000 -18.615  -8.315  1.00  0.00           H  
ATOM   3515 2HB  LEU B 212     -14.169 -20.346  -8.519  1.00  0.00           H  
ATOM   3516  HG  LEU B 212     -16.672 -19.932  -8.739  1.00  0.00           H  
ATOM   3517 1HD1 LEU B 212     -17.268 -17.591  -9.291  1.00  0.00           H  
ATOM   3518 2HD1 LEU B 212     -16.596 -17.716  -7.657  1.00  0.00           H  
ATOM   3519 3HD1 LEU B 212     -15.600 -17.103  -8.989  1.00  0.00           H  
ATOM   3520 1HD2 LEU B 212     -16.508 -19.187 -11.060  1.00  0.00           H  
ATOM   3521 2HD2 LEU B 212     -14.850 -18.670 -10.792  1.00  0.00           H  
ATOM   3522 3HD2 LEU B 212     -15.255 -20.374 -10.708  1.00  0.00           H  
ATOM   3523  N   HIS B 213     -16.883 -20.809  -5.833  1.00  0.00           N  
ATOM   3524  CA  HIS B 213     -17.620 -21.998  -5.376  1.00  0.00           C  
ATOM   3525  C   HIS B 213     -19.033 -22.178  -5.897  1.00  0.00           C  
ATOM   3526  O   HIS B 213     -19.912 -21.343  -5.652  1.00  0.00           O  
ATOM   3527  CB  HIS B 213     -17.708 -22.023  -3.846  1.00  0.00           C  
ATOM   3528  CG  HIS B 213     -18.553 -23.176  -3.278  1.00  0.00           C  
ATOM   3529  ND1 HIS B 213     -19.454 -22.981  -2.241  1.00  0.00           N  
ATOM   3530  CD2 HIS B 213     -18.644 -24.501  -3.598  1.00  0.00           C  
ATOM   3531  CE1 HIS B 213     -20.062 -24.122  -1.958  1.00  0.00           C  
ATOM   3532  NE2 HIS B 213     -19.600 -25.056  -2.762  1.00  0.00           N  
ATOM   3533  H   HIS B 213     -17.317 -19.899  -5.752  1.00  0.00           H  
ATOM   3534  HA  HIS B 213     -17.064 -22.882  -5.681  1.00  0.00           H  
ATOM   3535 1HB  HIS B 213     -16.701 -22.111  -3.433  1.00  0.00           H  
ATOM   3536 2HB  HIS B 213     -18.128 -21.081  -3.493  1.00  0.00           H  
ATOM   3537  HD2 HIS B 213     -18.083 -25.024  -4.372  1.00  0.00           H  
ATOM   3538  HE1 HIS B 213     -20.825 -24.265  -1.194  1.00  0.00           H  
ATOM   3539  HE2 HIS B 213     -19.909 -26.035  -2.761  1.00  0.00           H  
ATOM   3540  N   ILE B 214     -19.261 -23.320  -6.547  1.00  0.00           N  
ATOM   3541  CA  ILE B 214     -20.588 -23.688  -7.008  1.00  0.00           C  
ATOM   3542  C   ILE B 214     -21.151 -24.858  -6.176  1.00  0.00           C  
ATOM   3543  O   ILE B 214     -20.650 -25.991  -6.281  1.00  0.00           O  
ATOM   3544  CB  ILE B 214     -20.579 -24.115  -8.489  1.00  0.00           C  
ATOM   3545  CG1 ILE B 214     -20.101 -22.984  -9.351  1.00  0.00           C  
ATOM   3546  CG2 ILE B 214     -21.958 -24.601  -8.912  1.00  0.00           C  
ATOM   3547  CD1 ILE B 214     -19.767 -23.383 -10.762  1.00  0.00           C  
ATOM   3548  H   ILE B 214     -18.471 -23.956  -6.705  1.00  0.00           H  
ATOM   3549  HA  ILE B 214     -21.215 -22.811  -6.931  1.00  0.00           H  
ATOM   3550  HB  ILE B 214     -19.888 -24.923  -8.617  1.00  0.00           H  
ATOM   3551 1HG1 ILE B 214     -20.891 -22.256  -9.387  1.00  0.00           H  
ATOM   3552 2HG1 ILE B 214     -19.221 -22.530  -8.901  1.00  0.00           H  
ATOM   3553 1HG2 ILE B 214     -21.936 -24.923  -9.958  1.00  0.00           H  
ATOM   3554 2HG2 ILE B 214     -22.259 -25.441  -8.281  1.00  0.00           H  
ATOM   3555 3HG2 ILE B 214     -22.682 -23.793  -8.796  1.00  0.00           H  
ATOM   3556 1HD1 ILE B 214     -19.451 -22.507 -11.326  1.00  0.00           H  
ATOM   3557 2HD1 ILE B 214     -18.962 -24.119 -10.746  1.00  0.00           H  
ATOM   3558 3HD1 ILE B 214     -20.647 -23.821 -11.239  1.00  0.00           H  
ATOM   3559  N   PRO B 215     -22.141 -24.631  -5.286  1.00  0.00           N  
ATOM   3560  CA  PRO B 215     -22.764 -25.665  -4.486  1.00  0.00           C  
ATOM   3561  C   PRO B 215     -23.656 -26.453  -5.418  1.00  0.00           C  
ATOM   3562  O   PRO B 215     -24.211 -25.863  -6.347  1.00  0.00           O  
ATOM   3563  CB  PRO B 215     -23.536 -24.872  -3.425  1.00  0.00           C  
ATOM   3564  CG  PRO B 215     -23.885 -23.566  -4.105  1.00  0.00           C  
ATOM   3565  CD  PRO B 215     -22.721 -23.277  -5.060  1.00  0.00           C  
ATOM   3566  HA  PRO B 215     -21.994 -26.305  -4.046  1.00  0.00           H  
ATOM   3567 1HB  PRO B 215     -24.428 -25.438  -3.118  1.00  0.00           H  
ATOM   3568 2HB  PRO B 215     -22.924 -24.743  -2.528  1.00  0.00           H  
ATOM   3569 1HG  PRO B 215     -24.848 -23.668  -4.630  1.00  0.00           H  
ATOM   3570 2HG  PRO B 215     -24.017 -22.774  -3.353  1.00  0.00           H  
ATOM   3571 1HD  PRO B 215     -23.152 -22.860  -5.976  1.00  0.00           H  
ATOM   3572 2HD  PRO B 215     -21.972 -22.608  -4.594  1.00  0.00           H  
ATOM   3573  N   SER B 216     -23.875 -27.736  -5.129  1.00  0.00           N  
ATOM   3574  CA  SER B 216     -24.796 -28.548  -5.934  1.00  0.00           C  
ATOM   3575  C   SER B 216     -24.531 -28.416  -7.446  1.00  0.00           C  
ATOM   3576  O   SER B 216     -25.383 -27.931  -8.188  1.00  0.00           O  
ATOM   3577  CB  SER B 216     -26.240 -28.177  -5.618  1.00  0.00           C  
ATOM   3578  OG  SER B 216     -26.542 -28.419  -4.263  1.00  0.00           O  
ATOM   3579  H   SER B 216     -23.390 -28.165  -4.354  1.00  0.00           H  
ATOM   3580  HA  SER B 216     -24.644 -29.589  -5.658  1.00  0.00           H  
ATOM   3581 1HB  SER B 216     -26.412 -27.125  -5.852  1.00  0.00           H  
ATOM   3582 2HB  SER B 216     -26.907 -28.761  -6.252  1.00  0.00           H  
ATOM   3583  HG  SER B 216     -26.714 -29.362  -4.193  1.00  0.00           H  
ATOM   3584  N   ALA B 217     -23.338 -28.825  -7.890  1.00  0.00           N  
ATOM   3585  CA  ALA B 217     -22.927 -28.669  -9.286  1.00  0.00           C  
ATOM   3586  C   ALA B 217     -23.870 -29.375 -10.241  1.00  0.00           C  
ATOM   3587  O   ALA B 217     -24.334 -30.492  -9.980  1.00  0.00           O  
ATOM   3588  CB  ALA B 217     -21.529 -29.218  -9.469  1.00  0.00           C  
ATOM   3589  H   ALA B 217     -22.672 -29.247  -7.245  1.00  0.00           H  
ATOM   3590  HA  ALA B 217     -22.935 -27.605  -9.528  1.00  0.00           H  
ATOM   3591 1HB  ALA B 217     -21.215 -29.070 -10.495  1.00  0.00           H  
ATOM   3592 2HB  ALA B 217     -20.880 -28.684  -8.794  1.00  0.00           H  
ATOM   3593 3HB  ALA B 217     -21.510 -30.283  -9.227  1.00  0.00           H  
ATOM   3594  N   GLU B 218     -24.120 -28.740 -11.375  1.00  0.00           N  
ATOM   3595  CA  GLU B 218     -24.997 -29.316 -12.371  1.00  0.00           C  
ATOM   3596  C   GLU B 218     -24.296 -29.723 -13.648  1.00  0.00           C  
ATOM   3597  O   GLU B 218     -23.167 -29.322 -13.945  1.00  0.00           O  
ATOM   3598  CB  GLU B 218     -26.165 -28.373 -12.686  1.00  0.00           C  
ATOM   3599  CG  GLU B 218     -27.161 -28.192 -11.527  1.00  0.00           C  
ATOM   3600  CD  GLU B 218     -27.963 -29.477 -11.277  1.00  0.00           C  
ATOM   3601  OE1 GLU B 218     -28.031 -30.285 -12.185  1.00  0.00           O  
ATOM   3602  OE2 GLU B 218     -28.505 -29.640 -10.216  1.00  0.00           O  
ATOM   3603  H   GLU B 218     -23.709 -27.816 -11.556  1.00  0.00           H  
ATOM   3604  HA  GLU B 218     -25.434 -30.214 -11.945  1.00  0.00           H  
ATOM   3605 1HB  GLU B 218     -25.768 -27.387 -12.946  1.00  0.00           H  
ATOM   3606 2HB  GLU B 218     -26.713 -28.741 -13.551  1.00  0.00           H  
ATOM   3607 1HG  GLU B 218     -26.608 -27.927 -10.621  1.00  0.00           H  
ATOM   3608 2HG  GLU B 218     -27.839 -27.372 -11.759  1.00  0.00           H  
ATOM   3609  N   LEU B 219     -24.986 -30.535 -14.412  1.00  0.00           N  
ATOM   3610  CA  LEU B 219     -24.482 -30.932 -15.699  1.00  0.00           C  
ATOM   3611  C   LEU B 219     -24.419 -29.625 -16.469  1.00  0.00           C  
ATOM   3612  O   LEU B 219     -25.176 -28.707 -16.153  1.00  0.00           O  
ATOM   3613  CB  LEU B 219     -25.416 -31.961 -16.331  1.00  0.00           C  
ATOM   3614  CG  LEU B 219     -25.549 -33.256 -15.508  1.00  0.00           C  
ATOM   3615  CD1 LEU B 219     -26.648 -34.139 -16.092  1.00  0.00           C  
ATOM   3616  CD2 LEU B 219     -24.220 -33.985 -15.470  1.00  0.00           C  
ATOM   3617  H   LEU B 219     -25.899 -30.853 -14.101  1.00  0.00           H  
ATOM   3618  HA  LEU B 219     -23.477 -31.348 -15.599  1.00  0.00           H  
ATOM   3619 1HB  LEU B 219     -26.406 -31.520 -16.438  1.00  0.00           H  
ATOM   3620 2HB  LEU B 219     -25.039 -32.223 -17.320  1.00  0.00           H  
ATOM   3621  HG  LEU B 219     -25.830 -32.995 -14.499  1.00  0.00           H  
ATOM   3622 1HD1 LEU B 219     -26.753 -35.042 -15.485  1.00  0.00           H  
ATOM   3623 2HD1 LEU B 219     -27.591 -33.596 -16.086  1.00  0.00           H  
ATOM   3624 3HD1 LEU B 219     -26.396 -34.420 -17.112  1.00  0.00           H  
ATOM   3625 1HD2 LEU B 219     -24.337 -34.873 -14.867  1.00  0.00           H  
ATOM   3626 2HD2 LEU B 219     -23.919 -34.265 -16.479  1.00  0.00           H  
ATOM   3627 3HD2 LEU B 219     -23.459 -33.346 -15.035  1.00  0.00           H  
ATOM   3628  N   GLU B 220     -23.484 -29.517 -17.396  1.00  0.00           N  
ATOM   3629  CA  GLU B 220     -23.213 -28.295 -18.166  1.00  0.00           C  
ATOM   3630  C   GLU B 220     -22.574 -27.160 -17.335  1.00  0.00           C  
ATOM   3631  O   GLU B 220     -22.342 -26.078 -17.866  1.00  0.00           O  
ATOM   3632  CB  GLU B 220     -24.476 -27.731 -18.833  1.00  0.00           C  
ATOM   3633  CG  GLU B 220     -25.188 -28.583 -19.822  1.00  0.00           C  
ATOM   3634  CD  GLU B 220     -26.414 -27.849 -20.338  1.00  0.00           C  
ATOM   3635  OE1 GLU B 220     -26.860 -26.909 -19.677  1.00  0.00           O  
ATOM   3636  OE2 GLU B 220     -26.906 -28.216 -21.378  1.00  0.00           O  
ATOM   3637  H   GLU B 220     -22.918 -30.332 -17.586  1.00  0.00           H  
ATOM   3638  HA  GLU B 220     -22.509 -28.554 -18.959  1.00  0.00           H  
ATOM   3639 1HB  GLU B 220     -25.193 -27.502 -18.118  1.00  0.00           H  
ATOM   3640 2HB  GLU B 220     -24.226 -26.796 -19.331  1.00  0.00           H  
ATOM   3641 1HG  GLU B 220     -24.525 -28.809 -20.655  1.00  0.00           H  
ATOM   3642 2HG  GLU B 220     -25.491 -29.519 -19.356  1.00  0.00           H  
ATOM   3643  N   ASP B 221     -22.134 -27.451 -16.088  1.00  0.00           N  
ATOM   3644  CA  ASP B 221     -21.263 -26.506 -15.373  1.00  0.00           C  
ATOM   3645  C   ASP B 221     -19.837 -26.893 -15.754  1.00  0.00           C  
ATOM   3646  O   ASP B 221     -18.855 -26.311 -15.283  1.00  0.00           O  
ATOM   3647  CB  ASP B 221     -21.391 -26.535 -13.836  1.00  0.00           C  
ATOM   3648  CG  ASP B 221     -22.692 -26.025 -13.308  1.00  0.00           C  
ATOM   3649  OD1 ASP B 221     -23.353 -25.327 -14.039  1.00  0.00           O  
ATOM   3650  OD2 ASP B 221     -23.004 -26.286 -12.157  1.00  0.00           O  
ATOM   3651  H   ASP B 221     -22.410 -28.316 -15.616  1.00  0.00           H  
ATOM   3652  HA  ASP B 221     -21.458 -25.492 -15.724  1.00  0.00           H  
ATOM   3653 1HB  ASP B 221     -21.266 -27.552 -13.494  1.00  0.00           H  
ATOM   3654 2HB  ASP B 221     -20.591 -25.944 -13.394  1.00  0.00           H  
ATOM   3655  N   SER B 222     -19.750 -27.937 -16.578  1.00  0.00           N  
ATOM   3656  CA  SER B 222     -18.514 -28.466 -17.097  1.00  0.00           C  
ATOM   3657  C   SER B 222     -17.904 -27.399 -17.997  1.00  0.00           C  
ATOM   3658  O   SER B 222     -18.633 -26.687 -18.694  1.00  0.00           O  
ATOM   3659  CB  SER B 222     -18.783 -29.710 -17.941  1.00  0.00           C  
ATOM   3660  OG  SER B 222     -19.361 -30.772 -17.193  1.00  0.00           O  
ATOM   3661  H   SER B 222     -20.606 -28.360 -16.883  1.00  0.00           H  
ATOM   3662  HA  SER B 222     -17.846 -28.684 -16.270  1.00  0.00           H  
ATOM   3663 1HB  SER B 222     -19.446 -29.441 -18.761  1.00  0.00           H  
ATOM   3664 2HB  SER B 222     -17.844 -30.044 -18.381  1.00  0.00           H  
ATOM   3665  HG  SER B 222     -19.553 -31.470 -17.837  1.00  0.00           H  
ATOM   3666  N   GLY B 223     -16.591 -27.318 -18.037  1.00  0.00           N  
ATOM   3667  CA  GLY B 223     -15.967 -26.377 -18.947  1.00  0.00           C  
ATOM   3668  C   GLY B 223     -14.705 -25.773 -18.396  1.00  0.00           C  
ATOM   3669  O   GLY B 223     -14.101 -26.277 -17.442  1.00  0.00           O  
ATOM   3670  H   GLY B 223     -16.042 -27.919 -17.432  1.00  0.00           H  
ATOM   3671 1HA  GLY B 223     -15.743 -26.884 -19.885  1.00  0.00           H  
ATOM   3672 2HA  GLY B 223     -16.670 -25.582 -19.184  1.00  0.00           H  
ATOM   3673  N   THR B 224     -14.276 -24.705 -19.041  1.00  0.00           N  
ATOM   3674  CA  THR B 224     -13.047 -24.070 -18.636  1.00  0.00           C  
ATOM   3675  C   THR B 224     -13.335 -22.985 -17.608  1.00  0.00           C  
ATOM   3676  O   THR B 224     -14.205 -22.132 -17.814  1.00  0.00           O  
ATOM   3677  CB  THR B 224     -12.319 -23.439 -19.837  1.00  0.00           C  
ATOM   3678  OG1 THR B 224     -12.009 -24.449 -20.818  1.00  0.00           O  
ATOM   3679  CG2 THR B 224     -11.007 -22.822 -19.335  1.00  0.00           C  
ATOM   3680  H   THR B 224     -14.804 -24.336 -19.818  1.00  0.00           H  
ATOM   3681  HA  THR B 224     -12.391 -24.810 -18.174  1.00  0.00           H  
ATOM   3682  HB  THR B 224     -12.941 -22.672 -20.293  1.00  0.00           H  
ATOM   3683  HG1 THR B 224     -11.495 -25.165 -20.400  1.00  0.00           H  
ATOM   3684 1HG2 THR B 224     -10.470 -22.377 -20.168  1.00  0.00           H  
ATOM   3685 2HG2 THR B 224     -11.216 -22.049 -18.595  1.00  0.00           H  
ATOM   3686 3HG2 THR B 224     -10.395 -23.603 -18.880  1.00  0.00           H  
ATOM   3687  N   TYR B 225     -12.607 -23.043 -16.504  1.00  0.00           N  
ATOM   3688  CA  TYR B 225     -12.676 -22.048 -15.448  1.00  0.00           C  
ATOM   3689  C   TYR B 225     -11.355 -21.292 -15.415  1.00  0.00           C  
ATOM   3690  O   TYR B 225     -10.294 -21.900 -15.228  1.00  0.00           O  
ATOM   3691  CB  TYR B 225     -12.953 -22.723 -14.111  1.00  0.00           C  
ATOM   3692  CG  TYR B 225     -14.354 -23.303 -13.946  1.00  0.00           C  
ATOM   3693  CD1 TYR B 225     -14.716 -24.519 -14.507  1.00  0.00           C  
ATOM   3694  CD2 TYR B 225     -15.254 -22.619 -13.164  1.00  0.00           C  
ATOM   3695  CE1 TYR B 225     -15.991 -25.020 -14.280  1.00  0.00           C  
ATOM   3696  CE2 TYR B 225     -16.504 -23.120 -12.924  1.00  0.00           C  
ATOM   3697  CZ  TYR B 225     -16.882 -24.306 -13.479  1.00  0.00           C  
ATOM   3698  OH  TYR B 225     -18.144 -24.779 -13.248  1.00  0.00           O  
ATOM   3699  H   TYR B 225     -11.940 -23.807 -16.403  1.00  0.00           H  
ATOM   3700  HA  TYR B 225     -13.471 -21.338 -15.671  1.00  0.00           H  
ATOM   3701 1HB  TYR B 225     -12.235 -23.536 -13.966  1.00  0.00           H  
ATOM   3702 2HB  TYR B 225     -12.791 -22.000 -13.316  1.00  0.00           H  
ATOM   3703  HD1 TYR B 225     -14.009 -25.077 -15.125  1.00  0.00           H  
ATOM   3704  HD2 TYR B 225     -14.957 -21.670 -12.719  1.00  0.00           H  
ATOM   3705  HE1 TYR B 225     -16.292 -25.973 -14.728  1.00  0.00           H  
ATOM   3706  HE2 TYR B 225     -17.200 -22.565 -12.299  1.00  0.00           H  
ATOM   3707  HH  TYR B 225     -18.364 -25.454 -13.921  1.00  0.00           H  
ATOM   3708  N   THR B 226     -11.419 -19.969 -15.597  1.00  0.00           N  
ATOM   3709  CA  THR B 226     -10.202 -19.161 -15.669  1.00  0.00           C  
ATOM   3710  C   THR B 226     -10.101 -18.063 -14.613  1.00  0.00           C  
ATOM   3711  O   THR B 226     -11.052 -17.308 -14.386  1.00  0.00           O  
ATOM   3712  CB  THR B 226     -10.076 -18.513 -17.059  1.00  0.00           C  
ATOM   3713  OG1 THR B 226     -10.029 -19.532 -18.065  1.00  0.00           O  
ATOM   3714  CG2 THR B 226      -8.827 -17.665 -17.147  1.00  0.00           C  
ATOM   3715  H   THR B 226     -12.332 -19.527 -15.714  1.00  0.00           H  
ATOM   3716  HA  THR B 226      -9.348 -19.818 -15.523  1.00  0.00           H  
ATOM   3717  HB  THR B 226     -10.927 -17.887 -17.240  1.00  0.00           H  
ATOM   3718  HG1 THR B 226     -10.197 -19.133 -18.923  1.00  0.00           H  
ATOM   3719 1HG2 THR B 226      -8.767 -17.226 -18.139  1.00  0.00           H  
ATOM   3720 2HG2 THR B 226      -8.858 -16.869 -16.410  1.00  0.00           H  
ATOM   3721 3HG2 THR B 226      -7.947 -18.281 -16.972  1.00  0.00           H  
ATOM   3722  N   CYS B 227      -8.923 -17.978 -13.979  1.00  0.00           N  
ATOM   3723  CA  CYS B 227      -8.611 -16.952 -12.985  1.00  0.00           C  
ATOM   3724  C   CYS B 227      -7.616 -15.937 -13.542  1.00  0.00           C  
ATOM   3725  O   CYS B 227      -6.435 -16.249 -13.754  1.00  0.00           O  
ATOM   3726  CB  CYS B 227      -7.990 -17.566 -11.730  1.00  0.00           C  
ATOM   3727  SG  CYS B 227      -7.611 -16.368 -10.418  1.00  0.00           S  
ATOM   3728  H   CYS B 227      -8.189 -18.643 -14.232  1.00  0.00           H  
ATOM   3729  HA  CYS B 227      -9.529 -16.431 -12.711  1.00  0.00           H  
ATOM   3730 1HB  CYS B 227      -8.653 -18.324 -11.324  1.00  0.00           H  
ATOM   3731 2HB  CYS B 227      -7.067 -18.043 -12.010  1.00  0.00           H  
ATOM   3732  N   ASN B 228      -8.112 -14.740 -13.838  1.00  0.00           N  
ATOM   3733  CA  ASN B 228      -7.307 -13.653 -14.385  1.00  0.00           C  
ATOM   3734  C   ASN B 228      -6.885 -12.739 -13.255  1.00  0.00           C  
ATOM   3735  O   ASN B 228      -7.718 -12.267 -12.474  1.00  0.00           O  
ATOM   3736  CB  ASN B 228      -8.016 -12.918 -15.503  1.00  0.00           C  
ATOM   3737  CG  ASN B 228      -7.162 -11.801 -16.078  1.00  0.00           C  
ATOM   3738  OD1 ASN B 228      -6.987 -10.770 -15.426  1.00  0.00           O  
ATOM   3739  ND2 ASN B 228      -6.621 -11.981 -17.255  1.00  0.00           N  
ATOM   3740  H   ASN B 228      -9.094 -14.552 -13.643  1.00  0.00           H  
ATOM   3741  HA  ASN B 228      -6.392 -14.071 -14.805  1.00  0.00           H  
ATOM   3742 1HB  ASN B 228      -8.243 -13.626 -16.304  1.00  0.00           H  
ATOM   3743 2HB  ASN B 228      -8.952 -12.521 -15.148  1.00  0.00           H  
ATOM   3744 1HD2 ASN B 228      -6.045 -11.264 -17.658  1.00  0.00           H  
ATOM   3745 2HD2 ASN B 228      -6.769 -12.845 -17.776  1.00  0.00           H  
ATOM   3746  N   VAL B 229      -5.586 -12.555 -13.105  1.00  0.00           N  
ATOM   3747  CA  VAL B 229      -5.091 -11.731 -12.025  1.00  0.00           C  
ATOM   3748  C   VAL B 229      -4.264 -10.575 -12.517  1.00  0.00           C  
ATOM   3749  O   VAL B 229      -3.335 -10.736 -13.319  1.00  0.00           O  
ATOM   3750  CB  VAL B 229      -4.278 -12.563 -11.041  1.00  0.00           C  
ATOM   3751  CG1 VAL B 229      -3.728 -11.662  -9.919  1.00  0.00           C  
ATOM   3752  CG2 VAL B 229      -5.187 -13.687 -10.493  1.00  0.00           C  
ATOM   3753  H   VAL B 229      -4.928 -12.965 -13.767  1.00  0.00           H  
ATOM   3754  HA  VAL B 229      -5.944 -11.329 -11.483  1.00  0.00           H  
ATOM   3755  HB  VAL B 229      -3.430 -12.980 -11.555  1.00  0.00           H  
ATOM   3756 1HG1 VAL B 229      -3.147 -12.246  -9.266  1.00  0.00           H  
ATOM   3757 2HG1 VAL B 229      -3.095 -10.881 -10.319  1.00  0.00           H  
ATOM   3758 3HG1 VAL B 229      -4.563 -11.210  -9.375  1.00  0.00           H  
ATOM   3759 1HG2 VAL B 229      -4.663 -14.310  -9.806  1.00  0.00           H  
ATOM   3760 2HG2 VAL B 229      -6.042 -13.239  -9.990  1.00  0.00           H  
ATOM   3761 3HG2 VAL B 229      -5.538 -14.305 -11.314  1.00  0.00           H  
ATOM   3762  N   THR B 230      -4.610  -9.390 -12.049  1.00  0.00           N  
ATOM   3763  CA  THR B 230      -3.863  -8.226 -12.470  1.00  0.00           C  
ATOM   3764  C   THR B 230      -3.404  -7.405 -11.282  1.00  0.00           C  
ATOM   3765  O   THR B 230      -4.049  -7.393 -10.229  1.00  0.00           O  
ATOM   3766  CB  THR B 230      -4.690  -7.334 -13.411  1.00  0.00           C  
ATOM   3767  OG1 THR B 230      -5.804  -6.799 -12.701  1.00  0.00           O  
ATOM   3768  CG2 THR B 230      -5.225  -8.172 -14.555  1.00  0.00           C  
ATOM   3769  H   THR B 230      -5.387  -9.329 -11.387  1.00  0.00           H  
ATOM   3770  HA  THR B 230      -2.977  -8.557 -13.001  1.00  0.00           H  
ATOM   3771  HB  THR B 230      -4.058  -6.527 -13.790  1.00  0.00           H  
ATOM   3772  HG1 THR B 230      -6.146  -6.039 -13.178  1.00  0.00           H  
ATOM   3773 1HG2 THR B 230      -5.808  -7.550 -15.227  1.00  0.00           H  
ATOM   3774 2HG2 THR B 230      -4.411  -8.625 -15.094  1.00  0.00           H  
ATOM   3775 3HG2 THR B 230      -5.857  -8.950 -14.156  1.00  0.00           H  
ATOM   3776  N   GLU B 231      -2.315  -6.671 -11.457  1.00  0.00           N  
ATOM   3777  CA  GLU B 231      -1.902  -5.748 -10.415  1.00  0.00           C  
ATOM   3778  C   GLU B 231      -2.171  -4.353 -10.938  1.00  0.00           C  
ATOM   3779  O   GLU B 231      -1.549  -3.911 -11.907  1.00  0.00           O  
ATOM   3780  CB  GLU B 231      -0.437  -5.902 -10.047  1.00  0.00           C  
ATOM   3781  CG  GLU B 231       0.004  -5.018  -8.928  1.00  0.00           C  
ATOM   3782  CD  GLU B 231       1.430  -5.135  -8.681  1.00  0.00           C  
ATOM   3783  OE1 GLU B 231       2.030  -5.935  -9.328  1.00  0.00           O  
ATOM   3784  OE2 GLU B 231       1.936  -4.433  -7.856  1.00  0.00           O  
ATOM   3785  H   GLU B 231      -1.810  -6.746 -12.344  1.00  0.00           H  
ATOM   3786  HA  GLU B 231      -2.514  -5.904  -9.526  1.00  0.00           H  
ATOM   3787 1HB  GLU B 231      -0.223  -6.930  -9.763  1.00  0.00           H  
ATOM   3788 2HB  GLU B 231       0.167  -5.648 -10.900  1.00  0.00           H  
ATOM   3789 1HG  GLU B 231      -0.225  -4.010  -9.173  1.00  0.00           H  
ATOM   3790 2HG  GLU B 231      -0.544  -5.282  -8.023  1.00  0.00           H  
ATOM   3791  N   SER B 232      -3.074  -3.645 -10.267  1.00  0.00           N  
ATOM   3792  CA  SER B 232      -3.526  -2.315 -10.670  1.00  0.00           C  
ATOM   3793  C   SER B 232      -2.491  -1.218 -10.464  1.00  0.00           C  
ATOM   3794  O   SER B 232      -2.662  -0.096 -10.962  1.00  0.00           O  
ATOM   3795  CB  SER B 232      -4.794  -2.015  -9.900  1.00  0.00           C  
ATOM   3796  OG  SER B 232      -4.523  -1.944  -8.524  1.00  0.00           O  
ATOM   3797  H   SER B 232      -3.510  -4.074  -9.461  1.00  0.00           H  
ATOM   3798  HA  SER B 232      -3.751  -2.353 -11.737  1.00  0.00           H  
ATOM   3799 1HB  SER B 232      -5.220  -1.074 -10.242  1.00  0.00           H  
ATOM   3800 2HB  SER B 232      -5.527  -2.800 -10.089  1.00  0.00           H  
ATOM   3801  HG  SER B 232      -5.374  -1.904  -8.082  1.00  0.00           H  
ATOM   3802  N   VAL B 233      -1.411  -1.550  -9.755  1.00  0.00           N  
ATOM   3803  CA  VAL B 233      -0.344  -0.601  -9.500  1.00  0.00           C  
ATOM   3804  C   VAL B 233       0.234  -0.150 -10.818  1.00  0.00           C  
ATOM   3805  O   VAL B 233       0.288   1.048 -11.086  1.00  0.00           O  
ATOM   3806  CB  VAL B 233       0.755  -1.235  -8.651  1.00  0.00           C  
ATOM   3807  CG1 VAL B 233       1.957  -0.315  -8.545  1.00  0.00           C  
ATOM   3808  CG2 VAL B 233       0.191  -1.539  -7.310  1.00  0.00           C  
ATOM   3809  H   VAL B 233      -1.353  -2.485  -9.377  1.00  0.00           H  
ATOM   3810  HA  VAL B 233      -0.735   0.255  -8.955  1.00  0.00           H  
ATOM   3811  HB  VAL B 233       1.096  -2.148  -9.120  1.00  0.00           H  
ATOM   3812 1HG1 VAL B 233       2.720  -0.797  -7.935  1.00  0.00           H  
ATOM   3813 2HG1 VAL B 233       2.377  -0.103  -9.524  1.00  0.00           H  
ATOM   3814 3HG1 VAL B 233       1.648   0.614  -8.085  1.00  0.00           H  
ATOM   3815 1HG2 VAL B 233       0.967  -2.018  -6.722  1.00  0.00           H  
ATOM   3816 2HG2 VAL B 233      -0.136  -0.620  -6.832  1.00  0.00           H  
ATOM   3817 3HG2 VAL B 233      -0.652  -2.217  -7.402  1.00  0.00           H  
ATOM   3818  N   ASN B 234       0.624  -1.109 -11.666  1.00  0.00           N  
ATOM   3819  CA  ASN B 234       1.162  -0.762 -12.967  1.00  0.00           C  
ATOM   3820  C   ASN B 234       0.266  -1.249 -14.112  1.00  0.00           C  
ATOM   3821  O   ASN B 234      -0.578  -0.513 -14.627  1.00  0.00           O  
ATOM   3822  CB  ASN B 234       2.550  -1.376 -13.116  1.00  0.00           C  
ATOM   3823  CG  ASN B 234       3.614  -0.752 -12.259  1.00  0.00           C  
ATOM   3824  OD1 ASN B 234       3.578   0.438 -11.919  1.00  0.00           O  
ATOM   3825  ND2 ASN B 234       4.590  -1.562 -11.879  1.00  0.00           N  
ATOM   3826  H   ASN B 234       0.536  -2.080 -11.396  1.00  0.00           H  
ATOM   3827  HA  ASN B 234       1.241   0.323 -13.044  1.00  0.00           H  
ATOM   3828 1HB  ASN B 234       2.502  -2.423 -12.849  1.00  0.00           H  
ATOM   3829 2HB  ASN B 234       2.863  -1.324 -14.164  1.00  0.00           H  
ATOM   3830 1HD2 ASN B 234       5.330  -1.213 -11.304  1.00  0.00           H  
ATOM   3831 2HD2 ASN B 234       4.599  -2.554 -12.158  1.00  0.00           H  
ATOM   3832  N   ASP B 235       0.441  -2.521 -14.477  1.00  0.00           N  
ATOM   3833  CA  ASP B 235      -0.330  -3.187 -15.515  1.00  0.00           C  
ATOM   3834  C   ASP B 235      -0.053  -4.691 -15.528  1.00  0.00           C  
ATOM   3835  O   ASP B 235      -0.259  -5.353 -16.547  1.00  0.00           O  
ATOM   3836  CB  ASP B 235      -0.010  -2.570 -16.886  1.00  0.00           C  
ATOM   3837  CG  ASP B 235       1.479  -2.698 -17.269  1.00  0.00           C  
ATOM   3838  OD1 ASP B 235       2.225  -3.271 -16.499  1.00  0.00           O  
ATOM   3839  OD2 ASP B 235       1.855  -2.213 -18.321  1.00  0.00           O  
ATOM   3840  H   ASP B 235       1.151  -3.060 -14.015  1.00  0.00           H  
ATOM   3841  HA  ASP B 235      -1.390  -3.048 -15.296  1.00  0.00           H  
ATOM   3842 1HB  ASP B 235      -0.605  -3.070 -17.650  1.00  0.00           H  
ATOM   3843 2HB  ASP B 235      -0.290  -1.518 -16.899  1.00  0.00           H  
ATOM   3844  N   HIS B 236       0.519  -5.217 -14.447  1.00  0.00           N  
ATOM   3845  CA  HIS B 236       1.021  -6.580 -14.514  1.00  0.00           C  
ATOM   3846  C   HIS B 236      -0.128  -7.533 -14.683  1.00  0.00           C  
ATOM   3847  O   HIS B 236      -1.184  -7.332 -14.083  1.00  0.00           O  
ATOM   3848  CB  HIS B 236       1.853  -6.919 -13.270  1.00  0.00           C  
ATOM   3849  CG  HIS B 236       3.088  -6.042 -13.126  1.00  0.00           C  
ATOM   3850  ND1 HIS B 236       4.148  -6.078 -14.015  1.00  0.00           N  
ATOM   3851  CD2 HIS B 236       3.403  -5.094 -12.200  1.00  0.00           C  
ATOM   3852  CE1 HIS B 236       5.059  -5.184 -13.647  1.00  0.00           C  
ATOM   3853  NE2 HIS B 236       4.629  -4.566 -12.550  1.00  0.00           N  
ATOM   3854  H   HIS B 236       0.614  -4.671 -13.605  1.00  0.00           H  
ATOM   3855  HA  HIS B 236       1.685  -6.691 -15.370  1.00  0.00           H  
ATOM   3856 1HB  HIS B 236       1.257  -6.823 -12.386  1.00  0.00           H  
ATOM   3857 2HB  HIS B 236       2.179  -7.956 -13.327  1.00  0.00           H  
ATOM   3858  HD1 HIS B 236       4.234  -6.653 -14.831  1.00  0.00           H  
ATOM   3859  HD2 HIS B 236       2.882  -4.713 -11.322  1.00  0.00           H  
ATOM   3860  HE1 HIS B 236       5.972  -5.056 -14.228  1.00  0.00           H  
ATOM   3861  N   GLN B 237       0.078  -8.597 -15.461  1.00  0.00           N  
ATOM   3862  CA  GLN B 237      -0.974  -9.593 -15.635  1.00  0.00           C  
ATOM   3863  C   GLN B 237      -0.445 -11.019 -15.563  1.00  0.00           C  
ATOM   3864  O   GLN B 237       0.691 -11.289 -15.946  1.00  0.00           O  
ATOM   3865  CB  GLN B 237      -1.685  -9.446 -16.993  1.00  0.00           C  
ATOM   3866  CG  GLN B 237      -2.335  -8.095 -17.268  1.00  0.00           C  
ATOM   3867  CD  GLN B 237      -3.171  -8.126 -18.512  1.00  0.00           C  
ATOM   3868  OE1 GLN B 237      -3.824  -9.143 -18.786  1.00  0.00           O  
ATOM   3869  NE2 GLN B 237      -3.166  -7.041 -19.284  1.00  0.00           N  
ATOM   3870  H   GLN B 237       0.959  -8.707 -15.941  1.00  0.00           H  
ATOM   3871  HA  GLN B 237      -1.705  -9.472 -14.840  1.00  0.00           H  
ATOM   3872 1HB  GLN B 237      -0.970  -9.635 -17.791  1.00  0.00           H  
ATOM   3873 2HB  GLN B 237      -2.462 -10.206 -17.067  1.00  0.00           H  
ATOM   3874 1HG  GLN B 237      -2.927  -7.769 -16.439  1.00  0.00           H  
ATOM   3875 2HG  GLN B 237      -1.539  -7.373 -17.440  1.00  0.00           H  
ATOM   3876 1HE2 GLN B 237      -3.709  -7.022 -20.124  1.00  0.00           H  
ATOM   3877 2HE2 GLN B 237      -2.619  -6.242 -19.028  1.00  0.00           H  
ATOM   3878  N   ASP B 238      -1.323 -11.926 -15.164  1.00  0.00           N  
ATOM   3879  CA  ASP B 238      -1.124 -13.375 -15.243  1.00  0.00           C  
ATOM   3880  C   ASP B 238      -2.493 -14.033 -15.339  1.00  0.00           C  
ATOM   3881  O   ASP B 238      -3.509 -13.446 -14.967  1.00  0.00           O  
ATOM   3882  CB  ASP B 238      -0.355 -13.950 -14.054  1.00  0.00           C  
ATOM   3883  CG  ASP B 238       0.207 -15.437 -14.270  1.00  0.00           C  
ATOM   3884  OD1 ASP B 238       0.051 -15.950 -15.366  1.00  0.00           O  
ATOM   3885  OD2 ASP B 238       0.720 -16.055 -13.326  1.00  0.00           O  
ATOM   3886  H   ASP B 238      -2.197 -11.584 -14.764  1.00  0.00           H  
ATOM   3887  HA  ASP B 238      -0.569 -13.605 -16.153  1.00  0.00           H  
ATOM   3888 1HB  ASP B 238       0.491 -13.303 -13.831  1.00  0.00           H  
ATOM   3889 2HB  ASP B 238      -1.005 -13.927 -13.234  1.00  0.00           H  
ATOM   3890  N   GLU B 239      -2.522 -15.231 -15.886  1.00  0.00           N  
ATOM   3891  CA  GLU B 239      -3.788 -15.940 -16.023  1.00  0.00           C  
ATOM   3892  C   GLU B 239      -3.604 -17.451 -16.088  1.00  0.00           C  
ATOM   3893  O   GLU B 239      -2.806 -17.947 -16.887  1.00  0.00           O  
ATOM   3894  CB  GLU B 239      -4.499 -15.439 -17.290  1.00  0.00           C  
ATOM   3895  CG  GLU B 239      -5.843 -16.034 -17.553  1.00  0.00           C  
ATOM   3896  CD  GLU B 239      -6.481 -15.509 -18.829  1.00  0.00           C  
ATOM   3897  OE1 GLU B 239      -6.733 -14.328 -18.937  1.00  0.00           O  
ATOM   3898  OE2 GLU B 239      -6.720 -16.310 -19.703  1.00  0.00           O  
ATOM   3899  H   GLU B 239      -1.627 -15.664 -16.129  1.00  0.00           H  
ATOM   3900  HA  GLU B 239      -4.404 -15.716 -15.154  1.00  0.00           H  
ATOM   3901 1HB  GLU B 239      -4.635 -14.358 -17.223  1.00  0.00           H  
ATOM   3902 2HB  GLU B 239      -3.872 -15.632 -18.158  1.00  0.00           H  
ATOM   3903 1HG  GLU B 239      -5.739 -17.116 -17.628  1.00  0.00           H  
ATOM   3904 2HG  GLU B 239      -6.490 -15.818 -16.706  1.00  0.00           H  
ATOM   3905  N   LYS B 240      -4.371 -18.174 -15.274  1.00  0.00           N  
ATOM   3906  CA  LYS B 240      -4.323 -19.640 -15.266  1.00  0.00           C  
ATOM   3907  C   LYS B 240      -5.722 -20.225 -15.307  1.00  0.00           C  
ATOM   3908  O   LYS B 240      -6.686 -19.593 -14.866  1.00  0.00           O  
ATOM   3909  CB  LYS B 240      -3.560 -20.180 -14.063  1.00  0.00           C  
ATOM   3910  CG  LYS B 240      -2.126 -19.738 -13.982  1.00  0.00           C  
ATOM   3911  CD  LYS B 240      -1.234 -20.378 -15.030  1.00  0.00           C  
ATOM   3912  CE  LYS B 240       0.179 -19.778 -14.954  1.00  0.00           C  
ATOM   3913  NZ  LYS B 240       0.930 -20.206 -13.733  1.00  0.00           N  
ATOM   3914  H   LYS B 240      -5.013 -17.676 -14.651  1.00  0.00           H  
ATOM   3915  HA  LYS B 240      -3.808 -19.972 -16.168  1.00  0.00           H  
ATOM   3916 1HB  LYS B 240      -4.038 -19.840 -13.180  1.00  0.00           H  
ATOM   3917 2HB  LYS B 240      -3.591 -21.270 -14.059  1.00  0.00           H  
ATOM   3918 1HG  LYS B 240      -2.055 -18.661 -14.077  1.00  0.00           H  
ATOM   3919 2HG  LYS B 240      -1.753 -20.020 -13.021  1.00  0.00           H  
ATOM   3920 1HD  LYS B 240      -1.181 -21.452 -14.864  1.00  0.00           H  
ATOM   3921 2HD  LYS B 240      -1.640 -20.198 -16.023  1.00  0.00           H  
ATOM   3922 1HE  LYS B 240       0.743 -20.066 -15.837  1.00  0.00           H  
ATOM   3923 2HE  LYS B 240       0.085 -18.693 -14.935  1.00  0.00           H  
ATOM   3924 1HZ  LYS B 240       1.834 -19.760 -13.733  1.00  0.00           H  
ATOM   3925 2HZ  LYS B 240       0.422 -19.931 -12.864  1.00  0.00           H  
ATOM   3926 3HZ  LYS B 240       1.041 -21.199 -13.739  1.00  0.00           H  
ATOM   3927  N   ALA B 241      -5.838 -21.443 -15.814  1.00  0.00           N  
ATOM   3928  CA  ALA B 241      -7.150 -22.064 -15.905  1.00  0.00           C  
ATOM   3929  C   ALA B 241      -7.085 -23.563 -15.783  1.00  0.00           C  
ATOM   3930  O   ALA B 241      -6.047 -24.182 -16.025  1.00  0.00           O  
ATOM   3931  CB  ALA B 241      -7.796 -21.709 -17.236  1.00  0.00           C  
ATOM   3932  H   ALA B 241      -5.024 -21.933 -16.157  1.00  0.00           H  
ATOM   3933  HA  ALA B 241      -7.761 -21.687 -15.085  1.00  0.00           H  
ATOM   3934 1HB  ALA B 241      -8.791 -22.150 -17.290  1.00  0.00           H  
ATOM   3935 2HB  ALA B 241      -7.872 -20.640 -17.326  1.00  0.00           H  
ATOM   3936 3HB  ALA B 241      -7.190 -22.095 -18.050  1.00  0.00           H  
ATOM   3937  N   ILE B 242      -8.208 -24.133 -15.388  1.00  0.00           N  
ATOM   3938  CA  ILE B 242      -8.364 -25.572 -15.341  1.00  0.00           C  
ATOM   3939  C   ILE B 242      -9.688 -25.990 -15.963  1.00  0.00           C  
ATOM   3940  O   ILE B 242     -10.652 -25.218 -16.001  1.00  0.00           O  
ATOM   3941  CB  ILE B 242      -8.194 -26.122 -13.907  1.00  0.00           C  
ATOM   3942  CG1 ILE B 242      -9.198 -25.503 -12.987  1.00  0.00           C  
ATOM   3943  CG2 ILE B 242      -6.765 -25.918 -13.379  1.00  0.00           C  
ATOM   3944  CD1 ILE B 242      -9.213 -26.162 -11.656  1.00  0.00           C  
ATOM   3945  H   ILE B 242      -9.001 -23.521 -15.183  1.00  0.00           H  
ATOM   3946  HA  ILE B 242      -7.570 -26.019 -15.939  1.00  0.00           H  
ATOM   3947  HB  ILE B 242      -8.405 -27.194 -13.925  1.00  0.00           H  
ATOM   3948 1HG1 ILE B 242      -8.954 -24.450 -12.854  1.00  0.00           H  
ATOM   3949 2HG1 ILE B 242     -10.192 -25.575 -13.429  1.00  0.00           H  
ATOM   3950 1HG2 ILE B 242      -6.677 -26.344 -12.379  1.00  0.00           H  
ATOM   3951 2HG2 ILE B 242      -6.057 -26.411 -14.045  1.00  0.00           H  
ATOM   3952 3HG2 ILE B 242      -6.529 -24.860 -13.330  1.00  0.00           H  
ATOM   3953 1HD1 ILE B 242      -9.930 -25.673 -11.027  1.00  0.00           H  
ATOM   3954 2HD1 ILE B 242      -9.472 -27.213 -11.766  1.00  0.00           H  
ATOM   3955 3HD1 ILE B 242      -8.235 -26.078 -11.214  1.00  0.00           H  
ATOM   3956  N   ASN B 243      -9.713 -27.216 -16.467  1.00  0.00           N  
ATOM   3957  CA  ASN B 243     -10.915 -27.813 -17.032  1.00  0.00           C  
ATOM   3958  C   ASN B 243     -11.579 -28.727 -16.016  1.00  0.00           C  
ATOM   3959  O   ASN B 243     -10.929 -29.590 -15.413  1.00  0.00           O  
ATOM   3960  CB  ASN B 243     -10.597 -28.520 -18.332  1.00  0.00           C  
ATOM   3961  CG  ASN B 243     -10.201 -27.538 -19.427  1.00  0.00           C  
ATOM   3962  OD1 ASN B 243     -10.825 -26.480 -19.574  1.00  0.00           O  
ATOM   3963  ND2 ASN B 243      -9.178 -27.858 -20.165  1.00  0.00           N  
ATOM   3964  H   ASN B 243      -8.872 -27.773 -16.431  1.00  0.00           H  
ATOM   3965  HA  ASN B 243     -11.631 -27.020 -17.251  1.00  0.00           H  
ATOM   3966 1HB  ASN B 243      -9.783 -29.236 -18.181  1.00  0.00           H  
ATOM   3967 2HB  ASN B 243     -11.471 -29.082 -18.663  1.00  0.00           H  
ATOM   3968 1HD2 ASN B 243      -8.871 -27.252 -20.899  1.00  0.00           H  
ATOM   3969 2HD2 ASN B 243      -8.694 -28.741 -20.006  1.00  0.00           H  
ATOM   3970  N   ILE B 244     -12.862 -28.483 -15.800  1.00  0.00           N  
ATOM   3971  CA  ILE B 244     -13.654 -29.217 -14.829  1.00  0.00           C  
ATOM   3972  C   ILE B 244     -14.876 -29.847 -15.438  1.00  0.00           C  
ATOM   3973  O   ILE B 244     -15.559 -29.237 -16.262  1.00  0.00           O  
ATOM   3974  CB  ILE B 244     -14.042 -28.313 -13.657  1.00  0.00           C  
ATOM   3975  CG1 ILE B 244     -12.767 -27.885 -13.001  1.00  0.00           C  
ATOM   3976  CG2 ILE B 244     -15.027 -28.992 -12.654  1.00  0.00           C  
ATOM   3977  CD1 ILE B 244     -12.943 -26.895 -12.060  1.00  0.00           C  
ATOM   3978  H   ILE B 244     -13.312 -27.745 -16.344  1.00  0.00           H  
ATOM   3979  HA  ILE B 244     -13.033 -30.012 -14.433  1.00  0.00           H  
ATOM   3980  HB  ILE B 244     -14.507 -27.429 -14.051  1.00  0.00           H  
ATOM   3981 1HG1 ILE B 244     -12.302 -28.742 -12.538  1.00  0.00           H  
ATOM   3982 2HG1 ILE B 244     -12.093 -27.481 -13.742  1.00  0.00           H  
ATOM   3983 1HG2 ILE B 244     -15.260 -28.297 -11.854  1.00  0.00           H  
ATOM   3984 2HG2 ILE B 244     -15.947 -29.267 -13.167  1.00  0.00           H  
ATOM   3985 3HG2 ILE B 244     -14.570 -29.886 -12.233  1.00  0.00           H  
ATOM   3986 1HD1 ILE B 244     -11.978 -26.652 -11.647  1.00  0.00           H  
ATOM   3987 2HD1 ILE B 244     -13.382 -26.013 -12.519  1.00  0.00           H  
ATOM   3988 3HD1 ILE B 244     -13.596 -27.273 -11.281  1.00  0.00           H  
ATOM   3989  N   THR B 245     -15.136 -31.089 -15.081  1.00  0.00           N  
ATOM   3990  CA  THR B 245     -16.322 -31.720 -15.616  1.00  0.00           C  
ATOM   3991  C   THR B 245     -17.253 -32.154 -14.510  1.00  0.00           C  
ATOM   3992  O   THR B 245     -16.811 -32.478 -13.403  1.00  0.00           O  
ATOM   3993  CB  THR B 245     -15.962 -32.943 -16.481  1.00  0.00           C  
ATOM   3994  OG1 THR B 245     -15.311 -33.917 -15.673  1.00  0.00           O  
ATOM   3995  CG2 THR B 245     -15.031 -32.539 -17.616  1.00  0.00           C  
ATOM   3996  H   THR B 245     -14.519 -31.564 -14.421  1.00  0.00           H  
ATOM   3997  HA  THR B 245     -16.858 -31.010 -16.234  1.00  0.00           H  
ATOM   3998  HB  THR B 245     -16.876 -33.371 -16.892  1.00  0.00           H  
ATOM   3999  HG1 THR B 245     -14.487 -33.545 -15.337  1.00  0.00           H  
ATOM   4000 1HG2 THR B 245     -14.789 -33.416 -18.215  1.00  0.00           H  
ATOM   4001 2HG2 THR B 245     -15.525 -31.793 -18.240  1.00  0.00           H  
ATOM   4002 3HG2 THR B 245     -14.112 -32.119 -17.207  1.00  0.00           H  
ATOM   4003  N   VAL B 246     -18.532 -32.197 -14.846  1.00  0.00           N  
ATOM   4004  CA  VAL B 246     -19.557 -32.694 -13.956  1.00  0.00           C  
ATOM   4005  C   VAL B 246     -20.196 -33.891 -14.649  1.00  0.00           C  
ATOM   4006  O   VAL B 246     -20.569 -33.792 -15.825  1.00  0.00           O  
ATOM   4007  CB  VAL B 246     -20.621 -31.625 -13.653  1.00  0.00           C  
ATOM   4008  CG1 VAL B 246     -21.669 -32.195 -12.692  1.00  0.00           C  
ATOM   4009  CG2 VAL B 246     -19.972 -30.404 -13.085  1.00  0.00           C  
ATOM   4010  H   VAL B 246     -18.794 -31.853 -15.758  1.00  0.00           H  
ATOM   4011  HA  VAL B 246     -19.101 -32.999 -13.027  1.00  0.00           H  
ATOM   4012  HB  VAL B 246     -21.138 -31.356 -14.575  1.00  0.00           H  
ATOM   4013 1HG1 VAL B 246     -22.423 -31.450 -12.483  1.00  0.00           H  
ATOM   4014 2HG1 VAL B 246     -22.141 -33.070 -13.124  1.00  0.00           H  
ATOM   4015 3HG1 VAL B 246     -21.180 -32.475 -11.761  1.00  0.00           H  
ATOM   4016 1HG2 VAL B 246     -20.736 -29.667 -12.884  1.00  0.00           H  
ATOM   4017 2HG2 VAL B 246     -19.463 -30.660 -12.168  1.00  0.00           H  
ATOM   4018 3HG2 VAL B 246     -19.255 -30.003 -13.800  1.00  0.00           H  
ATOM   4019  N   VAL B 247     -20.329 -35.008 -13.934  1.00  0.00           N  
ATOM   4020  CA  VAL B 247     -20.880 -36.223 -14.544  1.00  0.00           C  
ATOM   4021  C   VAL B 247     -22.215 -36.614 -13.922  1.00  0.00           C  
ATOM   4022  O   VAL B 247     -22.541 -36.200 -12.812  1.00  0.00           O  
ATOM   4023  CB  VAL B 247     -19.897 -37.403 -14.376  1.00  0.00           C  
ATOM   4024  CG1 VAL B 247     -18.586 -37.076 -15.043  1.00  0.00           C  
ATOM   4025  CG2 VAL B 247     -19.686 -37.720 -12.932  1.00  0.00           C  
ATOM   4026  H   VAL B 247     -19.986 -35.005 -12.973  1.00  0.00           H  
ATOM   4027  HA  VAL B 247     -21.035 -36.041 -15.608  1.00  0.00           H  
ATOM   4028  HB  VAL B 247     -20.315 -38.278 -14.868  1.00  0.00           H  
ATOM   4029 1HG1 VAL B 247     -17.926 -37.918 -14.921  1.00  0.00           H  
ATOM   4030 2HG1 VAL B 247     -18.748 -36.874 -16.101  1.00  0.00           H  
ATOM   4031 3HG1 VAL B 247     -18.141 -36.198 -14.567  1.00  0.00           H  
ATOM   4032 1HG2 VAL B 247     -19.006 -38.565 -12.840  1.00  0.00           H  
ATOM   4033 2HG2 VAL B 247     -19.255 -36.865 -12.443  1.00  0.00           H  
ATOM   4034 3HG2 VAL B 247     -20.647 -37.971 -12.482  1.00  0.00           H  
ATOM   4035  N   GLU B 248     -22.993 -37.416 -14.642  1.00  0.00           N  
ATOM   4036  CA  GLU B 248     -24.302 -37.823 -14.148  1.00  0.00           C  
ATOM   4037  C   GLU B 248     -24.228 -39.105 -13.322  1.00  0.00           C  
ATOM   4038  O   GLU B 248     -23.212 -39.382 -12.679  1.00  0.00           O  
ATOM   4039  OXT GLU B 248     -25.163 -39.856 -13.295  1.00  0.00           O  
ATOM   4040  CB  GLU B 248     -25.269 -37.985 -15.316  1.00  0.00           C  
ATOM   4041  CG  GLU B 248     -26.722 -38.093 -14.905  1.00  0.00           C  
ATOM   4042  CD  GLU B 248     -27.666 -38.083 -16.070  1.00  0.00           C  
ATOM   4043  OE1 GLU B 248     -27.206 -37.956 -17.180  1.00  0.00           O  
ATOM   4044  OE2 GLU B 248     -28.848 -38.219 -15.855  1.00  0.00           O  
ATOM   4045  H   GLU B 248     -22.685 -37.731 -15.552  1.00  0.00           H  
ATOM   4046  HA  GLU B 248     -24.688 -37.032 -13.501  1.00  0.00           H  
ATOM   4047 1HB  GLU B 248     -25.167 -37.143 -16.000  1.00  0.00           H  
ATOM   4048 2HB  GLU B 248     -25.017 -38.886 -15.872  1.00  0.00           H  
ATOM   4049 1HG  GLU B 248     -26.862 -39.017 -14.347  1.00  0.00           H  
ATOM   4050 2HG  GLU B 248     -26.962 -37.258 -14.240  1.00  0.00           H  
TER                                                                             
REMARK PDBinfo-LABEL:    1 BOINC mot_51f052f6668327b679cb52626a28bdc2_0001_000000016_0001_20_27_H_._ems_3hM_469_0001_0001__native

score -687.422
silent_score -687.422
time -1422.64
                             
