# Supplementary material for: Design of protein-binding proteins from the target structure alone
Source: Nature. 2022 Mar 24;605(7910):551–60. doi: 10.1038/s41586-022-04654-9 (PMC9117152; doi:10.1038/s41586-022-04654-9)
Supplement: Supplementary file 3 — Supplementary Code Design scripts and main pdb files. This compressed file is the main supplement and contains the following files: => cao_2021_protocol/ => design_models_final_combo_optimized/ => design_models_sequence/ => design_models_ssm_natives/ => ngs_analysis_scripts/ [file 41586_2022_4654_MOESM3_ESM.gz › supplemental_files/design_models_ssm_natives/PDGFR_ssm/Motif0680_bcov_4helix_10154_0001_0002.pdb]

SSBOND     CYS B   89    CYS B  130                                       2.05  
SSBOND     CYS B  175    CYS B  231                                       2.06  
ATOM      1  N   SER A   1     -14.960  -2.667  12.734  1.00  0.00           N  
ATOM      2  CA  SER A   1     -13.922  -2.511  11.724  1.00  0.00           C  
ATOM      3  C   SER A   1     -14.367  -3.075  10.378  1.00  0.00           C  
ATOM      4  O   SER A   1     -14.973  -2.390   9.552  1.00  0.00           O  
ATOM      5  CB  SER A   1     -12.650  -3.197  12.176  1.00  0.00           C  
ATOM      6  OG  SER A   1     -12.837  -4.582  12.272  1.00  0.00           O  
ATOM      7 1H   SER A   1     -14.678  -2.225  13.596  1.00  0.00           H  
ATOM      8 2H   SER A   1     -15.824  -2.247  12.396  1.00  0.00           H  
ATOM      9 3H   SER A   1     -15.115  -3.651  12.887  1.00  0.00           H  
ATOM     10  HA  SER A   1     -13.713  -1.450  11.605  1.00  0.00           H  
ATOM     11 1HB  SER A   1     -11.846  -2.982  11.466  1.00  0.00           H  
ATOM     12 2HB  SER A   1     -12.346  -2.800  13.143  1.00  0.00           H  
ATOM     13  HG  SER A   1     -12.000  -4.934  12.641  1.00  0.00           H  
ATOM     14  N   LEU A   2     -14.116  -4.351  10.156  1.00  0.00           N  
ATOM     15  CA  LEU A   2     -14.477  -4.902   8.862  1.00  0.00           C  
ATOM     16  C   LEU A   2     -15.973  -4.854   8.577  1.00  0.00           C  
ATOM     17  O   LEU A   2     -16.355  -4.642   7.430  1.00  0.00           O  
ATOM     18  CB  LEU A   2     -13.989  -6.344   8.703  1.00  0.00           C  
ATOM     19  CG  LEU A   2     -14.221  -6.994   7.296  1.00  0.00           C  
ATOM     20  CD1 LEU A   2     -13.472  -6.182   6.218  1.00  0.00           C  
ATOM     21  CD2 LEU A   2     -13.735  -8.425   7.325  1.00  0.00           C  
ATOM     22  H   LEU A   2     -13.633  -4.911  10.852  1.00  0.00           H  
ATOM     23  HA  LEU A   2     -13.984  -4.287   8.120  1.00  0.00           H  
ATOM     24 1HB  LEU A   2     -12.915  -6.359   8.892  1.00  0.00           H  
ATOM     25 2HB  LEU A   2     -14.484  -6.966   9.447  1.00  0.00           H  
ATOM     26  HG  LEU A   2     -15.286  -6.988   7.048  1.00  0.00           H  
ATOM     27 1HD1 LEU A   2     -13.621  -6.630   5.265  1.00  0.00           H  
ATOM     28 2HD1 LEU A   2     -13.834  -5.169   6.172  1.00  0.00           H  
ATOM     29 3HD1 LEU A   2     -12.412  -6.175   6.447  1.00  0.00           H  
ATOM     30 1HD2 LEU A   2     -13.899  -8.887   6.350  1.00  0.00           H  
ATOM     31 2HD2 LEU A   2     -12.689  -8.433   7.558  1.00  0.00           H  
ATOM     32 3HD2 LEU A   2     -14.281  -8.983   8.083  1.00  0.00           H  
ATOM     33  N   GLU A   3     -16.833  -5.051   9.583  1.00  0.00           N  
ATOM     34  CA  GLU A   3     -18.270  -5.056   9.313  1.00  0.00           C  
ATOM     35  C   GLU A   3     -18.774  -3.776   8.648  1.00  0.00           C  
ATOM     36  O   GLU A   3     -19.569  -3.852   7.705  1.00  0.00           O  
ATOM     37  CB  GLU A   3     -19.069  -5.271  10.594  1.00  0.00           C  
ATOM     38  CG  GLU A   3     -20.582  -5.294  10.367  1.00  0.00           C  
ATOM     39  CD  GLU A   3     -21.364  -5.562  11.602  1.00  0.00           C  
ATOM     40  OE1 GLU A   3     -20.774  -5.843  12.616  1.00  0.00           O  
ATOM     41  OE2 GLU A   3     -22.573  -5.460  11.537  1.00  0.00           O  
ATOM     42  H   GLU A   3     -16.489  -5.220  10.516  1.00  0.00           H  
ATOM     43  HA  GLU A   3     -18.480  -5.886   8.638  1.00  0.00           H  
ATOM     44 1HB  GLU A   3     -18.776  -6.213  11.057  1.00  0.00           H  
ATOM     45 2HB  GLU A   3     -18.847  -4.468  11.301  1.00  0.00           H  
ATOM     46 1HG  GLU A   3     -20.898  -4.327   9.980  1.00  0.00           H  
ATOM     47 2HG  GLU A   3     -20.818  -6.048   9.615  1.00  0.00           H  
ATOM     48  N   GLU A   4     -18.327  -2.602   9.100  1.00  0.00           N  
ATOM     49  CA  GLU A   4     -18.793  -1.384   8.470  1.00  0.00           C  
ATOM     50  C   GLU A   4     -18.315  -1.322   7.026  1.00  0.00           C  
ATOM     51  O   GLU A   4     -19.073  -0.907   6.134  1.00  0.00           O  
ATOM     52  CB  GLU A   4     -18.311  -0.164   9.245  1.00  0.00           C  
ATOM     53  CG  GLU A   4     -18.927  -0.002  10.651  1.00  0.00           C  
ATOM     54  CD  GLU A   4     -18.249  -0.855  11.722  1.00  0.00           C  
ATOM     55  OE1 GLU A   4     -17.318  -1.569  11.393  1.00  0.00           O  
ATOM     56  OE2 GLU A   4     -18.655  -0.790  12.854  1.00  0.00           O  
ATOM     57  H   GLU A   4     -17.693  -2.536   9.902  1.00  0.00           H  
ATOM     58  HA  GLU A   4     -19.881  -1.390   8.471  1.00  0.00           H  
ATOM     59 1HB  GLU A   4     -17.243  -0.252   9.365  1.00  0.00           H  
ATOM     60 2HB  GLU A   4     -18.506   0.741   8.671  1.00  0.00           H  
ATOM     61 1HG  GLU A   4     -18.857   1.045  10.942  1.00  0.00           H  
ATOM     62 2HG  GLU A   4     -19.982  -0.267  10.600  1.00  0.00           H  
ATOM     63  N   LEU A   5     -17.084  -1.781   6.768  1.00  0.00           N  
ATOM     64  CA  LEU A   5     -16.607  -1.738   5.397  1.00  0.00           C  
ATOM     65  C   LEU A   5     -17.372  -2.719   4.525  1.00  0.00           C  
ATOM     66  O   LEU A   5     -17.715  -2.391   3.385  1.00  0.00           O  
ATOM     67  CB  LEU A   5     -15.113  -2.037   5.297  1.00  0.00           C  
ATOM     68  CG  LEU A   5     -14.498  -1.962   3.875  1.00  0.00           C  
ATOM     69  CD1 LEU A   5     -14.706  -0.539   3.244  1.00  0.00           C  
ATOM     70  CD2 LEU A   5     -13.041  -2.284   3.990  1.00  0.00           C  
ATOM     71  H   LEU A   5     -16.486  -2.104   7.545  1.00  0.00           H  
ATOM     72  HA  LEU A   5     -16.787  -0.742   5.028  1.00  0.00           H  
ATOM     73 1HB  LEU A   5     -14.575  -1.354   5.919  1.00  0.00           H  
ATOM     74 2HB  LEU A   5     -14.947  -3.044   5.680  1.00  0.00           H  
ATOM     75  HG  LEU A   5     -14.972  -2.687   3.235  1.00  0.00           H  
ATOM     76 1HD1 LEU A   5     -14.249  -0.510   2.251  1.00  0.00           H  
ATOM     77 2HD1 LEU A   5     -15.762  -0.320   3.138  1.00  0.00           H  
ATOM     78 3HD1 LEU A   5     -14.249   0.215   3.873  1.00  0.00           H  
ATOM     79 1HD2 LEU A   5     -12.573  -2.252   3.006  1.00  0.00           H  
ATOM     80 2HD2 LEU A   5     -12.580  -1.562   4.633  1.00  0.00           H  
ATOM     81 3HD2 LEU A   5     -12.931  -3.274   4.417  1.00  0.00           H  
ATOM     82  N   GLU A   6     -17.644  -3.920   5.042  1.00  0.00           N  
ATOM     83  CA  GLU A   6     -18.349  -4.922   4.261  1.00  0.00           C  
ATOM     84  C   GLU A   6     -19.710  -4.407   3.856  1.00  0.00           C  
ATOM     85  O   GLU A   6     -20.132  -4.606   2.713  1.00  0.00           O  
ATOM     86  CB  GLU A   6     -18.521  -6.231   5.039  1.00  0.00           C  
ATOM     87  CG  GLU A   6     -19.184  -7.354   4.219  1.00  0.00           C  
ATOM     88  CD  GLU A   6     -19.251  -8.685   4.932  1.00  0.00           C  
ATOM     89  OE1 GLU A   6     -18.772  -8.796   6.033  1.00  0.00           O  
ATOM     90  OE2 GLU A   6     -19.805  -9.598   4.367  1.00  0.00           O  
ATOM     91  H   GLU A   6     -17.317  -4.146   5.983  1.00  0.00           H  
ATOM     92  HA  GLU A   6     -17.779  -5.118   3.357  1.00  0.00           H  
ATOM     93 1HB  GLU A   6     -17.566  -6.575   5.421  1.00  0.00           H  
ATOM     94 2HB  GLU A   6     -19.155  -6.042   5.908  1.00  0.00           H  
ATOM     95 1HG  GLU A   6     -20.199  -7.048   3.976  1.00  0.00           H  
ATOM     96 2HG  GLU A   6     -18.643  -7.475   3.280  1.00  0.00           H  
ATOM     97  N   ARG A   7     -20.403  -3.730   4.776  1.00  0.00           N  
ATOM     98  CA  ARG A   7     -21.717  -3.203   4.465  1.00  0.00           C  
ATOM     99  C   ARG A   7     -21.666  -2.143   3.359  1.00  0.00           C  
ATOM    100  O   ARG A   7     -22.510  -2.169   2.452  1.00  0.00           O  
ATOM    101  CB  ARG A   7     -22.362  -2.642   5.723  1.00  0.00           C  
ATOM    102  CG  ARG A   7     -22.815  -3.715   6.727  1.00  0.00           C  
ATOM    103  CD  ARG A   7     -23.423  -3.129   7.959  1.00  0.00           C  
ATOM    104  NE  ARG A   7     -23.815  -4.167   8.931  1.00  0.00           N  
ATOM    105  CZ  ARG A   7     -24.956  -4.876   8.918  1.00  0.00           C  
ATOM    106  NH1 ARG A   7     -25.880  -4.706   7.984  1.00  0.00           N  
ATOM    107  NH2 ARG A   7     -25.119  -5.756   9.879  1.00  0.00           N  
ATOM    108  H   ARG A   7     -20.012  -3.639   5.721  1.00  0.00           H  
ATOM    109  HA  ARG A   7     -22.334  -4.030   4.115  1.00  0.00           H  
ATOM    110 1HB  ARG A   7     -21.643  -1.999   6.234  1.00  0.00           H  
ATOM    111 2HB  ARG A   7     -23.223  -2.032   5.457  1.00  0.00           H  
ATOM    112 1HG  ARG A   7     -23.550  -4.358   6.250  1.00  0.00           H  
ATOM    113 2HG  ARG A   7     -21.960  -4.318   7.027  1.00  0.00           H  
ATOM    114 1HD  ARG A   7     -22.679  -2.488   8.439  1.00  0.00           H  
ATOM    115 2HD  ARG A   7     -24.297  -2.535   7.707  1.00  0.00           H  
ATOM    116  HE  ARG A   7     -23.176  -4.388   9.715  1.00  0.00           H  
ATOM    117 1HH1 ARG A   7     -25.745  -4.027   7.252  1.00  0.00           H  
ATOM    118 2HH1 ARG A   7     -26.727  -5.257   8.005  1.00  0.00           H  
ATOM    119 1HH2 ARG A   7     -24.364  -5.845  10.582  1.00  0.00           H  
ATOM    120 2HH2 ARG A   7     -25.951  -6.322   9.932  1.00  0.00           H  
ATOM    121  N   LEU A   8     -20.664  -1.246   3.380  1.00  0.00           N  
ATOM    122  CA  LEU A   8     -20.584  -0.253   2.310  1.00  0.00           C  
ATOM    123  C   LEU A   8     -20.183  -0.899   0.990  1.00  0.00           C  
ATOM    124  O   LEU A   8     -20.703  -0.509  -0.061  1.00  0.00           O  
ATOM    125  CB  LEU A   8     -19.636   0.911   2.633  1.00  0.00           C  
ATOM    126  CG  LEU A   8     -19.553   2.092   1.524  1.00  0.00           C  
ATOM    127  CD1 LEU A   8     -20.933   2.713   1.266  1.00  0.00           C  
ATOM    128  CD2 LEU A   8     -18.578   3.196   1.999  1.00  0.00           C  
ATOM    129  H   LEU A   8     -20.014  -1.222   4.178  1.00  0.00           H  
ATOM    130  HA  LEU A   8     -21.580   0.160   2.191  1.00  0.00           H  
ATOM    131 1HB  LEU A   8     -19.937   1.348   3.581  1.00  0.00           H  
ATOM    132 2HB  LEU A   8     -18.636   0.489   2.748  1.00  0.00           H  
ATOM    133  HG  LEU A   8     -19.205   1.682   0.594  1.00  0.00           H  
ATOM    134 1HD1 LEU A   8     -20.833   3.498   0.511  1.00  0.00           H  
ATOM    135 2HD1 LEU A   8     -21.626   1.963   0.896  1.00  0.00           H  
ATOM    136 3HD1 LEU A   8     -21.321   3.144   2.187  1.00  0.00           H  
ATOM    137 1HD2 LEU A   8     -18.516   3.973   1.242  1.00  0.00           H  
ATOM    138 2HD2 LEU A   8     -18.945   3.630   2.921  1.00  0.00           H  
ATOM    139 3HD2 LEU A   8     -17.591   2.793   2.168  1.00  0.00           H  
ATOM    140  N   ILE A   9     -19.270  -1.883   1.020  1.00  0.00           N  
ATOM    141  CA  ILE A   9     -18.874  -2.495  -0.234  1.00  0.00           C  
ATOM    142  C   ILE A   9     -20.083  -3.178  -0.835  1.00  0.00           C  
ATOM    143  O   ILE A   9     -20.333  -3.007  -2.026  1.00  0.00           O  
ATOM    144  CB  ILE A   9     -17.734  -3.540  -0.107  1.00  0.00           C  
ATOM    145  CG1 ILE A   9     -16.414  -2.899   0.302  1.00  0.00           C  
ATOM    146  CG2 ILE A   9     -17.538  -4.152  -1.460  1.00  0.00           C  
ATOM    147  CD1 ILE A   9     -15.326  -3.850   0.714  1.00  0.00           C  
ATOM    148  H   ILE A   9     -18.841  -2.169   1.906  1.00  0.00           H  
ATOM    149  HA  ILE A   9     -18.554  -1.723  -0.925  1.00  0.00           H  
ATOM    150  HB  ILE A   9     -17.998  -4.303   0.630  1.00  0.00           H  
ATOM    151 1HG1 ILE A   9     -16.050  -2.335  -0.524  1.00  0.00           H  
ATOM    152 2HG1 ILE A   9     -16.605  -2.234   1.134  1.00  0.00           H  
ATOM    153 1HG2 ILE A   9     -16.762  -4.873  -1.429  1.00  0.00           H  
ATOM    154 2HG2 ILE A   9     -18.440  -4.633  -1.795  1.00  0.00           H  
ATOM    155 3HG2 ILE A   9     -17.271  -3.374  -2.162  1.00  0.00           H  
ATOM    156 1HD1 ILE A   9     -14.440  -3.279   0.982  1.00  0.00           H  
ATOM    157 2HD1 ILE A   9     -15.674  -4.407   1.568  1.00  0.00           H  
ATOM    158 3HD1 ILE A   9     -15.064  -4.537  -0.080  1.00  0.00           H  
ATOM    159  N   ARG A  10     -20.847  -3.938  -0.037  1.00  0.00           N  
ATOM    160  CA  ARG A  10     -22.001  -4.623  -0.592  1.00  0.00           C  
ATOM    161  C   ARG A  10     -23.023  -3.646  -1.160  1.00  0.00           C  
ATOM    162  O   ARG A  10     -23.600  -3.923  -2.215  1.00  0.00           O  
ATOM    163  CB  ARG A  10     -22.655  -5.534   0.434  1.00  0.00           C  
ATOM    164  CG  ARG A  10     -21.848  -6.775   0.750  1.00  0.00           C  
ATOM    165  CD  ARG A  10     -22.531  -7.701   1.692  1.00  0.00           C  
ATOM    166  NE  ARG A  10     -21.673  -8.841   2.020  1.00  0.00           N  
ATOM    167  CZ  ARG A  10     -21.481  -9.937   1.272  1.00  0.00           C  
ATOM    168  NH1 ARG A  10     -22.085 -10.117   0.108  1.00  0.00           N  
ATOM    169  NH2 ARG A  10     -20.641 -10.823   1.743  1.00  0.00           N  
ATOM    170  H   ARG A  10     -20.605  -4.055   0.953  1.00  0.00           H  
ATOM    171  HA  ARG A  10     -21.650  -5.257  -1.405  1.00  0.00           H  
ATOM    172 1HB  ARG A  10     -22.788  -4.980   1.368  1.00  0.00           H  
ATOM    173 2HB  ARG A  10     -23.640  -5.841   0.086  1.00  0.00           H  
ATOM    174 1HG  ARG A  10     -21.654  -7.303  -0.170  1.00  0.00           H  
ATOM    175 2HG  ARG A  10     -20.902  -6.484   1.199  1.00  0.00           H  
ATOM    176 1HD  ARG A  10     -22.748  -7.165   2.619  1.00  0.00           H  
ATOM    177 2HD  ARG A  10     -23.457  -8.070   1.261  1.00  0.00           H  
ATOM    178  HE  ARG A  10     -21.142  -8.828   2.905  1.00  0.00           H  
ATOM    179 1HH1 ARG A  10     -22.723  -9.427  -0.247  1.00  0.00           H  
ATOM    180 2HH1 ARG A  10     -21.903 -10.961  -0.431  1.00  0.00           H  
ATOM    181 1HH2 ARG A  10     -20.195 -10.625   2.649  1.00  0.00           H  
ATOM    182 2HH2 ARG A  10     -20.405 -11.669   1.208  1.00  0.00           H  
ATOM    183  N   LYS A  11     -23.241  -2.500  -0.497  1.00  0.00           N  
ATOM    184  CA  LYS A  11     -24.186  -1.521  -1.019  1.00  0.00           C  
ATOM    185  C   LYS A  11     -23.755  -1.043  -2.399  1.00  0.00           C  
ATOM    186  O   LYS A  11     -24.568  -0.984  -3.329  1.00  0.00           O  
ATOM    187  CB  LYS A  11     -24.280  -0.306  -0.091  1.00  0.00           C  
ATOM    188  CG  LYS A  11     -25.280   0.781  -0.541  1.00  0.00           C  
ATOM    189  CD  LYS A  11     -25.303   1.955   0.446  1.00  0.00           C  
ATOM    190  CE  LYS A  11     -26.395   2.986   0.105  1.00  0.00           C  
ATOM    191  NZ  LYS A  11     -26.146   3.701  -1.207  1.00  0.00           N  
ATOM    192  H   LYS A  11     -22.789  -2.333   0.410  1.00  0.00           H  
ATOM    193  HA  LYS A  11     -25.163  -1.991  -1.107  1.00  0.00           H  
ATOM    194 1HB  LYS A  11     -24.557  -0.640   0.910  1.00  0.00           H  
ATOM    195 2HB  LYS A  11     -23.295   0.157  -0.011  1.00  0.00           H  
ATOM    196 1HG  LYS A  11     -24.992   1.153  -1.529  1.00  0.00           H  
ATOM    197 2HG  LYS A  11     -26.277   0.348  -0.613  1.00  0.00           H  
ATOM    198 1HD  LYS A  11     -25.474   1.577   1.456  1.00  0.00           H  
ATOM    199 2HD  LYS A  11     -24.333   2.454   0.425  1.00  0.00           H  
ATOM    200 1HE  LYS A  11     -27.357   2.479   0.051  1.00  0.00           H  
ATOM    201 2HE  LYS A  11     -26.431   3.726   0.903  1.00  0.00           H  
ATOM    202 1HZ  LYS A  11     -26.880   4.364  -1.383  1.00  0.00           H  
ATOM    203 2HZ  LYS A  11     -25.267   4.188  -1.182  1.00  0.00           H  
ATOM    204 3HZ  LYS A  11     -26.126   3.035  -1.998  1.00  0.00           H  
ATOM    205  N   LEU A  12     -22.470  -0.724  -2.536  1.00  0.00           N  
ATOM    206  CA  LEU A  12     -21.960  -0.214  -3.793  1.00  0.00           C  
ATOM    207  C   LEU A  12     -21.925  -1.290  -4.881  1.00  0.00           C  
ATOM    208  O   LEU A  12     -22.098  -0.958  -6.067  1.00  0.00           O  
ATOM    209  CB  LEU A  12     -20.601   0.429  -3.545  1.00  0.00           C  
ATOM    210  CG  LEU A  12     -20.620   1.733  -2.668  1.00  0.00           C  
ATOM    211  CD1 LEU A  12     -19.219   2.124  -2.380  1.00  0.00           C  
ATOM    212  CD2 LEU A  12     -21.346   2.881  -3.375  1.00  0.00           C  
ATOM    213  H   LEU A  12     -21.851  -0.777  -1.716  1.00  0.00           H  
ATOM    214  HA  LEU A  12     -22.642   0.552  -4.139  1.00  0.00           H  
ATOM    215 1HB  LEU A  12     -19.987  -0.297  -3.010  1.00  0.00           H  
ATOM    216 2HB  LEU A  12     -20.138   0.661  -4.498  1.00  0.00           H  
ATOM    217  HG  LEU A  12     -21.115   1.520  -1.719  1.00  0.00           H  
ATOM    218 1HD1 LEU A  12     -19.204   3.007  -1.741  1.00  0.00           H  
ATOM    219 2HD1 LEU A  12     -18.758   1.308  -1.879  1.00  0.00           H  
ATOM    220 3HD1 LEU A  12     -18.693   2.335  -3.303  1.00  0.00           H  
ATOM    221 1HD2 LEU A  12     -21.323   3.763  -2.735  1.00  0.00           H  
ATOM    222 2HD2 LEU A  12     -20.845   3.106  -4.319  1.00  0.00           H  
ATOM    223 3HD2 LEU A  12     -22.384   2.628  -3.575  1.00  0.00           H  
ATOM    224  N   VAL A  13     -21.778  -2.566  -4.492  1.00  0.00           N  
ATOM    225  CA  VAL A  13     -21.858  -3.662  -5.456  1.00  0.00           C  
ATOM    226  C   VAL A  13     -23.281  -3.742  -5.997  1.00  0.00           C  
ATOM    227  O   VAL A  13     -23.485  -3.862  -7.202  1.00  0.00           O  
ATOM    228  CB  VAL A  13     -21.457  -5.029  -4.864  1.00  0.00           C  
ATOM    229  CG1 VAL A  13     -21.747  -6.166  -5.856  1.00  0.00           C  
ATOM    230  CG2 VAL A  13     -20.031  -5.018  -4.604  1.00  0.00           C  
ATOM    231  H   VAL A  13     -21.566  -2.755  -3.503  1.00  0.00           H  
ATOM    232  HA  VAL A  13     -21.179  -3.438  -6.285  1.00  0.00           H  
ATOM    233  HB  VAL A  13     -22.015  -5.212  -3.947  1.00  0.00           H  
ATOM    234 1HG1 VAL A  13     -21.437  -7.111  -5.415  1.00  0.00           H  
ATOM    235 2HG1 VAL A  13     -22.812  -6.216  -6.082  1.00  0.00           H  
ATOM    236 3HG1 VAL A  13     -21.190  -5.995  -6.778  1.00  0.00           H  
ATOM    237 1HG2 VAL A  13     -19.708  -5.957  -4.211  1.00  0.00           H  
ATOM    238 2HG2 VAL A  13     -19.557  -4.831  -5.535  1.00  0.00           H  
ATOM    239 3HG2 VAL A  13     -19.781  -4.249  -3.923  1.00  0.00           H  
ATOM    240  N   LYS A  14     -24.281  -3.641  -5.111  1.00  0.00           N  
ATOM    241  CA  LYS A  14     -25.686  -3.685  -5.528  1.00  0.00           C  
ATOM    242  C   LYS A  14     -25.998  -2.561  -6.522  1.00  0.00           C  
ATOM    243  O   LYS A  14     -26.774  -2.748  -7.461  1.00  0.00           O  
ATOM    244  CB  LYS A  14     -26.621  -3.609  -4.320  1.00  0.00           C  
ATOM    245  CG  LYS A  14     -26.635  -4.869  -3.450  1.00  0.00           C  
ATOM    246  CD  LYS A  14     -27.552  -4.700  -2.239  1.00  0.00           C  
ATOM    247  CE  LYS A  14     -27.552  -5.941  -1.357  1.00  0.00           C  
ATOM    248  NZ  LYS A  14     -28.422  -5.768  -0.156  1.00  0.00           N  
ATOM    249  H   LYS A  14     -24.049  -3.581  -4.115  1.00  0.00           H  
ATOM    250  HA  LYS A  14     -25.862  -4.633  -6.035  1.00  0.00           H  
ATOM    251 1HB  LYS A  14     -26.325  -2.775  -3.686  1.00  0.00           H  
ATOM    252 2HB  LYS A  14     -27.637  -3.418  -4.659  1.00  0.00           H  
ATOM    253 1HG  LYS A  14     -26.984  -5.711  -4.048  1.00  0.00           H  
ATOM    254 2HG  LYS A  14     -25.626  -5.086  -3.113  1.00  0.00           H  
ATOM    255 1HD  LYS A  14     -27.205  -3.848  -1.649  1.00  0.00           H  
ATOM    256 2HD  LYS A  14     -28.568  -4.499  -2.574  1.00  0.00           H  
ATOM    257 1HE  LYS A  14     -27.912  -6.789  -1.936  1.00  0.00           H  
ATOM    258 2HE  LYS A  14     -26.531  -6.144  -1.028  1.00  0.00           H  
ATOM    259 1HZ  LYS A  14     -28.397  -6.609   0.404  1.00  0.00           H  
ATOM    260 2HZ  LYS A  14     -28.088  -4.989   0.394  1.00  0.00           H  
ATOM    261 3HZ  LYS A  14     -29.372  -5.589  -0.449  1.00  0.00           H  
ATOM    262  N   GLU A  15     -25.327  -1.418  -6.354  1.00  0.00           N  
ATOM    263  CA  GLU A  15     -25.479  -0.259  -7.233  1.00  0.00           C  
ATOM    264  C   GLU A  15     -24.687  -0.403  -8.553  1.00  0.00           C  
ATOM    265  O   GLU A  15     -24.771   0.469  -9.421  1.00  0.00           O  
ATOM    266  CB  GLU A  15     -25.044   1.035  -6.525  1.00  0.00           C  
ATOM    267  CG  GLU A  15     -25.924   1.459  -5.349  1.00  0.00           C  
ATOM    268  CD  GLU A  15     -25.451   2.731  -4.674  1.00  0.00           C  
ATOM    269  OE1 GLU A  15     -24.469   3.284  -5.110  1.00  0.00           O  
ATOM    270  OE2 GLU A  15     -26.075   3.144  -3.704  1.00  0.00           O  
ATOM    271  H   GLU A  15     -24.756  -1.329  -5.506  1.00  0.00           H  
ATOM    272  HA  GLU A  15     -26.534  -0.167  -7.486  1.00  0.00           H  
ATOM    273 1HB  GLU A  15     -24.030   0.911  -6.153  1.00  0.00           H  
ATOM    274 2HB  GLU A  15     -25.028   1.853  -7.244  1.00  0.00           H  
ATOM    275 1HG  GLU A  15     -26.938   1.614  -5.715  1.00  0.00           H  
ATOM    276 2HG  GLU A  15     -25.955   0.656  -4.622  1.00  0.00           H  
ATOM    277  N   GLY A  16     -23.900  -1.481  -8.701  1.00  0.00           N  
ATOM    278  CA  GLY A  16     -23.121  -1.735  -9.909  1.00  0.00           C  
ATOM    279  C   GLY A  16     -21.702  -1.154  -9.995  1.00  0.00           C  
ATOM    280  O   GLY A  16     -21.176  -1.034 -11.101  1.00  0.00           O  
ATOM    281  H   GLY A  16     -23.870  -2.191  -7.972  1.00  0.00           H  
ATOM    282 1HA  GLY A  16     -23.053  -2.817 -10.029  1.00  0.00           H  
ATOM    283 2HA  GLY A  16     -23.694  -1.380 -10.764  1.00  0.00           H  
ATOM    284  N   ASP A  17     -21.082  -0.764  -8.875  1.00  0.00           N  
ATOM    285  CA  ASP A  17     -19.726  -0.201  -8.905  1.00  0.00           C  
ATOM    286  C   ASP A  17     -18.621  -1.292  -9.050  1.00  0.00           C  
ATOM    287  O   ASP A  17     -18.531  -2.173  -8.187  1.00  0.00           O  
ATOM    288  CB  ASP A  17     -19.484   0.640  -7.649  1.00  0.00           C  
ATOM    289  CG  ASP A  17     -18.145   1.335  -7.657  1.00  0.00           C  
ATOM    290  OD1 ASP A  17     -17.124   0.654  -7.815  1.00  0.00           O  
ATOM    291  OD2 ASP A  17     -18.128   2.541  -7.541  1.00  0.00           O  
ATOM    292  H   ASP A  17     -21.543  -0.870  -7.967  1.00  0.00           H  
ATOM    293  HA  ASP A  17     -19.690   0.498  -9.728  1.00  0.00           H  
ATOM    294 1HB  ASP A  17     -20.272   1.391  -7.563  1.00  0.00           H  
ATOM    295 2HB  ASP A  17     -19.561   0.011  -6.775  1.00  0.00           H  
ATOM    296  N   PRO A  18     -17.823  -1.322 -10.155  1.00  0.00           N  
ATOM    297  CA  PRO A  18     -16.777  -2.309 -10.419  1.00  0.00           C  
ATOM    298  C   PRO A  18     -15.674  -2.410  -9.361  1.00  0.00           C  
ATOM    299  O   PRO A  18     -15.049  -3.473  -9.231  1.00  0.00           O  
ATOM    300  CB  PRO A  18     -16.149  -1.790 -11.724  1.00  0.00           C  
ATOM    301  CG  PRO A  18     -17.228  -0.983 -12.387  1.00  0.00           C  
ATOM    302  CD  PRO A  18     -17.977  -0.324 -11.248  1.00  0.00           C  
ATOM    303  HA  PRO A  18     -17.248  -3.289 -10.578  1.00  0.00           H  
ATOM    304 1HB  PRO A  18     -15.252  -1.195 -11.495  1.00  0.00           H  
ATOM    305 2HB  PRO A  18     -15.817  -2.641 -12.339  1.00  0.00           H  
ATOM    306 1HG  PRO A  18     -16.784  -0.254 -13.081  1.00  0.00           H  
ATOM    307 2HG  PRO A  18     -17.878  -1.638 -12.989  1.00  0.00           H  
ATOM    308 1HD  PRO A  18     -17.525   0.642 -10.962  1.00  0.00           H  
ATOM    309 2HD  PRO A  18     -19.005  -0.224 -11.585  1.00  0.00           H  
ATOM    310  N   ALA A  19     -15.411  -1.326  -8.611  1.00  0.00           N  
ATOM    311  CA  ALA A  19     -14.361  -1.381  -7.608  1.00  0.00           C  
ATOM    312  C   ALA A  19     -14.924  -2.041  -6.396  1.00  0.00           C  
ATOM    313  O   ALA A  19     -14.251  -2.811  -5.711  1.00  0.00           O  
ATOM    314  CB  ALA A  19     -13.873  -0.004  -7.258  1.00  0.00           C  
ATOM    315  H   ALA A  19     -15.945  -0.450  -8.678  1.00  0.00           H  
ATOM    316  HA  ALA A  19     -13.538  -1.981  -7.990  1.00  0.00           H  
ATOM    317 1HB  ALA A  19     -13.106  -0.061  -6.488  1.00  0.00           H  
ATOM    318 2HB  ALA A  19     -13.473   0.485  -8.146  1.00  0.00           H  
ATOM    319 3HB  ALA A  19     -14.727   0.546  -6.891  1.00  0.00           H  
ATOM    320  N   ALA A  20     -16.196  -1.750  -6.144  1.00  0.00           N  
ATOM    321  CA  ALA A  20     -16.864  -2.354  -5.012  1.00  0.00           C  
ATOM    322  C   ALA A  20     -16.932  -3.854  -5.251  1.00  0.00           C  
ATOM    323  O   ALA A  20     -16.823  -4.646  -4.319  1.00  0.00           O  
ATOM    324  CB  ALA A  20     -18.232  -1.758  -4.800  1.00  0.00           C  
ATOM    325  H   ALA A  20     -16.671  -1.065  -6.759  1.00  0.00           H  
ATOM    326  HA  ALA A  20     -16.260  -2.176  -4.126  1.00  0.00           H  
ATOM    327 1HB  ALA A  20     -18.700  -2.210  -3.934  1.00  0.00           H  
ATOM    328 2HB  ALA A  20     -18.123  -0.692  -4.643  1.00  0.00           H  
ATOM    329 3HB  ALA A  20     -18.844  -1.937  -5.678  1.00  0.00           H  
ATOM    330  N   ARG A  21     -17.101  -4.254  -6.518  1.00  0.00           N  
ATOM    331  CA  ARG A  21     -17.174  -5.669  -6.834  1.00  0.00           C  
ATOM    332  C   ARG A  21     -15.832  -6.355  -6.673  1.00  0.00           C  
ATOM    333  O   ARG A  21     -15.769  -7.435  -6.069  1.00  0.00           O  
ATOM    334  CB  ARG A  21     -17.679  -5.876  -8.251  1.00  0.00           C  
ATOM    335  CG  ARG A  21     -17.712  -7.336  -8.738  1.00  0.00           C  
ATOM    336  CD  ARG A  21     -18.628  -8.211  -7.964  1.00  0.00           C  
ATOM    337  NE  ARG A  21     -18.581  -9.565  -8.479  1.00  0.00           N  
ATOM    338  CZ  ARG A  21     -19.174 -10.640  -7.926  1.00  0.00           C  
ATOM    339  NH1 ARG A  21     -19.900 -10.522  -6.833  1.00  0.00           N  
ATOM    340  NH2 ARG A  21     -19.021 -11.822  -8.491  1.00  0.00           N  
ATOM    341  H   ARG A  21     -17.252  -3.541  -7.239  1.00  0.00           H  
ATOM    342  HA  ARG A  21     -17.866  -6.138  -6.144  1.00  0.00           H  
ATOM    343 1HB  ARG A  21     -18.686  -5.466  -8.336  1.00  0.00           H  
ATOM    344 2HB  ARG A  21     -17.045  -5.318  -8.939  1.00  0.00           H  
ATOM    345 1HG  ARG A  21     -18.046  -7.349  -9.774  1.00  0.00           H  
ATOM    346 2HG  ARG A  21     -16.712  -7.771  -8.686  1.00  0.00           H  
ATOM    347 1HD  ARG A  21     -18.323  -8.241  -6.920  1.00  0.00           H  
ATOM    348 2HD  ARG A  21     -19.650  -7.840  -8.045  1.00  0.00           H  
ATOM    349  HE  ARG A  21     -18.036  -9.720  -9.319  1.00  0.00           H  
ATOM    350 1HH1 ARG A  21     -20.022  -9.621  -6.407  1.00  0.00           H  
ATOM    351 2HH1 ARG A  21     -20.344 -11.340  -6.424  1.00  0.00           H  
ATOM    352 1HH2 ARG A  21     -18.461 -11.930  -9.323  1.00  0.00           H  
ATOM    353 2HH2 ARG A  21     -19.463 -12.662  -8.086  1.00  0.00           H  
ATOM    354  N   ARG A  22     -14.743  -5.753  -7.164  1.00  0.00           N  
ATOM    355  CA  ARG A  22     -13.481  -6.446  -6.991  1.00  0.00           C  
ATOM    356  C   ARG A  22     -13.186  -6.530  -5.500  1.00  0.00           C  
ATOM    357  O   ARG A  22     -12.746  -7.575  -5.015  1.00  0.00           O  
ATOM    358  CB  ARG A  22     -12.326  -5.740  -7.684  1.00  0.00           C  
ATOM    359  CG  ARG A  22     -10.923  -6.468  -7.591  1.00  0.00           C  
ATOM    360  CD  ARG A  22     -10.872  -7.706  -8.451  1.00  0.00           C  
ATOM    361  NE  ARG A  22      -9.587  -8.428  -8.351  1.00  0.00           N  
ATOM    362  CZ  ARG A  22      -9.297  -9.390  -7.460  1.00  0.00           C  
ATOM    363  NH1 ARG A  22     -10.185  -9.782  -6.561  1.00  0.00           N  
ATOM    364  NH2 ARG A  22      -8.093  -9.926  -7.520  1.00  0.00           N  
ATOM    365  H   ARG A  22     -14.809  -4.869  -7.683  1.00  0.00           H  
ATOM    366  HA  ARG A  22     -13.582  -7.452  -7.388  1.00  0.00           H  
ATOM    367 1HB  ARG A  22     -12.564  -5.619  -8.738  1.00  0.00           H  
ATOM    368 2HB  ARG A  22     -12.233  -4.752  -7.273  1.00  0.00           H  
ATOM    369 1HG  ARG A  22     -10.131  -5.817  -7.924  1.00  0.00           H  
ATOM    370 2HG  ARG A  22     -10.723  -6.760  -6.559  1.00  0.00           H  
ATOM    371 1HD  ARG A  22     -11.669  -8.389  -8.180  1.00  0.00           H  
ATOM    372 2HD  ARG A  22     -11.004  -7.407  -9.492  1.00  0.00           H  
ATOM    373  HE  ARG A  22      -8.823  -8.189  -9.015  1.00  0.00           H  
ATOM    374 1HH1 ARG A  22     -11.102  -9.348  -6.524  1.00  0.00           H  
ATOM    375 2HH1 ARG A  22      -9.952 -10.498  -5.890  1.00  0.00           H  
ATOM    376 1HH2 ARG A  22      -7.441  -9.569  -8.245  1.00  0.00           H  
ATOM    377 2HH2 ARG A  22      -7.818 -10.655  -6.882  1.00  0.00           H  
ATOM    378  N   ALA A  23     -13.436  -5.426  -4.775  1.00  0.00           N  
ATOM    379  CA  ALA A  23     -13.187  -5.348  -3.349  1.00  0.00           C  
ATOM    380  C   ALA A  23     -14.031  -6.343  -2.566  1.00  0.00           C  
ATOM    381  O   ALA A  23     -13.536  -6.929  -1.601  1.00  0.00           O  
ATOM    382  CB  ALA A  23     -13.461  -3.940  -2.865  1.00  0.00           C  
ATOM    383  H   ALA A  23     -13.788  -4.582  -5.237  1.00  0.00           H  
ATOM    384  HA  ALA A  23     -12.138  -5.583  -3.178  1.00  0.00           H  
ATOM    385 1HB  ALA A  23     -13.245  -3.852  -1.808  1.00  0.00           H  
ATOM    386 2HB  ALA A  23     -12.831  -3.256  -3.427  1.00  0.00           H  
ATOM    387 3HB  ALA A  23     -14.507  -3.697  -3.040  1.00  0.00           H  
ATOM    388  N   LEU A  24     -15.279  -6.589  -2.974  1.00  0.00           N  
ATOM    389  CA  LEU A  24     -16.090  -7.534  -2.232  1.00  0.00           C  
ATOM    390  C   LEU A  24     -15.538  -8.931  -2.409  1.00  0.00           C  
ATOM    391  O   LEU A  24     -15.508  -9.704  -1.451  1.00  0.00           O  
ATOM    392  CB  LEU A  24     -17.550  -7.527  -2.677  1.00  0.00           C  
ATOM    393  CG  LEU A  24     -18.543  -8.383  -1.821  1.00  0.00           C  
ATOM    394  CD1 LEU A  24     -18.535  -7.897  -0.328  1.00  0.00           C  
ATOM    395  CD2 LEU A  24     -19.937  -8.236  -2.411  1.00  0.00           C  
ATOM    396  H   LEU A  24     -15.700  -6.043  -3.733  1.00  0.00           H  
ATOM    397  HA  LEU A  24     -16.021  -7.263  -1.184  1.00  0.00           H  
ATOM    398 1HB  LEU A  24     -17.903  -6.533  -2.727  1.00  0.00           H  
ATOM    399 2HB  LEU A  24     -17.579  -7.925  -3.697  1.00  0.00           H  
ATOM    400  HG  LEU A  24     -18.245  -9.438  -1.843  1.00  0.00           H  
ATOM    401 1HD1 LEU A  24     -19.233  -8.490   0.243  1.00  0.00           H  
ATOM    402 2HD1 LEU A  24     -17.556  -8.012   0.119  1.00  0.00           H  
ATOM    403 3HD1 LEU A  24     -18.831  -6.848  -0.284  1.00  0.00           H  
ATOM    404 1HD2 LEU A  24     -20.634  -8.829  -1.840  1.00  0.00           H  
ATOM    405 2HD2 LEU A  24     -20.238  -7.192  -2.374  1.00  0.00           H  
ATOM    406 3HD2 LEU A  24     -19.931  -8.580  -3.444  1.00  0.00           H  
ATOM    407  N   LEU A  25     -15.094  -9.264  -3.630  1.00  0.00           N  
ATOM    408  CA  LEU A  25     -14.536 -10.588  -3.854  1.00  0.00           C  
ATOM    409  C   LEU A  25     -13.286 -10.757  -3.008  1.00  0.00           C  
ATOM    410  O   LEU A  25     -13.074 -11.818  -2.419  1.00  0.00           O  
ATOM    411  CB  LEU A  25     -14.209 -10.788  -5.342  1.00  0.00           C  
ATOM    412  CG  LEU A  25     -15.420 -10.914  -6.319  1.00  0.00           C  
ATOM    413  CD1 LEU A  25     -14.908 -10.862  -7.759  1.00  0.00           C  
ATOM    414  CD2 LEU A  25     -16.156 -12.248  -6.073  1.00  0.00           C  
ATOM    415  H   LEU A  25     -15.194  -8.599  -4.407  1.00  0.00           H  
ATOM    416  HA  LEU A  25     -15.258 -11.329  -3.527  1.00  0.00           H  
ATOM    417 1HB  LEU A  25     -13.618  -9.935  -5.671  1.00  0.00           H  
ATOM    418 2HB  LEU A  25     -13.596 -11.686  -5.444  1.00  0.00           H  
ATOM    419  HG  LEU A  25     -16.107 -10.078  -6.167  1.00  0.00           H  
ATOM    420 1HD1 LEU A  25     -15.748 -10.944  -8.446  1.00  0.00           H  
ATOM    421 2HD1 LEU A  25     -14.396  -9.913  -7.926  1.00  0.00           H  
ATOM    422 3HD1 LEU A  25     -14.217 -11.686  -7.932  1.00  0.00           H  
ATOM    423 1HD2 LEU A  25     -16.983 -12.335  -6.759  1.00  0.00           H  
ATOM    424 2HD2 LEU A  25     -15.471 -13.080  -6.235  1.00  0.00           H  
ATOM    425 3HD2 LEU A  25     -16.541 -12.291  -5.059  1.00  0.00           H  
ATOM    426  N   VAL A  26     -12.490  -9.694  -2.882  1.00  0.00           N  
ATOM    427  CA  VAL A  26     -11.296  -9.764  -2.061  1.00  0.00           C  
ATOM    428  C   VAL A  26     -11.665  -9.970  -0.607  1.00  0.00           C  
ATOM    429  O   VAL A  26     -11.070 -10.817   0.057  1.00  0.00           O  
ATOM    430  CB  VAL A  26     -10.471  -8.474  -2.203  1.00  0.00           C  
ATOM    431  CG1 VAL A  26      -9.331  -8.424  -1.194  1.00  0.00           C  
ATOM    432  CG2 VAL A  26      -9.935  -8.407  -3.560  1.00  0.00           C  
ATOM    433  H   VAL A  26     -12.705  -8.851  -3.426  1.00  0.00           H  
ATOM    434  HA  VAL A  26     -10.695 -10.607  -2.396  1.00  0.00           H  
ATOM    435  HB  VAL A  26     -11.115  -7.627  -2.033  1.00  0.00           H  
ATOM    436 1HG1 VAL A  26      -8.781  -7.504  -1.318  1.00  0.00           H  
ATOM    437 2HG1 VAL A  26      -9.740  -8.447  -0.202  1.00  0.00           H  
ATOM    438 3HG1 VAL A  26      -8.661  -9.270  -1.337  1.00  0.00           H  
ATOM    439 1HG2 VAL A  26      -9.396  -7.490  -3.672  1.00  0.00           H  
ATOM    440 2HG2 VAL A  26      -9.278  -9.249  -3.739  1.00  0.00           H  
ATOM    441 3HG2 VAL A  26     -10.727  -8.428  -4.256  1.00  0.00           H  
ATOM    442  N   LEU A  27     -12.655  -9.222  -0.117  1.00  0.00           N  
ATOM    443  CA  LEU A  27     -13.077  -9.323   1.267  1.00  0.00           C  
ATOM    444  C   LEU A  27     -13.499 -10.741   1.584  1.00  0.00           C  
ATOM    445  O   LEU A  27     -13.059 -11.312   2.587  1.00  0.00           O  
ATOM    446  CB  LEU A  27     -14.270  -8.379   1.518  1.00  0.00           C  
ATOM    447  CG  LEU A  27     -14.771  -8.182   2.991  1.00  0.00           C  
ATOM    448  CD1 LEU A  27     -15.430  -6.826   3.071  1.00  0.00           C  
ATOM    449  CD2 LEU A  27     -15.794  -9.259   3.422  1.00  0.00           C  
ATOM    450  H   LEU A  27     -13.096  -8.523  -0.719  1.00  0.00           H  
ATOM    451  HA  LEU A  27     -12.243  -9.045   1.908  1.00  0.00           H  
ATOM    452 1HB  LEU A  27     -14.026  -7.403   1.105  1.00  0.00           H  
ATOM    453 2HB  LEU A  27     -15.114  -8.763   0.949  1.00  0.00           H  
ATOM    454  HG  LEU A  27     -13.929  -8.207   3.661  1.00  0.00           H  
ATOM    455 1HD1 LEU A  27     -15.763  -6.651   4.081  1.00  0.00           H  
ATOM    456 2HD1 LEU A  27     -14.728  -6.062   2.800  1.00  0.00           H  
ATOM    457 3HD1 LEU A  27     -16.281  -6.799   2.390  1.00  0.00           H  
ATOM    458 1HD2 LEU A  27     -16.121  -9.049   4.446  1.00  0.00           H  
ATOM    459 2HD2 LEU A  27     -16.660  -9.232   2.757  1.00  0.00           H  
ATOM    460 3HD2 LEU A  27     -15.366 -10.248   3.399  1.00  0.00           H  
ATOM    461  N   GLU A  28     -14.360 -11.326   0.741  1.00  0.00           N  
ATOM    462  CA  GLU A  28     -14.830 -12.669   1.024  1.00  0.00           C  
ATOM    463  C   GLU A  28     -13.712 -13.698   0.929  1.00  0.00           C  
ATOM    464  O   GLU A  28     -13.675 -14.633   1.737  1.00  0.00           O  
ATOM    465  CB  GLU A  28     -15.993 -13.063   0.112  1.00  0.00           C  
ATOM    466  CG  GLU A  28     -17.320 -12.344   0.390  1.00  0.00           C  
ATOM    467  CD  GLU A  28     -18.435 -12.843  -0.508  1.00  0.00           C  
ATOM    468  OE1 GLU A  28     -18.137 -13.341  -1.569  1.00  0.00           O  
ATOM    469  OE2 GLU A  28     -19.580 -12.778  -0.103  1.00  0.00           O  
ATOM    470  H   GLU A  28     -14.701 -10.817  -0.082  1.00  0.00           H  
ATOM    471  HA  GLU A  28     -15.205 -12.681   2.045  1.00  0.00           H  
ATOM    472 1HB  GLU A  28     -15.714 -12.864  -0.927  1.00  0.00           H  
ATOM    473 2HB  GLU A  28     -16.175 -14.124   0.207  1.00  0.00           H  
ATOM    474 1HG  GLU A  28     -17.599 -12.493   1.432  1.00  0.00           H  
ATOM    475 2HG  GLU A  28     -17.177 -11.271   0.229  1.00  0.00           H  
ATOM    476  N   SER A  29     -12.787 -13.547  -0.026  1.00  0.00           N  
ATOM    477  CA  SER A  29     -11.703 -14.505  -0.148  1.00  0.00           C  
ATOM    478  C   SER A  29     -10.775 -14.453   1.068  1.00  0.00           C  
ATOM    479  O   SER A  29     -10.376 -15.496   1.599  1.00  0.00           O  
ATOM    480  CB  SER A  29     -10.901 -14.196  -1.400  1.00  0.00           C  
ATOM    481  OG  SER A  29     -11.631 -14.414  -2.578  1.00  0.00           O  
ATOM    482  H   SER A  29     -12.863 -12.801  -0.728  1.00  0.00           H  
ATOM    483  HA  SER A  29     -12.126 -15.504  -0.220  1.00  0.00           H  
ATOM    484 1HB  SER A  29     -10.640 -13.156  -1.358  1.00  0.00           H  
ATOM    485 2HB  SER A  29      -9.988 -14.770  -1.412  1.00  0.00           H  
ATOM    486  HG  SER A  29     -11.602 -15.366  -2.747  1.00  0.00           H  
ATOM    487  N   LEU A  30     -10.473 -13.245   1.548  1.00  0.00           N  
ATOM    488  CA  LEU A  30      -9.590 -13.079   2.693  1.00  0.00           C  
ATOM    489  C   LEU A  30     -10.271 -13.577   3.965  1.00  0.00           C  
ATOM    490  O   LEU A  30      -9.626 -14.135   4.861  1.00  0.00           O  
ATOM    491  CB  LEU A  30      -9.248 -11.611   2.853  1.00  0.00           C  
ATOM    492  CG  LEU A  30      -8.418 -10.953   1.772  1.00  0.00           C  
ATOM    493  CD1 LEU A  30      -8.463  -9.501   2.009  1.00  0.00           C  
ATOM    494  CD2 LEU A  30      -6.980 -11.419   1.800  1.00  0.00           C  
ATOM    495  H   LEU A  30     -10.824 -12.412   1.063  1.00  0.00           H  
ATOM    496  HA  LEU A  30      -8.691 -13.663   2.530  1.00  0.00           H  
ATOM    497 1HB  LEU A  30     -10.180 -11.049   2.959  1.00  0.00           H  
ATOM    498 2HB  LEU A  30      -8.679 -11.524   3.743  1.00  0.00           H  
ATOM    499  HG  LEU A  30      -8.843 -11.168   0.817  1.00  0.00           H  
ATOM    500 1HD1 LEU A  30      -7.921  -9.001   1.252  1.00  0.00           H  
ATOM    501 2HD1 LEU A  30      -9.493  -9.169   1.982  1.00  0.00           H  
ATOM    502 3HD1 LEU A  30      -8.032  -9.288   2.964  1.00  0.00           H  
ATOM    503 1HD2 LEU A  30      -6.439 -10.914   1.016  1.00  0.00           H  
ATOM    504 2HD2 LEU A  30      -6.537 -11.179   2.760  1.00  0.00           H  
ATOM    505 3HD2 LEU A  30      -6.926 -12.487   1.636  1.00  0.00           H  
ATOM    506  N   LYS A  31     -11.583 -13.353   4.073  1.00  0.00           N  
ATOM    507  CA  LYS A  31     -12.300 -13.797   5.253  1.00  0.00           C  
ATOM    508  C   LYS A  31     -12.353 -15.325   5.301  1.00  0.00           C  
ATOM    509  O   LYS A  31     -12.044 -15.924   6.334  1.00  0.00           O  
ATOM    510  CB  LYS A  31     -13.690 -13.157   5.276  1.00  0.00           C  
ATOM    511  CG  LYS A  31     -14.544 -13.469   6.491  1.00  0.00           C  
ATOM    512  CD  LYS A  31     -15.814 -12.614   6.477  1.00  0.00           C  
ATOM    513  CE  LYS A  31     -16.735 -12.944   7.642  1.00  0.00           C  
ATOM    514  NZ  LYS A  31     -17.922 -12.030   7.686  1.00  0.00           N  
ATOM    515  H   LYS A  31     -12.082 -12.825   3.349  1.00  0.00           H  
ATOM    516  HA  LYS A  31     -11.760 -13.465   6.135  1.00  0.00           H  
ATOM    517 1HB  LYS A  31     -13.586 -12.074   5.205  1.00  0.00           H  
ATOM    518 2HB  LYS A  31     -14.240 -13.479   4.390  1.00  0.00           H  
ATOM    519 1HG  LYS A  31     -14.819 -14.526   6.481  1.00  0.00           H  
ATOM    520 2HG  LYS A  31     -13.973 -13.266   7.398  1.00  0.00           H  
ATOM    521 1HD  LYS A  31     -15.541 -11.557   6.530  1.00  0.00           H  
ATOM    522 2HD  LYS A  31     -16.352 -12.781   5.542  1.00  0.00           H  
ATOM    523 1HE  LYS A  31     -17.085 -13.970   7.535  1.00  0.00           H  
ATOM    524 2HE  LYS A  31     -16.183 -12.855   8.577  1.00  0.00           H  
ATOM    525 1HZ  LYS A  31     -18.512 -12.277   8.466  1.00  0.00           H  
ATOM    526 2HZ  LYS A  31     -17.596 -11.075   7.802  1.00  0.00           H  
ATOM    527 3HZ  LYS A  31     -18.458 -12.103   6.828  1.00  0.00           H  
ATOM    528  N   ARG A  32     -12.649 -15.975   4.165  1.00  0.00           N  
ATOM    529  CA  ARG A  32     -12.722 -17.438   4.124  1.00  0.00           C  
ATOM    530  C   ARG A  32     -11.368 -18.057   4.433  1.00  0.00           C  
ATOM    531  O   ARG A  32     -11.278 -19.108   5.071  1.00  0.00           O  
ATOM    532  CB  ARG A  32     -13.170 -17.966   2.765  1.00  0.00           C  
ATOM    533  CG  ARG A  32     -14.634 -17.756   2.388  1.00  0.00           C  
ATOM    534  CD  ARG A  32     -15.007 -18.596   1.202  1.00  0.00           C  
ATOM    535  NE  ARG A  32     -14.205 -18.280   0.004  1.00  0.00           N  
ATOM    536  CZ  ARG A  32     -14.482 -17.337  -0.931  1.00  0.00           C  
ATOM    537  NH1 ARG A  32     -15.555 -16.579  -0.852  1.00  0.00           N  
ATOM    538  NH2 ARG A  32     -13.651 -17.186  -1.947  1.00  0.00           N  
ATOM    539  H   ARG A  32     -12.887 -15.442   3.323  1.00  0.00           H  
ATOM    540  HA  ARG A  32     -13.436 -17.767   4.876  1.00  0.00           H  
ATOM    541 1HB  ARG A  32     -12.570 -17.476   1.993  1.00  0.00           H  
ATOM    542 2HB  ARG A  32     -12.961 -19.031   2.708  1.00  0.00           H  
ATOM    543 1HG  ARG A  32     -15.264 -18.048   3.227  1.00  0.00           H  
ATOM    544 2HG  ARG A  32     -14.819 -16.720   2.150  1.00  0.00           H  
ATOM    545 1HD  ARG A  32     -14.841 -19.644   1.450  1.00  0.00           H  
ATOM    546 2HD  ARG A  32     -16.059 -18.452   0.968  1.00  0.00           H  
ATOM    547  HE  ARG A  32     -13.360 -18.824  -0.135  1.00  0.00           H  
ATOM    548 1HH1 ARG A  32     -16.202 -16.678  -0.084  1.00  0.00           H  
ATOM    549 2HH1 ARG A  32     -15.731 -15.885  -1.572  1.00  0.00           H  
ATOM    550 1HH2 ARG A  32     -12.821 -17.772  -2.017  1.00  0.00           H  
ATOM    551 2HH2 ARG A  32     -13.832 -16.487  -2.658  1.00  0.00           H  
ATOM    552  N   ARG A  33     -10.314 -17.374   4.005  1.00  0.00           N  
ATOM    553  CA  ARG A  33      -8.941 -17.800   4.155  1.00  0.00           C  
ATOM    554  C   ARG A  33      -8.397 -17.663   5.587  1.00  0.00           C  
ATOM    555  O   ARG A  33      -7.298 -18.156   5.871  1.00  0.00           O  
ATOM    556  CB  ARG A  33      -8.088 -17.012   3.167  1.00  0.00           C  
ATOM    557  CG  ARG A  33      -6.601 -17.304   3.109  1.00  0.00           C  
ATOM    558  CD  ARG A  33      -6.358 -18.695   2.668  1.00  0.00           C  
ATOM    559  NE  ARG A  33      -4.961 -18.995   2.558  1.00  0.00           N  
ATOM    560  CZ  ARG A  33      -4.141 -19.360   3.570  1.00  0.00           C  
ATOM    561  NH1 ARG A  33      -4.607 -19.452   4.815  1.00  0.00           N  
ATOM    562  NH2 ARG A  33      -2.861 -19.625   3.315  1.00  0.00           N  
ATOM    563  H   ARG A  33     -10.476 -16.533   3.442  1.00  0.00           H  
ATOM    564  HA  ARG A  33      -8.907 -18.850   3.876  1.00  0.00           H  
ATOM    565 1HB  ARG A  33      -8.475 -17.177   2.160  1.00  0.00           H  
ATOM    566 2HB  ARG A  33      -8.199 -15.953   3.377  1.00  0.00           H  
ATOM    567 1HG  ARG A  33      -6.158 -16.659   2.354  1.00  0.00           H  
ATOM    568 2HG  ARG A  33      -6.114 -17.111   4.055  1.00  0.00           H  
ATOM    569 1HD  ARG A  33      -6.792 -19.399   3.365  1.00  0.00           H  
ATOM    570 2HD  ARG A  33      -6.816 -18.841   1.685  1.00  0.00           H  
ATOM    571  HE  ARG A  33      -4.582 -18.917   1.601  1.00  0.00           H  
ATOM    572 1HH1 ARG A  33      -5.590 -19.235   5.022  1.00  0.00           H  
ATOM    573 2HH1 ARG A  33      -3.992 -19.722   5.567  1.00  0.00           H  
ATOM    574 1HH2 ARG A  33      -2.485 -19.545   2.348  1.00  0.00           H  
ATOM    575 2HH2 ARG A  33      -2.242 -19.896   4.061  1.00  0.00           H  
ATOM    576  N   GLY A  34      -9.131 -16.991   6.490  1.00  0.00           N  
ATOM    577  CA  GLY A  34      -8.653 -16.821   7.860  1.00  0.00           C  
ATOM    578  C   GLY A  34      -7.812 -15.569   8.136  1.00  0.00           C  
ATOM    579  O   GLY A  34      -7.040 -15.550   9.097  1.00  0.00           O  
ATOM    580  H   GLY A  34     -10.056 -16.624   6.244  1.00  0.00           H  
ATOM    581 1HA  GLY A  34      -9.521 -16.808   8.519  1.00  0.00           H  
ATOM    582 2HA  GLY A  34      -8.077 -17.702   8.139  1.00  0.00           H  
ATOM    583  N   VAL A  35      -7.925 -14.549   7.291  1.00  0.00           N  
ATOM    584  CA  VAL A  35      -7.191 -13.295   7.437  1.00  0.00           C  
ATOM    585  C   VAL A  35      -7.898 -12.454   8.515  1.00  0.00           C  
ATOM    586  O   VAL A  35      -9.126 -12.498   8.611  1.00  0.00           O  
ATOM    587  CB  VAL A  35      -7.152 -12.589   6.070  1.00  0.00           C  
ATOM    588  CG1 VAL A  35      -6.467 -11.247   6.145  1.00  0.00           C  
ATOM    589  CG2 VAL A  35      -6.468 -13.523   5.062  1.00  0.00           C  
ATOM    590  H   VAL A  35      -8.583 -14.606   6.509  1.00  0.00           H  
ATOM    591  HA  VAL A  35      -6.173 -13.506   7.764  1.00  0.00           H  
ATOM    592  HB  VAL A  35      -8.161 -12.396   5.764  1.00  0.00           H  
ATOM    593 1HG1 VAL A  35      -6.482 -10.766   5.172  1.00  0.00           H  
ATOM    594 2HG1 VAL A  35      -6.968 -10.623   6.849  1.00  0.00           H  
ATOM    595 3HG1 VAL A  35      -5.432 -11.384   6.466  1.00  0.00           H  
ATOM    596 1HG2 VAL A  35      -6.458 -13.073   4.089  1.00  0.00           H  
ATOM    597 2HG2 VAL A  35      -5.447 -13.715   5.385  1.00  0.00           H  
ATOM    598 3HG2 VAL A  35      -7.010 -14.466   5.007  1.00  0.00           H  
ATOM    599  N   SER A  36      -7.143 -11.811   9.415  1.00  0.00           N  
ATOM    600  CA  SER A  36      -7.773 -11.030  10.483  1.00  0.00           C  
ATOM    601  C   SER A  36      -8.560  -9.845   9.900  1.00  0.00           C  
ATOM    602  O   SER A  36      -8.126  -9.265   8.911  1.00  0.00           O  
ATOM    603  CB  SER A  36      -6.722 -10.528  11.461  1.00  0.00           C  
ATOM    604  OG  SER A  36      -6.111 -11.590  12.146  1.00  0.00           O  
ATOM    605  H   SER A  36      -6.115 -11.799   9.325  1.00  0.00           H  
ATOM    606  HA  SER A  36      -8.427 -11.705  11.020  1.00  0.00           H  
ATOM    607 1HB  SER A  36      -5.970  -9.972  10.917  1.00  0.00           H  
ATOM    608 2HB  SER A  36      -7.176  -9.841  12.176  1.00  0.00           H  
ATOM    609  HG  SER A  36      -5.413 -11.196  12.676  1.00  0.00           H  
ATOM    610  N   PRO A  37      -9.698  -9.420  10.481  1.00  0.00           N  
ATOM    611  CA  PRO A  37     -10.489  -8.277  10.031  1.00  0.00           C  
ATOM    612  C   PRO A  37      -9.683  -6.996   9.788  1.00  0.00           C  
ATOM    613  O   PRO A  37      -9.941  -6.283   8.819  1.00  0.00           O  
ATOM    614  CB  PRO A  37     -11.458  -8.100  11.205  1.00  0.00           C  
ATOM    615  CG  PRO A  37     -11.643  -9.495  11.750  1.00  0.00           C  
ATOM    616  CD  PRO A  37     -10.278 -10.137  11.641  1.00  0.00           C  
ATOM    617  HA  PRO A  37     -11.034  -8.558   9.126  1.00  0.00           H  
ATOM    618 1HB  PRO A  37     -11.031  -7.401  11.949  1.00  0.00           H  
ATOM    619 2HB  PRO A  37     -12.395  -7.662  10.861  1.00  0.00           H  
ATOM    620 1HG  PRO A  37     -12.008  -9.449  12.791  1.00  0.00           H  
ATOM    621 2HG  PRO A  37     -12.409 -10.031  11.166  1.00  0.00           H  
ATOM    622 1HD  PRO A  37      -9.684  -9.969  12.557  1.00  0.00           H  
ATOM    623 2HD  PRO A  37     -10.442 -11.200  11.421  1.00  0.00           H  
ATOM    624  N   GLU A  38      -8.661  -6.740  10.608  1.00  0.00           N  
ATOM    625  CA  GLU A  38      -7.831  -5.548  10.437  1.00  0.00           C  
ATOM    626  C   GLU A  38      -6.977  -5.661   9.179  1.00  0.00           C  
ATOM    627  O   GLU A  38      -6.781  -4.672   8.460  1.00  0.00           O  
ATOM    628  CB  GLU A  38      -6.955  -5.355  11.671  1.00  0.00           C  
ATOM    629  CG  GLU A  38      -7.752  -5.023  12.939  1.00  0.00           C  
ATOM    630  CD  GLU A  38      -8.414  -6.240  13.550  1.00  0.00           C  
ATOM    631  OE1 GLU A  38      -8.119  -7.334  13.106  1.00  0.00           O  
ATOM    632  OE2 GLU A  38      -9.220  -6.080  14.432  1.00  0.00           O  
ATOM    633  H   GLU A  38      -8.475  -7.338  11.416  1.00  0.00           H  
ATOM    634  HA  GLU A  38      -8.483  -4.683  10.331  1.00  0.00           H  
ATOM    635 1HB  GLU A  38      -6.372  -6.258  11.853  1.00  0.00           H  
ATOM    636 2HB  GLU A  38      -6.253  -4.541  11.493  1.00  0.00           H  
ATOM    637 1HG  GLU A  38      -7.080  -4.579  13.674  1.00  0.00           H  
ATOM    638 2HG  GLU A  38      -8.516  -4.286  12.692  1.00  0.00           H  
ATOM    639  N   GLU A  39      -6.474  -6.876   8.940  1.00  0.00           N  
ATOM    640  CA  GLU A  39      -5.653  -7.231   7.790  1.00  0.00           C  
ATOM    641  C   GLU A  39      -6.528  -7.196   6.540  1.00  0.00           C  
ATOM    642  O   GLU A  39      -6.067  -6.828   5.452  1.00  0.00           O  
ATOM    643  CB  GLU A  39      -5.024  -8.616   7.980  1.00  0.00           C  
ATOM    644  CG  GLU A  39      -3.968  -8.703   9.056  1.00  0.00           C  
ATOM    645  CD  GLU A  39      -3.457 -10.133   9.293  1.00  0.00           C  
ATOM    646  OE1 GLU A  39      -4.194 -11.105   9.088  1.00  0.00           O  
ATOM    647  OE2 GLU A  39      -2.313 -10.245   9.665  1.00  0.00           O  
ATOM    648  H   GLU A  39      -6.711  -7.607   9.599  1.00  0.00           H  
ATOM    649  HA  GLU A  39      -4.857  -6.495   7.681  1.00  0.00           H  
ATOM    650 1HB  GLU A  39      -5.784  -9.317   8.252  1.00  0.00           H  
ATOM    651 2HB  GLU A  39      -4.583  -8.949   7.043  1.00  0.00           H  
ATOM    652 1HG  GLU A  39      -3.130  -8.072   8.770  1.00  0.00           H  
ATOM    653 2HG  GLU A  39      -4.379  -8.306   9.982  1.00  0.00           H  
ATOM    654  N   ILE A  40      -7.801  -7.590   6.694  1.00  0.00           N  
ATOM    655  CA  ILE A  40      -8.724  -7.580   5.576  1.00  0.00           C  
ATOM    656  C   ILE A  40      -8.977  -6.152   5.156  1.00  0.00           C  
ATOM    657  O   ILE A  40      -8.900  -5.847   3.967  1.00  0.00           O  
ATOM    658  CB  ILE A  40     -10.056  -8.297   5.869  1.00  0.00           C  
ATOM    659  CG1 ILE A  40      -9.784  -9.763   6.057  1.00  0.00           C  
ATOM    660  CG2 ILE A  40     -11.025  -8.091   4.691  1.00  0.00           C  
ATOM    661  CD1 ILE A  40     -10.882 -10.596   6.597  1.00  0.00           C  
ATOM    662  H   ILE A  40      -8.082  -7.956   7.608  1.00  0.00           H  
ATOM    663  HA  ILE A  40      -8.248  -8.089   4.750  1.00  0.00           H  
ATOM    664  HB  ILE A  40     -10.485  -7.909   6.784  1.00  0.00           H  
ATOM    665 1HG1 ILE A  40      -9.500 -10.143   5.133  1.00  0.00           H  
ATOM    666 2HG1 ILE A  40      -8.977  -9.861   6.727  1.00  0.00           H  
ATOM    667 1HG2 ILE A  40     -11.953  -8.595   4.877  1.00  0.00           H  
ATOM    668 2HG2 ILE A  40     -11.218  -7.049   4.559  1.00  0.00           H  
ATOM    669 3HG2 ILE A  40     -10.591  -8.481   3.793  1.00  0.00           H  
ATOM    670 1HD1 ILE A  40     -10.521 -11.615   6.677  1.00  0.00           H  
ATOM    671 2HD1 ILE A  40     -11.164 -10.248   7.577  1.00  0.00           H  
ATOM    672 3HD1 ILE A  40     -11.740 -10.575   5.941  1.00  0.00           H  
ATOM    673  N   VAL A  41      -9.238  -5.262   6.117  1.00  0.00           N  
ATOM    674  CA  VAL A  41      -9.483  -3.884   5.744  1.00  0.00           C  
ATOM    675  C   VAL A  41      -8.218  -3.306   5.106  1.00  0.00           C  
ATOM    676  O   VAL A  41      -8.300  -2.690   4.047  1.00  0.00           O  
ATOM    677  CB  VAL A  41      -9.919  -3.026   6.960  1.00  0.00           C  
ATOM    678  CG1 VAL A  41      -9.989  -1.560   6.569  1.00  0.00           C  
ATOM    679  CG2 VAL A  41     -11.296  -3.475   7.462  1.00  0.00           C  
ATOM    680  H   VAL A  41      -9.310  -5.570   7.091  1.00  0.00           H  
ATOM    681  HA  VAL A  41     -10.286  -3.860   5.012  1.00  0.00           H  
ATOM    682  HB  VAL A  41      -9.175  -3.136   7.756  1.00  0.00           H  
ATOM    683 1HG1 VAL A  41     -10.288  -0.966   7.432  1.00  0.00           H  
ATOM    684 2HG1 VAL A  41      -9.030  -1.217   6.213  1.00  0.00           H  
ATOM    685 3HG1 VAL A  41     -10.706  -1.432   5.793  1.00  0.00           H  
ATOM    686 1HG2 VAL A  41     -11.587  -2.867   8.320  1.00  0.00           H  
ATOM    687 2HG2 VAL A  41     -12.026  -3.354   6.672  1.00  0.00           H  
ATOM    688 3HG2 VAL A  41     -11.257  -4.513   7.758  1.00  0.00           H  
ATOM    689  N   ARG A  42      -7.037  -3.551   5.689  1.00  0.00           N  
ATOM    690  CA  ARG A  42      -5.800  -3.032   5.111  1.00  0.00           C  
ATOM    691  C   ARG A  42      -5.581  -3.489   3.662  1.00  0.00           C  
ATOM    692  O   ARG A  42      -5.193  -2.684   2.800  1.00  0.00           O  
ATOM    693  CB  ARG A  42      -4.613  -3.493   5.916  1.00  0.00           C  
ATOM    694  CG  ARG A  42      -3.267  -2.924   5.483  1.00  0.00           C  
ATOM    695  CD  ARG A  42      -2.181  -3.467   6.308  1.00  0.00           C  
ATOM    696  NE  ARG A  42      -2.012  -4.908   6.106  1.00  0.00           N  
ATOM    697  CZ  ARG A  42      -1.426  -5.769   6.972  1.00  0.00           C  
ATOM    698  NH1 ARG A  42      -0.958  -5.353   8.133  1.00  0.00           N  
ATOM    699  NH2 ARG A  42      -1.324  -7.050   6.646  1.00  0.00           N  
ATOM    700  H   ARG A  42      -6.999  -4.061   6.578  1.00  0.00           H  
ATOM    701  HA  ARG A  42      -5.837  -1.951   5.135  1.00  0.00           H  
ATOM    702 1HB  ARG A  42      -4.779  -3.293   6.943  1.00  0.00           H  
ATOM    703 2HB  ARG A  42      -4.544  -4.575   5.826  1.00  0.00           H  
ATOM    704 1HG  ARG A  42      -3.060  -3.182   4.444  1.00  0.00           H  
ATOM    705 2HG  ARG A  42      -3.277  -1.836   5.592  1.00  0.00           H  
ATOM    706 1HD  ARG A  42      -1.264  -2.982   6.020  1.00  0.00           H  
ATOM    707 2HD  ARG A  42      -2.388  -3.274   7.355  1.00  0.00           H  
ATOM    708  HE  ARG A  42      -2.352  -5.292   5.234  1.00  0.00           H  
ATOM    709 1HH1 ARG A  42      -1.035  -4.386   8.401  1.00  0.00           H  
ATOM    710 2HH1 ARG A  42      -0.524  -6.012   8.766  1.00  0.00           H  
ATOM    711 1HH2 ARG A  42      -1.677  -7.376   5.756  1.00  0.00           H  
ATOM    712 2HH2 ARG A  42      -0.891  -7.707   7.285  1.00  0.00           H  
ATOM    713  N   ARG A  43      -5.825  -4.778   3.385  1.00  0.00           N  
ATOM    714  CA  ARG A  43      -5.638  -5.298   2.042  1.00  0.00           C  
ATOM    715  C   ARG A  43      -6.645  -4.651   1.100  1.00  0.00           C  
ATOM    716  O   ARG A  43      -6.306  -4.292  -0.035  1.00  0.00           O  
ATOM    717  CB  ARG A  43      -5.815  -6.803   2.030  1.00  0.00           C  
ATOM    718  CG  ARG A  43      -5.591  -7.500   0.690  1.00  0.00           C  
ATOM    719  CD  ARG A  43      -4.173  -7.477   0.271  1.00  0.00           C  
ATOM    720  NE  ARG A  43      -3.978  -8.181  -0.968  1.00  0.00           N  
ATOM    721  CZ  ARG A  43      -3.871  -9.518  -1.105  1.00  0.00           C  
ATOM    722  NH1 ARG A  43      -3.981 -10.320  -0.060  1.00  0.00           N  
ATOM    723  NH2 ARG A  43      -3.649 -10.029  -2.295  1.00  0.00           N  
ATOM    724  H   ARG A  43      -6.097  -5.421   4.137  1.00  0.00           H  
ATOM    725  HA  ARG A  43      -4.631  -5.045   1.716  1.00  0.00           H  
ATOM    726 1HB  ARG A  43      -5.134  -7.247   2.754  1.00  0.00           H  
ATOM    727 2HB  ARG A  43      -6.827  -7.033   2.367  1.00  0.00           H  
ATOM    728 1HG  ARG A  43      -5.867  -8.527   0.775  1.00  0.00           H  
ATOM    729 2HG  ARG A  43      -6.191  -7.031  -0.078  1.00  0.00           H  
ATOM    730 1HD  ARG A  43      -3.857  -6.447   0.101  1.00  0.00           H  
ATOM    731 2HD  ARG A  43      -3.535  -7.921   1.032  1.00  0.00           H  
ATOM    732  HE  ARG A  43      -3.858  -7.614  -1.808  1.00  0.00           H  
ATOM    733 1HH1 ARG A  43      -4.146  -9.940   0.858  1.00  0.00           H  
ATOM    734 2HH1 ARG A  43      -3.900 -11.321  -0.180  1.00  0.00           H  
ATOM    735 1HH2 ARG A  43      -3.541  -9.419  -3.127  1.00  0.00           H  
ATOM    736 2HH2 ARG A  43      -3.569 -11.026  -2.398  1.00  0.00           H  
ATOM    737  N   LEU A  44      -7.877  -4.469   1.575  1.00  0.00           N  
ATOM    738  CA  LEU A  44      -8.894  -3.835   0.769  1.00  0.00           C  
ATOM    739  C   LEU A  44      -8.515  -2.402   0.480  1.00  0.00           C  
ATOM    740  O   LEU A  44      -8.716  -1.953  -0.638  1.00  0.00           O  
ATOM    741  CB  LEU A  44     -10.250  -3.911   1.467  1.00  0.00           C  
ATOM    742  CG  LEU A  44     -10.863  -5.315   1.542  1.00  0.00           C  
ATOM    743  CD1 LEU A  44     -12.007  -5.308   2.484  1.00  0.00           C  
ATOM    744  CD2 LEU A  44     -11.358  -5.728   0.188  1.00  0.00           C  
ATOM    745  H   LEU A  44      -8.125  -4.829   2.504  1.00  0.00           H  
ATOM    746  HA  LEU A  44      -8.945  -4.353  -0.179  1.00  0.00           H  
ATOM    747 1HB  LEU A  44     -10.134  -3.542   2.482  1.00  0.00           H  
ATOM    748 2HB  LEU A  44     -10.950  -3.261   0.942  1.00  0.00           H  
ATOM    749  HG  LEU A  44     -10.120  -6.023   1.887  1.00  0.00           H  
ATOM    750 1HD1 LEU A  44     -12.418  -6.299   2.533  1.00  0.00           H  
ATOM    751 2HD1 LEU A  44     -11.658  -5.016   3.466  1.00  0.00           H  
ATOM    752 3HD1 LEU A  44     -12.761  -4.614   2.144  1.00  0.00           H  
ATOM    753 1HD2 LEU A  44     -11.789  -6.706   0.266  1.00  0.00           H  
ATOM    754 2HD2 LEU A  44     -12.112  -5.029  -0.148  1.00  0.00           H  
ATOM    755 3HD2 LEU A  44     -10.559  -5.760  -0.532  1.00  0.00           H  
ATOM    756  N   ILE A  45      -7.884  -1.702   1.423  1.00  0.00           N  
ATOM    757  CA  ILE A  45      -7.502  -0.321   1.156  1.00  0.00           C  
ATOM    758  C   ILE A  45      -6.522  -0.310  -0.012  1.00  0.00           C  
ATOM    759  O   ILE A  45      -6.657   0.508  -0.928  1.00  0.00           O  
ATOM    760  CB  ILE A  45      -6.845   0.365   2.371  1.00  0.00           C  
ATOM    761  CG1 ILE A  45      -7.834   0.522   3.463  1.00  0.00           C  
ATOM    762  CG2 ILE A  45      -6.398   1.746   1.935  1.00  0.00           C  
ATOM    763  CD1 ILE A  45      -7.268   0.869   4.813  1.00  0.00           C  
ATOM    764  H   ILE A  45      -7.767  -2.120   2.351  1.00  0.00           H  
ATOM    765  HA  ILE A  45      -8.388   0.243   0.880  1.00  0.00           H  
ATOM    766  HB  ILE A  45      -6.002  -0.217   2.744  1.00  0.00           H  
ATOM    767 1HG1 ILE A  45      -8.508   1.305   3.184  1.00  0.00           H  
ATOM    768 2HG1 ILE A  45      -8.376  -0.390   3.551  1.00  0.00           H  
ATOM    769 1HG2 ILE A  45      -5.967   2.270   2.748  1.00  0.00           H  
ATOM    770 2HG2 ILE A  45      -5.664   1.653   1.165  1.00  0.00           H  
ATOM    771 3HG2 ILE A  45      -7.256   2.312   1.564  1.00  0.00           H  
ATOM    772 1HD1 ILE A  45      -8.070   0.942   5.511  1.00  0.00           H  
ATOM    773 2HD1 ILE A  45      -6.595   0.103   5.139  1.00  0.00           H  
ATOM    774 3HD1 ILE A  45      -6.753   1.795   4.779  1.00  0.00           H  
ATOM    775  N   ALA A  46      -5.533  -1.214  -0.003  1.00  0.00           N  
ATOM    776  CA  ALA A  46      -4.579  -1.259  -1.110  1.00  0.00           C  
ATOM    777  C   ALA A  46      -5.278  -1.513  -2.458  1.00  0.00           C  
ATOM    778  O   ALA A  46      -4.980  -0.848  -3.460  1.00  0.00           O  
ATOM    779  CB  ALA A  46      -3.556  -2.345  -0.854  1.00  0.00           C  
ATOM    780  H   ALA A  46      -5.442  -1.841   0.809  1.00  0.00           H  
ATOM    781  HA  ALA A  46      -4.088  -0.289  -1.162  1.00  0.00           H  
ATOM    782 1HB  ALA A  46      -2.829  -2.371  -1.652  1.00  0.00           H  
ATOM    783 2HB  ALA A  46      -3.068  -2.140   0.088  1.00  0.00           H  
ATOM    784 3HB  ALA A  46      -4.057  -3.312  -0.797  1.00  0.00           H  
ATOM    785  N   PHE A  47      -6.278  -2.411  -2.464  1.00  0.00           N  
ATOM    786  CA  PHE A  47      -7.019  -2.661  -3.698  1.00  0.00           C  
ATOM    787  C   PHE A  47      -7.823  -1.448  -4.107  1.00  0.00           C  
ATOM    788  O   PHE A  47      -7.811  -1.073  -5.272  1.00  0.00           O  
ATOM    789  CB  PHE A  47      -8.010  -3.833  -3.556  1.00  0.00           C  
ATOM    790  CG  PHE A  47      -7.492  -5.208  -3.854  1.00  0.00           C  
ATOM    791  CD1 PHE A  47      -6.940  -6.026  -2.892  1.00  0.00           C  
ATOM    792  CD2 PHE A  47      -7.617  -5.704  -5.143  1.00  0.00           C  
ATOM    793  CE1 PHE A  47      -6.503  -7.305  -3.221  1.00  0.00           C  
ATOM    794  CE2 PHE A  47      -7.179  -6.972  -5.469  1.00  0.00           C  
ATOM    795  CZ  PHE A  47      -6.617  -7.771  -4.503  1.00  0.00           C  
ATOM    796  H   PHE A  47      -6.460  -2.960  -1.618  1.00  0.00           H  
ATOM    797  HA  PHE A  47      -6.308  -2.890  -4.489  1.00  0.00           H  
ATOM    798 1HB  PHE A  47      -8.389  -3.837  -2.537  1.00  0.00           H  
ATOM    799 2HB  PHE A  47      -8.858  -3.652  -4.200  1.00  0.00           H  
ATOM    800  HD1 PHE A  47      -6.853  -5.661  -1.878  1.00  0.00           H  
ATOM    801  HD2 PHE A  47      -8.067  -5.071  -5.913  1.00  0.00           H  
ATOM    802  HE1 PHE A  47      -6.080  -7.943  -2.469  1.00  0.00           H  
ATOM    803  HE2 PHE A  47      -7.278  -7.333  -6.488  1.00  0.00           H  
ATOM    804  HZ  PHE A  47      -6.270  -8.772  -4.750  1.00  0.00           H  
ATOM    805  N   LEU A  48      -8.470  -0.804  -3.150  1.00  0.00           N  
ATOM    806  CA  LEU A  48      -9.341   0.328  -3.395  1.00  0.00           C  
ATOM    807  C   LEU A  48      -8.600   1.544  -3.933  1.00  0.00           C  
ATOM    808  O   LEU A  48      -9.146   2.263  -4.786  1.00  0.00           O  
ATOM    809  CB  LEU A  48     -10.089   0.608  -2.102  1.00  0.00           C  
ATOM    810  CG  LEU A  48     -11.138  -0.482  -1.698  1.00  0.00           C  
ATOM    811  CD1 LEU A  48     -11.565  -0.218  -0.246  1.00  0.00           C  
ATOM    812  CD2 LEU A  48     -12.323  -0.426  -2.673  1.00  0.00           C  
ATOM    813  H   LEU A  48      -8.411  -1.167  -2.203  1.00  0.00           H  
ATOM    814  HA  LEU A  48     -10.051   0.038  -4.147  1.00  0.00           H  
ATOM    815 1HB  LEU A  48      -9.369   0.714  -1.296  1.00  0.00           H  
ATOM    816 2HB  LEU A  48     -10.628   1.532  -2.213  1.00  0.00           H  
ATOM    817  HG  LEU A  48     -10.717  -1.473  -1.753  1.00  0.00           H  
ATOM    818 1HD1 LEU A  48     -12.305  -0.956   0.063  1.00  0.00           H  
ATOM    819 2HD1 LEU A  48     -10.698  -0.288   0.406  1.00  0.00           H  
ATOM    820 3HD1 LEU A  48     -11.968   0.761  -0.170  1.00  0.00           H  
ATOM    821 1HD2 LEU A  48     -13.049  -1.158  -2.374  1.00  0.00           H  
ATOM    822 2HD2 LEU A  48     -12.754   0.543  -2.650  1.00  0.00           H  
ATOM    823 3HD2 LEU A  48     -12.021  -0.641  -3.684  1.00  0.00           H  
ATOM    824  N   PHE A  49      -7.363   1.795  -3.479  1.00  0.00           N  
ATOM    825  CA  PHE A  49      -6.610   2.909  -4.056  1.00  0.00           C  
ATOM    826  C   PHE A  49      -6.285   2.639  -5.516  1.00  0.00           C  
ATOM    827  O   PHE A  49      -6.409   3.538  -6.353  1.00  0.00           O  
ATOM    828  CB  PHE A  49      -5.310   3.201  -3.326  1.00  0.00           C  
ATOM    829  CG  PHE A  49      -5.393   4.129  -2.154  1.00  0.00           C  
ATOM    830  CD1 PHE A  49      -5.361   3.670  -0.884  1.00  0.00           C  
ATOM    831  CD2 PHE A  49      -5.464   5.504  -2.359  1.00  0.00           C  
ATOM    832  CE1 PHE A  49      -5.397   4.552   0.183  1.00  0.00           C  
ATOM    833  CE2 PHE A  49      -5.499   6.384  -1.296  1.00  0.00           C  
ATOM    834  CZ  PHE A  49      -5.460   5.901  -0.022  1.00  0.00           C  
ATOM    835  H   PHE A  49      -6.980   1.232  -2.709  1.00  0.00           H  
ATOM    836  HA  PHE A  49      -7.222   3.802  -4.007  1.00  0.00           H  
ATOM    837 1HB  PHE A  49      -4.895   2.248  -2.970  1.00  0.00           H  
ATOM    838 2HB  PHE A  49      -4.600   3.611  -4.034  1.00  0.00           H  
ATOM    839  HD1 PHE A  49      -5.294   2.600  -0.727  1.00  0.00           H  
ATOM    840  HD2 PHE A  49      -5.486   5.889  -3.381  1.00  0.00           H  
ATOM    841  HE1 PHE A  49      -5.372   4.181   1.190  1.00  0.00           H  
ATOM    842  HE2 PHE A  49      -5.553   7.464  -1.468  1.00  0.00           H  
ATOM    843  HZ  PHE A  49      -5.477   6.590   0.829  1.00  0.00           H  
ATOM    844  N   ILE A  50      -5.910   1.400  -5.835  1.00  0.00           N  
ATOM    845  CA  ILE A  50      -5.621   1.020  -7.213  1.00  0.00           C  
ATOM    846  C   ILE A  50      -6.889   1.014  -8.086  1.00  0.00           C  
ATOM    847  O   ILE A  50      -6.858   1.460  -9.234  1.00  0.00           O  
ATOM    848  CB  ILE A  50      -4.913  -0.354  -7.274  1.00  0.00           C  
ATOM    849  CG1 ILE A  50      -3.520  -0.329  -6.582  1.00  0.00           C  
ATOM    850  CG2 ILE A  50      -4.770  -0.812  -8.685  1.00  0.00           C  
ATOM    851  CD1 ILE A  50      -2.496   0.634  -7.181  1.00  0.00           C  
ATOM    852  H   ILE A  50      -5.780   0.711  -5.081  1.00  0.00           H  
ATOM    853  HA  ILE A  50      -4.964   1.772  -7.639  1.00  0.00           H  
ATOM    854  HB  ILE A  50      -5.517  -1.082  -6.726  1.00  0.00           H  
ATOM    855 1HG1 ILE A  50      -3.665  -0.074  -5.538  1.00  0.00           H  
ATOM    856 2HG1 ILE A  50      -3.102  -1.337  -6.632  1.00  0.00           H  
ATOM    857 1HG2 ILE A  50      -4.288  -1.788  -8.688  1.00  0.00           H  
ATOM    858 2HG2 ILE A  50      -5.747  -0.895  -9.142  1.00  0.00           H  
ATOM    859 3HG2 ILE A  50      -4.175  -0.118  -9.269  1.00  0.00           H  
ATOM    860 1HD1 ILE A  50      -1.580   0.545  -6.628  1.00  0.00           H  
ATOM    861 2HD1 ILE A  50      -2.302   0.395  -8.213  1.00  0.00           H  
ATOM    862 3HD1 ILE A  50      -2.846   1.654  -7.118  1.00  0.00           H  
ATOM    863  N   LEU A  51      -7.986   0.473  -7.548  1.00  0.00           N  
ATOM    864  CA  LEU A  51      -9.271   0.389  -8.232  1.00  0.00           C  
ATOM    865  C   LEU A  51      -9.868   1.775  -8.452  1.00  0.00           C  
ATOM    866  O   LEU A  51     -10.514   2.021  -9.472  1.00  0.00           O  
ATOM    867  CB  LEU A  51     -10.227  -0.473  -7.407  1.00  0.00           C  
ATOM    868  CG  LEU A  51      -9.907  -1.991  -7.307  1.00  0.00           C  
ATOM    869  CD1 LEU A  51     -10.770  -2.609  -6.185  1.00  0.00           C  
ATOM    870  CD2 LEU A  51     -10.195  -2.663  -8.641  1.00  0.00           C  
ATOM    871  H   LEU A  51      -7.917   0.088  -6.612  1.00  0.00           H  
ATOM    872  HA  LEU A  51      -9.110  -0.059  -9.207  1.00  0.00           H  
ATOM    873 1HB  LEU A  51     -10.278  -0.068  -6.411  1.00  0.00           H  
ATOM    874 2HB  LEU A  51     -11.194  -0.388  -7.862  1.00  0.00           H  
ATOM    875  HG  LEU A  51      -8.867  -2.136  -7.071  1.00  0.00           H  
ATOM    876 1HD1 LEU A  51     -10.548  -3.667  -6.095  1.00  0.00           H  
ATOM    877 2HD1 LEU A  51     -10.543  -2.120  -5.242  1.00  0.00           H  
ATOM    878 3HD1 LEU A  51     -11.814  -2.481  -6.405  1.00  0.00           H  
ATOM    879 1HD2 LEU A  51      -9.969  -3.706  -8.570  1.00  0.00           H  
ATOM    880 2HD2 LEU A  51     -11.245  -2.536  -8.901  1.00  0.00           H  
ATOM    881 3HD2 LEU A  51      -9.579  -2.231  -9.422  1.00  0.00           H  
ATOM    882  N   GLY A  52      -9.640   2.685  -7.502  1.00  0.00           N  
ATOM    883  CA  GLY A  52     -10.118   4.050  -7.614  1.00  0.00           C  
ATOM    884  C   GLY A  52     -11.510   4.322  -7.060  1.00  0.00           C  
ATOM    885  O   GLY A  52     -12.304   4.997  -7.720  1.00  0.00           O  
ATOM    886  H   GLY A  52      -9.143   2.416  -6.655  1.00  0.00           H  
ATOM    887 1HA  GLY A  52      -9.402   4.693  -7.100  1.00  0.00           H  
ATOM    888 2HA  GLY A  52     -10.088   4.343  -8.662  1.00  0.00           H  
ATOM    889  N   ASN A  53     -11.823   3.822  -5.857  1.00  0.00           N  
ATOM    890  CA  ASN A  53     -13.147   4.138  -5.286  1.00  0.00           C  
ATOM    891  C   ASN A  53     -13.105   4.839  -3.920  1.00  0.00           C  
ATOM    892  O   ASN A  53     -13.212   4.158  -2.892  1.00  0.00           O  
ATOM    893  CB  ASN A  53     -13.997   2.910  -5.157  1.00  0.00           C  
ATOM    894  CG  ASN A  53     -15.445   3.217  -4.695  1.00  0.00           C  
ATOM    895  OD1 ASN A  53     -15.796   4.267  -4.086  1.00  0.00           O  
ATOM    896  ND2 ASN A  53     -16.302   2.289  -5.009  1.00  0.00           N  
ATOM    897  H   ASN A  53     -11.126   3.233  -5.386  1.00  0.00           H  
ATOM    898  HA  ASN A  53     -13.675   4.773  -5.989  1.00  0.00           H  
ATOM    899 1HB  ASN A  53     -14.048   2.475  -6.128  1.00  0.00           H  
ATOM    900 2HB  ASN A  53     -13.536   2.189  -4.482  1.00  0.00           H  
ATOM    901 1HD2 ASN A  53     -17.269   2.397  -4.780  1.00  0.00           H  
ATOM    902 2HD2 ASN A  53     -15.993   1.476  -5.509  1.00  0.00           H  
ATOM    903  N   PRO A  54     -13.093   6.193  -3.888  1.00  0.00           N  
ATOM    904  CA  PRO A  54     -12.991   7.052  -2.720  1.00  0.00           C  
ATOM    905  C   PRO A  54     -14.025   6.803  -1.631  1.00  0.00           C  
ATOM    906  O   PRO A  54     -13.744   7.061  -0.464  1.00  0.00           O  
ATOM    907  CB  PRO A  54     -13.190   8.449  -3.314  1.00  0.00           C  
ATOM    908  CG  PRO A  54     -12.725   8.335  -4.727  1.00  0.00           C  
ATOM    909  CD  PRO A  54     -13.135   6.961  -5.156  1.00  0.00           C  
ATOM    910  HA  PRO A  54     -11.979   7.001  -2.311  1.00  0.00           H  
ATOM    911 1HB  PRO A  54     -14.247   8.750  -3.229  1.00  0.00           H  
ATOM    912 2HB  PRO A  54     -12.594   9.182  -2.737  1.00  0.00           H  
ATOM    913 1HG  PRO A  54     -13.173   9.127  -5.345  1.00  0.00           H  
ATOM    914 2HG  PRO A  54     -11.631   8.481  -4.769  1.00  0.00           H  
ATOM    915 1HD  PRO A  54     -14.150   6.971  -5.590  1.00  0.00           H  
ATOM    916 2HD  PRO A  54     -12.383   6.622  -5.858  1.00  0.00           H  
ATOM    917  N   GLU A  55     -15.205   6.254  -1.959  1.00  0.00           N  
ATOM    918  CA  GLU A  55     -16.181   6.067  -0.888  1.00  0.00           C  
ATOM    919  C   GLU A  55     -15.688   4.977   0.047  1.00  0.00           C  
ATOM    920  O   GLU A  55     -15.843   5.045   1.275  1.00  0.00           O  
ATOM    921  CB  GLU A  55     -17.536   5.649  -1.470  1.00  0.00           C  
ATOM    922  CG  GLU A  55     -18.223   6.704  -2.327  1.00  0.00           C  
ATOM    923  CD  GLU A  55     -18.591   7.955  -1.580  1.00  0.00           C  
ATOM    924  OE1 GLU A  55     -19.248   7.853  -0.576  1.00  0.00           O  
ATOM    925  OE2 GLU A  55     -18.176   9.019  -1.992  1.00  0.00           O  
ATOM    926  H   GLU A  55     -15.464   5.959  -2.904  1.00  0.00           H  
ATOM    927  HA  GLU A  55     -16.285   6.994  -0.330  1.00  0.00           H  
ATOM    928 1HB  GLU A  55     -17.410   4.752  -2.072  1.00  0.00           H  
ATOM    929 2HB  GLU A  55     -18.213   5.398  -0.658  1.00  0.00           H  
ATOM    930 1HG  GLU A  55     -17.558   6.969  -3.149  1.00  0.00           H  
ATOM    931 2HG  GLU A  55     -19.125   6.265  -2.756  1.00  0.00           H  
ATOM    932  N   LEU A  56     -15.056   3.977  -0.549  1.00  0.00           N  
ATOM    933  CA  LEU A  56     -14.582   2.832   0.175  1.00  0.00           C  
ATOM    934  C   LEU A  56     -13.204   3.088   0.699  1.00  0.00           C  
ATOM    935  O   LEU A  56     -12.839   2.571   1.754  1.00  0.00           O  
ATOM    936  CB  LEU A  56     -14.607   1.622  -0.741  1.00  0.00           C  
ATOM    937  CG  LEU A  56     -15.950   1.145  -1.217  1.00  0.00           C  
ATOM    938  CD1 LEU A  56     -15.784   0.047  -2.270  1.00  0.00           C  
ATOM    939  CD2 LEU A  56     -16.683   0.583  -0.037  1.00  0.00           C  
ATOM    940  H   LEU A  56     -14.873   4.022  -1.553  1.00  0.00           H  
ATOM    941  HA  LEU A  56     -15.221   2.674   1.033  1.00  0.00           H  
ATOM    942 1HB  LEU A  56     -14.033   1.888  -1.609  1.00  0.00           H  
ATOM    943 2HB  LEU A  56     -14.153   0.795  -0.234  1.00  0.00           H  
ATOM    944  HG  LEU A  56     -16.500   1.968  -1.657  1.00  0.00           H  
ATOM    945 1HD1 LEU A  56     -16.766  -0.291  -2.584  1.00  0.00           H  
ATOM    946 2HD1 LEU A  56     -15.244   0.434  -3.129  1.00  0.00           H  
ATOM    947 3HD1 LEU A  56     -15.238  -0.779  -1.853  1.00  0.00           H  
ATOM    948 1HD2 LEU A  56     -17.636   0.213  -0.331  1.00  0.00           H  
ATOM    949 2HD2 LEU A  56     -16.103  -0.204   0.378  1.00  0.00           H  
ATOM    950 3HD2 LEU A  56     -16.826   1.317   0.702  1.00  0.00           H  
ATOM    951  N   ILE A  57     -12.441   3.922  -0.006  1.00  0.00           N  
ATOM    952  CA  ILE A  57     -11.102   4.210   0.452  1.00  0.00           C  
ATOM    953  C   ILE A  57     -11.229   4.973   1.764  1.00  0.00           C  
ATOM    954  O   ILE A  57     -10.593   4.609   2.747  1.00  0.00           O  
ATOM    955  CB  ILE A  57     -10.308   5.073  -0.567  1.00  0.00           C  
ATOM    956  CG1 ILE A  57     -10.043   4.296  -1.855  1.00  0.00           C  
ATOM    957  CG2 ILE A  57      -9.004   5.500   0.026  1.00  0.00           C  
ATOM    958  CD1 ILE A  57      -9.548   5.154  -3.031  1.00  0.00           C  
ATOM    959  H   ILE A  57     -12.794   4.290  -0.890  1.00  0.00           H  
ATOM    960  HA  ILE A  57     -10.569   3.277   0.632  1.00  0.00           H  
ATOM    961  HB  ILE A  57     -10.868   5.950  -0.804  1.00  0.00           H  
ATOM    962 1HG1 ILE A  57      -9.294   3.533  -1.654  1.00  0.00           H  
ATOM    963 2HG1 ILE A  57     -10.952   3.812  -2.147  1.00  0.00           H  
ATOM    964 1HG2 ILE A  57      -8.455   6.115  -0.667  1.00  0.00           H  
ATOM    965 2HG2 ILE A  57      -9.193   6.077   0.901  1.00  0.00           H  
ATOM    966 3HG2 ILE A  57      -8.412   4.621   0.277  1.00  0.00           H  
ATOM    967 1HD1 ILE A  57      -9.409   4.529  -3.895  1.00  0.00           H  
ATOM    968 2HD1 ILE A  57     -10.274   5.909  -3.274  1.00  0.00           H  
ATOM    969 3HD1 ILE A  57      -8.610   5.637  -2.796  1.00  0.00           H  
ATOM    970  N   ARG A  58     -12.079   6.007   1.812  1.00  0.00           N  
ATOM    971  CA  ARG A  58     -12.190   6.782   3.039  1.00  0.00           C  
ATOM    972  C   ARG A  58     -12.730   5.961   4.200  1.00  0.00           C  
ATOM    973  O   ARG A  58     -12.236   6.083   5.331  1.00  0.00           O  
ATOM    974  CB  ARG A  58     -13.114   7.967   2.845  1.00  0.00           C  
ATOM    975  CG  ARG A  58     -12.592   9.085   1.959  1.00  0.00           C  
ATOM    976  CD  ARG A  58     -13.442  10.299   2.086  1.00  0.00           C  
ATOM    977  NE  ARG A  58     -14.851  10.016   1.746  1.00  0.00           N  
ATOM    978  CZ  ARG A  58     -15.415  10.047   0.513  1.00  0.00           C  
ATOM    979  NH1 ARG A  58     -14.713  10.344  -0.557  1.00  0.00           N  
ATOM    980  NH2 ARG A  58     -16.697   9.772   0.397  1.00  0.00           N  
ATOM    981  H   ARG A  58     -12.612   6.284   0.982  1.00  0.00           H  
ATOM    982  HA  ARG A  58     -11.197   7.148   3.300  1.00  0.00           H  
ATOM    983 1HB  ARG A  58     -14.041   7.607   2.392  1.00  0.00           H  
ATOM    984 2HB  ARG A  58     -13.366   8.394   3.812  1.00  0.00           H  
ATOM    985 1HG  ARG A  58     -11.578   9.352   2.268  1.00  0.00           H  
ATOM    986 2HG  ARG A  58     -12.574   8.771   0.919  1.00  0.00           H  
ATOM    987 1HD  ARG A  58     -13.402  10.658   3.115  1.00  0.00           H  
ATOM    988 2HD  ARG A  58     -13.067  11.080   1.425  1.00  0.00           H  
ATOM    989  HE  ARG A  58     -15.464   9.781   2.516  1.00  0.00           H  
ATOM    990 1HH1 ARG A  58     -13.732  10.552  -0.479  1.00  0.00           H  
ATOM    991 2HH1 ARG A  58     -15.164  10.358  -1.464  1.00  0.00           H  
ATOM    992 1HH2 ARG A  58     -17.246   9.534   1.208  1.00  0.00           H  
ATOM    993 2HH2 ARG A  58     -17.160   9.785  -0.527  1.00  0.00           H  
ATOM    994  N   LEU A  59     -13.739   5.115   3.947  1.00  0.00           N  
ATOM    995  CA  LEU A  59     -14.272   4.327   5.037  1.00  0.00           C  
ATOM    996  C   LEU A  59     -13.276   3.298   5.525  1.00  0.00           C  
ATOM    997  O   LEU A  59     -13.064   3.154   6.735  1.00  0.00           O  
ATOM    998  CB  LEU A  59     -15.565   3.618   4.611  1.00  0.00           C  
ATOM    999  CG  LEU A  59     -16.195   2.677   5.674  1.00  0.00           C  
ATOM   1000  CD1 LEU A  59     -16.552   3.434   6.958  1.00  0.00           C  
ATOM   1001  CD2 LEU A  59     -17.410   2.023   5.122  1.00  0.00           C  
ATOM   1002  H   LEU A  59     -14.171   5.047   3.019  1.00  0.00           H  
ATOM   1003  HA  LEU A  59     -14.492   5.010   5.852  1.00  0.00           H  
ATOM   1004 1HB  LEU A  59     -16.302   4.373   4.338  1.00  0.00           H  
ATOM   1005 2HB  LEU A  59     -15.348   3.022   3.720  1.00  0.00           H  
ATOM   1006  HG  LEU A  59     -15.486   1.922   5.899  1.00  0.00           H  
ATOM   1007 1HD1 LEU A  59     -16.979   2.740   7.681  1.00  0.00           H  
ATOM   1008 2HD1 LEU A  59     -15.665   3.886   7.397  1.00  0.00           H  
ATOM   1009 3HD1 LEU A  59     -17.279   4.210   6.733  1.00  0.00           H  
ATOM   1010 1HD2 LEU A  59     -17.824   1.340   5.859  1.00  0.00           H  
ATOM   1011 2HD2 LEU A  59     -18.147   2.773   4.884  1.00  0.00           H  
ATOM   1012 3HD2 LEU A  59     -17.135   1.477   4.231  1.00  0.00           H  
ATOM   1013  N   ALA A  60     -12.643   2.583   4.602  1.00  0.00           N  
ATOM   1014  CA  ALA A  60     -11.727   1.539   4.979  1.00  0.00           C  
ATOM   1015  C   ALA A  60     -10.581   2.098   5.801  1.00  0.00           C  
ATOM   1016  O   ALA A  60     -10.170   1.499   6.795  1.00  0.00           O  
ATOM   1017  CB  ALA A  60     -11.220   0.853   3.733  1.00  0.00           C  
ATOM   1018  H   ALA A  60     -12.812   2.740   3.604  1.00  0.00           H  
ATOM   1019  HA  ALA A  60     -12.262   0.818   5.594  1.00  0.00           H  
ATOM   1020 1HB  ALA A  60     -10.558   0.054   3.999  1.00  0.00           H  
ATOM   1021 2HB  ALA A  60     -12.039   0.455   3.165  1.00  0.00           H  
ATOM   1022 3HB  ALA A  60     -10.702   1.585   3.123  1.00  0.00           H  
ATOM   1023  N   ILE A  61     -10.103   3.288   5.442  1.00  0.00           N  
ATOM   1024  CA  ILE A  61      -9.001   3.881   6.164  1.00  0.00           C  
ATOM   1025  C   ILE A  61      -9.370   4.271   7.568  1.00  0.00           C  
ATOM   1026  O   ILE A  61      -8.604   4.012   8.499  1.00  0.00           O  
ATOM   1027  CB  ILE A  61      -8.481   5.098   5.441  1.00  0.00           C  
ATOM   1028  CG1 ILE A  61      -7.861   4.646   4.140  1.00  0.00           C  
ATOM   1029  CG2 ILE A  61      -7.467   5.843   6.374  1.00  0.00           C  
ATOM   1030  CD1 ILE A  61      -7.624   5.757   3.205  1.00  0.00           C  
ATOM   1031  H   ILE A  61     -10.468   3.758   4.605  1.00  0.00           H  
ATOM   1032  HA  ILE A  61      -8.199   3.157   6.220  1.00  0.00           H  
ATOM   1033  HB  ILE A  61      -9.312   5.740   5.176  1.00  0.00           H  
ATOM   1034 1HG1 ILE A  61      -6.936   4.151   4.345  1.00  0.00           H  
ATOM   1035 2HG1 ILE A  61      -8.510   3.930   3.663  1.00  0.00           H  
ATOM   1036 1HG2 ILE A  61      -7.070   6.706   5.889  1.00  0.00           H  
ATOM   1037 2HG2 ILE A  61      -7.947   6.175   7.284  1.00  0.00           H  
ATOM   1038 3HG2 ILE A  61      -6.658   5.166   6.628  1.00  0.00           H  
ATOM   1039 1HD1 ILE A  61      -7.196   5.370   2.305  1.00  0.00           H  
ATOM   1040 2HD1 ILE A  61      -8.568   6.239   2.992  1.00  0.00           H  
ATOM   1041 3HD1 ILE A  61      -6.979   6.460   3.619  1.00  0.00           H  
ATOM   1042  N   ARG A  62     -10.512   4.930   7.757  1.00  0.00           N  
ATOM   1043  CA  ARG A  62     -10.822   5.316   9.121  1.00  0.00           C  
ATOM   1044  C   ARG A  62     -11.011   4.101  10.021  1.00  0.00           C  
ATOM   1045  O   ARG A  62     -10.655   4.155  11.200  1.00  0.00           O  
ATOM   1046  CB  ARG A  62     -12.044   6.211   9.202  1.00  0.00           C  
ATOM   1047  CG  ARG A  62     -12.395   6.694  10.644  1.00  0.00           C  
ATOM   1048  CD  ARG A  62     -11.385   7.678  11.198  1.00  0.00           C  
ATOM   1049  NE  ARG A  62     -10.229   7.018  11.896  1.00  0.00           N  
ATOM   1050  CZ  ARG A  62      -9.123   7.682  12.358  1.00  0.00           C  
ATOM   1051  NH1 ARG A  62      -9.046   8.984  12.197  1.00  0.00           N  
ATOM   1052  NH2 ARG A  62      -8.120   7.030  12.973  1.00  0.00           N  
ATOM   1053  H   ARG A  62     -11.128   5.173   6.970  1.00  0.00           H  
ATOM   1054  HA  ARG A  62      -9.973   5.884   9.492  1.00  0.00           H  
ATOM   1055 1HB  ARG A  62     -11.893   7.088   8.575  1.00  0.00           H  
ATOM   1056 2HB  ARG A  62     -12.909   5.671   8.807  1.00  0.00           H  
ATOM   1057 1HG  ARG A  62     -13.356   7.202  10.613  1.00  0.00           H  
ATOM   1058 2HG  ARG A  62     -12.468   5.854  11.329  1.00  0.00           H  
ATOM   1059 1HD  ARG A  62     -10.992   8.276  10.377  1.00  0.00           H  
ATOM   1060 2HD  ARG A  62     -11.887   8.329  11.914  1.00  0.00           H  
ATOM   1061  HE  ARG A  62     -10.270   5.989  12.026  1.00  0.00           H  
ATOM   1062 1HH1 ARG A  62      -9.782   9.492  11.746  1.00  0.00           H  
ATOM   1063 2HH1 ARG A  62      -8.225   9.501  12.545  1.00  0.00           H  
ATOM   1064 1HH2 ARG A  62      -8.169   5.993  13.121  1.00  0.00           H  
ATOM   1065 2HH2 ARG A  62      -7.284   7.564  13.311  1.00  0.00           H  
ATOM   1066  N   LEU A  63     -11.587   3.023   9.476  1.00  0.00           N  
ATOM   1067  CA  LEU A  63     -11.814   1.795  10.227  1.00  0.00           C  
ATOM   1068  C   LEU A  63     -10.499   1.107  10.592  1.00  0.00           C  
ATOM   1069  O   LEU A  63     -10.361   0.550  11.684  1.00  0.00           O  
ATOM   1070  CB  LEU A  63     -12.643   0.868   9.354  1.00  0.00           C  
ATOM   1071  CG  LEU A  63     -14.078   1.323   9.075  1.00  0.00           C  
ATOM   1072  CD1 LEU A  63     -14.605   0.465   7.983  1.00  0.00           C  
ATOM   1073  CD2 LEU A  63     -14.952   1.209  10.314  1.00  0.00           C  
ATOM   1074  H   LEU A  63     -11.908   3.072   8.501  1.00  0.00           H  
ATOM   1075  HA  LEU A  63     -12.335   2.040  11.146  1.00  0.00           H  
ATOM   1076 1HB  LEU A  63     -12.140   0.775   8.393  1.00  0.00           H  
ATOM   1077 2HB  LEU A  63     -12.677  -0.113   9.815  1.00  0.00           H  
ATOM   1078  HG  LEU A  63     -14.085   2.352   8.753  1.00  0.00           H  
ATOM   1079 1HD1 LEU A  63     -15.616   0.744   7.756  1.00  0.00           H  
ATOM   1080 2HD1 LEU A  63     -13.981   0.589   7.112  1.00  0.00           H  
ATOM   1081 3HD1 LEU A  63     -14.589  -0.543   8.276  1.00  0.00           H  
ATOM   1082 1HD2 LEU A  63     -15.957   1.539  10.067  1.00  0.00           H  
ATOM   1083 2HD2 LEU A  63     -14.991   0.181  10.648  1.00  0.00           H  
ATOM   1084 3HD2 LEU A  63     -14.570   1.835  11.109  1.00  0.00           H  
ATOM   1085  N   PHE A  64      -9.549   1.144   9.656  1.00  0.00           N  
ATOM   1086  CA  PHE A  64      -8.212   0.588   9.807  1.00  0.00           C  
ATOM   1087  C   PHE A  64      -7.285   1.279  10.826  1.00  0.00           C  
ATOM   1088  O   PHE A  64      -6.639   0.597  11.628  1.00  0.00           O  
ATOM   1089  CB  PHE A  64      -7.521   0.593   8.448  1.00  0.00           C  
ATOM   1090  CG  PHE A  64      -6.139   0.210   8.509  1.00  0.00           C  
ATOM   1091  CD1 PHE A  64      -5.752  -1.097   8.707  1.00  0.00           C  
ATOM   1092  CD2 PHE A  64      -5.189   1.174   8.388  1.00  0.00           C  
ATOM   1093  CE1 PHE A  64      -4.417  -1.400   8.802  1.00  0.00           C  
ATOM   1094  CE2 PHE A  64      -3.896   0.872   8.478  1.00  0.00           C  
ATOM   1095  CZ  PHE A  64      -3.491  -0.412   8.686  1.00  0.00           C  
ATOM   1096  H   PHE A  64      -9.788   1.548   8.748  1.00  0.00           H  
ATOM   1097  HA  PHE A  64      -8.328  -0.448  10.118  1.00  0.00           H  
ATOM   1098 1HB  PHE A  64      -8.018  -0.070   7.795  1.00  0.00           H  
ATOM   1099 2HB  PHE A  64      -7.586   1.586   8.018  1.00  0.00           H  
ATOM   1100  HD1 PHE A  64      -6.504  -1.887   8.809  1.00  0.00           H  
ATOM   1101  HD2 PHE A  64      -5.495   2.206   8.234  1.00  0.00           H  
ATOM   1102  HE1 PHE A  64      -4.105  -2.427   8.979  1.00  0.00           H  
ATOM   1103  HE2 PHE A  64      -3.187   1.654   8.397  1.00  0.00           H  
ATOM   1104  HZ  PHE A  64      -2.434  -0.647   8.768  1.00  0.00           H  
ATOM   1105  N   LEU A  65      -7.180   2.613  10.749  1.00  0.00           N  
ATOM   1106  CA  LEU A  65      -6.250   3.389  11.577  1.00  0.00           C  
ATOM   1107  C   LEU A  65      -6.649   3.518  13.052  1.00  0.00           C  
ATOM   1108  O   LEU A  65      -5.770   3.556  13.919  1.00  0.00           O  
ATOM   1109  OXT LEU A  65      -7.770   3.951  13.315  1.00  0.00           O  
ATOM   1110  CB  LEU A  65      -6.119   4.812  11.017  1.00  0.00           C  
ATOM   1111  CG  LEU A  65      -5.507   4.999   9.628  1.00  0.00           C  
ATOM   1112  CD1 LEU A  65      -5.656   6.420   9.254  1.00  0.00           C  
ATOM   1113  CD2 LEU A  65      -4.036   4.649   9.611  1.00  0.00           C  
ATOM   1114  H   LEU A  65      -7.758   3.106  10.062  1.00  0.00           H  
ATOM   1115  HA  LEU A  65      -5.285   2.890  11.540  1.00  0.00           H  
ATOM   1116 1HB  LEU A  65      -7.125   5.228  10.962  1.00  0.00           H  
ATOM   1117 2HB  LEU A  65      -5.541   5.412  11.720  1.00  0.00           H  
ATOM   1118  HG  LEU A  65      -6.043   4.388   8.912  1.00  0.00           H  
ATOM   1119 1HD1 LEU A  65      -5.237   6.567   8.262  1.00  0.00           H  
ATOM   1120 2HD1 LEU A  65      -6.708   6.695   9.255  1.00  0.00           H  
ATOM   1121 3HD1 LEU A  65      -5.121   7.039   9.979  1.00  0.00           H  
ATOM   1122 1HD2 LEU A  65      -3.657   4.825   8.609  1.00  0.00           H  
ATOM   1123 2HD2 LEU A  65      -3.495   5.284  10.321  1.00  0.00           H  
ATOM   1124 3HD2 LEU A  65      -3.895   3.609   9.878  1.00  0.00           H  
TER                                                                             
ATOM   1126  N   GLY B  66      -4.237  22.425  17.292  1.00  0.00           N  
ATOM   1127  CA  GLY B  66      -3.190  21.404  17.272  1.00  0.00           C  
ATOM   1128  C   GLY B  66      -2.776  21.074  15.856  1.00  0.00           C  
ATOM   1129  O   GLY B  66      -2.696  21.951  14.999  1.00  0.00           O  
ATOM   1130 1H   GLY B  66      -4.492  22.624  18.238  1.00  0.00           H  
ATOM   1131 2H   GLY B  66      -3.900  23.258  16.856  1.00  0.00           H  
ATOM   1132 3H   GLY B  66      -5.038  22.091  16.796  1.00  0.00           H  
ATOM   1133 1HA  GLY B  66      -2.330  21.751  17.826  1.00  0.00           H  
ATOM   1134 2HA  GLY B  66      -3.548  20.501  17.768  1.00  0.00           H  
ATOM   1135  N   PHE B  67      -2.477  19.817  15.600  1.00  0.00           N  
ATOM   1136  CA  PHE B  67      -2.054  19.488  14.257  1.00  0.00           C  
ATOM   1137  C   PHE B  67      -3.225  19.758  13.343  1.00  0.00           C  
ATOM   1138  O   PHE B  67      -4.377  19.522  13.708  1.00  0.00           O  
ATOM   1139  CB  PHE B  67      -1.585  18.039  14.148  1.00  0.00           C  
ATOM   1140  CG  PHE B  67      -0.232  17.829  14.751  1.00  0.00           C  
ATOM   1141  CD1 PHE B  67      -0.079  17.336  16.041  1.00  0.00           C  
ATOM   1142  CD2 PHE B  67       0.895  18.131  14.021  1.00  0.00           C  
ATOM   1143  CE1 PHE B  67       1.170  17.149  16.572  1.00  0.00           C  
ATOM   1144  CE2 PHE B  67       2.141  17.948  14.555  1.00  0.00           C  
ATOM   1145  CZ  PHE B  67       2.277  17.456  15.837  1.00  0.00           C  
ATOM   1146  H   PHE B  67      -2.545  19.106  16.312  1.00  0.00           H  
ATOM   1147  HA  PHE B  67      -1.233  20.142  13.971  1.00  0.00           H  
ATOM   1148 1HB  PHE B  67      -2.294  17.382  14.645  1.00  0.00           H  
ATOM   1149 2HB  PHE B  67      -1.546  17.752  13.094  1.00  0.00           H  
ATOM   1150  HD1 PHE B  67      -0.959  17.088  16.631  1.00  0.00           H  
ATOM   1151  HD2 PHE B  67       0.785  18.521  13.010  1.00  0.00           H  
ATOM   1152  HE1 PHE B  67       1.280  16.757  17.580  1.00  0.00           H  
ATOM   1153  HE2 PHE B  67       3.020  18.193  13.963  1.00  0.00           H  
ATOM   1154  HZ  PHE B  67       3.260  17.307  16.259  1.00  0.00           H  
ATOM   1155  N   LEU B  68      -2.935  20.269  12.171  1.00  0.00           N  
ATOM   1156  CA  LEU B  68      -3.996  20.584  11.256  1.00  0.00           C  
ATOM   1157  C   LEU B  68      -4.706  19.301  10.829  1.00  0.00           C  
ATOM   1158  O   LEU B  68      -4.034  18.369  10.371  1.00  0.00           O  
ATOM   1159  CB  LEU B  68      -3.386  21.306  10.061  1.00  0.00           C  
ATOM   1160  CG  LEU B  68      -2.877  22.707  10.435  1.00  0.00           C  
ATOM   1161  CD1 LEU B  68      -1.903  23.240   9.372  1.00  0.00           C  
ATOM   1162  CD2 LEU B  68      -4.091  23.624  10.618  1.00  0.00           C  
ATOM   1163  H   LEU B  68      -1.959  20.449  11.942  1.00  0.00           H  
ATOM   1164  HA  LEU B  68      -4.653  21.280  11.748  1.00  0.00           H  
ATOM   1165 1HB  LEU B  68      -2.540  20.726   9.684  1.00  0.00           H  
ATOM   1166 2HB  LEU B  68      -4.134  21.395   9.272  1.00  0.00           H  
ATOM   1167  HG  LEU B  68      -2.325  22.651  11.381  1.00  0.00           H  
ATOM   1168 1HD1 LEU B  68      -1.554  24.214   9.685  1.00  0.00           H  
ATOM   1169 2HD1 LEU B  68      -1.061  22.578   9.276  1.00  0.00           H  
ATOM   1170 3HD1 LEU B  68      -2.405  23.324   8.408  1.00  0.00           H  
ATOM   1171 1HD2 LEU B  68      -3.759  24.599  10.892  1.00  0.00           H  
ATOM   1172 2HD2 LEU B  68      -4.650  23.688   9.684  1.00  0.00           H  
ATOM   1173 3HD2 LEU B  68      -4.740  23.224  11.404  1.00  0.00           H  
ATOM   1174  N   PRO B  69      -6.047  19.223  10.952  1.00  0.00           N  
ATOM   1175  CA  PRO B  69      -6.859  18.091  10.552  1.00  0.00           C  
ATOM   1176  C   PRO B  69      -6.653  17.792   9.090  1.00  0.00           C  
ATOM   1177  O   PRO B  69      -6.516  18.706   8.280  1.00  0.00           O  
ATOM   1178  CB  PRO B  69      -8.290  18.584  10.806  1.00  0.00           C  
ATOM   1179  CG  PRO B  69      -8.148  19.625  11.883  1.00  0.00           C  
ATOM   1180  CD  PRO B  69      -6.828  20.309  11.600  1.00  0.00           C  
ATOM   1181  HA  PRO B  69      -6.596  17.215  11.162  1.00  0.00           H  
ATOM   1182 1HB  PRO B  69      -8.719  18.988   9.874  1.00  0.00           H  
ATOM   1183 2HB  PRO B  69      -8.927  17.741  11.109  1.00  0.00           H  
ATOM   1184 1HG  PRO B  69      -8.999  20.321  11.850  1.00  0.00           H  
ATOM   1185 2HG  PRO B  69      -8.165  19.149  12.874  1.00  0.00           H  
ATOM   1186 1HD  PRO B  69      -6.948  21.174  10.928  1.00  0.00           H  
ATOM   1187 2HD  PRO B  69      -6.418  20.574  12.588  1.00  0.00           H  
ATOM   1188  N   ASN B  70      -6.640  16.510   8.754  1.00  0.00           N  
ATOM   1189  CA  ASN B  70      -6.466  16.119   7.370  1.00  0.00           C  
ATOM   1190  C   ASN B  70      -7.253  14.845   7.037  1.00  0.00           C  
ATOM   1191  O   ASN B  70      -7.569  14.034   7.908  1.00  0.00           O  
ATOM   1192  CB  ASN B  70      -4.978  16.018   7.114  1.00  0.00           C  
ATOM   1193  CG  ASN B  70      -4.291  15.013   8.022  1.00  0.00           C  
ATOM   1194  OD1 ASN B  70      -4.144  13.837   7.686  1.00  0.00           O  
ATOM   1195  ND2 ASN B  70      -3.877  15.469   9.199  1.00  0.00           N  
ATOM   1196  H   ASN B  70      -6.753  15.803   9.463  1.00  0.00           H  
ATOM   1197  HA  ASN B  70      -6.901  16.902   6.747  1.00  0.00           H  
ATOM   1198 1HB  ASN B  70      -4.812  15.720   6.086  1.00  0.00           H  
ATOM   1199 2HB  ASN B  70      -4.513  16.996   7.253  1.00  0.00           H  
ATOM   1200 1HD2 ASN B  70      -3.421  14.854   9.843  1.00  0.00           H  
ATOM   1201 2HD2 ASN B  70      -4.017  16.455   9.471  1.00  0.00           H  
ATOM   1202  N   ASP B  71      -7.602  14.715   5.763  1.00  0.00           N  
ATOM   1203  CA  ASP B  71      -8.402  13.608   5.242  1.00  0.00           C  
ATOM   1204  C   ASP B  71      -7.798  12.212   5.406  1.00  0.00           C  
ATOM   1205  O   ASP B  71      -6.585  12.017   5.451  1.00  0.00           O  
ATOM   1206  CB  ASP B  71      -8.716  13.835   3.759  1.00  0.00           C  
ATOM   1207  CG  ASP B  71      -9.873  12.964   3.269  1.00  0.00           C  
ATOM   1208  OD1 ASP B  71     -10.997  13.373   3.421  1.00  0.00           O  
ATOM   1209  OD2 ASP B  71      -9.628  11.869   2.813  1.00  0.00           O  
ATOM   1210  H   ASP B  71      -7.302  15.428   5.117  1.00  0.00           H  
ATOM   1211  HA  ASP B  71      -9.349  13.614   5.780  1.00  0.00           H  
ATOM   1212 1HB  ASP B  71      -8.971  14.881   3.595  1.00  0.00           H  
ATOM   1213 2HB  ASP B  71      -7.827  13.618   3.159  1.00  0.00           H  
ATOM   1214  N   ALA B  72      -8.684  11.224   5.384  1.00  0.00           N  
ATOM   1215  CA  ALA B  72      -8.323   9.816   5.439  1.00  0.00           C  
ATOM   1216  C   ALA B  72      -7.380   9.409   4.296  1.00  0.00           C  
ATOM   1217  O   ALA B  72      -6.511   8.552   4.483  1.00  0.00           O  
ATOM   1218  CB  ALA B  72      -9.579   8.970   5.374  1.00  0.00           C  
ATOM   1219  H   ALA B  72      -9.666  11.464   5.317  1.00  0.00           H  
ATOM   1220  HA  ALA B  72      -7.816   9.632   6.381  1.00  0.00           H  
ATOM   1221 1HB  ALA B  72      -9.326   7.936   5.442  1.00  0.00           H  
ATOM   1222 2HB  ALA B  72     -10.240   9.232   6.197  1.00  0.00           H  
ATOM   1223 3HB  ALA B  72     -10.082   9.159   4.427  1.00  0.00           H  
ATOM   1224  N   GLU B  73      -7.487  10.048   3.127  1.00  0.00           N  
ATOM   1225  CA  GLU B  73      -6.624   9.660   2.006  1.00  0.00           C  
ATOM   1226  C   GLU B  73      -5.190  10.203   2.170  1.00  0.00           C  
ATOM   1227  O   GLU B  73      -4.305   9.876   1.377  1.00  0.00           O  
ATOM   1228  CB  GLU B  73      -7.199  10.092   0.656  1.00  0.00           C  
ATOM   1229  CG  GLU B  73      -8.483   9.369   0.273  1.00  0.00           C  
ATOM   1230  CD  GLU B  73      -8.977   9.696  -1.123  1.00  0.00           C  
ATOM   1231  OE1 GLU B  73      -8.271  10.340  -1.860  1.00  0.00           O  
ATOM   1232  OE2 GLU B  73     -10.074   9.312  -1.436  1.00  0.00           O  
ATOM   1233  H   GLU B  73      -8.204  10.776   2.999  1.00  0.00           H  
ATOM   1234  HA  GLU B  73      -6.568   8.571   1.980  1.00  0.00           H  
ATOM   1235 1HB  GLU B  73      -7.412  11.163   0.682  1.00  0.00           H  
ATOM   1236 2HB  GLU B  73      -6.463   9.917  -0.127  1.00  0.00           H  
ATOM   1237 1HG  GLU B  73      -8.306   8.307   0.347  1.00  0.00           H  
ATOM   1238 2HG  GLU B  73      -9.256   9.631   0.999  1.00  0.00           H  
ATOM   1239  N   GLU B  74      -4.978  11.053   3.192  1.00  0.00           N  
ATOM   1240  CA  GLU B  74      -3.672  11.611   3.537  1.00  0.00           C  
ATOM   1241  C   GLU B  74      -3.106  10.785   4.707  1.00  0.00           C  
ATOM   1242  O   GLU B  74      -1.907  10.497   4.762  1.00  0.00           O  
ATOM   1243  CB  GLU B  74      -3.775  13.114   3.835  1.00  0.00           C  
ATOM   1244  CG  GLU B  74      -4.204  13.925   2.579  1.00  0.00           C  
ATOM   1245  CD  GLU B  74      -4.260  15.431   2.750  1.00  0.00           C  
ATOM   1246  OE1 GLU B  74      -4.017  15.909   3.825  1.00  0.00           O  
ATOM   1247  OE2 GLU B  74      -4.549  16.099   1.783  1.00  0.00           O  
ATOM   1248  H   GLU B  74      -5.751  11.297   3.801  1.00  0.00           H  
ATOM   1249  HA  GLU B  74      -3.002  11.514   2.684  1.00  0.00           H  
ATOM   1250 1HB  GLU B  74      -4.505  13.289   4.630  1.00  0.00           H  
ATOM   1251 2HB  GLU B  74      -2.815  13.490   4.182  1.00  0.00           H  
ATOM   1252 1HG  GLU B  74      -3.511  13.692   1.772  1.00  0.00           H  
ATOM   1253 2HG  GLU B  74      -5.190  13.572   2.276  1.00  0.00           H  
ATOM   1254  N   LEU B  75      -3.994  10.394   5.642  1.00  0.00           N  
ATOM   1255  CA  LEU B  75      -3.581   9.582   6.782  1.00  0.00           C  
ATOM   1256  C   LEU B  75      -3.103   8.207   6.297  1.00  0.00           C  
ATOM   1257  O   LEU B  75      -2.172   7.632   6.855  1.00  0.00           O  
ATOM   1258  CB  LEU B  75      -4.727   9.393   7.774  1.00  0.00           C  
ATOM   1259  CG  LEU B  75      -5.235  10.632   8.550  1.00  0.00           C  
ATOM   1260  CD1 LEU B  75      -6.493  10.244   9.326  1.00  0.00           C  
ATOM   1261  CD2 LEU B  75      -4.156  11.127   9.517  1.00  0.00           C  
ATOM   1262  H   LEU B  75      -4.961  10.702   5.560  1.00  0.00           H  
ATOM   1263  HA  LEU B  75      -2.759  10.080   7.279  1.00  0.00           H  
ATOM   1264 1HB  LEU B  75      -5.567   8.930   7.262  1.00  0.00           H  
ATOM   1265 2HB  LEU B  75      -4.356   8.717   8.525  1.00  0.00           H  
ATOM   1266  HG  LEU B  75      -5.492  11.432   7.846  1.00  0.00           H  
ATOM   1267 1HD1 LEU B  75      -6.862  11.114   9.873  1.00  0.00           H  
ATOM   1268 2HD1 LEU B  75      -7.259   9.901   8.644  1.00  0.00           H  
ATOM   1269 3HD1 LEU B  75      -6.257   9.450  10.037  1.00  0.00           H  
ATOM   1270 1HD2 LEU B  75      -4.533  11.994  10.053  1.00  0.00           H  
ATOM   1271 2HD2 LEU B  75      -3.900  10.337  10.227  1.00  0.00           H  
ATOM   1272 3HD2 LEU B  75      -3.282  11.413   8.974  1.00  0.00           H  
ATOM   1273  N   PHE B  76      -3.734   7.682   5.255  1.00  0.00           N  
ATOM   1274  CA  PHE B  76      -3.314   6.414   4.684  1.00  0.00           C  
ATOM   1275  C   PHE B  76      -2.446   6.706   3.466  1.00  0.00           C  
ATOM   1276  O   PHE B  76      -2.920   7.216   2.449  1.00  0.00           O  
ATOM   1277  CB  PHE B  76      -4.428   5.520   4.259  1.00  0.00           C  
ATOM   1278  CG  PHE B  76      -4.004   4.084   3.993  1.00  0.00           C  
ATOM   1279  CD1 PHE B  76      -4.262   3.107   4.955  1.00  0.00           C  
ATOM   1280  CD2 PHE B  76      -3.347   3.700   2.835  1.00  0.00           C  
ATOM   1281  CE1 PHE B  76      -3.903   1.791   4.739  1.00  0.00           C  
ATOM   1282  CE2 PHE B  76      -2.980   2.386   2.629  1.00  0.00           C  
ATOM   1283  CZ  PHE B  76      -3.262   1.431   3.578  1.00  0.00           C  
ATOM   1284  H   PHE B  76      -4.537   8.168   4.852  1.00  0.00           H  
ATOM   1285  HA  PHE B  76      -2.705   5.875   5.410  1.00  0.00           H  
ATOM   1286 1HB  PHE B  76      -5.159   5.522   5.005  1.00  0.00           H  
ATOM   1287 2HB  PHE B  76      -4.848   5.919   3.351  1.00  0.00           H  
ATOM   1288  HD1 PHE B  76      -4.770   3.383   5.882  1.00  0.00           H  
ATOM   1289  HD2 PHE B  76      -3.125   4.448   2.075  1.00  0.00           H  
ATOM   1290  HE1 PHE B  76      -4.121   1.033   5.492  1.00  0.00           H  
ATOM   1291  HE2 PHE B  76      -2.473   2.102   1.721  1.00  0.00           H  
ATOM   1292  HZ  PHE B  76      -2.974   0.392   3.412  1.00  0.00           H  
ATOM   1293  N   ILE B  77      -1.164   6.385   3.576  1.00  0.00           N  
ATOM   1294  CA  ILE B  77      -0.194   6.699   2.546  1.00  0.00           C  
ATOM   1295  C   ILE B  77       0.083   5.498   1.662  1.00  0.00           C  
ATOM   1296  O   ILE B  77       0.930   4.651   1.972  1.00  0.00           O  
ATOM   1297  CB  ILE B  77       1.112   7.165   3.245  1.00  0.00           C  
ATOM   1298  CG1 ILE B  77       0.794   8.420   4.150  1.00  0.00           C  
ATOM   1299  CG2 ILE B  77       2.238   7.433   2.228  1.00  0.00           C  
ATOM   1300  CD1 ILE B  77       1.920   8.847   5.104  1.00  0.00           C  
ATOM   1301  H   ILE B  77      -0.838   5.925   4.418  1.00  0.00           H  
ATOM   1302  HA  ILE B  77      -0.587   7.504   1.930  1.00  0.00           H  
ATOM   1303  HB  ILE B  77       1.432   6.388   3.916  1.00  0.00           H  
ATOM   1304 1HG1 ILE B  77       0.547   9.262   3.505  1.00  0.00           H  
ATOM   1305 2HG1 ILE B  77      -0.082   8.197   4.765  1.00  0.00           H  
ATOM   1306 1HG2 ILE B  77       3.129   7.723   2.750  1.00  0.00           H  
ATOM   1307 2HG2 ILE B  77       2.451   6.542   1.659  1.00  0.00           H  
ATOM   1308 3HG2 ILE B  77       1.937   8.230   1.548  1.00  0.00           H  
ATOM   1309 1HD1 ILE B  77       1.588   9.709   5.682  1.00  0.00           H  
ATOM   1310 2HD1 ILE B  77       2.151   8.024   5.781  1.00  0.00           H  
ATOM   1311 3HD1 ILE B  77       2.811   9.121   4.546  1.00  0.00           H  
ATOM   1312  N   PHE B  78      -0.615   5.439   0.544  1.00  0.00           N  
ATOM   1313  CA  PHE B  78      -0.519   4.263  -0.306  1.00  0.00           C  
ATOM   1314  C   PHE B  78       0.472   4.462  -1.443  1.00  0.00           C  
ATOM   1315  O   PHE B  78       0.357   5.421  -2.207  1.00  0.00           O  
ATOM   1316  CB  PHE B  78      -1.877   3.909  -0.862  1.00  0.00           C  
ATOM   1317  CG  PHE B  78      -1.812   2.780  -1.744  1.00  0.00           C  
ATOM   1318  CD1 PHE B  78      -1.611   1.505  -1.265  1.00  0.00           C  
ATOM   1319  CD2 PHE B  78      -1.933   2.979  -3.079  1.00  0.00           C  
ATOM   1320  CE1 PHE B  78      -1.541   0.462  -2.131  1.00  0.00           C  
ATOM   1321  CE2 PHE B  78      -1.872   1.949  -3.926  1.00  0.00           C  
ATOM   1322  CZ  PHE B  78      -1.679   0.686  -3.455  1.00  0.00           C  
ATOM   1323  H   PHE B  78      -1.266   6.184   0.326  1.00  0.00           H  
ATOM   1324  HA  PHE B  78      -0.160   3.429   0.301  1.00  0.00           H  
ATOM   1325 1HB  PHE B  78      -2.549   3.674  -0.063  1.00  0.00           H  
ATOM   1326 2HB  PHE B  78      -2.291   4.756  -1.406  1.00  0.00           H  
ATOM   1327  HD1 PHE B  78      -1.503   1.339  -0.201  1.00  0.00           H  
ATOM   1328  HD2 PHE B  78      -2.082   3.995  -3.458  1.00  0.00           H  
ATOM   1329  HE1 PHE B  78      -1.378  -0.545  -1.768  1.00  0.00           H  
ATOM   1330  HE2 PHE B  78      -1.976   2.135  -4.978  1.00  0.00           H  
ATOM   1331  HZ  PHE B  78      -1.637  -0.135  -4.137  1.00  0.00           H  
ATOM   1332  N   LEU B  79       1.456   3.562  -1.522  1.00  0.00           N  
ATOM   1333  CA  LEU B  79       2.543   3.642  -2.488  1.00  0.00           C  
ATOM   1334  C   LEU B  79       2.639   2.400  -3.375  1.00  0.00           C  
ATOM   1335  O   LEU B  79       2.370   1.286  -2.924  1.00  0.00           O  
ATOM   1336  CB  LEU B  79       3.802   3.777  -1.640  1.00  0.00           C  
ATOM   1337  CG  LEU B  79       3.748   4.934  -0.598  1.00  0.00           C  
ATOM   1338  CD1 LEU B  79       4.860   4.790   0.328  1.00  0.00           C  
ATOM   1339  CD2 LEU B  79       3.807   6.301  -1.281  1.00  0.00           C  
ATOM   1340  H   LEU B  79       1.478   2.811  -0.833  1.00  0.00           H  
ATOM   1341  HA  LEU B  79       2.391   4.516  -3.119  1.00  0.00           H  
ATOM   1342 1HB  LEU B  79       3.936   2.858  -1.095  1.00  0.00           H  
ATOM   1343 2HB  LEU B  79       4.665   3.932  -2.291  1.00  0.00           H  
ATOM   1344  HG  LEU B  79       2.839   4.851  -0.017  1.00  0.00           H  
ATOM   1345 1HD1 LEU B  79       4.778   5.567   1.062  1.00  0.00           H  
ATOM   1346 2HD1 LEU B  79       4.796   3.826   0.824  1.00  0.00           H  
ATOM   1347 3HD1 LEU B  79       5.800   4.870  -0.206  1.00  0.00           H  
ATOM   1348 1HD2 LEU B  79       3.771   7.083  -0.524  1.00  0.00           H  
ATOM   1349 2HD2 LEU B  79       4.733   6.391  -1.846  1.00  0.00           H  
ATOM   1350 3HD2 LEU B  79       2.959   6.421  -1.952  1.00  0.00           H  
ATOM   1351  N   THR B  80       3.105   2.578  -4.605  1.00  0.00           N  
ATOM   1352  CA  THR B  80       3.295   1.462  -5.538  1.00  0.00           C  
ATOM   1353  C   THR B  80       4.765   1.225  -5.909  1.00  0.00           C  
ATOM   1354  O   THR B  80       5.087   0.398  -6.767  1.00  0.00           O  
ATOM   1355  CB  THR B  80       2.478   1.683  -6.807  1.00  0.00           C  
ATOM   1356  OG1 THR B  80       2.895   2.901  -7.446  1.00  0.00           O  
ATOM   1357  CG2 THR B  80       1.006   1.775  -6.433  1.00  0.00           C  
ATOM   1358  H   THR B  80       3.301   3.517  -4.925  1.00  0.00           H  
ATOM   1359  HA  THR B  80       2.929   0.555  -5.066  1.00  0.00           H  
ATOM   1360  HB  THR B  80       2.637   0.854  -7.480  1.00  0.00           H  
ATOM   1361  HG1 THR B  80       3.738   2.751  -7.903  1.00  0.00           H  
ATOM   1362 1HG2 THR B  80       0.412   1.925  -7.330  1.00  0.00           H  
ATOM   1363 2HG2 THR B  80       0.709   0.851  -5.944  1.00  0.00           H  
ATOM   1364 3HG2 THR B  80       0.844   2.607  -5.754  1.00  0.00           H  
ATOM   1365  N   GLU B  81       5.642   1.991  -5.276  1.00  0.00           N  
ATOM   1366  CA  GLU B  81       7.074   1.962  -5.549  1.00  0.00           C  
ATOM   1367  C   GLU B  81       7.902   2.421  -4.344  1.00  0.00           C  
ATOM   1368  O   GLU B  81       7.371   3.027  -3.405  1.00  0.00           O  
ATOM   1369  CB  GLU B  81       7.403   2.836  -6.765  1.00  0.00           C  
ATOM   1370  CG  GLU B  81       7.098   4.325  -6.594  1.00  0.00           C  
ATOM   1371  CD  GLU B  81       7.380   5.117  -7.850  1.00  0.00           C  
ATOM   1372  OE1 GLU B  81       7.713   4.512  -8.841  1.00  0.00           O  
ATOM   1373  OE2 GLU B  81       7.269   6.321  -7.819  1.00  0.00           O  
ATOM   1374  H   GLU B  81       5.295   2.627  -4.577  1.00  0.00           H  
ATOM   1375  HA  GLU B  81       7.358   0.934  -5.781  1.00  0.00           H  
ATOM   1376 1HB  GLU B  81       8.463   2.744  -6.999  1.00  0.00           H  
ATOM   1377 2HB  GLU B  81       6.845   2.476  -7.630  1.00  0.00           H  
ATOM   1378 1HG  GLU B  81       6.050   4.446  -6.326  1.00  0.00           H  
ATOM   1379 2HG  GLU B  81       7.703   4.721  -5.779  1.00  0.00           H  
ATOM   1380  N   ILE B  82       9.213   2.166  -4.395  1.00  0.00           N  
ATOM   1381  CA  ILE B  82      10.107   2.640  -3.340  1.00  0.00           C  
ATOM   1382  C   ILE B  82      10.479   4.085  -3.602  1.00  0.00           C  
ATOM   1383  O   ILE B  82      11.020   4.439  -4.646  1.00  0.00           O  
ATOM   1384  CB  ILE B  82      11.358   1.783  -3.219  1.00  0.00           C  
ATOM   1385  CG1 ILE B  82      10.950   0.312  -3.052  1.00  0.00           C  
ATOM   1386  CG2 ILE B  82      12.167   2.267  -2.055  1.00  0.00           C  
ATOM   1387  CD1 ILE B  82      10.061   0.080  -1.852  1.00  0.00           C  
ATOM   1388  H   ILE B  82       9.591   1.654  -5.178  1.00  0.00           H  
ATOM   1389  HA  ILE B  82       9.584   2.590  -2.392  1.00  0.00           H  
ATOM   1390  HB  ILE B  82      11.950   1.861  -4.128  1.00  0.00           H  
ATOM   1391 1HG1 ILE B  82      10.422  -0.017  -3.946  1.00  0.00           H  
ATOM   1392 2HG1 ILE B  82      11.851  -0.296  -2.938  1.00  0.00           H  
ATOM   1393 1HG2 ILE B  82      13.065   1.661  -1.968  1.00  0.00           H  
ATOM   1394 2HG2 ILE B  82      12.447   3.305  -2.215  1.00  0.00           H  
ATOM   1395 3HG2 ILE B  82      11.576   2.187  -1.143  1.00  0.00           H  
ATOM   1396 1HD1 ILE B  82       9.800  -0.974  -1.778  1.00  0.00           H  
ATOM   1397 2HD1 ILE B  82      10.578   0.392  -0.945  1.00  0.00           H  
ATOM   1398 3HD1 ILE B  82       9.157   0.671  -1.975  1.00  0.00           H  
ATOM   1399  N   THR B  83      10.128   4.907  -2.648  1.00  0.00           N  
ATOM   1400  CA  THR B  83      10.207   6.342  -2.744  1.00  0.00           C  
ATOM   1401  C   THR B  83      10.300   7.061  -1.428  1.00  0.00           C  
ATOM   1402  O   THR B  83       9.874   6.556  -0.379  1.00  0.00           O  
ATOM   1403  CB  THR B  83       8.957   6.902  -3.447  1.00  0.00           C  
ATOM   1404  OG1 THR B  83       9.081   8.324  -3.565  1.00  0.00           O  
ATOM   1405  CG2 THR B  83       7.689   6.571  -2.661  1.00  0.00           C  
ATOM   1406  H   THR B  83       9.729   4.504  -1.817  1.00  0.00           H  
ATOM   1407  HA  THR B  83      11.076   6.595  -3.341  1.00  0.00           H  
ATOM   1408  HB  THR B  83       8.886   6.468  -4.447  1.00  0.00           H  
ATOM   1409  HG1 THR B  83       8.847   8.758  -2.694  1.00  0.00           H  
ATOM   1410 1HG2 THR B  83       6.827   6.984  -3.184  1.00  0.00           H  
ATOM   1411 2HG2 THR B  83       7.577   5.489  -2.577  1.00  0.00           H  
ATOM   1412 3HG2 THR B  83       7.752   7.013  -1.664  1.00  0.00           H  
ATOM   1413  N   GLU B  84      10.816   8.276  -1.531  1.00  0.00           N  
ATOM   1414  CA  GLU B  84      10.745   9.270  -0.470  1.00  0.00           C  
ATOM   1415  C   GLU B  84       9.251   9.522  -0.225  1.00  0.00           C  
ATOM   1416  O   GLU B  84       8.469   9.586  -1.180  1.00  0.00           O  
ATOM   1417  CB  GLU B  84      11.450  10.561  -0.887  1.00  0.00           C  
ATOM   1418  CG  GLU B  84      11.457  11.647   0.170  1.00  0.00           C  
ATOM   1419  CD  GLU B  84      12.216  12.904  -0.264  1.00  0.00           C  
ATOM   1420  OE1 GLU B  84      12.833  12.885  -1.298  1.00  0.00           O  
ATOM   1421  OE2 GLU B  84      12.149  13.886   0.446  1.00  0.00           O  
ATOM   1422  H   GLU B  84      11.194   8.553  -2.427  1.00  0.00           H  
ATOM   1423  HA  GLU B  84      11.195   8.876   0.439  1.00  0.00           H  
ATOM   1424 1HB  GLU B  84      12.486  10.342  -1.141  1.00  0.00           H  
ATOM   1425 2HB  GLU B  84      10.973  10.962  -1.781  1.00  0.00           H  
ATOM   1426 1HG  GLU B  84      10.428  11.921   0.411  1.00  0.00           H  
ATOM   1427 2HG  GLU B  84      11.912  11.244   1.076  1.00  0.00           H  
ATOM   1428  N   ILE B  85       8.884   9.592   1.032  1.00  0.00           N  
ATOM   1429  CA  ILE B  85       7.535   9.774   1.556  1.00  0.00           C  
ATOM   1430  C   ILE B  85       7.392  10.996   2.426  1.00  0.00           C  
ATOM   1431  O   ILE B  85       8.277  11.300   3.236  1.00  0.00           O  
ATOM   1432  CB  ILE B  85       7.146   8.585   2.459  1.00  0.00           C  
ATOM   1433  CG1 ILE B  85       7.017   7.341   1.702  1.00  0.00           C  
ATOM   1434  CG2 ILE B  85       5.890   8.836   3.295  1.00  0.00           C  
ATOM   1435  CD1 ILE B  85       7.037   6.151   2.642  1.00  0.00           C  
ATOM   1436  H   ILE B  85       9.624   9.511   1.713  1.00  0.00           H  
ATOM   1437  HA  ILE B  85       6.845   9.852   0.720  1.00  0.00           H  
ATOM   1438  HB  ILE B  85       7.967   8.433   3.117  1.00  0.00           H  
ATOM   1439 1HG1 ILE B  85       6.089   7.369   1.145  1.00  0.00           H  
ATOM   1440 2HG1 ILE B  85       7.836   7.241   0.995  1.00  0.00           H  
ATOM   1441 1HG2 ILE B  85       5.705   7.977   3.939  1.00  0.00           H  
ATOM   1442 2HG2 ILE B  85       6.022   9.709   3.922  1.00  0.00           H  
ATOM   1443 3HG2 ILE B  85       5.045   8.988   2.634  1.00  0.00           H  
ATOM   1444 1HD1 ILE B  85       6.929   5.239   2.098  1.00  0.00           H  
ATOM   1445 2HD1 ILE B  85       7.975   6.129   3.175  1.00  0.00           H  
ATOM   1446 3HD1 ILE B  85       6.219   6.237   3.352  1.00  0.00           H  
ATOM   1447  N   THR B  86       6.284  11.714   2.255  1.00  0.00           N  
ATOM   1448  CA  THR B  86       6.016  12.824   3.153  1.00  0.00           C  
ATOM   1449  C   THR B  86       4.838  12.477   4.068  1.00  0.00           C  
ATOM   1450  O   THR B  86       3.810  11.984   3.602  1.00  0.00           O  
ATOM   1451  CB  THR B  86       5.751  14.146   2.396  1.00  0.00           C  
ATOM   1452  OG1 THR B  86       6.924  14.500   1.629  1.00  0.00           O  
ATOM   1453  CG2 THR B  86       5.436  15.277   3.391  1.00  0.00           C  
ATOM   1454  H   THR B  86       5.616  11.457   1.545  1.00  0.00           H  
ATOM   1455  HA  THR B  86       6.883  12.979   3.774  1.00  0.00           H  
ATOM   1456  HB  THR B  86       4.912  14.012   1.720  1.00  0.00           H  
ATOM   1457  HG1 THR B  86       7.676  14.595   2.217  1.00  0.00           H  
ATOM   1458 1HG2 THR B  86       5.257  16.204   2.851  1.00  0.00           H  
ATOM   1459 2HG2 THR B  86       4.551  15.032   3.972  1.00  0.00           H  
ATOM   1460 3HG2 THR B  86       6.279  15.416   4.068  1.00  0.00           H  
ATOM   1461  N   ILE B  87       5.021  12.716   5.362  1.00  0.00           N  
ATOM   1462  CA  ILE B  87       3.995  12.516   6.358  1.00  0.00           C  
ATOM   1463  C   ILE B  87       3.485  13.895   6.767  1.00  0.00           C  
ATOM   1464  O   ILE B  87       4.110  14.575   7.598  1.00  0.00           O  
ATOM   1465  CB  ILE B  87       4.501  11.732   7.595  1.00  0.00           C  
ATOM   1466  CG1 ILE B  87       5.003  10.309   7.141  1.00  0.00           C  
ATOM   1467  CG2 ILE B  87       3.401  11.661   8.661  1.00  0.00           C  
ATOM   1468  CD1 ILE B  87       5.657   9.463   8.230  1.00  0.00           C  
ATOM   1469  H   ILE B  87       5.919  13.097   5.642  1.00  0.00           H  
ATOM   1470  HA  ILE B  87       3.212  11.907   5.928  1.00  0.00           H  
ATOM   1471  HB  ILE B  87       5.358  12.247   8.015  1.00  0.00           H  
ATOM   1472 1HG1 ILE B  87       4.166   9.757   6.735  1.00  0.00           H  
ATOM   1473 2HG1 ILE B  87       5.739  10.447   6.350  1.00  0.00           H  
ATOM   1474 1HG2 ILE B  87       3.751  11.130   9.541  1.00  0.00           H  
ATOM   1475 2HG2 ILE B  87       3.092  12.663   8.971  1.00  0.00           H  
ATOM   1476 3HG2 ILE B  87       2.560  11.143   8.237  1.00  0.00           H  
ATOM   1477 1HD1 ILE B  87       5.983   8.509   7.808  1.00  0.00           H  
ATOM   1478 2HD1 ILE B  87       6.514   9.994   8.627  1.00  0.00           H  
ATOM   1479 3HD1 ILE B  87       4.957   9.267   9.030  1.00  0.00           H  
ATOM   1480  N   PRO B  88       2.311  14.323   6.247  1.00  0.00           N  
ATOM   1481  CA  PRO B  88       1.808  15.679   6.312  1.00  0.00           C  
ATOM   1482  C   PRO B  88       1.190  16.098   7.628  1.00  0.00           C  
ATOM   1483  O   PRO B  88       0.032  16.502   7.690  1.00  0.00           O  
ATOM   1484  CB  PRO B  88       0.756  15.673   5.198  1.00  0.00           C  
ATOM   1485  CG  PRO B  88       0.226  14.280   5.203  1.00  0.00           C  
ATOM   1486  CD  PRO B  88       1.427  13.423   5.499  1.00  0.00           C  
ATOM   1487  HA  PRO B  88       2.618  16.363   6.054  1.00  0.00           H  
ATOM   1488 1HB  PRO B  88      -0.018  16.426   5.408  1.00  0.00           H  
ATOM   1489 2HB  PRO B  88       1.222  15.949   4.240  1.00  0.00           H  
ATOM   1490 1HG  PRO B  88      -0.565  14.178   5.961  1.00  0.00           H  
ATOM   1491 2HG  PRO B  88      -0.233  14.045   4.231  1.00  0.00           H  
ATOM   1492 1HD  PRO B  88       1.120  12.557   6.103  1.00  0.00           H  
ATOM   1493 2HD  PRO B  88       1.886  13.095   4.555  1.00  0.00           H  
ATOM   1494  N   CYS B  89       1.981  16.032   8.667  1.00  0.00           N  
ATOM   1495  CA  CYS B  89       1.537  16.548   9.962  1.00  0.00           C  
ATOM   1496  C   CYS B  89       2.106  17.942  10.148  1.00  0.00           C  
ATOM   1497  O   CYS B  89       3.333  18.121  10.252  1.00  0.00           O  
ATOM   1498  CB  CYS B  89       1.950  15.622  11.110  1.00  0.00           C  
ATOM   1499  SG  CYS B  89       3.724  15.470  11.375  1.00  0.00           S  
ATOM   1500  H   CYS B  89       2.912  15.659   8.574  1.00  0.00           H  
ATOM   1501  HA  CYS B  89       0.442  16.621   9.945  1.00  0.00           H  
ATOM   1502 1HB  CYS B  89       1.499  15.973  12.037  1.00  0.00           H  
ATOM   1503 2HB  CYS B  89       1.561  14.628  10.919  1.00  0.00           H  
ATOM   1504  N   ARG B  90       1.226  18.928  10.163  1.00  0.00           N  
ATOM   1505  CA  ARG B  90       1.599  20.333  10.187  1.00  0.00           C  
ATOM   1506  C   ARG B  90       0.995  21.061  11.350  1.00  0.00           C  
ATOM   1507  O   ARG B  90      -0.037  20.652  11.880  1.00  0.00           O  
ATOM   1508  CB  ARG B  90       1.161  20.985   8.900  1.00  0.00           C  
ATOM   1509  CG  ARG B  90       1.800  20.399   7.692  1.00  0.00           C  
ATOM   1510  CD  ARG B  90       1.481  21.141   6.492  1.00  0.00           C  
ATOM   1511  NE  ARG B  90       0.083  21.145   6.213  1.00  0.00           N  
ATOM   1512  CZ  ARG B  90      -0.479  21.870   5.249  1.00  0.00           C  
ATOM   1513  NH1 ARG B  90       0.272  22.635   4.468  1.00  0.00           N  
ATOM   1514  NH2 ARG B  90      -1.788  21.809   5.074  1.00  0.00           N  
ATOM   1515  H   ARG B  90       0.247  18.682  10.094  1.00  0.00           H  
ATOM   1516  HA  ARG B  90       2.682  20.410  10.260  1.00  0.00           H  
ATOM   1517 1HB  ARG B  90       0.090  20.871   8.787  1.00  0.00           H  
ATOM   1518 2HB  ARG B  90       1.390  22.058   8.923  1.00  0.00           H  
ATOM   1519 1HG  ARG B  90       2.886  20.412   7.819  1.00  0.00           H  
ATOM   1520 2HG  ARG B  90       1.464  19.371   7.553  1.00  0.00           H  
ATOM   1521 1HD  ARG B  90       1.820  22.173   6.594  1.00  0.00           H  
ATOM   1522 2HD  ARG B  90       1.982  20.672   5.651  1.00  0.00           H  
ATOM   1523  HE  ARG B  90      -0.518  20.572   6.784  1.00  0.00           H  
ATOM   1524 1HH1 ARG B  90       1.307  22.675   4.599  1.00  0.00           H  
ATOM   1525 2HH1 ARG B  90      -0.155  23.174   3.731  1.00  0.00           H  
ATOM   1526 1HH2 ARG B  90      -2.351  21.218   5.676  1.00  0.00           H  
ATOM   1527 2HH2 ARG B  90      -2.223  22.346   4.343  1.00  0.00           H  
ATOM   1528  N   VAL B  91       1.630  22.149  11.726  1.00  0.00           N  
ATOM   1529  CA  VAL B  91       1.196  22.966  12.834  1.00  0.00           C  
ATOM   1530  C   VAL B  91       0.927  24.399  12.393  1.00  0.00           C  
ATOM   1531  O   VAL B  91       1.166  24.769  11.244  1.00  0.00           O  
ATOM   1532  CB  VAL B  91       2.245  22.944  13.952  1.00  0.00           C  
ATOM   1533  CG1 VAL B  91       2.448  21.526  14.489  1.00  0.00           C  
ATOM   1534  CG2 VAL B  91       3.563  23.494  13.406  1.00  0.00           C  
ATOM   1535  H   VAL B  91       2.470  22.417  11.227  1.00  0.00           H  
ATOM   1536  HA  VAL B  91       0.267  22.549  13.229  1.00  0.00           H  
ATOM   1537  HB  VAL B  91       1.889  23.542  14.767  1.00  0.00           H  
ATOM   1538 1HG1 VAL B  91       3.180  21.548  15.293  1.00  0.00           H  
ATOM   1539 2HG1 VAL B  91       1.501  21.141  14.873  1.00  0.00           H  
ATOM   1540 3HG1 VAL B  91       2.805  20.875  13.692  1.00  0.00           H  
ATOM   1541 1HG2 VAL B  91       4.308  23.493  14.190  1.00  0.00           H  
ATOM   1542 2HG2 VAL B  91       3.905  22.862  12.584  1.00  0.00           H  
ATOM   1543 3HG2 VAL B  91       3.422  24.511  13.043  1.00  0.00           H  
ATOM   1544  N   THR B  92       0.398  25.193  13.316  1.00  0.00           N  
ATOM   1545  CA  THR B  92       0.013  26.575  13.057  1.00  0.00           C  
ATOM   1546  C   THR B  92       1.092  27.605  13.375  1.00  0.00           C  
ATOM   1547  O   THR B  92       0.915  28.795  13.136  1.00  0.00           O  
ATOM   1548  CB  THR B  92      -1.223  26.905  13.889  1.00  0.00           C  
ATOM   1549  OG1 THR B  92      -0.937  26.757  15.291  1.00  0.00           O  
ATOM   1550  CG2 THR B  92      -2.306  25.969  13.529  1.00  0.00           C  
ATOM   1551  H   THR B  92       0.229  24.813  14.240  1.00  0.00           H  
ATOM   1552  HA  THR B  92      -0.239  26.661  12.001  1.00  0.00           H  
ATOM   1553  HB  THR B  92      -1.530  27.896  13.684  1.00  0.00           H  
ATOM   1554  HG1 THR B  92      -0.879  25.823  15.519  1.00  0.00           H  
ATOM   1555 1HG2 THR B  92      -3.170  26.197  14.108  1.00  0.00           H  
ATOM   1556 2HG2 THR B  92      -2.515  26.097  12.482  1.00  0.00           H  
ATOM   1557 3HG2 THR B  92      -2.003  24.936  13.725  1.00  0.00           H  
ATOM   1558  N   ASP B  93       2.194  27.158  13.938  1.00  0.00           N  
ATOM   1559  CA  ASP B  93       3.237  28.062  14.396  1.00  0.00           C  
ATOM   1560  C   ASP B  93       4.643  27.553  14.039  1.00  0.00           C  
ATOM   1561  O   ASP B  93       5.066  26.529  14.578  1.00  0.00           O  
ATOM   1562  CB  ASP B  93       3.103  28.283  15.902  1.00  0.00           C  
ATOM   1563  CG  ASP B  93       4.102  29.289  16.502  1.00  0.00           C  
ATOM   1564  OD1 ASP B  93       5.106  29.576  15.881  1.00  0.00           O  
ATOM   1565  OD2 ASP B  93       3.837  29.774  17.579  1.00  0.00           O  
ATOM   1566  H   ASP B  93       2.288  26.162  14.079  1.00  0.00           H  
ATOM   1567  HA  ASP B  93       3.044  29.029  13.957  1.00  0.00           H  
ATOM   1568 1HB  ASP B  93       2.105  28.635  16.118  1.00  0.00           H  
ATOM   1569 2HB  ASP B  93       3.196  27.355  16.398  1.00  0.00           H  
ATOM   1570  N   PRO B  94       5.402  28.244  13.156  1.00  0.00           N  
ATOM   1571  CA  PRO B  94       6.738  27.899  12.692  1.00  0.00           C  
ATOM   1572  C   PRO B  94       7.753  27.712  13.823  1.00  0.00           C  
ATOM   1573  O   PRO B  94       8.818  27.139  13.610  1.00  0.00           O  
ATOM   1574  CB  PRO B  94       7.143  29.117  11.853  1.00  0.00           C  
ATOM   1575  CG  PRO B  94       5.882  29.672  11.347  1.00  0.00           C  
ATOM   1576  CD  PRO B  94       4.862  29.446  12.449  1.00  0.00           C  
ATOM   1577  HA  PRO B  94       6.678  26.995  12.066  1.00  0.00           H  
ATOM   1578 1HB  PRO B  94       7.698  29.829  12.483  1.00  0.00           H  
ATOM   1579 2HB  PRO B  94       7.819  28.808  11.044  1.00  0.00           H  
ATOM   1580 1HG  PRO B  94       6.013  30.723  11.084  1.00  0.00           H  
ATOM   1581 2HG  PRO B  94       5.639  29.157  10.441  1.00  0.00           H  
ATOM   1582 1HD  PRO B  94       4.820  30.302  13.145  1.00  0.00           H  
ATOM   1583 2HD  PRO B  94       3.915  29.252  11.969  1.00  0.00           H  
ATOM   1584  N   GLN B  95       7.466  28.254  15.015  1.00  0.00           N  
ATOM   1585  CA  GLN B  95       8.403  28.128  16.127  1.00  0.00           C  
ATOM   1586  C   GLN B  95       8.246  26.810  16.898  1.00  0.00           C  
ATOM   1587  O   GLN B  95       9.066  26.500  17.768  1.00  0.00           O  
ATOM   1588  CB  GLN B  95       8.239  29.289  17.131  1.00  0.00           C  
ATOM   1589  CG  GLN B  95       8.608  30.684  16.602  1.00  0.00           C  
ATOM   1590  CD  GLN B  95       8.483  31.797  17.689  1.00  0.00           C  
ATOM   1591  OE1 GLN B  95       8.675  31.558  18.890  1.00  0.00           O  
ATOM   1592  NE2 GLN B  95       8.166  33.019  17.252  1.00  0.00           N  
ATOM   1593  H   GLN B  95       6.579  28.743  15.186  1.00  0.00           H  
ATOM   1594  HA  GLN B  95       9.414  28.157  15.725  1.00  0.00           H  
ATOM   1595 1HB  GLN B  95       7.190  29.333  17.448  1.00  0.00           H  
ATOM   1596 2HB  GLN B  95       8.839  29.092  18.016  1.00  0.00           H  
ATOM   1597 1HG  GLN B  95       9.634  30.666  16.237  1.00  0.00           H  
ATOM   1598 2HG  GLN B  95       7.919  30.926  15.787  1.00  0.00           H  
ATOM   1599 1HE2 GLN B  95       8.074  33.775  17.901  1.00  0.00           H  
ATOM   1600 2HE2 GLN B  95       8.016  33.174  16.276  1.00  0.00           H  
ATOM   1601  N   LEU B  96       7.187  26.047  16.617  1.00  0.00           N  
ATOM   1602  CA  LEU B  96       6.958  24.794  17.334  1.00  0.00           C  
ATOM   1603  C   LEU B  96       7.938  23.685  17.006  1.00  0.00           C  
ATOM   1604  O   LEU B  96       8.267  23.420  15.847  1.00  0.00           O  
ATOM   1605  CB  LEU B  96       5.537  24.283  17.081  1.00  0.00           C  
ATOM   1606  CG  LEU B  96       4.409  25.074  17.719  1.00  0.00           C  
ATOM   1607  CD1 LEU B  96       3.094  24.628  17.124  1.00  0.00           C  
ATOM   1608  CD2 LEU B  96       4.398  24.808  19.204  1.00  0.00           C  
ATOM   1609  H   LEU B  96       6.530  26.329  15.886  1.00  0.00           H  
ATOM   1610  HA  LEU B  96       7.049  25.008  18.398  1.00  0.00           H  
ATOM   1611 1HB  LEU B  96       5.370  24.293  16.012  1.00  0.00           H  
ATOM   1612 2HB  LEU B  96       5.467  23.249  17.429  1.00  0.00           H  
ATOM   1613  HG  LEU B  96       4.557  26.127  17.545  1.00  0.00           H  
ATOM   1614 1HD1 LEU B  96       2.270  25.178  17.579  1.00  0.00           H  
ATOM   1615 2HD1 LEU B  96       3.131  24.834  16.069  1.00  0.00           H  
ATOM   1616 3HD1 LEU B  96       2.959  23.557  17.297  1.00  0.00           H  
ATOM   1617 1HD2 LEU B  96       3.588  25.360  19.680  1.00  0.00           H  
ATOM   1618 2HD2 LEU B  96       4.254  23.740  19.368  1.00  0.00           H  
ATOM   1619 3HD2 LEU B  96       5.348  25.115  19.639  1.00  0.00           H  
ATOM   1620  N   VAL B  97       8.358  22.973  18.040  1.00  0.00           N  
ATOM   1621  CA  VAL B  97       9.177  21.799  17.824  1.00  0.00           C  
ATOM   1622  C   VAL B  97       8.241  20.636  17.563  1.00  0.00           C  
ATOM   1623  O   VAL B  97       7.313  20.399  18.345  1.00  0.00           O  
ATOM   1624  CB  VAL B  97      10.087  21.499  19.036  1.00  0.00           C  
ATOM   1625  CG1 VAL B  97      10.874  20.201  18.796  1.00  0.00           C  
ATOM   1626  CG2 VAL B  97      11.063  22.670  19.247  1.00  0.00           C  
ATOM   1627  H   VAL B  97       8.092  23.241  18.977  1.00  0.00           H  
ATOM   1628  HA  VAL B  97       9.805  21.957  16.945  1.00  0.00           H  
ATOM   1629  HB  VAL B  97       9.470  21.362  19.925  1.00  0.00           H  
ATOM   1630 1HG1 VAL B  97      11.509  19.992  19.655  1.00  0.00           H  
ATOM   1631 2HG1 VAL B  97      10.179  19.373  18.653  1.00  0.00           H  
ATOM   1632 3HG1 VAL B  97      11.494  20.312  17.907  1.00  0.00           H  
ATOM   1633 1HG2 VAL B  97      11.708  22.465  20.102  1.00  0.00           H  
ATOM   1634 2HG2 VAL B  97      11.676  22.793  18.353  1.00  0.00           H  
ATOM   1635 3HG2 VAL B  97      10.501  23.587  19.427  1.00  0.00           H  
ATOM   1636  N   VAL B  98       8.453  19.956  16.448  1.00  0.00           N  
ATOM   1637  CA  VAL B  98       7.617  18.833  16.072  1.00  0.00           C  
ATOM   1638  C   VAL B  98       8.513  17.621  15.847  1.00  0.00           C  
ATOM   1639  O   VAL B  98       9.519  17.712  15.135  1.00  0.00           O  
ATOM   1640  CB  VAL B  98       6.821  19.135  14.792  1.00  0.00           C  
ATOM   1641  CG1 VAL B  98       5.952  17.936  14.445  1.00  0.00           C  
ATOM   1642  CG2 VAL B  98       5.985  20.411  14.973  1.00  0.00           C  
ATOM   1643  H   VAL B  98       9.223  20.222  15.852  1.00  0.00           H  
ATOM   1644  HA  VAL B  98       6.922  18.621  16.878  1.00  0.00           H  
ATOM   1645  HB  VAL B  98       7.513  19.272  13.976  1.00  0.00           H  
ATOM   1646 1HG1 VAL B  98       5.404  18.126  13.527  1.00  0.00           H  
ATOM   1647 2HG1 VAL B  98       6.575  17.072  14.317  1.00  0.00           H  
ATOM   1648 3HG1 VAL B  98       5.260  17.760  15.259  1.00  0.00           H  
ATOM   1649 1HG2 VAL B  98       5.437  20.618  14.056  1.00  0.00           H  
ATOM   1650 2HG2 VAL B  98       5.289  20.276  15.785  1.00  0.00           H  
ATOM   1651 3HG2 VAL B  98       6.637  21.255  15.193  1.00  0.00           H  
ATOM   1652  N   THR B  99       8.158  16.496  16.452  1.00  0.00           N  
ATOM   1653  CA  THR B  99       8.939  15.275  16.296  1.00  0.00           C  
ATOM   1654  C   THR B  99       8.105  14.120  15.721  1.00  0.00           C  
ATOM   1655  O   THR B  99       6.884  14.081  15.866  1.00  0.00           O  
ATOM   1656  CB  THR B  99       9.584  14.907  17.635  1.00  0.00           C  
ATOM   1657  OG1 THR B  99       8.566  14.691  18.623  1.00  0.00           O  
ATOM   1658  CG2 THR B  99      10.536  16.043  18.106  1.00  0.00           C  
ATOM   1659  H   THR B  99       7.321  16.503  17.035  1.00  0.00           H  
ATOM   1660  HA  THR B  99       9.747  15.468  15.593  1.00  0.00           H  
ATOM   1661  HB  THR B  99      10.141  13.994  17.514  1.00  0.00           H  
ATOM   1662  HG1 THR B  99       8.417  13.742  18.740  1.00  0.00           H  
ATOM   1663 1HG2 THR B  99      10.995  15.766  19.053  1.00  0.00           H  
ATOM   1664 2HG2 THR B  99      11.313  16.200  17.359  1.00  0.00           H  
ATOM   1665 3HG2 THR B  99       9.969  16.959  18.237  1.00  0.00           H  
ATOM   1666  N   LEU B 100       8.778  13.182  15.057  1.00  0.00           N  
ATOM   1667  CA  LEU B 100       8.114  12.028  14.447  1.00  0.00           C  
ATOM   1668  C   LEU B 100       8.414  10.751  15.208  1.00  0.00           C  
ATOM   1669  O   LEU B 100       9.566  10.470  15.533  1.00  0.00           O  
ATOM   1670  CB  LEU B 100       8.565  11.859  13.017  1.00  0.00           C  
ATOM   1671  CG  LEU B 100       7.900  10.758  12.239  1.00  0.00           C  
ATOM   1672  CD1 LEU B 100       6.445  11.109  11.980  1.00  0.00           C  
ATOM   1673  CD2 LEU B 100       8.611  10.585  10.977  1.00  0.00           C  
ATOM   1674  H   LEU B 100       9.777  13.278  14.963  1.00  0.00           H  
ATOM   1675  HA  LEU B 100       7.037  12.192  14.460  1.00  0.00           H  
ATOM   1676 1HB  LEU B 100       8.362  12.739  12.500  1.00  0.00           H  
ATOM   1677 2HB  LEU B 100       9.640  11.697  13.003  1.00  0.00           H  
ATOM   1678  HG  LEU B 100       7.918   9.836  12.808  1.00  0.00           H  
ATOM   1679 1HD1 LEU B 100       5.976  10.316  11.415  1.00  0.00           H  
ATOM   1680 2HD1 LEU B 100       5.925  11.238  12.928  1.00  0.00           H  
ATOM   1681 3HD1 LEU B 100       6.388  12.031  11.414  1.00  0.00           H  
ATOM   1682 1HD2 LEU B 100       8.107   9.800  10.442  1.00  0.00           H  
ATOM   1683 2HD2 LEU B 100       8.582  11.500  10.399  1.00  0.00           H  
ATOM   1684 3HD2 LEU B 100       9.641  10.313  11.178  1.00  0.00           H  
ATOM   1685  N   HIS B 101       7.391   9.977  15.500  1.00  0.00           N  
ATOM   1686  CA  HIS B 101       7.569   8.759  16.261  1.00  0.00           C  
ATOM   1687  C   HIS B 101       6.846   7.575  15.643  1.00  0.00           C  
ATOM   1688  O   HIS B 101       5.795   7.740  15.019  1.00  0.00           O  
ATOM   1689  CB  HIS B 101       6.951   8.986  17.629  1.00  0.00           C  
ATOM   1690  CG  HIS B 101       7.547  10.096  18.365  1.00  0.00           C  
ATOM   1691  ND1 HIS B 101       8.562   9.929  19.242  1.00  0.00           N  
ATOM   1692  CD2 HIS B 101       7.294  11.413  18.316  1.00  0.00           C  
ATOM   1693  CE1 HIS B 101       8.916  11.098  19.730  1.00  0.00           C  
ATOM   1694  NE2 HIS B 101       8.163  12.022  19.176  1.00  0.00           N  
ATOM   1695  H   HIS B 101       6.450  10.259  15.224  1.00  0.00           H  
ATOM   1696  HA  HIS B 101       8.625   8.518  16.360  1.00  0.00           H  
ATOM   1697 1HB  HIS B 101       5.898   9.176  17.516  1.00  0.00           H  
ATOM   1698 2HB  HIS B 101       7.056   8.076  18.231  1.00  0.00           H  
ATOM   1699  HD1 HIS B 101       9.097   9.080  19.337  1.00  0.00           H  
ATOM   1700  HD2 HIS B 101       6.577  12.009  17.743  1.00  0.00           H  
ATOM   1701  HE1 HIS B 101       9.721  11.171  20.461  1.00  0.00           H  
ATOM   1702  N   GLU B 102       7.355   6.353  15.851  1.00  0.00           N  
ATOM   1703  CA  GLU B 102       6.518   5.201  15.499  1.00  0.00           C  
ATOM   1704  C   GLU B 102       5.349   5.328  16.471  1.00  0.00           C  
ATOM   1705  O   GLU B 102       5.567   5.731  17.613  1.00  0.00           O  
ATOM   1706  CB  GLU B 102       7.229   3.844  15.634  1.00  0.00           C  
ATOM   1707  CG  GLU B 102       8.376   3.604  14.656  1.00  0.00           C  
ATOM   1708  CD  GLU B 102       8.982   2.146  14.713  1.00  0.00           C  
ATOM   1709  OE1 GLU B 102       8.425   1.294  15.382  1.00  0.00           O  
ATOM   1710  OE2 GLU B 102       9.987   1.916  14.075  1.00  0.00           O  
ATOM   1711  H   GLU B 102       8.251   6.229  16.308  1.00  0.00           H  
ATOM   1712  HA  GLU B 102       6.143   5.305  14.479  1.00  0.00           H  
ATOM   1713 1HB  GLU B 102       7.619   3.742  16.648  1.00  0.00           H  
ATOM   1714 2HB  GLU B 102       6.500   3.047  15.487  1.00  0.00           H  
ATOM   1715 1HG  GLU B 102       8.004   3.785  13.650  1.00  0.00           H  
ATOM   1716 2HG  GLU B 102       9.164   4.331  14.856  1.00  0.00           H  
ATOM   1717  N   LYS B 103       4.132   4.980  16.047  1.00  0.00           N  
ATOM   1718  CA  LYS B 103       2.949   5.168  16.911  1.00  0.00           C  
ATOM   1719  C   LYS B 103       3.204   4.692  18.344  1.00  0.00           C  
ATOM   1720  O   LYS B 103       2.889   5.395  19.312  1.00  0.00           O  
ATOM   1721  CB  LYS B 103       1.742   4.473  16.265  1.00  0.00           C  
ATOM   1722  CG  LYS B 103       0.396   4.650  16.979  1.00  0.00           C  
ATOM   1723  CD  LYS B 103      -0.738   3.983  16.169  1.00  0.00           C  
ATOM   1724  CE  LYS B 103      -2.118   4.160  16.831  1.00  0.00           C  
ATOM   1725  NZ  LYS B 103      -3.227   3.542  15.999  1.00  0.00           N  
ATOM   1726  H   LYS B 103       4.021   4.645  15.090  1.00  0.00           H  
ATOM   1727  HA  LYS B 103       2.718   6.226  16.952  1.00  0.00           H  
ATOM   1728 1HB  LYS B 103       1.625   4.856  15.249  1.00  0.00           H  
ATOM   1729 2HB  LYS B 103       1.941   3.405  16.184  1.00  0.00           H  
ATOM   1730 1HG  LYS B 103       0.447   4.195  17.971  1.00  0.00           H  
ATOM   1731 2HG  LYS B 103       0.183   5.711  17.097  1.00  0.00           H  
ATOM   1732 1HD  LYS B 103      -0.767   4.414  15.170  1.00  0.00           H  
ATOM   1733 2HD  LYS B 103      -0.529   2.917  16.075  1.00  0.00           H  
ATOM   1734 1HE  LYS B 103      -2.108   3.691  17.814  1.00  0.00           H  
ATOM   1735 2HE  LYS B 103      -2.319   5.225  16.948  1.00  0.00           H  
ATOM   1736 1HZ  LYS B 103      -4.127   3.679  16.445  1.00  0.00           H  
ATOM   1737 2HZ  LYS B 103      -3.245   3.985  15.086  1.00  0.00           H  
ATOM   1738 3HZ  LYS B 103      -3.066   2.554  15.885  1.00  0.00           H  
ATOM   1739  N   LYS B 104       3.757   3.487  18.480  1.00  0.00           N  
ATOM   1740  CA  LYS B 104       4.090   2.978  19.792  1.00  0.00           C  
ATOM   1741  C   LYS B 104       5.604   3.023  19.979  1.00  0.00           C  
ATOM   1742  O   LYS B 104       6.311   2.039  19.727  1.00  0.00           O  
ATOM   1743  CB  LYS B 104       3.557   1.559  19.964  1.00  0.00           C  
ATOM   1744  CG  LYS B 104       2.038   1.469  19.930  1.00  0.00           C  
ATOM   1745  CD  LYS B 104       1.558   0.035  20.105  1.00  0.00           C  
ATOM   1746  CE  LYS B 104       0.036  -0.053  20.064  1.00  0.00           C  
ATOM   1747  NZ  LYS B 104      -0.446  -1.457  20.216  1.00  0.00           N  
ATOM   1748  H   LYS B 104       3.990   2.956  17.654  1.00  0.00           H  
ATOM   1749  HA  LYS B 104       3.645   3.625  20.548  1.00  0.00           H  
ATOM   1750 1HB  LYS B 104       3.954   0.925  19.173  1.00  0.00           H  
ATOM   1751 2HB  LYS B 104       3.902   1.154  20.916  1.00  0.00           H  
ATOM   1752 1HG  LYS B 104       1.624   2.090  20.724  1.00  0.00           H  
ATOM   1753 2HG  LYS B 104       1.678   1.853  18.974  1.00  0.00           H  
ATOM   1754 1HD  LYS B 104       1.973  -0.585  19.310  1.00  0.00           H  
ATOM   1755 2HD  LYS B 104       1.910  -0.350  21.062  1.00  0.00           H  
ATOM   1756 1HE  LYS B 104      -0.377   0.551  20.871  1.00  0.00           H  
ATOM   1757 2HE  LYS B 104      -0.318   0.341  19.111  1.00  0.00           H  
ATOM   1758 1HZ  LYS B 104      -1.457  -1.472  20.184  1.00  0.00           H  
ATOM   1759 2HZ  LYS B 104      -0.078  -2.025  19.465  1.00  0.00           H  
ATOM   1760 3HZ  LYS B 104      -0.134  -1.829  21.102  1.00  0.00           H  
ATOM   1761  N   GLY B 105       6.088   4.156  20.452  1.00  0.00           N  
ATOM   1762  CA  GLY B 105       7.513   4.379  20.643  1.00  0.00           C  
ATOM   1763  C   GLY B 105       7.715   5.767  21.208  1.00  0.00           C  
ATOM   1764  O   GLY B 105       6.958   6.691  20.913  1.00  0.00           O  
ATOM   1765  H   GLY B 105       5.440   4.911  20.639  1.00  0.00           H  
ATOM   1766 1HA  GLY B 105       7.922   3.635  21.322  1.00  0.00           H  
ATOM   1767 2HA  GLY B 105       8.031   4.286  19.689  1.00  0.00           H  
ATOM   1768  N   ASP B 106       8.755   5.903  22.015  1.00  0.00           N  
ATOM   1769  CA  ASP B 106       9.044   7.172  22.669  1.00  0.00           C  
ATOM   1770  C   ASP B 106      10.097   8.004  21.974  1.00  0.00           C  
ATOM   1771  O   ASP B 106      10.112   9.230  22.083  1.00  0.00           O  
ATOM   1772  CB  ASP B 106       9.500   6.907  24.102  1.00  0.00           C  
ATOM   1773  CG  ASP B 106       8.425   6.206  24.921  1.00  0.00           C  
ATOM   1774  OD1 ASP B 106       7.352   6.750  25.061  1.00  0.00           O  
ATOM   1775  OD2 ASP B 106       8.683   5.119  25.388  1.00  0.00           O  
ATOM   1776  H   ASP B 106       9.336   5.101  22.203  1.00  0.00           H  
ATOM   1777  HA  ASP B 106       8.125   7.756  22.699  1.00  0.00           H  
ATOM   1778 1HB  ASP B 106      10.397   6.290  24.091  1.00  0.00           H  
ATOM   1779 2HB  ASP B 106       9.756   7.851  24.585  1.00  0.00           H  
ATOM   1780  N   VAL B 107      11.015   7.341  21.308  1.00  0.00           N  
ATOM   1781  CA  VAL B 107      12.143   8.042  20.732  1.00  0.00           C  
ATOM   1782  C   VAL B 107      11.830   8.629  19.369  1.00  0.00           C  
ATOM   1783  O   VAL B 107      11.241   7.966  18.514  1.00  0.00           O  
ATOM   1784  CB  VAL B 107      13.361   7.111  20.690  1.00  0.00           C  
ATOM   1785  CG1 VAL B 107      14.496   7.772  20.034  1.00  0.00           C  
ATOM   1786  CG2 VAL B 107      13.759   6.747  22.131  1.00  0.00           C  
ATOM   1787  H   VAL B 107      10.943   6.342  21.218  1.00  0.00           H  
ATOM   1788  HA  VAL B 107      12.398   8.869  21.394  1.00  0.00           H  
ATOM   1789  HB  VAL B 107      13.116   6.211  20.125  1.00  0.00           H  
ATOM   1790 1HG1 VAL B 107      15.318   7.089  20.035  1.00  0.00           H  
ATOM   1791 2HG1 VAL B 107      14.236   8.028  19.010  1.00  0.00           H  
ATOM   1792 3HG1 VAL B 107      14.770   8.675  20.578  1.00  0.00           H  
ATOM   1793 1HG2 VAL B 107      14.625   6.081  22.111  1.00  0.00           H  
ATOM   1794 2HG2 VAL B 107      14.013   7.654  22.679  1.00  0.00           H  
ATOM   1795 3HG2 VAL B 107      12.927   6.245  22.627  1.00  0.00           H  
ATOM   1796  N   ALA B 108      12.157   9.913  19.213  1.00  0.00           N  
ATOM   1797  CA  ALA B 108      11.957  10.645  17.969  1.00  0.00           C  
ATOM   1798  C   ALA B 108      12.869  10.106  16.865  1.00  0.00           C  
ATOM   1799  O   ALA B 108      14.027   9.749  17.117  1.00  0.00           O  
ATOM   1800  CB  ALA B 108      12.215  12.119  18.174  1.00  0.00           C  
ATOM   1801  H   ALA B 108      12.598  10.389  19.988  1.00  0.00           H  
ATOM   1802  HA  ALA B 108      10.924  10.505  17.654  1.00  0.00           H  
ATOM   1803 1HB  ALA B 108      12.041  12.641  17.233  1.00  0.00           H  
ATOM   1804 2HB  ALA B 108      11.545  12.503  18.941  1.00  0.00           H  
ATOM   1805 3HB  ALA B 108      13.245  12.265  18.485  1.00  0.00           H  
ATOM   1806  N   LEU B 109      12.359  10.115  15.648  1.00  0.00           N  
ATOM   1807  CA  LEU B 109      13.078   9.663  14.486  1.00  0.00           C  
ATOM   1808  C   LEU B 109      13.829  10.815  13.795  1.00  0.00           C  
ATOM   1809  O   LEU B 109      13.288  11.914  13.651  1.00  0.00           O  
ATOM   1810  CB  LEU B 109      12.070   9.032  13.521  1.00  0.00           C  
ATOM   1811  CG  LEU B 109      11.287   7.842  14.099  1.00  0.00           C  
ATOM   1812  CD1 LEU B 109      10.170   7.450  13.131  1.00  0.00           C  
ATOM   1813  CD2 LEU B 109      12.238   6.679  14.329  1.00  0.00           C  
ATOM   1814  H   LEU B 109      11.389  10.407  15.540  1.00  0.00           H  
ATOM   1815  HA  LEU B 109      13.767   8.897  14.825  1.00  0.00           H  
ATOM   1816 1HB  LEU B 109      11.350   9.792  13.225  1.00  0.00           H  
ATOM   1817 2HB  LEU B 109      12.585   8.685  12.634  1.00  0.00           H  
ATOM   1818  HG  LEU B 109      10.829   8.132  15.051  1.00  0.00           H  
ATOM   1819 1HD1 LEU B 109       9.609   6.614  13.544  1.00  0.00           H  
ATOM   1820 2HD1 LEU B 109       9.506   8.290  12.986  1.00  0.00           H  
ATOM   1821 3HD1 LEU B 109      10.602   7.160  12.172  1.00  0.00           H  
ATOM   1822 1HD2 LEU B 109      11.686   5.835  14.741  1.00  0.00           H  
ATOM   1823 2HD2 LEU B 109      12.693   6.384  13.383  1.00  0.00           H  
ATOM   1824 3HD2 LEU B 109      13.023   6.979  15.031  1.00  0.00           H  
ATOM   1825  N   PRO B 110      15.038  10.576  13.249  1.00  0.00           N  
ATOM   1826  CA  PRO B 110      15.867  11.556  12.563  1.00  0.00           C  
ATOM   1827  C   PRO B 110      15.405  11.850  11.140  1.00  0.00           C  
ATOM   1828  O   PRO B 110      16.128  11.623  10.183  1.00  0.00           O  
ATOM   1829  CB  PRO B 110      17.227  10.876  12.550  1.00  0.00           C  
ATOM   1830  CG  PRO B 110      16.916   9.434  12.540  1.00  0.00           C  
ATOM   1831  CD  PRO B 110      15.674   9.283  13.449  1.00  0.00           C  
ATOM   1832  HA  PRO B 110      15.895  12.481  13.161  1.00  0.00           H  
ATOM   1833 1HB  PRO B 110      17.779  11.186  11.664  1.00  0.00           H  
ATOM   1834 2HB  PRO B 110      17.815  11.186  13.424  1.00  0.00           H  
ATOM   1835 1HG  PRO B 110      16.741   9.094  11.504  1.00  0.00           H  
ATOM   1836 2HG  PRO B 110      17.781   8.876  12.905  1.00  0.00           H  
ATOM   1837 1HD  PRO B 110      15.043   8.456  13.085  1.00  0.00           H  
ATOM   1838 2HD  PRO B 110      15.994   9.140  14.496  1.00  0.00           H  
ATOM   1839  N   VAL B 111      14.212  12.384  11.011  1.00  0.00           N  
ATOM   1840  CA  VAL B 111      13.649  12.700   9.709  1.00  0.00           C  
ATOM   1841  C   VAL B 111      13.527  14.227   9.630  1.00  0.00           C  
ATOM   1842  O   VAL B 111      13.095  14.839  10.606  1.00  0.00           O  
ATOM   1843  CB  VAL B 111      12.271  12.032   9.579  1.00  0.00           C  
ATOM   1844  CG1 VAL B 111      11.645  12.365   8.258  1.00  0.00           C  
ATOM   1845  CG2 VAL B 111      12.402  10.526   9.753  1.00  0.00           C  
ATOM   1846  H   VAL B 111      13.675  12.550  11.862  1.00  0.00           H  
ATOM   1847  HA  VAL B 111      14.313  12.322   8.942  1.00  0.00           H  
ATOM   1848  HB  VAL B 111      11.624  12.427  10.364  1.00  0.00           H  
ATOM   1849 1HG1 VAL B 111      10.690  11.914   8.198  1.00  0.00           H  
ATOM   1850 2HG1 VAL B 111      11.544  13.444   8.149  1.00  0.00           H  
ATOM   1851 3HG1 VAL B 111      12.269  11.978   7.468  1.00  0.00           H  
ATOM   1852 1HG2 VAL B 111      11.424  10.076   9.692  1.00  0.00           H  
ATOM   1853 2HG2 VAL B 111      12.998  10.113   8.988  1.00  0.00           H  
ATOM   1854 3HG2 VAL B 111      12.837  10.310  10.723  1.00  0.00           H  
ATOM   1855  N   PRO B 112      13.949  14.898   8.549  1.00  0.00           N  
ATOM   1856  CA  PRO B 112      13.874  16.342   8.446  1.00  0.00           C  
ATOM   1857  C   PRO B 112      12.413  16.794   8.432  1.00  0.00           C  
ATOM   1858  O   PRO B 112      11.527  16.118   7.890  1.00  0.00           O  
ATOM   1859  CB  PRO B 112      14.595  16.626   7.117  1.00  0.00           C  
ATOM   1860  CG  PRO B 112      14.527  15.333   6.323  1.00  0.00           C  
ATOM   1861  CD  PRO B 112      14.556  14.229   7.375  1.00  0.00           C  
ATOM   1862  HA  PRO B 112      14.412  16.796   9.283  1.00  0.00           H  
ATOM   1863 1HB  PRO B 112      14.111  17.459   6.603  1.00  0.00           H  
ATOM   1864 2HB  PRO B 112      15.634  16.935   7.328  1.00  0.00           H  
ATOM   1865 1HG  PRO B 112      13.614  15.316   5.714  1.00  0.00           H  
ATOM   1866 2HG  PRO B 112      15.370  15.263   5.622  1.00  0.00           H  
ATOM   1867 1HD  PRO B 112      13.968  13.396   7.020  1.00  0.00           H  
ATOM   1868 2HD  PRO B 112      15.594  13.950   7.600  1.00  0.00           H  
ATOM   1869  N   TYR B 113      12.185  17.981   9.004  1.00  0.00           N  
ATOM   1870  CA  TYR B 113      10.836  18.515   9.095  1.00  0.00           C  
ATOM   1871  C   TYR B 113      10.702  19.894   8.478  1.00  0.00           C  
ATOM   1872  O   TYR B 113      11.485  20.810   8.743  1.00  0.00           O  
ATOM   1873  CB  TYR B 113      10.388  18.578  10.560  1.00  0.00           C  
ATOM   1874  CG  TYR B 113       8.923  19.027  10.758  1.00  0.00           C  
ATOM   1875  CD1 TYR B 113       7.921  18.162  10.433  1.00  0.00           C  
ATOM   1876  CD2 TYR B 113       8.595  20.257  11.280  1.00  0.00           C  
ATOM   1877  CE1 TYR B 113       6.613  18.486  10.618  1.00  0.00           C  
ATOM   1878  CE2 TYR B 113       7.266  20.581  11.456  1.00  0.00           C  
ATOM   1879  CZ  TYR B 113       6.281  19.696  11.120  1.00  0.00           C  
ATOM   1880  OH  TYR B 113       4.962  20.023  11.292  1.00  0.00           O  
ATOM   1881  H   TYR B 113      12.951  18.497   9.411  1.00  0.00           H  
ATOM   1882  HA  TYR B 113      10.163  17.851   8.554  1.00  0.00           H  
ATOM   1883 1HB  TYR B 113      10.518  17.619  11.011  1.00  0.00           H  
ATOM   1884 2HB  TYR B 113      11.025  19.273  11.102  1.00  0.00           H  
ATOM   1885  HD1 TYR B 113       8.176  17.202  10.027  1.00  0.00           H  
ATOM   1886  HD2 TYR B 113       9.372  20.966  11.558  1.00  0.00           H  
ATOM   1887  HE1 TYR B 113       5.843  17.772  10.362  1.00  0.00           H  
ATOM   1888  HE2 TYR B 113       6.993  21.531  11.865  1.00  0.00           H  
ATOM   1889  HH  TYR B 113       4.393  19.311  10.916  1.00  0.00           H  
ATOM   1890  N   ASP B 114       9.704  20.001   7.626  1.00  0.00           N  
ATOM   1891  CA  ASP B 114       9.288  21.218   6.960  1.00  0.00           C  
ATOM   1892  C   ASP B 114       7.961  21.677   7.563  1.00  0.00           C  
ATOM   1893  O   ASP B 114       6.936  21.036   7.346  1.00  0.00           O  
ATOM   1894  CB  ASP B 114       9.142  20.974   5.465  1.00  0.00           C  
ATOM   1895  CG  ASP B 114       8.739  22.224   4.648  1.00  0.00           C  
ATOM   1896  OD1 ASP B 114       8.208  23.169   5.210  1.00  0.00           O  
ATOM   1897  OD2 ASP B 114       8.931  22.193   3.449  1.00  0.00           O  
ATOM   1898  H   ASP B 114       9.142  19.165   7.446  1.00  0.00           H  
ATOM   1899  HA  ASP B 114      10.037  21.992   7.128  1.00  0.00           H  
ATOM   1900 1HB  ASP B 114      10.092  20.607   5.076  1.00  0.00           H  
ATOM   1901 2HB  ASP B 114       8.416  20.180   5.309  1.00  0.00           H  
ATOM   1902  N   HIS B 115       7.923  22.780   8.303  1.00  0.00           N  
ATOM   1903  CA  HIS B 115       6.659  23.154   8.963  1.00  0.00           C  
ATOM   1904  C   HIS B 115       5.481  23.364   7.989  1.00  0.00           C  
ATOM   1905  O   HIS B 115       4.321  23.338   8.415  1.00  0.00           O  
ATOM   1906  CB  HIS B 115       6.828  24.415   9.807  1.00  0.00           C  
ATOM   1907  CG  HIS B 115       7.622  24.230  11.023  1.00  0.00           C  
ATOM   1908  ND1 HIS B 115       8.991  24.106  11.001  1.00  0.00           N  
ATOM   1909  CD2 HIS B 115       7.252  24.172  12.326  1.00  0.00           C  
ATOM   1910  CE1 HIS B 115       9.431  23.967  12.251  1.00  0.00           C  
ATOM   1911  NE2 HIS B 115       8.388  24.002  13.066  1.00  0.00           N  
ATOM   1912  H   HIS B 115       8.762  23.326   8.442  1.00  0.00           H  
ATOM   1913  HA  HIS B 115       6.355  22.354   9.629  1.00  0.00           H  
ATOM   1914 1HB  HIS B 115       7.294  25.197   9.208  1.00  0.00           H  
ATOM   1915 2HB  HIS B 115       5.846  24.774  10.111  1.00  0.00           H  
ATOM   1916  HD2 HIS B 115       6.245  24.247  12.716  1.00  0.00           H  
ATOM   1917  HE1 HIS B 115      10.469  23.845  12.553  1.00  0.00           H  
ATOM   1918  HE2 HIS B 115       8.416  23.919  14.086  1.00  0.00           H  
ATOM   1919  N   GLN B 116       5.771  23.597   6.700  1.00  0.00           N  
ATOM   1920  CA  GLN B 116       4.740  23.800   5.702  1.00  0.00           C  
ATOM   1921  C   GLN B 116       4.279  22.495   5.028  1.00  0.00           C  
ATOM   1922  O   GLN B 116       3.243  22.479   4.342  1.00  0.00           O  
ATOM   1923  CB  GLN B 116       5.244  24.720   4.584  1.00  0.00           C  
ATOM   1924  CG  GLN B 116       5.552  26.149   4.974  1.00  0.00           C  
ATOM   1925  CD  GLN B 116       6.045  26.940   3.767  1.00  0.00           C  
ATOM   1926  OE1 GLN B 116       5.770  26.531   2.605  1.00  0.00           O  
ATOM   1927  NE2 GLN B 116       6.734  28.064   4.002  1.00  0.00           N  
ATOM   1928  H   GLN B 116       6.748  23.579   6.379  1.00  0.00           H  
ATOM   1929  HA  GLN B 116       3.878  24.256   6.188  1.00  0.00           H  
ATOM   1930 1HB  GLN B 116       6.163  24.291   4.170  1.00  0.00           H  
ATOM   1931 2HB  GLN B 116       4.514  24.743   3.783  1.00  0.00           H  
ATOM   1932 1HG  GLN B 116       4.681  26.616   5.380  1.00  0.00           H  
ATOM   1933 2HG  GLN B 116       6.348  26.141   5.722  1.00  0.00           H  
ATOM   1934 1HE2 GLN B 116       7.068  28.623   3.247  1.00  0.00           H  
ATOM   1935 2HE2 GLN B 116       6.940  28.391   4.951  1.00  0.00           H  
ATOM   1936  N   ARG B 117       5.072  21.414   5.160  1.00  0.00           N  
ATOM   1937  CA  ARG B 117       4.790  20.157   4.442  1.00  0.00           C  
ATOM   1938  C   ARG B 117       4.728  18.883   5.305  1.00  0.00           C  
ATOM   1939  O   ARG B 117       4.091  17.906   4.910  1.00  0.00           O  
ATOM   1940  CB  ARG B 117       5.810  19.945   3.335  1.00  0.00           C  
ATOM   1941  CG  ARG B 117       5.725  20.966   2.224  1.00  0.00           C  
ATOM   1942  CD  ARG B 117       6.784  20.807   1.217  1.00  0.00           C  
ATOM   1943  NE  ARG B 117       6.617  21.774   0.131  1.00  0.00           N  
ATOM   1944  CZ  ARG B 117       7.063  23.065   0.138  1.00  0.00           C  
ATOM   1945  NH1 ARG B 117       7.728  23.583   1.167  1.00  0.00           N  
ATOM   1946  NH2 ARG B 117       6.832  23.819  -0.918  1.00  0.00           N  
ATOM   1947  H   ARG B 117       5.883  21.466   5.774  1.00  0.00           H  
ATOM   1948  HA  ARG B 117       3.819  20.266   3.963  1.00  0.00           H  
ATOM   1949 1HB  ARG B 117       6.807  19.982   3.737  1.00  0.00           H  
ATOM   1950 2HB  ARG B 117       5.673  18.956   2.894  1.00  0.00           H  
ATOM   1951 1HG  ARG B 117       4.756  20.897   1.733  1.00  0.00           H  
ATOM   1952 2HG  ARG B 117       5.845  21.962   2.651  1.00  0.00           H  
ATOM   1953 1HD  ARG B 117       7.756  20.963   1.672  1.00  0.00           H  
ATOM   1954 2HD  ARG B 117       6.736  19.803   0.794  1.00  0.00           H  
ATOM   1955  HE  ARG B 117       6.126  21.459  -0.693  1.00  0.00           H  
ATOM   1956 1HH1 ARG B 117       7.958  23.019   2.009  1.00  0.00           H  
ATOM   1957 2HH1 ARG B 117       8.040  24.538   1.140  1.00  0.00           H  
ATOM   1958 1HH2 ARG B 117       6.329  23.441  -1.709  1.00  0.00           H  
ATOM   1959 2HH2 ARG B 117       7.170  24.766  -0.935  1.00  0.00           H  
ATOM   1960  N   GLY B 118       5.402  18.876   6.456  1.00  0.00           N  
ATOM   1961  CA  GLY B 118       5.481  17.680   7.294  1.00  0.00           C  
ATOM   1962  C   GLY B 118       6.870  17.021   7.268  1.00  0.00           C  
ATOM   1963  O   GLY B 118       7.885  17.664   6.963  1.00  0.00           O  
ATOM   1964  H   GLY B 118       5.903  19.704   6.749  1.00  0.00           H  
ATOM   1965 1HA  GLY B 118       5.200  17.941   8.304  1.00  0.00           H  
ATOM   1966 2HA  GLY B 118       4.742  16.959   6.956  1.00  0.00           H  
ATOM   1967  N   PHE B 119       6.931  15.750   7.675  1.00  0.00           N  
ATOM   1968  CA  PHE B 119       8.205  15.042   7.722  1.00  0.00           C  
ATOM   1969  C   PHE B 119       8.481  14.407   6.394  1.00  0.00           C  
ATOM   1970  O   PHE B 119       7.591  13.795   5.820  1.00  0.00           O  
ATOM   1971  CB  PHE B 119       8.200  13.969   8.785  1.00  0.00           C  
ATOM   1972  CG  PHE B 119       8.296  14.490  10.126  1.00  0.00           C  
ATOM   1973  CD1 PHE B 119       7.186  14.729  10.858  1.00  0.00           C  
ATOM   1974  CD2 PHE B 119       9.524  14.753  10.672  1.00  0.00           C  
ATOM   1975  CE1 PHE B 119       7.278  15.237  12.118  1.00  0.00           C  
ATOM   1976  CE2 PHE B 119       9.627  15.258  11.935  1.00  0.00           C  
ATOM   1977  CZ  PHE B 119       8.502  15.507  12.653  1.00  0.00           C  
ATOM   1978  H   PHE B 119       6.061  15.266   7.906  1.00  0.00           H  
ATOM   1979  HA  PHE B 119       9.002  15.752   7.942  1.00  0.00           H  
ATOM   1980 1HB  PHE B 119       7.290  13.392   8.714  1.00  0.00           H  
ATOM   1981 2HB  PHE B 119       9.013  13.302   8.622  1.00  0.00           H  
ATOM   1982  HD1 PHE B 119       6.217  14.512  10.416  1.00  0.00           H  
ATOM   1983  HD2 PHE B 119      10.424  14.568  10.082  1.00  0.00           H  
ATOM   1984  HE1 PHE B 119       6.380  15.430  12.693  1.00  0.00           H  
ATOM   1985  HE2 PHE B 119      10.611  15.472  12.358  1.00  0.00           H  
ATOM   1986  HZ  PHE B 119       8.576  15.915  13.628  1.00  0.00           H  
ATOM   1987  N   SER B 120       9.712  14.503   5.904  1.00  0.00           N  
ATOM   1988  CA  SER B 120      10.019  13.865   4.619  1.00  0.00           C  
ATOM   1989  C   SER B 120      11.207  12.923   4.747  1.00  0.00           C  
ATOM   1990  O   SER B 120      12.249  13.304   5.259  1.00  0.00           O  
ATOM   1991  CB  SER B 120      10.292  14.905   3.544  1.00  0.00           C  
ATOM   1992  OG  SER B 120       9.123  15.630   3.233  1.00  0.00           O  
ATOM   1993  H   SER B 120      10.425  15.021   6.432  1.00  0.00           H  
ATOM   1994  HA  SER B 120       9.163  13.278   4.309  1.00  0.00           H  
ATOM   1995 1HB  SER B 120      11.061  15.587   3.895  1.00  0.00           H  
ATOM   1996 2HB  SER B 120      10.674  14.410   2.643  1.00  0.00           H  
ATOM   1997  HG  SER B 120       8.772  15.234   2.440  1.00  0.00           H  
ATOM   1998  N   GLY B 121      11.046  11.703   4.247  1.00  0.00           N  
ATOM   1999  CA  GLY B 121      12.100  10.710   4.359  1.00  0.00           C  
ATOM   2000  C   GLY B 121      11.681   9.353   3.836  1.00  0.00           C  
ATOM   2001  O   GLY B 121      10.848   9.243   2.951  1.00  0.00           O  
ATOM   2002  H   GLY B 121      10.149  11.462   3.821  1.00  0.00           H  
ATOM   2003 1HA  GLY B 121      12.985  11.061   3.832  1.00  0.00           H  
ATOM   2004 2HA  GLY B 121      12.348  10.602   5.404  1.00  0.00           H  
ATOM   2005  N   ILE B 122      12.285   8.305   4.339  1.00  0.00           N  
ATOM   2006  CA  ILE B 122      11.938   6.964   3.877  1.00  0.00           C  
ATOM   2007  C   ILE B 122      11.444   6.164   5.065  1.00  0.00           C  
ATOM   2008  O   ILE B 122      11.969   6.299   6.161  1.00  0.00           O  
ATOM   2009  CB  ILE B 122      13.150   6.284   3.324  1.00  0.00           C  
ATOM   2010  CG1 ILE B 122      14.177   6.612   4.270  1.00  0.00           C  
ATOM   2011  CG2 ILE B 122      13.476   6.741   1.914  1.00  0.00           C  
ATOM   2012  CD1 ILE B 122      15.307   5.907   4.101  1.00  0.00           C  
ATOM   2013  H   ILE B 122      12.965   8.423   5.073  1.00  0.00           H  
ATOM   2014  HA  ILE B 122      11.150   7.016   3.122  1.00  0.00           H  
ATOM   2015  HB  ILE B 122      13.011   5.193   3.332  1.00  0.00           H  
ATOM   2016 1HG1 ILE B 122      14.359   7.649   4.174  1.00  0.00           H  
ATOM   2017 2HG1 ILE B 122      13.822   6.423   5.275  1.00  0.00           H  
ATOM   2018 1HG2 ILE B 122      14.379   6.240   1.578  1.00  0.00           H  
ATOM   2019 2HG2 ILE B 122      12.651   6.481   1.248  1.00  0.00           H  
ATOM   2020 3HG2 ILE B 122      13.625   7.816   1.894  1.00  0.00           H  
ATOM   2021 1HD1 ILE B 122      16.050   6.183   4.821  1.00  0.00           H  
ATOM   2022 2HD1 ILE B 122      15.037   4.869   4.254  1.00  0.00           H  
ATOM   2023 3HD1 ILE B 122      15.676   6.068   3.125  1.00  0.00           H  
ATOM   2024  N   PHE B 123      10.454   5.326   4.850  1.00  0.00           N  
ATOM   2025  CA  PHE B 123       9.872   4.593   5.945  1.00  0.00           C  
ATOM   2026  C   PHE B 123       9.529   3.170   5.624  1.00  0.00           C  
ATOM   2027  O   PHE B 123       9.327   2.810   4.455  1.00  0.00           O  
ATOM   2028  CB  PHE B 123       8.599   5.293   6.391  1.00  0.00           C  
ATOM   2029  CG  PHE B 123       8.789   6.729   6.817  1.00  0.00           C  
ATOM   2030  CD1 PHE B 123       8.576   7.754   5.933  1.00  0.00           C  
ATOM   2031  CD2 PHE B 123       9.182   7.038   8.068  1.00  0.00           C  
ATOM   2032  CE1 PHE B 123       8.734   9.075   6.293  1.00  0.00           C  
ATOM   2033  CE2 PHE B 123       9.356   8.333   8.445  1.00  0.00           C  
ATOM   2034  CZ  PHE B 123       9.122   9.361   7.557  1.00  0.00           C  
ATOM   2035  H   PHE B 123      10.079   5.242   3.920  1.00  0.00           H  
ATOM   2036  HA  PHE B 123      10.585   4.585   6.772  1.00  0.00           H  
ATOM   2037 1HB  PHE B 123       7.881   5.270   5.583  1.00  0.00           H  
ATOM   2038 2HB  PHE B 123       8.166   4.746   7.213  1.00  0.00           H  
ATOM   2039  HD1 PHE B 123       8.279   7.503   4.952  1.00  0.00           H  
ATOM   2040  HD2 PHE B 123       9.371   6.234   8.774  1.00  0.00           H  
ATOM   2041  HE1 PHE B 123       8.554   9.878   5.570  1.00  0.00           H  
ATOM   2042  HE2 PHE B 123       9.685   8.532   9.448  1.00  0.00           H  
ATOM   2043  HZ  PHE B 123       9.249  10.382   7.859  1.00  0.00           H  
ATOM   2044  N   GLU B 124       9.418   2.366   6.679  1.00  0.00           N  
ATOM   2045  CA  GLU B 124       8.904   1.009   6.560  1.00  0.00           C  
ATOM   2046  C   GLU B 124       7.383   1.014   6.723  1.00  0.00           C  
ATOM   2047  O   GLU B 124       6.826   1.987   7.250  1.00  0.00           O  
ATOM   2048  CB  GLU B 124       9.564   0.097   7.572  1.00  0.00           C  
ATOM   2049  CG  GLU B 124      11.077  -0.108   7.310  1.00  0.00           C  
ATOM   2050  CD  GLU B 124      11.689  -1.061   8.246  1.00  0.00           C  
ATOM   2051  OE1 GLU B 124      11.923  -2.182   7.843  1.00  0.00           O  
ATOM   2052  OE2 GLU B 124      11.932  -0.689   9.373  1.00  0.00           O  
ATOM   2053  H   GLU B 124       9.659   2.716   7.597  1.00  0.00           H  
ATOM   2054  HA  GLU B 124       9.127   0.631   5.564  1.00  0.00           H  
ATOM   2055 1HB  GLU B 124       9.438   0.521   8.562  1.00  0.00           H  
ATOM   2056 2HB  GLU B 124       9.083  -0.882   7.561  1.00  0.00           H  
ATOM   2057 1HG  GLU B 124      11.223  -0.478   6.300  1.00  0.00           H  
ATOM   2058 2HG  GLU B 124      11.580   0.854   7.395  1.00  0.00           H  
ATOM   2059  N   ASP B 125       6.718  -0.082   6.333  1.00  0.00           N  
ATOM   2060  CA  ASP B 125       5.261  -0.156   6.453  1.00  0.00           C  
ATOM   2061  C   ASP B 125       4.785  -0.376   7.891  1.00  0.00           C  
ATOM   2062  O   ASP B 125       4.536  -1.497   8.330  1.00  0.00           O  
ATOM   2063  CB  ASP B 125       4.676  -1.249   5.581  1.00  0.00           C  
ATOM   2064  CG  ASP B 125       4.787  -0.923   4.152  1.00  0.00           C  
ATOM   2065  OD1 ASP B 125       5.253   0.136   3.838  1.00  0.00           O  
ATOM   2066  OD2 ASP B 125       4.341  -1.693   3.352  1.00  0.00           O  
ATOM   2067  H   ASP B 125       7.227  -0.859   5.930  1.00  0.00           H  
ATOM   2068  HA  ASP B 125       4.840   0.784   6.103  1.00  0.00           H  
ATOM   2069 1HB  ASP B 125       5.174  -2.195   5.780  1.00  0.00           H  
ATOM   2070 2HB  ASP B 125       3.614  -1.368   5.826  1.00  0.00           H  
ATOM   2071  N   ARG B 126       4.709   0.736   8.601  1.00  0.00           N  
ATOM   2072  CA  ARG B 126       4.304   0.885   9.999  1.00  0.00           C  
ATOM   2073  C   ARG B 126       3.398   2.103  10.174  1.00  0.00           C  
ATOM   2074  O   ARG B 126       3.006   2.745   9.194  1.00  0.00           O  
ATOM   2075  CB  ARG B 126       5.534   1.069  10.885  1.00  0.00           C  
ATOM   2076  CG  ARG B 126       6.538  -0.075  10.868  1.00  0.00           C  
ATOM   2077  CD  ARG B 126       6.035  -1.302  11.513  1.00  0.00           C  
ATOM   2078  NE  ARG B 126       7.068  -2.312  11.576  1.00  0.00           N  
ATOM   2079  CZ  ARG B 126       7.348  -3.208  10.599  1.00  0.00           C  
ATOM   2080  NH1 ARG B 126       6.672  -3.223   9.457  1.00  0.00           N  
ATOM   2081  NH2 ARG B 126       8.325  -4.085  10.790  1.00  0.00           N  
ATOM   2082  H   ARG B 126       5.016   1.570   8.103  1.00  0.00           H  
ATOM   2083  HA  ARG B 126       3.729  -0.003  10.276  1.00  0.00           H  
ATOM   2084 1HB  ARG B 126       6.067   1.960  10.567  1.00  0.00           H  
ATOM   2085 2HB  ARG B 126       5.236   1.226  11.918  1.00  0.00           H  
ATOM   2086 1HG  ARG B 126       6.823  -0.305   9.844  1.00  0.00           H  
ATOM   2087 2HG  ARG B 126       7.429   0.239  11.414  1.00  0.00           H  
ATOM   2088 1HD  ARG B 126       5.724  -1.072  12.532  1.00  0.00           H  
ATOM   2089 2HD  ARG B 126       5.190  -1.705  10.963  1.00  0.00           H  
ATOM   2090  HE  ARG B 126       7.624  -2.350  12.423  1.00  0.00           H  
ATOM   2091 1HH1 ARG B 126       5.906  -2.555   9.266  1.00  0.00           H  
ATOM   2092 2HH1 ARG B 126       6.902  -3.899   8.747  1.00  0.00           H  
ATOM   2093 1HH2 ARG B 126       8.850  -4.078  11.654  1.00  0.00           H  
ATOM   2094 2HH2 ARG B 126       8.552  -4.757  10.071  1.00  0.00           H  
ATOM   2095  N   SER B 127       2.996   2.378  11.414  1.00  0.00           N  
ATOM   2096  CA  SER B 127       2.192   3.568  11.641  1.00  0.00           C  
ATOM   2097  C   SER B 127       3.003   4.598  12.413  1.00  0.00           C  
ATOM   2098  O   SER B 127       3.824   4.234  13.266  1.00  0.00           O  
ATOM   2099  CB  SER B 127       0.964   3.243  12.488  1.00  0.00           C  
ATOM   2100  OG  SER B 127       0.115   2.315  11.878  1.00  0.00           O  
ATOM   2101  H   SER B 127       3.283   1.804  12.190  1.00  0.00           H  
ATOM   2102  HA  SER B 127       1.912   3.982  10.684  1.00  0.00           H  
ATOM   2103 1HB  SER B 127       1.284   2.862  13.456  1.00  0.00           H  
ATOM   2104 2HB  SER B 127       0.415   4.167  12.671  1.00  0.00           H  
ATOM   2105  HG  SER B 127      -0.634   2.219  12.465  1.00  0.00           H  
ATOM   2106  N   TYR B 128       2.717   5.877  12.152  1.00  0.00           N  
ATOM   2107  CA  TYR B 128       3.449   6.974  12.767  1.00  0.00           C  
ATOM   2108  C   TYR B 128       2.580   8.080  13.307  1.00  0.00           C  
ATOM   2109  O   TYR B 128       1.488   8.339  12.809  1.00  0.00           O  
ATOM   2110  CB  TYR B 128       4.401   7.590  11.728  1.00  0.00           C  
ATOM   2111  CG  TYR B 128       5.370   6.601  11.123  1.00  0.00           C  
ATOM   2112  CD1 TYR B 128       4.979   5.874   9.998  1.00  0.00           C  
ATOM   2113  CD2 TYR B 128       6.623   6.404  11.677  1.00  0.00           C  
ATOM   2114  CE1 TYR B 128       5.822   4.951   9.449  1.00  0.00           C  
ATOM   2115  CE2 TYR B 128       7.472   5.471  11.115  1.00  0.00           C  
ATOM   2116  CZ  TYR B 128       7.065   4.741  10.006  1.00  0.00           C  
ATOM   2117  OH  TYR B 128       7.889   3.797   9.440  1.00  0.00           O  
ATOM   2118  H   TYR B 128       1.989   6.067  11.466  1.00  0.00           H  
ATOM   2119  HA  TYR B 128       4.020   6.578  13.602  1.00  0.00           H  
ATOM   2120 1HB  TYR B 128       3.824   8.049  10.926  1.00  0.00           H  
ATOM   2121 2HB  TYR B 128       4.979   8.373  12.211  1.00  0.00           H  
ATOM   2122  HD1 TYR B 128       3.990   6.031   9.561  1.00  0.00           H  
ATOM   2123  HD2 TYR B 128       6.931   6.974  12.556  1.00  0.00           H  
ATOM   2124  HE1 TYR B 128       5.509   4.375   8.577  1.00  0.00           H  
ATOM   2125  HE2 TYR B 128       8.457   5.301  11.549  1.00  0.00           H  
ATOM   2126  HH  TYR B 128       7.379   3.326   8.742  1.00  0.00           H  
ATOM   2127  N   ILE B 129       3.095   8.757  14.314  1.00  0.00           N  
ATOM   2128  CA  ILE B 129       2.433   9.927  14.870  1.00  0.00           C  
ATOM   2129  C   ILE B 129       3.421  11.062  14.995  1.00  0.00           C  
ATOM   2130  O   ILE B 129       4.623  10.839  15.134  1.00  0.00           O  
ATOM   2131  CB  ILE B 129       1.746   9.611  16.229  1.00  0.00           C  
ATOM   2132  CG1 ILE B 129       2.749   9.114  17.272  1.00  0.00           C  
ATOM   2133  CG2 ILE B 129       0.615   8.615  16.053  1.00  0.00           C  
ATOM   2134  CD1 ILE B 129       3.323  10.183  18.142  1.00  0.00           C  
ATOM   2135  H   ILE B 129       4.005   8.467  14.677  1.00  0.00           H  
ATOM   2136  HA  ILE B 129       1.625  10.239  14.205  1.00  0.00           H  
ATOM   2137  HB  ILE B 129       1.320  10.542  16.622  1.00  0.00           H  
ATOM   2138 1HG1 ILE B 129       2.250   8.393  17.919  1.00  0.00           H  
ATOM   2139 2HG1 ILE B 129       3.575   8.611  16.768  1.00  0.00           H  
ATOM   2140 1HG2 ILE B 129       0.125   8.439  17.008  1.00  0.00           H  
ATOM   2141 2HG2 ILE B 129      -0.094   9.034  15.362  1.00  0.00           H  
ATOM   2142 3HG2 ILE B 129       1.000   7.677  15.667  1.00  0.00           H  
ATOM   2143 1HD1 ILE B 129       3.997   9.707  18.829  1.00  0.00           H  
ATOM   2144 2HD1 ILE B 129       3.866  10.915  17.576  1.00  0.00           H  
ATOM   2145 3HD1 ILE B 129       2.518  10.684  18.693  1.00  0.00           H  
ATOM   2146  N   CYS B 130       2.916  12.277  15.001  1.00  0.00           N  
ATOM   2147  CA  CYS B 130       3.771  13.404  15.248  1.00  0.00           C  
ATOM   2148  C   CYS B 130       3.439  13.948  16.620  1.00  0.00           C  
ATOM   2149  O   CYS B 130       2.292  13.848  17.066  1.00  0.00           O  
ATOM   2150  CB  CYS B 130       3.552  14.448  14.181  1.00  0.00           C  
ATOM   2151  SG  CYS B 130       3.910  13.820  12.586  1.00  0.00           S  
ATOM   2152  H   CYS B 130       1.927  12.425  14.836  1.00  0.00           H  
ATOM   2153  HA  CYS B 130       4.807  13.085  15.226  1.00  0.00           H  
ATOM   2154 1HB  CYS B 130       2.536  14.793  14.198  1.00  0.00           H  
ATOM   2155 2HB  CYS B 130       4.201  15.303  14.370  1.00  0.00           H  
ATOM   2156  N   LYS B 131       4.428  14.537  17.274  1.00  0.00           N  
ATOM   2157  CA  LYS B 131       4.207  15.171  18.564  1.00  0.00           C  
ATOM   2158  C   LYS B 131       4.691  16.583  18.595  1.00  0.00           C  
ATOM   2159  O   LYS B 131       5.716  16.914  18.002  1.00  0.00           O  
ATOM   2160  CB  LYS B 131       4.927  14.448  19.701  1.00  0.00           C  
ATOM   2161  CG  LYS B 131       4.421  13.088  20.040  1.00  0.00           C  
ATOM   2162  CD  LYS B 131       5.174  12.512  21.222  1.00  0.00           C  
ATOM   2163  CE  LYS B 131       4.650  11.143  21.636  1.00  0.00           C  
ATOM   2164  NZ  LYS B 131       3.323  11.257  22.328  1.00  0.00           N  
ATOM   2165  H   LYS B 131       5.354  14.537  16.851  1.00  0.00           H  
ATOM   2166  HA  LYS B 131       3.142  15.175  18.767  1.00  0.00           H  
ATOM   2167 1HB  LYS B 131       5.984  14.358  19.453  1.00  0.00           H  
ATOM   2168 2HB  LYS B 131       4.856  15.051  20.608  1.00  0.00           H  
ATOM   2169 1HG  LYS B 131       3.383  13.189  20.310  1.00  0.00           H  
ATOM   2170 2HG  LYS B 131       4.498  12.419  19.185  1.00  0.00           H  
ATOM   2171 1HD  LYS B 131       6.225  12.437  21.000  1.00  0.00           H  
ATOM   2172 2HD  LYS B 131       5.059  13.191  22.062  1.00  0.00           H  
ATOM   2173 1HE  LYS B 131       4.542  10.513  20.759  1.00  0.00           H  
ATOM   2174 2HE  LYS B 131       5.363  10.681  22.318  1.00  0.00           H  
ATOM   2175 1HZ  LYS B 131       2.981  10.359  22.610  1.00  0.00           H  
ATOM   2176 2HZ  LYS B 131       3.440  11.860  23.155  1.00  0.00           H  
ATOM   2177 3HZ  LYS B 131       2.630  11.681  21.709  1.00  0.00           H  
ATOM   2178  N   THR B 132       3.979  17.411  19.335  1.00  0.00           N  
ATOM   2179  CA  THR B 132       4.450  18.763  19.575  1.00  0.00           C  
ATOM   2180  C   THR B 132       4.055  19.215  20.976  1.00  0.00           C  
ATOM   2181  O   THR B 132       3.521  18.422  21.757  1.00  0.00           O  
ATOM   2182  CB  THR B 132       3.952  19.749  18.497  1.00  0.00           C  
ATOM   2183  OG1 THR B 132       4.669  20.980  18.654  1.00  0.00           O  
ATOM   2184  CG2 THR B 132       2.462  20.007  18.602  1.00  0.00           C  
ATOM   2185  H   THR B 132       3.099  17.080  19.738  1.00  0.00           H  
ATOM   2186  HA  THR B 132       5.542  18.762  19.525  1.00  0.00           H  
ATOM   2187  HB  THR B 132       4.165  19.332  17.519  1.00  0.00           H  
ATOM   2188  HG1 THR B 132       5.626  20.815  18.433  1.00  0.00           H  
ATOM   2189 1HG2 THR B 132       2.156  20.704  17.824  1.00  0.00           H  
ATOM   2190 2HG2 THR B 132       1.927  19.079  18.487  1.00  0.00           H  
ATOM   2191 3HG2 THR B 132       2.237  20.427  19.568  1.00  0.00           H  
ATOM   2192  N   THR B 133       4.359  20.462  21.299  1.00  0.00           N  
ATOM   2193  CA  THR B 133       3.996  21.028  22.594  1.00  0.00           C  
ATOM   2194  C   THR B 133       3.279  22.346  22.391  1.00  0.00           C  
ATOM   2195  O   THR B 133       3.839  23.262  21.791  1.00  0.00           O  
ATOM   2196  CB  THR B 133       5.216  21.263  23.508  1.00  0.00           C  
ATOM   2197  OG1 THR B 133       5.912  20.028  23.721  1.00  0.00           O  
ATOM   2198  CG2 THR B 133       4.751  21.824  24.874  1.00  0.00           C  
ATOM   2199  H   THR B 133       4.781  21.025  20.572  1.00  0.00           H  
ATOM   2200  HA  THR B 133       3.323  20.345  23.090  1.00  0.00           H  
ATOM   2201  HB  THR B 133       5.890  21.978  23.043  1.00  0.00           H  
ATOM   2202  HG1 THR B 133       5.285  19.352  24.001  1.00  0.00           H  
ATOM   2203 1HG2 THR B 133       5.614  21.991  25.513  1.00  0.00           H  
ATOM   2204 2HG2 THR B 133       4.226  22.769  24.722  1.00  0.00           H  
ATOM   2205 3HG2 THR B 133       4.080  21.111  25.346  1.00  0.00           H  
ATOM   2206  N   ILE B 134       2.057  22.455  22.896  1.00  0.00           N  
ATOM   2207  CA  ILE B 134       1.323  23.699  22.729  1.00  0.00           C  
ATOM   2208  C   ILE B 134       0.978  24.274  24.089  1.00  0.00           C  
ATOM   2209  O   ILE B 134       0.284  23.667  24.915  1.00  0.00           O  
ATOM   2210  CB  ILE B 134       0.108  23.529  21.799  1.00  0.00           C  
ATOM   2211  CG1 ILE B 134       0.620  23.064  20.418  1.00  0.00           C  
ATOM   2212  CG2 ILE B 134      -0.647  24.831  21.659  1.00  0.00           C  
ATOM   2213  CD1 ILE B 134      -0.441  22.693  19.458  1.00  0.00           C  
ATOM   2214  H   ILE B 134       1.667  21.665  23.409  1.00  0.00           H  
ATOM   2215  HA  ILE B 134       1.975  24.420  22.235  1.00  0.00           H  
ATOM   2216  HB  ILE B 134      -0.556  22.762  22.198  1.00  0.00           H  
ATOM   2217 1HG1 ILE B 134       1.226  23.858  19.980  1.00  0.00           H  
ATOM   2218 2HG1 ILE B 134       1.238  22.198  20.559  1.00  0.00           H  
ATOM   2219 1HG2 ILE B 134      -1.499  24.693  20.989  1.00  0.00           H  
ATOM   2220 2HG2 ILE B 134      -1.009  25.157  22.635  1.00  0.00           H  
ATOM   2221 3HG2 ILE B 134       0.012  25.594  21.248  1.00  0.00           H  
ATOM   2222 1HD1 ILE B 134       0.015  22.374  18.520  1.00  0.00           H  
ATOM   2223 2HD1 ILE B 134      -1.039  21.889  19.859  1.00  0.00           H  
ATOM   2224 3HD1 ILE B 134      -1.078  23.559  19.270  1.00  0.00           H  
ATOM   2225  N   GLY B 135       1.561  25.431  24.350  1.00  0.00           N  
ATOM   2226  CA  GLY B 135       1.464  26.125  25.624  1.00  0.00           C  
ATOM   2227  C   GLY B 135       2.371  25.439  26.645  1.00  0.00           C  
ATOM   2228  O   GLY B 135       3.423  25.961  27.015  1.00  0.00           O  
ATOM   2229  H   GLY B 135       2.114  25.852  23.618  1.00  0.00           H  
ATOM   2230 1HA  GLY B 135       1.760  27.168  25.502  1.00  0.00           H  
ATOM   2231 2HA  GLY B 135       0.432  26.113  25.973  1.00  0.00           H  
ATOM   2232  N   ASP B 136       1.957  24.250  27.068  1.00  0.00           N  
ATOM   2233  CA  ASP B 136       2.719  23.425  27.989  1.00  0.00           C  
ATOM   2234  C   ASP B 136       2.239  21.984  27.912  1.00  0.00           C  
ATOM   2235  O   ASP B 136       2.682  21.125  28.678  1.00  0.00           O  
ATOM   2236  CB  ASP B 136       2.658  23.990  29.429  1.00  0.00           C  
ATOM   2237  CG  ASP B 136       1.219  24.059  30.114  1.00  0.00           C  
ATOM   2238  OD1 ASP B 136       0.257  23.578  29.561  1.00  0.00           O  
ATOM   2239  OD2 ASP B 136       1.140  24.618  31.188  1.00  0.00           O  
ATOM   2240  H   ASP B 136       1.087  23.887  26.678  1.00  0.00           H  
ATOM   2241  HA  ASP B 136       3.764  23.439  27.679  1.00  0.00           H  
ATOM   2242 1HB  ASP B 136       3.297  23.380  30.066  1.00  0.00           H  
ATOM   2243 2HB  ASP B 136       3.083  24.995  29.436  1.00  0.00           H  
ATOM   2244  N   ARG B 137       1.339  21.719  26.964  1.00  0.00           N  
ATOM   2245  CA  ARG B 137       0.753  20.386  26.840  1.00  0.00           C  
ATOM   2246  C   ARG B 137       1.351  19.576  25.703  1.00  0.00           C  
ATOM   2247  O   ARG B 137       1.614  20.113  24.627  1.00  0.00           O  
ATOM   2248  CB  ARG B 137      -0.746  20.506  26.615  1.00  0.00           C  
ATOM   2249  CG  ARG B 137      -1.504  21.084  27.791  1.00  0.00           C  
ATOM   2250  CD  ARG B 137      -2.964  21.141  27.551  1.00  0.00           C  
ATOM   2251  NE  ARG B 137      -3.658  21.746  28.677  1.00  0.00           N  
ATOM   2252  CZ  ARG B 137      -4.995  21.862  28.788  1.00  0.00           C  
ATOM   2253  NH1 ARG B 137      -5.779  21.406  27.835  1.00  0.00           N  
ATOM   2254  NH2 ARG B 137      -5.516  22.433  29.861  1.00  0.00           N  
ATOM   2255  H   ARG B 137       1.021  22.476  26.354  1.00  0.00           H  
ATOM   2256  HA  ARG B 137       0.924  19.848  27.771  1.00  0.00           H  
ATOM   2257 1HB  ARG B 137      -0.930  21.154  25.757  1.00  0.00           H  
ATOM   2258 2HB  ARG B 137      -1.164  19.525  26.384  1.00  0.00           H  
ATOM   2259 1HG  ARG B 137      -1.320  20.477  28.677  1.00  0.00           H  
ATOM   2260 2HG  ARG B 137      -1.155  22.103  27.976  1.00  0.00           H  
ATOM   2261 1HD  ARG B 137      -3.163  21.742  26.664  1.00  0.00           H  
ATOM   2262 2HD  ARG B 137      -3.355  20.135  27.407  1.00  0.00           H  
ATOM   2263  HE  ARG B 137      -3.086  22.113  29.435  1.00  0.00           H  
ATOM   2264 1HH1 ARG B 137      -5.379  20.971  27.018  1.00  0.00           H  
ATOM   2265 2HH1 ARG B 137      -6.782  21.495  27.922  1.00  0.00           H  
ATOM   2266 1HH2 ARG B 137      -4.908  22.781  30.590  1.00  0.00           H  
ATOM   2267 2HH2 ARG B 137      -6.516  22.520  29.951  1.00  0.00           H  
ATOM   2268  N   GLU B 138       1.508  18.268  25.904  1.00  0.00           N  
ATOM   2269  CA  GLU B 138       1.989  17.439  24.801  1.00  0.00           C  
ATOM   2270  C   GLU B 138       0.802  17.059  23.939  1.00  0.00           C  
ATOM   2271  O   GLU B 138      -0.235  16.628  24.447  1.00  0.00           O  
ATOM   2272  CB  GLU B 138       2.760  16.218  25.296  1.00  0.00           C  
ATOM   2273  CG  GLU B 138       3.367  15.364  24.168  1.00  0.00           C  
ATOM   2274  CD  GLU B 138       4.255  14.239  24.685  1.00  0.00           C  
ATOM   2275  OE1 GLU B 138       5.284  14.552  25.242  1.00  0.00           O  
ATOM   2276  OE2 GLU B 138       3.921  13.074  24.511  1.00  0.00           O  
ATOM   2277  H   GLU B 138       1.295  17.853  26.802  1.00  0.00           H  
ATOM   2278  HA  GLU B 138       2.673  18.027  24.188  1.00  0.00           H  
ATOM   2279 1HB  GLU B 138       3.566  16.538  25.950  1.00  0.00           H  
ATOM   2280 2HB  GLU B 138       2.094  15.578  25.874  1.00  0.00           H  
ATOM   2281 1HG  GLU B 138       2.559  14.931  23.576  1.00  0.00           H  
ATOM   2282 2HG  GLU B 138       3.950  16.013  23.511  1.00  0.00           H  
ATOM   2283  N   VAL B 139       0.961  17.275  22.642  1.00  0.00           N  
ATOM   2284  CA  VAL B 139      -0.085  17.067  21.654  1.00  0.00           C  
ATOM   2285  C   VAL B 139       0.273  16.027  20.599  1.00  0.00           C  
ATOM   2286  O   VAL B 139       1.325  16.121  19.971  1.00  0.00           O  
ATOM   2287  CB  VAL B 139      -0.337  18.415  20.945  1.00  0.00           C  
ATOM   2288  CG1 VAL B 139      -1.382  18.269  19.854  1.00  0.00           C  
ATOM   2289  CG2 VAL B 139      -0.736  19.455  21.975  1.00  0.00           C  
ATOM   2290  H   VAL B 139       1.863  17.633  22.334  1.00  0.00           H  
ATOM   2291  HA  VAL B 139      -0.990  16.750  22.174  1.00  0.00           H  
ATOM   2292  HB  VAL B 139       0.580  18.732  20.469  1.00  0.00           H  
ATOM   2293 1HG1 VAL B 139      -1.524  19.229  19.355  1.00  0.00           H  
ATOM   2294 2HG1 VAL B 139      -1.046  17.530  19.126  1.00  0.00           H  
ATOM   2295 3HG1 VAL B 139      -2.324  17.944  20.292  1.00  0.00           H  
ATOM   2296 1HG2 VAL B 139      -0.889  20.403  21.495  1.00  0.00           H  
ATOM   2297 2HG2 VAL B 139      -1.657  19.147  22.464  1.00  0.00           H  
ATOM   2298 3HG2 VAL B 139       0.048  19.558  22.713  1.00  0.00           H  
ATOM   2299  N   ASP B 140      -0.612  15.047  20.388  1.00  0.00           N  
ATOM   2300  CA  ASP B 140      -0.401  14.047  19.332  1.00  0.00           C  
ATOM   2301  C   ASP B 140      -1.233  14.329  18.093  1.00  0.00           C  
ATOM   2302  O   ASP B 140      -2.362  14.815  18.186  1.00  0.00           O  
ATOM   2303  CB  ASP B 140      -0.806  12.646  19.805  1.00  0.00           C  
ATOM   2304  CG  ASP B 140       0.081  12.052  20.844  1.00  0.00           C  
ATOM   2305  OD1 ASP B 140       1.270  12.200  20.735  1.00  0.00           O  
ATOM   2306  OD2 ASP B 140      -0.419  11.449  21.757  1.00  0.00           O  
ATOM   2307  H   ASP B 140      -1.449  15.008  20.952  1.00  0.00           H  
ATOM   2308  HA  ASP B 140       0.648  14.060  19.045  1.00  0.00           H  
ATOM   2309 1HB  ASP B 140      -1.822  12.680  20.194  1.00  0.00           H  
ATOM   2310 2HB  ASP B 140      -0.821  11.976  18.937  1.00  0.00           H  
ATOM   2311  N   SER B 141      -0.685  13.968  16.948  1.00  0.00           N  
ATOM   2312  CA  SER B 141      -1.396  13.990  15.681  1.00  0.00           C  
ATOM   2313  C   SER B 141      -2.155  12.689  15.597  1.00  0.00           C  
ATOM   2314  O   SER B 141      -2.003  11.827  16.466  1.00  0.00           O  
ATOM   2315  CB  SER B 141      -0.445  14.022  14.508  1.00  0.00           C  
ATOM   2316  OG  SER B 141       0.218  12.783  14.411  1.00  0.00           O  
ATOM   2317  H   SER B 141       0.288  13.667  16.962  1.00  0.00           H  
ATOM   2318  HA  SER B 141      -2.094  14.826  15.658  1.00  0.00           H  
ATOM   2319 1HB  SER B 141      -0.980  14.232  13.586  1.00  0.00           H  
ATOM   2320 2HB  SER B 141       0.278  14.809  14.654  1.00  0.00           H  
ATOM   2321  HG  SER B 141      -0.428  12.124  14.014  1.00  0.00           H  
ATOM   2322  N   ASP B 142      -2.964  12.533  14.562  1.00  0.00           N  
ATOM   2323  CA  ASP B 142      -3.629  11.261  14.351  1.00  0.00           C  
ATOM   2324  C   ASP B 142      -2.565  10.331  13.782  1.00  0.00           C  
ATOM   2325  O   ASP B 142      -1.438  10.773  13.532  1.00  0.00           O  
ATOM   2326  CB  ASP B 142      -4.807  11.436  13.390  1.00  0.00           C  
ATOM   2327  CG  ASP B 142      -5.863  10.304  13.383  1.00  0.00           C  
ATOM   2328  OD1 ASP B 142      -5.585   9.169  13.773  1.00  0.00           O  
ATOM   2329  OD2 ASP B 142      -6.958  10.602  12.977  1.00  0.00           O  
ATOM   2330  H   ASP B 142      -3.093  13.284  13.900  1.00  0.00           H  
ATOM   2331  HA  ASP B 142      -3.973  10.862  15.307  1.00  0.00           H  
ATOM   2332 1HB  ASP B 142      -5.319  12.370  13.622  1.00  0.00           H  
ATOM   2333 2HB  ASP B 142      -4.415  11.533  12.386  1.00  0.00           H  
ATOM   2334  N   ALA B 143      -2.883   9.054  13.630  1.00  0.00           N  
ATOM   2335  CA  ALA B 143      -1.882   8.131  13.103  1.00  0.00           C  
ATOM   2336  C   ALA B 143      -1.881   8.085  11.599  1.00  0.00           C  
ATOM   2337  O   ALA B 143      -2.932   8.059  10.960  1.00  0.00           O  
ATOM   2338  CB  ALA B 143      -2.103   6.732  13.635  1.00  0.00           C  
ATOM   2339  H   ALA B 143      -3.839   8.764  13.855  1.00  0.00           H  
ATOM   2340  HA  ALA B 143      -0.904   8.486  13.418  1.00  0.00           H  
ATOM   2341 1HB  ALA B 143      -1.321   6.081  13.245  1.00  0.00           H  
ATOM   2342 2HB  ALA B 143      -2.061   6.753  14.721  1.00  0.00           H  
ATOM   2343 3HB  ALA B 143      -3.079   6.373  13.308  1.00  0.00           H  
ATOM   2344  N   TYR B 144      -0.685   7.986  11.042  1.00  0.00           N  
ATOM   2345  CA  TYR B 144      -0.504   7.858   9.615  1.00  0.00           C  
ATOM   2346  C   TYR B 144      -0.060   6.435   9.356  1.00  0.00           C  
ATOM   2347  O   TYR B 144       0.641   5.858  10.179  1.00  0.00           O  
ATOM   2348  CB  TYR B 144       0.559   8.853   9.130  1.00  0.00           C  
ATOM   2349  CG  TYR B 144       0.152  10.308   9.286  1.00  0.00           C  
ATOM   2350  CD1 TYR B 144       0.327  10.944  10.507  1.00  0.00           C  
ATOM   2351  CD2 TYR B 144      -0.371  11.013   8.218  1.00  0.00           C  
ATOM   2352  CE1 TYR B 144      -0.038  12.256  10.660  1.00  0.00           C  
ATOM   2353  CE2 TYR B 144      -0.737  12.336   8.381  1.00  0.00           C  
ATOM   2354  CZ  TYR B 144      -0.575  12.954   9.597  1.00  0.00           C  
ATOM   2355  OH  TYR B 144      -0.947  14.270   9.776  1.00  0.00           O  
ATOM   2356  H   TYR B 144       0.134   8.033  11.641  1.00  0.00           H  
ATOM   2357  HA  TYR B 144      -1.452   8.032   9.112  1.00  0.00           H  
ATOM   2358 1HB  TYR B 144       1.486   8.697   9.687  1.00  0.00           H  
ATOM   2359 2HB  TYR B 144       0.772   8.668   8.077  1.00  0.00           H  
ATOM   2360  HD1 TYR B 144       0.747  10.401  11.357  1.00  0.00           H  
ATOM   2361  HD2 TYR B 144      -0.505  10.522   7.249  1.00  0.00           H  
ATOM   2362  HE1 TYR B 144       0.095  12.739  11.626  1.00  0.00           H  
ATOM   2363  HE2 TYR B 144      -1.163  12.882   7.555  1.00  0.00           H  
ATOM   2364  HH  TYR B 144      -1.242  14.651   8.931  1.00  0.00           H  
ATOM   2365  N   TYR B 145      -0.443   5.872   8.228  1.00  0.00           N  
ATOM   2366  CA  TYR B 145      -0.042   4.516   7.920  1.00  0.00           C  
ATOM   2367  C   TYR B 145       0.630   4.442   6.574  1.00  0.00           C  
ATOM   2368  O   TYR B 145       0.084   4.891   5.578  1.00  0.00           O  
ATOM   2369  CB  TYR B 145      -1.172   3.534   7.996  1.00  0.00           C  
ATOM   2370  CG  TYR B 145      -0.706   2.141   7.737  1.00  0.00           C  
ATOM   2371  CD1 TYR B 145       0.062   1.500   8.672  1.00  0.00           C  
ATOM   2372  CD2 TYR B 145      -1.062   1.506   6.613  1.00  0.00           C  
ATOM   2373  CE1 TYR B 145       0.487   0.226   8.470  1.00  0.00           C  
ATOM   2374  CE2 TYR B 145      -0.678   0.226   6.404  1.00  0.00           C  
ATOM   2375  CZ  TYR B 145       0.113  -0.422   7.329  1.00  0.00           C  
ATOM   2376  OH  TYR B 145       0.526  -1.712   7.125  1.00  0.00           O  
ATOM   2377  H   TYR B 145      -1.037   6.403   7.593  1.00  0.00           H  
ATOM   2378  HA  TYR B 145       0.678   4.180   8.664  1.00  0.00           H  
ATOM   2379 1HB  TYR B 145      -1.591   3.561   8.992  1.00  0.00           H  
ATOM   2380 2HB  TYR B 145      -1.949   3.790   7.275  1.00  0.00           H  
ATOM   2381  HD1 TYR B 145       0.345   2.016   9.567  1.00  0.00           H  
ATOM   2382  HD2 TYR B 145      -1.653   2.018   5.898  1.00  0.00           H  
ATOM   2383  HE1 TYR B 145       1.108  -0.269   9.215  1.00  0.00           H  
ATOM   2384  HE2 TYR B 145      -0.990  -0.269   5.511  1.00  0.00           H  
ATOM   2385  HH  TYR B 145       1.158  -1.954   7.812  1.00  0.00           H  
ATOM   2386  N   VAL B 146       1.822   3.843   6.550  1.00  0.00           N  
ATOM   2387  CA  VAL B 146       2.552   3.663   5.310  1.00  0.00           C  
ATOM   2388  C   VAL B 146       2.234   2.276   4.798  1.00  0.00           C  
ATOM   2389  O   VAL B 146       2.181   1.344   5.587  1.00  0.00           O  
ATOM   2390  CB  VAL B 146       4.081   3.905   5.523  1.00  0.00           C  
ATOM   2391  CG1 VAL B 146       4.890   3.588   4.239  1.00  0.00           C  
ATOM   2392  CG2 VAL B 146       4.317   5.409   5.905  1.00  0.00           C  
ATOM   2393  H   VAL B 146       2.227   3.495   7.422  1.00  0.00           H  
ATOM   2394  HA  VAL B 146       2.215   4.389   4.582  1.00  0.00           H  
ATOM   2395  HB  VAL B 146       4.440   3.253   6.322  1.00  0.00           H  
ATOM   2396 1HG1 VAL B 146       5.952   3.763   4.427  1.00  0.00           H  
ATOM   2397 2HG1 VAL B 146       4.753   2.542   3.957  1.00  0.00           H  
ATOM   2398 3HG1 VAL B 146       4.554   4.227   3.426  1.00  0.00           H  
ATOM   2399 1HG2 VAL B 146       5.381   5.588   6.069  1.00  0.00           H  
ATOM   2400 2HG2 VAL B 146       3.961   6.049   5.097  1.00  0.00           H  
ATOM   2401 3HG2 VAL B 146       3.769   5.642   6.817  1.00  0.00           H  
ATOM   2402  N   TYR B 147       1.949   2.163   3.502  1.00  0.00           N  
ATOM   2403  CA  TYR B 147       1.673   0.857   2.912  1.00  0.00           C  
ATOM   2404  C   TYR B 147       2.312   0.795   1.526  1.00  0.00           C  
ATOM   2405  O   TYR B 147       1.952   1.582   0.657  1.00  0.00           O  
ATOM   2406  CB  TYR B 147       0.197   0.582   2.762  1.00  0.00           C  
ATOM   2407  CG  TYR B 147      -0.016  -0.855   2.403  1.00  0.00           C  
ATOM   2408  CD1 TYR B 147       0.093  -1.788   3.410  1.00  0.00           C  
ATOM   2409  CD2 TYR B 147      -0.269  -1.264   1.110  1.00  0.00           C  
ATOM   2410  CE1 TYR B 147      -0.067  -3.101   3.162  1.00  0.00           C  
ATOM   2411  CE2 TYR B 147      -0.425  -2.614   0.853  1.00  0.00           C  
ATOM   2412  CZ  TYR B 147      -0.328  -3.525   1.897  1.00  0.00           C  
ATOM   2413  OH  TYR B 147      -0.479  -4.866   1.692  1.00  0.00           O  
ATOM   2414  H   TYR B 147       1.916   3.000   2.923  1.00  0.00           H  
ATOM   2415  HA  TYR B 147       2.093   0.072   3.528  1.00  0.00           H  
ATOM   2416 1HB  TYR B 147      -0.321   0.810   3.671  1.00  0.00           H  
ATOM   2417 2HB  TYR B 147      -0.213   1.205   1.975  1.00  0.00           H  
ATOM   2418  HD1 TYR B 147       0.319  -1.476   4.415  1.00  0.00           H  
ATOM   2419  HD2 TYR B 147      -0.331  -0.543   0.312  1.00  0.00           H  
ATOM   2420  HE1 TYR B 147       0.024  -3.822   3.973  1.00  0.00           H  
ATOM   2421  HE2 TYR B 147      -0.621  -2.968  -0.161  1.00  0.00           H  
ATOM   2422  HH  TYR B 147      -0.686  -5.041   0.754  1.00  0.00           H  
ATOM   2423  N   ARG B 148       3.230  -0.152   1.309  1.00  0.00           N  
ATOM   2424  CA  ARG B 148       3.845  -0.257   0.012  1.00  0.00           C  
ATOM   2425  C   ARG B 148       3.324  -1.547  -0.621  1.00  0.00           C  
ATOM   2426  O   ARG B 148       3.367  -2.634  -0.043  1.00  0.00           O  
ATOM   2427  CB  ARG B 148       5.362  -0.257   0.099  1.00  0.00           C  
ATOM   2428  CG  ARG B 148       6.000   1.045   0.650  1.00  0.00           C  
ATOM   2429  CD  ARG B 148       7.455   0.940   0.621  1.00  0.00           C  
ATOM   2430  NE  ARG B 148       8.175   2.015   1.317  1.00  0.00           N  
ATOM   2431  CZ  ARG B 148       8.571   3.223   0.820  1.00  0.00           C  
ATOM   2432  NH1 ARG B 148       8.326   3.673  -0.397  1.00  0.00           N  
ATOM   2433  NH2 ARG B 148       9.259   4.015   1.600  1.00  0.00           N  
ATOM   2434  H   ARG B 148       3.553  -0.775   2.052  1.00  0.00           H  
ATOM   2435  HA  ARG B 148       3.545   0.578  -0.612  1.00  0.00           H  
ATOM   2436 1HB  ARG B 148       5.677  -1.072   0.753  1.00  0.00           H  
ATOM   2437 2HB  ARG B 148       5.781  -0.443  -0.888  1.00  0.00           H  
ATOM   2438 1HG  ARG B 148       5.717   1.869   0.021  1.00  0.00           H  
ATOM   2439 2HG  ARG B 148       5.674   1.229   1.674  1.00  0.00           H  
ATOM   2440 1HD  ARG B 148       7.754  -0.010   1.066  1.00  0.00           H  
ATOM   2441 2HD  ARG B 148       7.740   0.959  -0.398  1.00  0.00           H  
ATOM   2442  HE  ARG B 148       8.442   1.821   2.289  1.00  0.00           H  
ATOM   2443 1HH1 ARG B 148       7.796   3.148  -1.120  1.00  0.00           H  
ATOM   2444 2HH1 ARG B 148       8.695   4.620  -0.626  1.00  0.00           H  
ATOM   2445 1HH2 ARG B 148       9.463   3.702   2.570  1.00  0.00           H  
ATOM   2446 2HH2 ARG B 148       9.567   4.933   1.213  1.00  0.00           H  
ATOM   2447  N   LEU B 149       2.738  -1.385  -1.793  1.00  0.00           N  
ATOM   2448  CA  LEU B 149       2.129  -2.469  -2.524  1.00  0.00           C  
ATOM   2449  C   LEU B 149       3.151  -3.468  -2.971  1.00  0.00           C  
ATOM   2450  O   LEU B 149       4.201  -3.086  -3.487  1.00  0.00           O  
ATOM   2451  CB  LEU B 149       1.398  -1.893  -3.742  1.00  0.00           C  
ATOM   2452  CG  LEU B 149       0.532  -2.848  -4.562  1.00  0.00           C  
ATOM   2453  CD1 LEU B 149      -0.652  -3.298  -3.767  1.00  0.00           C  
ATOM   2454  CD2 LEU B 149       0.077  -2.151  -5.787  1.00  0.00           C  
ATOM   2455  H   LEU B 149       2.703  -0.450  -2.202  1.00  0.00           H  
ATOM   2456  HA  LEU B 149       1.413  -2.975  -1.872  1.00  0.00           H  
ATOM   2457 1HB  LEU B 149       0.783  -1.061  -3.411  1.00  0.00           H  
ATOM   2458 2HB  LEU B 149       2.152  -1.504  -4.415  1.00  0.00           H  
ATOM   2459  HG  LEU B 149       1.115  -3.733  -4.839  1.00  0.00           H  
ATOM   2460 1HD1 LEU B 149      -1.218  -3.958  -4.379  1.00  0.00           H  
ATOM   2461 2HD1 LEU B 149      -0.346  -3.818  -2.879  1.00  0.00           H  
ATOM   2462 3HD1 LEU B 149      -1.258  -2.447  -3.491  1.00  0.00           H  
ATOM   2463 1HD2 LEU B 149      -0.534  -2.836  -6.377  1.00  0.00           H  
ATOM   2464 2HD2 LEU B 149      -0.501  -1.292  -5.530  1.00  0.00           H  
ATOM   2465 3HD2 LEU B 149       0.945  -1.837  -6.357  1.00  0.00           H  
ATOM   2466  N   GLN B 150       2.875  -4.759  -2.784  1.00  0.00           N  
ATOM   2467  CA  GLN B 150       3.851  -5.703  -3.288  1.00  0.00           C  
ATOM   2468  C   GLN B 150       3.649  -5.867  -4.794  1.00  0.00           C  
ATOM   2469  O   GLN B 150       2.604  -6.355  -5.265  1.00  0.00           O  
ATOM   2470  CB  GLN B 150       3.763  -7.049  -2.572  1.00  0.00           C  
ATOM   2471  CG  GLN B 150       4.811  -8.096  -3.010  1.00  0.00           C  
ATOM   2472  CD  GLN B 150       6.225  -7.661  -2.656  1.00  0.00           C  
ATOM   2473  OE1 GLN B 150       6.458  -7.187  -1.542  1.00  0.00           O  
ATOM   2474  NE2 GLN B 150       7.170  -7.826  -3.575  1.00  0.00           N  
ATOM   2475  H   GLN B 150       2.010  -5.070  -2.324  1.00  0.00           H  
ATOM   2476  HA  GLN B 150       4.849  -5.302  -3.123  1.00  0.00           H  
ATOM   2477 1HB  GLN B 150       3.846  -6.898  -1.495  1.00  0.00           H  
ATOM   2478 2HB  GLN B 150       2.799  -7.473  -2.764  1.00  0.00           H  
ATOM   2479 1HG  GLN B 150       4.611  -9.033  -2.490  1.00  0.00           H  
ATOM   2480 2HG  GLN B 150       4.749  -8.251  -4.093  1.00  0.00           H  
ATOM   2481 1HE2 GLN B 150       8.119  -7.560  -3.378  1.00  0.00           H  
ATOM   2482 2HE2 GLN B 150       6.948  -8.243  -4.461  1.00  0.00           H  
ATOM   2483  N   VAL B 151       4.662  -5.457  -5.554  1.00  0.00           N  
ATOM   2484  CA  VAL B 151       4.590  -5.518  -7.005  1.00  0.00           C  
ATOM   2485  C   VAL B 151       5.757  -6.319  -7.580  1.00  0.00           C  
ATOM   2486  O   VAL B 151       6.877  -6.281  -7.049  1.00  0.00           O  
ATOM   2487  CB  VAL B 151       4.580  -4.075  -7.577  1.00  0.00           C  
ATOM   2488  CG1 VAL B 151       3.326  -3.322  -7.101  1.00  0.00           C  
ATOM   2489  CG2 VAL B 151       5.831  -3.306  -7.109  1.00  0.00           C  
ATOM   2490  H   VAL B 151       5.484  -5.068  -5.107  1.00  0.00           H  
ATOM   2491  HA  VAL B 151       3.664  -6.015  -7.288  1.00  0.00           H  
ATOM   2492  HB  VAL B 151       4.549  -4.126  -8.668  1.00  0.00           H  
ATOM   2493 1HG1 VAL B 151       3.322  -2.317  -7.519  1.00  0.00           H  
ATOM   2494 2HG1 VAL B 151       2.437  -3.860  -7.433  1.00  0.00           H  
ATOM   2495 3HG1 VAL B 151       3.329  -3.257  -6.020  1.00  0.00           H  
ATOM   2496 1HG2 VAL B 151       5.807  -2.293  -7.520  1.00  0.00           H  
ATOM   2497 2HG2 VAL B 151       5.839  -3.245  -6.021  1.00  0.00           H  
ATOM   2498 3HG2 VAL B 151       6.733  -3.805  -7.450  1.00  0.00           H  
ATOM   2499  N   SER B 152       5.470  -7.010  -8.677  1.00  0.00           N  
ATOM   2500  CA  SER B 152       6.387  -7.836  -9.454  1.00  0.00           C  
ATOM   2501  C   SER B 152       5.889  -7.950 -10.909  1.00  0.00           C  
ATOM   2502  O   SER B 152       5.023  -7.190 -11.346  1.00  0.00           O  
ATOM   2503  CB  SER B 152       6.506  -9.228  -8.834  1.00  0.00           C  
ATOM   2504  OG  SER B 152       7.564  -9.945  -9.421  1.00  0.00           O  
ATOM   2505  H   SER B 152       4.502  -6.997  -8.996  1.00  0.00           H  
ATOM   2506  HA  SER B 152       7.370  -7.364  -9.457  1.00  0.00           H  
ATOM   2507 1HB  SER B 152       6.657  -9.152  -7.754  1.00  0.00           H  
ATOM   2508 2HB  SER B 152       5.572  -9.764  -8.997  1.00  0.00           H  
ATOM   2509  HG  SER B 152       7.523 -10.831  -9.040  1.00  0.00           H  
ATOM   2510  N   SER B 153       6.495  -8.848 -11.676  1.00  0.00           N  
ATOM   2511  CA  SER B 153       6.069  -9.073 -13.060  1.00  0.00           C  
ATOM   2512  C   SER B 153       4.834  -9.972 -13.013  1.00  0.00           C  
ATOM   2513  O   SER B 153       4.534 -10.530 -11.958  1.00  0.00           O  
ATOM   2514  CB  SER B 153       7.184  -9.702 -13.885  1.00  0.00           C  
ATOM   2515  OG  SER B 153       7.465 -11.008 -13.457  1.00  0.00           O  
ATOM   2516  H   SER B 153       7.209  -9.419 -11.232  1.00  0.00           H  
ATOM   2517  HA  SER B 153       5.790  -8.119 -13.512  1.00  0.00           H  
ATOM   2518 1HB  SER B 153       6.887  -9.720 -14.932  1.00  0.00           H  
ATOM   2519 2HB  SER B 153       8.083  -9.092 -13.812  1.00  0.00           H  
ATOM   2520  HG  SER B 153       6.950 -11.587 -14.033  1.00  0.00           H  
ATOM   2521  N   ILE B 154       4.112 -10.136 -14.119  1.00  0.00           N  
ATOM   2522  CA  ILE B 154       2.970 -11.050 -14.055  1.00  0.00           C  
ATOM   2523  C   ILE B 154       3.355 -12.446 -14.525  1.00  0.00           C  
ATOM   2524  O   ILE B 154       3.940 -12.613 -15.592  1.00  0.00           O  
ATOM   2525  CB  ILE B 154       1.748 -10.549 -14.835  1.00  0.00           C  
ATOM   2526  CG1 ILE B 154       1.257  -9.300 -14.250  1.00  0.00           C  
ATOM   2527  CG2 ILE B 154       0.631 -11.563 -14.795  1.00  0.00           C  
ATOM   2528  CD1 ILE B 154       0.359  -8.654 -15.123  1.00  0.00           C  
ATOM   2529  H   ILE B 154       4.350  -9.657 -14.975  1.00  0.00           H  
ATOM   2530  HA  ILE B 154       2.655 -11.132 -13.015  1.00  0.00           H  
ATOM   2531  HB  ILE B 154       2.031 -10.354 -15.871  1.00  0.00           H  
ATOM   2532 1HG1 ILE B 154       0.751  -9.498 -13.311  1.00  0.00           H  
ATOM   2533 2HG1 ILE B 154       2.099  -8.634 -14.058  1.00  0.00           H  
ATOM   2534 1HG2 ILE B 154      -0.227 -11.193 -15.365  1.00  0.00           H  
ATOM   2535 2HG2 ILE B 154       0.989 -12.474 -15.225  1.00  0.00           H  
ATOM   2536 3HG2 ILE B 154       0.335 -11.737 -13.771  1.00  0.00           H  
ATOM   2537 1HD1 ILE B 154       0.043  -7.747 -14.677  1.00  0.00           H  
ATOM   2538 2HD1 ILE B 154       0.870  -8.469 -16.027  1.00  0.00           H  
ATOM   2539 3HD1 ILE B 154      -0.499  -9.288 -15.317  1.00  0.00           H  
ATOM   2540  N   ASN B 155       3.043 -13.432 -13.687  1.00  0.00           N  
ATOM   2541  CA  ASN B 155       3.338 -14.842 -13.916  1.00  0.00           C  
ATOM   2542  C   ASN B 155       2.077 -15.701 -13.828  1.00  0.00           C  
ATOM   2543  O   ASN B 155       1.676 -16.105 -12.732  1.00  0.00           O  
ATOM   2544  CB  ASN B 155       4.373 -15.282 -12.873  1.00  0.00           C  
ATOM   2545  CG  ASN B 155       4.885 -16.722 -12.965  1.00  0.00           C  
ATOM   2546  OD1 ASN B 155       4.457 -17.520 -13.801  1.00  0.00           O  
ATOM   2547  ND2 ASN B 155       5.818 -17.050 -12.093  1.00  0.00           N  
ATOM   2548  H   ASN B 155       2.584 -13.178 -12.824  1.00  0.00           H  
ATOM   2549  HA  ASN B 155       3.745 -14.961 -14.924  1.00  0.00           H  
ATOM   2550 1HB  ASN B 155       5.229 -14.610 -12.929  1.00  0.00           H  
ATOM   2551 2HB  ASN B 155       3.939 -15.136 -11.902  1.00  0.00           H  
ATOM   2552 1HD2 ASN B 155       6.204 -17.974 -12.086  1.00  0.00           H  
ATOM   2553 2HD2 ASN B 155       6.158 -16.364 -11.447  1.00  0.00           H  
ATOM   2554  N   VAL B 156       1.441 -15.961 -14.985  1.00  0.00           N  
ATOM   2555  CA  VAL B 156       0.181 -16.727 -15.034  1.00  0.00           C  
ATOM   2556  C   VAL B 156       0.363 -18.228 -15.298  1.00  0.00           C  
ATOM   2557  O   VAL B 156       1.043 -18.647 -16.251  1.00  0.00           O  
ATOM   2558  CB  VAL B 156      -0.762 -16.153 -16.113  1.00  0.00           C  
ATOM   2559  CG1 VAL B 156      -2.018 -16.972 -16.230  1.00  0.00           C  
ATOM   2560  CG2 VAL B 156      -1.132 -14.816 -15.749  1.00  0.00           C  
ATOM   2561  H   VAL B 156       1.810 -15.572 -15.866  1.00  0.00           H  
ATOM   2562  HA  VAL B 156      -0.314 -16.617 -14.068  1.00  0.00           H  
ATOM   2563  HB  VAL B 156      -0.247 -16.144 -17.067  1.00  0.00           H  
ATOM   2564 1HG1 VAL B 156      -2.677 -16.545 -16.993  1.00  0.00           H  
ATOM   2565 2HG1 VAL B 156      -1.757 -17.976 -16.501  1.00  0.00           H  
ATOM   2566 3HG1 VAL B 156      -2.524 -16.975 -15.272  1.00  0.00           H  
ATOM   2567 1HG2 VAL B 156      -1.780 -14.405 -16.521  1.00  0.00           H  
ATOM   2568 2HG2 VAL B 156      -1.641 -14.837 -14.818  1.00  0.00           H  
ATOM   2569 3HG2 VAL B 156      -0.246 -14.246 -15.655  1.00  0.00           H  
ATOM   2570  N   SER B 157      -0.295 -19.032 -14.462  1.00  0.00           N  
ATOM   2571  CA  SER B 157      -0.293 -20.483 -14.557  1.00  0.00           C  
ATOM   2572  C   SER B 157      -1.734 -21.003 -14.658  1.00  0.00           C  
ATOM   2573  O   SER B 157      -2.536 -20.797 -13.746  1.00  0.00           O  
ATOM   2574  CB  SER B 157       0.398 -21.056 -13.329  1.00  0.00           C  
ATOM   2575  OG  SER B 157       0.369 -22.457 -13.326  1.00  0.00           O  
ATOM   2576  H   SER B 157      -0.791 -18.605 -13.681  1.00  0.00           H  
ATOM   2577  HA  SER B 157       0.249 -20.778 -15.455  1.00  0.00           H  
ATOM   2578 1HB  SER B 157       1.434 -20.712 -13.308  1.00  0.00           H  
ATOM   2579 2HB  SER B 157      -0.086 -20.673 -12.428  1.00  0.00           H  
ATOM   2580  HG  SER B 157       1.182 -22.739 -13.753  1.00  0.00           H  
ATOM   2581  N   VAL B 158      -2.072 -21.638 -15.786  1.00  0.00           N  
ATOM   2582  CA  VAL B 158      -3.436 -22.131 -16.026  1.00  0.00           C  
ATOM   2583  C   VAL B 158      -3.516 -23.627 -16.253  1.00  0.00           C  
ATOM   2584  O   VAL B 158      -2.734 -24.196 -17.018  1.00  0.00           O  
ATOM   2585  CB  VAL B 158      -4.092 -21.406 -17.211  1.00  0.00           C  
ATOM   2586  CG1 VAL B 158      -5.459 -21.993 -17.519  1.00  0.00           C  
ATOM   2587  CG2 VAL B 158      -4.280 -19.992 -16.848  1.00  0.00           C  
ATOM   2588  H   VAL B 158      -1.369 -21.781 -16.498  1.00  0.00           H  
ATOM   2589  HA  VAL B 158      -4.028 -21.900 -15.146  1.00  0.00           H  
ATOM   2590  HB  VAL B 158      -3.460 -21.501 -18.092  1.00  0.00           H  
ATOM   2591 1HG1 VAL B 158      -5.908 -21.452 -18.352  1.00  0.00           H  
ATOM   2592 2HG1 VAL B 158      -5.362 -23.039 -17.790  1.00  0.00           H  
ATOM   2593 3HG1 VAL B 158      -6.098 -21.900 -16.637  1.00  0.00           H  
ATOM   2594 1HG2 VAL B 158      -4.738 -19.482 -17.686  1.00  0.00           H  
ATOM   2595 2HG2 VAL B 158      -4.925 -19.934 -15.984  1.00  0.00           H  
ATOM   2596 3HG2 VAL B 158      -3.339 -19.546 -16.621  1.00  0.00           H  
ATOM   2597  N   ASN B 159      -4.485 -24.248 -15.590  1.00  0.00           N  
ATOM   2598  CA  ASN B 159      -4.709 -25.682 -15.696  1.00  0.00           C  
ATOM   2599  C   ASN B 159      -6.168 -26.016 -15.361  1.00  0.00           C  
ATOM   2600  O   ASN B 159      -6.994 -25.123 -15.168  1.00  0.00           O  
ATOM   2601  CB  ASN B 159      -3.726 -26.406 -14.782  1.00  0.00           C  
ATOM   2602  CG  ASN B 159      -3.312 -27.794 -15.273  1.00  0.00           C  
ATOM   2603  OD1 ASN B 159      -4.125 -28.519 -15.856  1.00  0.00           O  
ATOM   2604  ND2 ASN B 159      -2.066 -28.152 -15.049  1.00  0.00           N  
ATOM   2605  H   ASN B 159      -5.068 -23.688 -14.966  1.00  0.00           H  
ATOM   2606  HA  ASN B 159      -4.523 -25.991 -16.724  1.00  0.00           H  
ATOM   2607 1HB  ASN B 159      -2.826 -25.799 -14.667  1.00  0.00           H  
ATOM   2608 2HB  ASN B 159      -4.174 -26.507 -13.794  1.00  0.00           H  
ATOM   2609 1HD2 ASN B 159      -1.743 -29.047 -15.355  1.00  0.00           H  
ATOM   2610 2HD2 ASN B 159      -1.444 -27.530 -14.578  1.00  0.00           H  
ATOM   2611  N   ALA B 160      -6.497 -27.299 -15.300  1.00  0.00           N  
ATOM   2612  CA  ALA B 160      -7.869 -27.721 -15.014  1.00  0.00           C  
ATOM   2613  C   ALA B 160      -7.880 -29.018 -14.252  1.00  0.00           C  
ATOM   2614  O   ALA B 160      -6.927 -29.795 -14.308  1.00  0.00           O  
ATOM   2615  CB  ALA B 160      -8.677 -27.905 -16.291  1.00  0.00           C  
ATOM   2616  H   ALA B 160      -5.779 -27.990 -15.485  1.00  0.00           H  
ATOM   2617  HA  ALA B 160      -8.339 -26.960 -14.393  1.00  0.00           H  
ATOM   2618 1HB  ALA B 160      -9.694 -28.205 -16.037  1.00  0.00           H  
ATOM   2619 2HB  ALA B 160      -8.705 -26.986 -16.828  1.00  0.00           H  
ATOM   2620 3HB  ALA B 160      -8.219 -28.673 -16.908  1.00  0.00           H  
ATOM   2621  N   VAL B 161      -9.001 -29.295 -13.588  1.00  0.00           N  
ATOM   2622  CA  VAL B 161      -9.135 -30.565 -12.880  1.00  0.00           C  
ATOM   2623  C   VAL B 161      -9.112 -31.728 -13.866  1.00  0.00           C  
ATOM   2624  O   VAL B 161      -8.703 -32.839 -13.529  1.00  0.00           O  
ATOM   2625  CB  VAL B 161     -10.425 -30.562 -12.040  1.00  0.00           C  
ATOM   2626  CG1 VAL B 161     -10.301 -29.458 -10.973  1.00  0.00           C  
ATOM   2627  CG2 VAL B 161     -11.667 -30.314 -12.970  1.00  0.00           C  
ATOM   2628  H   VAL B 161      -9.746 -28.591 -13.558  1.00  0.00           H  
ATOM   2629  HA  VAL B 161      -8.288 -30.674 -12.199  1.00  0.00           H  
ATOM   2630  HB  VAL B 161     -10.535 -31.513 -11.527  1.00  0.00           H  
ATOM   2631 1HG1 VAL B 161     -11.196 -29.441 -10.353  1.00  0.00           H  
ATOM   2632 2HG1 VAL B 161      -9.433 -29.657 -10.345  1.00  0.00           H  
ATOM   2633 3HG1 VAL B 161     -10.172 -28.491 -11.465  1.00  0.00           H  
ATOM   2634 1HG2 VAL B 161     -12.577 -30.297 -12.370  1.00  0.00           H  
ATOM   2635 2HG2 VAL B 161     -11.545 -29.363 -13.479  1.00  0.00           H  
ATOM   2636 3HG2 VAL B 161     -11.754 -31.109 -13.709  1.00  0.00           H  
ATOM   2637  N   GLN B 162      -9.545 -31.446 -15.088  1.00  0.00           N  
ATOM   2638  CA  GLN B 162      -9.453 -32.354 -16.205  1.00  0.00           C  
ATOM   2639  C   GLN B 162      -9.718 -31.530 -17.463  1.00  0.00           C  
ATOM   2640  O   GLN B 162     -10.504 -30.584 -17.427  1.00  0.00           O  
ATOM   2641  CB  GLN B 162     -10.363 -33.570 -16.019  1.00  0.00           C  
ATOM   2642  CG  GLN B 162     -10.334 -34.517 -17.170  1.00  0.00           C  
ATOM   2643  CD  GLN B 162      -8.908 -35.106 -17.439  1.00  0.00           C  
ATOM   2644  OE1 GLN B 162      -8.070 -34.407 -18.051  1.00  0.00           O  
ATOM   2645  NE2 GLN B 162      -8.640 -36.331 -16.974  1.00  0.00           N  
ATOM   2646  H   GLN B 162      -9.904 -30.519 -15.249  1.00  0.00           H  
ATOM   2647  HA  GLN B 162      -8.431 -32.727 -16.267  1.00  0.00           H  
ATOM   2648 1HB  GLN B 162     -10.073 -34.130 -15.137  1.00  0.00           H  
ATOM   2649 2HB  GLN B 162     -11.381 -33.234 -15.868  1.00  0.00           H  
ATOM   2650 1HG  GLN B 162     -11.015 -35.341 -16.965  1.00  0.00           H  
ATOM   2651 2HG  GLN B 162     -10.660 -33.993 -18.022  1.00  0.00           H  
ATOM   2652 1HE2 GLN B 162      -7.727 -36.728 -17.102  1.00  0.00           H  
ATOM   2653 2HE2 GLN B 162      -9.340 -36.836 -16.469  1.00  0.00           H  
ATOM   2654  N   THR B 163      -9.069 -31.896 -18.571  1.00  0.00           N  
ATOM   2655  CA  THR B 163      -9.256 -31.178 -19.832  1.00  0.00           C  
ATOM   2656  C   THR B 163     -10.202 -31.887 -20.786  1.00  0.00           C  
ATOM   2657  O   THR B 163     -10.595 -31.330 -21.810  1.00  0.00           O  
ATOM   2658  CB  THR B 163      -7.904 -30.896 -20.498  1.00  0.00           C  
ATOM   2659  OG1 THR B 163      -7.226 -32.145 -20.745  1.00  0.00           O  
ATOM   2660  CG2 THR B 163      -7.055 -29.978 -19.617  1.00  0.00           C  
ATOM   2661  H   THR B 163      -8.449 -32.703 -18.519  1.00  0.00           H  
ATOM   2662  HA  THR B 163      -9.702 -30.216 -19.596  1.00  0.00           H  
ATOM   2663  HB  THR B 163      -8.073 -30.393 -21.455  1.00  0.00           H  
ATOM   2664  HG1 THR B 163      -6.967 -32.548 -19.903  1.00  0.00           H  
ATOM   2665 1HG2 THR B 163      -6.108 -29.773 -20.106  1.00  0.00           H  
ATOM   2666 2HG2 THR B 163      -7.592 -29.042 -19.463  1.00  0.00           H  
ATOM   2667 3HG2 THR B 163      -6.869 -30.452 -18.652  1.00  0.00           H  
ATOM   2668  N   VAL B 164     -10.509 -33.125 -20.474  1.00  0.00           N  
ATOM   2669  CA  VAL B 164     -11.449 -33.916 -21.242  1.00  0.00           C  
ATOM   2670  C   VAL B 164     -12.454 -34.465 -20.250  1.00  0.00           C  
ATOM   2671  O   VAL B 164     -12.108 -35.338 -19.451  1.00  0.00           O  
ATOM   2672  CB  VAL B 164     -10.744 -35.082 -21.966  1.00  0.00           C  
ATOM   2673  CG1 VAL B 164     -11.751 -35.888 -22.764  1.00  0.00           C  
ATOM   2674  CG2 VAL B 164      -9.616 -34.555 -22.904  1.00  0.00           C  
ATOM   2675  H   VAL B 164     -10.106 -33.514 -19.639  1.00  0.00           H  
ATOM   2676  HA  VAL B 164     -11.968 -33.285 -21.964  1.00  0.00           H  
ATOM   2677  HB  VAL B 164     -10.337 -35.720 -21.228  1.00  0.00           H  
ATOM   2678 1HG1 VAL B 164     -11.242 -36.728 -23.242  1.00  0.00           H  
ATOM   2679 2HG1 VAL B 164     -12.528 -36.265 -22.098  1.00  0.00           H  
ATOM   2680 3HG1 VAL B 164     -12.207 -35.254 -23.529  1.00  0.00           H  
ATOM   2681 1HG2 VAL B 164      -9.119 -35.394 -23.396  1.00  0.00           H  
ATOM   2682 2HG2 VAL B 164     -10.049 -33.904 -23.654  1.00  0.00           H  
ATOM   2683 3HG2 VAL B 164      -8.880 -33.999 -22.323  1.00  0.00           H  
ATOM   2684  N   VAL B 165     -13.688 -33.986 -20.309  1.00  0.00           N  
ATOM   2685  CA  VAL B 165     -14.696 -34.403 -19.333  1.00  0.00           C  
ATOM   2686  C   VAL B 165     -15.936 -34.905 -20.047  1.00  0.00           C  
ATOM   2687  O   VAL B 165     -16.138 -34.610 -21.223  1.00  0.00           O  
ATOM   2688  CB  VAL B 165     -15.082 -33.226 -18.401  1.00  0.00           C  
ATOM   2689  CG1 VAL B 165     -13.840 -32.705 -17.646  1.00  0.00           C  
ATOM   2690  CG2 VAL B 165     -15.750 -32.118 -19.214  1.00  0.00           C  
ATOM   2691  H   VAL B 165     -13.914 -33.288 -21.023  1.00  0.00           H  
ATOM   2692  HA  VAL B 165     -14.292 -35.212 -18.721  1.00  0.00           H  
ATOM   2693  HB  VAL B 165     -15.780 -33.590 -17.652  1.00  0.00           H  
ATOM   2694 1HG1 VAL B 165     -14.133 -31.899 -16.970  1.00  0.00           H  
ATOM   2695 2HG1 VAL B 165     -13.417 -33.523 -17.073  1.00  0.00           H  
ATOM   2696 3HG1 VAL B 165     -13.099 -32.327 -18.348  1.00  0.00           H  
ATOM   2697 1HG2 VAL B 165     -16.045 -31.311 -18.550  1.00  0.00           H  
ATOM   2698 2HG2 VAL B 165     -15.055 -31.741 -19.969  1.00  0.00           H  
ATOM   2699 3HG2 VAL B 165     -16.637 -32.523 -19.704  1.00  0.00           H  
ATOM   2700  N   ARG B 166     -16.769 -35.665 -19.360  1.00  0.00           N  
ATOM   2701  CA  ARG B 166     -18.009 -36.101 -19.990  1.00  0.00           C  
ATOM   2702  C   ARG B 166     -19.129 -35.108 -19.759  1.00  0.00           C  
ATOM   2703  O   ARG B 166     -19.139 -34.360 -18.783  1.00  0.00           O  
ATOM   2704  CB  ARG B 166     -18.455 -37.476 -19.514  1.00  0.00           C  
ATOM   2705  CG  ARG B 166     -17.485 -38.629 -19.798  1.00  0.00           C  
ATOM   2706  CD  ARG B 166     -18.032 -39.931 -19.324  1.00  0.00           C  
ATOM   2707  NE  ARG B 166     -18.180 -39.950 -17.884  1.00  0.00           N  
ATOM   2708  CZ  ARG B 166     -18.843 -40.867 -17.167  1.00  0.00           C  
ATOM   2709  NH1 ARG B 166     -19.447 -41.895 -17.741  1.00  0.00           N  
ATOM   2710  NH2 ARG B 166     -18.874 -40.698 -15.863  1.00  0.00           N  
ATOM   2711  H   ARG B 166     -16.562 -35.917 -18.385  1.00  0.00           H  
ATOM   2712  HA  ARG B 166     -17.857 -36.165 -21.059  1.00  0.00           H  
ATOM   2713 1HB  ARG B 166     -18.644 -37.447 -18.450  1.00  0.00           H  
ATOM   2714 2HB  ARG B 166     -19.400 -37.723 -19.997  1.00  0.00           H  
ATOM   2715 1HG  ARG B 166     -17.307 -38.712 -20.856  1.00  0.00           H  
ATOM   2716 2HG  ARG B 166     -16.543 -38.443 -19.276  1.00  0.00           H  
ATOM   2717 1HD  ARG B 166     -19.013 -40.097 -19.772  1.00  0.00           H  
ATOM   2718 2HD  ARG B 166     -17.359 -40.737 -19.612  1.00  0.00           H  
ATOM   2719  HE  ARG B 166     -17.745 -39.190 -17.343  1.00  0.00           H  
ATOM   2720 1HH1 ARG B 166     -19.412 -42.002 -18.744  1.00  0.00           H  
ATOM   2721 2HH1 ARG B 166     -19.941 -42.570 -17.176  1.00  0.00           H  
ATOM   2722 1HH2 ARG B 166     -18.393 -39.864 -15.482  1.00  0.00           H  
ATOM   2723 2HH2 ARG B 166     -19.357 -41.348 -15.263  1.00  0.00           H  
ATOM   2724  N   GLN B 167     -20.091 -35.115 -20.654  1.00  0.00           N  
ATOM   2725  CA  GLN B 167     -21.287 -34.330 -20.473  1.00  0.00           C  
ATOM   2726  C   GLN B 167     -21.866 -34.684 -19.098  1.00  0.00           C  
ATOM   2727  O   GLN B 167     -22.019 -35.864 -18.765  1.00  0.00           O  
ATOM   2728  CB  GLN B 167     -22.268 -34.656 -21.601  1.00  0.00           C  
ATOM   2729  CG  GLN B 167     -23.539 -33.881 -21.610  1.00  0.00           C  
ATOM   2730  CD  GLN B 167     -24.440 -34.318 -22.747  1.00  0.00           C  
ATOM   2731  OE1 GLN B 167     -24.271 -35.402 -23.318  1.00  0.00           O  
ATOM   2732  NE2 GLN B 167     -25.410 -33.486 -23.089  1.00  0.00           N  
ATOM   2733  H   GLN B 167     -19.990 -35.682 -21.490  1.00  0.00           H  
ATOM   2734  HA  GLN B 167     -21.036 -33.270 -20.490  1.00  0.00           H  
ATOM   2735 1HB  GLN B 167     -21.773 -34.482 -22.557  1.00  0.00           H  
ATOM   2736 2HB  GLN B 167     -22.520 -35.715 -21.564  1.00  0.00           H  
ATOM   2737 1HG  GLN B 167     -24.063 -34.027 -20.667  1.00  0.00           H  
ATOM   2738 2HG  GLN B 167     -23.307 -32.829 -21.743  1.00  0.00           H  
ATOM   2739 1HE2 GLN B 167     -26.033 -33.723 -23.828  1.00  0.00           H  
ATOM   2740 2HE2 GLN B 167     -25.524 -32.589 -22.598  1.00  0.00           H  
ATOM   2741  N   GLY B 168     -22.175 -33.662 -18.304  1.00  0.00           N  
ATOM   2742  CA  GLY B 168     -22.715 -33.814 -16.952  1.00  0.00           C  
ATOM   2743  C   GLY B 168     -21.659 -33.698 -15.828  1.00  0.00           C  
ATOM   2744  O   GLY B 168     -22.016 -33.518 -14.661  1.00  0.00           O  
ATOM   2745  H   GLY B 168     -22.031 -32.720 -18.661  1.00  0.00           H  
ATOM   2746 1HA  GLY B 168     -23.488 -33.060 -16.799  1.00  0.00           H  
ATOM   2747 2HA  GLY B 168     -23.206 -34.783 -16.879  1.00  0.00           H  
ATOM   2748  N   GLU B 169     -20.375 -33.769 -16.181  1.00  0.00           N  
ATOM   2749  CA  GLU B 169     -19.268 -33.654 -15.226  1.00  0.00           C  
ATOM   2750  C   GLU B 169     -18.858 -32.190 -15.050  1.00  0.00           C  
ATOM   2751  O   GLU B 169     -19.372 -31.308 -15.738  1.00  0.00           O  
ATOM   2752  CB  GLU B 169     -18.075 -34.532 -15.647  1.00  0.00           C  
ATOM   2753  CG  GLU B 169     -18.367 -36.060 -15.608  1.00  0.00           C  
ATOM   2754  CD  GLU B 169     -17.184 -36.942 -16.045  1.00  0.00           C  
ATOM   2755  OE1 GLU B 169     -16.233 -36.404 -16.571  1.00  0.00           O  
ATOM   2756  OE2 GLU B 169     -17.245 -38.150 -15.861  1.00  0.00           O  
ATOM   2757  H   GLU B 169     -20.137 -33.931 -17.160  1.00  0.00           H  
ATOM   2758  HA  GLU B 169     -19.615 -34.018 -14.256  1.00  0.00           H  
ATOM   2759 1HB  GLU B 169     -17.785 -34.277 -16.660  1.00  0.00           H  
ATOM   2760 2HB  GLU B 169     -17.221 -34.331 -15.004  1.00  0.00           H  
ATOM   2761 1HG  GLU B 169     -18.659 -36.336 -14.598  1.00  0.00           H  
ATOM   2762 2HG  GLU B 169     -19.217 -36.256 -16.267  1.00  0.00           H  
ATOM   2763  N   ASN B 170     -18.014 -31.914 -14.062  1.00  0.00           N  
ATOM   2764  CA  ASN B 170     -17.593 -30.537 -13.795  1.00  0.00           C  
ATOM   2765  C   ASN B 170     -16.364 -30.064 -14.604  1.00  0.00           C  
ATOM   2766  O   ASN B 170     -15.375 -30.793 -14.747  1.00  0.00           O  
ATOM   2767  CB  ASN B 170     -17.281 -30.396 -12.299  1.00  0.00           C  
ATOM   2768  CG  ASN B 170     -18.503 -30.513 -11.367  1.00  0.00           C  
ATOM   2769  OD1 ASN B 170     -19.326 -29.594 -11.279  1.00  0.00           O  
ATOM   2770  ND2 ASN B 170     -18.612 -31.617 -10.667  1.00  0.00           N  
ATOM   2771  H   ASN B 170     -17.635 -32.667 -13.503  1.00  0.00           H  
ATOM   2772  HA  ASN B 170     -18.419 -29.869 -14.053  1.00  0.00           H  
ATOM   2773 1HB  ASN B 170     -16.558 -31.162 -12.013  1.00  0.00           H  
ATOM   2774 2HB  ASN B 170     -16.802 -29.427 -12.124  1.00  0.00           H  
ATOM   2775 1HD2 ASN B 170     -19.381 -31.740 -10.037  1.00  0.00           H  
ATOM   2776 2HD2 ASN B 170     -17.919 -32.334 -10.752  1.00  0.00           H  
ATOM   2777  N   ILE B 171     -16.404 -28.798 -15.054  1.00  0.00           N  
ATOM   2778  CA  ILE B 171     -15.223 -28.156 -15.646  1.00  0.00           C  
ATOM   2779  C   ILE B 171     -14.724 -27.110 -14.677  1.00  0.00           C  
ATOM   2780  O   ILE B 171     -15.344 -26.050 -14.526  1.00  0.00           O  
ATOM   2781  CB  ILE B 171     -15.506 -27.429 -16.987  1.00  0.00           C  
ATOM   2782  CG1 ILE B 171     -15.990 -28.362 -18.035  1.00  0.00           C  
ATOM   2783  CG2 ILE B 171     -14.266 -26.698 -17.462  1.00  0.00           C  
ATOM   2784  CD1 ILE B 171     -16.589 -27.634 -19.234  1.00  0.00           C  
ATOM   2785  H   ILE B 171     -17.270 -28.261 -14.955  1.00  0.00           H  
ATOM   2786  HA  ILE B 171     -14.441 -28.899 -15.794  1.00  0.00           H  
ATOM   2787  HB  ILE B 171     -16.279 -26.705 -16.830  1.00  0.00           H  
ATOM   2788 1HG1 ILE B 171     -15.150 -28.964 -18.381  1.00  0.00           H  
ATOM   2789 2HG1 ILE B 171     -16.714 -29.018 -17.604  1.00  0.00           H  
ATOM   2790 1HG2 ILE B 171     -14.480 -26.162 -18.390  1.00  0.00           H  
ATOM   2791 2HG2 ILE B 171     -13.959 -25.987 -16.698  1.00  0.00           H  
ATOM   2792 3HG2 ILE B 171     -13.467 -27.417 -17.632  1.00  0.00           H  
ATOM   2793 1HD1 ILE B 171     -16.915 -28.353 -19.973  1.00  0.00           H  
ATOM   2794 2HD1 ILE B 171     -17.442 -27.034 -18.912  1.00  0.00           H  
ATOM   2795 3HD1 ILE B 171     -15.835 -26.983 -19.676  1.00  0.00           H  
ATOM   2796  N   THR B 172     -13.607 -27.394 -14.029  1.00  0.00           N  
ATOM   2797  CA  THR B 172     -13.071 -26.460 -13.050  1.00  0.00           C  
ATOM   2798  C   THR B 172     -11.705 -26.024 -13.502  1.00  0.00           C  
ATOM   2799  O   THR B 172     -10.769 -26.829 -13.598  1.00  0.00           O  
ATOM   2800  CB  THR B 172     -12.993 -27.072 -11.645  1.00  0.00           C  
ATOM   2801  OG1 THR B 172     -14.298 -27.478 -11.209  1.00  0.00           O  
ATOM   2802  CG2 THR B 172     -12.425 -26.069 -10.679  1.00  0.00           C  
ATOM   2803  H   THR B 172     -13.143 -28.274 -14.207  1.00  0.00           H  
ATOM   2804  HA  THR B 172     -13.705 -25.574 -13.006  1.00  0.00           H  
ATOM   2805  HB  THR B 172     -12.378 -27.913 -11.673  1.00  0.00           H  
ATOM   2806  HG1 THR B 172     -14.213 -28.097 -10.480  1.00  0.00           H  
ATOM   2807 1HG2 THR B 172     -12.363 -26.508  -9.685  1.00  0.00           H  
ATOM   2808 2HG2 THR B 172     -11.428 -25.766 -11.006  1.00  0.00           H  
ATOM   2809 3HG2 THR B 172     -13.080 -25.210 -10.660  1.00  0.00           H  
ATOM   2810  N   LEU B 173     -11.597 -24.741 -13.794  1.00  0.00           N  
ATOM   2811  CA  LEU B 173     -10.371 -24.189 -14.329  1.00  0.00           C  
ATOM   2812  C   LEU B 173      -9.712 -23.397 -13.277  1.00  0.00           C  
ATOM   2813  O   LEU B 173     -10.381 -22.646 -12.574  1.00  0.00           O  
ATOM   2814  CB  LEU B 173     -10.705 -23.276 -15.467  1.00  0.00           C  
ATOM   2815  CG  LEU B 173     -11.619 -23.903 -16.357  1.00  0.00           C  
ATOM   2816  CD1 LEU B 173     -12.040 -22.996 -17.370  1.00  0.00           C  
ATOM   2817  CD2 LEU B 173     -10.997 -25.044 -16.904  1.00  0.00           C  
ATOM   2818  H   LEU B 173     -12.406 -24.131 -13.683  1.00  0.00           H  
ATOM   2819  HA  LEU B 173      -9.707 -24.989 -14.651  1.00  0.00           H  
ATOM   2820 1HB  LEU B 173     -11.146 -22.370 -15.082  1.00  0.00           H  
ATOM   2821 2HB  LEU B 173      -9.792 -23.033 -16.011  1.00  0.00           H  
ATOM   2822  HG  LEU B 173     -12.505 -24.204 -15.792  1.00  0.00           H  
ATOM   2823 1HD1 LEU B 173     -12.742 -23.525 -17.999  1.00  0.00           H  
ATOM   2824 2HD1 LEU B 173     -12.513 -22.146 -16.917  1.00  0.00           H  
ATOM   2825 3HD1 LEU B 173     -11.180 -22.677 -17.948  1.00  0.00           H  
ATOM   2826 1HD2 LEU B 173     -11.712 -25.506 -17.520  1.00  0.00           H  
ATOM   2827 2HD2 LEU B 173     -10.134 -24.738 -17.464  1.00  0.00           H  
ATOM   2828 3HD2 LEU B 173     -10.697 -25.725 -16.133  1.00  0.00           H  
ATOM   2829  N   MET B 174      -8.410 -23.473 -13.209  1.00  0.00           N  
ATOM   2830  CA  MET B 174      -7.753 -22.687 -12.211  1.00  0.00           C  
ATOM   2831  C   MET B 174      -6.686 -21.831 -12.849  1.00  0.00           C  
ATOM   2832  O   MET B 174      -5.887 -22.292 -13.670  1.00  0.00           O  
ATOM   2833  CB  MET B 174      -7.191 -23.627 -11.145  1.00  0.00           C  
ATOM   2834  CG  MET B 174      -8.292 -24.494 -10.468  1.00  0.00           C  
ATOM   2835  SD  MET B 174      -7.740 -25.430  -9.043  1.00  0.00           S  
ATOM   2836  CE  MET B 174      -9.288 -26.161  -8.518  1.00  0.00           C  
ATOM   2837  H   MET B 174      -7.893 -24.086 -13.840  1.00  0.00           H  
ATOM   2838  HA  MET B 174      -8.470 -22.012 -11.743  1.00  0.00           H  
ATOM   2839 1HB  MET B 174      -6.457 -24.295 -11.598  1.00  0.00           H  
ATOM   2840 2HB  MET B 174      -6.685 -23.044 -10.372  1.00  0.00           H  
ATOM   2841 1HG  MET B 174      -9.125 -23.900 -10.189  1.00  0.00           H  
ATOM   2842 2HG  MET B 174      -8.653 -25.217 -11.204  1.00  0.00           H  
ATOM   2843 1HE  MET B 174      -9.121 -26.778  -7.636  1.00  0.00           H  
ATOM   2844 2HE  MET B 174      -9.999 -25.372  -8.282  1.00  0.00           H  
ATOM   2845 3HE  MET B 174      -9.686 -26.779  -9.323  1.00  0.00           H  
ATOM   2846  N   CYS B 175      -6.652 -20.585 -12.433  1.00  0.00           N  
ATOM   2847  CA  CYS B 175      -5.665 -19.630 -12.907  1.00  0.00           C  
ATOM   2848  C   CYS B 175      -4.966 -18.996 -11.727  1.00  0.00           C  
ATOM   2849  O   CYS B 175      -5.598 -18.372 -10.875  1.00  0.00           O  
ATOM   2850  CB  CYS B 175      -6.348 -18.554 -13.755  1.00  0.00           C  
ATOM   2851  SG  CYS B 175      -5.264 -17.295 -14.448  1.00  0.00           S  
ATOM   2852  H   CYS B 175      -7.373 -20.260 -11.795  1.00  0.00           H  
ATOM   2853  HA  CYS B 175      -4.933 -20.154 -13.518  1.00  0.00           H  
ATOM   2854 1HB  CYS B 175      -6.855 -19.038 -14.583  1.00  0.00           H  
ATOM   2855 2HB  CYS B 175      -7.106 -18.051 -13.156  1.00  0.00           H  
ATOM   2856  N   ILE B 176      -3.659 -19.209 -11.639  1.00  0.00           N  
ATOM   2857  CA  ILE B 176      -2.897 -18.685 -10.522  1.00  0.00           C  
ATOM   2858  C   ILE B 176      -1.879 -17.686 -10.986  1.00  0.00           C  
ATOM   2859  O   ILE B 176      -1.175 -17.895 -11.978  1.00  0.00           O  
ATOM   2860  CB  ILE B 176      -2.231 -19.809  -9.682  1.00  0.00           C  
ATOM   2861  CG1 ILE B 176      -3.354 -20.714  -9.107  1.00  0.00           C  
ATOM   2862  CG2 ILE B 176      -1.354 -19.183  -8.510  1.00  0.00           C  
ATOM   2863  CD1 ILE B 176      -2.894 -21.996  -8.475  1.00  0.00           C  
ATOM   2864  H   ILE B 176      -3.191 -19.750 -12.367  1.00  0.00           H  
ATOM   2865  HA  ILE B 176      -3.582 -18.161  -9.868  1.00  0.00           H  
ATOM   2866  HB  ILE B 176      -1.603 -20.422 -10.326  1.00  0.00           H  
ATOM   2867 1HG1 ILE B 176      -3.889 -20.145  -8.374  1.00  0.00           H  
ATOM   2868 2HG1 ILE B 176      -4.037 -20.973  -9.910  1.00  0.00           H  
ATOM   2869 1HG2 ILE B 176      -0.894 -19.968  -7.922  1.00  0.00           H  
ATOM   2870 2HG2 ILE B 176      -0.563 -18.559  -8.920  1.00  0.00           H  
ATOM   2871 3HG2 ILE B 176      -1.993 -18.574  -7.861  1.00  0.00           H  
ATOM   2872 1HD1 ILE B 176      -3.759 -22.548  -8.112  1.00  0.00           H  
ATOM   2873 2HD1 ILE B 176      -2.368 -22.598  -9.220  1.00  0.00           H  
ATOM   2874 3HD1 ILE B 176      -2.232 -21.794  -7.644  1.00  0.00           H  
ATOM   2875  N   VAL B 177      -1.850 -16.561 -10.294  1.00  0.00           N  
ATOM   2876  CA  VAL B 177      -0.940 -15.496 -10.625  1.00  0.00           C  
ATOM   2877  C   VAL B 177       0.067 -15.353  -9.502  1.00  0.00           C  
ATOM   2878  O   VAL B 177      -0.307 -15.296  -8.321  1.00  0.00           O  
ATOM   2879  CB  VAL B 177      -1.721 -14.205 -10.799  1.00  0.00           C  
ATOM   2880  CG1 VAL B 177      -0.783 -13.064 -11.179  1.00  0.00           C  
ATOM   2881  CG2 VAL B 177      -2.773 -14.457 -11.804  1.00  0.00           C  
ATOM   2882  H   VAL B 177      -2.486 -16.457  -9.507  1.00  0.00           H  
ATOM   2883  HA  VAL B 177      -0.416 -15.744 -11.544  1.00  0.00           H  
ATOM   2884  HB  VAL B 177      -2.196 -13.938  -9.852  1.00  0.00           H  
ATOM   2885 1HG1 VAL B 177      -1.351 -12.164 -11.304  1.00  0.00           H  
ATOM   2886 2HG1 VAL B 177      -0.033 -12.906 -10.404  1.00  0.00           H  
ATOM   2887 3HG1 VAL B 177      -0.292 -13.316 -12.117  1.00  0.00           H  
ATOM   2888 1HG2 VAL B 177      -3.379 -13.576 -11.925  1.00  0.00           H  
ATOM   2889 2HG2 VAL B 177      -2.309 -14.728 -12.727  1.00  0.00           H  
ATOM   2890 3HG2 VAL B 177      -3.401 -15.264 -11.478  1.00  0.00           H  
ATOM   2891  N   ILE B 178       1.345 -15.326  -9.876  1.00  0.00           N  
ATOM   2892  CA  ILE B 178       2.418 -15.272  -8.900  1.00  0.00           C  
ATOM   2893  C   ILE B 178       3.224 -13.954  -8.894  1.00  0.00           C  
ATOM   2894  O   ILE B 178       3.647 -13.462  -9.944  1.00  0.00           O  
ATOM   2895  CB  ILE B 178       3.353 -16.461  -9.145  1.00  0.00           C  
ATOM   2896  CG1 ILE B 178       2.552 -17.734  -9.010  1.00  0.00           C  
ATOM   2897  CG2 ILE B 178       4.479 -16.445  -8.128  1.00  0.00           C  
ATOM   2898  CD1 ILE B 178       3.263 -18.958  -9.482  1.00  0.00           C  
ATOM   2899  H   ILE B 178       1.566 -15.418 -10.866  1.00  0.00           H  
ATOM   2900  HA  ILE B 178       1.975 -15.402  -7.927  1.00  0.00           H  
ATOM   2901  HB  ILE B 178       3.747 -16.426 -10.132  1.00  0.00           H  
ATOM   2902 1HG1 ILE B 178       2.275 -17.839  -7.991  1.00  0.00           H  
ATOM   2903 2HG1 ILE B 178       1.650 -17.648  -9.603  1.00  0.00           H  
ATOM   2904 1HG2 ILE B 178       5.126 -17.304  -8.287  1.00  0.00           H  
ATOM   2905 2HG2 ILE B 178       5.058 -15.536  -8.231  1.00  0.00           H  
ATOM   2906 3HG2 ILE B 178       4.051 -16.492  -7.123  1.00  0.00           H  
ATOM   2907 1HD1 ILE B 178       2.614 -19.824  -9.356  1.00  0.00           H  
ATOM   2908 2HD1 ILE B 178       3.517 -18.841 -10.539  1.00  0.00           H  
ATOM   2909 3HD1 ILE B 178       4.172 -19.099  -8.900  1.00  0.00           H  
ATOM   2910  N   GLY B 179       3.416 -13.406  -7.683  1.00  0.00           N  
ATOM   2911  CA  GLY B 179       4.211 -12.209  -7.379  1.00  0.00           C  
ATOM   2912  C   GLY B 179       3.492 -10.870  -7.121  1.00  0.00           C  
ATOM   2913  O   GLY B 179       4.091  -9.989  -6.504  1.00  0.00           O  
ATOM   2914  H   GLY B 179       3.000 -13.895  -6.896  1.00  0.00           H  
ATOM   2915 1HA  GLY B 179       4.819 -12.437  -6.504  1.00  0.00           H  
ATOM   2916 2HA  GLY B 179       4.920 -12.065  -8.193  1.00  0.00           H  
ATOM   2917  N   ASN B 180       2.235 -10.707  -7.540  1.00  0.00           N  
ATOM   2918  CA  ASN B 180       1.515  -9.437  -7.296  1.00  0.00           C  
ATOM   2919  C   ASN B 180       0.429  -9.520  -6.241  1.00  0.00           C  
ATOM   2920  O   ASN B 180      -0.307 -10.500  -6.167  1.00  0.00           O  
ATOM   2921  CB  ASN B 180       0.911  -8.900  -8.574  1.00  0.00           C  
ATOM   2922  CG  ASN B 180       1.908  -8.344  -9.503  1.00  0.00           C  
ATOM   2923  OD1 ASN B 180       2.879  -7.748  -9.033  1.00  0.00           O  
ATOM   2924  ND2 ASN B 180       1.685  -8.481 -10.775  1.00  0.00           N  
ATOM   2925  H   ASN B 180       1.784 -11.459  -8.043  1.00  0.00           H  
ATOM   2926  HA  ASN B 180       2.238  -8.705  -6.931  1.00  0.00           H  
ATOM   2927 1HB  ASN B 180       0.399  -9.711  -9.077  1.00  0.00           H  
ATOM   2928 2HB  ASN B 180       0.172  -8.127  -8.341  1.00  0.00           H  
ATOM   2929 1HD2 ASN B 180       2.323  -8.069 -11.439  1.00  0.00           H  
ATOM   2930 2HD2 ASN B 180       0.858  -8.947 -11.082  1.00  0.00           H  
ATOM   2931  N   GLU B 181       0.280  -8.430  -5.491  1.00  0.00           N  
ATOM   2932  CA  GLU B 181      -0.776  -8.314  -4.493  1.00  0.00           C  
ATOM   2933  C   GLU B 181      -2.142  -7.984  -5.096  1.00  0.00           C  
ATOM   2934  O   GLU B 181      -3.174  -8.476  -4.635  1.00  0.00           O  
ATOM   2935  CB  GLU B 181      -0.355  -7.237  -3.511  1.00  0.00           C  
ATOM   2936  CG  GLU B 181      -1.262  -6.998  -2.395  1.00  0.00           C  
ATOM   2937  CD  GLU B 181      -0.661  -6.126  -1.407  1.00  0.00           C  
ATOM   2938  OE1 GLU B 181       0.521  -5.872  -1.498  1.00  0.00           O  
ATOM   2939  OE2 GLU B 181      -1.362  -5.669  -0.560  1.00  0.00           O  
ATOM   2940  H   GLU B 181       0.960  -7.669  -5.576  1.00  0.00           H  
ATOM   2941  HA  GLU B 181      -0.866  -9.272  -3.986  1.00  0.00           H  
ATOM   2942 1HB  GLU B 181       0.595  -7.503  -3.103  1.00  0.00           H  
ATOM   2943 2HB  GLU B 181      -0.219  -6.299  -4.045  1.00  0.00           H  
ATOM   2944 1HG  GLU B 181      -2.191  -6.571  -2.735  1.00  0.00           H  
ATOM   2945 2HG  GLU B 181      -1.476  -7.946  -1.943  1.00  0.00           H  
ATOM   2946  N   VAL B 182      -2.147  -7.094  -6.076  1.00  0.00           N  
ATOM   2947  CA  VAL B 182      -3.379  -6.645  -6.707  1.00  0.00           C  
ATOM   2948  C   VAL B 182      -3.359  -6.848  -8.207  1.00  0.00           C  
ATOM   2949  O   VAL B 182      -2.500  -6.304  -8.903  1.00  0.00           O  
ATOM   2950  CB  VAL B 182      -3.580  -5.125  -6.423  1.00  0.00           C  
ATOM   2951  CG1 VAL B 182      -4.796  -4.571  -7.147  1.00  0.00           C  
ATOM   2952  CG2 VAL B 182      -3.783  -4.915  -4.923  1.00  0.00           C  
ATOM   2953  H   VAL B 182      -1.264  -6.732  -6.405  1.00  0.00           H  
ATOM   2954  HA  VAL B 182      -4.205  -7.226  -6.303  1.00  0.00           H  
ATOM   2955  HB  VAL B 182      -2.700  -4.577  -6.762  1.00  0.00           H  
ATOM   2956 1HG1 VAL B 182      -4.900  -3.517  -6.910  1.00  0.00           H  
ATOM   2957 2HG1 VAL B 182      -4.683  -4.683  -8.227  1.00  0.00           H  
ATOM   2958 3HG1 VAL B 182      -5.664  -5.083  -6.841  1.00  0.00           H  
ATOM   2959 1HG2 VAL B 182      -3.912  -3.854  -4.711  1.00  0.00           H  
ATOM   2960 2HG2 VAL B 182      -4.653  -5.452  -4.603  1.00  0.00           H  
ATOM   2961 3HG2 VAL B 182      -2.941  -5.283  -4.391  1.00  0.00           H  
ATOM   2962  N   VAL B 183      -4.282  -7.684  -8.679  1.00  0.00           N  
ATOM   2963  CA  VAL B 183      -4.372  -8.049 -10.085  1.00  0.00           C  
ATOM   2964  C   VAL B 183      -5.811  -8.095 -10.564  1.00  0.00           C  
ATOM   2965  O   VAL B 183      -6.715  -8.398  -9.792  1.00  0.00           O  
ATOM   2966  CB  VAL B 183      -3.701  -9.422 -10.354  1.00  0.00           C  
ATOM   2967  CG1 VAL B 183      -2.224  -9.352 -10.015  1.00  0.00           C  
ATOM   2968  CG2 VAL B 183      -4.379 -10.534  -9.539  1.00  0.00           C  
ATOM   2969  H   VAL B 183      -4.976  -8.034  -8.020  1.00  0.00           H  
ATOM   2970  HA  VAL B 183      -3.831  -7.309 -10.675  1.00  0.00           H  
ATOM   2971  HB  VAL B 183      -3.787  -9.643 -11.418  1.00  0.00           H  
ATOM   2972 1HG1 VAL B 183      -1.760 -10.289 -10.230  1.00  0.00           H  
ATOM   2973 2HG1 VAL B 183      -1.752  -8.563 -10.609  1.00  0.00           H  
ATOM   2974 3HG1 VAL B 183      -2.097  -9.136  -8.961  1.00  0.00           H  
ATOM   2975 1HG2 VAL B 183      -3.899 -11.491  -9.757  1.00  0.00           H  
ATOM   2976 2HG2 VAL B 183      -4.287 -10.319  -8.476  1.00  0.00           H  
ATOM   2977 3HG2 VAL B 183      -5.427 -10.594  -9.809  1.00  0.00           H  
ATOM   2978  N   ASN B 184      -6.015  -7.883 -11.856  1.00  0.00           N  
ATOM   2979  CA  ASN B 184      -7.333  -8.084 -12.426  1.00  0.00           C  
ATOM   2980  C   ASN B 184      -7.359  -9.431 -13.099  1.00  0.00           C  
ATOM   2981  O   ASN B 184      -6.424  -9.783 -13.823  1.00  0.00           O  
ATOM   2982  CB  ASN B 184      -7.726  -6.967 -13.371  1.00  0.00           C  
ATOM   2983  CG  ASN B 184      -7.974  -5.652 -12.648  1.00  0.00           C  
ATOM   2984  OD1 ASN B 184      -8.290  -5.643 -11.452  1.00  0.00           O  
ATOM   2985  ND2 ASN B 184      -7.868  -4.556 -13.351  1.00  0.00           N  
ATOM   2986  H   ASN B 184      -5.238  -7.617 -12.448  1.00  0.00           H  
ATOM   2987  HA  ASN B 184      -8.080  -8.075 -11.638  1.00  0.00           H  
ATOM   2988 1HB  ASN B 184      -6.928  -6.821 -14.093  1.00  0.00           H  
ATOM   2989 2HB  ASN B 184      -8.621  -7.252 -13.923  1.00  0.00           H  
ATOM   2990 1HD2 ASN B 184      -8.046  -3.672 -12.920  1.00  0.00           H  
ATOM   2991 2HD2 ASN B 184      -7.623  -4.596 -14.320  1.00  0.00           H  
ATOM   2992  N   PHE B 185      -8.460 -10.136 -12.959  1.00  0.00           N  
ATOM   2993  CA  PHE B 185      -8.647 -11.341 -13.742  1.00  0.00           C  
ATOM   2994  C   PHE B 185      -9.778 -11.143 -14.734  1.00  0.00           C  
ATOM   2995  O   PHE B 185     -10.842 -10.630 -14.379  1.00  0.00           O  
ATOM   2996  CB  PHE B 185      -8.996 -12.549 -12.867  1.00  0.00           C  
ATOM   2997  CG  PHE B 185      -7.907 -13.095 -11.971  1.00  0.00           C  
ATOM   2998  CD1 PHE B 185      -7.692 -12.603 -10.692  1.00  0.00           C  
ATOM   2999  CD2 PHE B 185      -7.135 -14.159 -12.404  1.00  0.00           C  
ATOM   3000  CE1 PHE B 185      -6.726 -13.171  -9.881  1.00  0.00           C  
ATOM   3001  CE2 PHE B 185      -6.181 -14.726 -11.599  1.00  0.00           C  
ATOM   3002  CZ  PHE B 185      -5.972 -14.234 -10.332  1.00  0.00           C  
ATOM   3003  H   PHE B 185      -9.153  -9.829 -12.284  1.00  0.00           H  
ATOM   3004  HA  PHE B 185      -7.733 -11.560 -14.300  1.00  0.00           H  
ATOM   3005 1HB  PHE B 185      -9.850 -12.299 -12.241  1.00  0.00           H  
ATOM   3006 2HB  PHE B 185      -9.319 -13.362 -13.524  1.00  0.00           H  
ATOM   3007  HD1 PHE B 185      -8.295 -11.770 -10.327  1.00  0.00           H  
ATOM   3008  HD2 PHE B 185      -7.305 -14.562 -13.399  1.00  0.00           H  
ATOM   3009  HE1 PHE B 185      -6.567 -12.784  -8.884  1.00  0.00           H  
ATOM   3010  HE2 PHE B 185      -5.601 -15.575 -11.966  1.00  0.00           H  
ATOM   3011  HZ  PHE B 185      -5.214 -14.689  -9.684  1.00  0.00           H  
ATOM   3012  N   GLU B 186      -9.573 -11.623 -15.951  1.00  0.00           N  
ATOM   3013  CA  GLU B 186     -10.597 -11.603 -16.985  1.00  0.00           C  
ATOM   3014  C   GLU B 186     -10.618 -12.944 -17.703  1.00  0.00           C  
ATOM   3015  O   GLU B 186      -9.585 -13.443 -18.147  1.00  0.00           O  
ATOM   3016  CB  GLU B 186     -10.343 -10.460 -17.964  1.00  0.00           C  
ATOM   3017  CG  GLU B 186     -11.397 -10.312 -19.039  1.00  0.00           C  
ATOM   3018  CD  GLU B 186     -11.150  -9.143 -19.925  1.00  0.00           C  
ATOM   3019  OE1 GLU B 186     -10.139  -8.505 -19.773  1.00  0.00           O  
ATOM   3020  OE2 GLU B 186     -12.004  -8.854 -20.722  1.00  0.00           O  
ATOM   3021  H   GLU B 186      -8.643 -11.970 -16.194  1.00  0.00           H  
ATOM   3022  HA  GLU B 186     -11.571 -11.446 -16.521  1.00  0.00           H  
ATOM   3023 1HB  GLU B 186     -10.297  -9.522 -17.412  1.00  0.00           H  
ATOM   3024 2HB  GLU B 186      -9.380 -10.598 -18.441  1.00  0.00           H  
ATOM   3025 1HG  GLU B 186     -11.412 -11.214 -19.653  1.00  0.00           H  
ATOM   3026 2HG  GLU B 186     -12.373 -10.209 -18.567  1.00  0.00           H  
ATOM   3027  N   TRP B 187     -11.797 -13.522 -17.828  1.00  0.00           N  
ATOM   3028  CA  TRP B 187     -11.880 -14.790 -18.523  1.00  0.00           C  
ATOM   3029  C   TRP B 187     -12.626 -14.688 -19.840  1.00  0.00           C  
ATOM   3030  O   TRP B 187     -13.639 -13.972 -19.946  1.00  0.00           O  
ATOM   3031  CB  TRP B 187     -12.567 -15.850 -17.660  1.00  0.00           C  
ATOM   3032  CG  TRP B 187     -11.781 -16.357 -16.451  1.00  0.00           C  
ATOM   3033  CD1 TRP B 187     -11.734 -15.793 -15.208  1.00  0.00           C  
ATOM   3034  CD2 TRP B 187     -10.978 -17.578 -16.367  1.00  0.00           C  
ATOM   3035  NE1 TRP B 187     -10.970 -16.567 -14.362  1.00  0.00           N  
ATOM   3036  CE2 TRP B 187     -10.512 -17.668 -15.051  1.00  0.00           C  
ATOM   3037  CE3 TRP B 187     -10.641 -18.597 -17.289  1.00  0.00           C  
ATOM   3038  CZ2 TRP B 187      -9.739 -18.736 -14.618  1.00  0.00           C  
ATOM   3039  CZ3 TRP B 187      -9.862 -19.665 -16.851  1.00  0.00           C  
ATOM   3040  CH2 TRP B 187      -9.427 -19.734 -15.547  1.00  0.00           C  
ATOM   3041  H   TRP B 187     -12.624 -13.088 -17.444  1.00  0.00           H  
ATOM   3042  HA  TRP B 187     -10.872 -15.130 -18.734  1.00  0.00           H  
ATOM   3043 1HB  TRP B 187     -13.515 -15.460 -17.299  1.00  0.00           H  
ATOM   3044 2HB  TRP B 187     -12.797 -16.707 -18.290  1.00  0.00           H  
ATOM   3045  HD1 TRP B 187     -12.237 -14.871 -14.921  1.00  0.00           H  
ATOM   3046  HE1 TRP B 187     -10.781 -16.368 -13.368  1.00  0.00           H  
ATOM   3047  HE3 TRP B 187     -10.989 -18.550 -18.321  1.00  0.00           H  
ATOM   3048  HZ2 TRP B 187      -9.385 -18.811 -13.588  1.00  0.00           H  
ATOM   3049  HZ3 TRP B 187      -9.611 -20.447 -17.567  1.00  0.00           H  
ATOM   3050  HH2 TRP B 187      -8.822 -20.586 -15.228  1.00  0.00           H  
ATOM   3051  N   THR B 188     -12.167 -15.476 -20.807  1.00  0.00           N  
ATOM   3052  CA  THR B 188     -12.849 -15.683 -22.074  1.00  0.00           C  
ATOM   3053  C   THR B 188     -13.149 -17.161 -22.192  1.00  0.00           C  
ATOM   3054  O   THR B 188     -12.281 -18.006 -21.954  1.00  0.00           O  
ATOM   3055  CB  THR B 188     -12.036 -15.209 -23.274  1.00  0.00           C  
ATOM   3056  OG1 THR B 188     -11.787 -13.805 -23.157  1.00  0.00           O  
ATOM   3057  CG2 THR B 188     -12.805 -15.481 -24.555  1.00  0.00           C  
ATOM   3058  H   THR B 188     -11.290 -15.971 -20.624  1.00  0.00           H  
ATOM   3059  HA  THR B 188     -13.797 -15.148 -22.063  1.00  0.00           H  
ATOM   3060  HB  THR B 188     -11.099 -15.728 -23.306  1.00  0.00           H  
ATOM   3061  HG1 THR B 188     -11.099 -13.549 -23.774  1.00  0.00           H  
ATOM   3062 1HG2 THR B 188     -12.221 -15.137 -25.406  1.00  0.00           H  
ATOM   3063 2HG2 THR B 188     -12.985 -16.551 -24.650  1.00  0.00           H  
ATOM   3064 3HG2 THR B 188     -13.758 -14.953 -24.529  1.00  0.00           H  
ATOM   3065  N   TYR B 189     -14.382 -17.485 -22.534  1.00  0.00           N  
ATOM   3066  CA  TYR B 189     -14.756 -18.882 -22.595  1.00  0.00           C  
ATOM   3067  C   TYR B 189     -15.912 -19.113 -23.582  1.00  0.00           C  
ATOM   3068  O   TYR B 189     -16.592 -18.152 -23.960  1.00  0.00           O  
ATOM   3069  CB  TYR B 189     -15.009 -19.317 -21.133  1.00  0.00           C  
ATOM   3070  CG  TYR B 189     -16.164 -18.649 -20.410  1.00  0.00           C  
ATOM   3071  CD1 TYR B 189     -17.386 -19.266 -20.325  1.00  0.00           C  
ATOM   3072  CD2 TYR B 189     -15.981 -17.383 -19.819  1.00  0.00           C  
ATOM   3073  CE1 TYR B 189     -18.430 -18.640 -19.666  1.00  0.00           C  
ATOM   3074  CE2 TYR B 189     -17.025 -16.765 -19.166  1.00  0.00           C  
ATOM   3075  CZ  TYR B 189     -18.254 -17.389 -19.095  1.00  0.00           C  
ATOM   3076  OH  TYR B 189     -19.324 -16.777 -18.488  1.00  0.00           O  
ATOM   3077  H   TYR B 189     -15.056 -16.767 -22.735  1.00  0.00           H  
ATOM   3078  HA  TYR B 189     -13.877 -19.415 -22.951  1.00  0.00           H  
ATOM   3079 1HB  TYR B 189     -15.207 -20.354 -21.099  1.00  0.00           H  
ATOM   3080 2HB  TYR B 189     -14.104 -19.153 -20.543  1.00  0.00           H  
ATOM   3081  HD1 TYR B 189     -17.536 -20.249 -20.771  1.00  0.00           H  
ATOM   3082  HD2 TYR B 189     -15.017 -16.890 -19.874  1.00  0.00           H  
ATOM   3083  HE1 TYR B 189     -19.398 -19.128 -19.603  1.00  0.00           H  
ATOM   3084  HE2 TYR B 189     -16.878 -15.778 -18.718  1.00  0.00           H  
ATOM   3085  HH  TYR B 189     -20.117 -17.034 -18.975  1.00  0.00           H  
ATOM   3086  N   PRO B 190     -16.183 -20.364 -24.026  1.00  0.00           N  
ATOM   3087  CA  PRO B 190     -17.250 -20.796 -24.922  1.00  0.00           C  
ATOM   3088  C   PRO B 190     -18.687 -20.362 -24.587  1.00  0.00           C  
ATOM   3089  O   PRO B 190     -19.500 -20.217 -25.494  1.00  0.00           O  
ATOM   3090  CB  PRO B 190     -17.100 -22.314 -24.896  1.00  0.00           C  
ATOM   3091  CG  PRO B 190     -15.646 -22.534 -24.607  1.00  0.00           C  
ATOM   3092  CD  PRO B 190     -15.290 -21.487 -23.630  1.00  0.00           C  
ATOM   3093  HA  PRO B 190     -16.998 -20.428 -25.934  1.00  0.00           H  
ATOM   3094 1HB  PRO B 190     -17.752 -22.746 -24.118  1.00  0.00           H  
ATOM   3095 2HB  PRO B 190     -17.414 -22.764 -25.855  1.00  0.00           H  
ATOM   3096 1HG  PRO B 190     -15.480 -23.551 -24.239  1.00  0.00           H  
ATOM   3097 2HG  PRO B 190     -15.069 -22.437 -25.533  1.00  0.00           H  
ATOM   3098 1HD  PRO B 190     -15.546 -21.831 -22.656  1.00  0.00           H  
ATOM   3099 2HD  PRO B 190     -14.238 -21.291 -23.747  1.00  0.00           H  
ATOM   3100  N   ARG B 191     -19.013 -20.150 -23.305  1.00  0.00           N  
ATOM   3101  CA  ARG B 191     -20.393 -19.749 -22.969  1.00  0.00           C  
ATOM   3102  C   ARG B 191     -20.415 -18.401 -22.291  1.00  0.00           C  
ATOM   3103  O   ARG B 191     -20.958 -18.252 -21.196  1.00  0.00           O  
ATOM   3104  CB  ARG B 191     -21.063 -20.740 -22.011  1.00  0.00           C  
ATOM   3105  CG  ARG B 191     -21.268 -22.151 -22.526  1.00  0.00           C  
ATOM   3106  CD  ARG B 191     -22.196 -22.172 -23.706  1.00  0.00           C  
ATOM   3107  NE  ARG B 191     -22.548 -23.530 -24.110  1.00  0.00           N  
ATOM   3108  CZ  ARG B 191     -23.231 -23.858 -25.234  1.00  0.00           C  
ATOM   3109  NH1 ARG B 191     -23.624 -22.916 -26.069  1.00  0.00           N  
ATOM   3110  NH2 ARG B 191     -23.497 -25.115 -25.506  1.00  0.00           N  
ATOM   3111  H   ARG B 191     -18.333 -20.253 -22.583  1.00  0.00           H  
ATOM   3112  HA  ARG B 191     -20.982 -19.683 -23.880  1.00  0.00           H  
ATOM   3113 1HB  ARG B 191     -20.469 -20.815 -21.101  1.00  0.00           H  
ATOM   3114 2HB  ARG B 191     -22.044 -20.358 -21.723  1.00  0.00           H  
ATOM   3115 1HG  ARG B 191     -20.316 -22.583 -22.830  1.00  0.00           H  
ATOM   3116 2HG  ARG B 191     -21.705 -22.769 -21.733  1.00  0.00           H  
ATOM   3117 1HD  ARG B 191     -23.112 -21.641 -23.463  1.00  0.00           H  
ATOM   3118 2HD  ARG B 191     -21.706 -21.685 -24.554  1.00  0.00           H  
ATOM   3119  HE  ARG B 191     -22.229 -24.295 -23.490  1.00  0.00           H  
ATOM   3120 1HH1 ARG B 191     -23.414 -21.947 -25.873  1.00  0.00           H  
ATOM   3121 2HH1 ARG B 191     -24.125 -23.165 -26.914  1.00  0.00           H  
ATOM   3122 1HH2 ARG B 191     -23.198 -25.861 -24.876  1.00  0.00           H  
ATOM   3123 2HH2 ARG B 191     -23.969 -25.364 -26.390  1.00  0.00           H  
ATOM   3124  N   LYS B 192     -19.855 -17.415 -22.961  1.00  0.00           N  
ATOM   3125  CA  LYS B 192     -19.802 -16.069 -22.422  1.00  0.00           C  
ATOM   3126  C   LYS B 192     -20.741 -15.152 -23.189  1.00  0.00           C  
ATOM   3127  O   LYS B 192     -21.705 -14.615 -22.651  1.00  0.00           O  
ATOM   3128  CB  LYS B 192     -18.363 -15.549 -22.478  1.00  0.00           C  
ATOM   3129  CG  LYS B 192     -18.153 -14.183 -21.882  1.00  0.00           C  
ATOM   3130  CD  LYS B 192     -16.685 -13.800 -21.935  1.00  0.00           C  
ATOM   3131  CE  LYS B 192     -16.446 -12.422 -21.347  1.00  0.00           C  
ATOM   3132  NZ  LYS B 192     -15.021 -12.048 -21.413  1.00  0.00           N  
ATOM   3133  H   LYS B 192     -19.430 -17.614 -23.860  1.00  0.00           H  
ATOM   3134  HA  LYS B 192     -20.124 -16.097 -21.383  1.00  0.00           H  
ATOM   3135 1HB  LYS B 192     -17.712 -16.244 -21.955  1.00  0.00           H  
ATOM   3136 2HB  LYS B 192     -18.025 -15.526 -23.515  1.00  0.00           H  
ATOM   3137 1HG  LYS B 192     -18.744 -13.445 -22.431  1.00  0.00           H  
ATOM   3138 2HG  LYS B 192     -18.482 -14.187 -20.843  1.00  0.00           H  
ATOM   3139 1HD  LYS B 192     -16.098 -14.526 -21.368  1.00  0.00           H  
ATOM   3140 2HD  LYS B 192     -16.338 -13.810 -22.968  1.00  0.00           H  
ATOM   3141 1HE  LYS B 192     -17.035 -11.686 -21.890  1.00  0.00           H  
ATOM   3142 2HE  LYS B 192     -16.760 -12.427 -20.303  1.00  0.00           H  
ATOM   3143 1HZ  LYS B 192     -14.871 -11.144 -20.999  1.00  0.00           H  
ATOM   3144 2HZ  LYS B 192     -14.487 -12.749 -20.892  1.00  0.00           H  
ATOM   3145 3HZ  LYS B 192     -14.705 -12.038 -22.367  1.00  0.00           H  
ATOM   3146  N   GLU B 193     -20.467 -14.996 -24.473  1.00  0.00           N  
ATOM   3147  CA  GLU B 193     -21.287 -14.146 -25.310  1.00  0.00           C  
ATOM   3148  C   GLU B 193     -22.582 -14.882 -25.611  1.00  0.00           C  
ATOM   3149  O   GLU B 193     -22.557 -16.088 -25.844  1.00  0.00           O  
ATOM   3150  CB  GLU B 193     -20.528 -13.768 -26.578  1.00  0.00           C  
ATOM   3151  CG  GLU B 193     -21.244 -12.768 -27.465  1.00  0.00           C  
ATOM   3152  CD  GLU B 193     -20.427 -12.362 -28.655  1.00  0.00           C  
ATOM   3153  OE1 GLU B 193     -19.345 -12.877 -28.813  1.00  0.00           O  
ATOM   3154  OE2 GLU B 193     -20.875 -11.521 -29.400  1.00  0.00           O  
ATOM   3155  H   GLU B 193     -19.674 -15.468 -24.875  1.00  0.00           H  
ATOM   3156  HA  GLU B 193     -21.527 -13.235 -24.762  1.00  0.00           H  
ATOM   3157 1HB  GLU B 193     -19.559 -13.345 -26.312  1.00  0.00           H  
ATOM   3158 2HB  GLU B 193     -20.344 -14.665 -27.169  1.00  0.00           H  
ATOM   3159 1HG  GLU B 193     -22.174 -13.216 -27.818  1.00  0.00           H  
ATOM   3160 2HG  GLU B 193     -21.496 -11.888 -26.876  1.00  0.00           H  
ATOM   3161  N   SER B 194     -23.706 -14.167 -25.592  1.00  0.00           N  
ATOM   3162  CA  SER B 194     -25.010 -14.765 -25.890  1.00  0.00           C  
ATOM   3163  C   SER B 194     -25.323 -16.006 -25.040  1.00  0.00           C  
ATOM   3164  O   SER B 194     -25.715 -17.051 -25.561  1.00  0.00           O  
ATOM   3165  CB  SER B 194     -25.121 -15.112 -27.369  1.00  0.00           C  
ATOM   3166  OG  SER B 194     -25.010 -13.962 -28.169  1.00  0.00           O  
ATOM   3167  H   SER B 194     -23.652 -13.182 -25.373  1.00  0.00           H  
ATOM   3168  HA  SER B 194     -25.778 -14.022 -25.669  1.00  0.00           H  
ATOM   3169 1HB  SER B 194     -24.345 -15.825 -27.642  1.00  0.00           H  
ATOM   3170 2HB  SER B 194     -26.080 -15.591 -27.554  1.00  0.00           H  
ATOM   3171  HG  SER B 194     -25.912 -13.699 -28.372  1.00  0.00           H  
ATOM   3172  N   GLY B 195     -25.177 -15.882 -23.728  1.00  0.00           N  
ATOM   3173  CA  GLY B 195     -25.477 -17.000 -22.854  1.00  0.00           C  
ATOM   3174  C   GLY B 195     -25.391 -16.628 -21.383  1.00  0.00           C  
ATOM   3175  O   GLY B 195     -25.074 -15.492 -21.030  1.00  0.00           O  
ATOM   3176  H   GLY B 195     -24.841 -15.011 -23.339  1.00  0.00           H  
ATOM   3177 1HA  GLY B 195     -26.473 -17.378 -23.079  1.00  0.00           H  
ATOM   3178 2HA  GLY B 195     -24.774 -17.808 -23.063  1.00  0.00           H  
ATOM   3179  N   ARG B 196     -25.733 -17.595 -20.530  1.00  0.00           N  
ATOM   3180  CA  ARG B 196     -25.742 -17.415 -19.081  1.00  0.00           C  
ATOM   3181  C   ARG B 196     -24.288 -17.502 -18.603  1.00  0.00           C  
ATOM   3182  O   ARG B 196     -23.560 -18.418 -18.991  1.00  0.00           O  
ATOM   3183  CB  ARG B 196     -26.698 -18.455 -18.466  1.00  0.00           C  
ATOM   3184  CG  ARG B 196     -26.923 -18.441 -16.941  1.00  0.00           C  
ATOM   3185  CD  ARG B 196     -27.980 -19.503 -16.543  1.00  0.00           C  
ATOM   3186  NE  ARG B 196     -28.214 -19.567 -15.091  1.00  0.00           N  
ATOM   3187  CZ  ARG B 196     -29.094 -20.413 -14.447  1.00  0.00           C  
ATOM   3188  NH1 ARG B 196     -29.859 -21.276 -15.086  1.00  0.00           N  
ATOM   3189  NH2 ARG B 196     -29.188 -20.385 -13.142  1.00  0.00           N  
ATOM   3190  H   ARG B 196     -25.991 -18.495 -20.908  1.00  0.00           H  
ATOM   3191  HA  ARG B 196     -26.122 -16.421 -18.845  1.00  0.00           H  
ATOM   3192 1HB  ARG B 196     -27.677 -18.347 -18.928  1.00  0.00           H  
ATOM   3193 2HB  ARG B 196     -26.335 -19.452 -18.714  1.00  0.00           H  
ATOM   3194 1HG  ARG B 196     -25.985 -18.669 -16.430  1.00  0.00           H  
ATOM   3195 2HG  ARG B 196     -27.277 -17.458 -16.629  1.00  0.00           H  
ATOM   3196 1HD  ARG B 196     -28.930 -19.262 -17.027  1.00  0.00           H  
ATOM   3197 2HD  ARG B 196     -27.646 -20.484 -16.878  1.00  0.00           H  
ATOM   3198  HE  ARG B 196     -27.669 -18.945 -14.510  1.00  0.00           H  
ATOM   3199 1HH1 ARG B 196     -29.837 -21.346 -16.090  1.00  0.00           H  
ATOM   3200 2HH1 ARG B 196     -30.511 -21.888 -14.509  1.00  0.00           H  
ATOM   3201 1HH2 ARG B 196     -28.629 -19.755 -12.598  1.00  0.00           H  
ATOM   3202 2HH2 ARG B 196     -29.827 -21.064 -12.689  1.00  0.00           H  
ATOM   3203  N   LEU B 197     -23.857 -16.518 -17.811  1.00  0.00           N  
ATOM   3204  CA  LEU B 197     -22.454 -16.387 -17.402  1.00  0.00           C  
ATOM   3205  C   LEU B 197     -22.022 -17.217 -16.211  1.00  0.00           C  
ATOM   3206  O   LEU B 197     -22.835 -17.601 -15.366  1.00  0.00           O  
ATOM   3207  CB  LEU B 197     -22.130 -14.922 -17.088  1.00  0.00           C  
ATOM   3208  CG  LEU B 197     -22.309 -13.896 -18.247  1.00  0.00           C  
ATOM   3209  CD1 LEU B 197     -22.002 -12.506 -17.710  1.00  0.00           C  
ATOM   3210  CD2 LEU B 197     -21.388 -14.244 -19.429  1.00  0.00           C  
ATOM   3211  H   LEU B 197     -24.518 -15.812 -17.517  1.00  0.00           H  
ATOM   3212  HA  LEU B 197     -21.843 -16.696 -18.253  1.00  0.00           H  
ATOM   3213 1HB  LEU B 197     -22.762 -14.604 -16.263  1.00  0.00           H  
ATOM   3214 2HB  LEU B 197     -21.090 -14.867 -16.754  1.00  0.00           H  
ATOM   3215  HG  LEU B 197     -23.344 -13.905 -18.593  1.00  0.00           H  
ATOM   3216 1HD1 LEU B 197     -22.138 -11.773 -18.507  1.00  0.00           H  
ATOM   3217 2HD1 LEU B 197     -22.676 -12.272 -16.885  1.00  0.00           H  
ATOM   3218 3HD1 LEU B 197     -20.971 -12.469 -17.357  1.00  0.00           H  
ATOM   3219 1HD2 LEU B 197     -21.524 -13.508 -20.225  1.00  0.00           H  
ATOM   3220 2HD2 LEU B 197     -20.348 -14.235 -19.105  1.00  0.00           H  
ATOM   3221 3HD2 LEU B 197     -21.638 -15.221 -19.827  1.00  0.00           H  
ATOM   3222  N   VAL B 198     -20.710 -17.460 -16.153  1.00  0.00           N  
ATOM   3223  CA  VAL B 198     -20.074 -18.168 -15.062  1.00  0.00           C  
ATOM   3224  C   VAL B 198     -19.347 -17.163 -14.178  1.00  0.00           C  
ATOM   3225  O   VAL B 198     -18.592 -16.323 -14.671  1.00  0.00           O  
ATOM   3226  CB  VAL B 198     -19.056 -19.181 -15.604  1.00  0.00           C  
ATOM   3227  CG1 VAL B 198     -18.375 -19.893 -14.456  1.00  0.00           C  
ATOM   3228  CG2 VAL B 198     -19.725 -20.161 -16.507  1.00  0.00           C  
ATOM   3229  H   VAL B 198     -20.113 -17.121 -16.897  1.00  0.00           H  
ATOM   3230  HA  VAL B 198     -20.834 -18.686 -14.475  1.00  0.00           H  
ATOM   3231  HB  VAL B 198     -18.306 -18.647 -16.169  1.00  0.00           H  
ATOM   3232 1HG1 VAL B 198     -17.651 -20.599 -14.846  1.00  0.00           H  
ATOM   3233 2HG1 VAL B 198     -17.879 -19.176 -13.812  1.00  0.00           H  
ATOM   3234 3HG1 VAL B 198     -19.126 -20.424 -13.883  1.00  0.00           H  
ATOM   3235 1HG2 VAL B 198     -18.971 -20.827 -16.889  1.00  0.00           H  
ATOM   3236 2HG2 VAL B 198     -20.480 -20.723 -15.956  1.00  0.00           H  
ATOM   3237 3HG2 VAL B 198     -20.196 -19.636 -17.339  1.00  0.00           H  
ATOM   3238  N   GLU B 199     -19.608 -17.225 -12.884  1.00  0.00           N  
ATOM   3239  CA  GLU B 199     -18.988 -16.321 -11.933  1.00  0.00           C  
ATOM   3240  C   GLU B 199     -17.626 -16.840 -11.475  1.00  0.00           C  
ATOM   3241  O   GLU B 199     -17.586 -17.902 -10.851  1.00  0.00           O  
ATOM   3242  CB  GLU B 199     -19.905 -16.191 -10.715  1.00  0.00           C  
ATOM   3243  CG  GLU B 199     -19.444 -15.231  -9.646  1.00  0.00           C  
ATOM   3244  CD  GLU B 199     -20.394 -15.184  -8.476  1.00  0.00           C  
ATOM   3245  OE1 GLU B 199     -21.261 -16.020  -8.406  1.00  0.00           O  
ATOM   3246  OE2 GLU B 199     -20.284 -14.282  -7.676  1.00  0.00           O  
ATOM   3247  H   GLU B 199     -20.253 -17.931 -12.552  1.00  0.00           H  
ATOM   3248  HA  GLU B 199     -18.898 -15.350 -12.407  1.00  0.00           H  
ATOM   3249 1HB  GLU B 199     -20.894 -15.870 -11.044  1.00  0.00           H  
ATOM   3250 2HB  GLU B 199     -20.021 -17.169 -10.248  1.00  0.00           H  
ATOM   3251 1HG  GLU B 199     -18.457 -15.534  -9.286  1.00  0.00           H  
ATOM   3252 2HG  GLU B 199     -19.351 -14.241 -10.084  1.00  0.00           H  
ATOM   3253  N   PRO B 200     -16.500 -16.184 -11.796  1.00  0.00           N  
ATOM   3254  CA  PRO B 200     -15.204 -16.627 -11.373  1.00  0.00           C  
ATOM   3255  C   PRO B 200     -15.130 -16.319  -9.909  1.00  0.00           C  
ATOM   3256  O   PRO B 200     -15.665 -15.291  -9.496  1.00  0.00           O  
ATOM   3257  CB  PRO B 200     -14.252 -15.774 -12.212  1.00  0.00           C  
ATOM   3258  CG  PRO B 200     -15.035 -14.495 -12.477  1.00  0.00           C  
ATOM   3259  CD  PRO B 200     -16.501 -14.928 -12.562  1.00  0.00           C  
ATOM   3260  HA  PRO B 200     -15.098 -17.699 -11.573  1.00  0.00           H  
ATOM   3261 1HB  PRO B 200     -13.321 -15.604 -11.654  1.00  0.00           H  
ATOM   3262 2HB  PRO B 200     -13.979 -16.319 -13.129  1.00  0.00           H  
ATOM   3263 1HG  PRO B 200     -14.861 -13.771 -11.662  1.00  0.00           H  
ATOM   3264 2HG  PRO B 200     -14.682 -14.021 -13.405  1.00  0.00           H  
ATOM   3265 1HD  PRO B 200     -17.110 -14.163 -12.059  1.00  0.00           H  
ATOM   3266 2HD  PRO B 200     -16.798 -15.094 -13.604  1.00  0.00           H  
ATOM   3267  N   VAL B 201     -14.439 -17.135  -9.141  1.00  0.00           N  
ATOM   3268  CA  VAL B 201     -14.249 -16.829  -7.728  1.00  0.00           C  
ATOM   3269  C   VAL B 201     -12.782 -16.904  -7.333  1.00  0.00           C  
ATOM   3270  O   VAL B 201     -12.069 -17.829  -7.724  1.00  0.00           O  
ATOM   3271  CB  VAL B 201     -15.123 -17.751  -6.841  1.00  0.00           C  
ATOM   3272  CG1 VAL B 201     -14.885 -17.454  -5.345  1.00  0.00           C  
ATOM   3273  CG2 VAL B 201     -16.621 -17.524  -7.188  1.00  0.00           C  
ATOM   3274  H   VAL B 201     -14.051 -17.986  -9.555  1.00  0.00           H  
ATOM   3275  HA  VAL B 201     -14.583 -15.807  -7.559  1.00  0.00           H  
ATOM   3276  HB  VAL B 201     -14.854 -18.791  -7.024  1.00  0.00           H  
ATOM   3277 1HG1 VAL B 201     -15.509 -18.115  -4.744  1.00  0.00           H  
ATOM   3278 2HG1 VAL B 201     -13.839 -17.625  -5.080  1.00  0.00           H  
ATOM   3279 3HG1 VAL B 201     -15.147 -16.418  -5.132  1.00  0.00           H  
ATOM   3280 1HG2 VAL B 201     -17.243 -18.170  -6.572  1.00  0.00           H  
ATOM   3281 2HG2 VAL B 201     -16.888 -16.481  -7.004  1.00  0.00           H  
ATOM   3282 3HG2 VAL B 201     -16.806 -17.757  -8.237  1.00  0.00           H  
ATOM   3283  N   THR B 202     -12.316 -15.902  -6.602  1.00  0.00           N  
ATOM   3284  CA  THR B 202     -10.921 -15.850  -6.216  1.00  0.00           C  
ATOM   3285  C   THR B 202     -10.595 -16.400  -4.841  1.00  0.00           C  
ATOM   3286  O   THR B 202     -11.462 -16.519  -3.969  1.00  0.00           O  
ATOM   3287  CB  THR B 202     -10.415 -14.397  -6.256  1.00  0.00           C  
ATOM   3288  OG1 THR B 202     -11.207 -13.596  -5.330  1.00  0.00           O  
ATOM   3289  CG2 THR B 202     -10.521 -13.822  -7.680  1.00  0.00           C  
ATOM   3290  H   THR B 202     -12.950 -15.162  -6.314  1.00  0.00           H  
ATOM   3291  HA  THR B 202     -10.381 -16.443  -6.931  1.00  0.00           H  
ATOM   3292  HB  THR B 202      -9.369 -14.372  -5.940  1.00  0.00           H  
ATOM   3293  HG1 THR B 202     -11.103 -13.908  -4.400  1.00  0.00           H  
ATOM   3294 1HG2 THR B 202     -10.154 -12.797  -7.688  1.00  0.00           H  
ATOM   3295 2HG2 THR B 202      -9.917 -14.429  -8.354  1.00  0.00           H  
ATOM   3296 3HG2 THR B 202     -11.558 -13.838  -8.006  1.00  0.00           H  
ATOM   3297  N   ASP B 203      -9.302 -16.647  -4.638  1.00  0.00           N  
ATOM   3298  CA  ASP B 203      -8.772 -17.114  -3.372  1.00  0.00           C  
ATOM   3299  C   ASP B 203      -7.298 -16.734  -3.201  1.00  0.00           C  
ATOM   3300  O   ASP B 203      -6.606 -16.371  -4.157  1.00  0.00           O  
ATOM   3301  CB  ASP B 203      -8.917 -18.644  -3.301  1.00  0.00           C  
ATOM   3302  CG  ASP B 203      -8.925 -19.216  -1.895  1.00  0.00           C  
ATOM   3303  OD1 ASP B 203      -8.700 -18.464  -0.958  1.00  0.00           O  
ATOM   3304  OD2 ASP B 203      -9.116 -20.412  -1.769  1.00  0.00           O  
ATOM   3305  H   ASP B 203      -8.683 -16.538  -5.438  1.00  0.00           H  
ATOM   3306  HA  ASP B 203      -9.345 -16.653  -2.566  1.00  0.00           H  
ATOM   3307 1HB  ASP B 203      -9.839 -18.943  -3.804  1.00  0.00           H  
ATOM   3308 2HB  ASP B 203      -8.088 -19.097  -3.840  1.00  0.00           H  
ATOM   3309  N   PHE B 204      -6.814 -16.856  -1.973  1.00  0.00           N  
ATOM   3310  CA  PHE B 204      -5.435 -16.475  -1.651  1.00  0.00           C  
ATOM   3311  C   PHE B 204      -4.645 -17.620  -1.036  1.00  0.00           C  
ATOM   3312  O   PHE B 204      -5.033 -18.179  -0.008  1.00  0.00           O  
ATOM   3313  CB  PHE B 204      -5.423 -15.260  -0.717  1.00  0.00           C  
ATOM   3314  CG  PHE B 204      -6.043 -14.011  -1.332  1.00  0.00           C  
ATOM   3315  CD1 PHE B 204      -7.309 -13.556  -0.985  1.00  0.00           C  
ATOM   3316  CD2 PHE B 204      -5.361 -13.324  -2.288  1.00  0.00           C  
ATOM   3317  CE1 PHE B 204      -7.837 -12.413  -1.586  1.00  0.00           C  
ATOM   3318  CE2 PHE B 204      -5.900 -12.202  -2.894  1.00  0.00           C  
ATOM   3319  CZ  PHE B 204      -7.129 -11.746  -2.535  1.00  0.00           C  
ATOM   3320  H   PHE B 204      -7.449 -17.224  -1.258  1.00  0.00           H  
ATOM   3321  HA  PHE B 204      -4.926 -16.197  -2.576  1.00  0.00           H  
ATOM   3322 1HB  PHE B 204      -5.970 -15.499   0.192  1.00  0.00           H  
ATOM   3323 2HB  PHE B 204      -4.394 -15.031  -0.434  1.00  0.00           H  
ATOM   3324  HD1 PHE B 204      -7.882 -14.094  -0.227  1.00  0.00           H  
ATOM   3325  HD2 PHE B 204      -4.381 -13.689  -2.567  1.00  0.00           H  
ATOM   3326  HE1 PHE B 204      -8.814 -12.044  -1.302  1.00  0.00           H  
ATOM   3327  HE2 PHE B 204      -5.342 -11.676  -3.663  1.00  0.00           H  
ATOM   3328  HZ  PHE B 204      -7.543 -10.858  -3.006  1.00  0.00           H  
ATOM   3329  N   LEU B 205      -3.526 -17.964  -1.679  1.00  0.00           N  
ATOM   3330  CA  LEU B 205      -2.715 -19.111  -1.270  1.00  0.00           C  
ATOM   3331  C   LEU B 205      -1.579 -18.660  -0.361  1.00  0.00           C  
ATOM   3332  O   LEU B 205      -1.430 -19.140   0.770  1.00  0.00           O  
ATOM   3333  CB  LEU B 205      -2.143 -19.768  -2.534  1.00  0.00           C  
ATOM   3334  CG  LEU B 205      -3.047 -20.765  -3.332  1.00  0.00           C  
ATOM   3335  CD1 LEU B 205      -4.362 -20.068  -3.805  1.00  0.00           C  
ATOM   3336  CD2 LEU B 205      -2.275 -21.232  -4.565  1.00  0.00           C  
ATOM   3337  H   LEU B 205      -3.238 -17.441  -2.504  1.00  0.00           H  
ATOM   3338  HA  LEU B 205      -3.342 -19.827  -0.745  1.00  0.00           H  
ATOM   3339 1HB  LEU B 205      -1.896 -18.996  -3.208  1.00  0.00           H  
ATOM   3340 2HB  LEU B 205      -1.226 -20.292  -2.265  1.00  0.00           H  
ATOM   3341  HG  LEU B 205      -3.304 -21.617  -2.705  1.00  0.00           H  
ATOM   3342 1HD1 LEU B 205      -4.951 -20.779  -4.371  1.00  0.00           H  
ATOM   3343 2HD1 LEU B 205      -4.951 -19.737  -2.959  1.00  0.00           H  
ATOM   3344 3HD1 LEU B 205      -4.114 -19.211  -4.435  1.00  0.00           H  
ATOM   3345 1HD2 LEU B 205      -2.889 -21.931  -5.132  1.00  0.00           H  
ATOM   3346 2HD2 LEU B 205      -2.037 -20.378  -5.192  1.00  0.00           H  
ATOM   3347 3HD2 LEU B 205      -1.353 -21.727  -4.259  1.00  0.00           H  
ATOM   3348  N   LEU B 206      -0.778 -17.728  -0.875  1.00  0.00           N  
ATOM   3349  CA  LEU B 206       0.349 -17.177  -0.099  1.00  0.00           C  
ATOM   3350  C   LEU B 206       0.271 -15.666  -0.067  1.00  0.00           C  
ATOM   3351  O   LEU B 206      -0.056 -15.051  -1.088  1.00  0.00           O  
ATOM   3352  CB  LEU B 206       1.680 -17.674  -0.686  1.00  0.00           C  
ATOM   3353  CG  LEU B 206       1.880 -19.239  -0.669  1.00  0.00           C  
ATOM   3354  CD1 LEU B 206       3.123 -19.605  -1.434  1.00  0.00           C  
ATOM   3355  CD2 LEU B 206       2.000 -19.750   0.771  1.00  0.00           C  
ATOM   3356  H   LEU B 206      -1.002 -17.394  -1.817  1.00  0.00           H  
ATOM   3357  HA  LEU B 206       0.272 -17.518   0.936  1.00  0.00           H  
ATOM   3358 1HB  LEU B 206       1.767 -17.328  -1.718  1.00  0.00           H  
ATOM   3359 2HB  LEU B 206       2.486 -17.232  -0.115  1.00  0.00           H  
ATOM   3360  HG  LEU B 206       1.035 -19.712  -1.159  1.00  0.00           H  
ATOM   3361 1HD1 LEU B 206       3.241 -20.685  -1.435  1.00  0.00           H  
ATOM   3362 2HD1 LEU B 206       3.038 -19.263  -2.441  1.00  0.00           H  
ATOM   3363 3HD1 LEU B 206       3.986 -19.155  -0.972  1.00  0.00           H  
ATOM   3364 1HD2 LEU B 206       2.137 -20.830   0.755  1.00  0.00           H  
ATOM   3365 2HD2 LEU B 206       2.856 -19.284   1.256  1.00  0.00           H  
ATOM   3366 3HD2 LEU B 206       1.102 -19.524   1.335  1.00  0.00           H  
ATOM   3367  N   ASP B 207       0.559 -15.060   1.101  1.00  0.00           N  
ATOM   3368  CA  ASP B 207       0.452 -13.607   1.187  1.00  0.00           C  
ATOM   3369  C   ASP B 207       1.724 -12.745   1.162  1.00  0.00           C  
ATOM   3370  O   ASP B 207       1.609 -11.518   1.170  1.00  0.00           O  
ATOM   3371  CB  ASP B 207      -0.349 -13.290   2.437  1.00  0.00           C  
ATOM   3372  CG  ASP B 207       0.318 -13.906   3.661  1.00  0.00           C  
ATOM   3373  OD1 ASP B 207       1.069 -14.870   3.471  1.00  0.00           O  
ATOM   3374  OD2 ASP B 207       0.082 -13.455   4.753  1.00  0.00           O  
ATOM   3375  H   ASP B 207       0.821 -15.593   1.918  1.00  0.00           H  
ATOM   3376  HA  ASP B 207      -0.108 -13.298   0.318  1.00  0.00           H  
ATOM   3377 1HB  ASP B 207      -0.417 -12.208   2.566  1.00  0.00           H  
ATOM   3378 2HB  ASP B 207      -1.361 -13.680   2.337  1.00  0.00           H  
ATOM   3379  N   MET B 208       2.918 -13.353   1.093  1.00  0.00           N  
ATOM   3380  CA  MET B 208       4.152 -12.575   0.852  1.00  0.00           C  
ATOM   3381  C   MET B 208       4.668 -12.875  -0.569  1.00  0.00           C  
ATOM   3382  O   MET B 208       4.675 -11.985  -1.422  1.00  0.00           O  
ATOM   3383  CB  MET B 208       5.158 -12.738   1.998  1.00  0.00           C  
ATOM   3384  CG  MET B 208       4.705 -12.071   3.286  1.00  0.00           C  
ATOM   3385  SD  MET B 208       5.817 -12.367   4.685  1.00  0.00           S  
ATOM   3386  CE  MET B 208       7.262 -11.380   4.276  1.00  0.00           C  
ATOM   3387  H   MET B 208       2.935 -14.358   1.152  1.00  0.00           H  
ATOM   3388  HA  MET B 208       3.879 -11.518   0.849  1.00  0.00           H  
ATOM   3389 1HB  MET B 208       5.263 -13.760   2.289  1.00  0.00           H  
ATOM   3390 2HB  MET B 208       6.131 -12.355   1.700  1.00  0.00           H  
ATOM   3391 1HG  MET B 208       4.625 -10.998   3.125  1.00  0.00           H  
ATOM   3392 2HG  MET B 208       3.710 -12.446   3.551  1.00  0.00           H  
ATOM   3393 1HE  MET B 208       8.003 -11.481   5.069  1.00  0.00           H  
ATOM   3394 2HE  MET B 208       7.695 -11.722   3.340  1.00  0.00           H  
ATOM   3395 3HE  MET B 208       6.974 -10.331   4.182  1.00  0.00           H  
ATOM   3396  N   PRO B 209       5.050 -14.138  -0.904  1.00  0.00           N  
ATOM   3397  CA  PRO B 209       5.411 -14.558  -2.238  1.00  0.00           C  
ATOM   3398  C   PRO B 209       4.082 -14.803  -2.914  1.00  0.00           C  
ATOM   3399  O   PRO B 209       3.667 -15.949  -3.053  1.00  0.00           O  
ATOM   3400  CB  PRO B 209       6.207 -15.845  -2.001  1.00  0.00           C  
ATOM   3401  CG  PRO B 209       5.562 -16.448  -0.787  1.00  0.00           C  
ATOM   3402  CD  PRO B 209       5.167 -15.269   0.082  1.00  0.00           C  
ATOM   3403  HA  PRO B 209       6.003 -13.777  -2.737  1.00  0.00           H  
ATOM   3404 1HB  PRO B 209       6.152 -16.493  -2.883  1.00  0.00           H  
ATOM   3405 2HB  PRO B 209       7.271 -15.603  -1.839  1.00  0.00           H  
ATOM   3406 1HG  PRO B 209       4.694 -17.020  -1.100  1.00  0.00           H  
ATOM   3407 2HG  PRO B 209       6.247 -17.150  -0.286  1.00  0.00           H  
ATOM   3408 1HD  PRO B 209       4.245 -15.508   0.601  1.00  0.00           H  
ATOM   3409 2HD  PRO B 209       6.009 -15.096   0.757  1.00  0.00           H  
ATOM   3410  N   TYR B 210       3.376 -13.718  -3.236  1.00  0.00           N  
ATOM   3411  CA  TYR B 210       1.980 -13.866  -3.606  1.00  0.00           C  
ATOM   3412  C   TYR B 210       1.647 -14.880  -4.652  1.00  0.00           C  
ATOM   3413  O   TYR B 210       2.257 -14.983  -5.697  1.00  0.00           O  
ATOM   3414  CB  TYR B 210       1.414 -12.531  -4.083  1.00  0.00           C  
ATOM   3415  CG  TYR B 210       1.025 -11.633  -2.995  1.00  0.00           C  
ATOM   3416  CD1 TYR B 210       1.829 -10.597  -2.596  1.00  0.00           C  
ATOM   3417  CD2 TYR B 210      -0.182 -11.854  -2.386  1.00  0.00           C  
ATOM   3418  CE1 TYR B 210       1.411  -9.791  -1.564  1.00  0.00           C  
ATOM   3419  CE2 TYR B 210      -0.593 -11.059  -1.376  1.00  0.00           C  
ATOM   3420  CZ  TYR B 210       0.190 -10.031  -0.956  1.00  0.00           C  
ATOM   3421  OH  TYR B 210      -0.235  -9.228   0.078  1.00  0.00           O  
ATOM   3422  H   TYR B 210       3.790 -12.797  -3.103  1.00  0.00           H  
ATOM   3423  HA  TYR B 210       1.447 -14.152  -2.709  1.00  0.00           H  
ATOM   3424 1HB  TYR B 210       2.152 -12.019  -4.695  1.00  0.00           H  
ATOM   3425 2HB  TYR B 210       0.538 -12.708  -4.711  1.00  0.00           H  
ATOM   3426  HD1 TYR B 210       2.786 -10.422  -3.082  1.00  0.00           H  
ATOM   3427  HD2 TYR B 210      -0.812 -12.683  -2.713  1.00  0.00           H  
ATOM   3428  HE1 TYR B 210       2.029  -8.971  -1.220  1.00  0.00           H  
ATOM   3429  HE2 TYR B 210      -1.538 -11.248  -0.894  1.00  0.00           H  
ATOM   3430  HH  TYR B 210       0.481  -8.643   0.344  1.00  0.00           H  
ATOM   3431  N   HIS B 211       0.574 -15.598  -4.306  1.00  0.00           N  
ATOM   3432  CA  HIS B 211      -0.104 -16.610  -5.098  1.00  0.00           C  
ATOM   3433  C   HIS B 211      -1.601 -16.400  -4.995  1.00  0.00           C  
ATOM   3434  O   HIS B 211      -2.202 -16.727  -3.953  1.00  0.00           O  
ATOM   3435  CB  HIS B 211       0.280 -18.044  -4.702  1.00  0.00           C  
ATOM   3436  CG  HIS B 211       1.644 -18.522  -5.114  1.00  0.00           C  
ATOM   3437  ND1 HIS B 211       2.807 -17.948  -4.691  1.00  0.00           N  
ATOM   3438  CD2 HIS B 211       2.001 -19.580  -5.883  1.00  0.00           C  
ATOM   3439  CE1 HIS B 211       3.831 -18.611  -5.194  1.00  0.00           C  
ATOM   3440  NE2 HIS B 211       3.370 -19.613  -5.921  1.00  0.00           N  
ATOM   3441  H   HIS B 211       0.223 -15.420  -3.369  1.00  0.00           H  
ATOM   3442  HA  HIS B 211       0.159 -16.489  -6.150  1.00  0.00           H  
ATOM   3443 1HB  HIS B 211       0.224 -18.142  -3.624  1.00  0.00           H  
ATOM   3444 2HB  HIS B 211      -0.439 -18.723  -5.134  1.00  0.00           H  
ATOM   3445  HD1 HIS B 211       2.917 -17.137  -4.087  1.00  0.00           H  
ATOM   3446  HD2 HIS B 211       1.423 -20.334  -6.418  1.00  0.00           H  
ATOM   3447  HE1 HIS B 211       4.847 -18.290  -4.968  1.00  0.00           H  
ATOM   3448  N   ILE B 212      -2.178 -15.792  -6.031  1.00  0.00           N  
ATOM   3449  CA  ILE B 212      -3.595 -15.453  -6.049  1.00  0.00           C  
ATOM   3450  C   ILE B 212      -4.277 -16.320  -7.084  1.00  0.00           C  
ATOM   3451  O   ILE B 212      -3.797 -16.459  -8.211  1.00  0.00           O  
ATOM   3452  CB  ILE B 212      -3.831 -13.967  -6.410  1.00  0.00           C  
ATOM   3453  CG1 ILE B 212      -3.091 -13.057  -5.397  1.00  0.00           C  
ATOM   3454  CG2 ILE B 212      -5.369 -13.676  -6.391  1.00  0.00           C  
ATOM   3455  CD1 ILE B 212      -3.070 -11.582  -5.756  1.00  0.00           C  
ATOM   3456  H   ILE B 212      -1.604 -15.563  -6.849  1.00  0.00           H  
ATOM   3457  HA  ILE B 212      -4.030 -15.679  -5.076  1.00  0.00           H  
ATOM   3458  HB  ILE B 212      -3.427 -13.759  -7.403  1.00  0.00           H  
ATOM   3459 1HG1 ILE B 212      -3.532 -13.170  -4.450  1.00  0.00           H  
ATOM   3460 2HG1 ILE B 212      -2.053 -13.384  -5.332  1.00  0.00           H  
ATOM   3461 1HG2 ILE B 212      -5.558 -12.645  -6.644  1.00  0.00           H  
ATOM   3462 2HG2 ILE B 212      -5.886 -14.305  -7.109  1.00  0.00           H  
ATOM   3463 3HG2 ILE B 212      -5.768 -13.884  -5.392  1.00  0.00           H  
ATOM   3464 1HD1 ILE B 212      -2.511 -11.045  -4.993  1.00  0.00           H  
ATOM   3465 2HD1 ILE B 212      -2.577 -11.451  -6.722  1.00  0.00           H  
ATOM   3466 3HD1 ILE B 212      -4.067 -11.172  -5.808  1.00  0.00           H  
ATOM   3467  N   ARG B 213      -5.342 -16.973  -6.680  1.00  0.00           N  
ATOM   3468  CA  ARG B 213      -6.067 -17.882  -7.542  1.00  0.00           C  
ATOM   3469  C   ARG B 213      -7.428 -17.371  -7.987  1.00  0.00           C  
ATOM   3470  O   ARG B 213      -8.131 -16.720  -7.220  1.00  0.00           O  
ATOM   3471  CB  ARG B 213      -6.200 -19.232  -6.840  1.00  0.00           C  
ATOM   3472  CG  ARG B 213      -6.894 -20.329  -7.623  1.00  0.00           C  
ATOM   3473  CD  ARG B 213      -6.811 -21.644  -6.935  1.00  0.00           C  
ATOM   3474  NE  ARG B 213      -7.494 -21.658  -5.630  1.00  0.00           N  
ATOM   3475  CZ  ARG B 213      -7.629 -22.761  -4.849  1.00  0.00           C  
ATOM   3476  NH1 ARG B 213      -7.145 -23.917  -5.267  1.00  0.00           N  
ATOM   3477  NH2 ARG B 213      -8.245 -22.699  -3.664  1.00  0.00           N  
ATOM   3478  H   ARG B 213      -5.686 -16.801  -5.734  1.00  0.00           H  
ATOM   3479  HA  ARG B 213      -5.474 -18.038  -8.433  1.00  0.00           H  
ATOM   3480 1HB  ARG B 213      -5.215 -19.593  -6.584  1.00  0.00           H  
ATOM   3481 2HB  ARG B 213      -6.743 -19.091  -5.910  1.00  0.00           H  
ATOM   3482 1HG  ARG B 213      -7.943 -20.082  -7.719  1.00  0.00           H  
ATOM   3483 2HG  ARG B 213      -6.451 -20.423  -8.618  1.00  0.00           H  
ATOM   3484 1HD  ARG B 213      -7.273 -22.398  -7.575  1.00  0.00           H  
ATOM   3485 2HD  ARG B 213      -5.764 -21.893  -6.774  1.00  0.00           H  
ATOM   3486  HE  ARG B 213      -7.881 -20.789  -5.284  1.00  0.00           H  
ATOM   3487 1HH1 ARG B 213      -6.680 -23.983  -6.161  1.00  0.00           H  
ATOM   3488 2HH1 ARG B 213      -7.244 -24.744  -4.695  1.00  0.00           H  
ATOM   3489 1HH2 ARG B 213      -8.627 -21.810  -3.282  1.00  0.00           H  
ATOM   3490 2HH2 ARG B 213      -8.335 -23.530  -3.102  1.00  0.00           H  
ATOM   3491  N   SER B 214      -7.810 -17.720  -9.217  1.00  0.00           N  
ATOM   3492  CA  SER B 214      -9.148 -17.467  -9.745  1.00  0.00           C  
ATOM   3493  C   SER B 214      -9.677 -18.754 -10.346  1.00  0.00           C  
ATOM   3494  O   SER B 214      -8.997 -19.399 -11.147  1.00  0.00           O  
ATOM   3495  CB  SER B 214      -9.133 -16.387 -10.802  1.00  0.00           C  
ATOM   3496  OG  SER B 214     -10.412 -16.192 -11.369  1.00  0.00           O  
ATOM   3497  H   SER B 214      -7.126 -18.168  -9.822  1.00  0.00           H  
ATOM   3498  HA  SER B 214      -9.809 -17.172  -8.937  1.00  0.00           H  
ATOM   3499 1HB  SER B 214      -8.792 -15.465 -10.356  1.00  0.00           H  
ATOM   3500 2HB  SER B 214      -8.429 -16.667 -11.581  1.00  0.00           H  
ATOM   3501  HG  SER B 214     -10.901 -15.661 -10.730  1.00  0.00           H  
ATOM   3502  N   ILE B 215     -10.870 -19.158  -9.928  1.00  0.00           N  
ATOM   3503  CA  ILE B 215     -11.466 -20.378 -10.434  1.00  0.00           C  
ATOM   3504  C   ILE B 215     -12.699 -20.122 -11.258  1.00  0.00           C  
ATOM   3505  O   ILE B 215     -13.607 -19.405 -10.830  1.00  0.00           O  
ATOM   3506  CB  ILE B 215     -11.828 -21.345  -9.285  1.00  0.00           C  
ATOM   3507  CG1 ILE B 215     -10.545 -21.698  -8.512  1.00  0.00           C  
ATOM   3508  CG2 ILE B 215     -12.520 -22.617  -9.855  1.00  0.00           C  
ATOM   3509  CD1 ILE B 215     -10.750 -22.510  -7.254  1.00  0.00           C  
ATOM   3510  H   ILE B 215     -11.368 -18.613  -9.229  1.00  0.00           H  
ATOM   3511  HA  ILE B 215     -10.739 -20.865 -11.072  1.00  0.00           H  
ATOM   3512  HB  ILE B 215     -12.500 -20.842  -8.589  1.00  0.00           H  
ATOM   3513 1HG1 ILE B 215      -9.890 -22.211  -9.167  1.00  0.00           H  
ATOM   3514 2HG1 ILE B 215     -10.070 -20.776  -8.218  1.00  0.00           H  
ATOM   3515 1HG2 ILE B 215     -12.780 -23.294  -9.056  1.00  0.00           H  
ATOM   3516 2HG2 ILE B 215     -13.433 -22.356 -10.382  1.00  0.00           H  
ATOM   3517 3HG2 ILE B 215     -11.837 -23.114 -10.545  1.00  0.00           H  
ATOM   3518 1HD1 ILE B 215      -9.797 -22.688  -6.787  1.00  0.00           H  
ATOM   3519 2HD1 ILE B 215     -11.394 -21.960  -6.567  1.00  0.00           H  
ATOM   3520 3HD1 ILE B 215     -11.203 -23.461  -7.484  1.00  0.00           H  
ATOM   3521  N   LEU B 216     -12.727 -20.686 -12.461  1.00  0.00           N  
ATOM   3522  CA  LEU B 216     -13.889 -20.535 -13.318  1.00  0.00           C  
ATOM   3523  C   LEU B 216     -14.535 -21.925 -13.310  1.00  0.00           C  
ATOM   3524  O   LEU B 216     -13.860 -22.922 -13.576  1.00  0.00           O  
ATOM   3525  CB  LEU B 216     -13.496 -20.080 -14.746  1.00  0.00           C  
ATOM   3526  CG  LEU B 216     -14.680 -19.719 -15.753  1.00  0.00           C  
ATOM   3527  CD1 LEU B 216     -15.359 -18.409 -15.264  1.00  0.00           C  
ATOM   3528  CD2 LEU B 216     -14.175 -19.529 -17.180  1.00  0.00           C  
ATOM   3529  H   LEU B 216     -11.936 -21.270 -12.735  1.00  0.00           H  
ATOM   3530  HA  LEU B 216     -14.585 -19.815 -12.894  1.00  0.00           H  
ATOM   3531 1HB  LEU B 216     -12.883 -19.194 -14.647  1.00  0.00           H  
ATOM   3532 2HB  LEU B 216     -12.897 -20.841 -15.189  1.00  0.00           H  
ATOM   3533  HG  LEU B 216     -15.417 -20.519 -15.746  1.00  0.00           H  
ATOM   3534 1HD1 LEU B 216     -16.167 -18.143 -15.930  1.00  0.00           H  
ATOM   3535 2HD1 LEU B 216     -15.745 -18.515 -14.267  1.00  0.00           H  
ATOM   3536 3HD1 LEU B 216     -14.622 -17.605 -15.272  1.00  0.00           H  
ATOM   3537 1HD2 LEU B 216     -15.014 -19.282 -17.818  1.00  0.00           H  
ATOM   3538 2HD2 LEU B 216     -13.465 -18.732 -17.206  1.00  0.00           H  
ATOM   3539 3HD2 LEU B 216     -13.716 -20.425 -17.539  1.00  0.00           H  
ATOM   3540  N   HIS B 217     -15.814 -22.009 -12.943  1.00  0.00           N  
ATOM   3541  CA  HIS B 217     -16.491 -23.307 -12.794  1.00  0.00           C  
ATOM   3542  C   HIS B 217     -17.831 -23.471 -13.484  1.00  0.00           C  
ATOM   3543  O   HIS B 217     -18.793 -22.755 -13.182  1.00  0.00           O  
ATOM   3544  CB  HIS B 217     -16.715 -23.632 -11.313  1.00  0.00           C  
ATOM   3545  CG  HIS B 217     -17.512 -24.923 -11.060  1.00  0.00           C  
ATOM   3546  ND1 HIS B 217     -18.514 -24.989 -10.102  1.00  0.00           N  
ATOM   3547  CD2 HIS B 217     -17.467 -26.163 -11.630  1.00  0.00           C  
ATOM   3548  CE1 HIS B 217     -19.050 -26.197 -10.101  1.00  0.00           C  
ATOM   3549  NE2 HIS B 217     -18.446 -26.929 -11.013  1.00  0.00           N  
ATOM   3550  H   HIS B 217     -16.325 -21.161 -12.740  1.00  0.00           H  
ATOM   3551  HA  HIS B 217     -15.840 -24.080 -13.198  1.00  0.00           H  
ATOM   3552 1HB  HIS B 217     -15.746 -23.734 -10.820  1.00  0.00           H  
ATOM   3553 2HB  HIS B 217     -17.240 -22.803 -10.838  1.00  0.00           H  
ATOM   3554  HD2 HIS B 217     -16.800 -26.492 -12.426  1.00  0.00           H  
ATOM   3555  HE1 HIS B 217     -19.864 -26.533  -9.459  1.00  0.00           H  
ATOM   3556  HE2 HIS B 217     -18.675 -27.905 -11.228  1.00  0.00           H  
ATOM   3557  N   ILE B 218     -17.907 -24.478 -14.355  1.00  0.00           N  
ATOM   3558  CA  ILE B 218     -19.153 -24.832 -15.012  1.00  0.00           C  
ATOM   3559  C   ILE B 218     -19.693 -26.172 -14.475  1.00  0.00           C  
ATOM   3560  O   ILE B 218     -19.094 -27.231 -14.734  1.00  0.00           O  
ATOM   3561  CB  ILE B 218     -18.975 -24.964 -16.537  1.00  0.00           C  
ATOM   3562  CG1 ILE B 218     -18.512 -23.662 -17.120  1.00  0.00           C  
ATOM   3563  CG2 ILE B 218     -20.265 -25.444 -17.184  1.00  0.00           C  
ATOM   3564  CD1 ILE B 218     -18.020 -23.761 -18.537  1.00  0.00           C  
ATOM   3565  H   ILE B 218     -17.057 -25.021 -14.544  1.00  0.00           H  
ATOM   3566  HA  ILE B 218     -19.853 -24.026 -14.840  1.00  0.00           H  
ATOM   3567  HB  ILE B 218     -18.213 -25.689 -16.740  1.00  0.00           H  
ATOM   3568 1HG1 ILE B 218     -19.352 -22.991 -17.103  1.00  0.00           H  
ATOM   3569 2HG1 ILE B 218     -17.716 -23.250 -16.503  1.00  0.00           H  
ATOM   3570 1HG2 ILE B 218     -20.124 -25.556 -18.264  1.00  0.00           H  
ATOM   3571 2HG2 ILE B 218     -20.555 -26.406 -16.755  1.00  0.00           H  
ATOM   3572 3HG2 ILE B 218     -21.060 -24.719 -16.997  1.00  0.00           H  
ATOM   3573 1HD1 ILE B 218     -17.725 -22.776 -18.893  1.00  0.00           H  
ATOM   3574 2HD1 ILE B 218     -17.163 -24.435 -18.573  1.00  0.00           H  
ATOM   3575 3HD1 ILE B 218     -18.814 -24.153 -19.177  1.00  0.00           H  
ATOM   3576  N   PRO B 219     -20.775 -26.183 -13.666  1.00  0.00           N  
ATOM   3577  CA  PRO B 219     -21.382 -27.387 -13.141  1.00  0.00           C  
ATOM   3578  C   PRO B 219     -22.120 -28.035 -14.291  1.00  0.00           C  
ATOM   3579  O   PRO B 219     -22.634 -27.313 -15.147  1.00  0.00           O  
ATOM   3580  CB  PRO B 219     -22.309 -26.862 -12.037  1.00  0.00           C  
ATOM   3581  CG  PRO B 219     -22.699 -25.475 -12.497  1.00  0.00           C  
ATOM   3582  CD  PRO B 219     -21.479 -24.936 -13.255  1.00  0.00           C  
ATOM   3583  HA  PRO B 219     -20.607 -28.051 -12.749  1.00  0.00           H  
ATOM   3584 1HB  PRO B 219     -23.176 -27.532 -11.936  1.00  0.00           H  
ATOM   3585 2HB  PRO B 219     -21.793 -26.871 -11.074  1.00  0.00           H  
ATOM   3586 1HG  PRO B 219     -23.599 -25.533 -13.129  1.00  0.00           H  
ATOM   3587 2HG  PRO B 219     -22.962 -24.851 -11.629  1.00  0.00           H  
ATOM   3588 1HD  PRO B 219     -21.858 -24.374 -14.116  1.00  0.00           H  
ATOM   3589 2HD  PRO B 219     -20.831 -24.327 -12.596  1.00  0.00           H  
ATOM   3590  N   SER B 220     -22.260 -29.361 -14.269  1.00  0.00           N  
ATOM   3591  CA  SER B 220     -23.036 -30.058 -15.303  1.00  0.00           C  
ATOM   3592  C   SER B 220     -22.646 -29.622 -16.728  1.00  0.00           C  
ATOM   3593  O   SER B 220     -23.463 -29.057 -17.451  1.00  0.00           O  
ATOM   3594  CB  SER B 220     -24.526 -29.845 -15.076  1.00  0.00           C  
ATOM   3595  OG  SER B 220     -24.931 -30.361 -13.828  1.00  0.00           O  
ATOM   3596  H   SER B 220     -21.814 -29.900 -13.540  1.00  0.00           H  
ATOM   3597  HA  SER B 220     -22.826 -31.121 -15.209  1.00  0.00           H  
ATOM   3598 1HB  SER B 220     -24.761 -28.780 -15.128  1.00  0.00           H  
ATOM   3599 2HB  SER B 220     -25.085 -30.337 -15.873  1.00  0.00           H  
ATOM   3600  HG  SER B 220     -25.032 -31.308 -13.952  1.00  0.00           H  
ATOM   3601  N   ALA B 221     -21.388 -29.863 -17.113  1.00  0.00           N  
ATOM   3602  CA  ALA B 221     -20.866 -29.417 -18.404  1.00  0.00           C  
ATOM   3603  C   ALA B 221     -21.657 -29.983 -19.567  1.00  0.00           C  
ATOM   3604  O   ALA B 221     -22.053 -31.155 -19.568  1.00  0.00           O  
ATOM   3605  CB  ALA B 221     -19.417 -29.833 -18.539  1.00  0.00           C  
ATOM   3606  H   ALA B 221     -20.752 -30.359 -16.491  1.00  0.00           H  
ATOM   3607  HA  ALA B 221     -20.938 -28.329 -18.445  1.00  0.00           H  
ATOM   3608 1HB  ALA B 221     -19.023 -29.471 -19.482  1.00  0.00           H  
ATOM   3609 2HB  ALA B 221     -18.878 -29.400 -17.712  1.00  0.00           H  
ATOM   3610 3HB  ALA B 221     -19.335 -30.921 -18.498  1.00  0.00           H  
ATOM   3611  N   GLU B 222     -21.855 -29.159 -20.584  1.00  0.00           N  
ATOM   3612  CA  GLU B 222     -22.589 -29.585 -21.755  1.00  0.00           C  
ATOM   3613  C   GLU B 222     -21.744 -29.695 -23.005  1.00  0.00           C  
ATOM   3614  O   GLU B 222     -20.628 -29.175 -23.103  1.00  0.00           O  
ATOM   3615  CB  GLU B 222     -23.795 -28.673 -22.010  1.00  0.00           C  
ATOM   3616  CG  GLU B 222     -24.903 -28.780 -20.948  1.00  0.00           C  
ATOM   3617  CD  GLU B 222     -25.620 -30.136 -21.027  1.00  0.00           C  
ATOM   3618  OE1 GLU B 222     -25.539 -30.758 -22.069  1.00  0.00           O  
ATOM   3619  OE2 GLU B 222     -26.241 -30.533 -20.075  1.00  0.00           O  
ATOM   3620  H   GLU B 222     -21.505 -28.193 -20.547  1.00  0.00           H  
ATOM   3621  HA  GLU B 222     -22.988 -30.573 -21.551  1.00  0.00           H  
ATOM   3622 1HB  GLU B 222     -23.457 -27.633 -22.041  1.00  0.00           H  
ATOM   3623 2HB  GLU B 222     -24.231 -28.901 -22.981  1.00  0.00           H  
ATOM   3624 1HG  GLU B 222     -24.458 -28.661 -19.956  1.00  0.00           H  
ATOM   3625 2HG  GLU B 222     -25.622 -27.975 -21.094  1.00  0.00           H  
ATOM   3626  N   LEU B 223     -22.294 -30.386 -23.974  1.00  0.00           N  
ATOM   3627  CA  LEU B 223     -21.645 -30.496 -25.252  1.00  0.00           C  
ATOM   3628  C   LEU B 223     -21.618 -29.064 -25.757  1.00  0.00           C  
ATOM   3629  O   LEU B 223     -22.472 -28.272 -25.357  1.00  0.00           O  
ATOM   3630  CB  LEU B 223     -22.432 -31.440 -26.159  1.00  0.00           C  
ATOM   3631  CG  LEU B 223     -22.535 -32.874 -25.608  1.00  0.00           C  
ATOM   3632  CD1 LEU B 223     -23.502 -33.696 -26.456  1.00  0.00           C  
ATOM   3633  CD2 LEU B 223     -21.161 -33.514 -25.567  1.00  0.00           C  
ATOM   3634  H   LEU B 223     -23.203 -30.813 -23.824  1.00  0.00           H  
ATOM   3635  HA  LEU B 223     -20.623 -30.861 -25.128  1.00  0.00           H  
ATOM   3636 1HB  LEU B 223     -23.440 -31.047 -26.285  1.00  0.00           H  
ATOM   3637 2HB  LEU B 223     -21.946 -31.483 -27.134  1.00  0.00           H  
ATOM   3638  HG  LEU B 223     -22.927 -32.830 -24.603  1.00  0.00           H  
ATOM   3639 1HD1 LEU B 223     -23.589 -34.703 -26.041  1.00  0.00           H  
ATOM   3640 2HD1 LEU B 223     -24.481 -33.222 -26.450  1.00  0.00           H  
ATOM   3641 3HD1 LEU B 223     -23.136 -33.758 -27.479  1.00  0.00           H  
ATOM   3642 1HD2 LEU B 223     -21.260 -34.506 -25.153  1.00  0.00           H  
ATOM   3643 2HD2 LEU B 223     -20.748 -33.575 -26.572  1.00  0.00           H  
ATOM   3644 3HD2 LEU B 223     -20.496 -32.925 -24.944  1.00  0.00           H  
ATOM   3645  N   GLU B 224     -20.614 -28.722 -26.544  1.00  0.00           N  
ATOM   3646  CA  GLU B 224     -20.374 -27.360 -27.042  1.00  0.00           C  
ATOM   3647  C   GLU B 224     -19.906 -26.370 -25.953  1.00  0.00           C  
ATOM   3648  O   GLU B 224     -19.714 -25.193 -26.247  1.00  0.00           O  
ATOM   3649  CB  GLU B 224     -21.612 -26.758 -27.721  1.00  0.00           C  
ATOM   3650  CG  GLU B 224     -22.158 -27.443 -28.923  1.00  0.00           C  
ATOM   3651  CD  GLU B 224     -23.388 -26.701 -29.419  1.00  0.00           C  
ATOM   3652  OE1 GLU B 224     -23.963 -25.933 -28.646  1.00  0.00           O  
ATOM   3653  OE2 GLU B 224     -23.755 -26.894 -30.553  1.00  0.00           O  
ATOM   3654  H   GLU B 224     -19.969 -29.449 -26.822  1.00  0.00           H  
ATOM   3655  HA  GLU B 224     -19.582 -27.419 -27.791  1.00  0.00           H  
ATOM   3656 1HB  GLU B 224     -22.408 -26.719 -27.055  1.00  0.00           H  
ATOM   3657 2HB  GLU B 224     -21.395 -25.729 -28.006  1.00  0.00           H  
ATOM   3658 1HG  GLU B 224     -21.405 -27.461 -29.708  1.00  0.00           H  
ATOM   3659 2HG  GLU B 224     -22.424 -28.470 -28.675  1.00  0.00           H  
ATOM   3660  N   ASP B 225     -19.559 -26.867 -24.742  1.00  0.00           N  
ATOM   3661  CA  ASP B 225     -18.836 -26.025 -23.778  1.00  0.00           C  
ATOM   3662  C   ASP B 225     -17.354 -26.244 -24.073  1.00  0.00           C  
ATOM   3663  O   ASP B 225     -16.469 -25.702 -23.403  1.00  0.00           O  
ATOM   3664  CB  ASP B 225     -19.100 -26.356 -22.295  1.00  0.00           C  
ATOM   3665  CG  ASP B 225     -20.481 -26.040 -21.821  1.00  0.00           C  
ATOM   3666  OD1 ASP B 225     -21.126 -25.255 -22.474  1.00  0.00           O  
ATOM   3667  OD2 ASP B 225     -20.874 -26.535 -20.776  1.00  0.00           O  
ATOM   3668  H   ASP B 225     -19.807 -27.821 -24.470  1.00  0.00           H  
ATOM   3669  HA  ASP B 225     -19.079 -24.976 -23.954  1.00  0.00           H  
ATOM   3670 1HB  ASP B 225     -18.926 -27.410 -22.135  1.00  0.00           H  
ATOM   3671 2HB  ASP B 225     -18.393 -25.814 -21.669  1.00  0.00           H  
ATOM   3672  N   SER B 226     -17.109 -27.101 -25.062  1.00  0.00           N  
ATOM   3673  CA  SER B 226     -15.793 -27.443 -25.538  1.00  0.00           C  
ATOM   3674  C   SER B 226     -15.192 -26.187 -26.157  1.00  0.00           C  
ATOM   3675  O   SER B 226     -15.909 -25.401 -26.782  1.00  0.00           O  
ATOM   3676  CB  SER B 226     -15.882 -28.516 -26.622  1.00  0.00           C  
ATOM   3677  OG  SER B 226     -16.438 -29.735 -26.148  1.00  0.00           O  
ATOM   3678  H   SER B 226     -17.897 -27.510 -25.528  1.00  0.00           H  
ATOM   3679  HA  SER B 226     -15.187 -27.774 -24.701  1.00  0.00           H  
ATOM   3680 1HB  SER B 226     -16.489 -28.135 -27.442  1.00  0.00           H  
ATOM   3681 2HB  SER B 226     -14.884 -28.700 -27.016  1.00  0.00           H  
ATOM   3682  HG  SER B 226     -16.514 -30.307 -26.926  1.00  0.00           H  
ATOM   3683  N   GLY B 227     -13.891 -26.019 -26.044  1.00  0.00           N  
ATOM   3684  CA  GLY B 227     -13.265 -24.884 -26.693  1.00  0.00           C  
ATOM   3685  C   GLY B 227     -12.111 -24.321 -25.911  1.00  0.00           C  
ATOM   3686  O   GLY B 227     -11.557 -24.960 -25.009  1.00  0.00           O  
ATOM   3687  H   GLY B 227     -13.352 -26.690 -25.507  1.00  0.00           H  
ATOM   3688 1HA  GLY B 227     -12.916 -25.186 -27.680  1.00  0.00           H  
ATOM   3689 2HA  GLY B 227     -14.003 -24.103 -26.851  1.00  0.00           H  
ATOM   3690  N   THR B 228     -11.712 -23.124 -26.298  1.00  0.00           N  
ATOM   3691  CA  THR B 228     -10.580 -22.503 -25.657  1.00  0.00           C  
ATOM   3692  C   THR B 228     -11.047 -21.657 -24.481  1.00  0.00           C  
ATOM   3693  O   THR B 228     -11.960 -20.836 -24.616  1.00  0.00           O  
ATOM   3694  CB  THR B 228      -9.799 -21.610 -26.637  1.00  0.00           C  
ATOM   3695  OG1 THR B 228      -9.321 -22.390 -27.750  1.00  0.00           O  
ATOM   3696  CG2 THR B 228      -8.593 -21.021 -25.896  1.00  0.00           C  
ATOM   3697  H   THR B 228     -12.195 -22.645 -27.045  1.00  0.00           H  
ATOM   3698  HA  THR B 228      -9.912 -23.277 -25.274  1.00  0.00           H  
ATOM   3699  HB  THR B 228     -10.436 -20.809 -27.006  1.00  0.00           H  
ATOM   3700  HG1 THR B 228      -8.791 -23.141 -27.421  1.00  0.00           H  
ATOM   3701 1HG2 THR B 228      -8.020 -20.392 -26.570  1.00  0.00           H  
ATOM   3702 2HG2 THR B 228      -8.930 -20.419 -25.052  1.00  0.00           H  
ATOM   3703 3HG2 THR B 228      -7.962 -21.835 -25.531  1.00  0.00           H  
ATOM   3704  N   TYR B 229     -10.420 -21.881 -23.337  1.00  0.00           N  
ATOM   3705  CA  TYR B 229     -10.664 -21.114 -22.128  1.00  0.00           C  
ATOM   3706  C   TYR B 229      -9.417 -20.298 -21.818  1.00  0.00           C  
ATOM   3707  O   TYR B 229      -8.331 -20.864 -21.637  1.00  0.00           O  
ATOM   3708  CB  TYR B 229     -11.006 -22.049 -20.976  1.00  0.00           C  
ATOM   3709  CG  TYR B 229     -12.365 -22.735 -21.069  1.00  0.00           C  
ATOM   3710  CD1 TYR B 229     -12.576 -23.842 -21.879  1.00  0.00           C  
ATOM   3711  CD2 TYR B 229     -13.384 -22.269 -20.272  1.00  0.00           C  
ATOM   3712  CE1 TYR B 229     -13.823 -24.453 -21.883  1.00  0.00           C  
ATOM   3713  CE2 TYR B 229     -14.608 -22.883 -20.262  1.00  0.00           C  
ATOM   3714  CZ  TYR B 229     -14.837 -23.962 -21.062  1.00  0.00           C  
ATOM   3715  OH  TYR B 229     -16.072 -24.547 -21.055  1.00  0.00           O  
ATOM   3716  H   TYR B 229      -9.705 -22.608 -23.310  1.00  0.00           H  
ATOM   3717  HA  TYR B 229     -11.490 -20.425 -22.298  1.00  0.00           H  
ATOM   3718 1HB  TYR B 229     -10.242 -22.829 -20.910  1.00  0.00           H  
ATOM   3719 2HB  TYR B 229     -10.976 -21.483 -20.048  1.00  0.00           H  
ATOM   3720  HD1 TYR B 229     -11.772 -24.226 -22.510  1.00  0.00           H  
ATOM   3721  HD2 TYR B 229     -13.207 -21.407 -19.631  1.00  0.00           H  
ATOM   3722  HE1 TYR B 229     -14.004 -25.320 -22.527  1.00  0.00           H  
ATOM   3723  HE2 TYR B 229     -15.399 -22.502 -19.620  1.00  0.00           H  
ATOM   3724  HH  TYR B 229     -16.175 -25.093 -21.861  1.00  0.00           H  
ATOM   3725  N   THR B 230      -9.571 -18.971 -21.758  1.00  0.00           N  
ATOM   3726  CA  THR B 230      -8.421 -18.091 -21.551  1.00  0.00           C  
ATOM   3727  C   THR B 230      -8.505 -17.213 -20.305  1.00  0.00           C  
ATOM   3728  O   THR B 230      -9.530 -16.575 -20.043  1.00  0.00           O  
ATOM   3729  CB  THR B 230      -8.222 -17.181 -22.777  1.00  0.00           C  
ATOM   3730  OG1 THR B 230      -8.002 -17.983 -23.943  1.00  0.00           O  
ATOM   3731  CG2 THR B 230      -7.041 -16.255 -22.574  1.00  0.00           C  
ATOM   3732  H   THR B 230     -10.501 -18.572 -21.886  1.00  0.00           H  
ATOM   3733  HA  THR B 230      -7.534 -18.710 -21.441  1.00  0.00           H  
ATOM   3734  HB  THR B 230      -9.100 -16.587 -22.926  1.00  0.00           H  
ATOM   3735  HG1 THR B 230      -8.122 -17.438 -24.725  1.00  0.00           H  
ATOM   3736 1HG2 THR B 230      -6.928 -15.631 -23.456  1.00  0.00           H  
ATOM   3737 2HG2 THR B 230      -7.205 -15.621 -21.710  1.00  0.00           H  
ATOM   3738 3HG2 THR B 230      -6.135 -16.839 -22.425  1.00  0.00           H  
ATOM   3739  N   CYS B 231      -7.399 -17.178 -19.547  1.00  0.00           N  
ATOM   3740  CA  CYS B 231      -7.263 -16.345 -18.353  1.00  0.00           C  
ATOM   3741  C   CYS B 231      -6.307 -15.182 -18.606  1.00  0.00           C  
ATOM   3742  O   CYS B 231      -5.090 -15.374 -18.747  1.00  0.00           O  
ATOM   3743  CB  CYS B 231      -6.712 -17.149 -17.176  1.00  0.00           C  
ATOM   3744  SG  CYS B 231      -6.550 -16.205 -15.632  1.00  0.00           S  
ATOM   3745  H   CYS B 231      -6.594 -17.735 -19.841  1.00  0.00           H  
ATOM   3746  HA  CYS B 231      -8.241 -15.944 -18.085  1.00  0.00           H  
ATOM   3747 1HB  CYS B 231      -7.345 -18.011 -16.989  1.00  0.00           H  
ATOM   3748 2HB  CYS B 231      -5.731 -17.506 -17.441  1.00  0.00           H  
ATOM   3749  N   ASN B 232      -6.868 -13.984 -18.725  1.00  0.00           N  
ATOM   3750  CA  ASN B 232      -6.107 -12.764 -18.973  1.00  0.00           C  
ATOM   3751  C   ASN B 232      -5.865 -12.060 -17.656  1.00  0.00           C  
ATOM   3752  O   ASN B 232      -6.800 -11.799 -16.893  1.00  0.00           O  
ATOM   3753  CB  ASN B 232      -6.774 -11.873 -20.015  1.00  0.00           C  
ATOM   3754  CG  ASN B 232      -5.976 -10.576 -20.317  1.00  0.00           C  
ATOM   3755  OD1 ASN B 232      -6.048  -9.638 -19.521  1.00  0.00           O  
ATOM   3756  ND2 ASN B 232      -5.242 -10.520 -21.403  1.00  0.00           N  
ATOM   3757  H   ASN B 232      -7.875 -13.898 -18.602  1.00  0.00           H  
ATOM   3758  HA  ASN B 232      -5.127 -13.036 -19.366  1.00  0.00           H  
ATOM   3759 1HB  ASN B 232      -6.871 -12.435 -20.946  1.00  0.00           H  
ATOM   3760 2HB  ASN B 232      -7.774 -11.618 -19.692  1.00  0.00           H  
ATOM   3761 1HD2 ASN B 232      -4.712  -9.694 -21.611  1.00  0.00           H  
ATOM   3762 2HD2 ASN B 232      -5.200 -11.310 -22.035  1.00  0.00           H  
ATOM   3763  N   VAL B 233      -4.604 -11.829 -17.340  1.00  0.00           N  
ATOM   3764  CA  VAL B 233      -4.277 -11.199 -16.080  1.00  0.00           C  
ATOM   3765  C   VAL B 233      -3.503  -9.921 -16.261  1.00  0.00           C  
ATOM   3766  O   VAL B 233      -2.496  -9.867 -16.977  1.00  0.00           O  
ATOM   3767  CB  VAL B 233      -3.489 -12.151 -15.191  1.00  0.00           C  
ATOM   3768  CG1 VAL B 233      -3.112 -11.453 -13.872  1.00  0.00           C  
ATOM   3769  CG2 VAL B 233      -4.352 -13.411 -14.953  1.00  0.00           C  
ATOM   3770  H   VAL B 233      -3.857 -12.062 -17.994  1.00  0.00           H  
ATOM   3771  HA  VAL B 233      -5.204 -10.961 -15.565  1.00  0.00           H  
ATOM   3772  HB  VAL B 233      -2.569 -12.410 -15.685  1.00  0.00           H  
ATOM   3773 1HG1 VAL B 233      -2.546 -12.117 -13.285  1.00  0.00           H  
ATOM   3774 2HG1 VAL B 233      -2.506 -10.571 -14.057  1.00  0.00           H  
ATOM   3775 3HG1 VAL B 233      -4.024 -11.164 -13.340  1.00  0.00           H  
ATOM   3776 1HG2 VAL B 233      -3.843 -14.122 -14.345  1.00  0.00           H  
ATOM   3777 2HG2 VAL B 233      -5.280 -13.120 -14.465  1.00  0.00           H  
ATOM   3778 3HG2 VAL B 233      -4.581 -13.881 -15.905  1.00  0.00           H  
ATOM   3779  N   THR B 234      -3.986  -8.871 -15.619  1.00  0.00           N  
ATOM   3780  CA  THR B 234      -3.300  -7.604 -15.737  1.00  0.00           C  
ATOM   3781  C   THR B 234      -3.018  -7.000 -14.377  1.00  0.00           C  
ATOM   3782  O   THR B 234      -3.754  -7.231 -13.413  1.00  0.00           O  
ATOM   3783  CB  THR B 234      -4.096  -6.607 -16.606  1.00  0.00           C  
ATOM   3784  OG1 THR B 234      -5.336  -6.279 -15.970  1.00  0.00           O  
ATOM   3785  CG2 THR B 234      -4.413  -7.257 -17.947  1.00  0.00           C  
ATOM   3786  H   THR B 234      -4.822  -8.987 -15.042  1.00  0.00           H  
ATOM   3787  HA  THR B 234      -2.345  -7.772 -16.225  1.00  0.00           H  
ATOM   3788  HB  THR B 234      -3.499  -5.703 -16.756  1.00  0.00           H  
ATOM   3789  HG1 THR B 234      -5.725  -5.517 -16.401  1.00  0.00           H  
ATOM   3790 1HG2 THR B 234      -4.966  -6.562 -18.573  1.00  0.00           H  
ATOM   3791 2HG2 THR B 234      -3.500  -7.542 -18.442  1.00  0.00           H  
ATOM   3792 3HG2 THR B 234      -5.014  -8.139 -17.784  1.00  0.00           H  
ATOM   3793  N   GLU B 235      -1.980  -6.181 -14.298  1.00  0.00           N  
ATOM   3794  CA  GLU B 235      -1.739  -5.452 -13.065  1.00  0.00           C  
ATOM   3795  C   GLU B 235      -2.070  -4.001 -13.346  1.00  0.00           C  
ATOM   3796  O   GLU B 235      -1.401  -3.343 -14.146  1.00  0.00           O  
ATOM   3797  CB  GLU B 235      -0.314  -5.587 -12.559  1.00  0.00           C  
ATOM   3798  CG  GLU B 235      -0.153  -4.952 -11.224  1.00  0.00           C  
ATOM   3799  CD  GLU B 235       1.178  -4.986 -10.687  1.00  0.00           C  
ATOM   3800  OE1 GLU B 235       2.095  -5.109 -11.442  1.00  0.00           O  
ATOM   3801  OE2 GLU B 235       1.293  -4.934  -9.498  1.00  0.00           O  
ATOM   3802  H   GLU B 235      -1.392  -6.052 -15.126  1.00  0.00           H  
ATOM   3803  HA  GLU B 235      -2.414  -5.813 -12.289  1.00  0.00           H  
ATOM   3804 1HB  GLU B 235      -0.030  -6.637 -12.491  1.00  0.00           H  
ATOM   3805 2HB  GLU B 235       0.360  -5.089 -13.239  1.00  0.00           H  
ATOM   3806 1HG  GLU B 235      -0.454  -3.939 -11.300  1.00  0.00           H  
ATOM   3807 2HG  GLU B 235      -0.821  -5.444 -10.526  1.00  0.00           H  
ATOM   3808  N   SER B 236      -3.085  -3.493 -12.654  1.00  0.00           N  
ATOM   3809  CA  SER B 236      -3.604  -2.140 -12.848  1.00  0.00           C  
ATOM   3810  C   SER B 236      -2.684  -1.042 -12.336  1.00  0.00           C  
ATOM   3811  O   SER B 236      -2.899   0.142 -12.632  1.00  0.00           O  
ATOM   3812  CB  SER B 236      -5.007  -2.101 -12.303  1.00  0.00           C  
ATOM   3813  OG  SER B 236      -5.030  -2.441 -10.976  1.00  0.00           O  
ATOM   3814  H   SER B 236      -3.557  -4.095 -11.991  1.00  0.00           H  
ATOM   3815  HA  SER B 236      -3.727  -1.987 -13.921  1.00  0.00           H  
ATOM   3816 1HB  SER B 236      -5.416  -1.100 -12.432  1.00  0.00           H  
ATOM   3817 2HB  SER B 236      -5.630  -2.787 -12.869  1.00  0.00           H  
ATOM   3818  HG  SER B 236      -5.951  -2.369 -10.704  1.00  0.00           H  
ATOM   3819  N   VAL B 237      -1.650  -1.436 -11.592  1.00  0.00           N  
ATOM   3820  CA  VAL B 237      -0.689  -0.490 -11.055  1.00  0.00           C  
ATOM   3821  C   VAL B 237      -0.033   0.241 -12.199  1.00  0.00           C  
ATOM   3822  O   VAL B 237      -0.051   1.469 -12.233  1.00  0.00           O  
ATOM   3823  CB  VAL B 237       0.395  -1.239 -10.265  1.00  0.00           C  
ATOM   3824  CG1 VAL B 237       1.515  -0.304  -9.849  1.00  0.00           C  
ATOM   3825  CG2 VAL B 237      -0.221  -1.881  -9.087  1.00  0.00           C  
ATOM   3826  H   VAL B 237      -1.551  -2.422 -11.389  1.00  0.00           H  
ATOM   3827  HA  VAL B 237      -1.196   0.219 -10.405  1.00  0.00           H  
ATOM   3828  HB  VAL B 237       0.832  -2.000 -10.900  1.00  0.00           H  
ATOM   3829 1HG1 VAL B 237       2.267  -0.868  -9.300  1.00  0.00           H  
ATOM   3830 2HG1 VAL B 237       1.985   0.156 -10.714  1.00  0.00           H  
ATOM   3831 3HG1 VAL B 237       1.102   0.472  -9.218  1.00  0.00           H  
ATOM   3832 1HG2 VAL B 237       0.550  -2.437  -8.566  1.00  0.00           H  
ATOM   3833 2HG2 VAL B 237      -0.635  -1.130  -8.446  1.00  0.00           H  
ATOM   3834 3HG2 VAL B 237      -1.006  -2.567  -9.388  1.00  0.00           H  
ATOM   3835  N   ASN B 238       0.510  -0.511 -13.164  1.00  0.00           N  
ATOM   3836  CA  ASN B 238       1.133   0.112 -14.316  1.00  0.00           C  
ATOM   3837  C   ASN B 238       0.387  -0.201 -15.618  1.00  0.00           C  
ATOM   3838  O   ASN B 238      -0.463   0.567 -16.073  1.00  0.00           O  
ATOM   3839  CB  ASN B 238       2.575  -0.373 -14.437  1.00  0.00           C  
ATOM   3840  CG  ASN B 238       3.511   0.140 -13.381  1.00  0.00           C  
ATOM   3841  OD1 ASN B 238       3.345   1.230 -12.820  1.00  0.00           O  
ATOM   3842  ND2 ASN B 238       4.525  -0.658 -13.081  1.00  0.00           N  
ATOM   3843  H   ASN B 238       0.475  -1.519 -13.090  1.00  0.00           H  
ATOM   3844  HA  ASN B 238       1.131   1.195 -14.182  1.00  0.00           H  
ATOM   3845 1HB  ASN B 238       2.587  -1.452 -14.374  1.00  0.00           H  
ATOM   3846 2HB  ASN B 238       2.969  -0.103 -15.422  1.00  0.00           H  
ATOM   3847 1HD2 ASN B 238       5.187  -0.380 -12.385  1.00  0.00           H  
ATOM   3848 2HD2 ASN B 238       4.644  -1.570 -13.550  1.00  0.00           H  
ATOM   3849  N   ASP B 239       0.696  -1.365 -16.192  1.00  0.00           N  
ATOM   3850  CA  ASP B 239       0.078  -1.866 -17.411  1.00  0.00           C  
ATOM   3851  C   ASP B 239       0.476  -3.319 -17.672  1.00  0.00           C  
ATOM   3852  O   ASP B 239       0.417  -3.784 -18.813  1.00  0.00           O  
ATOM   3853  CB  ASP B 239       0.470  -0.979 -18.603  1.00  0.00           C  
ATOM   3854  CG  ASP B 239       1.993  -0.937 -18.847  1.00  0.00           C  
ATOM   3855  OD1 ASP B 239       2.710  -1.600 -18.124  1.00  0.00           O  
ATOM   3856  OD2 ASP B 239       2.421  -0.237 -19.746  1.00  0.00           O  
ATOM   3857  H   ASP B 239       1.402  -1.938 -15.767  1.00  0.00           H  
ATOM   3858  HA  ASP B 239      -1.004  -1.837 -17.281  1.00  0.00           H  
ATOM   3859 1HB  ASP B 239      -0.011  -1.358 -19.505  1.00  0.00           H  
ATOM   3860 2HB  ASP B 239       0.108   0.037 -18.450  1.00  0.00           H  
ATOM   3861  N   HIS B 240       0.987  -4.007 -16.654  1.00  0.00           N  
ATOM   3862  CA  HIS B 240       1.602  -5.297 -16.920  1.00  0.00           C  
ATOM   3863  C   HIS B 240       0.553  -6.269 -17.381  1.00  0.00           C  
ATOM   3864  O   HIS B 240      -0.565  -6.253 -16.868  1.00  0.00           O  
ATOM   3865  CB  HIS B 240       2.353  -5.804 -15.681  1.00  0.00           C  
ATOM   3866  CG  HIS B 240       3.508  -4.898 -15.282  1.00  0.00           C  
ATOM   3867  ND1 HIS B 240       4.636  -4.724 -16.066  1.00  0.00           N  
ATOM   3868  CD2 HIS B 240       3.681  -4.104 -14.190  1.00  0.00           C  
ATOM   3869  CE1 HIS B 240       5.450  -3.856 -15.476  1.00  0.00           C  
ATOM   3870  NE2 HIS B 240       4.892  -3.456 -14.335  1.00  0.00           N  
ATOM   3871  H   HIS B 240       0.962  -3.628 -15.720  1.00  0.00           H  
ATOM   3872  HA  HIS B 240       2.347  -5.201 -17.708  1.00  0.00           H  
ATOM   3873 1HB  HIS B 240       1.681  -5.891 -14.846  1.00  0.00           H  
ATOM   3874 2HB  HIS B 240       2.755  -6.795 -15.880  1.00  0.00           H  
ATOM   3875  HD1 HIS B 240       4.827  -5.146 -16.954  1.00  0.00           H  
ATOM   3876  HD2 HIS B 240       3.065  -3.907 -13.314  1.00  0.00           H  
ATOM   3877  HE1 HIS B 240       6.396  -3.581 -15.943  1.00  0.00           H  
ATOM   3878  N   GLN B 241       0.914  -7.150 -18.317  1.00  0.00           N  
ATOM   3879  CA  GLN B 241      -0.034  -8.156 -18.781  1.00  0.00           C  
ATOM   3880  C   GLN B 241       0.599  -9.534 -18.920  1.00  0.00           C  
ATOM   3881  O   GLN B 241       1.784  -9.655 -19.226  1.00  0.00           O  
ATOM   3882  CB  GLN B 241      -0.628  -7.795 -20.154  1.00  0.00           C  
ATOM   3883  CG  GLN B 241      -1.325  -6.443 -20.251  1.00  0.00           C  
ATOM   3884  CD  GLN B 241      -2.055  -6.287 -21.552  1.00  0.00           C  
ATOM   3885  OE1 GLN B 241      -2.670  -7.252 -22.028  1.00  0.00           O  
ATOM   3886  NE2 GLN B 241      -2.001  -5.098 -22.149  1.00  0.00           N  
ATOM   3887  H   GLN B 241       1.841  -7.110 -18.715  1.00  0.00           H  
ATOM   3888  HA  GLN B 241      -0.841  -8.236 -18.059  1.00  0.00           H  
ATOM   3889 1HB  GLN B 241       0.165  -7.810 -20.901  1.00  0.00           H  
ATOM   3890 2HB  GLN B 241      -1.352  -8.559 -20.437  1.00  0.00           H  
ATOM   3891 1HG  GLN B 241      -1.998  -6.289 -19.434  1.00  0.00           H  
ATOM   3892 2HG  GLN B 241      -0.556  -5.672 -20.226  1.00  0.00           H  
ATOM   3893 1HE2 GLN B 241      -2.472  -4.954 -23.020  1.00  0.00           H  
ATOM   3894 2HE2 GLN B 241      -1.487  -4.346 -21.731  1.00  0.00           H  
ATOM   3895  N   ASP B 242      -0.235 -10.553 -18.790  1.00  0.00           N  
ATOM   3896  CA  ASP B 242       0.085 -11.945 -19.115  1.00  0.00           C  
ATOM   3897  C   ASP B 242      -1.211 -12.655 -19.473  1.00  0.00           C  
ATOM   3898  O   ASP B 242      -2.301 -12.216 -19.107  1.00  0.00           O  
ATOM   3899  CB  ASP B 242       0.788 -12.689 -17.979  1.00  0.00           C  
ATOM   3900  CG  ASP B 242       1.484 -14.070 -18.407  1.00  0.00           C  
ATOM   3901  OD1 ASP B 242       1.470 -14.371 -19.589  1.00  0.00           O  
ATOM   3902  OD2 ASP B 242       1.958 -14.824 -17.546  1.00  0.00           O  
ATOM   3903  H   ASP B 242      -1.167 -10.349 -18.427  1.00  0.00           H  
ATOM   3904  HA  ASP B 242       0.738 -11.960 -19.988  1.00  0.00           H  
ATOM   3905 1HB  ASP B 242       1.555 -12.046 -17.553  1.00  0.00           H  
ATOM   3906 2HB  ASP B 242       0.066 -12.863 -17.242  1.00  0.00           H  
ATOM   3907  N   GLU B 243      -1.093 -13.725 -20.233  1.00  0.00           N  
ATOM   3908  CA  GLU B 243      -2.281 -14.472 -20.631  1.00  0.00           C  
ATOM   3909  C   GLU B 243      -1.971 -15.928 -20.955  1.00  0.00           C  
ATOM   3910  O   GLU B 243      -1.066 -16.210 -21.744  1.00  0.00           O  
ATOM   3911  CB  GLU B 243      -2.912 -13.781 -21.850  1.00  0.00           C  
ATOM   3912  CG  GLU B 243      -4.176 -14.395 -22.355  1.00  0.00           C  
ATOM   3913  CD  GLU B 243      -4.734 -13.676 -23.573  1.00  0.00           C  
ATOM   3914  OE1 GLU B 243      -5.075 -12.516 -23.487  1.00  0.00           O  
ATOM   3915  OE2 GLU B 243      -4.821 -14.307 -24.601  1.00  0.00           O  
ATOM   3916  H   GLU B 243      -0.149 -14.047 -20.457  1.00  0.00           H  
ATOM   3917  HA  GLU B 243      -2.990 -14.458 -19.805  1.00  0.00           H  
ATOM   3918 1HB  GLU B 243      -3.138 -12.743 -21.599  1.00  0.00           H  
ATOM   3919 2HB  GLU B 243      -2.197 -13.767 -22.670  1.00  0.00           H  
ATOM   3920 1HG  GLU B 243      -3.982 -15.434 -22.615  1.00  0.00           H  
ATOM   3921 2HG  GLU B 243      -4.912 -14.381 -21.554  1.00  0.00           H  
ATOM   3922  N   LYS B 244      -2.748 -16.840 -20.373  1.00  0.00           N  
ATOM   3923  CA  LYS B 244      -2.583 -18.273 -20.632  1.00  0.00           C  
ATOM   3924  C   LYS B 244      -3.921 -18.926 -20.926  1.00  0.00           C  
ATOM   3925  O   LYS B 244      -4.969 -18.452 -20.480  1.00  0.00           O  
ATOM   3926  CB  LYS B 244      -1.892 -18.987 -19.477  1.00  0.00           C  
ATOM   3927  CG  LYS B 244      -0.513 -18.480 -19.165  1.00  0.00           C  
ATOM   3928  CD  LYS B 244       0.522 -18.849 -20.213  1.00  0.00           C  
ATOM   3929  CE  LYS B 244       1.868 -18.185 -19.880  1.00  0.00           C  
ATOM   3930  NZ  LYS B 244       2.540 -18.791 -18.690  1.00  0.00           N  
ATOM   3931  H   LYS B 244      -3.482 -16.511 -19.740  1.00  0.00           H  
ATOM   3932  HA  LYS B 244      -1.963 -18.394 -21.521  1.00  0.00           H  
ATOM   3933 1HB  LYS B 244      -2.474 -18.855 -18.601  1.00  0.00           H  
ATOM   3934 2HB  LYS B 244      -1.834 -20.058 -19.679  1.00  0.00           H  
ATOM   3935 1HG  LYS B 244      -0.520 -17.402 -19.052  1.00  0.00           H  
ATOM   3936 2HG  LYS B 244      -0.207 -18.917 -18.240  1.00  0.00           H  
ATOM   3937 1HD  LYS B 244       0.649 -19.930 -20.242  1.00  0.00           H  
ATOM   3938 2HD  LYS B 244       0.195 -18.510 -21.194  1.00  0.00           H  
ATOM   3939 1HE  LYS B 244       2.529 -18.259 -20.739  1.00  0.00           H  
ATOM   3940 2HE  LYS B 244       1.681 -17.133 -19.670  1.00  0.00           H  
ATOM   3941 1HZ  LYS B 244       3.400 -18.296 -18.513  1.00  0.00           H  
ATOM   3942 2HZ  LYS B 244       1.934 -18.724 -17.843  1.00  0.00           H  
ATOM   3943 3HZ  LYS B 244       2.734 -19.756 -18.870  1.00  0.00           H  
ATOM   3944  N   ALA B 245      -3.892 -20.028 -21.660  1.00  0.00           N  
ATOM   3945  CA  ALA B 245      -5.136 -20.699 -22.001  1.00  0.00           C  
ATOM   3946  C   ALA B 245      -4.962 -22.187 -22.153  1.00  0.00           C  
ATOM   3947  O   ALA B 245      -3.860 -22.683 -22.395  1.00  0.00           O  
ATOM   3948  CB  ALA B 245      -5.685 -20.136 -23.304  1.00  0.00           C  
ATOM   3949  H   ALA B 245      -3.013 -20.392 -22.001  1.00  0.00           H  
ATOM   3950  HA  ALA B 245      -5.847 -20.526 -21.194  1.00  0.00           H  
ATOM   3951 1HB  ALA B 245      -6.632 -20.619 -23.542  1.00  0.00           H  
ATOM   3952 2HB  ALA B 245      -5.839 -19.076 -23.201  1.00  0.00           H  
ATOM   3953 3HB  ALA B 245      -4.978 -20.320 -24.106  1.00  0.00           H  
ATOM   3954  N   ILE B 246      -6.067 -22.891 -21.990  1.00  0.00           N  
ATOM   3955  CA  ILE B 246      -6.110 -24.319 -22.226  1.00  0.00           C  
ATOM   3956  C   ILE B 246      -7.334 -24.691 -23.050  1.00  0.00           C  
ATOM   3957  O   ILE B 246      -8.350 -23.988 -23.045  1.00  0.00           O  
ATOM   3958  CB  ILE B 246      -6.028 -25.123 -20.909  1.00  0.00           C  
ATOM   3959  CG1 ILE B 246      -7.157 -24.756 -20.001  1.00  0.00           C  
ATOM   3960  CG2 ILE B 246      -4.673 -24.936 -20.205  1.00  0.00           C  
ATOM   3961  CD1 ILE B 246      -7.240 -25.658 -18.824  1.00  0.00           C  
ATOM   3962  H   ILE B 246      -6.922 -22.381 -21.758  1.00  0.00           H  
ATOM   3963  HA  ILE B 246      -5.232 -24.593 -22.811  1.00  0.00           H  
ATOM   3964  HB  ILE B 246      -6.149 -26.182 -21.148  1.00  0.00           H  
ATOM   3965 1HG1 ILE B 246      -7.012 -23.735 -19.650  1.00  0.00           H  
ATOM   3966 2HG1 ILE B 246      -8.099 -24.803 -20.549  1.00  0.00           H  
ATOM   3967 1HG2 ILE B 246      -4.643 -25.540 -19.299  1.00  0.00           H  
ATOM   3968 2HG2 ILE B 246      -3.871 -25.247 -20.874  1.00  0.00           H  
ATOM   3969 3HG2 ILE B 246      -4.529 -23.895 -19.938  1.00  0.00           H  
ATOM   3970 1HD1 ILE B 246      -8.049 -25.345 -18.194  1.00  0.00           H  
ATOM   3971 2HD1 ILE B 246      -7.403 -26.684 -19.154  1.00  0.00           H  
ATOM   3972 3HD1 ILE B 246      -6.317 -25.600 -18.274  1.00  0.00           H  
ATOM   3973  N   ASN B 247      -7.214 -25.796 -23.772  1.00  0.00           N  
ATOM   3974  CA  ASN B 247      -8.309 -26.346 -24.561  1.00  0.00           C  
ATOM   3975  C   ASN B 247      -8.986 -27.478 -23.806  1.00  0.00           C  
ATOM   3976  O   ASN B 247      -8.326 -28.399 -23.309  1.00  0.00           O  
ATOM   3977  CB  ASN B 247      -7.818 -26.769 -25.928  1.00  0.00           C  
ATOM   3978  CG  ASN B 247      -7.404 -25.572 -26.774  1.00  0.00           C  
ATOM   3979  OD1 ASN B 247      -8.095 -24.546 -26.786  1.00  0.00           O  
ATOM   3980  ND2 ASN B 247      -6.298 -25.682 -27.452  1.00  0.00           N  
ATOM   3981  H   ASN B 247      -6.338 -26.296 -23.752  1.00  0.00           H  
ATOM   3982  HA  ASN B 247      -9.063 -25.571 -24.702  1.00  0.00           H  
ATOM   3983 1HB  ASN B 247      -6.965 -27.449 -25.829  1.00  0.00           H  
ATOM   3984 2HB  ASN B 247      -8.610 -27.310 -26.447  1.00  0.00           H  
ATOM   3985 1HD2 ASN B 247      -5.976 -24.928 -28.023  1.00  0.00           H  
ATOM   3986 2HD2 ASN B 247      -5.761 -26.548 -27.410  1.00  0.00           H  
ATOM   3987  N   ILE B 248     -10.298 -27.360 -23.684  1.00  0.00           N  
ATOM   3988  CA  ILE B 248     -11.114 -28.315 -22.954  1.00  0.00           C  
ATOM   3989  C   ILE B 248     -12.221 -28.890 -23.793  1.00  0.00           C  
ATOM   3990  O   ILE B 248     -12.873 -28.176 -24.557  1.00  0.00           O  
ATOM   3991  CB  ILE B 248     -11.678 -27.678 -21.682  1.00  0.00           C  
ATOM   3992  CG1 ILE B 248     -10.507 -27.305 -20.829  1.00  0.00           C  
ATOM   3993  CG2 ILE B 248     -12.691 -28.598 -20.930  1.00  0.00           C  
ATOM   3994  CD1 ILE B 248     -10.847 -26.527 -19.745  1.00  0.00           C  
ATOM   3995  H   ILE B 248     -10.755 -26.560 -24.126  1.00  0.00           H  
ATOM   3996  HA  ILE B 248     -10.470 -29.131 -22.649  1.00  0.00           H  
ATOM   3997  HB  ILE B 248     -12.177 -26.765 -21.952  1.00  0.00           H  
ATOM   3998 1HG1 ILE B 248     -10.017 -28.203 -20.486  1.00  0.00           H  
ATOM   3999 2HG1 ILE B 248      -9.804 -26.725 -21.408  1.00  0.00           H  
ATOM   4000 1HG2 ILE B 248     -13.051 -28.086 -20.044  1.00  0.00           H  
ATOM   4001 2HG2 ILE B 248     -13.537 -28.826 -21.578  1.00  0.00           H  
ATOM   4002 3HG2 ILE B 248     -12.203 -29.526 -20.637  1.00  0.00           H  
ATOM   4003 1HD1 ILE B 248      -9.945 -26.307 -19.195  1.00  0.00           H  
ATOM   4004 2HD1 ILE B 248     -11.313 -25.603 -20.076  1.00  0.00           H  
ATOM   4005 3HD1 ILE B 248     -11.535 -27.087 -19.122  1.00  0.00           H  
ATOM   4006  N   THR B 249     -12.411 -30.191 -23.702  1.00  0.00           N  
ATOM   4007  CA  THR B 249     -13.490 -30.779 -24.465  1.00  0.00           C  
ATOM   4008  C   THR B 249     -14.479 -31.475 -23.562  1.00  0.00           C  
ATOM   4009  O   THR B 249     -14.115 -31.977 -22.495  1.00  0.00           O  
ATOM   4010  CB  THR B 249     -12.955 -31.788 -25.500  1.00  0.00           C  
ATOM   4011  OG1 THR B 249     -12.304 -32.857 -24.823  1.00  0.00           O  
ATOM   4012  CG2 THR B 249     -11.960 -31.116 -26.436  1.00  0.00           C  
ATOM   4013  H   THR B 249     -11.821 -30.744 -23.080  1.00  0.00           H  
ATOM   4014  HA  THR B 249     -14.023 -29.998 -24.994  1.00  0.00           H  
ATOM   4015  HB  THR B 249     -13.791 -32.186 -26.075  1.00  0.00           H  
ATOM   4016  HG1 THR B 249     -11.546 -32.507 -24.339  1.00  0.00           H  
ATOM   4017 1HG2 THR B 249     -11.596 -31.845 -27.160  1.00  0.00           H  
ATOM   4018 2HG2 THR B 249     -12.454 -30.296 -26.959  1.00  0.00           H  
ATOM   4019 3HG2 THR B 249     -11.120 -30.727 -25.863  1.00  0.00           H  
ATOM   4020  N   VAL B 250     -15.715 -31.531 -24.033  1.00  0.00           N  
ATOM   4021  CA  VAL B 250     -16.773 -32.252 -23.362  1.00  0.00           C  
ATOM   4022  C   VAL B 250     -17.248 -33.331 -24.327  1.00  0.00           C  
ATOM   4023  O   VAL B 250     -17.519 -33.031 -25.497  1.00  0.00           O  
ATOM   4024  CB  VAL B 250     -17.942 -31.329 -22.979  1.00  0.00           C  
ATOM   4025  CG1 VAL B 250     -19.025 -32.137 -22.255  1.00  0.00           C  
ATOM   4026  CG2 VAL B 250     -17.448 -30.203 -22.129  1.00  0.00           C  
ATOM   4027  H   VAL B 250     -15.920 -31.035 -24.886  1.00  0.00           H  
ATOM   4028  HA  VAL B 250     -16.380 -32.701 -22.463  1.00  0.00           H  
ATOM   4029  HB  VAL B 250     -18.393 -30.920 -23.884  1.00  0.00           H  
ATOM   4030 1HG1 VAL B 250     -19.852 -31.494 -21.992  1.00  0.00           H  
ATOM   4031 2HG1 VAL B 250     -19.384 -32.940 -22.890  1.00  0.00           H  
ATOM   4032 3HG1 VAL B 250     -18.602 -32.562 -21.347  1.00  0.00           H  
ATOM   4033 1HG2 VAL B 250     -18.285 -29.568 -21.877  1.00  0.00           H  
ATOM   4034 2HG2 VAL B 250     -17.007 -30.600 -21.227  1.00  0.00           H  
ATOM   4035 3HG2 VAL B 250     -16.704 -29.628 -22.677  1.00  0.00           H  
ATOM   4036  N   VAL B 251     -17.355 -34.570 -23.850  1.00  0.00           N  
ATOM   4037  CA  VAL B 251     -17.749 -35.677 -24.728  1.00  0.00           C  
ATOM   4038  C   VAL B 251     -19.099 -36.262 -24.333  1.00  0.00           C  
ATOM   4039  O   VAL B 251     -19.557 -36.091 -23.205  1.00  0.00           O  
ATOM   4040  CB  VAL B 251     -16.693 -36.805 -24.680  1.00  0.00           C  
ATOM   4041  CG1 VAL B 251     -15.358 -36.276 -25.134  1.00  0.00           C  
ATOM   4042  CG2 VAL B 251     -16.589 -37.380 -23.306  1.00  0.00           C  
ATOM   4043  H   VAL B 251     -17.102 -34.731 -22.874  1.00  0.00           H  
ATOM   4044  HA  VAL B 251     -17.821 -35.304 -25.750  1.00  0.00           H  
ATOM   4045  HB  VAL B 251     -16.992 -37.593 -25.366  1.00  0.00           H  
ATOM   4046 1HG1 VAL B 251     -14.647 -37.083 -25.102  1.00  0.00           H  
ATOM   4047 2HG1 VAL B 251     -15.438 -35.883 -26.148  1.00  0.00           H  
ATOM   4048 3HG1 VAL B 251     -15.030 -35.479 -24.460  1.00  0.00           H  
ATOM   4049 1HG2 VAL B 251     -15.855 -38.183 -23.302  1.00  0.00           H  
ATOM   4050 2HG2 VAL B 251     -16.275 -36.610 -22.624  1.00  0.00           H  
ATOM   4051 3HG2 VAL B 251     -17.564 -37.772 -23.013  1.00  0.00           H  
ATOM   4052  N   GLU B 252     -19.742 -36.957 -25.266  1.00  0.00           N  
ATOM   4053  CA  GLU B 252     -21.052 -37.532 -24.995  1.00  0.00           C  
ATOM   4054  C   GLU B 252     -20.951 -38.942 -24.418  1.00  0.00           C  
ATOM   4055  O   GLU B 252     -19.979 -39.274 -23.735  1.00  0.00           O  
ATOM   4056  OXT GLU B 252     -21.822 -39.741 -24.628  1.00  0.00           O  
ATOM   4057  CB  GLU B 252     -21.893 -37.526 -26.268  1.00  0.00           C  
ATOM   4058  CG  GLU B 252     -23.364 -37.800 -26.038  1.00  0.00           C  
ATOM   4059  CD  GLU B 252     -24.196 -37.625 -27.272  1.00  0.00           C  
ATOM   4060  OE1 GLU B 252     -23.648 -37.260 -28.285  1.00  0.00           O  
ATOM   4061  OE2 GLU B 252     -25.379 -37.872 -27.212  1.00  0.00           O  
ATOM   4062  H   GLU B 252     -19.328 -37.072 -26.181  1.00  0.00           H  
ATOM   4063  HA  GLU B 252     -21.559 -36.906 -24.255  1.00  0.00           H  
ATOM   4064 1HB  GLU B 252     -21.798 -36.564 -26.770  1.00  0.00           H  
ATOM   4065 2HB  GLU B 252     -21.520 -38.286 -26.951  1.00  0.00           H  
ATOM   4066 1HG  GLU B 252     -23.480 -38.822 -25.678  1.00  0.00           H  
ATOM   4067 2HG  GLU B 252     -23.730 -37.125 -25.259  1.00  0.00           H  
TER                                                                             
REMARK PDBinfo-LABEL:    1 BOINC Motif0680_bcov_4helix_10154_0001_0002__native
 
score -713.203
silent_score -713.203
time -1431.11
                             
