# Supplementary material for: Design of protein-binding proteins from the target structure alone
Source: Nature. 2022 Mar 24;605(7910):551–60. doi: 10.1038/s41586-022-04654-9 (PMC9117152; doi:10.1038/s41586-022-04654-9)
Supplement: Supplementary file 3 — Supplementary Code Design scripts and main pdb files. This compressed file is the main supplement and contains the following files: => cao_2021_protocol/ => design_models_final_combo_optimized/ => design_models_sequence/ => design_models_ssm_natives/ => ngs_analysis_scripts/ [file 41586_2022_4654_MOESM3_ESM.gz › supplemental_files/design_models_ssm_natives/PDGFR_ssm/mot_7397bc064fdf6bae2cd3d62d454bf56a_0001_1_000000021_0001_44_52_H_._HHH_eva_0380_0001_0001_0001.pdb]

SSBOND     CYS B   86    CYS B  127                                       2.07  
SSBOND     CYS B  172    CYS B  228                                       2.05  
ATOM      1  N   SER A   1      -8.555   7.978 -20.671  1.00  0.00           N  
ATOM      2  CA  SER A   1      -9.364   8.421 -19.540  1.00  0.00           C  
ATOM      3  C   SER A   1      -8.546   8.699 -18.289  1.00  0.00           C  
ATOM      4  O   SER A   1      -8.111   7.775 -17.588  1.00  0.00           O  
ATOM      5  CB  SER A   1     -10.413   7.390 -19.206  1.00  0.00           C  
ATOM      6  OG  SER A   1     -11.095   7.759 -18.035  1.00  0.00           O  
ATOM      7 1H   SER A   1      -8.926   8.372 -21.524  1.00  0.00           H  
ATOM      8 2H   SER A   1      -7.601   8.288 -20.545  1.00  0.00           H  
ATOM      9 3H   SER A   1      -8.577   6.971 -20.728  1.00  0.00           H  
ATOM     10  HA  SER A   1      -9.866   9.345 -19.826  1.00  0.00           H  
ATOM     11 1HB  SER A   1     -11.120   7.300 -20.030  1.00  0.00           H  
ATOM     12 2HB  SER A   1      -9.943   6.419 -19.071  1.00  0.00           H  
ATOM     13  HG  SER A   1     -11.645   6.973 -17.801  1.00  0.00           H  
ATOM     14  N   ASP A   2      -8.374   9.983 -17.979  1.00  0.00           N  
ATOM     15  CA  ASP A   2      -7.602  10.368 -16.804  1.00  0.00           C  
ATOM     16  C   ASP A   2      -8.396  10.095 -15.542  1.00  0.00           C  
ATOM     17  O   ASP A   2      -7.826   9.743 -14.507  1.00  0.00           O  
ATOM     18  CB  ASP A   2      -7.238  11.844 -16.860  1.00  0.00           C  
ATOM     19  CG  ASP A   2      -6.230  12.177 -17.945  1.00  0.00           C  
ATOM     20  OD1 ASP A   2      -5.552  11.299 -18.435  1.00  0.00           O  
ATOM     21  OD2 ASP A   2      -6.162  13.325 -18.291  1.00  0.00           O  
ATOM     22  H   ASP A   2      -8.744  10.705 -18.585  1.00  0.00           H  
ATOM     23  HA  ASP A   2      -6.685   9.776 -16.774  1.00  0.00           H  
ATOM     24 1HB  ASP A   2      -8.139  12.436 -17.024  1.00  0.00           H  
ATOM     25 2HB  ASP A   2      -6.825  12.148 -15.898  1.00  0.00           H  
ATOM     26  N   GLU A   3      -9.723  10.232 -15.633  1.00  0.00           N  
ATOM     27  CA  GLU A   3     -10.558   9.996 -14.469  1.00  0.00           C  
ATOM     28  C   GLU A   3     -10.536   8.516 -14.140  1.00  0.00           C  
ATOM     29  O   GLU A   3     -10.533   8.132 -12.965  1.00  0.00           O  
ATOM     30  CB  GLU A   3     -11.979  10.502 -14.697  1.00  0.00           C  
ATOM     31  CG  GLU A   3     -12.075  12.022 -14.782  1.00  0.00           C  
ATOM     32  CD  GLU A   3     -11.598  12.690 -13.507  1.00  0.00           C  
ATOM     33  OE1 GLU A   3     -12.060  12.323 -12.459  1.00  0.00           O  
ATOM     34  OE2 GLU A   3     -10.741  13.549 -13.583  1.00  0.00           O  
ATOM     35  H   GLU A   3     -10.135  10.521 -16.505  1.00  0.00           H  
ATOM     36  HA  GLU A   3     -10.137  10.534 -13.620  1.00  0.00           H  
ATOM     37 1HB  GLU A   3     -12.374  10.076 -15.619  1.00  0.00           H  
ATOM     38 2HB  GLU A   3     -12.615  10.175 -13.879  1.00  0.00           H  
ATOM     39 1HG  GLU A   3     -11.467  12.373 -15.614  1.00  0.00           H  
ATOM     40 2HG  GLU A   3     -13.110  12.301 -14.974  1.00  0.00           H  
ATOM     41  N   SER A   4     -10.470   7.664 -15.168  1.00  0.00           N  
ATOM     42  CA  SER A   4     -10.398   6.249 -14.877  1.00  0.00           C  
ATOM     43  C   SER A   4      -9.076   5.938 -14.228  1.00  0.00           C  
ATOM     44  O   SER A   4      -9.024   5.215 -13.238  1.00  0.00           O  
ATOM     45  CB  SER A   4     -10.482   5.398 -16.104  1.00  0.00           C  
ATOM     46  OG  SER A   4     -11.731   5.458 -16.722  1.00  0.00           O  
ATOM     47  H   SER A   4     -10.506   7.989 -16.131  1.00  0.00           H  
ATOM     48  HA  SER A   4     -11.202   5.982 -14.193  1.00  0.00           H  
ATOM     49 1HB  SER A   4      -9.705   5.689 -16.803  1.00  0.00           H  
ATOM     50 2HB  SER A   4     -10.266   4.386 -15.804  1.00  0.00           H  
ATOM     51  HG  SER A   4     -11.854   4.533 -17.046  1.00  0.00           H  
ATOM     52  N   ARG A   5      -7.986   6.542 -14.711  1.00  0.00           N  
ATOM     53  CA  ARG A   5      -6.706   6.234 -14.098  1.00  0.00           C  
ATOM     54  C   ARG A   5      -6.733   6.586 -12.624  1.00  0.00           C  
ATOM     55  O   ARG A   5      -6.193   5.836 -11.803  1.00  0.00           O  
ATOM     56  CB  ARG A   5      -5.547   6.938 -14.777  1.00  0.00           C  
ATOM     57  CG  ARG A   5      -4.176   6.531 -14.201  1.00  0.00           C  
ATOM     58  CD  ARG A   5      -3.036   7.129 -14.936  1.00  0.00           C  
ATOM     59  NE  ARG A   5      -2.947   6.624 -16.305  1.00  0.00           N  
ATOM     60  CZ  ARG A   5      -2.386   5.434 -16.678  1.00  0.00           C  
ATOM     61  NH1 ARG A   5      -1.866   4.601 -15.791  1.00  0.00           N  
ATOM     62  NH2 ARG A   5      -2.363   5.103 -17.957  1.00  0.00           N  
ATOM     63  H   ARG A   5      -8.052   7.147 -15.534  1.00  0.00           H  
ATOM     64  HA  ARG A   5      -6.534   5.162 -14.192  1.00  0.00           H  
ATOM     65 1HB  ARG A   5      -5.564   6.720 -15.842  1.00  0.00           H  
ATOM     66 2HB  ARG A   5      -5.662   8.018 -14.660  1.00  0.00           H  
ATOM     67 1HG  ARG A   5      -4.106   6.868 -13.165  1.00  0.00           H  
ATOM     68 2HG  ARG A   5      -4.087   5.444 -14.226  1.00  0.00           H  
ATOM     69 1HD  ARG A   5      -3.172   8.211 -14.984  1.00  0.00           H  
ATOM     70 2HD  ARG A   5      -2.102   6.908 -14.420  1.00  0.00           H  
ATOM     71  HE  ARG A   5      -3.327   7.215 -17.040  1.00  0.00           H  
ATOM     72 1HH1 ARG A   5      -1.866   4.813 -14.805  1.00  0.00           H  
ATOM     73 2HH1 ARG A   5      -1.446   3.703 -16.103  1.00  0.00           H  
ATOM     74 1HH2 ARG A   5      -2.755   5.723 -18.649  1.00  0.00           H  
ATOM     75 2HH2 ARG A   5      -1.951   4.220 -18.244  1.00  0.00           H  
ATOM     76  N   LYS A   6      -7.363   7.716 -12.276  1.00  0.00           N  
ATOM     77  CA  LYS A   6      -7.450   8.091 -10.876  1.00  0.00           C  
ATOM     78  C   LYS A   6      -8.210   7.031 -10.080  1.00  0.00           C  
ATOM     79  O   LYS A   6      -7.735   6.606  -9.025  1.00  0.00           O  
ATOM     80  CB  LYS A   6      -8.191   9.420 -10.719  1.00  0.00           C  
ATOM     81  CG  LYS A   6      -7.461  10.665 -11.192  1.00  0.00           C  
ATOM     82  CD  LYS A   6      -8.386  11.885 -11.070  1.00  0.00           C  
ATOM     83  CE  LYS A   6      -7.750  13.161 -11.591  1.00  0.00           C  
ATOM     84  NZ  LYS A   6      -8.735  14.294 -11.610  1.00  0.00           N  
ATOM     85  H   LYS A   6      -7.731   8.332 -13.009  1.00  0.00           H  
ATOM     86  HA  LYS A   6      -6.444   8.175 -10.470  1.00  0.00           H  
ATOM     87 1HB  LYS A   6      -9.129   9.373 -11.266  1.00  0.00           H  
ATOM     88 2HB  LYS A   6      -8.443   9.565  -9.669  1.00  0.00           H  
ATOM     89 1HG  LYS A   6      -6.569  10.818 -10.585  1.00  0.00           H  
ATOM     90 2HG  LYS A   6      -7.159  10.540 -12.227  1.00  0.00           H  
ATOM     91 1HD  LYS A   6      -9.303  11.703 -11.636  1.00  0.00           H  
ATOM     92 2HD  LYS A   6      -8.657  12.030 -10.026  1.00  0.00           H  
ATOM     93 1HE  LYS A   6      -6.914  13.430 -10.949  1.00  0.00           H  
ATOM     94 2HE  LYS A   6      -7.383  12.995 -12.604  1.00  0.00           H  
ATOM     95 1HZ  LYS A   6      -8.294  15.126 -11.961  1.00  0.00           H  
ATOM     96 2HZ  LYS A   6      -9.527  14.035 -12.242  1.00  0.00           H  
ATOM     97 3HZ  LYS A   6      -9.088  14.465 -10.684  1.00  0.00           H  
ATOM     98  N   LEU A   7      -9.340   6.536 -10.608  1.00  0.00           N  
ATOM     99  CA  LEU A   7     -10.118   5.539  -9.870  1.00  0.00           C  
ATOM    100  C   LEU A   7      -9.413   4.195  -9.769  1.00  0.00           C  
ATOM    101  O   LEU A   7      -9.458   3.534  -8.721  1.00  0.00           O  
ATOM    102  CB  LEU A   7     -11.448   5.260 -10.553  1.00  0.00           C  
ATOM    103  CG  LEU A   7     -12.500   6.369 -10.627  1.00  0.00           C  
ATOM    104  CD1 LEU A   7     -13.704   5.790 -11.356  1.00  0.00           C  
ATOM    105  CD2 LEU A   7     -12.867   6.924  -9.267  1.00  0.00           C  
ATOM    106  H   LEU A   7      -9.696   6.937 -11.485  1.00  0.00           H  
ATOM    107  HA  LEU A   7     -10.280   5.905  -8.862  1.00  0.00           H  
ATOM    108 1HB  LEU A   7     -11.203   5.031 -11.588  1.00  0.00           H  
ATOM    109 2HB  LEU A   7     -11.869   4.389 -10.130  1.00  0.00           H  
ATOM    110  HG  LEU A   7     -12.103   7.179 -11.237  1.00  0.00           H  
ATOM    111 1HD1 LEU A   7     -14.455   6.554 -11.494  1.00  0.00           H  
ATOM    112 2HD1 LEU A   7     -13.384   5.419 -12.314  1.00  0.00           H  
ATOM    113 3HD1 LEU A   7     -14.127   4.973 -10.774  1.00  0.00           H  
ATOM    114 1HD2 LEU A   7     -13.594   7.698  -9.412  1.00  0.00           H  
ATOM    115 2HD2 LEU A   7     -13.281   6.160  -8.642  1.00  0.00           H  
ATOM    116 3HD2 LEU A   7     -11.992   7.350  -8.786  1.00  0.00           H  
ATOM    117  N   GLN A   8      -8.724   3.807 -10.840  1.00  0.00           N  
ATOM    118  CA  GLN A   8      -8.033   2.535 -10.866  1.00  0.00           C  
ATOM    119  C   GLN A   8      -6.891   2.590  -9.838  1.00  0.00           C  
ATOM    120  O   GLN A   8      -6.647   1.619  -9.102  1.00  0.00           O  
ATOM    121  CB  GLN A   8      -7.491   2.242 -12.280  1.00  0.00           C  
ATOM    122  CG  GLN A   8      -8.547   1.966 -13.407  1.00  0.00           C  
ATOM    123  CD  GLN A   8      -7.930   1.735 -14.765  1.00  0.00           C  
ATOM    124  OE1 GLN A   8      -6.729   1.456 -14.814  1.00  0.00           O  
ATOM    125  NE2 GLN A   8      -8.703   1.834 -15.872  1.00  0.00           N  
ATOM    126  H   GLN A   8      -8.727   4.400 -11.669  1.00  0.00           H  
ATOM    127  HA  GLN A   8      -8.728   1.751 -10.576  1.00  0.00           H  
ATOM    128 1HB  GLN A   8      -6.844   3.060 -12.601  1.00  0.00           H  
ATOM    129 2HB  GLN A   8      -6.917   1.375 -12.223  1.00  0.00           H  
ATOM    130 1HG  GLN A   8      -9.125   1.088 -13.155  1.00  0.00           H  
ATOM    131 2HG  GLN A   8      -9.182   2.823 -13.502  1.00  0.00           H  
ATOM    132 1HE2 GLN A   8      -8.292   1.678 -16.769  1.00  0.00           H  
ATOM    133 2HE2 GLN A   8      -9.719   2.064 -15.853  1.00  0.00           H  
ATOM    134  N   ARG A   9      -6.240   3.760  -9.731  1.00  0.00           N  
ATOM    135  CA  ARG A   9      -5.185   3.937  -8.756  1.00  0.00           C  
ATOM    136  C   ARG A   9      -5.759   3.966  -7.350  1.00  0.00           C  
ATOM    137  O   ARG A   9      -5.189   3.335  -6.463  1.00  0.00           O  
ATOM    138  CB  ARG A   9      -4.389   5.214  -8.999  1.00  0.00           C  
ATOM    139  CG  ARG A   9      -3.221   5.490  -7.992  1.00  0.00           C  
ATOM    140  CD  ARG A   9      -2.125   4.449  -8.000  1.00  0.00           C  
ATOM    141  NE  ARG A   9      -1.395   4.401  -9.281  1.00  0.00           N  
ATOM    142  CZ  ARG A   9      -0.350   5.210  -9.614  1.00  0.00           C  
ATOM    143  NH1 ARG A   9       0.073   6.134  -8.765  1.00  0.00           N  
ATOM    144  NH2 ARG A   9       0.265   5.080 -10.787  1.00  0.00           N  
ATOM    145  H   ARG A   9      -6.439   4.510 -10.399  1.00  0.00           H  
ATOM    146  HA  ARG A   9      -4.511   3.087  -8.842  1.00  0.00           H  
ATOM    147 1HB  ARG A   9      -3.969   5.189 -10.003  1.00  0.00           H  
ATOM    148 2HB  ARG A   9      -5.069   6.068  -8.959  1.00  0.00           H  
ATOM    149 1HG  ARG A   9      -2.777   6.450  -8.240  1.00  0.00           H  
ATOM    150 2HG  ARG A   9      -3.621   5.541  -6.980  1.00  0.00           H  
ATOM    151 1HD  ARG A   9      -1.415   4.673  -7.207  1.00  0.00           H  
ATOM    152 2HD  ARG A   9      -2.541   3.466  -7.809  1.00  0.00           H  
ATOM    153  HE  ARG A   9      -1.687   3.706  -9.961  1.00  0.00           H  
ATOM    154 1HH1 ARG A   9      -0.373   6.249  -7.869  1.00  0.00           H  
ATOM    155 2HH1 ARG A   9       0.853   6.729  -9.013  1.00  0.00           H  
ATOM    156 1HH2 ARG A   9      -0.020   4.362 -11.479  1.00  0.00           H  
ATOM    157 2HH2 ARG A   9       1.043   5.682 -11.015  1.00  0.00           H  
ATOM    158  N   ARG A  10      -6.935   4.585  -7.145  1.00  0.00           N  
ATOM    159  CA  ARG A  10      -7.483   4.606  -5.799  1.00  0.00           C  
ATOM    160  C   ARG A  10      -7.686   3.186  -5.329  1.00  0.00           C  
ATOM    161  O   ARG A  10      -7.311   2.848  -4.216  1.00  0.00           O  
ATOM    162  CB  ARG A  10      -8.851   5.296  -5.722  1.00  0.00           C  
ATOM    163  CG  ARG A  10      -8.907   6.809  -5.946  1.00  0.00           C  
ATOM    164  CD  ARG A  10      -8.191   7.575  -4.927  1.00  0.00           C  
ATOM    165  NE  ARG A  10      -8.779   7.425  -3.610  1.00  0.00           N  
ATOM    166  CZ  ARG A  10      -8.137   7.694  -2.458  1.00  0.00           C  
ATOM    167  NH1 ARG A  10      -6.890   8.110  -2.489  1.00  0.00           N  
ATOM    168  NH2 ARG A  10      -8.766   7.548  -1.302  1.00  0.00           N  
ATOM    169  H   ARG A  10      -7.374   5.116  -7.903  1.00  0.00           H  
ATOM    170  HA  ARG A  10      -6.775   5.090  -5.133  1.00  0.00           H  
ATOM    171 1HB  ARG A  10      -9.505   4.849  -6.468  1.00  0.00           H  
ATOM    172 2HB  ARG A  10      -9.293   5.090  -4.752  1.00  0.00           H  
ATOM    173 1HG  ARG A  10      -8.469   7.057  -6.878  1.00  0.00           H  
ATOM    174 2HG  ARG A  10      -9.948   7.128  -5.945  1.00  0.00           H  
ATOM    175 1HD  ARG A  10      -7.156   7.263  -4.893  1.00  0.00           H  
ATOM    176 2HD  ARG A  10      -8.235   8.630  -5.197  1.00  0.00           H  
ATOM    177  HE  ARG A  10      -9.740   7.115  -3.554  1.00  0.00           H  
ATOM    178 1HH1 ARG A  10      -6.409   8.231  -3.360  1.00  0.00           H  
ATOM    179 2HH1 ARG A  10      -6.397   8.324  -1.611  1.00  0.00           H  
ATOM    180 1HH2 ARG A  10      -9.723   7.237  -1.282  1.00  0.00           H  
ATOM    181 2HH2 ARG A  10      -8.282   7.774  -0.412  1.00  0.00           H  
ATOM    182  N   LEU A  11      -8.172   2.304  -6.187  1.00  0.00           N  
ATOM    183  CA  LEU A  11      -8.386   0.935  -5.738  1.00  0.00           C  
ATOM    184  C   LEU A  11      -7.089   0.265  -5.356  1.00  0.00           C  
ATOM    185  O   LEU A  11      -7.051  -0.523  -4.402  1.00  0.00           O  
ATOM    186  CB  LEU A  11      -9.137   0.190  -6.806  1.00  0.00           C  
ATOM    187  CG  LEU A  11     -10.557   0.675  -6.950  1.00  0.00           C  
ATOM    188  CD1 LEU A  11     -11.108   0.110  -8.150  1.00  0.00           C  
ATOM    189  CD2 LEU A  11     -11.423   0.229  -5.741  1.00  0.00           C  
ATOM    190  H   LEU A  11      -8.476   2.621  -7.115  1.00  0.00           H  
ATOM    191  HA  LEU A  11      -8.982   0.965  -4.848  1.00  0.00           H  
ATOM    192 1HB  LEU A  11      -8.626   0.335  -7.760  1.00  0.00           H  
ATOM    193 2HB  LEU A  11      -9.148  -0.875  -6.568  1.00  0.00           H  
ATOM    194  HG  LEU A  11     -10.557   1.751  -7.031  1.00  0.00           H  
ATOM    195 1HD1 LEU A  11     -12.114   0.430  -8.292  1.00  0.00           H  
ATOM    196 2HD1 LEU A  11     -10.512   0.407  -9.010  1.00  0.00           H  
ATOM    197 3HD1 LEU A  11     -11.094  -0.911  -8.037  1.00  0.00           H  
ATOM    198 1HD2 LEU A  11     -12.429   0.573  -5.882  1.00  0.00           H  
ATOM    199 2HD2 LEU A  11     -11.409  -0.845  -5.680  1.00  0.00           H  
ATOM    200 3HD2 LEU A  11     -11.069   0.624  -4.819  1.00  0.00           H  
ATOM    201  N   ALA A  12      -6.005   0.571  -6.057  1.00  0.00           N  
ATOM    202  CA  ALA A  12      -4.721   0.023  -5.660  1.00  0.00           C  
ATOM    203  C   ALA A  12      -4.344   0.487  -4.261  1.00  0.00           C  
ATOM    204  O   ALA A  12      -3.732  -0.259  -3.491  1.00  0.00           O  
ATOM    205  CB  ALA A  12      -3.621   0.421  -6.640  1.00  0.00           C  
ATOM    206  H   ALA A  12      -6.091   1.165  -6.895  1.00  0.00           H  
ATOM    207  HA  ALA A  12      -4.836  -1.051  -5.606  1.00  0.00           H  
ATOM    208 1HB  ALA A  12      -2.674  -0.019  -6.331  1.00  0.00           H  
ATOM    209 2HB  ALA A  12      -3.875   0.079  -7.642  1.00  0.00           H  
ATOM    210 3HB  ALA A  12      -3.529   1.500  -6.647  1.00  0.00           H  
ATOM    211  N   LEU A  13      -4.719   1.725  -3.924  1.00  0.00           N  
ATOM    212  CA  LEU A  13      -4.336   2.282  -2.641  1.00  0.00           C  
ATOM    213  C   LEU A  13      -5.308   1.862  -1.540  1.00  0.00           C  
ATOM    214  O   LEU A  13      -4.927   1.784  -0.372  1.00  0.00           O  
ATOM    215  CB  LEU A  13      -4.281   3.796  -2.743  1.00  0.00           C  
ATOM    216  CG  LEU A  13      -3.340   4.354  -3.856  1.00  0.00           C  
ATOM    217  CD1 LEU A  13      -3.292   5.859  -3.706  1.00  0.00           C  
ATOM    218  CD2 LEU A  13      -2.004   3.642  -3.855  1.00  0.00           C  
ATOM    219  H   LEU A  13      -5.211   2.305  -4.616  1.00  0.00           H  
ATOM    220  HA  LEU A  13      -3.359   1.905  -2.368  1.00  0.00           H  
ATOM    221 1HB  LEU A  13      -5.289   4.162  -2.940  1.00  0.00           H  
ATOM    222 2HB  LEU A  13      -3.947   4.196  -1.786  1.00  0.00           H  
ATOM    223  HG  LEU A  13      -3.779   4.188  -4.810  1.00  0.00           H  
ATOM    224 1HD1 LEU A  13      -2.684   6.285  -4.503  1.00  0.00           H  
ATOM    225 2HD1 LEU A  13      -4.305   6.261  -3.769  1.00  0.00           H  
ATOM    226 3HD1 LEU A  13      -2.863   6.119  -2.747  1.00  0.00           H  
ATOM    227 1HD2 LEU A  13      -1.367   4.057  -4.639  1.00  0.00           H  
ATOM    228 2HD2 LEU A  13      -1.576   3.760  -2.938  1.00  0.00           H  
ATOM    229 3HD2 LEU A  13      -2.124   2.584  -4.040  1.00  0.00           H  
ATOM    230  N   ILE A  14      -6.559   1.590  -1.909  1.00  0.00           N  
ATOM    231  CA  ILE A  14      -7.575   1.144  -0.966  1.00  0.00           C  
ATOM    232  C   ILE A  14      -7.186  -0.279  -0.575  1.00  0.00           C  
ATOM    233  O   ILE A  14      -7.189  -0.614   0.611  1.00  0.00           O  
ATOM    234  CB  ILE A  14      -8.984   1.205  -1.592  1.00  0.00           C  
ATOM    235  CG1 ILE A  14      -9.371   2.691  -1.866  1.00  0.00           C  
ATOM    236  CG2 ILE A  14      -9.992   0.617  -0.571  1.00  0.00           C  
ATOM    237  CD1 ILE A  14     -10.538   2.876  -2.823  1.00  0.00           C  
ATOM    238  H   ILE A  14      -6.804   1.755  -2.882  1.00  0.00           H  
ATOM    239  HA  ILE A  14      -7.553   1.775  -0.083  1.00  0.00           H  
ATOM    240  HB  ILE A  14      -9.014   0.647  -2.519  1.00  0.00           H  
ATOM    241 1HG1 ILE A  14      -9.645   3.125  -0.924  1.00  0.00           H  
ATOM    242 2HG1 ILE A  14      -8.515   3.229  -2.235  1.00  0.00           H  
ATOM    243 1HG2 ILE A  14     -11.006   0.652  -0.962  1.00  0.00           H  
ATOM    244 2HG2 ILE A  14      -9.742  -0.412  -0.345  1.00  0.00           H  
ATOM    245 3HG2 ILE A  14      -9.944   1.198   0.345  1.00  0.00           H  
ATOM    246 1HD1 ILE A  14     -10.755   3.937  -2.927  1.00  0.00           H  
ATOM    247 2HD1 ILE A  14     -10.283   2.481  -3.786  1.00  0.00           H  
ATOM    248 3HD1 ILE A  14     -11.403   2.370  -2.457  1.00  0.00           H  
ATOM    249  N   PHE A  15      -6.827  -1.104  -1.574  1.00  0.00           N  
ATOM    250  CA  PHE A  15      -6.354  -2.463  -1.342  1.00  0.00           C  
ATOM    251  C   PHE A  15      -5.136  -2.425  -0.452  1.00  0.00           C  
ATOM    252  O   PHE A  15      -5.061  -3.148   0.545  1.00  0.00           O  
ATOM    253  CB  PHE A  15      -5.905  -3.133  -2.638  1.00  0.00           C  
ATOM    254  CG  PHE A  15      -5.307  -4.495  -2.454  1.00  0.00           C  
ATOM    255  CD1 PHE A  15      -6.095  -5.610  -2.355  1.00  0.00           C  
ATOM    256  CD2 PHE A  15      -3.933  -4.668  -2.385  1.00  0.00           C  
ATOM    257  CE1 PHE A  15      -5.512  -6.853  -2.211  1.00  0.00           C  
ATOM    258  CE2 PHE A  15      -3.388  -5.903  -2.247  1.00  0.00           C  
ATOM    259  CZ  PHE A  15      -4.172  -6.993  -2.164  1.00  0.00           C  
ATOM    260  H   PHE A  15      -6.897  -0.771  -2.539  1.00  0.00           H  
ATOM    261  HA  PHE A  15      -7.142  -3.043  -0.860  1.00  0.00           H  
ATOM    262 1HB  PHE A  15      -6.713  -3.218  -3.325  1.00  0.00           H  
ATOM    263 2HB  PHE A  15      -5.160  -2.503  -3.122  1.00  0.00           H  
ATOM    264  HD1 PHE A  15      -7.179  -5.511  -2.408  1.00  0.00           H  
ATOM    265  HD2 PHE A  15      -3.272  -3.800  -2.454  1.00  0.00           H  
ATOM    266  HE1 PHE A  15      -6.113  -7.722  -2.147  1.00  0.00           H  
ATOM    267  HE2 PHE A  15      -2.322  -6.022  -2.202  1.00  0.00           H  
ATOM    268  HZ  PHE A  15      -3.724  -7.977  -2.055  1.00  0.00           H  
ATOM    269  N   ALA A  16      -4.161  -1.584  -0.818  1.00  0.00           N  
ATOM    270  CA  ALA A  16      -2.952  -1.483  -0.048  1.00  0.00           C  
ATOM    271  C   ALA A  16      -3.200  -1.040   1.372  1.00  0.00           C  
ATOM    272  O   ALA A  16      -2.602  -1.585   2.295  1.00  0.00           O  
ATOM    273  CB  ALA A  16      -2.052  -0.477  -0.683  1.00  0.00           C  
ATOM    274  H   ALA A  16      -4.232  -1.030  -1.675  1.00  0.00           H  
ATOM    275  HA  ALA A  16      -2.472  -2.462  -0.026  1.00  0.00           H  
ATOM    276 1HB  ALA A  16      -1.188  -0.424  -0.089  1.00  0.00           H  
ATOM    277 2HB  ALA A  16      -1.812  -0.774  -1.704  1.00  0.00           H  
ATOM    278 3HB  ALA A  16      -2.541   0.488  -0.691  1.00  0.00           H  
ATOM    279  N   ALA A  17      -4.082  -0.067   1.574  1.00  0.00           N  
ATOM    280  CA  ALA A  17      -4.360   0.421   2.904  1.00  0.00           C  
ATOM    281  C   ALA A  17      -5.019  -0.659   3.757  1.00  0.00           C  
ATOM    282  O   ALA A  17      -4.712  -0.826   4.955  1.00  0.00           O  
ATOM    283  CB  ALA A  17      -5.241   1.642   2.781  1.00  0.00           C  
ATOM    284  H   ALA A  17      -4.529   0.398   0.782  1.00  0.00           H  
ATOM    285  HA  ALA A  17      -3.415   0.691   3.366  1.00  0.00           H  
ATOM    286 1HB  ALA A  17      -5.457   2.070   3.735  1.00  0.00           H  
ATOM    287 2HB  ALA A  17      -4.748   2.365   2.173  1.00  0.00           H  
ATOM    288 3HB  ALA A  17      -6.165   1.350   2.294  1.00  0.00           H  
ATOM    289  N   LEU A  18      -5.887  -1.440   3.121  1.00  0.00           N  
ATOM    290  CA  LEU A  18      -6.613  -2.512   3.769  1.00  0.00           C  
ATOM    291  C   LEU A  18      -5.672  -3.616   4.228  1.00  0.00           C  
ATOM    292  O   LEU A  18      -5.772  -4.103   5.359  1.00  0.00           O  
ATOM    293  CB  LEU A  18      -7.646  -3.045   2.759  1.00  0.00           C  
ATOM    294  CG  LEU A  18      -8.642  -4.160   3.139  1.00  0.00           C  
ATOM    295  CD1 LEU A  18      -7.988  -5.556   2.973  1.00  0.00           C  
ATOM    296  CD2 LEU A  18      -9.175  -3.963   4.570  1.00  0.00           C  
ATOM    297  H   LEU A  18      -6.125  -1.224   2.144  1.00  0.00           H  
ATOM    298  HA  LEU A  18      -7.123  -2.097   4.638  1.00  0.00           H  
ATOM    299 1HB  LEU A  18      -8.234  -2.196   2.426  1.00  0.00           H  
ATOM    300 2HB  LEU A  18      -7.104  -3.405   1.895  1.00  0.00           H  
ATOM    301  HG  LEU A  18      -9.450  -4.109   2.447  1.00  0.00           H  
ATOM    302 1HD1 LEU A  18      -8.700  -6.313   3.193  1.00  0.00           H  
ATOM    303 2HD1 LEU A  18      -7.651  -5.672   1.948  1.00  0.00           H  
ATOM    304 3HD1 LEU A  18      -7.156  -5.692   3.635  1.00  0.00           H  
ATOM    305 1HD2 LEU A  18      -9.891  -4.745   4.770  1.00  0.00           H  
ATOM    306 2HD2 LEU A  18      -8.371  -4.028   5.300  1.00  0.00           H  
ATOM    307 3HD2 LEU A  18      -9.658  -2.999   4.671  1.00  0.00           H  
ATOM    308  N   ARG A  19      -4.768  -4.029   3.344  1.00  0.00           N  
ATOM    309  CA  ARG A  19      -3.850  -5.116   3.637  1.00  0.00           C  
ATOM    310  C   ARG A  19      -2.699  -4.675   4.549  1.00  0.00           C  
ATOM    311  O   ARG A  19      -2.240  -5.455   5.385  1.00  0.00           O  
ATOM    312  CB  ARG A  19      -3.290  -5.656   2.333  1.00  0.00           C  
ATOM    313  CG  ARG A  19      -4.320  -6.289   1.377  1.00  0.00           C  
ATOM    314  CD  ARG A  19      -4.734  -7.686   1.704  1.00  0.00           C  
ATOM    315  NE  ARG A  19      -3.648  -8.636   1.442  1.00  0.00           N  
ATOM    316  CZ  ARG A  19      -3.640  -9.949   1.781  1.00  0.00           C  
ATOM    317  NH1 ARG A  19      -4.669 -10.498   2.390  1.00  0.00           N  
ATOM    318  NH2 ARG A  19      -2.579 -10.687   1.503  1.00  0.00           N  
ATOM    319  H   ARG A  19      -4.757  -3.597   2.414  1.00  0.00           H  
ATOM    320  HA  ARG A  19      -4.406  -5.903   4.144  1.00  0.00           H  
ATOM    321 1HB  ARG A  19      -2.812  -4.837   1.788  1.00  0.00           H  
ATOM    322 2HB  ARG A  19      -2.522  -6.398   2.546  1.00  0.00           H  
ATOM    323 1HG  ARG A  19      -5.214  -5.669   1.336  1.00  0.00           H  
ATOM    324 2HG  ARG A  19      -3.869  -6.306   0.423  1.00  0.00           H  
ATOM    325 1HD  ARG A  19      -5.013  -7.749   2.753  1.00  0.00           H  
ATOM    326 2HD  ARG A  19      -5.583  -7.960   1.084  1.00  0.00           H  
ATOM    327  HE  ARG A  19      -2.827  -8.274   0.973  1.00  0.00           H  
ATOM    328 1HH1 ARG A  19      -5.486  -9.952   2.598  1.00  0.00           H  
ATOM    329 2HH1 ARG A  19      -4.647 -11.476   2.638  1.00  0.00           H  
ATOM    330 1HH2 ARG A  19      -1.786 -10.271   1.034  1.00  0.00           H  
ATOM    331 2HH2 ARG A  19      -2.554 -11.659   1.776  1.00  0.00           H  
ATOM    332  N   GLN A  20      -2.229  -3.431   4.378  1.00  0.00           N  
ATOM    333  CA  GLN A  20      -1.139  -2.859   5.161  1.00  0.00           C  
ATOM    334  C   GLN A  20      -1.549  -2.605   6.611  1.00  0.00           C  
ATOM    335  O   GLN A  20      -0.716  -2.690   7.514  1.00  0.00           O  
ATOM    336  CB  GLN A  20      -0.622  -1.571   4.511  1.00  0.00           C  
ATOM    337  CG  GLN A  20       0.625  -0.976   5.130  1.00  0.00           C  
ATOM    338  CD  GLN A  20       1.813  -1.876   5.027  1.00  0.00           C  
ATOM    339  OE1 GLN A  20       1.943  -2.635   4.063  1.00  0.00           O  
ATOM    340  NE2 GLN A  20       2.704  -1.800   6.006  1.00  0.00           N  
ATOM    341  H   GLN A  20      -2.622  -2.837   3.647  1.00  0.00           H  
ATOM    342  HA  GLN A  20      -0.323  -3.583   5.170  1.00  0.00           H  
ATOM    343 1HB  GLN A  20      -0.400  -1.761   3.463  1.00  0.00           H  
ATOM    344 2HB  GLN A  20      -1.406  -0.810   4.543  1.00  0.00           H  
ATOM    345 1HG  GLN A  20       0.861  -0.071   4.592  1.00  0.00           H  
ATOM    346 2HG  GLN A  20       0.444  -0.756   6.179  1.00  0.00           H  
ATOM    347 1HE2 GLN A  20       3.527  -2.375   5.988  1.00  0.00           H  
ATOM    348 2HE2 GLN A  20       2.563  -1.166   6.769  1.00  0.00           H  
ATOM    349  N   GLY A  21      -2.829  -2.275   6.847  1.00  0.00           N  
ATOM    350  CA  GLY A  21      -3.285  -1.983   8.200  1.00  0.00           C  
ATOM    351  C   GLY A  21      -3.539  -0.499   8.443  1.00  0.00           C  
ATOM    352  O   GLY A  21      -3.546  -0.043   9.587  1.00  0.00           O  
ATOM    353  H   GLY A  21      -3.496  -2.174   6.081  1.00  0.00           H  
ATOM    354 1HA  GLY A  21      -4.207  -2.539   8.383  1.00  0.00           H  
ATOM    355 2HA  GLY A  21      -2.553  -2.350   8.916  1.00  0.00           H  
ATOM    356  N   PHE A  22      -3.669   0.273   7.367  1.00  0.00           N  
ATOM    357  CA  PHE A  22      -3.930   1.697   7.452  1.00  0.00           C  
ATOM    358  C   PHE A  22      -5.400   1.977   7.713  1.00  0.00           C  
ATOM    359  O   PHE A  22      -5.745   2.896   8.459  1.00  0.00           O  
ATOM    360  CB  PHE A  22      -3.551   2.355   6.144  1.00  0.00           C  
ATOM    361  CG  PHE A  22      -2.089   2.409   5.817  1.00  0.00           C  
ATOM    362  CD1 PHE A  22      -1.091   2.126   6.754  1.00  0.00           C  
ATOM    363  CD2 PHE A  22      -1.708   2.801   4.550  1.00  0.00           C  
ATOM    364  CE1 PHE A  22       0.212   2.237   6.416  1.00  0.00           C  
ATOM    365  CE2 PHE A  22      -0.392   2.920   4.216  1.00  0.00           C  
ATOM    366  CZ  PHE A  22       0.571   2.639   5.158  1.00  0.00           C  
ATOM    367  H   PHE A  22      -3.686  -0.150   6.444  1.00  0.00           H  
ATOM    368  HA  PHE A  22      -3.369   2.124   8.281  1.00  0.00           H  
ATOM    369 1HB  PHE A  22      -4.018   1.802   5.384  1.00  0.00           H  
ATOM    370 2HB  PHE A  22      -3.964   3.356   6.099  1.00  0.00           H  
ATOM    371  HD1 PHE A  22      -1.336   1.816   7.762  1.00  0.00           H  
ATOM    372  HD2 PHE A  22      -2.473   3.032   3.821  1.00  0.00           H  
ATOM    373  HE1 PHE A  22       0.982   2.014   7.153  1.00  0.00           H  
ATOM    374  HE2 PHE A  22      -0.108   3.243   3.212  1.00  0.00           H  
ATOM    375  HZ  PHE A  22       1.629   2.733   4.915  1.00  0.00           H  
ATOM    376  N   ILE A  23      -6.270   1.190   7.071  1.00  0.00           N  
ATOM    377  CA  ILE A  23      -7.716   1.409   7.200  1.00  0.00           C  
ATOM    378  C   ILE A  23      -8.443   0.125   7.596  1.00  0.00           C  
ATOM    379  O   ILE A  23      -7.920  -0.977   7.426  1.00  0.00           O  
ATOM    380  CB  ILE A  23      -8.311   1.996   5.900  1.00  0.00           C  
ATOM    381  CG1 ILE A  23      -8.162   0.991   4.742  1.00  0.00           C  
ATOM    382  CG2 ILE A  23      -7.635   3.351   5.600  1.00  0.00           C  
ATOM    383  CD1 ILE A  23      -8.817   1.408   3.440  1.00  0.00           C  
ATOM    384  H   ILE A  23      -5.900   0.434   6.489  1.00  0.00           H  
ATOM    385  HA  ILE A  23      -7.893   2.136   7.992  1.00  0.00           H  
ATOM    386  HB  ILE A  23      -9.373   2.163   6.044  1.00  0.00           H  
ATOM    387 1HG1 ILE A  23      -7.144   0.807   4.590  1.00  0.00           H  
ATOM    388 2HG1 ILE A  23      -8.634   0.051   5.042  1.00  0.00           H  
ATOM    389 1HG2 ILE A  23      -8.061   3.806   4.716  1.00  0.00           H  
ATOM    390 2HG2 ILE A  23      -7.797   4.013   6.453  1.00  0.00           H  
ATOM    391 3HG2 ILE A  23      -6.574   3.216   5.453  1.00  0.00           H  
ATOM    392 1HD1 ILE A  23      -8.676   0.618   2.693  1.00  0.00           H  
ATOM    393 2HD1 ILE A  23      -9.865   1.566   3.626  1.00  0.00           H  
ATOM    394 3HD1 ILE A  23      -8.380   2.323   3.061  1.00  0.00           H  
ATOM    395  N   SER A  24      -9.657   0.282   8.114  1.00  0.00           N  
ATOM    396  CA  SER A  24     -10.498  -0.843   8.525  1.00  0.00           C  
ATOM    397  C   SER A  24     -11.186  -1.510   7.348  1.00  0.00           C  
ATOM    398  O   SER A  24     -11.195  -0.987   6.229  1.00  0.00           O  
ATOM    399  CB  SER A  24     -11.557  -0.396   9.517  1.00  0.00           C  
ATOM    400  OG  SER A  24     -12.540   0.392   8.900  1.00  0.00           O  
ATOM    401  H   SER A  24     -10.026   1.240   8.220  1.00  0.00           H  
ATOM    402  HA  SER A  24      -9.860  -1.583   9.011  1.00  0.00           H  
ATOM    403 1HB  SER A  24     -12.021  -1.262   9.983  1.00  0.00           H  
ATOM    404 2HB  SER A  24     -11.080   0.182  10.307  1.00  0.00           H  
ATOM    405  HG  SER A  24     -13.076   0.752   9.624  1.00  0.00           H  
ATOM    406  N   ASN A  25     -11.798  -2.668   7.609  1.00  0.00           N  
ATOM    407  CA  ASN A  25     -12.528  -3.392   6.578  1.00  0.00           C  
ATOM    408  C   ASN A  25     -13.718  -2.593   6.062  1.00  0.00           C  
ATOM    409  O   ASN A  25     -14.040  -2.636   4.871  1.00  0.00           O  
ATOM    410  CB  ASN A  25     -13.036  -4.698   7.150  1.00  0.00           C  
ATOM    411  CG  ASN A  25     -11.960  -5.699   7.382  1.00  0.00           C  
ATOM    412  OD1 ASN A  25     -10.855  -5.599   6.851  1.00  0.00           O  
ATOM    413  ND2 ASN A  25     -12.263  -6.665   8.182  1.00  0.00           N  
ATOM    414  H   ASN A  25     -11.732  -3.054   8.540  1.00  0.00           H  
ATOM    415  HA  ASN A  25     -11.863  -3.576   5.736  1.00  0.00           H  
ATOM    416 1HB  ASN A  25     -13.521  -4.494   8.105  1.00  0.00           H  
ATOM    417 2HB  ASN A  25     -13.797  -5.119   6.504  1.00  0.00           H  
ATOM    418 1HD2 ASN A  25     -11.578  -7.384   8.406  1.00  0.00           H  
ATOM    419 2HD2 ASN A  25     -13.166  -6.718   8.595  1.00  0.00           H  
ATOM    420  N   ASP A  26     -14.355  -1.838   6.959  1.00  0.00           N  
ATOM    421  CA  ASP A  26     -15.519  -1.058   6.579  1.00  0.00           C  
ATOM    422  C   ASP A  26     -15.094   0.155   5.785  1.00  0.00           C  
ATOM    423  O   ASP A  26     -15.755   0.520   4.808  1.00  0.00           O  
ATOM    424  CB  ASP A  26     -16.275  -0.598   7.817  1.00  0.00           C  
ATOM    425  CG  ASP A  26     -16.954  -1.725   8.576  1.00  0.00           C  
ATOM    426  OD1 ASP A  26     -17.160  -2.786   8.034  1.00  0.00           O  
ATOM    427  OD2 ASP A  26     -17.244  -1.510   9.721  1.00  0.00           O  
ATOM    428  H   ASP A  26     -14.053  -1.861   7.921  1.00  0.00           H  
ATOM    429  HA  ASP A  26     -16.173  -1.673   5.962  1.00  0.00           H  
ATOM    430 1HB  ASP A  26     -15.587  -0.087   8.491  1.00  0.00           H  
ATOM    431 2HB  ASP A  26     -17.035   0.128   7.525  1.00  0.00           H  
ATOM    432  N   GLU A  27     -13.972   0.766   6.174  1.00  0.00           N  
ATOM    433  CA  GLU A  27     -13.477   1.924   5.453  1.00  0.00           C  
ATOM    434  C   GLU A  27     -13.048   1.524   4.056  1.00  0.00           C  
ATOM    435  O   GLU A  27     -13.337   2.228   3.090  1.00  0.00           O  
ATOM    436  CB  GLU A  27     -12.314   2.559   6.212  1.00  0.00           C  
ATOM    437  CG  GLU A  27     -12.731   3.279   7.492  1.00  0.00           C  
ATOM    438  CD  GLU A  27     -11.577   3.720   8.368  1.00  0.00           C  
ATOM    439  OE1 GLU A  27     -10.540   3.076   8.371  1.00  0.00           O  
ATOM    440  OE2 GLU A  27     -11.731   4.715   9.036  1.00  0.00           O  
ATOM    441  H   GLU A  27     -13.486   0.442   7.010  1.00  0.00           H  
ATOM    442  HA  GLU A  27     -14.284   2.655   5.369  1.00  0.00           H  
ATOM    443 1HB  GLU A  27     -11.615   1.774   6.488  1.00  0.00           H  
ATOM    444 2HB  GLU A  27     -11.787   3.263   5.566  1.00  0.00           H  
ATOM    445 1HG  GLU A  27     -13.301   4.163   7.208  1.00  0.00           H  
ATOM    446 2HG  GLU A  27     -13.394   2.636   8.061  1.00  0.00           H  
ATOM    447  N   ALA A  28     -12.395   0.366   3.935  1.00  0.00           N  
ATOM    448  CA  ALA A  28     -11.964  -0.095   2.636  1.00  0.00           C  
ATOM    449  C   ALA A  28     -13.158  -0.386   1.748  1.00  0.00           C  
ATOM    450  O   ALA A  28     -13.124  -0.091   0.551  1.00  0.00           O  
ATOM    451  CB  ALA A  28     -11.095  -1.317   2.800  1.00  0.00           C  
ATOM    452  H   ALA A  28     -12.150  -0.174   4.768  1.00  0.00           H  
ATOM    453  HA  ALA A  28     -11.394   0.697   2.163  1.00  0.00           H  
ATOM    454 1HB  ALA A  28     -10.741  -1.661   1.830  1.00  0.00           H  
ATOM    455 2HB  ALA A  28     -10.250  -1.074   3.426  1.00  0.00           H  
ATOM    456 3HB  ALA A  28     -11.675  -2.094   3.284  1.00  0.00           H  
ATOM    457  N   LYS A  29     -14.233  -0.939   2.325  1.00  0.00           N  
ATOM    458  CA  LYS A  29     -15.391  -1.254   1.513  1.00  0.00           C  
ATOM    459  C   LYS A  29     -16.082   0.017   1.060  1.00  0.00           C  
ATOM    460  O   LYS A  29     -16.498   0.096  -0.100  1.00  0.00           O  
ATOM    461  CB  LYS A  29     -16.352  -2.172   2.264  1.00  0.00           C  
ATOM    462  CG  LYS A  29     -17.444  -2.791   1.376  1.00  0.00           C  
ATOM    463  CD  LYS A  29     -18.194  -3.942   2.088  1.00  0.00           C  
ATOM    464  CE  LYS A  29     -17.341  -5.250   2.178  1.00  0.00           C  
ATOM    465  NZ  LYS A  29     -18.138  -6.395   2.735  1.00  0.00           N  
ATOM    466  H   LYS A  29     -14.208  -1.230   3.308  1.00  0.00           H  
ATOM    467  HA  LYS A  29     -15.049  -1.779   0.623  1.00  0.00           H  
ATOM    468 1HB  LYS A  29     -15.802  -2.944   2.768  1.00  0.00           H  
ATOM    469 2HB  LYS A  29     -16.851  -1.590   3.042  1.00  0.00           H  
ATOM    470 1HG  LYS A  29     -18.162  -2.017   1.099  1.00  0.00           H  
ATOM    471 2HG  LYS A  29     -16.988  -3.174   0.463  1.00  0.00           H  
ATOM    472 1HD  LYS A  29     -18.455  -3.624   3.100  1.00  0.00           H  
ATOM    473 2HD  LYS A  29     -19.116  -4.159   1.547  1.00  0.00           H  
ATOM    474 1HE  LYS A  29     -16.982  -5.517   1.183  1.00  0.00           H  
ATOM    475 2HE  LYS A  29     -16.488  -5.087   2.827  1.00  0.00           H  
ATOM    476 1HZ  LYS A  29     -17.566  -7.266   2.801  1.00  0.00           H  
ATOM    477 2HZ  LYS A  29     -18.462  -6.161   3.658  1.00  0.00           H  
ATOM    478 3HZ  LYS A  29     -18.930  -6.578   2.142  1.00  0.00           H  
ATOM    479  N   GLU A  30     -16.200   1.021   1.946  1.00  0.00           N  
ATOM    480  CA  GLU A  30     -16.828   2.278   1.564  1.00  0.00           C  
ATOM    481  C   GLU A  30     -16.055   2.960   0.458  1.00  0.00           C  
ATOM    482  O   GLU A  30     -16.649   3.478  -0.491  1.00  0.00           O  
ATOM    483  CB  GLU A  30     -16.928   3.254   2.738  1.00  0.00           C  
ATOM    484  CG  GLU A  30     -17.567   4.616   2.350  1.00  0.00           C  
ATOM    485  CD  GLU A  30     -17.719   5.580   3.496  1.00  0.00           C  
ATOM    486  OE1 GLU A  30     -17.536   5.186   4.620  1.00  0.00           O  
ATOM    487  OE2 GLU A  30     -17.987   6.737   3.234  1.00  0.00           O  
ATOM    488  H   GLU A  30     -15.876   0.893   2.912  1.00  0.00           H  
ATOM    489  HA  GLU A  30     -17.832   2.063   1.201  1.00  0.00           H  
ATOM    490 1HB  GLU A  30     -17.519   2.804   3.537  1.00  0.00           H  
ATOM    491 2HB  GLU A  30     -15.928   3.441   3.138  1.00  0.00           H  
ATOM    492 1HG  GLU A  30     -16.942   5.095   1.597  1.00  0.00           H  
ATOM    493 2HG  GLU A  30     -18.542   4.431   1.900  1.00  0.00           H  
ATOM    494  N   LEU A  31     -14.730   2.972   0.568  1.00  0.00           N  
ATOM    495  CA  LEU A  31     -13.944   3.628  -0.446  1.00  0.00           C  
ATOM    496  C   LEU A  31     -14.052   2.877  -1.768  1.00  0.00           C  
ATOM    497  O   LEU A  31     -14.168   3.510  -2.826  1.00  0.00           O  
ATOM    498  CB  LEU A  31     -12.490   3.701   0.020  1.00  0.00           C  
ATOM    499  CG  LEU A  31     -12.173   4.619   1.221  1.00  0.00           C  
ATOM    500  CD1 LEU A  31     -10.742   4.335   1.677  1.00  0.00           C  
ATOM    501  CD2 LEU A  31     -12.326   6.088   0.821  1.00  0.00           C  
ATOM    502  H   LEU A  31     -14.273   2.556   1.387  1.00  0.00           H  
ATOM    503  HA  LEU A  31     -14.337   4.627  -0.596  1.00  0.00           H  
ATOM    504 1HB  LEU A  31     -12.159   2.693   0.270  1.00  0.00           H  
ATOM    505 2HB  LEU A  31     -11.908   4.069  -0.795  1.00  0.00           H  
ATOM    506  HG  LEU A  31     -12.849   4.398   2.044  1.00  0.00           H  
ATOM    507 1HD1 LEU A  31     -10.502   4.960   2.536  1.00  0.00           H  
ATOM    508 2HD1 LEU A  31     -10.664   3.287   1.961  1.00  0.00           H  
ATOM    509 3HD1 LEU A  31     -10.047   4.549   0.873  1.00  0.00           H  
ATOM    510 1HD2 LEU A  31     -12.086   6.717   1.678  1.00  0.00           H  
ATOM    511 2HD2 LEU A  31     -11.645   6.315   0.003  1.00  0.00           H  
ATOM    512 3HD2 LEU A  31     -13.344   6.291   0.510  1.00  0.00           H  
ATOM    513  N   ALA A  32     -14.055   1.535  -1.726  1.00  0.00           N  
ATOM    514  CA  ALA A  32     -14.176   0.748  -2.942  1.00  0.00           C  
ATOM    515  C   ALA A  32     -15.528   1.007  -3.609  1.00  0.00           C  
ATOM    516  O   ALA A  32     -15.602   1.112  -4.835  1.00  0.00           O  
ATOM    517  CB  ALA A  32     -13.995  -0.726  -2.627  1.00  0.00           C  
ATOM    518  H   ALA A  32     -13.923   1.041  -0.835  1.00  0.00           H  
ATOM    519  HA  ALA A  32     -13.391   1.067  -3.626  1.00  0.00           H  
ATOM    520 1HB  ALA A  32     -14.042  -1.318  -3.521  1.00  0.00           H  
ATOM    521 2HB  ALA A  32     -13.040  -0.857  -2.165  1.00  0.00           H  
ATOM    522 3HB  ALA A  32     -14.776  -1.047  -1.936  1.00  0.00           H  
ATOM    523  N   LYS A  33     -16.587   1.149  -2.784  1.00  0.00           N  
ATOM    524  CA  LYS A  33     -17.940   1.428  -3.259  1.00  0.00           C  
ATOM    525  C   LYS A  33     -18.016   2.792  -3.923  1.00  0.00           C  
ATOM    526  O   LYS A  33     -18.598   2.924  -5.000  1.00  0.00           O  
ATOM    527  CB  LYS A  33     -18.952   1.362  -2.112  1.00  0.00           C  
ATOM    528  CG  LYS A  33     -20.419   1.601  -2.532  1.00  0.00           C  
ATOM    529  CD  LYS A  33     -21.374   1.437  -1.337  1.00  0.00           C  
ATOM    530  CE  LYS A  33     -22.854   1.578  -1.742  1.00  0.00           C  
ATOM    531  NZ  LYS A  33     -23.212   2.979  -2.166  1.00  0.00           N  
ATOM    532  H   LYS A  33     -16.451   0.994  -1.781  1.00  0.00           H  
ATOM    533  HA  LYS A  33     -18.204   0.676  -4.001  1.00  0.00           H  
ATOM    534 1HB  LYS A  33     -18.884   0.387  -1.629  1.00  0.00           H  
ATOM    535 2HB  LYS A  33     -18.694   2.110  -1.364  1.00  0.00           H  
ATOM    536 1HG  LYS A  33     -20.521   2.612  -2.938  1.00  0.00           H  
ATOM    537 2HG  LYS A  33     -20.690   0.889  -3.313  1.00  0.00           H  
ATOM    538 1HD  LYS A  33     -21.224   0.454  -0.887  1.00  0.00           H  
ATOM    539 2HD  LYS A  33     -21.140   2.195  -0.590  1.00  0.00           H  
ATOM    540 1HE  LYS A  33     -23.062   0.899  -2.566  1.00  0.00           H  
ATOM    541 2HE  LYS A  33     -23.475   1.302  -0.891  1.00  0.00           H  
ATOM    542 1HZ  LYS A  33     -24.183   3.026  -2.420  1.00  0.00           H  
ATOM    543 2HZ  LYS A  33     -23.039   3.628  -1.419  1.00  0.00           H  
ATOM    544 3HZ  LYS A  33     -22.657   3.270  -2.983  1.00  0.00           H  
ATOM    545  N   ARG A  34     -17.397   3.808  -3.316  1.00  0.00           N  
ATOM    546  CA  ARG A  34     -17.421   5.130  -3.926  1.00  0.00           C  
ATOM    547  C   ARG A  34     -16.760   5.065  -5.297  1.00  0.00           C  
ATOM    548  O   ARG A  34     -17.245   5.674  -6.261  1.00  0.00           O  
ATOM    549  CB  ARG A  34     -16.741   6.146  -3.024  1.00  0.00           C  
ATOM    550  CG  ARG A  34     -17.567   6.504  -1.790  1.00  0.00           C  
ATOM    551  CD  ARG A  34     -16.889   7.475  -0.892  1.00  0.00           C  
ATOM    552  NE  ARG A  34     -17.715   7.784   0.286  1.00  0.00           N  
ATOM    553  CZ  ARG A  34     -18.703   8.697   0.340  1.00  0.00           C  
ATOM    554  NH1 ARG A  34     -19.034   9.438  -0.708  1.00  0.00           N  
ATOM    555  NH2 ARG A  34     -19.335   8.824   1.484  1.00  0.00           N  
ATOM    556  H   ARG A  34     -16.961   3.663  -2.399  1.00  0.00           H  
ATOM    557  HA  ARG A  34     -18.460   5.433  -4.056  1.00  0.00           H  
ATOM    558 1HB  ARG A  34     -15.786   5.741  -2.681  1.00  0.00           H  
ATOM    559 2HB  ARG A  34     -16.538   7.057  -3.582  1.00  0.00           H  
ATOM    560 1HG  ARG A  34     -18.513   6.934  -2.115  1.00  0.00           H  
ATOM    561 2HG  ARG A  34     -17.771   5.603  -1.218  1.00  0.00           H  
ATOM    562 1HD  ARG A  34     -15.955   7.032  -0.539  1.00  0.00           H  
ATOM    563 2HD  ARG A  34     -16.670   8.398  -1.422  1.00  0.00           H  
ATOM    564  HE  ARG A  34     -17.552   7.265   1.167  1.00  0.00           H  
ATOM    565 1HH1 ARG A  34     -18.544   9.332  -1.582  1.00  0.00           H  
ATOM    566 2HH1 ARG A  34     -19.781  10.115  -0.633  1.00  0.00           H  
ATOM    567 1HH2 ARG A  34     -19.038   8.218   2.267  1.00  0.00           H  
ATOM    568 2HH2 ARG A  34     -20.084   9.489   1.593  1.00  0.00           H  
ATOM    569  N   VAL A  35     -15.690   4.272  -5.409  1.00  0.00           N  
ATOM    570  CA  VAL A  35     -15.063   4.112  -6.699  1.00  0.00           C  
ATOM    571  C   VAL A  35     -16.005   3.399  -7.672  1.00  0.00           C  
ATOM    572  O   VAL A  35     -16.091   3.812  -8.827  1.00  0.00           O  
ATOM    573  CB  VAL A  35     -13.720   3.375  -6.609  1.00  0.00           C  
ATOM    574  CG1 VAL A  35     -13.274   3.085  -7.966  1.00  0.00           C  
ATOM    575  CG2 VAL A  35     -12.684   4.248  -5.915  1.00  0.00           C  
ATOM    576  H   VAL A  35     -15.297   3.837  -4.566  1.00  0.00           H  
ATOM    577  HA  VAL A  35     -14.857   5.102  -7.095  1.00  0.00           H  
ATOM    578  HB  VAL A  35     -13.833   2.446  -6.064  1.00  0.00           H  
ATOM    579 1HG1 VAL A  35     -12.336   2.616  -7.948  1.00  0.00           H  
ATOM    580 2HG1 VAL A  35     -13.981   2.441  -8.455  1.00  0.00           H  
ATOM    581 3HG1 VAL A  35     -13.193   3.991  -8.494  1.00  0.00           H  
ATOM    582 1HG2 VAL A  35     -11.734   3.716  -5.874  1.00  0.00           H  
ATOM    583 2HG2 VAL A  35     -12.558   5.176  -6.464  1.00  0.00           H  
ATOM    584 3HG2 VAL A  35     -13.017   4.468  -4.903  1.00  0.00           H  
ATOM    585  N   GLU A  36     -16.703   2.342  -7.232  1.00  0.00           N  
ATOM    586  CA  GLU A  36     -17.637   1.630  -8.106  1.00  0.00           C  
ATOM    587  C   GLU A  36     -18.687   2.579  -8.664  1.00  0.00           C  
ATOM    588  O   GLU A  36     -19.025   2.503  -9.851  1.00  0.00           O  
ATOM    589  CB  GLU A  36     -18.361   0.515  -7.343  1.00  0.00           C  
ATOM    590  CG  GLU A  36     -19.255  -0.399  -8.200  1.00  0.00           C  
ATOM    591  CD  GLU A  36     -19.885  -1.561  -7.414  1.00  0.00           C  
ATOM    592  OE1 GLU A  36     -19.593  -1.720  -6.233  1.00  0.00           O  
ATOM    593  OE2 GLU A  36     -20.669  -2.284  -7.989  1.00  0.00           O  
ATOM    594  H   GLU A  36     -16.531   1.998  -6.280  1.00  0.00           H  
ATOM    595  HA  GLU A  36     -17.081   1.201  -8.937  1.00  0.00           H  
ATOM    596 1HB  GLU A  36     -17.661  -0.056  -6.794  1.00  0.00           H  
ATOM    597 2HB  GLU A  36     -19.020   0.973  -6.609  1.00  0.00           H  
ATOM    598 1HG  GLU A  36     -20.049   0.201  -8.637  1.00  0.00           H  
ATOM    599 2HG  GLU A  36     -18.656  -0.804  -9.015  1.00  0.00           H  
ATOM    600  N   GLU A  37     -19.205   3.474  -7.826  1.00  0.00           N  
ATOM    601  CA  GLU A  37     -20.222   4.406  -8.289  1.00  0.00           C  
ATOM    602  C   GLU A  37     -19.652   5.343  -9.354  1.00  0.00           C  
ATOM    603  O   GLU A  37     -20.290   5.579 -10.389  1.00  0.00           O  
ATOM    604  CB  GLU A  37     -20.755   5.215  -7.104  1.00  0.00           C  
ATOM    605  CG  GLU A  37     -21.578   4.397  -6.109  1.00  0.00           C  
ATOM    606  CD  GLU A  37     -21.956   5.167  -4.869  1.00  0.00           C  
ATOM    607  OE1 GLU A  37     -21.561   6.302  -4.751  1.00  0.00           O  
ATOM    608  OE2 GLU A  37     -22.624   4.598  -4.017  1.00  0.00           O  
ATOM    609  H   GLU A  37     -18.918   3.449  -6.839  1.00  0.00           H  
ATOM    610  HA  GLU A  37     -21.039   3.836  -8.728  1.00  0.00           H  
ATOM    611 1HB  GLU A  37     -19.913   5.647  -6.560  1.00  0.00           H  
ATOM    612 2HB  GLU A  37     -21.368   6.037  -7.469  1.00  0.00           H  
ATOM    613 1HG  GLU A  37     -22.487   4.059  -6.604  1.00  0.00           H  
ATOM    614 2HG  GLU A  37     -21.008   3.514  -5.822  1.00  0.00           H  
ATOM    615  N   LYS A  38     -18.420   5.816  -9.138  1.00  0.00           N  
ATOM    616  CA  LYS A  38     -17.771   6.694 -10.100  1.00  0.00           C  
ATOM    617  C   LYS A  38     -17.461   5.937 -11.393  1.00  0.00           C  
ATOM    618  O   LYS A  38     -17.542   6.505 -12.488  1.00  0.00           O  
ATOM    619  CB  LYS A  38     -16.527   7.321  -9.484  1.00  0.00           C  
ATOM    620  CG  LYS A  38     -16.844   8.350  -8.391  1.00  0.00           C  
ATOM    621  CD  LYS A  38     -15.583   8.939  -7.768  1.00  0.00           C  
ATOM    622  CE  LYS A  38     -15.917   9.945  -6.678  1.00  0.00           C  
ATOM    623  NZ  LYS A  38     -14.689  10.512  -6.047  1.00  0.00           N  
ATOM    624  H   LYS A  38     -17.964   5.612  -8.240  1.00  0.00           H  
ATOM    625  HA  LYS A  38     -18.461   7.499 -10.346  1.00  0.00           H  
ATOM    626 1HB  LYS A  38     -15.907   6.536  -9.049  1.00  0.00           H  
ATOM    627 2HB  LYS A  38     -15.954   7.821 -10.256  1.00  0.00           H  
ATOM    628 1HG  LYS A  38     -17.438   9.154  -8.822  1.00  0.00           H  
ATOM    629 2HG  LYS A  38     -17.433   7.869  -7.611  1.00  0.00           H  
ATOM    630 1HD  LYS A  38     -14.990   8.131  -7.331  1.00  0.00           H  
ATOM    631 2HD  LYS A  38     -14.993   9.436  -8.534  1.00  0.00           H  
ATOM    632 1HE  LYS A  38     -16.499  10.757  -7.110  1.00  0.00           H  
ATOM    633 2HE  LYS A  38     -16.513   9.451  -5.910  1.00  0.00           H  
ATOM    634 1HZ  LYS A  38     -14.952  11.175  -5.329  1.00  0.00           H  
ATOM    635 2HZ  LYS A  38     -14.147   9.768  -5.632  1.00  0.00           H  
ATOM    636 3HZ  LYS A  38     -14.133  10.982  -6.748  1.00  0.00           H  
ATOM    637  N   ALA A  39     -17.106   4.657 -11.268  1.00  0.00           N  
ATOM    638  CA  ALA A  39     -16.814   3.811 -12.408  1.00  0.00           C  
ATOM    639  C   ALA A  39     -18.037   3.673 -13.294  1.00  0.00           C  
ATOM    640  O   ALA A  39     -17.923   3.599 -14.522  1.00  0.00           O  
ATOM    641  CB  ALA A  39     -16.383   2.442 -11.950  1.00  0.00           C  
ATOM    642  H   ALA A  39     -16.995   4.279 -10.324  1.00  0.00           H  
ATOM    643  HA  ALA A  39     -16.010   4.279 -12.977  1.00  0.00           H  
ATOM    644 1HB  ALA A  39     -16.138   1.829 -12.811  1.00  0.00           H  
ATOM    645 2HB  ALA A  39     -15.548   2.552 -11.325  1.00  0.00           H  
ATOM    646 3HB  ALA A  39     -17.182   1.981 -11.392  1.00  0.00           H  
ATOM    647  N   ARG A  40     -19.223   3.601 -12.673  1.00  0.00           N  
ATOM    648  CA  ARG A  40     -20.464   3.468 -13.424  1.00  0.00           C  
ATOM    649  C   ARG A  40     -20.762   4.753 -14.179  1.00  0.00           C  
ATOM    650  O   ARG A  40     -21.182   4.709 -15.337  1.00  0.00           O  
ATOM    651  CB  ARG A  40     -21.608   3.083 -12.501  1.00  0.00           C  
ATOM    652  CG  ARG A  40     -21.491   1.658 -12.001  1.00  0.00           C  
ATOM    653  CD  ARG A  40     -22.564   1.243 -11.078  1.00  0.00           C  
ATOM    654  NE  ARG A  40     -22.284  -0.090 -10.560  1.00  0.00           N  
ATOM    655  CZ  ARG A  40     -22.582  -1.260 -11.165  1.00  0.00           C  
ATOM    656  NH1 ARG A  40     -23.213  -1.291 -12.329  1.00  0.00           N  
ATOM    657  NH2 ARG A  40     -22.226  -2.387 -10.572  1.00  0.00           N  
ATOM    658  H   ARG A  40     -19.244   3.611 -11.646  1.00  0.00           H  
ATOM    659  HA  ARG A  40     -20.344   2.666 -14.148  1.00  0.00           H  
ATOM    660 1HB  ARG A  40     -21.622   3.742 -11.635  1.00  0.00           H  
ATOM    661 2HB  ARG A  40     -22.558   3.190 -13.020  1.00  0.00           H  
ATOM    662 1HG  ARG A  40     -21.497   0.990 -12.859  1.00  0.00           H  
ATOM    663 2HG  ARG A  40     -20.554   1.545 -11.478  1.00  0.00           H  
ATOM    664 1HD  ARG A  40     -22.595   1.934 -10.234  1.00  0.00           H  
ATOM    665 2HD  ARG A  40     -23.527   1.238 -11.580  1.00  0.00           H  
ATOM    666  HE  ARG A  40     -21.798  -0.147  -9.666  1.00  0.00           H  
ATOM    667 1HH1 ARG A  40     -23.488  -0.434 -12.783  1.00  0.00           H  
ATOM    668 2HH1 ARG A  40     -23.428  -2.178 -12.765  1.00  0.00           H  
ATOM    669 1HH2 ARG A  40     -21.719  -2.352  -9.667  1.00  0.00           H  
ATOM    670 2HH2 ARG A  40     -22.432  -3.277 -10.997  1.00  0.00           H  
ATOM    671  N   LYS A  41     -20.474   5.899 -13.551  1.00  0.00           N  
ATOM    672  CA  LYS A  41     -20.674   7.193 -14.201  1.00  0.00           C  
ATOM    673  C   LYS A  41     -19.746   7.338 -15.416  1.00  0.00           C  
ATOM    674  O   LYS A  41     -20.152   7.859 -16.457  1.00  0.00           O  
ATOM    675  CB  LYS A  41     -20.432   8.340 -13.218  1.00  0.00           C  
ATOM    676  CG  LYS A  41     -21.497   8.469 -12.134  1.00  0.00           C  
ATOM    677  CD  LYS A  41     -21.189   9.613 -11.166  1.00  0.00           C  
ATOM    678  CE  LYS A  41     -22.246   9.709 -10.071  1.00  0.00           C  
ATOM    679  NZ  LYS A  41     -21.951  10.808  -9.104  1.00  0.00           N  
ATOM    680  H   LYS A  41     -20.182   5.850 -12.568  1.00  0.00           H  
ATOM    681  HA  LYS A  41     -21.702   7.246 -14.556  1.00  0.00           H  
ATOM    682 1HB  LYS A  41     -19.471   8.198 -12.728  1.00  0.00           H  
ATOM    683 2HB  LYS A  41     -20.384   9.280 -13.764  1.00  0.00           H  
ATOM    684 1HG  LYS A  41     -22.466   8.643 -12.602  1.00  0.00           H  
ATOM    685 2HG  LYS A  41     -21.549   7.534 -11.576  1.00  0.00           H  
ATOM    686 1HD  LYS A  41     -20.216   9.439 -10.703  1.00  0.00           H  
ATOM    687 2HD  LYS A  41     -21.152  10.555 -11.710  1.00  0.00           H  
ATOM    688 1HE  LYS A  41     -23.216   9.891 -10.528  1.00  0.00           H  
ATOM    689 2HE  LYS A  41     -22.281   8.762  -9.528  1.00  0.00           H  
ATOM    690 1HZ  LYS A  41     -22.672  10.837  -8.397  1.00  0.00           H  
ATOM    691 2HZ  LYS A  41     -21.057  10.644  -8.664  1.00  0.00           H  
ATOM    692 3HZ  LYS A  41     -21.926  11.691  -9.594  1.00  0.00           H  
ATOM    693  N   LEU A  42     -18.505   6.840 -15.292  1.00  0.00           N  
ATOM    694  CA  LEU A  42     -17.546   6.894 -16.396  1.00  0.00           C  
ATOM    695  C   LEU A  42     -17.784   5.769 -17.406  1.00  0.00           C  
ATOM    696  O   LEU A  42     -17.469   5.916 -18.590  1.00  0.00           O  
ATOM    697  CB  LEU A  42     -16.098   6.737 -15.903  1.00  0.00           C  
ATOM    698  CG  LEU A  42     -15.495   7.806 -14.972  1.00  0.00           C  
ATOM    699  CD1 LEU A  42     -14.114   7.317 -14.565  1.00  0.00           C  
ATOM    700  CD2 LEU A  42     -15.408   9.164 -15.657  1.00  0.00           C  
ATOM    701  H   LEU A  42     -18.218   6.478 -14.378  1.00  0.00           H  
ATOM    702  HA  LEU A  42     -17.667   7.842 -16.914  1.00  0.00           H  
ATOM    703 1HB  LEU A  42     -16.045   5.788 -15.367  1.00  0.00           H  
ATOM    704 2HB  LEU A  42     -15.450   6.661 -16.776  1.00  0.00           H  
ATOM    705  HG  LEU A  42     -16.108   7.889 -14.075  1.00  0.00           H  
ATOM    706 1HD1 LEU A  42     -13.656   8.019 -13.871  1.00  0.00           H  
ATOM    707 2HD1 LEU A  42     -14.221   6.360 -14.097  1.00  0.00           H  
ATOM    708 3HD1 LEU A  42     -13.482   7.216 -15.448  1.00  0.00           H  
ATOM    709 1HD2 LEU A  42     -14.968   9.885 -14.970  1.00  0.00           H  
ATOM    710 2HD2 LEU A  42     -14.785   9.085 -16.550  1.00  0.00           H  
ATOM    711 3HD2 LEU A  42     -16.402   9.504 -15.937  1.00  0.00           H  
ATOM    712  N   GLY A  43     -18.346   4.643 -16.944  1.00  0.00           N  
ATOM    713  CA  GLY A  43     -18.567   3.474 -17.782  1.00  0.00           C  
ATOM    714  C   GLY A  43     -17.306   2.615 -17.887  1.00  0.00           C  
ATOM    715  O   GLY A  43     -17.072   1.965 -18.908  1.00  0.00           O  
ATOM    716  H   GLY A  43     -18.562   4.558 -15.956  1.00  0.00           H  
ATOM    717 1HA  GLY A  43     -19.382   2.887 -17.356  1.00  0.00           H  
ATOM    718 2HA  GLY A  43     -18.883   3.792 -18.774  1.00  0.00           H  
ATOM    719  N   ASP A  44     -16.459   2.674 -16.853  1.00  0.00           N  
ATOM    720  CA  ASP A  44     -15.204   1.933 -16.839  1.00  0.00           C  
ATOM    721  C   ASP A  44     -15.289   0.581 -16.105  1.00  0.00           C  
ATOM    722  O   ASP A  44     -15.349   0.511 -14.865  1.00  0.00           O  
ATOM    723  CB  ASP A  44     -14.069   2.800 -16.287  1.00  0.00           C  
ATOM    724  CG  ASP A  44     -12.704   2.097 -16.370  1.00  0.00           C  
ATOM    725  OD1 ASP A  44     -12.676   0.886 -16.302  1.00  0.00           O  
ATOM    726  OD2 ASP A  44     -11.703   2.759 -16.536  1.00  0.00           O  
ATOM    727  H   ASP A  44     -16.757   3.196 -16.028  1.00  0.00           H  
ATOM    728  HA  ASP A  44     -14.943   1.717 -17.874  1.00  0.00           H  
ATOM    729 1HB  ASP A  44     -14.030   3.741 -16.840  1.00  0.00           H  
ATOM    730 2HB  ASP A  44     -14.275   3.043 -15.240  1.00  0.00           H  
ATOM    731  N   LYS A  45     -15.320  -0.490 -16.897  1.00  0.00           N  
ATOM    732  CA  LYS A  45     -15.448  -1.848 -16.388  1.00  0.00           C  
ATOM    733  C   LYS A  45     -14.178  -2.332 -15.699  1.00  0.00           C  
ATOM    734  O   LYS A  45     -14.225  -3.291 -14.931  1.00  0.00           O  
ATOM    735  CB  LYS A  45     -15.843  -2.815 -17.517  1.00  0.00           C  
ATOM    736  CG  LYS A  45     -14.775  -3.037 -18.616  1.00  0.00           C  
ATOM    737  CD  LYS A  45     -15.277  -4.037 -19.677  1.00  0.00           C  
ATOM    738  CE  LYS A  45     -14.360  -4.116 -20.924  1.00  0.00           C  
ATOM    739  NZ  LYS A  45     -12.989  -4.624 -20.618  1.00  0.00           N  
ATOM    740  H   LYS A  45     -15.262  -0.334 -17.896  1.00  0.00           H  
ATOM    741  HA  LYS A  45     -16.242  -1.856 -15.645  1.00  0.00           H  
ATOM    742 1HB  LYS A  45     -16.074  -3.790 -17.085  1.00  0.00           H  
ATOM    743 2HB  LYS A  45     -16.746  -2.449 -18.001  1.00  0.00           H  
ATOM    744 1HG  LYS A  45     -14.530  -2.091 -19.095  1.00  0.00           H  
ATOM    745 2HG  LYS A  45     -13.871  -3.444 -18.160  1.00  0.00           H  
ATOM    746 1HD  LYS A  45     -15.321  -5.033 -19.226  1.00  0.00           H  
ATOM    747 2HD  LYS A  45     -16.280  -3.759 -19.997  1.00  0.00           H  
ATOM    748 1HE  LYS A  45     -14.824  -4.786 -21.646  1.00  0.00           H  
ATOM    749 2HE  LYS A  45     -14.277  -3.125 -21.367  1.00  0.00           H  
ATOM    750 1HZ  LYS A  45     -12.445  -4.668 -21.466  1.00  0.00           H  
ATOM    751 2HZ  LYS A  45     -12.529  -4.021 -19.965  1.00  0.00           H  
ATOM    752 3HZ  LYS A  45     -13.038  -5.572 -20.207  1.00  0.00           H  
ATOM    753  N   HIS A  46     -13.041  -1.699 -16.006  1.00  0.00           N  
ATOM    754  CA  HIS A  46     -11.743  -2.099 -15.486  1.00  0.00           C  
ATOM    755  C   HIS A  46     -11.759  -1.737 -14.024  1.00  0.00           C  
ATOM    756  O   HIS A  46     -11.345  -2.513 -13.158  1.00  0.00           O  
ATOM    757  CB  HIS A  46     -10.612  -1.360 -16.198  1.00  0.00           C  
ATOM    758  CG  HIS A  46      -9.260  -1.884 -15.926  1.00  0.00           C  
ATOM    759  ND1 HIS A  46      -8.577  -1.626 -14.766  1.00  0.00           N  
ATOM    760  CD2 HIS A  46      -8.440  -2.632 -16.690  1.00  0.00           C  
ATOM    761  CE1 HIS A  46      -7.399  -2.201 -14.821  1.00  0.00           C  
ATOM    762  NE2 HIS A  46      -7.289  -2.815 -15.982  1.00  0.00           N  
ATOM    763  H   HIS A  46     -13.086  -0.851 -16.574  1.00  0.00           H  
ATOM    764  HA  HIS A  46     -11.593  -3.174 -15.584  1.00  0.00           H  
ATOM    765 1HB  HIS A  46     -10.785  -1.386 -17.272  1.00  0.00           H  
ATOM    766 2HB  HIS A  46     -10.619  -0.319 -15.895  1.00  0.00           H  
ATOM    767  HD1 HIS A  46      -8.910  -1.100 -13.983  1.00  0.00           H  
ATOM    768  HD2 HIS A  46      -8.543  -3.063 -17.685  1.00  0.00           H  
ATOM    769  HE1 HIS A  46      -6.708  -2.123 -13.999  1.00  0.00           H  
ATOM    770  N   VAL A  47     -12.267  -0.539 -13.755  1.00  0.00           N  
ATOM    771  CA  VAL A  47     -12.338  -0.068 -12.393  1.00  0.00           C  
ATOM    772  C   VAL A  47     -13.270  -0.966 -11.600  1.00  0.00           C  
ATOM    773  O   VAL A  47     -12.939  -1.339 -10.481  1.00  0.00           O  
ATOM    774  CB  VAL A  47     -12.841   1.375 -12.311  1.00  0.00           C  
ATOM    775  CG1 VAL A  47     -13.066   1.739 -10.898  1.00  0.00           C  
ATOM    776  CG2 VAL A  47     -11.849   2.301 -12.842  1.00  0.00           C  
ATOM    777  H   VAL A  47     -12.555   0.040 -14.559  1.00  0.00           H  
ATOM    778  HA  VAL A  47     -11.345  -0.117 -11.954  1.00  0.00           H  
ATOM    779  HB  VAL A  47     -13.764   1.459 -12.877  1.00  0.00           H  
ATOM    780 1HG1 VAL A  47     -13.405   2.756 -10.854  1.00  0.00           H  
ATOM    781 2HG1 VAL A  47     -13.810   1.101 -10.437  1.00  0.00           H  
ATOM    782 3HG1 VAL A  47     -12.130   1.653 -10.361  1.00  0.00           H  
ATOM    783 1HG2 VAL A  47     -12.225   3.312 -12.785  1.00  0.00           H  
ATOM    784 2HG2 VAL A  47     -10.970   2.209 -12.239  1.00  0.00           H  
ATOM    785 3HG2 VAL A  47     -11.627   2.060 -13.870  1.00  0.00           H  
ATOM    786  N   ARG A  48     -14.427  -1.329 -12.156  1.00  0.00           N  
ATOM    787  CA  ARG A  48     -15.349  -2.179 -11.404  1.00  0.00           C  
ATOM    788  C   ARG A  48     -14.733  -3.554 -11.086  1.00  0.00           C  
ATOM    789  O   ARG A  48     -14.991  -4.127 -10.017  1.00  0.00           O  
ATOM    790  CB  ARG A  48     -16.660  -2.326 -12.136  1.00  0.00           C  
ATOM    791  CG  ARG A  48     -17.435  -1.041 -12.153  1.00  0.00           C  
ATOM    792  CD  ARG A  48     -18.836  -1.186 -12.558  1.00  0.00           C  
ATOM    793  NE  ARG A  48     -19.001  -1.687 -13.919  1.00  0.00           N  
ATOM    794  CZ  ARG A  48     -18.978  -0.932 -15.039  1.00  0.00           C  
ATOM    795  NH1 ARG A  48     -18.728   0.351 -14.973  1.00  0.00           N  
ATOM    796  NH2 ARG A  48     -19.203  -1.505 -16.213  1.00  0.00           N  
ATOM    797  H   ARG A  48     -14.667  -0.976 -13.090  1.00  0.00           H  
ATOM    798  HA  ARG A  48     -15.567  -1.680 -10.463  1.00  0.00           H  
ATOM    799 1HB  ARG A  48     -16.471  -2.631 -13.166  1.00  0.00           H  
ATOM    800 2HB  ARG A  48     -17.270  -3.094 -11.663  1.00  0.00           H  
ATOM    801 1HG  ARG A  48     -17.412  -0.591 -11.160  1.00  0.00           H  
ATOM    802 2HG  ARG A  48     -16.951  -0.375 -12.856  1.00  0.00           H  
ATOM    803 1HD  ARG A  48     -19.331  -1.880 -11.877  1.00  0.00           H  
ATOM    804 2HD  ARG A  48     -19.318  -0.225 -12.485  1.00  0.00           H  
ATOM    805  HE  ARG A  48     -19.196  -2.675 -14.028  1.00  0.00           H  
ATOM    806 1HH1 ARG A  48     -18.521   0.780 -14.082  1.00  0.00           H  
ATOM    807 2HH1 ARG A  48     -18.701   0.900 -15.817  1.00  0.00           H  
ATOM    808 1HH2 ARG A  48     -19.397  -2.496 -16.263  1.00  0.00           H  
ATOM    809 2HH2 ARG A  48     -19.190  -0.956 -17.061  1.00  0.00           H  
ATOM    810  N   GLN A  49     -13.935  -4.092 -12.005  1.00  0.00           N  
ATOM    811  CA  GLN A  49     -13.262  -5.366 -11.772  1.00  0.00           C  
ATOM    812  C   GLN A  49     -12.235  -5.209 -10.619  1.00  0.00           C  
ATOM    813  O   GLN A  49     -12.137  -6.079  -9.739  1.00  0.00           O  
ATOM    814  CB  GLN A  49     -12.648  -5.803 -13.089  1.00  0.00           C  
ATOM    815  CG  GLN A  49     -13.686  -6.197 -14.117  1.00  0.00           C  
ATOM    816  CD  GLN A  49     -13.139  -6.249 -15.524  1.00  0.00           C  
ATOM    817  OE1 GLN A  49     -11.978  -5.877 -15.780  1.00  0.00           O  
ATOM    818  NE2 GLN A  49     -13.989  -6.698 -16.452  1.00  0.00           N  
ATOM    819  H   GLN A  49     -13.830  -3.627 -12.916  1.00  0.00           H  
ATOM    820  HA  GLN A  49     -14.003  -6.105 -11.472  1.00  0.00           H  
ATOM    821 1HB  GLN A  49     -12.052  -4.992 -13.496  1.00  0.00           H  
ATOM    822 2HB  GLN A  49     -12.001  -6.664 -12.931  1.00  0.00           H  
ATOM    823 1HG  GLN A  49     -14.026  -7.198 -13.866  1.00  0.00           H  
ATOM    824 2HG  GLN A  49     -14.524  -5.516 -14.083  1.00  0.00           H  
ATOM    825 1HE2 GLN A  49     -13.697  -6.775 -17.432  1.00  0.00           H  
ATOM    826 2HE2 GLN A  49     -14.913  -6.974 -16.191  1.00  0.00           H  
ATOM    827  N   LEU A  50     -11.538  -4.060 -10.577  1.00  0.00           N  
ATOM    828  CA  LEU A  50     -10.626  -3.746  -9.476  1.00  0.00           C  
ATOM    829  C   LEU A  50     -11.400  -3.542  -8.166  1.00  0.00           C  
ATOM    830  O   LEU A  50     -10.870  -3.826  -7.086  1.00  0.00           O  
ATOM    831  CB  LEU A  50      -9.784  -2.509  -9.778  1.00  0.00           C  
ATOM    832  CG  LEU A  50      -8.687  -2.590 -10.801  1.00  0.00           C  
ATOM    833  CD1 LEU A  50      -8.240  -1.172 -11.104  1.00  0.00           C  
ATOM    834  CD2 LEU A  50      -7.485  -3.395 -10.212  1.00  0.00           C  
ATOM    835  H   LEU A  50     -11.604  -3.422 -11.379  1.00  0.00           H  
ATOM    836  HA  LEU A  50      -9.960  -4.593  -9.348  1.00  0.00           H  
ATOM    837 1HB  LEU A  50     -10.458  -1.748 -10.136  1.00  0.00           H  
ATOM    838 2HB  LEU A  50      -9.329  -2.175  -8.853  1.00  0.00           H  
ATOM    839  HG  LEU A  50      -9.054  -3.053 -11.717  1.00  0.00           H  
ATOM    840 1HD1 LEU A  50      -7.462  -1.188 -11.831  1.00  0.00           H  
ATOM    841 2HD1 LEU A  50      -9.080  -0.616 -11.496  1.00  0.00           H  
ATOM    842 3HD1 LEU A  50      -7.881  -0.692 -10.191  1.00  0.00           H  
ATOM    843 1HD2 LEU A  50      -6.669  -3.424 -10.928  1.00  0.00           H  
ATOM    844 2HD2 LEU A  50      -7.136  -2.909  -9.300  1.00  0.00           H  
ATOM    845 3HD2 LEU A  50      -7.789  -4.412  -9.977  1.00  0.00           H  
ATOM    846  N   VAL A  51     -12.638  -3.029  -8.243  1.00  0.00           N  
ATOM    847  CA  VAL A  51     -13.452  -2.854  -7.046  1.00  0.00           C  
ATOM    848  C   VAL A  51     -13.695  -4.207  -6.421  1.00  0.00           C  
ATOM    849  O   VAL A  51     -13.601  -4.342  -5.199  1.00  0.00           O  
ATOM    850  CB  VAL A  51     -14.825  -2.200  -7.326  1.00  0.00           C  
ATOM    851  CG1 VAL A  51     -15.681  -2.270  -6.096  1.00  0.00           C  
ATOM    852  CG2 VAL A  51     -14.677  -0.741  -7.723  1.00  0.00           C  
ATOM    853  H   VAL A  51     -12.974  -2.718  -9.160  1.00  0.00           H  
ATOM    854  HA  VAL A  51     -12.911  -2.243  -6.335  1.00  0.00           H  
ATOM    855  HB  VAL A  51     -15.319  -2.745  -8.105  1.00  0.00           H  
ATOM    856 1HG1 VAL A  51     -16.637  -1.844  -6.299  1.00  0.00           H  
ATOM    857 2HG1 VAL A  51     -15.833  -3.297  -5.793  1.00  0.00           H  
ATOM    858 3HG1 VAL A  51     -15.212  -1.725  -5.305  1.00  0.00           H  
ATOM    859 1HG2 VAL A  51     -15.637  -0.332  -7.913  1.00  0.00           H  
ATOM    860 2HG2 VAL A  51     -14.211  -0.193  -6.923  1.00  0.00           H  
ATOM    861 3HG2 VAL A  51     -14.092  -0.659  -8.594  1.00  0.00           H  
ATOM    862  N   LYS A  52     -14.033  -5.204  -7.250  1.00  0.00           N  
ATOM    863  CA  LYS A  52     -14.267  -6.541  -6.727  1.00  0.00           C  
ATOM    864  C   LYS A  52     -12.980  -7.081  -6.090  1.00  0.00           C  
ATOM    865  O   LYS A  52     -13.015  -7.652  -5.001  1.00  0.00           O  
ATOM    866  CB  LYS A  52     -14.767  -7.463  -7.838  1.00  0.00           C  
ATOM    867  CG  LYS A  52     -15.631  -8.643  -7.362  1.00  0.00           C  
ATOM    868  CD  LYS A  52     -14.796  -9.836  -6.908  1.00  0.00           C  
ATOM    869  CE  LYS A  52     -15.662 -11.075  -6.695  1.00  0.00           C  
ATOM    870  NZ  LYS A  52     -16.492 -11.006  -5.480  1.00  0.00           N  
ATOM    871  H   LYS A  52     -14.174  -4.989  -8.245  1.00  0.00           H  
ATOM    872  HA  LYS A  52     -15.030  -6.482  -5.956  1.00  0.00           H  
ATOM    873 1HB  LYS A  52     -15.352  -6.876  -8.551  1.00  0.00           H  
ATOM    874 2HB  LYS A  52     -13.911  -7.864  -8.385  1.00  0.00           H  
ATOM    875 1HG  LYS A  52     -16.254  -8.310  -6.533  1.00  0.00           H  
ATOM    876 2HG  LYS A  52     -16.280  -8.958  -8.177  1.00  0.00           H  
ATOM    877 1HD  LYS A  52     -14.023 -10.060  -7.641  1.00  0.00           H  
ATOM    878 2HD  LYS A  52     -14.318  -9.616  -5.960  1.00  0.00           H  
ATOM    879 1HE  LYS A  52     -16.307 -11.201  -7.562  1.00  0.00           H  
ATOM    880 2HE  LYS A  52     -15.021 -11.925  -6.591  1.00  0.00           H  
ATOM    881 1HZ  LYS A  52     -17.066 -11.863  -5.404  1.00  0.00           H  
ATOM    882 2HZ  LYS A  52     -15.844 -10.938  -4.670  1.00  0.00           H  
ATOM    883 3HZ  LYS A  52     -17.103 -10.222  -5.507  1.00  0.00           H  
ATOM    884  N   PHE A  53     -11.823  -6.803  -6.703  1.00  0.00           N  
ATOM    885  CA  PHE A  53     -10.543  -7.229  -6.135  1.00  0.00           C  
ATOM    886  C   PHE A  53     -10.402  -6.686  -4.707  1.00  0.00           C  
ATOM    887  O   PHE A  53     -10.049  -7.441  -3.788  1.00  0.00           O  
ATOM    888  CB  PHE A  53      -9.380  -6.792  -7.040  1.00  0.00           C  
ATOM    889  CG  PHE A  53      -7.995  -7.039  -6.516  1.00  0.00           C  
ATOM    890  CD1 PHE A  53      -7.440  -8.309  -6.487  1.00  0.00           C  
ATOM    891  CD2 PHE A  53      -7.218  -5.969  -6.080  1.00  0.00           C  
ATOM    892  CE1 PHE A  53      -6.163  -8.494  -6.025  1.00  0.00           C  
ATOM    893  CE2 PHE A  53      -5.946  -6.174  -5.631  1.00  0.00           C  
ATOM    894  CZ  PHE A  53      -5.417  -7.434  -5.601  1.00  0.00           C  
ATOM    895  H   PHE A  53     -11.851  -6.349  -7.623  1.00  0.00           H  
ATOM    896  HA  PHE A  53     -10.539  -8.318  -6.083  1.00  0.00           H  
ATOM    897 1HB  PHE A  53      -9.473  -7.286  -8.005  1.00  0.00           H  
ATOM    898 2HB  PHE A  53      -9.459  -5.744  -7.226  1.00  0.00           H  
ATOM    899  HD1 PHE A  53      -8.025  -9.158  -6.827  1.00  0.00           H  
ATOM    900  HD2 PHE A  53      -7.634  -4.958  -6.101  1.00  0.00           H  
ATOM    901  HE1 PHE A  53      -5.753  -9.475  -5.992  1.00  0.00           H  
ATOM    902  HE2 PHE A  53      -5.350  -5.338  -5.285  1.00  0.00           H  
ATOM    903  HZ  PHE A  53      -4.400  -7.586  -5.229  1.00  0.00           H  
ATOM    904  N   VAL A  54     -10.691  -5.391  -4.513  1.00  0.00           N  
ATOM    905  CA  VAL A  54     -10.605  -4.834  -3.167  1.00  0.00           C  
ATOM    906  C   VAL A  54     -11.644  -5.492  -2.247  1.00  0.00           C  
ATOM    907  O   VAL A  54     -11.313  -5.861  -1.119  1.00  0.00           O  
ATOM    908  CB  VAL A  54     -10.839  -3.303  -3.142  1.00  0.00           C  
ATOM    909  CG1 VAL A  54     -10.919  -2.810  -1.673  1.00  0.00           C  
ATOM    910  CG2 VAL A  54      -9.712  -2.589  -3.861  1.00  0.00           C  
ATOM    911  H   VAL A  54     -10.928  -4.813  -5.327  1.00  0.00           H  
ATOM    912  HA  VAL A  54      -9.611  -5.036  -2.776  1.00  0.00           H  
ATOM    913  HB  VAL A  54     -11.789  -3.075  -3.634  1.00  0.00           H  
ATOM    914 1HG1 VAL A  54     -11.081  -1.753  -1.670  1.00  0.00           H  
ATOM    915 2HG1 VAL A  54     -11.735  -3.290  -1.147  1.00  0.00           H  
ATOM    916 3HG1 VAL A  54      -9.980  -3.030  -1.160  1.00  0.00           H  
ATOM    917 1HG2 VAL A  54      -9.875  -1.514  -3.839  1.00  0.00           H  
ATOM    918 2HG2 VAL A  54      -8.804  -2.810  -3.366  1.00  0.00           H  
ATOM    919 3HG2 VAL A  54      -9.657  -2.926  -4.897  1.00  0.00           H  
ATOM    920  N   LYS A  55     -12.886  -5.660  -2.708  1.00  0.00           N  
ATOM    921  CA  LYS A  55     -13.905  -6.257  -1.850  1.00  0.00           C  
ATOM    922  C   LYS A  55     -13.526  -7.663  -1.377  1.00  0.00           C  
ATOM    923  O   LYS A  55     -13.750  -8.001  -0.207  1.00  0.00           O  
ATOM    924  CB  LYS A  55     -15.266  -6.239  -2.542  1.00  0.00           C  
ATOM    925  CG  LYS A  55     -15.897  -4.826  -2.636  1.00  0.00           C  
ATOM    926  CD  LYS A  55     -17.225  -4.840  -3.409  1.00  0.00           C  
ATOM    927  CE  LYS A  55     -17.878  -3.440  -3.470  1.00  0.00           C  
ATOM    928  NZ  LYS A  55     -19.092  -3.421  -4.380  1.00  0.00           N  
ATOM    929  H   LYS A  55     -13.126  -5.338  -3.651  1.00  0.00           H  
ATOM    930  HA  LYS A  55     -13.996  -5.645  -0.968  1.00  0.00           H  
ATOM    931 1HB  LYS A  55     -15.157  -6.631  -3.551  1.00  0.00           H  
ATOM    932 2HB  LYS A  55     -15.956  -6.891  -2.009  1.00  0.00           H  
ATOM    933 1HG  LYS A  55     -16.071  -4.441  -1.631  1.00  0.00           H  
ATOM    934 2HG  LYS A  55     -15.198  -4.157  -3.139  1.00  0.00           H  
ATOM    935 1HD  LYS A  55     -17.037  -5.180  -4.430  1.00  0.00           H  
ATOM    936 2HD  LYS A  55     -17.917  -5.534  -2.936  1.00  0.00           H  
ATOM    937 1HE  LYS A  55     -18.186  -3.143  -2.467  1.00  0.00           H  
ATOM    938 2HE  LYS A  55     -17.155  -2.725  -3.829  1.00  0.00           H  
ATOM    939 1HZ  LYS A  55     -19.497  -2.478  -4.420  1.00  0.00           H  
ATOM    940 2HZ  LYS A  55     -18.828  -3.683  -5.324  1.00  0.00           H  
ATOM    941 3HZ  LYS A  55     -19.786  -4.065  -4.048  1.00  0.00           H  
ATOM    942  N   ASP A  56     -12.908  -8.479  -2.239  1.00  0.00           N  
ATOM    943  CA  ASP A  56     -12.510  -9.803  -1.776  1.00  0.00           C  
ATOM    944  C   ASP A  56     -11.368  -9.674  -0.790  1.00  0.00           C  
ATOM    945  O   ASP A  56     -11.334 -10.373   0.219  1.00  0.00           O  
ATOM    946  CB  ASP A  56     -12.042 -10.713  -2.893  1.00  0.00           C  
ATOM    947  CG  ASP A  56     -13.122 -11.217  -3.824  1.00  0.00           C  
ATOM    948  OD1 ASP A  56     -14.318 -11.037  -3.572  1.00  0.00           O  
ATOM    949  OD2 ASP A  56     -12.727 -11.859  -4.798  1.00  0.00           O  
ATOM    950  H   ASP A  56     -12.789  -8.190  -3.216  1.00  0.00           H  
ATOM    951  HA  ASP A  56     -13.357 -10.268  -1.274  1.00  0.00           H  
ATOM    952 1HB  ASP A  56     -11.316 -10.150  -3.492  1.00  0.00           H  
ATOM    953 2HB  ASP A  56     -11.514 -11.570  -2.466  1.00  0.00           H  
ATOM    954  N   ALA A  57     -10.461  -8.720  -1.017  1.00  0.00           N  
ATOM    955  CA  ALA A  57      -9.345  -8.529  -0.104  1.00  0.00           C  
ATOM    956  C   ALA A  57      -9.850  -8.229   1.300  1.00  0.00           C  
ATOM    957  O   ALA A  57      -9.236  -8.650   2.284  1.00  0.00           O  
ATOM    958  CB  ALA A  57      -8.468  -7.409  -0.591  1.00  0.00           C  
ATOM    959  H   ALA A  57     -10.499  -8.184  -1.893  1.00  0.00           H  
ATOM    960  HA  ALA A  57      -8.767  -9.450  -0.079  1.00  0.00           H  
ATOM    961 1HB  ALA A  57      -7.614  -7.287   0.063  1.00  0.00           H  
ATOM    962 2HB  ALA A  57      -8.155  -7.670  -1.585  1.00  0.00           H  
ATOM    963 3HB  ALA A  57      -9.027  -6.486  -0.620  1.00  0.00           H  
ATOM    964  N   ILE A  58     -10.967  -7.506   1.392  1.00  0.00           N  
ATOM    965  CA  ILE A  58     -11.561  -7.163   2.676  1.00  0.00           C  
ATOM    966  C   ILE A  58     -12.091  -8.413   3.350  1.00  0.00           C  
ATOM    967  O   ILE A  58     -11.823  -8.651   4.536  1.00  0.00           O  
ATOM    968  CB  ILE A  58     -12.700  -6.155   2.493  1.00  0.00           C  
ATOM    969  CG1 ILE A  58     -12.113  -4.864   1.995  1.00  0.00           C  
ATOM    970  CG2 ILE A  58     -13.386  -5.944   3.826  1.00  0.00           C  
ATOM    971  CD1 ILE A  58     -13.090  -3.901   1.477  1.00  0.00           C  
ATOM    972  H   ILE A  58     -11.373  -7.145   0.519  1.00  0.00           H  
ATOM    973  HA  ILE A  58     -10.813  -6.725   3.318  1.00  0.00           H  
ATOM    974  HB  ILE A  58     -13.415  -6.512   1.759  1.00  0.00           H  
ATOM    975 1HG1 ILE A  58     -11.595  -4.396   2.807  1.00  0.00           H  
ATOM    976 2HG1 ILE A  58     -11.407  -5.088   1.209  1.00  0.00           H  
ATOM    977 1HG2 ILE A  58     -14.180  -5.218   3.745  1.00  0.00           H  
ATOM    978 2HG2 ILE A  58     -13.815  -6.874   4.198  1.00  0.00           H  
ATOM    979 3HG2 ILE A  58     -12.639  -5.589   4.513  1.00  0.00           H  
ATOM    980 1HD1 ILE A  58     -12.573  -3.030   1.134  1.00  0.00           H  
ATOM    981 2HD1 ILE A  58     -13.631  -4.317   0.662  1.00  0.00           H  
ATOM    982 3HD1 ILE A  58     -13.763  -3.640   2.252  1.00  0.00           H  
ATOM    983  N   GLU A  59     -12.812  -9.232   2.590  1.00  0.00           N  
ATOM    984  CA  GLU A  59     -13.377 -10.451   3.142  1.00  0.00           C  
ATOM    985  C   GLU A  59     -12.278 -11.444   3.538  1.00  0.00           C  
ATOM    986  O   GLU A  59     -12.412 -12.151   4.542  1.00  0.00           O  
ATOM    987  CB  GLU A  59     -14.336 -11.083   2.133  1.00  0.00           C  
ATOM    988  CG  GLU A  59     -15.612 -10.259   1.868  1.00  0.00           C  
ATOM    989  CD  GLU A  59     -16.470 -10.075   3.093  1.00  0.00           C  
ATOM    990  OE1 GLU A  59     -16.631 -11.026   3.813  1.00  0.00           O  
ATOM    991  OE2 GLU A  59     -16.982  -8.983   3.309  1.00  0.00           O  
ATOM    992  H   GLU A  59     -13.020  -8.954   1.622  1.00  0.00           H  
ATOM    993  HA  GLU A  59     -13.940 -10.194   4.039  1.00  0.00           H  
ATOM    994 1HB  GLU A  59     -13.819 -11.211   1.179  1.00  0.00           H  
ATOM    995 2HB  GLU A  59     -14.633 -12.070   2.481  1.00  0.00           H  
ATOM    996 1HG  GLU A  59     -15.319  -9.278   1.496  1.00  0.00           H  
ATOM    997 2HG  GLU A  59     -16.192 -10.751   1.088  1.00  0.00           H  
ATOM    998  N   ARG A  60     -11.182 -11.478   2.770  1.00  0.00           N  
ATOM    999  CA  ARG A  60     -10.058 -12.353   3.070  1.00  0.00           C  
ATOM   1000  C   ARG A  60      -9.286 -11.851   4.291  1.00  0.00           C  
ATOM   1001  O   ARG A  60      -8.835 -12.657   5.106  1.00  0.00           O  
ATOM   1002  CB  ARG A  60      -9.108 -12.481   1.874  1.00  0.00           C  
ATOM   1003  CG  ARG A  60      -9.649 -13.242   0.625  1.00  0.00           C  
ATOM   1004  CD  ARG A  60      -9.858 -14.696   0.882  1.00  0.00           C  
ATOM   1005  NE  ARG A  60     -10.218 -15.415  -0.334  1.00  0.00           N  
ATOM   1006  CZ  ARG A  60     -10.689 -16.669  -0.397  1.00  0.00           C  
ATOM   1007  NH1 ARG A  60     -10.887 -17.399   0.685  1.00  0.00           N  
ATOM   1008  NH2 ARG A  60     -10.944 -17.137  -1.588  1.00  0.00           N  
ATOM   1009  H   ARG A  60     -11.160 -10.890   1.938  1.00  0.00           H  
ATOM   1010  HA  ARG A  60     -10.450 -13.338   3.309  1.00  0.00           H  
ATOM   1011 1HB  ARG A  60      -8.833 -11.480   1.540  1.00  0.00           H  
ATOM   1012 2HB  ARG A  60      -8.193 -12.977   2.192  1.00  0.00           H  
ATOM   1013 1HG  ARG A  60     -10.610 -12.822   0.340  1.00  0.00           H  
ATOM   1014 2HG  ARG A  60      -8.953 -13.140  -0.207  1.00  0.00           H  
ATOM   1015 1HD  ARG A  60      -8.937 -15.132   1.275  1.00  0.00           H  
ATOM   1016 2HD  ARG A  60     -10.664 -14.824   1.596  1.00  0.00           H  
ATOM   1017  HE  ARG A  60     -10.089 -14.952  -1.247  1.00  0.00           H  
ATOM   1018 1HH1 ARG A  60     -10.676 -17.025   1.594  1.00  0.00           H  
ATOM   1019 2HH1 ARG A  60     -11.234 -18.342   0.599  1.00  0.00           H  
ATOM   1020 1HH2 ARG A  60     -10.748 -16.508  -2.379  1.00  0.00           H  
ATOM   1021 2HH2 ARG A  60     -11.293 -18.070  -1.719  1.00  0.00           H  
ATOM   1022  N   ALA A  61      -9.142 -10.523   4.443  1.00  0.00           N  
ATOM   1023  CA  ALA A  61      -8.452  -9.965   5.605  1.00  0.00           C  
ATOM   1024  C   ALA A  61      -9.181 -10.343   6.895  1.00  0.00           C  
ATOM   1025  O   ALA A  61      -8.543 -10.702   7.890  1.00  0.00           O  
ATOM   1026  CB  ALA A  61      -8.365  -8.449   5.487  1.00  0.00           C  
ATOM   1027  H   ALA A  61      -9.459  -9.888   3.707  1.00  0.00           H  
ATOM   1028  HA  ALA A  61      -7.450 -10.386   5.643  1.00  0.00           H  
ATOM   1029 1HB  ALA A  61      -7.839  -8.043   6.349  1.00  0.00           H  
ATOM   1030 2HB  ALA A  61      -7.832  -8.189   4.577  1.00  0.00           H  
ATOM   1031 3HB  ALA A  61      -9.374  -8.029   5.449  1.00  0.00           H  
ATOM   1032  N   GLY A  62     -10.515 -10.328   6.836  1.00  0.00           N  
ATOM   1033  CA  GLY A  62     -11.373 -10.697   7.950  1.00  0.00           C  
ATOM   1034  C   GLY A  62     -11.211  -9.785   9.162  1.00  0.00           C  
ATOM   1035  O   GLY A  62     -10.626  -8.706   9.057  1.00  0.00           O  
ATOM   1036  OXT GLY A  62     -11.987  -9.949  10.103  1.00  0.00           O  
ATOM   1037  H   GLY A  62     -10.956  -9.982   5.977  1.00  0.00           H  
ATOM   1038 1HA  GLY A  62     -12.409 -10.679   7.613  1.00  0.00           H  
ATOM   1039 2HA  GLY A  62     -11.156 -11.725   8.236  1.00  0.00           H  
TER                                                                             
ATOM   1041  N   GLY B  63       0.003  24.157  16.723  1.00  0.00           N  
ATOM   1042  CA  GLY B  63       1.035  23.130  16.573  1.00  0.00           C  
ATOM   1043  C   GLY B  63       1.258  22.790  15.117  1.00  0.00           C  
ATOM   1044  O   GLY B  63       1.229  23.662  14.251  1.00  0.00           O  
ATOM   1045 1H   GLY B  63      -0.124  24.363  17.693  1.00  0.00           H  
ATOM   1046 2H   GLY B  63       0.285  24.987  16.242  1.00  0.00           H  
ATOM   1047 3H   GLY B  63      -0.857  23.825  16.338  1.00  0.00           H  
ATOM   1048 1HA  GLY B  63       1.961  23.476  17.007  1.00  0.00           H  
ATOM   1049 2HA  GLY B  63       0.740  22.233  17.117  1.00  0.00           H  
ATOM   1050  N   PHE B  64       1.515  21.530  14.832  1.00  0.00           N  
ATOM   1051  CA  PHE B  64       1.756  21.191  13.447  1.00  0.00           C  
ATOM   1052  C   PHE B  64       0.477  21.462  12.694  1.00  0.00           C  
ATOM   1053  O   PHE B  64      -0.618  21.234  13.208  1.00  0.00           O  
ATOM   1054  CB  PHE B  64       2.200  19.739  13.287  1.00  0.00           C  
ATOM   1055  CG  PHE B  64       3.619  19.525  13.709  1.00  0.00           C  
ATOM   1056  CD1 PHE B  64       3.939  19.038  14.970  1.00  0.00           C  
ATOM   1057  CD2 PHE B  64       4.643  19.818  12.836  1.00  0.00           C  
ATOM   1058  CE1 PHE B  64       5.246  18.847  15.334  1.00  0.00           C  
ATOM   1059  CE2 PHE B  64       5.947  19.632  13.203  1.00  0.00           C  
ATOM   1060  CZ  PHE B  64       6.247  19.145  14.459  1.00  0.00           C  
ATOM   1061  H   PHE B  64       1.538  20.824  15.551  1.00  0.00           H  
ATOM   1062  HA  PHE B  64       2.536  21.839  13.052  1.00  0.00           H  
ATOM   1063 1HB  PHE B  64       1.560  19.089  13.877  1.00  0.00           H  
ATOM   1064 2HB  PHE B  64       2.099  19.444  12.240  1.00  0.00           H  
ATOM   1065  HD1 PHE B  64       3.142  18.797  15.672  1.00  0.00           H  
ATOM   1066  HD2 PHE B  64       4.403  20.204  11.846  1.00  0.00           H  
ATOM   1067  HE1 PHE B  64       5.485  18.459  16.320  1.00  0.00           H  
ATOM   1068  HE2 PHE B  64       6.743  19.869  12.499  1.00  0.00           H  
ATOM   1069  HZ  PHE B  64       7.277  18.993  14.750  1.00  0.00           H  
ATOM   1070  N   LEU B  65       0.613  21.964  11.490  1.00  0.00           N  
ATOM   1071  CA  LEU B  65      -0.557  22.280  10.720  1.00  0.00           C  
ATOM   1072  C   LEU B  65      -1.323  20.998  10.398  1.00  0.00           C  
ATOM   1073  O   LEU B  65      -0.722  20.060   9.862  1.00  0.00           O  
ATOM   1074  CB  LEU B  65      -0.106  22.991   9.450  1.00  0.00           C  
ATOM   1075  CG  LEU B  65       0.455  24.392   9.746  1.00  0.00           C  
ATOM   1076  CD1 LEU B  65       1.283  24.913   8.559  1.00  0.00           C  
ATOM   1077  CD2 LEU B  65      -0.718  25.316  10.083  1.00  0.00           C  
ATOM   1078  H   LEU B  65       1.552  22.137  11.134  1.00  0.00           H  
ATOM   1079  HA  LEU B  65      -1.141  22.982  11.289  1.00  0.00           H  
ATOM   1080 1HB  LEU B  65       0.680  22.404   8.969  1.00  0.00           H  
ATOM   1081 2HB  LEU B  65      -0.951  23.081   8.767  1.00  0.00           H  
ATOM   1082  HG  LEU B  65       1.129  24.336  10.609  1.00  0.00           H  
ATOM   1083 1HD1 LEU B  65       1.676  25.887   8.817  1.00  0.00           H  
ATOM   1084 2HD1 LEU B  65       2.101  24.245   8.356  1.00  0.00           H  
ATOM   1085 3HD1 LEU B  65       0.657  24.995   7.670  1.00  0.00           H  
ATOM   1086 1HD2 LEU B  65      -0.347  26.290  10.306  1.00  0.00           H  
ATOM   1087 2HD2 LEU B  65      -1.396  25.380   9.231  1.00  0.00           H  
ATOM   1088 3HD2 LEU B  65      -1.258  24.924  10.951  1.00  0.00           H  
ATOM   1089  N   PRO B  66      -2.637  20.928  10.697  1.00  0.00           N  
ATOM   1090  CA  PRO B  66      -3.500  19.798  10.413  1.00  0.00           C  
ATOM   1091  C   PRO B  66      -3.488  19.490   8.940  1.00  0.00           C  
ATOM   1092  O   PRO B  66      -3.455  20.398   8.112  1.00  0.00           O  
ATOM   1093  CB  PRO B  66      -4.874  20.295  10.882  1.00  0.00           C  
ATOM   1094  CG  PRO B  66      -4.555  21.348  11.922  1.00  0.00           C  
ATOM   1095  CD  PRO B  66      -3.306  22.027  11.429  1.00  0.00           C  
ATOM   1096  HA  PRO B  66      -3.163  18.925  10.990  1.00  0.00           H  
ATOM   1097 1HB  PRO B  66      -5.438  20.691  10.027  1.00  0.00           H  
ATOM   1098 2HB  PRO B  66      -5.455  19.456  11.290  1.00  0.00           H  
ATOM   1099 1HG  PRO B  66      -5.399  22.042  12.043  1.00  0.00           H  
ATOM   1100 2HG  PRO B  66      -4.398  20.867  12.899  1.00  0.00           H  
ATOM   1101 1HD  PRO B  66      -3.527  22.870  10.762  1.00  0.00           H  
ATOM   1102 2HD  PRO B  66      -2.763  22.326  12.338  1.00  0.00           H  
ATOM   1103  N   ASN B  67      -3.525  18.206   8.613  1.00  0.00           N  
ATOM   1104  CA  ASN B  67      -3.536  17.806   7.221  1.00  0.00           C  
ATOM   1105  C   ASN B  67      -4.366  16.534   7.002  1.00  0.00           C  
ATOM   1106  O   ASN B  67      -4.569  15.730   7.912  1.00  0.00           O  
ATOM   1107  CB  ASN B  67      -2.101  17.788   6.690  1.00  0.00           C  
ATOM   1108  CG  ASN B  67      -1.116  16.837   7.369  1.00  0.00           C  
ATOM   1109  OD1 ASN B  67      -0.911  15.714   6.900  1.00  0.00           O  
ATOM   1110  ND2 ASN B  67      -0.491  17.289   8.457  1.00  0.00           N  
ATOM   1111  H   ASN B  67      -3.547  17.503   9.335  1.00  0.00           H  
ATOM   1112  HA  ASN B  67      -4.045  18.587   6.654  1.00  0.00           H  
ATOM   1113 1HB  ASN B  67      -2.120  17.552   5.628  1.00  0.00           H  
ATOM   1114 2HB  ASN B  67      -1.692  18.801   6.776  1.00  0.00           H  
ATOM   1115 1HD2 ASN B  67       0.208  16.725   8.906  1.00  0.00           H  
ATOM   1116 2HD2 ASN B  67      -0.688  18.225   8.837  1.00  0.00           H  
ATOM   1117  N   ASP B  68      -4.880  16.398   5.785  1.00  0.00           N  
ATOM   1118  CA  ASP B  68      -5.745  15.293   5.381  1.00  0.00           C  
ATOM   1119  C   ASP B  68      -5.132  13.894   5.474  1.00  0.00           C  
ATOM   1120  O   ASP B  68      -3.925  13.693   5.360  1.00  0.00           O  
ATOM   1121  CB  ASP B  68      -6.230  15.518   3.943  1.00  0.00           C  
ATOM   1122  CG  ASP B  68      -7.444  14.667   3.580  1.00  0.00           C  
ATOM   1123  OD1 ASP B  68      -7.262  13.574   3.089  1.00  0.00           O  
ATOM   1124  OD2 ASP B  68      -8.540  15.110   3.811  1.00  0.00           O  
ATOM   1125  H   ASP B  68      -4.663  17.106   5.101  1.00  0.00           H  
ATOM   1126  HA  ASP B  68      -6.615  15.307   6.038  1.00  0.00           H  
ATOM   1127 1HB  ASP B  68      -6.488  16.568   3.807  1.00  0.00           H  
ATOM   1128 2HB  ASP B  68      -5.418  15.291   3.246  1.00  0.00           H  
ATOM   1129  N   ALA B  69      -6.018  12.911   5.574  1.00  0.00           N  
ATOM   1130  CA  ALA B  69      -5.659  11.502   5.590  1.00  0.00           C  
ATOM   1131  C   ALA B  69      -4.877  11.083   4.337  1.00  0.00           C  
ATOM   1132  O   ALA B  69      -3.995  10.222   4.414  1.00  0.00           O  
ATOM   1133  CB  ALA B  69      -6.900  10.647   5.701  1.00  0.00           C  
ATOM   1134  H   ALA B  69      -6.999  13.156   5.636  1.00  0.00           H  
ATOM   1135  HA  ALA B  69      -5.034  11.321   6.459  1.00  0.00           H  
ATOM   1136 1HB  ALA B  69      -6.618   9.596   5.741  1.00  0.00           H  
ATOM   1137 2HB  ALA B  69      -7.445  10.912   6.605  1.00  0.00           H  
ATOM   1138 3HB  ALA B  69      -7.532  10.823   4.826  1.00  0.00           H  
ATOM   1139  N   GLU B  70      -5.133  11.716   3.188  1.00  0.00           N  
ATOM   1140  CA  GLU B  70      -4.426  11.316   1.966  1.00  0.00           C  
ATOM   1141  C   GLU B  70      -2.981  11.853   1.937  1.00  0.00           C  
ATOM   1142  O   GLU B  70      -2.208  11.516   1.037  1.00  0.00           O  
ATOM   1143  CB  GLU B  70      -5.209  11.759   0.735  1.00  0.00           C  
ATOM   1144  CG  GLU B  70      -6.592  11.084   0.619  1.00  0.00           C  
ATOM   1145  CD  GLU B  70      -6.512   9.576   0.498  1.00  0.00           C  
ATOM   1146  OE1 GLU B  70      -5.625   9.101  -0.163  1.00  0.00           O  
ATOM   1147  OE2 GLU B  70      -7.360   8.888   1.031  1.00  0.00           O  
ATOM   1148  H   GLU B  70      -5.857  12.447   3.150  1.00  0.00           H  
ATOM   1149  HA  GLU B  70      -4.378  10.226   1.940  1.00  0.00           H  
ATOM   1150 1HB  GLU B  70      -5.365  12.839   0.777  1.00  0.00           H  
ATOM   1151 2HB  GLU B  70      -4.639  11.538  -0.166  1.00  0.00           H  
ATOM   1152 1HG  GLU B  70      -7.182  11.337   1.502  1.00  0.00           H  
ATOM   1153 2HG  GLU B  70      -7.107  11.486  -0.252  1.00  0.00           H  
ATOM   1154  N   GLU B  71      -2.632  12.707   2.917  1.00  0.00           N  
ATOM   1155  CA  GLU B  71      -1.290  13.260   3.083  1.00  0.00           C  
ATOM   1156  C   GLU B  71      -0.579  12.438   4.175  1.00  0.00           C  
ATOM   1157  O   GLU B  71       0.615  12.144   4.074  1.00  0.00           O  
ATOM   1158  CB  GLU B  71      -1.353  14.768   3.368  1.00  0.00           C  
ATOM   1159  CG  GLU B  71      -1.942  15.553   2.156  1.00  0.00           C  
ATOM   1160  CD  GLU B  71      -1.985  17.063   2.291  1.00  0.00           C  
ATOM   1161  OE1 GLU B  71      -1.600  17.574   3.306  1.00  0.00           O  
ATOM   1162  OE2 GLU B  71      -2.411  17.701   1.356  1.00  0.00           O  
ATOM   1163  H   GLU B  71      -3.318  12.959   3.620  1.00  0.00           H  
ATOM   1164  HA  GLU B  71      -0.738  13.155   2.151  1.00  0.00           H  
ATOM   1165 1HB  GLU B  71      -1.977  14.957   4.244  1.00  0.00           H  
ATOM   1166 2HB  GLU B  71      -0.356  15.148   3.585  1.00  0.00           H  
ATOM   1167 1HG  GLU B  71      -1.356  15.301   1.274  1.00  0.00           H  
ATOM   1168 2HG  GLU B  71      -2.956  15.191   1.989  1.00  0.00           H  
ATOM   1169  N   LEU B  72      -1.338  12.057   5.220  1.00  0.00           N  
ATOM   1170  CA  LEU B  72      -0.783  11.249   6.302  1.00  0.00           C  
ATOM   1171  C   LEU B  72      -0.380   9.869   5.768  1.00  0.00           C  
ATOM   1172  O   LEU B  72       0.614   9.292   6.202  1.00  0.00           O  
ATOM   1173  CB  LEU B  72      -1.793  11.077   7.442  1.00  0.00           C  
ATOM   1174  CG  LEU B  72      -2.151  12.360   8.264  1.00  0.00           C  
ATOM   1175  CD1 LEU B  72      -3.290  12.033   9.209  1.00  0.00           C  
ATOM   1176  CD2 LEU B  72      -0.923  12.853   9.060  1.00  0.00           C  
ATOM   1177  H   LEU B  72      -2.306  12.370   5.264  1.00  0.00           H  
ATOM   1178  HA  LEU B  72       0.100  11.746   6.684  1.00  0.00           H  
ATOM   1179 1HB  LEU B  72      -2.712  10.675   7.022  1.00  0.00           H  
ATOM   1180 2HB  LEU B  72      -1.389  10.337   8.142  1.00  0.00           H  
ATOM   1181  HG  LEU B  72      -2.484  13.154   7.583  1.00  0.00           H  
ATOM   1182 1HD1 LEU B  72      -3.555  12.925   9.779  1.00  0.00           H  
ATOM   1183 2HD1 LEU B  72      -4.155  11.700   8.646  1.00  0.00           H  
ATOM   1184 3HD1 LEU B  72      -2.980  11.246   9.900  1.00  0.00           H  
ATOM   1185 1HD2 LEU B  72      -1.198  13.741   9.624  1.00  0.00           H  
ATOM   1186 2HD2 LEU B  72      -0.588  12.071   9.747  1.00  0.00           H  
ATOM   1187 3HD2 LEU B  72      -0.129  13.103   8.395  1.00  0.00           H  
ATOM   1188  N   PHE B  73      -1.144   9.342   4.821  1.00  0.00           N  
ATOM   1189  CA  PHE B  73      -0.808   8.068   4.207  1.00  0.00           C  
ATOM   1190  C   PHE B  73      -0.106   8.348   2.884  1.00  0.00           C  
ATOM   1191  O   PHE B  73      -0.707   8.854   1.935  1.00  0.00           O  
ATOM   1192  CB  PHE B  73      -2.045   7.192   4.054  1.00  0.00           C  
ATOM   1193  CG  PHE B  73      -2.641   6.760   5.387  1.00  0.00           C  
ATOM   1194  CD1 PHE B  73      -3.778   7.357   5.907  1.00  0.00           C  
ATOM   1195  CD2 PHE B  73      -2.046   5.782   6.128  1.00  0.00           C  
ATOM   1196  CE1 PHE B  73      -4.294   6.962   7.123  1.00  0.00           C  
ATOM   1197  CE2 PHE B  73      -2.556   5.390   7.343  1.00  0.00           C  
ATOM   1198  CZ  PHE B  73      -3.676   5.973   7.839  1.00  0.00           C  
ATOM   1199  H   PHE B  73      -1.991   9.830   4.524  1.00  0.00           H  
ATOM   1200  HA  PHE B  73      -0.112   7.530   4.851  1.00  0.00           H  
ATOM   1201 1HB  PHE B  73      -2.808   7.730   3.487  1.00  0.00           H  
ATOM   1202 2HB  PHE B  73      -1.770   6.298   3.513  1.00  0.00           H  
ATOM   1203  HD1 PHE B  73      -4.270   8.135   5.346  1.00  0.00           H  
ATOM   1204  HD2 PHE B  73      -1.157   5.308   5.744  1.00  0.00           H  
ATOM   1205  HE1 PHE B  73      -5.193   7.436   7.515  1.00  0.00           H  
ATOM   1206  HE2 PHE B  73      -2.062   4.606   7.913  1.00  0.00           H  
ATOM   1207  HZ  PHE B  73      -4.078   5.652   8.801  1.00  0.00           H  
ATOM   1208  N   ILE B  74       1.178   8.020   2.827  1.00  0.00           N  
ATOM   1209  CA  ILE B  74       2.005   8.323   1.677  1.00  0.00           C  
ATOM   1210  C   ILE B  74       2.159   7.116   0.773  1.00  0.00           C  
ATOM   1211  O   ILE B  74       3.035   6.266   0.974  1.00  0.00           O  
ATOM   1212  CB  ILE B  74       3.395   8.786   2.194  1.00  0.00           C  
ATOM   1213  CG1 ILE B  74       3.206  10.048   3.125  1.00  0.00           C  
ATOM   1214  CG2 ILE B  74       4.378   9.042   1.034  1.00  0.00           C  
ATOM   1215  CD1 ILE B  74       4.452  10.473   3.919  1.00  0.00           C  
ATOM   1216  H   ILE B  74       1.609   7.564   3.623  1.00  0.00           H  
ATOM   1217  HA  ILE B  74       1.539   9.127   1.113  1.00  0.00           H  
ATOM   1218  HB  ILE B  74       3.798   8.011   2.821  1.00  0.00           H  
ATOM   1219 1HG1 ILE B  74       2.880  10.888   2.514  1.00  0.00           H  
ATOM   1220 2HG1 ILE B  74       2.419   9.833   3.853  1.00  0.00           H  
ATOM   1221 1HG2 ILE B  74       5.331   9.329   1.432  1.00  0.00           H  
ATOM   1222 2HG2 ILE B  74       4.510   8.147   0.448  1.00  0.00           H  
ATOM   1223 3HG2 ILE B  74       3.994   9.837   0.395  1.00  0.00           H  
ATOM   1224 1HD1 ILE B  74       4.205  11.339   4.530  1.00  0.00           H  
ATOM   1225 2HD1 ILE B  74       4.767   9.653   4.564  1.00  0.00           H  
ATOM   1226 3HD1 ILE B  74       5.262  10.739   3.245  1.00  0.00           H  
ATOM   1227  N   PHE B  75       1.319   7.054  -0.244  1.00  0.00           N  
ATOM   1228  CA  PHE B  75       1.298   5.873  -1.092  1.00  0.00           C  
ATOM   1229  C   PHE B  75       2.133   6.060  -2.350  1.00  0.00           C  
ATOM   1230  O   PHE B  75       1.923   7.014  -3.098  1.00  0.00           O  
ATOM   1231  CB  PHE B  75      -0.079   5.549  -1.554  1.00  0.00           C  
ATOM   1232  CG  PHE B  75      -1.049   5.134  -0.507  1.00  0.00           C  
ATOM   1233  CD1 PHE B  75      -1.834   6.089   0.084  1.00  0.00           C  
ATOM   1234  CD2 PHE B  75      -1.206   3.803  -0.130  1.00  0.00           C  
ATOM   1235  CE1 PHE B  75      -2.749   5.752   1.013  1.00  0.00           C  
ATOM   1236  CE2 PHE B  75      -2.127   3.461   0.817  1.00  0.00           C  
ATOM   1237  CZ  PHE B  75      -2.901   4.454   1.389  1.00  0.00           C  
ATOM   1238  H   PHE B  75       0.650   7.802  -0.379  1.00  0.00           H  
ATOM   1239  HA  PHE B  75       1.729   5.040  -0.531  1.00  0.00           H  
ATOM   1240 1HB  PHE B  75      -0.493   6.393  -2.102  1.00  0.00           H  
ATOM   1241 2HB  PHE B  75       0.059   4.757  -2.238  1.00  0.00           H  
ATOM   1242  HD1 PHE B  75      -1.727   7.138  -0.208  1.00  0.00           H  
ATOM   1243  HD2 PHE B  75      -0.602   3.041  -0.599  1.00  0.00           H  
ATOM   1244  HE1 PHE B  75      -3.368   6.531   1.464  1.00  0.00           H  
ATOM   1245  HE2 PHE B  75      -2.255   2.420   1.115  1.00  0.00           H  
ATOM   1246  HZ  PHE B  75      -3.639   4.219   2.138  1.00  0.00           H  
ATOM   1247  N   LEU B  76       3.093   5.154  -2.551  1.00  0.00           N  
ATOM   1248  CA  LEU B  76       4.044   5.222  -3.652  1.00  0.00           C  
ATOM   1249  C   LEU B  76       4.018   3.975  -4.535  1.00  0.00           C  
ATOM   1250  O   LEU B  76       3.806   2.865  -4.046  1.00  0.00           O  
ATOM   1251  CB  LEU B  76       5.405   5.355  -2.978  1.00  0.00           C  
ATOM   1252  CG  LEU B  76       5.495   6.519  -1.946  1.00  0.00           C  
ATOM   1253  CD1 LEU B  76       6.719   6.373  -1.172  1.00  0.00           C  
ATOM   1254  CD2 LEU B  76       5.470   7.882  -2.639  1.00  0.00           C  
ATOM   1255  H   LEU B  76       3.202   4.406  -1.866  1.00  0.00           H  
ATOM   1256  HA  LEU B  76       3.816   6.094  -4.263  1.00  0.00           H  
ATOM   1257 1HB  LEU B  76       5.605   4.439  -2.450  1.00  0.00           H  
ATOM   1258 2HB  LEU B  76       6.176   5.500  -3.738  1.00  0.00           H  
ATOM   1259  HG  LEU B  76       4.669   6.444  -1.249  1.00  0.00           H  
ATOM   1260 1HD1 LEU B  76       6.737   7.155  -0.438  1.00  0.00           H  
ATOM   1261 2HD1 LEU B  76       6.716   5.414  -0.665  1.00  0.00           H  
ATOM   1262 3HD1 LEU B  76       7.581   6.446  -1.825  1.00  0.00           H  
ATOM   1263 1HD2 LEU B  76       5.538   8.669  -1.890  1.00  0.00           H  
ATOM   1264 2HD2 LEU B  76       6.314   7.964  -3.322  1.00  0.00           H  
ATOM   1265 3HD2 LEU B  76       4.542   8.003  -3.194  1.00  0.00           H  
ATOM   1266  N   THR B  77       4.320   4.142  -5.817  1.00  0.00           N  
ATOM   1267  CA  THR B  77       4.380   3.020  -6.760  1.00  0.00           C  
ATOM   1268  C   THR B  77       5.788   2.773  -7.319  1.00  0.00           C  
ATOM   1269  O   THR B  77       5.990   1.939  -8.206  1.00  0.00           O  
ATOM   1270  CB  THR B  77       3.401   3.223  -7.912  1.00  0.00           C  
ATOM   1271  OG1 THR B  77       3.723   4.437  -8.616  1.00  0.00           O  
ATOM   1272  CG2 THR B  77       1.980   3.303  -7.353  1.00  0.00           C  
ATOM   1273  H   THR B  77       4.475   5.079  -6.166  1.00  0.00           H  
ATOM   1274  HA  THR B  77       4.075   2.118  -6.238  1.00  0.00           H  
ATOM   1275  HB  THR B  77       3.479   2.388  -8.589  1.00  0.00           H  
ATOM   1276  HG1 THR B  77       4.509   4.287  -9.166  1.00  0.00           H  
ATOM   1277 1HG2 THR B  77       1.282   3.428  -8.160  1.00  0.00           H  
ATOM   1278 2HG2 THR B  77       1.755   2.385  -6.820  1.00  0.00           H  
ATOM   1279 3HG2 THR B  77       1.897   4.143  -6.671  1.00  0.00           H  
ATOM   1280  N   GLU B  78       6.743   3.538  -6.811  1.00  0.00           N  
ATOM   1281  CA  GLU B  78       8.127   3.500  -7.270  1.00  0.00           C  
ATOM   1282  C   GLU B  78       9.109   3.962  -6.187  1.00  0.00           C  
ATOM   1283  O   GLU B  78       8.707   4.575  -5.190  1.00  0.00           O  
ATOM   1284  CB  GLU B  78       8.297   4.365  -8.524  1.00  0.00           C  
ATOM   1285  CG  GLU B  78       8.026   5.858  -8.323  1.00  0.00           C  
ATOM   1286  CD  GLU B  78       8.143   6.641  -9.610  1.00  0.00           C  
ATOM   1287  OE1 GLU B  78       8.337   6.029 -10.633  1.00  0.00           O  
ATOM   1288  OE2 GLU B  78       8.046   7.846  -9.572  1.00  0.00           O  
ATOM   1289  H   GLU B  78       6.495   4.180  -6.077  1.00  0.00           H  
ATOM   1290  HA  GLU B  78       8.374   2.469  -7.530  1.00  0.00           H  
ATOM   1291 1HB  GLU B  78       9.317   4.266  -8.895  1.00  0.00           H  
ATOM   1292 2HB  GLU B  78       7.628   4.005  -9.305  1.00  0.00           H  
ATOM   1293 1HG  GLU B  78       7.023   5.987  -7.919  1.00  0.00           H  
ATOM   1294 2HG  GLU B  78       8.736   6.254  -7.598  1.00  0.00           H  
ATOM   1295  N   ILE B  79      10.400   3.699  -6.407  1.00  0.00           N  
ATOM   1296  CA  ILE B  79      11.427   4.174  -5.482  1.00  0.00           C  
ATOM   1297  C   ILE B  79      11.767   5.616  -5.800  1.00  0.00           C  
ATOM   1298  O   ILE B  79      12.169   5.960  -6.908  1.00  0.00           O  
ATOM   1299  CB  ILE B  79      12.678   3.311  -5.520  1.00  0.00           C  
ATOM   1300  CG1 ILE B  79      12.290   1.844  -5.291  1.00  0.00           C  
ATOM   1301  CG2 ILE B  79      13.636   3.798  -4.476  1.00  0.00           C  
ATOM   1302  CD1 ILE B  79      11.566   1.624  -3.982  1.00  0.00           C  
ATOM   1303  H   ILE B  79      10.670   3.180  -7.229  1.00  0.00           H  
ATOM   1304  HA  ILE B  79      11.032   4.133  -4.473  1.00  0.00           H  
ATOM   1305  HB  ILE B  79      13.146   3.381  -6.500  1.00  0.00           H  
ATOM   1306 1HG1 ILE B  79      11.647   1.513  -6.105  1.00  0.00           H  
ATOM   1307 2HG1 ILE B  79      13.194   1.232  -5.293  1.00  0.00           H  
ATOM   1308 1HG2 ILE B  79      14.535   3.187  -4.503  1.00  0.00           H  
ATOM   1309 2HG2 ILE B  79      13.897   4.834  -4.679  1.00  0.00           H  
ATOM   1310 3HG2 ILE B  79      13.171   3.728  -3.495  1.00  0.00           H  
ATOM   1311 1HD1 ILE B  79      11.312   0.571  -3.867  1.00  0.00           H  
ATOM   1312 2HD1 ILE B  79      12.200   1.939  -3.154  1.00  0.00           H  
ATOM   1313 3HD1 ILE B  79      10.657   2.219  -3.988  1.00  0.00           H  
ATOM   1314  N   THR B  80      11.549   6.445  -4.813  1.00  0.00           N  
ATOM   1315  CA  THR B  80      11.621   7.879  -4.928  1.00  0.00           C  
ATOM   1316  C   THR B  80      11.889   8.606  -3.641  1.00  0.00           C  
ATOM   1317  O   THR B  80      11.602   8.109  -2.541  1.00  0.00           O  
ATOM   1318  CB  THR B  80      10.293   8.442  -5.465  1.00  0.00           C  
ATOM   1319  OG1 THR B  80      10.406   9.862  -5.608  1.00  0.00           O  
ATOM   1320  CG2 THR B  80       9.136   8.122  -4.518  1.00  0.00           C  
ATOM   1321  H   THR B  80      11.260   6.049  -3.935  1.00  0.00           H  
ATOM   1322  HA  THR B  80      12.405   8.124  -5.635  1.00  0.00           H  
ATOM   1323  HB  THR B  80      10.090   8.002  -6.445  1.00  0.00           H  
ATOM   1324  HG1 THR B  80      10.290  10.303  -4.716  1.00  0.00           H  
ATOM   1325 1HG2 THR B  80       8.216   8.536  -4.925  1.00  0.00           H  
ATOM   1326 2HG2 THR B  80       9.032   7.041  -4.413  1.00  0.00           H  
ATOM   1327 3HG2 THR B  80       9.332   8.569  -3.540  1.00  0.00           H  
ATOM   1328  N   GLU B  81      12.392   9.817  -3.818  1.00  0.00           N  
ATOM   1329  CA  GLU B  81      12.466  10.818  -2.764  1.00  0.00           C  
ATOM   1330  C   GLU B  81      11.018  11.079  -2.327  1.00  0.00           C  
ATOM   1331  O   GLU B  81      10.119  11.141  -3.171  1.00  0.00           O  
ATOM   1332  CB  GLU B  81      13.116  12.102  -3.279  1.00  0.00           C  
ATOM   1333  CG  GLU B  81      13.268  13.195  -2.238  1.00  0.00           C  
ATOM   1334  CD  GLU B  81      13.970  14.444  -2.775  1.00  0.00           C  
ATOM   1335  OE1 GLU B  81      14.445  14.415  -3.881  1.00  0.00           O  
ATOM   1336  OE2 GLU B  81      14.002  15.430  -2.069  1.00  0.00           O  
ATOM   1337  H   GLU B  81      12.652  10.087  -4.758  1.00  0.00           H  
ATOM   1338  HA  GLU B  81      13.030  10.426  -1.919  1.00  0.00           H  
ATOM   1339 1HB  GLU B  81      14.109  11.876  -3.664  1.00  0.00           H  
ATOM   1340 2HB  GLU B  81      12.527  12.502  -4.103  1.00  0.00           H  
ATOM   1341 1HG  GLU B  81      12.281  13.476  -1.865  1.00  0.00           H  
ATOM   1342 2HG  GLU B  81      13.836  12.793  -1.397  1.00  0.00           H  
ATOM   1343  N   ILE B  82      10.820  11.158  -1.032  1.00  0.00           N  
ATOM   1344  CA  ILE B  82       9.552  11.351  -0.337  1.00  0.00           C  
ATOM   1345  C   ILE B  82       9.530  12.578   0.536  1.00  0.00           C  
ATOM   1346  O   ILE B  82      10.515  12.882   1.221  1.00  0.00           O  
ATOM   1347  CB  ILE B  82       9.280  10.169   0.616  1.00  0.00           C  
ATOM   1348  CG1 ILE B  82       9.048   8.921  -0.109  1.00  0.00           C  
ATOM   1349  CG2 ILE B  82       8.144  10.432   1.606  1.00  0.00           C  
ATOM   1350  CD1 ILE B  82       9.187   7.737   0.828  1.00  0.00           C  
ATOM   1351  H   ILE B  82      11.642  11.077  -0.454  1.00  0.00           H  
ATOM   1352  HA  ILE B  82       8.759  11.427  -1.076  1.00  0.00           H  
ATOM   1353  HB  ILE B  82      10.179  10.018   1.164  1.00  0.00           H  
ATOM   1354 1HG1 ILE B  82       8.055   8.950  -0.540  1.00  0.00           H  
ATOM   1355 2HG1 ILE B  82       9.766   8.812  -0.917  1.00  0.00           H  
ATOM   1356 1HG2 ILE B  82       8.041   9.577   2.276  1.00  0.00           H  
ATOM   1357 2HG2 ILE B  82       8.360  11.308   2.205  1.00  0.00           H  
ATOM   1358 3HG2 ILE B  82       7.222  10.584   1.061  1.00  0.00           H  
ATOM   1359 1HD1 ILE B  82       9.004   6.822   0.309  1.00  0.00           H  
ATOM   1360 2HD1 ILE B  82      10.185   7.715   1.234  1.00  0.00           H  
ATOM   1361 3HD1 ILE B  82       8.469   7.831   1.639  1.00  0.00           H  
ATOM   1362  N   THR B  83       8.412  13.301   0.506  1.00  0.00           N  
ATOM   1363  CA  THR B  83       8.270  14.418   1.425  1.00  0.00           C  
ATOM   1364  C   THR B  83       7.220  14.083   2.489  1.00  0.00           C  
ATOM   1365  O   THR B  83       6.138  13.593   2.165  1.00  0.00           O  
ATOM   1366  CB  THR B  83       7.914  15.737   0.700  1.00  0.00           C  
ATOM   1367  OG1 THR B  83       8.975  16.076  -0.221  1.00  0.00           O  
ATOM   1368  CG2 THR B  83       7.744  16.877   1.721  1.00  0.00           C  
ATOM   1369  H   THR B  83       7.656  13.044  -0.108  1.00  0.00           H  
ATOM   1370  HA  THR B  83       9.211  14.572   1.926  1.00  0.00           H  
ATOM   1371  HB  THR B  83       6.990  15.604   0.145  1.00  0.00           H  
ATOM   1372  HG1 THR B  83       9.805  16.135   0.254  1.00  0.00           H  
ATOM   1373 1HG2 THR B  83       7.500  17.802   1.202  1.00  0.00           H  
ATOM   1374 2HG2 THR B  83       6.943  16.643   2.417  1.00  0.00           H  
ATOM   1375 3HG2 THR B  83       8.672  17.015   2.276  1.00  0.00           H  
ATOM   1376  N   ILE B  84       7.572  14.329   3.746  1.00  0.00           N  
ATOM   1377  CA  ILE B  84       6.685  14.140   4.870  1.00  0.00           C  
ATOM   1378  C   ILE B  84       6.240  15.524   5.333  1.00  0.00           C  
ATOM   1379  O   ILE B  84       6.971  16.206   6.069  1.00  0.00           O  
ATOM   1380  CB  ILE B  84       7.365  13.353   6.021  1.00  0.00           C  
ATOM   1381  CG1 ILE B  84       7.789  11.935   5.499  1.00  0.00           C  
ATOM   1382  CG2 ILE B  84       6.476  13.289   7.246  1.00  0.00           C  
ATOM   1383  CD1 ILE B  84       8.588  11.121   6.498  1.00  0.00           C  
ATOM   1384  H   ILE B  84       8.502  14.706   3.904  1.00  0.00           H  
ATOM   1385  HA  ILE B  84       5.850  13.532   4.550  1.00  0.00           H  
ATOM   1386  HB  ILE B  84       8.278  13.866   6.296  1.00  0.00           H  
ATOM   1387 1HG1 ILE B  84       6.901  11.377   5.227  1.00  0.00           H  
ATOM   1388 2HG1 ILE B  84       8.401  12.062   4.602  1.00  0.00           H  
ATOM   1389 1HG2 ILE B  84       6.984  12.750   8.048  1.00  0.00           H  
ATOM   1390 2HG2 ILE B  84       6.237  14.301   7.587  1.00  0.00           H  
ATOM   1391 3HG2 ILE B  84       5.567  12.773   6.982  1.00  0.00           H  
ATOM   1392 1HD1 ILE B  84       8.851  10.154   6.056  1.00  0.00           H  
ATOM   1393 2HD1 ILE B  84       9.494  11.657   6.761  1.00  0.00           H  
ATOM   1394 3HD1 ILE B  84       7.993  10.958   7.391  1.00  0.00           H  
ATOM   1395  N   PRO B  85       5.010  15.955   4.968  1.00  0.00           N  
ATOM   1396  CA  PRO B  85       4.525  17.314   5.090  1.00  0.00           C  
ATOM   1397  C   PRO B  85       4.088  17.744   6.472  1.00  0.00           C  
ATOM   1398  O   PRO B  85       2.950  18.155   6.683  1.00  0.00           O  
ATOM   1399  CB  PRO B  85       3.349  17.304   4.109  1.00  0.00           C  
ATOM   1400  CG  PRO B  85       2.907  15.873   4.054  1.00  0.00           C  
ATOM   1401  CD  PRO B  85       4.183  15.066   4.127  1.00  0.00           C  
ATOM   1402  HA  PRO B  85       5.298  17.992   4.723  1.00  0.00           H  
ATOM   1403 1HB  PRO B  85       2.561  17.982   4.462  1.00  0.00           H  
ATOM   1404 2HB  PRO B  85       3.680  17.684   3.131  1.00  0.00           H  
ATOM   1405 1HG  PRO B  85       2.214  15.667   4.873  1.00  0.00           H  
ATOM   1406 2HG  PRO B  85       2.339  15.692   3.120  1.00  0.00           H  
ATOM   1407 1HD  PRO B  85       3.991  14.100   4.602  1.00  0.00           H  
ATOM   1408 2HD  PRO B  85       4.571  14.965   3.107  1.00  0.00           H  
ATOM   1409  N   CYS B  86       5.007  17.680   7.399  1.00  0.00           N  
ATOM   1410  CA  CYS B  86       4.740  18.206   8.738  1.00  0.00           C  
ATOM   1411  C   CYS B  86       5.335  19.599   8.839  1.00  0.00           C  
ATOM   1412  O   CYS B  86       6.565  19.771   8.780  1.00  0.00           O  
ATOM   1413  CB  CYS B  86       5.278  17.276   9.811  1.00  0.00           C  
ATOM   1414  SG  CYS B  86       7.059  17.121   9.835  1.00  0.00           S  
ATOM   1415  H   CYS B  86       5.917  17.302   7.188  1.00  0.00           H  
ATOM   1416  HA  CYS B  86       3.652  18.285   8.865  1.00  0.00           H  
ATOM   1417 1HB  CYS B  86       4.958  17.634  10.791  1.00  0.00           H  
ATOM   1418 2HB  CYS B  86       4.860  16.284   9.678  1.00  0.00           H  
ATOM   1419  N   ARG B  87       4.468  20.589   8.962  1.00  0.00           N  
ATOM   1420  CA  ARG B  87       4.848  21.992   8.928  1.00  0.00           C  
ATOM   1421  C   ARG B  87       4.405  22.730  10.156  1.00  0.00           C  
ATOM   1422  O   ARG B  87       3.449  22.330  10.819  1.00  0.00           O  
ATOM   1423  CB  ARG B  87       4.248  22.639   7.706  1.00  0.00           C  
ATOM   1424  CG  ARG B  87       4.721  22.042   6.428  1.00  0.00           C  
ATOM   1425  CD  ARG B  87       4.251  22.780   5.275  1.00  0.00           C  
ATOM   1426  NE  ARG B  87       2.829  22.789   5.181  1.00  0.00           N  
ATOM   1427  CZ  ARG B  87       2.148  23.513   4.295  1.00  0.00           C  
ATOM   1428  NH1 ARG B  87       2.796  24.270   3.419  1.00  0.00           N  
ATOM   1429  NH2 ARG B  87       0.828  23.457   4.292  1.00  0.00           N  
ATOM   1430  H   ARG B  87       3.488  20.348   9.024  1.00  0.00           H  
ATOM   1431  HA  ARG B  87       5.932  22.064   8.858  1.00  0.00           H  
ATOM   1432 1HB  ARG B  87       3.171  22.529   7.734  1.00  0.00           H  
ATOM   1433 2HB  ARG B  87       4.481  23.711   7.692  1.00  0.00           H  
ATOM   1434 1HG  ARG B  87       5.815  22.052   6.411  1.00  0.00           H  
ATOM   1435 2HG  ARG B  87       4.365  21.017   6.341  1.00  0.00           H  
ATOM   1436 1HD  ARG B  87       4.604  23.811   5.327  1.00  0.00           H  
ATOM   1437 2HD  ARG B  87       4.637  22.305   4.379  1.00  0.00           H  
ATOM   1438  HE  ARG B  87       2.305  22.222   5.829  1.00  0.00           H  
ATOM   1439 1HH1 ARG B  87       3.839  24.306   3.413  1.00  0.00           H  
ATOM   1440 2HH1 ARG B  87       2.277  24.808   2.740  1.00  0.00           H  
ATOM   1441 1HH2 ARG B  87       0.347  22.870   4.965  1.00  0.00           H  
ATOM   1442 2HH2 ARG B  87       0.304  23.993   3.620  1.00  0.00           H  
ATOM   1443  N   VAL B  88       5.089  23.818  10.438  1.00  0.00           N  
ATOM   1444  CA  VAL B  88       4.808  24.643  11.588  1.00  0.00           C  
ATOM   1445  C   VAL B  88       4.490  26.075  11.177  1.00  0.00           C  
ATOM   1446  O   VAL B  88       4.578  26.437  10.004  1.00  0.00           O  
ATOM   1447  CB  VAL B  88       5.995  24.622  12.559  1.00  0.00           C  
ATOM   1448  CG1 VAL B  88       6.259  23.206  13.073  1.00  0.00           C  
ATOM   1449  CG2 VAL B  88       7.232  25.161  11.841  1.00  0.00           C  
ATOM   1450  H   VAL B  88       5.857  24.078   9.831  1.00  0.00           H  
ATOM   1451  HA  VAL B  88       3.936  24.233  12.104  1.00  0.00           H  
ATOM   1452  HB  VAL B  88       5.750  25.227  13.410  1.00  0.00           H  
ATOM   1453 1HG1 VAL B  88       7.091  23.228  13.775  1.00  0.00           H  
ATOM   1454 2HG1 VAL B  88       5.369  22.829  13.581  1.00  0.00           H  
ATOM   1455 3HG1 VAL B  88       6.505  22.548  12.241  1.00  0.00           H  
ATOM   1456 1HG2 VAL B  88       8.073  25.162  12.520  1.00  0.00           H  
ATOM   1457 2HG2 VAL B  88       7.461  24.523  10.985  1.00  0.00           H  
ATOM   1458 3HG2 VAL B  88       7.049  26.177  11.493  1.00  0.00           H  
ATOM   1459  N   THR B  89       4.090  26.877  12.156  1.00  0.00           N  
ATOM   1460  CA  THR B  89       3.681  28.259  11.941  1.00  0.00           C  
ATOM   1461  C   THR B  89       4.797  29.286  12.107  1.00  0.00           C  
ATOM   1462  O   THR B  89       4.595  30.475  11.886  1.00  0.00           O  
ATOM   1463  CB  THR B  89       2.566  28.601  12.925  1.00  0.00           C  
ATOM   1464  OG1 THR B  89       3.032  28.460  14.279  1.00  0.00           O  
ATOM   1465  CG2 THR B  89       1.441  27.668  12.716  1.00  0.00           C  
ATOM   1466  H   THR B  89       4.042  26.504  13.096  1.00  0.00           H  
ATOM   1467  HA  THR B  89       3.293  28.341  10.926  1.00  0.00           H  
ATOM   1468  HB  THR B  89       2.240  29.593  12.755  1.00  0.00           H  
ATOM   1469  HG1 THR B  89       3.115  27.528  14.503  1.00  0.00           H  
ATOM   1470 1HG2 THR B  89       0.661  27.904  13.402  1.00  0.00           H  
ATOM   1471 2HG2 THR B  89       1.097  27.791  11.705  1.00  0.00           H  
ATOM   1472 3HG2 THR B  89       1.763  26.636  12.879  1.00  0.00           H  
ATOM   1473  N   ASP B  90       5.961  28.836  12.524  1.00  0.00           N  
ATOM   1474  CA  ASP B  90       7.060  29.737  12.836  1.00  0.00           C  
ATOM   1475  C   ASP B  90       8.404  29.218  12.300  1.00  0.00           C  
ATOM   1476  O   ASP B  90       8.889  28.195  12.786  1.00  0.00           O  
ATOM   1477  CB  ASP B  90       7.126  29.967  14.345  1.00  0.00           C  
ATOM   1478  CG  ASP B  90       8.199  30.972  14.801  1.00  0.00           C  
ATOM   1479  OD1 ASP B  90       9.113  31.250  14.052  1.00  0.00           O  
ATOM   1480  OD2 ASP B  90       8.080  31.462  15.901  1.00  0.00           O  
ATOM   1481  H   ASP B  90       6.069  27.841  12.658  1.00  0.00           H  
ATOM   1482  HA  ASP B  90       6.815  30.703  12.419  1.00  0.00           H  
ATOM   1483 1HB  ASP B  90       6.166  30.327  14.687  1.00  0.00           H  
ATOM   1484 2HB  ASP B  90       7.278  29.042  14.830  1.00  0.00           H  
ATOM   1485  N   PRO B  91       9.043  29.900  11.321  1.00  0.00           N  
ATOM   1486  CA  PRO B  91      10.306  29.545  10.688  1.00  0.00           C  
ATOM   1487  C   PRO B  91      11.459  29.359  11.678  1.00  0.00           C  
ATOM   1488  O   PRO B  91      12.485  28.779  11.330  1.00  0.00           O  
ATOM   1489  CB  PRO B  91      10.603  30.755   9.795  1.00  0.00           C  
ATOM   1490  CG  PRO B  91       9.289  31.314   9.456  1.00  0.00           C  
ATOM   1491  CD  PRO B  91       8.421  31.100  10.684  1.00  0.00           C  
ATOM   1492  HA  PRO B  91      10.160  28.637  10.081  1.00  0.00           H  
ATOM   1493 1HB  PRO B  91      11.240  31.469  10.342  1.00  0.00           H  
ATOM   1494 2HB  PRO B  91      11.165  30.438   8.906  1.00  0.00           H  
ATOM   1495 1HG  PRO B  91       9.389  32.364   9.173  1.00  0.00           H  
ATOM   1496 2HG  PRO B  91       8.927  30.797   8.593  1.00  0.00           H  
ATOM   1497 1HD  PRO B  91       8.469  31.963  11.371  1.00  0.00           H  
ATOM   1498 2HD  PRO B  91       7.421  30.901  10.332  1.00  0.00           H  
ATOM   1499  N   GLN B  92      11.334  29.909  12.894  1.00  0.00           N  
ATOM   1500  CA  GLN B  92      12.408  29.785  13.874  1.00  0.00           C  
ATOM   1501  C   GLN B  92      12.347  28.473  14.667  1.00  0.00           C  
ATOM   1502  O   GLN B  92      13.274  28.163  15.424  1.00  0.00           O  
ATOM   1503  CB  GLN B  92      12.382  30.952  14.882  1.00  0.00           C  
ATOM   1504  CG  GLN B  92      12.686  32.342  14.301  1.00  0.00           C  
ATOM   1505  CD  GLN B  92      12.709  33.463  15.388  1.00  0.00           C  
ATOM   1506  OE1 GLN B  92      13.056  33.230  16.554  1.00  0.00           O  
ATOM   1507  NE2 GLN B  92      12.343  34.683  14.988  1.00  0.00           N  
ATOM   1508  H   GLN B  92      10.480  30.404  13.176  1.00  0.00           H  
ATOM   1509  HA  GLN B  92      13.358  29.806  13.342  1.00  0.00           H  
ATOM   1510 1HB  GLN B  92      11.385  31.004  15.336  1.00  0.00           H  
ATOM   1511 2HB  GLN B  92      13.092  30.757  15.683  1.00  0.00           H  
ATOM   1512 1HG  GLN B  92      13.653  32.317  13.805  1.00  0.00           H  
ATOM   1513 2HG  GLN B  92      11.897  32.583  13.582  1.00  0.00           H  
ATOM   1514 1HE2 GLN B  92      12.339  35.445  15.638  1.00  0.00           H  
ATOM   1515 2HE2 GLN B  92      12.066  34.834  14.040  1.00  0.00           H  
ATOM   1516  N   LEU B  93      11.257  27.713  14.532  1.00  0.00           N  
ATOM   1517  CA  LEU B  93      11.119  26.466  15.282  1.00  0.00           C  
ATOM   1518  C   LEU B  93      12.041  25.350  14.835  1.00  0.00           C  
ATOM   1519  O   LEU B  93      12.215  25.076  13.644  1.00  0.00           O  
ATOM   1520  CB  LEU B  93       9.674  25.961  15.220  1.00  0.00           C  
ATOM   1521  CG  LEU B  93       8.644  26.760  15.997  1.00  0.00           C  
ATOM   1522  CD1 LEU B  93       7.259  26.320  15.582  1.00  0.00           C  
ATOM   1523  CD2 LEU B  93       8.827  26.499  17.472  1.00  0.00           C  
ATOM   1524  H   LEU B  93      10.512  27.995  13.892  1.00  0.00           H  
ATOM   1525  HA  LEU B  93      11.349  26.685  16.323  1.00  0.00           H  
ATOM   1526 1HB  LEU B  93       9.367  25.968  14.184  1.00  0.00           H  
ATOM   1527 2HB  LEU B  93       9.647  24.929  15.580  1.00  0.00           H  
ATOM   1528  HG  LEU B  93       8.773  27.812  15.802  1.00  0.00           H  
ATOM   1529 1HD1 LEU B  93       6.505  26.875  16.140  1.00  0.00           H  
ATOM   1530 2HD1 LEU B  93       7.159  26.523  14.530  1.00  0.00           H  
ATOM   1531 3HD1 LEU B  93       7.142  25.250  15.776  1.00  0.00           H  
ATOM   1532 1HD2 LEU B  93       8.089  27.057  18.048  1.00  0.00           H  
ATOM   1533 2HD2 LEU B  93       8.700  25.432  17.658  1.00  0.00           H  
ATOM   1534 3HD2 LEU B  93       9.826  26.802  17.778  1.00  0.00           H  
ATOM   1535  N   VAL B  94      12.590  24.641  15.810  1.00  0.00           N  
ATOM   1536  CA  VAL B  94      13.369  23.462  15.496  1.00  0.00           C  
ATOM   1537  C   VAL B  94      12.402  22.303  15.368  1.00  0.00           C  
ATOM   1538  O   VAL B  94      11.583  22.075  16.266  1.00  0.00           O  
ATOM   1539  CB  VAL B  94      14.429  23.164  16.580  1.00  0.00           C  
ATOM   1540  CG1 VAL B  94      15.171  21.861  16.247  1.00  0.00           C  
ATOM   1541  CG2 VAL B  94      15.430  24.331  16.654  1.00  0.00           C  
ATOM   1542  H   VAL B  94      12.451  24.916  16.771  1.00  0.00           H  
ATOM   1543  HA  VAL B  94      13.877  23.611  14.541  1.00  0.00           H  
ATOM   1544  HB  VAL B  94      13.932  23.036  17.543  1.00  0.00           H  
ATOM   1545 1HG1 VAL B  94      15.913  21.652  17.018  1.00  0.00           H  
ATOM   1546 2HG1 VAL B  94      14.458  21.036  16.202  1.00  0.00           H  
ATOM   1547 3HG1 VAL B  94      15.670  21.962  15.284  1.00  0.00           H  
ATOM   1548 1HG2 VAL B  94      16.181  24.128  17.418  1.00  0.00           H  
ATOM   1549 2HG2 VAL B  94      15.920  24.445  15.686  1.00  0.00           H  
ATOM   1550 3HG2 VAL B  94      14.900  25.252  16.900  1.00  0.00           H  
ATOM   1551  N   VAL B  95      12.462  21.615  14.239  1.00  0.00           N  
ATOM   1552  CA  VAL B  95      11.579  20.494  13.983  1.00  0.00           C  
ATOM   1553  C   VAL B  95      12.432  19.276  13.650  1.00  0.00           C  
ATOM   1554  O   VAL B  95      13.337  19.358  12.812  1.00  0.00           O  
ATOM   1555  CB  VAL B  95      10.623  20.793  12.817  1.00  0.00           C  
ATOM   1556  CG1 VAL B  95       9.712  19.597  12.594  1.00  0.00           C  
ATOM   1557  CG2 VAL B  95       9.824  22.075  13.098  1.00  0.00           C  
ATOM   1558  H   VAL B  95      13.148  21.873  13.546  1.00  0.00           H  
ATOM   1559  HA  VAL B  95      10.995  20.291  14.874  1.00  0.00           H  
ATOM   1560  HB  VAL B  95      11.203  20.921  11.916  1.00  0.00           H  
ATOM   1561 1HG1 VAL B  95       9.048  19.784  11.755  1.00  0.00           H  
ATOM   1562 2HG1 VAL B  95      10.307  18.728  12.391  1.00  0.00           H  
ATOM   1563 3HG1 VAL B  95       9.130  19.429  13.492  1.00  0.00           H  
ATOM   1564 1HG2 VAL B  95       9.161  22.279  12.257  1.00  0.00           H  
ATOM   1565 2HG2 VAL B  95       9.240  21.949  13.994  1.00  0.00           H  
ATOM   1566 3HG2 VAL B  95      10.503  22.916  13.224  1.00  0.00           H  
ATOM   1567  N   THR B  96      12.154  18.156  14.304  1.00  0.00           N  
ATOM   1568  CA  THR B  96      12.902  16.930  14.055  1.00  0.00           C  
ATOM   1569  C   THR B  96      11.995  15.776  13.602  1.00  0.00           C  
ATOM   1570  O   THR B  96      10.803  15.745  13.906  1.00  0.00           O  
ATOM   1571  CB  THR B  96      13.716  16.567  15.300  1.00  0.00           C  
ATOM   1572  OG1 THR B  96      12.834  16.362  16.415  1.00  0.00           O  
ATOM   1573  CG2 THR B  96      14.726  17.701  15.635  1.00  0.00           C  
ATOM   1574  H   THR B  96      11.401  18.172  14.991  1.00  0.00           H  
ATOM   1575  HA  THR B  96      13.612  17.115  13.251  1.00  0.00           H  
ATOM   1576  HB  THR B  96      14.249  15.651  15.113  1.00  0.00           H  
ATOM   1577  HG1 THR B  96      12.700  15.413  16.556  1.00  0.00           H  
ATOM   1578 1HG2 THR B  96      15.303  17.426  16.516  1.00  0.00           H  
ATOM   1579 2HG2 THR B  96      15.400  17.851  14.792  1.00  0.00           H  
ATOM   1580 3HG2 THR B  96      14.184  18.621  15.834  1.00  0.00           H  
ATOM   1581  N   LEU B  97      12.570  14.831  12.861  1.00  0.00           N  
ATOM   1582  CA  LEU B  97      11.827  13.677  12.351  1.00  0.00           C  
ATOM   1583  C   LEU B  97      12.219  12.403  13.074  1.00  0.00           C  
ATOM   1584  O   LEU B  97      13.402  12.118  13.247  1.00  0.00           O  
ATOM   1585  CB  LEU B  97      12.086  13.497  10.875  1.00  0.00           C  
ATOM   1586  CG  LEU B  97      11.318  12.397  10.199  1.00  0.00           C  
ATOM   1587  CD1 LEU B  97       9.845  12.755  10.132  1.00  0.00           C  
ATOM   1588  CD2 LEU B  97      11.856  12.213   8.855  1.00  0.00           C  
ATOM   1589  H   LEU B  97      13.550  14.921  12.637  1.00  0.00           H  
ATOM   1590  HA  LEU B  97      10.762  13.847  12.505  1.00  0.00           H  
ATOM   1591 1HB  LEU B  97      11.822  14.375  10.383  1.00  0.00           H  
ATOM   1592 2HB  LEU B  97      13.149  13.329  10.721  1.00  0.00           H  
ATOM   1593  HG  LEU B  97      11.407  11.477  10.766  1.00  0.00           H  
ATOM   1594 1HD1 LEU B  97       9.301  11.961   9.638  1.00  0.00           H  
ATOM   1595 2HD1 LEU B  97       9.455  12.890  11.138  1.00  0.00           H  
ATOM   1596 3HD1 LEU B  97       9.718  13.674   9.572  1.00  0.00           H  
ATOM   1597 1HD2 LEU B  97      11.282  11.428   8.396  1.00  0.00           H  
ATOM   1598 2HD2 LEU B  97      11.756  13.124   8.281  1.00  0.00           H  
ATOM   1599 3HD2 LEU B  97      12.903  11.936   8.920  1.00  0.00           H  
ATOM   1600  N   HIS B  98      11.239  11.637  13.504  1.00  0.00           N  
ATOM   1601  CA  HIS B  98      11.509  10.422  14.242  1.00  0.00           C  
ATOM   1602  C   HIS B  98      10.706   9.238  13.732  1.00  0.00           C  
ATOM   1603  O   HIS B  98       9.584   9.406  13.251  1.00  0.00           O  
ATOM   1604  CB  HIS B  98      11.078  10.660  15.678  1.00  0.00           C  
ATOM   1605  CG  HIS B  98      11.771  11.771  16.323  1.00  0.00           C  
ATOM   1606  ND1 HIS B  98      12.890  11.603  17.060  1.00  0.00           N  
ATOM   1607  CD2 HIS B  98      11.520  13.089  16.299  1.00  0.00           C  
ATOM   1608  CE1 HIS B  98      13.312  12.773  17.490  1.00  0.00           C  
ATOM   1609  NE2 HIS B  98      12.496  13.698  17.033  1.00  0.00           N  
ATOM   1610  H   HIS B  98      10.271  11.922  13.351  1.00  0.00           H  
ATOM   1611  HA  HIS B  98      12.568  10.175  14.203  1.00  0.00           H  
ATOM   1612 1HB  HIS B  98      10.019  10.856  15.702  1.00  0.00           H  
ATOM   1613 2HB  HIS B  98      11.256   9.754  16.266  1.00  0.00           H  
ATOM   1614  HD1 HIS B  98      13.430  10.752  17.089  1.00  0.00           H  
ATOM   1615  HD2 HIS B  98      10.736  13.687  15.822  1.00  0.00           H  
ATOM   1616  HE1 HIS B  98      14.206  12.845  18.108  1.00  0.00           H  
ATOM   1617  N   GLU B  99      11.233   8.015  13.879  1.00  0.00           N  
ATOM   1618  CA  GLU B  99      10.351   6.866  13.648  1.00  0.00           C  
ATOM   1619  C   GLU B  99       9.321   7.004  14.764  1.00  0.00           C  
ATOM   1620  O   GLU B  99       9.688   7.413  15.864  1.00  0.00           O  
ATOM   1621  CB  GLU B  99      11.068   5.505  13.698  1.00  0.00           C  
ATOM   1622  CG  GLU B  99      12.075   5.254  12.579  1.00  0.00           C  
ATOM   1623  CD  GLU B  99      12.677   3.792  12.565  1.00  0.00           C  
ATOM   1624  OE1 GLU B  99      12.208   2.946  13.307  1.00  0.00           O  
ATOM   1625  OE2 GLU B  99      13.588   3.553  11.803  1.00  0.00           O  
ATOM   1626  H   GLU B  99      12.180   7.889  14.216  1.00  0.00           H  
ATOM   1627  HA  GLU B  99       9.846   6.965  12.685  1.00  0.00           H  
ATOM   1628 1HB  GLU B  99      11.587   5.407  14.652  1.00  0.00           H  
ATOM   1629 2HB  GLU B  99      10.322   4.711  13.652  1.00  0.00           H  
ATOM   1630 1HG  GLU B  99      11.575   5.430  11.630  1.00  0.00           H  
ATOM   1631 2HG  GLU B  99      12.886   5.977  12.668  1.00  0.00           H  
ATOM   1632  N   LYS B 100       8.057   6.660  14.506  1.00  0.00           N  
ATOM   1633  CA  LYS B 100       6.998   6.859  15.516  1.00  0.00           C  
ATOM   1634  C   LYS B 100       7.437   6.391  16.907  1.00  0.00           C  
ATOM   1635  O   LYS B 100       7.255   7.102  17.902  1.00  0.00           O  
ATOM   1636  CB  LYS B 100       5.708   6.145  15.106  1.00  0.00           C  
ATOM   1637  CG  LYS B 100       4.523   6.374  16.067  1.00  0.00           C  
ATOM   1638  CD  LYS B 100       3.261   5.635  15.610  1.00  0.00           C  
ATOM   1639  CE  LYS B 100       2.099   5.884  16.578  1.00  0.00           C  
ATOM   1640  NZ  LYS B 100       0.881   5.074  16.238  1.00  0.00           N  
ATOM   1641  H   LYS B 100       7.820   6.320  13.573  1.00  0.00           H  
ATOM   1642  HA  LYS B 100       6.780   7.919  15.580  1.00  0.00           H  
ATOM   1643 1HB  LYS B 100       5.410   6.494  14.114  1.00  0.00           H  
ATOM   1644 2HB  LYS B 100       5.889   5.074  15.034  1.00  0.00           H  
ATOM   1645 1HG  LYS B 100       4.792   6.021  17.065  1.00  0.00           H  
ATOM   1646 2HG  LYS B 100       4.311   7.439  16.129  1.00  0.00           H  
ATOM   1647 1HD  LYS B 100       2.978   5.975  14.611  1.00  0.00           H  
ATOM   1648 2HD  LYS B 100       3.466   4.566  15.568  1.00  0.00           H  
ATOM   1649 1HE  LYS B 100       2.419   5.637  17.590  1.00  0.00           H  
ATOM   1650 2HE  LYS B 100       1.837   6.942  16.540  1.00  0.00           H  
ATOM   1651 1HZ  LYS B 100       0.147   5.279  16.901  1.00  0.00           H  
ATOM   1652 2HZ  LYS B 100       0.554   5.287  15.309  1.00  0.00           H  
ATOM   1653 3HZ  LYS B 100       1.104   4.092  16.284  1.00  0.00           H  
ATOM   1654  N   LYS B 101       7.998   5.184  16.976  1.00  0.00           N  
ATOM   1655  CA  LYS B 101       8.498   4.681  18.236  1.00  0.00           C  
ATOM   1656  C   LYS B 101      10.023   4.718  18.223  1.00  0.00           C  
ATOM   1657  O   LYS B 101      10.686   3.729  17.887  1.00  0.00           O  
ATOM   1658  CB  LYS B 101       7.982   3.272  18.515  1.00  0.00           C  
ATOM   1659  CG  LYS B 101       6.450   3.165  18.587  1.00  0.00           C  
ATOM   1660  CD  LYS B 101       5.849   3.880  19.816  1.00  0.00           C  
ATOM   1661  CE  LYS B 101       4.327   3.638  19.888  1.00  0.00           C  
ATOM   1662  NZ  LYS B 101       4.009   2.228  20.279  1.00  0.00           N  
ATOM   1663  H   LYS B 101       8.117   4.647  16.130  1.00  0.00           H  
ATOM   1664  HA  LYS B 101       8.158   5.334  19.040  1.00  0.00           H  
ATOM   1665 1HB  LYS B 101       8.329   2.600  17.732  1.00  0.00           H  
ATOM   1666 2HB  LYS B 101       8.392   2.915  19.461  1.00  0.00           H  
ATOM   1667 1HG  LYS B 101       6.016   3.604  17.686  1.00  0.00           H  
ATOM   1668 2HG  LYS B 101       6.166   2.114  18.625  1.00  0.00           H  
ATOM   1669 1HD  LYS B 101       6.317   3.507  20.728  1.00  0.00           H  
ATOM   1670 2HD  LYS B 101       6.035   4.955  19.741  1.00  0.00           H  
ATOM   1671 1HE  LYS B 101       3.875   4.319  20.605  1.00  0.00           H  
ATOM   1672 2HE  LYS B 101       3.898   3.827  18.900  1.00  0.00           H  
ATOM   1673 1HZ  LYS B 101       2.995   2.071  20.281  1.00  0.00           H  
ATOM   1674 2HZ  LYS B 101       4.410   1.591  19.607  1.00  0.00           H  
ATOM   1675 3HZ  LYS B 101       4.380   2.030  21.188  1.00  0.00           H  
ATOM   1676  N   GLY B 102      10.570   5.852  18.622  1.00  0.00           N  
ATOM   1677  CA  GLY B 102      12.008   6.069  18.622  1.00  0.00           C  
ATOM   1678  C   GLY B 102      12.289   7.458  19.147  1.00  0.00           C  
ATOM   1679  O   GLY B 102      11.505   8.384  18.947  1.00  0.00           O  
ATOM   1680  H   GLY B 102       9.956   6.611  18.886  1.00  0.00           H  
ATOM   1681 1HA  GLY B 102      12.500   5.326  19.247  1.00  0.00           H  
ATOM   1682 2HA  GLY B 102      12.397   5.967  17.609  1.00  0.00           H  
ATOM   1683  N   ASP B 103      13.427   7.594  19.810  1.00  0.00           N  
ATOM   1684  CA  ASP B 103      13.805   8.865  20.412  1.00  0.00           C  
ATOM   1685  C   ASP B 103      14.762   9.686  19.579  1.00  0.00           C  
ATOM   1686  O   ASP B 103      14.796  10.913  19.677  1.00  0.00           O  
ATOM   1687  CB  ASP B 103      14.444   8.606  21.774  1.00  0.00           C  
ATOM   1688  CG  ASP B 103      13.483   7.915  22.732  1.00  0.00           C  
ATOM   1689  OD1 ASP B 103      12.440   8.466  23.008  1.00  0.00           O  
ATOM   1690  OD2 ASP B 103      13.794   6.829  23.169  1.00  0.00           O  
ATOM   1691  H   ASP B 103      14.024   6.790  19.925  1.00  0.00           H  
ATOM   1692  HA  ASP B 103      12.901   9.454  20.559  1.00  0.00           H  
ATOM   1693 1HB  ASP B 103      15.329   7.983  21.650  1.00  0.00           H  
ATOM   1694 2HB  ASP B 103      14.766   9.551  22.214  1.00  0.00           H  
ATOM   1695  N   VAL B 104      15.581   9.015  18.803  1.00  0.00           N  
ATOM   1696  CA  VAL B 104      16.627   9.707  18.079  1.00  0.00           C  
ATOM   1697  C   VAL B 104      16.141  10.287  16.765  1.00  0.00           C  
ATOM   1698  O   VAL B 104      15.442   9.622  15.999  1.00  0.00           O  
ATOM   1699  CB  VAL B 104      17.825   8.768  17.884  1.00  0.00           C  
ATOM   1700  CG1 VAL B 104      18.867   9.420  17.081  1.00  0.00           C  
ATOM   1701  CG2 VAL B 104      18.407   8.411  19.263  1.00  0.00           C  
ATOM   1702  H   VAL B 104      15.493   8.015  18.730  1.00  0.00           H  
ATOM   1703  HA  VAL B 104      16.971  10.536  18.697  1.00  0.00           H  
ATOM   1704  HB  VAL B 104      17.504   7.866  17.363  1.00  0.00           H  
ATOM   1705 1HG1 VAL B 104      19.679   8.732  16.979  1.00  0.00           H  
ATOM   1706 2HG1 VAL B 104      18.476   9.671  16.098  1.00  0.00           H  
ATOM   1707 3HG1 VAL B 104      19.214  10.324  17.578  1.00  0.00           H  
ATOM   1708 1HG2 VAL B 104      19.259   7.741  19.134  1.00  0.00           H  
ATOM   1709 2HG2 VAL B 104      18.735   9.320  19.767  1.00  0.00           H  
ATOM   1710 3HG2 VAL B 104      17.645   7.917  19.866  1.00  0.00           H  
ATOM   1711  N   ALA B 105      16.451  11.568  16.560  1.00  0.00           N  
ATOM   1712  CA  ALA B 105      16.092  12.294  15.348  1.00  0.00           C  
ATOM   1713  C   ALA B 105      16.849  11.744  14.138  1.00  0.00           C  
ATOM   1714  O   ALA B 105      18.028  11.382  14.238  1.00  0.00           O  
ATOM   1715  CB  ALA B 105      16.382  13.768  15.507  1.00  0.00           C  
ATOM   1716  H   ALA B 105      16.991  12.047  17.267  1.00  0.00           H  
ATOM   1717  HA  ALA B 105      15.027  12.158  15.172  1.00  0.00           H  
ATOM   1718 1HB  ALA B 105      16.089  14.285  14.595  1.00  0.00           H  
ATOM   1719 2HB  ALA B 105      15.820  14.160  16.354  1.00  0.00           H  
ATOM   1720 3HB  ALA B 105      17.444  13.910  15.680  1.00  0.00           H  
ATOM   1721  N   LEU B 106      16.184  11.749  12.997  1.00  0.00           N  
ATOM   1722  CA  LEU B 106      16.743  11.285  11.754  1.00  0.00           C  
ATOM   1723  C   LEU B 106      17.401  12.429  10.963  1.00  0.00           C  
ATOM   1724  O   LEU B 106      16.852  13.531  10.884  1.00  0.00           O  
ATOM   1725  CB  LEU B 106      15.613  10.654  10.935  1.00  0.00           C  
ATOM   1726  CG  LEU B 106      14.906   9.472  11.618  1.00  0.00           C  
ATOM   1727  CD1 LEU B 106      13.671   9.081  10.806  1.00  0.00           C  
ATOM   1728  CD2 LEU B 106      15.874   8.305  11.729  1.00  0.00           C  
ATOM   1729  H   LEU B 106      15.210  12.045  13.016  1.00  0.00           H  
ATOM   1730  HA  LEU B 106      17.466  10.517  12.006  1.00  0.00           H  
ATOM   1731 1HB  LEU B 106      14.866  11.416  10.729  1.00  0.00           H  
ATOM   1732 2HB  LEU B 106      16.007  10.299   9.990  1.00  0.00           H  
ATOM   1733  HG  LEU B 106      14.579   9.771  12.620  1.00  0.00           H  
ATOM   1734 1HD1 LEU B 106      13.166   8.251  11.296  1.00  0.00           H  
ATOM   1735 2HD1 LEU B 106      12.998   9.924  10.745  1.00  0.00           H  
ATOM   1736 3HD1 LEU B 106      13.973   8.782   9.801  1.00  0.00           H  
ATOM   1737 1HD2 LEU B 106      15.377   7.467  12.217  1.00  0.00           H  
ATOM   1738 2HD2 LEU B 106      16.201   8.002  10.734  1.00  0.00           H  
ATOM   1739 3HD2 LEU B 106      16.746   8.605  12.320  1.00  0.00           H  
ATOM   1740  N   PRO B 107      18.527  12.181  10.265  1.00  0.00           N  
ATOM   1741  CA  PRO B 107      19.264  13.152   9.470  1.00  0.00           C  
ATOM   1742  C   PRO B 107      18.621  13.441   8.118  1.00  0.00           C  
ATOM   1743  O   PRO B 107      19.211  13.204   7.076  1.00  0.00           O  
ATOM   1744  CB  PRO B 107      20.607  12.464   9.283  1.00  0.00           C  
ATOM   1745  CG  PRO B 107      20.290  11.023   9.323  1.00  0.00           C  
ATOM   1746  CD  PRO B 107      19.178  10.885  10.390  1.00  0.00           C  
ATOM   1747  HA  PRO B 107      19.374  14.080  10.053  1.00  0.00           H  
ATOM   1748 1HB  PRO B 107      21.039  12.766   8.330  1.00  0.00           H  
ATOM   1749 2HB  PRO B 107      21.307  12.776  10.070  1.00  0.00           H  
ATOM   1750 1HG  PRO B 107      19.980  10.678   8.323  1.00  0.00           H  
ATOM   1751 2HG  PRO B 107      21.194  10.464   9.576  1.00  0.00           H  
ATOM   1752 1HD  PRO B 107      18.504  10.057  10.118  1.00  0.00           H  
ATOM   1753 2HD  PRO B 107      19.632  10.751  11.386  1.00  0.00           H  
ATOM   1754  N   VAL B 108      17.423  13.980   8.143  1.00  0.00           N  
ATOM   1755  CA  VAL B 108      16.696  14.291   6.924  1.00  0.00           C  
ATOM   1756  C   VAL B 108      16.572  15.818   6.851  1.00  0.00           C  
ATOM   1757  O   VAL B 108      16.274  16.439   7.872  1.00  0.00           O  
ATOM   1758  CB  VAL B 108      15.309  13.631   6.980  1.00  0.00           C  
ATOM   1759  CG1 VAL B 108      14.518  13.959   5.750  1.00  0.00           C  
ATOM   1760  CG2 VAL B 108      15.455  12.124   7.146  1.00  0.00           C  
ATOM   1761  H   VAL B 108      17.003  14.154   9.056  1.00  0.00           H  
ATOM   1762  HA  VAL B 108      17.252  13.905   6.079  1.00  0.00           H  
ATOM   1763  HB  VAL B 108      14.773  14.033   7.840  1.00  0.00           H  
ATOM   1764 1HG1 VAL B 108      13.561  13.513   5.820  1.00  0.00           H  
ATOM   1765 2HG1 VAL B 108      14.408  15.038   5.649  1.00  0.00           H  
ATOM   1766 3HG1 VAL B 108      15.031  13.564   4.888  1.00  0.00           H  
ATOM   1767 1HG2 VAL B 108      14.476  11.680   7.216  1.00  0.00           H  
ATOM   1768 2HG2 VAL B 108      15.944  11.703   6.312  1.00  0.00           H  
ATOM   1769 3HG2 VAL B 108      16.013  11.912   8.052  1.00  0.00           H  
ATOM   1770  N   PRO B 109      16.852  16.481   5.721  1.00  0.00           N  
ATOM   1771  CA  PRO B 109      16.770  17.925   5.619  1.00  0.00           C  
ATOM   1772  C   PRO B 109      15.322  18.384   5.793  1.00  0.00           C  
ATOM   1773  O   PRO B 109      14.369  17.710   5.377  1.00  0.00           O  
ATOM   1774  CB  PRO B 109      17.312  18.197   4.204  1.00  0.00           C  
ATOM   1775  CG  PRO B 109      17.135  16.899   3.436  1.00  0.00           C  
ATOM   1776  CD  PRO B 109      17.296  15.802   4.480  1.00  0.00           C  
ATOM   1777  HA  PRO B 109      17.416  18.381   6.375  1.00  0.00           H  
ATOM   1778 1HB  PRO B 109      16.768  19.029   3.754  1.00  0.00           H  
ATOM   1779 2HB  PRO B 109      18.371  18.501   4.276  1.00  0.00           H  
ATOM   1780 1HG  PRO B 109      16.149  16.884   2.951  1.00  0.00           H  
ATOM   1781 2HG  PRO B 109      17.878  16.822   2.630  1.00  0.00           H  
ATOM   1782 1HD  PRO B 109      16.661  14.970   4.213  1.00  0.00           H  
ATOM   1783 2HD  PRO B 109      18.352  15.518   4.568  1.00  0.00           H  
ATOM   1784  N   TYR B 110      15.177  19.576   6.383  1.00  0.00           N  
ATOM   1785  CA  TYR B 110      13.854  20.118   6.646  1.00  0.00           C  
ATOM   1786  C   TYR B 110      13.646  21.494   6.043  1.00  0.00           C  
ATOM   1787  O   TYR B 110      14.461  22.407   6.198  1.00  0.00           O  
ATOM   1788  CB  TYR B 110      13.602  20.192   8.157  1.00  0.00           C  
ATOM   1789  CG  TYR B 110      12.178  20.649   8.542  1.00  0.00           C  
ATOM   1790  CD1 TYR B 110      11.138  19.788   8.357  1.00  0.00           C  
ATOM   1791  CD2 TYR B 110      11.927  21.884   9.095  1.00  0.00           C  
ATOM   1792  CE1 TYR B 110       9.867  20.120   8.710  1.00  0.00           C  
ATOM   1793  CE2 TYR B 110      10.633  22.216   9.441  1.00  0.00           C  
ATOM   1794  CZ  TYR B 110       9.609  21.335   9.244  1.00  0.00           C  
ATOM   1795  OH  TYR B 110       8.325  21.670   9.585  1.00  0.00           O  
ATOM   1796  H   TYR B 110      15.992  20.091   6.683  1.00  0.00           H  
ATOM   1797  HA  TYR B 110      13.113  19.454   6.203  1.00  0.00           H  
ATOM   1798 1HB  TYR B 110      13.786  19.235   8.593  1.00  0.00           H  
ATOM   1799 2HB  TYR B 110      14.307  20.886   8.606  1.00  0.00           H  
ATOM   1800  HD1 TYR B 110      11.333  18.826   7.929  1.00  0.00           H  
ATOM   1801  HD2 TYR B 110      12.737  22.592   9.264  1.00  0.00           H  
ATOM   1802  HE1 TYR B 110       9.066  19.408   8.563  1.00  0.00           H  
ATOM   1803  HE2 TYR B 110      10.421  23.171   9.876  1.00  0.00           H  
ATOM   1804  HH  TYR B 110       7.708  20.959   9.292  1.00  0.00           H  
ATOM   1805  N   ASP B 111      12.545  21.601   5.329  1.00  0.00           N  
ATOM   1806  CA  ASP B 111      12.051  22.817   4.715  1.00  0.00           C  
ATOM   1807  C   ASP B 111      10.817  23.287   5.483  1.00  0.00           C  
ATOM   1808  O   ASP B 111       9.770  22.649   5.407  1.00  0.00           O  
ATOM   1809  CB  ASP B 111      11.710  22.565   3.254  1.00  0.00           C  
ATOM   1810  CG  ASP B 111      11.209  23.812   2.489  1.00  0.00           C  
ATOM   1811  OD1 ASP B 111      10.760  24.764   3.109  1.00  0.00           O  
ATOM   1812  OD2 ASP B 111      11.241  23.773   1.275  1.00  0.00           O  
ATOM   1813  H   ASP B 111      11.961  20.767   5.230  1.00  0.00           H  
ATOM   1814  HA  ASP B 111      12.820  23.587   4.778  1.00  0.00           H  
ATOM   1815 1HB  ASP B 111      12.599  22.190   2.746  1.00  0.00           H  
ATOM   1816 2HB  ASP B 111      10.966  21.774   3.200  1.00  0.00           H  
ATOM   1817  N   HIS B 112      10.882  24.394   6.216  1.00  0.00           N  
ATOM   1818  CA  HIS B 112       9.716  24.778   7.033  1.00  0.00           C  
ATOM   1819  C   HIS B 112       8.422  24.990   6.221  1.00  0.00           C  
ATOM   1820  O   HIS B 112       7.328  24.972   6.795  1.00  0.00           O  
ATOM   1821  CB  HIS B 112      10.001  26.044   7.839  1.00  0.00           C  
ATOM   1822  CG  HIS B 112      10.946  25.861   8.941  1.00  0.00           C  
ATOM   1823  ND1 HIS B 112      12.300  25.730   8.742  1.00  0.00           N  
ATOM   1824  CD2 HIS B 112      10.749  25.813  10.283  1.00  0.00           C  
ATOM   1825  CE1 HIS B 112      12.899  25.596   9.923  1.00  0.00           C  
ATOM   1826  NE2 HIS B 112      11.972  25.642  10.867  1.00  0.00           N  
ATOM   1827  H   HIS B 112      11.734  24.936   6.240  1.00  0.00           H  
ATOM   1828  HA  HIS B 112       9.499  23.985   7.738  1.00  0.00           H  
ATOM   1829 1HB  HIS B 112      10.387  26.820   7.179  1.00  0.00           H  
ATOM   1830 2HB  HIS B 112       9.069  26.410   8.266  1.00  0.00           H  
ATOM   1831  HD2 HIS B 112       9.803  25.895  10.800  1.00  0.00           H  
ATOM   1832  HE1 HIS B 112      13.967  25.471  10.088  1.00  0.00           H  
ATOM   1833  HE2 HIS B 112      12.133  25.562  11.875  1.00  0.00           H  
ATOM   1834  N   GLN B 113       8.542  25.213   4.903  1.00  0.00           N  
ATOM   1835  CA  GLN B 113       7.389  25.416   4.047  1.00  0.00           C  
ATOM   1836  C   GLN B 113       6.838  24.110   3.448  1.00  0.00           C  
ATOM   1837  O   GLN B 113       5.721  24.095   2.904  1.00  0.00           O  
ATOM   1838  CB  GLN B 113       7.747  26.327   2.867  1.00  0.00           C  
ATOM   1839  CG  GLN B 113       8.111  27.757   3.205  1.00  0.00           C  
ATOM   1840  CD  GLN B 113       8.445  28.537   1.938  1.00  0.00           C  
ATOM   1841  OE1 GLN B 113       8.019  28.123   0.825  1.00  0.00           O  
ATOM   1842  NE2 GLN B 113       9.166  29.658   2.073  1.00  0.00           N  
ATOM   1843  H   GLN B 113       9.468  25.188   4.457  1.00  0.00           H  
ATOM   1844  HA  GLN B 113       6.601  25.879   4.639  1.00  0.00           H  
ATOM   1845 1HB  GLN B 113       8.601  25.889   2.339  1.00  0.00           H  
ATOM   1846 2HB  GLN B 113       6.918  26.349   2.169  1.00  0.00           H  
ATOM   1847 1HG  GLN B 113       7.302  28.230   3.717  1.00  0.00           H  
ATOM   1848 2HG  GLN B 113       8.997  27.748   3.841  1.00  0.00           H  
ATOM   1849 1HE2 GLN B 113       9.401  30.211   1.277  1.00  0.00           H  
ATOM   1850 2HE2 GLN B 113       9.495  29.989   2.985  1.00  0.00           H  
ATOM   1851  N   ARG B 114       7.637  23.025   3.483  1.00  0.00           N  
ATOM   1852  CA  ARG B 114       7.257  21.765   2.816  1.00  0.00           C  
ATOM   1853  C   ARG B 114       7.303  20.497   3.688  1.00  0.00           C  
ATOM   1854  O   ARG B 114       6.615  19.521   3.385  1.00  0.00           O  
ATOM   1855  CB  ARG B 114       8.122  21.540   1.586  1.00  0.00           C  
ATOM   1856  CG  ARG B 114       7.897  22.555   0.490  1.00  0.00           C  
ATOM   1857  CD  ARG B 114       8.812  22.385  -0.648  1.00  0.00           C  
ATOM   1858  NE  ARG B 114       8.509  23.346  -1.709  1.00  0.00           N  
ATOM   1859  CZ  ARG B 114       8.959  24.635  -1.769  1.00  0.00           C  
ATOM   1860  NH1 ARG B 114       9.756  25.154  -0.839  1.00  0.00           N  
ATOM   1861  NH2 ARG B 114       8.594  25.384  -2.790  1.00  0.00           N  
ATOM   1862  H   ARG B 114       8.521  23.076   3.984  1.00  0.00           H  
ATOM   1863  HA  ARG B 114       6.232  21.877   2.467  1.00  0.00           H  
ATOM   1864 1HB  ARG B 114       9.164  21.575   1.854  1.00  0.00           H  
ATOM   1865 2HB  ARG B 114       7.924  20.551   1.173  1.00  0.00           H  
ATOM   1866 1HG  ARG B 114       6.872  22.491   0.130  1.00  0.00           H  
ATOM   1867 2HG  ARG B 114       8.080  23.554   0.890  1.00  0.00           H  
ATOM   1868 1HD  ARG B 114       9.837  22.537  -0.328  1.00  0.00           H  
ATOM   1869 2HD  ARG B 114       8.703  21.379  -1.054  1.00  0.00           H  
ATOM   1870  HE  ARG B 114       7.913  23.028  -2.459  1.00  0.00           H  
ATOM   1871 1HH1 ARG B 114      10.092  24.594  -0.032  1.00  0.00           H  
ATOM   1872 2HH1 ARG B 114      10.066  26.107  -0.913  1.00  0.00           H  
ATOM   1873 1HH2 ARG B 114       7.990  25.003  -3.506  1.00  0.00           H  
ATOM   1874 2HH2 ARG B 114       8.932  26.328  -2.857  1.00  0.00           H  
ATOM   1875  N   GLY B 115       8.122  20.493   4.740  1.00  0.00           N  
ATOM   1876  CA  GLY B 115       8.304  19.301   5.569  1.00  0.00           C  
ATOM   1877  C   GLY B 115       9.675  18.634   5.365  1.00  0.00           C  
ATOM   1878  O   GLY B 115      10.645  19.271   4.925  1.00  0.00           O  
ATOM   1879  H   GLY B 115       8.661  21.320   4.959  1.00  0.00           H  
ATOM   1880 1HA  GLY B 115       8.160  19.570   6.605  1.00  0.00           H  
ATOM   1881 2HA  GLY B 115       7.524  18.582   5.335  1.00  0.00           H  
ATOM   1882  N   PHE B 116       9.784  17.366   5.769  1.00  0.00           N  
ATOM   1883  CA  PHE B 116      11.049  16.651   5.653  1.00  0.00           C  
ATOM   1884  C   PHE B 116      11.146  16.007   4.304  1.00  0.00           C  
ATOM   1885  O   PHE B 116      10.185  15.397   3.856  1.00  0.00           O  
ATOM   1886  CB  PHE B 116      11.179  15.585   6.714  1.00  0.00           C  
ATOM   1887  CG  PHE B 116      11.451  16.113   8.028  1.00  0.00           C  
ATOM   1888  CD1 PHE B 116      10.446  16.362   8.897  1.00  0.00           C  
ATOM   1889  CD2 PHE B 116      12.740  16.373   8.407  1.00  0.00           C  
ATOM   1890  CE1 PHE B 116      10.703  16.876  10.131  1.00  0.00           C  
ATOM   1891  CE2 PHE B 116      13.009  16.885   9.643  1.00  0.00           C  
ATOM   1892  CZ  PHE B 116      11.987  17.144  10.500  1.00  0.00           C  
ATOM   1893  H   PHE B 116       8.949  16.888   6.115  1.00  0.00           H  
ATOM   1894  HA  PHE B 116      11.871  17.358   5.761  1.00  0.00           H  
ATOM   1895 1HB  PHE B 116      10.265  15.012   6.767  1.00  0.00           H  
ATOM   1896 2HB  PHE B 116      11.962  14.914   6.450  1.00  0.00           H  
ATOM   1897  HD1 PHE B 116       9.428  16.146   8.586  1.00  0.00           H  
ATOM   1898  HD2 PHE B 116      13.556  16.180   7.707  1.00  0.00           H  
ATOM   1899  HE1 PHE B 116       9.889  17.076  10.816  1.00  0.00           H  
ATOM   1900  HE2 PHE B 116      14.039  17.097   9.933  1.00  0.00           H  
ATOM   1901  HZ  PHE B 116      12.189  17.557  11.455  1.00  0.00           H  
ATOM   1902  N   SER B 117      12.303  16.094   3.657  1.00  0.00           N  
ATOM   1903  CA  SER B 117      12.435  15.446   2.346  1.00  0.00           C  
ATOM   1904  C   SER B 117      13.626  14.499   2.323  1.00  0.00           C  
ATOM   1905  O   SER B 117      14.728  14.877   2.692  1.00  0.00           O  
ATOM   1906  CB  SER B 117      12.569  16.478   1.238  1.00  0.00           C  
ATOM   1907  OG  SER B 117      11.388  17.238   1.109  1.00  0.00           O  
ATOM   1908  H   SER B 117      13.081  16.610   4.083  1.00  0.00           H  
ATOM   1909  HA  SER B 117      11.543  14.862   2.155  1.00  0.00           H  
ATOM   1910 1HB  SER B 117      13.403  17.136   1.464  1.00  0.00           H  
ATOM   1911 2HB  SER B 117      12.792  15.973   0.291  1.00  0.00           H  
ATOM   1912  HG  SER B 117      10.857  16.788   0.458  1.00  0.00           H  
ATOM   1913  N   GLY B 118      13.394  13.277   1.857  1.00  0.00           N  
ATOM   1914  CA  GLY B 118      14.450  12.278   1.837  1.00  0.00           C  
ATOM   1915  C   GLY B 118      13.959  10.921   1.382  1.00  0.00           C  
ATOM   1916  O   GLY B 118      13.017  10.810   0.615  1.00  0.00           O  
ATOM   1917  H   GLY B 118      12.449  13.038   1.554  1.00  0.00           H  
ATOM   1918 1HA  GLY B 118      15.259  12.622   1.196  1.00  0.00           H  
ATOM   1919 2HA  GLY B 118      14.832  12.175   2.841  1.00  0.00           H  
ATOM   1920  N   ILE B 119      14.619   9.873   1.809  1.00  0.00           N  
ATOM   1921  CA  ILE B 119      14.208   8.531   1.404  1.00  0.00           C  
ATOM   1922  C   ILE B 119      13.870   7.741   2.652  1.00  0.00           C  
ATOM   1923  O   ILE B 119      14.536   7.879   3.669  1.00  0.00           O  
ATOM   1924  CB  ILE B 119      15.335   7.841   0.702  1.00  0.00           C  
ATOM   1925  CG1 ILE B 119      16.479   8.169   1.502  1.00  0.00           C  
ATOM   1926  CG2 ILE B 119      15.475   8.287  -0.743  1.00  0.00           C  
ATOM   1927  CD1 ILE B 119      17.573   7.459   1.191  1.00  0.00           C  
ATOM   1928  H   ILE B 119      15.390   9.991   2.445  1.00  0.00           H  
ATOM   1929  HA  ILE B 119      13.329   8.582   0.759  1.00  0.00           H  
ATOM   1930  HB  ILE B 119      15.193   6.751   0.735  1.00  0.00           H  
ATOM   1931 1HG1 ILE B 119      16.650   9.204   1.378  1.00  0.00           H  
ATOM   1932 2HG1 ILE B 119      16.257   7.986   2.547  1.00  0.00           H  
ATOM   1933 1HG2 ILE B 119      16.323   7.780  -1.190  1.00  0.00           H  
ATOM   1934 2HG2 ILE B 119      14.568   8.029  -1.292  1.00  0.00           H  
ATOM   1935 3HG2 ILE B 119      15.625   9.361  -0.788  1.00  0.00           H  
ATOM   1936 1HD1 ILE B 119      18.406   7.734   1.806  1.00  0.00           H  
ATOM   1937 2HD1 ILE B 119      17.322   6.422   1.383  1.00  0.00           H  
ATOM   1938 3HD1 ILE B 119      17.812   7.613   0.174  1.00  0.00           H  
ATOM   1939  N   PHE B 120      12.858   6.907   2.574  1.00  0.00           N  
ATOM   1940  CA  PHE B 120      12.420   6.183   3.741  1.00  0.00           C  
ATOM   1941  C   PHE B 120      12.032   4.760   3.476  1.00  0.00           C  
ATOM   1942  O   PHE B 120      11.677   4.394   2.347  1.00  0.00           O  
ATOM   1943  CB  PHE B 120      11.221   6.893   4.345  1.00  0.00           C  
ATOM   1944  CG  PHE B 120      11.472   8.330   4.734  1.00  0.00           C  
ATOM   1945  CD1 PHE B 120      11.152   9.351   3.878  1.00  0.00           C  
ATOM   1946  CD2 PHE B 120      12.024   8.643   5.922  1.00  0.00           C  
ATOM   1947  CE1 PHE B 120      11.363  10.673   4.208  1.00  0.00           C  
ATOM   1948  CE2 PHE B 120      12.253   9.940   6.266  1.00  0.00           C  
ATOM   1949  CZ  PHE B 120      11.911  10.963   5.408  1.00  0.00           C  
ATOM   1950  H   PHE B 120      12.363   6.819   1.702  1.00  0.00           H  
ATOM   1951  HA  PHE B 120      13.236   6.176   4.467  1.00  0.00           H  
ATOM   1952 1HB  PHE B 120      10.402   6.870   3.638  1.00  0.00           H  
ATOM   1953 2HB  PHE B 120      10.896   6.352   5.221  1.00  0.00           H  
ATOM   1954  HD1 PHE B 120      10.730   9.097   2.946  1.00  0.00           H  
ATOM   1955  HD2 PHE B 120      12.298   7.842   6.603  1.00  0.00           H  
ATOM   1956  HE1 PHE B 120      11.094  11.474   3.508  1.00  0.00           H  
ATOM   1957  HE2 PHE B 120      12.709  10.142   7.217  1.00  0.00           H  
ATOM   1958  HZ  PHE B 120      12.082  11.985   5.686  1.00  0.00           H  
ATOM   1959  N   GLU B 121      12.056   3.963   4.543  1.00  0.00           N  
ATOM   1960  CA  GLU B 121      11.525   2.608   4.501  1.00  0.00           C  
ATOM   1961  C   GLU B 121      10.038   2.623   4.862  1.00  0.00           C  
ATOM   1962  O   GLU B 121       9.561   3.601   5.451  1.00  0.00           O  
ATOM   1963  CB  GLU B 121      12.287   1.700   5.469  1.00  0.00           C  
ATOM   1964  CG  GLU B 121      13.761   1.500   5.127  1.00  0.00           C  
ATOM   1965  CD  GLU B 121      14.462   0.558   6.085  1.00  0.00           C  
ATOM   1966  OE1 GLU B 121      13.899   0.269   7.125  1.00  0.00           O  
ATOM   1967  OE2 GLU B 121      15.550   0.130   5.781  1.00  0.00           O  
ATOM   1968  H   GLU B 121      12.417   4.316   5.419  1.00  0.00           H  
ATOM   1969  HA  GLU B 121      11.614   2.223   3.487  1.00  0.00           H  
ATOM   1970 1HB  GLU B 121      12.230   2.121   6.473  1.00  0.00           H  
ATOM   1971 2HB  GLU B 121      11.810   0.720   5.502  1.00  0.00           H  
ATOM   1972 1HG  GLU B 121      13.836   1.099   4.116  1.00  0.00           H  
ATOM   1973 2HG  GLU B 121      14.260   2.467   5.141  1.00  0.00           H  
ATOM   1974  N   ASP B 122       9.323   1.527   4.569  1.00  0.00           N  
ATOM   1975  CA  ASP B 122       7.894   1.462   4.880  1.00  0.00           C  
ATOM   1976  C   ASP B 122       7.610   1.253   6.370  1.00  0.00           C  
ATOM   1977  O   ASP B 122       7.415   0.136   6.845  1.00  0.00           O  
ATOM   1978  CB  ASP B 122       7.193   0.362   4.107  1.00  0.00           C  
ATOM   1979  CG  ASP B 122       7.140   0.649   2.668  1.00  0.00           C  
ATOM   1980  OD1 ASP B 122       7.657   1.649   2.259  1.00  0.00           O  
ATOM   1981  OD2 ASP B 122       6.507  -0.083   1.963  1.00  0.00           O  
ATOM   1982  H   ASP B 122       9.772   0.745   4.109  1.00  0.00           H  
ATOM   1983  HA  ASP B 122       7.435   2.402   4.582  1.00  0.00           H  
ATOM   1984 1HB  ASP B 122       7.699  -0.588   4.272  1.00  0.00           H  
ATOM   1985 2HB  ASP B 122       6.170   0.265   4.479  1.00  0.00           H  
ATOM   1986  N   ARG B 123       7.633   2.370   7.076  1.00  0.00           N  
ATOM   1987  CA  ARG B 123       7.415   2.529   8.514  1.00  0.00           C  
ATOM   1988  C   ARG B 123       6.545   3.753   8.798  1.00  0.00           C  
ATOM   1989  O   ARG B 123       6.031   4.392   7.874  1.00  0.00           O  
ATOM   1990  CB  ARG B 123       8.767   2.709   9.197  1.00  0.00           C  
ATOM   1991  CG  ARG B 123       9.731   1.539   9.030  1.00  0.00           C  
ATOM   1992  CD  ARG B 123      11.057   1.809   9.649  1.00  0.00           C  
ATOM   1993  NE  ARG B 123      12.017   0.748   9.331  1.00  0.00           N  
ATOM   1994  CZ  ARG B 123      12.232  -0.382  10.036  1.00  0.00           C  
ATOM   1995  NH1 ARG B 123      11.564  -0.646  11.144  1.00  0.00           N  
ATOM   1996  NH2 ARG B 123      13.142  -1.223   9.578  1.00  0.00           N  
ATOM   1997  H   ARG B 123       7.875   3.199   6.537  1.00  0.00           H  
ATOM   1998  HA  ARG B 123       6.878   1.646   8.870  1.00  0.00           H  
ATOM   1999 1HB  ARG B 123       9.257   3.590   8.788  1.00  0.00           H  
ATOM   2000 2HB  ARG B 123       8.634   2.878  10.263  1.00  0.00           H  
ATOM   2001 1HG  ARG B 123       9.304   0.643   9.473  1.00  0.00           H  
ATOM   2002 2HG  ARG B 123       9.913   1.365   7.972  1.00  0.00           H  
ATOM   2003 1HD  ARG B 123      11.452   2.748   9.250  1.00  0.00           H  
ATOM   2004 2HD  ARG B 123      10.967   1.896  10.730  1.00  0.00           H  
ATOM   2005  HE  ARG B 123      12.586   0.855   8.474  1.00  0.00           H  
ATOM   2006 1HH1 ARG B 123      10.878   0.007  11.491  1.00  0.00           H  
ATOM   2007 2HH1 ARG B 123      11.747  -1.496  11.655  1.00  0.00           H  
ATOM   2008 1HH2 ARG B 123      13.642  -0.967   8.705  1.00  0.00           H  
ATOM   2009 2HH2 ARG B 123      13.347  -2.082  10.061  1.00  0.00           H  
ATOM   2010  N   SER B 124       6.311   4.037  10.078  1.00  0.00           N  
ATOM   2011  CA  SER B 124       5.549   5.233  10.401  1.00  0.00           C  
ATOM   2012  C   SER B 124       6.460   6.263  11.053  1.00  0.00           C  
ATOM   2013  O   SER B 124       7.383   5.900  11.794  1.00  0.00           O  
ATOM   2014  CB  SER B 124       4.395   4.882  11.317  1.00  0.00           C  
ATOM   2015  OG  SER B 124       4.860   4.350  12.526  1.00  0.00           O  
ATOM   2016  H   SER B 124       6.695   3.467  10.814  1.00  0.00           H  
ATOM   2017  HA  SER B 124       5.148   5.643   9.487  1.00  0.00           H  
ATOM   2018 1HB  SER B 124       3.798   5.777  11.507  1.00  0.00           H  
ATOM   2019 2HB  SER B 124       3.753   4.161  10.825  1.00  0.00           H  
ATOM   2020  HG  SER B 124       4.080   4.193  13.058  1.00  0.00           H  
ATOM   2021  N   TYR B 125       6.147   7.543  10.824  1.00  0.00           N  
ATOM   2022  CA  TYR B 125       6.959   8.638  11.330  1.00  0.00           C  
ATOM   2023  C   TYR B 125       6.173   9.753  11.972  1.00  0.00           C  
ATOM   2024  O   TYR B 125       5.026  10.014  11.621  1.00  0.00           O  
ATOM   2025  CB  TYR B 125       7.786   9.240  10.195  1.00  0.00           C  
ATOM   2026  CG  TYR B 125       8.664   8.243   9.466  1.00  0.00           C  
ATOM   2027  CD1 TYR B 125       8.141   7.523   8.410  1.00  0.00           C  
ATOM   2028  CD2 TYR B 125       9.967   8.042   9.852  1.00  0.00           C  
ATOM   2029  CE1 TYR B 125       8.891   6.620   7.751  1.00  0.00           C  
ATOM   2030  CE2 TYR B 125      10.745   7.111   9.176  1.00  0.00           C  
ATOM   2031  CZ  TYR B 125      10.207   6.405   8.136  1.00  0.00           C  
ATOM   2032  OH  TYR B 125      10.982   5.465   7.444  1.00  0.00           O  
ATOM   2033  H   TYR B 125       5.337   7.732  10.238  1.00  0.00           H  
ATOM   2034  HA  TYR B 125       7.633   8.244  12.086  1.00  0.00           H  
ATOM   2035 1HB  TYR B 125       7.121   9.707   9.473  1.00  0.00           H  
ATOM   2036 2HB  TYR B 125       8.424  10.012  10.609  1.00  0.00           H  
ATOM   2037  HD1 TYR B 125       7.108   7.685   8.110  1.00  0.00           H  
ATOM   2038  HD2 TYR B 125      10.380   8.609  10.684  1.00  0.00           H  
ATOM   2039  HE1 TYR B 125       8.459   6.058   6.918  1.00  0.00           H  
ATOM   2040  HE2 TYR B 125      11.773   6.938   9.469  1.00  0.00           H  
ATOM   2041  HH  TYR B 125      10.414   5.008   6.790  1.00  0.00           H  
ATOM   2042  N   ILE B 126       6.819  10.433  12.899  1.00  0.00           N  
ATOM   2043  CA  ILE B 126       6.241  11.609  13.529  1.00  0.00           C  
ATOM   2044  C   ILE B 126       7.242  12.740  13.516  1.00  0.00           C  
ATOM   2045  O   ILE B 126       8.451  12.511  13.498  1.00  0.00           O  
ATOM   2046  CB  ILE B 126       5.848  11.328  14.990  1.00  0.00           C  
ATOM   2047  CG1 ILE B 126       7.109  10.927  15.758  1.00  0.00           C  
ATOM   2048  CG2 ILE B 126       4.756  10.268  15.058  1.00  0.00           C  
ATOM   2049  CD1 ILE B 126       6.925  10.749  17.228  1.00  0.00           C  
ATOM   2050  H   ILE B 126       7.767  10.140  13.141  1.00  0.00           H  
ATOM   2051  HA  ILE B 126       5.355  11.922  12.974  1.00  0.00           H  
ATOM   2052  HB  ILE B 126       5.477  12.255  15.446  1.00  0.00           H  
ATOM   2053 1HG1 ILE B 126       7.497  10.005  15.336  1.00  0.00           H  
ATOM   2054 2HG1 ILE B 126       7.852  11.711  15.616  1.00  0.00           H  
ATOM   2055 1HG2 ILE B 126       4.486  10.090  16.098  1.00  0.00           H  
ATOM   2056 2HG2 ILE B 126       3.884  10.628  14.514  1.00  0.00           H  
ATOM   2057 3HG2 ILE B 126       5.100   9.346  14.614  1.00  0.00           H  
ATOM   2058 1HD1 ILE B 126       7.880  10.473  17.679  1.00  0.00           H  
ATOM   2059 2HD1 ILE B 126       6.564  11.684  17.670  1.00  0.00           H  
ATOM   2060 3HD1 ILE B 126       6.200   9.954  17.408  1.00  0.00           H  
ATOM   2061  N   CYS B 127       6.748  13.958  13.581  1.00  0.00           N  
ATOM   2062  CA  CYS B 127       7.633  15.081  13.706  1.00  0.00           C  
ATOM   2063  C   CYS B 127       7.487  15.635  15.105  1.00  0.00           C  
ATOM   2064  O   CYS B 127       6.407  15.544  15.699  1.00  0.00           O  
ATOM   2065  CB  CYS B 127       7.281  16.121  12.670  1.00  0.00           C  
ATOM   2066  SG  CYS B 127       7.424  15.481  11.047  1.00  0.00           S  
ATOM   2067  H   CYS B 127       5.747  14.110  13.546  1.00  0.00           H  
ATOM   2068  HA  CYS B 127       8.655  14.757  13.550  1.00  0.00           H  
ATOM   2069 1HB  CYS B 127       6.277  16.470  12.817  1.00  0.00           H  
ATOM   2070 2HB  CYS B 127       7.952  16.973  12.766  1.00  0.00           H  
ATOM   2071  N   LYS B 128       8.556  16.222  15.621  1.00  0.00           N  
ATOM   2072  CA  LYS B 128       8.508  16.866  16.925  1.00  0.00           C  
ATOM   2073  C   LYS B 128       8.998  18.275  16.882  1.00  0.00           C  
ATOM   2074  O   LYS B 128       9.938  18.597  16.158  1.00  0.00           O  
ATOM   2075  CB  LYS B 128       9.368  16.145  17.962  1.00  0.00           C  
ATOM   2076  CG  LYS B 128       8.905  14.789  18.373  1.00  0.00           C  
ATOM   2077  CD  LYS B 128       9.803  14.217  19.450  1.00  0.00           C  
ATOM   2078  CE  LYS B 128       9.332  12.853  19.939  1.00  0.00           C  
ATOM   2079  NZ  LYS B 128       8.107  12.978  20.799  1.00  0.00           N  
ATOM   2080  H   LYS B 128       9.417  16.215  15.080  1.00  0.00           H  
ATOM   2081  HA  LYS B 128       7.479  16.876  17.265  1.00  0.00           H  
ATOM   2082 1HB  LYS B 128      10.383  16.049  17.579  1.00  0.00           H  
ATOM   2083 2HB  LYS B 128       9.420  16.754  18.867  1.00  0.00           H  
ATOM   2084 1HG  LYS B 128       7.912  14.898  18.775  1.00  0.00           H  
ATOM   2085 2HG  LYS B 128       8.865  14.115  17.521  1.00  0.00           H  
ATOM   2086 1HD  LYS B 128      10.815  14.135  19.093  1.00  0.00           H  
ATOM   2087 2HD  LYS B 128       9.801  14.902  20.295  1.00  0.00           H  
ATOM   2088 1HE  LYS B 128       9.106  12.219  19.086  1.00  0.00           H  
ATOM   2089 2HE  LYS B 128      10.127  12.391  20.522  1.00  0.00           H  
ATOM   2090 1HZ  LYS B 128       7.803  12.083  21.129  1.00  0.00           H  
ATOM   2091 2HZ  LYS B 128       8.337  13.586  21.600  1.00  0.00           H  
ATOM   2092 3HZ  LYS B 128       7.342  13.403  20.273  1.00  0.00           H  
ATOM   2093  N   THR B 129       8.393  19.111  17.704  1.00  0.00           N  
ATOM   2094  CA  THR B 129       8.899  20.462  17.871  1.00  0.00           C  
ATOM   2095  C   THR B 129       8.692  20.923  19.309  1.00  0.00           C  
ATOM   2096  O   THR B 129       8.262  20.139  20.159  1.00  0.00           O  
ATOM   2097  CB  THR B 129       8.268  21.444  16.861  1.00  0.00           C  
ATOM   2098  OG1 THR B 129       9.005  22.673  16.915  1.00  0.00           O  
ATOM   2099  CG2 THR B 129       6.806  21.711  17.159  1.00  0.00           C  
ATOM   2100  H   THR B 129       7.573  18.788  18.221  1.00  0.00           H  
ATOM   2101  HA  THR B 129       9.974  20.454  17.678  1.00  0.00           H  
ATOM   2102  HB  THR B 129       8.349  21.020  15.866  1.00  0.00           H  
ATOM   2103  HG1 THR B 129       9.924  22.501  16.571  1.00  0.00           H  
ATOM   2104 1HG2 THR B 129       6.403  22.405  16.423  1.00  0.00           H  
ATOM   2105 2HG2 THR B 129       6.257  20.785  17.121  1.00  0.00           H  
ATOM   2106 3HG2 THR B 129       6.711  22.137  18.144  1.00  0.00           H  
ATOM   2107  N   THR B 130       9.042  22.172  19.581  1.00  0.00           N  
ATOM   2108  CA  THR B 130       8.855  22.747  20.909  1.00  0.00           C  
ATOM   2109  C   THR B 130       8.123  24.068  20.793  1.00  0.00           C  
ATOM   2110  O   THR B 130       8.604  24.977  20.118  1.00  0.00           O  
ATOM   2111  CB  THR B 130      10.185  22.981  21.653  1.00  0.00           C  
ATOM   2112  OG1 THR B 130      10.897  21.744  21.782  1.00  0.00           O  
ATOM   2113  CG2 THR B 130       9.906  23.554  23.064  1.00  0.00           C  
ATOM   2114  H   THR B 130       9.368  22.728  18.801  1.00  0.00           H  
ATOM   2115  HA  THR B 130       8.249  22.070  21.494  1.00  0.00           H  
ATOM   2116  HB  THR B 130      10.795  23.689  21.099  1.00  0.00           H  
ATOM   2117  HG1 THR B 130      10.309  21.073  22.146  1.00  0.00           H  
ATOM   2118 1HG2 THR B 130      10.847  23.718  23.584  1.00  0.00           H  
ATOM   2119 2HG2 THR B 130       9.371  24.499  22.977  1.00  0.00           H  
ATOM   2120 3HG2 THR B 130       9.299  22.846  23.626  1.00  0.00           H  
ATOM   2121  N   ILE B 131       6.979  24.186  21.453  1.00  0.00           N  
ATOM   2122  CA  ILE B 131       6.235  25.434  21.375  1.00  0.00           C  
ATOM   2123  C   ILE B 131       6.074  26.018  22.765  1.00  0.00           C  
ATOM   2124  O   ILE B 131       5.491  25.419  23.680  1.00  0.00           O  
ATOM   2125  CB  ILE B 131       4.907  25.265  20.614  1.00  0.00           C  
ATOM   2126  CG1 ILE B 131       5.232  24.787  19.182  1.00  0.00           C  
ATOM   2127  CG2 ILE B 131       4.148  26.571  20.565  1.00  0.00           C  
ATOM   2128  CD1 ILE B 131       4.052  24.415  18.372  1.00  0.00           C  
ATOM   2129  H   ILE B 131       6.656  23.401  22.018  1.00  0.00           H  
ATOM   2130  HA  ILE B 131       6.820  26.148  20.797  1.00  0.00           H  
ATOM   2131  HB  ILE B 131       4.297  24.505  21.101  1.00  0.00           H  
ATOM   2132 1HG1 ILE B 131       5.778  25.575  18.662  1.00  0.00           H  
ATOM   2133 2HG1 ILE B 131       5.861  23.919  19.247  1.00  0.00           H  
ATOM   2134 1HG2 ILE B 131       3.214  26.432  20.012  1.00  0.00           H  
ATOM   2135 2HG2 ILE B 131       3.918  26.904  21.576  1.00  0.00           H  
ATOM   2136 3HG2 ILE B 131       4.751  27.326  20.065  1.00  0.00           H  
ATOM   2137 1HD1 ILE B 131       4.380  24.086  17.386  1.00  0.00           H  
ATOM   2138 2HD1 ILE B 131       3.509  23.616  18.854  1.00  0.00           H  
ATOM   2139 3HD1 ILE B 131       3.399  25.282  18.264  1.00  0.00           H  
ATOM   2140  N   GLY B 132       6.691  27.173  22.941  1.00  0.00           N  
ATOM   2141  CA  GLY B 132       6.765  27.875  24.212  1.00  0.00           C  
ATOM   2142  C   GLY B 132       7.796  27.191  25.109  1.00  0.00           C  
ATOM   2143  O   GLY B 132       8.889  27.709  25.335  1.00  0.00           O  
ATOM   2144  H   GLY B 132       7.146  27.587  22.140  1.00  0.00           H  
ATOM   2145 1HA  GLY B 132       7.047  28.916  24.045  1.00  0.00           H  
ATOM   2146 2HA  GLY B 132       5.788  27.871  24.693  1.00  0.00           H  
ATOM   2147  N   ASP B 133       7.435  26.006  25.591  1.00  0.00           N  
ATOM   2148  CA  ASP B 133       8.307  25.182  26.409  1.00  0.00           C  
ATOM   2149  C   ASP B 133       7.814  23.744  26.405  1.00  0.00           C  
ATOM   2150  O   ASP B 133       8.350  22.887  27.112  1.00  0.00           O  
ATOM   2151  CB  ASP B 133       8.438  25.756  27.840  1.00  0.00           C  
ATOM   2152  CG  ASP B 133       7.102  25.837  28.708  1.00  0.00           C  
ATOM   2153  OD1 ASP B 133       6.073  25.358  28.290  1.00  0.00           O  
ATOM   2154  OD2 ASP B 133       7.166  26.406  29.779  1.00  0.00           O  
ATOM   2155  H   ASP B 133       6.520  25.645  25.320  1.00  0.00           H  
ATOM   2156  HA  ASP B 133       9.302  25.189  25.965  1.00  0.00           H  
ATOM   2157 1HB  ASP B 133       9.152  25.146  28.392  1.00  0.00           H  
ATOM   2158 2HB  ASP B 133       8.866  26.759  27.785  1.00  0.00           H  
ATOM   2159  N   ARG B 134       6.797  23.478  25.585  1.00  0.00           N  
ATOM   2160  CA  ARG B 134       6.194  22.148  25.547  1.00  0.00           C  
ATOM   2161  C   ARG B 134       6.634  21.328  24.347  1.00  0.00           C  
ATOM   2162  O   ARG B 134       6.755  21.857  23.243  1.00  0.00           O  
ATOM   2163  CB  ARG B 134       4.678  22.275  25.521  1.00  0.00           C  
ATOM   2164  CG  ARG B 134       4.084  22.863  26.781  1.00  0.00           C  
ATOM   2165  CD  ARG B 134       2.606  22.927  26.736  1.00  0.00           C  
ATOM   2166  NE  ARG B 134       2.068  23.542  27.938  1.00  0.00           N  
ATOM   2167  CZ  ARG B 134       0.758  23.665  28.223  1.00  0.00           C  
ATOM   2168  NH1 ARG B 134      -0.148  23.208  27.384  1.00  0.00           N  
ATOM   2169  NH2 ARG B 134       0.385  24.245  29.351  1.00  0.00           N  
ATOM   2170  H   ARG B 134       6.405  24.233  25.017  1.00  0.00           H  
ATOM   2171  HA  ARG B 134       6.483  21.614  26.452  1.00  0.00           H  
ATOM   2172 1HB  ARG B 134       4.387  22.918  24.688  1.00  0.00           H  
ATOM   2173 2HB  ARG B 134       4.230  21.295  25.353  1.00  0.00           H  
ATOM   2174 1HG  ARG B 134       4.380  22.261  27.640  1.00  0.00           H  
ATOM   2175 2HG  ARG B 134       4.459  23.881  26.912  1.00  0.00           H  
ATOM   2176 1HD  ARG B 134       2.294  23.523  25.877  1.00  0.00           H  
ATOM   2177 2HD  ARG B 134       2.195  21.921  26.651  1.00  0.00           H  
ATOM   2178  HE  ARG B 134       2.735  23.910  28.612  1.00  0.00           H  
ATOM   2179 1HH1 ARG B 134       0.140  22.765  26.525  1.00  0.00           H  
ATOM   2180 2HH1 ARG B 134      -1.130  23.303  27.601  1.00  0.00           H  
ATOM   2181 1HH2 ARG B 134       1.085  24.595  29.993  1.00  0.00           H  
ATOM   2182 2HH2 ARG B 134      -0.595  24.339  29.571  1.00  0.00           H  
ATOM   2183  N   GLU B 135       6.810  20.020  24.534  1.00  0.00           N  
ATOM   2184  CA  GLU B 135       7.138  19.182  23.383  1.00  0.00           C  
ATOM   2185  C   GLU B 135       5.846  18.803  22.687  1.00  0.00           C  
ATOM   2186  O   GLU B 135       4.883  18.381  23.329  1.00  0.00           O  
ATOM   2187  CB  GLU B 135       7.962  17.960  23.781  1.00  0.00           C  
ATOM   2188  CG  GLU B 135       8.412  17.096  22.588  1.00  0.00           C  
ATOM   2189  CD  GLU B 135       9.355  15.970  22.992  1.00  0.00           C  
ATOM   2190  OE1 GLU B 135      10.450  16.281  23.408  1.00  0.00           O  
ATOM   2191  OE2 GLU B 135       8.996  14.806  22.871  1.00  0.00           O  
ATOM   2192  H   GLU B 135       6.714  19.612  25.456  1.00  0.00           H  
ATOM   2193  HA  GLU B 135       7.738  19.763  22.682  1.00  0.00           H  
ATOM   2194 1HB  GLU B 135       8.848  18.279  24.323  1.00  0.00           H  
ATOM   2195 2HB  GLU B 135       7.374  17.327  24.446  1.00  0.00           H  
ATOM   2196 1HG  GLU B 135       7.533  16.663  22.110  1.00  0.00           H  
ATOM   2197 2HG  GLU B 135       8.906  17.738  21.856  1.00  0.00           H  
ATOM   2198  N   VAL B 136       5.834  19.011  21.379  1.00  0.00           N  
ATOM   2199  CA  VAL B 136       4.668  18.803  20.538  1.00  0.00           C  
ATOM   2200  C   VAL B 136       4.879  17.755  19.451  1.00  0.00           C  
ATOM   2201  O   VAL B 136       5.840  17.839  18.691  1.00  0.00           O  
ATOM   2202  CB  VAL B 136       4.331  20.148  19.859  1.00  0.00           C  
ATOM   2203  CG1 VAL B 136       3.151  20.002  18.915  1.00  0.00           C  
ATOM   2204  CG2 VAL B 136       4.074  21.197  20.926  1.00  0.00           C  
ATOM   2205  H   VAL B 136       6.690  19.362  20.953  1.00  0.00           H  
ATOM   2206  HA  VAL B 136       3.837  18.494  21.174  1.00  0.00           H  
ATOM   2207  HB  VAL B 136       5.180  20.457  19.264  1.00  0.00           H  
ATOM   2208 1HG1 VAL B 136       2.950  20.959  18.433  1.00  0.00           H  
ATOM   2209 2HG1 VAL B 136       3.385  19.256  18.156  1.00  0.00           H  
ATOM   2210 3HG1 VAL B 136       2.273  19.684  19.475  1.00  0.00           H  
ATOM   2211 1HG2 VAL B 136       3.866  22.142  20.463  1.00  0.00           H  
ATOM   2212 2HG2 VAL B 136       3.225  20.897  21.534  1.00  0.00           H  
ATOM   2213 3HG2 VAL B 136       4.950  21.300  21.554  1.00  0.00           H  
ATOM   2214  N   ASP B 137       3.970  16.779  19.365  1.00  0.00           N  
ATOM   2215  CA  ASP B 137       4.035  15.771  18.297  1.00  0.00           C  
ATOM   2216  C   ASP B 137       3.050  16.050  17.177  1.00  0.00           C  
ATOM   2217  O   ASP B 137       1.945  16.543  17.413  1.00  0.00           O  
ATOM   2218  CB  ASP B 137       3.726  14.357  18.799  1.00  0.00           C  
ATOM   2219  CG  ASP B 137       4.765  13.780  19.724  1.00  0.00           C  
ATOM   2220  OD1 ASP B 137       5.909  13.937  19.446  1.00  0.00           O  
ATOM   2221  OD2 ASP B 137       4.422  13.181  20.706  1.00  0.00           O  
ATOM   2222  H   ASP B 137       3.214  16.747  20.034  1.00  0.00           H  
ATOM   2223  HA  ASP B 137       5.038  15.777  17.875  1.00  0.00           H  
ATOM   2224 1HB  ASP B 137       2.761  14.358  19.301  1.00  0.00           H  
ATOM   2225 2HB  ASP B 137       3.632  13.696  17.928  1.00  0.00           H  
ATOM   2226  N   SER B 138       3.441  15.680  15.972  1.00  0.00           N  
ATOM   2227  CA  SER B 138       2.570  15.698  14.808  1.00  0.00           C  
ATOM   2228  C   SER B 138       1.800  14.401  14.834  1.00  0.00           C  
ATOM   2229  O   SER B 138       2.061  13.543  15.681  1.00  0.00           O  
ATOM   2230  CB  SER B 138       3.339  15.741  13.511  1.00  0.00           C  
ATOM   2231  OG  SER B 138       3.983  14.520  13.314  1.00  0.00           O  
ATOM   2232  H   SER B 138       4.406  15.373  15.859  1.00  0.00           H  
ATOM   2233  HA  SER B 138       1.879  16.537  14.872  1.00  0.00           H  
ATOM   2234 1HB  SER B 138       2.670  15.945  12.678  1.00  0.00           H  
ATOM   2235 2HB  SER B 138       4.068  16.535  13.549  1.00  0.00           H  
ATOM   2236  HG  SER B 138       3.281  13.877  13.023  1.00  0.00           H  
ATOM   2237  N   ASP B 139       0.862  14.243  13.915  1.00  0.00           N  
ATOM   2238  CA  ASP B 139       0.170  12.974  13.801  1.00  0.00           C  
ATOM   2239  C   ASP B 139       1.145  12.034  13.103  1.00  0.00           C  
ATOM   2240  O   ASP B 139       2.232  12.469  12.705  1.00  0.00           O  
ATOM   2241  CB  ASP B 139      -1.151  13.121  13.031  1.00  0.00           C  
ATOM   2242  CG  ASP B 139      -2.170  11.982  13.303  1.00  0.00           C  
ATOM   2243  OD1 ASP B 139      -1.754  10.906  13.708  1.00  0.00           O  
ATOM   2244  OD2 ASP B 139      -3.340  12.206  13.114  1.00  0.00           O  
ATOM   2245  H   ASP B 139       0.651  14.991  13.271  1.00  0.00           H  
ATOM   2246  HA  ASP B 139      -0.048  12.582  14.796  1.00  0.00           H  
ATOM   2247 1HB  ASP B 139      -1.618  14.072  13.284  1.00  0.00           H  
ATOM   2248 2HB  ASP B 139      -0.937  13.136  11.970  1.00  0.00           H  
ATOM   2249  N   ALA B 140       0.804  10.758  13.003  1.00  0.00           N  
ATOM   2250  CA  ALA B 140       1.724   9.827  12.355  1.00  0.00           C  
ATOM   2251  C   ALA B 140       1.527   9.771  10.864  1.00  0.00           C  
ATOM   2252  O   ALA B 140       0.401   9.748  10.369  1.00  0.00           O  
ATOM   2253  CB  ALA B 140       1.591   8.437  12.930  1.00  0.00           C  
ATOM   2254  H   ALA B 140      -0.115  10.475  13.353  1.00  0.00           H  
ATOM   2255  HA  ALA B 140       2.736  10.178  12.537  1.00  0.00           H  
ATOM   2256 1HB  ALA B 140       2.316   7.780  12.446  1.00  0.00           H  
ATOM   2257 2HB  ALA B 140       1.783   8.471  14.000  1.00  0.00           H  
ATOM   2258 3HB  ALA B 140       0.590   8.071  12.749  1.00  0.00           H  
ATOM   2259  N   TYR B 141       2.639   9.663  10.156  1.00  0.00           N  
ATOM   2260  CA  TYR B 141       2.631   9.525   8.718  1.00  0.00           C  
ATOM   2261  C   TYR B 141       3.030   8.099   8.412  1.00  0.00           C  
ATOM   2262  O   TYR B 141       3.831   7.523   9.140  1.00  0.00           O  
ATOM   2263  CB  TYR B 141       3.629  10.502   8.086  1.00  0.00           C  
ATOM   2264  CG  TYR B 141       3.254  11.957   8.243  1.00  0.00           C  
ATOM   2265  CD1 TYR B 141       3.552  12.625   9.423  1.00  0.00           C  
ATOM   2266  CD2 TYR B 141       2.637  12.634   7.207  1.00  0.00           C  
ATOM   2267  CE1 TYR B 141       3.213  13.944   9.570  1.00  0.00           C  
ATOM   2268  CE2 TYR B 141       2.302  13.960   7.360  1.00  0.00           C  
ATOM   2269  CZ  TYR B 141       2.583  14.615   8.537  1.00  0.00           C  
ATOM   2270  OH  TYR B 141       2.238  15.941   8.705  1.00  0.00           O  
ATOM   2271  H   TYR B 141       3.530   9.709  10.642  1.00  0.00           H  
ATOM   2272  HA  TYR B 141       1.626   9.702   8.343  1.00  0.00           H  
ATOM   2273 1HB  TYR B 141       4.614  10.356   8.536  1.00  0.00           H  
ATOM   2274 2HB  TYR B 141       3.719  10.285   7.022  1.00  0.00           H  
ATOM   2275  HD1 TYR B 141       4.047  12.101  10.245  1.00  0.00           H  
ATOM   2276  HD2 TYR B 141       2.405  12.115   6.272  1.00  0.00           H  
ATOM   2277  HE1 TYR B 141       3.439  14.456  10.505  1.00  0.00           H  
ATOM   2278  HE2 TYR B 141       1.804  14.482   6.564  1.00  0.00           H  
ATOM   2279  HH  TYR B 141       1.890  16.305   7.871  1.00  0.00           H  
ATOM   2280  N   TYR B 142       2.500   7.531   7.348  1.00  0.00           N  
ATOM   2281  CA  TYR B 142       2.851   6.171   6.999  1.00  0.00           C  
ATOM   2282  C   TYR B 142       3.340   6.086   5.578  1.00  0.00           C  
ATOM   2283  O   TYR B 142       2.670   6.531   4.658  1.00  0.00           O  
ATOM   2284  CB  TYR B 142       1.612   5.325   7.158  1.00  0.00           C  
ATOM   2285  CG  TYR B 142       0.959   5.453   8.515  1.00  0.00           C  
ATOM   2286  CD1 TYR B 142       0.119   6.541   8.753  1.00  0.00           C  
ATOM   2287  CD2 TYR B 142       1.155   4.521   9.498  1.00  0.00           C  
ATOM   2288  CE1 TYR B 142      -0.497   6.696   9.947  1.00  0.00           C  
ATOM   2289  CE2 TYR B 142       0.516   4.677  10.717  1.00  0.00           C  
ATOM   2290  CZ  TYR B 142      -0.305   5.769  10.934  1.00  0.00           C  
ATOM   2291  OH  TYR B 142      -0.963   5.936  12.126  1.00  0.00           O  
ATOM   2292  H   TYR B 142       1.830   8.061   6.793  1.00  0.00           H  
ATOM   2293  HA  TYR B 142       3.661   5.836   7.644  1.00  0.00           H  
ATOM   2294 1HB  TYR B 142       0.899   5.581   6.394  1.00  0.00           H  
ATOM   2295 2HB  TYR B 142       1.901   4.302   7.024  1.00  0.00           H  
ATOM   2296  HD1 TYR B 142      -0.054   7.286   7.975  1.00  0.00           H  
ATOM   2297  HD2 TYR B 142       1.801   3.663   9.322  1.00  0.00           H  
ATOM   2298  HE1 TYR B 142      -1.149   7.557  10.114  1.00  0.00           H  
ATOM   2299  HE2 TYR B 142       0.659   3.940  11.506  1.00  0.00           H  
ATOM   2300  HH  TYR B 142      -1.334   6.830  12.145  1.00  0.00           H  
ATOM   2301  N   VAL B 143       4.517   5.481   5.401  1.00  0.00           N  
ATOM   2302  CA  VAL B 143       5.077   5.289   4.078  1.00  0.00           C  
ATOM   2303  C   VAL B 143       4.687   3.901   3.620  1.00  0.00           C  
ATOM   2304  O   VAL B 143       4.734   2.974   4.415  1.00  0.00           O  
ATOM   2305  CB  VAL B 143       6.622   5.520   4.087  1.00  0.00           C  
ATOM   2306  CG1 VAL B 143       7.255   5.183   2.709  1.00  0.00           C  
ATOM   2307  CG2 VAL B 143       6.914   7.026   4.421  1.00  0.00           C  
ATOM   2308  H   VAL B 143       5.031   5.135   6.214  1.00  0.00           H  
ATOM   2309  HA  VAL B 143       4.650   6.013   3.395  1.00  0.00           H  
ATOM   2310  HB  VAL B 143       7.079   4.873   4.839  1.00  0.00           H  
ATOM   2311 1HG1 VAL B 143       8.334   5.352   2.755  1.00  0.00           H  
ATOM   2312 2HG1 VAL B 143       7.076   4.132   2.458  1.00  0.00           H  
ATOM   2313 3HG1 VAL B 143       6.820   5.816   1.939  1.00  0.00           H  
ATOM   2314 1HG2 VAL B 143       7.991   7.200   4.443  1.00  0.00           H  
ATOM   2315 2HG2 VAL B 143       6.459   7.661   3.659  1.00  0.00           H  
ATOM   2316 3HG2 VAL B 143       6.490   7.271   5.394  1.00  0.00           H  
ATOM   2317  N   TYR B 144       4.234   3.782   2.374  1.00  0.00           N  
ATOM   2318  CA  TYR B 144       3.877   2.474   1.833  1.00  0.00           C  
ATOM   2319  C   TYR B 144       4.329   2.400   0.376  1.00  0.00           C  
ATOM   2320  O   TYR B 144       3.862   3.184  -0.444  1.00  0.00           O  
ATOM   2321  CB  TYR B 144       2.378   2.274   1.875  1.00  0.00           C  
ATOM   2322  CG  TYR B 144       1.984   1.112   1.108  1.00  0.00           C  
ATOM   2323  CD1 TYR B 144       2.073  -0.144   1.631  1.00  0.00           C  
ATOM   2324  CD2 TYR B 144       1.572   1.312  -0.187  1.00  0.00           C  
ATOM   2325  CE1 TYR B 144       1.731  -1.206   0.850  1.00  0.00           C  
ATOM   2326  CE2 TYR B 144       1.252   0.283  -0.953  1.00  0.00           C  
ATOM   2327  CZ  TYR B 144       1.325  -0.972  -0.447  1.00  0.00           C  
ATOM   2328  OH  TYR B 144       0.968  -1.975  -1.235  1.00  0.00           O  
ATOM   2329  H   TYR B 144       4.130   4.616   1.798  1.00  0.00           H  
ATOM   2330  HA  TYR B 144       4.371   1.690   2.394  1.00  0.00           H  
ATOM   2331 1HB  TYR B 144       2.085   2.110   2.882  1.00  0.00           H  
ATOM   2332 2HB  TYR B 144       1.856   3.157   1.496  1.00  0.00           H  
ATOM   2333  HD1 TYR B 144       2.411  -0.295   2.652  1.00  0.00           H  
ATOM   2334  HD2 TYR B 144       1.521   2.321  -0.593  1.00  0.00           H  
ATOM   2335  HE1 TYR B 144       1.785  -2.222   1.243  1.00  0.00           H  
ATOM   2336  HE2 TYR B 144       0.930   0.443  -1.981  1.00  0.00           H  
ATOM   2337  HH  TYR B 144       1.024  -2.830  -0.755  1.00  0.00           H  
ATOM   2338  N   ARG B 145       5.206   1.447   0.047  1.00  0.00           N  
ATOM   2339  CA  ARG B 145       5.645   1.331  -1.320  1.00  0.00           C  
ATOM   2340  C   ARG B 145       5.040   0.040  -1.869  1.00  0.00           C  
ATOM   2341  O   ARG B 145       5.153  -1.043  -1.295  1.00  0.00           O  
ATOM   2342  CB  ARG B 145       7.159   1.321  -1.432  1.00  0.00           C  
ATOM   2343  CG  ARG B 145       7.869   2.619  -0.976  1.00  0.00           C  
ATOM   2344  CD  ARG B 145       9.308   2.507  -1.194  1.00  0.00           C  
ATOM   2345  NE  ARG B 145      10.117   3.585  -0.606  1.00  0.00           N  
ATOM   2346  CZ  ARG B 145      10.451   4.789  -1.159  1.00  0.00           C  
ATOM   2347  NH1 ARG B 145      10.052   5.234  -2.338  1.00  0.00           N  
ATOM   2348  NH2 ARG B 145      11.239   5.581  -0.481  1.00  0.00           N  
ATOM   2349  H   ARG B 145       5.621   0.827   0.745  1.00  0.00           H  
ATOM   2350  HA  ARG B 145       5.269   2.164  -1.904  1.00  0.00           H  
ATOM   2351 1HB  ARG B 145       7.552   0.508  -0.820  1.00  0.00           H  
ATOM   2352 2HB  ARG B 145       7.445   1.128  -2.464  1.00  0.00           H  
ATOM   2353 1HG  ARG B 145       7.508   3.443  -1.564  1.00  0.00           H  
ATOM   2354 2HG  ARG B 145       7.682   2.804   0.082  1.00  0.00           H  
ATOM   2355 1HD  ARG B 145       9.658   1.560  -0.784  1.00  0.00           H  
ATOM   2356 2HD  ARG B 145       9.457   2.516  -2.243  1.00  0.00           H  
ATOM   2357  HE  ARG B 145      10.508   3.395   0.324  1.00  0.00           H  
ATOM   2358 1HH1 ARG B 145       9.430   4.708  -2.982  1.00  0.00           H  
ATOM   2359 2HH1 ARG B 145      10.394   6.178  -2.618  1.00  0.00           H  
ATOM   2360 1HH2 ARG B 145      11.566   5.273   0.457  1.00  0.00           H  
ATOM   2361 2HH2 ARG B 145      11.499   6.495  -0.910  1.00  0.00           H  
ATOM   2362  N   LEU B 146       4.306   0.198  -2.956  1.00  0.00           N  
ATOM   2363  CA  LEU B 146       3.601  -0.887  -3.593  1.00  0.00           C  
ATOM   2364  C   LEU B 146       4.551  -1.893  -4.164  1.00  0.00           C  
ATOM   2365  O   LEU B 146       5.526  -1.520  -4.816  1.00  0.00           O  
ATOM   2366  CB  LEU B 146       2.672  -0.307  -4.673  1.00  0.00           C  
ATOM   2367  CG  LEU B 146       1.703  -1.268  -5.409  1.00  0.00           C  
ATOM   2368  CD1 LEU B 146       0.690  -1.840  -4.475  1.00  0.00           C  
ATOM   2369  CD2 LEU B 146       0.989  -0.493  -6.460  1.00  0.00           C  
ATOM   2370  H   LEU B 146       4.222   1.131  -3.363  1.00  0.00           H  
ATOM   2371  HA  LEU B 146       2.975  -1.384  -2.850  1.00  0.00           H  
ATOM   2372 1HB  LEU B 146       2.087   0.496  -4.224  1.00  0.00           H  
ATOM   2373 2HB  LEU B 146       3.303   0.130  -5.434  1.00  0.00           H  
ATOM   2374  HG  LEU B 146       2.263  -2.092  -5.859  1.00  0.00           H  
ATOM   2375 1HD1 LEU B 146       0.046  -2.482  -5.038  1.00  0.00           H  
ATOM   2376 2HD1 LEU B 146       1.175  -2.417  -3.707  1.00  0.00           H  
ATOM   2377 3HD1 LEU B 146       0.105  -1.046  -4.014  1.00  0.00           H  
ATOM   2378 1HD2 LEU B 146       0.306  -1.158  -6.992  1.00  0.00           H  
ATOM   2379 2HD2 LEU B 146       0.424   0.320  -6.002  1.00  0.00           H  
ATOM   2380 3HD2 LEU B 146       1.727  -0.083  -7.146  1.00  0.00           H  
ATOM   2381  N   GLN B 147       4.296  -3.182  -3.934  1.00  0.00           N  
ATOM   2382  CA  GLN B 147       5.194  -4.134  -4.555  1.00  0.00           C  
ATOM   2383  C   GLN B 147       4.795  -4.306  -6.022  1.00  0.00           C  
ATOM   2384  O   GLN B 147       3.695  -4.791  -6.348  1.00  0.00           O  
ATOM   2385  CB  GLN B 147       5.195  -5.477  -3.815  1.00  0.00           C  
ATOM   2386  CG  GLN B 147       6.166  -6.539  -4.379  1.00  0.00           C  
ATOM   2387  CD  GLN B 147       7.620  -6.114  -4.224  1.00  0.00           C  
ATOM   2388  OE1 GLN B 147       8.007  -5.636  -3.155  1.00  0.00           O  
ATOM   2389  NE2 GLN B 147       8.430  -6.290  -5.263  1.00  0.00           N  
ATOM   2390  H   GLN B 147       3.498  -3.486  -3.362  1.00  0.00           H  
ATOM   2391  HA  GLN B 147       6.207  -3.737  -4.526  1.00  0.00           H  
ATOM   2392 1HB  GLN B 147       5.436  -5.312  -2.765  1.00  0.00           H  
ATOM   2393 2HB  GLN B 147       4.209  -5.900  -3.851  1.00  0.00           H  
ATOM   2394 1HG  GLN B 147       6.027  -7.471  -3.828  1.00  0.00           H  
ATOM   2395 2HG  GLN B 147       5.956  -6.702  -5.443  1.00  0.00           H  
ATOM   2396 1HE2 GLN B 147       9.398  -6.029  -5.198  1.00  0.00           H  
ATOM   2397 2HE2 GLN B 147       8.086  -6.707  -6.109  1.00  0.00           H  
ATOM   2398  N   VAL B 148       5.702  -3.906  -6.910  1.00  0.00           N  
ATOM   2399  CA  VAL B 148       5.439  -3.975  -8.339  1.00  0.00           C  
ATOM   2400  C   VAL B 148       6.517  -4.786  -9.057  1.00  0.00           C  
ATOM   2401  O   VAL B 148       7.698  -4.751  -8.677  1.00  0.00           O  
ATOM   2402  CB  VAL B 148       5.353  -2.533  -8.908  1.00  0.00           C  
ATOM   2403  CG1 VAL B 148       4.163  -1.774  -8.270  1.00  0.00           C  
ATOM   2404  CG2 VAL B 148       6.656  -1.764  -8.609  1.00  0.00           C  
ATOM   2405  H   VAL B 148       6.576  -3.518  -6.577  1.00  0.00           H  
ATOM   2406  HA  VAL B 148       4.482  -4.469  -8.494  1.00  0.00           H  
ATOM   2407  HB  VAL B 148       5.178  -2.586  -9.986  1.00  0.00           H  
ATOM   2408 1HG1 VAL B 148       4.103  -0.770  -8.687  1.00  0.00           H  
ATOM   2409 2HG1 VAL B 148       3.238  -2.312  -8.483  1.00  0.00           H  
ATOM   2410 3HG1 VAL B 148       4.306  -1.706  -7.200  1.00  0.00           H  
ATOM   2411 1HG2 VAL B 148       6.578  -0.752  -9.015  1.00  0.00           H  
ATOM   2412 2HG2 VAL B 148       6.807  -1.701  -7.531  1.00  0.00           H  
ATOM   2413 3HG2 VAL B 148       7.506  -2.266  -9.064  1.00  0.00           H  
ATOM   2414  N   SER B 149       6.086  -5.482 -10.102  1.00  0.00           N  
ATOM   2415  CA  SER B 149       6.889  -6.317 -10.986  1.00  0.00           C  
ATOM   2416  C   SER B 149       6.204  -6.437 -12.363  1.00  0.00           C  
ATOM   2417  O   SER B 149       5.291  -5.675 -12.688  1.00  0.00           O  
ATOM   2418  CB  SER B 149       7.082  -7.706 -10.378  1.00  0.00           C  
ATOM   2419  OG  SER B 149       8.050  -8.433 -11.095  1.00  0.00           O  
ATOM   2420  H   SER B 149       5.084  -5.465 -10.291  1.00  0.00           H  
ATOM   2421  HA  SER B 149       7.865  -5.850 -11.121  1.00  0.00           H  
ATOM   2422 1HB  SER B 149       7.374  -7.625  -9.329  1.00  0.00           H  
ATOM   2423 2HB  SER B 149       6.131  -8.237 -10.414  1.00  0.00           H  
ATOM   2424  HG  SER B 149       8.056  -9.315 -10.706  1.00  0.00           H  
ATOM   2425  N   SER B 150       6.700  -7.342 -13.197  1.00  0.00           N  
ATOM   2426  CA  SER B 150       6.095  -7.574 -14.512  1.00  0.00           C  
ATOM   2427  C   SER B 150       4.872  -8.465 -14.297  1.00  0.00           C  
ATOM   2428  O   SER B 150       4.711  -9.016 -13.209  1.00  0.00           O  
ATOM   2429  CB  SER B 150       7.089  -8.214 -15.472  1.00  0.00           C  
ATOM   2430  OG  SER B 150       7.418  -9.519 -15.076  1.00  0.00           O  
ATOM   2431  H   SER B 150       7.464  -7.914 -12.847  1.00  0.00           H  
ATOM   2432  HA  SER B 150       5.764  -6.621 -14.930  1.00  0.00           H  
ATOM   2433 1HB  SER B 150       6.658  -8.237 -16.470  1.00  0.00           H  
ATOM   2434 2HB  SER B 150       7.992  -7.608 -15.520  1.00  0.00           H  
ATOM   2435  HG  SER B 150       6.802 -10.095 -15.544  1.00  0.00           H  
ATOM   2436  N   ILE B 151       4.011  -8.632 -15.298  1.00  0.00           N  
ATOM   2437  CA  ILE B 151       2.883  -9.540 -15.079  1.00  0.00           C  
ATOM   2438  C   ILE B 151       3.197 -10.940 -15.586  1.00  0.00           C  
ATOM   2439  O   ILE B 151       3.636 -11.116 -16.720  1.00  0.00           O  
ATOM   2440  CB  ILE B 151       1.572  -9.036 -15.696  1.00  0.00           C  
ATOM   2441  CG1 ILE B 151       1.165  -7.783 -15.056  1.00  0.00           C  
ATOM   2442  CG2 ILE B 151       0.465 -10.045 -15.507  1.00  0.00           C  
ATOM   2443  CD1 ILE B 151       0.159  -7.140 -15.804  1.00  0.00           C  
ATOM   2444  H   ILE B 151       4.137  -8.160 -16.181  1.00  0.00           H  
ATOM   2445  HA  ILE B 151       2.707  -9.614 -14.006  1.00  0.00           H  
ATOM   2446  HB  ILE B 151       1.719  -8.847 -16.761  1.00  0.00           H  
ATOM   2447 1HG1 ILE B 151       0.789  -7.976 -14.057  1.00  0.00           H  
ATOM   2448 2HG1 ILE B 151       2.026  -7.119 -14.983  1.00  0.00           H  
ATOM   2449 1HG2 ILE B 151      -0.458  -9.674 -15.961  1.00  0.00           H  
ATOM   2450 2HG2 ILE B 151       0.761 -10.960 -15.975  1.00  0.00           H  
ATOM   2451 3HG2 ILE B 151       0.305 -10.215 -14.451  1.00  0.00           H  
ATOM   2452 1HD1 ILE B 151      -0.091  -6.230 -15.325  1.00  0.00           H  
ATOM   2453 2HD1 ILE B 151       0.546  -6.960 -16.770  1.00  0.00           H  
ATOM   2454 3HD1 ILE B 151      -0.718  -7.773 -15.879  1.00  0.00           H  
ATOM   2455  N   ASN B 152       2.992 -11.920 -14.708  1.00  0.00           N  
ATOM   2456  CA  ASN B 152       3.249 -13.333 -14.965  1.00  0.00           C  
ATOM   2457  C   ASN B 152       2.006 -14.184 -14.706  1.00  0.00           C  
ATOM   2458  O   ASN B 152       1.750 -14.580 -13.565  1.00  0.00           O  
ATOM   2459  CB  ASN B 152       4.410 -13.772 -14.063  1.00  0.00           C  
ATOM   2460  CG  ASN B 152       4.899 -15.216 -14.213  1.00  0.00           C  
ATOM   2461  OD1 ASN B 152       4.362 -16.016 -14.980  1.00  0.00           O  
ATOM   2462  ND2 ASN B 152       5.937 -15.542 -13.468  1.00  0.00           N  
ATOM   2463  H   ASN B 152       2.652 -11.658 -13.794  1.00  0.00           H  
ATOM   2464  HA  ASN B 152       3.520 -13.460 -16.016  1.00  0.00           H  
ATOM   2465 1HB  ASN B 152       5.254 -13.105 -14.236  1.00  0.00           H  
ATOM   2466 2HB  ASN B 152       4.108 -13.618 -13.045  1.00  0.00           H  
ATOM   2467 1HD2 ASN B 152       6.315 -16.470 -13.506  1.00  0.00           H  
ATOM   2468 2HD2 ASN B 152       6.360 -14.855 -12.876  1.00  0.00           H  
ATOM   2469  N   VAL B 153       1.223 -14.448 -15.769  1.00  0.00           N  
ATOM   2470  CA  VAL B 153      -0.036 -15.207 -15.646  1.00  0.00           C  
ATOM   2471  C   VAL B 153       0.102 -16.710 -15.923  1.00  0.00           C  
ATOM   2472  O   VAL B 153       0.651 -17.138 -16.953  1.00  0.00           O  
ATOM   2473  CB  VAL B 153      -1.110 -14.634 -16.596  1.00  0.00           C  
ATOM   2474  CG1 VAL B 153      -2.374 -15.448 -16.542  1.00  0.00           C  
ATOM   2475  CG2 VAL B 153      -1.422 -13.294 -16.197  1.00  0.00           C  
ATOM   2476  H   VAL B 153       1.475 -14.066 -16.692  1.00  0.00           H  
ATOM   2477  HA  VAL B 153      -0.400 -15.089 -14.625  1.00  0.00           H  
ATOM   2478  HB  VAL B 153      -0.724 -14.635 -17.610  1.00  0.00           H  
ATOM   2479 1HG1 VAL B 153      -3.125 -15.020 -17.213  1.00  0.00           H  
ATOM   2480 2HG1 VAL B 153      -2.157 -16.454 -16.836  1.00  0.00           H  
ATOM   2481 3HG1 VAL B 153      -2.750 -15.441 -15.526  1.00  0.00           H  
ATOM   2482 1HG2 VAL B 153      -2.163 -12.883 -16.881  1.00  0.00           H  
ATOM   2483 2HG2 VAL B 153      -1.803 -13.304 -15.206  1.00  0.00           H  
ATOM   2484 3HG2 VAL B 153      -0.528 -12.727 -16.224  1.00  0.00           H  
ATOM   2485  N   SER B 154      -0.443 -17.506 -15.002  1.00  0.00           N  
ATOM   2486  CA  SER B 154      -0.461 -18.957 -15.087  1.00  0.00           C  
ATOM   2487  C   SER B 154      -1.905 -19.470 -14.995  1.00  0.00           C  
ATOM   2488  O   SER B 154      -2.579 -19.255 -13.987  1.00  0.00           O  
ATOM   2489  CB  SER B 154       0.383 -19.527 -13.957  1.00  0.00           C  
ATOM   2490  OG  SER B 154       0.348 -20.928 -13.941  1.00  0.00           O  
ATOM   2491  H   SER B 154      -0.831 -17.071 -14.165  1.00  0.00           H  
ATOM   2492  HA  SER B 154      -0.043 -19.261 -16.046  1.00  0.00           H  
ATOM   2493 1HB  SER B 154       1.414 -19.188 -14.073  1.00  0.00           H  
ATOM   2494 2HB  SER B 154       0.023 -19.137 -13.003  1.00  0.00           H  
ATOM   2495  HG  SER B 154       1.075 -21.216 -14.499  1.00  0.00           H  
ATOM   2496  N   VAL B 155      -2.391 -20.110 -16.065  1.00  0.00           N  
ATOM   2497  CA  VAL B 155      -3.777 -20.597 -16.121  1.00  0.00           C  
ATOM   2498  C   VAL B 155      -3.893 -22.094 -16.325  1.00  0.00           C  
ATOM   2499  O   VAL B 155      -3.221 -22.671 -17.183  1.00  0.00           O  
ATOM   2500  CB  VAL B 155      -4.579 -19.875 -17.214  1.00  0.00           C  
ATOM   2501  CG1 VAL B 155      -5.978 -20.457 -17.337  1.00  0.00           C  
ATOM   2502  CG2 VAL B 155      -4.712 -18.459 -16.839  1.00  0.00           C  
ATOM   2503  H   VAL B 155      -1.788 -20.261 -16.861  1.00  0.00           H  
ATOM   2504  HA  VAL B 155      -4.247 -20.357 -15.172  1.00  0.00           H  
ATOM   2505  HB  VAL B 155      -4.069 -19.978 -18.170  1.00  0.00           H  
ATOM   2506 1HG1 VAL B 155      -6.528 -19.917 -18.108  1.00  0.00           H  
ATOM   2507 2HG1 VAL B 155      -5.921 -21.505 -17.611  1.00  0.00           H  
ATOM   2508 3HG1 VAL B 155      -6.495 -20.356 -16.379  1.00  0.00           H  
ATOM   2509 1HG2 VAL B 155      -5.273 -17.950 -17.612  1.00  0.00           H  
ATOM   2510 2HG2 VAL B 155      -5.238 -18.392 -15.898  1.00  0.00           H  
ATOM   2511 3HG2 VAL B 155      -3.748 -18.016 -16.739  1.00  0.00           H  
ATOM   2512  N   ASN B 156      -4.769 -22.705 -15.537  1.00  0.00           N  
ATOM   2513  CA  ASN B 156      -5.012 -24.139 -15.604  1.00  0.00           C  
ATOM   2514  C   ASN B 156      -6.416 -24.463 -15.078  1.00  0.00           C  
ATOM   2515  O   ASN B 156      -7.205 -23.564 -14.784  1.00  0.00           O  
ATOM   2516  CB  ASN B 156      -3.921 -24.863 -14.822  1.00  0.00           C  
ATOM   2517  CG  ASN B 156      -3.581 -26.255 -15.353  1.00  0.00           C  
ATOM   2518  OD1 ASN B 156      -4.467 -26.981 -15.819  1.00  0.00           O  
ATOM   2519  ND2 ASN B 156      -2.319 -26.620 -15.293  1.00  0.00           N  
ATOM   2520  H   ASN B 156      -5.263 -22.138 -14.846  1.00  0.00           H  
ATOM   2521  HA  ASN B 156      -4.963 -24.455 -16.645  1.00  0.00           H  
ATOM   2522 1HB  ASN B 156      -3.010 -24.260 -14.829  1.00  0.00           H  
ATOM   2523 2HB  ASN B 156      -4.235 -24.956 -13.782  1.00  0.00           H  
ATOM   2524 1HD2 ASN B 156      -2.044 -27.518 -15.633  1.00  0.00           H  
ATOM   2525 2HD2 ASN B 156      -1.637 -25.998 -14.912  1.00  0.00           H  
ATOM   2526  N   ALA B 157      -6.740 -25.744 -14.967  1.00  0.00           N  
ATOM   2527  CA  ALA B 157      -8.065 -26.157 -14.500  1.00  0.00           C  
ATOM   2528  C   ALA B 157      -7.982 -27.449 -13.735  1.00  0.00           C  
ATOM   2529  O   ALA B 157      -7.047 -28.232 -13.910  1.00  0.00           O  
ATOM   2530  CB  ALA B 157      -9.033 -26.344 -15.659  1.00  0.00           C  
ATOM   2531  H   ALA B 157      -6.056 -26.440 -15.239  1.00  0.00           H  
ATOM   2532  HA  ALA B 157      -8.446 -25.389 -13.827  1.00  0.00           H  
ATOM   2533 1HB  ALA B 157     -10.010 -26.637 -15.272  1.00  0.00           H  
ATOM   2534 2HB  ALA B 157      -9.128 -25.428 -16.193  1.00  0.00           H  
ATOM   2535 3HB  ALA B 157      -8.664 -27.118 -16.325  1.00  0.00           H  
ATOM   2536  N   VAL B 158      -9.007 -27.715 -12.927  1.00  0.00           N  
ATOM   2537  CA  VAL B 158      -9.053 -28.981 -12.199  1.00  0.00           C  
ATOM   2538  C   VAL B 158      -9.165 -30.150 -13.173  1.00  0.00           C  
ATOM   2539  O   VAL B 158      -8.720 -31.261 -12.885  1.00  0.00           O  
ATOM   2540  CB  VAL B 158     -10.221 -28.966 -11.198  1.00  0.00           C  
ATOM   2541  CG1 VAL B 158      -9.954 -27.857 -10.164  1.00  0.00           C  
ATOM   2542  CG2 VAL B 158     -11.574 -28.717 -11.958  1.00  0.00           C  
ATOM   2543  H   VAL B 158      -9.739 -27.008 -12.804  1.00  0.00           H  
ATOM   2544  HA  VAL B 158      -8.125 -29.090 -11.635  1.00  0.00           H  
ATOM   2545  HB  VAL B 158     -10.267 -29.915 -10.667  1.00  0.00           H  
ATOM   2546 1HG1 VAL B 158     -10.760 -27.830  -9.433  1.00  0.00           H  
ATOM   2547 2HG1 VAL B 158      -9.012 -28.056  -9.653  1.00  0.00           H  
ATOM   2548 3HG1 VAL B 158      -9.886 -26.893 -10.675  1.00  0.00           H  
ATOM   2549 1HG2 VAL B 158     -12.397 -28.693 -11.244  1.00  0.00           H  
ATOM   2550 2HG2 VAL B 158     -11.516 -27.771 -12.485  1.00  0.00           H  
ATOM   2551 3HG2 VAL B 158     -11.760 -29.517 -12.674  1.00  0.00           H  
ATOM   2552  N   GLN B 159      -9.753 -29.873 -14.328  1.00  0.00           N  
ATOM   2553  CA  GLN B 159      -9.812 -30.788 -15.442  1.00  0.00           C  
ATOM   2554  C   GLN B 159     -10.236 -29.970 -16.660  1.00  0.00           C  
ATOM   2555  O   GLN B 159     -11.007 -29.019 -16.528  1.00  0.00           O  
ATOM   2556  CB  GLN B 159     -10.695 -31.998 -15.130  1.00  0.00           C  
ATOM   2557  CG  GLN B 159     -10.820 -32.953 -16.269  1.00  0.00           C  
ATOM   2558  CD  GLN B 159      -9.444 -33.548 -16.718  1.00  0.00           C  
ATOM   2559  OE1 GLN B 159      -8.692 -32.858 -17.441  1.00  0.00           O  
ATOM   2560  NE2 GLN B 159      -9.119 -34.771 -16.281  1.00  0.00           N  
ATOM   2561  H   GLN B 159     -10.125 -28.945 -14.447  1.00  0.00           H  
ATOM   2562  HA  GLN B 159      -8.809 -31.167 -15.635  1.00  0.00           H  
ATOM   2563 1HB  GLN B 159     -10.295 -32.553 -14.291  1.00  0.00           H  
ATOM   2564 2HB  GLN B 159     -11.684 -31.655 -14.850  1.00  0.00           H  
ATOM   2565 1HG  GLN B 159     -11.471 -33.773 -15.971  1.00  0.00           H  
ATOM   2566 2HG  GLN B 159     -11.254 -32.433 -17.074  1.00  0.00           H  
ATOM   2567 1HE2 GLN B 159      -8.233 -35.172 -16.525  1.00  0.00           H  
ATOM   2568 2HE2 GLN B 159      -9.748 -35.269 -15.683  1.00  0.00           H  
ATOM   2569  N   THR B 160      -9.740 -30.346 -17.841  1.00  0.00           N  
ATOM   2570  CA  THR B 160     -10.088 -29.635 -19.071  1.00  0.00           C  
ATOM   2571  C   THR B 160     -11.153 -30.344 -19.889  1.00  0.00           C  
ATOM   2572  O   THR B 160     -11.675 -29.791 -20.856  1.00  0.00           O  
ATOM   2573  CB  THR B 160      -8.833 -29.363 -19.911  1.00  0.00           C  
ATOM   2574  OG1 THR B 160      -8.199 -30.617 -20.237  1.00  0.00           O  
ATOM   2575  CG2 THR B 160      -7.872 -28.444 -19.155  1.00  0.00           C  
ATOM   2576  H   THR B 160      -9.122 -31.156 -17.865  1.00  0.00           H  
ATOM   2577  HA  THR B 160     -10.494 -28.669 -18.785  1.00  0.00           H  
ATOM   2578  HB  THR B 160      -9.124 -28.866 -20.840  1.00  0.00           H  
ATOM   2579  HG1 THR B 160      -7.836 -31.019 -19.432  1.00  0.00           H  
ATOM   2580 1HG2 THR B 160      -6.995 -28.248 -19.766  1.00  0.00           H  
ATOM   2581 2HG2 THR B 160      -8.380 -27.505 -18.938  1.00  0.00           H  
ATOM   2582 3HG2 THR B 160      -7.564 -28.913 -18.219  1.00  0.00           H  
ATOM   2583  N   VAL B 161     -11.423 -31.578 -19.530  1.00  0.00           N  
ATOM   2584  CA  VAL B 161     -12.459 -32.369 -20.163  1.00  0.00           C  
ATOM   2585  C   VAL B 161     -13.328 -32.906 -19.045  1.00  0.00           C  
ATOM   2586  O   VAL B 161     -12.884 -33.777 -18.292  1.00  0.00           O  
ATOM   2587  CB  VAL B 161     -11.861 -33.542 -20.968  1.00  0.00           C  
ATOM   2588  CG1 VAL B 161     -12.967 -34.349 -21.621  1.00  0.00           C  
ATOM   2589  CG2 VAL B 161     -10.863 -33.028 -22.047  1.00  0.00           C  
ATOM   2590  H   VAL B 161     -10.915 -31.965 -18.753  1.00  0.00           H  
ATOM   2591  HA  VAL B 161     -13.065 -31.739 -20.816  1.00  0.00           H  
ATOM   2592  HB  VAL B 161     -11.363 -34.179 -20.285  1.00  0.00           H  
ATOM   2593 1HG1 VAL B 161     -12.529 -35.192 -22.157  1.00  0.00           H  
ATOM   2594 2HG1 VAL B 161     -13.653 -34.717 -20.856  1.00  0.00           H  
ATOM   2595 3HG1 VAL B 161     -13.516 -33.715 -22.322  1.00  0.00           H  
ATOM   2596 1HG2 VAL B 161     -10.439 -33.872 -22.595  1.00  0.00           H  
ATOM   2597 2HG2 VAL B 161     -11.387 -32.378 -22.739  1.00  0.00           H  
ATOM   2598 3HG2 VAL B 161     -10.053 -32.472 -21.572  1.00  0.00           H  
ATOM   2599  N   VAL B 162     -14.556 -32.421 -18.945  1.00  0.00           N  
ATOM   2600  CA  VAL B 162     -15.430 -32.827 -17.842  1.00  0.00           C  
ATOM   2601  C   VAL B 162     -16.755 -33.326 -18.385  1.00  0.00           C  
ATOM   2602  O   VAL B 162     -17.109 -33.037 -19.526  1.00  0.00           O  
ATOM   2603  CB  VAL B 162     -15.685 -31.642 -16.875  1.00  0.00           C  
ATOM   2604  CG1 VAL B 162     -14.352 -31.124 -16.293  1.00  0.00           C  
ATOM   2605  CG2 VAL B 162     -16.449 -30.535 -17.602  1.00  0.00           C  
ATOM   2606  H   VAL B 162     -14.871 -31.726 -19.627  1.00  0.00           H  
ATOM   2607  HA  VAL B 162     -14.954 -33.635 -17.284  1.00  0.00           H  
ATOM   2608  HB  VAL B 162     -16.280 -31.999 -16.039  1.00  0.00           H  
ATOM   2609 1HG1 VAL B 162     -14.549 -30.312 -15.590  1.00  0.00           H  
ATOM   2610 2HG1 VAL B 162     -13.861 -31.941 -15.775  1.00  0.00           H  
ATOM   2611 3HG1 VAL B 162     -13.708 -30.754 -17.089  1.00  0.00           H  
ATOM   2612 1HG2 VAL B 162     -16.650 -29.722 -16.910  1.00  0.00           H  
ATOM   2613 2HG2 VAL B 162     -15.857 -30.166 -18.444  1.00  0.00           H  
ATOM   2614 3HG2 VAL B 162     -17.395 -30.939 -17.968  1.00  0.00           H  
ATOM   2615  N   ARG B 163     -17.494 -34.077 -17.589  1.00  0.00           N  
ATOM   2616  CA  ARG B 163     -18.808 -34.511 -18.048  1.00  0.00           C  
ATOM   2617  C   ARG B 163     -19.884 -33.511 -17.679  1.00  0.00           C  
ATOM   2618  O   ARG B 163     -19.762 -32.757 -16.715  1.00  0.00           O  
ATOM   2619  CB  ARG B 163     -19.194 -35.880 -17.508  1.00  0.00           C  
ATOM   2620  CG  ARG B 163     -18.275 -37.040 -17.910  1.00  0.00           C  
ATOM   2621  CD  ARG B 163     -18.761 -38.337 -17.360  1.00  0.00           C  
ATOM   2622  NE  ARG B 163     -18.719 -38.346 -15.914  1.00  0.00           N  
ATOM   2623  CZ  ARG B 163     -19.287 -39.255 -15.109  1.00  0.00           C  
ATOM   2624  NH1 ARG B 163     -19.965 -40.282 -15.591  1.00  0.00           N  
ATOM   2625  NH2 ARG B 163     -19.145 -39.078 -13.812  1.00  0.00           N  
ATOM   2626  H   ARG B 163     -17.163 -34.325 -16.648  1.00  0.00           H  
ATOM   2627  HA  ARG B 163     -18.797 -34.582 -19.129  1.00  0.00           H  
ATOM   2628 1HB  ARG B 163     -19.242 -35.845 -16.430  1.00  0.00           H  
ATOM   2629 2HB  ARG B 163     -20.196 -36.125 -17.862  1.00  0.00           H  
ATOM   2630 1HG  ARG B 163     -18.239 -37.130 -18.981  1.00  0.00           H  
ATOM   2631 2HG  ARG B 163     -17.272 -36.856 -17.519  1.00  0.00           H  
ATOM   2632 1HD  ARG B 163     -19.793 -38.499 -17.674  1.00  0.00           H  
ATOM   2633 2HD  ARG B 163     -18.136 -39.148 -17.728  1.00  0.00           H  
ATOM   2634  HE  ARG B 163     -18.213 -37.584 -15.438  1.00  0.00           H  
ATOM   2635 1HH1 ARG B 163     -20.062 -40.397 -16.589  1.00  0.00           H  
ATOM   2636 2HH1 ARG B 163     -20.384 -40.951 -14.961  1.00  0.00           H  
ATOM   2637 1HH2 ARG B 163     -18.615 -38.244 -13.504  1.00  0.00           H  
ATOM   2638 2HH2 ARG B 163     -19.548 -39.721 -13.150  1.00  0.00           H  
ATOM   2639  N   GLN B 164     -20.954 -33.517 -18.440  1.00  0.00           N  
ATOM   2640  CA  GLN B 164     -22.113 -32.725 -18.109  1.00  0.00           C  
ATOM   2641  C   GLN B 164     -22.508 -33.068 -16.667  1.00  0.00           C  
ATOM   2642  O   GLN B 164     -22.623 -34.244 -16.310  1.00  0.00           O  
ATOM   2643  CB  GLN B 164     -23.235 -33.053 -19.097  1.00  0.00           C  
ATOM   2644  CG  GLN B 164     -24.492 -32.270 -18.943  1.00  0.00           C  
ATOM   2645  CD  GLN B 164     -25.536 -32.709 -19.950  1.00  0.00           C  
ATOM   2646  OE1 GLN B 164     -25.449 -33.796 -20.533  1.00  0.00           O  
ATOM   2647  NE2 GLN B 164     -26.538 -31.872 -20.169  1.00  0.00           N  
ATOM   2648  H   GLN B 164     -20.968 -34.090 -19.279  1.00  0.00           H  
ATOM   2649  HA  GLN B 164     -21.862 -31.667 -18.166  1.00  0.00           H  
ATOM   2650 1HB  GLN B 164     -22.868 -32.886 -20.110  1.00  0.00           H  
ATOM   2651 2HB  GLN B 164     -23.485 -34.109 -19.020  1.00  0.00           H  
ATOM   2652 1HG  GLN B 164     -24.890 -32.408 -17.939  1.00  0.00           H  
ATOM   2653 2HG  GLN B 164     -24.275 -31.220 -19.111  1.00  0.00           H  
ATOM   2654 1HE2 GLN B 164     -27.253 -32.108 -20.820  1.00  0.00           H  
ATOM   2655 2HE2 GLN B 164     -26.582 -30.971 -19.673  1.00  0.00           H  
ATOM   2656  N   GLY B 165     -22.706 -32.039 -15.847  1.00  0.00           N  
ATOM   2657  CA  GLY B 165     -23.064 -32.181 -14.434  1.00  0.00           C  
ATOM   2658  C   GLY B 165     -21.870 -32.064 -13.459  1.00  0.00           C  
ATOM   2659  O   GLY B 165     -22.069 -31.875 -12.257  1.00  0.00           O  
ATOM   2660  H   GLY B 165     -22.605 -31.100 -16.225  1.00  0.00           H  
ATOM   2661 1HA  GLY B 165     -23.807 -31.422 -14.187  1.00  0.00           H  
ATOM   2662 2HA  GLY B 165     -23.546 -33.146 -14.291  1.00  0.00           H  
ATOM   2663  N   GLU B 166     -20.643 -32.144 -13.977  1.00  0.00           N  
ATOM   2664  CA  GLU B 166     -19.420 -32.029 -13.176  1.00  0.00           C  
ATOM   2665  C   GLU B 166     -18.984 -30.567 -13.065  1.00  0.00           C  
ATOM   2666  O   GLU B 166     -19.580 -29.686 -13.686  1.00  0.00           O  
ATOM   2667  CB  GLU B 166     -18.297 -32.916 -13.745  1.00  0.00           C  
ATOM   2668  CG  GLU B 166     -18.588 -34.443 -13.658  1.00  0.00           C  
ATOM   2669  CD  GLU B 166     -17.477 -35.333 -14.240  1.00  0.00           C  
ATOM   2670  OE1 GLU B 166     -16.600 -34.803 -14.889  1.00  0.00           O  
ATOM   2671  OE2 GLU B 166     -17.519 -36.540 -14.042  1.00  0.00           O  
ATOM   2672  H   GLU B 166     -20.536 -32.312 -14.978  1.00  0.00           H  
ATOM   2673  HA  GLU B 166     -19.638 -32.385 -12.167  1.00  0.00           H  
ATOM   2674 1HB  GLU B 166     -18.141 -32.668 -14.788  1.00  0.00           H  
ATOM   2675 2HB  GLU B 166     -17.364 -32.715 -13.220  1.00  0.00           H  
ATOM   2676 1HG  GLU B 166     -18.747 -34.711 -12.616  1.00  0.00           H  
ATOM   2677 2HG  GLU B 166     -19.518 -34.637 -14.198  1.00  0.00           H  
ATOM   2678  N   ASN B 167     -18.016 -30.289 -12.198  1.00  0.00           N  
ATOM   2679  CA  ASN B 167     -17.557 -28.913 -11.998  1.00  0.00           C  
ATOM   2680  C   ASN B 167     -16.443 -28.451 -12.964  1.00  0.00           C  
ATOM   2681  O   ASN B 167     -15.485 -29.186 -13.230  1.00  0.00           O  
ATOM   2682  CB  ASN B 167     -17.051 -28.765 -10.556  1.00  0.00           C  
ATOM   2683  CG  ASN B 167     -18.141 -28.871  -9.472  1.00  0.00           C  
ATOM   2684  OD1 ASN B 167     -18.939 -27.946  -9.281  1.00  0.00           O  
ATOM   2685  ND2 ASN B 167     -18.164 -29.972  -8.759  1.00  0.00           N  
ATOM   2686  H   ASN B 167     -17.571 -31.041 -11.689  1.00  0.00           H  
ATOM   2687  HA  ASN B 167     -18.407 -28.241 -12.149  1.00  0.00           H  
ATOM   2688 1HB  ASN B 167     -16.300 -29.532 -10.363  1.00  0.00           H  
ATOM   2689 2HB  ASN B 167     -16.551 -27.797 -10.452  1.00  0.00           H  
ATOM   2690 1HD2 ASN B 167     -18.843 -30.088  -8.032  1.00  0.00           H  
ATOM   2691 2HD2 ASN B 167     -17.492 -30.693  -8.931  1.00  0.00           H  
ATOM   2692  N   ILE B 168     -16.536 -27.188 -13.413  1.00  0.00           N  
ATOM   2693  CA  ILE B 168     -15.440 -26.556 -14.159  1.00  0.00           C  
ATOM   2694  C   ILE B 168     -14.814 -25.507 -13.271  1.00  0.00           C  
ATOM   2695  O   ILE B 168     -15.403 -24.443 -13.047  1.00  0.00           O  
ATOM   2696  CB  ILE B 168     -15.892 -25.835 -15.456  1.00  0.00           C  
ATOM   2697  CG1 ILE B 168     -16.515 -26.771 -16.424  1.00  0.00           C  
ATOM   2698  CG2 ILE B 168     -14.723 -25.113 -16.095  1.00  0.00           C  
ATOM   2699  CD1 ILE B 168     -17.262 -26.047 -17.540  1.00  0.00           C  
ATOM   2700  H   ILE B 168     -17.379 -26.645 -13.205  1.00  0.00           H  
ATOM   2701  HA  ILE B 168     -14.687 -27.304 -14.403  1.00  0.00           H  
ATOM   2702  HB  ILE B 168     -16.634 -25.106 -15.205  1.00  0.00           H  
ATOM   2703 1HG1 ILE B 168     -15.730 -27.380 -16.875  1.00  0.00           H  
ATOM   2704 2HG1 ILE B 168     -17.179 -27.422 -15.898  1.00  0.00           H  
ATOM   2705 1HG2 ILE B 168     -15.054 -24.582 -16.990  1.00  0.00           H  
ATOM   2706 2HG2 ILE B 168     -14.314 -24.400 -15.382  1.00  0.00           H  
ATOM   2707 3HG2 ILE B 168     -13.956 -25.837 -16.363  1.00  0.00           H  
ATOM   2708 1HD1 ILE B 168     -17.687 -26.769 -18.224  1.00  0.00           H  
ATOM   2709 2HD1 ILE B 168     -18.063 -25.441 -17.112  1.00  0.00           H  
ATOM   2710 3HD1 ILE B 168     -16.571 -25.402 -18.081  1.00  0.00           H  
ATOM   2711  N   THR B 169     -13.622 -25.793 -12.773  1.00  0.00           N  
ATOM   2712  CA  THR B 169     -12.958 -24.856 -11.879  1.00  0.00           C  
ATOM   2713  C   THR B 169     -11.661 -24.430 -12.508  1.00  0.00           C  
ATOM   2714  O   THR B 169     -10.750 -25.241 -12.722  1.00  0.00           O  
ATOM   2715  CB  THR B 169     -12.699 -25.460 -10.492  1.00  0.00           C  
ATOM   2716  OG1 THR B 169     -13.937 -25.857  -9.887  1.00  0.00           O  
ATOM   2717  CG2 THR B 169     -12.005 -24.455  -9.615  1.00  0.00           C  
ATOM   2718  H   THR B 169     -13.191 -26.676 -13.005  1.00  0.00           H  
ATOM   2719  HA  THR B 169     -13.577 -23.966 -11.758  1.00  0.00           H  
ATOM   2720  HB  THR B 169     -12.097 -26.304 -10.595  1.00  0.00           H  
ATOM   2721  HG1 THR B 169     -13.761 -26.472  -9.170  1.00  0.00           H  
ATOM   2722 1HG2 THR B 169     -11.816 -24.888  -8.635  1.00  0.00           H  
ATOM   2723 2HG2 THR B 169     -11.058 -24.158 -10.072  1.00  0.00           H  
ATOM   2724 3HG2 THR B 169     -12.650 -23.593  -9.516  1.00  0.00           H  
ATOM   2725  N   LEU B 170     -11.586 -23.149 -12.821  1.00  0.00           N  
ATOM   2726  CA  LEU B 170     -10.439 -22.608 -13.515  1.00  0.00           C  
ATOM   2727  C   LEU B 170      -9.644 -21.812 -12.564  1.00  0.00           C  
ATOM   2728  O   LEU B 170     -10.212 -21.054 -11.785  1.00  0.00           O  
ATOM   2729  CB  LEU B 170     -10.915 -21.699 -14.606  1.00  0.00           C  
ATOM   2730  CG  LEU B 170     -11.939 -22.327 -15.365  1.00  0.00           C  
ATOM   2731  CD1 LEU B 170     -12.483 -21.425 -16.323  1.00  0.00           C  
ATOM   2732  CD2 LEU B 170     -11.397 -23.475 -15.981  1.00  0.00           C  
ATOM   2733  H   LEU B 170     -12.371 -22.534 -12.609  1.00  0.00           H  
ATOM   2734  HA  LEU B 170      -9.827 -23.413 -13.917  1.00  0.00           H  
ATOM   2735 1HB  LEU B 170     -11.300 -20.790 -14.172  1.00  0.00           H  
ATOM   2736 2HB  LEU B 170     -10.080 -21.463 -15.265  1.00  0.00           H  
ATOM   2737  HG  LEU B 170     -12.746 -22.619 -14.689  1.00  0.00           H  
ATOM   2738 1HD1 LEU B 170     -13.262 -21.955 -16.852  1.00  0.00           H  
ATOM   2739 2HD1 LEU B 170     -12.890 -20.570 -15.818  1.00  0.00           H  
ATOM   2740 3HD1 LEU B 170     -11.704 -21.114 -17.009  1.00  0.00           H  
ATOM   2741 1HD2 LEU B 170     -12.188 -23.938 -16.495  1.00  0.00           H  
ATOM   2742 2HD2 LEU B 170     -10.613 -23.177 -16.649  1.00  0.00           H  
ATOM   2743 3HD2 LEU B 170     -11.004 -24.153 -15.250  1.00  0.00           H  
ATOM   2744  N   MET B 171      -8.345 -21.895 -12.667  1.00  0.00           N  
ATOM   2745  CA  MET B 171      -7.559 -21.107 -11.769  1.00  0.00           C  
ATOM   2746  C   MET B 171      -6.580 -20.261 -12.547  1.00  0.00           C  
ATOM   2747  O   MET B 171      -5.898 -20.731 -13.463  1.00  0.00           O  
ATOM   2748  CB  MET B 171      -6.866 -22.044 -10.780  1.00  0.00           C  
ATOM   2749  CG  MET B 171      -7.873 -22.902  -9.959  1.00  0.00           C  
ATOM   2750  SD  MET B 171      -7.143 -23.831  -8.612  1.00  0.00           S  
ATOM   2751  CE  MET B 171      -8.613 -24.553  -7.887  1.00  0.00           C  
ATOM   2752  H   MET B 171      -7.917 -22.515 -13.356  1.00  0.00           H  
ATOM   2753  HA  MET B 171      -8.205 -20.426 -11.215  1.00  0.00           H  
ATOM   2754 1HB  MET B 171      -6.199 -22.718 -11.320  1.00  0.00           H  
ATOM   2755 2HB  MET B 171      -6.261 -21.459 -10.083  1.00  0.00           H  
ATOM   2756 1HG  MET B 171      -8.661 -22.303  -9.577  1.00  0.00           H  
ATOM   2757 2HG  MET B 171      -8.329 -23.627 -10.637  1.00  0.00           H  
ATOM   2758 1HE  MET B 171      -8.335 -25.165  -7.029  1.00  0.00           H  
ATOM   2759 2HE  MET B 171      -9.284 -23.761  -7.565  1.00  0.00           H  
ATOM   2760 3HE  MET B 171      -9.114 -25.174  -8.628  1.00  0.00           H  
ATOM   2761  N   CYS B 172      -6.487 -19.013 -12.147  1.00  0.00           N  
ATOM   2762  CA  CYS B 172      -5.567 -18.065 -12.753  1.00  0.00           C  
ATOM   2763  C   CYS B 172      -4.716 -17.428 -11.678  1.00  0.00           C  
ATOM   2764  O   CYS B 172      -5.227 -16.796 -10.756  1.00  0.00           O  
ATOM   2765  CB  CYS B 172      -6.351 -16.991 -13.511  1.00  0.00           C  
ATOM   2766  SG  CYS B 172      -5.362 -15.742 -14.345  1.00  0.00           S  
ATOM   2767  H   CYS B 172      -7.116 -18.680 -11.422  1.00  0.00           H  
ATOM   2768  HA  CYS B 172      -4.922 -18.597 -13.451  1.00  0.00           H  
ATOM   2769 1HB  CYS B 172      -6.964 -17.475 -14.261  1.00  0.00           H  
ATOM   2770 2HB  CYS B 172      -7.022 -16.482 -12.822  1.00  0.00           H  
ATOM   2771  N   ILE B 173      -3.409 -17.648 -11.761  1.00  0.00           N  
ATOM   2772  CA  ILE B 173      -2.505 -17.122 -10.757  1.00  0.00           C  
ATOM   2773  C   ILE B 173      -1.552 -16.131 -11.358  1.00  0.00           C  
ATOM   2774  O   ILE B 173      -0.985 -16.349 -12.431  1.00  0.00           O  
ATOM   2775  CB  ILE B 173      -1.751 -18.229  -9.998  1.00  0.00           C  
ATOM   2776  CG1 ILE B 173      -2.778 -19.106  -9.270  1.00  0.00           C  
ATOM   2777  CG2 ILE B 173      -0.742 -17.607  -8.968  1.00  0.00           C  
ATOM   2778  CD1 ILE B 173      -2.226 -20.367  -8.727  1.00  0.00           C  
ATOM   2779  H   ILE B 173      -3.043 -18.196 -12.541  1.00  0.00           H  
ATOM   2780  HA  ILE B 173      -3.095 -16.591 -10.023  1.00  0.00           H  
ATOM   2781  HB  ILE B 173      -1.216 -18.856 -10.708  1.00  0.00           H  
ATOM   2782 1HG1 ILE B 173      -3.185 -18.533  -8.460  1.00  0.00           H  
ATOM   2783 2HG1 ILE B 173      -3.584 -19.361  -9.954  1.00  0.00           H  
ATOM   2784 1HG2 ILE B 173      -0.227 -18.404  -8.435  1.00  0.00           H  
ATOM   2785 2HG2 ILE B 173      -0.006 -16.996  -9.487  1.00  0.00           H  
ATOM   2786 3HG2 ILE B 173      -1.284 -16.985  -8.252  1.00  0.00           H  
ATOM   2787 1HD1 ILE B 173      -3.012 -20.923  -8.219  1.00  0.00           H  
ATOM   2788 2HD1 ILE B 173      -1.824 -20.967  -9.544  1.00  0.00           H  
ATOM   2789 3HD1 ILE B 173      -1.432 -20.136  -8.022  1.00  0.00           H  
ATOM   2790  N   VAL B 174      -1.427 -15.002 -10.683  1.00  0.00           N  
ATOM   2791  CA  VAL B 174      -0.564 -13.944 -11.137  1.00  0.00           C  
ATOM   2792  C   VAL B 174       0.583 -13.800 -10.157  1.00  0.00           C  
ATOM   2793  O   VAL B 174       0.368 -13.734  -8.938  1.00  0.00           O  
ATOM   2794  CB  VAL B 174      -1.354 -12.649 -11.215  1.00  0.00           C  
ATOM   2795  CG1 VAL B 174      -0.468 -11.514 -11.725  1.00  0.00           C  
ATOM   2796  CG2 VAL B 174      -2.531 -12.902 -12.070  1.00  0.00           C  
ATOM   2797  H   VAL B 174      -1.954 -14.890  -9.820  1.00  0.00           H  
ATOM   2798  HA  VAL B 174      -0.166 -14.200 -12.115  1.00  0.00           H  
ATOM   2799  HB  VAL B 174      -1.698 -12.373 -10.216  1.00  0.00           H  
ATOM   2800 1HG1 VAL B 174      -1.043 -10.611 -11.780  1.00  0.00           H  
ATOM   2801 2HG1 VAL B 174       0.379 -11.356 -11.058  1.00  0.00           H  
ATOM   2802 3HG1 VAL B 174      -0.108 -11.776 -12.718  1.00  0.00           H  
ATOM   2803 1HG2 VAL B 174      -3.144 -12.019 -12.116  1.00  0.00           H  
ATOM   2804 2HG2 VAL B 174      -2.196 -13.184 -13.043  1.00  0.00           H  
ATOM   2805 3HG2 VAL B 174      -3.115 -13.704 -11.656  1.00  0.00           H  
ATOM   2806  N   ILE B 175       1.801 -13.782 -10.695  1.00  0.00           N  
ATOM   2807  CA  ILE B 175       2.992 -13.728  -9.869  1.00  0.00           C  
ATOM   2808  C   ILE B 175       3.799 -12.414  -9.977  1.00  0.00           C  
ATOM   2809  O   ILE B 175       4.082 -11.931 -11.077  1.00  0.00           O  
ATOM   2810  CB  ILE B 175       3.882 -14.923 -10.226  1.00  0.00           C  
ATOM   2811  CG1 ILE B 175       3.099 -16.192  -9.980  1.00  0.00           C  
ATOM   2812  CG2 ILE B 175       5.131 -14.909  -9.366  1.00  0.00           C  
ATOM   2813  CD1 ILE B 175       3.736 -17.423 -10.536  1.00  0.00           C  
ATOM   2814  H   ILE B 175       1.889 -13.881 -11.705  1.00  0.00           H  
ATOM   2815  HA  ILE B 175       2.680 -13.850  -8.845  1.00  0.00           H  
ATOM   2816  HB  ILE B 175       4.144 -14.897 -11.256  1.00  0.00           H  
ATOM   2817 1HG1 ILE B 175       2.958 -16.290  -8.933  1.00  0.00           H  
ATOM   2818 2HG1 ILE B 175       2.127 -16.103 -10.449  1.00  0.00           H  
ATOM   2819 1HG2 ILE B 175       5.747 -15.771  -9.603  1.00  0.00           H  
ATOM   2820 2HG2 ILE B 175       5.696 -14.003  -9.549  1.00  0.00           H  
ATOM   2821 3HG2 ILE B 175       4.838 -14.947  -8.313  1.00  0.00           H  
ATOM   2822 1HD1 ILE B 175       3.105 -18.283 -10.321  1.00  0.00           H  
ATOM   2823 2HD1 ILE B 175       3.849 -17.312 -11.616  1.00  0.00           H  
ATOM   2824 3HD1 ILE B 175       4.713 -17.564 -10.077  1.00  0.00           H  
ATOM   2825  N   GLY B 176       4.150 -11.861  -8.805  1.00  0.00           N  
ATOM   2826  CA  GLY B 176       4.983 -10.666  -8.616  1.00  0.00           C  
ATOM   2827  C   GLY B 176       4.311  -9.321  -8.274  1.00  0.00           C  
ATOM   2828  O   GLY B 176       4.990  -8.440  -7.747  1.00  0.00           O  
ATOM   2829  H   GLY B 176       3.839 -12.343  -7.967  1.00  0.00           H  
ATOM   2830 1HA  GLY B 176       5.701 -10.892  -7.826  1.00  0.00           H  
ATOM   2831 2HA  GLY B 176       5.581 -10.531  -9.517  1.00  0.00           H  
ATOM   2832  N   ASN B 177       3.010  -9.154  -8.526  1.00  0.00           N  
ATOM   2833  CA  ASN B 177       2.335  -7.879  -8.198  1.00  0.00           C  
ATOM   2834  C   ASN B 177       1.396  -7.950  -7.010  1.00  0.00           C  
ATOM   2835  O   ASN B 177       0.672  -8.925  -6.833  1.00  0.00           O  
ATOM   2836  CB  ASN B 177       1.635  -7.335  -9.437  1.00  0.00           C  
ATOM   2837  CG  ASN B 177       2.641  -6.754 -10.391  1.00  0.00           C  
ATOM   2838  OD1 ASN B 177       3.466  -6.025  -9.880  1.00  0.00           O  
ATOM   2839  ND2 ASN B 177       2.616  -7.006 -11.659  1.00  0.00           N  
ATOM   2840  H   ASN B 177       2.495  -9.906  -8.961  1.00  0.00           H  
ATOM   2841  HA  ASN B 177       3.103  -7.149  -7.936  1.00  0.00           H  
ATOM   2842 1HB  ASN B 177       1.102  -8.140  -9.937  1.00  0.00           H  
ATOM   2843 2HB  ASN B 177       0.911  -6.564  -9.157  1.00  0.00           H  
ATOM   2844 1HD2 ASN B 177       3.330  -6.556 -12.253  1.00  0.00           H  
ATOM   2845 2HD2 ASN B 177       1.919  -7.598 -12.041  1.00  0.00           H  
ATOM   2846  N   GLU B 178       1.352  -6.855  -6.253  1.00  0.00           N  
ATOM   2847  CA  GLU B 178       0.436  -6.727  -5.126  1.00  0.00           C  
ATOM   2848  C   GLU B 178      -0.996  -6.393  -5.547  1.00  0.00           C  
ATOM   2849  O   GLU B 178      -1.960  -6.877  -4.952  1.00  0.00           O  
ATOM   2850  CB  GLU B 178       1.000  -5.696  -4.182  1.00  0.00           C  
ATOM   2851  CG  GLU B 178       0.249  -5.481  -2.937  1.00  0.00           C  
ATOM   2852  CD  GLU B 178       1.068  -4.745  -1.987  1.00  0.00           C  
ATOM   2853  OE1 GLU B 178       2.173  -4.402  -2.344  1.00  0.00           O  
ATOM   2854  OE2 GLU B 178       0.636  -4.485  -0.892  1.00  0.00           O  
ATOM   2855  H   GLU B 178       2.019  -6.098  -6.433  1.00  0.00           H  
ATOM   2856  HA  GLU B 178       0.409  -7.682  -4.605  1.00  0.00           H  
ATOM   2857 1HB  GLU B 178       1.992  -5.992  -3.919  1.00  0.00           H  
ATOM   2858 2HB  GLU B 178       1.081  -4.747  -4.699  1.00  0.00           H  
ATOM   2859 1HG  GLU B 178      -0.626  -4.883  -3.165  1.00  0.00           H  
ATOM   2860 2HG  GLU B 178      -0.077  -6.423  -2.523  1.00  0.00           H  
ATOM   2861  N   VAL B 179      -1.125  -5.509  -6.524  1.00  0.00           N  
ATOM   2862  CA  VAL B 179      -2.427  -5.057  -6.991  1.00  0.00           C  
ATOM   2863  C   VAL B 179      -2.605  -5.269  -8.479  1.00  0.00           C  
ATOM   2864  O   VAL B 179      -1.843  -4.733  -9.286  1.00  0.00           O  
ATOM   2865  CB  VAL B 179      -2.683  -3.577  -6.745  1.00  0.00           C  
ATOM   2866  CG1 VAL B 179      -4.066  -3.195  -7.380  1.00  0.00           C  
ATOM   2867  CG2 VAL B 179      -2.719  -3.336  -5.274  1.00  0.00           C  
ATOM   2868  H   VAL B 179      -0.292  -5.153  -6.968  1.00  0.00           H  
ATOM   2869  HA  VAL B 179      -3.195  -5.632  -6.478  1.00  0.00           H  
ATOM   2870  HB  VAL B 179      -1.898  -2.985  -7.214  1.00  0.00           H  
ATOM   2871 1HG1 VAL B 179      -4.263  -2.194  -7.242  1.00  0.00           H  
ATOM   2872 2HG1 VAL B 179      -4.070  -3.370  -8.454  1.00  0.00           H  
ATOM   2873 3HG1 VAL B 179      -4.857  -3.778  -6.927  1.00  0.00           H  
ATOM   2874 1HG2 VAL B 179      -2.903  -2.296  -5.058  1.00  0.00           H  
ATOM   2875 2HG2 VAL B 179      -3.509  -3.933  -4.881  1.00  0.00           H  
ATOM   2876 3HG2 VAL B 179      -1.793  -3.631  -4.822  1.00  0.00           H  
ATOM   2877  N   VAL B 180      -3.585  -6.103  -8.820  1.00  0.00           N  
ATOM   2878  CA  VAL B 180      -3.861  -6.475 -10.200  1.00  0.00           C  
ATOM   2879  C   VAL B 180      -5.350  -6.517 -10.486  1.00  0.00           C  
ATOM   2880  O   VAL B 180      -6.146  -6.810  -9.600  1.00  0.00           O  
ATOM   2881  CB  VAL B 180      -3.246  -7.862 -10.515  1.00  0.00           C  
ATOM   2882  CG1 VAL B 180      -1.727  -7.810 -10.371  1.00  0.00           C  
ATOM   2883  CG2 VAL B 180      -3.830  -8.937  -9.567  1.00  0.00           C  
ATOM   2884  H   VAL B 180      -4.189  -6.445  -8.073  1.00  0.00           H  
ATOM   2885  HA  VAL B 180      -3.398  -5.742 -10.861  1.00  0.00           H  
ATOM   2886  HB  VAL B 180      -3.476  -8.117 -11.550  1.00  0.00           H  
ATOM   2887 1HG1 VAL B 180      -1.309  -8.763 -10.612  1.00  0.00           H  
ATOM   2888 2HG1 VAL B 180      -1.326  -7.052 -11.050  1.00  0.00           H  
ATOM   2889 3HG1 VAL B 180      -1.456  -7.563  -9.352  1.00  0.00           H  
ATOM   2890 1HG2 VAL B 180      -3.399  -9.910  -9.807  1.00  0.00           H  
ATOM   2891 2HG2 VAL B 180      -3.595  -8.685  -8.533  1.00  0.00           H  
ATOM   2892 3HG2 VAL B 180      -4.906  -8.985  -9.689  1.00  0.00           H  
ATOM   2893  N   ASN B 181      -5.721  -6.311 -11.741  1.00  0.00           N  
ATOM   2894  CA  ASN B 181      -7.104  -6.508 -12.132  1.00  0.00           C  
ATOM   2895  C   ASN B 181      -7.223  -7.858 -12.787  1.00  0.00           C  
ATOM   2896  O   ASN B 181      -6.393  -8.220 -13.625  1.00  0.00           O  
ATOM   2897  CB  ASN B 181      -7.555  -5.464 -13.122  1.00  0.00           C  
ATOM   2898  CG  ASN B 181      -8.975  -5.562 -13.366  1.00  0.00           C  
ATOM   2899  OD1 ASN B 181      -9.719  -5.769 -12.415  1.00  0.00           O  
ATOM   2900  ND2 ASN B 181      -9.381  -5.453 -14.600  1.00  0.00           N  
ATOM   2901  H   ASN B 181      -5.027  -6.053 -12.432  1.00  0.00           H  
ATOM   2902  HA  ASN B 181      -7.741  -6.491 -11.253  1.00  0.00           H  
ATOM   2903 1HB  ASN B 181      -7.296  -4.476 -12.812  1.00  0.00           H  
ATOM   2904 2HB  ASN B 181      -7.052  -5.644 -14.059  1.00  0.00           H  
ATOM   2905 1HD2 ASN B 181     -10.370  -5.540 -14.838  1.00  0.00           H  
ATOM   2906 2HD2 ASN B 181      -8.713  -5.305 -15.333  1.00  0.00           H  
ATOM   2907  N   PHE B 182      -8.299  -8.557 -12.499  1.00  0.00           N  
ATOM   2908  CA  PHE B 182      -8.593  -9.766 -13.243  1.00  0.00           C  
ATOM   2909  C   PHE B 182      -9.844  -9.567 -14.080  1.00  0.00           C  
ATOM   2910  O   PHE B 182     -10.850  -9.047 -13.592  1.00  0.00           O  
ATOM   2911  CB  PHE B 182      -8.831 -10.963 -12.318  1.00  0.00           C  
ATOM   2912  CG  PHE B 182      -7.637 -11.501 -11.564  1.00  0.00           C  
ATOM   2913  CD1 PHE B 182      -7.253 -10.989 -10.331  1.00  0.00           C  
ATOM   2914  CD2 PHE B 182      -6.934 -12.577 -12.077  1.00  0.00           C  
ATOM   2915  CE1 PHE B 182      -6.194 -11.550  -9.645  1.00  0.00           C  
ATOM   2916  CE2 PHE B 182      -5.885 -13.137 -11.394  1.00  0.00           C  
ATOM   2917  CZ  PHE B 182      -5.509 -12.627 -10.174  1.00  0.00           C  
ATOM   2918  H   PHE B 182      -8.897  -8.242 -11.741  1.00  0.00           H  
ATOM   2919  HA  PHE B 182      -7.762  -9.993 -13.915  1.00  0.00           H  
ATOM   2920 1HB  PHE B 182      -9.596 -10.700 -11.591  1.00  0.00           H  
ATOM   2921 2HB  PHE B 182      -9.237 -11.781 -12.918  1.00  0.00           H  
ATOM   2922  HD1 PHE B 182      -7.797 -10.145  -9.902  1.00  0.00           H  
ATOM   2923  HD2 PHE B 182      -7.234 -12.995 -13.034  1.00  0.00           H  
ATOM   2924  HE1 PHE B 182      -5.905 -11.145  -8.683  1.00  0.00           H  
ATOM   2925  HE2 PHE B 182      -5.362 -13.996 -11.821  1.00  0.00           H  
ATOM   2926  HZ  PHE B 182      -4.675 -13.077  -9.626  1.00  0.00           H  
ATOM   2927  N   GLU B 183      -9.802 -10.056 -15.310  1.00  0.00           N  
ATOM   2928  CA  GLU B 183     -10.953 -10.036 -16.201  1.00  0.00           C  
ATOM   2929  C   GLU B 183     -11.074 -11.381 -16.901  1.00  0.00           C  
ATOM   2930  O   GLU B 183     -10.110 -11.888 -17.474  1.00  0.00           O  
ATOM   2931  CB  GLU B 183     -10.854  -8.943 -17.263  1.00  0.00           C  
ATOM   2932  CG  GLU B 183     -12.038  -8.974 -18.256  1.00  0.00           C  
ATOM   2933  CD  GLU B 183     -12.056  -7.863 -19.243  1.00  0.00           C  
ATOM   2934  OE1 GLU B 183     -11.154  -7.748 -20.029  1.00  0.00           O  
ATOM   2935  OE2 GLU B 183     -13.022  -7.129 -19.236  1.00  0.00           O  
ATOM   2936  H   GLU B 183      -8.915 -10.409 -15.671  1.00  0.00           H  
ATOM   2937  HA  GLU B 183     -11.857  -9.871 -15.614  1.00  0.00           H  
ATOM   2938 1HB  GLU B 183     -10.833  -7.971 -16.780  1.00  0.00           H  
ATOM   2939 2HB  GLU B 183      -9.930  -9.048 -17.813  1.00  0.00           H  
ATOM   2940 1HG  GLU B 183     -11.991  -9.904 -18.823  1.00  0.00           H  
ATOM   2941 2HG  GLU B 183     -12.967  -8.981 -17.696  1.00  0.00           H  
ATOM   2942  N   TRP B 184     -12.262 -11.954 -16.867  1.00  0.00           N  
ATOM   2943  CA  TRP B 184     -12.441 -13.225 -17.537  1.00  0.00           C  
ATOM   2944  C   TRP B 184     -13.353 -13.127 -18.745  1.00  0.00           C  
ATOM   2945  O   TRP B 184     -14.368 -12.406 -18.722  1.00  0.00           O  
ATOM   2946  CB  TRP B 184     -13.013 -14.277 -16.585  1.00  0.00           C  
ATOM   2947  CG  TRP B 184     -12.078 -14.782 -15.486  1.00  0.00           C  
ATOM   2948  CD1 TRP B 184     -11.865 -14.211 -14.264  1.00  0.00           C  
ATOM   2949  CD2 TRP B 184     -11.277 -16.007 -15.500  1.00  0.00           C  
ATOM   2950  NE1 TRP B 184     -11.001 -14.985 -13.521  1.00  0.00           N  
ATOM   2951  CE2 TRP B 184     -10.643 -16.092 -14.257  1.00  0.00           C  
ATOM   2952  CE3 TRP B 184     -11.070 -17.033 -16.452  1.00  0.00           C  
ATOM   2953  CZ2 TRP B 184      -9.825 -17.162 -13.922  1.00  0.00           C  
ATOM   2954  CZ3 TRP B 184     -10.245 -18.104 -16.113  1.00  0.00           C  
ATOM   2955  CH2 TRP B 184      -9.642 -18.168 -14.877  1.00  0.00           C  
ATOM   2956  H   TRP B 184     -13.030 -11.512 -16.381  1.00  0.00           H  
ATOM   2957  HA  TRP B 184     -11.471 -13.572 -17.876  1.00  0.00           H  
ATOM   2958 1HB  TRP B 184     -13.905 -13.881 -16.105  1.00  0.00           H  
ATOM   2959 2HB  TRP B 184     -13.328 -15.136 -17.175  1.00  0.00           H  
ATOM   2960  HD1 TRP B 184     -12.322 -13.284 -13.919  1.00  0.00           H  
ATOM   2961  HE1 TRP B 184     -10.682 -14.780 -12.561  1.00  0.00           H  
ATOM   2962  HE3 TRP B 184     -11.551 -16.990 -17.429  1.00  0.00           H  
ATOM   2963  HZ2 TRP B 184      -9.339 -17.233 -12.947  1.00  0.00           H  
ATOM   2964  HZ3 TRP B 184     -10.095 -18.891 -16.850  1.00  0.00           H  
ATOM   2965  HH2 TRP B 184      -9.005 -19.021 -14.635  1.00  0.00           H  
ATOM   2966  N   THR B 185     -13.029 -13.923 -19.759  1.00  0.00           N  
ATOM   2967  CA  THR B 185     -13.872 -14.134 -20.924  1.00  0.00           C  
ATOM   2968  C   THR B 185     -14.191 -15.610 -20.992  1.00  0.00           C  
ATOM   2969  O   THR B 185     -13.304 -16.459 -20.864  1.00  0.00           O  
ATOM   2970  CB  THR B 185     -13.215 -13.654 -22.241  1.00  0.00           C  
ATOM   2971  OG1 THR B 185     -12.959 -12.245 -22.176  1.00  0.00           O  
ATOM   2972  CG2 THR B 185     -14.130 -13.936 -23.430  1.00  0.00           C  
ATOM   2973  H   THR B 185     -12.138 -14.422 -19.689  1.00  0.00           H  
ATOM   2974  HA  THR B 185     -14.808 -13.594 -20.792  1.00  0.00           H  
ATOM   2975  HB  THR B 185     -12.289 -14.170 -22.388  1.00  0.00           H  
ATOM   2976  HG1 THR B 185     -12.313 -12.070 -21.486  1.00  0.00           H  
ATOM   2977 1HG2 THR B 185     -13.646 -13.586 -24.341  1.00  0.00           H  
ATOM   2978 2HG2 THR B 185     -14.321 -15.005 -23.519  1.00  0.00           H  
ATOM   2979 3HG2 THR B 185     -15.073 -13.407 -23.297  1.00  0.00           H  
ATOM   2980  N   TYR B 186     -15.460 -15.930 -21.167  1.00  0.00           N  
ATOM   2981  CA  TYR B 186     -15.845 -17.325 -21.169  1.00  0.00           C  
ATOM   2982  C   TYR B 186     -17.122 -17.556 -21.995  1.00  0.00           C  
ATOM   2983  O   TYR B 186     -17.841 -16.593 -22.287  1.00  0.00           O  
ATOM   2984  CB  TYR B 186     -15.906 -17.750 -19.684  1.00  0.00           C  
ATOM   2985  CG  TYR B 186     -16.952 -17.070 -18.820  1.00  0.00           C  
ATOM   2986  CD1 TYR B 186     -18.156 -17.678 -18.569  1.00  0.00           C  
ATOM   2987  CD2 TYR B 186     -16.685 -15.802 -18.267  1.00  0.00           C  
ATOM   2988  CE1 TYR B 186     -19.099 -17.041 -17.783  1.00  0.00           C  
ATOM   2989  CE2 TYR B 186     -17.630 -15.172 -17.486  1.00  0.00           C  
ATOM   2990  CZ  TYR B 186     -18.843 -15.788 -17.250  1.00  0.00           C  
ATOM   2991  OH  TYR B 186     -19.819 -15.165 -16.510  1.00  0.00           O  
ATOM   2992  H   TYR B 186     -16.152 -15.210 -21.283  1.00  0.00           H  
ATOM   2993  HA  TYR B 186     -15.023 -17.865 -21.636  1.00  0.00           H  
ATOM   2994 1HB  TYR B 186     -16.105 -18.785 -19.618  1.00  0.00           H  
ATOM   2995 2HB  TYR B 186     -14.931 -17.589 -19.220  1.00  0.00           H  
ATOM   2996  HD1 TYR B 186     -18.369 -18.662 -18.986  1.00  0.00           H  
ATOM   2997  HD2 TYR B 186     -15.735 -15.316 -18.453  1.00  0.00           H  
ATOM   2998  HE1 TYR B 186     -20.054 -17.521 -17.590  1.00  0.00           H  
ATOM   2999  HE2 TYR B 186     -17.419 -14.184 -17.068  1.00  0.00           H  
ATOM   3000  HH  TYR B 186     -20.672 -15.417 -16.887  1.00  0.00           H  
ATOM   3001  N   PRO B 187     -17.455 -18.808 -22.391  1.00  0.00           N  
ATOM   3002  CA  PRO B 187     -18.632 -19.239 -23.137  1.00  0.00           C  
ATOM   3003  C   PRO B 187     -20.010 -18.795 -22.619  1.00  0.00           C  
ATOM   3004  O   PRO B 187     -20.934 -18.651 -23.412  1.00  0.00           O  
ATOM   3005  CB  PRO B 187     -18.486 -20.758 -23.121  1.00  0.00           C  
ATOM   3006  CG  PRO B 187     -17.009 -20.984 -23.023  1.00  0.00           C  
ATOM   3007  CD  PRO B 187     -16.523 -19.933 -22.108  1.00  0.00           C  
ATOM   3008  HA  PRO B 187     -18.513 -18.879 -24.176  1.00  0.00           H  
ATOM   3009 1HB  PRO B 187     -19.033 -21.181 -22.261  1.00  0.00           H  
ATOM   3010 2HB  PRO B 187     -18.926 -21.212 -24.028  1.00  0.00           H  
ATOM   3011 1HG  PRO B 187     -16.801 -21.999 -22.675  1.00  0.00           H  
ATOM   3012 2HG  PRO B 187     -16.557 -20.895 -24.018  1.00  0.00           H  
ATOM   3013 1HD  PRO B 187     -16.648 -20.272 -21.107  1.00  0.00           H  
ATOM   3014 2HD  PRO B 187     -15.495 -19.741 -22.366  1.00  0.00           H  
ATOM   3015  N   ARG B 188     -20.164 -18.574 -21.308  1.00  0.00           N  
ATOM   3016  CA  ARG B 188     -21.487 -18.164 -20.796  1.00  0.00           C  
ATOM   3017  C   ARG B 188     -21.413 -16.812 -20.130  1.00  0.00           C  
ATOM   3018  O   ARG B 188     -21.808 -16.653 -18.974  1.00  0.00           O  
ATOM   3019  CB  ARG B 188     -22.030 -19.146 -19.752  1.00  0.00           C  
ATOM   3020  CG  ARG B 188     -22.306 -20.558 -20.226  1.00  0.00           C  
ATOM   3021  CD  ARG B 188     -23.382 -20.581 -21.274  1.00  0.00           C  
ATOM   3022  NE  ARG B 188     -23.790 -21.939 -21.621  1.00  0.00           N  
ATOM   3023  CZ  ARG B 188     -24.616 -22.270 -22.643  1.00  0.00           C  
ATOM   3024  NH1 ARG B 188     -25.113 -21.330 -23.424  1.00  0.00           N  
ATOM   3025  NH2 ARG B 188     -24.921 -23.527 -22.871  1.00  0.00           N  
ATOM   3026  H   ARG B 188     -19.396 -18.676 -20.680  1.00  0.00           H  
ATOM   3027  HA  ARG B 188     -22.190 -18.100 -21.622  1.00  0.00           H  
ATOM   3028 1HB  ARG B 188     -21.322 -19.219 -18.926  1.00  0.00           H  
ATOM   3029 2HB  ARG B 188     -22.963 -18.756 -19.340  1.00  0.00           H  
ATOM   3030 1HG  ARG B 188     -21.405 -20.998 -20.650  1.00  0.00           H  
ATOM   3031 2HG  ARG B 188     -22.639 -21.169 -19.379  1.00  0.00           H  
ATOM   3032 1HD  ARG B 188     -24.257 -20.045 -20.915  1.00  0.00           H  
ATOM   3033 2HD  ARG B 188     -23.007 -20.101 -22.181  1.00  0.00           H  
ATOM   3034  HE  ARG B 188     -23.394 -22.703 -21.043  1.00  0.00           H  
ATOM   3035 1HH1 ARG B 188     -24.875 -20.362 -23.262  1.00  0.00           H  
ATOM   3036 2HH1 ARG B 188     -25.720 -21.581 -24.194  1.00  0.00           H  
ATOM   3037 1HH2 ARG B 188     -24.544 -24.272 -22.281  1.00  0.00           H  
ATOM   3038 2HH2 ARG B 188     -25.505 -23.779 -23.683  1.00  0.00           H  
ATOM   3039  N   LYS B 189     -20.942 -15.832 -20.873  1.00  0.00           N  
ATOM   3040  CA  LYS B 189     -20.812 -14.484 -20.355  1.00  0.00           C  
ATOM   3041  C   LYS B 189     -21.840 -13.565 -20.998  1.00  0.00           C  
ATOM   3042  O   LYS B 189     -22.722 -13.021 -20.342  1.00  0.00           O  
ATOM   3043  CB  LYS B 189     -19.407 -13.945 -20.588  1.00  0.00           C  
ATOM   3044  CG  LYS B 189     -19.167 -12.573 -19.982  1.00  0.00           C  
ATOM   3045  CD  LYS B 189     -17.731 -12.143 -20.165  1.00  0.00           C  
ATOM   3046  CE  LYS B 189     -17.477 -10.785 -19.542  1.00  0.00           C  
ATOM   3047  NZ  LYS B 189     -16.067 -10.374 -19.706  1.00  0.00           N  
ATOM   3048  H   LYS B 189     -20.639 -16.040 -21.819  1.00  0.00           H  
ATOM   3049  HA  LYS B 189     -20.995 -14.504 -19.282  1.00  0.00           H  
ATOM   3050 1HB  LYS B 189     -18.684 -14.637 -20.173  1.00  0.00           H  
ATOM   3051 2HB  LYS B 189     -19.208 -13.885 -21.655  1.00  0.00           H  
ATOM   3052 1HG  LYS B 189     -19.825 -11.836 -20.447  1.00  0.00           H  
ATOM   3053 2HG  LYS B 189     -19.388 -12.612 -18.918  1.00  0.00           H  
ATOM   3054 1HD  LYS B 189     -17.067 -12.874 -19.693  1.00  0.00           H  
ATOM   3055 2HD  LYS B 189     -17.494 -12.099 -21.228  1.00  0.00           H  
ATOM   3056 1HE  LYS B 189     -18.121 -10.042 -20.008  1.00  0.00           H  
ATOM   3057 2HE  LYS B 189     -17.706 -10.837 -18.478  1.00  0.00           H  
ATOM   3058 1HZ  LYS B 189     -15.915  -9.476 -19.268  1.00  0.00           H  
ATOM   3059 2HZ  LYS B 189     -15.457 -11.084 -19.259  1.00  0.00           H  
ATOM   3060 3HZ  LYS B 189     -15.829 -10.318 -20.681  1.00  0.00           H  
ATOM   3061  N   GLU B 190     -21.736 -13.420 -22.308  1.00  0.00           N  
ATOM   3062  CA  GLU B 190     -22.654 -12.570 -23.036  1.00  0.00           C  
ATOM   3063  C   GLU B 190     -23.981 -13.301 -23.160  1.00  0.00           C  
ATOM   3064  O   GLU B 190     -23.992 -14.508 -23.386  1.00  0.00           O  
ATOM   3065  CB  GLU B 190     -22.092 -12.220 -24.413  1.00  0.00           C  
ATOM   3066  CG  GLU B 190     -20.828 -11.363 -24.372  1.00  0.00           C  
ATOM   3067  CD  GLU B 190     -20.314 -11.004 -25.741  1.00  0.00           C  
ATOM   3068  OE1 GLU B 190     -20.911 -11.423 -26.704  1.00  0.00           O  
ATOM   3069  OE2 GLU B 190     -19.326 -10.314 -25.823  1.00  0.00           O  
ATOM   3070  H   GLU B 190     -21.004 -13.898 -22.807  1.00  0.00           H  
ATOM   3071  HA  GLU B 190     -22.816 -11.654 -22.467  1.00  0.00           H  
ATOM   3072 1HB  GLU B 190     -21.861 -13.138 -24.954  1.00  0.00           H  
ATOM   3073 2HB  GLU B 190     -22.847 -11.683 -24.988  1.00  0.00           H  
ATOM   3074 1HG  GLU B 190     -21.044 -10.447 -23.824  1.00  0.00           H  
ATOM   3075 2HG  GLU B 190     -20.053 -11.902 -23.826  1.00  0.00           H  
ATOM   3076  N   SER B 191     -25.090 -12.579 -22.998  1.00  0.00           N  
ATOM   3077  CA  SER B 191     -26.424 -13.172 -23.118  1.00  0.00           C  
ATOM   3078  C   SER B 191     -26.629 -14.407 -22.227  1.00  0.00           C  
ATOM   3079  O   SER B 191     -27.091 -15.453 -22.685  1.00  0.00           O  
ATOM   3080  CB  SER B 191     -26.729 -13.527 -24.568  1.00  0.00           C  
ATOM   3081  OG  SER B 191     -26.721 -12.382 -25.382  1.00  0.00           O  
ATOM   3082  H   SER B 191     -25.003 -11.594 -22.794  1.00  0.00           H  
ATOM   3083  HA  SER B 191     -27.153 -12.424 -22.804  1.00  0.00           H  
ATOM   3084 1HB  SER B 191     -25.998 -14.244 -24.937  1.00  0.00           H  
ATOM   3085 2HB  SER B 191     -27.706 -14.003 -24.623  1.00  0.00           H  
ATOM   3086  HG  SER B 191     -27.635 -12.089 -25.429  1.00  0.00           H  
ATOM   3087  N   GLY B 192     -26.312 -14.276 -20.946  1.00  0.00           N  
ATOM   3088  CA  GLY B 192     -26.499 -15.387 -20.033  1.00  0.00           C  
ATOM   3089  C   GLY B 192     -26.220 -15.007 -18.589  1.00  0.00           C  
ATOM   3090  O   GLY B 192     -25.854 -13.870 -18.288  1.00  0.00           O  
ATOM   3091  H   GLY B 192     -25.923 -13.404 -20.610  1.00  0.00           H  
ATOM   3092 1HA  GLY B 192     -27.517 -15.761 -20.123  1.00  0.00           H  
ATOM   3093 2HA  GLY B 192     -25.833 -16.200 -20.327  1.00  0.00           H  
ATOM   3094  N   ARG B 193     -26.450 -15.967 -17.693  1.00  0.00           N  
ATOM   3095  CA  ARG B 193     -26.269 -15.778 -16.255  1.00  0.00           C  
ATOM   3096  C   ARG B 193     -24.765 -15.870 -15.972  1.00  0.00           C  
ATOM   3097  O   ARG B 193     -24.098 -16.792 -16.446  1.00  0.00           O  
ATOM   3098  CB  ARG B 193     -27.141 -16.810 -15.513  1.00  0.00           C  
ATOM   3099  CG  ARG B 193     -27.163 -16.786 -13.972  1.00  0.00           C  
ATOM   3100  CD  ARG B 193     -28.164 -17.839 -13.433  1.00  0.00           C  
ATOM   3101  NE  ARG B 193     -28.205 -17.894 -11.961  1.00  0.00           N  
ATOM   3102  CZ  ARG B 193     -28.997 -18.732 -11.202  1.00  0.00           C  
ATOM   3103  NH1 ARG B 193     -29.843 -19.594 -11.729  1.00  0.00           N  
ATOM   3104  NH2 ARG B 193     -28.918 -18.695  -9.896  1.00  0.00           N  
ATOM   3105  H   ARG B 193     -26.760 -16.867 -18.027  1.00  0.00           H  
ATOM   3106  HA  ARG B 193     -26.610 -14.781 -15.978  1.00  0.00           H  
ATOM   3107 1HB  ARG B 193     -28.172 -16.699 -15.843  1.00  0.00           H  
ATOM   3108 2HB  ARG B 193     -26.819 -17.810 -15.802  1.00  0.00           H  
ATOM   3109 1HG  ARG B 193     -26.167 -17.017 -13.587  1.00  0.00           H  
ATOM   3110 2HG  ARG B 193     -27.467 -15.800 -13.622  1.00  0.00           H  
ATOM   3111 1HD  ARG B 193     -29.166 -17.597 -13.789  1.00  0.00           H  
ATOM   3112 2HD  ARG B 193     -27.881 -18.824 -13.801  1.00  0.00           H  
ATOM   3113  HE  ARG B 193     -27.585 -17.271 -11.460  1.00  0.00           H  
ATOM   3114 1HH1 ARG B 193     -29.953 -19.670 -12.727  1.00  0.00           H  
ATOM   3115 2HH1 ARG B 193     -30.416 -20.199 -11.067  1.00  0.00           H  
ATOM   3116 1HH2 ARG B 193     -28.291 -18.065  -9.433  1.00  0.00           H  
ATOM   3117 2HH2 ARG B 193     -29.496 -19.368  -9.359  1.00  0.00           H  
ATOM   3118  N   LEU B 194     -24.230 -14.884 -15.250  1.00  0.00           N  
ATOM   3119  CA  LEU B 194     -22.784 -14.757 -15.028  1.00  0.00           C  
ATOM   3120  C   LEU B 194     -22.203 -15.583 -13.899  1.00  0.00           C  
ATOM   3121  O   LEU B 194     -22.900 -15.958 -12.953  1.00  0.00           O  
ATOM   3122  CB  LEU B 194     -22.417 -13.292 -14.767  1.00  0.00           C  
ATOM   3123  CG  LEU B 194     -22.741 -12.270 -15.897  1.00  0.00           C  
ATOM   3124  CD1 LEU B 194     -22.365 -10.879 -15.410  1.00  0.00           C  
ATOM   3125  CD2 LEU B 194     -21.978 -12.625 -17.182  1.00  0.00           C  
ATOM   3126  H   LEU B 194     -24.843 -14.173 -14.875  1.00  0.00           H  
ATOM   3127  HA  LEU B 194     -22.292 -15.075 -15.950  1.00  0.00           H  
ATOM   3128 1HB  LEU B 194     -22.935 -12.967 -13.868  1.00  0.00           H  
ATOM   3129 2HB  LEU B 194     -21.342 -13.240 -14.570  1.00  0.00           H  
ATOM   3130  HG  LEU B 194     -23.812 -12.279 -16.108  1.00  0.00           H  
ATOM   3131 1HD1 LEU B 194     -22.600 -10.150 -16.186  1.00  0.00           H  
ATOM   3132 2HD1 LEU B 194     -22.928 -10.640 -14.507  1.00  0.00           H  
ATOM   3133 3HD1 LEU B 194     -21.297 -10.844 -15.190  1.00  0.00           H  
ATOM   3134 1HD2 LEU B 194     -22.211 -11.894 -17.958  1.00  0.00           H  
ATOM   3135 2HD2 LEU B 194     -20.907 -12.618 -16.988  1.00  0.00           H  
ATOM   3136 3HD2 LEU B 194     -22.278 -13.604 -17.540  1.00  0.00           H  
ATOM   3137  N   VAL B 195     -20.897 -15.834 -14.012  1.00  0.00           N  
ATOM   3138  CA  VAL B 195     -20.126 -16.538 -13.009  1.00  0.00           C  
ATOM   3139  C   VAL B 195     -19.285 -15.532 -12.235  1.00  0.00           C  
ATOM   3140  O   VAL B 195     -18.598 -14.699 -12.828  1.00  0.00           O  
ATOM   3141  CB  VAL B 195     -19.208 -17.560 -13.701  1.00  0.00           C  
ATOM   3142  CG1 VAL B 195     -18.368 -18.304 -12.680  1.00  0.00           C  
ATOM   3143  CG2 VAL B 195     -20.029 -18.515 -14.512  1.00  0.00           C  
ATOM   3144  H   VAL B 195     -20.400 -15.501 -14.830  1.00  0.00           H  
ATOM   3145  HA  VAL B 195     -20.805 -17.049 -12.324  1.00  0.00           H  
ATOM   3146  HB  VAL B 195     -18.544 -17.029 -14.365  1.00  0.00           H  
ATOM   3147 1HG1 VAL B 195     -17.723 -19.015 -13.189  1.00  0.00           H  
ATOM   3148 2HG1 VAL B 195     -17.762 -17.617 -12.103  1.00  0.00           H  
ATOM   3149 3HG1 VAL B 195     -19.033 -18.836 -12.008  1.00  0.00           H  
ATOM   3150 1HG2 VAL B 195     -19.359 -19.192 -15.015  1.00  0.00           H  
ATOM   3151 2HG2 VAL B 195     -20.702 -19.068 -13.858  1.00  0.00           H  
ATOM   3152 3HG2 VAL B 195     -20.613 -17.972 -15.253  1.00  0.00           H  
ATOM   3153  N   GLU B 196     -19.374 -15.585 -10.917  1.00  0.00           N  
ATOM   3154  CA  GLU B 196     -18.630 -14.678 -10.062  1.00  0.00           C  
ATOM   3155  C   GLU B 196     -17.224 -15.203  -9.783  1.00  0.00           C  
ATOM   3156  O   GLU B 196     -17.107 -16.261  -9.163  1.00  0.00           O  
ATOM   3157  CB  GLU B 196     -19.335 -14.517  -8.712  1.00  0.00           C  
ATOM   3158  CG  GLU B 196     -18.610 -13.585  -7.742  1.00  0.00           C  
ATOM   3159  CD  GLU B 196     -19.270 -13.461  -6.406  1.00  0.00           C  
ATOM   3160  OE1 GLU B 196     -20.387 -13.894  -6.265  1.00  0.00           O  
ATOM   3161  OE2 GLU B 196     -18.628 -12.949  -5.499  1.00  0.00           O  
ATOM   3162  H   GLU B 196     -19.973 -16.286 -10.499  1.00  0.00           H  
ATOM   3163  HA  GLU B 196     -18.600 -13.712 -10.550  1.00  0.00           H  
ATOM   3164 1HB  GLU B 196     -20.339 -14.125  -8.871  1.00  0.00           H  
ATOM   3165 2HB  GLU B 196     -19.432 -15.490  -8.232  1.00  0.00           H  
ATOM   3166 1HG  GLU B 196     -17.599 -13.954  -7.579  1.00  0.00           H  
ATOM   3167 2HG  GLU B 196     -18.531 -12.601  -8.199  1.00  0.00           H  
ATOM   3168  N   PRO B 197     -16.145 -14.554 -10.253  1.00  0.00           N  
ATOM   3169  CA  PRO B 197     -14.808 -15.002 -10.001  1.00  0.00           C  
ATOM   3170  C   PRO B 197     -14.540 -14.686  -8.561  1.00  0.00           C  
ATOM   3171  O   PRO B 197     -15.013 -13.652  -8.089  1.00  0.00           O  
ATOM   3172  CB  PRO B 197     -13.971 -14.156 -10.960  1.00  0.00           C  
ATOM   3173  CG  PRO B 197     -14.776 -12.871 -11.121  1.00  0.00           C  
ATOM   3174  CD  PRO B 197     -16.242 -13.297 -11.012  1.00  0.00           C  
ATOM   3175  HA  PRO B 197     -14.733 -16.075 -10.206  1.00  0.00           H  
ATOM   3176 1HB  PRO B 197     -12.973 -13.990 -10.531  1.00  0.00           H  
ATOM   3177 2HB  PRO B 197     -13.824 -14.702 -11.904  1.00  0.00           H  
ATOM   3178 1HG  PRO B 197     -14.495 -12.147 -10.336  1.00  0.00           H  
ATOM   3179 2HG  PRO B 197     -14.546 -12.400 -12.087  1.00  0.00           H  
ATOM   3180 1HD  PRO B 197     -16.773 -12.529 -10.431  1.00  0.00           H  
ATOM   3181 2HD  PRO B 197     -16.675 -13.460 -12.006  1.00  0.00           H  
ATOM   3182  N   VAL B 198     -13.759 -15.501  -7.885  1.00  0.00           N  
ATOM   3183  CA  VAL B 198     -13.384 -15.188  -6.512  1.00  0.00           C  
ATOM   3184  C   VAL B 198     -11.878 -15.268  -6.311  1.00  0.00           C  
ATOM   3185  O   VAL B 198     -11.226 -16.200  -6.786  1.00  0.00           O  
ATOM   3186  CB  VAL B 198     -14.136 -16.108  -5.514  1.00  0.00           C  
ATOM   3187  CG1 VAL B 198     -13.705 -15.798  -4.061  1.00  0.00           C  
ATOM   3188  CG2 VAL B 198     -15.670 -15.888  -5.669  1.00  0.00           C  
ATOM   3189  H   VAL B 198     -13.432 -16.355  -8.341  1.00  0.00           H  
ATOM   3190  HA  VAL B 198     -13.688 -14.163  -6.306  1.00  0.00           H  
ATOM   3191  HB  VAL B 198     -13.889 -17.148  -5.722  1.00  0.00           H  
ATOM   3192 1HG1 VAL B 198     -14.244 -16.451  -3.379  1.00  0.00           H  
ATOM   3193 2HG1 VAL B 198     -12.636 -15.961  -3.932  1.00  0.00           H  
ATOM   3194 3HG1 VAL B 198     -13.942 -14.754  -3.827  1.00  0.00           H  
ATOM   3195 1HG2 VAL B 198     -16.206 -16.531  -4.975  1.00  0.00           H  
ATOM   3196 2HG2 VAL B 198     -15.915 -14.843  -5.460  1.00  0.00           H  
ATOM   3197 3HG2 VAL B 198     -15.986 -16.129  -6.685  1.00  0.00           H  
ATOM   3198  N   THR B 199     -11.315 -14.264  -5.654  1.00  0.00           N  
ATOM   3199  CA  THR B 199      -9.881 -14.218  -5.455  1.00  0.00           C  
ATOM   3200  C   THR B 199      -9.381 -14.761  -4.131  1.00  0.00           C  
ATOM   3201  O   THR B 199     -10.126 -14.871  -3.152  1.00  0.00           O  
ATOM   3202  CB  THR B 199      -9.343 -12.787  -5.625  1.00  0.00           C  
ATOM   3203  OG1 THR B 199      -9.937 -11.961  -4.641  1.00  0.00           O  
ATOM   3204  CG2 THR B 199      -9.601 -12.225  -7.025  1.00  0.00           C  
ATOM   3205  H   THR B 199     -11.903 -13.520  -5.290  1.00  0.00           H  
ATOM   3206  HA  THR B 199      -9.443 -14.818  -6.230  1.00  0.00           H  
ATOM   3207  HB  THR B 199      -8.263 -12.801  -5.458  1.00  0.00           H  
ATOM   3208  HG1 THR B 199     -10.908 -11.895  -4.817  1.00  0.00           H  
ATOM   3209 1HG2 THR B 199      -9.195 -11.221  -7.096  1.00  0.00           H  
ATOM   3210 2HG2 THR B 199      -9.121 -12.865  -7.759  1.00  0.00           H  
ATOM   3211 3HG2 THR B 199     -10.675 -12.196  -7.208  1.00  0.00           H  
ATOM   3212  N   ASP B 200      -8.073 -15.014  -4.098  1.00  0.00           N  
ATOM   3213  CA  ASP B 200      -7.384 -15.477  -2.909  1.00  0.00           C  
ATOM   3214  C   ASP B 200      -5.899 -15.103  -2.935  1.00  0.00           C  
ATOM   3215  O   ASP B 200      -5.336 -14.749  -3.976  1.00  0.00           O  
ATOM   3216  CB  ASP B 200      -7.509 -17.006  -2.816  1.00  0.00           C  
ATOM   3217  CG  ASP B 200      -7.327 -17.569  -1.423  1.00  0.00           C  
ATOM   3218  OD1 ASP B 200      -7.029 -16.797  -0.522  1.00  0.00           O  
ATOM   3219  OD2 ASP B 200      -7.458 -18.771  -1.268  1.00  0.00           O  
ATOM   3220  H   ASP B 200      -7.564 -14.914  -4.973  1.00  0.00           H  
ATOM   3221  HA  ASP B 200      -7.844 -15.008  -2.038  1.00  0.00           H  
ATOM   3222 1HB  ASP B 200      -8.483 -17.314  -3.195  1.00  0.00           H  
ATOM   3223 2HB  ASP B 200      -6.754 -17.455  -3.456  1.00  0.00           H  
ATOM   3224  N   PHE B 201      -5.258 -15.221  -1.780  1.00  0.00           N  
ATOM   3225  CA  PHE B 201      -3.847 -14.846  -1.645  1.00  0.00           C  
ATOM   3226  C   PHE B 201      -2.990 -15.992  -1.131  1.00  0.00           C  
ATOM   3227  O   PHE B 201      -3.242 -16.542  -0.058  1.00  0.00           O  
ATOM   3228  CB  PHE B 201      -3.770 -13.601  -0.753  1.00  0.00           C  
ATOM   3229  CG  PHE B 201      -4.550 -12.434  -1.384  1.00  0.00           C  
ATOM   3230  CD1 PHE B 201      -5.917 -12.253  -1.116  1.00  0.00           C  
ATOM   3231  CD2 PHE B 201      -3.944 -11.570  -2.266  1.00  0.00           C  
ATOM   3232  CE1 PHE B 201      -6.637 -11.248  -1.734  1.00  0.00           C  
ATOM   3233  CE2 PHE B 201      -4.668 -10.563  -2.882  1.00  0.00           C  
ATOM   3234  CZ  PHE B 201      -6.013 -10.413  -2.619  1.00  0.00           C  
ATOM   3235  H   PHE B 201      -5.796 -15.582  -0.986  1.00  0.00           H  
ATOM   3236  HA  PHE B 201      -3.463 -14.577  -2.630  1.00  0.00           H  
ATOM   3237 1HB  PHE B 201      -4.187 -13.817   0.228  1.00  0.00           H  
ATOM   3238 2HB  PHE B 201      -2.730 -13.301  -0.627  1.00  0.00           H  
ATOM   3239  HD1 PHE B 201      -6.415 -12.932  -0.425  1.00  0.00           H  
ATOM   3240  HD2 PHE B 201      -2.886 -11.700  -2.481  1.00  0.00           H  
ATOM   3241  HE1 PHE B 201      -7.702 -11.129  -1.532  1.00  0.00           H  
ATOM   3242  HE2 PHE B 201      -4.179  -9.894  -3.589  1.00  0.00           H  
ATOM   3243  HZ  PHE B 201      -6.582  -9.632  -3.119  1.00  0.00           H  
ATOM   3244  N   LEU B 202      -1.965 -16.345  -1.913  1.00  0.00           N  
ATOM   3245  CA  LEU B 202      -1.113 -17.495  -1.607  1.00  0.00           C  
ATOM   3246  C   LEU B 202       0.135 -17.044  -0.857  1.00  0.00           C  
ATOM   3247  O   LEU B 202       0.428 -17.518   0.248  1.00  0.00           O  
ATOM   3248  CB  LEU B 202      -0.714 -18.162  -2.932  1.00  0.00           C  
ATOM   3249  CG  LEU B 202      -1.720 -19.157  -3.599  1.00  0.00           C  
ATOM   3250  CD1 LEU B 202      -3.082 -18.455  -3.898  1.00  0.00           C  
ATOM   3251  CD2 LEU B 202      -1.118 -19.634  -4.922  1.00  0.00           C  
ATOM   3252  H   LEU B 202      -1.785 -15.829  -2.773  1.00  0.00           H  
ATOM   3253  HA  LEU B 202      -1.669 -18.203  -0.999  1.00  0.00           H  
ATOM   3254 1HB  LEU B 202      -0.551 -17.395  -3.637  1.00  0.00           H  
ATOM   3255 2HB  LEU B 202       0.227 -18.691  -2.780  1.00  0.00           H  
ATOM   3256  HG  LEU B 202      -1.897 -20.006  -2.940  1.00  0.00           H  
ATOM   3257 1HD1 LEU B 202      -3.744 -19.164  -4.379  1.00  0.00           H  
ATOM   3258 2HD1 LEU B 202      -3.552 -18.117  -2.983  1.00  0.00           H  
ATOM   3259 3HD1 LEU B 202      -2.914 -17.602  -4.560  1.00  0.00           H  
ATOM   3260 1HD2 LEU B 202      -1.805 -20.332  -5.401  1.00  0.00           H  
ATOM   3261 2HD2 LEU B 202      -0.961 -18.784  -5.579  1.00  0.00           H  
ATOM   3262 3HD2 LEU B 202      -0.167 -20.133  -4.737  1.00  0.00           H  
ATOM   3263  N   LEU B 203       0.865 -16.120  -1.478  1.00  0.00           N  
ATOM   3264  CA  LEU B 203       2.087 -15.570  -0.860  1.00  0.00           C  
ATOM   3265  C   LEU B 203       2.021 -14.059  -0.828  1.00  0.00           C  
ATOM   3266  O   LEU B 203       1.566 -13.448  -1.802  1.00  0.00           O  
ATOM   3267  CB  LEU B 203       3.327 -16.077  -1.615  1.00  0.00           C  
ATOM   3268  CG  LEU B 203       3.524 -17.643  -1.613  1.00  0.00           C  
ATOM   3269  CD1 LEU B 203       4.648 -18.021  -2.539  1.00  0.00           C  
ATOM   3270  CD2 LEU B 203       3.842 -18.140  -0.199  1.00  0.00           C  
ATOM   3271  H   LEU B 203       0.521 -15.790  -2.384  1.00  0.00           H  
ATOM   3272  HA  LEU B 203       2.145 -15.905   0.178  1.00  0.00           H  
ATOM   3273 1HB  LEU B 203       3.277 -15.739  -2.653  1.00  0.00           H  
ATOM   3274 2HB  LEU B 203       4.203 -15.634  -1.161  1.00  0.00           H  
ATOM   3275  HG  LEU B 203       2.618 -18.118  -1.975  1.00  0.00           H  
ATOM   3276 1HD1 LEU B 203       4.764 -19.102  -2.545  1.00  0.00           H  
ATOM   3277 2HD1 LEU B 203       4.426 -17.689  -3.528  1.00  0.00           H  
ATOM   3278 3HD1 LEU B 203       5.569 -17.570  -2.207  1.00  0.00           H  
ATOM   3279 1HD2 LEU B 203       3.974 -19.221  -0.223  1.00  0.00           H  
ATOM   3280 2HD2 LEU B 203       4.760 -17.673   0.157  1.00  0.00           H  
ATOM   3281 3HD2 LEU B 203       3.032 -17.905   0.482  1.00  0.00           H  
ATOM   3282  N   ASP B 204       2.462 -13.447   0.288  1.00  0.00           N  
ATOM   3283  CA  ASP B 204       2.374 -11.994   0.378  1.00  0.00           C  
ATOM   3284  C   ASP B 204       3.636 -11.138   0.181  1.00  0.00           C  
ATOM   3285  O   ASP B 204       3.528  -9.910   0.195  1.00  0.00           O  
ATOM   3286  CB  ASP B 204       1.761 -11.669   1.728  1.00  0.00           C  
ATOM   3287  CG  ASP B 204       2.604 -12.282   2.848  1.00  0.00           C  
ATOM   3288  OD1 ASP B 204       3.316 -13.250   2.556  1.00  0.00           O  
ATOM   3289  OD2 ASP B 204       2.535 -11.822   3.960  1.00  0.00           O  
ATOM   3290  H   ASP B 204       2.826 -13.977   1.067  1.00  0.00           H  
ATOM   3291  HA  ASP B 204       1.707 -11.686  -0.412  1.00  0.00           H  
ATOM   3292 1HB  ASP B 204       1.713 -10.587   1.860  1.00  0.00           H  
ATOM   3293 2HB  ASP B 204       0.747 -12.061   1.779  1.00  0.00           H  
ATOM   3294  N   MET B 205       4.808 -11.753  -0.040  1.00  0.00           N  
ATOM   3295  CA  MET B 205       6.003 -10.984  -0.446  1.00  0.00           C  
ATOM   3296  C   MET B 205       6.326 -11.294  -1.920  1.00  0.00           C  
ATOM   3297  O   MET B 205       6.226 -10.410  -2.773  1.00  0.00           O  
ATOM   3298  CB  MET B 205       7.151 -11.145   0.559  1.00  0.00           C  
ATOM   3299  CG  MET B 205       6.873 -10.467   1.890  1.00  0.00           C  
ATOM   3300  SD  MET B 205       8.159 -10.756   3.134  1.00  0.00           S  
ATOM   3301  CE  MET B 205       9.537  -9.774   2.531  1.00  0.00           C  
ATOM   3302  H   MET B 205       4.828 -12.758   0.023  1.00  0.00           H  
ATOM   3303  HA  MET B 205       5.737  -9.925  -0.420  1.00  0.00           H  
ATOM   3304 1HB  MET B 205       7.289 -12.166   0.841  1.00  0.00           H  
ATOM   3305 2HB  MET B 205       8.077 -10.768   0.132  1.00  0.00           H  
ATOM   3306 1HG  MET B 205       6.774  -9.395   1.733  1.00  0.00           H  
ATOM   3307 2HG  MET B 205       5.921 -10.837   2.287  1.00  0.00           H  
ATOM   3308 1HE  MET B 205      10.376  -9.870   3.221  1.00  0.00           H  
ATOM   3309 2HE  MET B 205       9.843 -10.124   1.550  1.00  0.00           H  
ATOM   3310 3HE  MET B 205       9.240  -8.726   2.468  1.00  0.00           H  
ATOM   3311  N   PRO B 206       6.655 -12.561  -2.294  1.00  0.00           N  
ATOM   3312  CA  PRO B 206       6.836 -12.992  -3.662  1.00  0.00           C  
ATOM   3313  C   PRO B 206       5.429 -13.233  -4.156  1.00  0.00           C  
ATOM   3314  O   PRO B 206       4.994 -14.378  -4.231  1.00  0.00           O  
ATOM   3315  CB  PRO B 206       7.651 -14.281  -3.522  1.00  0.00           C  
ATOM   3316  CG  PRO B 206       7.169 -14.874  -2.230  1.00  0.00           C  
ATOM   3317  CD  PRO B 206       6.897 -13.687  -1.324  1.00  0.00           C  
ATOM   3318  HA  PRO B 206       7.362 -12.216  -4.239  1.00  0.00           H  
ATOM   3319 1HB  PRO B 206       7.479 -14.934  -4.385  1.00  0.00           H  
ATOM   3320 2HB  PRO B 206       8.728 -14.043  -3.503  1.00  0.00           H  
ATOM   3321 1HG  PRO B 206       6.263 -15.442  -2.423  1.00  0.00           H  
ATOM   3322 2HG  PRO B 206       7.909 -15.578  -1.819  1.00  0.00           H  
ATOM   3323 1HD  PRO B 206       6.047 -13.917  -0.689  1.00  0.00           H  
ATOM   3324 2HD  PRO B 206       7.820 -13.517  -0.765  1.00  0.00           H  
ATOM   3325  N   TYR B 207       4.692 -12.146  -4.390  1.00  0.00           N  
ATOM   3326  CA  TYR B 207       3.259 -12.289  -4.572  1.00  0.00           C  
ATOM   3327  C   TYR B 207       2.787 -13.307  -5.559  1.00  0.00           C  
ATOM   3328  O   TYR B 207       3.254 -13.419  -6.674  1.00  0.00           O  
ATOM   3329  CB  TYR B 207       2.635 -10.955  -4.977  1.00  0.00           C  
ATOM   3330  CG  TYR B 207       2.330 -10.077  -3.847  1.00  0.00           C  
ATOM   3331  CD1 TYR B 207       3.169  -9.058  -3.471  1.00  0.00           C  
ATOM   3332  CD2 TYR B 207       1.148 -10.304  -3.174  1.00  0.00           C  
ATOM   3333  CE1 TYR B 207       2.820  -8.273  -2.398  1.00  0.00           C  
ATOM   3334  CE2 TYR B 207       0.797  -9.536  -2.123  1.00  0.00           C  
ATOM   3335  CZ  TYR B 207       1.620  -8.527  -1.718  1.00  0.00           C  
ATOM   3336  OH  TYR B 207       1.251  -7.762  -0.633  1.00  0.00           O  
ATOM   3337  H   TYR B 207       5.124 -11.226  -4.317  1.00  0.00           H  
ATOM   3338  HA  TYR B 207       2.847 -12.567  -3.611  1.00  0.00           H  
ATOM   3339 1HB  TYR B 207       3.310 -10.423  -5.643  1.00  0.00           H  
ATOM   3340 2HB  TYR B 207       1.709 -11.136  -5.529  1.00  0.00           H  
ATOM   3341  HD1 TYR B 207       4.096  -8.878  -4.009  1.00  0.00           H  
ATOM   3342  HD2 TYR B 207       0.492 -11.115  -3.493  1.00  0.00           H  
ATOM   3343  HE1 TYR B 207       3.472  -7.464  -2.072  1.00  0.00           H  
ATOM   3344  HE2 TYR B 207      -0.135  -9.725  -1.594  1.00  0.00           H  
ATOM   3345  HH  TYR B 207       1.922  -7.085  -0.472  1.00  0.00           H  
ATOM   3346  N   HIS B 208       1.766 -14.017  -5.071  1.00  0.00           N  
ATOM   3347  CA  HIS B 208       0.985 -15.030  -5.761  1.00  0.00           C  
ATOM   3348  C   HIS B 208      -0.484 -14.812  -5.463  1.00  0.00           C  
ATOM   3349  O   HIS B 208      -0.945 -15.129  -4.349  1.00  0.00           O  
ATOM   3350  CB  HIS B 208       1.411 -16.464  -5.410  1.00  0.00           C  
ATOM   3351  CG  HIS B 208       2.706 -16.951  -5.994  1.00  0.00           C  
ATOM   3352  ND1 HIS B 208       3.918 -16.382  -5.732  1.00  0.00           N  
ATOM   3353  CD2 HIS B 208       2.953 -18.015  -6.797  1.00  0.00           C  
ATOM   3354  CE1 HIS B 208       4.864 -17.053  -6.361  1.00  0.00           C  
ATOM   3355  NE2 HIS B 208       4.305 -18.057  -7.014  1.00  0.00           N  
ATOM   3356  H   HIS B 208       1.541 -13.832  -4.097  1.00  0.00           H  
ATOM   3357  HA  HIS B 208       1.109 -14.917  -6.838  1.00  0.00           H  
ATOM   3358 1HB  HIS B 208       1.497 -16.555  -4.333  1.00  0.00           H  
ATOM   3359 2HB  HIS B 208       0.639 -17.140  -5.740  1.00  0.00           H  
ATOM   3360  HD1 HIS B 208       4.110 -15.568  -5.151  1.00  0.00           H  
ATOM   3361  HD2 HIS B 208       2.306 -18.769  -7.247  1.00  0.00           H  
ATOM   3362  HE1 HIS B 208       5.902 -16.738  -6.272  1.00  0.00           H  
ATOM   3363  N   ILE B 209      -1.190 -14.207  -6.418  1.00  0.00           N  
ATOM   3364  CA  ILE B 209      -2.595 -13.861  -6.253  1.00  0.00           C  
ATOM   3365  C   ILE B 209      -3.411 -14.729  -7.184  1.00  0.00           C  
ATOM   3366  O   ILE B 209      -3.083 -14.877  -8.362  1.00  0.00           O  
ATOM   3367  CB  ILE B 209      -2.871 -12.376  -6.568  1.00  0.00           C  
ATOM   3368  CG1 ILE B 209      -2.031 -11.470  -5.623  1.00  0.00           C  
ATOM   3369  CG2 ILE B 209      -4.382 -12.094  -6.405  1.00  0.00           C  
ATOM   3370  CD1 ILE B 209      -2.058  -9.983  -5.955  1.00  0.00           C  
ATOM   3371  H   ILE B 209      -0.727 -13.986  -7.306  1.00  0.00           H  
ATOM   3372  HA  ILE B 209      -2.900 -14.078  -5.230  1.00  0.00           H  
ATOM   3373  HB  ILE B 209      -2.566 -12.160  -7.594  1.00  0.00           H  
ATOM   3374 1HG1 ILE B 209      -2.372 -11.607  -4.626  1.00  0.00           H  
ATOM   3375 2HG1 ILE B 209      -0.989 -11.790  -5.675  1.00  0.00           H  
ATOM   3376 1HG2 ILE B 209      -4.568 -11.080  -6.641  1.00  0.00           H  
ATOM   3377 2HG2 ILE B 209      -4.966 -12.715  -7.075  1.00  0.00           H  
ATOM   3378 3HG2 ILE B 209      -4.690 -12.302  -5.373  1.00  0.00           H  
ATOM   3379 1HD1 ILE B 209      -1.424  -9.451  -5.245  1.00  0.00           H  
ATOM   3380 2HD1 ILE B 209      -1.673  -9.828  -6.964  1.00  0.00           H  
ATOM   3381 3HD1 ILE B 209      -3.055  -9.584  -5.892  1.00  0.00           H  
ATOM   3382  N   ARG B 210      -4.417 -15.373  -6.639  1.00  0.00           N  
ATOM   3383  CA  ARG B 210      -5.253 -16.284  -7.393  1.00  0.00           C  
ATOM   3384  C   ARG B 210      -6.658 -15.768  -7.658  1.00  0.00           C  
ATOM   3385  O   ARG B 210      -7.251 -15.109  -6.811  1.00  0.00           O  
ATOM   3386  CB  ARG B 210      -5.298 -17.629  -6.673  1.00  0.00           C  
ATOM   3387  CG  ARG B 210      -6.091 -18.725  -7.354  1.00  0.00           C  
ATOM   3388  CD  ARG B 210      -5.915 -20.037  -6.681  1.00  0.00           C  
ATOM   3389  NE  ARG B 210      -6.408 -20.046  -5.294  1.00  0.00           N  
ATOM   3390  CZ  ARG B 210      -6.431 -21.145  -4.499  1.00  0.00           C  
ATOM   3391  NH1 ARG B 210      -6.015 -22.304  -4.977  1.00  0.00           N  
ATOM   3392  NH2 ARG B 210      -6.872 -21.076  -3.239  1.00  0.00           N  
ATOM   3393  H   ARG B 210      -4.633 -15.195  -5.658  1.00  0.00           H  
ATOM   3394  HA  ARG B 210      -4.782 -16.449  -8.353  1.00  0.00           H  
ATOM   3395 1HB  ARG B 210      -4.290 -17.992  -6.541  1.00  0.00           H  
ATOM   3396 2HB  ARG B 210      -5.717 -17.480  -5.683  1.00  0.00           H  
ATOM   3397 1HG  ARG B 210      -7.142 -18.479  -7.309  1.00  0.00           H  
ATOM   3398 2HG  ARG B 210      -5.783 -18.822  -8.399  1.00  0.00           H  
ATOM   3399 1HD  ARG B 210      -6.465 -20.792  -7.248  1.00  0.00           H  
ATOM   3400 2HD  ARG B 210      -4.857 -20.290  -6.669  1.00  0.00           H  
ATOM   3401  HE  ARG B 210      -6.738 -19.175  -4.900  1.00  0.00           H  
ATOM   3402 1HH1 ARG B 210      -5.683 -22.375  -5.928  1.00  0.00           H  
ATOM   3403 2HH1 ARG B 210      -6.033 -23.129  -4.393  1.00  0.00           H  
ATOM   3404 1HH2 ARG B 210      -7.191 -20.184  -2.811  1.00  0.00           H  
ATOM   3405 2HH2 ARG B 210      -6.882 -21.904  -2.665  1.00  0.00           H  
ATOM   3406  N   SER B 211      -7.200 -16.121  -8.826  1.00  0.00           N  
ATOM   3407  CA  SER B 211      -8.594 -15.865  -9.175  1.00  0.00           C  
ATOM   3408  C   SER B 211      -9.203 -17.153  -9.693  1.00  0.00           C  
ATOM   3409  O   SER B 211      -8.638 -17.806 -10.572  1.00  0.00           O  
ATOM   3410  CB  SER B 211      -8.712 -14.793 -10.233  1.00  0.00           C  
ATOM   3411  OG  SER B 211     -10.053 -14.594 -10.630  1.00  0.00           O  
ATOM   3412  H   SER B 211      -6.603 -16.578  -9.512  1.00  0.00           H  
ATOM   3413  HA  SER B 211      -9.142 -15.562  -8.289  1.00  0.00           H  
ATOM   3414 1HB  SER B 211      -8.309 -13.870  -9.845  1.00  0.00           H  
ATOM   3415 2HB  SER B 211      -8.117 -15.083 -11.096  1.00  0.00           H  
ATOM   3416  HG  SER B 211     -10.452 -14.056  -9.936  1.00  0.00           H  
ATOM   3417  N   ILE B 212     -10.333 -17.548  -9.120  1.00  0.00           N  
ATOM   3418  CA  ILE B 212     -10.996 -18.768  -9.535  1.00  0.00           C  
ATOM   3419  C   ILE B 212     -12.325 -18.510 -10.192  1.00  0.00           C  
ATOM   3420  O   ILE B 212     -13.166 -17.786  -9.653  1.00  0.00           O  
ATOM   3421  CB  ILE B 212     -11.206 -19.727  -8.342  1.00  0.00           C  
ATOM   3422  CG1 ILE B 212      -9.831 -20.081  -7.745  1.00  0.00           C  
ATOM   3423  CG2 ILE B 212     -11.972 -20.998  -8.807  1.00  0.00           C  
ATOM   3424  CD1 ILE B 212      -9.866 -20.886  -6.466  1.00  0.00           C  
ATOM   3425  H   ILE B 212     -10.732 -16.996  -8.365  1.00  0.00           H  
ATOM   3426  HA  ILE B 212     -10.361 -19.263 -10.260  1.00  0.00           H  
ATOM   3427  HB  ILE B 212     -11.778 -19.217  -7.565  1.00  0.00           H  
ATOM   3428 1HG1 ILE B 212      -9.270 -20.598  -8.479  1.00  0.00           H  
ATOM   3429 2HG1 ILE B 212      -9.319 -19.158  -7.522  1.00  0.00           H  
ATOM   3430 1HG2 ILE B 212     -12.125 -21.670  -7.976  1.00  0.00           H  
ATOM   3431 2HG2 ILE B 212     -12.947 -20.735  -9.209  1.00  0.00           H  
ATOM   3432 3HG2 ILE B 212     -11.389 -21.502  -9.579  1.00  0.00           H  
ATOM   3433 1HD1 ILE B 212      -8.859 -21.065  -6.130  1.00  0.00           H  
ATOM   3434 2HD1 ILE B 212     -10.410 -20.331  -5.701  1.00  0.00           H  
ATOM   3435 3HD1 ILE B 212     -10.348 -21.837  -6.628  1.00  0.00           H  
ATOM   3436  N   LEU B 213     -12.513 -19.081 -11.377  1.00  0.00           N  
ATOM   3437  CA  LEU B 213     -13.777 -18.928 -12.076  1.00  0.00           C  
ATOM   3438  C   LEU B 213     -14.422 -20.315 -11.974  1.00  0.00           C  
ATOM   3439  O   LEU B 213     -13.793 -21.317 -12.320  1.00  0.00           O  
ATOM   3440  CB  LEU B 213     -13.572 -18.483 -13.546  1.00  0.00           C  
ATOM   3441  CG  LEU B 213     -14.875 -18.124 -14.391  1.00  0.00           C  
ATOM   3442  CD1 LEU B 213     -15.482 -16.807 -13.826  1.00  0.00           C  
ATOM   3443  CD2 LEU B 213     -14.561 -17.946 -15.874  1.00  0.00           C  
ATOM   3444  H   LEU B 213     -11.768 -19.671 -11.749  1.00  0.00           H  
ATOM   3445  HA  LEU B 213     -14.408 -18.202 -11.568  1.00  0.00           H  
ATOM   3446 1HB  LEU B 213     -12.947 -17.599 -13.534  1.00  0.00           H  
ATOM   3447 2HB  LEU B 213     -13.039 -19.250 -14.059  1.00  0.00           H  
ATOM   3448  HG  LEU B 213     -15.606 -18.922 -14.282  1.00  0.00           H  
ATOM   3449 1HD1 LEU B 213     -16.373 -16.545 -14.381  1.00  0.00           H  
ATOM   3450 2HD1 LEU B 213     -15.733 -16.905 -12.785  1.00  0.00           H  
ATOM   3451 3HD1 LEU B 213     -14.753 -16.005 -13.936  1.00  0.00           H  
ATOM   3452 1HD2 LEU B 213     -15.476 -17.702 -16.399  1.00  0.00           H  
ATOM   3453 2HD2 LEU B 213     -13.859 -17.152 -16.000  1.00  0.00           H  
ATOM   3454 3HD2 LEU B 213     -14.155 -18.846 -16.283  1.00  0.00           H  
ATOM   3455  N   HIS B 214     -15.643 -20.390 -11.442  1.00  0.00           N  
ATOM   3456  CA  HIS B 214     -16.300 -21.683 -11.197  1.00  0.00           C  
ATOM   3457  C   HIS B 214     -17.720 -21.843 -11.705  1.00  0.00           C  
ATOM   3458  O   HIS B 214     -18.631 -21.121 -11.283  1.00  0.00           O  
ATOM   3459  CB  HIS B 214     -16.322 -21.995  -9.697  1.00  0.00           C  
ATOM   3460  CG  HIS B 214     -17.081 -23.279  -9.340  1.00  0.00           C  
ATOM   3461  ND1 HIS B 214     -17.951 -23.334  -8.269  1.00  0.00           N  
ATOM   3462  CD2 HIS B 214     -17.109 -24.523  -9.901  1.00  0.00           C  
ATOM   3463  CE1 HIS B 214     -18.484 -24.538  -8.196  1.00  0.00           C  
ATOM   3464  NE2 HIS B 214     -17.999 -25.273  -9.168  1.00  0.00           N  
ATOM   3465  H   HIS B 214     -16.119 -19.537 -11.180  1.00  0.00           H  
ATOM   3466  HA  HIS B 214     -15.711 -22.462 -11.678  1.00  0.00           H  
ATOM   3467 1HB  HIS B 214     -15.297 -22.099  -9.340  1.00  0.00           H  
ATOM   3468 2HB  HIS B 214     -16.776 -21.163  -9.160  1.00  0.00           H  
ATOM   3469  HD2 HIS B 214     -16.549 -24.862 -10.770  1.00  0.00           H  
ATOM   3470  HE1 HIS B 214     -19.208 -24.870  -7.456  1.00  0.00           H  
ATOM   3471  HE2 HIS B 214     -18.259 -26.252  -9.337  1.00  0.00           H  
ATOM   3472  N   ILE B 215     -17.914 -22.856 -12.551  1.00  0.00           N  
ATOM   3473  CA  ILE B 215     -19.237 -23.206 -13.037  1.00  0.00           C  
ATOM   3474  C   ILE B 215     -19.708 -24.541 -12.425  1.00  0.00           C  
ATOM   3475  O   ILE B 215     -19.154 -25.604 -12.754  1.00  0.00           O  
ATOM   3476  CB  ILE B 215     -19.261 -23.349 -14.571  1.00  0.00           C  
ATOM   3477  CG1 ILE B 215     -18.874 -22.052 -15.218  1.00  0.00           C  
ATOM   3478  CG2 ILE B 215     -20.628 -23.826 -15.040  1.00  0.00           C  
ATOM   3479  CD1 ILE B 215     -18.572 -22.162 -16.687  1.00  0.00           C  
ATOM   3480  H   ILE B 215     -17.099 -23.405 -12.846  1.00  0.00           H  
ATOM   3481  HA  ILE B 215     -19.905 -22.396 -12.779  1.00  0.00           H  
ATOM   3482  HB  ILE B 215     -18.535 -24.078 -14.868  1.00  0.00           H  
ATOM   3483 1HG1 ILE B 215     -19.701 -21.377 -15.095  1.00  0.00           H  
ATOM   3484 2HG1 ILE B 215     -18.001 -21.641 -14.715  1.00  0.00           H  
ATOM   3485 1HG2 ILE B 215     -20.629 -23.945 -16.128  1.00  0.00           H  
ATOM   3486 2HG2 ILE B 215     -20.862 -24.784 -14.571  1.00  0.00           H  
ATOM   3487 3HG2 ILE B 215     -21.388 -23.096 -14.756  1.00  0.00           H  
ATOM   3488 1HD1 ILE B 215     -18.322 -21.180 -17.085  1.00  0.00           H  
ATOM   3489 2HD1 ILE B 215     -17.731 -22.841 -16.832  1.00  0.00           H  
ATOM   3490 3HD1 ILE B 215     -19.446 -22.553 -17.215  1.00  0.00           H  
ATOM   3491  N   PRO B 216     -20.675 -24.540 -11.481  1.00  0.00           N  
ATOM   3492  CA  PRO B 216     -21.213 -25.739 -10.873  1.00  0.00           C  
ATOM   3493  C   PRO B 216     -22.099 -26.390 -11.912  1.00  0.00           C  
ATOM   3494  O   PRO B 216     -22.717 -25.669 -12.698  1.00  0.00           O  
ATOM   3495  CB  PRO B 216     -21.985 -25.202  -9.661  1.00  0.00           C  
ATOM   3496  CG  PRO B 216     -22.425 -23.815 -10.074  1.00  0.00           C  
ATOM   3497  CD  PRO B 216     -21.313 -23.287 -10.989  1.00  0.00           C  
ATOM   3498  HA  PRO B 216     -20.397 -26.405 -10.582  1.00  0.00           H  
ATOM   3499 1HB  PRO B 216     -22.835 -25.866  -9.443  1.00  0.00           H  
ATOM   3500 2HB  PRO B 216     -21.348 -25.209  -8.774  1.00  0.00           H  
ATOM   3501 1HG  PRO B 216     -23.401 -23.872 -10.583  1.00  0.00           H  
ATOM   3502 2HG  PRO B 216     -22.569 -23.185  -9.183  1.00  0.00           H  
ATOM   3503 1HD  PRO B 216     -21.799 -22.732 -11.799  1.00  0.00           H  
ATOM   3504 2HD  PRO B 216     -20.583 -22.676 -10.426  1.00  0.00           H  
ATOM   3505  N   SER B 217     -22.241 -27.714 -11.864  1.00  0.00           N  
ATOM   3506  CA  SER B 217     -23.148 -28.413 -12.782  1.00  0.00           C  
ATOM   3507  C   SER B 217     -22.947 -27.988 -14.249  1.00  0.00           C  
ATOM   3508  O   SER B 217     -23.850 -27.422 -14.863  1.00  0.00           O  
ATOM   3509  CB  SER B 217     -24.597 -28.190 -12.363  1.00  0.00           C  
ATOM   3510  OG  SER B 217     -24.836 -28.697 -11.069  1.00  0.00           O  
ATOM   3511  H   SER B 217     -21.706 -28.252 -11.196  1.00  0.00           H  
ATOM   3512  HA  SER B 217     -22.933 -29.477 -12.710  1.00  0.00           H  
ATOM   3513 1HB  SER B 217     -24.831 -27.125 -12.389  1.00  0.00           H  
ATOM   3514 2HB  SER B 217     -25.256 -28.684 -13.076  1.00  0.00           H  
ATOM   3515  HG  SER B 217     -24.957 -29.645 -11.173  1.00  0.00           H  
ATOM   3516  N   ALA B 218     -21.752 -28.237 -14.793  1.00  0.00           N  
ATOM   3517  CA  ALA B 218     -21.401 -27.802 -16.145  1.00  0.00           C  
ATOM   3518  C   ALA B 218     -22.342 -28.370 -17.191  1.00  0.00           C  
ATOM   3519  O   ALA B 218     -22.738 -29.541 -17.132  1.00  0.00           O  
ATOM   3520  CB  ALA B 218     -19.985 -28.226 -16.466  1.00  0.00           C  
ATOM   3521  H   ALA B 218     -21.042 -28.733 -14.258  1.00  0.00           H  
ATOM   3522  HA  ALA B 218     -21.473 -26.714 -16.183  1.00  0.00           H  
ATOM   3523 1HB  ALA B 218     -19.717 -27.873 -17.455  1.00  0.00           H  
ATOM   3524 2HB  ALA B 218     -19.340 -27.792 -15.721  1.00  0.00           H  
ATOM   3525 3HB  ALA B 218     -19.903 -29.315 -16.429  1.00  0.00           H  
ATOM   3526  N   GLU B 219     -22.667 -27.551 -18.178  1.00  0.00           N  
ATOM   3527  CA  GLU B 219     -23.550 -27.981 -19.240  1.00  0.00           C  
ATOM   3528  C   GLU B 219     -22.877 -28.102 -20.589  1.00  0.00           C  
ATOM   3529  O   GLU B 219     -21.781 -27.589 -20.837  1.00  0.00           O  
ATOM   3530  CB  GLU B 219     -24.775 -27.064 -19.341  1.00  0.00           C  
ATOM   3531  CG  GLU B 219     -25.735 -27.159 -18.142  1.00  0.00           C  
ATOM   3532  CD  GLU B 219     -26.461 -28.511 -18.117  1.00  0.00           C  
ATOM   3533  OE1 GLU B 219     -26.521 -29.139 -19.158  1.00  0.00           O  
ATOM   3534  OE2 GLU B 219     -26.954 -28.900 -17.091  1.00  0.00           O  
ATOM   3535  H   GLU B 219     -22.310 -26.588 -18.193  1.00  0.00           H  
ATOM   3536  HA  GLU B 219     -23.924 -28.965 -18.979  1.00  0.00           H  
ATOM   3537 1HB  GLU B 219     -24.439 -26.025 -19.422  1.00  0.00           H  
ATOM   3538 2HB  GLU B 219     -25.335 -27.295 -20.244  1.00  0.00           H  
ATOM   3539 1HG  GLU B 219     -25.163 -27.036 -17.217  1.00  0.00           H  
ATOM   3540 2HG  GLU B 219     -26.463 -26.350 -18.198  1.00  0.00           H  
ATOM   3541  N   LEU B 220     -23.552 -28.796 -21.474  1.00  0.00           N  
ATOM   3542  CA  LEU B 220     -23.077 -28.917 -22.825  1.00  0.00           C  
ATOM   3543  C   LEU B 220     -23.109 -27.488 -23.338  1.00  0.00           C  
ATOM   3544  O   LEU B 220     -23.900 -26.689 -22.834  1.00  0.00           O  
ATOM   3545  CB  LEU B 220     -23.981 -29.862 -23.614  1.00  0.00           C  
ATOM   3546  CG  LEU B 220     -24.017 -31.292 -23.045  1.00  0.00           C  
ATOM   3547  CD1 LEU B 220     -25.090 -32.113 -23.755  1.00  0.00           C  
ATOM   3548  CD2 LEU B 220     -22.652 -31.940 -23.180  1.00  0.00           C  
ATOM   3549  H   LEU B 220     -24.435 -29.217 -21.203  1.00  0.00           H  
ATOM   3550  HA  LEU B 220     -22.049 -29.286 -22.833  1.00  0.00           H  
ATOM   3551 1HB  LEU B 220     -24.995 -29.466 -23.610  1.00  0.00           H  
ATOM   3552 2HB  LEU B 220     -23.627 -29.914 -24.644  1.00  0.00           H  
ATOM   3553  HG  LEU B 220     -24.274 -31.240 -21.998  1.00  0.00           H  
ATOM   3554 1HD1 LEU B 220     -25.126 -33.118 -23.326  1.00  0.00           H  
ATOM   3555 2HD1 LEU B 220     -26.059 -31.635 -23.623  1.00  0.00           H  
ATOM   3556 3HD1 LEU B 220     -24.861 -32.184 -24.815  1.00  0.00           H  
ATOM   3557 1HD2 LEU B 220     -22.701 -32.929 -22.751  1.00  0.00           H  
ATOM   3558 2HD2 LEU B 220     -22.374 -32.009 -24.231  1.00  0.00           H  
ATOM   3559 3HD2 LEU B 220     -21.909 -31.349 -22.653  1.00  0.00           H  
ATOM   3560  N   GLU B 221     -22.216 -27.157 -24.252  1.00  0.00           N  
ATOM   3561  CA  GLU B 221     -22.037 -25.799 -24.786  1.00  0.00           C  
ATOM   3562  C   GLU B 221     -21.426 -24.804 -23.775  1.00  0.00           C  
ATOM   3563  O   GLU B 221     -21.269 -23.630 -24.099  1.00  0.00           O  
ATOM   3564  CB  GLU B 221     -23.350 -25.194 -25.301  1.00  0.00           C  
ATOM   3565  CG  GLU B 221     -24.053 -25.884 -26.415  1.00  0.00           C  
ATOM   3566  CD  GLU B 221     -25.335 -25.139 -26.749  1.00  0.00           C  
ATOM   3567  OE1 GLU B 221     -25.800 -24.363 -25.913  1.00  0.00           O  
ATOM   3568  OE2 GLU B 221     -25.849 -25.338 -27.824  1.00  0.00           O  
ATOM   3569  H   GLU B 221     -21.617 -27.888 -24.607  1.00  0.00           H  
ATOM   3570  HA  GLU B 221     -21.350 -25.865 -25.632  1.00  0.00           H  
ATOM   3571 1HB  GLU B 221     -24.052 -25.145 -24.537  1.00  0.00           H  
ATOM   3572 2HB  GLU B 221     -23.168 -24.169 -25.619  1.00  0.00           H  
ATOM   3573 1HG  GLU B 221     -23.411 -25.910 -27.293  1.00  0.00           H  
ATOM   3574 2HG  GLU B 221     -24.290 -26.908 -26.127  1.00  0.00           H  
ATOM   3575  N   ASP B 222     -20.926 -25.296 -22.616  1.00  0.00           N  
ATOM   3576  CA  ASP B 222     -20.078 -24.453 -21.761  1.00  0.00           C  
ATOM   3577  C   ASP B 222     -18.649 -24.680 -22.246  1.00  0.00           C  
ATOM   3578  O   ASP B 222     -17.681 -24.141 -21.701  1.00  0.00           O  
ATOM   3579  CB  ASP B 222     -20.147 -24.774 -20.254  1.00  0.00           C  
ATOM   3580  CG  ASP B 222     -21.452 -24.447 -19.604  1.00  0.00           C  
ATOM   3581  OD1 ASP B 222     -22.174 -23.663 -20.173  1.00  0.00           O  
ATOM   3582  OD2 ASP B 222     -21.707 -24.935 -18.515  1.00  0.00           O  
ATOM   3583  H   ASP B 222     -21.140 -26.248 -22.308  1.00  0.00           H  
ATOM   3584  HA  ASP B 222     -20.337 -23.403 -21.910  1.00  0.00           H  
ATOM   3585 1HB  ASP B 222     -19.958 -25.828 -20.112  1.00  0.00           H  
ATOM   3586 2HB  ASP B 222     -19.362 -24.232 -19.730  1.00  0.00           H  
ATOM   3587  N   SER B 223     -18.540 -25.545 -23.253  1.00  0.00           N  
ATOM   3588  CA  SER B 223     -17.299 -25.897 -23.896  1.00  0.00           C  
ATOM   3589  C   SER B 223     -16.778 -24.649 -24.596  1.00  0.00           C  
ATOM   3590  O   SER B 223     -17.568 -23.863 -25.127  1.00  0.00           O  
ATOM   3591  CB  SER B 223     -17.535 -26.976 -24.951  1.00  0.00           C  
ATOM   3592  OG  SER B 223     -18.030 -28.190 -24.401  1.00  0.00           O  
ATOM   3593  H   SER B 223     -19.384 -25.953 -23.609  1.00  0.00           H  
ATOM   3594  HA  SER B 223     -16.590 -26.227 -23.143  1.00  0.00           H  
ATOM   3595 1HB  SER B 223     -18.241 -26.597 -25.688  1.00  0.00           H  
ATOM   3596 2HB  SER B 223     -16.598 -27.169 -25.471  1.00  0.00           H  
ATOM   3597  HG  SER B 223     -18.210 -28.766 -25.159  1.00  0.00           H  
ATOM   3598  N   GLY B 224     -15.473 -24.487 -24.655  1.00  0.00           N  
ATOM   3599  CA  GLY B 224     -14.932 -23.359 -25.388  1.00  0.00           C  
ATOM   3600  C   GLY B 224     -13.683 -22.798 -24.769  1.00  0.00           C  
ATOM   3601  O   GLY B 224     -13.019 -23.435 -23.943  1.00  0.00           O  
ATOM   3602  H   GLY B 224     -14.872 -25.158 -24.189  1.00  0.00           H  
ATOM   3603 1HA  GLY B 224     -14.718 -23.669 -26.411  1.00  0.00           H  
ATOM   3604 2HA  GLY B 224     -15.683 -22.575 -25.453  1.00  0.00           H  
ATOM   3605  N   THR B 225     -13.333 -21.605 -25.212  1.00  0.00           N  
ATOM   3606  CA  THR B 225     -12.124 -20.987 -24.729  1.00  0.00           C  
ATOM   3607  C   THR B 225     -12.428 -20.131 -23.508  1.00  0.00           C  
ATOM   3608  O   THR B 225     -13.347 -19.306 -23.527  1.00  0.00           O  
ATOM   3609  CB  THR B 225     -11.474 -20.103 -25.809  1.00  0.00           C  
ATOM   3610  OG1 THR B 225     -11.149 -20.894 -26.971  1.00  0.00           O  
ATOM   3611  CG2 THR B 225     -10.178 -19.517 -25.236  1.00  0.00           C  
ATOM   3612  H   THR B 225     -13.908 -21.129 -25.892  1.00  0.00           H  
ATOM   3613  HA  THR B 225     -11.415 -21.762 -24.432  1.00  0.00           H  
ATOM   3614  HB  THR B 225     -12.151 -19.302 -26.096  1.00  0.00           H  
ATOM   3615  HG1 THR B 225     -10.585 -21.644 -26.708  1.00  0.00           H  
ATOM   3616 1HG2 THR B 225      -9.696 -18.895 -25.985  1.00  0.00           H  
ATOM   3617 2HG2 THR B 225     -10.398 -18.908 -24.359  1.00  0.00           H  
ATOM   3618 3HG2 THR B 225      -9.510 -20.332 -24.952  1.00  0.00           H  
ATOM   3619  N   TYR B 226     -11.658 -20.352 -22.455  1.00  0.00           N  
ATOM   3620  CA  TYR B 226     -11.738 -19.577 -21.229  1.00  0.00           C  
ATOM   3621  C   TYR B 226     -10.458 -18.765 -21.090  1.00  0.00           C  
ATOM   3622  O   TYR B 226      -9.360 -19.336 -21.049  1.00  0.00           O  
ATOM   3623  CB  TYR B 226     -11.930 -20.503 -20.036  1.00  0.00           C  
ATOM   3624  CG  TYR B 226     -13.293 -21.182 -19.944  1.00  0.00           C  
ATOM   3625  CD1 TYR B 226     -13.614 -22.292 -20.712  1.00  0.00           C  
ATOM   3626  CD2 TYR B 226     -14.197 -20.706 -19.024  1.00  0.00           C  
ATOM   3627  CE1 TYR B 226     -14.853 -22.897 -20.549  1.00  0.00           C  
ATOM   3628  CE2 TYR B 226     -15.411 -21.312 -18.849  1.00  0.00           C  
ATOM   3629  CZ  TYR B 226     -15.748 -22.395 -19.605  1.00  0.00           C  
ATOM   3630  OH  TYR B 226     -16.975 -22.973 -19.433  1.00  0.00           O  
ATOM   3631  H   TYR B 226     -10.949 -21.082 -22.517  1.00  0.00           H  
ATOM   3632  HA  TYR B 226     -12.576 -18.884 -21.293  1.00  0.00           H  
ATOM   3633 1HB  TYR B 226     -11.167 -21.286 -20.065  1.00  0.00           H  
ATOM   3634 2HB  TYR B 226     -11.776 -19.932 -19.124  1.00  0.00           H  
ATOM   3635  HD1 TYR B 226     -12.902 -22.685 -21.442  1.00  0.00           H  
ATOM   3636  HD2 TYR B 226     -13.933 -19.840 -18.418  1.00  0.00           H  
ATOM   3637  HE1 TYR B 226     -15.121 -23.766 -21.158  1.00  0.00           H  
ATOM   3638  HE2 TYR B 226     -16.110 -20.923 -18.113  1.00  0.00           H  
ATOM   3639  HH  TYR B 226     -17.186 -23.523 -20.214  1.00  0.00           H  
ATOM   3640  N   THR B 227     -10.596 -17.437 -21.019  1.00  0.00           N  
ATOM   3641  CA  THR B 227      -9.425 -16.562 -20.971  1.00  0.00           C  
ATOM   3642  C   THR B 227      -9.341 -15.676 -19.730  1.00  0.00           C  
ATOM   3643  O   THR B 227     -10.319 -15.032 -19.340  1.00  0.00           O  
ATOM   3644  CB  THR B 227      -9.398 -15.646 -22.219  1.00  0.00           C  
ATOM   3645  OG1 THR B 227      -9.359 -16.445 -23.405  1.00  0.00           O  
ATOM   3646  CG2 THR B 227      -8.174 -14.737 -22.194  1.00  0.00           C  
ATOM   3647  H   THR B 227     -11.533 -17.035 -21.026  1.00  0.00           H  
ATOM   3648  HA  THR B 227      -8.533 -17.185 -20.973  1.00  0.00           H  
ATOM   3649  HB  THR B 227     -10.278 -15.039 -22.240  1.00  0.00           H  
ATOM   3650  HG1 THR B 227     -10.230 -16.825 -23.538  1.00  0.00           H  
ATOM   3651 1HG2 THR B 227      -8.183 -14.117 -23.088  1.00  0.00           H  
ATOM   3652 2HG2 THR B 227      -8.186 -14.088 -21.323  1.00  0.00           H  
ATOM   3653 3HG2 THR B 227      -7.267 -15.336 -22.181  1.00  0.00           H  
ATOM   3654  N   CYS B 228      -8.145 -15.644 -19.124  1.00  0.00           N  
ATOM   3655  CA  CYS B 228      -7.849 -14.804 -17.964  1.00  0.00           C  
ATOM   3656  C   CYS B 228      -6.929 -13.648 -18.347  1.00  0.00           C  
ATOM   3657  O   CYS B 228      -5.743 -13.847 -18.645  1.00  0.00           O  
ATOM   3658  CB  CYS B 228      -7.159 -15.607 -16.861  1.00  0.00           C  
ATOM   3659  SG  CYS B 228      -6.789 -14.656 -15.341  1.00  0.00           S  
ATOM   3660  H   CYS B 228      -7.388 -16.206 -19.517  1.00  0.00           H  
ATOM   3661  HA  CYS B 228      -8.782 -14.396 -17.572  1.00  0.00           H  
ATOM   3662 1HB  CYS B 228      -7.772 -16.462 -16.592  1.00  0.00           H  
ATOM   3663 2HB  CYS B 228      -6.225 -15.977 -17.248  1.00  0.00           H  
ATOM   3664  N   ASN B 229      -7.496 -12.447 -18.399  1.00  0.00           N  
ATOM   3665  CA  ASN B 229      -6.768 -11.233 -18.753  1.00  0.00           C  
ATOM   3666  C   ASN B 229      -6.352 -10.523 -17.484  1.00  0.00           C  
ATOM   3667  O   ASN B 229      -7.178 -10.252 -16.606  1.00  0.00           O  
ATOM   3668  CB  ASN B 229      -7.552 -10.341 -19.691  1.00  0.00           C  
ATOM   3669  CG  ASN B 229      -6.759  -9.110 -20.085  1.00  0.00           C  
ATOM   3670  OD1 ASN B 229      -6.571  -8.209 -19.265  1.00  0.00           O  
ATOM   3671  ND2 ASN B 229      -6.279  -9.056 -21.301  1.00  0.00           N  
ATOM   3672  H   ASN B 229      -8.478 -12.355 -18.146  1.00  0.00           H  
ATOM   3673  HA  ASN B 229      -5.850 -11.513 -19.269  1.00  0.00           H  
ATOM   3674 1HB  ASN B 229      -7.796 -10.902 -20.597  1.00  0.00           H  
ATOM   3675 2HB  ASN B 229      -8.484 -10.046 -19.231  1.00  0.00           H  
ATOM   3676 1HD2 ASN B 229      -5.744  -8.261 -21.593  1.00  0.00           H  
ATOM   3677 2HD2 ASN B 229      -6.437  -9.814 -21.963  1.00  0.00           H  
ATOM   3678  N   VAL B 230      -5.059 -10.296 -17.337  1.00  0.00           N  
ATOM   3679  CA  VAL B 230      -4.567  -9.661 -16.135  1.00  0.00           C  
ATOM   3680  C   VAL B 230      -3.818  -8.388 -16.424  1.00  0.00           C  
ATOM   3681  O   VAL B 230      -2.914  -8.344 -17.266  1.00  0.00           O  
ATOM   3682  CB  VAL B 230      -3.674 -10.613 -15.349  1.00  0.00           C  
ATOM   3683  CG1 VAL B 230      -3.124  -9.906 -14.096  1.00  0.00           C  
ATOM   3684  CG2 VAL B 230      -4.506 -11.867 -14.992  1.00  0.00           C  
ATOM   3685  H   VAL B 230      -4.406 -10.537 -18.082  1.00  0.00           H  
ATOM   3686  HA  VAL B 230      -5.418  -9.415 -15.505  1.00  0.00           H  
ATOM   3687  HB  VAL B 230      -2.828 -10.881 -15.957  1.00  0.00           H  
ATOM   3688 1HG1 VAL B 230      -2.489 -10.568 -13.581  1.00  0.00           H  
ATOM   3689 2HG1 VAL B 230      -2.543  -9.028 -14.365  1.00  0.00           H  
ATOM   3690 3HG1 VAL B 230      -3.957  -9.607 -13.452  1.00  0.00           H  
ATOM   3691 1HG2 VAL B 230      -3.925 -12.578 -14.450  1.00  0.00           H  
ATOM   3692 2HG2 VAL B 230      -5.361 -11.568 -14.388  1.00  0.00           H  
ATOM   3693 3HG2 VAL B 230      -4.859 -12.342 -15.902  1.00  0.00           H  
ATOM   3694  N   THR B 231      -4.207  -7.332 -15.732  1.00  0.00           N  
ATOM   3695  CA  THR B 231      -3.537  -6.070 -15.947  1.00  0.00           C  
ATOM   3696  C   THR B 231      -3.076  -5.459 -14.639  1.00  0.00           C  
ATOM   3697  O   THR B 231      -3.681  -5.681 -13.586  1.00  0.00           O  
ATOM   3698  CB  THR B 231      -4.463  -5.079 -16.654  1.00  0.00           C  
ATOM   3699  OG1 THR B 231      -5.553  -4.824 -15.795  1.00  0.00           O  
ATOM   3700  CG2 THR B 231      -5.001  -5.682 -17.930  1.00  0.00           C  
ATOM   3701  H   THR B 231      -4.961  -7.440 -15.049  1.00  0.00           H  
ATOM   3702  HA  THR B 231      -2.655  -6.245 -16.554  1.00  0.00           H  
ATOM   3703  HB  THR B 231      -3.918  -4.156 -16.864  1.00  0.00           H  
ATOM   3704  HG1 THR B 231      -6.023  -4.016 -16.051  1.00  0.00           H  
ATOM   3705 1HG2 THR B 231      -5.669  -4.974 -18.412  1.00  0.00           H  
ATOM   3706 2HG2 THR B 231      -4.193  -5.932 -18.591  1.00  0.00           H  
ATOM   3707 3HG2 THR B 231      -5.551  -6.579 -17.690  1.00  0.00           H  
ATOM   3708  N   GLU B 232      -2.033  -4.645 -14.702  1.00  0.00           N  
ATOM   3709  CA  GLU B 232      -1.629  -3.910 -13.517  1.00  0.00           C  
ATOM   3710  C   GLU B 232      -1.988  -2.459 -13.761  1.00  0.00           C  
ATOM   3711  O   GLU B 232      -1.426  -1.810 -14.647  1.00  0.00           O  
ATOM   3712  CB  GLU B 232      -0.144  -4.049 -13.238  1.00  0.00           C  
ATOM   3713  CG  GLU B 232       0.304  -3.372 -11.985  1.00  0.00           C  
ATOM   3714  CD  GLU B 232       1.743  -3.447 -11.812  1.00  0.00           C  
ATOM   3715  OE1 GLU B 232       2.356  -4.078 -12.616  1.00  0.00           O  
ATOM   3716  OE2 GLU B 232       2.248  -2.877 -10.890  1.00  0.00           O  
ATOM   3717  H   GLU B 232      -1.559  -4.525 -15.601  1.00  0.00           H  
ATOM   3718  HA  GLU B 232      -2.199  -4.263 -12.657  1.00  0.00           H  
ATOM   3719 1HB  GLU B 232       0.135  -5.103 -13.184  1.00  0.00           H  
ATOM   3720 2HB  GLU B 232       0.405  -3.593 -14.044  1.00  0.00           H  
ATOM   3721 1HG  GLU B 232       0.009  -2.351 -12.020  1.00  0.00           H  
ATOM   3722 2HG  GLU B 232      -0.188  -3.839 -11.130  1.00  0.00           H  
ATOM   3723  N   SER B 233      -2.900  -1.941 -12.946  1.00  0.00           N  
ATOM   3724  CA  SER B 233      -3.434  -0.587 -13.079  1.00  0.00           C  
ATOM   3725  C   SER B 233      -2.450   0.509 -12.699  1.00  0.00           C  
ATOM   3726  O   SER B 233      -2.697   1.692 -12.972  1.00  0.00           O  
ATOM   3727  CB  SER B 233      -4.626  -0.453 -12.196  1.00  0.00           C  
ATOM   3728  OG  SER B 233      -4.261  -0.547 -10.845  1.00  0.00           O  
ATOM   3729  H   SER B 233      -3.284  -2.537 -12.223  1.00  0.00           H  
ATOM   3730  HA  SER B 233      -3.697  -0.439 -14.127  1.00  0.00           H  
ATOM   3731 1HB  SER B 233      -5.058   0.491 -12.386  1.00  0.00           H  
ATOM   3732 2HB  SER B 233      -5.333  -1.216 -12.439  1.00  0.00           H  
ATOM   3733  HG  SER B 233      -5.081  -0.441 -10.339  1.00  0.00           H  
ATOM   3734  N   VAL B 234      -1.329   0.113 -12.094  1.00  0.00           N  
ATOM   3735  CA  VAL B 234      -0.302   1.058 -11.694  1.00  0.00           C  
ATOM   3736  C   VAL B 234       0.202   1.778 -12.919  1.00  0.00           C  
ATOM   3737  O   VAL B 234       0.185   3.006 -12.958  1.00  0.00           O  
ATOM   3738  CB  VAL B 234       0.872   0.342 -11.021  1.00  0.00           C  
ATOM   3739  CG1 VAL B 234       2.030   1.301 -10.784  1.00  0.00           C  
ATOM   3740  CG2 VAL B 234       0.399  -0.240  -9.744  1.00  0.00           C  
ATOM   3741  H   VAL B 234      -1.209  -0.871 -11.900  1.00  0.00           H  
ATOM   3742  HA  VAL B 234      -0.716   1.773 -10.988  1.00  0.00           H  
ATOM   3743  HB  VAL B 234       1.238  -0.445 -11.668  1.00  0.00           H  
ATOM   3744 1HG1 VAL B 234       2.845   0.761 -10.306  1.00  0.00           H  
ATOM   3745 2HG1 VAL B 234       2.391   1.721 -11.717  1.00  0.00           H  
ATOM   3746 3HG1 VAL B 234       1.694   2.105 -10.144  1.00  0.00           H  
ATOM   3747 1HG2 VAL B 234       1.230  -0.770  -9.290  1.00  0.00           H  
ATOM   3748 2HG2 VAL B 234       0.047   0.555  -9.090  1.00  0.00           H  
ATOM   3749 3HG2 VAL B 234      -0.411  -0.942  -9.928  1.00  0.00           H  
ATOM   3750  N   ASN B 235       0.609   1.017 -13.942  1.00  0.00           N  
ATOM   3751  CA  ASN B 235       1.079   1.631 -15.169  1.00  0.00           C  
ATOM   3752  C   ASN B 235       0.168   1.314 -16.361  1.00  0.00           C  
ATOM   3753  O   ASN B 235      -0.731   2.084 -16.705  1.00  0.00           O  
ATOM   3754  CB  ASN B 235       2.491   1.139 -15.470  1.00  0.00           C  
ATOM   3755  CG  ASN B 235       3.552   1.658 -14.542  1.00  0.00           C  
ATOM   3756  OD1 ASN B 235       3.464   2.760 -13.985  1.00  0.00           O  
ATOM   3757  ND2 ASN B 235       4.585   0.853 -14.349  1.00  0.00           N  
ATOM   3758  H   ASN B 235       0.581   0.010 -13.857  1.00  0.00           H  
ATOM   3759  HA  ASN B 235       1.100   2.714 -15.043  1.00  0.00           H  
ATOM   3760 1HB  ASN B 235       2.508   0.060 -15.400  1.00  0.00           H  
ATOM   3761 2HB  ASN B 235       2.759   1.401 -16.497  1.00  0.00           H  
ATOM   3762 1HD2 ASN B 235       5.328   1.133 -13.742  1.00  0.00           H  
ATOM   3763 2HD2 ASN B 235       4.637  -0.068 -14.812  1.00  0.00           H  
ATOM   3764  N   ASP B 236       0.393   0.145 -16.962  1.00  0.00           N  
ATOM   3765  CA  ASP B 236      -0.381  -0.359 -18.086  1.00  0.00           C  
ATOM   3766  C   ASP B 236      -0.028  -1.817 -18.388  1.00  0.00           C  
ATOM   3767  O   ASP B 236      -0.238  -2.288 -19.508  1.00  0.00           O  
ATOM   3768  CB  ASP B 236      -0.142   0.517 -19.325  1.00  0.00           C  
ATOM   3769  CG  ASP B 236       1.336   0.548 -19.765  1.00  0.00           C  
ATOM   3770  OD1 ASP B 236       2.139  -0.115 -19.138  1.00  0.00           O  
ATOM   3771  OD2 ASP B 236       1.645   1.245 -20.714  1.00  0.00           O  
ATOM   3772  H   ASP B 236       1.147  -0.430 -16.630  1.00  0.00           H  
ATOM   3773  HA  ASP B 236      -1.437  -0.324 -17.816  1.00  0.00           H  
ATOM   3774 1HB  ASP B 236      -0.738   0.133 -20.154  1.00  0.00           H  
ATOM   3775 2HB  ASP B 236      -0.476   1.535 -19.136  1.00  0.00           H  
ATOM   3776  N   HIS B 237       0.609  -2.501 -17.442  1.00  0.00           N  
ATOM   3777  CA  HIS B 237       1.178  -3.796 -17.777  1.00  0.00           C  
ATOM   3778  C   HIS B 237       0.073  -4.765 -18.090  1.00  0.00           C  
ATOM   3779  O   HIS B 237      -0.968  -4.740 -17.435  1.00  0.00           O  
ATOM   3780  CB  HIS B 237       2.081  -4.304 -16.643  1.00  0.00           C  
ATOM   3781  CG  HIS B 237       3.271  -3.394 -16.379  1.00  0.00           C  
ATOM   3782  ND1 HIS B 237       4.290  -3.198 -17.295  1.00  0.00           N  
ATOM   3783  CD2 HIS B 237       3.577  -2.619 -15.302  1.00  0.00           C  
ATOM   3784  CE1 HIS B 237       5.168  -2.335 -16.796  1.00  0.00           C  
ATOM   3785  NE2 HIS B 237       4.756  -1.961 -15.587  1.00  0.00           N  
ATOM   3786  H   HIS B 237       0.708  -2.116 -16.514  1.00  0.00           H  
ATOM   3787  HA  HIS B 237       1.814  -3.709 -18.656  1.00  0.00           H  
ATOM   3788 1HB  HIS B 237       1.521  -4.408 -15.737  1.00  0.00           H  
ATOM   3789 2HB  HIS B 237       2.463  -5.290 -16.902  1.00  0.00           H  
ATOM   3790  HD1 HIS B 237       4.371  -3.605 -18.207  1.00  0.00           H  
ATOM   3791  HD2 HIS B 237       3.078  -2.443 -14.350  1.00  0.00           H  
ATOM   3792  HE1 HIS B 237       6.045  -2.045 -17.373  1.00  0.00           H  
ATOM   3793  N   GLN B 238       0.304  -5.653 -19.060  1.00  0.00           N  
ATOM   3794  CA  GLN B 238      -0.701  -6.657 -19.389  1.00  0.00           C  
ATOM   3795  C   GLN B 238      -0.098  -8.039 -19.601  1.00  0.00           C  
ATOM   3796  O   GLN B 238       1.035  -8.168 -20.059  1.00  0.00           O  
ATOM   3797  CB  GLN B 238      -1.450  -6.263 -20.670  1.00  0.00           C  
ATOM   3798  CG  GLN B 238      -2.127  -4.899 -20.621  1.00  0.00           C  
ATOM   3799  CD  GLN B 238      -2.978  -4.604 -21.830  1.00  0.00           C  
ATOM   3800  OE1 GLN B 238      -3.068  -5.417 -22.756  1.00  0.00           O  
ATOM   3801  NE2 GLN B 238      -3.609  -3.437 -21.833  1.00  0.00           N  
ATOM   3802  H   GLN B 238       1.171  -5.621 -19.576  1.00  0.00           H  
ATOM   3803  HA  GLN B 238      -1.407  -6.728 -18.567  1.00  0.00           H  
ATOM   3804 1HB  GLN B 238      -0.755  -6.261 -21.508  1.00  0.00           H  
ATOM   3805 2HB  GLN B 238      -2.215  -7.011 -20.882  1.00  0.00           H  
ATOM   3806 1HG  GLN B 238      -2.712  -4.795 -19.729  1.00  0.00           H  
ATOM   3807 2HG  GLN B 238      -1.341  -4.158 -20.617  1.00  0.00           H  
ATOM   3808 1HE2 GLN B 238      -4.187  -3.181 -22.608  1.00  0.00           H  
ATOM   3809 2HE2 GLN B 238      -3.500  -2.810 -21.060  1.00  0.00           H  
ATOM   3810  N   ASP B 239      -0.913  -9.053 -19.355  1.00  0.00           N  
ATOM   3811  CA  ASP B 239      -0.644 -10.448 -19.711  1.00  0.00           C  
ATOM   3812  C   ASP B 239      -1.980 -11.154 -19.891  1.00  0.00           C  
ATOM   3813  O   ASP B 239      -3.010 -10.705 -19.389  1.00  0.00           O  
ATOM   3814  CB  ASP B 239       0.198 -11.190 -18.672  1.00  0.00           C  
ATOM   3815  CG  ASP B 239       0.825 -12.577 -19.179  1.00  0.00           C  
ATOM   3816  OD1 ASP B 239       0.655 -12.885 -20.347  1.00  0.00           O  
ATOM   3817  OD2 ASP B 239       1.404 -13.328 -18.382  1.00  0.00           O  
ATOM   3818  H   ASP B 239      -1.788  -8.842 -18.875  1.00  0.00           H  
ATOM   3819  HA  ASP B 239      -0.112 -10.473 -20.662  1.00  0.00           H  
ATOM   3820 1HB  ASP B 239       1.017 -10.549 -18.355  1.00  0.00           H  
ATOM   3821 2HB  ASP B 239      -0.422 -11.356 -17.845  1.00  0.00           H  
ATOM   3822  N   GLU B 240      -1.968 -12.228 -20.653  1.00  0.00           N  
ATOM   3823  CA  GLU B 240      -3.201 -12.971 -20.887  1.00  0.00           C  
ATOM   3824  C   GLU B 240      -2.942 -14.431 -21.239  1.00  0.00           C  
ATOM   3825  O   GLU B 240      -2.150 -14.723 -22.138  1.00  0.00           O  
ATOM   3826  CB  GLU B 240      -3.983 -12.284 -22.017  1.00  0.00           C  
ATOM   3827  CG  GLU B 240      -5.308 -12.890 -22.345  1.00  0.00           C  
ATOM   3828  CD  GLU B 240      -6.008 -12.189 -23.498  1.00  0.00           C  
ATOM   3829  OE1 GLU B 240      -6.361 -11.036 -23.378  1.00  0.00           O  
ATOM   3830  OE2 GLU B 240      -6.191 -12.827 -24.509  1.00  0.00           O  
ATOM   3831  H   GLU B 240      -1.062 -12.557 -20.997  1.00  0.00           H  
ATOM   3832  HA  GLU B 240      -3.795 -12.948 -19.975  1.00  0.00           H  
ATOM   3833 1HB  GLU B 240      -4.165 -11.243 -21.747  1.00  0.00           H  
ATOM   3834 2HB  GLU B 240      -3.382 -12.283 -22.924  1.00  0.00           H  
ATOM   3835 1HG  GLU B 240      -5.159 -13.938 -22.604  1.00  0.00           H  
ATOM   3836 2HG  GLU B 240      -5.936 -12.851 -21.458  1.00  0.00           H  
ATOM   3837  N   LYS B 241      -3.641 -15.335 -20.555  1.00  0.00           N  
ATOM   3838  CA  LYS B 241      -3.518 -16.771 -20.824  1.00  0.00           C  
ATOM   3839  C   LYS B 241      -4.886 -17.418 -20.936  1.00  0.00           C  
ATOM   3840  O   LYS B 241      -5.863 -16.935 -20.359  1.00  0.00           O  
ATOM   3841  CB  LYS B 241      -2.684 -17.482 -19.765  1.00  0.00           C  
ATOM   3842  CG  LYS B 241      -1.273 -16.980 -19.640  1.00  0.00           C  
ATOM   3843  CD  LYS B 241      -0.388 -17.362 -20.813  1.00  0.00           C  
ATOM   3844  CE  LYS B 241       0.994 -16.706 -20.663  1.00  0.00           C  
ATOM   3845  NZ  LYS B 241       1.810 -17.310 -19.564  1.00  0.00           N  
ATOM   3846  H   LYS B 241      -4.284 -14.998 -19.833  1.00  0.00           H  
ATOM   3847  HA  LYS B 241      -3.020 -16.900 -21.785  1.00  0.00           H  
ATOM   3848 1HB  LYS B 241      -3.146 -17.340 -18.821  1.00  0.00           H  
ATOM   3849 2HB  LYS B 241      -2.658 -18.553 -19.965  1.00  0.00           H  
ATOM   3850 1HG  LYS B 241      -1.261 -15.903 -19.533  1.00  0.00           H  
ATOM   3851 2HG  LYS B 241      -0.851 -17.415 -18.759  1.00  0.00           H  
ATOM   3852 1HD  LYS B 241      -0.273 -18.443 -20.853  1.00  0.00           H  
ATOM   3853 2HD  LYS B 241      -0.839 -17.024 -21.744  1.00  0.00           H  
ATOM   3854 1HE  LYS B 241       1.539 -16.791 -21.599  1.00  0.00           H  
ATOM   3855 2HE  LYS B 241       0.844 -15.651 -20.437  1.00  0.00           H  
ATOM   3856 1HZ  LYS B 241       2.690 -16.820 -19.505  1.00  0.00           H  
ATOM   3857 2HZ  LYS B 241       1.321 -17.232 -18.646  1.00  0.00           H  
ATOM   3858 3HZ  LYS B 241       1.973 -18.277 -19.760  1.00  0.00           H  
ATOM   3859  N   ALA B 242      -4.958 -18.524 -21.659  1.00  0.00           N  
ATOM   3860  CA  ALA B 242      -6.239 -19.191 -21.830  1.00  0.00           C  
ATOM   3861  C   ALA B 242      -6.094 -20.681 -21.994  1.00  0.00           C  
ATOM   3862  O   ALA B 242      -5.035 -21.184 -22.375  1.00  0.00           O  
ATOM   3863  CB  ALA B 242      -6.952 -18.632 -23.053  1.00  0.00           C  
ATOM   3864  H   ALA B 242      -4.133 -18.895 -22.111  1.00  0.00           H  
ATOM   3865  HA  ALA B 242      -6.838 -19.009 -20.938  1.00  0.00           H  
ATOM   3866 1HB  ALA B 242      -7.924 -19.112 -23.162  1.00  0.00           H  
ATOM   3867 2HB  ALA B 242      -7.086 -17.571 -22.938  1.00  0.00           H  
ATOM   3868 3HB  ALA B 242      -6.357 -18.825 -23.940  1.00  0.00           H  
ATOM   3869  N   ILE B 243      -7.171 -21.378 -21.683  1.00  0.00           N  
ATOM   3870  CA  ILE B 243      -7.251 -22.807 -21.902  1.00  0.00           C  
ATOM   3871  C   ILE B 243      -8.574 -23.177 -22.556  1.00  0.00           C  
ATOM   3872  O   ILE B 243      -9.577 -22.468 -22.422  1.00  0.00           O  
ATOM   3873  CB  ILE B 243      -7.000 -23.604 -20.602  1.00  0.00           C  
ATOM   3874  CG1 ILE B 243      -8.000 -23.225 -19.556  1.00  0.00           C  
ATOM   3875  CG2 ILE B 243      -5.565 -23.418 -20.083  1.00  0.00           C  
ATOM   3876  CD1 ILE B 243      -7.932 -24.121 -18.373  1.00  0.00           C  
ATOM   3877  H   ILE B 243      -7.986 -20.861 -21.345  1.00  0.00           H  
ATOM   3878  HA  ILE B 243      -6.458 -23.089 -22.595  1.00  0.00           H  
ATOM   3879  HB  ILE B 243      -7.155 -24.664 -20.816  1.00  0.00           H  
ATOM   3880 1HG1 ILE B 243      -7.806 -22.204 -19.234  1.00  0.00           H  
ATOM   3881 2HG1 ILE B 243      -9.005 -23.272 -19.977  1.00  0.00           H  
ATOM   3882 1HG2 ILE B 243      -5.419 -24.018 -19.184  1.00  0.00           H  
ATOM   3883 2HG2 ILE B 243      -4.858 -23.737 -20.848  1.00  0.00           H  
ATOM   3884 3HG2 ILE B 243      -5.382 -22.376 -19.843  1.00  0.00           H  
ATOM   3885 1HD1 ILE B 243      -8.650 -23.800 -17.644  1.00  0.00           H  
ATOM   3886 2HD1 ILE B 243      -8.140 -25.147 -18.672  1.00  0.00           H  
ATOM   3887 3HD1 ILE B 243      -6.944 -24.065 -17.949  1.00  0.00           H  
ATOM   3888  N   ASN B 244      -8.555 -24.287 -23.280  1.00  0.00           N  
ATOM   3889  CA  ASN B 244      -9.746 -24.835 -23.915  1.00  0.00           C  
ATOM   3890  C   ASN B 244     -10.324 -25.960 -23.071  1.00  0.00           C  
ATOM   3891  O   ASN B 244      -9.609 -26.881 -22.659  1.00  0.00           O  
ATOM   3892  CB  ASN B 244      -9.441 -25.269 -25.332  1.00  0.00           C  
ATOM   3893  CG  ASN B 244      -9.136 -24.080 -26.233  1.00  0.00           C  
ATOM   3894  OD1 ASN B 244      -9.818 -23.049 -26.161  1.00  0.00           O  
ATOM   3895  ND2 ASN B 244      -8.129 -24.199 -27.048  1.00  0.00           N  
ATOM   3896  H   ASN B 244      -7.686 -24.791 -23.372  1.00  0.00           H  
ATOM   3897  HA  ASN B 244     -10.509 -24.058 -23.961  1.00  0.00           H  
ATOM   3898 1HB  ASN B 244      -8.586 -25.953 -25.341  1.00  0.00           H  
ATOM   3899 2HB  ASN B 244     -10.297 -25.809 -25.739  1.00  0.00           H  
ATOM   3900 1HD2 ASN B 244      -7.881 -23.450 -27.663  1.00  0.00           H  
ATOM   3901 2HD2 ASN B 244      -7.595 -25.067 -27.072  1.00  0.00           H  
ATOM   3902  N   ILE B 245     -11.608 -25.833 -22.779  1.00  0.00           N  
ATOM   3903  CA  ILE B 245     -12.326 -26.780 -21.941  1.00  0.00           C  
ATOM   3904  C   ILE B 245     -13.535 -27.354 -22.625  1.00  0.00           C  
ATOM   3905  O   ILE B 245     -14.279 -26.641 -23.301  1.00  0.00           O  
ATOM   3906  CB  ILE B 245     -12.715 -26.132 -20.611  1.00  0.00           C  
ATOM   3907  CG1 ILE B 245     -11.440 -25.760 -19.921  1.00  0.00           C  
ATOM   3908  CG2 ILE B 245     -13.625 -27.042 -19.726  1.00  0.00           C  
ATOM   3909  CD1 ILE B 245     -11.631 -24.974 -18.808  1.00  0.00           C  
ATOM   3910  H   ILE B 245     -12.115 -25.034 -23.161  1.00  0.00           H  
ATOM   3911  HA  ILE B 245     -11.650 -27.597 -21.718  1.00  0.00           H  
ATOM   3912  HB  ILE B 245     -13.240 -25.219 -20.819  1.00  0.00           H  
ATOM   3913 1HG1 ILE B 245     -10.915 -26.660 -19.639  1.00  0.00           H  
ATOM   3914 2HG1 ILE B 245     -10.816 -25.188 -20.592  1.00  0.00           H  
ATOM   3915 1HG2 ILE B 245     -13.863 -26.522 -18.804  1.00  0.00           H  
ATOM   3916 2HG2 ILE B 245     -14.549 -27.270 -20.255  1.00  0.00           H  
ATOM   3917 3HG2 ILE B 245     -13.107 -27.971 -19.493  1.00  0.00           H  
ATOM   3918 1HD1 ILE B 245     -10.665 -24.756 -18.382  1.00  0.00           H  
ATOM   3919 2HD1 ILE B 245     -12.133 -24.049 -19.081  1.00  0.00           H  
ATOM   3920 3HD1 ILE B 245     -12.234 -25.526 -18.095  1.00  0.00           H  
ATOM   3921  N   THR B 246     -13.719 -28.653 -22.501  1.00  0.00           N  
ATOM   3922  CA  THR B 246     -14.890 -29.240 -23.112  1.00  0.00           C  
ATOM   3923  C   THR B 246     -15.756 -29.925 -22.083  1.00  0.00           C  
ATOM   3924  O   THR B 246     -15.258 -30.423 -21.068  1.00  0.00           O  
ATOM   3925  CB  THR B 246     -14.501 -30.258 -24.201  1.00  0.00           C  
ATOM   3926  OG1 THR B 246     -13.771 -31.326 -23.608  1.00  0.00           O  
ATOM   3927  CG2 THR B 246     -13.634 -29.597 -25.264  1.00  0.00           C  
ATOM   3928  H   THR B 246     -13.054 -29.206 -21.958  1.00  0.00           H  
ATOM   3929  HA  THR B 246     -15.484 -28.459 -23.571  1.00  0.00           H  
ATOM   3930  HB  THR B 246     -15.406 -30.654 -24.660  1.00  0.00           H  
ATOM   3931  HG1 THR B 246     -12.955 -30.977 -23.230  1.00  0.00           H  
ATOM   3932 1HG2 THR B 246     -13.370 -30.332 -26.024  1.00  0.00           H  
ATOM   3933 2HG2 THR B 246     -14.189 -28.778 -25.723  1.00  0.00           H  
ATOM   3934 3HG2 THR B 246     -12.723 -29.209 -24.809  1.00  0.00           H  
ATOM   3935  N   VAL B 247     -17.043 -29.977 -22.386  1.00  0.00           N  
ATOM   3936  CA  VAL B 247     -18.007 -30.689 -21.578  1.00  0.00           C  
ATOM   3937  C   VAL B 247     -18.609 -31.770 -22.465  1.00  0.00           C  
ATOM   3938  O   VAL B 247     -19.030 -31.476 -23.592  1.00  0.00           O  
ATOM   3939  CB  VAL B 247     -19.112 -29.757 -21.051  1.00  0.00           C  
ATOM   3940  CG1 VAL B 247     -20.095 -30.555 -20.187  1.00  0.00           C  
ATOM   3941  CG2 VAL B 247     -18.505 -28.629 -20.281  1.00  0.00           C  
ATOM   3942  H   VAL B 247     -17.355 -29.485 -23.209  1.00  0.00           H  
ATOM   3943  HA  VAL B 247     -17.502 -31.134 -20.736  1.00  0.00           H  
ATOM   3944  HB  VAL B 247     -19.675 -29.351 -21.892  1.00  0.00           H  
ATOM   3945 1HG1 VAL B 247     -20.877 -29.906 -19.821  1.00  0.00           H  
ATOM   3946 2HG1 VAL B 247     -20.537 -31.359 -20.764  1.00  0.00           H  
ATOM   3947 3HG1 VAL B 247     -19.557 -30.976 -19.339  1.00  0.00           H  
ATOM   3948 1HG2 VAL B 247     -19.299 -27.987 -19.924  1.00  0.00           H  
ATOM   3949 2HG2 VAL B 247     -17.951 -29.023 -19.442  1.00  0.00           H  
ATOM   3950 3HG2 VAL B 247     -17.837 -28.061 -20.925  1.00  0.00           H  
ATOM   3951  N   VAL B 248     -18.659 -33.006 -21.970  1.00  0.00           N  
ATOM   3952  CA  VAL B 248     -19.169 -34.116 -22.782  1.00  0.00           C  
ATOM   3953  C   VAL B 248     -20.459 -34.691 -22.209  1.00  0.00           C  
ATOM   3954  O   VAL B 248     -20.764 -34.511 -21.033  1.00  0.00           O  
ATOM   3955  CB  VAL B 248     -18.122 -35.249 -22.865  1.00  0.00           C  
ATOM   3956  CG1 VAL B 248     -16.856 -34.729 -23.494  1.00  0.00           C  
ATOM   3957  CG2 VAL B 248     -17.841 -35.817 -21.513  1.00  0.00           C  
ATOM   3958  H   VAL B 248     -18.281 -33.162 -21.035  1.00  0.00           H  
ATOM   3959  HA  VAL B 248     -19.373 -33.749 -23.788  1.00  0.00           H  
ATOM   3960  HB  VAL B 248     -18.513 -36.040 -23.502  1.00  0.00           H  
ATOM   3961 1HG1 VAL B 248     -16.149 -35.540 -23.551  1.00  0.00           H  
ATOM   3962 2HG1 VAL B 248     -17.066 -34.343 -24.491  1.00  0.00           H  
ATOM   3963 3HG1 VAL B 248     -16.438 -33.931 -22.874  1.00  0.00           H  
ATOM   3964 1HG2 VAL B 248     -17.116 -36.624 -21.600  1.00  0.00           H  
ATOM   3965 2HG2 VAL B 248     -17.436 -35.045 -20.884  1.00  0.00           H  
ATOM   3966 3HG2 VAL B 248     -18.771 -36.202 -21.092  1.00  0.00           H  
ATOM   3967  N   GLU B 249     -21.221 -35.388 -23.045  1.00  0.00           N  
ATOM   3968  CA  GLU B 249     -22.488 -35.955 -22.601  1.00  0.00           C  
ATOM   3969  C   GLU B 249     -22.318 -37.362 -22.034  1.00  0.00           C  
ATOM   3970  O   GLU B 249     -21.267 -37.695 -21.481  1.00  0.00           O  
ATOM   3971  OXT GLU B 249     -23.213 -38.157 -22.122  1.00  0.00           O  
ATOM   3972  CB  GLU B 249     -23.488 -35.951 -23.753  1.00  0.00           C  
ATOM   3973  CG  GLU B 249     -24.917 -36.217 -23.330  1.00  0.00           C  
ATOM   3974  CD  GLU B 249     -25.904 -36.044 -24.447  1.00  0.00           C  
ATOM   3975  OE1 GLU B 249     -25.493 -35.687 -25.525  1.00  0.00           O  
ATOM   3976  OE2 GLU B 249     -27.069 -36.286 -24.229  1.00  0.00           O  
ATOM   3977  H   GLU B 249     -20.932 -35.511 -24.006  1.00  0.00           H  
ATOM   3978  HA  GLU B 249     -22.890 -35.321 -21.807  1.00  0.00           H  
ATOM   3979 1HB  GLU B 249     -23.456 -34.992 -24.269  1.00  0.00           H  
ATOM   3980 2HB  GLU B 249     -23.212 -36.717 -24.475  1.00  0.00           H  
ATOM   3981 1HG  GLU B 249     -24.990 -37.235 -22.952  1.00  0.00           H  
ATOM   3982 2HG  GLU B 249     -25.175 -35.536 -22.514  1.00  0.00           H  
TER                                                                             
REMARK PDBinfo-LABEL:    1 BOINC mot_7397bc064fdf6bae2cd3d62d454bf56a_0001_1_000000021_0001_44_52_H_._HHH_eva_0380_0001_0001_0001__native

score -661.711
silent_score -661.711
time -1385.11
                             
