# Supplementary material for: Design of protein-binding proteins from the target structure alone
Source: Nature. 2022 Mar 24;605(7910):551–60. doi: 10.1038/s41586-022-04654-9 (PMC9117152; doi:10.1038/s41586-022-04654-9)
Supplement: Supplementary file 3 — Supplementary Code Design scripts and main pdb files. This compressed file is the main supplement and contains the following files: => cao_2021_protocol/ => design_models_final_combo_optimized/ => design_models_sequence/ => design_models_ssm_natives/ => ngs_analysis_scripts/ [file 41586_2022_4654_MOESM3_ESM.gz › supplemental_files/design_models_ssm_natives/PDGFR_ssm/mot_40e86e4e32a25ee6cbb7392bdf050625_0001_1_000000007_0001_45_49_H_._bcov_4helix_08751_0001_0001.pdb]

SSBOND     CYS B   89    CYS B  130                                       2.07  
SSBOND     CYS B  175    CYS B  231                                       2.05  
ATOM      1  N   SER A   1     -13.066  -6.226  12.976  1.00  0.00           N  
ATOM      2  CA  SER A   1     -13.697  -6.480  11.686  1.00  0.00           C  
ATOM      3  C   SER A   1     -14.834  -5.518  11.385  1.00  0.00           C  
ATOM      4  O   SER A   1     -15.243  -5.351  10.228  1.00  0.00           O  
ATOM      5  CB  SER A   1     -14.205  -7.890  11.646  1.00  0.00           C  
ATOM      6  OG  SER A   1     -13.147  -8.781  11.704  1.00  0.00           O  
ATOM      7 1H   SER A   1     -12.443  -6.990  13.198  1.00  0.00           H  
ATOM      8 2H   SER A   1     -12.553  -5.360  12.922  1.00  0.00           H  
ATOM      9 3H   SER A   1     -13.770  -6.134  13.709  1.00  0.00           H  
ATOM     10  HA  SER A   1     -12.940  -6.367  10.909  1.00  0.00           H  
ATOM     11 1HB  SER A   1     -14.881  -8.064  12.485  1.00  0.00           H  
ATOM     12 2HB  SER A   1     -14.765  -8.046  10.753  1.00  0.00           H  
ATOM     13  HG  SER A   1     -13.443  -9.570  11.175  1.00  0.00           H  
ATOM     14  N   GLU A   2     -15.279  -4.823  12.418  1.00  0.00           N  
ATOM     15  CA  GLU A   2     -16.377  -3.876  12.342  1.00  0.00           C  
ATOM     16  C   GLU A   2     -16.113  -2.720  11.391  1.00  0.00           C  
ATOM     17  O   GLU A   2     -17.035  -2.247  10.724  1.00  0.00           O  
ATOM     18  CB  GLU A   2     -16.660  -3.361  13.753  1.00  0.00           C  
ATOM     19  CG  GLU A   2     -17.212  -4.454  14.700  1.00  0.00           C  
ATOM     20  CD  GLU A   2     -16.136  -5.413  15.256  1.00  0.00           C  
ATOM     21  OE1 GLU A   2     -14.957  -5.236  14.947  1.00  0.00           O  
ATOM     22  OE2 GLU A   2     -16.493  -6.318  15.956  1.00  0.00           O  
ATOM     23  H   GLU A   2     -14.886  -4.986  13.341  1.00  0.00           H  
ATOM     24  HA  GLU A   2     -17.261  -4.408  11.983  1.00  0.00           H  
ATOM     25 1HB  GLU A   2     -15.746  -2.956  14.188  1.00  0.00           H  
ATOM     26 2HB  GLU A   2     -17.388  -2.551  13.705  1.00  0.00           H  
ATOM     27 1HG  GLU A   2     -17.714  -3.970  15.538  1.00  0.00           H  
ATOM     28 2HG  GLU A   2     -17.956  -5.035  14.156  1.00  0.00           H  
ATOM     29  N   LEU A   3     -14.862  -2.274  11.293  1.00  0.00           N  
ATOM     30  CA  LEU A   3     -14.606  -1.154  10.419  1.00  0.00           C  
ATOM     31  C   LEU A   3     -14.683  -1.619   8.980  1.00  0.00           C  
ATOM     32  O   LEU A   3     -15.131  -0.866   8.129  1.00  0.00           O  
ATOM     33  CB  LEU A   3     -13.235  -0.537  10.680  1.00  0.00           C  
ATOM     34  CG  LEU A   3     -13.136   0.538  11.796  1.00  0.00           C  
ATOM     35  CD1 LEU A   3     -13.384  -0.096  13.168  1.00  0.00           C  
ATOM     36  CD2 LEU A   3     -11.755   1.223  11.719  1.00  0.00           C  
ATOM     37  H   LEU A   3     -14.119  -2.675  11.845  1.00  0.00           H  
ATOM     38  HA  LEU A   3     -15.374  -0.396  10.583  1.00  0.00           H  
ATOM     39 1HB  LEU A   3     -12.583  -1.337  10.947  1.00  0.00           H  
ATOM     40 2HB  LEU A   3     -12.882  -0.086   9.752  1.00  0.00           H  
ATOM     41  HG  LEU A   3     -13.909   1.274  11.653  1.00  0.00           H  
ATOM     42 1HD1 LEU A   3     -13.321   0.677  13.934  1.00  0.00           H  
ATOM     43 2HD1 LEU A   3     -14.371  -0.546  13.209  1.00  0.00           H  
ATOM     44 3HD1 LEU A   3     -12.626  -0.858  13.366  1.00  0.00           H  
ATOM     45 1HD2 LEU A   3     -11.682   1.992  12.488  1.00  0.00           H  
ATOM     46 2HD2 LEU A   3     -10.964   0.487  11.873  1.00  0.00           H  
ATOM     47 3HD2 LEU A   3     -11.633   1.693  10.742  1.00  0.00           H  
ATOM     48  N   ALA A   4     -14.245  -2.851   8.684  1.00  0.00           N  
ATOM     49  CA  ALA A   4     -14.270  -3.320   7.302  1.00  0.00           C  
ATOM     50  C   ALA A   4     -15.703  -3.377   6.808  1.00  0.00           C  
ATOM     51  O   ALA A   4     -15.995  -3.008   5.663  1.00  0.00           O  
ATOM     52  CB  ALA A   4     -13.617  -4.684   7.181  1.00  0.00           C  
ATOM     53  H   ALA A   4     -13.912  -3.454   9.422  1.00  0.00           H  
ATOM     54  HA  ALA A   4     -13.727  -2.611   6.692  1.00  0.00           H  
ATOM     55 1HB  ALA A   4     -13.630  -5.016   6.140  1.00  0.00           H  
ATOM     56 2HB  ALA A   4     -12.600  -4.611   7.524  1.00  0.00           H  
ATOM     57 3HB  ALA A   4     -14.158  -5.403   7.795  1.00  0.00           H  
ATOM     58  N   GLU A   5     -16.613  -3.789   7.697  1.00  0.00           N  
ATOM     59  CA  GLU A   5     -18.015  -3.859   7.326  1.00  0.00           C  
ATOM     60  C   GLU A   5     -18.577  -2.463   7.077  1.00  0.00           C  
ATOM     61  O   GLU A   5     -19.307  -2.253   6.100  1.00  0.00           O  
ATOM     62  CB  GLU A   5     -18.837  -4.573   8.387  1.00  0.00           C  
ATOM     63  CG  GLU A   5     -20.287  -4.799   7.959  1.00  0.00           C  
ATOM     64  CD  GLU A   5     -21.059  -5.646   8.907  1.00  0.00           C  
ATOM     65  OE1 GLU A   5     -20.991  -5.409  10.080  1.00  0.00           O  
ATOM     66  OE2 GLU A   5     -21.700  -6.582   8.451  1.00  0.00           O  
ATOM     67  H   GLU A   5     -16.295  -4.119   8.617  1.00  0.00           H  
ATOM     68  HA  GLU A   5     -18.094  -4.426   6.399  1.00  0.00           H  
ATOM     69 1HB  GLU A   5     -18.380  -5.527   8.626  1.00  0.00           H  
ATOM     70 2HB  GLU A   5     -18.841  -3.976   9.303  1.00  0.00           H  
ATOM     71 1HG  GLU A   5     -20.784  -3.830   7.879  1.00  0.00           H  
ATOM     72 2HG  GLU A   5     -20.294  -5.258   6.972  1.00  0.00           H  
ATOM     73  N   GLU A   6     -18.228  -1.501   7.942  1.00  0.00           N  
ATOM     74  CA  GLU A   6     -18.697  -0.134   7.761  1.00  0.00           C  
ATOM     75  C   GLU A   6     -18.123   0.483   6.483  1.00  0.00           C  
ATOM     76  O   GLU A   6     -18.828   1.221   5.791  1.00  0.00           O  
ATOM     77  CB  GLU A   6     -18.368   0.722   8.976  1.00  0.00           C  
ATOM     78  CG  GLU A   6     -19.179   0.411  10.224  1.00  0.00           C  
ATOM     79  CD  GLU A   6     -18.765   1.258  11.392  1.00  0.00           C  
ATOM     80  OE1 GLU A   6     -17.803   1.973  11.255  1.00  0.00           O  
ATOM     81  OE2 GLU A   6     -19.404   1.195  12.415  1.00  0.00           O  
ATOM     82  H   GLU A   6     -17.665  -1.736   8.770  1.00  0.00           H  
ATOM     83  HA  GLU A   6     -19.782  -0.161   7.661  1.00  0.00           H  
ATOM     84 1HB  GLU A   6     -17.337   0.539   9.245  1.00  0.00           H  
ATOM     85 2HB  GLU A   6     -18.479   1.778   8.733  1.00  0.00           H  
ATOM     86 1HG  GLU A   6     -20.233   0.588  10.012  1.00  0.00           H  
ATOM     87 2HG  GLU A   6     -19.057  -0.641  10.474  1.00  0.00           H  
ATOM     88  N   ILE A   7     -16.869   0.160   6.138  1.00  0.00           N  
ATOM     89  CA  ILE A   7     -16.272   0.707   4.927  1.00  0.00           C  
ATOM     90  C   ILE A   7     -17.068   0.197   3.747  1.00  0.00           C  
ATOM     91  O   ILE A   7     -17.393   0.972   2.850  1.00  0.00           O  
ATOM     92  CB  ILE A   7     -14.803   0.285   4.737  1.00  0.00           C  
ATOM     93  CG1 ILE A   7     -13.926   0.903   5.813  1.00  0.00           C  
ATOM     94  CG2 ILE A   7     -14.327   0.800   3.370  1.00  0.00           C  
ATOM     95  CD1 ILE A   7     -12.556   0.316   5.960  1.00  0.00           C  
ATOM     96  H   ILE A   7     -16.317  -0.421   6.776  1.00  0.00           H  
ATOM     97  HA  ILE A   7     -16.336   1.791   4.948  1.00  0.00           H  
ATOM     98  HB  ILE A   7     -14.730  -0.791   4.799  1.00  0.00           H  
ATOM     99 1HG1 ILE A   7     -13.807   1.955   5.580  1.00  0.00           H  
ATOM    100 2HG1 ILE A   7     -14.423   0.821   6.736  1.00  0.00           H  
ATOM    101 1HG2 ILE A   7     -13.315   0.507   3.201  1.00  0.00           H  
ATOM    102 2HG2 ILE A   7     -14.930   0.412   2.571  1.00  0.00           H  
ATOM    103 3HG2 ILE A   7     -14.396   1.870   3.366  1.00  0.00           H  
ATOM    104 1HD1 ILE A   7     -12.027   0.839   6.760  1.00  0.00           H  
ATOM    105 2HD1 ILE A   7     -12.641  -0.722   6.217  1.00  0.00           H  
ATOM    106 3HD1 ILE A   7     -12.011   0.405   5.053  1.00  0.00           H  
ATOM    107  N   LEU A   8     -17.387  -1.100   3.742  1.00  0.00           N  
ATOM    108  CA  LEU A   8     -18.143  -1.695   2.654  1.00  0.00           C  
ATOM    109  C   LEU A   8     -19.472  -0.968   2.486  1.00  0.00           C  
ATOM    110  O   LEU A   8     -19.866  -0.664   1.356  1.00  0.00           O  
ATOM    111  CB  LEU A   8     -18.323  -3.203   2.913  1.00  0.00           C  
ATOM    112  CG  LEU A   8     -18.957  -4.062   1.780  1.00  0.00           C  
ATOM    113  CD1 LEU A   8     -18.374  -5.478   1.864  1.00  0.00           C  
ATOM    114  CD2 LEU A   8     -20.493  -4.117   1.914  1.00  0.00           C  
ATOM    115  H   LEU A   8     -17.051  -1.702   4.504  1.00  0.00           H  
ATOM    116  HA  LEU A   8     -17.575  -1.576   1.737  1.00  0.00           H  
ATOM    117 1HB  LEU A   8     -17.348  -3.624   3.147  1.00  0.00           H  
ATOM    118 2HB  LEU A   8     -18.948  -3.318   3.798  1.00  0.00           H  
ATOM    119  HG  LEU A   8     -18.706  -3.648   0.837  1.00  0.00           H  
ATOM    120 1HD1 LEU A   8     -18.792  -6.085   1.068  1.00  0.00           H  
ATOM    121 2HD1 LEU A   8     -17.291  -5.440   1.749  1.00  0.00           H  
ATOM    122 3HD1 LEU A   8     -18.618  -5.923   2.829  1.00  0.00           H  
ATOM    123 1HD2 LEU A   8     -20.906  -4.730   1.111  1.00  0.00           H  
ATOM    124 2HD2 LEU A   8     -20.764  -4.551   2.874  1.00  0.00           H  
ATOM    125 3HD2 LEU A   8     -20.930  -3.130   1.841  1.00  0.00           H  
ATOM    126  N   GLU A   9     -20.184  -0.708   3.593  1.00  0.00           N  
ATOM    127  CA  GLU A   9     -21.454   0.014   3.506  1.00  0.00           C  
ATOM    128  C   GLU A   9     -21.272   1.424   2.921  1.00  0.00           C  
ATOM    129  O   GLU A   9     -22.086   1.866   2.099  1.00  0.00           O  
ATOM    130  CB  GLU A   9     -22.131   0.100   4.876  1.00  0.00           C  
ATOM    131  CG  GLU A   9     -23.485   0.817   4.850  1.00  0.00           C  
ATOM    132  CD  GLU A   9     -24.212   0.805   6.167  1.00  0.00           C  
ATOM    133  OE1 GLU A   9     -23.770   0.155   7.077  1.00  0.00           O  
ATOM    134  OE2 GLU A   9     -25.222   1.476   6.260  1.00  0.00           O  
ATOM    135  H   GLU A   9     -19.842  -1.043   4.502  1.00  0.00           H  
ATOM    136  HA  GLU A   9     -22.114  -0.545   2.840  1.00  0.00           H  
ATOM    137 1HB  GLU A   9     -22.279  -0.905   5.269  1.00  0.00           H  
ATOM    138 2HB  GLU A   9     -21.476   0.630   5.570  1.00  0.00           H  
ATOM    139 1HG  GLU A   9     -23.319   1.855   4.562  1.00  0.00           H  
ATOM    140 2HG  GLU A   9     -24.109   0.354   4.086  1.00  0.00           H  
ATOM    141  N   LEU A  10     -20.203   2.126   3.333  1.00  0.00           N  
ATOM    142  CA  LEU A  10     -19.923   3.466   2.825  1.00  0.00           C  
ATOM    143  C   LEU A  10     -19.630   3.382   1.319  1.00  0.00           C  
ATOM    144  O   LEU A  10     -20.023   4.274   0.551  1.00  0.00           O  
ATOM    145  CB  LEU A  10     -18.736   4.104   3.580  1.00  0.00           C  
ATOM    146  CG  LEU A  10     -18.935   4.470   5.098  1.00  0.00           C  
ATOM    147  CD1 LEU A  10     -17.595   4.866   5.699  1.00  0.00           C  
ATOM    148  CD2 LEU A  10     -19.873   5.634   5.247  1.00  0.00           C  
ATOM    149  H   LEU A  10     -19.606   1.725   4.067  1.00  0.00           H  
ATOM    150  HA  LEU A  10     -20.810   4.079   2.961  1.00  0.00           H  
ATOM    151 1HB  LEU A  10     -17.898   3.428   3.516  1.00  0.00           H  
ATOM    152 2HB  LEU A  10     -18.484   5.025   3.076  1.00  0.00           H  
ATOM    153  HG  LEU A  10     -19.326   3.608   5.626  1.00  0.00           H  
ATOM    154 1HD1 LEU A  10     -17.726   5.107   6.752  1.00  0.00           H  
ATOM    155 2HD1 LEU A  10     -16.898   4.047   5.600  1.00  0.00           H  
ATOM    156 3HD1 LEU A  10     -17.217   5.731   5.187  1.00  0.00           H  
ATOM    157 1HD2 LEU A  10     -19.991   5.878   6.300  1.00  0.00           H  
ATOM    158 2HD2 LEU A  10     -19.450   6.484   4.732  1.00  0.00           H  
ATOM    159 3HD2 LEU A  10     -20.849   5.401   4.830  1.00  0.00           H  
ATOM    160  N   ILE A  11     -18.979   2.288   0.873  1.00  0.00           N  
ATOM    161  CA  ILE A  11     -18.721   2.125  -0.557  1.00  0.00           C  
ATOM    162  C   ILE A  11     -20.033   1.951  -1.308  1.00  0.00           C  
ATOM    163  O   ILE A  11     -20.263   2.632  -2.311  1.00  0.00           O  
ATOM    164  CB  ILE A  11     -17.846   0.884  -0.911  1.00  0.00           C  
ATOM    165  CG1 ILE A  11     -16.438   1.064  -0.395  1.00  0.00           C  
ATOM    166  CG2 ILE A  11     -17.858   0.658  -2.437  1.00  0.00           C  
ATOM    167  CD1 ILE A  11     -15.567  -0.164  -0.463  1.00  0.00           C  
ATOM    168  H   ILE A  11     -18.625   1.614   1.559  1.00  0.00           H  
ATOM    169  HA  ILE A  11     -18.224   3.020  -0.924  1.00  0.00           H  
ATOM    170  HB  ILE A  11     -18.250   0.002  -0.424  1.00  0.00           H  
ATOM    171 1HG1 ILE A  11     -15.982   1.857  -0.933  1.00  0.00           H  
ATOM    172 2HG1 ILE A  11     -16.503   1.341   0.635  1.00  0.00           H  
ATOM    173 1HG2 ILE A  11     -17.263  -0.197  -2.699  1.00  0.00           H  
ATOM    174 2HG2 ILE A  11     -18.865   0.484  -2.801  1.00  0.00           H  
ATOM    175 3HG2 ILE A  11     -17.458   1.533  -2.922  1.00  0.00           H  
ATOM    176 1HD1 ILE A  11     -14.588   0.065  -0.041  1.00  0.00           H  
ATOM    177 2HD1 ILE A  11     -16.034  -0.944   0.102  1.00  0.00           H  
ATOM    178 3HD1 ILE A  11     -15.438  -0.494  -1.479  1.00  0.00           H  
ATOM    179  N   GLU A  12     -20.925   1.088  -0.808  1.00  0.00           N  
ATOM    180  CA  GLU A  12     -22.190   0.810  -1.491  1.00  0.00           C  
ATOM    181  C   GLU A  12     -23.042   2.051  -1.672  1.00  0.00           C  
ATOM    182  O   GLU A  12     -23.692   2.228  -2.702  1.00  0.00           O  
ATOM    183  CB  GLU A  12     -23.025  -0.237  -0.742  1.00  0.00           C  
ATOM    184  CG  GLU A  12     -22.511  -1.669  -0.789  1.00  0.00           C  
ATOM    185  CD  GLU A  12     -23.383  -2.614  -0.006  1.00  0.00           C  
ATOM    186  OE1 GLU A  12     -24.128  -2.142   0.817  1.00  0.00           O  
ATOM    187  OE2 GLU A  12     -23.353  -3.796  -0.270  1.00  0.00           O  
ATOM    188  H   GLU A  12     -20.679   0.565   0.042  1.00  0.00           H  
ATOM    189  HA  GLU A  12     -21.955   0.419  -2.482  1.00  0.00           H  
ATOM    190 1HB  GLU A  12     -23.081   0.050   0.311  1.00  0.00           H  
ATOM    191 2HB  GLU A  12     -24.042  -0.233  -1.131  1.00  0.00           H  
ATOM    192 1HG  GLU A  12     -22.468  -1.998  -1.823  1.00  0.00           H  
ATOM    193 2HG  GLU A  12     -21.504  -1.693  -0.381  1.00  0.00           H  
ATOM    194  N   LYS A  13     -23.006   2.935  -0.687  1.00  0.00           N  
ATOM    195  CA  LYS A  13     -23.787   4.156  -0.732  1.00  0.00           C  
ATOM    196  C   LYS A  13     -23.123   5.301  -1.506  1.00  0.00           C  
ATOM    197  O   LYS A  13     -23.739   6.358  -1.666  1.00  0.00           O  
ATOM    198  CB  LYS A  13     -24.076   4.630   0.690  1.00  0.00           C  
ATOM    199  CG  LYS A  13     -24.987   3.713   1.483  1.00  0.00           C  
ATOM    200  CD  LYS A  13     -25.215   4.251   2.887  1.00  0.00           C  
ATOM    201  CE  LYS A  13     -26.139   3.344   3.686  1.00  0.00           C  
ATOM    202  NZ  LYS A  13     -26.346   3.845   5.078  1.00  0.00           N  
ATOM    203  H   LYS A  13     -22.477   2.692   0.159  1.00  0.00           H  
ATOM    204  HA  LYS A  13     -24.731   3.931  -1.225  1.00  0.00           H  
ATOM    205 1HB  LYS A  13     -23.128   4.706   1.233  1.00  0.00           H  
ATOM    206 2HB  LYS A  13     -24.522   5.621   0.662  1.00  0.00           H  
ATOM    207 1HG  LYS A  13     -25.941   3.619   0.968  1.00  0.00           H  
ATOM    208 2HG  LYS A  13     -24.530   2.723   1.551  1.00  0.00           H  
ATOM    209 1HD  LYS A  13     -24.252   4.310   3.404  1.00  0.00           H  
ATOM    210 2HD  LYS A  13     -25.643   5.251   2.835  1.00  0.00           H  
ATOM    211 1HE  LYS A  13     -27.103   3.276   3.187  1.00  0.00           H  
ATOM    212 2HE  LYS A  13     -25.699   2.354   3.732  1.00  0.00           H  
ATOM    213 1HZ  LYS A  13     -26.954   3.203   5.581  1.00  0.00           H  
ATOM    214 2HZ  LYS A  13     -25.452   3.908   5.560  1.00  0.00           H  
ATOM    215 3HZ  LYS A  13     -26.769   4.757   5.050  1.00  0.00           H  
ATOM    216  N   GLY A  14     -21.855   5.140  -1.911  1.00  0.00           N  
ATOM    217  CA  GLY A  14     -21.133   6.212  -2.587  1.00  0.00           C  
ATOM    218  C   GLY A  14     -20.770   7.347  -1.627  1.00  0.00           C  
ATOM    219  O   GLY A  14     -20.704   8.507  -2.032  1.00  0.00           O  
ATOM    220  H   GLY A  14     -21.403   4.225  -1.830  1.00  0.00           H  
ATOM    221 1HA  GLY A  14     -20.226   5.801  -3.029  1.00  0.00           H  
ATOM    222 2HA  GLY A  14     -21.738   6.598  -3.404  1.00  0.00           H  
ATOM    223  N   ASP A  15     -20.595   7.021  -0.347  1.00  0.00           N  
ATOM    224  CA  ASP A  15     -20.324   7.977   0.715  1.00  0.00           C  
ATOM    225  C   ASP A  15     -18.830   8.355   0.811  1.00  0.00           C  
ATOM    226  O   ASP A  15     -18.023   7.489   1.140  1.00  0.00           O  
ATOM    227  CB  ASP A  15     -20.835   7.395   2.028  1.00  0.00           C  
ATOM    228  CG  ASP A  15     -20.730   8.315   3.231  1.00  0.00           C  
ATOM    229  OD1 ASP A  15     -19.891   9.188   3.285  1.00  0.00           O  
ATOM    230  OD2 ASP A  15     -21.509   8.138   4.130  1.00  0.00           O  
ATOM    231  H   ASP A  15     -20.610   6.030  -0.083  1.00  0.00           H  
ATOM    232  HA  ASP A  15     -20.940   8.843   0.525  1.00  0.00           H  
ATOM    233 1HB  ASP A  15     -21.880   7.103   1.902  1.00  0.00           H  
ATOM    234 2HB  ASP A  15     -20.283   6.486   2.240  1.00  0.00           H  
ATOM    235  N   PRO A  16     -18.427   9.630   0.570  1.00  0.00           N  
ATOM    236  CA  PRO A  16     -17.053  10.137   0.564  1.00  0.00           C  
ATOM    237  C   PRO A  16     -16.284   9.866   1.861  1.00  0.00           C  
ATOM    238  O   PRO A  16     -15.048   9.897   1.866  1.00  0.00           O  
ATOM    239  CB  PRO A  16     -17.244  11.650   0.386  1.00  0.00           C  
ATOM    240  CG  PRO A  16     -18.556  11.796  -0.321  1.00  0.00           C  
ATOM    241  CD  PRO A  16     -19.424  10.682   0.220  1.00  0.00           C  
ATOM    242  HA  PRO A  16     -16.520   9.705  -0.295  1.00  0.00           H  
ATOM    243 1HB  PRO A  16     -17.235  12.142   1.371  1.00  0.00           H  
ATOM    244 2HB  PRO A  16     -16.402  12.069  -0.187  1.00  0.00           H  
ATOM    245 1HG  PRO A  16     -18.983  12.791  -0.129  1.00  0.00           H  
ATOM    246 2HG  PRO A  16     -18.409  11.720  -1.410  1.00  0.00           H  
ATOM    247 1HD  PRO A  16     -19.993  10.997   1.114  1.00  0.00           H  
ATOM    248 2HD  PRO A  16     -20.068  10.380  -0.612  1.00  0.00           H  
ATOM    249  N   ARG A  17     -16.995   9.571   2.962  1.00  0.00           N  
ATOM    250  CA  ARG A  17     -16.344   9.311   4.248  1.00  0.00           C  
ATOM    251  C   ARG A  17     -15.613   7.978   4.231  1.00  0.00           C  
ATOM    252  O   ARG A  17     -14.861   7.659   5.165  1.00  0.00           O  
ATOM    253  CB  ARG A  17     -17.334   9.312   5.394  1.00  0.00           C  
ATOM    254  CG  ARG A  17     -17.964  10.658   5.683  1.00  0.00           C  
ATOM    255  CD  ARG A  17     -18.941  10.577   6.790  1.00  0.00           C  
ATOM    256  NE  ARG A  17     -20.109   9.767   6.448  1.00  0.00           N  
ATOM    257  CZ  ARG A  17     -21.056   9.364   7.314  1.00  0.00           C  
ATOM    258  NH1 ARG A  17     -21.000   9.685   8.598  1.00  0.00           N  
ATOM    259  NH2 ARG A  17     -22.043   8.640   6.848  1.00  0.00           N  
ATOM    260  H   ARG A  17     -18.028   9.516   2.931  1.00  0.00           H  
ATOM    261  HA  ARG A  17     -15.617  10.102   4.428  1.00  0.00           H  
ATOM    262 1HB  ARG A  17     -18.135   8.611   5.166  1.00  0.00           H  
ATOM    263 2HB  ARG A  17     -16.844   8.965   6.302  1.00  0.00           H  
ATOM    264 1HG  ARG A  17     -17.190  11.377   5.947  1.00  0.00           H  
ATOM    265 2HG  ARG A  17     -18.493  10.999   4.790  1.00  0.00           H  
ATOM    266 1HD  ARG A  17     -18.454  10.130   7.654  1.00  0.00           H  
ATOM    267 2HD  ARG A  17     -19.282  11.580   7.038  1.00  0.00           H  
ATOM    268  HE  ARG A  17     -20.242   9.475   5.454  1.00  0.00           H  
ATOM    269 1HH1 ARG A  17     -20.237  10.244   8.949  1.00  0.00           H  
ATOM    270 2HH1 ARG A  17     -21.723   9.373   9.228  1.00  0.00           H  
ATOM    271 1HH2 ARG A  17     -22.038   8.411   5.838  1.00  0.00           H  
ATOM    272 2HH2 ARG A  17     -22.777   8.312   7.448  1.00  0.00           H  
ATOM    273  N   VAL A  18     -15.830   7.207   3.172  1.00  0.00           N  
ATOM    274  CA  VAL A  18     -15.209   5.928   2.993  1.00  0.00           C  
ATOM    275  C   VAL A  18     -13.694   6.034   2.947  1.00  0.00           C  
ATOM    276  O   VAL A  18     -13.018   5.137   3.439  1.00  0.00           O  
ATOM    277  CB  VAL A  18     -15.757   5.296   1.702  1.00  0.00           C  
ATOM    278  CG1 VAL A  18     -15.254   6.031   0.443  1.00  0.00           C  
ATOM    279  CG2 VAL A  18     -15.412   3.866   1.664  1.00  0.00           C  
ATOM    280  H   VAL A  18     -16.495   7.527   2.458  1.00  0.00           H  
ATOM    281  HA  VAL A  18     -15.473   5.288   3.831  1.00  0.00           H  
ATOM    282  HB  VAL A  18     -16.824   5.407   1.697  1.00  0.00           H  
ATOM    283 1HG1 VAL A  18     -15.717   5.582  -0.431  1.00  0.00           H  
ATOM    284 2HG1 VAL A  18     -15.545   7.078   0.493  1.00  0.00           H  
ATOM    285 3HG1 VAL A  18     -14.180   5.955   0.343  1.00  0.00           H  
ATOM    286 1HG2 VAL A  18     -15.839   3.466   0.782  1.00  0.00           H  
ATOM    287 2HG2 VAL A  18     -14.335   3.732   1.652  1.00  0.00           H  
ATOM    288 3HG2 VAL A  18     -15.833   3.373   2.528  1.00  0.00           H  
ATOM    289  N   ARG A  19     -13.113   7.104   2.377  1.00  0.00           N  
ATOM    290  CA  ARG A  19     -11.654   7.069   2.352  1.00  0.00           C  
ATOM    291  C   ARG A  19     -11.113   7.230   3.756  1.00  0.00           C  
ATOM    292  O   ARG A  19     -10.139   6.579   4.134  1.00  0.00           O  
ATOM    293  CB  ARG A  19     -11.023   8.104   1.438  1.00  0.00           C  
ATOM    294  CG  ARG A  19     -11.218   7.851  -0.057  1.00  0.00           C  
ATOM    295  CD  ARG A  19     -10.263   8.665  -0.883  1.00  0.00           C  
ATOM    296  NE  ARG A  19     -10.384  10.103  -0.687  1.00  0.00           N  
ATOM    297  CZ  ARG A  19     -11.191  10.957  -1.342  1.00  0.00           C  
ATOM    298  NH1 ARG A  19     -12.024  10.559  -2.293  1.00  0.00           N  
ATOM    299  NH2 ARG A  19     -11.105  12.224  -0.994  1.00  0.00           N  
ATOM    300  H   ARG A  19     -13.666   7.887   2.008  1.00  0.00           H  
ATOM    301  HA  ARG A  19     -11.342   6.094   1.984  1.00  0.00           H  
ATOM    302 1HB  ARG A  19     -11.439   9.086   1.664  1.00  0.00           H  
ATOM    303 2HB  ARG A  19      -9.949   8.152   1.630  1.00  0.00           H  
ATOM    304 1HG  ARG A  19     -11.046   6.794  -0.273  1.00  0.00           H  
ATOM    305 2HG  ARG A  19     -12.237   8.117  -0.338  1.00  0.00           H  
ATOM    306 1HD  ARG A  19      -9.241   8.378  -0.622  1.00  0.00           H  
ATOM    307 2HD  ARG A  19     -10.429   8.453  -1.926  1.00  0.00           H  
ATOM    308  HE  ARG A  19      -9.776  10.540   0.026  1.00  0.00           H  
ATOM    309 1HH1 ARG A  19     -12.077   9.588  -2.550  1.00  0.00           H  
ATOM    310 2HH1 ARG A  19     -12.611  11.233  -2.764  1.00  0.00           H  
ATOM    311 1HH2 ARG A  19     -10.426  12.464  -0.247  1.00  0.00           H  
ATOM    312 2HH2 ARG A  19     -11.669  12.928  -1.438  1.00  0.00           H  
ATOM    313  N   LYS A  20     -11.749   8.089   4.543  1.00  0.00           N  
ATOM    314  CA  LYS A  20     -11.277   8.337   5.885  1.00  0.00           C  
ATOM    315  C   LYS A  20     -11.385   7.088   6.735  1.00  0.00           C  
ATOM    316  O   LYS A  20     -10.469   6.789   7.503  1.00  0.00           O  
ATOM    317  CB  LYS A  20     -12.048   9.491   6.513  1.00  0.00           C  
ATOM    318  CG  LYS A  20     -11.723  10.840   5.892  1.00  0.00           C  
ATOM    319  CD  LYS A  20     -12.484  11.982   6.570  1.00  0.00           C  
ATOM    320  CE  LYS A  20     -12.193  13.343   5.901  1.00  0.00           C  
ATOM    321  NZ  LYS A  20     -10.757  13.744   6.026  1.00  0.00           N  
ATOM    322  H   LYS A  20     -12.541   8.598   4.173  1.00  0.00           H  
ATOM    323  HA  LYS A  20     -10.225   8.614   5.839  1.00  0.00           H  
ATOM    324 1HB  LYS A  20     -13.121   9.313   6.397  1.00  0.00           H  
ATOM    325 2HB  LYS A  20     -11.834   9.537   7.581  1.00  0.00           H  
ATOM    326 1HG  LYS A  20     -10.649  11.012   5.980  1.00  0.00           H  
ATOM    327 2HG  LYS A  20     -11.980  10.818   4.833  1.00  0.00           H  
ATOM    328 1HD  LYS A  20     -13.558  11.786   6.515  1.00  0.00           H  
ATOM    329 2HD  LYS A  20     -12.197  12.040   7.619  1.00  0.00           H  
ATOM    330 1HE  LYS A  20     -12.450  13.282   4.844  1.00  0.00           H  
ATOM    331 2HE  LYS A  20     -12.811  14.107   6.371  1.00  0.00           H  
ATOM    332 1HZ  LYS A  20     -10.593  14.643   5.579  1.00  0.00           H  
ATOM    333 2HZ  LYS A  20     -10.489  13.822   7.003  1.00  0.00           H  
ATOM    334 3HZ  LYS A  20     -10.169  13.051   5.581  1.00  0.00           H  
ATOM    335  N   LEU A  21     -12.469   6.322   6.569  1.00  0.00           N  
ATOM    336  CA  LEU A  21     -12.605   5.122   7.372  1.00  0.00           C  
ATOM    337  C   LEU A  21     -11.566   4.069   6.959  1.00  0.00           C  
ATOM    338  O   LEU A  21     -11.051   3.341   7.819  1.00  0.00           O  
ATOM    339  CB  LEU A  21     -14.022   4.567   7.314  1.00  0.00           C  
ATOM    340  CG  LEU A  21     -14.317   3.393   8.300  1.00  0.00           C  
ATOM    341  CD1 LEU A  21     -14.087   3.827   9.751  1.00  0.00           C  
ATOM    342  CD2 LEU A  21     -15.731   2.954   8.141  1.00  0.00           C  
ATOM    343  H   LEU A  21     -13.221   6.627   5.941  1.00  0.00           H  
ATOM    344  HA  LEU A  21     -12.396   5.415   8.394  1.00  0.00           H  
ATOM    345 1HB  LEU A  21     -14.716   5.379   7.530  1.00  0.00           H  
ATOM    346 2HB  LEU A  21     -14.215   4.223   6.295  1.00  0.00           H  
ATOM    347  HG  LEU A  21     -13.650   2.562   8.096  1.00  0.00           H  
ATOM    348 1HD1 LEU A  21     -14.319   3.006  10.394  1.00  0.00           H  
ATOM    349 2HD1 LEU A  21     -13.057   4.119   9.933  1.00  0.00           H  
ATOM    350 3HD1 LEU A  21     -14.742   4.662   9.994  1.00  0.00           H  
ATOM    351 1HD2 LEU A  21     -15.900   2.140   8.829  1.00  0.00           H  
ATOM    352 2HD2 LEU A  21     -16.406   3.774   8.372  1.00  0.00           H  
ATOM    353 3HD2 LEU A  21     -15.906   2.625   7.142  1.00  0.00           H  
ATOM    354  N   ILE A  22     -11.247   3.990   5.655  1.00  0.00           N  
ATOM    355  CA  ILE A  22     -10.218   3.068   5.183  1.00  0.00           C  
ATOM    356  C   ILE A  22      -8.900   3.411   5.821  1.00  0.00           C  
ATOM    357  O   ILE A  22      -8.183   2.519   6.267  1.00  0.00           O  
ATOM    358  CB  ILE A  22     -10.057   3.107   3.644  1.00  0.00           C  
ATOM    359  CG1 ILE A  22     -11.285   2.502   2.987  1.00  0.00           C  
ATOM    360  CG2 ILE A  22      -8.777   2.388   3.217  1.00  0.00           C  
ATOM    361  CD1 ILE A  22     -11.425   2.753   1.502  1.00  0.00           C  
ATOM    362  H   ILE A  22     -11.761   4.563   4.974  1.00  0.00           H  
ATOM    363  HA  ILE A  22     -10.476   2.064   5.482  1.00  0.00           H  
ATOM    364  HB  ILE A  22     -10.004   4.146   3.320  1.00  0.00           H  
ATOM    365 1HG1 ILE A  22     -11.235   1.434   3.126  1.00  0.00           H  
ATOM    366 2HG1 ILE A  22     -12.162   2.876   3.490  1.00  0.00           H  
ATOM    367 1HG2 ILE A  22      -8.690   2.431   2.161  1.00  0.00           H  
ATOM    368 2HG2 ILE A  22      -7.896   2.848   3.658  1.00  0.00           H  
ATOM    369 3HG2 ILE A  22      -8.831   1.381   3.521  1.00  0.00           H  
ATOM    370 1HD1 ILE A  22     -12.331   2.262   1.153  1.00  0.00           H  
ATOM    371 2HD1 ILE A  22     -11.499   3.820   1.317  1.00  0.00           H  
ATOM    372 3HD1 ILE A  22     -10.582   2.359   0.970  1.00  0.00           H  
ATOM    373  N   LEU A  23      -8.575   4.690   5.864  1.00  0.00           N  
ATOM    374  CA  LEU A  23      -7.330   5.135   6.447  1.00  0.00           C  
ATOM    375  C   LEU A  23      -7.284   4.828   7.951  1.00  0.00           C  
ATOM    376  O   LEU A  23      -6.247   4.383   8.455  1.00  0.00           O  
ATOM    377  CB  LEU A  23      -7.204   6.618   6.131  1.00  0.00           C  
ATOM    378  CG  LEU A  23      -7.034   6.924   4.607  1.00  0.00           C  
ATOM    379  CD1 LEU A  23      -7.250   8.371   4.326  1.00  0.00           C  
ATOM    380  CD2 LEU A  23      -5.677   6.603   4.173  1.00  0.00           C  
ATOM    381  H   LEU A  23      -9.207   5.374   5.431  1.00  0.00           H  
ATOM    382  HA  LEU A  23      -6.520   4.593   5.983  1.00  0.00           H  
ATOM    383 1HB  LEU A  23      -8.088   7.136   6.497  1.00  0.00           H  
ATOM    384 2HB  LEU A  23      -6.330   6.992   6.644  1.00  0.00           H  
ATOM    385  HG  LEU A  23      -7.745   6.337   4.040  1.00  0.00           H  
ATOM    386 1HD1 LEU A  23      -7.125   8.534   3.271  1.00  0.00           H  
ATOM    387 2HD1 LEU A  23      -8.248   8.664   4.618  1.00  0.00           H  
ATOM    388 3HD1 LEU A  23      -6.540   8.944   4.862  1.00  0.00           H  
ATOM    389 1HD2 LEU A  23      -5.604   6.834   3.124  1.00  0.00           H  
ATOM    390 2HD2 LEU A  23      -5.007   7.215   4.736  1.00  0.00           H  
ATOM    391 3HD2 LEU A  23      -5.443   5.575   4.326  1.00  0.00           H  
ATOM    392  N   GLU A  24      -8.410   4.982   8.670  1.00  0.00           N  
ATOM    393  CA  GLU A  24      -8.406   4.641  10.096  1.00  0.00           C  
ATOM    394  C   GLU A  24      -8.170   3.140  10.303  1.00  0.00           C  
ATOM    395  O   GLU A  24      -7.408   2.744  11.198  1.00  0.00           O  
ATOM    396  CB  GLU A  24      -9.730   5.013  10.770  1.00  0.00           C  
ATOM    397  CG  GLU A  24      -9.997   6.502  10.926  1.00  0.00           C  
ATOM    398  CD  GLU A  24     -11.332   6.764  11.565  1.00  0.00           C  
ATOM    399  OE1 GLU A  24     -11.977   5.803  11.910  1.00  0.00           O  
ATOM    400  OE2 GLU A  24     -11.707   7.904  11.703  1.00  0.00           O  
ATOM    401  H   GLU A  24      -9.239   5.405   8.239  1.00  0.00           H  
ATOM    402  HA  GLU A  24      -7.598   5.186  10.580  1.00  0.00           H  
ATOM    403 1HB  GLU A  24     -10.551   4.596  10.186  1.00  0.00           H  
ATOM    404 2HB  GLU A  24      -9.773   4.558  11.757  1.00  0.00           H  
ATOM    405 1HG  GLU A  24      -9.215   6.934  11.548  1.00  0.00           H  
ATOM    406 2HG  GLU A  24      -9.956   6.982   9.955  1.00  0.00           H  
ATOM    407  N   LEU A  25      -8.779   2.302   9.453  1.00  0.00           N  
ATOM    408  CA  LEU A  25      -8.569   0.868   9.564  1.00  0.00           C  
ATOM    409  C   LEU A  25      -7.139   0.506   9.148  1.00  0.00           C  
ATOM    410  O   LEU A  25      -6.514  -0.333   9.793  1.00  0.00           O  
ATOM    411  CB  LEU A  25      -9.634   0.069   8.804  1.00  0.00           C  
ATOM    412  CG  LEU A  25      -9.524  -1.510   8.889  1.00  0.00           C  
ATOM    413  CD1 LEU A  25      -9.574  -2.012  10.339  1.00  0.00           C  
ATOM    414  CD2 LEU A  25     -10.661  -2.131   8.066  1.00  0.00           C  
ATOM    415  H   LEU A  25      -9.442   2.677   8.763  1.00  0.00           H  
ATOM    416  HA  LEU A  25      -8.679   0.615  10.614  1.00  0.00           H  
ATOM    417 1HB  LEU A  25     -10.595   0.342   9.193  1.00  0.00           H  
ATOM    418 2HB  LEU A  25      -9.620   0.380   7.777  1.00  0.00           H  
ATOM    419  HG  LEU A  25      -8.585  -1.812   8.495  1.00  0.00           H  
ATOM    420 1HD1 LEU A  25      -9.482  -3.097  10.339  1.00  0.00           H  
ATOM    421 2HD1 LEU A  25      -8.751  -1.598  10.914  1.00  0.00           H  
ATOM    422 3HD1 LEU A  25     -10.487  -1.738  10.802  1.00  0.00           H  
ATOM    423 1HD2 LEU A  25     -10.580  -3.211   8.100  1.00  0.00           H  
ATOM    424 2HD2 LEU A  25     -11.611  -1.827   8.478  1.00  0.00           H  
ATOM    425 3HD2 LEU A  25     -10.596  -1.797   7.037  1.00  0.00           H  
ATOM    426  N   LEU A  26      -6.572   1.162   8.122  1.00  0.00           N  
ATOM    427  CA  LEU A  26      -5.194   0.843   7.757  1.00  0.00           C  
ATOM    428  C   LEU A  26      -4.288   1.132   8.926  1.00  0.00           C  
ATOM    429  O   LEU A  26      -3.350   0.368   9.176  1.00  0.00           O  
ATOM    430  CB  LEU A  26      -4.705   1.693   6.563  1.00  0.00           C  
ATOM    431  CG  LEU A  26      -5.232   1.367   5.180  1.00  0.00           C  
ATOM    432  CD1 LEU A  26      -4.850   2.446   4.240  1.00  0.00           C  
ATOM    433  CD2 LEU A  26      -4.596   0.087   4.684  1.00  0.00           C  
ATOM    434  H   LEU A  26      -7.110   1.833   7.574  1.00  0.00           H  
ATOM    435  HA  LEU A  26      -5.124  -0.211   7.523  1.00  0.00           H  
ATOM    436 1HB  LEU A  26      -4.977   2.726   6.766  1.00  0.00           H  
ATOM    437 2HB  LEU A  26      -3.640   1.645   6.519  1.00  0.00           H  
ATOM    438  HG  LEU A  26      -6.303   1.283   5.208  1.00  0.00           H  
ATOM    439 1HD1 LEU A  26      -5.224   2.207   3.241  1.00  0.00           H  
ATOM    440 2HD1 LEU A  26      -5.277   3.366   4.568  1.00  0.00           H  
ATOM    441 3HD1 LEU A  26      -3.763   2.534   4.214  1.00  0.00           H  
ATOM    442 1HD2 LEU A  26      -4.965  -0.122   3.697  1.00  0.00           H  
ATOM    443 2HD2 LEU A  26      -3.529   0.215   4.642  1.00  0.00           H  
ATOM    444 3HD2 LEU A  26      -4.816  -0.743   5.330  1.00  0.00           H  
ATOM    445  N   LYS A  27      -4.557   2.206   9.667  1.00  0.00           N  
ATOM    446  CA  LYS A  27      -3.712   2.512  10.799  1.00  0.00           C  
ATOM    447  C   LYS A  27      -3.817   1.402  11.830  1.00  0.00           C  
ATOM    448  O   LYS A  27      -2.794   0.917  12.308  1.00  0.00           O  
ATOM    449  CB  LYS A  27      -4.096   3.859  11.415  1.00  0.00           C  
ATOM    450  CG  LYS A  27      -3.149   4.336  12.475  1.00  0.00           C  
ATOM    451  CD  LYS A  27      -3.470   5.757  12.909  1.00  0.00           C  
ATOM    452  CE  LYS A  27      -2.388   6.292  13.839  1.00  0.00           C  
ATOM    453  NZ  LYS A  27      -2.625   7.702  14.221  1.00  0.00           N  
ATOM    454  H   LYS A  27      -5.310   2.846   9.381  1.00  0.00           H  
ATOM    455  HA  LYS A  27      -2.675   2.557  10.465  1.00  0.00           H  
ATOM    456 1HB  LYS A  27      -4.185   4.617  10.652  1.00  0.00           H  
ATOM    457 2HB  LYS A  27      -5.079   3.766  11.875  1.00  0.00           H  
ATOM    458 1HG  LYS A  27      -3.193   3.671  13.341  1.00  0.00           H  
ATOM    459 2HG  LYS A  27      -2.153   4.303  12.072  1.00  0.00           H  
ATOM    460 1HD  LYS A  27      -3.532   6.404  12.031  1.00  0.00           H  
ATOM    461 2HD  LYS A  27      -4.429   5.774  13.426  1.00  0.00           H  
ATOM    462 1HE  LYS A  27      -2.326   5.678  14.735  1.00  0.00           H  
ATOM    463 2HE  LYS A  27      -1.437   6.244  13.312  1.00  0.00           H  
ATOM    464 1HZ  LYS A  27      -1.843   8.046  14.790  1.00  0.00           H  
ATOM    465 2HZ  LYS A  27      -2.653   8.272  13.387  1.00  0.00           H  
ATOM    466 3HZ  LYS A  27      -3.485   7.817  14.727  1.00  0.00           H  
ATOM    467  N   GLU A  28      -5.033   0.938  12.136  1.00  0.00           N  
ATOM    468  CA  GLU A  28      -5.161  -0.131  13.120  1.00  0.00           C  
ATOM    469  C   GLU A  28      -4.475  -1.420  12.673  1.00  0.00           C  
ATOM    470  O   GLU A  28      -3.827  -2.102  13.477  1.00  0.00           O  
ATOM    471  CB  GLU A  28      -6.628  -0.433  13.429  1.00  0.00           C  
ATOM    472  CG  GLU A  28      -6.810  -1.510  14.505  1.00  0.00           C  
ATOM    473  CD  GLU A  28      -8.233  -1.748  14.897  1.00  0.00           C  
ATOM    474  OE1 GLU A  28      -9.105  -1.145  14.328  1.00  0.00           O  
ATOM    475  OE2 GLU A  28      -8.446  -2.546  15.789  1.00  0.00           O  
ATOM    476  H   GLU A  28      -5.865   1.380  11.723  1.00  0.00           H  
ATOM    477  HA  GLU A  28      -4.682   0.202  14.041  1.00  0.00           H  
ATOM    478 1HB  GLU A  28      -7.129   0.479  13.756  1.00  0.00           H  
ATOM    479 2HB  GLU A  28      -7.124  -0.769  12.518  1.00  0.00           H  
ATOM    480 1HG  GLU A  28      -6.406  -2.450  14.128  1.00  0.00           H  
ATOM    481 2HG  GLU A  28      -6.232  -1.231  15.386  1.00  0.00           H  
ATOM    482  N   LEU A  29      -4.632  -1.770  11.398  1.00  0.00           N  
ATOM    483  CA  LEU A  29      -4.067  -3.007  10.901  1.00  0.00           C  
ATOM    484  C   LEU A  29      -2.543  -2.938  10.905  1.00  0.00           C  
ATOM    485  O   LEU A  29      -1.876  -3.923  11.251  1.00  0.00           O  
ATOM    486  CB  LEU A  29      -4.613  -3.279   9.494  1.00  0.00           C  
ATOM    487  CG  LEU A  29      -6.160  -3.576   9.392  1.00  0.00           C  
ATOM    488  CD1 LEU A  29      -6.530  -3.639   7.925  1.00  0.00           C  
ATOM    489  CD2 LEU A  29      -6.531  -4.862  10.117  1.00  0.00           C  
ATOM    490  H   LEU A  29      -5.194  -1.175  10.785  1.00  0.00           H  
ATOM    491  HA  LEU A  29      -4.356  -3.810  11.567  1.00  0.00           H  
ATOM    492 1HB  LEU A  29      -4.416  -2.402   8.886  1.00  0.00           H  
ATOM    493 2HB  LEU A  29      -4.073  -4.130   9.070  1.00  0.00           H  
ATOM    494  HG  LEU A  29      -6.714  -2.765   9.839  1.00  0.00           H  
ATOM    495 1HD1 LEU A  29      -7.596  -3.823   7.809  1.00  0.00           H  
ATOM    496 2HD1 LEU A  29      -6.269  -2.703   7.452  1.00  0.00           H  
ATOM    497 3HD1 LEU A  29      -5.996  -4.415   7.475  1.00  0.00           H  
ATOM    498 1HD2 LEU A  29      -7.601  -5.033  10.016  1.00  0.00           H  
ATOM    499 2HD2 LEU A  29      -5.993  -5.683   9.699  1.00  0.00           H  
ATOM    500 3HD2 LEU A  29      -6.289  -4.786  11.170  1.00  0.00           H  
ATOM    501  N   LYS A  30      -1.961  -1.774  10.577  1.00  0.00           N  
ATOM    502  CA  LYS A  30      -0.509  -1.674  10.620  1.00  0.00           C  
ATOM    503  C   LYS A  30      -0.000  -1.689  12.055  1.00  0.00           C  
ATOM    504  O   LYS A  30       0.965  -2.390  12.361  1.00  0.00           O  
ATOM    505  CB  LYS A  30      -0.008  -0.414   9.906  1.00  0.00           C  
ATOM    506  CG  LYS A  30       1.543  -0.204   9.881  1.00  0.00           C  
ATOM    507  CD  LYS A  30       2.366  -1.352   9.231  1.00  0.00           C  
ATOM    508  CE  LYS A  30       2.134  -1.514   7.728  1.00  0.00           C  
ATOM    509  NZ  LYS A  30       3.100  -2.511   7.140  1.00  0.00           N  
ATOM    510  H   LYS A  30      -2.523  -0.981  10.246  1.00  0.00           H  
ATOM    511  HA  LYS A  30      -0.104  -2.545  10.109  1.00  0.00           H  
ATOM    512 1HB  LYS A  30      -0.352  -0.417   8.905  1.00  0.00           H  
ATOM    513 2HB  LYS A  30      -0.452   0.463  10.389  1.00  0.00           H  
ATOM    514 1HG  LYS A  30       1.745   0.699   9.318  1.00  0.00           H  
ATOM    515 2HG  LYS A  30       1.900  -0.051  10.900  1.00  0.00           H  
ATOM    516 1HD  LYS A  30       3.424  -1.140   9.382  1.00  0.00           H  
ATOM    517 2HD  LYS A  30       2.151  -2.300   9.724  1.00  0.00           H  
ATOM    518 1HE  LYS A  30       1.122  -1.868   7.555  1.00  0.00           H  
ATOM    519 2HE  LYS A  30       2.265  -0.553   7.233  1.00  0.00           H  
ATOM    520 1HZ  LYS A  30       2.955  -2.631   6.150  1.00  0.00           H  
ATOM    521 2HZ  LYS A  30       4.045  -2.199   7.290  1.00  0.00           H  
ATOM    522 3HZ  LYS A  30       2.978  -3.434   7.591  1.00  0.00           H  
ATOM    523  N   GLU A  31      -0.696  -1.009  12.970  1.00  0.00           N  
ATOM    524  CA  GLU A  31      -0.256  -0.931  14.360  1.00  0.00           C  
ATOM    525  C   GLU A  31      -0.254  -2.308  15.020  1.00  0.00           C  
ATOM    526  O   GLU A  31       0.632  -2.625  15.815  1.00  0.00           O  
ATOM    527  CB  GLU A  31      -1.146   0.044  15.139  1.00  0.00           C  
ATOM    528  CG  GLU A  31      -0.961   1.541  14.777  1.00  0.00           C  
ATOM    529  CD  GLU A  31       0.344   2.087  15.210  1.00  0.00           C  
ATOM    530  OE1 GLU A  31       0.732   1.806  16.325  1.00  0.00           O  
ATOM    531  OE2 GLU A  31       0.992   2.824  14.476  1.00  0.00           O  
ATOM    532  H   GLU A  31      -1.510  -0.457  12.684  1.00  0.00           H  
ATOM    533  HA  GLU A  31       0.764  -0.548  14.374  1.00  0.00           H  
ATOM    534 1HB  GLU A  31      -2.194  -0.208  14.954  1.00  0.00           H  
ATOM    535 2HB  GLU A  31      -0.967  -0.073  16.206  1.00  0.00           H  
ATOM    536 1HG  GLU A  31      -1.006   1.655  13.703  1.00  0.00           H  
ATOM    537 2HG  GLU A  31      -1.771   2.124  15.211  1.00  0.00           H  
ATOM    538  N   ARG A  32      -1.210  -3.158  14.642  1.00  0.00           N  
ATOM    539  CA  ARG A  32      -1.294  -4.508  15.183  1.00  0.00           C  
ATOM    540  C   ARG A  32      -0.405  -5.520  14.439  1.00  0.00           C  
ATOM    541  O   ARG A  32      -0.364  -6.692  14.820  1.00  0.00           O  
ATOM    542  CB  ARG A  32      -2.723  -5.030  15.117  1.00  0.00           C  
ATOM    543  CG  ARG A  32      -3.742  -4.349  16.019  1.00  0.00           C  
ATOM    544  CD  ARG A  32      -5.075  -5.010  15.878  1.00  0.00           C  
ATOM    545  NE  ARG A  32      -6.130  -4.358  16.654  1.00  0.00           N  
ATOM    546  CZ  ARG A  32      -6.393  -4.529  17.956  1.00  0.00           C  
ATOM    547  NH1 ARG A  32      -5.668  -5.328  18.724  1.00  0.00           N  
ATOM    548  NH2 ARG A  32      -7.414  -3.860  18.436  1.00  0.00           N  
ATOM    549  H   ARG A  32      -1.950  -2.818  14.018  1.00  0.00           H  
ATOM    550  HA  ARG A  32      -0.980  -4.474  16.225  1.00  0.00           H  
ATOM    551 1HB  ARG A  32      -3.083  -4.919  14.090  1.00  0.00           H  
ATOM    552 2HB  ARG A  32      -2.731  -6.092  15.350  1.00  0.00           H  
ATOM    553 1HG  ARG A  32      -3.415  -4.415  17.053  1.00  0.00           H  
ATOM    554 2HG  ARG A  32      -3.843  -3.302  15.736  1.00  0.00           H  
ATOM    555 1HD  ARG A  32      -5.366  -4.968  14.825  1.00  0.00           H  
ATOM    556 2HD  ARG A  32      -5.009  -6.050  16.186  1.00  0.00           H  
ATOM    557  HE  ARG A  32      -6.778  -3.723  16.160  1.00  0.00           H  
ATOM    558 1HH1 ARG A  32      -4.888  -5.835  18.338  1.00  0.00           H  
ATOM    559 2HH1 ARG A  32      -5.897  -5.433  19.703  1.00  0.00           H  
ATOM    560 1HH2 ARG A  32      -7.945  -3.264  17.777  1.00  0.00           H  
ATOM    561 2HH2 ARG A  32      -7.678  -3.936  19.406  1.00  0.00           H  
ATOM    562  N   GLY A  33       0.245  -5.102  13.344  1.00  0.00           N  
ATOM    563  CA  GLY A  33       1.075  -5.990  12.539  1.00  0.00           C  
ATOM    564  C   GLY A  33       0.281  -6.946  11.639  1.00  0.00           C  
ATOM    565  O   GLY A  33       0.793  -7.997  11.227  1.00  0.00           O  
ATOM    566  H   GLY A  33       0.229  -4.114  13.087  1.00  0.00           H  
ATOM    567 1HA  GLY A  33       1.730  -5.376  11.918  1.00  0.00           H  
ATOM    568 2HA  GLY A  33       1.721  -6.565  13.199  1.00  0.00           H  
ATOM    569  N   ASP A  34      -0.974  -6.631  11.318  1.00  0.00           N  
ATOM    570  CA  ASP A  34      -1.736  -7.576  10.528  1.00  0.00           C  
ATOM    571  C   ASP A  34      -1.508  -7.315   9.062  1.00  0.00           C  
ATOM    572  O   ASP A  34      -2.267  -6.590   8.411  1.00  0.00           O  
ATOM    573  CB  ASP A  34      -3.219  -7.512  10.889  1.00  0.00           C  
ATOM    574  CG  ASP A  34      -4.070  -8.616  10.220  1.00  0.00           C  
ATOM    575  OD1 ASP A  34      -3.685  -9.175   9.190  1.00  0.00           O  
ATOM    576  OD2 ASP A  34      -5.088  -8.927  10.792  1.00  0.00           O  
ATOM    577  H   ASP A  34      -1.386  -5.730  11.566  1.00  0.00           H  
ATOM    578  HA  ASP A  34      -1.385  -8.583  10.753  1.00  0.00           H  
ATOM    579 1HB  ASP A  34      -3.324  -7.598  11.972  1.00  0.00           H  
ATOM    580 2HB  ASP A  34      -3.613  -6.531  10.603  1.00  0.00           H  
ATOM    581  N   GLU A  35      -0.439  -7.914   8.551  1.00  0.00           N  
ATOM    582  CA  GLU A  35      -0.009  -7.663   7.187  1.00  0.00           C  
ATOM    583  C   GLU A  35      -0.999  -8.174   6.158  1.00  0.00           C  
ATOM    584  O   GLU A  35      -1.165  -7.560   5.104  1.00  0.00           O  
ATOM    585  CB  GLU A  35       1.371  -8.277   6.947  1.00  0.00           C  
ATOM    586  CG  GLU A  35       2.516  -7.558   7.678  1.00  0.00           C  
ATOM    587  CD  GLU A  35       2.733  -6.143   7.169  1.00  0.00           C  
ATOM    588  OE1 GLU A  35       2.817  -5.981   5.971  1.00  0.00           O  
ATOM    589  OE2 GLU A  35       2.813  -5.226   7.970  1.00  0.00           O  
ATOM    590  H   GLU A  35       0.122  -8.484   9.190  1.00  0.00           H  
ATOM    591  HA  GLU A  35       0.081  -6.585   7.057  1.00  0.00           H  
ATOM    592 1HB  GLU A  35       1.366  -9.316   7.273  1.00  0.00           H  
ATOM    593 2HB  GLU A  35       1.591  -8.269   5.881  1.00  0.00           H  
ATOM    594 1HG  GLU A  35       2.284  -7.516   8.744  1.00  0.00           H  
ATOM    595 2HG  GLU A  35       3.433  -8.131   7.554  1.00  0.00           H  
ATOM    596  N   LYS A  36      -1.670  -9.293   6.429  1.00  0.00           N  
ATOM    597  CA  LYS A  36      -2.599  -9.788   5.420  1.00  0.00           C  
ATOM    598  C   LYS A  36      -3.743  -8.814   5.227  1.00  0.00           C  
ATOM    599  O   LYS A  36      -4.067  -8.433   4.095  1.00  0.00           O  
ATOM    600  CB  LYS A  36      -3.173 -11.156   5.784  1.00  0.00           C  
ATOM    601  CG  LYS A  36      -4.154 -11.717   4.727  1.00  0.00           C  
ATOM    602  CD  LYS A  36      -4.658 -13.106   5.097  1.00  0.00           C  
ATOM    603  CE  LYS A  36      -5.661 -13.621   4.066  1.00  0.00           C  
ATOM    604  NZ  LYS A  36      -6.161 -14.985   4.407  1.00  0.00           N  
ATOM    605  H   LYS A  36      -1.534  -9.768   7.315  1.00  0.00           H  
ATOM    606  HA  LYS A  36      -2.068  -9.872   4.471  1.00  0.00           H  
ATOM    607 1HB  LYS A  36      -2.361 -11.871   5.912  1.00  0.00           H  
ATOM    608 2HB  LYS A  36      -3.704 -11.084   6.739  1.00  0.00           H  
ATOM    609 1HG  LYS A  36      -5.014 -11.050   4.634  1.00  0.00           H  
ATOM    610 2HG  LYS A  36      -3.653 -11.762   3.760  1.00  0.00           H  
ATOM    611 1HD  LYS A  36      -3.817 -13.799   5.155  1.00  0.00           H  
ATOM    612 2HD  LYS A  36      -5.143 -13.065   6.073  1.00  0.00           H  
ATOM    613 1HE  LYS A  36      -6.508 -12.935   4.019  1.00  0.00           H  
ATOM    614 2HE  LYS A  36      -5.181 -13.655   3.088  1.00  0.00           H  
ATOM    615 1HZ  LYS A  36      -6.820 -15.290   3.703  1.00  0.00           H  
ATOM    616 2HZ  LYS A  36      -5.385 -15.631   4.441  1.00  0.00           H  
ATOM    617 3HZ  LYS A  36      -6.620 -14.963   5.307  1.00  0.00           H  
ATOM    618  N   ARG A  37      -4.340  -8.369   6.333  1.00  0.00           N  
ATOM    619  CA  ARG A  37      -5.470  -7.483   6.192  1.00  0.00           C  
ATOM    620  C   ARG A  37      -5.034  -6.111   5.722  1.00  0.00           C  
ATOM    621  O   ARG A  37      -5.769  -5.461   4.977  1.00  0.00           O  
ATOM    622  CB  ARG A  37      -6.263  -7.425   7.469  1.00  0.00           C  
ATOM    623  CG  ARG A  37      -7.020  -8.698   7.771  1.00  0.00           C  
ATOM    624  CD  ARG A  37      -7.838  -8.622   9.030  1.00  0.00           C  
ATOM    625  NE  ARG A  37      -8.628  -9.836   9.218  1.00  0.00           N  
ATOM    626  CZ  ARG A  37      -8.209 -10.969   9.863  1.00  0.00           C  
ATOM    627  NH1 ARG A  37      -6.990 -11.032  10.396  1.00  0.00           N  
ATOM    628  NH2 ARG A  37      -9.013 -12.036   9.969  1.00  0.00           N  
ATOM    629  H   ARG A  37      -4.026  -8.680   7.271  1.00  0.00           H  
ATOM    630  HA  ARG A  37      -6.128  -7.898   5.434  1.00  0.00           H  
ATOM    631 1HB  ARG A  37      -5.573  -7.267   8.276  1.00  0.00           H  
ATOM    632 2HB  ARG A  37      -6.961  -6.601   7.447  1.00  0.00           H  
ATOM    633 1HG  ARG A  37      -7.675  -8.933   6.942  1.00  0.00           H  
ATOM    634 2HG  ARG A  37      -6.296  -9.505   7.894  1.00  0.00           H  
ATOM    635 1HD  ARG A  37      -7.202  -8.485   9.885  1.00  0.00           H  
ATOM    636 2HD  ARG A  37      -8.521  -7.794   8.984  1.00  0.00           H  
ATOM    637  HE  ARG A  37      -9.590  -9.809   8.825  1.00  0.00           H  
ATOM    638 1HH1 ARG A  37      -6.334 -10.226  10.351  1.00  0.00           H  
ATOM    639 2HH1 ARG A  37      -6.688 -11.866  10.869  1.00  0.00           H  
ATOM    640 1HH2 ARG A  37      -9.974 -12.049   9.555  1.00  0.00           H  
ATOM    641 2HH2 ARG A  37      -8.696 -12.860  10.442  1.00  0.00           H  
ATOM    642  N   PHE A  38      -3.848  -5.654   6.143  1.00  0.00           N  
ATOM    643  CA  PHE A  38      -3.373  -4.347   5.732  1.00  0.00           C  
ATOM    644  C   PHE A  38      -3.238  -4.326   4.215  1.00  0.00           C  
ATOM    645  O   PHE A  38      -3.687  -3.377   3.573  1.00  0.00           O  
ATOM    646  CB  PHE A  38      -2.031  -4.016   6.376  1.00  0.00           C  
ATOM    647  CG  PHE A  38      -1.520  -2.649   6.042  1.00  0.00           C  
ATOM    648  CD1 PHE A  38      -1.945  -1.552   6.765  1.00  0.00           C  
ATOM    649  CD2 PHE A  38      -0.626  -2.441   5.003  1.00  0.00           C  
ATOM    650  CE1 PHE A  38      -1.485  -0.294   6.470  1.00  0.00           C  
ATOM    651  CE2 PHE A  38      -0.179  -1.172   4.714  1.00  0.00           C  
ATOM    652  CZ  PHE A  38      -0.608  -0.100   5.451  1.00  0.00           C  
ATOM    653  H   PHE A  38      -3.270  -6.204   6.786  1.00  0.00           H  
ATOM    654  HA  PHE A  38      -4.099  -3.593   6.028  1.00  0.00           H  
ATOM    655 1HB  PHE A  38      -2.117  -4.099   7.463  1.00  0.00           H  
ATOM    656 2HB  PHE A  38      -1.291  -4.748   6.057  1.00  0.00           H  
ATOM    657  HD1 PHE A  38      -2.647  -1.683   7.586  1.00  0.00           H  
ATOM    658  HD2 PHE A  38      -0.277  -3.294   4.408  1.00  0.00           H  
ATOM    659  HE1 PHE A  38      -1.821   0.548   7.061  1.00  0.00           H  
ATOM    660  HE2 PHE A  38       0.512  -1.019   3.905  1.00  0.00           H  
ATOM    661  HZ  PHE A  38      -0.251   0.902   5.223  1.00  0.00           H  
ATOM    662  N   LYS A  39      -2.610  -5.364   3.632  1.00  0.00           N  
ATOM    663  CA  LYS A  39      -2.430  -5.421   2.185  1.00  0.00           C  
ATOM    664  C   LYS A  39      -3.776  -5.464   1.457  1.00  0.00           C  
ATOM    665  O   LYS A  39      -3.961  -4.776   0.443  1.00  0.00           O  
ATOM    666  CB  LYS A  39      -1.600  -6.654   1.820  1.00  0.00           C  
ATOM    667  CG  LYS A  39      -0.121  -6.567   2.222  1.00  0.00           C  
ATOM    668  CD  LYS A  39       0.620  -7.878   1.912  1.00  0.00           C  
ATOM    669  CE  LYS A  39       2.076  -7.830   2.395  1.00  0.00           C  
ATOM    670  NZ  LYS A  39       2.804  -9.137   2.161  1.00  0.00           N  
ATOM    671  H   LYS A  39      -2.232  -6.125   4.208  1.00  0.00           H  
ATOM    672  HA  LYS A  39      -1.899  -4.526   1.866  1.00  0.00           H  
ATOM    673 1HB  LYS A  39      -2.027  -7.529   2.321  1.00  0.00           H  
ATOM    674 2HB  LYS A  39      -1.655  -6.827   0.745  1.00  0.00           H  
ATOM    675 1HG  LYS A  39       0.350  -5.755   1.666  1.00  0.00           H  
ATOM    676 2HG  LYS A  39      -0.036  -6.342   3.281  1.00  0.00           H  
ATOM    677 1HD  LYS A  39       0.114  -8.707   2.414  1.00  0.00           H  
ATOM    678 2HD  LYS A  39       0.609  -8.060   0.838  1.00  0.00           H  
ATOM    679 1HE  LYS A  39       2.599  -7.037   1.865  1.00  0.00           H  
ATOM    680 2HE  LYS A  39       2.086  -7.608   3.465  1.00  0.00           H  
ATOM    681 1HZ  LYS A  39       3.748  -9.070   2.489  1.00  0.00           H  
ATOM    682 2HZ  LYS A  39       2.346  -9.908   2.646  1.00  0.00           H  
ATOM    683 3HZ  LYS A  39       2.819  -9.372   1.170  1.00  0.00           H  
ATOM    684  N   LEU A  40      -4.747  -6.218   1.985  1.00  0.00           N  
ATOM    685  CA  LEU A  40      -6.047  -6.269   1.341  1.00  0.00           C  
ATOM    686  C   LEU A  40      -6.689  -4.884   1.385  1.00  0.00           C  
ATOM    687  O   LEU A  40      -7.262  -4.425   0.400  1.00  0.00           O  
ATOM    688  CB  LEU A  40      -6.968  -7.280   2.055  1.00  0.00           C  
ATOM    689  CG  LEU A  40      -6.627  -8.813   1.965  1.00  0.00           C  
ATOM    690  CD1 LEU A  40      -7.526  -9.567   2.960  1.00  0.00           C  
ATOM    691  CD2 LEU A  40      -6.884  -9.352   0.565  1.00  0.00           C  
ATOM    692  H   LEU A  40      -4.556  -6.800   2.812  1.00  0.00           H  
ATOM    693  HA  LEU A  40      -5.913  -6.549   0.299  1.00  0.00           H  
ATOM    694 1HB  LEU A  40      -6.954  -7.027   3.110  1.00  0.00           H  
ATOM    695 2HB  LEU A  40      -7.986  -7.143   1.689  1.00  0.00           H  
ATOM    696  HG  LEU A  40      -5.586  -8.973   2.229  1.00  0.00           H  
ATOM    697 1HD1 LEU A  40      -7.306 -10.630   2.921  1.00  0.00           H  
ATOM    698 2HD1 LEU A  40      -7.350  -9.204   3.965  1.00  0.00           H  
ATOM    699 3HD1 LEU A  40      -8.563  -9.401   2.701  1.00  0.00           H  
ATOM    700 1HD2 LEU A  40      -6.652 -10.416   0.538  1.00  0.00           H  
ATOM    701 2HD2 LEU A  40      -7.925  -9.211   0.329  1.00  0.00           H  
ATOM    702 3HD2 LEU A  40      -6.276  -8.842  -0.156  1.00  0.00           H  
ATOM    703  N   LEU A  41      -6.536  -4.187   2.513  1.00  0.00           N  
ATOM    704  CA  LEU A  41      -7.142  -2.879   2.667  1.00  0.00           C  
ATOM    705  C   LEU A  41      -6.452  -1.816   1.813  1.00  0.00           C  
ATOM    706  O   LEU A  41      -7.110  -0.878   1.348  1.00  0.00           O  
ATOM    707  CB  LEU A  41      -7.168  -2.465   4.120  1.00  0.00           C  
ATOM    708  CG  LEU A  41      -7.969  -1.195   4.431  1.00  0.00           C  
ATOM    709  CD1 LEU A  41      -9.458  -1.330   4.031  1.00  0.00           C  
ATOM    710  CD2 LEU A  41      -7.915  -0.961   5.821  1.00  0.00           C  
ATOM    711  H   LEU A  41      -6.069  -4.618   3.316  1.00  0.00           H  
ATOM    712  HA  LEU A  41      -8.161  -2.974   2.328  1.00  0.00           H  
ATOM    713 1HB  LEU A  41      -7.555  -3.275   4.712  1.00  0.00           H  
ATOM    714 2HB  LEU A  41      -6.144  -2.317   4.432  1.00  0.00           H  
ATOM    715  HG  LEU A  41      -7.531  -0.364   3.899  1.00  0.00           H  
ATOM    716 1HD1 LEU A  41      -9.978  -0.421   4.291  1.00  0.00           H  
ATOM    717 2HD1 LEU A  41      -9.568  -1.491   2.992  1.00  0.00           H  
ATOM    718 3HD1 LEU A  41      -9.904  -2.159   4.571  1.00  0.00           H  
ATOM    719 1HD2 LEU A  41      -8.458  -0.057   6.030  1.00  0.00           H  
ATOM    720 2HD2 LEU A  41      -8.358  -1.799   6.306  1.00  0.00           H  
ATOM    721 3HD2 LEU A  41      -6.912  -0.858   6.140  1.00  0.00           H  
ATOM    722  N   VAL A  42      -5.136  -1.906   1.624  1.00  0.00           N  
ATOM    723  CA  VAL A  42      -4.487  -0.938   0.756  1.00  0.00           C  
ATOM    724  C   VAL A  42      -5.068  -1.090  -0.641  1.00  0.00           C  
ATOM    725  O   VAL A  42      -5.341  -0.088  -1.310  1.00  0.00           O  
ATOM    726  CB  VAL A  42      -2.960  -1.062   0.712  1.00  0.00           C  
ATOM    727  CG1 VAL A  42      -2.427  -0.169  -0.377  1.00  0.00           C  
ATOM    728  CG2 VAL A  42      -2.360  -0.629   2.030  1.00  0.00           C  
ATOM    729  H   VAL A  42      -4.600  -2.636   2.111  1.00  0.00           H  
ATOM    730  HA  VAL A  42      -4.727   0.065   1.122  1.00  0.00           H  
ATOM    731  HB  VAL A  42      -2.677  -2.099   0.498  1.00  0.00           H  
ATOM    732 1HG1 VAL A  42      -1.392  -0.251  -0.393  1.00  0.00           H  
ATOM    733 2HG1 VAL A  42      -2.811  -0.478  -1.335  1.00  0.00           H  
ATOM    734 3HG1 VAL A  42      -2.706   0.858  -0.186  1.00  0.00           H  
ATOM    735 1HG2 VAL A  42      -1.280  -0.716   1.977  1.00  0.00           H  
ATOM    736 2HG2 VAL A  42      -2.632   0.402   2.239  1.00  0.00           H  
ATOM    737 3HG2 VAL A  42      -2.730  -1.264   2.821  1.00  0.00           H  
ATOM    738  N   ARG A  43      -5.257  -2.337  -1.096  1.00  0.00           N  
ATOM    739  CA  ARG A  43      -5.860  -2.520  -2.402  1.00  0.00           C  
ATOM    740  C   ARG A  43      -7.255  -1.878  -2.424  1.00  0.00           C  
ATOM    741  O   ARG A  43      -7.591  -1.179  -3.370  1.00  0.00           O  
ATOM    742  CB  ARG A  43      -5.986  -3.977  -2.766  1.00  0.00           C  
ATOM    743  CG  ARG A  43      -4.740  -4.738  -3.030  1.00  0.00           C  
ATOM    744  CD  ARG A  43      -5.102  -6.035  -3.588  1.00  0.00           C  
ATOM    745  NE  ARG A  43      -3.988  -6.911  -3.718  1.00  0.00           N  
ATOM    746  CZ  ARG A  43      -3.615  -7.818  -2.786  1.00  0.00           C  
ATOM    747  NH1 ARG A  43      -4.258  -7.910  -1.648  1.00  0.00           N  
ATOM    748  NH2 ARG A  43      -2.618  -8.618  -3.012  1.00  0.00           N  
ATOM    749  H   ARG A  43      -4.954  -3.143  -0.534  1.00  0.00           H  
ATOM    750  HA  ARG A  43      -5.233  -2.025  -3.141  1.00  0.00           H  
ATOM    751 1HB  ARG A  43      -6.429  -4.486  -1.940  1.00  0.00           H  
ATOM    752 2HB  ARG A  43      -6.638  -4.087  -3.627  1.00  0.00           H  
ATOM    753 1HG  ARG A  43      -4.105  -4.226  -3.728  1.00  0.00           H  
ATOM    754 2HG  ARG A  43      -4.198  -4.895  -2.100  1.00  0.00           H  
ATOM    755 1HD  ARG A  43      -5.864  -6.510  -2.981  1.00  0.00           H  
ATOM    756 2HD  ARG A  43      -5.503  -5.868  -4.589  1.00  0.00           H  
ATOM    757  HE  ARG A  43      -3.462  -6.838  -4.606  1.00  0.00           H  
ATOM    758 1HH1 ARG A  43      -5.032  -7.299  -1.461  1.00  0.00           H  
ATOM    759 2HH1 ARG A  43      -3.977  -8.595  -0.959  1.00  0.00           H  
ATOM    760 1HH2 ARG A  43      -2.110  -8.567  -3.886  1.00  0.00           H  
ATOM    761 2HH2 ARG A  43      -2.350  -9.298  -2.317  1.00  0.00           H  
ATOM    762  N   VAL A  44      -8.028  -1.982  -1.325  1.00  0.00           N  
ATOM    763  CA  VAL A  44      -9.365  -1.361  -1.291  1.00  0.00           C  
ATOM    764  C   VAL A  44      -9.227   0.139  -1.523  1.00  0.00           C  
ATOM    765  O   VAL A  44      -9.977   0.725  -2.308  1.00  0.00           O  
ATOM    766  CB  VAL A  44     -10.028  -1.532   0.110  1.00  0.00           C  
ATOM    767  CG1 VAL A  44     -11.319  -0.722   0.261  1.00  0.00           C  
ATOM    768  CG2 VAL A  44     -10.328  -2.950   0.356  1.00  0.00           C  
ATOM    769  H   VAL A  44      -7.709  -2.596  -0.570  1.00  0.00           H  
ATOM    770  HA  VAL A  44      -9.986  -1.801  -2.065  1.00  0.00           H  
ATOM    771  HB  VAL A  44      -9.353  -1.161   0.829  1.00  0.00           H  
ATOM    772 1HG1 VAL A  44     -11.707  -0.851   1.264  1.00  0.00           H  
ATOM    773 2HG1 VAL A  44     -11.132   0.319   0.090  1.00  0.00           H  
ATOM    774 3HG1 VAL A  44     -12.034  -1.068  -0.422  1.00  0.00           H  
ATOM    775 1HG2 VAL A  44     -10.753  -3.078   1.340  1.00  0.00           H  
ATOM    776 2HG2 VAL A  44     -11.027  -3.262  -0.388  1.00  0.00           H  
ATOM    777 3HG2 VAL A  44      -9.439  -3.527   0.285  1.00  0.00           H  
ATOM    778  N   TRP A  45      -8.255   0.772  -0.864  1.00  0.00           N  
ATOM    779  CA  TRP A  45      -8.070   2.212  -1.018  1.00  0.00           C  
ATOM    780  C   TRP A  45      -7.826   2.569  -2.494  1.00  0.00           C  
ATOM    781  O   TRP A  45      -8.512   3.437  -3.055  1.00  0.00           O  
ATOM    782  CB  TRP A  45      -6.872   2.678  -0.158  1.00  0.00           C  
ATOM    783  CG  TRP A  45      -6.661   4.175  -0.094  1.00  0.00           C  
ATOM    784  CD1 TRP A  45      -7.254   5.042   0.784  1.00  0.00           C  
ATOM    785  CD2 TRP A  45      -5.791   4.982  -0.917  1.00  0.00           C  
ATOM    786  NE1 TRP A  45      -6.819   6.319   0.547  1.00  0.00           N  
ATOM    787  CE2 TRP A  45      -5.925   6.301  -0.480  1.00  0.00           C  
ATOM    788  CE3 TRP A  45      -4.925   4.702  -1.967  1.00  0.00           C  
ATOM    789  CZ2 TRP A  45      -5.226   7.336  -1.064  1.00  0.00           C  
ATOM    790  CZ3 TRP A  45      -4.231   5.737  -2.549  1.00  0.00           C  
ATOM    791  CH2 TRP A  45      -4.375   7.017  -2.113  1.00  0.00           C  
ATOM    792  H   TRP A  45      -7.696   0.232  -0.192  1.00  0.00           H  
ATOM    793  HA  TRP A  45      -8.970   2.720  -0.684  1.00  0.00           H  
ATOM    794 1HB  TRP A  45      -6.946   2.279   0.840  1.00  0.00           H  
ATOM    795 2HB  TRP A  45      -5.962   2.255  -0.578  1.00  0.00           H  
ATOM    796  HD1 TRP A  45      -7.969   4.765   1.555  1.00  0.00           H  
ATOM    797  HE1 TRP A  45      -7.103   7.150   1.047  1.00  0.00           H  
ATOM    798  HE3 TRP A  45      -4.800   3.691  -2.318  1.00  0.00           H  
ATOM    799  HZ2 TRP A  45      -5.327   8.368  -0.727  1.00  0.00           H  
ATOM    800  HZ3 TRP A  45      -3.561   5.511  -3.361  1.00  0.00           H  
ATOM    801  HH2 TRP A  45      -3.806   7.808  -2.598  1.00  0.00           H  
ATOM    802  N   PHE A  46      -6.907   1.853  -3.155  1.00  0.00           N  
ATOM    803  CA  PHE A  46      -6.597   2.163  -4.552  1.00  0.00           C  
ATOM    804  C   PHE A  46      -7.714   1.778  -5.541  1.00  0.00           C  
ATOM    805  O   PHE A  46      -7.965   2.520  -6.500  1.00  0.00           O  
ATOM    806  CB  PHE A  46      -5.303   1.472  -4.993  1.00  0.00           C  
ATOM    807  CG  PHE A  46      -3.971   2.101  -4.563  1.00  0.00           C  
ATOM    808  CD1 PHE A  46      -3.266   1.620  -3.480  1.00  0.00           C  
ATOM    809  CD2 PHE A  46      -3.414   3.156  -5.286  1.00  0.00           C  
ATOM    810  CE1 PHE A  46      -2.038   2.172  -3.117  1.00  0.00           C  
ATOM    811  CE2 PHE A  46      -2.189   3.706  -4.923  1.00  0.00           C  
ATOM    812  CZ  PHE A  46      -1.503   3.210  -3.839  1.00  0.00           C  
ATOM    813  H   PHE A  46      -6.392   1.126  -2.641  1.00  0.00           H  
ATOM    814  HA  PHE A  46      -6.446   3.239  -4.621  1.00  0.00           H  
ATOM    815 1HB  PHE A  46      -5.334   0.460  -4.601  1.00  0.00           H  
ATOM    816 2HB  PHE A  46      -5.298   1.408  -6.070  1.00  0.00           H  
ATOM    817  HD1 PHE A  46      -3.685   0.796  -2.916  1.00  0.00           H  
ATOM    818  HD2 PHE A  46      -3.949   3.549  -6.154  1.00  0.00           H  
ATOM    819  HE1 PHE A  46      -1.490   1.777  -2.266  1.00  0.00           H  
ATOM    820  HE2 PHE A  46      -1.766   4.528  -5.498  1.00  0.00           H  
ATOM    821  HZ  PHE A  46      -0.537   3.637  -3.562  1.00  0.00           H  
ATOM    822  N   LEU A  47      -8.362   0.628  -5.336  1.00  0.00           N  
ATOM    823  CA  LEU A  47      -9.424   0.153  -6.221  1.00  0.00           C  
ATOM    824  C   LEU A  47     -10.644   1.030  -6.149  1.00  0.00           C  
ATOM    825  O   LEU A  47     -11.259   1.329  -7.177  1.00  0.00           O  
ATOM    826  CB  LEU A  47      -9.837  -1.264  -5.825  1.00  0.00           C  
ATOM    827  CG  LEU A  47      -8.854  -2.369  -6.116  1.00  0.00           C  
ATOM    828  CD1 LEU A  47      -9.277  -3.552  -5.374  1.00  0.00           C  
ATOM    829  CD2 LEU A  47      -8.828  -2.689  -7.650  1.00  0.00           C  
ATOM    830  H   LEU A  47      -8.099   0.054  -4.539  1.00  0.00           H  
ATOM    831  HA  LEU A  47      -9.052   0.163  -7.239  1.00  0.00           H  
ATOM    832 1HB  LEU A  47     -10.008  -1.265  -4.749  1.00  0.00           H  
ATOM    833 2HB  LEU A  47     -10.784  -1.504  -6.318  1.00  0.00           H  
ATOM    834  HG  LEU A  47      -7.877  -2.083  -5.768  1.00  0.00           H  
ATOM    835 1HD1 LEU A  47      -8.583  -4.367  -5.552  1.00  0.00           H  
ATOM    836 2HD1 LEU A  47      -9.285  -3.289  -4.328  1.00  0.00           H  
ATOM    837 3HD1 LEU A  47     -10.255  -3.837  -5.677  1.00  0.00           H  
ATOM    838 1HD2 LEU A  47      -8.132  -3.504  -7.843  1.00  0.00           H  
ATOM    839 2HD2 LEU A  47      -9.822  -2.987  -7.982  1.00  0.00           H  
ATOM    840 3HD2 LEU A  47      -8.516  -1.818  -8.219  1.00  0.00           H  
ATOM    841  N   LEU A  48     -10.969   1.498  -4.957  1.00  0.00           N  
ATOM    842  CA  LEU A  48     -12.121   2.336  -4.790  1.00  0.00           C  
ATOM    843  C   LEU A  48     -11.895   3.693  -5.458  1.00  0.00           C  
ATOM    844  O   LEU A  48     -12.762   4.171  -6.193  1.00  0.00           O  
ATOM    845  CB  LEU A  48     -12.383   2.481  -3.303  1.00  0.00           C  
ATOM    846  CG  LEU A  48     -13.578   3.263  -2.868  1.00  0.00           C  
ATOM    847  CD1 LEU A  48     -14.864   2.631  -3.430  1.00  0.00           C  
ATOM    848  CD2 LEU A  48     -13.572   3.261  -1.372  1.00  0.00           C  
ATOM    849  H   LEU A  48     -10.443   1.215  -4.124  1.00  0.00           H  
ATOM    850  HA  LEU A  48     -12.959   1.837  -5.272  1.00  0.00           H  
ATOM    851 1HB  LEU A  48     -12.470   1.484  -2.879  1.00  0.00           H  
ATOM    852 2HB  LEU A  48     -11.500   2.948  -2.854  1.00  0.00           H  
ATOM    853  HG  LEU A  48     -13.519   4.290  -3.231  1.00  0.00           H  
ATOM    854 1HD1 LEU A  48     -15.722   3.205  -3.081  1.00  0.00           H  
ATOM    855 2HD1 LEU A  48     -14.858   2.645  -4.516  1.00  0.00           H  
ATOM    856 3HD1 LEU A  48     -14.942   1.603  -3.086  1.00  0.00           H  
ATOM    857 1HD2 LEU A  48     -14.413   3.810  -1.030  1.00  0.00           H  
ATOM    858 2HD2 LEU A  48     -13.625   2.241  -1.003  1.00  0.00           H  
ATOM    859 3HD2 LEU A  48     -12.658   3.729  -1.016  1.00  0.00           H  
ATOM    860  N   ARG A  49     -10.693   4.277  -5.283  1.00  0.00           N  
ATOM    861  CA  ARG A  49     -10.371   5.572  -5.895  1.00  0.00           C  
ATOM    862  C   ARG A  49     -10.295   5.476  -7.410  1.00  0.00           C  
ATOM    863  O   ARG A  49     -10.592   6.437  -8.124  1.00  0.00           O  
ATOM    864  CB  ARG A  49      -9.058   6.096  -5.365  1.00  0.00           C  
ATOM    865  CG  ARG A  49      -9.095   6.516  -3.937  1.00  0.00           C  
ATOM    866  CD  ARG A  49      -7.779   6.931  -3.440  1.00  0.00           C  
ATOM    867  NE  ARG A  49      -7.278   8.189  -4.035  1.00  0.00           N  
ATOM    868  CZ  ARG A  49      -6.294   8.306  -4.972  1.00  0.00           C  
ATOM    869  NH1 ARG A  49      -5.700   7.246  -5.491  1.00  0.00           N  
ATOM    870  NH2 ARG A  49      -5.926   9.513  -5.371  1.00  0.00           N  
ATOM    871  H   ARG A  49     -10.015   3.847  -4.647  1.00  0.00           H  
ATOM    872  HA  ARG A  49     -11.157   6.278  -5.632  1.00  0.00           H  
ATOM    873 1HB  ARG A  49      -8.296   5.319  -5.462  1.00  0.00           H  
ATOM    874 2HB  ARG A  49      -8.744   6.946  -5.966  1.00  0.00           H  
ATOM    875 1HG  ARG A  49      -9.764   7.361  -3.856  1.00  0.00           H  
ATOM    876 2HG  ARG A  49      -9.464   5.706  -3.315  1.00  0.00           H  
ATOM    877 1HD  ARG A  49      -7.874   7.083  -2.374  1.00  0.00           H  
ATOM    878 2HD  ARG A  49      -7.065   6.136  -3.619  1.00  0.00           H  
ATOM    879  HE  ARG A  49      -7.680   9.049  -3.686  1.00  0.00           H  
ATOM    880 1HH1 ARG A  49      -5.983   6.317  -5.223  1.00  0.00           H  
ATOM    881 2HH1 ARG A  49      -4.973   7.364  -6.182  1.00  0.00           H  
ATOM    882 1HH2 ARG A  49      -6.373  10.332  -4.982  1.00  0.00           H  
ATOM    883 2HH2 ARG A  49      -5.199   9.620  -6.064  1.00  0.00           H  
ATOM    884  N   SER A  50     -10.004   4.278  -7.899  1.00  0.00           N  
ATOM    885  CA  SER A  50      -9.920   3.970  -9.310  1.00  0.00           C  
ATOM    886  C   SER A  50     -11.284   3.775  -9.958  1.00  0.00           C  
ATOM    887  O   SER A  50     -11.364   3.606 -11.178  1.00  0.00           O  
ATOM    888  CB  SER A  50      -9.152   2.690  -9.512  1.00  0.00           C  
ATOM    889  OG  SER A  50      -7.822   2.816  -9.113  1.00  0.00           O  
ATOM    890  H   SER A  50      -9.693   3.547  -7.255  1.00  0.00           H  
ATOM    891  HA  SER A  50      -9.406   4.790  -9.812  1.00  0.00           H  
ATOM    892 1HB  SER A  50      -9.623   1.895  -8.954  1.00  0.00           H  
ATOM    893 2HB  SER A  50      -9.208   2.416 -10.553  1.00  0.00           H  
ATOM    894  HG  SER A  50      -7.834   2.857  -8.136  1.00  0.00           H  
ATOM    895  N   GLY A  51     -12.361   3.747  -9.167  1.00  0.00           N  
ATOM    896  CA  GLY A  51     -13.667   3.501  -9.739  1.00  0.00           C  
ATOM    897  C   GLY A  51     -14.072   2.028  -9.763  1.00  0.00           C  
ATOM    898  O   GLY A  51     -14.965   1.648 -10.524  1.00  0.00           O  
ATOM    899  H   GLY A  51     -12.281   3.918  -8.161  1.00  0.00           H  
ATOM    900 1HA  GLY A  51     -14.404   4.063  -9.164  1.00  0.00           H  
ATOM    901 2HA  GLY A  51     -13.695   3.900 -10.750  1.00  0.00           H  
ATOM    902  N   ASN A  52     -13.452   1.185  -8.924  1.00  0.00           N  
ATOM    903  CA  ASN A  52     -13.792  -0.229  -8.884  1.00  0.00           C  
ATOM    904  C   ASN A  52     -14.242  -0.678  -7.492  1.00  0.00           C  
ATOM    905  O   ASN A  52     -13.503  -1.391  -6.796  1.00  0.00           O  
ATOM    906  CB  ASN A  52     -12.618  -1.077  -9.312  1.00  0.00           C  
ATOM    907  CG  ASN A  52     -12.977  -2.547  -9.436  1.00  0.00           C  
ATOM    908  OD1 ASN A  52     -13.969  -3.065  -8.880  1.00  0.00           O  
ATOM    909  ND2 ASN A  52     -12.184  -3.229 -10.180  1.00  0.00           N  
ATOM    910  H   ASN A  52     -12.714   1.495  -8.292  1.00  0.00           H  
ATOM    911  HA  ASN A  52     -14.584  -0.423  -9.597  1.00  0.00           H  
ATOM    912 1HB  ASN A  52     -12.258  -0.718 -10.276  1.00  0.00           H  
ATOM    913 2HB  ASN A  52     -11.800  -0.969  -8.599  1.00  0.00           H  
ATOM    914 1HD2 ASN A  52     -12.350  -4.199 -10.330  1.00  0.00           H  
ATOM    915 2HD2 ASN A  52     -11.394  -2.771 -10.606  1.00  0.00           H  
ATOM    916  N   PRO A  53     -15.459  -0.291  -7.066  1.00  0.00           N  
ATOM    917  CA  PRO A  53     -16.016  -0.628  -5.789  1.00  0.00           C  
ATOM    918  C   PRO A  53     -16.303  -2.121  -5.681  1.00  0.00           C  
ATOM    919  O   PRO A  53     -16.352  -2.658  -4.584  1.00  0.00           O  
ATOM    920  CB  PRO A  53     -17.305   0.203  -5.760  1.00  0.00           C  
ATOM    921  CG  PRO A  53     -17.660   0.436  -7.193  1.00  0.00           C  
ATOM    922  CD  PRO A  53     -16.351   0.554  -7.901  1.00  0.00           C  
ATOM    923  HA  PRO A  53     -15.331  -0.291  -5.003  1.00  0.00           H  
ATOM    924 1HB  PRO A  53     -18.091  -0.339  -5.219  1.00  0.00           H  
ATOM    925 2HB  PRO A  53     -17.128   1.143  -5.229  1.00  0.00           H  
ATOM    926 1HG  PRO A  53     -18.275  -0.394  -7.575  1.00  0.00           H  
ATOM    927 2HG  PRO A  53     -18.269   1.348  -7.286  1.00  0.00           H  
ATOM    928 1HD  PRO A  53     -16.490   0.175  -8.918  1.00  0.00           H  
ATOM    929 2HD  PRO A  53     -16.027   1.598  -7.881  1.00  0.00           H  
ATOM    930  N   GLU A  54     -16.452  -2.839  -6.804  1.00  0.00           N  
ATOM    931  CA  GLU A  54     -16.777  -4.250  -6.640  1.00  0.00           C  
ATOM    932  C   GLU A  54     -15.616  -5.051  -6.078  1.00  0.00           C  
ATOM    933  O   GLU A  54     -15.818  -5.919  -5.217  1.00  0.00           O  
ATOM    934  CB  GLU A  54     -17.246  -4.850  -7.966  1.00  0.00           C  
ATOM    935  CG  GLU A  54     -18.615  -4.330  -8.431  1.00  0.00           C  
ATOM    936  CD  GLU A  54     -19.716  -4.638  -7.431  1.00  0.00           C  
ATOM    937  OE1 GLU A  54     -19.801  -5.753  -6.993  1.00  0.00           O  
ATOM    938  OE2 GLU A  54     -20.460  -3.738  -7.087  1.00  0.00           O  
ATOM    939  H   GLU A  54     -16.430  -2.436  -7.732  1.00  0.00           H  
ATOM    940  HA  GLU A  54     -17.598  -4.328  -5.933  1.00  0.00           H  
ATOM    941 1HB  GLU A  54     -16.514  -4.624  -8.742  1.00  0.00           H  
ATOM    942 2HB  GLU A  54     -17.303  -5.936  -7.874  1.00  0.00           H  
ATOM    943 1HG  GLU A  54     -18.556  -3.251  -8.569  1.00  0.00           H  
ATOM    944 2HG  GLU A  54     -18.861  -4.782  -9.391  1.00  0.00           H  
ATOM    945  N   LEU A  55     -14.393  -4.743  -6.500  1.00  0.00           N  
ATOM    946  CA  LEU A  55     -13.295  -5.502  -5.943  1.00  0.00           C  
ATOM    947  C   LEU A  55     -12.927  -4.921  -4.599  1.00  0.00           C  
ATOM    948  O   LEU A  55     -12.442  -5.647  -3.728  1.00  0.00           O  
ATOM    949  CB  LEU A  55     -12.085  -5.558  -6.870  1.00  0.00           C  
ATOM    950  CG  LEU A  55     -12.253  -6.293  -8.217  1.00  0.00           C  
ATOM    951  CD1 LEU A  55     -10.909  -6.216  -8.960  1.00  0.00           C  
ATOM    952  CD2 LEU A  55     -12.702  -7.746  -8.003  1.00  0.00           C  
ATOM    953  H   LEU A  55     -14.251  -4.028  -7.221  1.00  0.00           H  
ATOM    954  HA  LEU A  55     -13.629  -6.516  -5.757  1.00  0.00           H  
ATOM    955 1HB  LEU A  55     -11.821  -4.533  -7.119  1.00  0.00           H  
ATOM    956 2HB  LEU A  55     -11.252  -6.013  -6.336  1.00  0.00           H  
ATOM    957  HG  LEU A  55     -12.996  -5.778  -8.823  1.00  0.00           H  
ATOM    958 1HD1 LEU A  55     -11.003  -6.695  -9.922  1.00  0.00           H  
ATOM    959 2HD1 LEU A  55     -10.617  -5.179  -9.102  1.00  0.00           H  
ATOM    960 3HD1 LEU A  55     -10.136  -6.719  -8.379  1.00  0.00           H  
ATOM    961 1HD2 LEU A  55     -12.791  -8.240  -8.971  1.00  0.00           H  
ATOM    962 2HD2 LEU A  55     -11.970  -8.256  -7.392  1.00  0.00           H  
ATOM    963 3HD2 LEU A  55     -13.666  -7.785  -7.506  1.00  0.00           H  
ATOM    964  N   ALA A  56     -13.164  -3.616  -4.407  1.00  0.00           N  
ATOM    965  CA  ALA A  56     -12.863  -3.028  -3.118  1.00  0.00           C  
ATOM    966  C   ALA A  56     -13.747  -3.710  -2.046  1.00  0.00           C  
ATOM    967  O   ALA A  56     -13.277  -4.081  -0.961  1.00  0.00           O  
ATOM    968  CB  ALA A  56     -13.102  -1.528  -3.206  1.00  0.00           C  
ATOM    969  H   ALA A  56     -13.530  -3.026  -5.161  1.00  0.00           H  
ATOM    970  HA  ALA A  56     -11.824  -3.214  -2.880  1.00  0.00           H  
ATOM    971 1HB  ALA A  56     -12.894  -1.048  -2.299  1.00  0.00           H  
ATOM    972 2HB  ALA A  56     -12.465  -1.108  -3.985  1.00  0.00           H  
ATOM    973 3HB  ALA A  56     -14.134  -1.362  -3.453  1.00  0.00           H  
ATOM    974  N   LYS A  57     -15.015  -3.976  -2.388  1.00  0.00           N  
ATOM    975  CA  LYS A  57     -15.924  -4.649  -1.470  1.00  0.00           C  
ATOM    976  C   LYS A  57     -15.520  -6.107  -1.210  1.00  0.00           C  
ATOM    977  O   LYS A  57     -15.601  -6.557  -0.063  1.00  0.00           O  
ATOM    978  CB  LYS A  57     -17.350  -4.563  -1.986  1.00  0.00           C  
ATOM    979  CG  LYS A  57     -17.967  -3.141  -1.915  1.00  0.00           C  
ATOM    980  CD  LYS A  57     -19.451  -3.131  -2.307  1.00  0.00           C  
ATOM    981  CE  LYS A  57     -19.625  -3.440  -3.817  1.00  0.00           C  
ATOM    982  NZ  LYS A  57     -21.025  -3.330  -4.296  1.00  0.00           N  
ATOM    983  H   LYS A  57     -15.380  -3.640  -3.284  1.00  0.00           H  
ATOM    984  HA  LYS A  57     -15.887  -4.125  -0.518  1.00  0.00           H  
ATOM    985 1HB  LYS A  57     -17.345  -4.890  -3.024  1.00  0.00           H  
ATOM    986 2HB  LYS A  57     -17.984  -5.247  -1.424  1.00  0.00           H  
ATOM    987 1HG  LYS A  57     -17.852  -2.733  -0.922  1.00  0.00           H  
ATOM    988 2HG  LYS A  57     -17.444  -2.491  -2.563  1.00  0.00           H  
ATOM    989 1HD  LYS A  57     -20.007  -3.855  -1.708  1.00  0.00           H  
ATOM    990 2HD  LYS A  57     -19.851  -2.136  -2.108  1.00  0.00           H  
ATOM    991 1HE  LYS A  57     -19.008  -2.753  -4.391  1.00  0.00           H  
ATOM    992 2HE  LYS A  57     -19.296  -4.455  -4.012  1.00  0.00           H  
ATOM    993 1HZ  LYS A  57     -21.003  -3.566  -5.311  1.00  0.00           H  
ATOM    994 2HZ  LYS A  57     -21.606  -3.985  -3.794  1.00  0.00           H  
ATOM    995 3HZ  LYS A  57     -21.373  -2.397  -4.179  1.00  0.00           H  
ATOM    996  N   GLN A  58     -15.044  -6.853  -2.234  1.00  0.00           N  
ATOM    997  CA  GLN A  58     -14.659  -8.242  -1.949  1.00  0.00           C  
ATOM    998  C   GLN A  58     -13.488  -8.288  -0.975  1.00  0.00           C  
ATOM    999  O   GLN A  58     -13.437  -9.160  -0.100  1.00  0.00           O  
ATOM   1000  CB  GLN A  58     -14.279  -9.046  -3.206  1.00  0.00           C  
ATOM   1001  CG  GLN A  58     -15.438  -9.365  -4.123  1.00  0.00           C  
ATOM   1002  CD  GLN A  58     -15.078 -10.311  -5.303  1.00  0.00           C  
ATOM   1003  OE1 GLN A  58     -13.915 -10.772  -5.485  1.00  0.00           O  
ATOM   1004  NE2 GLN A  58     -16.117 -10.585  -6.098  1.00  0.00           N  
ATOM   1005  H   GLN A  58     -15.039  -6.480  -3.190  1.00  0.00           H  
ATOM   1006  HA  GLN A  58     -15.503  -8.739  -1.476  1.00  0.00           H  
ATOM   1007 1HB  GLN A  58     -13.546  -8.474  -3.784  1.00  0.00           H  
ATOM   1008 2HB  GLN A  58     -13.805  -9.983  -2.913  1.00  0.00           H  
ATOM   1009 1HG  GLN A  58     -16.225  -9.838  -3.537  1.00  0.00           H  
ATOM   1010 2HG  GLN A  58     -15.805  -8.429  -4.545  1.00  0.00           H  
ATOM   1011 1HE2 GLN A  58     -16.053 -11.193  -6.923  1.00  0.00           H  
ATOM   1012 2HE2 GLN A  58     -17.014 -10.186  -5.900  1.00  0.00           H  
ATOM   1013  N   LEU A  59     -12.561  -7.344  -1.102  1.00  0.00           N  
ATOM   1014  CA  LEU A  59     -11.427  -7.304  -0.194  1.00  0.00           C  
ATOM   1015  C   LEU A  59     -11.887  -7.012   1.226  1.00  0.00           C  
ATOM   1016  O   LEU A  59     -11.425  -7.646   2.174  1.00  0.00           O  
ATOM   1017  CB  LEU A  59     -10.497  -6.223  -0.661  1.00  0.00           C  
ATOM   1018  CG  LEU A  59      -9.759  -6.465  -1.944  1.00  0.00           C  
ATOM   1019  CD1 LEU A  59      -9.185  -5.221  -2.356  1.00  0.00           C  
ATOM   1020  CD2 LEU A  59      -8.672  -7.428  -1.739  1.00  0.00           C  
ATOM   1021  H   LEU A  59     -12.627  -6.678  -1.883  1.00  0.00           H  
ATOM   1022  HA  LEU A  59     -10.935  -8.270  -0.205  1.00  0.00           H  
ATOM   1023 1HB  LEU A  59     -11.108  -5.370  -0.837  1.00  0.00           H  
ATOM   1024 2HB  LEU A  59      -9.778  -5.995   0.126  1.00  0.00           H  
ATOM   1025  HG  LEU A  59     -10.437  -6.823  -2.716  1.00  0.00           H  
ATOM   1026 1HD1 LEU A  59      -8.641  -5.375  -3.273  1.00  0.00           H  
ATOM   1027 2HD1 LEU A  59      -9.974  -4.505  -2.511  1.00  0.00           H  
ATOM   1028 3HD1 LEU A  59      -8.537  -4.874  -1.593  1.00  0.00           H  
ATOM   1029 1HD2 LEU A  59      -8.148  -7.541  -2.660  1.00  0.00           H  
ATOM   1030 2HD2 LEU A  59      -7.996  -7.049  -0.981  1.00  0.00           H  
ATOM   1031 3HD2 LEU A  59      -9.075  -8.378  -1.434  1.00  0.00           H  
ATOM   1032  N   LEU A  60     -12.858  -6.116   1.386  1.00  0.00           N  
ATOM   1033  CA  LEU A  60     -13.366  -5.824   2.718  1.00  0.00           C  
ATOM   1034  C   LEU A  60     -14.045  -7.034   3.324  1.00  0.00           C  
ATOM   1035  O   LEU A  60     -13.951  -7.241   4.537  1.00  0.00           O  
ATOM   1036  CB  LEU A  60     -14.297  -4.643   2.661  1.00  0.00           C  
ATOM   1037  CG  LEU A  60     -13.620  -3.339   2.351  1.00  0.00           C  
ATOM   1038  CD1 LEU A  60     -14.616  -2.395   2.061  1.00  0.00           C  
ATOM   1039  CD2 LEU A  60     -12.794  -2.832   3.557  1.00  0.00           C  
ATOM   1040  H   LEU A  60     -13.180  -5.575   0.574  1.00  0.00           H  
ATOM   1041  HA  LEU A  60     -12.534  -5.580   3.350  1.00  0.00           H  
ATOM   1042 1HB  LEU A  60     -15.028  -4.829   1.885  1.00  0.00           H  
ATOM   1043 2HB  LEU A  60     -14.817  -4.545   3.618  1.00  0.00           H  
ATOM   1044  HG  LEU A  60     -12.997  -3.457   1.482  1.00  0.00           H  
ATOM   1045 1HD1 LEU A  60     -14.136  -1.479   1.811  1.00  0.00           H  
ATOM   1046 2HD1 LEU A  60     -15.202  -2.742   1.227  1.00  0.00           H  
ATOM   1047 3HD1 LEU A  60     -15.232  -2.282   2.923  1.00  0.00           H  
ATOM   1048 1HD2 LEU A  60     -12.348  -1.877   3.310  1.00  0.00           H  
ATOM   1049 2HD2 LEU A  60     -13.453  -2.711   4.402  1.00  0.00           H  
ATOM   1050 3HD2 LEU A  60     -12.015  -3.515   3.818  1.00  0.00           H  
ATOM   1051  N   LYS A  61     -14.726  -7.841   2.504  1.00  0.00           N  
ATOM   1052  CA  LYS A  61     -15.345  -9.055   3.029  1.00  0.00           C  
ATOM   1053  C   LYS A  61     -14.252 -10.010   3.540  1.00  0.00           C  
ATOM   1054  O   LYS A  61     -14.403 -10.608   4.614  1.00  0.00           O  
ATOM   1055  CB  LYS A  61     -16.186  -9.763   1.962  1.00  0.00           C  
ATOM   1056  CG  LYS A  61     -17.465  -9.042   1.564  1.00  0.00           C  
ATOM   1057  CD  LYS A  61     -18.225  -9.815   0.480  1.00  0.00           C  
ATOM   1058  CE  LYS A  61     -19.490  -9.080   0.034  1.00  0.00           C  
ATOM   1059  NZ  LYS A  61     -20.229  -9.835  -1.038  1.00  0.00           N  
ATOM   1060  H   LYS A  61     -14.835  -7.567   1.521  1.00  0.00           H  
ATOM   1061  HA  LYS A  61     -15.986  -8.787   3.868  1.00  0.00           H  
ATOM   1062 1HB  LYS A  61     -15.588  -9.891   1.062  1.00  0.00           H  
ATOM   1063 2HB  LYS A  61     -16.455 -10.755   2.316  1.00  0.00           H  
ATOM   1064 1HG  LYS A  61     -18.100  -8.910   2.439  1.00  0.00           H  
ATOM   1065 2HG  LYS A  61     -17.202  -8.067   1.179  1.00  0.00           H  
ATOM   1066 1HD  LYS A  61     -17.574  -9.951  -0.385  1.00  0.00           H  
ATOM   1067 2HD  LYS A  61     -18.502 -10.797   0.861  1.00  0.00           H  
ATOM   1068 1HE  LYS A  61     -20.146  -8.945   0.892  1.00  0.00           H  
ATOM   1069 2HE  LYS A  61     -19.211  -8.100  -0.356  1.00  0.00           H  
ATOM   1070 1HZ  LYS A  61     -21.056  -9.322  -1.312  1.00  0.00           H  
ATOM   1071 2HZ  LYS A  61     -19.635  -9.957  -1.847  1.00  0.00           H  
ATOM   1072 3HZ  LYS A  61     -20.503 -10.743  -0.690  1.00  0.00           H  
ATOM   1073  N   LYS A  62     -13.132 -10.105   2.791  1.00  0.00           N  
ATOM   1074  CA  LYS A  62     -11.988 -10.949   3.166  1.00  0.00           C  
ATOM   1075  C   LYS A  62     -11.338 -10.449   4.462  1.00  0.00           C  
ATOM   1076  O   LYS A  62     -10.827 -11.248   5.246  1.00  0.00           O  
ATOM   1077  CB  LYS A  62     -10.934 -10.997   2.050  1.00  0.00           C  
ATOM   1078  CG  LYS A  62     -11.331 -11.756   0.780  1.00  0.00           C  
ATOM   1079  CD  LYS A  62     -10.184 -11.722  -0.246  1.00  0.00           C  
ATOM   1080  CE  LYS A  62     -10.580 -12.305  -1.608  1.00  0.00           C  
ATOM   1081  NZ  LYS A  62     -10.903 -13.761  -1.569  1.00  0.00           N  
ATOM   1082  H   LYS A  62     -13.124  -9.618   1.887  1.00  0.00           H  
ATOM   1083  HA  LYS A  62     -12.352 -11.960   3.345  1.00  0.00           H  
ATOM   1084 1HB  LYS A  62     -10.684  -9.986   1.752  1.00  0.00           H  
ATOM   1085 2HB  LYS A  62     -10.027 -11.453   2.438  1.00  0.00           H  
ATOM   1086 1HG  LYS A  62     -11.561 -12.785   1.042  1.00  0.00           H  
ATOM   1087 2HG  LYS A  62     -12.220 -11.302   0.349  1.00  0.00           H  
ATOM   1088 1HD  LYS A  62      -9.875 -10.688  -0.397  1.00  0.00           H  
ATOM   1089 2HD  LYS A  62      -9.331 -12.279   0.139  1.00  0.00           H  
ATOM   1090 1HE  LYS A  62     -11.445 -11.762  -1.992  1.00  0.00           H  
ATOM   1091 2HE  LYS A  62      -9.752 -12.168  -2.295  1.00  0.00           H  
ATOM   1092 1HZ  LYS A  62     -11.134 -14.034  -2.550  1.00  0.00           H  
ATOM   1093 2HZ  LYS A  62     -10.104 -14.290  -1.241  1.00  0.00           H  
ATOM   1094 3HZ  LYS A  62     -11.689 -13.936  -0.970  1.00  0.00           H  
ATOM   1095  N   ILE A  63     -11.321  -9.126   4.655  1.00  0.00           N  
ATOM   1096  CA  ILE A  63     -10.789  -8.487   5.858  1.00  0.00           C  
ATOM   1097  C   ILE A  63     -11.702  -8.746   7.052  1.00  0.00           C  
ATOM   1098  O   ILE A  63     -11.229  -9.062   8.146  1.00  0.00           O  
ATOM   1099  CB  ILE A  63     -10.623  -6.962   5.652  1.00  0.00           C  
ATOM   1100  CG1 ILE A  63      -9.536  -6.721   4.617  1.00  0.00           C  
ATOM   1101  CG2 ILE A  63     -10.274  -6.236   6.982  1.00  0.00           C  
ATOM   1102  CD1 ILE A  63      -9.494  -5.335   4.075  1.00  0.00           C  
ATOM   1103  H   ILE A  63     -11.679  -8.547   3.890  1.00  0.00           H  
ATOM   1104  HA  ILE A  63      -9.817  -8.922   6.069  1.00  0.00           H  
ATOM   1105  HB  ILE A  63     -11.550  -6.562   5.265  1.00  0.00           H  
ATOM   1106 1HG1 ILE A  63      -8.571  -6.929   5.080  1.00  0.00           H  
ATOM   1107 2HG1 ILE A  63      -9.671  -7.408   3.799  1.00  0.00           H  
ATOM   1108 1HG2 ILE A  63     -10.175  -5.175   6.818  1.00  0.00           H  
ATOM   1109 2HG2 ILE A  63     -11.054  -6.400   7.725  1.00  0.00           H  
ATOM   1110 3HG2 ILE A  63      -9.352  -6.616   7.351  1.00  0.00           H  
ATOM   1111 1HD1 ILE A  63      -8.710  -5.279   3.374  1.00  0.00           H  
ATOM   1112 2HD1 ILE A  63     -10.408  -5.108   3.580  1.00  0.00           H  
ATOM   1113 3HD1 ILE A  63      -9.327  -4.625   4.858  1.00  0.00           H  
ATOM   1114  N   LYS A  64     -13.018  -8.576   6.854  1.00  0.00           N  
ATOM   1115  CA  LYS A  64     -13.993  -8.784   7.918  1.00  0.00           C  
ATOM   1116  C   LYS A  64     -13.910 -10.205   8.493  1.00  0.00           C  
ATOM   1117  O   LYS A  64     -13.927 -10.395   9.719  1.00  0.00           O  
ATOM   1118  CB  LYS A  64     -15.425  -8.564   7.388  1.00  0.00           C  
ATOM   1119  CG  LYS A  64     -16.549  -8.717   8.449  1.00  0.00           C  
ATOM   1120  CD  LYS A  64     -17.963  -8.578   7.851  1.00  0.00           C  
ATOM   1121  CE  LYS A  64     -19.024  -8.790   8.946  1.00  0.00           C  
ATOM   1122  NZ  LYS A  64     -20.429  -8.812   8.420  1.00  0.00           N  
ATOM   1123  H   LYS A  64     -13.348  -8.268   5.937  1.00  0.00           H  
ATOM   1124  HA  LYS A  64     -13.783  -8.070   8.707  1.00  0.00           H  
ATOM   1125 1HB  LYS A  64     -15.498  -7.563   6.955  1.00  0.00           H  
ATOM   1126 2HB  LYS A  64     -15.623  -9.273   6.584  1.00  0.00           H  
ATOM   1127 1HG  LYS A  64     -16.465  -9.682   8.951  1.00  0.00           H  
ATOM   1128 2HG  LYS A  64     -16.431  -7.929   9.191  1.00  0.00           H  
ATOM   1129 1HD  LYS A  64     -18.088  -7.587   7.414  1.00  0.00           H  
ATOM   1130 2HD  LYS A  64     -18.102  -9.323   7.069  1.00  0.00           H  
ATOM   1131 1HE  LYS A  64     -18.823  -9.735   9.446  1.00  0.00           H  
ATOM   1132 2HE  LYS A  64     -18.940  -7.980   9.673  1.00  0.00           H  
ATOM   1133 1HZ  LYS A  64     -21.065  -8.946   9.191  1.00  0.00           H  
ATOM   1134 2HZ  LYS A  64     -20.692  -7.926   7.960  1.00  0.00           H  
ATOM   1135 3HZ  LYS A  64     -20.539  -9.559   7.764  1.00  0.00           H  
ATOM   1136  N   LYS A  65     -13.839 -11.197   7.596  1.00  0.00           N  
ATOM   1137  CA  LYS A  65     -13.754 -12.606   7.959  1.00  0.00           C  
ATOM   1138  C   LYS A  65     -12.720 -12.869   9.053  1.00  0.00           C  
ATOM   1139  O   LYS A  65     -12.950 -13.734   9.901  1.00  0.00           O  
ATOM   1140  OXT LYS A  65     -11.546 -12.617   8.776  1.00  0.00           O  
ATOM   1141  CB  LYS A  65     -13.436 -13.442   6.720  1.00  0.00           C  
ATOM   1142  CG  LYS A  65     -13.388 -14.951   6.960  1.00  0.00           C  
ATOM   1143  CD  LYS A  65     -13.147 -15.714   5.651  1.00  0.00           C  
ATOM   1144  CE  LYS A  65     -13.129 -17.223   5.875  1.00  0.00           C  
ATOM   1145  NZ  LYS A  65     -12.892 -17.973   4.605  1.00  0.00           N  
ATOM   1146  H   LYS A  65     -13.871 -10.957   6.598  1.00  0.00           H  
ATOM   1147  HA  LYS A  65     -14.727 -12.914   8.340  1.00  0.00           H  
ATOM   1148 1HB  LYS A  65     -14.178 -13.235   5.948  1.00  0.00           H  
ATOM   1149 2HB  LYS A  65     -12.466 -13.131   6.324  1.00  0.00           H  
ATOM   1150 1HG  LYS A  65     -12.576 -15.172   7.657  1.00  0.00           H  
ATOM   1151 2HG  LYS A  65     -14.324 -15.276   7.410  1.00  0.00           H  
ATOM   1152 1HD  LYS A  65     -13.930 -15.464   4.936  1.00  0.00           H  
ATOM   1153 2HD  LYS A  65     -12.187 -15.407   5.234  1.00  0.00           H  
ATOM   1154 1HE  LYS A  65     -12.339 -17.468   6.583  1.00  0.00           H  
ATOM   1155 2HE  LYS A  65     -14.087 -17.531   6.293  1.00  0.00           H  
ATOM   1156 1HZ  LYS A  65     -12.889 -18.966   4.796  1.00  0.00           H  
ATOM   1157 2HZ  LYS A  65     -13.627 -17.762   3.944  1.00  0.00           H  
ATOM   1158 3HZ  LYS A  65     -12.001 -17.704   4.213  1.00  0.00           H  
TER                                                                             
ATOM   1160  N   GLY B  66       1.662  22.053  19.294  1.00  0.00           N  
ATOM   1161  CA  GLY B  66       2.663  21.077  18.862  1.00  0.00           C  
ATOM   1162  C   GLY B  66       2.687  20.950  17.356  1.00  0.00           C  
ATOM   1163  O   GLY B  66       2.541  21.934  16.635  1.00  0.00           O  
ATOM   1164 1H   GLY B  66       1.667  22.118  20.292  1.00  0.00           H  
ATOM   1165 2H   GLY B  66       1.877  22.947  18.902  1.00  0.00           H  
ATOM   1166 3H   GLY B  66       0.758  21.763  18.984  1.00  0.00           H  
ATOM   1167 1HA  GLY B  66       3.639  21.375  19.213  1.00  0.00           H  
ATOM   1168 2HA  GLY B  66       2.444  20.106  19.307  1.00  0.00           H  
ATOM   1169  N   PHE B  67       2.901  19.748  16.863  1.00  0.00           N  
ATOM   1170  CA  PHE B  67       2.953  19.612  15.424  1.00  0.00           C  
ATOM   1171  C   PHE B  67       1.583  19.963  14.895  1.00  0.00           C  
ATOM   1172  O   PHE B  67       0.567  19.645  15.514  1.00  0.00           O  
ATOM   1173  CB  PHE B  67       3.370  18.205  15.001  1.00  0.00           C  
ATOM   1174  CG  PHE B  67       4.832  17.960  15.194  1.00  0.00           C  
ATOM   1175  CD1 PHE B  67       5.319  17.304  16.318  1.00  0.00           C  
ATOM   1176  CD2 PHE B  67       5.729  18.392  14.243  1.00  0.00           C  
ATOM   1177  CE1 PHE B  67       6.663  17.088  16.472  1.00  0.00           C  
ATOM   1178  CE2 PHE B  67       7.071  18.180  14.401  1.00  0.00           C  
ATOM   1179  CZ  PHE B  67       7.537  17.526  15.523  1.00  0.00           C  
ATOM   1180  H   PHE B  67       3.020  18.947  17.464  1.00  0.00           H  
ATOM   1181  HA  PHE B  67       3.672  20.323  15.024  1.00  0.00           H  
ATOM   1182 1HB  PHE B  67       2.814  17.467  15.573  1.00  0.00           H  
ATOM   1183 2HB  PHE B  67       3.128  18.059  13.946  1.00  0.00           H  
ATOM   1184  HD1 PHE B  67       4.624  16.952  17.079  1.00  0.00           H  
ATOM   1185  HD2 PHE B  67       5.358  18.911  13.359  1.00  0.00           H  
ATOM   1186  HE1 PHE B  67       7.033  16.569  17.352  1.00  0.00           H  
ATOM   1187  HE2 PHE B  67       7.764  18.530  13.639  1.00  0.00           H  
ATOM   1188  HZ  PHE B  67       8.597  17.354  15.649  1.00  0.00           H  
ATOM   1189  N   LEU B  68       1.556  20.632  13.768  1.00  0.00           N  
ATOM   1190  CA  LEU B  68       0.292  21.031  13.215  1.00  0.00           C  
ATOM   1191  C   LEU B  68      -0.512  19.794  12.820  1.00  0.00           C  
ATOM   1192  O   LEU B  68       0.011  18.952  12.079  1.00  0.00           O  
ATOM   1193  CB  LEU B  68       0.568  21.923  12.010  1.00  0.00           C  
ATOM   1194  CG  LEU B  68       1.164  23.278  12.424  1.00  0.00           C  
ATOM   1195  CD1 LEU B  68       1.826  23.977  11.224  1.00  0.00           C  
ATOM   1196  CD2 LEU B  68       0.047  24.125  13.042  1.00  0.00           C  
ATOM   1197  H   LEU B  68       2.438  20.871  13.317  1.00  0.00           H  
ATOM   1198  HA  LEU B  68      -0.209  21.635  13.951  1.00  0.00           H  
ATOM   1199 1HB  LEU B  68       1.282  21.425  11.349  1.00  0.00           H  
ATOM   1200 2HB  LEU B  68      -0.361  22.092  11.466  1.00  0.00           H  
ATOM   1201  HG  LEU B  68       1.947  23.115  13.174  1.00  0.00           H  
ATOM   1202 1HD1 LEU B  68       2.250  24.912  11.563  1.00  0.00           H  
ATOM   1203 2HD1 LEU B  68       2.609  23.360  10.822  1.00  0.00           H  
ATOM   1204 3HD1 LEU B  68       1.086  24.171  10.447  1.00  0.00           H  
ATOM   1205 1HD2 LEU B  68       0.444  25.064  13.349  1.00  0.00           H  
ATOM   1206 2HD2 LEU B  68      -0.740  24.295  12.305  1.00  0.00           H  
ATOM   1207 3HD2 LEU B  68      -0.373  23.604  13.909  1.00  0.00           H  
ATOM   1208  N   PRO B  69      -1.772  19.659  13.278  1.00  0.00           N  
ATOM   1209  CA  PRO B  69      -2.667  18.564  12.955  1.00  0.00           C  
ATOM   1210  C   PRO B  69      -2.855  18.467  11.465  1.00  0.00           C  
ATOM   1211  O   PRO B  69      -2.933  19.484  10.778  1.00  0.00           O  
ATOM   1212  CB  PRO B  69      -3.965  18.965  13.671  1.00  0.00           C  
ATOM   1213  CG  PRO B  69      -3.507  19.866  14.797  1.00  0.00           C  
ATOM   1214  CD  PRO B  69      -2.336  20.631  14.243  1.00  0.00           C  
ATOM   1215  HA  PRO B  69      -2.256  17.625  13.351  1.00  0.00           H  
ATOM   1216 1HB  PRO B  69      -4.639  19.467  12.963  1.00  0.00           H  
ATOM   1217 2HB  PRO B  69      -4.486  18.066  14.029  1.00  0.00           H  
ATOM   1218 1HG  PRO B  69      -4.326  20.521  15.128  1.00  0.00           H  
ATOM   1219 2HG  PRO B  69      -3.219  19.255  15.666  1.00  0.00           H  
ATOM   1220 1HD  PRO B  69      -2.644  21.555  13.739  1.00  0.00           H  
ATOM   1221 2HD  PRO B  69      -1.674  20.808  15.104  1.00  0.00           H  
ATOM   1222  N   ASN B  70      -2.938  17.242  10.967  1.00  0.00           N  
ATOM   1223  CA  ASN B  70      -3.137  17.042   9.546  1.00  0.00           C  
ATOM   1224  C   ASN B  70      -3.990  15.799   9.262  1.00  0.00           C  
ATOM   1225  O   ASN B  70      -4.068  14.871  10.067  1.00  0.00           O  
ATOM   1226  CB  ASN B  70      -1.768  17.021   8.901  1.00  0.00           C  
ATOM   1227  CG  ASN B  70      -0.872  15.930   9.462  1.00  0.00           C  
ATOM   1228  OD1 ASN B  70      -0.820  14.813   8.947  1.00  0.00           O  
ATOM   1229  ND2 ASN B  70      -0.166  16.245  10.543  1.00  0.00           N  
ATOM   1230  H   ASN B  70      -2.862  16.444  11.578  1.00  0.00           H  
ATOM   1231  HA  ASN B  70      -3.718  17.886   9.170  1.00  0.00           H  
ATOM   1232 1HB  ASN B  70      -1.877  16.860   7.835  1.00  0.00           H  
ATOM   1233 2HB  ASN B  70      -1.280  17.987   9.040  1.00  0.00           H  
ATOM   1234 1HD2 ASN B  70       0.441  15.569  10.961  1.00  0.00           H  
ATOM   1235 2HD2 ASN B  70      -0.228  17.182  10.968  1.00  0.00           H  
ATOM   1236  N   ASP B  71      -4.664  15.826   8.118  1.00  0.00           N  
ATOM   1237  CA  ASP B  71      -5.578  14.774   7.681  1.00  0.00           C  
ATOM   1238  C   ASP B  71      -4.959  13.387   7.491  1.00  0.00           C  
ATOM   1239  O   ASP B  71      -3.778  13.226   7.188  1.00  0.00           O  
ATOM   1240  CB  ASP B  71      -6.255  15.200   6.374  1.00  0.00           C  
ATOM   1241  CG  ASP B  71      -7.507  14.395   6.066  1.00  0.00           C  
ATOM   1242  OD1 ASP B  71      -8.578  14.778   6.498  1.00  0.00           O  
ATOM   1243  OD2 ASP B  71      -7.394  13.371   5.444  1.00  0.00           O  
ATOM   1244  H   ASP B  71      -4.542  16.628   7.519  1.00  0.00           H  
ATOM   1245  HA  ASP B  71      -6.350  14.679   8.444  1.00  0.00           H  
ATOM   1246 1HB  ASP B  71      -6.521  16.255   6.431  1.00  0.00           H  
ATOM   1247 2HB  ASP B  71      -5.548  15.088   5.546  1.00  0.00           H  
ATOM   1248  N   ALA B  72      -5.824  12.384   7.568  1.00  0.00           N  
ATOM   1249  CA  ALA B  72      -5.467  10.993   7.335  1.00  0.00           C  
ATOM   1250  C   ALA B  72      -4.862  10.770   5.941  1.00  0.00           C  
ATOM   1251  O   ALA B  72      -3.978   9.923   5.776  1.00  0.00           O  
ATOM   1252  CB  ALA B  72      -6.688  10.118   7.512  1.00  0.00           C  
ATOM   1253  H   ALA B  72      -6.787  12.599   7.795  1.00  0.00           H  
ATOM   1254  HA  ALA B  72      -4.730  10.703   8.078  1.00  0.00           H  
ATOM   1255 1HB  ALA B  72      -6.408   9.094   7.381  1.00  0.00           H  
ATOM   1256 2HB  ALA B  72      -7.093  10.255   8.512  1.00  0.00           H  
ATOM   1257 3HB  ALA B  72      -7.442  10.394   6.771  1.00  0.00           H  
ATOM   1258  N   GLU B  73      -5.271  11.554   4.939  1.00  0.00           N  
ATOM   1259  CA  GLU B  73      -4.737  11.344   3.589  1.00  0.00           C  
ATOM   1260  C   GLU B  73      -3.308  11.905   3.443  1.00  0.00           C  
ATOM   1261  O   GLU B  73      -2.664  11.713   2.409  1.00  0.00           O  
ATOM   1262  CB  GLU B  73      -5.629  12.012   2.525  1.00  0.00           C  
ATOM   1263  CG  GLU B  73      -7.019  11.413   2.356  1.00  0.00           C  
ATOM   1264  CD  GLU B  73      -7.867  12.107   1.297  1.00  0.00           C  
ATOM   1265  OE1 GLU B  73      -7.367  12.957   0.603  1.00  0.00           O  
ATOM   1266  OE2 GLU B  73      -9.033  11.780   1.198  1.00  0.00           O  
ATOM   1267  H   GLU B  73      -5.992  12.269   5.103  1.00  0.00           H  
ATOM   1268  HA  GLU B  73      -4.694  10.269   3.402  1.00  0.00           H  
ATOM   1269 1HB  GLU B  73      -5.759  13.065   2.787  1.00  0.00           H  
ATOM   1270 2HB  GLU B  73      -5.130  11.976   1.558  1.00  0.00           H  
ATOM   1271 1HG  GLU B  73      -6.898  10.385   2.054  1.00  0.00           H  
ATOM   1272 2HG  GLU B  73      -7.537  11.433   3.317  1.00  0.00           H  
ATOM   1273  N   GLU B  74      -2.829  12.619   4.479  1.00  0.00           N  
ATOM   1274  CA  GLU B  74      -1.476  13.167   4.540  1.00  0.00           C  
ATOM   1275  C   GLU B  74      -0.625  12.213   5.398  1.00  0.00           C  
ATOM   1276  O   GLU B  74       0.545  11.958   5.098  1.00  0.00           O  
ATOM   1277  CB  GLU B  74      -1.490  14.614   5.055  1.00  0.00           C  
ATOM   1278  CG  GLU B  74      -2.234  15.570   4.078  1.00  0.00           C  
ATOM   1279  CD  GLU B  74      -2.237  17.037   4.464  1.00  0.00           C  
ATOM   1280  OE1 GLU B  74      -1.718  17.374   5.494  1.00  0.00           O  
ATOM   1281  OE2 GLU B  74      -2.768  17.820   3.708  1.00  0.00           O  
ATOM   1282  H   GLU B  74      -3.413  12.756   5.296  1.00  0.00           H  
ATOM   1283  HA  GLU B  74      -1.055  13.205   3.537  1.00  0.00           H  
ATOM   1284 1HB  GLU B  74      -1.980  14.659   6.030  1.00  0.00           H  
ATOM   1285 2HB  GLU B  74      -0.469  14.972   5.181  1.00  0.00           H  
ATOM   1286 1HG  GLU B  74      -1.781  15.471   3.093  1.00  0.00           H  
ATOM   1287 2HG  GLU B  74      -3.266  15.229   3.999  1.00  0.00           H  
ATOM   1288  N   LEU B  75      -1.236  11.675   6.472  1.00  0.00           N  
ATOM   1289  CA  LEU B  75      -0.540  10.732   7.343  1.00  0.00           C  
ATOM   1290  C   LEU B  75      -0.214   9.449   6.569  1.00  0.00           C  
ATOM   1291  O   LEU B  75       0.829   8.835   6.779  1.00  0.00           O  
ATOM   1292  CB  LEU B  75      -1.388  10.386   8.572  1.00  0.00           C  
ATOM   1293  CG  LEU B  75      -1.612  11.532   9.605  1.00  0.00           C  
ATOM   1294  CD1 LEU B  75      -2.626  11.087  10.628  1.00  0.00           C  
ATOM   1295  CD2 LEU B  75      -0.286  11.886  10.308  1.00  0.00           C  
ATOM   1296  H   LEU B  75      -2.189  11.960   6.688  1.00  0.00           H  
ATOM   1297  HA  LEU B  75       0.387  11.186   7.669  1.00  0.00           H  
ATOM   1298 1HB  LEU B  75      -2.360  10.045   8.229  1.00  0.00           H  
ATOM   1299 2HB  LEU B  75      -0.900   9.558   9.097  1.00  0.00           H  
ATOM   1300  HG  LEU B  75      -2.005  12.416   9.092  1.00  0.00           H  
ATOM   1301 1HD1 LEU B  75      -2.791  11.893  11.346  1.00  0.00           H  
ATOM   1302 2HD1 LEU B  75      -3.564  10.848  10.140  1.00  0.00           H  
ATOM   1303 3HD1 LEU B  75      -2.254  10.208  11.154  1.00  0.00           H  
ATOM   1304 1HD2 LEU B  75      -0.467  12.684  11.023  1.00  0.00           H  
ATOM   1305 2HD2 LEU B  75       0.105  11.010  10.828  1.00  0.00           H  
ATOM   1306 3HD2 LEU B  75       0.432  12.221   9.598  1.00  0.00           H  
ATOM   1307  N   PHE B  76      -1.099   9.047   5.667  1.00  0.00           N  
ATOM   1308  CA  PHE B  76      -0.851   7.878   4.839  1.00  0.00           C  
ATOM   1309  C   PHE B  76      -0.335   8.355   3.488  1.00  0.00           C  
ATOM   1310  O   PHE B  76      -1.058   8.979   2.710  1.00  0.00           O  
ATOM   1311  CB  PHE B  76      -2.054   7.010   4.667  1.00  0.00           C  
ATOM   1312  CG  PHE B  76      -2.371   6.255   5.837  1.00  0.00           C  
ATOM   1313  CD1 PHE B  76      -3.132   6.758   6.860  1.00  0.00           C  
ATOM   1314  CD2 PHE B  76      -1.872   4.969   5.919  1.00  0.00           C  
ATOM   1315  CE1 PHE B  76      -3.376   5.984   7.943  1.00  0.00           C  
ATOM   1316  CE2 PHE B  76      -2.114   4.209   6.995  1.00  0.00           C  
ATOM   1317  CZ  PHE B  76      -2.856   4.716   7.998  1.00  0.00           C  
ATOM   1318  H   PHE B  76      -1.978   9.556   5.559  1.00  0.00           H  
ATOM   1319  HA  PHE B  76      -0.074   7.268   5.301  1.00  0.00           H  
ATOM   1320 1HB  PHE B  76      -2.892   7.628   4.388  1.00  0.00           H  
ATOM   1321 2HB  PHE B  76      -1.846   6.318   3.886  1.00  0.00           H  
ATOM   1322  HD1 PHE B  76      -3.529   7.770   6.799  1.00  0.00           H  
ATOM   1323  HD2 PHE B  76      -1.267   4.576   5.097  1.00  0.00           H  
ATOM   1324  HE1 PHE B  76      -3.978   6.366   8.768  1.00  0.00           H  
ATOM   1325  HE2 PHE B  76      -1.714   3.199   7.066  1.00  0.00           H  
ATOM   1326  HZ  PHE B  76      -3.032   4.121   8.834  1.00  0.00           H  
ATOM   1327  N   ILE B  77       0.929   8.063   3.213  1.00  0.00           N  
ATOM   1328  CA  ILE B  77       1.594   8.540   2.017  1.00  0.00           C  
ATOM   1329  C   ILE B  77       1.623   7.476   0.938  1.00  0.00           C  
ATOM   1330  O   ILE B  77       2.517   6.621   0.897  1.00  0.00           O  
ATOM   1331  CB  ILE B  77       3.041   8.951   2.404  1.00  0.00           C  
ATOM   1332  CG1 ILE B  77       2.981  10.066   3.522  1.00  0.00           C  
ATOM   1333  CG2 ILE B  77       3.859   9.386   1.172  1.00  0.00           C  
ATOM   1334  CD1 ILE B  77       4.322  10.398   4.194  1.00  0.00           C  
ATOM   1335  H   ILE B  77       1.464   7.506   3.870  1.00  0.00           H  
ATOM   1336  HA  ILE B  77       1.056   9.407   1.641  1.00  0.00           H  
ATOM   1337  HB  ILE B  77       3.524   8.103   2.856  1.00  0.00           H  
ATOM   1338 1HG1 ILE B  77       2.576  10.977   3.084  1.00  0.00           H  
ATOM   1339 2HG1 ILE B  77       2.299   9.736   4.310  1.00  0.00           H  
ATOM   1340 1HG2 ILE B  77       4.858   9.631   1.475  1.00  0.00           H  
ATOM   1341 2HG2 ILE B  77       3.910   8.584   0.452  1.00  0.00           H  
ATOM   1342 3HG2 ILE B  77       3.393  10.255   0.708  1.00  0.00           H  
ATOM   1343 1HD1 ILE B  77       4.159  11.165   4.949  1.00  0.00           H  
ATOM   1344 2HD1 ILE B  77       4.721   9.501   4.668  1.00  0.00           H  
ATOM   1345 3HD1 ILE B  77       5.034  10.771   3.463  1.00  0.00           H  
ATOM   1346  N   PHE B  78       0.653   7.542   0.045  1.00  0.00           N  
ATOM   1347  CA  PHE B  78       0.516   6.492  -0.952  1.00  0.00           C  
ATOM   1348  C   PHE B  78       1.173   6.870  -2.271  1.00  0.00           C  
ATOM   1349  O   PHE B  78       0.865   7.917  -2.841  1.00  0.00           O  
ATOM   1350  CB  PHE B  78      -0.936   6.196  -1.265  1.00  0.00           C  
ATOM   1351  CG  PHE B  78      -1.707   5.614  -0.179  1.00  0.00           C  
ATOM   1352  CD1 PHE B  78      -2.382   6.444   0.650  1.00  0.00           C  
ATOM   1353  CD2 PHE B  78      -1.800   4.240   0.013  1.00  0.00           C  
ATOM   1354  CE1 PHE B  78      -3.134   5.966   1.627  1.00  0.00           C  
ATOM   1355  CE2 PHE B  78      -2.575   3.746   1.032  1.00  0.00           C  
ATOM   1356  CZ  PHE B  78      -3.245   4.627   1.835  1.00  0.00           C  
ATOM   1357  H   PHE B  78      -0.028   8.289   0.108  1.00  0.00           H  
ATOM   1358  HA  PHE B  78       1.019   5.597  -0.579  1.00  0.00           H  
ATOM   1359 1HB  PHE B  78      -1.423   7.119  -1.565  1.00  0.00           H  
ATOM   1360 2HB  PHE B  78      -0.986   5.524  -2.110  1.00  0.00           H  
ATOM   1361  HD1 PHE B  78      -2.319   7.524   0.504  1.00  0.00           H  
ATOM   1362  HD2 PHE B  78      -1.263   3.565  -0.645  1.00  0.00           H  
ATOM   1363  HE1 PHE B  78      -3.651   6.664   2.250  1.00  0.00           H  
ATOM   1364  HE2 PHE B  78      -2.664   2.677   1.199  1.00  0.00           H  
ATOM   1365  HZ  PHE B  78      -3.862   4.278   2.630  1.00  0.00           H  
ATOM   1366  N   LEU B  79       2.096   6.020  -2.727  1.00  0.00           N  
ATOM   1367  CA  LEU B  79       2.890   6.260  -3.924  1.00  0.00           C  
ATOM   1368  C   LEU B  79       2.743   5.149  -4.964  1.00  0.00           C  
ATOM   1369  O   LEU B  79       2.598   3.977  -4.614  1.00  0.00           O  
ATOM   1370  CB  LEU B  79       4.330   6.322  -3.426  1.00  0.00           C  
ATOM   1371  CG  LEU B  79       4.559   7.330  -2.261  1.00  0.00           C  
ATOM   1372  CD1 LEU B  79       5.875   7.100  -1.686  1.00  0.00           C  
ATOM   1373  CD2 LEU B  79       4.441   8.776  -2.744  1.00  0.00           C  
ATOM   1374  H   LEU B  79       2.297   5.185  -2.175  1.00  0.00           H  
ATOM   1375  HA  LEU B  79       2.581   7.204  -4.369  1.00  0.00           H  
ATOM   1376 1HB  LEU B  79       4.599   5.344  -3.066  1.00  0.00           H  
ATOM   1377 2HB  LEU B  79       4.991   6.588  -4.254  1.00  0.00           H  
ATOM   1378  HG  LEU B  79       3.834   7.143  -1.477  1.00  0.00           H  
ATOM   1379 1HD1 LEU B  79       5.993   7.770  -0.858  1.00  0.00           H  
ATOM   1380 2HD1 LEU B  79       5.939   6.078  -1.325  1.00  0.00           H  
ATOM   1381 3HD1 LEU B  79       6.641   7.278  -2.431  1.00  0.00           H  
ATOM   1382 1HD2 LEU B  79       4.610   9.451  -1.907  1.00  0.00           H  
ATOM   1383 2HD2 LEU B  79       5.186   8.968  -3.515  1.00  0.00           H  
ATOM   1384 3HD2 LEU B  79       3.447   8.957  -3.147  1.00  0.00           H  
ATOM   1385  N   THR B  80       2.869   5.501  -6.238  1.00  0.00           N  
ATOM   1386  CA  THR B  80       2.800   4.525  -7.330  1.00  0.00           C  
ATOM   1387  C   THR B  80       4.119   4.385  -8.102  1.00  0.00           C  
ATOM   1388  O   THR B  80       4.198   3.689  -9.119  1.00  0.00           O  
ATOM   1389  CB  THR B  80       1.673   4.877  -8.300  1.00  0.00           C  
ATOM   1390  OG1 THR B  80       1.901   6.184  -8.852  1.00  0.00           O  
ATOM   1391  CG2 THR B  80       0.340   4.850  -7.553  1.00  0.00           C  
ATOM   1392  H   THR B  80       2.976   6.480  -6.468  1.00  0.00           H  
ATOM   1393  HA  THR B  80       2.568   3.553  -6.906  1.00  0.00           H  
ATOM   1394  HB  THR B  80       1.658   4.152  -9.099  1.00  0.00           H  
ATOM   1395  HG1 THR B  80       2.596   6.130  -9.527  1.00  0.00           H  
ATOM   1396 1HG2 THR B  80      -0.469   5.092  -8.237  1.00  0.00           H  
ATOM   1397 2HG2 THR B  80       0.183   3.857  -7.138  1.00  0.00           H  
ATOM   1398 3HG2 THR B  80       0.356   5.578  -6.747  1.00  0.00           H  
ATOM   1399  N   GLU B  81       5.135   5.088  -7.624  1.00  0.00           N  
ATOM   1400  CA  GLU B  81       6.444   5.140  -8.265  1.00  0.00           C  
ATOM   1401  C   GLU B  81       7.563   5.463  -7.269  1.00  0.00           C  
ATOM   1402  O   GLU B  81       7.301   5.922  -6.150  1.00  0.00           O  
ATOM   1403  CB  GLU B  81       6.444   6.176  -9.395  1.00  0.00           C  
ATOM   1404  CG  GLU B  81       6.203   7.620  -8.950  1.00  0.00           C  
ATOM   1405  CD  GLU B  81       6.145   8.578 -10.117  1.00  0.00           C  
ATOM   1406  OE1 GLU B  81       6.201   8.120 -11.233  1.00  0.00           O  
ATOM   1407  OE2 GLU B  81       6.053   9.763  -9.895  1.00  0.00           O  
ATOM   1408  H   GLU B  81       4.988   5.615  -6.779  1.00  0.00           H  
ATOM   1409  HA  GLU B  81       6.652   4.161  -8.700  1.00  0.00           H  
ATOM   1410 1HB  GLU B  81       7.404   6.149  -9.910  1.00  0.00           H  
ATOM   1411 2HB  GLU B  81       5.675   5.916 -10.123  1.00  0.00           H  
ATOM   1412 1HG  GLU B  81       5.264   7.672  -8.401  1.00  0.00           H  
ATOM   1413 2HG  GLU B  81       7.004   7.924  -8.278  1.00  0.00           H  
ATOM   1414  N   ILE B  82       8.813   5.257  -7.695  1.00  0.00           N  
ATOM   1415  CA  ILE B  82       9.955   5.616  -6.858  1.00  0.00           C  
ATOM   1416  C   ILE B  82      10.251   7.094  -7.010  1.00  0.00           C  
ATOM   1417  O   ILE B  82      10.499   7.599  -8.102  1.00  0.00           O  
ATOM   1418  CB  ILE B  82      11.190   4.791  -7.187  1.00  0.00           C  
ATOM   1419  CG1 ILE B  82      10.834   3.299  -7.118  1.00  0.00           C  
ATOM   1420  CG2 ILE B  82      12.281   5.142  -6.222  1.00  0.00           C  
ATOM   1421  CD1 ILE B  82      10.294   2.883  -5.769  1.00  0.00           C  
ATOM   1422  H   ILE B  82       8.968   4.865  -8.612  1.00  0.00           H  
ATOM   1423  HA  ILE B  82       9.701   5.426  -5.821  1.00  0.00           H  
ATOM   1424  HB  ILE B  82      11.521   5.007  -8.200  1.00  0.00           H  
ATOM   1425 1HG1 ILE B  82      10.087   3.074  -7.878  1.00  0.00           H  
ATOM   1426 2HG1 ILE B  82      11.730   2.710  -7.329  1.00  0.00           H  
ATOM   1427 1HG2 ILE B  82      13.167   4.558  -6.456  1.00  0.00           H  
ATOM   1428 2HG2 ILE B  82      12.512   6.201  -6.308  1.00  0.00           H  
ATOM   1429 3HG2 ILE B  82      11.952   4.926  -5.207  1.00  0.00           H  
ATOM   1430 1HD1 ILE B  82      10.056   1.820  -5.772  1.00  0.00           H  
ATOM   1431 2HD1 ILE B  82      11.034   3.089  -4.998  1.00  0.00           H  
ATOM   1432 3HD1 ILE B  82       9.392   3.456  -5.569  1.00  0.00           H  
ATOM   1433  N   THR B  83      10.169   7.772  -5.895  1.00  0.00           N  
ATOM   1434  CA  THR B  83      10.226   9.209  -5.814  1.00  0.00           C  
ATOM   1435  C   THR B  83      10.667   9.751  -4.484  1.00  0.00           C  
ATOM   1436  O   THR B  83      10.531   9.099  -3.438  1.00  0.00           O  
ATOM   1437  CB  THR B  83       8.838   9.817  -6.082  1.00  0.00           C  
ATOM   1438  OG1 THR B  83       8.932  11.245  -6.035  1.00  0.00           O  
ATOM   1439  CG2 THR B  83       7.820   9.346  -5.044  1.00  0.00           C  
ATOM   1440  H   THR B  83      10.002   7.250  -5.052  1.00  0.00           H  
ATOM   1441  HA  THR B  83      10.908   9.565  -6.578  1.00  0.00           H  
ATOM   1442  HB  THR B  83       8.504   9.517  -7.079  1.00  0.00           H  
ATOM   1443  HG1 THR B  83       8.939  11.553  -5.083  1.00  0.00           H  
ATOM   1444 1HG2 THR B  83       6.853   9.796  -5.261  1.00  0.00           H  
ATOM   1445 2HG2 THR B  83       7.731   8.259  -5.081  1.00  0.00           H  
ATOM   1446 3HG2 THR B  83       8.147   9.654  -4.047  1.00  0.00           H  
ATOM   1447  N   GLU B  84      11.143  10.984  -4.553  1.00  0.00           N  
ATOM   1448  CA  GLU B  84      11.359  11.828  -3.387  1.00  0.00           C  
ATOM   1449  C   GLU B  84       9.984  11.998  -2.727  1.00  0.00           C  
ATOM   1450  O   GLU B  84       8.979  12.162  -3.425  1.00  0.00           O  
ATOM   1451  CB  GLU B  84      11.935  13.184  -3.796  1.00  0.00           C  
ATOM   1452  CG  GLU B  84      12.227  14.122  -2.641  1.00  0.00           C  
ATOM   1453  CD  GLU B  84      12.849  15.448  -3.084  1.00  0.00           C  
ATOM   1454  OE1 GLU B  84      13.170  15.584  -4.236  1.00  0.00           O  
ATOM   1455  OE2 GLU B  84      12.976  16.324  -2.256  1.00  0.00           O  
ATOM   1456  H   GLU B  84      11.273  11.389  -5.471  1.00  0.00           H  
ATOM   1457  HA  GLU B  84      12.032  11.331  -2.690  1.00  0.00           H  
ATOM   1458 1HB  GLU B  84      12.866  13.033  -4.339  1.00  0.00           H  
ATOM   1459 2HB  GLU B  84      11.240  13.684  -4.469  1.00  0.00           H  
ATOM   1460 1HG  GLU B  84      11.299  14.328  -2.102  1.00  0.00           H  
ATOM   1461 2HG  GLU B  84      12.904  13.616  -1.950  1.00  0.00           H  
ATOM   1462  N   ILE B  85       9.964  11.890  -1.419  1.00  0.00           N  
ATOM   1463  CA  ILE B  85       8.801  11.959  -0.540  1.00  0.00           C  
ATOM   1464  C   ILE B  85       8.898  13.051   0.493  1.00  0.00           C  
ATOM   1465  O   ILE B  85       9.967  13.273   1.076  1.00  0.00           O  
ATOM   1466  CB  ILE B  85       8.659  10.650   0.263  1.00  0.00           C  
ATOM   1467  CG1 ILE B  85       8.329   9.514  -0.594  1.00  0.00           C  
ATOM   1468  CG2 ILE B  85       7.670  10.750   1.425  1.00  0.00           C  
ATOM   1469  CD1 ILE B  85       8.592   8.212   0.138  1.00  0.00           C  
ATOM   1470  H   ILE B  85      10.856  11.744  -0.974  1.00  0.00           H  
ATOM   1471  HA  ILE B  85       7.916  12.125  -1.148  1.00  0.00           H  
ATOM   1472  HB  ILE B  85       9.625  10.439   0.657  1.00  0.00           H  
ATOM   1473 1HG1 ILE B  85       7.287   9.585  -0.878  1.00  0.00           H  
ATOM   1474 2HG1 ILE B  85       8.930   9.532  -1.499  1.00  0.00           H  
ATOM   1475 1HG2 ILE B  85       7.658   9.807   1.974  1.00  0.00           H  
ATOM   1476 2HG2 ILE B  85       7.967  11.537   2.108  1.00  0.00           H  
ATOM   1477 3HG2 ILE B  85       6.682  10.961   1.037  1.00  0.00           H  
ATOM   1478 1HD1 ILE B  85       8.339   7.376  -0.477  1.00  0.00           H  
ATOM   1479 2HD1 ILE B  85       9.636   8.150   0.398  1.00  0.00           H  
ATOM   1480 3HD1 ILE B  85       7.991   8.178   1.043  1.00  0.00           H  
ATOM   1481  N   THR B  86       7.788  13.750   0.718  1.00  0.00           N  
ATOM   1482  CA  THR B  86       7.772  14.724   1.797  1.00  0.00           C  
ATOM   1483  C   THR B  86       6.876  14.222   2.933  1.00  0.00           C  
ATOM   1484  O   THR B  86       5.760  13.763   2.691  1.00  0.00           O  
ATOM   1485  CB  THR B  86       7.322  16.124   1.321  1.00  0.00           C  
ATOM   1486  OG1 THR B  86       8.253  16.613   0.329  1.00  0.00           O  
ATOM   1487  CG2 THR B  86       7.287  17.105   2.508  1.00  0.00           C  
ATOM   1488  H   THR B  86       6.955  13.568   0.180  1.00  0.00           H  
ATOM   1489  HA  THR B  86       8.773  14.822   2.183  1.00  0.00           H  
ATOM   1490  HB  THR B  86       6.334  16.054   0.877  1.00  0.00           H  
ATOM   1491  HG1 THR B  86       9.132  16.661   0.709  1.00  0.00           H  
ATOM   1492 1HG2 THR B  86       6.975  18.089   2.164  1.00  0.00           H  
ATOM   1493 2HG2 THR B  86       6.584  16.757   3.262  1.00  0.00           H  
ATOM   1494 3HG2 THR B  86       8.279  17.180   2.953  1.00  0.00           H  
ATOM   1495  N   ILE B  87       7.395  14.295   4.154  1.00  0.00           N  
ATOM   1496  CA  ILE B  87       6.668  13.933   5.348  1.00  0.00           C  
ATOM   1497  C   ILE B  87       6.291  15.230   6.059  1.00  0.00           C  
ATOM   1498  O   ILE B  87       7.116  15.814   6.779  1.00  0.00           O  
ATOM   1499  CB  ILE B  87       7.497  13.004   6.273  1.00  0.00           C  
ATOM   1500  CG1 ILE B  87       7.846  11.682   5.503  1.00  0.00           C  
ATOM   1501  CG2 ILE B  87       6.782  12.751   7.586  1.00  0.00           C  
ATOM   1502  CD1 ILE B  87       8.770  10.749   6.260  1.00  0.00           C  
ATOM   1503  H   ILE B  87       8.338  14.663   4.237  1.00  0.00           H  
ATOM   1504  HA  ILE B  87       5.797  13.361   5.060  1.00  0.00           H  
ATOM   1505  HB  ILE B  87       8.439  13.490   6.494  1.00  0.00           H  
ATOM   1506 1HG1 ILE B  87       6.928  11.152   5.275  1.00  0.00           H  
ATOM   1507 2HG1 ILE B  87       8.332  11.945   4.560  1.00  0.00           H  
ATOM   1508 1HG2 ILE B  87       7.394  12.114   8.227  1.00  0.00           H  
ATOM   1509 2HG2 ILE B  87       6.592  13.700   8.095  1.00  0.00           H  
ATOM   1510 3HG2 ILE B  87       5.845  12.261   7.374  1.00  0.00           H  
ATOM   1511 1HD1 ILE B  87       8.970   9.859   5.654  1.00  0.00           H  
ATOM   1512 2HD1 ILE B  87       9.704  11.259   6.474  1.00  0.00           H  
ATOM   1513 3HD1 ILE B  87       8.300  10.451   7.192  1.00  0.00           H  
ATOM   1514  N   PRO B  88       5.023  15.685   5.927  1.00  0.00           N  
ATOM   1515  CA  PRO B  88       4.561  17.004   6.305  1.00  0.00           C  
ATOM   1516  C   PRO B  88       4.315  17.227   7.781  1.00  0.00           C  
ATOM   1517  O   PRO B  88       3.216  17.583   8.199  1.00  0.00           O  
ATOM   1518  CB  PRO B  88       3.263  17.111   5.500  1.00  0.00           C  
ATOM   1519  CG  PRO B  88       2.815  15.694   5.302  1.00  0.00           C  
ATOM   1520  CD  PRO B  88       4.087  14.908   5.087  1.00  0.00           C  
ATOM   1521  HA  PRO B  88       5.277  17.741   5.938  1.00  0.00           H  
ATOM   1522 1HB  PRO B  88       2.531  17.718   6.048  1.00  0.00           H  
ATOM   1523 2HB  PRO B  88       3.459  17.630   4.549  1.00  0.00           H  
ATOM   1524 1HG  PRO B  88       2.240  15.363   6.171  1.00  0.00           H  
ATOM   1525 2HG  PRO B  88       2.125  15.635   4.438  1.00  0.00           H  
ATOM   1526 1HD  PRO B  88       3.960  13.881   5.443  1.00  0.00           H  
ATOM   1527 2HD  PRO B  88       4.333  14.957   4.021  1.00  0.00           H  
ATOM   1528  N   CYS B  89       5.352  17.049   8.557  1.00  0.00           N  
ATOM   1529  CA  CYS B  89       5.268  17.376   9.981  1.00  0.00           C  
ATOM   1530  C   CYS B  89       5.873  18.751  10.198  1.00  0.00           C  
ATOM   1531  O   CYS B  89       7.084  18.953  10.000  1.00  0.00           O  
ATOM   1532  CB  CYS B  89       5.946  16.315  10.829  1.00  0.00           C  
ATOM   1533  SG  CYS B  89       7.714  16.191  10.592  1.00  0.00           S  
ATOM   1534  H   CYS B  89       6.224  16.722   8.174  1.00  0.00           H  
ATOM   1535  HA  CYS B  89       4.208  17.416  10.262  1.00  0.00           H  
ATOM   1536 1HB  CYS B  89       5.761  16.524  11.883  1.00  0.00           H  
ATOM   1537 2HB  CYS B  89       5.514  15.343  10.612  1.00  0.00           H  
ATOM   1538  N   ARG B  90       5.032  19.698  10.576  1.00  0.00           N  
ATOM   1539  CA  ARG B  90       5.404  21.099  10.691  1.00  0.00           C  
ATOM   1540  C   ARG B  90       5.133  21.648  12.060  1.00  0.00           C  
ATOM   1541  O   ARG B  90       4.275  21.140  12.781  1.00  0.00           O  
ATOM   1542  CB  ARG B  90       4.645  21.901   9.665  1.00  0.00           C  
ATOM   1543  CG  ARG B  90       4.940  21.499   8.264  1.00  0.00           C  
ATOM   1544  CD  ARG B  90       4.319  22.383   7.301  1.00  0.00           C  
ATOM   1545  NE  ARG B  90       2.896  22.379   7.402  1.00  0.00           N  
ATOM   1546  CZ  ARG B  90       2.103  23.207   6.726  1.00  0.00           C  
ATOM   1547  NH1 ARG B  90       2.625  24.091   5.886  1.00  0.00           N  
ATOM   1548  NH2 ARG B  90       0.794  23.128   6.894  1.00  0.00           N  
ATOM   1549  H   ARG B  90       4.069  19.433  10.734  1.00  0.00           H  
ATOM   1550  HA  ARG B  90       6.469  21.200  10.487  1.00  0.00           H  
ATOM   1551 1HB  ARG B  90       3.582  21.769   9.822  1.00  0.00           H  
ATOM   1552 2HB  ARG B  90       4.876  22.967   9.773  1.00  0.00           H  
ATOM   1553 1HG  ARG B  90       6.021  21.530   8.101  1.00  0.00           H  
ATOM   1554 2HG  ARG B  90       4.575  20.489   8.080  1.00  0.00           H  
ATOM   1555 1HD  ARG B  90       4.677  23.402   7.450  1.00  0.00           H  
ATOM   1556 2HD  ARG B  90       4.578  22.045   6.303  1.00  0.00           H  
ATOM   1557  HE  ARG B  90       2.465  21.717   8.028  1.00  0.00           H  
ATOM   1558 1HH1 ARG B  90       3.658  24.146   5.746  1.00  0.00           H  
ATOM   1559 2HH1 ARG B  90       2.020  24.709   5.367  1.00  0.00           H  
ATOM   1560 1HH2 ARG B  90       0.408  22.445   7.536  1.00  0.00           H  
ATOM   1561 2HH2 ARG B  90       0.184  23.743   6.382  1.00  0.00           H  
ATOM   1562  N   VAL B  91       5.849  22.697  12.399  1.00  0.00           N  
ATOM   1563  CA  VAL B  91       5.727  23.346  13.682  1.00  0.00           C  
ATOM   1564  C   VAL B  91       5.358  24.816  13.526  1.00  0.00           C  
ATOM   1565  O   VAL B  91       5.287  25.342  12.415  1.00  0.00           O  
ATOM   1566  CB  VAL B  91       7.035  23.211  14.472  1.00  0.00           C  
ATOM   1567  CG1 VAL B  91       7.365  21.741  14.739  1.00  0.00           C  
ATOM   1568  CG2 VAL B  91       8.164  23.869  13.679  1.00  0.00           C  
ATOM   1569  H   VAL B  91       6.529  23.054  11.738  1.00  0.00           H  
ATOM   1570  HA  VAL B  91       4.933  22.852  14.247  1.00  0.00           H  
ATOM   1571  HB  VAL B  91       6.908  23.685  15.426  1.00  0.00           H  
ATOM   1572 1HG1 VAL B  91       8.284  21.679  15.319  1.00  0.00           H  
ATOM   1573 2HG1 VAL B  91       6.552  21.280  15.303  1.00  0.00           H  
ATOM   1574 3HG1 VAL B  91       7.496  21.213  13.797  1.00  0.00           H  
ATOM   1575 1HG2 VAL B  91       9.089  23.788  14.233  1.00  0.00           H  
ATOM   1576 2HG2 VAL B  91       8.274  23.362  12.718  1.00  0.00           H  
ATOM   1577 3HG2 VAL B  91       7.936  24.920  13.507  1.00  0.00           H  
ATOM   1578  N   THR B  92       5.095  25.465  14.654  1.00  0.00           N  
ATOM   1579  CA  THR B  92       4.662  26.856  14.694  1.00  0.00           C  
ATOM   1580  C   THR B  92       5.791  27.869  14.853  1.00  0.00           C  
ATOM   1581  O   THR B  92       5.562  29.074  14.833  1.00  0.00           O  
ATOM   1582  CB  THR B  92       3.691  27.034  15.857  1.00  0.00           C  
ATOM   1583  OG1 THR B  92       4.336  26.713  17.102  1.00  0.00           O  
ATOM   1584  CG2 THR B  92       2.547  26.120  15.671  1.00  0.00           C  
ATOM   1585  H   THR B  92       5.175  24.962  15.529  1.00  0.00           H  
ATOM   1586  HA  THR B  92       4.140  27.073  13.762  1.00  0.00           H  
ATOM   1587  HB  THR B  92       3.345  28.034  15.876  1.00  0.00           H  
ATOM   1588  HG1 THR B  92       4.449  25.760  17.178  1.00  0.00           H  
ATOM   1589 1HG2 THR B  92       1.868  26.242  16.482  1.00  0.00           H  
ATOM   1590 2HG2 THR B  92       2.070  26.378  14.743  1.00  0.00           H  
ATOM   1591 3HG2 THR B  92       2.887  25.081  15.641  1.00  0.00           H  
ATOM   1592  N   ASP B  93       7.001  27.386  15.042  1.00  0.00           N  
ATOM   1593  CA  ASP B  93       8.132  28.254  15.329  1.00  0.00           C  
ATOM   1594  C   ASP B  93       9.391  27.841  14.549  1.00  0.00           C  
ATOM   1595  O   ASP B  93       9.937  26.769  14.815  1.00  0.00           O  
ATOM   1596  CB  ASP B  93       8.402  28.271  16.833  1.00  0.00           C  
ATOM   1597  CG  ASP B  93       9.528  29.220  17.279  1.00  0.00           C  
ATOM   1598  OD1 ASP B  93      10.333  29.617  16.462  1.00  0.00           O  
ATOM   1599  OD2 ASP B  93       9.560  29.548  18.443  1.00  0.00           O  
ATOM   1600  H   ASP B  93       7.124  26.384  15.018  1.00  0.00           H  
ATOM   1601  HA  ASP B  93       7.834  29.264  15.090  1.00  0.00           H  
ATOM   1602 1HB  ASP B  93       7.498  28.561  17.348  1.00  0.00           H  
ATOM   1603 2HB  ASP B  93       8.618  27.289  17.156  1.00  0.00           H  
ATOM   1604  N   PRO B  94       9.893  28.666  13.601  1.00  0.00           N  
ATOM   1605  CA  PRO B  94      11.057  28.426  12.760  1.00  0.00           C  
ATOM   1606  C   PRO B  94      12.334  28.124  13.549  1.00  0.00           C  
ATOM   1607  O   PRO B  94      13.303  27.618  12.988  1.00  0.00           O  
ATOM   1608  CB  PRO B  94      11.232  29.756  12.016  1.00  0.00           C  
ATOM   1609  CG  PRO B  94       9.885  30.333  11.940  1.00  0.00           C  
ATOM   1610  CD  PRO B  94       9.191  29.932  13.229  1.00  0.00           C  
ATOM   1611  HA  PRO B  94      10.830  27.611  12.055  1.00  0.00           H  
ATOM   1612 1HB  PRO B  94      11.937  30.397  12.568  1.00  0.00           H  
ATOM   1613 2HB  PRO B  94      11.668  29.578  11.024  1.00  0.00           H  
ATOM   1614 1HG  PRO B  94       9.947  31.414  11.797  1.00  0.00           H  
ATOM   1615 2HG  PRO B  94       9.409  29.937  11.068  1.00  0.00           H  
ATOM   1616 1HD  PRO B  94       9.332  30.691  14.019  1.00  0.00           H  
ATOM   1617 2HD  PRO B  94       8.152  29.766  12.990  1.00  0.00           H  
ATOM   1618  N   GLN B  95      12.375  28.495  14.837  1.00  0.00           N  
ATOM   1619  CA  GLN B  95      13.572  28.254  15.636  1.00  0.00           C  
ATOM   1620  C   GLN B  95      13.618  26.842  16.235  1.00  0.00           C  
ATOM   1621  O   GLN B  95      14.638  26.446  16.810  1.00  0.00           O  
ATOM   1622  CB  GLN B  95      13.684  29.266  16.795  1.00  0.00           C  
ATOM   1623  CG  GLN B  95      13.907  30.729  16.382  1.00  0.00           C  
ATOM   1624  CD  GLN B  95      14.079  31.687  17.604  1.00  0.00           C  
ATOM   1625  OE1 GLN B  95      14.580  31.297  18.668  1.00  0.00           O  
ATOM   1626  NE2 GLN B  95      13.663  32.944  17.435  1.00  0.00           N  
ATOM   1627  H   GLN B  95      11.567  28.929  15.298  1.00  0.00           H  
ATOM   1628  HA  GLN B  95      14.441  28.367  14.990  1.00  0.00           H  
ATOM   1629 1HB  GLN B  95      12.757  29.235  17.380  1.00  0.00           H  
ATOM   1630 2HB  GLN B  95      14.496  28.973  17.457  1.00  0.00           H  
ATOM   1631 1HG  GLN B  95      14.799  30.793  15.762  1.00  0.00           H  
ATOM   1632 2HG  GLN B  95      13.028  31.055  15.816  1.00  0.00           H  
ATOM   1633 1HE2 GLN B  95      13.747  33.605  18.181  1.00  0.00           H  
ATOM   1634 2HE2 GLN B  95      13.260  33.221  16.564  1.00  0.00           H  
ATOM   1635  N   LEU B  96      12.519  26.089  16.142  1.00  0.00           N  
ATOM   1636  CA  LEU B  96      12.482  24.746  16.717  1.00  0.00           C  
ATOM   1637  C   LEU B  96      13.335  23.721  15.997  1.00  0.00           C  
ATOM   1638  O   LEU B  96      13.345  23.622  14.767  1.00  0.00           O  
ATOM   1639  CB  LEU B  96      11.042  24.228  16.779  1.00  0.00           C  
ATOM   1640  CG  LEU B  96      10.126  24.893  17.791  1.00  0.00           C  
ATOM   1641  CD1 LEU B  96       8.698  24.488  17.508  1.00  0.00           C  
ATOM   1642  CD2 LEU B  96      10.507  24.433  19.177  1.00  0.00           C  
ATOM   1643  H   LEU B  96      11.694  26.445  15.654  1.00  0.00           H  
ATOM   1644  HA  LEU B  96      12.851  24.821  17.739  1.00  0.00           H  
ATOM   1645 1HB  LEU B  96      10.598  24.374  15.804  1.00  0.00           H  
ATOM   1646 2HB  LEU B  96      11.063  23.156  16.991  1.00  0.00           H  
ATOM   1647  HG  LEU B  96      10.228  25.964  17.729  1.00  0.00           H  
ATOM   1648 1HD1 LEU B  96       8.027  24.946  18.234  1.00  0.00           H  
ATOM   1649 2HD1 LEU B  96       8.457  24.833  16.518  1.00  0.00           H  
ATOM   1650 3HD1 LEU B  96       8.608  23.399  17.564  1.00  0.00           H  
ATOM   1651 1HD2 LEU B  96       9.854  24.892  19.919  1.00  0.00           H  
ATOM   1652 2HD2 LEU B  96      10.407  23.349  19.227  1.00  0.00           H  
ATOM   1653 3HD2 LEU B  96      11.539  24.709  19.386  1.00  0.00           H  
ATOM   1654  N   VAL B  97      14.010  22.893  16.778  1.00  0.00           N  
ATOM   1655  CA  VAL B  97      14.738  21.783  16.198  1.00  0.00           C  
ATOM   1656  C   VAL B  97      13.761  20.637  16.037  1.00  0.00           C  
ATOM   1657  O   VAL B  97      13.071  20.270  16.995  1.00  0.00           O  
ATOM   1658  CB  VAL B  97      15.934  21.355  17.077  1.00  0.00           C  
ATOM   1659  CG1 VAL B  97      16.624  20.126  16.465  1.00  0.00           C  
ATOM   1660  CG2 VAL B  97      16.937  22.519  17.181  1.00  0.00           C  
ATOM   1661  H   VAL B  97      14.002  23.026  17.779  1.00  0.00           H  
ATOM   1662  HA  VAL B  97      15.112  22.076  15.215  1.00  0.00           H  
ATOM   1663  HB  VAL B  97      15.573  21.083  18.070  1.00  0.00           H  
ATOM   1664 1HG1 VAL B  97      17.462  19.824  17.092  1.00  0.00           H  
ATOM   1665 2HG1 VAL B  97      15.911  19.303  16.400  1.00  0.00           H  
ATOM   1666 3HG1 VAL B  97      16.987  20.371  15.468  1.00  0.00           H  
ATOM   1667 1HG2 VAL B  97      17.784  22.224  17.801  1.00  0.00           H  
ATOM   1668 2HG2 VAL B  97      17.292  22.777  16.182  1.00  0.00           H  
ATOM   1669 3HG2 VAL B  97      16.447  23.385  17.625  1.00  0.00           H  
ATOM   1670  N   VAL B  98      13.667  20.117  14.824  1.00  0.00           N  
ATOM   1671  CA  VAL B  98      12.757  19.027  14.533  1.00  0.00           C  
ATOM   1672  C   VAL B  98      13.556  17.884  13.918  1.00  0.00           C  
ATOM   1673  O   VAL B  98      14.338  18.099  12.986  1.00  0.00           O  
ATOM   1674  CB  VAL B  98      11.652  19.469  13.559  1.00  0.00           C  
ATOM   1675  CG1 VAL B  98      10.718  18.301  13.293  1.00  0.00           C  
ATOM   1676  CG2 VAL B  98      10.899  20.684  14.125  1.00  0.00           C  
ATOM   1677  H   VAL B  98      14.254  20.482  14.089  1.00  0.00           H  
ATOM   1678  HA  VAL B  98      12.298  18.689  15.456  1.00  0.00           H  
ATOM   1679  HB  VAL B  98      12.105  19.734  12.616  1.00  0.00           H  
ATOM   1680 1HG1 VAL B  98       9.946  18.592  12.586  1.00  0.00           H  
ATOM   1681 2HG1 VAL B  98      11.279  17.480  12.891  1.00  0.00           H  
ATOM   1682 3HG1 VAL B  98      10.263  17.996  14.228  1.00  0.00           H  
ATOM   1683 1HG2 VAL B  98      10.129  20.993  13.419  1.00  0.00           H  
ATOM   1684 2HG2 VAL B  98      10.442  20.422  15.064  1.00  0.00           H  
ATOM   1685 3HG2 VAL B  98      11.591  21.511  14.277  1.00  0.00           H  
ATOM   1686  N   THR B  99      13.368  16.678  14.437  1.00  0.00           N  
ATOM   1687  CA  THR B  99      14.074  15.513  13.918  1.00  0.00           C  
ATOM   1688  C   THR B  99      13.113  14.418  13.432  1.00  0.00           C  
ATOM   1689  O   THR B  99      11.973  14.322  13.886  1.00  0.00           O  
ATOM   1690  CB  THR B  99      15.048  14.993  14.979  1.00  0.00           C  
ATOM   1691  OG1 THR B  99      14.326  14.617  16.161  1.00  0.00           O  
ATOM   1692  CG2 THR B  99      16.096  16.086  15.333  1.00  0.00           C  
ATOM   1693  H   THR B  99      12.715  16.582  15.215  1.00  0.00           H  
ATOM   1694  HA  THR B  99      14.669  15.823  13.061  1.00  0.00           H  
ATOM   1695  HB  THR B  99      15.551  14.122  14.593  1.00  0.00           H  
ATOM   1696  HG1 THR B  99      14.209  13.656  16.182  1.00  0.00           H  
ATOM   1697 1HG2 THR B  99      16.787  15.700  16.080  1.00  0.00           H  
ATOM   1698 2HG2 THR B  99      16.650  16.365  14.436  1.00  0.00           H  
ATOM   1699 3HG2 THR B  99      15.588  16.959  15.731  1.00  0.00           H  
ATOM   1700  N   LEU B 100      13.582  13.597  12.494  1.00  0.00           N  
ATOM   1701  CA  LEU B 100      12.776  12.514  11.929  1.00  0.00           C  
ATOM   1702  C   LEU B 100      13.260  11.158  12.404  1.00  0.00           C  
ATOM   1703  O   LEU B 100      14.456  10.873  12.375  1.00  0.00           O  
ATOM   1704  CB  LEU B 100      12.832  12.549  10.421  1.00  0.00           C  
ATOM   1705  CG  LEU B 100      11.980  11.540   9.705  1.00  0.00           C  
ATOM   1706  CD1 LEU B 100      10.511  11.876   9.886  1.00  0.00           C  
ATOM   1707  CD2 LEU B 100      12.332  11.557   8.288  1.00  0.00           C  
ATOM   1708  H   LEU B 100      14.522  13.737  12.155  1.00  0.00           H  
ATOM   1709  HA  LEU B 100      11.741  12.641  12.247  1.00  0.00           H  
ATOM   1710 1HB  LEU B 100      12.504  13.481  10.099  1.00  0.00           H  
ATOM   1711 2HB  LEU B 100      13.864  12.425  10.104  1.00  0.00           H  
ATOM   1712  HG  LEU B 100      12.143  10.551  10.119  1.00  0.00           H  
ATOM   1713 1HD1 LEU B 100       9.905  11.149   9.362  1.00  0.00           H  
ATOM   1714 2HD1 LEU B 100      10.260  11.861  10.945  1.00  0.00           H  
ATOM   1715 3HD1 LEU B 100      10.310  12.862   9.484  1.00  0.00           H  
ATOM   1716 1HD2 LEU B 100      11.701  10.834   7.804  1.00  0.00           H  
ATOM   1717 2HD2 LEU B 100      12.155  12.537   7.868  1.00  0.00           H  
ATOM   1718 3HD2 LEU B 100      13.377  11.293   8.173  1.00  0.00           H  
ATOM   1719  N   HIS B 101      12.347  10.321  12.848  1.00  0.00           N  
ATOM   1720  CA  HIS B 101      12.714   9.019  13.363  1.00  0.00           C  
ATOM   1721  C   HIS B 101      11.848   7.904  12.802  1.00  0.00           C  
ATOM   1722  O   HIS B 101      10.671   8.118  12.504  1.00  0.00           O  
ATOM   1723  CB  HIS B 101      12.481   9.045  14.862  1.00  0.00           C  
ATOM   1724  CG  HIS B 101      13.255  10.065  15.560  1.00  0.00           C  
ATOM   1725  ND1 HIS B 101      14.464   9.816  16.110  1.00  0.00           N  
ATOM   1726  CD2 HIS B 101      13.005  11.369  15.757  1.00  0.00           C  
ATOM   1727  CE1 HIS B 101      14.940  10.922  16.641  1.00  0.00           C  
ATOM   1728  NE2 HIS B 101      14.071  11.887  16.433  1.00  0.00           N  
ATOM   1729  H   HIS B 101      11.367  10.607  12.869  1.00  0.00           H  
ATOM   1730  HA  HIS B 101      13.757   8.800  13.148  1.00  0.00           H  
ATOM   1731 1HB  HIS B 101      11.435   9.215  15.057  1.00  0.00           H  
ATOM   1732 2HB  HIS B 101      12.737   8.068  15.287  1.00  0.00           H  
ATOM   1733  HD1 HIS B 101      15.002   8.980  15.946  1.00  0.00           H  
ATOM   1734  HD2 HIS B 101      12.164  12.014  15.478  1.00  0.00           H  
ATOM   1735  HE1 HIS B 101      15.910  10.923  17.138  1.00  0.00           H  
ATOM   1736  N   GLU B 102      12.389   6.682  12.702  1.00  0.00           N  
ATOM   1737  CA  GLU B 102      11.482   5.561  12.430  1.00  0.00           C  
ATOM   1738  C   GLU B 102      10.613   5.522  13.682  1.00  0.00           C  
ATOM   1739  O   GLU B 102      11.127   5.778  14.770  1.00  0.00           O  
ATOM   1740  CB  GLU B 102      12.253   4.265  12.181  1.00  0.00           C  
ATOM   1741  CG  GLU B 102      13.107   4.308  10.897  1.00  0.00           C  
ATOM   1742  CD  GLU B 102      13.799   3.011  10.570  1.00  0.00           C  
ATOM   1743  OE1 GLU B 102      13.529   2.035  11.222  1.00  0.00           O  
ATOM   1744  OE2 GLU B 102      14.601   3.002   9.667  1.00  0.00           O  
ATOM   1745  H   GLU B 102      13.372   6.528  12.887  1.00  0.00           H  
ATOM   1746  HA  GLU B 102      10.852   5.787  11.567  1.00  0.00           H  
ATOM   1747 1HB  GLU B 102      12.908   4.058  13.029  1.00  0.00           H  
ATOM   1748 2HB  GLU B 102      11.551   3.436  12.097  1.00  0.00           H  
ATOM   1749 1HG  GLU B 102      12.458   4.575  10.066  1.00  0.00           H  
ATOM   1750 2HG  GLU B 102      13.854   5.091  11.000  1.00  0.00           H  
ATOM   1751  N   LYS B 103       9.325   5.195  13.550  1.00  0.00           N  
ATOM   1752  CA  LYS B 103       8.413   5.230  14.710  1.00  0.00           C  
ATOM   1753  C   LYS B 103       9.036   4.578  15.949  1.00  0.00           C  
ATOM   1754  O   LYS B 103       8.991   5.138  17.051  1.00  0.00           O  
ATOM   1755  CB  LYS B 103       7.091   4.544  14.430  1.00  0.00           C  
ATOM   1756  CG  LYS B 103       6.133   4.678  15.604  1.00  0.00           C  
ATOM   1757  CD  LYS B 103       4.858   3.962  15.393  1.00  0.00           C  
ATOM   1758  CE  LYS B 103       3.952   4.185  16.578  1.00  0.00           C  
ATOM   1759  NZ  LYS B 103       2.788   3.328  16.524  1.00  0.00           N  
ATOM   1760  H   LYS B 103       8.964   4.986  12.619  1.00  0.00           H  
ATOM   1761  HA  LYS B 103       8.206   6.266  14.953  1.00  0.00           H  
ATOM   1762 1HB  LYS B 103       6.628   4.997  13.550  1.00  0.00           H  
ATOM   1763 2HB  LYS B 103       7.251   3.488  14.219  1.00  0.00           H  
ATOM   1764 1HG  LYS B 103       6.590   4.273  16.506  1.00  0.00           H  
ATOM   1765 2HG  LYS B 103       5.925   5.730  15.777  1.00  0.00           H  
ATOM   1766 1HD  LYS B 103       4.366   4.327  14.488  1.00  0.00           H  
ATOM   1767 2HD  LYS B 103       5.049   2.894  15.284  1.00  0.00           H  
ATOM   1768 1HE  LYS B 103       4.490   4.001  17.506  1.00  0.00           H  
ATOM   1769 2HE  LYS B 103       3.620   5.222  16.559  1.00  0.00           H  
ATOM   1770 1HZ  LYS B 103       2.170   3.499  17.301  1.00  0.00           H  
ATOM   1771 2HZ  LYS B 103       2.262   3.466  15.655  1.00  0.00           H  
ATOM   1772 3HZ  LYS B 103       3.055   2.361  16.549  1.00  0.00           H  
ATOM   1773  N   LYS B 104       9.600   3.384  15.770  1.00  0.00           N  
ATOM   1774  CA  LYS B 104      10.265   2.718  16.867  1.00  0.00           C  
ATOM   1775  C   LYS B 104      11.775   2.785  16.655  1.00  0.00           C  
ATOM   1776  O   LYS B 104      12.385   1.865  16.095  1.00  0.00           O  
ATOM   1777  CB  LYS B 104       9.801   1.267  16.972  1.00  0.00           C  
ATOM   1778  CG  LYS B 104       8.326   1.108  17.314  1.00  0.00           C  
ATOM   1779  CD  LYS B 104       7.932  -0.366  17.391  1.00  0.00           C  
ATOM   1780  CE  LYS B 104       6.451  -0.537  17.718  1.00  0.00           C  
ATOM   1781  NZ  LYS B 104       6.049  -1.977  17.763  1.00  0.00           N  
ATOM   1782  H   LYS B 104       9.603   2.974  14.848  1.00  0.00           H  
ATOM   1783  HA  LYS B 104      10.038   3.245  17.794  1.00  0.00           H  
ATOM   1784 1HB  LYS B 104       9.985   0.761  16.024  1.00  0.00           H  
ATOM   1785 2HB  LYS B 104      10.385   0.755  17.737  1.00  0.00           H  
ATOM   1786 1HG  LYS B 104       8.125   1.589  18.271  1.00  0.00           H  
ATOM   1787 2HG  LYS B 104       7.725   1.603  16.550  1.00  0.00           H  
ATOM   1788 1HD  LYS B 104       8.143  -0.847  16.435  1.00  0.00           H  
ATOM   1789 2HD  LYS B 104       8.523  -0.858  18.163  1.00  0.00           H  
ATOM   1790 1HE  LYS B 104       6.245  -0.082  18.686  1.00  0.00           H  
ATOM   1791 2HE  LYS B 104       5.860  -0.028  16.956  1.00  0.00           H  
ATOM   1792 1HZ  LYS B 104       5.061  -2.048  17.979  1.00  0.00           H  
ATOM   1793 2HZ  LYS B 104       6.225  -2.405  16.865  1.00  0.00           H  
ATOM   1794 3HZ  LYS B 104       6.583  -2.456  18.474  1.00  0.00           H  
ATOM   1795  N   GLY B 105      12.372   3.860  17.134  1.00  0.00           N  
ATOM   1796  CA  GLY B 105      13.797   4.101  16.972  1.00  0.00           C  
ATOM   1797  C   GLY B 105      14.148   5.407  17.647  1.00  0.00           C  
ATOM   1798  O   GLY B 105      13.344   6.338  17.688  1.00  0.00           O  
ATOM   1799  H   GLY B 105      11.800   4.563  17.584  1.00  0.00           H  
ATOM   1800 1HA  GLY B 105      14.369   3.287  17.413  1.00  0.00           H  
ATOM   1801 2HA  GLY B 105      14.045   4.151  15.912  1.00  0.00           H  
ATOM   1802  N   ASP B 106      15.365   5.469  18.163  1.00  0.00           N  
ATOM   1803  CA  ASP B 106      15.823   6.650  18.884  1.00  0.00           C  
ATOM   1804  C   ASP B 106      16.658   7.598  18.056  1.00  0.00           C  
ATOM   1805  O   ASP B 106      16.706   8.799  18.322  1.00  0.00           O  
ATOM   1806  CB  ASP B 106      16.639   6.213  20.098  1.00  0.00           C  
ATOM   1807  CG  ASP B 106      15.816   5.376  21.067  1.00  0.00           C  
ATOM   1808  OD1 ASP B 106      14.820   5.863  21.556  1.00  0.00           O  
ATOM   1809  OD2 ASP B 106      16.183   4.246  21.299  1.00  0.00           O  
ATOM   1810  H   ASP B 106      15.971   4.668  18.082  1.00  0.00           H  
ATOM   1811  HA  ASP B 106      14.947   7.195  19.233  1.00  0.00           H  
ATOM   1812 1HB  ASP B 106      17.499   5.630  19.768  1.00  0.00           H  
ATOM   1813 2HB  ASP B 106      17.019   7.092  20.620  1.00  0.00           H  
ATOM   1814  N   VAL B 107      17.364   7.057  17.090  1.00  0.00           N  
ATOM   1815  CA  VAL B 107      18.303   7.864  16.338  1.00  0.00           C  
ATOM   1816  C   VAL B 107      17.644   8.615  15.197  1.00  0.00           C  
ATOM   1817  O   VAL B 107      16.848   8.052  14.445  1.00  0.00           O  
ATOM   1818  CB  VAL B 107      19.463   6.985  15.852  1.00  0.00           C  
ATOM   1819  CG1 VAL B 107      20.387   7.762  15.017  1.00  0.00           C  
ATOM   1820  CG2 VAL B 107      20.226   6.447  17.076  1.00  0.00           C  
ATOM   1821  H   VAL B 107      17.267   6.077  16.887  1.00  0.00           H  
ATOM   1822  HA  VAL B 107      18.728   8.604  17.016  1.00  0.00           H  
ATOM   1823  HB  VAL B 107      19.073   6.159  15.256  1.00  0.00           H  
ATOM   1824 1HG1 VAL B 107      21.177   7.110  14.710  1.00  0.00           H  
ATOM   1825 2HG1 VAL B 107      19.867   8.142  14.142  1.00  0.00           H  
ATOM   1826 3HG1 VAL B 107      20.799   8.593  15.586  1.00  0.00           H  
ATOM   1827 1HG2 VAL B 107      21.052   5.817  16.739  1.00  0.00           H  
ATOM   1828 2HG2 VAL B 107      20.620   7.282  17.655  1.00  0.00           H  
ATOM   1829 3HG2 VAL B 107      19.552   5.859  17.699  1.00  0.00           H  
ATOM   1830  N   ALA B 108      17.925   9.918  15.136  1.00  0.00           N  
ATOM   1831  CA  ALA B 108      17.406  10.801  14.099  1.00  0.00           C  
ATOM   1832  C   ALA B 108      17.992  10.441  12.732  1.00  0.00           C  
ATOM   1833  O   ALA B 108      19.173  10.089  12.621  1.00  0.00           O  
ATOM   1834  CB  ALA B 108      17.716  12.242  14.426  1.00  0.00           C  
ATOM   1835  H   ALA B 108      18.556  10.301  15.825  1.00  0.00           H  
ATOM   1836  HA  ALA B 108      16.326  10.671  14.050  1.00  0.00           H  
ATOM   1837 1HB  ALA B 108      17.302  12.877  13.644  1.00  0.00           H  
ATOM   1838 2HB  ALA B 108      17.274  12.501  15.387  1.00  0.00           H  
ATOM   1839 3HB  ALA B 108      18.792  12.378  14.473  1.00  0.00           H  
ATOM   1840  N   LEU B 109      17.178  10.594  11.703  1.00  0.00           N  
ATOM   1841  CA  LEU B 109      17.563  10.321  10.344  1.00  0.00           C  
ATOM   1842  C   LEU B 109      18.109  11.577   9.642  1.00  0.00           C  
ATOM   1843  O   LEU B 109      17.555  12.668   9.795  1.00  0.00           O  
ATOM   1844  CB  LEU B 109      16.332   9.791   9.602  1.00  0.00           C  
ATOM   1845  CG  LEU B 109      15.724   8.512  10.198  1.00  0.00           C  
ATOM   1846  CD1 LEU B 109      14.390   8.216   9.513  1.00  0.00           C  
ATOM   1847  CD2 LEU B 109      16.696   7.358  10.011  1.00  0.00           C  
ATOM   1848  H   LEU B 109      16.216  10.866  11.895  1.00  0.00           H  
ATOM   1849  HA  LEU B 109      18.313   9.539  10.384  1.00  0.00           H  
ATOM   1850 1HB  LEU B 109      15.564  10.560   9.609  1.00  0.00           H  
ATOM   1851 2HB  LEU B 109      16.594   9.580   8.572  1.00  0.00           H  
ATOM   1852  HG  LEU B 109      15.535   8.659  11.268  1.00  0.00           H  
ATOM   1853 1HD1 LEU B 109      13.955   7.316   9.942  1.00  0.00           H  
ATOM   1854 2HD1 LEU B 109      13.714   9.047   9.663  1.00  0.00           H  
ATOM   1855 3HD1 LEU B 109      14.552   8.068   8.444  1.00  0.00           H  
ATOM   1856 1HD2 LEU B 109      16.270   6.451  10.437  1.00  0.00           H  
ATOM   1857 2HD2 LEU B 109      16.885   7.205   8.948  1.00  0.00           H  
ATOM   1858 3HD2 LEU B 109      17.641   7.588  10.516  1.00  0.00           H  
ATOM   1859  N   PRO B 110      19.130  11.450   8.771  1.00  0.00           N  
ATOM   1860  CA  PRO B 110      19.753  12.537   8.032  1.00  0.00           C  
ATOM   1861  C   PRO B 110      18.933  13.002   6.833  1.00  0.00           C  
ATOM   1862  O   PRO B 110      19.376  12.925   5.698  1.00  0.00           O  
ATOM   1863  CB  PRO B 110      21.058  11.908   7.570  1.00  0.00           C  
ATOM   1864  CG  PRO B 110      20.748  10.470   7.446  1.00  0.00           C  
ATOM   1865  CD  PRO B 110      19.790  10.162   8.622  1.00  0.00           C  
ATOM   1866  HA  PRO B 110      19.942  13.375   8.720  1.00  0.00           H  
ATOM   1867 1HB  PRO B 110      21.358  12.349   6.620  1.00  0.00           H  
ATOM   1868 2HB  PRO B 110      21.858  12.118   8.292  1.00  0.00           H  
ATOM   1869 1HG  PRO B 110      20.305  10.264   6.458  1.00  0.00           H  
ATOM   1870 2HG  PRO B 110      21.677   9.897   7.494  1.00  0.00           H  
ATOM   1871 1HD  PRO B 110      19.085   9.369   8.327  1.00  0.00           H  
ATOM   1872 2HD  PRO B 110      20.375   9.896   9.519  1.00  0.00           H  
ATOM   1873  N   VAL B 111      17.750  13.510   7.094  1.00  0.00           N  
ATOM   1874  CA  VAL B 111      16.865  13.977   6.041  1.00  0.00           C  
ATOM   1875  C   VAL B 111      16.734  15.496   6.204  1.00  0.00           C  
ATOM   1876  O   VAL B 111      16.578  15.961   7.332  1.00  0.00           O  
ATOM   1877  CB  VAL B 111      15.498  13.289   6.188  1.00  0.00           C  
ATOM   1878  CG1 VAL B 111      14.548  13.774   5.134  1.00  0.00           C  
ATOM   1879  CG2 VAL B 111      15.663  11.778   6.116  1.00  0.00           C  
ATOM   1880  H   VAL B 111      17.458  13.545   8.071  1.00  0.00           H  
ATOM   1881  HA  VAL B 111      17.301  13.724   5.083  1.00  0.00           H  
ATOM   1882  HB  VAL B 111      15.084  13.557   7.161  1.00  0.00           H  
ATOM   1883 1HG1 VAL B 111      13.609  13.304   5.268  1.00  0.00           H  
ATOM   1884 2HG1 VAL B 111      14.426  14.854   5.204  1.00  0.00           H  
ATOM   1885 3HG1 VAL B 111      14.939  13.514   4.164  1.00  0.00           H  
ATOM   1886 1HG2 VAL B 111      14.703  11.310   6.254  1.00  0.00           H  
ATOM   1887 2HG2 VAL B 111      16.035  11.488   5.174  1.00  0.00           H  
ATOM   1888 3HG2 VAL B 111      16.339  11.450   6.900  1.00  0.00           H  
ATOM   1889  N   PRO B 112      16.859  16.317   5.151  1.00  0.00           N  
ATOM   1890  CA  PRO B 112      16.765  17.759   5.268  1.00  0.00           C  
ATOM   1891  C   PRO B 112      15.355  18.163   5.699  1.00  0.00           C  
ATOM   1892  O   PRO B 112      14.354  17.537   5.322  1.00  0.00           O  
ATOM   1893  CB  PRO B 112      17.111  18.237   3.847  1.00  0.00           C  
ATOM   1894  CG  PRO B 112      16.830  17.058   2.932  1.00  0.00           C  
ATOM   1895  CD  PRO B 112      17.131  15.828   3.779  1.00  0.00           C  
ATOM   1896  HA  PRO B 112      17.508  18.116   5.988  1.00  0.00           H  
ATOM   1897 1HB  PRO B 112      16.512  19.115   3.596  1.00  0.00           H  
ATOM   1898 2HB  PRO B 112      18.170  18.549   3.818  1.00  0.00           H  
ATOM   1899 1HG  PRO B 112      15.788  17.093   2.587  1.00  0.00           H  
ATOM   1900 2HG  PRO B 112      17.457  17.109   2.031  1.00  0.00           H  
ATOM   1901 1HD  PRO B 112      16.465  15.030   3.483  1.00  0.00           H  
ATOM   1902 2HD  PRO B 112      18.189  15.554   3.683  1.00  0.00           H  
ATOM   1903  N   TYR B 113      15.292  19.256   6.466  1.00  0.00           N  
ATOM   1904  CA  TYR B 113      14.017  19.731   6.979  1.00  0.00           C  
ATOM   1905  C   TYR B 113      13.731  21.174   6.611  1.00  0.00           C  
ATOM   1906  O   TYR B 113      14.560  22.071   6.783  1.00  0.00           O  
ATOM   1907  CB  TYR B 113      13.972  19.587   8.504  1.00  0.00           C  
ATOM   1908  CG  TYR B 113      12.614  19.959   9.139  1.00  0.00           C  
ATOM   1909  CD1 TYR B 113      11.557  19.114   8.974  1.00  0.00           C  
ATOM   1910  CD2 TYR B 113      12.441  21.098   9.890  1.00  0.00           C  
ATOM   1911  CE1 TYR B 113      10.346  19.369   9.537  1.00  0.00           C  
ATOM   1912  CE2 TYR B 113      11.206  21.355  10.451  1.00  0.00           C  
ATOM   1913  CZ  TYR B 113      10.164  20.492  10.269  1.00  0.00           C  
ATOM   1914  OH  TYR B 113       8.939  20.752  10.823  1.00  0.00           O  
ATOM   1915  H   TYR B 113      16.140  19.738   6.724  1.00  0.00           H  
ATOM   1916  HA  TYR B 113      13.222  19.123   6.549  1.00  0.00           H  
ATOM   1917 1HB  TYR B 113      14.213  18.581   8.772  1.00  0.00           H  
ATOM   1918 2HB  TYR B 113      14.732  20.224   8.949  1.00  0.00           H  
ATOM   1919  HD1 TYR B 113      11.691  18.225   8.391  1.00  0.00           H  
ATOM   1920  HD2 TYR B 113      13.268  21.790  10.048  1.00  0.00           H  
ATOM   1921  HE1 TYR B 113       9.532  18.671   9.399  1.00  0.00           H  
ATOM   1922  HE2 TYR B 113      11.057  22.235  11.041  1.00  0.00           H  
ATOM   1923  HH  TYR B 113       8.287  20.078  10.518  1.00  0.00           H  
ATOM   1924  N   ASP B 114      12.544  21.361   6.073  1.00  0.00           N  
ATOM   1925  CA  ASP B 114      11.972  22.642   5.711  1.00  0.00           C  
ATOM   1926  C   ASP B 114      10.853  22.976   6.697  1.00  0.00           C  
ATOM   1927  O   ASP B 114       9.805  22.337   6.672  1.00  0.00           O  
ATOM   1928  CB  ASP B 114      11.436  22.593   4.287  1.00  0.00           C  
ATOM   1929  CG  ASP B 114      10.837  23.926   3.782  1.00  0.00           C  
ATOM   1930  OD1 ASP B 114      10.477  24.772   4.586  1.00  0.00           O  
ATOM   1931  OD2 ASP B 114      10.704  24.059   2.581  1.00  0.00           O  
ATOM   1932  H   ASP B 114      11.950  20.539   5.936  1.00  0.00           H  
ATOM   1933  HA  ASP B 114      12.742  23.410   5.779  1.00  0.00           H  
ATOM   1934 1HB  ASP B 114      12.247  22.310   3.617  1.00  0.00           H  
ATOM   1935 2HB  ASP B 114      10.690  21.804   4.222  1.00  0.00           H  
ATOM   1936  N   HIS B 115      11.018  23.970   7.564  1.00  0.00           N  
ATOM   1937  CA  HIS B 115       9.974  24.213   8.576  1.00  0.00           C  
ATOM   1938  C   HIS B 115       8.582  24.514   7.983  1.00  0.00           C  
ATOM   1939  O   HIS B 115       7.576  24.395   8.691  1.00  0.00           O  
ATOM   1940  CB  HIS B 115      10.366  25.358   9.509  1.00  0.00           C  
ATOM   1941  CG  HIS B 115      11.452  25.039  10.437  1.00  0.00           C  
ATOM   1942  ND1 HIS B 115      12.766  24.961  10.041  1.00  0.00           N  
ATOM   1943  CD2 HIS B 115      11.438  24.799  11.773  1.00  0.00           C  
ATOM   1944  CE1 HIS B 115      13.520  24.673  11.100  1.00  0.00           C  
ATOM   1945  NE2 HIS B 115      12.729  24.569  12.157  1.00  0.00           N  
ATOM   1946  H   HIS B 115      11.866  24.519   7.550  1.00  0.00           H  
ATOM   1947  HA  HIS B 115       9.853  23.324   9.184  1.00  0.00           H  
ATOM   1948 1HB  HIS B 115      10.661  26.226   8.919  1.00  0.00           H  
ATOM   1949 2HB  HIS B 115       9.501  25.643  10.104  1.00  0.00           H  
ATOM   1950  HD2 HIS B 115      10.571  24.790  12.418  1.00  0.00           H  
ATOM   1951  HE1 HIS B 115      14.600  24.545  11.100  1.00  0.00           H  
ATOM   1952  HE2 HIS B 115      13.025  24.352  13.112  1.00  0.00           H  
ATOM   1953  N   GLN B 116       8.522  24.923   6.707  1.00  0.00           N  
ATOM   1954  CA  GLN B 116       7.264  25.223   6.051  1.00  0.00           C  
ATOM   1955  C   GLN B 116       6.637  24.005   5.352  1.00  0.00           C  
ATOM   1956  O   GLN B 116       5.456  24.046   4.966  1.00  0.00           O  
ATOM   1957  CB  GLN B 116       7.461  26.298   4.975  1.00  0.00           C  
ATOM   1958  CG  GLN B 116       7.868  27.673   5.461  1.00  0.00           C  
ATOM   1959  CD  GLN B 116       8.028  28.629   4.284  1.00  0.00           C  
ATOM   1960  OE1 GLN B 116       7.455  28.369   3.191  1.00  0.00           O  
ATOM   1961  NE2 GLN B 116       8.762  29.733   4.480  1.00  0.00           N  
ATOM   1962  H   GLN B 116       9.379  24.978   6.142  1.00  0.00           H  
ATOM   1963  HA  GLN B 116       6.564  25.584   6.803  1.00  0.00           H  
ATOM   1964 1HB  GLN B 116       8.235  25.955   4.281  1.00  0.00           H  
ATOM   1965 2HB  GLN B 116       6.544  26.403   4.405  1.00  0.00           H  
ATOM   1966 1HG  GLN B 116       7.136  28.054   6.139  1.00  0.00           H  
ATOM   1967 2HG  GLN B 116       8.832  27.590   5.965  1.00  0.00           H  
ATOM   1968 1HE2 GLN B 116       8.887  30.397   3.746  1.00  0.00           H  
ATOM   1969 2HE2 GLN B 116       9.212  29.939   5.377  1.00  0.00           H  
ATOM   1970  N   ARG B 117       7.432  22.941   5.124  1.00  0.00           N  
ATOM   1971  CA  ARG B 117       6.964  21.780   4.342  1.00  0.00           C  
ATOM   1972  C   ARG B 117       7.126  20.403   5.010  1.00  0.00           C  
ATOM   1973  O   ARG B 117       6.403  19.467   4.667  1.00  0.00           O  
ATOM   1974  CB  ARG B 117       7.654  21.747   2.987  1.00  0.00           C  
ATOM   1975  CG  ARG B 117       7.283  22.903   2.087  1.00  0.00           C  
ATOM   1976  CD  ARG B 117       8.037  22.912   0.825  1.00  0.00           C  
ATOM   1977  NE  ARG B 117       7.594  24.007  -0.039  1.00  0.00           N  
ATOM   1978  CZ  ARG B 117       8.033  25.300   0.025  1.00  0.00           C  
ATOM   1979  NH1 ARG B 117       8.948  25.698   0.904  1.00  0.00           N  
ATOM   1980  NH2 ARG B 117       7.533  26.178  -0.821  1.00  0.00           N  
ATOM   1981  H   ARG B 117       8.375  22.937   5.504  1.00  0.00           H  
ATOM   1982  HA  ARG B 117       5.901  21.922   4.153  1.00  0.00           H  
ATOM   1983 1HB  ARG B 117       8.722  21.764   3.116  1.00  0.00           H  
ATOM   1984 2HB  ARG B 117       7.401  20.823   2.468  1.00  0.00           H  
ATOM   1985 1HG  ARG B 117       6.219  22.871   1.862  1.00  0.00           H  
ATOM   1986 2HG  ARG B 117       7.519  23.838   2.597  1.00  0.00           H  
ATOM   1987 1HD  ARG B 117       9.096  23.037   1.024  1.00  0.00           H  
ATOM   1988 2HD  ARG B 117       7.874  21.971   0.297  1.00  0.00           H  
ATOM   1989  HE  ARG B 117       6.901  23.788  -0.739  1.00  0.00           H  
ATOM   1990 1HH1 ARG B 117       9.390  25.036   1.571  1.00  0.00           H  
ATOM   1991 2HH1 ARG B 117       9.246  26.657   0.926  1.00  0.00           H  
ATOM   1992 1HH2 ARG B 117       6.837  25.892  -1.496  1.00  0.00           H  
ATOM   1993 2HH2 ARG B 117       7.860  27.129  -0.797  1.00  0.00           H  
ATOM   1994  N   GLY B 118       8.080  20.266   5.932  1.00  0.00           N  
ATOM   1995  CA  GLY B 118       8.372  18.973   6.550  1.00  0.00           C  
ATOM   1996  C   GLY B 118       9.702  18.367   6.071  1.00  0.00           C  
ATOM   1997  O   GLY B 118      10.604  19.076   5.601  1.00  0.00           O  
ATOM   1998  H   GLY B 118       8.645  21.063   6.192  1.00  0.00           H  
ATOM   1999 1HA  GLY B 118       8.369  19.090   7.624  1.00  0.00           H  
ATOM   2000 2HA  GLY B 118       7.567  18.279   6.324  1.00  0.00           H  
ATOM   2001  N   PHE B 119       9.863  17.056   6.273  1.00  0.00           N  
ATOM   2002  CA  PHE B 119      11.100  16.388   5.888  1.00  0.00           C  
ATOM   2003  C   PHE B 119      11.013  15.943   4.460  1.00  0.00           C  
ATOM   2004  O   PHE B 119      10.000  15.384   4.062  1.00  0.00           O  
ATOM   2005  CB  PHE B 119      11.371  15.185   6.759  1.00  0.00           C  
ATOM   2006  CG  PHE B 119      11.821  15.528   8.086  1.00  0.00           C  
ATOM   2007  CD1 PHE B 119      10.945  15.634   9.109  1.00  0.00           C  
ATOM   2008  CD2 PHE B 119      13.151  15.755   8.320  1.00  0.00           C  
ATOM   2009  CE1 PHE B 119      11.369  15.973  10.358  1.00  0.00           C  
ATOM   2010  CE2 PHE B 119      13.586  16.092   9.569  1.00  0.00           C  
ATOM   2011  CZ  PHE B 119      12.691  16.209  10.583  1.00  0.00           C  
ATOM   2012  H   PHE B 119       9.082  16.519   6.656  1.00  0.00           H  
ATOM   2013  HA  PHE B 119      11.930  17.087   5.984  1.00  0.00           H  
ATOM   2014 1HB  PHE B 119      10.472  14.595   6.853  1.00  0.00           H  
ATOM   2015 2HB  PHE B 119      12.110  14.572   6.299  1.00  0.00           H  
ATOM   2016  HD1 PHE B 119       9.893  15.446   8.912  1.00  0.00           H  
ATOM   2017  HD2 PHE B 119      13.863  15.677   7.496  1.00  0.00           H  
ATOM   2018  HE1 PHE B 119      10.656  16.060  11.167  1.00  0.00           H  
ATOM   2019  HE2 PHE B 119      14.647  16.279   9.744  1.00  0.00           H  
ATOM   2020  HZ  PHE B 119      13.022  16.487  11.552  1.00  0.00           H  
ATOM   2021  N   SER B 120      12.072  16.141   3.683  1.00  0.00           N  
ATOM   2022  CA  SER B 120      12.025  15.688   2.288  1.00  0.00           C  
ATOM   2023  C   SER B 120      13.200  14.775   1.970  1.00  0.00           C  
ATOM   2024  O   SER B 120      14.343  15.117   2.238  1.00  0.00           O  
ATOM   2025  CB  SER B 120      12.009  16.868   1.330  1.00  0.00           C  
ATOM   2026  OG  SER B 120      10.802  17.590   1.437  1.00  0.00           O  
ATOM   2027  H   SER B 120      12.901  16.607   4.070  1.00  0.00           H  
ATOM   2028  HA  SER B 120      11.115  15.119   2.137  1.00  0.00           H  
ATOM   2029 1HB  SER B 120      12.846  17.521   1.556  1.00  0.00           H  
ATOM   2030 2HB  SER B 120      12.137  16.508   0.302  1.00  0.00           H  
ATOM   2031  HG  SER B 120      10.255  17.295   0.714  1.00  0.00           H  
ATOM   2032  N   GLY B 121      12.907  13.627   1.370  1.00  0.00           N  
ATOM   2033  CA  GLY B 121      13.949  12.661   1.067  1.00  0.00           C  
ATOM   2034  C   GLY B 121      13.400  11.372   0.493  1.00  0.00           C  
ATOM   2035  O   GLY B 121      12.363  11.354  -0.149  1.00  0.00           O  
ATOM   2036  H   GLY B 121      11.929  13.416   1.166  1.00  0.00           H  
ATOM   2037 1HA  GLY B 121      14.665  13.106   0.378  1.00  0.00           H  
ATOM   2038 2HA  GLY B 121      14.464  12.424   1.986  1.00  0.00           H  
ATOM   2039  N   ILE B 122      14.111  10.287   0.674  1.00  0.00           N  
ATOM   2040  CA  ILE B 122      13.648   9.008   0.141  1.00  0.00           C  
ATOM   2041  C   ILE B 122      13.481   8.044   1.299  1.00  0.00           C  
ATOM   2042  O   ILE B 122      14.278   8.049   2.226  1.00  0.00           O  
ATOM   2043  CB  ILE B 122      14.668   8.445  -0.796  1.00  0.00           C  
ATOM   2044  CG1 ILE B 122      15.910   8.678  -0.119  1.00  0.00           C  
ATOM   2045  CG2 ILE B 122      14.612   9.093  -2.168  1.00  0.00           C  
ATOM   2046  CD1 ILE B 122      16.952   8.039  -0.671  1.00  0.00           C  
ATOM   2047  H   ILE B 122      14.961  10.328   1.212  1.00  0.00           H  
ATOM   2048  HA  ILE B 122      12.689   9.134  -0.365  1.00  0.00           H  
ATOM   2049  HB  ILE B 122      14.531   7.359  -0.900  1.00  0.00           H  
ATOM   2050 1HG1 ILE B 122      16.064   9.723  -0.116  1.00  0.00           H  
ATOM   2051 2HG1 ILE B 122      15.832   8.345   0.911  1.00  0.00           H  
ATOM   2052 1HG2 ILE B 122      15.391   8.670  -2.793  1.00  0.00           H  
ATOM   2053 2HG2 ILE B 122      13.639   8.898  -2.622  1.00  0.00           H  
ATOM   2054 3HG2 ILE B 122      14.755  10.165  -2.080  1.00  0.00           H  
ATOM   2055 1HD1 ILE B 122      17.860   8.240  -0.141  1.00  0.00           H  
ATOM   2056 2HD1 ILE B 122      16.728   6.981  -0.596  1.00  0.00           H  
ATOM   2057 3HD1 ILE B 122      17.051   8.340  -1.679  1.00  0.00           H  
ATOM   2058  N   PHE B 123      12.467   7.211   1.239  1.00  0.00           N  
ATOM   2059  CA  PHE B 123      12.190   6.321   2.339  1.00  0.00           C  
ATOM   2060  C   PHE B 123      11.768   4.943   1.930  1.00  0.00           C  
ATOM   2061  O   PHE B 123      11.264   4.734   0.818  1.00  0.00           O  
ATOM   2062  CB  PHE B 123      11.084   6.917   3.194  1.00  0.00           C  
ATOM   2063  CG  PHE B 123      11.387   8.289   3.746  1.00  0.00           C  
ATOM   2064  CD1 PHE B 123      10.952   9.415   3.095  1.00  0.00           C  
ATOM   2065  CD2 PHE B 123      12.097   8.443   4.879  1.00  0.00           C  
ATOM   2066  CE1 PHE B 123      11.207  10.681   3.578  1.00  0.00           C  
ATOM   2067  CE2 PHE B 123      12.372   9.682   5.369  1.00  0.00           C  
ATOM   2068  CZ  PHE B 123      11.915  10.809   4.721  1.00  0.00           C  
ATOM   2069  H   PHE B 123      11.859   7.238   0.438  1.00  0.00           H  
ATOM   2070  HA  PHE B 123      13.097   6.227   2.941  1.00  0.00           H  
ATOM   2071 1HB  PHE B 123      10.178   6.978   2.607  1.00  0.00           H  
ATOM   2072 2HB  PHE B 123      10.881   6.252   4.019  1.00  0.00           H  
ATOM   2073  HD1 PHE B 123      10.406   9.286   2.203  1.00  0.00           H  
ATOM   2074  HD2 PHE B 123      12.463   7.559   5.396  1.00  0.00           H  
ATOM   2075  HE1 PHE B 123      10.844  11.567   3.042  1.00  0.00           H  
ATOM   2076  HE2 PHE B 123      12.955   9.757   6.268  1.00  0.00           H  
ATOM   2077  HZ  PHE B 123      12.123  11.785   5.115  1.00  0.00           H  
ATOM   2078  N   GLU B 124      11.937   4.004   2.858  1.00  0.00           N  
ATOM   2079  CA  GLU B 124      11.403   2.659   2.696  1.00  0.00           C  
ATOM   2080  C   GLU B 124       9.979   2.596   3.251  1.00  0.00           C  
ATOM   2081  O   GLU B 124       9.586   3.472   4.033  1.00  0.00           O  
ATOM   2082  CB  GLU B 124      12.303   1.643   3.367  1.00  0.00           C  
ATOM   2083  CG  GLU B 124      13.713   1.564   2.729  1.00  0.00           C  
ATOM   2084  CD  GLU B 124      14.568   0.557   3.370  1.00  0.00           C  
ATOM   2085  OE1 GLU B 124      15.634   0.303   2.852  1.00  0.00           O  
ATOM   2086  OE2 GLU B 124      14.173   0.028   4.386  1.00  0.00           O  
ATOM   2087  H   GLU B 124      12.413   4.237   3.720  1.00  0.00           H  
ATOM   2088  HA  GLU B 124      11.354   2.423   1.635  1.00  0.00           H  
ATOM   2089 1HB  GLU B 124      12.411   1.905   4.413  1.00  0.00           H  
ATOM   2090 2HB  GLU B 124      11.851   0.652   3.312  1.00  0.00           H  
ATOM   2091 1HG  GLU B 124      13.620   1.314   1.675  1.00  0.00           H  
ATOM   2092 2HG  GLU B 124      14.186   2.542   2.805  1.00  0.00           H  
ATOM   2093  N   ASP B 125       9.230   1.539   2.905  1.00  0.00           N  
ATOM   2094  CA  ASP B 125       7.856   1.405   3.392  1.00  0.00           C  
ATOM   2095  C   ASP B 125       7.777   0.982   4.861  1.00  0.00           C  
ATOM   2096  O   ASP B 125       7.646  -0.194   5.194  1.00  0.00           O  
ATOM   2097  CB  ASP B 125       7.057   0.418   2.563  1.00  0.00           C  
ATOM   2098  CG  ASP B 125       6.793   0.930   1.213  1.00  0.00           C  
ATOM   2099  OD1 ASP B 125       7.176   2.029   0.928  1.00  0.00           O  
ATOM   2100  OD2 ASP B 125       6.133   0.265   0.470  1.00  0.00           O  
ATOM   2101  H   ASP B 125       9.611   0.839   2.281  1.00  0.00           H  
ATOM   2102  HA  ASP B 125       7.362   2.369   3.295  1.00  0.00           H  
ATOM   2103 1HB  ASP B 125       7.588  -0.529   2.496  1.00  0.00           H  
ATOM   2104 2HB  ASP B 125       6.099   0.234   3.056  1.00  0.00           H  
ATOM   2105  N   ARG B 126       7.896   1.988   5.709  1.00  0.00           N  
ATOM   2106  CA  ARG B 126       7.874   1.939   7.172  1.00  0.00           C  
ATOM   2107  C   ARG B 126       7.052   3.095   7.741  1.00  0.00           C  
ATOM   2108  O   ARG B 126       6.418   3.848   6.994  1.00  0.00           O  
ATOM   2109  CB  ARG B 126       9.293   2.036   7.723  1.00  0.00           C  
ATOM   2110  CG  ARG B 126      10.241   0.930   7.293  1.00  0.00           C  
ATOM   2111  CD  ARG B 126       9.910  -0.385   7.880  1.00  0.00           C  
ATOM   2112  NE  ARG B 126      10.912  -1.367   7.530  1.00  0.00           N  
ATOM   2113  CZ  ARG B 126      10.910  -2.122   6.404  1.00  0.00           C  
ATOM   2114  NH1 ARG B 126       9.948  -2.013   5.495  1.00  0.00           N  
ATOM   2115  NH2 ARG B 126      11.898  -2.984   6.206  1.00  0.00           N  
ATOM   2116  H   ARG B 126       8.063   2.890   5.266  1.00  0.00           H  
ATOM   2117  HA  ARG B 126       7.390   1.005   7.467  1.00  0.00           H  
ATOM   2118 1HB  ARG B 126       9.734   2.975   7.398  1.00  0.00           H  
ATOM   2119 2HB  ARG B 126       9.277   2.050   8.810  1.00  0.00           H  
ATOM   2120 1HG  ARG B 126      10.245   0.842   6.210  1.00  0.00           H  
ATOM   2121 2HG  ARG B 126      11.248   1.190   7.623  1.00  0.00           H  
ATOM   2122 1HD  ARG B 126       9.884  -0.300   8.967  1.00  0.00           H  
ATOM   2123 2HD  ARG B 126       8.946  -0.733   7.523  1.00  0.00           H  
ATOM   2124  HE  ARG B 126      11.679  -1.495   8.178  1.00  0.00           H  
ATOM   2125 1HH1 ARG B 126       9.163  -1.348   5.605  1.00  0.00           H  
ATOM   2126 2HH1 ARG B 126       9.976  -2.583   4.667  1.00  0.00           H  
ATOM   2127 1HH2 ARG B 126      12.639  -3.069   6.888  1.00  0.00           H  
ATOM   2128 2HH2 ARG B 126      11.917  -3.551   5.371  1.00  0.00           H  
ATOM   2129  N   SER B 127       6.993   3.191   9.069  1.00  0.00           N  
ATOM   2130  CA  SER B 127       6.284   4.315   9.658  1.00  0.00           C  
ATOM   2131  C   SER B 127       7.275   5.260  10.321  1.00  0.00           C  
ATOM   2132  O   SER B 127       8.290   4.812  10.872  1.00  0.00           O  
ATOM   2133  CB  SER B 127       5.275   3.819  10.672  1.00  0.00           C  
ATOM   2134  OG  SER B 127       5.907   3.153  11.729  1.00  0.00           O  
ATOM   2135  H   SER B 127       7.473   2.530   9.657  1.00  0.00           H  
ATOM   2136  HA  SER B 127       5.763   4.843   8.873  1.00  0.00           H  
ATOM   2137 1HB  SER B 127       4.695   4.663  11.053  1.00  0.00           H  
ATOM   2138 2HB  SER B 127       4.590   3.143  10.186  1.00  0.00           H  
ATOM   2139  HG  SER B 127       5.212   2.938  12.355  1.00  0.00           H  
ATOM   2140  N   TYR B 128       6.935   6.553  10.320  1.00  0.00           N  
ATOM   2141  CA  TYR B 128       7.809   7.581  10.864  1.00  0.00           C  
ATOM   2142  C   TYR B 128       7.119   8.579  11.758  1.00  0.00           C  
ATOM   2143  O   TYR B 128       5.935   8.866  11.604  1.00  0.00           O  
ATOM   2144  CB  TYR B 128       8.455   8.359   9.704  1.00  0.00           C  
ATOM   2145  CG  TYR B 128       9.223   7.490   8.736  1.00  0.00           C  
ATOM   2146  CD1 TYR B 128       8.542   6.906   7.666  1.00  0.00           C  
ATOM   2147  CD2 TYR B 128      10.577   7.262   8.906  1.00  0.00           C  
ATOM   2148  CE1 TYR B 128       9.204   6.089   6.794  1.00  0.00           C  
ATOM   2149  CE2 TYR B 128      11.241   6.439   8.017  1.00  0.00           C  
ATOM   2150  CZ  TYR B 128      10.549   5.847   6.969  1.00  0.00           C  
ATOM   2151  OH  TYR B 128      11.188   5.012   6.083  1.00  0.00           O  
ATOM   2152  H   TYR B 128       6.053   6.808   9.882  1.00  0.00           H  
ATOM   2153  HA  TYR B 128       8.579   7.096  11.459  1.00  0.00           H  
ATOM   2154 1HB  TYR B 128       7.689   8.904   9.153  1.00  0.00           H  
ATOM   2155 2HB  TYR B 128       9.146   9.087  10.120  1.00  0.00           H  
ATOM   2156  HD1 TYR B 128       7.474   7.087   7.533  1.00  0.00           H  
ATOM   2157  HD2 TYR B 128      11.112   7.721   9.740  1.00  0.00           H  
ATOM   2158  HE1 TYR B 128       8.667   5.623   5.968  1.00  0.00           H  
ATOM   2159  HE2 TYR B 128      12.306   6.244   8.148  1.00  0.00           H  
ATOM   2160  HH  TYR B 128      10.509   4.622   5.486  1.00  0.00           H  
ATOM   2161  N   ILE B 129       7.885   9.133  12.676  1.00  0.00           N  
ATOM   2162  CA  ILE B 129       7.398  10.198  13.539  1.00  0.00           C  
ATOM   2163  C   ILE B 129       8.389  11.337  13.554  1.00  0.00           C  
ATOM   2164  O   ILE B 129       9.585  11.136  13.341  1.00  0.00           O  
ATOM   2165  CB  ILE B 129       7.093   9.685  14.975  1.00  0.00           C  
ATOM   2166  CG1 ILE B 129       8.335   9.084  15.642  1.00  0.00           C  
ATOM   2167  CG2 ILE B 129       5.949   8.688  14.970  1.00  0.00           C  
ATOM   2168  CD1 ILE B 129       9.125  10.046  16.466  1.00  0.00           C  
ATOM   2169  H   ILE B 129       8.857   8.826  12.745  1.00  0.00           H  
ATOM   2170  HA  ILE B 129       6.445  10.570  13.158  1.00  0.00           H  
ATOM   2171  HB  ILE B 129       6.791  10.542  15.588  1.00  0.00           H  
ATOM   2172 1HG1 ILE B 129       8.021   8.270  16.295  1.00  0.00           H  
ATOM   2173 2HG1 ILE B 129       8.995   8.677  14.875  1.00  0.00           H  
ATOM   2174 1HG2 ILE B 129       5.727   8.374  15.988  1.00  0.00           H  
ATOM   2175 2HG2 ILE B 129       5.085   9.174  14.554  1.00  0.00           H  
ATOM   2176 3HG2 ILE B 129       6.210   7.820  14.374  1.00  0.00           H  
ATOM   2177 1HD1 ILE B 129       9.954   9.504  16.881  1.00  0.00           H  
ATOM   2178 2HD1 ILE B 129       9.504  10.861  15.881  1.00  0.00           H  
ATOM   2179 3HD1 ILE B 129       8.499  10.446  17.272  1.00  0.00           H  
ATOM   2180  N   CYS B 130       7.910  12.525  13.856  1.00  0.00           N  
ATOM   2181  CA  CYS B 130       8.805  13.635  14.020  1.00  0.00           C  
ATOM   2182  C   CYS B 130       8.850  13.984  15.491  1.00  0.00           C  
ATOM   2183  O   CYS B 130       7.860  13.790  16.205  1.00  0.00           O  
ATOM   2184  CB  CYS B 130       8.317  14.804  13.199  1.00  0.00           C  
ATOM   2185  SG  CYS B 130       8.234  14.401  11.498  1.00  0.00           S  
ATOM   2186  H   CYS B 130       6.913  12.662  13.978  1.00  0.00           H  
ATOM   2187  HA  CYS B 130       9.796  13.355  13.684  1.00  0.00           H  
ATOM   2188 1HB  CYS B 130       7.343  15.112  13.529  1.00  0.00           H  
ATOM   2189 2HB  CYS B 130       8.997  15.646  13.323  1.00  0.00           H  
ATOM   2190  N   LYS B 131       9.979  14.512  15.937  1.00  0.00           N  
ATOM   2191  CA  LYS B 131      10.109  14.964  17.313  1.00  0.00           C  
ATOM   2192  C   LYS B 131      10.590  16.374  17.406  1.00  0.00           C  
ATOM   2193  O   LYS B 131      11.424  16.811  16.615  1.00  0.00           O  
ATOM   2194  CB  LYS B 131      11.101  14.120  18.113  1.00  0.00           C  
ATOM   2195  CG  LYS B 131      10.696  12.711  18.385  1.00  0.00           C  
ATOM   2196  CD  LYS B 131      11.732  12.010  19.239  1.00  0.00           C  
ATOM   2197  CE  LYS B 131      11.330  10.581  19.587  1.00  0.00           C  
ATOM   2198  NZ  LYS B 131      10.233  10.561  20.612  1.00  0.00           N  
ATOM   2199  H   LYS B 131      10.760  14.597  15.290  1.00  0.00           H  
ATOM   2200  HA  LYS B 131       9.136  14.907  17.787  1.00  0.00           H  
ATOM   2201 1HB  LYS B 131      12.054  14.097  17.587  1.00  0.00           H  
ATOM   2202 2HB  LYS B 131      11.276  14.596  19.079  1.00  0.00           H  
ATOM   2203 1HG  LYS B 131       9.767  12.744  18.929  1.00  0.00           H  
ATOM   2204 2HG  LYS B 131      10.540  12.164  17.459  1.00  0.00           H  
ATOM   2205 1HD  LYS B 131      12.686  11.997  18.741  1.00  0.00           H  
ATOM   2206 2HD  LYS B 131      11.845  12.567  20.165  1.00  0.00           H  
ATOM   2207 1HE  LYS B 131      10.991  10.070  18.691  1.00  0.00           H  
ATOM   2208 2HE  LYS B 131      12.197  10.057  19.988  1.00  0.00           H  
ATOM   2209 1HZ  LYS B 131       9.975   9.624  20.849  1.00  0.00           H  
ATOM   2210 2HZ  LYS B 131      10.568  11.054  21.453  1.00  0.00           H  
ATOM   2211 3HZ  LYS B 131       9.404  11.042  20.259  1.00  0.00           H  
ATOM   2212  N   THR B 132      10.103  17.074  18.412  1.00  0.00           N  
ATOM   2213  CA  THR B 132      10.628  18.397  18.701  1.00  0.00           C  
ATOM   2214  C   THR B 132      10.618  18.647  20.204  1.00  0.00           C  
ATOM   2215  O   THR B 132      10.306  17.743  20.984  1.00  0.00           O  
ATOM   2216  CB  THR B 132       9.867  19.500  17.935  1.00  0.00           C  
ATOM   2217  OG1 THR B 132      10.606  20.722  18.063  1.00  0.00           O  
ATOM   2218  CG2 THR B 132       8.458  19.695  18.461  1.00  0.00           C  
ATOM   2219  H   THR B 132       9.360  16.666  18.983  1.00  0.00           H  
ATOM   2220  HA  THR B 132      11.667  18.436  18.366  1.00  0.00           H  
ATOM   2221  HB  THR B 132       9.812  19.222  16.887  1.00  0.00           H  
ATOM   2222  HG1 THR B 132      11.469  20.618  17.578  1.00  0.00           H  
ATOM   2223 1HG2 THR B 132       7.961  20.479  17.892  1.00  0.00           H  
ATOM   2224 2HG2 THR B 132       7.909  18.774  18.366  1.00  0.00           H  
ATOM   2225 3HG2 THR B 132       8.499  19.976  19.500  1.00  0.00           H  
ATOM   2226  N   THR B 133      11.003  19.851  20.602  1.00  0.00           N  
ATOM   2227  CA  THR B 133      10.997  20.229  22.010  1.00  0.00           C  
ATOM   2228  C   THR B 133      10.258  21.539  22.183  1.00  0.00           C  
ATOM   2229  O   THR B 133      10.644  22.544  21.586  1.00  0.00           O  
ATOM   2230  CB  THR B 133      12.417  20.380  22.596  1.00  0.00           C  
ATOM   2231  OG1 THR B 133      13.138  19.151  22.450  1.00  0.00           O  
ATOM   2232  CG2 THR B 133      12.331  20.743  24.098  1.00  0.00           C  
ATOM   2233  H   THR B 133      11.220  20.518  19.872  1.00  0.00           H  
ATOM   2234  HA  THR B 133      10.476  19.466  22.569  1.00  0.00           H  
ATOM   2235  HB  THR B 133      12.947  21.170  22.071  1.00  0.00           H  
ATOM   2236  HG1 THR B 133      12.604  18.425  22.791  1.00  0.00           H  
ATOM   2237 1HG2 THR B 133      13.334  20.850  24.505  1.00  0.00           H  
ATOM   2238 2HG2 THR B 133      11.791  21.681  24.219  1.00  0.00           H  
ATOM   2239 3HG2 THR B 133      11.806  19.952  24.630  1.00  0.00           H  
ATOM   2240  N   ILE B 134       9.213  21.543  23.001  1.00  0.00           N  
ATOM   2241  CA  ILE B 134       8.467  22.775  23.202  1.00  0.00           C  
ATOM   2242  C   ILE B 134       8.497  23.154  24.670  1.00  0.00           C  
ATOM   2243  O   ILE B 134       8.043  22.422  25.559  1.00  0.00           O  
ATOM   2244  CB  ILE B 134       7.049  22.690  22.609  1.00  0.00           C  
ATOM   2245  CG1 ILE B 134       7.176  22.426  21.093  1.00  0.00           C  
ATOM   2246  CG2 ILE B 134       6.291  23.976  22.849  1.00  0.00           C  
ATOM   2247  CD1 ILE B 134       5.897  22.152  20.404  1.00  0.00           C  
ATOM   2248  H   ILE B 134       8.970  20.680  23.487  1.00  0.00           H  
ATOM   2249  HA  ILE B 134       8.969  23.574  22.658  1.00  0.00           H  
ATOM   2250  HB  ILE B 134       6.509  21.858  23.061  1.00  0.00           H  
ATOM   2251 1HG1 ILE B 134       7.649  23.288  20.622  1.00  0.00           H  
ATOM   2252 2HG1 ILE B 134       7.806  21.569  20.949  1.00  0.00           H  
ATOM   2253 1HG2 ILE B 134       5.291  23.900  22.413  1.00  0.00           H  
ATOM   2254 2HG2 ILE B 134       6.200  24.159  23.919  1.00  0.00           H  
ATOM   2255 3HG2 ILE B 134       6.821  24.806  22.386  1.00  0.00           H  
ATOM   2256 1HD1 ILE B 134       6.087  21.972  19.346  1.00  0.00           H  
ATOM   2257 2HD1 ILE B 134       5.422  21.284  20.836  1.00  0.00           H  
ATOM   2258 3HD1 ILE B 134       5.237  23.014  20.509  1.00  0.00           H  
ATOM   2259  N   GLY B 135       9.133  24.284  24.923  1.00  0.00           N  
ATOM   2260  CA  GLY B 135       9.379  24.801  26.260  1.00  0.00           C  
ATOM   2261  C   GLY B 135      10.521  24.016  26.904  1.00  0.00           C  
ATOM   2262  O   GLY B 135      11.635  24.517  27.052  1.00  0.00           O  
ATOM   2263  H   GLY B 135       9.475  24.815  24.136  1.00  0.00           H  
ATOM   2264 1HA  GLY B 135       9.637  25.860  26.206  1.00  0.00           H  
ATOM   2265 2HA  GLY B 135       8.476  24.711  26.862  1.00  0.00           H  
ATOM   2266  N   ASP B 136      10.228  22.769  27.256  1.00  0.00           N  
ATOM   2267  CA  ASP B 136      11.202  21.854  27.825  1.00  0.00           C  
ATOM   2268  C   ASP B 136      10.712  20.422  27.682  1.00  0.00           C  
ATOM   2269  O   ASP B 136      11.337  19.484  28.181  1.00  0.00           O  
ATOM   2270  CB  ASP B 136      11.526  22.222  29.293  1.00  0.00           C  
ATOM   2271  CG  ASP B 136      10.320  22.155  30.334  1.00  0.00           C  
ATOM   2272  OD1 ASP B 136       9.243  21.722  29.994  1.00  0.00           O  
ATOM   2273  OD2 ASP B 136      10.529  22.568  31.456  1.00  0.00           O  
ATOM   2274  H   ASP B 136       9.284  22.433  27.062  1.00  0.00           H  
ATOM   2275  HA  ASP B 136      12.128  21.942  27.256  1.00  0.00           H  
ATOM   2276 1HB  ASP B 136      12.308  21.554  29.651  1.00  0.00           H  
ATOM   2277 2HB  ASP B 136      11.944  23.230  29.324  1.00  0.00           H  
ATOM   2278  N   ARG B 137       9.592  20.256  26.977  1.00  0.00           N  
ATOM   2279  CA  ARG B 137       8.988  18.933  26.831  1.00  0.00           C  
ATOM   2280  C   ARG B 137       9.261  18.299  25.479  1.00  0.00           C  
ATOM   2281  O   ARG B 137       9.233  18.981  24.454  1.00  0.00           O  
ATOM   2282  CB  ARG B 137       7.483  19.035  27.027  1.00  0.00           C  
ATOM   2283  CG  ARG B 137       7.066  19.428  28.426  1.00  0.00           C  
ATOM   2284  CD  ARG B 137       5.595  19.471  28.589  1.00  0.00           C  
ATOM   2285  NE  ARG B 137       5.226  19.900  29.928  1.00  0.00           N  
ATOM   2286  CZ  ARG B 137       3.966  19.958  30.400  1.00  0.00           C  
ATOM   2287  NH1 ARG B 137       2.955  19.608  29.634  1.00  0.00           N  
ATOM   2288  NH2 ARG B 137       3.750  20.367  31.639  1.00  0.00           N  
ATOM   2289  H   ARG B 137       9.128  21.076  26.579  1.00  0.00           H  
ATOM   2290  HA  ARG B 137       9.397  18.282  27.604  1.00  0.00           H  
ATOM   2291 1HB  ARG B 137       7.083  19.783  26.341  1.00  0.00           H  
ATOM   2292 2HB  ARG B 137       7.015  18.080  26.783  1.00  0.00           H  
ATOM   2293 1HG  ARG B 137       7.475  18.717  29.143  1.00  0.00           H  
ATOM   2294 2HG  ARG B 137       7.456  20.424  28.649  1.00  0.00           H  
ATOM   2295 1HD  ARG B 137       5.170  20.176  27.874  1.00  0.00           H  
ATOM   2296 2HD  ARG B 137       5.176  18.480  28.418  1.00  0.00           H  
ATOM   2297  HE  ARG B 137       5.978  20.181  30.551  1.00  0.00           H  
ATOM   2298 1HH1 ARG B 137       3.124  19.296  28.690  1.00  0.00           H  
ATOM   2299 2HH1 ARG B 137       2.011  19.653  29.992  1.00  0.00           H  
ATOM   2300 1HH2 ARG B 137       4.531  20.635  32.224  1.00  0.00           H  
ATOM   2301 2HH2 ARG B 137       2.809  20.410  32.000  1.00  0.00           H  
ATOM   2302  N   GLU B 138       9.459  16.981  25.452  1.00  0.00           N  
ATOM   2303  CA  GLU B 138       9.629  16.320  24.160  1.00  0.00           C  
ATOM   2304  C   GLU B 138       8.254  16.020  23.597  1.00  0.00           C  
ATOM   2305  O   GLU B 138       7.386  15.494  24.296  1.00  0.00           O  
ATOM   2306  CB  GLU B 138      10.497  15.069  24.266  1.00  0.00           C  
ATOM   2307  CG  GLU B 138      10.781  14.391  22.913  1.00  0.00           C  
ATOM   2308  CD  GLU B 138      11.769  13.237  23.022  1.00  0.00           C  
ATOM   2309  OE1 GLU B 138      12.910  13.506  23.328  1.00  0.00           O  
ATOM   2310  OE2 GLU B 138      11.396  12.095  22.785  1.00  0.00           O  
ATOM   2311  H   GLU B 138       9.489  16.445  26.311  1.00  0.00           H  
ATOM   2312  HA  GLU B 138      10.129  17.005  23.475  1.00  0.00           H  
ATOM   2313 1HB  GLU B 138      11.449  15.325  24.724  1.00  0.00           H  
ATOM   2314 2HB  GLU B 138      10.004  14.338  24.907  1.00  0.00           H  
ATOM   2315 1HG  GLU B 138       9.845  14.014  22.500  1.00  0.00           H  
ATOM   2316 2HG  GLU B 138      11.172  15.139  22.220  1.00  0.00           H  
ATOM   2317  N   VAL B 139       8.065  16.410  22.345  1.00  0.00           N  
ATOM   2318  CA  VAL B 139       6.795  16.301  21.648  1.00  0.00           C  
ATOM   2319  C   VAL B 139       6.856  15.421  20.404  1.00  0.00           C  
ATOM   2320  O   VAL B 139       7.705  15.629  19.542  1.00  0.00           O  
ATOM   2321  CB  VAL B 139       6.371  17.722  21.218  1.00  0.00           C  
ATOM   2322  CG1 VAL B 139       5.074  17.688  20.431  1.00  0.00           C  
ATOM   2323  CG2 VAL B 139       6.262  18.605  22.448  1.00  0.00           C  
ATOM   2324  H   VAL B 139       8.856  16.833  21.863  1.00  0.00           H  
ATOM   2325  HA  VAL B 139       6.058  15.890  22.339  1.00  0.00           H  
ATOM   2326  HB  VAL B 139       7.131  18.127  20.564  1.00  0.00           H  
ATOM   2327 1HG1 VAL B 139       4.810  18.700  20.121  1.00  0.00           H  
ATOM   2328 2HG1 VAL B 139       5.201  17.061  19.549  1.00  0.00           H  
ATOM   2329 3HG1 VAL B 139       4.280  17.279  21.053  1.00  0.00           H  
ATOM   2330 1HG2 VAL B 139       5.994  19.602  22.156  1.00  0.00           H  
ATOM   2331 2HG2 VAL B 139       5.503  18.206  23.116  1.00  0.00           H  
ATOM   2332 3HG2 VAL B 139       7.215  18.634  22.961  1.00  0.00           H  
ATOM   2333  N   ASP B 140       5.943  14.450  20.303  1.00  0.00           N  
ATOM   2334  CA  ASP B 140       5.862  13.604  19.104  1.00  0.00           C  
ATOM   2335  C   ASP B 140       4.734  14.021  18.176  1.00  0.00           C  
ATOM   2336  O   ASP B 140       3.673  14.455  18.626  1.00  0.00           O  
ATOM   2337  CB  ASP B 140       5.623  12.128  19.436  1.00  0.00           C  
ATOM   2338  CG  ASP B 140       6.777  11.446  20.122  1.00  0.00           C  
ATOM   2339  OD1 ASP B 140       7.873  11.659  19.716  1.00  0.00           O  
ATOM   2340  OD2 ASP B 140       6.570  10.710  21.047  1.00  0.00           O  
ATOM   2341  H   ASP B 140       5.284  14.310  21.056  1.00  0.00           H  
ATOM   2342  HA  ASP B 140       6.799  13.688  18.556  1.00  0.00           H  
ATOM   2343 1HB  ASP B 140       4.735  12.040  20.058  1.00  0.00           H  
ATOM   2344 2HB  ASP B 140       5.411  11.595  18.500  1.00  0.00           H  
ATOM   2345  N   SER B 141       4.959  13.831  16.890  1.00  0.00           N  
ATOM   2346  CA  SER B 141       3.938  13.997  15.868  1.00  0.00           C  
ATOM   2347  C   SER B 141       3.178  12.695  15.812  1.00  0.00           C  
ATOM   2348  O   SER B 141       3.550  11.732  16.485  1.00  0.00           O  
ATOM   2349  CB  SER B 141       4.545  14.214  14.502  1.00  0.00           C  
ATOM   2350  OG  SER B 141       5.153  13.021  14.066  1.00  0.00           O  
ATOM   2351  H   SER B 141       5.899  13.561  16.606  1.00  0.00           H  
ATOM   2352  HA  SER B 141       3.263  14.806  16.143  1.00  0.00           H  
ATOM   2353 1HB  SER B 141       3.786  14.526  13.790  1.00  0.00           H  
ATOM   2354 2HB  SER B 141       5.284  14.998  14.558  1.00  0.00           H  
ATOM   2355  HG  SER B 141       4.423  12.400  13.765  1.00  0.00           H  
ATOM   2356  N   ASP B 142       2.124  12.651  15.014  1.00  0.00           N  
ATOM   2357  CA  ASP B 142       1.421  11.399  14.815  1.00  0.00           C  
ATOM   2358  C   ASP B 142       2.292  10.585  13.866  1.00  0.00           C  
ATOM   2359  O   ASP B 142       3.316  11.092  13.391  1.00  0.00           O  
ATOM   2360  CB  ASP B 142       0.007  11.627  14.260  1.00  0.00           C  
ATOM   2361  CG  ASP B 142      -0.971  10.432  14.492  1.00  0.00           C  
ATOM   2362  OD1 ASP B 142      -0.520   9.314  14.730  1.00  0.00           O  
ATOM   2363  OD2 ASP B 142      -2.159  10.629  14.416  1.00  0.00           O  
ATOM   2364  H   ASP B 142       1.828  13.479  14.517  1.00  0.00           H  
ATOM   2365  HA  ASP B 142       1.340  10.867  15.764  1.00  0.00           H  
ATOM   2366 1HB  ASP B 142      -0.423  12.518  14.716  1.00  0.00           H  
ATOM   2367 2HB  ASP B 142       0.074  11.809  13.195  1.00  0.00           H  
ATOM   2368  N   ALA B 143       1.939   9.330  13.632  1.00  0.00           N  
ATOM   2369  CA  ALA B 143       2.762   8.516  12.740  1.00  0.00           C  
ATOM   2370  C   ALA B 143       2.365   8.668  11.297  1.00  0.00           C  
ATOM   2371  O   ALA B 143       1.183   8.694  10.959  1.00  0.00           O  
ATOM   2372  CB  ALA B 143       2.693   7.050  13.123  1.00  0.00           C  
ATOM   2373  H   ALA B 143       1.076   8.983  14.058  1.00  0.00           H  
ATOM   2374  HA  ALA B 143       3.790   8.857  12.833  1.00  0.00           H  
ATOM   2375 1HB  ALA B 143       3.340   6.475  12.460  1.00  0.00           H  
ATOM   2376 2HB  ALA B 143       3.023   6.928  14.152  1.00  0.00           H  
ATOM   2377 3HB  ALA B 143       1.670   6.702  13.025  1.00  0.00           H  
ATOM   2378  N   TYR B 144       3.371   8.681  10.438  1.00  0.00           N  
ATOM   2379  CA  TYR B 144       3.168   8.748   9.009  1.00  0.00           C  
ATOM   2380  C   TYR B 144       3.521   7.387   8.453  1.00  0.00           C  
ATOM   2381  O   TYR B 144       4.413   6.728   8.977  1.00  0.00           O  
ATOM   2382  CB  TYR B 144       4.073   9.826   8.393  1.00  0.00           C  
ATOM   2383  CG  TYR B 144       3.733  11.239   8.823  1.00  0.00           C  
ATOM   2384  CD1 TYR B 144       4.206  11.716  10.036  1.00  0.00           C  
ATOM   2385  CD2 TYR B 144       2.975  12.067   8.007  1.00  0.00           C  
ATOM   2386  CE1 TYR B 144       3.906  12.988  10.440  1.00  0.00           C  
ATOM   2387  CE2 TYR B 144       2.677  13.352   8.422  1.00  0.00           C  
ATOM   2388  CZ  TYR B 144       3.137  13.808   9.638  1.00  0.00           C  
ATOM   2389  OH  TYR B 144       2.835  15.079  10.076  1.00  0.00           O  
ATOM   2390  H   TYR B 144       4.320   8.674  10.801  1.00  0.00           H  
ATOM   2391  HA  TYR B 144       2.122   8.957   8.801  1.00  0.00           H  
ATOM   2392 1HB  TYR B 144       5.112   9.628   8.667  1.00  0.00           H  
ATOM   2393 2HB  TYR B 144       4.006   9.774   7.306  1.00  0.00           H  
ATOM   2394  HD1 TYR B 144       4.812  11.077  10.682  1.00  0.00           H  
ATOM   2395  HD2 TYR B 144       2.603  11.701   7.045  1.00  0.00           H  
ATOM   2396  HE1 TYR B 144       4.273  13.344  11.401  1.00  0.00           H  
ATOM   2397  HE2 TYR B 144       2.072  13.993   7.804  1.00  0.00           H  
ATOM   2398  HH  TYR B 144       2.329  15.556   9.397  1.00  0.00           H  
ATOM   2399  N   TYR B 145       2.851   6.965   7.399  1.00  0.00           N  
ATOM   2400  CA  TYR B 145       3.151   5.674   6.816  1.00  0.00           C  
ATOM   2401  C   TYR B 145       3.443   5.799   5.345  1.00  0.00           C  
ATOM   2402  O   TYR B 145       2.655   6.358   4.596  1.00  0.00           O  
ATOM   2403  CB  TYR B 145       1.921   4.774   7.019  1.00  0.00           C  
ATOM   2404  CG  TYR B 145       1.483   4.667   8.480  1.00  0.00           C  
ATOM   2405  CD1 TYR B 145       0.603   5.621   8.999  1.00  0.00           C  
ATOM   2406  CD2 TYR B 145       1.945   3.656   9.289  1.00  0.00           C  
ATOM   2407  CE1 TYR B 145       0.209   5.554  10.308  1.00  0.00           C  
ATOM   2408  CE2 TYR B 145       1.542   3.589  10.622  1.00  0.00           C  
ATOM   2409  CZ  TYR B 145       0.681   4.534  11.126  1.00  0.00           C  
ATOM   2410  OH  TYR B 145       0.269   4.499  12.449  1.00  0.00           O  
ATOM   2411  H   TYR B 145       2.113   7.556   7.021  1.00  0.00           H  
ATOM   2412  HA  TYR B 145       4.040   5.266   7.293  1.00  0.00           H  
ATOM   2413 1HB  TYR B 145       1.086   5.166   6.441  1.00  0.00           H  
ATOM   2414 2HB  TYR B 145       2.138   3.771   6.649  1.00  0.00           H  
ATOM   2415  HD1 TYR B 145       0.230   6.427   8.365  1.00  0.00           H  
ATOM   2416  HD2 TYR B 145       2.630   2.912   8.885  1.00  0.00           H  
ATOM   2417  HE1 TYR B 145      -0.472   6.308  10.706  1.00  0.00           H  
ATOM   2418  HE2 TYR B 145       1.910   2.790  11.267  1.00  0.00           H  
ATOM   2419  HH  TYR B 145       0.657   3.743  12.947  1.00  0.00           H  
ATOM   2420  N   VAL B 146       4.584   5.247   4.928  1.00  0.00           N  
ATOM   2421  CA  VAL B 146       4.959   5.254   3.527  1.00  0.00           C  
ATOM   2422  C   VAL B 146       4.510   3.938   2.933  1.00  0.00           C  
ATOM   2423  O   VAL B 146       4.664   2.909   3.575  1.00  0.00           O  
ATOM   2424  CB  VAL B 146       6.492   5.513   3.360  1.00  0.00           C  
ATOM   2425  CG1 VAL B 146       6.932   5.391   1.879  1.00  0.00           C  
ATOM   2426  CG2 VAL B 146       6.827   6.961   3.864  1.00  0.00           C  
ATOM   2427  H   VAL B 146       5.203   4.799   5.607  1.00  0.00           H  
ATOM   2428  HA  VAL B 146       4.445   6.059   3.018  1.00  0.00           H  
ATOM   2429  HB  VAL B 146       7.046   4.774   3.943  1.00  0.00           H  
ATOM   2430 1HG1 VAL B 146       8.006   5.572   1.804  1.00  0.00           H  
ATOM   2431 2HG1 VAL B 146       6.720   4.386   1.506  1.00  0.00           H  
ATOM   2432 3HG1 VAL B 146       6.396   6.119   1.275  1.00  0.00           H  
ATOM   2433 1HG2 VAL B 146       7.897   7.150   3.765  1.00  0.00           H  
ATOM   2434 2HG2 VAL B 146       6.273   7.689   3.269  1.00  0.00           H  
ATOM   2435 3HG2 VAL B 146       6.541   7.058   4.910  1.00  0.00           H  
ATOM   2436  N   TYR B 147       3.893   3.987   1.755  1.00  0.00           N  
ATOM   2437  CA  TYR B 147       3.465   2.762   1.087  1.00  0.00           C  
ATOM   2438  C   TYR B 147       3.715   2.903  -0.414  1.00  0.00           C  
ATOM   2439  O   TYR B 147       3.141   3.786  -1.043  1.00  0.00           O  
ATOM   2440  CB  TYR B 147       1.985   2.467   1.297  1.00  0.00           C  
ATOM   2441  CG  TYR B 147       1.702   1.090   0.829  1.00  0.00           C  
ATOM   2442  CD1 TYR B 147       1.934   0.080   1.726  1.00  0.00           C  
ATOM   2443  CD2 TYR B 147       1.294   0.801  -0.472  1.00  0.00           C  
ATOM   2444  CE1 TYR B 147       1.753  -1.211   1.378  1.00  0.00           C  
ATOM   2445  CE2 TYR B 147       1.120  -0.530  -0.830  1.00  0.00           C  
ATOM   2446  CZ  TYR B 147       1.349  -1.528   0.114  1.00  0.00           C  
ATOM   2447  OH  TYR B 147       1.174  -2.851  -0.180  1.00  0.00           O  
ATOM   2448  H   TYR B 147       3.712   4.892   1.323  1.00  0.00           H  
ATOM   2449  HA  TYR B 147       4.029   1.917   1.459  1.00  0.00           H  
ATOM   2450 1HB  TYR B 147       1.729   2.545   2.354  1.00  0.00           H  
ATOM   2451 2HB  TYR B 147       1.368   3.172   0.737  1.00  0.00           H  
ATOM   2452  HD1 TYR B 147       2.271   0.325   2.735  1.00  0.00           H  
ATOM   2453  HD2 TYR B 147       1.125   1.599  -1.200  1.00  0.00           H  
ATOM   2454  HE1 TYR B 147       1.936  -2.002   2.103  1.00  0.00           H  
ATOM   2455  HE2 TYR B 147       0.802  -0.798  -1.839  1.00  0.00           H  
ATOM   2456  HH  TYR B 147       0.754  -2.952  -1.059  1.00  0.00           H  
ATOM   2457  N   ARG B 148       4.538   2.022  -0.989  1.00  0.00           N  
ATOM   2458  CA  ARG B 148       4.788   2.109  -2.406  1.00  0.00           C  
ATOM   2459  C   ARG B 148       4.113   0.897  -3.047  1.00  0.00           C  
ATOM   2460  O   ARG B 148       4.302  -0.254  -2.653  1.00  0.00           O  
ATOM   2461  CB  ARG B 148       6.274   2.145  -2.721  1.00  0.00           C  
ATOM   2462  CG  ARG B 148       7.042   3.379  -2.185  1.00  0.00           C  
ATOM   2463  CD  ARG B 148       8.437   3.325  -2.608  1.00  0.00           C  
ATOM   2464  NE  ARG B 148       9.319   4.322  -1.986  1.00  0.00           N  
ATOM   2465  CZ  ARG B 148       9.575   5.598  -2.401  1.00  0.00           C  
ATOM   2466  NH1 ARG B 148       9.019   6.198  -3.439  1.00  0.00           N  
ATOM   2467  NH2 ARG B 148      10.449   6.300  -1.729  1.00  0.00           N  
ATOM   2468  H   ARG B 148       5.043   1.318  -0.449  1.00  0.00           H  
ATOM   2469  HA  ARG B 148       4.338   3.008  -2.809  1.00  0.00           H  
ATOM   2470 1HB  ARG B 148       6.746   1.260  -2.290  1.00  0.00           H  
ATOM   2471 2HB  ARG B 148       6.416   2.104  -3.800  1.00  0.00           H  
ATOM   2472 1HG  ARG B 148       6.606   4.271  -2.597  1.00  0.00           H  
ATOM   2473 2HG  ARG B 148       6.999   3.413  -1.097  1.00  0.00           H  
ATOM   2474 1HD  ARG B 148       8.838   2.336  -2.389  1.00  0.00           H  
ATOM   2475 2HD  ARG B 148       8.443   3.486  -3.654  1.00  0.00           H  
ATOM   2476  HE  ARG B 148       9.833   4.009  -1.153  1.00  0.00           H  
ATOM   2477 1HH1 ARG B 148       8.316   5.756  -4.062  1.00  0.00           H  
ATOM   2478 2HH1 ARG B 148       9.321   7.177  -3.625  1.00  0.00           H  
ATOM   2479 1HH2 ARG B 148      10.900   5.870  -0.897  1.00  0.00           H  
ATOM   2480 2HH2 ARG B 148      10.647   7.271  -2.053  1.00  0.00           H  
ATOM   2481  N   LEU B 149       3.239   1.194  -3.992  1.00  0.00           N  
ATOM   2482  CA  LEU B 149       2.453   0.196  -4.676  1.00  0.00           C  
ATOM   2483  C   LEU B 149       3.316  -0.702  -5.507  1.00  0.00           C  
ATOM   2484  O   LEU B 149       4.195  -0.223  -6.224  1.00  0.00           O  
ATOM   2485  CB  LEU B 149       1.395   0.896  -5.541  1.00  0.00           C  
ATOM   2486  CG  LEU B 149       0.352   0.013  -6.251  1.00  0.00           C  
ATOM   2487  CD1 LEU B 149      -0.532  -0.671  -5.265  1.00  0.00           C  
ATOM   2488  CD2 LEU B 149      -0.482   0.880  -7.116  1.00  0.00           C  
ATOM   2489  H   LEU B 149       3.101   2.173  -4.246  1.00  0.00           H  
ATOM   2490  HA  LEU B 149       1.933  -0.412  -3.934  1.00  0.00           H  
ATOM   2491 1HB  LEU B 149       0.867   1.618  -4.920  1.00  0.00           H  
ATOM   2492 2HB  LEU B 149       1.918   1.440  -6.316  1.00  0.00           H  
ATOM   2493  HG  LEU B 149       0.855  -0.748  -6.854  1.00  0.00           H  
ATOM   2494 1HD1 LEU B 149      -1.238  -1.258  -5.810  1.00  0.00           H  
ATOM   2495 2HD1 LEU B 149       0.039  -1.314  -4.623  1.00  0.00           H  
ATOM   2496 3HD1 LEU B 149      -1.050   0.056  -4.667  1.00  0.00           H  
ATOM   2497 1HD2 LEU B 149      -1.223   0.267  -7.631  1.00  0.00           H  
ATOM   2498 2HD2 LEU B 149      -0.987   1.624  -6.513  1.00  0.00           H  
ATOM   2499 3HD2 LEU B 149       0.164   1.374  -7.837  1.00  0.00           H  
ATOM   2500  N   GLN B 150       3.093  -2.014  -5.430  1.00  0.00           N  
ATOM   2501  CA  GLN B 150       3.898  -2.853  -6.295  1.00  0.00           C  
ATOM   2502  C   GLN B 150       3.304  -2.823  -7.705  1.00  0.00           C  
ATOM   2503  O   GLN B 150       2.170  -3.278  -7.946  1.00  0.00           O  
ATOM   2504  CB  GLN B 150       3.993  -4.272  -5.801  1.00  0.00           C  
ATOM   2505  CG  GLN B 150       4.902  -5.205  -6.637  1.00  0.00           C  
ATOM   2506  CD  GLN B 150       6.354  -4.773  -6.588  1.00  0.00           C  
ATOM   2507  OE1 GLN B 150       6.860  -4.439  -5.514  1.00  0.00           O  
ATOM   2508  NE2 GLN B 150       7.038  -4.788  -7.727  1.00  0.00           N  
ATOM   2509  H   GLN B 150       2.379  -2.411  -4.806  1.00  0.00           H  
ATOM   2510  HA  GLN B 150       4.906  -2.446  -6.346  1.00  0.00           H  
ATOM   2511 1HB  GLN B 150       4.304  -4.290  -4.757  1.00  0.00           H  
ATOM   2512 2HB  GLN B 150       3.009  -4.669  -5.865  1.00  0.00           H  
ATOM   2513 1HG  GLN B 150       4.846  -6.213  -6.228  1.00  0.00           H  
ATOM   2514 2HG  GLN B 150       4.568  -5.210  -7.680  1.00  0.00           H  
ATOM   2515 1HE2 GLN B 150       8.005  -4.517  -7.737  1.00  0.00           H  
ATOM   2516 2HE2 GLN B 150       6.600  -5.095  -8.576  1.00  0.00           H  
ATOM   2517  N   VAL B 151       4.083  -2.286  -8.640  1.00  0.00           N  
ATOM   2518  CA  VAL B 151       3.629  -2.157 -10.016  1.00  0.00           C  
ATOM   2519  C   VAL B 151       4.599  -2.838 -10.980  1.00  0.00           C  
ATOM   2520  O   VAL B 151       5.820  -2.836 -10.761  1.00  0.00           O  
ATOM   2521  CB  VAL B 151       3.469  -0.652 -10.358  1.00  0.00           C  
ATOM   2522  CG1 VAL B 151       2.379  -0.013  -9.466  1.00  0.00           C  
ATOM   2523  CG2 VAL B 151       4.801   0.091 -10.130  1.00  0.00           C  
ATOM   2524  H   VAL B 151       4.994  -1.933  -8.376  1.00  0.00           H  
ATOM   2525  HA  VAL B 151       2.659  -2.642 -10.110  1.00  0.00           H  
ATOM   2526  HB  VAL B 151       3.150  -0.556 -11.400  1.00  0.00           H  
ATOM   2527 1HG1 VAL B 151       2.265   1.038  -9.724  1.00  0.00           H  
ATOM   2528 2HG1 VAL B 151       1.433  -0.533  -9.628  1.00  0.00           H  
ATOM   2529 3HG1 VAL B 151       2.665  -0.094  -8.427  1.00  0.00           H  
ATOM   2530 1HG2 VAL B 151       4.670   1.149 -10.374  1.00  0.00           H  
ATOM   2531 2HG2 VAL B 151       5.097   0.005  -9.084  1.00  0.00           H  
ATOM   2532 3HG2 VAL B 151       5.581  -0.325 -10.761  1.00  0.00           H  
ATOM   2533  N   SER B 152       4.030  -3.388 -12.047  1.00  0.00           N  
ATOM   2534  CA  SER B 152       4.705  -4.075 -13.140  1.00  0.00           C  
ATOM   2535  C   SER B 152       3.840  -4.012 -14.416  1.00  0.00           C  
ATOM   2536  O   SER B 152       2.892  -3.229 -14.503  1.00  0.00           O  
ATOM   2537  CB  SER B 152       4.977  -5.532 -12.767  1.00  0.00           C  
ATOM   2538  OG  SER B 152       5.839  -6.132 -13.703  1.00  0.00           O  
ATOM   2539  H   SER B 152       3.011  -3.363 -12.095  1.00  0.00           H  
ATOM   2540  HA  SER B 152       5.654  -3.576 -13.337  1.00  0.00           H  
ATOM   2541 1HB  SER B 152       5.407  -5.595 -11.766  1.00  0.00           H  
ATOM   2542 2HB  SER B 152       4.030  -6.071 -12.751  1.00  0.00           H  
ATOM   2543  HG  SER B 152       5.893  -7.061 -13.450  1.00  0.00           H  
ATOM   2544  N   SER B 153       4.217  -4.782 -15.428  1.00  0.00           N  
ATOM   2545  CA  SER B 153       3.439  -4.836 -16.670  1.00  0.00           C  
ATOM   2546  C   SER B 153       2.257  -5.771 -16.422  1.00  0.00           C  
ATOM   2547  O   SER B 153       2.243  -6.473 -15.412  1.00  0.00           O  
ATOM   2548  CB  SER B 153       4.294  -5.316 -17.836  1.00  0.00           C  
ATOM   2549  OG  SER B 153       4.687  -6.652 -17.669  1.00  0.00           O  
ATOM   2550  H   SER B 153       5.021  -5.383 -15.270  1.00  0.00           H  
ATOM   2551  HA  SER B 153       3.056  -3.840 -16.900  1.00  0.00           H  
ATOM   2552 1HB  SER B 153       3.726  -5.219 -18.758  1.00  0.00           H  
ATOM   2553 2HB  SER B 153       5.176  -4.684 -17.927  1.00  0.00           H  
ATOM   2554  HG  SER B 153       5.160  -6.887 -18.476  1.00  0.00           H  
ATOM   2555  N   ILE B 154       1.268  -5.811 -17.312  1.00  0.00           N  
ATOM   2556  CA  ILE B 154       0.179  -6.761 -17.075  1.00  0.00           C  
ATOM   2557  C   ILE B 154       0.420  -8.070 -17.814  1.00  0.00           C  
ATOM   2558  O   ILE B 154       0.702  -8.076 -19.010  1.00  0.00           O  
ATOM   2559  CB  ILE B 154      -1.204  -6.200 -17.432  1.00  0.00           C  
ATOM   2560  CG1 ILE B 154      -1.516  -5.053 -16.577  1.00  0.00           C  
ATOM   2561  CG2 ILE B 154      -2.276  -7.244 -17.235  1.00  0.00           C  
ATOM   2562  CD1 ILE B 154      -2.610  -4.327 -17.088  1.00  0.00           C  
ATOM   2563  H   ILE B 154       1.273  -5.217 -18.128  1.00  0.00           H  
ATOM   2564  HA  ILE B 154       0.149  -6.989 -16.010  1.00  0.00           H  
ATOM   2565  HB  ILE B 154      -1.203  -5.864 -18.471  1.00  0.00           H  
ATOM   2566 1HG1 ILE B 154      -1.756  -5.387 -15.573  1.00  0.00           H  
ATOM   2567 2HG1 ILE B 154      -0.650  -4.393 -16.527  1.00  0.00           H  
ATOM   2568 1HG2 ILE B 154      -3.252  -6.829 -17.504  1.00  0.00           H  
ATOM   2569 2HG2 ILE B 154      -2.049  -8.081 -17.861  1.00  0.00           H  
ATOM   2570 3HG2 ILE B 154      -2.291  -7.559 -16.201  1.00  0.00           H  
ATOM   2571 1HD1 ILE B 154      -2.790  -3.495 -16.459  1.00  0.00           H  
ATOM   2572 2HD1 ILE B 154      -2.355  -4.010 -18.063  1.00  0.00           H  
ATOM   2573 3HD1 ILE B 154      -3.492  -4.957 -17.133  1.00  0.00           H  
ATOM   2574  N   ASN B 155       0.335  -9.167 -17.064  1.00  0.00           N  
ATOM   2575  CA  ASN B 155       0.553 -10.525 -17.551  1.00  0.00           C  
ATOM   2576  C   ASN B 155      -0.644 -11.427 -17.252  1.00  0.00           C  
ATOM   2577  O   ASN B 155      -0.743 -11.984 -16.155  1.00  0.00           O  
ATOM   2578  CB  ASN B 155       1.825 -11.066 -16.886  1.00  0.00           C  
ATOM   2579  CG  ASN B 155       2.288 -12.465 -17.303  1.00  0.00           C  
ATOM   2580  OD1 ASN B 155       1.651 -13.159 -18.097  1.00  0.00           O  
ATOM   2581  ND2 ASN B 155       3.418 -12.874 -16.759  1.00  0.00           N  
ATOM   2582  H   ASN B 155       0.122  -9.044 -16.085  1.00  0.00           H  
ATOM   2583  HA  ASN B 155       0.679 -10.497 -18.637  1.00  0.00           H  
ATOM   2584 1HB  ASN B 155       2.639 -10.366 -17.074  1.00  0.00           H  
ATOM   2585 2HB  ASN B 155       1.664 -11.062 -15.824  1.00  0.00           H  
ATOM   2586 1HD2 ASN B 155       3.786 -13.779 -16.979  1.00  0.00           H  
ATOM   2587 2HD2 ASN B 155       3.918 -12.269 -16.138  1.00  0.00           H  
ATOM   2588  N   VAL B 156      -1.564 -11.553 -18.227  1.00  0.00           N  
ATOM   2589  CA  VAL B 156      -2.796 -12.344 -18.046  1.00  0.00           C  
ATOM   2590  C   VAL B 156      -2.698 -13.791 -18.550  1.00  0.00           C  
ATOM   2591  O   VAL B 156      -2.294 -14.059 -19.695  1.00  0.00           O  
ATOM   2592  CB  VAL B 156      -3.988 -11.663 -18.752  1.00  0.00           C  
ATOM   2593  CG1 VAL B 156      -5.234 -12.499 -18.646  1.00  0.00           C  
ATOM   2594  CG2 VAL B 156      -4.241 -10.399 -18.127  1.00  0.00           C  
ATOM   2595  H   VAL B 156      -1.439 -11.040 -19.112  1.00  0.00           H  
ATOM   2596  HA  VAL B 156      -3.018 -12.378 -16.979  1.00  0.00           H  
ATOM   2597  HB  VAL B 156      -3.743 -11.513 -19.798  1.00  0.00           H  
ATOM   2598 1HG1 VAL B 156      -6.068 -11.995 -19.142  1.00  0.00           H  
ATOM   2599 2HG1 VAL B 156      -5.059 -13.450 -19.107  1.00  0.00           H  
ATOM   2600 3HG1 VAL B 156      -5.468 -12.644 -17.598  1.00  0.00           H  
ATOM   2601 1HG2 VAL B 156      -5.068  -9.909 -18.640  1.00  0.00           H  
ATOM   2602 2HG2 VAL B 156      -4.486 -10.556 -17.106  1.00  0.00           H  
ATOM   2603 3HG2 VAL B 156      -3.359  -9.817 -18.194  1.00  0.00           H  
ATOM   2604  N   SER B 157      -3.114 -14.718 -17.687  1.00  0.00           N  
ATOM   2605  CA  SER B 157      -3.144 -16.143 -17.974  1.00  0.00           C  
ATOM   2606  C   SER B 157      -4.563 -16.691 -17.763  1.00  0.00           C  
ATOM   2607  O   SER B 157      -5.094 -16.632 -16.654  1.00  0.00           O  
ATOM   2608  CB  SER B 157      -2.155 -16.851 -17.060  1.00  0.00           C  
ATOM   2609  OG  SER B 157      -2.195 -18.241 -17.234  1.00  0.00           O  
ATOM   2610  H   SER B 157      -3.384 -14.413 -16.752  1.00  0.00           H  
ATOM   2611  HA  SER B 157      -2.860 -16.301 -19.014  1.00  0.00           H  
ATOM   2612 1HB  SER B 157      -1.149 -16.485 -17.269  1.00  0.00           H  
ATOM   2613 2HB  SER B 157      -2.379 -16.601 -16.021  1.00  0.00           H  
ATOM   2614  HG  SER B 157      -1.508 -18.598 -16.665  1.00  0.00           H  
ATOM   2615  N   VAL B 158      -5.190 -17.181 -18.838  1.00  0.00           N  
ATOM   2616  CA  VAL B 158      -6.571 -17.681 -18.777  1.00  0.00           C  
ATOM   2617  C   VAL B 158      -6.715 -19.136 -19.174  1.00  0.00           C  
ATOM   2618  O   VAL B 158      -6.166 -19.574 -20.187  1.00  0.00           O  
ATOM   2619  CB  VAL B 158      -7.514 -16.828 -19.638  1.00  0.00           C  
ATOM   2620  CG1 VAL B 158      -8.917 -17.412 -19.653  1.00  0.00           C  
ATOM   2621  CG2 VAL B 158      -7.592 -15.481 -19.052  1.00  0.00           C  
ATOM   2622  H   VAL B 158      -4.700 -17.208 -19.722  1.00  0.00           H  
ATOM   2623  HA  VAL B 158      -6.909 -17.587 -17.748  1.00  0.00           H  
ATOM   2624  HB  VAL B 158      -7.138 -16.786 -20.659  1.00  0.00           H  
ATOM   2625 1HG1 VAL B 158      -9.566 -16.778 -20.259  1.00  0.00           H  
ATOM   2626 2HG1 VAL B 158      -8.899 -18.409 -20.078  1.00  0.00           H  
ATOM   2627 3HG1 VAL B 158      -9.298 -17.456 -18.630  1.00  0.00           H  
ATOM   2628 1HG2 VAL B 158      -8.252 -14.878 -19.662  1.00  0.00           H  
ATOM   2629 2HG2 VAL B 158      -7.985 -15.556 -18.049  1.00  0.00           H  
ATOM   2630 3HG2 VAL B 158      -6.623 -15.039 -19.020  1.00  0.00           H  
ATOM   2631  N   ASN B 159      -7.477 -19.869 -18.371  1.00  0.00           N  
ATOM   2632  CA  ASN B 159      -7.727 -21.283 -18.608  1.00  0.00           C  
ATOM   2633  C   ASN B 159      -9.048 -21.704 -17.950  1.00  0.00           C  
ATOM   2634  O   ASN B 159      -9.790 -20.870 -17.427  1.00  0.00           O  
ATOM   2635  CB  ASN B 159      -6.542 -22.090 -18.090  1.00  0.00           C  
ATOM   2636  CG  ASN B 159      -6.278 -23.387 -18.855  1.00  0.00           C  
ATOM   2637  OD1 ASN B 159      -7.220 -24.055 -19.296  1.00  0.00           O  
ATOM   2638  ND2 ASN B 159      -5.020 -23.733 -19.017  1.00  0.00           N  
ATOM   2639  H   ASN B 159      -7.872 -19.414 -17.546  1.00  0.00           H  
ATOM   2640  HA  ASN B 159      -7.821 -21.449 -19.680  1.00  0.00           H  
ATOM   2641 1HB  ASN B 159      -5.640 -21.475 -18.133  1.00  0.00           H  
ATOM   2642 2HB  ASN B 159      -6.712 -22.334 -17.042  1.00  0.00           H  
ATOM   2643 1HD2 ASN B 159      -4.794 -24.569 -19.515  1.00  0.00           H  
ATOM   2644 2HD2 ASN B 159      -4.292 -23.159 -18.646  1.00  0.00           H  
ATOM   2645  N   ALA B 160      -9.355 -22.993 -17.980  1.00  0.00           N  
ATOM   2646  CA  ALA B 160     -10.605 -23.492 -17.402  1.00  0.00           C  
ATOM   2647  C   ALA B 160     -10.420 -24.878 -16.847  1.00  0.00           C  
ATOM   2648  O   ALA B 160      -9.519 -25.611 -17.256  1.00  0.00           O  
ATOM   2649  CB  ALA B 160     -11.722 -23.532 -18.436  1.00  0.00           C  
ATOM   2650  H   ALA B 160      -8.715 -23.631 -18.437  1.00  0.00           H  
ATOM   2651  HA  ALA B 160     -10.891 -22.835 -16.583  1.00  0.00           H  
ATOM   2652 1HB  ALA B 160     -12.637 -23.894 -17.967  1.00  0.00           H  
ATOM   2653 2HB  ALA B 160     -11.887 -22.551 -18.817  1.00  0.00           H  
ATOM   2654 3HB  ALA B 160     -11.447 -24.197 -19.249  1.00  0.00           H  
ATOM   2655  N   VAL B 161     -11.327 -25.274 -15.955  1.00  0.00           N  
ATOM   2656  CA  VAL B 161     -11.275 -26.631 -15.415  1.00  0.00           C  
ATOM   2657  C   VAL B 161     -11.519 -27.652 -16.522  1.00  0.00           C  
ATOM   2658  O   VAL B 161     -11.040 -28.784 -16.457  1.00  0.00           O  
ATOM   2659  CB  VAL B 161     -12.297 -26.778 -14.275  1.00  0.00           C  
ATOM   2660  CG1 VAL B 161     -11.891 -25.821 -13.139  1.00  0.00           C  
ATOM   2661  CG2 VAL B 161     -13.740 -26.449 -14.803  1.00  0.00           C  
ATOM   2662  H   VAL B 161     -12.035 -24.605 -15.636  1.00  0.00           H  
ATOM   2663  HA  VAL B 161     -10.279 -26.801 -15.002  1.00  0.00           H  
ATOM   2664  HB  VAL B 161     -12.272 -27.793 -13.884  1.00  0.00           H  
ATOM   2665 1HG1 VAL B 161     -12.591 -25.914 -12.309  1.00  0.00           H  
ATOM   2666 2HG1 VAL B 161     -10.889 -26.074 -12.793  1.00  0.00           H  
ATOM   2667 3HG1 VAL B 161     -11.891 -24.794 -13.511  1.00  0.00           H  
ATOM   2668 1HG2 VAL B 161     -14.459 -26.541 -13.989  1.00  0.00           H  
ATOM   2669 2HG2 VAL B 161     -13.753 -25.437 -15.193  1.00  0.00           H  
ATOM   2670 3HG2 VAL B 161     -14.022 -27.143 -15.594  1.00  0.00           H  
ATOM   2671  N   GLN B 162     -12.258 -27.226 -17.537  1.00  0.00           N  
ATOM   2672  CA  GLN B 162     -12.468 -27.975 -18.751  1.00  0.00           C  
ATOM   2673  C   GLN B 162     -13.053 -27.002 -19.772  1.00  0.00           C  
ATOM   2674  O   GLN B 162     -13.797 -26.094 -19.404  1.00  0.00           O  
ATOM   2675  CB  GLN B 162     -13.302 -29.234 -18.499  1.00  0.00           C  
ATOM   2676  CG  GLN B 162     -13.582 -30.019 -19.735  1.00  0.00           C  
ATOM   2677  CD  GLN B 162     -12.281 -30.522 -20.445  1.00  0.00           C  
ATOM   2678  OE1 GLN B 162     -11.631 -29.723 -21.155  1.00  0.00           O  
ATOM   2679  NE2 GLN B 162     -11.904 -31.789 -20.236  1.00  0.00           N  
ATOM   2680  H   GLN B 162     -12.642 -26.297 -17.471  1.00  0.00           H  
ATOM   2681  HA  GLN B 162     -11.500 -28.305 -19.129  1.00  0.00           H  
ATOM   2682 1HB  GLN B 162     -12.792 -29.894 -17.809  1.00  0.00           H  
ATOM   2683 2HB  GLN B 162     -14.243 -28.952 -18.042  1.00  0.00           H  
ATOM   2684 1HG  GLN B 162     -14.189 -30.884 -19.472  1.00  0.00           H  
ATOM   2685 2HG  GLN B 162     -14.120 -29.398 -20.392  1.00  0.00           H  
ATOM   2686 1HE2 GLN B 162     -11.060 -32.137 -20.652  1.00  0.00           H  
ATOM   2687 2HE2 GLN B 162     -12.448 -32.378 -19.637  1.00  0.00           H  
ATOM   2688  N   THR B 163     -12.721 -27.198 -21.050  1.00  0.00           N  
ATOM   2689  CA  THR B 163     -13.231 -26.327 -22.109  1.00  0.00           C  
ATOM   2690  C   THR B 163     -14.398 -26.933 -22.869  1.00  0.00           C  
ATOM   2691  O   THR B 163     -15.046 -26.259 -23.669  1.00  0.00           O  
ATOM   2692  CB  THR B 163     -12.102 -25.917 -23.062  1.00  0.00           C  
ATOM   2693  OG1 THR B 163     -11.518 -27.100 -23.646  1.00  0.00           O  
ATOM   2694  CG2 THR B 163     -11.047 -25.096 -22.319  1.00  0.00           C  
ATOM   2695  H   THR B 163     -12.112 -27.985 -21.273  1.00  0.00           H  
ATOM   2696  HA  THR B 163     -13.594 -25.419 -21.637  1.00  0.00           H  
ATOM   2697  HB  THR B 163     -12.515 -25.299 -23.864  1.00  0.00           H  
ATOM   2698  HG1 THR B 163     -11.048 -27.603 -22.962  1.00  0.00           H  
ATOM   2699 1HG2 THR B 163     -10.260 -24.800 -23.008  1.00  0.00           H  
ATOM   2700 2HG2 THR B 163     -11.519 -24.206 -21.904  1.00  0.00           H  
ATOM   2701 3HG2 THR B 163     -10.614 -25.687 -21.509  1.00  0.00           H  
ATOM   2702  N   VAL B 164     -14.618 -28.210 -22.657  1.00  0.00           N  
ATOM   2703  CA  VAL B 164     -15.731 -28.923 -23.251  1.00  0.00           C  
ATOM   2704  C   VAL B 164     -16.441 -29.629 -22.115  1.00  0.00           C  
ATOM   2705  O   VAL B 164     -15.900 -30.588 -21.559  1.00  0.00           O  
ATOM   2706  CB  VAL B 164     -15.248 -29.960 -24.287  1.00  0.00           C  
ATOM   2707  CG1 VAL B 164     -16.434 -30.686 -24.894  1.00  0.00           C  
ATOM   2708  CG2 VAL B 164     -14.406 -29.280 -25.406  1.00  0.00           C  
ATOM   2709  H   VAL B 164     -14.010 -28.693 -22.018  1.00  0.00           H  
ATOM   2710  HA  VAL B 164     -16.419 -28.218 -23.720  1.00  0.00           H  
ATOM   2711  HB  VAL B 164     -14.664 -30.677 -23.775  1.00  0.00           H  
ATOM   2712 1HG1 VAL B 164     -16.073 -31.437 -25.598  1.00  0.00           H  
ATOM   2713 2HG1 VAL B 164     -17.010 -31.171 -24.104  1.00  0.00           H  
ATOM   2714 3HG1 VAL B 164     -17.072 -29.970 -25.418  1.00  0.00           H  
ATOM   2715 1HG2 VAL B 164     -14.060 -30.031 -26.120  1.00  0.00           H  
ATOM   2716 2HG2 VAL B 164     -15.018 -28.549 -25.922  1.00  0.00           H  
ATOM   2717 3HG2 VAL B 164     -13.539 -28.782 -24.970  1.00  0.00           H  
ATOM   2718  N   VAL B 165     -17.644 -29.185 -21.782  1.00  0.00           N  
ATOM   2719  CA  VAL B 165     -18.361 -29.759 -20.641  1.00  0.00           C  
ATOM   2720  C   VAL B 165     -19.748 -30.200 -21.067  1.00  0.00           C  
ATOM   2721  O   VAL B 165     -20.252 -29.760 -22.097  1.00  0.00           O  
ATOM   2722  CB  VAL B 165     -18.481 -28.727 -19.490  1.00  0.00           C  
ATOM   2723  CG1 VAL B 165     -17.081 -28.271 -19.025  1.00  0.00           C  
ATOM   2724  CG2 VAL B 165     -19.336 -27.543 -19.943  1.00  0.00           C  
ATOM   2725  H   VAL B 165     -18.047 -28.407 -22.310  1.00  0.00           H  
ATOM   2726  HA  VAL B 165     -17.814 -30.628 -20.273  1.00  0.00           H  
ATOM   2727  HB  VAL B 165     -18.958 -29.209 -18.641  1.00  0.00           H  
ATOM   2728 1HG1 VAL B 165     -17.181 -27.570 -18.193  1.00  0.00           H  
ATOM   2729 2HG1 VAL B 165     -16.526 -29.144 -18.698  1.00  0.00           H  
ATOM   2730 3HG1 VAL B 165     -16.551 -27.781 -19.839  1.00  0.00           H  
ATOM   2731 1HG2 VAL B 165     -19.441 -26.839 -19.122  1.00  0.00           H  
ATOM   2732 2HG2 VAL B 165     -18.863 -27.048 -20.795  1.00  0.00           H  
ATOM   2733 3HG2 VAL B 165     -20.323 -27.908 -20.232  1.00  0.00           H  
ATOM   2734  N   ARG B 166     -20.373 -31.070 -20.294  1.00  0.00           N  
ATOM   2735  CA  ARG B 166     -21.737 -31.458 -20.629  1.00  0.00           C  
ATOM   2736  C   ARG B 166     -22.752 -30.540 -19.981  1.00  0.00           C  
ATOM   2737  O   ARG B 166     -22.500 -29.928 -18.945  1.00  0.00           O  
ATOM   2738  CB  ARG B 166     -22.048 -32.897 -20.243  1.00  0.00           C  
ATOM   2739  CG  ARG B 166     -21.193 -33.972 -20.925  1.00  0.00           C  
ATOM   2740  CD  ARG B 166     -21.602 -35.341 -20.506  1.00  0.00           C  
ATOM   2741  NE  ARG B 166     -21.364 -35.554 -19.094  1.00  0.00           N  
ATOM   2742  CZ  ARG B 166     -21.819 -36.578 -18.359  1.00  0.00           C  
ATOM   2743  NH1 ARG B 166     -22.558 -37.538 -18.887  1.00  0.00           N  
ATOM   2744  NH2 ARG B 166     -21.503 -36.583 -17.080  1.00  0.00           N  
ATOM   2745  H   ARG B 166     -19.917 -31.442 -19.451  1.00  0.00           H  
ATOM   2746  HA  ARG B 166     -21.873 -31.376 -21.701  1.00  0.00           H  
ATOM   2747 1HB  ARG B 166     -21.949 -33.015 -19.174  1.00  0.00           H  
ATOM   2748 2HB  ARG B 166     -23.088 -33.108 -20.490  1.00  0.00           H  
ATOM   2749 1HG  ARG B 166     -21.302 -33.908 -21.994  1.00  0.00           H  
ATOM   2750 2HG  ARG B 166     -20.146 -33.826 -20.650  1.00  0.00           H  
ATOM   2751 1HD  ARG B 166     -22.667 -35.477 -20.699  1.00  0.00           H  
ATOM   2752 2HD  ARG B 166     -21.033 -36.081 -21.066  1.00  0.00           H  
ATOM   2753  HE  ARG B 166     -20.798 -34.858 -18.588  1.00  0.00           H  
ATOM   2754 1HH1 ARG B 166     -22.790 -37.512 -19.869  1.00  0.00           H  
ATOM   2755 2HH1 ARG B 166     -22.889 -38.297 -18.308  1.00  0.00           H  
ATOM   2756 1HH2 ARG B 166     -20.935 -35.792 -16.731  1.00  0.00           H  
ATOM   2757 2HH2 ARG B 166     -21.814 -37.320 -16.469  1.00  0.00           H  
ATOM   2758  N   GLN B 167     -23.916 -30.459 -20.585  1.00  0.00           N  
ATOM   2759  CA  GLN B 167     -25.018 -29.742 -19.992  1.00  0.00           C  
ATOM   2760  C   GLN B 167     -25.215 -30.292 -18.574  1.00  0.00           C  
ATOM   2761  O   GLN B 167     -25.281 -31.510 -18.375  1.00  0.00           O  
ATOM   2762  CB  GLN B 167     -26.264 -29.948 -20.857  1.00  0.00           C  
ATOM   2763  CG  GLN B 167     -27.488 -29.218 -20.426  1.00  0.00           C  
ATOM   2764  CD  GLN B 167     -28.660 -29.530 -21.335  1.00  0.00           C  
ATOM   2765  OE1 GLN B 167     -28.653 -30.524 -22.073  1.00  0.00           O  
ATOM   2766  NE2 GLN B 167     -29.681 -28.690 -21.296  1.00  0.00           N  
ATOM   2767  H   GLN B 167     -24.043 -30.908 -21.487  1.00  0.00           H  
ATOM   2768  HA  GLN B 167     -24.776 -28.682 -19.931  1.00  0.00           H  
ATOM   2769 1HB  GLN B 167     -26.038 -29.633 -21.876  1.00  0.00           H  
ATOM   2770 2HB  GLN B 167     -26.502 -31.009 -20.898  1.00  0.00           H  
ATOM   2771 1HG  GLN B 167     -27.746 -29.503 -19.407  1.00  0.00           H  
ATOM   2772 2HG  GLN B 167     -27.295 -28.151 -20.471  1.00  0.00           H  
ATOM   2773 1HE2 GLN B 167     -30.478 -28.845 -21.873  1.00  0.00           H  
ATOM   2774 2HE2 GLN B 167     -29.657 -27.869 -20.677  1.00  0.00           H  
ATOM   2775  N   GLY B 168     -25.299 -29.394 -17.596  1.00  0.00           N  
ATOM   2776  CA  GLY B 168     -25.463 -29.740 -16.183  1.00  0.00           C  
ATOM   2777  C   GLY B 168     -24.147 -29.740 -15.371  1.00  0.00           C  
ATOM   2778  O   GLY B 168     -24.182 -29.726 -14.138  1.00  0.00           O  
ATOM   2779  H   GLY B 168     -25.249 -28.409 -17.847  1.00  0.00           H  
ATOM   2780 1HA  GLY B 168     -26.165 -29.037 -15.732  1.00  0.00           H  
ATOM   2781 2HA  GLY B 168     -25.922 -30.724 -16.115  1.00  0.00           H  
ATOM   2782  N   GLU B 169     -23.002 -29.723 -16.054  1.00  0.00           N  
ATOM   2783  CA  GLU B 169     -21.681 -29.700 -15.416  1.00  0.00           C  
ATOM   2784  C   GLU B 169     -21.234 -28.260 -15.158  1.00  0.00           C  
ATOM   2785  O   GLU B 169     -21.907 -27.312 -15.561  1.00  0.00           O  
ATOM   2786  CB  GLU B 169     -20.647 -30.477 -16.251  1.00  0.00           C  
ATOM   2787  CG  GLU B 169     -20.925 -32.006 -16.344  1.00  0.00           C  
ATOM   2788  CD  GLU B 169     -19.904 -32.785 -17.191  1.00  0.00           C  
ATOM   2789  OE1 GLU B 169     -19.123 -32.152 -17.870  1.00  0.00           O  
ATOM   2790  OE2 GLU B 169     -19.919 -34.009 -17.162  1.00  0.00           O  
ATOM   2791  H   GLU B 169     -23.032 -29.747 -17.074  1.00  0.00           H  
ATOM   2792  HA  GLU B 169     -21.762 -30.199 -14.448  1.00  0.00           H  
ATOM   2793 1HB  GLU B 169     -20.634 -30.082 -17.260  1.00  0.00           H  
ATOM   2794 2HB  GLU B 169     -19.651 -30.335 -15.833  1.00  0.00           H  
ATOM   2795 1HG  GLU B 169     -20.941 -32.421 -15.339  1.00  0.00           H  
ATOM   2796 2HG  GLU B 169     -21.920 -32.140 -16.776  1.00  0.00           H  
ATOM   2797  N   ASN B 170     -20.157 -28.090 -14.398  1.00  0.00           N  
ATOM   2798  CA  ASN B 170     -19.674 -26.748 -14.068  1.00  0.00           C  
ATOM   2799  C   ASN B 170     -18.701 -26.134 -15.099  1.00  0.00           C  
ATOM   2800  O   ASN B 170     -17.788 -26.806 -15.593  1.00  0.00           O  
ATOM   2801  CB  ASN B 170     -18.977 -26.795 -12.701  1.00  0.00           C  
ATOM   2802  CG  ASN B 170     -19.910 -27.072 -11.506  1.00  0.00           C  
ATOM   2803  OD1 ASN B 170     -20.676 -26.199 -11.081  1.00  0.00           O  
ATOM   2804  ND2 ASN B 170     -19.836 -28.263 -10.959  1.00  0.00           N  
ATOM   2805  H   ASN B 170     -19.647 -28.898 -14.066  1.00  0.00           H  
ATOM   2806  HA  ASN B 170     -20.535 -26.077 -14.006  1.00  0.00           H  
ATOM   2807 1HB  ASN B 170     -18.208 -27.568 -12.720  1.00  0.00           H  
ATOM   2808 2HB  ASN B 170     -18.466 -25.843 -12.528  1.00  0.00           H  
ATOM   2809 1HD2 ASN B 170     -20.410 -28.492 -10.172  1.00  0.00           H  
ATOM   2810 2HD2 ASN B 170     -19.193 -28.940 -11.319  1.00  0.00           H  
ATOM   2811  N   ILE B 171     -18.852 -24.822 -15.347  1.00  0.00           N  
ATOM   2812  CA  ILE B 171     -17.866 -24.071 -16.135  1.00  0.00           C  
ATOM   2813  C   ILE B 171     -17.125 -23.146 -15.200  1.00  0.00           C  
ATOM   2814  O   ILE B 171     -17.677 -22.135 -14.749  1.00  0.00           O  
ATOM   2815  CB  ILE B 171     -18.490 -23.183 -17.244  1.00  0.00           C  
ATOM   2816  CG1 ILE B 171     -19.238 -23.984 -18.244  1.00  0.00           C  
ATOM   2817  CG2 ILE B 171     -17.417 -22.356 -17.925  1.00  0.00           C  
ATOM   2818  CD1 ILE B 171     -20.129 -23.124 -19.135  1.00  0.00           C  
ATOM   2819  H   ILE B 171     -19.659 -24.330 -14.953  1.00  0.00           H  
ATOM   2820  HA  ILE B 171     -17.154 -24.763 -16.583  1.00  0.00           H  
ATOM   2821  HB  ILE B 171     -19.190 -22.510 -16.794  1.00  0.00           H  
ATOM   2822 1HG1 ILE B 171     -18.522 -24.509 -18.878  1.00  0.00           H  
ATOM   2823 2HG1 ILE B 171     -19.825 -24.715 -17.732  1.00  0.00           H  
ATOM   2824 1HG2 ILE B 171     -17.866 -21.710 -18.682  1.00  0.00           H  
ATOM   2825 2HG2 ILE B 171     -16.915 -21.743 -17.179  1.00  0.00           H  
ATOM   2826 3HG2 ILE B 171     -16.694 -23.021 -18.393  1.00  0.00           H  
ATOM   2827 1HD1 ILE B 171     -20.643 -23.749 -19.852  1.00  0.00           H  
ATOM   2828 2HD1 ILE B 171     -20.864 -22.599 -18.522  1.00  0.00           H  
ATOM   2829 3HD1 ILE B 171     -19.517 -22.397 -19.667  1.00  0.00           H  
ATOM   2830  N   THR B 172     -15.877 -23.478 -14.911  1.00  0.00           N  
ATOM   2831  CA  THR B 172     -15.097 -22.664 -13.990  1.00  0.00           C  
ATOM   2832  C   THR B 172     -13.897 -22.130 -14.721  1.00  0.00           C  
ATOM   2833  O   THR B 172     -13.023 -22.886 -15.168  1.00  0.00           O  
ATOM   2834  CB  THR B 172     -14.653 -23.453 -12.751  1.00  0.00           C  
ATOM   2835  OG1 THR B 172     -15.799 -23.953 -12.048  1.00  0.00           O  
ATOM   2836  CG2 THR B 172     -13.846 -22.569 -11.842  1.00  0.00           C  
ATOM   2837  H   THR B 172     -15.482 -24.311 -15.322  1.00  0.00           H  
ATOM   2838  HA  THR B 172     -15.693 -21.812 -13.663  1.00  0.00           H  
ATOM   2839  HB  THR B 172     -14.072 -24.264 -13.053  1.00  0.00           H  
ATOM   2840  HG1 THR B 172     -15.528 -24.660 -11.456  1.00  0.00           H  
ATOM   2841 1HG2 THR B 172     -13.526 -23.132 -10.968  1.00  0.00           H  
ATOM   2842 2HG2 THR B 172     -12.969 -22.194 -12.375  1.00  0.00           H  
ATOM   2843 3HG2 THR B 172     -14.471 -21.741 -11.535  1.00  0.00           H  
ATOM   2844  N   LEU B 173     -13.864 -20.817 -14.856  1.00  0.00           N  
ATOM   2845  CA  LEU B 173     -12.820 -20.162 -15.613  1.00  0.00           C  
ATOM   2846  C   LEU B 173     -11.904 -19.494 -14.674  1.00  0.00           C  
ATOM   2847  O   LEU B 173     -12.360 -18.864 -13.726  1.00  0.00           O  
ATOM   2848  CB  LEU B 173     -13.439 -19.117 -16.490  1.00  0.00           C  
ATOM   2849  CG  LEU B 173     -14.558 -19.650 -17.185  1.00  0.00           C  
ATOM   2850  CD1 LEU B 173     -15.227 -18.632 -17.921  1.00  0.00           C  
ATOM   2851  CD2 LEU B 173     -14.108 -20.689 -18.026  1.00  0.00           C  
ATOM   2852  H   LEU B 173     -14.612 -20.253 -14.455  1.00  0.00           H  
ATOM   2853  HA  LEU B 173     -12.269 -20.891 -16.204  1.00  0.00           H  
ATOM   2854 1HB  LEU B 173     -13.760 -18.285 -15.883  1.00  0.00           H  
ATOM   2855 2HB  LEU B 173     -12.701 -18.776 -17.216  1.00  0.00           H  
ATOM   2856  HG  LEU B 173     -15.265 -20.050 -16.454  1.00  0.00           H  
ATOM   2857 1HD1 LEU B 173     -16.072 -19.095 -18.409  1.00  0.00           H  
ATOM   2858 2HD1 LEU B 173     -15.561 -17.864 -17.248  1.00  0.00           H  
ATOM   2859 3HD1 LEU B 173     -14.550 -18.212 -18.655  1.00  0.00           H  
ATOM   2860 1HD2 LEU B 173     -14.962 -21.089 -18.488  1.00  0.00           H  
ATOM   2861 2HD2 LEU B 173     -13.422 -20.285 -18.745  1.00  0.00           H  
ATOM   2862 3HD2 LEU B 173     -13.619 -21.456 -17.460  1.00  0.00           H  
ATOM   2863  N   MET B 174     -10.630 -19.538 -14.961  1.00  0.00           N  
ATOM   2864  CA  MET B 174      -9.730 -18.870 -14.074  1.00  0.00           C  
ATOM   2865  C   MET B 174      -8.864 -17.904 -14.848  1.00  0.00           C  
ATOM   2866  O   MET B 174      -8.313 -18.228 -15.904  1.00  0.00           O  
ATOM   2867  CB  MET B 174      -8.910 -19.924 -13.330  1.00  0.00           C  
ATOM   2868  CG  MET B 174      -9.797 -20.907 -12.512  1.00  0.00           C  
ATOM   2869  SD  MET B 174      -8.892 -22.004 -11.422  1.00  0.00           S  
ATOM   2870  CE  MET B 174     -10.251 -22.846 -10.613  1.00  0.00           C  
ATOM   2871  H   MET B 174     -10.301 -20.046 -15.783  1.00  0.00           H  
ATOM   2872  HA  MET B 174     -10.294 -18.286 -13.347  1.00  0.00           H  
ATOM   2873 1HB  MET B 174      -8.323 -20.503 -14.045  1.00  0.00           H  
ATOM   2874 2HB  MET B 174      -8.215 -19.433 -12.645  1.00  0.00           H  
ATOM   2875 1HG  MET B 174     -10.525 -20.382 -11.946  1.00  0.00           H  
ATOM   2876 2HG  MET B 174     -10.342 -21.538 -13.218  1.00  0.00           H  
ATOM   2877 1HE  MET B 174      -9.859 -23.568  -9.897  1.00  0.00           H  
ATOM   2878 2HE  MET B 174     -10.871 -22.119 -10.095  1.00  0.00           H  
ATOM   2879 3HE  MET B 174     -10.850 -23.365 -11.361  1.00  0.00           H  
ATOM   2880  N   CYS B 175      -8.717 -16.724 -14.290  1.00  0.00           N  
ATOM   2881  CA  CYS B 175      -7.886 -15.684 -14.873  1.00  0.00           C  
ATOM   2882  C   CYS B 175      -6.897 -15.189 -13.843  1.00  0.00           C  
ATOM   2883  O   CYS B 175      -7.278 -14.703 -12.780  1.00  0.00           O  
ATOM   2884  CB  CYS B 175      -8.764 -14.529 -15.361  1.00  0.00           C  
ATOM   2885  SG  CYS B 175      -7.896 -13.161 -16.139  1.00  0.00           S  
ATOM   2886  H   CYS B 175      -9.241 -16.508 -13.448  1.00  0.00           H  
ATOM   2887  HA  CYS B 175      -7.343 -16.099 -15.719  1.00  0.00           H  
ATOM   2888 1HB  CYS B 175      -9.474 -14.915 -16.081  1.00  0.00           H  
ATOM   2889 2HB  CYS B 175      -9.334 -14.133 -14.523  1.00  0.00           H  
ATOM   2890  N   ILE B 176      -5.613 -15.371 -14.131  1.00  0.00           N  
ATOM   2891  CA  ILE B 176      -4.581 -14.975 -13.192  1.00  0.00           C  
ATOM   2892  C   ILE B 176      -3.717 -13.892 -13.768  1.00  0.00           C  
ATOM   2893  O   ILE B 176      -3.302 -13.946 -14.928  1.00  0.00           O  
ATOM   2894  CB  ILE B 176      -3.733 -16.165 -12.707  1.00  0.00           C  
ATOM   2895  CG1 ILE B 176      -4.652 -17.152 -11.978  1.00  0.00           C  
ATOM   2896  CG2 ILE B 176      -2.591 -15.675 -11.745  1.00  0.00           C  
ATOM   2897  CD1 ILE B 176      -4.032 -18.467 -11.697  1.00  0.00           C  
ATOM   2898  H   ILE B 176      -5.357 -15.797 -15.022  1.00  0.00           H  
ATOM   2899  HA  ILE B 176      -5.066 -14.564 -12.318  1.00  0.00           H  
ATOM   2900  HB  ILE B 176      -3.300 -16.676 -13.564  1.00  0.00           H  
ATOM   2901 1HG1 ILE B 176      -4.944 -16.706 -11.048  1.00  0.00           H  
ATOM   2902 2HG1 ILE B 176      -5.543 -17.324 -12.576  1.00  0.00           H  
ATOM   2903 1HG2 ILE B 176      -2.009 -16.529 -11.405  1.00  0.00           H  
ATOM   2904 2HG2 ILE B 176      -1.932 -14.985 -12.267  1.00  0.00           H  
ATOM   2905 3HG2 ILE B 176      -3.029 -15.169 -10.882  1.00  0.00           H  
ATOM   2906 1HD1 ILE B 176      -4.743 -19.102 -11.171  1.00  0.00           H  
ATOM   2907 2HD1 ILE B 176      -3.745 -18.940 -12.637  1.00  0.00           H  
ATOM   2908 3HD1 ILE B 176      -3.150 -18.323 -11.080  1.00  0.00           H  
ATOM   2909  N   VAL B 177      -3.502 -12.868 -12.963  1.00  0.00           N  
ATOM   2910  CA  VAL B 177      -2.706 -11.740 -13.373  1.00  0.00           C  
ATOM   2911  C   VAL B 177      -1.438 -11.715 -12.546  1.00  0.00           C  
ATOM   2912  O   VAL B 177      -1.486 -11.825 -11.311  1.00  0.00           O  
ATOM   2913  CB  VAL B 177      -3.500 -10.463 -13.161  1.00  0.00           C  
ATOM   2914  CG1 VAL B 177      -2.691  -9.251 -13.613  1.00  0.00           C  
ATOM   2915  CG2 VAL B 177      -4.779 -10.613 -13.883  1.00  0.00           C  
ATOM   2916  H   VAL B 177      -3.907 -12.888 -12.030  1.00  0.00           H  
ATOM   2917  HA  VAL B 177      -2.445 -11.849 -14.423  1.00  0.00           H  
ATOM   2918  HB  VAL B 177      -3.709 -10.338 -12.096  1.00  0.00           H  
ATOM   2919 1HG1 VAL B 177      -3.269  -8.362 -13.462  1.00  0.00           H  
ATOM   2920 2HG1 VAL B 177      -1.763  -9.172 -13.047  1.00  0.00           H  
ATOM   2921 3HG1 VAL B 177      -2.464  -9.362 -14.672  1.00  0.00           H  
ATOM   2922 1HG2 VAL B 177      -5.392  -9.746 -13.721  1.00  0.00           H  
ATOM   2923 2HG2 VAL B 177      -4.574 -10.746 -14.921  1.00  0.00           H  
ATOM   2924 3HG2 VAL B 177      -5.304 -11.476 -13.519  1.00  0.00           H  
ATOM   2925  N   ILE B 178      -0.304 -11.599 -13.234  1.00  0.00           N  
ATOM   2926  CA  ILE B 178       0.989 -11.640 -12.576  1.00  0.00           C  
ATOM   2927  C   ILE B 178       1.774 -10.310 -12.604  1.00  0.00           C  
ATOM   2928  O   ILE B 178       1.907  -9.671 -13.651  1.00  0.00           O  
ATOM   2929  CB  ILE B 178       1.820 -12.756 -13.216  1.00  0.00           C  
ATOM   2930  CG1 ILE B 178       1.078 -14.061 -13.048  1.00  0.00           C  
ATOM   2931  CG2 ILE B 178       3.175 -12.840 -12.538  1.00  0.00           C  
ATOM   2932  CD1 ILE B 178       1.634 -15.190 -13.852  1.00  0.00           C  
ATOM   2933  H   ILE B 178      -0.353 -11.552 -14.250  1.00  0.00           H  
ATOM   2934  HA  ILE B 178       0.818 -11.911 -11.547  1.00  0.00           H  
ATOM   2935  HB  ILE B 178       1.940 -12.580 -14.257  1.00  0.00           H  
ATOM   2936 1HG1 ILE B 178       1.079 -14.307 -12.017  1.00  0.00           H  
ATOM   2937 2HG1 ILE B 178       0.052 -13.926 -13.367  1.00  0.00           H  
ATOM   2938 1HG2 ILE B 178       3.753 -13.649 -12.976  1.00  0.00           H  
ATOM   2939 2HG2 ILE B 178       3.711 -11.906 -12.666  1.00  0.00           H  
ATOM   2940 3HG2 ILE B 178       3.028 -13.031 -11.472  1.00  0.00           H  
ATOM   2941 1HD1 ILE B 178       1.037 -16.084 -13.678  1.00  0.00           H  
ATOM   2942 2HD1 ILE B 178       1.600 -14.928 -14.912  1.00  0.00           H  
ATOM   2943 3HD1 ILE B 178       2.664 -15.376 -13.552  1.00  0.00           H  
ATOM   2944  N   GLY B 179       2.282  -9.920 -11.422  1.00  0.00           N  
ATOM   2945  CA  GLY B 179       3.134  -8.750 -11.179  1.00  0.00           C  
ATOM   2946  C   GLY B 179       2.515  -7.479 -10.562  1.00  0.00           C  
ATOM   2947  O   GLY B 179       3.260  -6.668 -10.011  1.00  0.00           O  
ATOM   2948  H   GLY B 179       2.086 -10.522 -10.627  1.00  0.00           H  
ATOM   2949 1HA  GLY B 179       3.951  -9.071 -10.533  1.00  0.00           H  
ATOM   2950 2HA  GLY B 179       3.604  -8.477 -12.123  1.00  0.00           H  
ATOM   2951  N   ASN B 180       1.193  -7.302 -10.611  1.00  0.00           N  
ATOM   2952  CA  ASN B 180       0.568  -6.099 -10.017  1.00  0.00           C  
ATOM   2953  C   ASN B 180      -0.200  -6.353  -8.736  1.00  0.00           C  
ATOM   2954  O   ASN B 180      -0.895  -7.357  -8.604  1.00  0.00           O  
ATOM   2955  CB  ASN B 180      -0.292  -5.399 -11.061  1.00  0.00           C  
ATOM   2956  CG  ASN B 180       0.577  -4.671 -12.049  1.00  0.00           C  
ATOM   2957  OD1 ASN B 180       1.464  -4.005 -11.554  1.00  0.00           O  
ATOM   2958  ND2 ASN B 180       0.381  -4.742 -13.325  1.00  0.00           N  
ATOM   2959  H   ASN B 180       0.622  -7.994 -11.075  1.00  0.00           H  
ATOM   2960  HA  ASN B 180       1.366  -5.398  -9.759  1.00  0.00           H  
ATOM   2961 1HB  ASN B 180      -0.888  -6.136 -11.595  1.00  0.00           H  
ATOM   2962 2HB  ASN B 180      -0.971  -4.690 -10.581  1.00  0.00           H  
ATOM   2963 1HD2 ASN B 180       1.009  -4.200 -13.939  1.00  0.00           H  
ATOM   2964 2HD2 ASN B 180      -0.363  -5.287 -13.691  1.00  0.00           H  
ATOM   2965  N   GLU B 181      -0.141  -5.377  -7.832  1.00  0.00           N  
ATOM   2966  CA  GLU B 181      -0.895  -5.426  -6.586  1.00  0.00           C  
ATOM   2967  C   GLU B 181      -2.371  -5.063  -6.759  1.00  0.00           C  
ATOM   2968  O   GLU B 181      -3.246  -5.644  -6.115  1.00  0.00           O  
ATOM   2969  CB  GLU B 181      -0.224  -4.500  -5.593  1.00  0.00           C  
ATOM   2970  CG  GLU B 181      -0.806  -4.462  -4.226  1.00  0.00           C  
ATOM   2971  CD  GLU B 181       0.108  -3.760  -3.307  1.00  0.00           C  
ATOM   2972  OE1 GLU B 181       1.210  -3.455  -3.714  1.00  0.00           O  
ATOM   2973  OE2 GLU B 181      -0.265  -3.501  -2.207  1.00  0.00           O  
ATOM   2974  H   GLU B 181       0.496  -4.591  -7.990  1.00  0.00           H  
ATOM   2975  HA  GLU B 181      -0.852  -6.445  -6.207  1.00  0.00           H  
ATOM   2976 1HB  GLU B 181       0.801  -4.778  -5.506  1.00  0.00           H  
ATOM   2977 2HB  GLU B 181      -0.238  -3.494  -5.991  1.00  0.00           H  
ATOM   2978 1HG  GLU B 181      -1.753  -3.950  -4.235  1.00  0.00           H  
ATOM   2979 2HG  GLU B 181      -0.981  -5.478  -3.875  1.00  0.00           H  
ATOM   2980  N   VAL B 182      -2.630  -4.052  -7.574  1.00  0.00           N  
ATOM   2981  CA  VAL B 182      -3.983  -3.562  -7.792  1.00  0.00           C  
ATOM   2982  C   VAL B 182      -4.361  -3.566  -9.258  1.00  0.00           C  
ATOM   2983  O   VAL B 182      -3.715  -2.908 -10.076  1.00  0.00           O  
ATOM   2984  CB  VAL B 182      -4.101  -2.121  -7.248  1.00  0.00           C  
ATOM   2985  CG1 VAL B 182      -5.451  -1.546  -7.534  1.00  0.00           C  
ATOM   2986  CG2 VAL B 182      -3.927  -2.156  -5.762  1.00  0.00           C  
ATOM   2987  H   VAL B 182      -1.865  -3.622  -8.071  1.00  0.00           H  
ATOM   2988  HA  VAL B 182      -4.676  -4.218  -7.268  1.00  0.00           H  
ATOM   2989  HB  VAL B 182      -3.337  -1.494  -7.710  1.00  0.00           H  
ATOM   2990 1HG1 VAL B 182      -5.526  -0.554  -7.130  1.00  0.00           H  
ATOM   2991 2HG1 VAL B 182      -5.638  -1.497  -8.609  1.00  0.00           H  
ATOM   2992 3HG1 VAL B 182      -6.165  -2.173  -7.077  1.00  0.00           H  
ATOM   2993 1HG2 VAL B 182      -3.993  -1.163  -5.360  1.00  0.00           H  
ATOM   2994 2HG2 VAL B 182      -4.711  -2.774  -5.354  1.00  0.00           H  
ATOM   2995 3HG2 VAL B 182      -2.979  -2.571  -5.509  1.00  0.00           H  
ATOM   2996  N   VAL B 183      -5.379  -4.361  -9.580  1.00  0.00           N  
ATOM   2997  CA  VAL B 183      -5.840  -4.540 -10.949  1.00  0.00           C  
ATOM   2998  C   VAL B 183      -7.354  -4.568 -11.036  1.00  0.00           C  
ATOM   2999  O   VAL B 183      -8.023  -4.998 -10.102  1.00  0.00           O  
ATOM   3000  CB  VAL B 183      -5.270  -5.848 -11.563  1.00  0.00           C  
ATOM   3001  CG1 VAL B 183      -3.746  -5.780 -11.611  1.00  0.00           C  
ATOM   3002  CG2 VAL B 183      -5.725  -7.076 -10.757  1.00  0.00           C  
ATOM   3003  H   VAL B 183      -5.877  -4.816  -8.816  1.00  0.00           H  
ATOM   3004  HA  VAL B 183      -5.470  -3.713 -11.556  1.00  0.00           H  
ATOM   3005  HB  VAL B 183      -5.631  -5.930 -12.588  1.00  0.00           H  
ATOM   3006 1HG1 VAL B 183      -3.359  -6.668 -12.063  1.00  0.00           H  
ATOM   3007 2HG1 VAL B 183      -3.441  -4.910 -12.198  1.00  0.00           H  
ATOM   3008 3HG1 VAL B 183      -3.345  -5.700 -10.608  1.00  0.00           H  
ATOM   3009 1HG2 VAL B 183      -5.325  -7.983 -11.216  1.00  0.00           H  
ATOM   3010 2HG2 VAL B 183      -5.361  -7.000  -9.734  1.00  0.00           H  
ATOM   3011 3HG2 VAL B 183      -6.809  -7.128 -10.752  1.00  0.00           H  
ATOM   3012  N   ASN B 184      -7.891  -4.195 -12.188  1.00  0.00           N  
ATOM   3013  CA  ASN B 184      -9.314  -4.360 -12.414  1.00  0.00           C  
ATOM   3014  C   ASN B 184      -9.523  -5.606 -13.232  1.00  0.00           C  
ATOM   3015  O   ASN B 184      -8.814  -5.831 -14.217  1.00  0.00           O  
ATOM   3016  CB  ASN B 184      -9.861  -3.187 -13.189  1.00  0.00           C  
ATOM   3017  CG  ASN B 184      -9.737  -1.885 -12.495  1.00  0.00           C  
ATOM   3018  OD1 ASN B 184     -10.075  -1.719 -11.320  1.00  0.00           O  
ATOM   3019  ND2 ASN B 184      -9.270  -0.919 -13.227  1.00  0.00           N  
ATOM   3020  H   ASN B 184      -7.297  -3.829 -12.922  1.00  0.00           H  
ATOM   3021  HA  ASN B 184      -9.826  -4.478 -11.464  1.00  0.00           H  
ATOM   3022 1HB  ASN B 184      -9.333  -3.124 -14.134  1.00  0.00           H  
ATOM   3023 2HB  ASN B 184     -10.910  -3.367 -13.418  1.00  0.00           H  
ATOM   3024 1HD2 ASN B 184      -9.184  -0.004 -12.841  1.00  0.00           H  
ATOM   3025 2HD2 ASN B 184      -9.013  -1.096 -14.184  1.00  0.00           H  
ATOM   3026  N   PHE B 185     -10.551  -6.358 -12.905  1.00  0.00           N  
ATOM   3027  CA  PHE B 185     -10.943  -7.455 -13.767  1.00  0.00           C  
ATOM   3028  C   PHE B 185     -12.296  -7.163 -14.392  1.00  0.00           C  
ATOM   3029  O   PHE B 185     -13.226  -6.736 -13.704  1.00  0.00           O  
ATOM   3030  CB  PHE B 185     -11.052  -8.780 -13.003  1.00  0.00           C  
ATOM   3031  CG  PHE B 185      -9.766  -9.413 -12.521  1.00  0.00           C  
ATOM   3032  CD1 PHE B 185      -9.199  -9.095 -11.302  1.00  0.00           C  
ATOM   3033  CD2 PHE B 185      -9.158 -10.390 -13.289  1.00  0.00           C  
ATOM   3034  CE1 PHE B 185      -8.060  -9.739 -10.873  1.00  0.00           C  
ATOM   3035  CE2 PHE B 185      -8.025 -11.036 -12.861  1.00  0.00           C  
ATOM   3036  CZ  PHE B 185      -7.471 -10.713 -11.649  1.00  0.00           C  
ATOM   3037  H   PHE B 185     -11.040  -6.164 -12.037  1.00  0.00           H  
ATOM   3038  HA  PHE B 185     -10.211  -7.570 -14.570  1.00  0.00           H  
ATOM   3039 1HB  PHE B 185     -11.699  -8.639 -12.140  1.00  0.00           H  
ATOM   3040 2HB  PHE B 185     -11.551  -9.505 -13.652  1.00  0.00           H  
ATOM   3041  HD1 PHE B 185      -9.657  -8.342 -10.676  1.00  0.00           H  
ATOM   3042  HD2 PHE B 185      -9.600 -10.659 -14.243  1.00  0.00           H  
ATOM   3043  HE1 PHE B 185      -7.633  -9.479  -9.915  1.00  0.00           H  
ATOM   3044  HE2 PHE B 185      -7.578 -11.812 -13.484  1.00  0.00           H  
ATOM   3045  HZ  PHE B 185      -6.571 -11.230 -11.301  1.00  0.00           H  
ATOM   3046  N   GLU B 186     -12.422  -7.472 -15.673  1.00  0.00           N  
ATOM   3047  CA  GLU B 186     -13.682  -7.349 -16.390  1.00  0.00           C  
ATOM   3048  C   GLU B 186     -13.898  -8.583 -17.252  1.00  0.00           C  
ATOM   3049  O   GLU B 186     -13.022  -8.986 -18.014  1.00  0.00           O  
ATOM   3050  CB  GLU B 186     -13.690  -6.078 -17.235  1.00  0.00           C  
ATOM   3051  CG  GLU B 186     -14.987  -5.822 -17.967  1.00  0.00           C  
ATOM   3052  CD  GLU B 186     -14.975  -4.539 -18.717  1.00  0.00           C  
ATOM   3053  OE1 GLU B 186     -13.956  -3.896 -18.748  1.00  0.00           O  
ATOM   3054  OE2 GLU B 186     -16.008  -4.172 -19.216  1.00  0.00           O  
ATOM   3055  H   GLU B 186     -11.592  -7.755 -16.197  1.00  0.00           H  
ATOM   3056  HA  GLU B 186     -14.499  -7.285 -15.669  1.00  0.00           H  
ATOM   3057 1HB  GLU B 186     -13.499  -5.221 -16.589  1.00  0.00           H  
ATOM   3058 2HB  GLU B 186     -12.886  -6.117 -17.957  1.00  0.00           H  
ATOM   3059 1HG  GLU B 186     -15.166  -6.634 -18.674  1.00  0.00           H  
ATOM   3060 2HG  GLU B 186     -15.805  -5.814 -17.248  1.00  0.00           H  
ATOM   3061  N   TRP B 187     -15.071  -9.177 -17.140  1.00  0.00           N  
ATOM   3062  CA  TRP B 187     -15.341 -10.344 -17.954  1.00  0.00           C  
ATOM   3063  C   TRP B 187     -16.408 -10.093 -19.002  1.00  0.00           C  
ATOM   3064  O   TRP B 187     -17.410  -9.402 -18.741  1.00  0.00           O  
ATOM   3065  CB  TRP B 187     -15.780 -11.530 -17.093  1.00  0.00           C  
ATOM   3066  CG  TRP B 187     -14.706 -12.167 -16.213  1.00  0.00           C  
ATOM   3067  CD1 TRP B 187     -14.329 -11.770 -14.961  1.00  0.00           C  
ATOM   3068  CD2 TRP B 187     -13.915 -13.363 -16.507  1.00  0.00           C  
ATOM   3069  NE1 TRP B 187     -13.373 -12.624 -14.458  1.00  0.00           N  
ATOM   3070  CE2 TRP B 187     -13.118 -13.610 -15.385  1.00  0.00           C  
ATOM   3071  CE3 TRP B 187     -13.838 -14.240 -17.614  1.00  0.00           C  
ATOM   3072  CZ2 TRP B 187     -12.263 -14.701 -15.317  1.00  0.00           C  
ATOM   3073  CZ3 TRP B 187     -12.976 -15.333 -17.544  1.00  0.00           C  
ATOM   3074  CH2 TRP B 187     -12.212 -15.559 -16.422  1.00  0.00           C  
ATOM   3075  H   TRP B 187     -15.766  -8.823 -16.498  1.00  0.00           H  
ATOM   3076  HA  TRP B 187     -14.426 -10.622 -18.466  1.00  0.00           H  
ATOM   3077 1HB  TRP B 187     -16.599 -11.221 -16.446  1.00  0.00           H  
ATOM   3078 2HB  TRP B 187     -16.173 -12.303 -17.751  1.00  0.00           H  
ATOM   3079  HD1 TRP B 187     -14.734 -10.909 -14.431  1.00  0.00           H  
ATOM   3080  HE1 TRP B 187     -12.928 -12.551 -13.530  1.00  0.00           H  
ATOM   3081  HE3 TRP B 187     -14.446 -14.069 -18.503  1.00  0.00           H  
ATOM   3082  HZ2 TRP B 187     -11.650 -14.900 -14.436  1.00  0.00           H  
ATOM   3083  HZ3 TRP B 187     -12.927 -16.006 -18.399  1.00  0.00           H  
ATOM   3084  HH2 TRP B 187     -11.549 -16.426 -16.391  1.00  0.00           H  
ATOM   3085  N   THR B 188     -16.224 -10.732 -20.153  1.00  0.00           N  
ATOM   3086  CA  THR B 188     -17.217 -10.792 -21.213  1.00  0.00           C  
ATOM   3087  C   THR B 188     -17.544 -12.250 -21.447  1.00  0.00           C  
ATOM   3088  O   THR B 188     -16.649 -13.091 -21.561  1.00  0.00           O  
ATOM   3089  CB  THR B 188     -16.749 -10.139 -22.509  1.00  0.00           C  
ATOM   3090  OG1 THR B 188     -16.471  -8.755 -22.272  1.00  0.00           O  
ATOM   3091  CG2 THR B 188     -17.830 -10.263 -23.567  1.00  0.00           C  
ATOM   3092  H   THR B 188     -15.333 -11.219 -20.276  1.00  0.00           H  
ATOM   3093  HA  THR B 188     -18.126 -10.293 -20.882  1.00  0.00           H  
ATOM   3094  HB  THR B 188     -15.856 -10.620 -22.857  1.00  0.00           H  
ATOM   3095  HG1 THR B 188     -15.969  -8.398 -23.009  1.00  0.00           H  
ATOM   3096 1HG2 THR B 188     -17.491  -9.793 -24.487  1.00  0.00           H  
ATOM   3097 2HG2 THR B 188     -18.035 -11.315 -23.757  1.00  0.00           H  
ATOM   3098 3HG2 THR B 188     -18.739  -9.773 -23.220  1.00  0.00           H  
ATOM   3099  N   TYR B 189     -18.826 -12.565 -21.494  1.00  0.00           N  
ATOM   3100  CA  TYR B 189     -19.209 -13.952 -21.643  1.00  0.00           C  
ATOM   3101  C   TYR B 189     -20.586 -14.088 -22.314  1.00  0.00           C  
ATOM   3102  O   TYR B 189     -21.337 -13.106 -22.367  1.00  0.00           O  
ATOM   3103  CB  TYR B 189     -19.069 -14.584 -20.239  1.00  0.00           C  
ATOM   3104  CG  TYR B 189     -19.988 -14.052 -19.155  1.00  0.00           C  
ATOM   3105  CD1 TYR B 189     -21.148 -14.712 -18.834  1.00  0.00           C  
ATOM   3106  CD2 TYR B 189     -19.647 -12.871 -18.466  1.00  0.00           C  
ATOM   3107  CE1 TYR B 189     -21.976 -14.210 -17.847  1.00  0.00           C  
ATOM   3108  CE2 TYR B 189     -20.478 -12.375 -17.484  1.00  0.00           C  
ATOM   3109  CZ  TYR B 189     -21.649 -13.041 -17.179  1.00  0.00           C  
ATOM   3110  OH  TYR B 189     -22.515 -12.546 -16.234  1.00  0.00           O  
ATOM   3111  H   TYR B 189     -19.526 -11.848 -21.412  1.00  0.00           H  
ATOM   3112  HA  TYR B 189     -18.458 -14.406 -22.287  1.00  0.00           H  
ATOM   3113 1HB  TYR B 189     -19.256 -15.621 -20.294  1.00  0.00           H  
ATOM   3114 2HB  TYR B 189     -18.040 -14.471 -19.891  1.00  0.00           H  
ATOM   3115  HD1 TYR B 189     -21.416 -15.631 -19.356  1.00  0.00           H  
ATOM   3116  HD2 TYR B 189     -18.731 -12.346 -18.706  1.00  0.00           H  
ATOM   3117  HE1 TYR B 189     -22.897 -14.730 -17.599  1.00  0.00           H  
ATOM   3118  HE2 TYR B 189     -20.211 -11.453 -16.961  1.00  0.00           H  
ATOM   3119  HH  TYR B 189     -23.412 -12.757 -16.527  1.00  0.00           H  
ATOM   3120  N   PRO B 190     -20.970 -15.277 -22.836  1.00  0.00           N  
ATOM   3121  CA  PRO B 190     -22.238 -15.620 -23.472  1.00  0.00           C  
ATOM   3122  C   PRO B 190     -23.533 -15.280 -22.715  1.00  0.00           C  
ATOM   3123  O   PRO B 190     -24.556 -15.042 -23.349  1.00  0.00           O  
ATOM   3124  CB  PRO B 190     -22.093 -17.123 -23.691  1.00  0.00           C  
ATOM   3125  CG  PRO B 190     -20.616 -17.334 -23.826  1.00  0.00           C  
ATOM   3126  CD  PRO B 190     -20.009 -16.414 -22.844  1.00  0.00           C  
ATOM   3127  HA  PRO B 190     -22.261 -15.115 -24.455  1.00  0.00           H  
ATOM   3128 1HB  PRO B 190     -22.519 -17.673 -22.835  1.00  0.00           H  
ATOM   3129 2HB  PRO B 190     -22.652 -17.453 -24.586  1.00  0.00           H  
ATOM   3130 1HG  PRO B 190     -20.364 -18.384 -23.657  1.00  0.00           H  
ATOM   3131 2HG  PRO B 190     -20.303 -17.097 -24.850  1.00  0.00           H  
ATOM   3132 1HD  PRO B 190     -19.998 -16.893 -21.894  1.00  0.00           H  
ATOM   3133 2HD  PRO B 190     -19.026 -16.168 -23.207  1.00  0.00           H  
ATOM   3134  N   ARG B 191     -23.508 -15.249 -21.377  1.00  0.00           N  
ATOM   3135  CA  ARG B 191     -24.749 -14.939 -20.639  1.00  0.00           C  
ATOM   3136  C   ARG B 191     -24.584 -13.694 -19.804  1.00  0.00           C  
ATOM   3137  O   ARG B 191     -24.819 -13.706 -18.594  1.00  0.00           O  
ATOM   3138  CB  ARG B 191     -25.146 -16.068 -19.682  1.00  0.00           C  
ATOM   3139  CG  ARG B 191     -25.486 -17.404 -20.311  1.00  0.00           C  
ATOM   3140  CD  ARG B 191     -26.694 -17.299 -21.198  1.00  0.00           C  
ATOM   3141  NE  ARG B 191     -27.145 -18.602 -21.677  1.00  0.00           N  
ATOM   3142  CZ  ARG B 191     -28.103 -18.800 -22.616  1.00  0.00           C  
ATOM   3143  NH1 ARG B 191     -28.700 -17.768 -23.181  1.00  0.00           N  
ATOM   3144  NH2 ARG B 191     -28.437 -20.017 -22.977  1.00  0.00           N  
ATOM   3145  H   ARG B 191     -22.662 -15.424 -20.879  1.00  0.00           H  
ATOM   3146  HA  ARG B 191     -25.557 -14.772 -21.346  1.00  0.00           H  
ATOM   3147 1HB  ARG B 191     -24.333 -16.244 -18.978  1.00  0.00           H  
ATOM   3148 2HB  ARG B 191     -26.014 -15.758 -19.097  1.00  0.00           H  
ATOM   3149 1HG  ARG B 191     -24.651 -17.763 -20.910  1.00  0.00           H  
ATOM   3150 2HG  ARG B 191     -25.701 -18.134 -19.523  1.00  0.00           H  
ATOM   3151 1HD  ARG B 191     -27.512 -16.835 -20.652  1.00  0.00           H  
ATOM   3152 2HD  ARG B 191     -26.444 -16.689 -22.069  1.00  0.00           H  
ATOM   3153  HE  ARG B 191     -26.676 -19.432 -21.272  1.00  0.00           H  
ATOM   3154 1HH1 ARG B 191     -28.441 -16.829 -22.916  1.00  0.00           H  
ATOM   3155 2HH1 ARG B 191     -29.406 -17.919 -23.890  1.00  0.00           H  
ATOM   3156 1HH2 ARG B 191     -27.984 -20.831 -22.555  1.00  0.00           H  
ATOM   3157 2HH2 ARG B 191     -29.126 -20.163 -23.731  1.00  0.00           H  
ATOM   3158  N   LYS B 192     -24.217 -12.610 -20.456  1.00  0.00           N  
ATOM   3159  CA  LYS B 192     -24.017 -11.347 -19.773  1.00  0.00           C  
ATOM   3160  C   LYS B 192     -25.122 -10.365 -20.136  1.00  0.00           C  
ATOM   3161  O   LYS B 192     -25.906  -9.935 -19.296  1.00  0.00           O  
ATOM   3162  CB  LYS B 192     -22.642 -10.779 -20.134  1.00  0.00           C  
ATOM   3163  CG  LYS B 192     -22.275  -9.497 -19.435  1.00  0.00           C  
ATOM   3164  CD  LYS B 192     -20.872  -9.064 -19.819  1.00  0.00           C  
ATOM   3165  CE  LYS B 192     -20.479  -7.770 -19.131  1.00  0.00           C  
ATOM   3166  NZ  LYS B 192     -19.120  -7.348 -19.517  1.00  0.00           N  
ATOM   3167  H   LYS B 192     -24.045 -12.677 -21.454  1.00  0.00           H  
ATOM   3168  HA  LYS B 192     -24.053 -11.521 -18.700  1.00  0.00           H  
ATOM   3169 1HB  LYS B 192     -21.878 -11.516 -19.898  1.00  0.00           H  
ATOM   3170 2HB  LYS B 192     -22.589 -10.608 -21.212  1.00  0.00           H  
ATOM   3171 1HG  LYS B 192     -22.987  -8.712 -19.707  1.00  0.00           H  
ATOM   3172 2HG  LYS B 192     -22.319  -9.647 -18.357  1.00  0.00           H  
ATOM   3173 1HD  LYS B 192     -20.159  -9.842 -19.531  1.00  0.00           H  
ATOM   3174 2HD  LYS B 192     -20.810  -8.925 -20.898  1.00  0.00           H  
ATOM   3175 1HE  LYS B 192     -21.186  -6.987 -19.394  1.00  0.00           H  
ATOM   3176 2HE  LYS B 192     -20.505  -7.925 -18.052  1.00  0.00           H  
ATOM   3177 1HZ  LYS B 192     -18.861  -6.501 -19.038  1.00  0.00           H  
ATOM   3178 2HZ  LYS B 192     -18.470  -8.095 -19.256  1.00  0.00           H  
ATOM   3179 3HZ  LYS B 192     -19.067  -7.199 -20.510  1.00  0.00           H  
ATOM   3180  N   GLU B 193     -25.196 -10.034 -21.414  1.00  0.00           N  
ATOM   3181  CA  GLU B 193     -26.203  -9.107 -21.883  1.00  0.00           C  
ATOM   3182  C   GLU B 193     -27.535  -9.838 -21.931  1.00  0.00           C  
ATOM   3183  O   GLU B 193     -27.579 -11.001 -22.323  1.00  0.00           O  
ATOM   3184  CB  GLU B 193     -25.805  -8.542 -23.243  1.00  0.00           C  
ATOM   3185  CG  GLU B 193     -26.732  -7.465 -23.772  1.00  0.00           C  
ATOM   3186  CD  GLU B 193     -26.258  -6.883 -25.070  1.00  0.00           C  
ATOM   3187  OE1 GLU B 193     -25.238  -7.311 -25.555  1.00  0.00           O  
ATOM   3188  OE2 GLU B 193     -26.906  -5.992 -25.570  1.00  0.00           O  
ATOM   3189  H   GLU B 193     -24.539 -10.424 -22.069  1.00  0.00           H  
ATOM   3190  HA  GLU B 193     -26.286  -8.284 -21.173  1.00  0.00           H  
ATOM   3191 1HB  GLU B 193     -24.801  -8.120 -23.183  1.00  0.00           H  
ATOM   3192 2HB  GLU B 193     -25.778  -9.348 -23.975  1.00  0.00           H  
ATOM   3193 1HG  GLU B 193     -27.721  -7.899 -23.927  1.00  0.00           H  
ATOM   3194 2HG  GLU B 193     -26.822  -6.677 -23.028  1.00  0.00           H  
ATOM   3195  N   SER B 194     -28.611  -9.167 -21.521  1.00  0.00           N  
ATOM   3196  CA  SER B 194     -29.950  -9.761 -21.544  1.00  0.00           C  
ATOM   3197  C   SER B 194     -30.033 -11.113 -20.818  1.00  0.00           C  
ATOM   3198  O   SER B 194     -30.554 -12.092 -21.354  1.00  0.00           O  
ATOM   3199  CB  SER B 194     -30.449  -9.913 -22.976  1.00  0.00           C  
ATOM   3200  OG  SER B 194     -30.558  -8.665 -23.610  1.00  0.00           O  
ATOM   3201  H   SER B 194     -28.497  -8.218 -21.193  1.00  0.00           H  
ATOM   3202  HA  SER B 194     -30.630  -9.078 -21.031  1.00  0.00           H  
ATOM   3203 1HB  SER B 194     -29.773 -10.553 -23.539  1.00  0.00           H  
ATOM   3204 2HB  SER B 194     -31.422 -10.400 -22.966  1.00  0.00           H  
ATOM   3205  HG  SER B 194     -30.833  -8.853 -24.511  1.00  0.00           H  
ATOM   3206  N   GLY B 195     -29.546 -11.158 -19.586  1.00  0.00           N  
ATOM   3207  CA  GLY B 195     -29.609 -12.390 -18.823  1.00  0.00           C  
ATOM   3208  C   GLY B 195     -29.136 -12.212 -17.391  1.00  0.00           C  
ATOM   3209  O   GLY B 195     -28.732 -11.123 -16.983  1.00  0.00           O  
ATOM   3210  H   GLY B 195     -29.114 -10.336 -19.185  1.00  0.00           H  
ATOM   3211 1HA  GLY B 195     -30.630 -12.766 -18.828  1.00  0.00           H  
ATOM   3212 2HA  GLY B 195     -28.990 -13.141 -19.317  1.00  0.00           H  
ATOM   3213  N   ARG B 196     -29.244 -13.293 -16.617  1.00  0.00           N  
ATOM   3214  CA  ARG B 196     -28.870 -13.306 -15.205  1.00  0.00           C  
ATOM   3215  C   ARG B 196     -27.341 -13.409 -15.142  1.00  0.00           C  
ATOM   3216  O   ARG B 196     -26.746 -14.242 -15.828  1.00  0.00           O  
ATOM   3217  CB  ARG B 196     -29.634 -14.448 -14.507  1.00  0.00           C  
ATOM   3218  CG  ARG B 196     -29.447 -14.642 -12.989  1.00  0.00           C  
ATOM   3219  CD  ARG B 196     -30.367 -15.779 -12.476  1.00  0.00           C  
ATOM   3220  NE  ARG B 196     -30.209 -16.041 -11.035  1.00  0.00           N  
ATOM   3221  CZ  ARG B 196     -30.891 -16.993 -10.304  1.00  0.00           C  
ATOM   3222  NH1 ARG B 196     -31.802 -17.787 -10.830  1.00  0.00           N  
ATOM   3223  NH2 ARG B 196     -30.637 -17.139  -9.029  1.00  0.00           N  
ATOM   3224  H   ARG B 196     -29.597 -14.143 -17.032  1.00  0.00           H  
ATOM   3225  HA  ARG B 196     -29.169 -12.364 -14.746  1.00  0.00           H  
ATOM   3226 1HB  ARG B 196     -30.700 -14.310 -14.677  1.00  0.00           H  
ATOM   3227 2HB  ARG B 196     -29.355 -15.391 -14.976  1.00  0.00           H  
ATOM   3228 1HG  ARG B 196     -28.409 -14.907 -12.779  1.00  0.00           H  
ATOM   3229 2HG  ARG B 196     -29.701 -13.721 -12.465  1.00  0.00           H  
ATOM   3230 1HD  ARG B 196     -31.408 -15.507 -12.656  1.00  0.00           H  
ATOM   3231 2HD  ARG B 196     -30.138 -16.697 -13.016  1.00  0.00           H  
ATOM   3232  HE  ARG B 196     -29.526 -15.485 -10.539  1.00  0.00           H  
ATOM   3233 1HH1 ARG B 196     -32.046 -17.724 -11.804  1.00  0.00           H  
ATOM   3234 2HH1 ARG B 196     -32.281 -18.490 -10.190  1.00  0.00           H  
ATOM   3235 1HH2 ARG B 196     -29.952 -16.569  -8.569  1.00  0.00           H  
ATOM   3236 2HH2 ARG B 196     -31.137 -17.892  -8.520  1.00  0.00           H  
ATOM   3237  N   LEU B 197     -26.712 -12.526 -14.366  1.00  0.00           N  
ATOM   3238  CA  LEU B 197     -25.250 -12.404 -14.324  1.00  0.00           C  
ATOM   3239  C   LEU B 197     -24.523 -13.371 -13.412  1.00  0.00           C  
ATOM   3240  O   LEU B 197     -25.085 -13.888 -12.444  1.00  0.00           O  
ATOM   3241  CB  LEU B 197     -24.848 -10.984 -13.911  1.00  0.00           C  
ATOM   3242  CG  LEU B 197     -25.321  -9.820 -14.832  1.00  0.00           C  
ATOM   3243  CD1 LEU B 197     -24.878  -8.504 -14.210  1.00  0.00           C  
ATOM   3244  CD2 LEU B 197     -24.742  -9.979 -16.249  1.00  0.00           C  
ATOM   3245  H   LEU B 197     -27.269 -11.886 -13.815  1.00  0.00           H  
ATOM   3246  HA  LEU B 197     -24.887 -12.580 -15.339  1.00  0.00           H  
ATOM   3247 1HB  LEU B 197     -25.240 -10.797 -12.914  1.00  0.00           H  
ATOM   3248 2HB  LEU B 197     -23.757 -10.941 -13.854  1.00  0.00           H  
ATOM   3249  HG  LEU B 197     -26.411  -9.817 -14.895  1.00  0.00           H  
ATOM   3250 1HD1 LEU B 197     -25.216  -7.677 -14.837  1.00  0.00           H  
ATOM   3251 2HD1 LEU B 197     -25.313  -8.403 -13.215  1.00  0.00           H  
ATOM   3252 3HD1 LEU B 197     -23.791  -8.481 -14.134  1.00  0.00           H  
ATOM   3253 1HD2 LEU B 197     -25.079  -9.151 -16.875  1.00  0.00           H  
ATOM   3254 2HD2 LEU B 197     -23.654  -9.981 -16.208  1.00  0.00           H  
ATOM   3255 3HD2 LEU B 197     -25.092 -10.903 -16.696  1.00  0.00           H  
ATOM   3256  N   VAL B 198     -23.243 -13.579 -13.734  1.00  0.00           N  
ATOM   3257  CA  VAL B 198     -22.345 -14.403 -12.954  1.00  0.00           C  
ATOM   3258  C   VAL B 198     -21.406 -13.502 -12.164  1.00  0.00           C  
ATOM   3259  O   VAL B 198     -20.804 -12.581 -12.719  1.00  0.00           O  
ATOM   3260  CB  VAL B 198     -21.531 -15.299 -13.902  1.00  0.00           C  
ATOM   3261  CG1 VAL B 198     -20.562 -16.166 -13.121  1.00  0.00           C  
ATOM   3262  CG2 VAL B 198     -22.455 -16.145 -14.723  1.00  0.00           C  
ATOM   3263  H   VAL B 198     -22.862 -13.125 -14.556  1.00  0.00           H  
ATOM   3264  HA  VAL B 198     -22.925 -15.018 -12.263  1.00  0.00           H  
ATOM   3265  HB  VAL B 198     -20.962 -14.668 -14.566  1.00  0.00           H  
ATOM   3266 1HG1 VAL B 198     -19.993 -16.786 -13.807  1.00  0.00           H  
ATOM   3267 2HG1 VAL B 198     -19.882 -15.557 -12.538  1.00  0.00           H  
ATOM   3268 3HG1 VAL B 198     -21.130 -16.800 -12.449  1.00  0.00           H  
ATOM   3269 1HG2 VAL B 198     -21.861 -16.732 -15.403  1.00  0.00           H  
ATOM   3270 2HG2 VAL B 198     -23.035 -16.797 -14.070  1.00  0.00           H  
ATOM   3271 3HG2 VAL B 198     -23.134 -15.514 -15.294  1.00  0.00           H  
ATOM   3272  N   GLU B 199     -21.316 -13.741 -10.868  1.00  0.00           N  
ATOM   3273  CA  GLU B 199     -20.462 -12.951 -10.000  1.00  0.00           C  
ATOM   3274  C   GLU B 199     -19.031 -13.484  -9.989  1.00  0.00           C  
ATOM   3275  O   GLU B 199     -18.832 -14.616  -9.547  1.00  0.00           O  
ATOM   3276  CB  GLU B 199     -21.014 -12.984  -8.572  1.00  0.00           C  
ATOM   3277  CG  GLU B 199     -20.237 -12.153  -7.555  1.00  0.00           C  
ATOM   3278  CD  GLU B 199     -20.834 -12.218  -6.171  1.00  0.00           C  
ATOM   3279  OE1 GLU B 199     -21.799 -12.923  -5.999  1.00  0.00           O  
ATOM   3280  OE2 GLU B 199     -20.337 -11.553  -5.289  1.00  0.00           O  
ATOM   3281  H   GLU B 199     -21.853 -14.505 -10.477  1.00  0.00           H  
ATOM   3282  HA  GLU B 199     -20.497 -11.924 -10.345  1.00  0.00           H  
ATOM   3283 1HB  GLU B 199     -22.044 -12.626  -8.576  1.00  0.00           H  
ATOM   3284 2HB  GLU B 199     -21.028 -14.013  -8.214  1.00  0.00           H  
ATOM   3285 1HG  GLU B 199     -19.208 -12.518  -7.506  1.00  0.00           H  
ATOM   3286 2HG  GLU B 199     -20.207 -11.118  -7.890  1.00  0.00           H  
ATOM   3287  N   PRO B 200     -18.026 -12.755 -10.503  1.00  0.00           N  
ATOM   3288  CA  PRO B 200     -16.667 -13.209 -10.498  1.00  0.00           C  
ATOM   3289  C   PRO B 200     -16.206 -13.095  -9.077  1.00  0.00           C  
ATOM   3290  O   PRO B 200     -16.609 -12.147  -8.404  1.00  0.00           O  
ATOM   3291  CB  PRO B 200     -15.967 -12.225 -11.437  1.00  0.00           C  
ATOM   3292  CG  PRO B 200     -16.786 -10.946 -11.315  1.00  0.00           C  
ATOM   3293  CD  PRO B 200     -18.224 -11.409 -11.065  1.00  0.00           C  
ATOM   3294  HA  PRO B 200     -16.622 -14.242 -10.863  1.00  0.00           H  
ATOM   3295 1HB  PRO B 200     -14.920 -12.101 -11.126  1.00  0.00           H  
ATOM   3296 2HB  PRO B 200     -15.949 -12.637 -12.457  1.00  0.00           H  
ATOM   3297 1HG  PRO B 200     -16.399 -10.327 -10.488  1.00  0.00           H  
ATOM   3298 2HG  PRO B 200     -16.690 -10.349 -12.233  1.00  0.00           H  
ATOM   3299 1HD  PRO B 200     -18.671 -10.736 -10.319  1.00  0.00           H  
ATOM   3300 2HD  PRO B 200     -18.789 -11.444 -12.004  1.00  0.00           H  
ATOM   3301  N   VAL B 201     -15.341 -13.983  -8.636  1.00  0.00           N  
ATOM   3302  CA  VAL B 201     -14.783 -13.860  -7.294  1.00  0.00           C  
ATOM   3303  C   VAL B 201     -13.265 -13.940  -7.311  1.00  0.00           C  
ATOM   3304  O   VAL B 201     -12.684 -14.783  -7.997  1.00  0.00           O  
ATOM   3305  CB  VAL B 201     -15.402 -14.909  -6.338  1.00  0.00           C  
ATOM   3306  CG1 VAL B 201     -14.778 -14.793  -4.939  1.00  0.00           C  
ATOM   3307  CG2 VAL B 201     -16.937 -14.676  -6.248  1.00  0.00           C  
ATOM   3308  H   VAL B 201     -15.080 -14.758  -9.248  1.00  0.00           H  
ATOM   3309  HA  VAL B 201     -15.056 -12.880  -6.906  1.00  0.00           H  
ATOM   3310  HB  VAL B 201     -15.199 -15.910  -6.716  1.00  0.00           H  
ATOM   3311 1HG1 VAL B 201     -15.228 -15.536  -4.284  1.00  0.00           H  
ATOM   3312 2HG1 VAL B 201     -13.701 -14.968  -4.980  1.00  0.00           H  
ATOM   3313 3HG1 VAL B 201     -14.965 -13.795  -4.537  1.00  0.00           H  
ATOM   3314 1HG2 VAL B 201     -17.380 -15.409  -5.578  1.00  0.00           H  
ATOM   3315 2HG2 VAL B 201     -17.135 -13.671  -5.868  1.00  0.00           H  
ATOM   3316 3HG2 VAL B 201     -17.394 -14.780  -7.232  1.00  0.00           H  
ATOM   3317  N   THR B 202     -12.617 -13.028  -6.599  1.00  0.00           N  
ATOM   3318  CA  THR B 202     -11.169 -12.984  -6.590  1.00  0.00           C  
ATOM   3319  C   THR B 202     -10.494 -13.700  -5.436  1.00  0.00           C  
ATOM   3320  O   THR B 202     -11.101 -13.960  -4.392  1.00  0.00           O  
ATOM   3321  CB  THR B 202     -10.653 -11.533  -6.676  1.00  0.00           C  
ATOM   3322  OG1 THR B 202     -11.144 -10.753  -5.554  1.00  0.00           O  
ATOM   3323  CG2 THR B 202     -11.019 -10.895  -8.004  1.00  0.00           C  
ATOM   3324  H   THR B 202     -13.149 -12.353  -6.058  1.00  0.00           H  
ATOM   3325  HA  THR B 202     -10.840 -13.461  -7.495  1.00  0.00           H  
ATOM   3326  HB  THR B 202      -9.562 -11.558  -6.615  1.00  0.00           H  
ATOM   3327  HG1 THR B 202     -12.125 -10.708  -5.578  1.00  0.00           H  
ATOM   3328 1HG2 THR B 202     -10.601  -9.899  -8.055  1.00  0.00           H  
ATOM   3329 2HG2 THR B 202     -10.604 -11.494  -8.803  1.00  0.00           H  
ATOM   3330 3HG2 THR B 202     -12.102 -10.850  -8.103  1.00  0.00           H  
ATOM   3331  N   ASP B 203      -9.195 -13.931  -5.615  1.00  0.00           N  
ATOM   3332  CA  ASP B 203      -8.351 -14.543  -4.607  1.00  0.00           C  
ATOM   3333  C   ASP B 203      -6.883 -14.143  -4.779  1.00  0.00           C  
ATOM   3334  O   ASP B 203      -6.466 -13.635  -5.825  1.00  0.00           O  
ATOM   3335  CB  ASP B 203      -8.472 -16.072  -4.709  1.00  0.00           C  
ATOM   3336  CG  ASP B 203      -8.102 -16.800  -3.447  1.00  0.00           C  
ATOM   3337  OD1 ASP B 203      -7.743 -16.128  -2.488  1.00  0.00           O  
ATOM   3338  OD2 ASP B 203      -8.150 -18.015  -3.444  1.00  0.00           O  
ATOM   3339  H   ASP B 203      -8.809 -13.699  -6.527  1.00  0.00           H  
ATOM   3340  HA  ASP B 203      -8.689 -14.211  -3.625  1.00  0.00           H  
ATOM   3341 1HB  ASP B 203      -9.496 -16.339  -4.983  1.00  0.00           H  
ATOM   3342 2HB  ASP B 203      -7.817 -16.422  -5.503  1.00  0.00           H  
ATOM   3343  N   PHE B 204      -6.092 -14.411  -3.749  1.00  0.00           N  
ATOM   3344  CA  PHE B 204      -4.675 -14.033  -3.752  1.00  0.00           C  
ATOM   3345  C   PHE B 204      -3.758 -15.224  -3.527  1.00  0.00           C  
ATOM   3346  O   PHE B 204      -3.862 -15.924  -2.518  1.00  0.00           O  
ATOM   3347  CB  PHE B 204      -4.465 -12.928  -2.720  1.00  0.00           C  
ATOM   3348  CG  PHE B 204      -5.306 -11.743  -3.103  1.00  0.00           C  
ATOM   3349  CD1 PHE B 204      -6.582 -11.553  -2.585  1.00  0.00           C  
ATOM   3350  CD2 PHE B 204      -4.858 -10.872  -4.033  1.00  0.00           C  
ATOM   3351  CE1 PHE B 204      -7.354 -10.505  -3.018  1.00  0.00           C  
ATOM   3352  CE2 PHE B 204      -5.635  -9.830  -4.461  1.00  0.00           C  
ATOM   3353  CZ  PHE B 204      -6.871  -9.652  -3.962  1.00  0.00           C  
ATOM   3354  H   PHE B 204      -6.517 -14.890  -2.949  1.00  0.00           H  
ATOM   3355  HA  PHE B 204      -4.428 -13.620  -4.732  1.00  0.00           H  
ATOM   3356 1HB  PHE B 204      -4.756 -13.270  -1.729  1.00  0.00           H  
ATOM   3357 2HB  PHE B 204      -3.417 -12.630  -2.695  1.00  0.00           H  
ATOM   3358  HD1 PHE B 204      -6.968 -12.251  -1.845  1.00  0.00           H  
ATOM   3359  HD2 PHE B 204      -3.867 -11.027  -4.445  1.00  0.00           H  
ATOM   3360  HE1 PHE B 204      -8.350 -10.357  -2.625  1.00  0.00           H  
ATOM   3361  HE2 PHE B 204      -5.263  -9.143  -5.214  1.00  0.00           H  
ATOM   3362  HZ  PHE B 204      -7.476  -8.832  -4.323  1.00  0.00           H  
ATOM   3363  N   LEU B 205      -2.848 -15.444  -4.481  1.00  0.00           N  
ATOM   3364  CA  LEU B 205      -1.963 -16.609  -4.459  1.00  0.00           C  
ATOM   3365  C   LEU B 205      -0.625 -16.247  -3.826  1.00  0.00           C  
ATOM   3366  O   LEU B 205      -0.185 -16.866  -2.850  1.00  0.00           O  
ATOM   3367  CB  LEU B 205      -1.748 -17.075  -5.907  1.00  0.00           C  
ATOM   3368  CG  LEU B 205      -2.836 -17.985  -6.567  1.00  0.00           C  
ATOM   3369  CD1 LEU B 205      -4.226 -17.274  -6.573  1.00  0.00           C  
ATOM   3370  CD2 LEU B 205      -2.422 -18.256  -8.014  1.00  0.00           C  
ATOM   3371  H   LEU B 205      -2.786 -14.808  -5.275  1.00  0.00           H  
ATOM   3372  HA  LEU B 205      -2.433 -17.407  -3.889  1.00  0.00           H  
ATOM   3373 1HB  LEU B 205      -1.682 -16.213  -6.511  1.00  0.00           H  
ATOM   3374 2HB  LEU B 205      -0.796 -17.602  -5.960  1.00  0.00           H  
ATOM   3375  HG  LEU B 205      -2.920 -18.922  -6.018  1.00  0.00           H  
ATOM   3376 1HD1 LEU B 205      -4.948 -17.921  -7.056  1.00  0.00           H  
ATOM   3377 2HD1 LEU B 205      -4.567 -17.079  -5.564  1.00  0.00           H  
ATOM   3378 3HD1 LEU B 205      -4.151 -16.332  -7.122  1.00  0.00           H  
ATOM   3379 1HD2 LEU B 205      -3.168 -18.892  -8.490  1.00  0.00           H  
ATOM   3380 2HD2 LEU B 205      -2.358 -17.318  -8.557  1.00  0.00           H  
ATOM   3381 3HD2 LEU B 205      -1.454 -18.756  -8.034  1.00  0.00           H  
ATOM   3382  N   LEU B 206       0.015 -15.231  -4.402  1.00  0.00           N  
ATOM   3383  CA  LEU B 206       1.310 -14.751  -3.881  1.00  0.00           C  
ATOM   3384  C   LEU B 206       1.250 -13.261  -3.626  1.00  0.00           C  
ATOM   3385  O   LEU B 206       0.668 -12.527  -4.433  1.00  0.00           O  
ATOM   3386  CB  LEU B 206       2.438 -15.119  -4.860  1.00  0.00           C  
ATOM   3387  CG  LEU B 206       2.637 -16.662  -5.113  1.00  0.00           C  
ATOM   3388  CD1 LEU B 206       3.629 -16.875  -6.223  1.00  0.00           C  
ATOM   3389  CD2 LEU B 206       3.141 -17.354  -3.843  1.00  0.00           C  
ATOM   3390  H   LEU B 206      -0.448 -14.782  -5.198  1.00  0.00           H  
ATOM   3391  HA  LEU B 206       1.507 -15.228  -2.919  1.00  0.00           H  
ATOM   3392 1HB  LEU B 206       2.247 -14.637  -5.822  1.00  0.00           H  
ATOM   3393 2HB  LEU B 206       3.369 -14.724  -4.468  1.00  0.00           H  
ATOM   3394  HG  LEU B 206       1.691 -17.099  -5.420  1.00  0.00           H  
ATOM   3395 1HD1 LEU B 206       3.746 -17.940  -6.404  1.00  0.00           H  
ATOM   3396 2HD1 LEU B 206       3.277 -16.407  -7.113  1.00  0.00           H  
ATOM   3397 3HD1 LEU B 206       4.583 -16.457  -5.951  1.00  0.00           H  
ATOM   3398 1HD2 LEU B 206       3.271 -18.416  -4.043  1.00  0.00           H  
ATOM   3399 2HD2 LEU B 206       4.096 -16.924  -3.545  1.00  0.00           H  
ATOM   3400 3HD2 LEU B 206       2.427 -17.239  -3.034  1.00  0.00           H  
ATOM   3401  N   ASP B 207       1.839 -12.805  -2.504  1.00  0.00           N  
ATOM   3402  CA  ASP B 207       1.765 -11.380  -2.197  1.00  0.00           C  
ATOM   3403  C   ASP B 207       2.989 -10.482  -2.438  1.00  0.00           C  
ATOM   3404  O   ASP B 207       2.886  -9.271  -2.235  1.00  0.00           O  
ATOM   3405  CB  ASP B 207       1.331 -11.229  -0.757  1.00  0.00           C  
ATOM   3406  CG  ASP B 207       2.319 -11.888   0.152  1.00  0.00           C  
ATOM   3407  OD1 ASP B 207       2.939 -12.853  -0.295  1.00  0.00           O  
ATOM   3408  OD2 ASP B 207       2.504 -11.407   1.266  1.00  0.00           O  
ATOM   3409  H   ASP B 207       2.304 -13.433  -1.864  1.00  0.00           H  
ATOM   3410  HA  ASP B 207       0.997 -10.977  -2.839  1.00  0.00           H  
ATOM   3411 1HB  ASP B 207       1.246 -10.174  -0.510  1.00  0.00           H  
ATOM   3412 2HB  ASP B 207       0.351 -11.686  -0.618  1.00  0.00           H  
ATOM   3413  N   MET B 208       4.120 -11.039  -2.899  1.00  0.00           N  
ATOM   3414  CA  MET B 208       5.250 -10.198  -3.348  1.00  0.00           C  
ATOM   3415  C   MET B 208       5.370 -10.291  -4.882  1.00  0.00           C  
ATOM   3416  O   MET B 208       5.156  -9.297  -5.579  1.00  0.00           O  
ATOM   3417  CB  MET B 208       6.522 -10.477  -2.537  1.00  0.00           C  
ATOM   3418  CG  MET B 208       6.425  -9.997  -1.099  1.00  0.00           C  
ATOM   3419  SD  MET B 208       7.868 -10.430  -0.090  1.00  0.00           S  
ATOM   3420  CE  MET B 208       9.151  -9.344  -0.728  1.00  0.00           C  
ATOM   3421  H   MET B 208       4.147 -12.042  -2.983  1.00  0.00           H  
ATOM   3422  HA  MET B 208       4.991  -9.158  -3.137  1.00  0.00           H  
ATOM   3423 1HB  MET B 208       6.695 -11.526  -2.421  1.00  0.00           H  
ATOM   3424 2HB  MET B 208       7.383 -10.029  -3.024  1.00  0.00           H  
ATOM   3425 1HG  MET B 208       6.302  -8.915  -1.086  1.00  0.00           H  
ATOM   3426 2HG  MET B 208       5.538 -10.441  -0.638  1.00  0.00           H  
ATOM   3427 1HE  MET B 208      10.076  -9.517  -0.177  1.00  0.00           H  
ATOM   3428 2HE  MET B 208       9.322  -9.548  -1.781  1.00  0.00           H  
ATOM   3429 3HE  MET B 208       8.845  -8.305  -0.602  1.00  0.00           H  
ATOM   3430  N   PRO B 209       5.645 -11.487  -5.473  1.00  0.00           N  
ATOM   3431  CA  PRO B 209       5.639 -11.716  -6.899  1.00  0.00           C  
ATOM   3432  C   PRO B 209       4.177 -11.911  -7.230  1.00  0.00           C  
ATOM   3433  O   PRO B 209       3.735 -13.042  -7.408  1.00  0.00           O  
ATOM   3434  CB  PRO B 209       6.472 -12.986  -7.068  1.00  0.00           C  
ATOM   3435  CG  PRO B 209       6.222 -13.750  -5.805  1.00  0.00           C  
ATOM   3436  CD  PRO B 209       6.112 -12.688  -4.717  1.00  0.00           C  
ATOM   3437  HA  PRO B 209       6.081 -10.858  -7.426  1.00  0.00           H  
ATOM   3438 1HB  PRO B 209       6.148 -13.532  -7.969  1.00  0.00           H  
ATOM   3439 2HB  PRO B 209       7.533 -12.728  -7.212  1.00  0.00           H  
ATOM   3440 1HG  PRO B 209       5.309 -14.328  -5.906  1.00  0.00           H  
ATOM   3441 2HG  PRO B 209       7.034 -14.470  -5.626  1.00  0.00           H  
ATOM   3442 1HD  PRO B 209       5.409 -13.032  -3.969  1.00  0.00           H  
ATOM   3443 2HD  PRO B 209       7.124 -12.530  -4.323  1.00  0.00           H  
ATOM   3444  N   TYR B 210       3.416 -10.816  -7.205  1.00  0.00           N  
ATOM   3445  CA  TYR B 210       1.972 -10.958  -7.213  1.00  0.00           C  
ATOM   3446  C   TYR B 210       1.369 -11.835  -8.262  1.00  0.00           C  
ATOM   3447  O   TYR B 210       1.681 -11.780  -9.434  1.00  0.00           O  
ATOM   3448  CB  TYR B 210       1.310  -9.587  -7.334  1.00  0.00           C  
ATOM   3449  CG  TYR B 210       1.328  -8.805  -6.082  1.00  0.00           C  
ATOM   3450  CD1 TYR B 210       2.206  -7.773  -5.908  1.00  0.00           C  
ATOM   3451  CD2 TYR B 210       0.458  -9.131  -5.077  1.00  0.00           C  
ATOM   3452  CE1 TYR B 210       2.195  -7.080  -4.719  1.00  0.00           C  
ATOM   3453  CE2 TYR B 210       0.475  -8.417  -3.911  1.00  0.00           C  
ATOM   3454  CZ  TYR B 210       1.324  -7.396  -3.742  1.00  0.00           C  
ATOM   3455  OH  TYR B 210       1.331  -6.692  -2.553  1.00  0.00           O  
ATOM   3456  H   TYR B 210       3.855  -9.908  -7.062  1.00  0.00           H  
ATOM   3457  HA  TYR B 210       1.693 -11.376  -6.254  1.00  0.00           H  
ATOM   3458 1HB  TYR B 210       1.813  -9.007  -8.100  1.00  0.00           H  
ATOM   3459 2HB  TYR B 210       0.271  -9.709  -7.647  1.00  0.00           H  
ATOM   3460  HD1 TYR B 210       2.913  -7.513  -6.695  1.00  0.00           H  
ATOM   3461  HD2 TYR B 210      -0.236  -9.965  -5.200  1.00  0.00           H  
ATOM   3462  HE1 TYR B 210       2.873  -6.287  -4.536  1.00  0.00           H  
ATOM   3463  HE2 TYR B 210      -0.174  -8.666  -3.106  1.00  0.00           H  
ATOM   3464  HH  TYR B 210       1.763  -5.835  -2.681  1.00  0.00           H  
ATOM   3465  N   HIS B 211       0.423 -12.626  -7.747  1.00  0.00           N  
ATOM   3466  CA  HIS B 211      -0.445 -13.545  -8.463  1.00  0.00           C  
ATOM   3467  C   HIS B 211      -1.861 -13.398  -7.943  1.00  0.00           C  
ATOM   3468  O   HIS B 211      -2.166 -13.878  -6.834  1.00  0.00           O  
ATOM   3469  CB  HIS B 211       0.024 -15.006  -8.380  1.00  0.00           C  
ATOM   3470  CG  HIS B 211       1.225 -15.382  -9.198  1.00  0.00           C  
ATOM   3471  ND1 HIS B 211       2.463 -14.833  -9.025  1.00  0.00           N  
ATOM   3472  CD2 HIS B 211       1.360 -16.318 -10.170  1.00  0.00           C  
ATOM   3473  CE1 HIS B 211       3.314 -15.393  -9.864  1.00  0.00           C  
ATOM   3474  NE2 HIS B 211       2.670 -16.305 -10.571  1.00  0.00           N  
ATOM   3475  H   HIS B 211       0.332 -12.584  -6.735  1.00  0.00           H  
ATOM   3476  HA  HIS B 211      -0.468 -13.279  -9.520  1.00  0.00           H  
ATOM   3477 1HB  HIS B 211       0.256 -15.247  -7.349  1.00  0.00           H  
ATOM   3478 2HB  HIS B 211      -0.787 -15.644  -8.695  1.00  0.00           H  
ATOM   3479  HD1 HIS B 211       2.736 -14.107  -8.365  1.00  0.00           H  
ATOM   3480  HD2 HIS B 211       0.656 -17.012 -10.629  1.00  0.00           H  
ATOM   3481  HE1 HIS B 211       4.354 -15.074  -9.873  1.00  0.00           H  
ATOM   3482  N   ILE B 212      -2.688 -12.678  -8.699  1.00  0.00           N  
ATOM   3483  CA  ILE B 212      -4.058 -12.384  -8.299  1.00  0.00           C  
ATOM   3484  C   ILE B 212      -4.993 -13.127  -9.226  1.00  0.00           C  
ATOM   3485  O   ILE B 212      -4.828 -13.102 -10.447  1.00  0.00           O  
ATOM   3486  CB  ILE B 212      -4.378 -10.875  -8.387  1.00  0.00           C  
ATOM   3487  CG1 ILE B 212      -3.409 -10.081  -7.477  1.00  0.00           C  
ATOM   3488  CG2 ILE B 212      -5.870 -10.646  -7.979  1.00  0.00           C  
ATOM   3489  CD1 ILE B 212      -3.482  -8.572  -7.628  1.00  0.00           C  
ATOM   3490  H   ILE B 212      -2.350 -12.325  -9.600  1.00  0.00           H  
ATOM   3491  HA  ILE B 212      -4.222 -12.749  -7.286  1.00  0.00           H  
ATOM   3492  HB  ILE B 212      -4.221 -10.524  -9.410  1.00  0.00           H  
ATOM   3493 1HG1 ILE B 212      -3.595 -10.335  -6.474  1.00  0.00           H  
ATOM   3494 2HG1 ILE B 212      -2.387 -10.377  -7.716  1.00  0.00           H  
ATOM   3495 1HG2 ILE B 212      -6.119  -9.597  -8.036  1.00  0.00           H  
ATOM   3496 2HG2 ILE B 212      -6.535 -11.192  -8.639  1.00  0.00           H  
ATOM   3497 3HG2 ILE B 212      -6.028 -11.002  -6.962  1.00  0.00           H  
ATOM   3498 1HD1 ILE B 212      -2.751  -8.117  -6.962  1.00  0.00           H  
ATOM   3499 2HD1 ILE B 212      -3.248  -8.297  -8.659  1.00  0.00           H  
ATOM   3500 3HD1 ILE B 212      -4.462  -8.196  -7.374  1.00  0.00           H  
ATOM   3501  N   ARG B 213      -5.917 -13.861  -8.649  1.00  0.00           N  
ATOM   3502  CA  ARG B 213      -6.848 -14.671  -9.406  1.00  0.00           C  
ATOM   3503  C   ARG B 213      -8.275 -14.148  -9.404  1.00  0.00           C  
ATOM   3504  O   ARG B 213      -8.748 -13.627  -8.399  1.00  0.00           O  
ATOM   3505  CB  ARG B 213      -6.797 -16.104  -8.885  1.00  0.00           C  
ATOM   3506  CG  ARG B 213      -7.676 -17.108  -9.599  1.00  0.00           C  
ATOM   3507  CD  ARG B 213      -7.410 -18.498  -9.149  1.00  0.00           C  
ATOM   3508  NE  ARG B 213      -7.700 -18.708  -7.722  1.00  0.00           N  
ATOM   3509  CZ  ARG B 213      -7.611 -19.906  -7.093  1.00  0.00           C  
ATOM   3510  NH1 ARG B 213      -7.269 -20.981  -7.783  1.00  0.00           N  
ATOM   3511  NH2 ARG B 213      -7.865 -20.020  -5.786  1.00  0.00           N  
ATOM   3512  H   ARG B 213      -5.998 -13.826  -7.632  1.00  0.00           H  
ATOM   3513  HA  ARG B 213      -6.511 -14.690 -10.433  1.00  0.00           H  
ATOM   3514 1HB  ARG B 213      -5.781 -16.464  -8.942  1.00  0.00           H  
ATOM   3515 2HB  ARG B 213      -7.077 -16.103  -7.836  1.00  0.00           H  
ATOM   3516 1HG  ARG B 213      -8.711 -16.890  -9.376  1.00  0.00           H  
ATOM   3517 2HG  ARG B 213      -7.516 -17.051 -10.679  1.00  0.00           H  
ATOM   3518 1HD  ARG B 213      -8.036 -19.176  -9.733  1.00  0.00           H  
ATOM   3519 2HD  ARG B 213      -6.361 -18.730  -9.322  1.00  0.00           H  
ATOM   3520  HE  ARG B 213      -7.970 -17.906  -7.167  1.00  0.00           H  
ATOM   3521 1HH1 ARG B 213      -7.077 -20.913  -8.772  1.00  0.00           H  
ATOM   3522 2HH1 ARG B 213      -7.203 -21.878  -7.323  1.00  0.00           H  
ATOM   3523 1HH2 ARG B 213      -8.118 -19.201  -5.196  1.00  0.00           H  
ATOM   3524 2HH2 ARG B 213      -7.793 -20.919  -5.337  1.00  0.00           H  
ATOM   3525  N   SER B 214      -8.971 -14.343 -10.527  1.00  0.00           N  
ATOM   3526  CA  SER B 214     -10.399 -14.066 -10.645  1.00  0.00           C  
ATOM   3527  C   SER B 214     -11.074 -15.279 -11.255  1.00  0.00           C  
ATOM   3528  O   SER B 214     -10.633 -15.791 -12.286  1.00  0.00           O  
ATOM   3529  CB  SER B 214     -10.660 -12.863 -11.523  1.00  0.00           C  
ATOM   3530  OG  SER B 214     -12.043 -12.632 -11.697  1.00  0.00           O  
ATOM   3531  H   SER B 214      -8.472 -14.687 -11.344  1.00  0.00           H  
ATOM   3532  HA  SER B 214     -10.822 -13.901  -9.660  1.00  0.00           H  
ATOM   3533 1HB  SER B 214     -10.202 -11.996 -11.080  1.00  0.00           H  
ATOM   3534 2HB  SER B 214     -10.197 -13.029 -12.491  1.00  0.00           H  
ATOM   3535  HG  SER B 214     -12.338 -12.202 -10.886  1.00  0.00           H  
ATOM   3536  N   ILE B 215     -12.116 -15.771 -10.598  1.00  0.00           N  
ATOM   3537  CA  ILE B 215     -12.830 -16.933 -11.089  1.00  0.00           C  
ATOM   3538  C   ILE B 215     -14.236 -16.609 -11.519  1.00  0.00           C  
ATOM   3539  O   ILE B 215     -14.995 -15.984 -10.774  1.00  0.00           O  
ATOM   3540  CB  ILE B 215     -12.876 -18.053 -10.026  1.00  0.00           C  
ATOM   3541  CG1 ILE B 215     -11.432 -18.461  -9.674  1.00  0.00           C  
ATOM   3542  CG2 ILE B 215     -13.697 -19.262 -10.560  1.00  0.00           C  
ATOM   3543  CD1 ILE B 215     -11.294 -19.435  -8.526  1.00  0.00           C  
ATOM   3544  H   ILE B 215     -12.409 -15.340  -9.725  1.00  0.00           H  
ATOM   3545  HA  ILE B 215     -12.299 -17.308 -11.955  1.00  0.00           H  
ATOM   3546  HB  ILE B 215     -13.339 -17.669  -9.116  1.00  0.00           H  
ATOM   3547 1HG1 ILE B 215     -10.977 -18.861 -10.541  1.00  0.00           H  
ATOM   3548 2HG1 ILE B 215     -10.895 -17.569  -9.396  1.00  0.00           H  
ATOM   3549 1HG2 ILE B 215     -13.736 -20.046  -9.819  1.00  0.00           H  
ATOM   3550 2HG2 ILE B 215     -14.717 -18.964 -10.788  1.00  0.00           H  
ATOM   3551 3HG2 ILE B 215     -13.223 -19.641 -11.466  1.00  0.00           H  
ATOM   3552 1HD1 ILE B 215     -10.251 -19.640  -8.356  1.00  0.00           H  
ATOM   3553 2HD1 ILE B 215     -11.730 -19.001  -7.626  1.00  0.00           H  
ATOM   3554 3HD1 ILE B 215     -11.794 -20.364  -8.752  1.00  0.00           H  
ATOM   3555  N   LEU B 216     -14.583 -17.010 -12.737  1.00  0.00           N  
ATOM   3556  CA  LEU B 216     -15.930 -16.784 -13.231  1.00  0.00           C  
ATOM   3557  C   LEU B 216     -16.557 -18.183 -13.242  1.00  0.00           C  
ATOM   3558  O   LEU B 216     -15.980 -19.115 -13.807  1.00  0.00           O  
ATOM   3559  CB  LEU B 216     -15.925 -16.132 -14.637  1.00  0.00           C  
ATOM   3560  CG  LEU B 216     -17.331 -15.682 -15.240  1.00  0.00           C  
ATOM   3561  CD1 LEU B 216     -17.855 -14.470 -14.417  1.00  0.00           C  
ATOM   3562  CD2 LEU B 216     -17.221 -15.290 -16.710  1.00  0.00           C  
ATOM   3563  H   LEU B 216     -13.896 -17.528 -13.285  1.00  0.00           H  
ATOM   3564  HA  LEU B 216     -16.486 -16.148 -12.545  1.00  0.00           H  
ATOM   3565 1HB  LEU B 216     -15.305 -15.246 -14.582  1.00  0.00           H  
ATOM   3566 2HB  LEU B 216     -15.465 -16.807 -15.320  1.00  0.00           H  
ATOM   3567  HG  LEU B 216     -18.041 -16.501 -15.148  1.00  0.00           H  
ATOM   3568 1HD1 LEU B 216     -18.812 -14.148 -14.804  1.00  0.00           H  
ATOM   3569 2HD1 LEU B 216     -17.963 -14.718 -13.376  1.00  0.00           H  
ATOM   3570 3HD1 LEU B 216     -17.147 -13.648 -14.508  1.00  0.00           H  
ATOM   3571 1HD2 LEU B 216     -18.198 -14.991 -17.067  1.00  0.00           H  
ATOM   3572 2HD2 LEU B 216     -16.542 -14.473 -16.814  1.00  0.00           H  
ATOM   3573 3HD2 LEU B 216     -16.874 -16.115 -17.294  1.00  0.00           H  
ATOM   3574  N   HIS B 217     -17.694 -18.354 -12.567  1.00  0.00           N  
ATOM   3575  CA  HIS B 217     -18.314 -19.681 -12.422  1.00  0.00           C  
ATOM   3576  C   HIS B 217     -19.789 -19.795 -12.752  1.00  0.00           C  
ATOM   3577  O   HIS B 217     -20.633 -19.155 -12.114  1.00  0.00           O  
ATOM   3578  CB  HIS B 217     -18.133 -20.201 -10.993  1.00  0.00           C  
ATOM   3579  CG  HIS B 217     -18.837 -21.537 -10.722  1.00  0.00           C  
ATOM   3580  ND1 HIS B 217     -19.554 -21.758  -9.563  1.00  0.00           N  
ATOM   3581  CD2 HIS B 217     -18.943 -22.689 -11.446  1.00  0.00           C  
ATOM   3582  CE1 HIS B 217     -20.074 -22.971  -9.591  1.00  0.00           C  
ATOM   3583  NE2 HIS B 217     -19.726 -23.551 -10.714  1.00  0.00           N  
ATOM   3584  H   HIS B 217     -18.129 -17.557 -12.124  1.00  0.00           H  
ATOM   3585  HA  HIS B 217     -17.796 -20.373 -13.083  1.00  0.00           H  
ATOM   3586 1HB  HIS B 217     -17.069 -20.336 -10.794  1.00  0.00           H  
ATOM   3587 2HB  HIS B 217     -18.509 -19.462 -10.287  1.00  0.00           H  
ATOM   3588  HD2 HIS B 217     -18.507 -22.892 -12.423  1.00  0.00           H  
ATOM   3589  HE1 HIS B 217     -20.691 -23.416  -8.815  1.00  0.00           H  
ATOM   3590  HE2 HIS B 217     -20.008 -24.501 -10.984  1.00  0.00           H  
ATOM   3591  N   ILE B 218     -20.097 -20.681 -13.700  1.00  0.00           N  
ATOM   3592  CA  ILE B 218     -21.474 -20.984 -14.049  1.00  0.00           C  
ATOM   3593  C   ILE B 218     -21.859 -22.399 -13.576  1.00  0.00           C  
ATOM   3594  O   ILE B 218     -21.355 -23.395 -14.124  1.00  0.00           O  
ATOM   3595  CB  ILE B 218     -21.705 -20.909 -15.570  1.00  0.00           C  
ATOM   3596  CG1 ILE B 218     -21.407 -19.527 -16.073  1.00  0.00           C  
ATOM   3597  CG2 ILE B 218     -23.124 -21.339 -15.915  1.00  0.00           C  
ATOM   3598  CD1 ILE B 218     -21.307 -19.423 -17.569  1.00  0.00           C  
ATOM   3599  H   ILE B 218     -19.330 -21.167 -14.177  1.00  0.00           H  
ATOM   3600  HA  ILE B 218     -22.099 -20.230 -13.592  1.00  0.00           H  
ATOM   3601  HB  ILE B 218     -21.027 -21.576 -16.063  1.00  0.00           H  
ATOM   3602 1HG1 ILE B 218     -22.209 -18.891 -15.746  1.00  0.00           H  
ATOM   3603 2HG1 ILE B 218     -20.474 -19.175 -15.638  1.00  0.00           H  
ATOM   3604 1HG2 ILE B 218     -23.272 -21.304 -16.999  1.00  0.00           H  
ATOM   3605 2HG2 ILE B 218     -23.293 -22.358 -15.560  1.00  0.00           H  
ATOM   3606 3HG2 ILE B 218     -23.837 -20.670 -15.430  1.00  0.00           H  
ATOM   3607 1HD1 ILE B 218     -21.112 -18.391 -17.854  1.00  0.00           H  
ATOM   3608 2HD1 ILE B 218     -20.494 -20.059 -17.921  1.00  0.00           H  
ATOM   3609 3HD1 ILE B 218     -22.245 -19.752 -18.026  1.00  0.00           H  
ATOM   3610  N   PRO B 219     -22.688 -22.550 -12.520  1.00  0.00           N  
ATOM   3611  CA  PRO B 219     -23.141 -23.832 -12.022  1.00  0.00           C  
ATOM   3612  C   PRO B 219     -24.159 -24.346 -13.015  1.00  0.00           C  
ATOM   3613  O   PRO B 219     -24.878 -23.533 -13.601  1.00  0.00           O  
ATOM   3614  CB  PRO B 219     -23.741 -23.486 -10.654  1.00  0.00           C  
ATOM   3615  CG  PRO B 219     -24.232 -22.063 -10.803  1.00  0.00           C  
ATOM   3616  CD  PRO B 219     -23.254 -21.391 -11.774  1.00  0.00           C  
ATOM   3617  HA  PRO B 219     -22.293 -24.517 -11.941  1.00  0.00           H  
ATOM   3618 1HB  PRO B 219     -24.555 -24.189 -10.420  1.00  0.00           H  
ATOM   3619 2HB  PRO B 219     -22.989 -23.606  -9.870  1.00  0.00           H  
ATOM   3620 1HG  PRO B 219     -25.267 -22.065 -11.179  1.00  0.00           H  
ATOM   3621 2HG  PRO B 219     -24.253 -21.568  -9.820  1.00  0.00           H  
ATOM   3622 1HD  PRO B 219     -23.844 -20.736 -12.424  1.00  0.00           H  
ATOM   3623 2HD  PRO B 219     -22.454 -20.851 -11.233  1.00  0.00           H  
ATOM   3624  N   SER B 220     -24.295 -25.666 -13.137  1.00  0.00           N  
ATOM   3625  CA  SER B 220     -25.319 -26.245 -14.015  1.00  0.00           C  
ATOM   3626  C   SER B 220     -25.318 -25.614 -15.420  1.00  0.00           C  
ATOM   3627  O   SER B 220     -26.295 -24.984 -15.821  1.00  0.00           O  
ATOM   3628  CB  SER B 220     -26.697 -26.110 -13.378  1.00  0.00           C  
ATOM   3629  OG  SER B 220     -26.759 -26.799 -12.150  1.00  0.00           O  
ATOM   3630  H   SER B 220     -23.675 -26.283 -12.631  1.00  0.00           H  
ATOM   3631  HA  SER B 220     -25.097 -27.304 -14.125  1.00  0.00           H  
ATOM   3632 1HB  SER B 220     -26.932 -25.056 -13.221  1.00  0.00           H  
ATOM   3633 2HB  SER B 220     -27.447 -26.510 -14.060  1.00  0.00           H  
ATOM   3634  HG  SER B 220     -26.894 -27.725 -12.370  1.00  0.00           H  
ATOM   3635  N   ALA B 221     -24.207 -25.762 -16.150  1.00  0.00           N  
ATOM   3636  CA  ALA B 221     -24.043 -25.134 -17.461  1.00  0.00           C  
ATOM   3637  C   ALA B 221     -25.117 -25.566 -18.441  1.00  0.00           C  
ATOM   3638  O   ALA B 221     -25.503 -26.740 -18.496  1.00  0.00           O  
ATOM   3639  CB  ALA B 221     -22.684 -25.482 -18.026  1.00  0.00           C  
ATOM   3640  H   ALA B 221     -23.433 -26.315 -15.791  1.00  0.00           H  
ATOM   3641  HA  ALA B 221     -24.118 -24.052 -17.334  1.00  0.00           H  
ATOM   3642 1HB  ALA B 221     -22.552 -24.988 -18.981  1.00  0.00           H  
ATOM   3643 2HB  ALA B 221     -21.943 -25.145 -17.320  1.00  0.00           H  
ATOM   3644 3HB  ALA B 221     -22.599 -26.563 -18.156  1.00  0.00           H  
ATOM   3645  N   GLU B 222     -25.572 -24.622 -19.249  1.00  0.00           N  
ATOM   3646  CA  GLU B 222     -26.591 -24.913 -20.234  1.00  0.00           C  
ATOM   3647  C   GLU B 222     -26.107 -24.831 -21.664  1.00  0.00           C  
ATOM   3648  O   GLU B 222     -25.054 -24.268 -21.981  1.00  0.00           O  
ATOM   3649  CB  GLU B 222     -27.818 -24.014 -20.037  1.00  0.00           C  
ATOM   3650  CG  GLU B 222     -28.607 -24.295 -18.747  1.00  0.00           C  
ATOM   3651  CD  GLU B 222     -29.324 -25.651 -18.817  1.00  0.00           C  
ATOM   3652  OE1 GLU B 222     -29.525 -26.126 -19.919  1.00  0.00           O  
ATOM   3653  OE2 GLU B 222     -29.674 -26.189 -17.800  1.00  0.00           O  
ATOM   3654  H   GLU B 222     -25.220 -23.659 -19.175  1.00  0.00           H  
ATOM   3655  HA  GLU B 222     -26.927 -25.931 -20.067  1.00  0.00           H  
ATOM   3656 1HB  GLU B 222     -27.495 -22.968 -20.014  1.00  0.00           H  
ATOM   3657 2HB  GLU B 222     -28.495 -24.126 -20.881  1.00  0.00           H  
ATOM   3658 1HG  GLU B 222     -27.915 -24.293 -17.899  1.00  0.00           H  
ATOM   3659 2HG  GLU B 222     -29.334 -23.500 -18.588  1.00  0.00           H  
ATOM   3660  N   LEU B 223     -26.896 -25.405 -22.539  1.00  0.00           N  
ATOM   3661  CA  LEU B 223     -26.609 -25.326 -23.946  1.00  0.00           C  
ATOM   3662  C   LEU B 223     -26.709 -23.839 -24.241  1.00  0.00           C  
ATOM   3663  O   LEU B 223     -27.423 -23.134 -23.528  1.00  0.00           O  
ATOM   3664  CB  LEU B 223     -27.612 -26.166 -24.732  1.00  0.00           C  
ATOM   3665  CG  LEU B 223     -27.572 -27.663 -24.373  1.00  0.00           C  
ATOM   3666  CD1 LEU B 223     -28.732 -28.395 -25.042  1.00  0.00           C  
ATOM   3667  CD2 LEU B 223     -26.239 -28.260 -24.782  1.00  0.00           C  
ATOM   3668  H   LEU B 223     -27.735 -25.877 -22.215  1.00  0.00           H  
ATOM   3669  HA  LEU B 223     -25.592 -25.671 -24.144  1.00  0.00           H  
ATOM   3670 1HB  LEU B 223     -28.616 -25.793 -24.536  1.00  0.00           H  
ATOM   3671 2HB  LEU B 223     -27.401 -26.066 -25.798  1.00  0.00           H  
ATOM   3672  HG  LEU B 223     -27.684 -27.764 -23.305  1.00  0.00           H  
ATOM   3673 1HD1 LEU B 223     -28.711 -29.451 -24.759  1.00  0.00           H  
ATOM   3674 2HD1 LEU B 223     -29.673 -27.958 -24.714  1.00  0.00           H  
ATOM   3675 3HD1 LEU B 223     -28.650 -28.312 -26.123  1.00  0.00           H  
ATOM   3676 1HD2 LEU B 223     -26.230 -29.300 -24.496  1.00  0.00           H  
ATOM   3677 2HD2 LEU B 223     -26.106 -28.175 -25.860  1.00  0.00           H  
ATOM   3678 3HD2 LEU B 223     -25.430 -27.736 -24.281  1.00  0.00           H  
ATOM   3679  N   GLU B 224     -25.948 -23.366 -25.210  1.00  0.00           N  
ATOM   3680  CA  GLU B 224     -25.841 -21.943 -25.565  1.00  0.00           C  
ATOM   3681  C   GLU B 224     -25.098 -21.090 -24.513  1.00  0.00           C  
ATOM   3682  O   GLU B 224     -24.985 -19.880 -24.685  1.00  0.00           O  
ATOM   3683  CB  GLU B 224     -27.211 -21.296 -25.807  1.00  0.00           C  
ATOM   3684  CG  GLU B 224     -28.059 -21.834 -26.905  1.00  0.00           C  
ATOM   3685  CD  GLU B 224     -29.372 -21.072 -26.956  1.00  0.00           C  
ATOM   3686  OE1 GLU B 224     -29.720 -20.430 -25.963  1.00  0.00           O  
ATOM   3687  OE2 GLU B 224     -30.025 -21.124 -27.971  1.00  0.00           O  
ATOM   3688  H   GLU B 224     -25.402 -24.029 -25.743  1.00  0.00           H  
ATOM   3689  HA  GLU B 224     -25.275 -21.877 -26.496  1.00  0.00           H  
ATOM   3690 1HB  GLU B 224     -27.804 -21.370 -24.958  1.00  0.00           H  
ATOM   3691 2HB  GLU B 224     -27.073 -20.233 -25.997  1.00  0.00           H  
ATOM   3692 1HG  GLU B 224     -27.540 -21.725 -27.855  1.00  0.00           H  
ATOM   3693 2HG  GLU B 224     -28.256 -22.892 -26.736  1.00  0.00           H  
ATOM   3694  N   ASP B 225     -24.446 -21.732 -23.515  1.00  0.00           N  
ATOM   3695  CA  ASP B 225     -23.489 -21.002 -22.669  1.00  0.00           C  
ATOM   3696  C   ASP B 225     -22.139 -21.132 -23.369  1.00  0.00           C  
ATOM   3697  O   ASP B 225     -21.106 -20.657 -22.888  1.00  0.00           O  
ATOM   3698  CB  ASP B 225     -23.354 -21.534 -21.228  1.00  0.00           C  
ATOM   3699  CG  ASP B 225     -24.559 -21.326 -20.369  1.00  0.00           C  
ATOM   3700  OD1 ASP B 225     -25.351 -20.484 -20.720  1.00  0.00           O  
ATOM   3701  OD2 ASP B 225     -24.664 -21.966 -19.335  1.00  0.00           O  
ATOM   3702  H   ASP B 225     -24.617 -22.721 -23.319  1.00  0.00           H  
ATOM   3703  HA  ASP B 225     -23.765 -19.947 -22.631  1.00  0.00           H  
ATOM   3704 1HB  ASP B 225     -23.148 -22.594 -21.264  1.00  0.00           H  
ATOM   3705 2HB  ASP B 225     -22.505 -21.056 -20.742  1.00  0.00           H  
ATOM   3706  N   SER B 226     -22.168 -21.845 -24.495  1.00  0.00           N  
ATOM   3707  CA  SER B 226     -21.026 -22.080 -25.341  1.00  0.00           C  
ATOM   3708  C   SER B 226     -20.604 -20.735 -25.920  1.00  0.00           C  
ATOM   3709  O   SER B 226     -21.457 -19.897 -26.223  1.00  0.00           O  
ATOM   3710  CB  SER B 226     -21.404 -23.003 -26.498  1.00  0.00           C  
ATOM   3711  OG  SER B 226     -21.821 -24.291 -26.064  1.00  0.00           O  
ATOM   3712  H   SER B 226     -23.053 -22.213 -24.789  1.00  0.00           H  
ATOM   3713  HA  SER B 226     -20.222 -22.499 -24.745  1.00  0.00           H  
ATOM   3714 1HB  SER B 226     -22.203 -22.537 -27.072  1.00  0.00           H  
ATOM   3715 2HB  SER B 226     -20.546 -23.103 -27.161  1.00  0.00           H  
ATOM   3716  HG  SER B 226     -22.103 -24.757 -26.866  1.00  0.00           H  
ATOM   3717  N   GLY B 227     -19.319 -20.542 -26.130  1.00  0.00           N  
ATOM   3718  CA  GLY B 227     -18.881 -19.313 -26.761  1.00  0.00           C  
ATOM   3719  C   GLY B 227     -17.559 -18.822 -26.241  1.00  0.00           C  
ATOM   3720  O   GLY B 227     -16.790 -19.556 -25.611  1.00  0.00           O  
ATOM   3721  H   GLY B 227     -18.660 -21.261 -25.849  1.00  0.00           H  
ATOM   3722 1HA  GLY B 227     -18.807 -19.471 -27.837  1.00  0.00           H  
ATOM   3723 2HA  GLY B 227     -19.632 -18.542 -26.613  1.00  0.00           H  
ATOM   3724  N   THR B 228     -17.271 -17.572 -26.554  1.00  0.00           N  
ATOM   3725  CA  THR B 228     -16.007 -17.006 -26.154  1.00  0.00           C  
ATOM   3726  C   THR B 228     -16.143 -16.337 -24.794  1.00  0.00           C  
ATOM   3727  O   THR B 228     -17.055 -15.534 -24.572  1.00  0.00           O  
ATOM   3728  CB  THR B 228     -15.508 -15.967 -27.175  1.00  0.00           C  
ATOM   3729  OG1 THR B 228     -15.345 -16.580 -28.470  1.00  0.00           O  
ATOM   3730  CG2 THR B 228     -14.146 -15.444 -26.703  1.00  0.00           C  
ATOM   3731  H   THR B 228     -17.932 -17.015 -27.075  1.00  0.00           H  
ATOM   3732  HA  THR B 228     -15.265 -17.802 -26.068  1.00  0.00           H  
ATOM   3733  HB  THR B 228     -16.217 -15.146 -27.252  1.00  0.00           H  
ATOM   3734  HG1 THR B 228     -14.751 -17.350 -28.395  1.00  0.00           H  
ATOM   3735 1HG2 THR B 228     -13.770 -14.714 -27.413  1.00  0.00           H  
ATOM   3736 2HG2 THR B 228     -14.245 -14.969 -25.727  1.00  0.00           H  
ATOM   3737 3HG2 THR B 228     -13.447 -16.278 -26.630  1.00  0.00           H  
ATOM   3738  N   TYR B 229     -15.237 -16.690 -23.896  1.00  0.00           N  
ATOM   3739  CA  TYR B 229     -15.149 -16.097 -22.573  1.00  0.00           C  
ATOM   3740  C   TYR B 229     -13.861 -15.290 -22.493  1.00  0.00           C  
ATOM   3741  O   TYR B 229     -12.769 -15.841 -22.682  1.00  0.00           O  
ATOM   3742  CB  TYR B 229     -15.179 -17.186 -21.508  1.00  0.00           C  
ATOM   3743  CG  TYR B 229     -16.517 -17.896 -21.333  1.00  0.00           C  
ATOM   3744  CD1 TYR B 229     -16.940 -18.892 -22.201  1.00  0.00           C  
ATOM   3745  CD2 TYR B 229     -17.288 -17.572 -20.242  1.00  0.00           C  
ATOM   3746  CE1 TYR B 229     -18.146 -19.537 -21.961  1.00  0.00           C  
ATOM   3747  CE2 TYR B 229     -18.468 -18.219 -19.994  1.00  0.00           C  
ATOM   3748  CZ  TYR B 229     -18.905 -19.190 -20.844  1.00  0.00           C  
ATOM   3749  OH  TYR B 229     -20.098 -19.809 -20.593  1.00  0.00           O  
ATOM   3750  H   TYR B 229     -14.544 -17.391 -24.156  1.00  0.00           H  
ATOM   3751  HA  TYR B 229     -15.988 -15.418 -22.425  1.00  0.00           H  
ATOM   3752 1HB  TYR B 229     -14.428 -17.943 -21.751  1.00  0.00           H  
ATOM   3753 2HB  TYR B 229     -14.902 -16.747 -20.554  1.00  0.00           H  
ATOM   3754  HD1 TYR B 229     -16.334 -19.165 -23.068  1.00  0.00           H  
ATOM   3755  HD2 TYR B 229     -16.944 -16.795 -19.560  1.00  0.00           H  
ATOM   3756  HE1 TYR B 229     -18.495 -20.316 -22.646  1.00  0.00           H  
ATOM   3757  HE2 TYR B 229     -19.060 -17.950 -19.122  1.00  0.00           H  
ATOM   3758  HH  TYR B 229     -20.413 -20.247 -21.409  1.00  0.00           H  
ATOM   3759  N   THR B 230     -13.987 -13.988 -22.215  1.00  0.00           N  
ATOM   3760  CA  THR B 230     -12.820 -13.107 -22.201  1.00  0.00           C  
ATOM   3761  C   THR B 230     -12.568 -12.404 -20.869  1.00  0.00           C  
ATOM   3762  O   THR B 230     -13.484 -11.839 -20.264  1.00  0.00           O  
ATOM   3763  CB  THR B 230     -12.947 -12.038 -23.301  1.00  0.00           C  
ATOM   3764  OG1 THR B 230     -13.047 -12.672 -24.582  1.00  0.00           O  
ATOM   3765  CG2 THR B 230     -11.752 -11.112 -23.292  1.00  0.00           C  
ATOM   3766  H   THR B 230     -14.917 -13.606 -22.040  1.00  0.00           H  
ATOM   3767  HA  THR B 230     -11.938 -13.707 -22.412  1.00  0.00           H  
ATOM   3768  HB  THR B 230     -13.831 -11.457 -23.133  1.00  0.00           H  
ATOM   3769  HG1 THR B 230     -13.367 -12.033 -25.223  1.00  0.00           H  
ATOM   3770 1HG2 THR B 230     -11.872 -10.373 -24.080  1.00  0.00           H  
ATOM   3771 2HG2 THR B 230     -11.677 -10.601 -22.337  1.00  0.00           H  
ATOM   3772 3HG2 THR B 230     -10.840 -11.680 -23.467  1.00  0.00           H  
ATOM   3773  N   CYS B 231     -11.301 -12.435 -20.431  1.00  0.00           N  
ATOM   3774  CA  CYS B 231     -10.850 -11.763 -19.213  1.00  0.00           C  
ATOM   3775  C   CYS B 231      -9.989 -10.546 -19.548  1.00  0.00           C  
ATOM   3776  O   CYS B 231      -8.854 -10.680 -20.028  1.00  0.00           O  
ATOM   3777  CB  CYS B 231     -10.016 -12.702 -18.340  1.00  0.00           C  
ATOM   3778  SG  CYS B 231      -9.441 -11.971 -16.768  1.00  0.00           S  
ATOM   3779  H   CYS B 231     -10.605 -12.923 -20.998  1.00  0.00           H  
ATOM   3780  HA  CYS B 231     -11.721 -11.430 -18.646  1.00  0.00           H  
ATOM   3781 1HB  CYS B 231     -10.588 -13.597 -18.116  1.00  0.00           H  
ATOM   3782 2HB  CYS B 231      -9.145 -12.995 -18.900  1.00  0.00           H  
ATOM   3783  N   ASN B 232     -10.557  -9.362 -19.353  1.00  0.00           N  
ATOM   3784  CA  ASN B 232      -9.883  -8.096 -19.624  1.00  0.00           C  
ATOM   3785  C   ASN B 232      -9.298  -7.564 -18.334  1.00  0.00           C  
ATOM   3786  O   ASN B 232      -9.997  -7.436 -17.324  1.00  0.00           O  
ATOM   3787  CB  ASN B 232     -10.803  -7.102 -20.308  1.00  0.00           C  
ATOM   3788  CG  ASN B 232     -10.110  -5.788 -20.625  1.00  0.00           C  
ATOM   3789  OD1 ASN B 232      -9.928  -4.951 -19.740  1.00  0.00           O  
ATOM   3790  ND2 ASN B 232      -9.713  -5.590 -21.854  1.00  0.00           N  
ATOM   3791  H   ASN B 232     -11.495  -9.324 -18.959  1.00  0.00           H  
ATOM   3792  HA  ASN B 232      -9.043  -8.283 -20.293  1.00  0.00           H  
ATOM   3793 1HB  ASN B 232     -11.159  -7.537 -21.245  1.00  0.00           H  
ATOM   3794 2HB  ASN B 232     -11.670  -6.917 -19.689  1.00  0.00           H  
ATOM   3795 1HD2 ASN B 232      -9.250  -4.738 -22.099  1.00  0.00           H  
ATOM   3796 2HD2 ASN B 232      -9.864  -6.292 -22.577  1.00  0.00           H  
ATOM   3797  N   VAL B 233      -7.997  -7.337 -18.332  1.00  0.00           N  
ATOM   3798  CA  VAL B 233      -7.346  -6.869 -17.129  1.00  0.00           C  
ATOM   3799  C   VAL B 233      -6.642  -5.555 -17.331  1.00  0.00           C  
ATOM   3800  O   VAL B 233      -5.860  -5.376 -18.272  1.00  0.00           O  
ATOM   3801  CB  VAL B 233      -6.355  -7.906 -16.615  1.00  0.00           C  
ATOM   3802  CG1 VAL B 233      -5.640  -7.375 -15.359  1.00  0.00           C  
ATOM   3803  CG2 VAL B 233      -7.132  -9.214 -16.332  1.00  0.00           C  
ATOM   3804  H   VAL B 233      -7.450  -7.459 -19.184  1.00  0.00           H  
ATOM   3805  HA  VAL B 233      -8.104  -6.731 -16.361  1.00  0.00           H  
ATOM   3806  HB  VAL B 233      -5.600  -8.069 -17.364  1.00  0.00           H  
ATOM   3807 1HG1 VAL B 233      -4.941  -8.091 -15.036  1.00  0.00           H  
ATOM   3808 2HG1 VAL B 233      -5.101  -6.457 -15.575  1.00  0.00           H  
ATOM   3809 3HG1 VAL B 233      -6.377  -7.188 -14.573  1.00  0.00           H  
ATOM   3810 1HG2 VAL B 233      -6.483  -9.983 -15.981  1.00  0.00           H  
ATOM   3811 2HG2 VAL B 233      -7.895  -9.019 -15.583  1.00  0.00           H  
ATOM   3812 3HG2 VAL B 233      -7.606  -9.561 -17.245  1.00  0.00           H  
ATOM   3813  N   THR B 234      -6.933  -4.614 -16.450  1.00  0.00           N  
ATOM   3814  CA  THR B 234      -6.296  -3.322 -16.571  1.00  0.00           C  
ATOM   3815  C   THR B 234      -5.663  -2.894 -15.264  1.00  0.00           C  
ATOM   3816  O   THR B 234      -6.119  -3.273 -14.181  1.00  0.00           O  
ATOM   3817  CB  THR B 234      -7.280  -2.240 -17.078  1.00  0.00           C  
ATOM   3818  OG1 THR B 234      -8.322  -2.000 -16.123  1.00  0.00           O  
ATOM   3819  CG2 THR B 234      -7.942  -2.738 -18.355  1.00  0.00           C  
ATOM   3820  H   THR B 234      -7.587  -4.831 -15.695  1.00  0.00           H  
ATOM   3821  HA  THR B 234      -5.505  -3.394 -17.310  1.00  0.00           H  
ATOM   3822  HB  THR B 234      -6.729  -1.317 -17.274  1.00  0.00           H  
ATOM   3823  HG1 THR B 234      -8.799  -1.206 -16.376  1.00  0.00           H  
ATOM   3824 1HG2 THR B 234      -8.627  -1.984 -18.733  1.00  0.00           H  
ATOM   3825 2HG2 THR B 234      -7.196  -2.955 -19.099  1.00  0.00           H  
ATOM   3826 3HG2 THR B 234      -8.496  -3.640 -18.142  1.00  0.00           H  
ATOM   3827  N   GLU B 235      -4.637  -2.060 -15.350  1.00  0.00           N  
ATOM   3828  CA  GLU B 235      -4.075  -1.492 -14.137  1.00  0.00           C  
ATOM   3829  C   GLU B 235      -4.463  -0.028 -14.122  1.00  0.00           C  
ATOM   3830  O   GLU B 235      -4.025   0.750 -14.973  1.00  0.00           O  
ATOM   3831  CB  GLU B 235      -2.566  -1.643 -14.084  1.00  0.00           C  
ATOM   3832  CG  GLU B 235      -1.952  -1.145 -12.819  1.00  0.00           C  
ATOM   3833  CD  GLU B 235      -0.502  -1.218 -12.855  1.00  0.00           C  
ATOM   3834  OE1 GLU B 235      -0.006  -1.716 -13.817  1.00  0.00           O  
ATOM   3835  OE2 GLU B 235       0.125  -0.780 -11.936  1.00  0.00           O  
ATOM   3836  H   GLU B 235      -4.288  -1.805 -16.277  1.00  0.00           H  
ATOM   3837  HA  GLU B 235      -4.523  -1.974 -13.267  1.00  0.00           H  
ATOM   3838 1HB  GLU B 235      -2.284  -2.688 -14.221  1.00  0.00           H  
ATOM   3839 2HB  GLU B 235      -2.131  -1.066 -14.882  1.00  0.00           H  
ATOM   3840 1HG  GLU B 235      -2.248  -0.135 -12.667  1.00  0.00           H  
ATOM   3841 2HG  GLU B 235      -2.324  -1.738 -11.983  1.00  0.00           H  
ATOM   3842  N   SER B 236      -5.256   0.353 -13.126  1.00  0.00           N  
ATOM   3843  CA  SER B 236      -5.801   1.702 -12.992  1.00  0.00           C  
ATOM   3844  C   SER B 236      -4.774   2.752 -12.595  1.00  0.00           C  
ATOM   3845  O   SER B 236      -5.054   3.957 -12.662  1.00  0.00           O  
ATOM   3846  CB  SER B 236      -6.878   1.714 -11.964  1.00  0.00           C  
ATOM   3847  OG  SER B 236      -6.347   1.417 -10.709  1.00  0.00           O  
ATOM   3848  H   SER B 236      -5.539  -0.346 -12.450  1.00  0.00           H  
ATOM   3849  HA  SER B 236      -6.203   1.991 -13.964  1.00  0.00           H  
ATOM   3850 1HB  SER B 236      -7.331   2.704 -11.946  1.00  0.00           H  
ATOM   3851 2HB  SER B 236      -7.643   1.006 -12.214  1.00  0.00           H  
ATOM   3852  HG  SER B 236      -7.044   1.657 -10.074  1.00  0.00           H  
ATOM   3853  N   VAL B 237      -3.582   2.295 -12.209  1.00  0.00           N  
ATOM   3854  CA  VAL B 237      -2.509   3.192 -11.820  1.00  0.00           C  
ATOM   3855  C   VAL B 237      -2.175   4.087 -12.987  1.00  0.00           C  
ATOM   3856  O   VAL B 237      -2.196   5.308 -12.848  1.00  0.00           O  
ATOM   3857  CB  VAL B 237      -1.255   2.399 -11.429  1.00  0.00           C  
ATOM   3858  CG1 VAL B 237      -0.066   3.321 -11.216  1.00  0.00           C  
ATOM   3859  CG2 VAL B 237      -1.548   1.623 -10.198  1.00  0.00           C  
ATOM   3860  H   VAL B 237      -3.438   1.295 -12.175  1.00  0.00           H  
ATOM   3861  HA  VAL B 237      -2.823   3.793 -10.970  1.00  0.00           H  
ATOM   3862  HB  VAL B 237      -0.991   1.723 -12.232  1.00  0.00           H  
ATOM   3863 1HG1 VAL B 237       0.803   2.725 -10.943  1.00  0.00           H  
ATOM   3864 2HG1 VAL B 237       0.165   3.880 -12.117  1.00  0.00           H  
ATOM   3865 3HG1 VAL B 237      -0.300   4.016 -10.423  1.00  0.00           H  
ATOM   3866 1HG2 VAL B 237      -0.667   1.042  -9.952  1.00  0.00           H  
ATOM   3867 2HG2 VAL B 237      -1.797   2.306  -9.388  1.00  0.00           H  
ATOM   3868 3HG2 VAL B 237      -2.382   0.947 -10.370  1.00  0.00           H  
ATOM   3869  N   ASN B 238      -1.911   3.486 -14.153  1.00  0.00           N  
ATOM   3870  CA  ASN B 238      -1.611   4.275 -15.332  1.00  0.00           C  
ATOM   3871  C   ASN B 238      -2.675   4.114 -16.424  1.00  0.00           C  
ATOM   3872  O   ASN B 238      -3.612   4.908 -16.531  1.00  0.00           O  
ATOM   3873  CB  ASN B 238      -0.253   3.855 -15.887  1.00  0.00           C  
ATOM   3874  CG  ASN B 238       0.927   4.256 -15.049  1.00  0.00           C  
ATOM   3875  OD1 ASN B 238       0.921   5.267 -14.335  1.00  0.00           O  
ATOM   3876  ND2 ASN B 238       1.974   3.449 -15.114  1.00  0.00           N  
ATOM   3877  H   ASN B 238      -1.928   2.477 -14.209  1.00  0.00           H  
ATOM   3878  HA  ASN B 238      -1.572   5.330 -15.057  1.00  0.00           H  
ATOM   3879 1HB  ASN B 238      -0.229   2.778 -15.975  1.00  0.00           H  
ATOM   3880 2HB  ASN B 238      -0.128   4.264 -16.894  1.00  0.00           H  
ATOM   3881 1HD2 ASN B 238       2.794   3.654 -14.580  1.00  0.00           H  
ATOM   3882 2HD2 ASN B 238       1.960   2.604 -15.704  1.00  0.00           H  
ATOM   3883  N   ASP B 239      -2.534   3.045 -17.210  1.00  0.00           N  
ATOM   3884  CA  ASP B 239      -3.454   2.690 -18.280  1.00  0.00           C  
ATOM   3885  C   ASP B 239      -3.146   1.297 -18.831  1.00  0.00           C  
ATOM   3886  O   ASP B 239      -3.507   0.985 -19.968  1.00  0.00           O  
ATOM   3887  CB  ASP B 239      -3.385   3.739 -19.402  1.00  0.00           C  
ATOM   3888  CG  ASP B 239      -1.987   3.851 -20.034  1.00  0.00           C  
ATOM   3889  OD1 ASP B 239      -1.109   3.118 -19.623  1.00  0.00           O  
ATOM   3890  OD2 ASP B 239      -1.811   4.666 -20.919  1.00  0.00           O  
ATOM   3891  H   ASP B 239      -1.743   2.443 -17.067  1.00  0.00           H  
ATOM   3892  HA  ASP B 239      -4.464   2.667 -17.869  1.00  0.00           H  
ATOM   3893 1HB  ASP B 239      -4.095   3.476 -20.183  1.00  0.00           H  
ATOM   3894 2HB  ASP B 239      -3.678   4.716 -19.020  1.00  0.00           H  
ATOM   3895  N   HIS B 240      -2.388   0.498 -18.085  1.00  0.00           N  
ATOM   3896  CA  HIS B 240      -1.871  -0.727 -18.675  1.00  0.00           C  
ATOM   3897  C   HIS B 240      -3.009  -1.662 -18.972  1.00  0.00           C  
ATOM   3898  O   HIS B 240      -3.952  -1.749 -18.186  1.00  0.00           O  
ATOM   3899  CB  HIS B 240      -0.823  -1.374 -17.758  1.00  0.00           C  
ATOM   3900  CG  HIS B 240       0.393  -0.489 -17.530  1.00  0.00           C  
ATOM   3901  ND1 HIS B 240       1.279  -0.148 -18.538  1.00  0.00           N  
ATOM   3902  CD2 HIS B 240       0.843   0.132 -16.405  1.00  0.00           C  
ATOM   3903  CE1 HIS B 240       2.217   0.651 -18.044  1.00  0.00           C  
ATOM   3904  NE2 HIS B 240       1.974   0.845 -16.750  1.00  0.00           N  
ATOM   3905  H   HIS B 240      -2.164   0.749 -17.135  1.00  0.00           H  
ATOM   3906  HA  HIS B 240      -1.360  -0.504 -19.610  1.00  0.00           H  
ATOM   3907 1HB  HIS B 240      -1.253  -1.614 -16.808  1.00  0.00           H  
ATOM   3908 2HB  HIS B 240      -0.480  -2.305 -18.203  1.00  0.00           H  
ATOM   3909  HD1 HIS B 240       1.234  -0.421 -19.501  1.00  0.00           H  
ATOM   3910  HD2 HIS B 240       0.477   0.164 -15.380  1.00  0.00           H  
ATOM   3911  HE1 HIS B 240       3.009   1.036 -18.687  1.00  0.00           H  
ATOM   3912  N   GLN B 241      -2.912  -2.400 -20.080  1.00  0.00           N  
ATOM   3913  CA  GLN B 241      -3.954  -3.366 -20.411  1.00  0.00           C  
ATOM   3914  C   GLN B 241      -3.386  -4.693 -20.897  1.00  0.00           C  
ATOM   3915  O   GLN B 241      -2.325  -4.735 -21.515  1.00  0.00           O  
ATOM   3916  CB  GLN B 241      -4.854  -2.755 -21.500  1.00  0.00           C  
ATOM   3917  CG  GLN B 241      -5.442  -1.428 -21.063  1.00  0.00           C  
ATOM   3918  CD  GLN B 241      -6.271  -0.684 -22.019  1.00  0.00           C  
ATOM   3919  OE1 GLN B 241      -7.173  -1.174 -22.713  1.00  0.00           O  
ATOM   3920  NE2 GLN B 241      -5.935   0.605 -22.057  1.00  0.00           N  
ATOM   3921  H   GLN B 241      -2.123  -2.279 -20.698  1.00  0.00           H  
ATOM   3922  HA  GLN B 241      -4.542  -3.565 -19.520  1.00  0.00           H  
ATOM   3923 1HB  GLN B 241      -4.280  -2.597 -22.411  1.00  0.00           H  
ATOM   3924 2HB  GLN B 241      -5.670  -3.440 -21.730  1.00  0.00           H  
ATOM   3925 1HG  GLN B 241      -5.953  -1.509 -20.130  1.00  0.00           H  
ATOM   3926 2HG  GLN B 241      -4.610  -0.799 -20.944  1.00  0.00           H  
ATOM   3927 1HE2 GLN B 241      -6.411   1.240 -22.664  1.00  0.00           H  
ATOM   3928 2HE2 GLN B 241      -5.162   0.931 -21.439  1.00  0.00           H  
ATOM   3929  N   ASP B 242      -4.161  -5.746 -20.690  1.00  0.00           N  
ATOM   3930  CA  ASP B 242      -3.944  -7.072 -21.274  1.00  0.00           C  
ATOM   3931  C   ASP B 242      -5.292  -7.769 -21.372  1.00  0.00           C  
ATOM   3932  O   ASP B 242      -6.245  -7.415 -20.676  1.00  0.00           O  
ATOM   3933  CB  ASP B 242      -2.970  -7.937 -20.473  1.00  0.00           C  
ATOM   3934  CG  ASP B 242      -2.418  -9.227 -21.252  1.00  0.00           C  
ATOM   3935  OD1 ASP B 242      -2.745  -9.370 -22.418  1.00  0.00           O  
ATOM   3936  OD2 ASP B 242      -1.737 -10.072 -20.655  1.00  0.00           O  
ATOM   3937  H   ASP B 242      -4.963  -5.621 -20.072  1.00  0.00           H  
ATOM   3938  HA  ASP B 242      -3.546  -6.952 -22.281  1.00  0.00           H  
ATOM   3939 1HB  ASP B 242      -2.115  -7.332 -20.181  1.00  0.00           H  
ATOM   3940 2HB  ASP B 242      -3.472  -8.230 -19.603  1.00  0.00           H  
ATOM   3941  N   GLU B 243      -5.385  -8.725 -22.273  1.00  0.00           N  
ATOM   3942  CA  GLU B 243      -6.639  -9.450 -22.443  1.00  0.00           C  
ATOM   3943  C   GLU B 243      -6.432 -10.840 -23.031  1.00  0.00           C  
ATOM   3944  O   GLU B 243      -5.768 -10.988 -24.060  1.00  0.00           O  
ATOM   3945  CB  GLU B 243      -7.566  -8.625 -23.349  1.00  0.00           C  
ATOM   3946  CG  GLU B 243      -8.921  -9.207 -23.585  1.00  0.00           C  
ATOM   3947  CD  GLU B 243      -9.778  -8.352 -24.504  1.00  0.00           C  
ATOM   3948  OE1 GLU B 243     -10.075  -7.224 -24.176  1.00  0.00           O  
ATOM   3949  OE2 GLU B 243     -10.138  -8.845 -25.548  1.00  0.00           O  
ATOM   3950  H   GLU B 243      -4.534  -8.985 -22.779  1.00  0.00           H  
ATOM   3951  HA  GLU B 243      -7.103  -9.567 -21.466  1.00  0.00           H  
ATOM   3952 1HB  GLU B 243      -7.714  -7.638 -22.908  1.00  0.00           H  
ATOM   3953 2HB  GLU B 243      -7.091  -8.479 -24.317  1.00  0.00           H  
ATOM   3954 1HG  GLU B 243      -8.805 -10.196 -24.026  1.00  0.00           H  
ATOM   3955 2HG  GLU B 243      -9.419  -9.325 -22.626  1.00  0.00           H  
ATOM   3956  N   LYS B 244      -7.032 -11.845 -22.394  1.00  0.00           N  
ATOM   3957  CA  LYS B 244      -6.948 -13.226 -22.879  1.00  0.00           C  
ATOM   3958  C   LYS B 244      -8.319 -13.876 -22.897  1.00  0.00           C  
ATOM   3959  O   LYS B 244      -9.209 -13.497 -22.131  1.00  0.00           O  
ATOM   3960  CB  LYS B 244      -5.979 -14.064 -22.054  1.00  0.00           C  
ATOM   3961  CG  LYS B 244      -4.563 -13.559 -22.049  1.00  0.00           C  
ATOM   3962  CD  LYS B 244      -3.845 -13.756 -23.373  1.00  0.00           C  
ATOM   3963  CE  LYS B 244      -2.456 -13.100 -23.318  1.00  0.00           C  
ATOM   3964  NZ  LYS B 244      -1.497 -13.837 -22.437  1.00  0.00           N  
ATOM   3965  H   LYS B 244      -7.571 -11.625 -21.552  1.00  0.00           H  
ATOM   3966  HA  LYS B 244      -6.585 -13.209 -23.907  1.00  0.00           H  
ATOM   3967 1HB  LYS B 244      -6.308 -14.065 -21.045  1.00  0.00           H  
ATOM   3968 2HB  LYS B 244      -5.981 -15.095 -22.406  1.00  0.00           H  
ATOM   3969 1HG  LYS B 244      -4.536 -12.507 -21.793  1.00  0.00           H  
ATOM   3970 2HG  LYS B 244      -4.026 -14.105 -21.304  1.00  0.00           H  
ATOM   3971 1HD  LYS B 244      -3.737 -14.818 -23.580  1.00  0.00           H  
ATOM   3972 2HD  LYS B 244      -4.419 -13.300 -24.177  1.00  0.00           H  
ATOM   3973 1HE  LYS B 244      -2.044 -13.042 -24.322  1.00  0.00           H  
ATOM   3974 2HE  LYS B 244      -2.574 -12.091 -22.926  1.00  0.00           H  
ATOM   3975 1HZ  LYS B 244      -0.618 -13.343 -22.428  1.00  0.00           H  
ATOM   3976 2HZ  LYS B 244      -1.856 -13.899 -21.460  1.00  0.00           H  
ATOM   3977 3HZ  LYS B 244      -1.363 -14.763 -22.790  1.00  0.00           H  
ATOM   3978  N   ALA B 245      -8.489 -14.870 -23.754  1.00  0.00           N  
ATOM   3979  CA  ALA B 245      -9.782 -15.530 -23.845  1.00  0.00           C  
ATOM   3980  C   ALA B 245      -9.662 -16.979 -24.237  1.00  0.00           C  
ATOM   3981  O   ALA B 245      -8.665 -17.403 -24.825  1.00  0.00           O  
ATOM   3982  CB  ALA B 245     -10.654 -14.817 -24.869  1.00  0.00           C  
ATOM   3983  H   ALA B 245      -7.734 -15.159 -24.361  1.00  0.00           H  
ATOM   3984  HA  ALA B 245     -10.255 -15.486 -22.864  1.00  0.00           H  
ATOM   3985 1HB  ALA B 245     -11.632 -15.295 -24.914  1.00  0.00           H  
ATOM   3986 2HB  ALA B 245     -10.770 -13.786 -24.588  1.00  0.00           H  
ATOM   3987 3HB  ALA B 245     -10.185 -14.872 -25.847  1.00  0.00           H  
ATOM   3988  N   ILE B 246     -10.687 -17.732 -23.887  1.00  0.00           N  
ATOM   3989  CA  ILE B 246     -10.798 -19.117 -24.294  1.00  0.00           C  
ATOM   3990  C   ILE B 246     -12.198 -19.415 -24.810  1.00  0.00           C  
ATOM   3991  O   ILE B 246     -13.173 -18.751 -24.444  1.00  0.00           O  
ATOM   3992  CB  ILE B 246     -10.374 -20.084 -23.167  1.00  0.00           C  
ATOM   3993  CG1 ILE B 246     -11.223 -19.876 -21.952  1.00  0.00           C  
ATOM   3994  CG2 ILE B 246      -8.882 -19.949 -22.824  1.00  0.00           C  
ATOM   3995  CD1 ILE B 246     -10.995 -20.928 -20.929  1.00  0.00           C  
ATOM   3996  H   ILE B 246     -11.448 -17.283 -23.372  1.00  0.00           H  
ATOM   3997  HA  ILE B 246     -10.107 -19.284 -25.120  1.00  0.00           H  
ATOM   3998  HB  ILE B 246     -10.558 -21.106 -23.506  1.00  0.00           H  
ATOM   3999 1HG1 ILE B 246     -10.985 -18.906 -21.517  1.00  0.00           H  
ATOM   4000 2HG1 ILE B 246     -12.275 -19.880 -22.237  1.00  0.00           H  
ATOM   4001 1HG2 ILE B 246      -8.615 -20.666 -22.048  1.00  0.00           H  
ATOM   4002 2HG2 ILE B 246      -8.285 -20.143 -23.715  1.00  0.00           H  
ATOM   4003 3HG2 ILE B 246      -8.667 -18.948 -22.465  1.00  0.00           H  
ATOM   4004 1HD1 ILE B 246     -11.608 -20.725 -20.072  1.00  0.00           H  
ATOM   4005 2HD1 ILE B 246     -11.243 -21.904 -21.339  1.00  0.00           H  
ATOM   4006 3HD1 ILE B 246      -9.959 -20.913 -20.637  1.00  0.00           H  
ATOM   4007  N   ASN B 247     -12.278 -20.412 -25.682  1.00  0.00           N  
ATOM   4008  CA  ASN B 247     -13.544 -20.887 -26.222  1.00  0.00           C  
ATOM   4009  C   ASN B 247     -14.003 -22.129 -25.477  1.00  0.00           C  
ATOM   4010  O   ASN B 247     -13.240 -23.086 -25.300  1.00  0.00           O  
ATOM   4011  CB  ASN B 247     -13.434 -21.111 -27.715  1.00  0.00           C  
ATOM   4012  CG  ASN B 247     -13.253 -19.801 -28.470  1.00  0.00           C  
ATOM   4013  OD1 ASN B 247     -13.918 -18.803 -28.161  1.00  0.00           O  
ATOM   4014  ND2 ASN B 247     -12.365 -19.785 -29.421  1.00  0.00           N  
ATOM   4015  H   ASN B 247     -11.430 -20.882 -25.960  1.00  0.00           H  
ATOM   4016  HA  ASN B 247     -14.306 -20.124 -26.055  1.00  0.00           H  
ATOM   4017 1HB  ASN B 247     -12.589 -21.771 -27.936  1.00  0.00           H  
ATOM   4018 2HB  ASN B 247     -14.338 -21.603 -28.076  1.00  0.00           H  
ATOM   4019 1HD2 ASN B 247     -12.201 -18.952 -29.950  1.00  0.00           H  
ATOM   4020 2HD2 ASN B 247     -11.840 -20.631 -29.639  1.00  0.00           H  
ATOM   4021  N   ILE B 248     -15.237 -22.069 -25.000  1.00  0.00           N  
ATOM   4022  CA  ILE B 248     -15.835 -23.137 -24.217  1.00  0.00           C  
ATOM   4023  C   ILE B 248     -17.126 -23.631 -24.807  1.00  0.00           C  
ATOM   4024  O   ILE B 248     -17.954 -22.844 -25.269  1.00  0.00           O  
ATOM   4025  CB  ILE B 248     -16.040 -22.691 -22.768  1.00  0.00           C  
ATOM   4026  CG1 ILE B 248     -14.683 -22.397 -22.210  1.00  0.00           C  
ATOM   4027  CG2 ILE B 248     -16.823 -23.733 -21.908  1.00  0.00           C  
ATOM   4028  CD1 ILE B 248     -14.721 -21.780 -20.980  1.00  0.00           C  
ATOM   4029  H   ILE B 248     -15.790 -21.233 -25.194  1.00  0.00           H  
ATOM   4030  HA  ILE B 248     -15.136 -23.965 -24.205  1.00  0.00           H  
ATOM   4031  HB  ILE B 248     -16.588 -21.768 -22.772  1.00  0.00           H  
ATOM   4032 1HG1 ILE B 248     -14.124 -23.317 -22.133  1.00  0.00           H  
ATOM   4033 2HG1 ILE B 248     -14.156 -21.724 -22.870  1.00  0.00           H  
ATOM   4034 1HG2 ILE B 248     -16.933 -23.353 -20.898  1.00  0.00           H  
ATOM   4035 2HG2 ILE B 248     -17.809 -23.901 -22.335  1.00  0.00           H  
ATOM   4036 3HG2 ILE B 248     -16.278 -24.676 -21.881  1.00  0.00           H  
ATOM   4037 1HD1 ILE B 248     -13.706 -21.606 -20.661  1.00  0.00           H  
ATOM   4038 2HD1 ILE B 248     -15.254 -20.836 -21.048  1.00  0.00           H  
ATOM   4039 3HD1 ILE B 248     -15.222 -22.439 -20.279  1.00  0.00           H  
ATOM   4040  N   THR B 249     -17.292 -24.938 -24.846  1.00  0.00           N  
ATOM   4041  CA  THR B 249     -18.537 -25.454 -25.371  1.00  0.00           C  
ATOM   4042  C   THR B 249     -19.255 -26.293 -24.343  1.00  0.00           C  
ATOM   4043  O   THR B 249     -18.625 -26.920 -23.486  1.00  0.00           O  
ATOM   4044  CB  THR B 249     -18.299 -26.301 -26.636  1.00  0.00           C  
ATOM   4045  OG1 THR B 249     -17.497 -27.429 -26.304  1.00  0.00           O  
ATOM   4046  CG2 THR B 249     -17.583 -25.481 -27.701  1.00  0.00           C  
ATOM   4047  H   THR B 249     -16.561 -25.550 -24.481  1.00  0.00           H  
ATOM   4048  HA  THR B 249     -19.187 -24.627 -25.631  1.00  0.00           H  
ATOM   4049  HB  THR B 249     -19.259 -26.645 -27.021  1.00  0.00           H  
ATOM   4050  HG1 THR B 249     -16.637 -27.121 -25.994  1.00  0.00           H  
ATOM   4051 1HG2 THR B 249     -17.426 -26.097 -28.587  1.00  0.00           H  
ATOM   4052 2HG2 THR B 249     -18.194 -24.616 -27.961  1.00  0.00           H  
ATOM   4053 3HG2 THR B 249     -16.619 -25.144 -27.322  1.00  0.00           H  
ATOM   4054  N   VAL B 250     -20.572 -26.326 -24.476  1.00  0.00           N  
ATOM   4055  CA  VAL B 250     -21.418 -27.162 -23.655  1.00  0.00           C  
ATOM   4056  C   VAL B 250     -22.136 -28.118 -24.598  1.00  0.00           C  
ATOM   4057  O   VAL B 250     -22.705 -27.676 -25.605  1.00  0.00           O  
ATOM   4058  CB  VAL B 250     -22.441 -26.334 -22.858  1.00  0.00           C  
ATOM   4059  CG1 VAL B 250     -23.298 -27.264 -21.991  1.00  0.00           C  
ATOM   4060  CG2 VAL B 250     -21.734 -25.315 -22.023  1.00  0.00           C  
ATOM   4061  H   VAL B 250     -20.992 -25.728 -25.171  1.00  0.00           H  
ATOM   4062  HA  VAL B 250     -20.804 -27.713 -22.960  1.00  0.00           H  
ATOM   4063  HB  VAL B 250     -23.112 -25.824 -23.549  1.00  0.00           H  
ATOM   4064 1HG1 VAL B 250     -24.023 -26.688 -21.436  1.00  0.00           H  
ATOM   4065 2HG1 VAL B 250     -23.815 -27.987 -22.613  1.00  0.00           H  
ATOM   4066 3HG1 VAL B 250     -22.651 -27.791 -21.292  1.00  0.00           H  
ATOM   4067 1HG2 VAL B 250     -22.472 -24.745 -21.476  1.00  0.00           H  
ATOM   4068 2HG2 VAL B 250     -21.072 -25.813 -21.331  1.00  0.00           H  
ATOM   4069 3HG2 VAL B 250     -21.159 -24.650 -22.664  1.00  0.00           H  
ATOM   4070  N   VAL B 251     -22.119 -29.413 -24.282  1.00  0.00           N  
ATOM   4071  CA  VAL B 251     -22.736 -30.406 -25.168  1.00  0.00           C  
ATOM   4072  C   VAL B 251     -23.936 -31.080 -24.515  1.00  0.00           C  
ATOM   4073  O   VAL B 251     -24.079 -31.073 -23.294  1.00  0.00           O  
ATOM   4074  CB  VAL B 251     -21.710 -31.497 -25.551  1.00  0.00           C  
ATOM   4075  CG1 VAL B 251     -20.541 -30.870 -26.264  1.00  0.00           C  
ATOM   4076  CG2 VAL B 251     -21.250 -32.244 -24.343  1.00  0.00           C  
ATOM   4077  H   VAL B 251     -21.618 -29.692 -23.438  1.00  0.00           H  
ATOM   4078  HA  VAL B 251     -23.073 -29.904 -26.075  1.00  0.00           H  
ATOM   4079  HB  VAL B 251     -22.185 -32.197 -26.235  1.00  0.00           H  
ATOM   4080 1HG1 VAL B 251     -19.849 -31.652 -26.530  1.00  0.00           H  
ATOM   4081 2HG1 VAL B 251     -20.884 -30.351 -27.158  1.00  0.00           H  
ATOM   4082 3HG1 VAL B 251     -20.042 -30.160 -25.599  1.00  0.00           H  
ATOM   4083 1HG2 VAL B 251     -20.544 -33.017 -24.640  1.00  0.00           H  
ATOM   4084 2HG2 VAL B 251     -20.763 -31.561 -23.671  1.00  0.00           H  
ATOM   4085 3HG2 VAL B 251     -22.114 -32.701 -23.860  1.00  0.00           H  
ATOM   4086  N   GLU B 252     -24.806 -31.666 -25.331  1.00  0.00           N  
ATOM   4087  CA  GLU B 252     -26.001 -32.313 -24.807  1.00  0.00           C  
ATOM   4088  C   GLU B 252     -25.757 -33.782 -24.473  1.00  0.00           C  
ATOM   4089  O   GLU B 252     -24.641 -34.171 -24.120  1.00  0.00           O  
ATOM   4090  OXT GLU B 252     -26.656 -34.573 -24.553  1.00  0.00           O  
ATOM   4091  CB  GLU B 252     -27.148 -32.165 -25.801  1.00  0.00           C  
ATOM   4092  CG  GLU B 252     -28.507 -32.513 -25.233  1.00  0.00           C  
ATOM   4093  CD  GLU B 252     -29.635 -32.203 -26.171  1.00  0.00           C  
ATOM   4094  OE1 GLU B 252     -29.374 -31.691 -27.233  1.00  0.00           O  
ATOM   4095  OE2 GLU B 252     -30.760 -32.494 -25.835  1.00  0.00           O  
ATOM   4096  H   GLU B 252     -24.649 -31.647 -26.330  1.00  0.00           H  
ATOM   4097  HA  GLU B 252     -26.292 -31.805 -23.884  1.00  0.00           H  
ATOM   4098 1HB  GLU B 252     -27.185 -31.142 -26.176  1.00  0.00           H  
ATOM   4099 2HB  GLU B 252     -26.973 -32.816 -26.655  1.00  0.00           H  
ATOM   4100 1HG  GLU B 252     -28.529 -33.575 -24.996  1.00  0.00           H  
ATOM   4101 2HG  GLU B 252     -28.651 -31.958 -24.301  1.00  0.00           H  
TER                                                                             
REMARK PDBinfo-LABEL:    1 BOINC mot_40e86e4e32a25ee6cbb7392bdf050625_0001_1_000000007_0001_45_49_H_._bcov_4helix_08751_0001_0001__native

score -716.133
silent_score -716.133
time -1422.78
                             
