# Supplementary material for: Design of protein-binding proteins from the target structure alone
Source: Nature. 2022 Mar 24;605(7910):551–60. doi: 10.1038/s41586-022-04654-9 (PMC9117152; doi:10.1038/s41586-022-04654-9)
Supplement: Supplementary file 3 — Supplementary Code Design scripts and main pdb files. This compressed file is the main supplement and contains the following files: => cao_2021_protocol/ => design_models_final_combo_optimized/ => design_models_sequence/ => design_models_ssm_natives/ => ngs_analysis_scripts/ [file 41586_2022_4654_MOESM3_ESM.gz › supplemental_files/design_models_ssm_natives/PDGFR_ssm/mot_08167eb7329a42484cd5255d2447d7e3_0001_000000008_0001_28_33_H_._bcov_4helix_06679_0001_0001.pdb]

SSBOND     CYS B   89    CYS B  130                                       2.07  
SSBOND     CYS B  175    CYS B  231                                       2.06  
ATOM      1  N   ASP A   1     -17.298  -4.493  -2.260  1.00  0.00           N  
ATOM      2  CA  ASP A   1     -17.594  -5.612  -1.374  1.00  0.00           C  
ATOM      3  C   ASP A   1     -16.449  -5.942  -0.404  1.00  0.00           C  
ATOM      4  O   ASP A   1     -16.635  -5.937   0.818  1.00  0.00           O  
ATOM      5  CB  ASP A   1     -18.010  -6.829  -2.217  1.00  0.00           C  
ATOM      6  CG  ASP A   1     -17.005  -7.141  -3.313  1.00  0.00           C  
ATOM      7  OD1 ASP A   1     -16.051  -6.375  -3.416  1.00  0.00           O  
ATOM      8  OD2 ASP A   1     -17.171  -8.088  -4.018  1.00  0.00           O  
ATOM      9 1H   ASP A   1     -18.138  -4.193  -2.731  1.00  0.00           H  
ATOM     10 2H   ASP A   1     -16.930  -3.728  -1.703  1.00  0.00           H  
ATOM     11 3H   ASP A   1     -16.610  -4.790  -2.945  1.00  0.00           H  
ATOM     12  HA  ASP A   1     -18.455  -5.329  -0.767  1.00  0.00           H  
ATOM     13 1HB  ASP A   1     -18.106  -7.703  -1.570  1.00  0.00           H  
ATOM     14 2HB  ASP A   1     -18.983  -6.646  -2.671  1.00  0.00           H  
ATOM     15  N   LEU A   2     -15.282  -6.261  -0.948  1.00  0.00           N  
ATOM     16  CA  LEU A   2     -14.123  -6.692  -0.170  1.00  0.00           C  
ATOM     17  C   LEU A   2     -13.594  -5.629   0.787  1.00  0.00           C  
ATOM     18  O   LEU A   2     -13.242  -5.941   1.924  1.00  0.00           O  
ATOM     19  CB  LEU A   2     -13.015  -7.154  -1.136  1.00  0.00           C  
ATOM     20  CG  LEU A   2     -11.727  -7.805  -0.526  1.00  0.00           C  
ATOM     21  CD1 LEU A   2     -11.136  -8.803  -1.532  1.00  0.00           C  
ATOM     22  CD2 LEU A   2     -10.696  -6.756  -0.253  1.00  0.00           C  
ATOM     23  H   LEU A   2     -15.216  -6.236  -1.963  1.00  0.00           H  
ATOM     24  HA  LEU A   2     -14.424  -7.555   0.427  1.00  0.00           H  
ATOM     25 1HB  LEU A   2     -13.455  -7.880  -1.821  1.00  0.00           H  
ATOM     26 2HB  LEU A   2     -12.696  -6.293  -1.722  1.00  0.00           H  
ATOM     27  HG  LEU A   2     -11.976  -8.343   0.397  1.00  0.00           H  
ATOM     28 1HD1 LEU A   2     -10.240  -9.255  -1.106  1.00  0.00           H  
ATOM     29 2HD1 LEU A   2     -11.868  -9.584  -1.743  1.00  0.00           H  
ATOM     30 3HD1 LEU A   2     -10.876  -8.286  -2.460  1.00  0.00           H  
ATOM     31 1HD2 LEU A   2      -9.823  -7.240   0.116  1.00  0.00           H  
ATOM     32 2HD2 LEU A   2     -10.468  -6.253  -1.170  1.00  0.00           H  
ATOM     33 3HD2 LEU A   2     -11.026  -6.041   0.468  1.00  0.00           H  
ATOM     34  N   LEU A   3     -13.487  -4.377   0.347  1.00  0.00           N  
ATOM     35  CA  LEU A   3     -12.910  -3.385   1.241  1.00  0.00           C  
ATOM     36  C   LEU A   3     -13.883  -2.970   2.319  1.00  0.00           C  
ATOM     37  O   LEU A   3     -13.463  -2.635   3.428  1.00  0.00           O  
ATOM     38  CB  LEU A   3     -12.405  -2.190   0.458  1.00  0.00           C  
ATOM     39  CG  LEU A   3     -11.232  -2.502  -0.484  1.00  0.00           C  
ATOM     40  CD1 LEU A   3     -10.925  -1.258  -1.303  1.00  0.00           C  
ATOM     41  CD2 LEU A   3      -9.967  -3.003   0.299  1.00  0.00           C  
ATOM     42  H   LEU A   3     -13.795  -4.128  -0.581  1.00  0.00           H  
ATOM     43  HA  LEU A   3     -12.077  -3.840   1.749  1.00  0.00           H  
ATOM     44 1HB  LEU A   3     -13.229  -1.798  -0.139  1.00  0.00           H  
ATOM     45 2HB  LEU A   3     -12.095  -1.424   1.155  1.00  0.00           H  
ATOM     46  HG  LEU A   3     -11.533  -3.274  -1.146  1.00  0.00           H  
ATOM     47 1HD1 LEU A   3     -10.139  -1.468  -1.986  1.00  0.00           H  
ATOM     48 2HD1 LEU A   3     -11.812  -0.962  -1.859  1.00  0.00           H  
ATOM     49 3HD1 LEU A   3     -10.623  -0.446  -0.658  1.00  0.00           H  
ATOM     50 1HD2 LEU A   3      -9.195  -3.228  -0.404  1.00  0.00           H  
ATOM     51 2HD2 LEU A   3      -9.621  -2.252   0.984  1.00  0.00           H  
ATOM     52 3HD2 LEU A   3     -10.168  -3.901   0.852  1.00  0.00           H  
ATOM     53  N   GLU A   4     -15.174  -2.998   2.031  1.00  0.00           N  
ATOM     54  CA  GLU A   4     -16.137  -2.667   3.053  1.00  0.00           C  
ATOM     55  C   GLU A   4     -16.077  -3.761   4.128  1.00  0.00           C  
ATOM     56  O   GLU A   4     -16.095  -3.458   5.330  1.00  0.00           O  
ATOM     57  CB  GLU A   4     -17.519  -2.506   2.430  1.00  0.00           C  
ATOM     58  CG  GLU A   4     -17.628  -1.286   1.469  1.00  0.00           C  
ATOM     59  CD  GLU A   4     -17.041  -1.550   0.083  1.00  0.00           C  
ATOM     60  OE1 GLU A   4     -16.637  -2.669  -0.154  1.00  0.00           O  
ATOM     61  OE2 GLU A   4     -17.002  -0.651  -0.725  1.00  0.00           O  
ATOM     62  H   GLU A   4     -15.499  -3.211   1.086  1.00  0.00           H  
ATOM     63  HA  GLU A   4     -15.853  -1.721   3.513  1.00  0.00           H  
ATOM     64 1HB  GLU A   4     -17.772  -3.410   1.870  1.00  0.00           H  
ATOM     65 2HB  GLU A   4     -18.263  -2.388   3.216  1.00  0.00           H  
ATOM     66 1HG  GLU A   4     -18.678  -1.016   1.360  1.00  0.00           H  
ATOM     67 2HG  GLU A   4     -17.110  -0.441   1.920  1.00  0.00           H  
ATOM     68  N   LYS A   5     -15.934  -5.038   3.697  1.00  0.00           N  
ATOM     69  CA  LYS A   5     -15.784  -6.126   4.652  1.00  0.00           C  
ATOM     70  C   LYS A   5     -14.500  -5.934   5.436  1.00  0.00           C  
ATOM     71  O   LYS A   5     -14.481  -6.154   6.646  1.00  0.00           O  
ATOM     72  CB  LYS A   5     -15.706  -7.498   3.964  1.00  0.00           C  
ATOM     73  CG  LYS A   5     -17.009  -8.047   3.379  1.00  0.00           C  
ATOM     74  CD  LYS A   5     -16.749  -9.317   2.500  1.00  0.00           C  
ATOM     75  CE  LYS A   5     -16.364 -10.570   3.335  1.00  0.00           C  
ATOM     76  NZ  LYS A   5     -16.181 -11.795   2.482  1.00  0.00           N  
ATOM     77  H   LYS A   5     -15.973  -5.254   2.696  1.00  0.00           H  
ATOM     78  HA  LYS A   5     -16.621  -6.109   5.347  1.00  0.00           H  
ATOM     79 1HB  LYS A   5     -14.976  -7.453   3.154  1.00  0.00           H  
ATOM     80 2HB  LYS A   5     -15.332  -8.222   4.683  1.00  0.00           H  
ATOM     81 1HG  LYS A   5     -17.681  -8.310   4.193  1.00  0.00           H  
ATOM     82 2HG  LYS A   5     -17.485  -7.281   2.775  1.00  0.00           H  
ATOM     83 1HD  LYS A   5     -17.637  -9.536   1.912  1.00  0.00           H  
ATOM     84 2HD  LYS A   5     -15.925  -9.109   1.811  1.00  0.00           H  
ATOM     85 1HE  LYS A   5     -15.431 -10.386   3.864  1.00  0.00           H  
ATOM     86 2HE  LYS A   5     -17.150 -10.762   4.061  1.00  0.00           H  
ATOM     87 1HZ  LYS A   5     -15.928 -12.574   3.069  1.00  0.00           H  
ATOM     88 2HZ  LYS A   5     -17.022 -12.007   1.988  1.00  0.00           H  
ATOM     89 3HZ  LYS A   5     -15.416 -11.653   1.802  1.00  0.00           H  
ATOM     90  N   ALA A   6     -13.428  -5.500   4.758  1.00  0.00           N  
ATOM     91  CA  ALA A   6     -12.149  -5.321   5.411  1.00  0.00           C  
ATOM     92  C   ALA A   6     -12.199  -4.303   6.515  1.00  0.00           C  
ATOM     93  O   ALA A   6     -11.645  -4.530   7.592  1.00  0.00           O  
ATOM     94  CB  ALA A   6     -11.119  -4.874   4.396  1.00  0.00           C  
ATOM     95  H   ALA A   6     -13.496  -5.371   3.745  1.00  0.00           H  
ATOM     96  HA  ALA A   6     -11.869  -6.261   5.841  1.00  0.00           H  
ATOM     97 1HB  ALA A   6     -10.178  -4.785   4.873  1.00  0.00           H  
ATOM     98 2HB  ALA A   6     -11.059  -5.588   3.588  1.00  0.00           H  
ATOM     99 3HB  ALA A   6     -11.407  -3.915   3.995  1.00  0.00           H  
ATOM    100  N   LYS A   7     -12.902  -3.200   6.285  1.00  0.00           N  
ATOM    101  CA  LYS A   7     -12.993  -2.188   7.312  1.00  0.00           C  
ATOM    102  C   LYS A   7     -13.812  -2.709   8.492  1.00  0.00           C  
ATOM    103  O   LYS A   7     -13.429  -2.502   9.647  1.00  0.00           O  
ATOM    104  CB  LYS A   7     -13.560  -0.909   6.718  1.00  0.00           C  
ATOM    105  CG  LYS A   7     -12.580  -0.221   5.718  1.00  0.00           C  
ATOM    106  CD  LYS A   7     -13.031   1.184   5.329  1.00  0.00           C  
ATOM    107  CE  LYS A   7     -14.277   1.157   4.438  1.00  0.00           C  
ATOM    108  NZ  LYS A   7     -14.641   2.513   3.951  1.00  0.00           N  
ATOM    109  H   LYS A   7     -13.304  -3.048   5.352  1.00  0.00           H  
ATOM    110  HA  LYS A   7     -11.993  -1.972   7.681  1.00  0.00           H  
ATOM    111 1HB  LYS A   7     -14.481  -1.154   6.187  1.00  0.00           H  
ATOM    112 2HB  LYS A   7     -13.805  -0.205   7.516  1.00  0.00           H  
ATOM    113 1HG  LYS A   7     -11.584  -0.174   6.151  1.00  0.00           H  
ATOM    114 2HG  LYS A   7     -12.513  -0.820   4.819  1.00  0.00           H  
ATOM    115 1HD  LYS A   7     -13.249   1.761   6.231  1.00  0.00           H  
ATOM    116 2HD  LYS A   7     -12.221   1.687   4.790  1.00  0.00           H  
ATOM    117 1HE  LYS A   7     -14.096   0.505   3.581  1.00  0.00           H  
ATOM    118 2HE  LYS A   7     -15.113   0.765   5.010  1.00  0.00           H  
ATOM    119 1HZ  LYS A   7     -15.466   2.454   3.378  1.00  0.00           H  
ATOM    120 2HZ  LYS A   7     -14.821   3.122   4.732  1.00  0.00           H  
ATOM    121 3HZ  LYS A   7     -13.886   2.915   3.381  1.00  0.00           H  
ATOM    122  N   LYS A   8     -14.907  -3.436   8.216  1.00  0.00           N  
ATOM    123  CA  LYS A   8     -15.733  -3.978   9.291  1.00  0.00           C  
ATOM    124  C   LYS A   8     -14.950  -4.944  10.164  1.00  0.00           C  
ATOM    125  O   LYS A   8     -15.000  -4.868  11.398  1.00  0.00           O  
ATOM    126  CB  LYS A   8     -16.950  -4.715   8.723  1.00  0.00           C  
ATOM    127  CG  LYS A   8     -17.924  -5.316   9.780  1.00  0.00           C  
ATOM    128  CD  LYS A   8     -19.106  -6.010   9.083  1.00  0.00           C  
ATOM    129  CE  LYS A   8     -20.204  -6.519  10.060  1.00  0.00           C  
ATOM    130  NZ  LYS A   8     -19.768  -7.687  10.927  1.00  0.00           N  
ATOM    131  H   LYS A   8     -15.200  -3.565   7.238  1.00  0.00           H  
ATOM    132  HA  LYS A   8     -16.072  -3.152   9.915  1.00  0.00           H  
ATOM    133 1HB  LYS A   8     -17.513  -4.034   8.084  1.00  0.00           H  
ATOM    134 2HB  LYS A   8     -16.604  -5.533   8.090  1.00  0.00           H  
ATOM    135 1HG  LYS A   8     -17.393  -6.049  10.395  1.00  0.00           H  
ATOM    136 2HG  LYS A   8     -18.294  -4.525  10.432  1.00  0.00           H  
ATOM    137 1HD  LYS A   8     -19.563  -5.314   8.378  1.00  0.00           H  
ATOM    138 2HD  LYS A   8     -18.725  -6.862   8.521  1.00  0.00           H  
ATOM    139 1HE  LYS A   8     -20.516  -5.700  10.706  1.00  0.00           H  
ATOM    140 2HE  LYS A   8     -21.055  -6.838   9.460  1.00  0.00           H  
ATOM    141 1HZ  LYS A   8     -20.539  -7.968  11.510  1.00  0.00           H  
ATOM    142 2HZ  LYS A   8     -19.492  -8.462  10.348  1.00  0.00           H  
ATOM    143 3HZ  LYS A   8     -18.982  -7.441  11.551  1.00  0.00           H  
ATOM    144  N   VAL A   9     -14.210  -5.852   9.537  1.00  0.00           N  
ATOM    145  CA  VAL A   9     -13.512  -6.823  10.345  1.00  0.00           C  
ATOM    146  C   VAL A   9     -12.336  -6.135  11.040  1.00  0.00           C  
ATOM    147  O   VAL A   9     -12.043  -6.450  12.185  1.00  0.00           O  
ATOM    148  CB  VAL A   9     -13.126  -8.086   9.535  1.00  0.00           C  
ATOM    149  CG1 VAL A   9     -14.382  -8.666   8.890  1.00  0.00           C  
ATOM    150  CG2 VAL A   9     -12.086  -7.783   8.548  1.00  0.00           C  
ATOM    151  H   VAL A   9     -14.193  -5.878   8.514  1.00  0.00           H  
ATOM    152  HA  VAL A   9     -14.198  -7.169  11.119  1.00  0.00           H  
ATOM    153  HB  VAL A   9     -12.764  -8.837  10.210  1.00  0.00           H  
ATOM    154 1HG1 VAL A   9     -14.141  -9.562   8.342  1.00  0.00           H  
ATOM    155 2HG1 VAL A   9     -15.108  -8.898   9.673  1.00  0.00           H  
ATOM    156 3HG1 VAL A   9     -14.815  -7.956   8.210  1.00  0.00           H  
ATOM    157 1HG2 VAL A   9     -11.816  -8.677   8.000  1.00  0.00           H  
ATOM    158 2HG2 VAL A   9     -12.444  -7.039   7.871  1.00  0.00           H  
ATOM    159 3HG2 VAL A   9     -11.240  -7.425   9.073  1.00  0.00           H  
ATOM    160  N   ALA A  10     -11.678  -5.145  10.415  1.00  0.00           N  
ATOM    161  CA  ALA A  10     -10.600  -4.463  11.117  1.00  0.00           C  
ATOM    162  C   ALA A  10     -11.130  -3.843  12.406  1.00  0.00           C  
ATOM    163  O   ALA A  10     -10.512  -3.976  13.459  1.00  0.00           O  
ATOM    164  CB  ALA A  10      -9.986  -3.401  10.236  1.00  0.00           C  
ATOM    165  H   ALA A  10     -11.890  -4.888   9.445  1.00  0.00           H  
ATOM    166  HA  ALA A  10      -9.841  -5.193  11.381  1.00  0.00           H  
ATOM    167 1HB  ALA A  10      -9.187  -2.902  10.756  1.00  0.00           H  
ATOM    168 2HB  ALA A  10      -9.602  -3.874   9.335  1.00  0.00           H  
ATOM    169 3HB  ALA A  10     -10.749  -2.670   9.967  1.00  0.00           H  
ATOM    170  N   ARG A  11     -12.348  -3.280  12.378  1.00  0.00           N  
ATOM    171  CA  ARG A  11     -12.918  -2.692  13.595  1.00  0.00           C  
ATOM    172  C   ARG A  11     -13.105  -3.735  14.702  1.00  0.00           C  
ATOM    173  O   ARG A  11     -12.941  -3.433  15.887  1.00  0.00           O  
ATOM    174  CB  ARG A  11     -14.264  -2.032  13.308  1.00  0.00           C  
ATOM    175  CG  ARG A  11     -14.192  -0.745  12.498  1.00  0.00           C  
ATOM    176  CD  ARG A  11     -15.532  -0.182  12.168  1.00  0.00           C  
ATOM    177  NE  ARG A  11     -15.394   1.018  11.358  1.00  0.00           N  
ATOM    178  CZ  ARG A  11     -16.395   1.787  10.875  1.00  0.00           C  
ATOM    179  NH1 ARG A  11     -17.662   1.497  11.134  1.00  0.00           N  
ATOM    180  NH2 ARG A  11     -16.085   2.845  10.131  1.00  0.00           N  
ATOM    181  H   ARG A  11     -12.826  -3.165  11.476  1.00  0.00           H  
ATOM    182  HA  ARG A  11     -12.239  -1.931  13.957  1.00  0.00           H  
ATOM    183 1HB  ARG A  11     -14.894  -2.725  12.756  1.00  0.00           H  
ATOM    184 2HB  ARG A  11     -14.766  -1.810  14.247  1.00  0.00           H  
ATOM    185 1HG  ARG A  11     -13.673   0.010  13.077  1.00  0.00           H  
ATOM    186 2HG  ARG A  11     -13.649  -0.915  11.572  1.00  0.00           H  
ATOM    187 1HD  ARG A  11     -16.101  -0.919  11.601  1.00  0.00           H  
ATOM    188 2HD  ARG A  11     -16.059   0.074  13.085  1.00  0.00           H  
ATOM    189  HE  ARG A  11     -14.433   1.293  11.107  1.00  0.00           H  
ATOM    190 1HH1 ARG A  11     -17.894   0.695  11.699  1.00  0.00           H  
ATOM    191 2HH1 ARG A  11     -18.401   2.080  10.766  1.00  0.00           H  
ATOM    192 1HH2 ARG A  11     -15.085   3.055   9.930  1.00  0.00           H  
ATOM    193 2HH2 ARG A  11     -16.807   3.436   9.756  1.00  0.00           H  
ATOM    194  N   GLU A  12     -13.457  -4.959  14.308  1.00  0.00           N  
ATOM    195  CA  GLU A  12     -13.691  -6.065  15.235  1.00  0.00           C  
ATOM    196  C   GLU A  12     -12.401  -6.781  15.702  1.00  0.00           C  
ATOM    197  O   GLU A  12     -12.348  -7.314  16.814  1.00  0.00           O  
ATOM    198  CB  GLU A  12     -14.606  -7.083  14.541  1.00  0.00           C  
ATOM    199  CG  GLU A  12     -16.006  -6.553  14.231  1.00  0.00           C  
ATOM    200  CD  GLU A  12     -16.843  -7.491  13.380  1.00  0.00           C  
ATOM    201  OE1 GLU A  12     -16.388  -8.566  13.069  1.00  0.00           O  
ATOM    202  OE2 GLU A  12     -17.940  -7.105  13.016  1.00  0.00           O  
ATOM    203  H   GLU A  12     -13.619  -5.110  13.305  1.00  0.00           H  
ATOM    204  HA  GLU A  12     -14.198  -5.667  16.113  1.00  0.00           H  
ATOM    205 1HB  GLU A  12     -14.149  -7.396  13.603  1.00  0.00           H  
ATOM    206 2HB  GLU A  12     -14.708  -7.968  15.167  1.00  0.00           H  
ATOM    207 1HG  GLU A  12     -16.526  -6.374  15.170  1.00  0.00           H  
ATOM    208 2HG  GLU A  12     -15.915  -5.598  13.717  1.00  0.00           H  
ATOM    209  N   ILE A  13     -11.385  -6.807  14.837  1.00  0.00           N  
ATOM    210  CA  ILE A  13     -10.128  -7.529  15.051  1.00  0.00           C  
ATOM    211  C   ILE A  13      -8.947  -6.712  15.597  1.00  0.00           C  
ATOM    212  O   ILE A  13      -8.199  -7.202  16.445  1.00  0.00           O  
ATOM    213  CB  ILE A  13      -9.709  -8.169  13.715  1.00  0.00           C  
ATOM    214  CG1 ILE A  13     -10.773  -9.201  13.292  1.00  0.00           C  
ATOM    215  CG2 ILE A  13      -8.312  -8.819  13.837  1.00  0.00           C  
ATOM    216  CD1 ILE A  13     -10.636  -9.651  11.872  1.00  0.00           C  
ATOM    217  H   ILE A  13     -11.529  -6.355  13.935  1.00  0.00           H  
ATOM    218  HA  ILE A  13     -10.331  -8.326  15.762  1.00  0.00           H  
ATOM    219  HB  ILE A  13      -9.683  -7.400  12.946  1.00  0.00           H  
ATOM    220 1HG1 ILE A  13     -10.696 -10.070  13.941  1.00  0.00           H  
ATOM    221 2HG1 ILE A  13     -11.764  -8.766  13.410  1.00  0.00           H  
ATOM    222 1HG2 ILE A  13      -8.018  -9.258  12.905  1.00  0.00           H  
ATOM    223 2HG2 ILE A  13      -7.584  -8.076  14.094  1.00  0.00           H  
ATOM    224 3HG2 ILE A  13      -8.331  -9.591  14.604  1.00  0.00           H  
ATOM    225 1HD1 ILE A  13     -11.413 -10.363  11.646  1.00  0.00           H  
ATOM    226 2HD1 ILE A  13     -10.732  -8.795  11.228  1.00  0.00           H  
ATOM    227 3HD1 ILE A  13      -9.687 -10.102  11.709  1.00  0.00           H  
ATOM    228  N   LEU A  14      -8.711  -5.526  15.049  1.00  0.00           N  
ATOM    229  CA  LEU A  14      -7.559  -4.716  15.409  1.00  0.00           C  
ATOM    230  C   LEU A  14      -7.921  -3.684  16.471  1.00  0.00           C  
ATOM    231  O   LEU A  14      -9.057  -3.234  16.564  1.00  0.00           O  
ATOM    232  CB  LEU A  14      -7.036  -3.982  14.164  1.00  0.00           C  
ATOM    233  CG  LEU A  14      -6.586  -4.807  12.946  1.00  0.00           C  
ATOM    234  CD1 LEU A  14      -6.267  -3.857  11.776  1.00  0.00           C  
ATOM    235  CD2 LEU A  14      -5.372  -5.606  13.284  1.00  0.00           C  
ATOM    236  H   LEU A  14      -9.371  -5.139  14.377  1.00  0.00           H  
ATOM    237  HA  LEU A  14      -6.789  -5.362  15.819  1.00  0.00           H  
ATOM    238 1HB  LEU A  14      -7.821  -3.391  13.816  1.00  0.00           H  
ATOM    239 2HB  LEU A  14      -6.233  -3.342  14.466  1.00  0.00           H  
ATOM    240  HG  LEU A  14      -7.395  -5.473  12.660  1.00  0.00           H  
ATOM    241 1HD1 LEU A  14      -5.961  -4.435  10.904  1.00  0.00           H  
ATOM    242 2HD1 LEU A  14      -7.140  -3.276  11.529  1.00  0.00           H  
ATOM    243 3HD1 LEU A  14      -5.464  -3.187  12.064  1.00  0.00           H  
ATOM    244 1HD2 LEU A  14      -5.071  -6.204  12.427  1.00  0.00           H  
ATOM    245 2HD2 LEU A  14      -4.553  -4.949  13.572  1.00  0.00           H  
ATOM    246 3HD2 LEU A  14      -5.611  -6.238  14.086  1.00  0.00           H  
ATOM    247  N   ASP A  15      -6.943  -3.281  17.271  1.00  0.00           N  
ATOM    248  CA  ASP A  15      -7.150  -2.219  18.248  1.00  0.00           C  
ATOM    249  C   ASP A  15      -7.566  -0.937  17.507  1.00  0.00           C  
ATOM    250  O   ASP A  15      -6.918  -0.612  16.509  1.00  0.00           O  
ATOM    251  CB  ASP A  15      -5.868  -1.936  19.046  1.00  0.00           C  
ATOM    252  CG  ASP A  15      -6.101  -0.979  20.235  1.00  0.00           C  
ATOM    253  OD1 ASP A  15      -6.303   0.212  20.015  1.00  0.00           O  
ATOM    254  OD2 ASP A  15      -6.097  -1.451  21.350  1.00  0.00           O  
ATOM    255  H   ASP A  15      -6.029  -3.702  17.187  1.00  0.00           H  
ATOM    256  HA  ASP A  15      -7.916  -2.550  18.940  1.00  0.00           H  
ATOM    257 1HB  ASP A  15      -5.469  -2.875  19.436  1.00  0.00           H  
ATOM    258 2HB  ASP A  15      -5.108  -1.504  18.392  1.00  0.00           H  
ATOM    259  N   PRO A  16      -8.582  -0.168  17.960  1.00  0.00           N  
ATOM    260  CA  PRO A  16      -9.044   1.081  17.358  1.00  0.00           C  
ATOM    261  C   PRO A  16      -7.894   2.046  17.030  1.00  0.00           C  
ATOM    262  O   PRO A  16      -7.975   2.814  16.059  1.00  0.00           O  
ATOM    263  CB  PRO A  16      -9.961   1.643  18.447  1.00  0.00           C  
ATOM    264  CG  PRO A  16     -10.519   0.413  19.134  1.00  0.00           C  
ATOM    265  CD  PRO A  16      -9.385  -0.588  19.141  1.00  0.00           C  
ATOM    266  HA  PRO A  16      -9.634   0.842  16.471  1.00  0.00           H  
ATOM    267 1HB  PRO A  16      -9.381   2.289  19.127  1.00  0.00           H  
ATOM    268 2HB  PRO A  16     -10.742   2.273  17.996  1.00  0.00           H  
ATOM    269 1HG  PRO A  16     -10.861   0.669  20.151  1.00  0.00           H  
ATOM    270 2HG  PRO A  16     -11.399   0.039  18.587  1.00  0.00           H  
ATOM    271 1HD  PRO A  16      -8.811  -0.515  20.077  1.00  0.00           H  
ATOM    272 2HD  PRO A  16      -9.828  -1.585  18.980  1.00  0.00           H  
ATOM    273  N   GLU A  17      -6.802   1.999  17.815  1.00  0.00           N  
ATOM    274  CA  GLU A  17      -5.655   2.859  17.574  1.00  0.00           C  
ATOM    275  C   GLU A  17      -5.093   2.666  16.175  1.00  0.00           C  
ATOM    276  O   GLU A  17      -4.617   3.622  15.555  1.00  0.00           O  
ATOM    277  CB  GLU A  17      -4.536   2.570  18.577  1.00  0.00           C  
ATOM    278  CG  GLU A  17      -3.295   3.457  18.416  1.00  0.00           C  
ATOM    279  CD  GLU A  17      -2.235   3.200  19.445  1.00  0.00           C  
ATOM    280  OE1 GLU A  17      -2.432   2.368  20.292  1.00  0.00           O  
ATOM    281  OE2 GLU A  17      -1.214   3.844  19.376  1.00  0.00           O  
ATOM    282  H   GLU A  17      -6.730   1.368  18.634  1.00  0.00           H  
ATOM    283  HA  GLU A  17      -5.972   3.896  17.680  1.00  0.00           H  
ATOM    284 1HB  GLU A  17      -4.918   2.691  19.591  1.00  0.00           H  
ATOM    285 2HB  GLU A  17      -4.224   1.529  18.475  1.00  0.00           H  
ATOM    286 1HG  GLU A  17      -2.857   3.278  17.435  1.00  0.00           H  
ATOM    287 2HG  GLU A  17      -3.600   4.501  18.460  1.00  0.00           H  
ATOM    288  N   VAL A  18      -5.099   1.422  15.682  1.00  0.00           N  
ATOM    289  CA  VAL A  18      -4.526   1.159  14.383  1.00  0.00           C  
ATOM    290  C   VAL A  18      -5.622   0.948  13.347  1.00  0.00           C  
ATOM    291  O   VAL A  18      -5.353   1.091  12.153  1.00  0.00           O  
ATOM    292  CB  VAL A  18      -3.561  -0.037  14.457  1.00  0.00           C  
ATOM    293  CG1 VAL A  18      -2.480   0.309  15.484  1.00  0.00           C  
ATOM    294  CG2 VAL A  18      -4.289  -1.321  14.803  1.00  0.00           C  
ATOM    295  H   VAL A  18      -5.533   0.665  16.208  1.00  0.00           H  
ATOM    296  HA  VAL A  18      -3.940   2.026  14.083  1.00  0.00           H  
ATOM    297  HB  VAL A  18      -3.072  -0.160  13.493  1.00  0.00           H  
ATOM    298 1HG1 VAL A  18      -1.776  -0.479  15.564  1.00  0.00           H  
ATOM    299 2HG1 VAL A  18      -1.973   1.224  15.182  1.00  0.00           H  
ATOM    300 3HG1 VAL A  18      -2.936   0.460  16.461  1.00  0.00           H  
ATOM    301 1HG2 VAL A  18      -3.583  -2.136  14.837  1.00  0.00           H  
ATOM    302 2HG2 VAL A  18      -4.764  -1.231  15.759  1.00  0.00           H  
ATOM    303 3HG2 VAL A  18      -5.030  -1.521  14.040  1.00  0.00           H  
ATOM    304  N   VAL A  19      -6.868   0.716  13.793  1.00  0.00           N  
ATOM    305  CA  VAL A  19      -7.988   0.594  12.861  1.00  0.00           C  
ATOM    306  C   VAL A  19      -8.149   1.920  12.155  1.00  0.00           C  
ATOM    307  O   VAL A  19      -8.303   1.963  10.941  1.00  0.00           O  
ATOM    308  CB  VAL A  19      -9.306   0.232  13.541  1.00  0.00           C  
ATOM    309  CG1 VAL A  19     -10.464   0.306  12.559  1.00  0.00           C  
ATOM    310  CG2 VAL A  19      -9.218  -1.123  14.053  1.00  0.00           C  
ATOM    311  H   VAL A  19      -7.004   0.541  14.796  1.00  0.00           H  
ATOM    312  HA  VAL A  19      -7.752  -0.181  12.132  1.00  0.00           H  
ATOM    313  HB  VAL A  19      -9.490   0.932  14.327  1.00  0.00           H  
ATOM    314 1HG1 VAL A  19     -11.371   0.051  13.069  1.00  0.00           H  
ATOM    315 2HG1 VAL A  19     -10.571   1.312  12.151  1.00  0.00           H  
ATOM    316 3HG1 VAL A  19     -10.305  -0.393  11.735  1.00  0.00           H  
ATOM    317 1HG2 VAL A  19     -10.130  -1.406  14.560  1.00  0.00           H  
ATOM    318 2HG2 VAL A  19      -9.054  -1.774  13.212  1.00  0.00           H  
ATOM    319 3HG2 VAL A  19      -8.409  -1.204  14.740  1.00  0.00           H  
ATOM    320  N   ARG A  20      -8.047   3.026  12.896  1.00  0.00           N  
ATOM    321  CA  ARG A  20      -8.137   4.333  12.257  1.00  0.00           C  
ATOM    322  C   ARG A  20      -7.222   4.429  11.043  1.00  0.00           C  
ATOM    323  O   ARG A  20      -7.628   4.920   9.990  1.00  0.00           O  
ATOM    324  CB  ARG A  20      -7.746   5.419  13.253  1.00  0.00           C  
ATOM    325  CG  ARG A  20      -7.645   6.849  12.699  1.00  0.00           C  
ATOM    326  CD  ARG A  20      -7.354   7.822  13.792  1.00  0.00           C  
ATOM    327  NE  ARG A  20      -7.155   9.186  13.290  1.00  0.00           N  
ATOM    328  CZ  ARG A  20      -5.957   9.803  13.031  1.00  0.00           C  
ATOM    329  NH1 ARG A  20      -4.785   9.224  13.277  1.00  0.00           N  
ATOM    330  NH2 ARG A  20      -5.975  11.026  12.549  1.00  0.00           N  
ATOM    331  H   ARG A  20      -7.948   2.950  13.917  1.00  0.00           H  
ATOM    332  HA  ARG A  20      -9.169   4.489  11.935  1.00  0.00           H  
ATOM    333 1HB  ARG A  20      -8.467   5.429  14.069  1.00  0.00           H  
ATOM    334 2HB  ARG A  20      -6.775   5.166  13.689  1.00  0.00           H  
ATOM    335 1HG  ARG A  20      -6.837   6.912  11.971  1.00  0.00           H  
ATOM    336 2HG  ARG A  20      -8.583   7.129  12.221  1.00  0.00           H  
ATOM    337 1HD  ARG A  20      -8.198   7.838  14.483  1.00  0.00           H  
ATOM    338 2HD  ARG A  20      -6.463   7.509  14.329  1.00  0.00           H  
ATOM    339  HE  ARG A  20      -7.993   9.715  13.083  1.00  0.00           H  
ATOM    340 1HH1 ARG A  20      -4.749   8.302  13.682  1.00  0.00           H  
ATOM    341 2HH1 ARG A  20      -3.894   9.754  13.096  1.00  0.00           H  
ATOM    342 1HH2 ARG A  20      -6.845  11.492  12.367  1.00  0.00           H  
ATOM    343 2HH2 ARG A  20      -5.087  11.525  12.378  1.00  0.00           H  
ATOM    344  N   ILE A  21      -6.003   3.931  11.196  1.00  0.00           N  
ATOM    345  CA  ILE A  21      -5.009   3.982  10.150  1.00  0.00           C  
ATOM    346  C   ILE A  21      -5.363   2.995   9.065  1.00  0.00           C  
ATOM    347  O   ILE A  21      -5.240   3.329   7.887  1.00  0.00           O  
ATOM    348  CB  ILE A  21      -3.619   3.740  10.752  1.00  0.00           C  
ATOM    349  CG1 ILE A  21      -3.357   4.879  11.801  1.00  0.00           C  
ATOM    350  CG2 ILE A  21      -2.491   3.644   9.704  1.00  0.00           C  
ATOM    351  CD1 ILE A  21      -3.547   6.351  11.282  1.00  0.00           C  
ATOM    352  H   ILE A  21      -5.773   3.510  12.085  1.00  0.00           H  
ATOM    353  HA  ILE A  21      -5.033   4.949   9.681  1.00  0.00           H  
ATOM    354  HB  ILE A  21      -3.649   2.799  11.297  1.00  0.00           H  
ATOM    355 1HG1 ILE A  21      -4.004   4.726  12.668  1.00  0.00           H  
ATOM    356 2HG1 ILE A  21      -2.326   4.773  12.130  1.00  0.00           H  
ATOM    357 1HG2 ILE A  21      -1.553   3.447  10.215  1.00  0.00           H  
ATOM    358 2HG2 ILE A  21      -2.691   2.841   9.008  1.00  0.00           H  
ATOM    359 3HG2 ILE A  21      -2.398   4.547   9.170  1.00  0.00           H  
ATOM    360 1HD1 ILE A  21      -3.300   7.034  12.089  1.00  0.00           H  
ATOM    361 2HD1 ILE A  21      -2.905   6.542  10.440  1.00  0.00           H  
ATOM    362 3HD1 ILE A  21      -4.568   6.538  10.989  1.00  0.00           H  
ATOM    363  N   PHE A  22      -5.820   1.808   9.440  1.00  0.00           N  
ATOM    364  CA  PHE A  22      -6.220   0.813   8.467  1.00  0.00           C  
ATOM    365  C   PHE A  22      -7.271   1.395   7.526  1.00  0.00           C  
ATOM    366  O   PHE A  22      -7.121   1.335   6.304  1.00  0.00           O  
ATOM    367  CB  PHE A  22      -6.867  -0.396   9.174  1.00  0.00           C  
ATOM    368  CG  PHE A  22      -7.338  -1.443   8.261  1.00  0.00           C  
ATOM    369  CD1 PHE A  22      -6.483  -2.413   7.862  1.00  0.00           C  
ATOM    370  CD2 PHE A  22      -8.639  -1.445   7.752  1.00  0.00           C  
ATOM    371  CE1 PHE A  22      -6.880  -3.356   6.979  1.00  0.00           C  
ATOM    372  CE2 PHE A  22      -9.025  -2.409   6.866  1.00  0.00           C  
ATOM    373  CZ  PHE A  22      -8.127  -3.362   6.484  1.00  0.00           C  
ATOM    374  H   PHE A  22      -5.843   1.580  10.435  1.00  0.00           H  
ATOM    375  HA  PHE A  22      -5.352   0.504   7.894  1.00  0.00           H  
ATOM    376 1HB  PHE A  22      -6.172  -0.831   9.875  1.00  0.00           H  
ATOM    377 2HB  PHE A  22      -7.719  -0.063   9.739  1.00  0.00           H  
ATOM    378  HD1 PHE A  22      -5.463  -2.418   8.247  1.00  0.00           H  
ATOM    379  HD2 PHE A  22      -9.346  -0.670   8.055  1.00  0.00           H  
ATOM    380  HE1 PHE A  22      -6.198  -4.100   6.656  1.00  0.00           H  
ATOM    381  HE2 PHE A  22     -10.031  -2.412   6.460  1.00  0.00           H  
ATOM    382  HZ  PHE A  22      -8.396  -4.126   5.784  1.00  0.00           H  
ATOM    383  N   GLU A  23      -8.324   1.991   8.084  1.00  0.00           N  
ATOM    384  CA  GLU A  23      -9.412   2.489   7.256  1.00  0.00           C  
ATOM    385  C   GLU A  23      -8.993   3.663   6.383  1.00  0.00           C  
ATOM    386  O   GLU A  23      -9.387   3.739   5.211  1.00  0.00           O  
ATOM    387  CB  GLU A  23     -10.598   2.897   8.125  1.00  0.00           C  
ATOM    388  CG  GLU A  23     -11.249   1.736   8.831  1.00  0.00           C  
ATOM    389  CD  GLU A  23     -12.464   2.082   9.613  1.00  0.00           C  
ATOM    390  OE1 GLU A  23     -13.091   3.093   9.372  1.00  0.00           O  
ATOM    391  OE2 GLU A  23     -12.756   1.328  10.491  1.00  0.00           O  
ATOM    392  H   GLU A  23      -8.374   2.055   9.105  1.00  0.00           H  
ATOM    393  HA  GLU A  23      -9.729   1.680   6.598  1.00  0.00           H  
ATOM    394 1HB  GLU A  23     -10.256   3.604   8.887  1.00  0.00           H  
ATOM    395 2HB  GLU A  23     -11.346   3.399   7.514  1.00  0.00           H  
ATOM    396 1HG  GLU A  23     -11.505   0.984   8.113  1.00  0.00           H  
ATOM    397 2HG  GLU A  23     -10.515   1.300   9.504  1.00  0.00           H  
ATOM    398  N   LEU A  24      -8.166   4.566   6.919  1.00  0.00           N  
ATOM    399  CA  LEU A  24      -7.743   5.690   6.110  1.00  0.00           C  
ATOM    400  C   LEU A  24      -6.834   5.200   4.991  1.00  0.00           C  
ATOM    401  O   LEU A  24      -6.949   5.668   3.858  1.00  0.00           O  
ATOM    402  CB  LEU A  24      -7.016   6.726   6.969  1.00  0.00           C  
ATOM    403  CG  LEU A  24      -7.853   7.503   8.047  1.00  0.00           C  
ATOM    404  CD1 LEU A  24      -6.885   8.360   8.897  1.00  0.00           C  
ATOM    405  CD2 LEU A  24      -8.921   8.358   7.391  1.00  0.00           C  
ATOM    406  H   LEU A  24      -7.888   4.497   7.902  1.00  0.00           H  
ATOM    407  HA  LEU A  24      -8.616   6.139   5.650  1.00  0.00           H  
ATOM    408 1HB  LEU A  24      -6.229   6.199   7.506  1.00  0.00           H  
ATOM    409 2HB  LEU A  24      -6.564   7.454   6.306  1.00  0.00           H  
ATOM    410  HG  LEU A  24      -8.341   6.797   8.704  1.00  0.00           H  
ATOM    411 1HD1 LEU A  24      -7.448   8.887   9.668  1.00  0.00           H  
ATOM    412 2HD1 LEU A  24      -6.150   7.708   9.370  1.00  0.00           H  
ATOM    413 3HD1 LEU A  24      -6.379   9.084   8.262  1.00  0.00           H  
ATOM    414 1HD2 LEU A  24      -9.481   8.882   8.164  1.00  0.00           H  
ATOM    415 2HD2 LEU A  24      -8.469   9.064   6.743  1.00  0.00           H  
ATOM    416 3HD2 LEU A  24      -9.605   7.738   6.823  1.00  0.00           H  
ATOM    417  N   ALA A  25      -5.963   4.226   5.284  1.00  0.00           N  
ATOM    418  CA  ALA A  25      -5.061   3.674   4.288  1.00  0.00           C  
ATOM    419  C   ALA A  25      -5.847   3.017   3.152  1.00  0.00           C  
ATOM    420  O   ALA A  25      -5.466   3.142   1.983  1.00  0.00           O  
ATOM    421  CB  ALA A  25      -4.140   2.679   4.936  1.00  0.00           C  
ATOM    422  H   ALA A  25      -5.882   3.885   6.247  1.00  0.00           H  
ATOM    423  HA  ALA A  25      -4.474   4.492   3.869  1.00  0.00           H  
ATOM    424 1HB  ALA A  25      -3.458   2.274   4.203  1.00  0.00           H  
ATOM    425 2HB  ALA A  25      -3.586   3.145   5.732  1.00  0.00           H  
ATOM    426 3HB  ALA A  25      -4.761   1.910   5.343  1.00  0.00           H  
ATOM    427  N   VAL A  26      -6.976   2.363   3.494  1.00  0.00           N  
ATOM    428  CA  VAL A  26      -7.817   1.738   2.480  1.00  0.00           C  
ATOM    429  C   VAL A  26      -8.402   2.774   1.555  1.00  0.00           C  
ATOM    430  O   VAL A  26      -8.356   2.595   0.333  1.00  0.00           O  
ATOM    431  CB  VAL A  26      -9.004   0.947   3.116  1.00  0.00           C  
ATOM    432  CG1 VAL A  26     -10.003   0.537   2.046  1.00  0.00           C  
ATOM    433  CG2 VAL A  26      -8.504  -0.335   3.779  1.00  0.00           C  
ATOM    434  H   VAL A  26      -7.188   2.248   4.489  1.00  0.00           H  
ATOM    435  HA  VAL A  26      -7.211   1.056   1.896  1.00  0.00           H  
ATOM    436  HB  VAL A  26      -9.505   1.576   3.850  1.00  0.00           H  
ATOM    437 1HG1 VAL A  26     -10.809  -0.020   2.519  1.00  0.00           H  
ATOM    438 2HG1 VAL A  26     -10.429   1.405   1.540  1.00  0.00           H  
ATOM    439 3HG1 VAL A  26      -9.501  -0.077   1.326  1.00  0.00           H  
ATOM    440 1HG2 VAL A  26      -9.346  -0.866   4.216  1.00  0.00           H  
ATOM    441 2HG2 VAL A  26      -8.026  -0.970   3.037  1.00  0.00           H  
ATOM    442 3HG2 VAL A  26      -7.801  -0.098   4.551  1.00  0.00           H  
ATOM    443  N   GLU A  27      -8.929   3.864   2.104  1.00  0.00           N  
ATOM    444  CA  GLU A  27      -9.528   4.871   1.245  1.00  0.00           C  
ATOM    445  C   GLU A  27      -8.486   5.580   0.390  1.00  0.00           C  
ATOM    446  O   GLU A  27      -8.743   5.901  -0.774  1.00  0.00           O  
ATOM    447  CB  GLU A  27     -10.303   5.889   2.079  1.00  0.00           C  
ATOM    448  CG  GLU A  27     -11.567   5.326   2.738  1.00  0.00           C  
ATOM    449  CD  GLU A  27     -12.588   4.824   1.739  1.00  0.00           C  
ATOM    450  OE1 GLU A  27     -12.822   5.490   0.768  1.00  0.00           O  
ATOM    451  OE2 GLU A  27     -13.161   3.774   1.963  1.00  0.00           O  
ATOM    452  H   GLU A  27      -8.968   3.947   3.129  1.00  0.00           H  
ATOM    453  HA  GLU A  27     -10.231   4.375   0.577  1.00  0.00           H  
ATOM    454 1HB  GLU A  27      -9.654   6.266   2.875  1.00  0.00           H  
ATOM    455 2HB  GLU A  27     -10.585   6.737   1.455  1.00  0.00           H  
ATOM    456 1HG  GLU A  27     -11.279   4.501   3.392  1.00  0.00           H  
ATOM    457 2HG  GLU A  27     -12.016   6.102   3.355  1.00  0.00           H  
ATOM    458  N   VAL A  28      -7.295   5.807   0.938  1.00  0.00           N  
ATOM    459  CA  VAL A  28      -6.290   6.502   0.161  1.00  0.00           C  
ATOM    460  C   VAL A  28      -5.833   5.644  -1.019  1.00  0.00           C  
ATOM    461  O   VAL A  28      -5.676   6.172  -2.115  1.00  0.00           O  
ATOM    462  CB  VAL A  28      -5.112   6.963   1.047  1.00  0.00           C  
ATOM    463  CG1 VAL A  28      -3.961   7.548   0.155  1.00  0.00           C  
ATOM    464  CG2 VAL A  28      -5.652   8.040   2.044  1.00  0.00           C  
ATOM    465  H   VAL A  28      -7.124   5.547   1.915  1.00  0.00           H  
ATOM    466  HA  VAL A  28      -6.746   7.404  -0.242  1.00  0.00           H  
ATOM    467  HB  VAL A  28      -4.716   6.110   1.605  1.00  0.00           H  
ATOM    468 1HG1 VAL A  28      -3.136   7.883   0.771  1.00  0.00           H  
ATOM    469 2HG1 VAL A  28      -3.595   6.787  -0.536  1.00  0.00           H  
ATOM    470 3HG1 VAL A  28      -4.346   8.396  -0.415  1.00  0.00           H  
ATOM    471 1HG2 VAL A  28      -4.881   8.388   2.693  1.00  0.00           H  
ATOM    472 2HG2 VAL A  28      -6.045   8.866   1.497  1.00  0.00           H  
ATOM    473 3HG2 VAL A  28      -6.441   7.627   2.642  1.00  0.00           H  
ATOM    474  N   LEU A  29      -5.602   4.339  -0.820  1.00  0.00           N  
ATOM    475  CA  LEU A  29      -5.199   3.486  -1.940  1.00  0.00           C  
ATOM    476  C   LEU A  29      -6.340   3.265  -2.949  1.00  0.00           C  
ATOM    477  O   LEU A  29      -6.108   3.215  -4.167  1.00  0.00           O  
ATOM    478  CB  LEU A  29      -4.712   2.136  -1.415  1.00  0.00           C  
ATOM    479  CG  LEU A  29      -3.377   2.126  -0.621  1.00  0.00           C  
ATOM    480  CD1 LEU A  29      -3.204   0.769   0.005  1.00  0.00           C  
ATOM    481  CD2 LEU A  29      -2.201   2.414  -1.549  1.00  0.00           C  
ATOM    482  H   LEU A  29      -5.704   3.940   0.121  1.00  0.00           H  
ATOM    483  HA  LEU A  29      -4.392   3.985  -2.468  1.00  0.00           H  
ATOM    484 1HB  LEU A  29      -5.489   1.736  -0.762  1.00  0.00           H  
ATOM    485 2HB  LEU A  29      -4.594   1.474  -2.261  1.00  0.00           H  
ATOM    486  HG  LEU A  29      -3.414   2.874   0.174  1.00  0.00           H  
ATOM    487 1HD1 LEU A  29      -2.278   0.735   0.583  1.00  0.00           H  
ATOM    488 2HD1 LEU A  29      -4.037   0.600   0.656  1.00  0.00           H  
ATOM    489 3HD1 LEU A  29      -3.179   0.008  -0.769  1.00  0.00           H  
ATOM    490 1HD2 LEU A  29      -1.281   2.385  -0.968  1.00  0.00           H  
ATOM    491 2HD2 LEU A  29      -2.156   1.663  -2.337  1.00  0.00           H  
ATOM    492 3HD2 LEU A  29      -2.304   3.397  -1.999  1.00  0.00           H  
ATOM    493  N   LYS A  30      -7.580   3.163  -2.454  1.00  0.00           N  
ATOM    494  CA  LYS A  30      -8.744   2.951  -3.308  1.00  0.00           C  
ATOM    495  C   LYS A  30      -8.890   4.103  -4.302  1.00  0.00           C  
ATOM    496  O   LYS A  30      -9.159   3.891  -5.487  1.00  0.00           O  
ATOM    497  CB  LYS A  30      -9.993   2.812  -2.435  1.00  0.00           C  
ATOM    498  CG  LYS A  30     -11.281   2.463  -3.151  1.00  0.00           C  
ATOM    499  CD  LYS A  30     -12.423   2.362  -2.131  1.00  0.00           C  
ATOM    500  CE  LYS A  30     -13.744   1.973  -2.776  1.00  0.00           C  
ATOM    501  NZ  LYS A  30     -14.860   1.998  -1.788  1.00  0.00           N  
ATOM    502  H   LYS A  30      -7.731   3.186  -1.441  1.00  0.00           H  
ATOM    503  HA  LYS A  30      -8.608   2.041  -3.880  1.00  0.00           H  
ATOM    504 1HB  LYS A  30      -9.817   2.040  -1.687  1.00  0.00           H  
ATOM    505 2HB  LYS A  30     -10.154   3.747  -1.896  1.00  0.00           H  
ATOM    506 1HG  LYS A  30     -11.517   3.235  -3.885  1.00  0.00           H  
ATOM    507 2HG  LYS A  30     -11.162   1.510  -3.669  1.00  0.00           H  
ATOM    508 1HD  LYS A  30     -12.169   1.620  -1.372  1.00  0.00           H  
ATOM    509 2HD  LYS A  30     -12.543   3.328  -1.629  1.00  0.00           H  
ATOM    510 1HE  LYS A  30     -13.972   2.660  -3.590  1.00  0.00           H  
ATOM    511 2HE  LYS A  30     -13.655   0.963  -3.179  1.00  0.00           H  
ATOM    512 1HZ  LYS A  30     -15.731   1.724  -2.231  1.00  0.00           H  
ATOM    513 2HZ  LYS A  30     -14.664   1.361  -1.027  1.00  0.00           H  
ATOM    514 3HZ  LYS A  30     -14.945   2.940  -1.426  1.00  0.00           H  
ATOM    515  N   LYS A  31      -8.640   5.325  -3.841  1.00  0.00           N  
ATOM    516  CA  LYS A  31      -8.740   6.522  -4.670  1.00  0.00           C  
ATOM    517  C   LYS A  31      -7.647   6.633  -5.735  1.00  0.00           C  
ATOM    518  O   LYS A  31      -7.728   7.492  -6.614  1.00  0.00           O  
ATOM    519  CB  LYS A  31      -8.751   7.778  -3.807  1.00  0.00           C  
ATOM    520  CG  LYS A  31     -10.016   7.949  -2.983  1.00  0.00           C  
ATOM    521  CD  LYS A  31      -9.962   9.213  -2.140  1.00  0.00           C  
ATOM    522  CE  LYS A  31     -11.199   9.349  -1.267  1.00  0.00           C  
ATOM    523  NZ  LYS A  31     -11.177  10.609  -0.472  1.00  0.00           N  
ATOM    524  H   LYS A  31      -8.456   5.440  -2.836  1.00  0.00           H  
ATOM    525  HA  LYS A  31      -9.694   6.478  -5.194  1.00  0.00           H  
ATOM    526 1HB  LYS A  31      -7.903   7.738  -3.112  1.00  0.00           H  
ATOM    527 2HB  LYS A  31      -8.623   8.658  -4.435  1.00  0.00           H  
ATOM    528 1HG  LYS A  31     -10.866   8.016  -3.660  1.00  0.00           H  
ATOM    529 2HG  LYS A  31     -10.165   7.088  -2.344  1.00  0.00           H  
ATOM    530 1HD  LYS A  31      -9.079   9.178  -1.490  1.00  0.00           H  
ATOM    531 2HD  LYS A  31      -9.881  10.083  -2.787  1.00  0.00           H  
ATOM    532 1HE  LYS A  31     -12.090   9.336  -1.890  1.00  0.00           H  
ATOM    533 2HE  LYS A  31     -11.235   8.501  -0.578  1.00  0.00           H  
ATOM    534 1HZ  LYS A  31     -11.998  10.664   0.106  1.00  0.00           H  
ATOM    535 2HZ  LYS A  31     -10.339  10.640   0.129  1.00  0.00           H  
ATOM    536 3HZ  LYS A  31     -11.151  11.402  -1.090  1.00  0.00           H  
ATOM    537  N   LYS A  32      -6.600   5.807  -5.642  1.00  0.00           N  
ATOM    538  CA  LYS A  32      -5.503   5.825  -6.595  1.00  0.00           C  
ATOM    539  C   LYS A  32      -5.770   4.803  -7.694  1.00  0.00           C  
ATOM    540  O   LYS A  32      -4.964   4.639  -8.612  1.00  0.00           O  
ATOM    541  CB  LYS A  32      -4.162   5.543  -5.899  1.00  0.00           C  
ATOM    542  CG  LYS A  32      -3.767   6.563  -4.812  1.00  0.00           C  
ATOM    543  CD  LYS A  32      -3.427   7.947  -5.373  1.00  0.00           C  
ATOM    544  CE  LYS A  32      -2.961   8.886  -4.263  1.00  0.00           C  
ATOM    545  NZ  LYS A  32      -2.673  10.266  -4.774  1.00  0.00           N  
ATOM    546  H   LYS A  32      -6.575   5.079  -4.928  1.00  0.00           H  
ATOM    547  HA  LYS A  32      -5.461   6.804  -7.066  1.00  0.00           H  
ATOM    548 1HB  LYS A  32      -4.205   4.560  -5.423  1.00  0.00           H  
ATOM    549 2HB  LYS A  32      -3.365   5.510  -6.640  1.00  0.00           H  
ATOM    550 1HG  LYS A  32      -4.618   6.691  -4.169  1.00  0.00           H  
ATOM    551 2HG  LYS A  32      -2.950   6.180  -4.212  1.00  0.00           H  
ATOM    552 1HD  LYS A  32      -2.642   7.858  -6.124  1.00  0.00           H  
ATOM    553 2HD  LYS A  32      -4.310   8.383  -5.837  1.00  0.00           H  
ATOM    554 1HE  LYS A  32      -3.741   8.946  -3.502  1.00  0.00           H  
ATOM    555 2HE  LYS A  32      -2.058   8.484  -3.810  1.00  0.00           H  
ATOM    556 1HZ  LYS A  32      -2.372  10.856  -4.007  1.00  0.00           H  
ATOM    557 2HZ  LYS A  32      -1.940  10.223  -5.471  1.00  0.00           H  
ATOM    558 3HZ  LYS A  32      -3.509  10.657  -5.188  1.00  0.00           H  
ATOM    559  N   GLY A  33      -6.902   4.091  -7.590  1.00  0.00           N  
ATOM    560  CA  GLY A  33      -7.262   3.085  -8.567  1.00  0.00           C  
ATOM    561  C   GLY A  33      -6.675   1.709  -8.290  1.00  0.00           C  
ATOM    562  O   GLY A  33      -6.578   0.889  -9.207  1.00  0.00           O  
ATOM    563  H   GLY A  33      -7.554   4.250  -6.817  1.00  0.00           H  
ATOM    564 1HA  GLY A  33      -8.349   3.006  -8.594  1.00  0.00           H  
ATOM    565 2HA  GLY A  33      -6.948   3.418  -9.555  1.00  0.00           H  
ATOM    566  N   ALA A  34      -6.235   1.445  -7.058  1.00  0.00           N  
ATOM    567  CA  ALA A  34      -5.669   0.143  -6.777  1.00  0.00           C  
ATOM    568  C   ALA A  34      -6.781  -0.914  -6.698  1.00  0.00           C  
ATOM    569  O   ALA A  34      -7.942  -0.614  -6.424  1.00  0.00           O  
ATOM    570  CB  ALA A  34      -4.823   0.206  -5.510  1.00  0.00           C  
ATOM    571  H   ALA A  34      -6.312   2.112  -6.280  1.00  0.00           H  
ATOM    572  HA  ALA A  34      -5.027  -0.130  -7.607  1.00  0.00           H  
ATOM    573 1HB  ALA A  34      -4.380  -0.769  -5.317  1.00  0.00           H  
ATOM    574 2HB  ALA A  34      -4.034   0.944  -5.647  1.00  0.00           H  
ATOM    575 3HB  ALA A  34      -5.418   0.500  -4.682  1.00  0.00           H  
ATOM    576  N   ASN A  35      -6.410  -2.154  -6.997  1.00  0.00           N  
ATOM    577  CA  ASN A  35      -7.270  -3.334  -6.948  1.00  0.00           C  
ATOM    578  C   ASN A  35      -7.593  -3.713  -5.498  1.00  0.00           C  
ATOM    579  O   ASN A  35      -6.652  -4.004  -4.760  1.00  0.00           O  
ATOM    580  CB  ASN A  35      -6.592  -4.516  -7.635  1.00  0.00           C  
ATOM    581  CG  ASN A  35      -7.495  -5.792  -7.765  1.00  0.00           C  
ATOM    582  OD1 ASN A  35      -8.341  -6.129  -6.900  1.00  0.00           O  
ATOM    583  ND2 ASN A  35      -7.299  -6.522  -8.847  1.00  0.00           N  
ATOM    584  H   ASN A  35      -5.451  -2.289  -7.265  1.00  0.00           H  
ATOM    585  HA  ASN A  35      -8.170  -3.104  -7.506  1.00  0.00           H  
ATOM    586 1HB  ASN A  35      -6.277  -4.217  -8.642  1.00  0.00           H  
ATOM    587 2HB  ASN A  35      -5.688  -4.786  -7.087  1.00  0.00           H  
ATOM    588 1HD2 ASN A  35      -7.834  -7.353  -8.992  1.00  0.00           H  
ATOM    589 2HD2 ASN A  35      -6.580  -6.265  -9.528  1.00  0.00           H  
ATOM    590  N   PRO A  36      -8.874  -3.758  -5.064  1.00  0.00           N  
ATOM    591  CA  PRO A  36      -9.323  -4.096  -3.714  1.00  0.00           C  
ATOM    592  C   PRO A  36      -8.664  -5.337  -3.130  1.00  0.00           C  
ATOM    593  O   PRO A  36      -8.367  -5.378  -1.930  1.00  0.00           O  
ATOM    594  CB  PRO A  36     -10.819  -4.341  -3.951  1.00  0.00           C  
ATOM    595  CG  PRO A  36     -11.175  -3.405  -5.072  1.00  0.00           C  
ATOM    596  CD  PRO A  36      -9.987  -3.416  -5.988  1.00  0.00           C  
ATOM    597  HA  PRO A  36      -9.179  -3.243  -3.054  1.00  0.00           H  
ATOM    598 1HB  PRO A  36     -10.983  -5.399  -4.217  1.00  0.00           H  
ATOM    599 2HB  PRO A  36     -11.389  -4.168  -3.062  1.00  0.00           H  
ATOM    600 1HG  PRO A  36     -12.098  -3.741  -5.573  1.00  0.00           H  
ATOM    601 2HG  PRO A  36     -11.380  -2.400  -4.669  1.00  0.00           H  
ATOM    602 1HD  PRO A  36     -10.112  -4.175  -6.777  1.00  0.00           H  
ATOM    603 2HD  PRO A  36      -9.866  -2.391  -6.389  1.00  0.00           H  
ATOM    604  N   SER A  37      -8.377  -6.344  -3.960  1.00  0.00           N  
ATOM    605  CA  SER A  37      -7.749  -7.529  -3.400  1.00  0.00           C  
ATOM    606  C   SER A  37      -6.344  -7.192  -2.921  1.00  0.00           C  
ATOM    607  O   SER A  37      -5.879  -7.724  -1.909  1.00  0.00           O  
ATOM    608  CB  SER A  37      -7.677  -8.657  -4.425  1.00  0.00           C  
ATOM    609  OG  SER A  37      -8.949  -9.152  -4.764  1.00  0.00           O  
ATOM    610  H   SER A  37      -8.600  -6.332  -4.958  1.00  0.00           H  
ATOM    611  HA  SER A  37      -8.335  -7.866  -2.546  1.00  0.00           H  
ATOM    612 1HB  SER A  37      -7.177  -8.294  -5.324  1.00  0.00           H  
ATOM    613 2HB  SER A  37      -7.077  -9.462  -4.032  1.00  0.00           H  
ATOM    614  HG  SER A  37      -8.787  -9.948  -5.317  1.00  0.00           H  
ATOM    615  N   SER A  38      -5.657  -6.301  -3.646  1.00  0.00           N  
ATOM    616  CA  SER A  38      -4.299  -5.937  -3.295  1.00  0.00           C  
ATOM    617  C   SER A  38      -4.293  -4.843  -2.250  1.00  0.00           C  
ATOM    618  O   SER A  38      -3.370  -4.765  -1.443  1.00  0.00           O  
ATOM    619  CB  SER A  38      -3.501  -5.495  -4.492  1.00  0.00           C  
ATOM    620  OG  SER A  38      -3.286  -6.534  -5.406  1.00  0.00           O  
ATOM    621  H   SER A  38      -6.093  -5.836  -4.436  1.00  0.00           H  
ATOM    622  HA  SER A  38      -3.808  -6.812  -2.883  1.00  0.00           H  
ATOM    623 1HB  SER A  38      -4.019  -4.676  -4.986  1.00  0.00           H  
ATOM    624 2HB  SER A  38      -2.540  -5.119  -4.143  1.00  0.00           H  
ATOM    625  HG  SER A  38      -2.409  -6.341  -5.785  1.00  0.00           H  
ATOM    626  N   ILE A  39      -5.353  -4.030  -2.215  1.00  0.00           N  
ATOM    627  CA  ILE A  39      -5.447  -2.968  -1.221  1.00  0.00           C  
ATOM    628  C   ILE A  39      -5.519  -3.615   0.140  1.00  0.00           C  
ATOM    629  O   ILE A  39      -4.822  -3.206   1.061  1.00  0.00           O  
ATOM    630  CB  ILE A  39      -6.652  -2.044  -1.436  1.00  0.00           C  
ATOM    631  CG1 ILE A  39      -6.444  -1.237  -2.694  1.00  0.00           C  
ATOM    632  CG2 ILE A  39      -6.858  -1.116  -0.185  1.00  0.00           C  
ATOM    633  CD1 ILE A  39      -7.671  -0.507  -3.174  1.00  0.00           C  
ATOM    634  H   ILE A  39      -6.053  -4.130  -2.952  1.00  0.00           H  
ATOM    635  HA  ILE A  39      -4.549  -2.360  -1.270  1.00  0.00           H  
ATOM    636  HB  ILE A  39      -7.512  -2.643  -1.600  1.00  0.00           H  
ATOM    637 1HG1 ILE A  39      -5.670  -0.517  -2.499  1.00  0.00           H  
ATOM    638 2HG1 ILE A  39      -6.105  -1.894  -3.488  1.00  0.00           H  
ATOM    639 1HG2 ILE A  39      -7.712  -0.466  -0.322  1.00  0.00           H  
ATOM    640 2HG2 ILE A  39      -7.028  -1.712   0.708  1.00  0.00           H  
ATOM    641 3HG2 ILE A  39      -5.975  -0.512  -0.038  1.00  0.00           H  
ATOM    642 1HD1 ILE A  39      -7.448   0.049  -4.056  1.00  0.00           H  
ATOM    643 2HD1 ILE A  39      -8.442  -1.203  -3.412  1.00  0.00           H  
ATOM    644 3HD1 ILE A  39      -8.021   0.175  -2.420  1.00  0.00           H  
ATOM    645  N   LEU A  40      -6.321  -4.664   0.284  1.00  0.00           N  
ATOM    646  CA  LEU A  40      -6.389  -5.326   1.573  1.00  0.00           C  
ATOM    647  C   LEU A  40      -5.008  -5.724   2.081  1.00  0.00           C  
ATOM    648  O   LEU A  40      -4.658  -5.405   3.224  1.00  0.00           O  
ATOM    649  CB  LEU A  40      -7.277  -6.563   1.444  1.00  0.00           C  
ATOM    650  CG  LEU A  40      -7.376  -7.529   2.650  1.00  0.00           C  
ATOM    651  CD1 LEU A  40      -7.972  -6.838   3.857  1.00  0.00           C  
ATOM    652  CD2 LEU A  40      -8.231  -8.750   2.210  1.00  0.00           C  
ATOM    653  H   LEU A  40      -6.913  -4.973  -0.495  1.00  0.00           H  
ATOM    654  HA  LEU A  40      -6.834  -4.629   2.281  1.00  0.00           H  
ATOM    655 1HB  LEU A  40      -8.270  -6.195   1.258  1.00  0.00           H  
ATOM    656 2HB  LEU A  40      -6.956  -7.134   0.568  1.00  0.00           H  
ATOM    657  HG  LEU A  40      -6.385  -7.863   2.922  1.00  0.00           H  
ATOM    658 1HD1 LEU A  40      -8.032  -7.538   4.678  1.00  0.00           H  
ATOM    659 2HD1 LEU A  40      -7.351  -5.993   4.157  1.00  0.00           H  
ATOM    660 3HD1 LEU A  40      -8.951  -6.496   3.604  1.00  0.00           H  
ATOM    661 1HD2 LEU A  40      -8.307  -9.477   3.005  1.00  0.00           H  
ATOM    662 2HD2 LEU A  40      -9.233  -8.426   1.942  1.00  0.00           H  
ATOM    663 3HD2 LEU A  40      -7.764  -9.223   1.347  1.00  0.00           H  
ATOM    664  N   ILE A  41      -4.190  -6.376   1.259  1.00  0.00           N  
ATOM    665  CA  ILE A  41      -2.891  -6.755   1.786  1.00  0.00           C  
ATOM    666  C   ILE A  41      -1.953  -5.561   1.923  1.00  0.00           C  
ATOM    667  O   ILE A  41      -1.149  -5.538   2.851  1.00  0.00           O  
ATOM    668  CB  ILE A  41      -2.210  -7.898   0.997  1.00  0.00           C  
ATOM    669  CG1 ILE A  41      -1.865  -7.477  -0.446  1.00  0.00           C  
ATOM    670  CG2 ILE A  41      -3.155  -9.107   1.008  1.00  0.00           C  
ATOM    671  CD1 ILE A  41      -0.981  -8.423  -1.164  1.00  0.00           C  
ATOM    672  H   ILE A  41      -4.496  -6.616   0.321  1.00  0.00           H  
ATOM    673  HA  ILE A  41      -3.052  -7.147   2.789  1.00  0.00           H  
ATOM    674  HB  ILE A  41      -1.276  -8.168   1.487  1.00  0.00           H  
ATOM    675 1HG1 ILE A  41      -2.785  -7.396  -0.994  1.00  0.00           H  
ATOM    676 2HG1 ILE A  41      -1.363  -6.529  -0.464  1.00  0.00           H  
ATOM    677 1HG2 ILE A  41      -2.718  -9.958   0.498  1.00  0.00           H  
ATOM    678 2HG2 ILE A  41      -3.345  -9.375   2.039  1.00  0.00           H  
ATOM    679 3HG2 ILE A  41      -4.094  -8.842   0.517  1.00  0.00           H  
ATOM    680 1HD1 ILE A  41      -0.814  -8.049  -2.177  1.00  0.00           H  
ATOM    681 2HD1 ILE A  41      -0.030  -8.497  -0.637  1.00  0.00           H  
ATOM    682 3HD1 ILE A  41      -1.433  -9.381  -1.209  1.00  0.00           H  
ATOM    683  N   ALA A  42      -2.041  -4.572   1.019  1.00  0.00           N  
ATOM    684  CA  ALA A  42      -1.179  -3.399   1.087  1.00  0.00           C  
ATOM    685  C   ALA A  42      -1.406  -2.632   2.373  1.00  0.00           C  
ATOM    686  O   ALA A  42      -0.455  -2.177   3.009  1.00  0.00           O  
ATOM    687  CB  ALA A  42      -1.449  -2.490  -0.096  1.00  0.00           C  
ATOM    688  H   ALA A  42      -2.694  -4.653   0.241  1.00  0.00           H  
ATOM    689  HA  ALA A  42      -0.144  -3.733   1.061  1.00  0.00           H  
ATOM    690 1HB  ALA A  42      -0.803  -1.623  -0.054  1.00  0.00           H  
ATOM    691 2HB  ALA A  42      -1.265  -3.040  -1.021  1.00  0.00           H  
ATOM    692 3HB  ALA A  42      -2.480  -2.175  -0.057  1.00  0.00           H  
ATOM    693  N   VAL A  43      -2.658  -2.534   2.798  1.00  0.00           N  
ATOM    694  CA  VAL A  43      -2.961  -1.840   4.026  1.00  0.00           C  
ATOM    695  C   VAL A  43      -2.492  -2.634   5.218  1.00  0.00           C  
ATOM    696  O   VAL A  43      -1.956  -2.064   6.171  1.00  0.00           O  
ATOM    697  CB  VAL A  43      -4.440  -1.527   4.152  1.00  0.00           C  
ATOM    698  CG1 VAL A  43      -4.700  -0.964   5.512  1.00  0.00           C  
ATOM    699  CG2 VAL A  43      -4.801  -0.557   3.091  1.00  0.00           C  
ATOM    700  H   VAL A  43      -3.412  -2.904   2.211  1.00  0.00           H  
ATOM    701  HA  VAL A  43      -2.427  -0.891   4.016  1.00  0.00           H  
ATOM    702  HB  VAL A  43      -5.037  -2.438   4.035  1.00  0.00           H  
ATOM    703 1HG1 VAL A  43      -5.751  -0.716   5.602  1.00  0.00           H  
ATOM    704 2HG1 VAL A  43      -4.441  -1.677   6.266  1.00  0.00           H  
ATOM    705 3HG1 VAL A  43      -4.104  -0.089   5.656  1.00  0.00           H  
ATOM    706 1HG2 VAL A  43      -5.823  -0.319   3.165  1.00  0.00           H  
ATOM    707 2HG2 VAL A  43      -4.214   0.338   3.196  1.00  0.00           H  
ATOM    708 3HG2 VAL A  43      -4.605  -1.000   2.131  1.00  0.00           H  
ATOM    709  N   LEU A  44      -2.728  -3.935   5.214  1.00  0.00           N  
ATOM    710  CA  LEU A  44      -2.294  -4.731   6.331  1.00  0.00           C  
ATOM    711  C   LEU A  44      -0.778  -4.702   6.438  1.00  0.00           C  
ATOM    712  O   LEU A  44      -0.245  -4.623   7.541  1.00  0.00           O  
ATOM    713  CB  LEU A  44      -2.834  -6.149   6.162  1.00  0.00           C  
ATOM    714  CG  LEU A  44      -4.371  -6.268   6.292  1.00  0.00           C  
ATOM    715  CD1 LEU A  44      -4.825  -7.633   5.856  1.00  0.00           C  
ATOM    716  CD2 LEU A  44      -4.785  -6.039   7.723  1.00  0.00           C  
ATOM    717  H   LEU A  44      -3.235  -4.370   4.434  1.00  0.00           H  
ATOM    718  HA  LEU A  44      -2.686  -4.282   7.235  1.00  0.00           H  
ATOM    719 1HB  LEU A  44      -2.557  -6.499   5.169  1.00  0.00           H  
ATOM    720 2HB  LEU A  44      -2.370  -6.796   6.894  1.00  0.00           H  
ATOM    721  HG  LEU A  44      -4.842  -5.533   5.656  1.00  0.00           H  
ATOM    722 1HD1 LEU A  44      -5.903  -7.699   5.949  1.00  0.00           H  
ATOM    723 2HD1 LEU A  44      -4.541  -7.792   4.816  1.00  0.00           H  
ATOM    724 3HD1 LEU A  44      -4.360  -8.380   6.479  1.00  0.00           H  
ATOM    725 1HD2 LEU A  44      -5.827  -6.121   7.782  1.00  0.00           H  
ATOM    726 2HD2 LEU A  44      -4.332  -6.782   8.337  1.00  0.00           H  
ATOM    727 3HD2 LEU A  44      -4.503  -5.061   8.068  1.00  0.00           H  
ATOM    728  N   ARG A  45      -0.080  -4.719   5.297  1.00  0.00           N  
ATOM    729  CA  ARG A  45       1.367  -4.652   5.286  1.00  0.00           C  
ATOM    730  C   ARG A  45       1.825  -3.282   5.780  1.00  0.00           C  
ATOM    731  O   ARG A  45       2.810  -3.179   6.525  1.00  0.00           O  
ATOM    732  CB  ARG A  45       1.912  -4.935   3.907  1.00  0.00           C  
ATOM    733  CG  ARG A  45       3.397  -5.025   3.870  1.00  0.00           C  
ATOM    734  CD  ARG A  45       3.872  -5.593   2.607  1.00  0.00           C  
ATOM    735  NE  ARG A  45       3.652  -4.718   1.473  1.00  0.00           N  
ATOM    736  CZ  ARG A  45       4.463  -3.700   1.113  1.00  0.00           C  
ATOM    737  NH1 ARG A  45       5.555  -3.438   1.796  1.00  0.00           N  
ATOM    738  NH2 ARG A  45       4.163  -2.967   0.074  1.00  0.00           N  
ATOM    739  H   ARG A  45      -0.569  -4.823   4.411  1.00  0.00           H  
ATOM    740  HA  ARG A  45       1.752  -5.416   5.954  1.00  0.00           H  
ATOM    741 1HB  ARG A  45       1.498  -5.870   3.537  1.00  0.00           H  
ATOM    742 2HB  ARG A  45       1.598  -4.142   3.221  1.00  0.00           H  
ATOM    743 1HG  ARG A  45       3.811  -4.023   3.978  1.00  0.00           H  
ATOM    744 2HG  ARG A  45       3.739  -5.643   4.693  1.00  0.00           H  
ATOM    745 1HD  ARG A  45       4.913  -5.774   2.710  1.00  0.00           H  
ATOM    746 2HD  ARG A  45       3.361  -6.538   2.415  1.00  0.00           H  
ATOM    747  HE  ARG A  45       2.818  -4.877   0.911  1.00  0.00           H  
ATOM    748 1HH1 ARG A  45       5.801  -4.001   2.590  1.00  0.00           H  
ATOM    749 2HH1 ARG A  45       6.149  -2.666   1.515  1.00  0.00           H  
ATOM    750 1HH2 ARG A  45       3.298  -3.155  -0.468  1.00  0.00           H  
ATOM    751 2HH2 ARG A  45       4.766  -2.196  -0.200  1.00  0.00           H  
ATOM    752  N   LEU A  46       1.109  -2.216   5.386  1.00  0.00           N  
ATOM    753  CA  LEU A  46       1.440  -0.874   5.830  1.00  0.00           C  
ATOM    754  C   LEU A  46       1.457  -0.904   7.355  1.00  0.00           C  
ATOM    755  O   LEU A  46       2.410  -0.428   7.968  1.00  0.00           O  
ATOM    756  CB  LEU A  46       0.396   0.158   5.298  1.00  0.00           C  
ATOM    757  CG  LEU A  46       0.654   1.725   5.512  1.00  0.00           C  
ATOM    758  CD1 LEU A  46      -0.067   2.500   4.408  1.00  0.00           C  
ATOM    759  CD2 LEU A  46       0.127   2.207   6.885  1.00  0.00           C  
ATOM    760  H   LEU A  46       0.352  -2.334   4.707  1.00  0.00           H  
ATOM    761  HA  LEU A  46       2.427  -0.612   5.460  1.00  0.00           H  
ATOM    762 1HB  LEU A  46       0.274  -0.011   4.229  1.00  0.00           H  
ATOM    763 2HB  LEU A  46      -0.555  -0.062   5.770  1.00  0.00           H  
ATOM    764  HG  LEU A  46       1.706   1.932   5.425  1.00  0.00           H  
ATOM    765 1HD1 LEU A  46       0.122   3.564   4.534  1.00  0.00           H  
ATOM    766 2HD1 LEU A  46       0.297   2.185   3.435  1.00  0.00           H  
ATOM    767 3HD1 LEU A  46      -1.131   2.308   4.469  1.00  0.00           H  
ATOM    768 1HD2 LEU A  46       0.304   3.270   6.981  1.00  0.00           H  
ATOM    769 2HD2 LEU A  46      -0.941   2.016   6.950  1.00  0.00           H  
ATOM    770 3HD2 LEU A  46       0.634   1.694   7.694  1.00  0.00           H  
ATOM    771  N   LEU A  47       0.424  -1.500   7.972  1.00  0.00           N  
ATOM    772  CA  LEU A  47       0.358  -1.589   9.427  1.00  0.00           C  
ATOM    773  C   LEU A  47       1.394  -2.568  10.024  1.00  0.00           C  
ATOM    774  O   LEU A  47       1.995  -2.285  11.070  1.00  0.00           O  
ATOM    775  CB  LEU A  47      -1.050  -2.031   9.866  1.00  0.00           C  
ATOM    776  CG  LEU A  47      -2.125  -0.921  10.126  1.00  0.00           C  
ATOM    777  CD1 LEU A  47      -2.476  -0.193   8.833  1.00  0.00           C  
ATOM    778  CD2 LEU A  47      -3.369  -1.560  10.741  1.00  0.00           C  
ATOM    779  H   LEU A  47      -0.355  -1.846   7.400  1.00  0.00           H  
ATOM    780  HA  LEU A  47       0.557  -0.598   9.830  1.00  0.00           H  
ATOM    781 1HB  LEU A  47      -1.444  -2.678   9.080  1.00  0.00           H  
ATOM    782 2HB  LEU A  47      -0.959  -2.618  10.748  1.00  0.00           H  
ATOM    783  HG  LEU A  47      -1.719  -0.185  10.819  1.00  0.00           H  
ATOM    784 1HD1 LEU A  47      -3.210   0.571   9.047  1.00  0.00           H  
ATOM    785 2HD1 LEU A  47      -1.594   0.267   8.416  1.00  0.00           H  
ATOM    786 3HD1 LEU A  47      -2.890  -0.893   8.122  1.00  0.00           H  
ATOM    787 1HD2 LEU A  47      -4.104  -0.786  10.941  1.00  0.00           H  
ATOM    788 2HD2 LEU A  47      -3.785  -2.291  10.051  1.00  0.00           H  
ATOM    789 3HD2 LEU A  47      -3.112  -2.046  11.669  1.00  0.00           H  
ATOM    790  N   ARG A  48       1.669  -3.684   9.347  1.00  0.00           N  
ATOM    791  CA  ARG A  48       2.627  -4.674   9.849  1.00  0.00           C  
ATOM    792  C   ARG A  48       4.002  -4.049  10.049  1.00  0.00           C  
ATOM    793  O   ARG A  48       4.683  -4.297  11.050  1.00  0.00           O  
ATOM    794  CB  ARG A  48       2.769  -5.838   8.873  1.00  0.00           C  
ATOM    795  CG  ARG A  48       3.623  -6.999   9.366  1.00  0.00           C  
ATOM    796  CD  ARG A  48       3.666  -8.124   8.382  1.00  0.00           C  
ATOM    797  NE  ARG A  48       4.410  -7.759   7.172  1.00  0.00           N  
ATOM    798  CZ  ARG A  48       4.458  -8.479   6.014  1.00  0.00           C  
ATOM    799  NH1 ARG A  48       3.792  -9.608   5.875  1.00  0.00           N  
ATOM    800  NH2 ARG A  48       5.185  -8.052   4.998  1.00  0.00           N  
ATOM    801  H   ARG A  48       1.133  -3.894   8.504  1.00  0.00           H  
ATOM    802  HA  ARG A  48       2.274  -5.051  10.810  1.00  0.00           H  
ATOM    803 1HB  ARG A  48       1.795  -6.222   8.604  1.00  0.00           H  
ATOM    804 2HB  ARG A  48       3.227  -5.466   7.958  1.00  0.00           H  
ATOM    805 1HG  ARG A  48       4.645  -6.657   9.529  1.00  0.00           H  
ATOM    806 2HG  ARG A  48       3.213  -7.368  10.305  1.00  0.00           H  
ATOM    807 1HD  ARG A  48       4.153  -8.986   8.841  1.00  0.00           H  
ATOM    808 2HD  ARG A  48       2.647  -8.385   8.098  1.00  0.00           H  
ATOM    809  HE  ARG A  48       4.936  -6.897   7.213  1.00  0.00           H  
ATOM    810 1HH1 ARG A  48       3.228  -9.969   6.624  1.00  0.00           H  
ATOM    811 2HH1 ARG A  48       3.849 -10.127   4.969  1.00  0.00           H  
ATOM    812 1HH2 ARG A  48       5.713  -7.197   5.072  1.00  0.00           H  
ATOM    813 2HH2 ARG A  48       5.210  -8.613   4.144  1.00  0.00           H  
ATOM    814  N   ARG A  49       4.392  -3.172   9.126  1.00  0.00           N  
ATOM    815  CA  ARG A  49       5.700  -2.526   9.166  1.00  0.00           C  
ATOM    816  C   ARG A  49       5.824  -1.484  10.277  1.00  0.00           C  
ATOM    817  O   ARG A  49       6.915  -0.971  10.528  1.00  0.00           O  
ATOM    818  CB  ARG A  49       6.036  -1.855   7.844  1.00  0.00           C  
ATOM    819  CG  ARG A  49       6.288  -2.795   6.677  1.00  0.00           C  
ATOM    820  CD  ARG A  49       6.680  -2.044   5.441  1.00  0.00           C  
ATOM    821  NE  ARG A  49       7.993  -1.401   5.597  1.00  0.00           N  
ATOM    822  CZ  ARG A  49       9.195  -2.005   5.389  1.00  0.00           C  
ATOM    823  NH1 ARG A  49       9.268  -3.271   4.999  1.00  0.00           N  
ATOM    824  NH2 ARG A  49      10.308  -1.320   5.586  1.00  0.00           N  
ATOM    825  H   ARG A  49       3.780  -3.029   8.312  1.00  0.00           H  
ATOM    826  HA  ARG A  49       6.446  -3.300   9.345  1.00  0.00           H  
ATOM    827 1HB  ARG A  49       5.200  -1.213   7.561  1.00  0.00           H  
ATOM    828 2HB  ARG A  49       6.910  -1.216   7.967  1.00  0.00           H  
ATOM    829 1HG  ARG A  49       7.087  -3.483   6.940  1.00  0.00           H  
ATOM    830 2HG  ARG A  49       5.381  -3.359   6.464  1.00  0.00           H  
ATOM    831 1HD  ARG A  49       6.712  -2.711   4.585  1.00  0.00           H  
ATOM    832 2HD  ARG A  49       5.942  -1.261   5.255  1.00  0.00           H  
ATOM    833  HE  ARG A  49       8.006  -0.401   5.882  1.00  0.00           H  
ATOM    834 1HH1 ARG A  49       8.430  -3.806   4.846  1.00  0.00           H  
ATOM    835 2HH1 ARG A  49      10.171  -3.704   4.853  1.00  0.00           H  
ATOM    836 1HH2 ARG A  49      10.258  -0.360   5.910  1.00  0.00           H  
ATOM    837 2HH2 ARG A  49      11.207  -1.753   5.439  1.00  0.00           H  
ATOM    838  N   ARG A  50       4.711  -1.146  10.931  1.00  0.00           N  
ATOM    839  CA  ARG A  50       4.712  -0.160  11.991  1.00  0.00           C  
ATOM    840  C   ARG A  50       4.641  -0.844  13.348  1.00  0.00           C  
ATOM    841  O   ARG A  50       4.542  -0.178  14.382  1.00  0.00           O  
ATOM    842  CB  ARG A  50       3.549   0.814  11.851  1.00  0.00           C  
ATOM    843  CG  ARG A  50       3.816   2.002  10.936  1.00  0.00           C  
ATOM    844  CD  ARG A  50       3.693   1.653   9.507  1.00  0.00           C  
ATOM    845  NE  ARG A  50       4.052   2.735   8.620  1.00  0.00           N  
ATOM    846  CZ  ARG A  50       4.196   2.618   7.270  1.00  0.00           C  
ATOM    847  NH1 ARG A  50       3.990   1.478   6.679  1.00  0.00           N  
ATOM    848  NH2 ARG A  50       4.552   3.656   6.558  1.00  0.00           N  
ATOM    849  H   ARG A  50       3.826  -1.607  10.721  1.00  0.00           H  
ATOM    850  HA  ARG A  50       5.640   0.407  11.940  1.00  0.00           H  
ATOM    851 1HB  ARG A  50       2.684   0.280  11.455  1.00  0.00           H  
ATOM    852 2HB  ARG A  50       3.273   1.201  12.829  1.00  0.00           H  
ATOM    853 1HG  ARG A  50       3.070   2.752  11.155  1.00  0.00           H  
ATOM    854 2HG  ARG A  50       4.813   2.405  11.112  1.00  0.00           H  
ATOM    855 1HD  ARG A  50       4.296   0.801   9.253  1.00  0.00           H  
ATOM    856 2HD  ARG A  50       2.648   1.438   9.346  1.00  0.00           H  
ATOM    857  HE  ARG A  50       4.215   3.645   9.049  1.00  0.00           H  
ATOM    858 1HH1 ARG A  50       3.668   0.671   7.225  1.00  0.00           H  
ATOM    859 2HH1 ARG A  50       4.103   1.399   5.682  1.00  0.00           H  
ATOM    860 1HH2 ARG A  50       4.746   4.539   7.027  1.00  0.00           H  
ATOM    861 2HH2 ARG A  50       4.689   3.603   5.538  1.00  0.00           H  
ATOM    862  N   GLY A  51       4.701  -2.180  13.355  1.00  0.00           N  
ATOM    863  CA  GLY A  51       4.635  -2.914  14.602  1.00  0.00           C  
ATOM    864  C   GLY A  51       3.244  -3.414  14.980  1.00  0.00           C  
ATOM    865  O   GLY A  51       3.034  -3.816  16.127  1.00  0.00           O  
ATOM    866  H   GLY A  51       4.791  -2.710  12.483  1.00  0.00           H  
ATOM    867 1HA  GLY A  51       5.307  -3.769  14.533  1.00  0.00           H  
ATOM    868 2HA  GLY A  51       5.019  -2.287  15.405  1.00  0.00           H  
ATOM    869  N   VAL A  52       2.279  -3.387  14.057  1.00  0.00           N  
ATOM    870  CA  VAL A  52       0.966  -3.887  14.397  1.00  0.00           C  
ATOM    871  C   VAL A  52       1.044  -5.406  14.376  1.00  0.00           C  
ATOM    872  O   VAL A  52       1.571  -5.990  13.433  1.00  0.00           O  
ATOM    873  CB  VAL A  52      -0.088  -3.358  13.428  1.00  0.00           C  
ATOM    874  CG1 VAL A  52      -1.464  -3.963  13.755  1.00  0.00           C  
ATOM    875  CG2 VAL A  52      -0.096  -1.856  13.506  1.00  0.00           C  
ATOM    876  H   VAL A  52       2.425  -3.049  13.102  1.00  0.00           H  
ATOM    877  HA  VAL A  52       0.708  -3.557  15.403  1.00  0.00           H  
ATOM    878  HB  VAL A  52       0.168  -3.644  12.443  1.00  0.00           H  
ATOM    879 1HG1 VAL A  52      -2.200  -3.588  13.069  1.00  0.00           H  
ATOM    880 2HG1 VAL A  52      -1.430  -5.047  13.675  1.00  0.00           H  
ATOM    881 3HG1 VAL A  52      -1.744  -3.686  14.765  1.00  0.00           H  
ATOM    882 1HG2 VAL A  52      -0.831  -1.446  12.827  1.00  0.00           H  
ATOM    883 2HG2 VAL A  52      -0.325  -1.578  14.503  1.00  0.00           H  
ATOM    884 3HG2 VAL A  52       0.887  -1.463  13.248  1.00  0.00           H  
ATOM    885  N   ASP A  53       0.530  -6.044  15.426  1.00  0.00           N  
ATOM    886  CA  ASP A  53       0.622  -7.489  15.576  1.00  0.00           C  
ATOM    887  C   ASP A  53       0.111  -8.234  14.329  1.00  0.00           C  
ATOM    888  O   ASP A  53      -1.105  -8.227  14.075  1.00  0.00           O  
ATOM    889  CB  ASP A  53      -0.184  -7.927  16.809  1.00  0.00           C  
ATOM    890  CG  ASP A  53      -0.044  -9.424  17.171  1.00  0.00           C  
ATOM    891  OD1 ASP A  53       0.253 -10.226  16.289  1.00  0.00           O  
ATOM    892  OD2 ASP A  53      -0.222  -9.747  18.326  1.00  0.00           O  
ATOM    893  H   ASP A  53       0.104  -5.496  16.159  1.00  0.00           H  
ATOM    894  HA  ASP A  53       1.662  -7.697  15.781  1.00  0.00           H  
ATOM    895 1HB  ASP A  53       0.132  -7.334  17.671  1.00  0.00           H  
ATOM    896 2HB  ASP A  53      -1.240  -7.713  16.642  1.00  0.00           H  
ATOM    897  N   PRO A  54       0.997  -8.966  13.602  1.00  0.00           N  
ATOM    898  CA  PRO A  54       0.733  -9.642  12.351  1.00  0.00           C  
ATOM    899  C   PRO A  54      -0.302 -10.733  12.488  1.00  0.00           C  
ATOM    900  O   PRO A  54      -0.892 -11.142  11.489  1.00  0.00           O  
ATOM    901  CB  PRO A  54       2.108 -10.197  11.957  1.00  0.00           C  
ATOM    902  CG  PRO A  54       2.867 -10.323  13.241  1.00  0.00           C  
ATOM    903  CD  PRO A  54       2.384  -9.182  14.099  1.00  0.00           C  
ATOM    904  HA  PRO A  54       0.415  -8.908  11.620  1.00  0.00           H  
ATOM    905 1HB  PRO A  54       1.982 -11.148  11.451  1.00  0.00           H  
ATOM    906 2HB  PRO A  54       2.591  -9.520  11.245  1.00  0.00           H  
ATOM    907 1HG  PRO A  54       2.679 -11.304  13.701  1.00  0.00           H  
ATOM    908 2HG  PRO A  54       3.949 -10.269  13.044  1.00  0.00           H  
ATOM    909 1HD  PRO A  54       2.392  -9.558  15.136  1.00  0.00           H  
ATOM    910 2HD  PRO A  54       3.003  -8.273  13.955  1.00  0.00           H  
ATOM    911  N   GLU A  55      -0.552 -11.218  13.701  1.00  0.00           N  
ATOM    912  CA  GLU A  55      -1.551 -12.262  13.835  1.00  0.00           C  
ATOM    913  C   GLU A  55      -2.922 -11.671  13.581  1.00  0.00           C  
ATOM    914  O   GLU A  55      -3.806 -12.330  13.026  1.00  0.00           O  
ATOM    915  CB  GLU A  55      -1.505 -12.932  15.204  1.00  0.00           C  
ATOM    916  CG  GLU A  55      -2.494 -14.111  15.377  1.00  0.00           C  
ATOM    917  CD  GLU A  55      -2.231 -15.288  14.439  1.00  0.00           C  
ATOM    918  OE1 GLU A  55      -1.107 -15.454  14.000  1.00  0.00           O  
ATOM    919  OE2 GLU A  55      -3.160 -16.011  14.158  1.00  0.00           O  
ATOM    920  H   GLU A  55      -0.082 -10.858  14.553  1.00  0.00           H  
ATOM    921  HA  GLU A  55      -1.362 -13.020  13.073  1.00  0.00           H  
ATOM    922 1HB  GLU A  55      -0.496 -13.293  15.399  1.00  0.00           H  
ATOM    923 2HB  GLU A  55      -1.735 -12.186  15.971  1.00  0.00           H  
ATOM    924 1HG  GLU A  55      -2.419 -14.464  16.403  1.00  0.00           H  
ATOM    925 2HG  GLU A  55      -3.512 -13.754  15.226  1.00  0.00           H  
ATOM    926  N   LEU A  56      -3.112 -10.428  14.028  1.00  0.00           N  
ATOM    927  CA  LEU A  56      -4.404  -9.805  13.905  1.00  0.00           C  
ATOM    928  C   LEU A  56      -4.538  -9.286  12.496  1.00  0.00           C  
ATOM    929  O   LEU A  56      -5.636  -9.259  11.937  1.00  0.00           O  
ATOM    930  CB  LEU A  56      -4.530  -8.669  14.905  1.00  0.00           C  
ATOM    931  CG  LEU A  56      -4.488  -9.015  16.386  1.00  0.00           C  
ATOM    932  CD1 LEU A  56      -4.498  -7.715  17.160  1.00  0.00           C  
ATOM    933  CD2 LEU A  56      -5.690  -9.873  16.770  1.00  0.00           C  
ATOM    934  H   LEU A  56      -2.336  -9.897  14.428  1.00  0.00           H  
ATOM    935  HA  LEU A  56      -5.180 -10.543  14.073  1.00  0.00           H  
ATOM    936 1HB  LEU A  56      -3.757  -7.926  14.701  1.00  0.00           H  
ATOM    937 2HB  LEU A  56      -5.480  -8.233  14.755  1.00  0.00           H  
ATOM    938  HG  LEU A  56      -3.563  -9.551  16.616  1.00  0.00           H  
ATOM    939 1HD1 LEU A  56      -4.457  -7.929  18.228  1.00  0.00           H  
ATOM    940 2HD1 LEU A  56      -3.636  -7.114  16.878  1.00  0.00           H  
ATOM    941 3HD1 LEU A  56      -5.416  -7.169  16.935  1.00  0.00           H  
ATOM    942 1HD2 LEU A  56      -5.651 -10.091  17.836  1.00  0.00           H  
ATOM    943 2HD2 LEU A  56      -6.612  -9.328  16.547  1.00  0.00           H  
ATOM    944 3HD2 LEU A  56      -5.683 -10.809  16.221  1.00  0.00           H  
ATOM    945  N   LEU A  57      -3.419  -8.901  11.899  1.00  0.00           N  
ATOM    946  CA  LEU A  57      -3.483  -8.428  10.528  1.00  0.00           C  
ATOM    947  C   LEU A  57      -3.848  -9.600   9.603  1.00  0.00           C  
ATOM    948  O   LEU A  57      -4.625  -9.439   8.658  1.00  0.00           O  
ATOM    949  CB  LEU A  57      -2.151  -7.798  10.139  1.00  0.00           C  
ATOM    950  CG  LEU A  57      -1.797  -6.483  10.878  1.00  0.00           C  
ATOM    951  CD1 LEU A  57      -0.411  -6.129  10.579  1.00  0.00           C  
ATOM    952  CD2 LEU A  57      -2.678  -5.342  10.414  1.00  0.00           C  
ATOM    953  H   LEU A  57      -2.542  -8.903  12.434  1.00  0.00           H  
ATOM    954  HA  LEU A  57      -4.277  -7.691  10.457  1.00  0.00           H  
ATOM    955 1HB  LEU A  57      -1.373  -8.516  10.322  1.00  0.00           H  
ATOM    956 2HB  LEU A  57      -2.162  -7.590   9.078  1.00  0.00           H  
ATOM    957  HG  LEU A  57      -1.908  -6.629  11.950  1.00  0.00           H  
ATOM    958 1HD1 LEU A  57      -0.165  -5.229  11.077  1.00  0.00           H  
ATOM    959 2HD1 LEU A  57       0.265  -6.892  10.903  1.00  0.00           H  
ATOM    960 3HD1 LEU A  57      -0.317  -5.990   9.521  1.00  0.00           H  
ATOM    961 1HD2 LEU A  57      -2.399  -4.449  10.934  1.00  0.00           H  
ATOM    962 2HD2 LEU A  57      -2.530  -5.196   9.359  1.00  0.00           H  
ATOM    963 3HD2 LEU A  57      -3.714  -5.546  10.611  1.00  0.00           H  
ATOM    964  N   ARG A  58      -3.314 -10.796   9.893  1.00  0.00           N  
ATOM    965  CA  ARG A  58      -3.658 -11.981   9.117  1.00  0.00           C  
ATOM    966  C   ARG A  58      -5.128 -12.361   9.311  1.00  0.00           C  
ATOM    967  O   ARG A  58      -5.778 -12.781   8.345  1.00  0.00           O  
ATOM    968  CB  ARG A  58      -2.736 -13.147   9.435  1.00  0.00           C  
ATOM    969  CG  ARG A  58      -1.310 -13.043   8.824  1.00  0.00           C  
ATOM    970  CD  ARG A  58      -0.555 -14.333   8.949  1.00  0.00           C  
ATOM    971  NE  ARG A  58      -0.198 -14.617  10.344  1.00  0.00           N  
ATOM    972  CZ  ARG A  58       0.956 -14.241  10.955  1.00  0.00           C  
ATOM    973  NH1 ARG A  58       1.906 -13.610  10.284  1.00  0.00           N  
ATOM    974  NH2 ARG A  58       1.132 -14.519  12.239  1.00  0.00           N  
ATOM    975  H   ARG A  58      -2.626 -10.880  10.645  1.00  0.00           H  
ATOM    976  HA  ARG A  58      -3.511 -11.744   8.067  1.00  0.00           H  
ATOM    977 1HB  ARG A  58      -2.629 -13.237  10.520  1.00  0.00           H  
ATOM    978 2HB  ARG A  58      -3.182 -14.061   9.071  1.00  0.00           H  
ATOM    979 1HG  ARG A  58      -1.395 -12.800   7.767  1.00  0.00           H  
ATOM    980 2HG  ARG A  58      -0.749 -12.264   9.324  1.00  0.00           H  
ATOM    981 1HD  ARG A  58      -1.180 -15.151   8.589  1.00  0.00           H  
ATOM    982 2HD  ARG A  58       0.350 -14.293   8.351  1.00  0.00           H  
ATOM    983  HE  ARG A  58      -0.885 -15.104  10.911  1.00  0.00           H  
ATOM    984 1HH1 ARG A  58       1.787 -13.398   9.306  1.00  0.00           H  
ATOM    985 2HH1 ARG A  58       2.763 -13.349  10.749  1.00  0.00           H  
ATOM    986 1HH2 ARG A  58       0.388 -15.001  12.773  1.00  0.00           H  
ATOM    987 2HH2 ARG A  58       1.981 -14.251  12.705  1.00  0.00           H  
ATOM    988  N   GLU A  59      -5.668 -12.189  10.529  1.00  0.00           N  
ATOM    989  CA  GLU A  59      -7.075 -12.489  10.767  1.00  0.00           C  
ATOM    990  C   GLU A  59      -7.936 -11.516   9.939  1.00  0.00           C  
ATOM    991  O   GLU A  59      -8.933 -11.944   9.351  1.00  0.00           O  
ATOM    992  CB  GLU A  59      -7.397 -12.407  12.264  1.00  0.00           C  
ATOM    993  CG  GLU A  59      -8.843 -12.824  12.716  1.00  0.00           C  
ATOM    994  CD  GLU A  59      -9.223 -14.308  12.593  1.00  0.00           C  
ATOM    995  OE1 GLU A  59      -8.380 -15.146  12.359  1.00  0.00           O  
ATOM    996  OE2 GLU A  59     -10.396 -14.587  12.784  1.00  0.00           O  
ATOM    997  H   GLU A  59      -5.065 -11.919  11.319  1.00  0.00           H  
ATOM    998  HA  GLU A  59      -7.282 -13.503  10.426  1.00  0.00           H  
ATOM    999 1HB  GLU A  59      -6.688 -13.037  12.808  1.00  0.00           H  
ATOM   1000 2HB  GLU A  59      -7.227 -11.397  12.605  1.00  0.00           H  
ATOM   1001 1HG  GLU A  59      -8.987 -12.509  13.747  1.00  0.00           H  
ATOM   1002 2HG  GLU A  59      -9.545 -12.285  12.109  1.00  0.00           H  
ATOM   1003  N   VAL A  60      -7.526 -10.231   9.828  1.00  0.00           N  
ATOM   1004  CA  VAL A  60      -8.286  -9.291   8.997  1.00  0.00           C  
ATOM   1005  C   VAL A  60      -8.260  -9.752   7.555  1.00  0.00           C  
ATOM   1006  O   VAL A  60      -9.294  -9.756   6.902  1.00  0.00           O  
ATOM   1007  CB  VAL A  60      -7.740  -7.842   9.060  1.00  0.00           C  
ATOM   1008  CG1 VAL A  60      -8.434  -6.915   7.976  1.00  0.00           C  
ATOM   1009  CG2 VAL A  60      -7.996  -7.252  10.404  1.00  0.00           C  
ATOM   1010  H   VAL A  60      -6.726  -9.917  10.389  1.00  0.00           H  
ATOM   1011  HA  VAL A  60      -9.319  -9.284   9.335  1.00  0.00           H  
ATOM   1012  HB  VAL A  60      -6.678  -7.869   8.873  1.00  0.00           H  
ATOM   1013 1HG1 VAL A  60      -8.032  -5.913   8.049  1.00  0.00           H  
ATOM   1014 2HG1 VAL A  60      -8.246  -7.298   6.983  1.00  0.00           H  
ATOM   1015 3HG1 VAL A  60      -9.474  -6.854   8.123  1.00  0.00           H  
ATOM   1016 1HG2 VAL A  60      -7.596  -6.251  10.429  1.00  0.00           H  
ATOM   1017 2HG2 VAL A  60      -9.062  -7.227  10.583  1.00  0.00           H  
ATOM   1018 3HG2 VAL A  60      -7.515  -7.851  11.153  1.00  0.00           H  
ATOM   1019  N   PHE A  61      -7.098 -10.165   7.041  1.00  0.00           N  
ATOM   1020  CA  PHE A  61      -7.061 -10.618   5.653  1.00  0.00           C  
ATOM   1021  C   PHE A  61      -8.039 -11.755   5.410  1.00  0.00           C  
ATOM   1022  O   PHE A  61      -8.810 -11.750   4.436  1.00  0.00           O  
ATOM   1023  CB  PHE A  61      -5.675 -11.133   5.256  1.00  0.00           C  
ATOM   1024  CG  PHE A  61      -5.673 -11.733   3.883  1.00  0.00           C  
ATOM   1025  CD1 PHE A  61      -5.614 -10.942   2.767  1.00  0.00           C  
ATOM   1026  CD2 PHE A  61      -5.757 -13.106   3.710  1.00  0.00           C  
ATOM   1027  CE1 PHE A  61      -5.642 -11.490   1.506  1.00  0.00           C  
ATOM   1028  CE2 PHE A  61      -5.786 -13.656   2.457  1.00  0.00           C  
ATOM   1029  CZ  PHE A  61      -5.730 -12.846   1.354  1.00  0.00           C  
ATOM   1030  H   PHE A  61      -6.244 -10.115   7.608  1.00  0.00           H  
ATOM   1031  HA  PHE A  61      -7.322  -9.782   5.017  1.00  0.00           H  
ATOM   1032 1HB  PHE A  61      -4.958 -10.335   5.279  1.00  0.00           H  
ATOM   1033 2HB  PHE A  61      -5.344 -11.889   5.965  1.00  0.00           H  
ATOM   1034  HD1 PHE A  61      -5.546  -9.873   2.888  1.00  0.00           H  
ATOM   1035  HD2 PHE A  61      -5.807 -13.753   4.585  1.00  0.00           H  
ATOM   1036  HE1 PHE A  61      -5.598 -10.842   0.631  1.00  0.00           H  
ATOM   1037  HE2 PHE A  61      -5.857 -14.737   2.334  1.00  0.00           H  
ATOM   1038  HZ  PHE A  61      -5.755 -13.287   0.364  1.00  0.00           H  
ATOM   1039  N   ARG A  62      -7.985 -12.761   6.282  1.00  0.00           N  
ATOM   1040  CA  ARG A  62      -8.815 -13.938   6.127  1.00  0.00           C  
ATOM   1041  C   ARG A  62     -10.307 -13.642   6.213  1.00  0.00           C  
ATOM   1042  O   ARG A  62     -11.091 -14.212   5.454  1.00  0.00           O  
ATOM   1043  CB  ARG A  62      -8.463 -14.970   7.188  1.00  0.00           C  
ATOM   1044  CG  ARG A  62      -7.132 -15.706   6.995  1.00  0.00           C  
ATOM   1045  CD  ARG A  62      -7.033 -16.883   7.923  1.00  0.00           C  
ATOM   1046  NE  ARG A  62      -6.914 -16.476   9.341  1.00  0.00           N  
ATOM   1047  CZ  ARG A  62      -5.753 -16.269  10.015  1.00  0.00           C  
ATOM   1048  NH1 ARG A  62      -4.584 -16.460   9.440  1.00  0.00           N  
ATOM   1049  NH2 ARG A  62      -5.796 -15.883  11.278  1.00  0.00           N  
ATOM   1050  H   ARG A  62      -7.323 -12.708   7.063  1.00  0.00           H  
ATOM   1051  HA  ARG A  62      -8.609 -14.364   5.147  1.00  0.00           H  
ATOM   1052 1HB  ARG A  62      -8.411 -14.466   8.156  1.00  0.00           H  
ATOM   1053 2HB  ARG A  62      -9.257 -15.712   7.250  1.00  0.00           H  
ATOM   1054 1HG  ARG A  62      -7.061 -16.064   5.970  1.00  0.00           H  
ATOM   1055 2HG  ARG A  62      -6.306 -15.025   7.200  1.00  0.00           H  
ATOM   1056 1HD  ARG A  62      -7.935 -17.488   7.824  1.00  0.00           H  
ATOM   1057 2HD  ARG A  62      -6.172 -17.491   7.657  1.00  0.00           H  
ATOM   1058  HE  ARG A  62      -7.778 -16.319   9.858  1.00  0.00           H  
ATOM   1059 1HH1 ARG A  62      -4.523 -16.758   8.478  1.00  0.00           H  
ATOM   1060 2HH1 ARG A  62      -3.746 -16.330   9.989  1.00  0.00           H  
ATOM   1061 1HH2 ARG A  62      -6.707 -15.728  11.738  1.00  0.00           H  
ATOM   1062 2HH2 ARG A  62      -4.944 -15.725  11.801  1.00  0.00           H  
ATOM   1063  N   ARG A  63     -10.706 -12.745   7.115  1.00  0.00           N  
ATOM   1064  CA  ARG A  63     -12.116 -12.437   7.265  1.00  0.00           C  
ATOM   1065  C   ARG A  63     -12.607 -11.430   6.220  1.00  0.00           C  
ATOM   1066  O   ARG A  63     -13.773 -11.484   5.818  1.00  0.00           O  
ATOM   1067  CB  ARG A  63     -12.375 -11.909   8.668  1.00  0.00           C  
ATOM   1068  CG  ARG A  63     -12.073 -12.888   9.801  1.00  0.00           C  
ATOM   1069  CD  ARG A  63     -12.995 -14.031   9.877  1.00  0.00           C  
ATOM   1070  NE  ARG A  63     -12.622 -14.876  10.982  1.00  0.00           N  
ATOM   1071  CZ  ARG A  63     -13.194 -16.028  11.348  1.00  0.00           C  
ATOM   1072  NH1 ARG A  63     -14.244 -16.523  10.714  1.00  0.00           N  
ATOM   1073  NH2 ARG A  63     -12.658 -16.654  12.374  1.00  0.00           N  
ATOM   1074  H   ARG A  63     -10.019 -12.329   7.753  1.00  0.00           H  
ATOM   1075  HA  ARG A  63     -12.678 -13.355   7.122  1.00  0.00           H  
ATOM   1076 1HB  ARG A  63     -11.769 -11.018   8.837  1.00  0.00           H  
ATOM   1077 2HB  ARG A  63     -13.413 -11.636   8.763  1.00  0.00           H  
ATOM   1078 1HG  ARG A  63     -11.068 -13.291   9.681  1.00  0.00           H  
ATOM   1079 2HG  ARG A  63     -12.127 -12.369  10.751  1.00  0.00           H  
ATOM   1080 1HD  ARG A  63     -14.012 -13.673  10.036  1.00  0.00           H  
ATOM   1081 2HD  ARG A  63     -12.940 -14.621   8.969  1.00  0.00           H  
ATOM   1082  HE  ARG A  63     -11.803 -14.586  11.542  1.00  0.00           H  
ATOM   1083 1HH1 ARG A  63     -14.641 -16.032   9.929  1.00  0.00           H  
ATOM   1084 2HH1 ARG A  63     -14.651 -17.396  11.016  1.00  0.00           H  
ATOM   1085 1HH2 ARG A  63     -11.830 -16.219  12.818  1.00  0.00           H  
ATOM   1086 2HH2 ARG A  63     -13.033 -17.529  12.704  1.00  0.00           H  
ATOM   1087  N   ALA A  64     -11.740 -10.500   5.806  1.00  0.00           N  
ATOM   1088  CA  ALA A  64     -12.053  -9.474   4.819  1.00  0.00           C  
ATOM   1089  C   ALA A  64     -12.308 -10.027   3.420  1.00  0.00           C  
ATOM   1090  O   ALA A  64     -13.196  -9.554   2.717  1.00  0.00           O  
ATOM   1091  CB  ALA A  64     -10.911  -8.518   4.731  1.00  0.00           C  
ATOM   1092  H   ALA A  64     -10.804 -10.479   6.211  1.00  0.00           H  
ATOM   1093  HA  ALA A  64     -12.953  -8.951   5.150  1.00  0.00           H  
ATOM   1094 1HB  ALA A  64     -11.152  -7.761   4.014  1.00  0.00           H  
ATOM   1095 2HB  ALA A  64     -10.712  -8.086   5.698  1.00  0.00           H  
ATOM   1096 3HB  ALA A  64     -10.044  -9.064   4.410  1.00  0.00           H  
ATOM   1097  N   ARG A  65     -11.521 -11.034   3.027  1.00  0.00           N  
ATOM   1098  CA  ARG A  65     -11.636 -11.657   1.714  1.00  0.00           C  
ATOM   1099  C   ARG A  65     -12.973 -12.386   1.558  1.00  0.00           C  
ATOM   1100  O   ARG A  65     -13.912 -11.852   0.959  1.00  0.00           O  
ATOM   1101  OXT ARG A  65     -13.065 -13.573   1.869  1.00  0.00           O  
ATOM   1102  CB  ARG A  65     -10.464 -12.612   1.496  1.00  0.00           C  
ATOM   1103  CG  ARG A  65     -10.413 -13.317   0.129  1.00  0.00           C  
ATOM   1104  CD  ARG A  65      -9.162 -14.140  -0.020  1.00  0.00           C  
ATOM   1105  NE  ARG A  65      -9.130 -14.921  -1.284  1.00  0.00           N  
ATOM   1106  CZ  ARG A  65      -9.612 -16.171  -1.450  1.00  0.00           C  
ATOM   1107  NH1 ARG A  65     -10.188 -16.843  -0.466  1.00  0.00           N  
ATOM   1108  NH2 ARG A  65      -9.488 -16.701  -2.636  1.00  0.00           N  
ATOM   1109  H   ARG A  65     -10.770 -11.346   3.651  1.00  0.00           H  
ATOM   1110  HA  ARG A  65     -11.579 -10.874   0.959  1.00  0.00           H  
ATOM   1111 1HB  ARG A  65      -9.528 -12.062   1.624  1.00  0.00           H  
ATOM   1112 2HB  ARG A  65     -10.485 -13.382   2.272  1.00  0.00           H  
ATOM   1113 1HG  ARG A  65     -11.275 -13.977   0.026  1.00  0.00           H  
ATOM   1114 2HG  ARG A  65     -10.435 -12.570  -0.664  1.00  0.00           H  
ATOM   1115 1HD  ARG A  65      -8.311 -13.464  -0.026  1.00  0.00           H  
ATOM   1116 2HD  ARG A  65      -9.063 -14.821   0.821  1.00  0.00           H  
ATOM   1117  HE  ARG A  65      -8.701 -14.509  -2.131  1.00  0.00           H  
ATOM   1118 1HH1 ARG A  65     -10.287 -16.426   0.447  1.00  0.00           H  
ATOM   1119 2HH1 ARG A  65     -10.538 -17.776  -0.630  1.00  0.00           H  
ATOM   1120 1HH2 ARG A  65      -9.044 -16.125  -3.367  1.00  0.00           H  
ATOM   1121 2HH2 ARG A  65      -9.820 -17.629  -2.830  1.00  0.00           H  
TER                                                                             
ATOM   1123  N   GLY B  66      -1.300  24.611  16.438  1.00  0.00           N  
ATOM   1124  CA  GLY B  66      -0.192  23.670  16.275  1.00  0.00           C  
ATOM   1125  C   GLY B  66       0.064  23.376  14.815  1.00  0.00           C  
ATOM   1126  O   GLY B  66      -0.028  24.258  13.965  1.00  0.00           O  
ATOM   1127 1H   GLY B  66      -1.448  24.788  17.410  1.00  0.00           H  
ATOM   1128 2H   GLY B  66      -1.081  25.469  15.973  1.00  0.00           H  
ATOM   1129 3H   GLY B  66      -2.130  24.221  16.041  1.00  0.00           H  
ATOM   1130 1HA  GLY B  66       0.702  24.078  16.721  1.00  0.00           H  
ATOM   1131 2HA  GLY B  66      -0.419  22.742  16.801  1.00  0.00           H  
ATOM   1132  N   PHE B  67       0.419  22.145  14.509  1.00  0.00           N  
ATOM   1133  CA  PHE B  67       0.693  21.851  13.120  1.00  0.00           C  
ATOM   1134  C   PHE B  67      -0.600  22.037  12.362  1.00  0.00           C  
ATOM   1135  O   PHE B  67      -1.677  21.716  12.865  1.00  0.00           O  
ATOM   1136  CB  PHE B  67       1.249  20.441  12.936  1.00  0.00           C  
ATOM   1137  CG  PHE B  67       2.678  20.329  13.362  1.00  0.00           C  
ATOM   1138  CD1 PHE B  67       3.028  19.846  14.617  1.00  0.00           C  
ATOM   1139  CD2 PHE B  67       3.680  20.715  12.501  1.00  0.00           C  
ATOM   1140  CE1 PHE B  67       4.344  19.750  14.986  1.00  0.00           C  
ATOM   1141  CE2 PHE B  67       4.993  20.623  12.873  1.00  0.00           C  
ATOM   1142  CZ  PHE B  67       5.323  20.139  14.123  1.00  0.00           C  
ATOM   1143  H   PHE B  67       0.493  21.428  15.215  1.00  0.00           H  
ATOM   1144  HA  PHE B  67       1.423  22.564  12.741  1.00  0.00           H  
ATOM   1145 1HB  PHE B  67       0.658  19.733  13.510  1.00  0.00           H  
ATOM   1146 2HB  PHE B  67       1.176  20.159  11.883  1.00  0.00           H  
ATOM   1147  HD1 PHE B  67       2.248  19.533  15.310  1.00  0.00           H  
ATOM   1148  HD2 PHE B  67       3.416  21.098  11.516  1.00  0.00           H  
ATOM   1149  HE1 PHE B  67       4.607  19.365  15.968  1.00  0.00           H  
ATOM   1150  HE2 PHE B  67       5.772  20.932  12.179  1.00  0.00           H  
ATOM   1151  HZ  PHE B  67       6.361  20.062  14.417  1.00  0.00           H  
ATOM   1152  N   LEU B  68      -0.497  22.570  11.169  1.00  0.00           N  
ATOM   1153  CA  LEU B  68      -1.684  22.809  10.397  1.00  0.00           C  
ATOM   1154  C   LEU B  68      -2.347  21.478  10.047  1.00  0.00           C  
ATOM   1155  O   LEU B  68      -1.672  20.600   9.498  1.00  0.00           O  
ATOM   1156  CB  LEU B  68      -1.283  23.577   9.144  1.00  0.00           C  
ATOM   1157  CG  LEU B  68      -0.835  25.011   9.468  1.00  0.00           C  
ATOM   1158  CD1 LEU B  68      -0.041  25.617   8.298  1.00  0.00           C  
ATOM   1159  CD2 LEU B  68      -2.079  25.836   9.811  1.00  0.00           C  
ATOM   1160  H   LEU B  68       0.428  22.822  10.822  1.00  0.00           H  
ATOM   1161  HA  LEU B  68      -2.323  23.453  10.975  1.00  0.00           H  
ATOM   1162 1HB  LEU B  68      -0.450  23.062   8.658  1.00  0.00           H  
ATOM   1163 2HB  LEU B  68      -2.128  23.612   8.456  1.00  0.00           H  
ATOM   1164  HG  LEU B  68      -0.166  24.993  10.337  1.00  0.00           H  
ATOM   1165 1HD1 LEU B  68       0.273  26.614   8.576  1.00  0.00           H  
ATOM   1166 2HD1 LEU B  68       0.828  25.019   8.091  1.00  0.00           H  
ATOM   1167 3HD1 LEU B  68      -0.665  25.666   7.406  1.00  0.00           H  
ATOM   1168 1HD2 LEU B  68      -1.787  26.831  10.054  1.00  0.00           H  
ATOM   1169 2HD2 LEU B  68      -2.754  25.861   8.954  1.00  0.00           H  
ATOM   1170 3HD2 LEU B  68      -2.594  25.387  10.667  1.00  0.00           H  
ATOM   1171  N   PRO B  69      -3.652  21.302  10.336  1.00  0.00           N  
ATOM   1172  CA  PRO B  69      -4.424  20.114  10.026  1.00  0.00           C  
ATOM   1173  C   PRO B  69      -4.381  19.835   8.547  1.00  0.00           C  
ATOM   1174  O   PRO B  69      -4.414  20.759   7.736  1.00  0.00           O  
ATOM   1175  CB  PRO B  69      -5.835  20.495  10.495  1.00  0.00           C  
ATOM   1176  CG  PRO B  69      -5.604  21.549  11.556  1.00  0.00           C  
ATOM   1177  CD  PRO B  69      -4.409  22.331  11.084  1.00  0.00           C  
ATOM   1178  HA  PRO B  69      -4.023  19.259  10.589  1.00  0.00           H  
ATOM   1179 1HB  PRO B  69      -6.424  20.862   9.643  1.00  0.00           H  
ATOM   1180 2HB  PRO B  69      -6.352  19.606  10.884  1.00  0.00           H  
ATOM   1181 1HG  PRO B  69      -6.499  22.174  11.684  1.00  0.00           H  
ATOM   1182 2HG  PRO B  69      -5.415  21.063  12.525  1.00  0.00           H  
ATOM   1183 1HD  PRO B  69      -4.691  23.168  10.431  1.00  0.00           H  
ATOM   1184 2HD  PRO B  69      -3.894  22.654  12.002  1.00  0.00           H  
ATOM   1185  N   ASN B  70      -4.317  18.559   8.197  1.00  0.00           N  
ATOM   1186  CA  ASN B  70      -4.290  18.185   6.798  1.00  0.00           C  
ATOM   1187  C   ASN B  70      -5.018  16.858   6.550  1.00  0.00           C  
ATOM   1188  O   ASN B  70      -5.163  16.023   7.444  1.00  0.00           O  
ATOM   1189  CB  ASN B  70      -2.841  18.190   6.361  1.00  0.00           C  
ATOM   1190  CG  ASN B  70      -1.983  17.232   7.170  1.00  0.00           C  
ATOM   1191  OD1 ASN B  70      -1.801  16.068   6.807  1.00  0.00           O  
ATOM   1192  ND2 ASN B  70      -1.460  17.712   8.294  1.00  0.00           N  
ATOM   1193  H   ASN B  70      -4.289  17.843   8.906  1.00  0.00           H  
ATOM   1194  HA  ASN B  70      -4.855  18.935   6.242  1.00  0.00           H  
ATOM   1195 1HB  ASN B  70      -2.782  17.905   5.317  1.00  0.00           H  
ATOM   1196 2HB  ASN B  70      -2.431  19.197   6.452  1.00  0.00           H  
ATOM   1197 1HD2 ASN B  70      -0.891  17.126   8.871  1.00  0.00           H  
ATOM   1198 2HD2 ASN B  70      -1.631  18.686   8.590  1.00  0.00           H  
ATOM   1199  N   ASP B  71      -5.514  16.705   5.328  1.00  0.00           N  
ATOM   1200  CA  ASP B  71      -6.289  15.544   4.897  1.00  0.00           C  
ATOM   1201  C   ASP B  71      -5.571  14.195   4.969  1.00  0.00           C  
ATOM   1202  O   ASP B  71      -4.350  14.090   4.859  1.00  0.00           O  
ATOM   1203  CB  ASP B  71      -6.771  15.785   3.470  1.00  0.00           C  
ATOM   1204  CG  ASP B  71      -7.834  16.887   3.371  1.00  0.00           C  
ATOM   1205  OD1 ASP B  71      -8.379  17.285   4.375  1.00  0.00           O  
ATOM   1206  OD2 ASP B  71      -8.069  17.331   2.282  1.00  0.00           O  
ATOM   1207  H   ASP B  71      -5.349  17.440   4.658  1.00  0.00           H  
ATOM   1208  HA  ASP B  71      -7.160  15.479   5.549  1.00  0.00           H  
ATOM   1209 1HB  ASP B  71      -5.920  16.064   2.841  1.00  0.00           H  
ATOM   1210 2HB  ASP B  71      -7.189  14.864   3.061  1.00  0.00           H  
ATOM   1211  N   ALA B  72      -6.378  13.145   5.045  1.00  0.00           N  
ATOM   1212  CA  ALA B  72      -5.911  11.768   5.038  1.00  0.00           C  
ATOM   1213  C   ALA B  72      -5.093  11.434   3.782  1.00  0.00           C  
ATOM   1214  O   ALA B  72      -4.147  10.643   3.850  1.00  0.00           O  
ATOM   1215  CB  ALA B  72      -7.074  10.818   5.118  1.00  0.00           C  
ATOM   1216  H   ALA B  72      -7.376  13.312   5.105  1.00  0.00           H  
ATOM   1217  HA  ALA B  72      -5.278  11.619   5.908  1.00  0.00           H  
ATOM   1218 1HB  ALA B  72      -6.705   9.792   5.142  1.00  0.00           H  
ATOM   1219 2HB  ALA B  72      -7.636  11.033   6.020  1.00  0.00           H  
ATOM   1220 3HB  ALA B  72      -7.714  10.953   4.241  1.00  0.00           H  
ATOM   1221  N   GLU B  73      -5.391  12.067   2.644  1.00  0.00           N  
ATOM   1222  CA  GLU B  73      -4.650  11.746   1.419  1.00  0.00           C  
ATOM   1223  C   GLU B  73      -3.249  12.393   1.409  1.00  0.00           C  
ATOM   1224  O   GLU B  73      -2.449  12.134   0.509  1.00  0.00           O  
ATOM   1225  CB  GLU B  73      -5.477  12.206   0.213  1.00  0.00           C  
ATOM   1226  CG  GLU B  73      -6.815  11.444   0.022  1.00  0.00           C  
ATOM   1227  CD  GLU B  73      -7.884  11.836   1.038  1.00  0.00           C  
ATOM   1228  OE1 GLU B  73      -7.689  12.816   1.719  1.00  0.00           O  
ATOM   1229  OE2 GLU B  73      -8.896  11.167   1.124  1.00  0.00           O  
ATOM   1230  H   GLU B  73      -6.169  12.740   2.614  1.00  0.00           H  
ATOM   1231  HA  GLU B  73      -4.517  10.664   1.374  1.00  0.00           H  
ATOM   1232 1HB  GLU B  73      -5.701  13.270   0.313  1.00  0.00           H  
ATOM   1233 2HB  GLU B  73      -4.889  12.080  -0.696  1.00  0.00           H  
ATOM   1234 1HG  GLU B  73      -7.193  11.676  -0.973  1.00  0.00           H  
ATOM   1235 2HG  GLU B  73      -6.641  10.383   0.053  1.00  0.00           H  
ATOM   1236  N   GLU B  74      -2.973  13.253   2.407  1.00  0.00           N  
ATOM   1237  CA  GLU B  74      -1.678  13.904   2.592  1.00  0.00           C  
ATOM   1238  C   GLU B  74      -0.912  13.120   3.673  1.00  0.00           C  
ATOM   1239  O   GLU B  74       0.302  12.920   3.575  1.00  0.00           O  
ATOM   1240  CB  GLU B  74      -1.840  15.397   2.916  1.00  0.00           C  
ATOM   1241  CG  GLU B  74      -2.457  16.187   1.731  1.00  0.00           C  
ATOM   1242  CD  GLU B  74      -2.561  17.687   1.927  1.00  0.00           C  
ATOM   1243  OE1 GLU B  74      -2.255  18.163   2.988  1.00  0.00           O  
ATOM   1244  OE2 GLU B  74      -2.942  18.354   0.993  1.00  0.00           O  
ATOM   1245  H   GLU B  74      -3.680  13.437   3.111  1.00  0.00           H  
ATOM   1246  HA  GLU B  74      -1.115  13.860   1.661  1.00  0.00           H  
ATOM   1247 1HB  GLU B  74      -2.484  15.520   3.791  1.00  0.00           H  
ATOM   1248 2HB  GLU B  74      -0.871  15.830   3.158  1.00  0.00           H  
ATOM   1249 1HG  GLU B  74      -1.857  15.992   0.843  1.00  0.00           H  
ATOM   1250 2HG  GLU B  74      -3.455  15.788   1.547  1.00  0.00           H  
ATOM   1251  N   LEU B  75      -1.645  12.662   4.707  1.00  0.00           N  
ATOM   1252  CA  LEU B  75      -1.034  11.879   5.777  1.00  0.00           C  
ATOM   1253  C   LEU B  75      -0.522  10.544   5.220  1.00  0.00           C  
ATOM   1254  O   LEU B  75       0.510  10.037   5.650  1.00  0.00           O  
ATOM   1255  CB  LEU B  75      -2.037  11.563   6.896  1.00  0.00           C  
ATOM   1256  CG  LEU B  75      -2.546  12.743   7.758  1.00  0.00           C  
ATOM   1257  CD1 LEU B  75      -3.655  12.230   8.676  1.00  0.00           C  
ATOM   1258  CD2 LEU B  75      -1.394  13.338   8.586  1.00  0.00           C  
ATOM   1259  H   LEU B  75      -2.634  12.898   4.749  1.00  0.00           H  
ATOM   1260  HA  LEU B  75      -0.195  12.435   6.173  1.00  0.00           H  
ATOM   1261 1HB  LEU B  75      -2.901  11.086   6.445  1.00  0.00           H  
ATOM   1262 2HB  LEU B  75      -1.568  10.841   7.572  1.00  0.00           H  
ATOM   1263  HG  LEU B  75      -2.966  13.521   7.110  1.00  0.00           H  
ATOM   1264 1HD1 LEU B  75      -4.030  13.055   9.285  1.00  0.00           H  
ATOM   1265 2HD1 LEU B  75      -4.467  11.823   8.089  1.00  0.00           H  
ATOM   1266 3HD1 LEU B  75      -3.256  11.454   9.334  1.00  0.00           H  
ATOM   1267 1HD2 LEU B  75      -1.779  14.161   9.181  1.00  0.00           H  
ATOM   1268 2HD2 LEU B  75      -0.973  12.573   9.242  1.00  0.00           H  
ATOM   1269 3HD2 LEU B  75      -0.630  13.710   7.937  1.00  0.00           H  
ATOM   1270  N   PHE B  76      -1.239   9.978   4.258  1.00  0.00           N  
ATOM   1271  CA  PHE B  76      -0.803   8.744   3.624  1.00  0.00           C  
ATOM   1272  C   PHE B  76      -0.118   9.103   2.311  1.00  0.00           C  
ATOM   1273  O   PHE B  76      -0.751   9.579   1.368  1.00  0.00           O  
ATOM   1274  CB  PHE B  76      -1.963   7.791   3.450  1.00  0.00           C  
ATOM   1275  CG  PHE B  76      -2.431   7.245   4.759  1.00  0.00           C  
ATOM   1276  CD1 PHE B  76      -3.331   7.938   5.537  1.00  0.00           C  
ATOM   1277  CD2 PHE B  76      -1.956   6.040   5.225  1.00  0.00           C  
ATOM   1278  CE1 PHE B  76      -3.735   7.458   6.725  1.00  0.00           C  
ATOM   1279  CE2 PHE B  76      -2.376   5.553   6.427  1.00  0.00           C  
ATOM   1280  CZ  PHE B  76      -3.273   6.275   7.170  1.00  0.00           C  
ATOM   1281  H   PHE B  76      -2.119  10.404   3.965  1.00  0.00           H  
ATOM   1282  HA  PHE B  76      -0.070   8.251   4.263  1.00  0.00           H  
ATOM   1283 1HB  PHE B  76      -2.764   8.333   3.004  1.00  0.00           H  
ATOM   1284 2HB  PHE B  76      -1.688   6.969   2.794  1.00  0.00           H  
ATOM   1285  HD1 PHE B  76      -3.712   8.878   5.201  1.00  0.00           H  
ATOM   1286  HD2 PHE B  76      -1.242   5.481   4.629  1.00  0.00           H  
ATOM   1287  HE1 PHE B  76      -4.437   8.022   7.324  1.00  0.00           H  
ATOM   1288  HE2 PHE B  76      -1.999   4.601   6.793  1.00  0.00           H  
ATOM   1289  HZ  PHE B  76      -3.621   5.911   8.114  1.00  0.00           H  
ATOM   1290  N   ILE B  77       1.188   8.877   2.256  1.00  0.00           N  
ATOM   1291  CA  ILE B  77       1.996   9.264   1.118  1.00  0.00           C  
ATOM   1292  C   ILE B  77       2.247   8.090   0.192  1.00  0.00           C  
ATOM   1293  O   ILE B  77       3.185   7.306   0.384  1.00  0.00           O  
ATOM   1294  CB  ILE B  77       3.342   9.823   1.654  1.00  0.00           C  
ATOM   1295  CG1 ILE B  77       3.049  11.049   2.606  1.00  0.00           C  
ATOM   1296  CG2 ILE B  77       4.310  10.175   0.507  1.00  0.00           C  
ATOM   1297  CD1 ILE B  77       4.251  11.556   3.418  1.00  0.00           C  
ATOM   1298  H   ILE B  77       1.649   8.440   3.047  1.00  0.00           H  
ATOM   1299  HA  ILE B  77       1.471  10.040   0.565  1.00  0.00           H  
ATOM   1300  HB  ILE B  77       3.800   9.070   2.271  1.00  0.00           H  
ATOM   1301 1HG1 ILE B  77       2.663  11.873   2.006  1.00  0.00           H  
ATOM   1302 2HG1 ILE B  77       2.276  10.761   3.322  1.00  0.00           H  
ATOM   1303 1HG2 ILE B  77       5.236  10.528   0.918  1.00  0.00           H  
ATOM   1304 2HG2 ILE B  77       4.515   9.303  -0.094  1.00  0.00           H  
ATOM   1305 3HG2 ILE B  77       3.870  10.949  -0.122  1.00  0.00           H  
ATOM   1306 1HD1 ILE B  77       3.931  12.389   4.042  1.00  0.00           H  
ATOM   1307 2HD1 ILE B  77       4.625  10.751   4.051  1.00  0.00           H  
ATOM   1308 3HD1 ILE B  77       5.043  11.896   2.756  1.00  0.00           H  
ATOM   1309  N   PHE B  78       1.420   7.982  -0.831  1.00  0.00           N  
ATOM   1310  CA  PHE B  78       1.494   6.819  -1.700  1.00  0.00           C  
ATOM   1311  C   PHE B  78       2.318   7.093  -2.949  1.00  0.00           C  
ATOM   1312  O   PHE B  78       2.039   8.042  -3.681  1.00  0.00           O  
ATOM   1313  CB  PHE B  78       0.109   6.348  -2.109  1.00  0.00           C  
ATOM   1314  CG  PHE B  78       0.164   5.207  -3.055  1.00  0.00           C  
ATOM   1315  CD1 PHE B  78       0.588   3.968  -2.638  1.00  0.00           C  
ATOM   1316  CD2 PHE B  78      -0.208   5.373  -4.373  1.00  0.00           C  
ATOM   1317  CE1 PHE B  78       0.629   2.918  -3.512  1.00  0.00           C  
ATOM   1318  CE2 PHE B  78      -0.172   4.327  -5.242  1.00  0.00           C  
ATOM   1319  CZ  PHE B  78       0.243   3.101  -4.807  1.00  0.00           C  
ATOM   1320  H   PHE B  78       0.695   8.678  -0.957  1.00  0.00           H  
ATOM   1321  HA  PHE B  78       1.985   6.012  -1.153  1.00  0.00           H  
ATOM   1322 1HB  PHE B  78      -0.449   6.038  -1.227  1.00  0.00           H  
ATOM   1323 2HB  PHE B  78      -0.432   7.160  -2.576  1.00  0.00           H  
ATOM   1324  HD1 PHE B  78       0.886   3.832  -1.602  1.00  0.00           H  
ATOM   1325  HD2 PHE B  78      -0.536   6.353  -4.717  1.00  0.00           H  
ATOM   1326  HE1 PHE B  78       0.958   1.939  -3.177  1.00  0.00           H  
ATOM   1327  HE2 PHE B  78      -0.474   4.467  -6.280  1.00  0.00           H  
ATOM   1328  HZ  PHE B  78       0.263   2.277  -5.487  1.00  0.00           H  
ATOM   1329  N   LEU B  79       3.346   6.268  -3.161  1.00  0.00           N  
ATOM   1330  CA  LEU B  79       4.295   6.430  -4.255  1.00  0.00           C  
ATOM   1331  C   LEU B  79       4.369   5.201  -5.160  1.00  0.00           C  
ATOM   1332  O   LEU B  79       4.241   4.069  -4.693  1.00  0.00           O  
ATOM   1333  CB  LEU B  79       5.638   6.654  -3.569  1.00  0.00           C  
ATOM   1334  CG  LEU B  79       5.632   7.801  -2.515  1.00  0.00           C  
ATOM   1335  CD1 LEU B  79       6.860   7.737  -1.736  1.00  0.00           C  
ATOM   1336  CD2 LEU B  79       5.506   9.171  -3.184  1.00  0.00           C  
ATOM   1337  H   LEU B  79       3.510   5.518  -2.489  1.00  0.00           H  
ATOM   1338  HA  LEU B  79       4.003   7.293  -4.851  1.00  0.00           H  
ATOM   1339 1HB  LEU B  79       5.904   5.746  -3.056  1.00  0.00           H  
ATOM   1340 2HB  LEU B  79       6.400   6.871  -4.320  1.00  0.00           H  
ATOM   1341  HG  LEU B  79       4.811   7.650  -1.825  1.00  0.00           H  
ATOM   1342 1HD1 LEU B  79       6.814   8.505  -0.988  1.00  0.00           H  
ATOM   1343 2HD1 LEU B  79       6.929   6.771  -1.247  1.00  0.00           H  
ATOM   1344 3HD1 LEU B  79       7.717   7.888  -2.382  1.00  0.00           H  
ATOM   1345 1HD2 LEU B  79       5.509   9.946  -2.420  1.00  0.00           H  
ATOM   1346 2HD2 LEU B  79       6.345   9.329  -3.859  1.00  0.00           H  
ATOM   1347 3HD2 LEU B  79       4.574   9.230  -3.742  1.00  0.00           H  
ATOM   1348  N   THR B  80       4.664   5.415  -6.437  1.00  0.00           N  
ATOM   1349  CA  THR B  80       4.816   4.319  -7.399  1.00  0.00           C  
ATOM   1350  C   THR B  80       6.241   4.192  -7.954  1.00  0.00           C  
ATOM   1351  O   THR B  80       6.512   3.393  -8.855  1.00  0.00           O  
ATOM   1352  CB  THR B  80       3.823   4.473  -8.548  1.00  0.00           C  
ATOM   1353  OG1 THR B  80       4.051   5.724  -9.221  1.00  0.00           O  
ATOM   1354  CG2 THR B  80       2.397   4.434  -7.985  1.00  0.00           C  
ATOM   1355  H   THR B  80       4.749   6.367  -6.768  1.00  0.00           H  
ATOM   1356  HA  THR B  80       4.579   3.387  -6.896  1.00  0.00           H  
ATOM   1357  HB  THR B  80       3.963   3.663  -9.247  1.00  0.00           H  
ATOM   1358  HG1 THR B  80       4.837   5.647  -9.783  1.00  0.00           H  
ATOM   1359 1HG2 THR B  80       1.680   4.535  -8.795  1.00  0.00           H  
ATOM   1360 2HG2 THR B  80       2.240   3.487  -7.475  1.00  0.00           H  
ATOM   1361 3HG2 THR B  80       2.254   5.248  -7.278  1.00  0.00           H  
ATOM   1362  N   GLU B  81       7.132   5.018  -7.426  1.00  0.00           N  
ATOM   1363  CA  GLU B  81       8.518   5.096  -7.876  1.00  0.00           C  
ATOM   1364  C   GLU B  81       9.454   5.612  -6.779  1.00  0.00           C  
ATOM   1365  O   GLU B  81       9.002   6.174  -5.773  1.00  0.00           O  
ATOM   1366  CB  GLU B  81       8.627   5.995  -9.113  1.00  0.00           C  
ATOM   1367  CG  GLU B  81       8.238   7.457  -8.888  1.00  0.00           C  
ATOM   1368  CD  GLU B  81       8.301   8.271 -10.159  1.00  0.00           C  
ATOM   1369  OE1 GLU B  81       8.548   7.695 -11.191  1.00  0.00           O  
ATOM   1370  OE2 GLU B  81       8.109   9.463 -10.100  1.00  0.00           O  
ATOM   1371  H   GLU B  81       6.831   5.626  -6.682  1.00  0.00           H  
ATOM   1372  HA  GLU B  81       8.844   4.092  -8.154  1.00  0.00           H  
ATOM   1373 1HB  GLU B  81       9.654   5.983  -9.479  1.00  0.00           H  
ATOM   1374 2HB  GLU B  81       7.993   5.597  -9.906  1.00  0.00           H  
ATOM   1375 1HG  GLU B  81       7.226   7.500  -8.488  1.00  0.00           H  
ATOM   1376 2HG  GLU B  81       8.911   7.895  -8.150  1.00  0.00           H  
ATOM   1377  N   ILE B  82      10.764   5.453  -6.995  1.00  0.00           N  
ATOM   1378  CA  ILE B  82      11.745   5.989  -6.055  1.00  0.00           C  
ATOM   1379  C   ILE B  82      11.976   7.459  -6.344  1.00  0.00           C  
ATOM   1380  O   ILE B  82      12.355   7.854  -7.443  1.00  0.00           O  
ATOM   1381  CB  ILE B  82      13.060   5.227  -6.101  1.00  0.00           C  
ATOM   1382  CG1 ILE B  82      12.785   3.729  -5.901  1.00  0.00           C  
ATOM   1383  CG2 ILE B  82      13.972   5.765  -5.041  1.00  0.00           C  
ATOM   1384  CD1 ILE B  82      12.074   3.429  -4.602  1.00  0.00           C  
ATOM   1385  H   ILE B  82      11.077   4.973  -7.825  1.00  0.00           H  
ATOM   1386  HA  ILE B  82      11.350   5.899  -5.049  1.00  0.00           H  
ATOM   1387  HB  ILE B  82      13.527   5.351  -7.076  1.00  0.00           H  
ATOM   1388 1HG1 ILE B  82      12.174   3.365  -6.726  1.00  0.00           H  
ATOM   1389 2HG1 ILE B  82      13.734   3.189  -5.909  1.00  0.00           H  
ATOM   1390 1HG2 ILE B  82      14.916   5.227  -5.074  1.00  0.00           H  
ATOM   1391 2HG2 ILE B  82      14.153   6.822  -5.223  1.00  0.00           H  
ATOM   1392 3HG2 ILE B  82      13.509   5.641  -4.065  1.00  0.00           H  
ATOM   1393 1HD1 ILE B  82      11.901   2.358  -4.508  1.00  0.00           H  
ATOM   1394 2HD1 ILE B  82      12.676   3.776  -3.764  1.00  0.00           H  
ATOM   1395 3HD1 ILE B  82      11.121   3.952  -4.603  1.00  0.00           H  
ATOM   1396  N   THR B  83      11.689   8.250  -5.344  1.00  0.00           N  
ATOM   1397  CA  THR B  83      11.650   9.687  -5.432  1.00  0.00           C  
ATOM   1398  C   THR B  83      11.855  10.408  -4.130  1.00  0.00           C  
ATOM   1399  O   THR B  83      11.601   9.870  -3.042  1.00  0.00           O  
ATOM   1400  CB  THR B  83      10.285  10.156  -5.967  1.00  0.00           C  
ATOM   1401  OG1 THR B  83      10.289  11.582  -6.083  1.00  0.00           O  
ATOM   1402  CG2 THR B  83       9.152   9.730  -5.034  1.00  0.00           C  
ATOM   1403  H   THR B  83      11.427   7.816  -4.475  1.00  0.00           H  
ATOM   1404  HA  THR B  83      12.417  10.005  -6.130  1.00  0.00           H  
ATOM   1405  HB  THR B  83      10.122   9.720  -6.956  1.00  0.00           H  
ATOM   1406  HG1 THR B  83      10.137  11.996  -5.184  1.00  0.00           H  
ATOM   1407 1HG2 THR B  83       8.204  10.079  -5.439  1.00  0.00           H  
ATOM   1408 2HG2 THR B  83       9.132   8.643  -4.950  1.00  0.00           H  
ATOM   1409 3HG2 THR B  83       9.308  10.172  -4.046  1.00  0.00           H  
ATOM   1410  N   GLU B  84      12.264  11.657  -4.282  1.00  0.00           N  
ATOM   1411  CA  GLU B  84      12.255  12.641  -3.209  1.00  0.00           C  
ATOM   1412  C   GLU B  84      10.789  12.781  -2.777  1.00  0.00           C  
ATOM   1413  O   GLU B  84       9.891  12.790  -3.625  1.00  0.00           O  
ATOM   1414  CB  GLU B  84      12.806  13.981  -3.696  1.00  0.00           C  
ATOM   1415  CG  GLU B  84      12.868  15.063  -2.635  1.00  0.00           C  
ATOM   1416  CD  GLU B  84      13.473  16.373  -3.144  1.00  0.00           C  
ATOM   1417  OE1 GLU B  84      13.955  16.401  -4.247  1.00  0.00           O  
ATOM   1418  OE2 GLU B  84      13.424  17.345  -2.420  1.00  0.00           O  
ATOM   1419  H   GLU B  84      12.507  11.964  -5.214  1.00  0.00           H  
ATOM   1420  HA  GLU B  84      12.843  12.278  -2.368  1.00  0.00           H  
ATOM   1421 1HB  GLU B  84      13.815  13.840  -4.079  1.00  0.00           H  
ATOM   1422 2HB  GLU B  84      12.192  14.349  -4.517  1.00  0.00           H  
ATOM   1423 1HG  GLU B  84      11.860  15.259  -2.262  1.00  0.00           H  
ATOM   1424 2HG  GLU B  84      13.461  14.690  -1.798  1.00  0.00           H  
ATOM   1425  N   ILE B  85      10.579  12.821  -1.482  1.00  0.00           N  
ATOM   1426  CA  ILE B  85       9.296  12.902  -0.792  1.00  0.00           C  
ATOM   1427  C   ILE B  85       9.174  14.108   0.103  1.00  0.00           C  
ATOM   1428  O   ILE B  85      10.129  14.474   0.800  1.00  0.00           O  
ATOM   1429  CB  ILE B  85       9.111  11.685   0.138  1.00  0.00           C  
ATOM   1430  CG1 ILE B  85       8.980  10.437  -0.612  1.00  0.00           C  
ATOM   1431  CG2 ILE B  85       7.953  11.841   1.126  1.00  0.00           C  
ATOM   1432  CD1 ILE B  85       9.205   9.250   0.305  1.00  0.00           C  
ATOM   1433  H   ILE B  85      11.402  12.793  -0.900  1.00  0.00           H  
ATOM   1434  HA  ILE B  85       8.503  12.931  -1.534  1.00  0.00           H  
ATOM   1435  HB  ILE B  85      10.017  11.593   0.689  1.00  0.00           H  
ATOM   1436 1HG1 ILE B  85       7.990  10.397  -1.048  1.00  0.00           H  
ATOM   1437 2HG1 ILE B  85       9.708  10.399  -1.416  1.00  0.00           H  
ATOM   1438 1HG2 ILE B  85       7.914  10.968   1.779  1.00  0.00           H  
ATOM   1439 2HG2 ILE B  85       8.098  12.720   1.741  1.00  0.00           H  
ATOM   1440 3HG2 ILE B  85       7.025  11.931   0.577  1.00  0.00           H  
ATOM   1441 1HD1 ILE B  85       9.096   8.333  -0.232  1.00  0.00           H  
ATOM   1442 2HD1 ILE B  85      10.200   9.297   0.717  1.00  0.00           H  
ATOM   1443 3HD1 ILE B  85       8.477   9.273   1.112  1.00  0.00           H  
ATOM   1444  N   THR B  86       8.004  14.743   0.080  1.00  0.00           N  
ATOM   1445  CA  THR B  86       7.772  15.828   1.018  1.00  0.00           C  
ATOM   1446  C   THR B  86       6.746  15.392   2.068  1.00  0.00           C  
ATOM   1447  O   THR B  86       5.706  14.827   1.729  1.00  0.00           O  
ATOM   1448  CB  THR B  86       7.318  17.128   0.315  1.00  0.00           C  
ATOM   1449  OG1 THR B  86       8.357  17.568  -0.589  1.00  0.00           O  
ATOM   1450  CG2 THR B  86       7.052  18.232   1.355  1.00  0.00           C  
ATOM   1451  H   THR B  86       7.274  14.439  -0.544  1.00  0.00           H  
ATOM   1452  HA  THR B  86       8.696  16.044   1.528  1.00  0.00           H  
ATOM   1453  HB  THR B  86       6.412  16.935  -0.251  1.00  0.00           H  
ATOM   1454  HG1 THR B  86       9.171  17.704  -0.102  1.00  0.00           H  
ATOM   1455 1HG2 THR B  86       6.739  19.144   0.852  1.00  0.00           H  
ATOM   1456 2HG2 THR B  86       6.266  17.921   2.040  1.00  0.00           H  
ATOM   1457 3HG2 THR B  86       7.961  18.430   1.922  1.00  0.00           H  
ATOM   1458  N   ILE B  87       7.071  15.641   3.332  1.00  0.00           N  
ATOM   1459  CA  ILE B  87       6.195  15.364   4.446  1.00  0.00           C  
ATOM   1460  C   ILE B  87       5.642  16.701   4.932  1.00  0.00           C  
ATOM   1461  O   ILE B  87       6.315  17.422   5.685  1.00  0.00           O  
ATOM   1462  CB  ILE B  87       6.929  14.610   5.587  1.00  0.00           C  
ATOM   1463  CG1 ILE B  87       7.463  13.239   5.043  1.00  0.00           C  
ATOM   1464  CG2 ILE B  87       6.040  14.455   6.806  1.00  0.00           C  
ATOM   1465  CD1 ILE B  87       8.316  12.469   6.032  1.00  0.00           C  
ATOM   1466  H   ILE B  87       7.968  16.086   3.503  1.00  0.00           H  
ATOM   1467  HA  ILE B  87       5.412  14.699   4.110  1.00  0.00           H  
ATOM   1468  HB  ILE B  87       7.797  15.186   5.878  1.00  0.00           H  
ATOM   1469 1HG1 ILE B  87       6.622  12.619   4.753  1.00  0.00           H  
ATOM   1470 2HG1 ILE B  87       8.069  13.429   4.153  1.00  0.00           H  
ATOM   1471 1HG2 ILE B  87       6.585  13.942   7.601  1.00  0.00           H  
ATOM   1472 2HG2 ILE B  87       5.723  15.438   7.163  1.00  0.00           H  
ATOM   1473 3HG2 ILE B  87       5.176  13.875   6.526  1.00  0.00           H  
ATOM   1474 1HD1 ILE B  87       8.655  11.534   5.575  1.00  0.00           H  
ATOM   1475 2HD1 ILE B  87       9.177  13.068   6.312  1.00  0.00           H  
ATOM   1476 3HD1 ILE B  87       7.730  12.244   6.917  1.00  0.00           H  
ATOM   1477  N   PRO B  88       4.384  17.042   4.567  1.00  0.00           N  
ATOM   1478  CA  PRO B  88       3.796  18.357   4.711  1.00  0.00           C  
ATOM   1479  C   PRO B  88       3.319  18.726   6.098  1.00  0.00           C  
ATOM   1480  O   PRO B  88       2.152  19.044   6.309  1.00  0.00           O  
ATOM   1481  CB  PRO B  88       2.616  18.277   3.737  1.00  0.00           C  
ATOM   1482  CG  PRO B  88       2.193  16.849   3.791  1.00  0.00           C  
ATOM   1483  CD  PRO B  88       3.481  16.082   3.924  1.00  0.00           C  
ATOM   1484  HA  PRO B  88       4.516  19.099   4.361  1.00  0.00           H  
ATOM   1485 1HB  PRO B  88       1.822  18.970   4.051  1.00  0.00           H  
ATOM   1486 2HB  PRO B  88       2.937  18.590   2.732  1.00  0.00           H  
ATOM   1487 1HG  PRO B  88       1.513  16.686   4.640  1.00  0.00           H  
ATOM   1488 2HG  PRO B  88       1.634  16.584   2.882  1.00  0.00           H  
ATOM   1489 1HD  PRO B  88       3.316  15.193   4.551  1.00  0.00           H  
ATOM   1490 2HD  PRO B  88       3.841  15.791   2.926  1.00  0.00           H  
ATOM   1491  N   CYS B  89       4.236  18.715   7.030  1.00  0.00           N  
ATOM   1492  CA  CYS B  89       3.922  19.194   8.376  1.00  0.00           C  
ATOM   1493  C   CYS B  89       4.407  20.626   8.506  1.00  0.00           C  
ATOM   1494  O   CYS B  89       5.621  20.894   8.458  1.00  0.00           O  
ATOM   1495  CB  CYS B  89       4.525  18.289   9.435  1.00  0.00           C  
ATOM   1496  SG  CYS B  89       6.313  18.271   9.468  1.00  0.00           S  
ATOM   1497  H   CYS B  89       5.174  18.413   6.817  1.00  0.00           H  
ATOM   1498  HA  CYS B  89       2.831  19.186   8.497  1.00  0.00           H  
ATOM   1499 1HB  CYS B  89       4.174  18.602  10.419  1.00  0.00           H  
ATOM   1500 2HB  CYS B  89       4.186  17.270   9.281  1.00  0.00           H  
ATOM   1501  N   ARG B  90       3.466  21.544   8.642  1.00  0.00           N  
ATOM   1502  CA  ARG B  90       3.736  22.973   8.636  1.00  0.00           C  
ATOM   1503  C   ARG B  90       3.232  23.651   9.874  1.00  0.00           C  
ATOM   1504  O   ARG B  90       2.306  23.166  10.523  1.00  0.00           O  
ATOM   1505  CB  ARG B  90       3.095  23.595   7.422  1.00  0.00           C  
ATOM   1506  CG  ARG B  90       3.617  23.059   6.137  1.00  0.00           C  
ATOM   1507  CD  ARG B  90       3.098  23.779   4.994  1.00  0.00           C  
ATOM   1508  NE  ARG B  90       1.679  23.680   4.891  1.00  0.00           N  
ATOM   1509  CZ  ARG B  90       0.949  24.364   4.013  1.00  0.00           C  
ATOM   1510  NH1 ARG B  90       1.540  25.183   3.153  1.00  0.00           N  
ATOM   1511  NH2 ARG B  90      -0.363  24.206   4.001  1.00  0.00           N  
ATOM   1512  H   ARG B  90       2.507  21.228   8.693  1.00  0.00           H  
ATOM   1513  HA  ARG B  90       4.812  23.130   8.574  1.00  0.00           H  
ATOM   1514 1HB  ARG B  90       2.029  23.402   7.442  1.00  0.00           H  
ATOM   1515 2HB  ARG B  90       3.246  24.681   7.429  1.00  0.00           H  
ATOM   1516 1HG  ARG B  90       4.708  23.152   6.126  1.00  0.00           H  
ATOM   1517 2HG  ARG B  90       3.342  22.011   6.029  1.00  0.00           H  
ATOM   1518 1HD  ARG B  90       3.370  24.833   5.066  1.00  0.00           H  
ATOM   1519 2HD  ARG B  90       3.523  23.352   4.092  1.00  0.00           H  
ATOM   1520  HE  ARG B  90       1.198  23.063   5.527  1.00  0.00           H  
ATOM   1521 1HH1 ARG B  90       2.577  25.300   3.155  1.00  0.00           H  
ATOM   1522 2HH1 ARG B  90       0.985  25.691   2.481  1.00  0.00           H  
ATOM   1523 1HH2 ARG B  90      -0.801  23.573   4.661  1.00  0.00           H  
ATOM   1524 2HH2 ARG B  90      -0.923  24.711   3.335  1.00  0.00           H  
ATOM   1525  N   VAL B  91       3.828  24.783  10.180  1.00  0.00           N  
ATOM   1526  CA  VAL B  91       3.478  25.562  11.343  1.00  0.00           C  
ATOM   1527  C   VAL B  91       3.053  26.973  10.957  1.00  0.00           C  
ATOM   1528  O   VAL B  91       3.119  27.363   9.791  1.00  0.00           O  
ATOM   1529  CB  VAL B  91       4.658  25.615  12.322  1.00  0.00           C  
ATOM   1530  CG1 VAL B  91       5.028  24.214  12.811  1.00  0.00           C  
ATOM   1531  CG2 VAL B  91       5.853  26.261  11.622  1.00  0.00           C  
ATOM   1532  H   VAL B  91       4.577  25.113   9.584  1.00  0.00           H  
ATOM   1533  HA  VAL B  91       2.638  25.077  11.846  1.00  0.00           H  
ATOM   1534  HB  VAL B  91       4.363  26.183  13.182  1.00  0.00           H  
ATOM   1535 1HG1 VAL B  91       5.853  24.287  13.519  1.00  0.00           H  
ATOM   1536 2HG1 VAL B  91       4.168  23.760  13.306  1.00  0.00           H  
ATOM   1537 3HG1 VAL B  91       5.329  23.593  11.969  1.00  0.00           H  
ATOM   1538 1HG2 VAL B  91       6.688  26.314  12.307  1.00  0.00           H  
ATOM   1539 2HG2 VAL B  91       6.136  25.659  10.756  1.00  0.00           H  
ATOM   1540 3HG2 VAL B  91       5.595  27.267  11.291  1.00  0.00           H  
ATOM   1541  N   THR B  92       2.587  27.723  11.948  1.00  0.00           N  
ATOM   1542  CA  THR B  92       2.074  29.074  11.755  1.00  0.00           C  
ATOM   1543  C   THR B  92       3.106  30.180  11.947  1.00  0.00           C  
ATOM   1544  O   THR B  92       2.814  31.354  11.747  1.00  0.00           O  
ATOM   1545  CB  THR B  92       0.930  29.310  12.738  1.00  0.00           C  
ATOM   1546  OG1 THR B  92       1.400  29.180  14.092  1.00  0.00           O  
ATOM   1547  CG2 THR B  92      -0.118  28.297  12.505  1.00  0.00           C  
ATOM   1548  H   THR B  92       2.563  27.330  12.881  1.00  0.00           H  
ATOM   1549  HA  THR B  92       1.685  29.144  10.739  1.00  0.00           H  
ATOM   1550  HB  THR B  92       0.529  30.276  12.584  1.00  0.00           H  
ATOM   1551  HG1 THR B  92       1.554  28.254  14.299  1.00  0.00           H  
ATOM   1552 1HG2 THR B  92      -0.917  28.459  13.190  1.00  0.00           H  
ATOM   1553 2HG2 THR B  92      -0.465  28.412  11.494  1.00  0.00           H  
ATOM   1554 3HG2 THR B  92       0.282  27.289  12.651  1.00  0.00           H  
ATOM   1555  N   ASP B  93       4.299  29.814  12.364  1.00  0.00           N  
ATOM   1556  CA  ASP B  93       5.324  30.790  12.699  1.00  0.00           C  
ATOM   1557  C   ASP B  93       6.707  30.387  12.163  1.00  0.00           C  
ATOM   1558  O   ASP B  93       7.267  29.396  12.633  1.00  0.00           O  
ATOM   1559  CB  ASP B  93       5.364  30.997  14.213  1.00  0.00           C  
ATOM   1560  CG  ASP B  93       6.354  32.073  14.694  1.00  0.00           C  
ATOM   1561  OD1 ASP B  93       7.248  32.434  13.957  1.00  0.00           O  
ATOM   1562  OD2 ASP B  93       6.191  32.533  15.802  1.00  0.00           O  
ATOM   1563  H   ASP B  93       4.483  28.827  12.480  1.00  0.00           H  
ATOM   1564  HA  ASP B  93       5.007  31.742  12.298  1.00  0.00           H  
ATOM   1565 1HB  ASP B  93       4.378  31.275  14.555  1.00  0.00           H  
ATOM   1566 2HB  ASP B  93       5.585  30.078  14.682  1.00  0.00           H  
ATOM   1567  N   PRO B  94       7.296  31.135  11.201  1.00  0.00           N  
ATOM   1568  CA  PRO B  94       8.585  30.890  10.570  1.00  0.00           C  
ATOM   1569  C   PRO B  94       9.745  30.775  11.563  1.00  0.00           C  
ATOM   1570  O   PRO B  94      10.814  30.283  11.212  1.00  0.00           O  
ATOM   1571  CB  PRO B  94       8.793  32.136   9.701  1.00  0.00           C  
ATOM   1572  CG  PRO B  94       7.442  32.598   9.363  1.00  0.00           C  
ATOM   1573  CD  PRO B  94       6.586  32.295  10.581  1.00  0.00           C  
ATOM   1574  HA  PRO B  94       8.514  29.985   9.945  1.00  0.00           H  
ATOM   1575 1HB  PRO B  94       9.370  32.886  10.264  1.00  0.00           H  
ATOM   1576 2HB  PRO B  94       9.382  31.880   8.810  1.00  0.00           H  
ATOM   1577 1HG  PRO B  94       7.462  33.658   9.100  1.00  0.00           H  
ATOM   1578 2HG  PRO B  94       7.125  32.071   8.489  1.00  0.00           H  
ATOM   1579 1HD  PRO B  94       6.563  33.146  11.284  1.00  0.00           H  
ATOM   1580 2HD  PRO B  94       5.606  32.025  10.219  1.00  0.00           H  
ATOM   1581  N   GLN B  95       9.571  31.291  12.788  1.00  0.00           N  
ATOM   1582  CA  GLN B  95      10.647  31.232  13.773  1.00  0.00           C  
ATOM   1583  C   GLN B  95      10.684  29.904  14.541  1.00  0.00           C  
ATOM   1584  O   GLN B  95      11.627  29.653  15.299  1.00  0.00           O  
ATOM   1585  CB  GLN B  95      10.526  32.375  14.802  1.00  0.00           C  
ATOM   1586  CG  GLN B  95      10.724  33.794  14.249  1.00  0.00           C  
ATOM   1587  CD  GLN B  95      10.655  34.893  15.355  1.00  0.00           C  
ATOM   1588  OE1 GLN B  95      11.013  34.665  16.520  1.00  0.00           O  
ATOM   1589  NE2 GLN B  95      10.198  36.088  14.976  1.00  0.00           N  
ATOM   1590  H   GLN B  95       8.680  31.713  13.073  1.00  0.00           H  
ATOM   1591  HA  GLN B  95      11.595  31.336  13.248  1.00  0.00           H  
ATOM   1592 1HB  GLN B  95       9.525  32.340  15.250  1.00  0.00           H  
ATOM   1593 2HB  GLN B  95      11.245  32.219  15.603  1.00  0.00           H  
ATOM   1594 1HG  GLN B  95      11.693  33.853  13.758  1.00  0.00           H  
ATOM   1595 2HG  GLN B  95       9.922  33.987  13.529  1.00  0.00           H  
ATOM   1596 1HE2 GLN B  95      10.131  36.835  15.640  1.00  0.00           H  
ATOM   1597 2HE2 GLN B  95       9.914  36.235  14.029  1.00  0.00           H  
ATOM   1598  N   LEU B  96       9.656  29.065  14.386  1.00  0.00           N  
ATOM   1599  CA  LEU B  96       9.611  27.798  15.111  1.00  0.00           C  
ATOM   1600  C   LEU B  96      10.619  26.764  14.650  1.00  0.00           C  
ATOM   1601  O   LEU B  96      10.819  26.527  13.456  1.00  0.00           O  
ATOM   1602  CB  LEU B  96       8.209  27.184  15.031  1.00  0.00           C  
ATOM   1603  CG  LEU B  96       7.116  27.886  15.816  1.00  0.00           C  
ATOM   1604  CD1 LEU B  96       5.772  27.348  15.384  1.00  0.00           C  
ATOM   1605  CD2 LEU B  96       7.312  27.614  17.287  1.00  0.00           C  
ATOM   1606  H   LEU B  96       8.894  29.301  13.746  1.00  0.00           H  
ATOM   1607  HA  LEU B  96       9.818  28.014  16.158  1.00  0.00           H  
ATOM   1608 1HB  LEU B  96       7.908  27.186  13.993  1.00  0.00           H  
ATOM   1609 2HB  LEU B  96       8.260  26.146  15.372  1.00  0.00           H  
ATOM   1610  HG  LEU B  96       7.165  28.948  15.640  1.00  0.00           H  
ATOM   1611 1HD1 LEU B  96       4.975  27.833  15.947  1.00  0.00           H  
ATOM   1612 2HD1 LEU B  96       5.662  27.562  14.335  1.00  0.00           H  
ATOM   1613 3HD1 LEU B  96       5.738  26.269  15.558  1.00  0.00           H  
ATOM   1614 1HD2 LEU B  96       6.530  28.102  17.868  1.00  0.00           H  
ATOM   1615 2HD2 LEU B  96       7.268  26.537  17.452  1.00  0.00           H  
ATOM   1616 3HD2 LEU B  96       8.283  27.987  17.604  1.00  0.00           H  
ATOM   1617  N   VAL B  97      11.216  26.082  15.615  1.00  0.00           N  
ATOM   1618  CA  VAL B  97      12.085  24.972  15.285  1.00  0.00           C  
ATOM   1619  C   VAL B  97      11.211  23.744  15.129  1.00  0.00           C  
ATOM   1620  O   VAL B  97      10.408  23.438  16.017  1.00  0.00           O  
ATOM   1621  CB  VAL B  97      13.159  24.737  16.370  1.00  0.00           C  
ATOM   1622  CG1 VAL B  97      14.002  23.501  16.018  1.00  0.00           C  
ATOM   1623  CG2 VAL B  97      14.067  25.976  16.472  1.00  0.00           C  
ATOM   1624  H   VAL B  97      11.051  26.327  16.581  1.00  0.00           H  
ATOM   1625  HA  VAL B  97      12.585  25.178  14.337  1.00  0.00           H  
ATOM   1626  HB  VAL B  97      12.669  24.553  17.328  1.00  0.00           H  
ATOM   1627 1HG1 VAL B  97      14.753  23.336  16.790  1.00  0.00           H  
ATOM   1628 2HG1 VAL B  97      13.355  22.625  15.954  1.00  0.00           H  
ATOM   1629 3HG1 VAL B  97      14.496  23.658  15.061  1.00  0.00           H  
ATOM   1630 1HG2 VAL B  97      14.827  25.817  17.237  1.00  0.00           H  
ATOM   1631 2HG2 VAL B  97      14.552  26.146  15.509  1.00  0.00           H  
ATOM   1632 3HG2 VAL B  97      13.466  26.848  16.732  1.00  0.00           H  
ATOM   1633  N   VAL B  98      11.330  23.085  13.988  1.00  0.00           N  
ATOM   1634  CA  VAL B  98      10.537  21.905  13.706  1.00  0.00           C  
ATOM   1635  C   VAL B  98      11.484  20.762  13.356  1.00  0.00           C  
ATOM   1636  O   VAL B  98      12.383  20.929  12.526  1.00  0.00           O  
ATOM   1637  CB  VAL B  98       9.567  22.150  12.539  1.00  0.00           C  
ATOM   1638  CG1 VAL B  98       8.752  20.892  12.289  1.00  0.00           C  
ATOM   1639  CG2 VAL B  98       8.670  23.362  12.838  1.00  0.00           C  
ATOM   1640  H   VAL B  98      11.998  23.408  13.304  1.00  0.00           H  
ATOM   1641  HA  VAL B  98       9.966  21.640  14.590  1.00  0.00           H  
ATOM   1642  HB  VAL B  98      10.140  22.340  11.645  1.00  0.00           H  
ATOM   1643 1HG1 VAL B  98       8.080  21.043  11.449  1.00  0.00           H  
ATOM   1644 2HG1 VAL B  98       9.414  20.076  12.074  1.00  0.00           H  
ATOM   1645 3HG1 VAL B  98       8.180  20.663  13.180  1.00  0.00           H  
ATOM   1646 1HG2 VAL B  98       7.997  23.529  11.998  1.00  0.00           H  
ATOM   1647 2HG2 VAL B  98       8.093  23.174  13.728  1.00  0.00           H  
ATOM   1648 3HG2 VAL B  98       9.282  24.250  12.985  1.00  0.00           H  
ATOM   1649  N   THR B  99      11.290  19.612  13.988  1.00  0.00           N  
ATOM   1650  CA  THR B  99      12.132  18.453  13.721  1.00  0.00           C  
ATOM   1651  C   THR B  99      11.318  17.240  13.242  1.00  0.00           C  
ATOM   1652  O   THR B  99      10.131  17.111  13.537  1.00  0.00           O  
ATOM   1653  CB  THR B  99      12.964  18.130  14.965  1.00  0.00           C  
ATOM   1654  OG1 THR B  99      12.096  17.837  16.070  1.00  0.00           O  
ATOM   1655  CG2 THR B  99      13.883  19.331  15.327  1.00  0.00           C  
ATOM   1656  H   THR B  99      10.535  19.556  14.671  1.00  0.00           H  
ATOM   1657  HA  THR B  99      12.829  18.707  12.926  1.00  0.00           H  
ATOM   1658  HB  THR B  99      13.568  17.260  14.765  1.00  0.00           H  
ATOM   1659  HG1 THR B  99      12.031  16.878  16.191  1.00  0.00           H  
ATOM   1660 1HG2 THR B  99      14.475  19.085  16.206  1.00  0.00           H  
ATOM   1661 2HG2 THR B  99      14.547  19.548  14.491  1.00  0.00           H  
ATOM   1662 3HG2 THR B  99      13.271  20.203  15.539  1.00  0.00           H  
ATOM   1663  N   LEU B 100      11.969  16.356  12.488  1.00  0.00           N  
ATOM   1664  CA  LEU B 100      11.320  15.159  11.951  1.00  0.00           C  
ATOM   1665  C   LEU B 100      11.805  13.905  12.654  1.00  0.00           C  
ATOM   1666  O   LEU B 100      13.006  13.709  12.829  1.00  0.00           O  
ATOM   1667  CB  LEU B 100      11.599  15.027  10.474  1.00  0.00           C  
ATOM   1668  CG  LEU B 100      10.924  13.882   9.774  1.00  0.00           C  
ATOM   1669  CD1 LEU B 100       9.427  14.125   9.702  1.00  0.00           C  
ATOM   1670  CD2 LEU B 100      11.482  13.766   8.430  1.00  0.00           C  
ATOM   1671  H   LEU B 100      12.939  16.526  12.271  1.00  0.00           H  
ATOM   1672  HA  LEU B 100      10.243  15.243  12.101  1.00  0.00           H  
ATOM   1673 1HB  LEU B 100      11.270  15.890   9.997  1.00  0.00           H  
ATOM   1674 2HB  LEU B 100      12.673  14.945  10.324  1.00  0.00           H  
ATOM   1675  HG  LEU B 100      11.081  12.962  10.325  1.00  0.00           H  
ATOM   1676 1HD1 LEU B 100       8.949  13.300   9.191  1.00  0.00           H  
ATOM   1677 2HD1 LEU B 100       9.022  14.212  10.709  1.00  0.00           H  
ATOM   1678 3HD1 LEU B 100       9.232  15.042   9.158  1.00  0.00           H  
ATOM   1679 1HD2 LEU B 100      10.973  12.947   7.953  1.00  0.00           H  
ATOM   1680 2HD2 LEU B 100      11.314  14.676   7.872  1.00  0.00           H  
ATOM   1681 3HD2 LEU B 100      12.546  13.570   8.497  1.00  0.00           H  
ATOM   1682  N   HIS B 101      10.885  13.057  13.063  1.00  0.00           N  
ATOM   1683  CA  HIS B 101      11.245  11.854  13.780  1.00  0.00           C  
ATOM   1684  C   HIS B 101      10.538  10.621  13.244  1.00  0.00           C  
ATOM   1685  O   HIS B 101       9.409  10.710  12.758  1.00  0.00           O  
ATOM   1686  CB  HIS B 101      10.808  12.011  15.227  1.00  0.00           C  
ATOM   1687  CG  HIS B 101      11.397  13.161  15.888  1.00  0.00           C  
ATOM   1688  ND1 HIS B 101      12.557  13.094  16.583  1.00  0.00           N  
ATOM   1689  CD2 HIS B 101      11.006  14.449  15.920  1.00  0.00           C  
ATOM   1690  CE1 HIS B 101      12.856  14.285  17.044  1.00  0.00           C  
ATOM   1691  NE2 HIS B 101      11.933  15.132  16.646  1.00  0.00           N  
ATOM   1692  H   HIS B 101       9.899  13.270  12.909  1.00  0.00           H  
ATOM   1693  HA  HIS B 101      12.320  11.690  13.744  1.00  0.00           H  
ATOM   1694 1HB  HIS B 101       9.737  12.110  15.254  1.00  0.00           H  
ATOM   1695 2HB  HIS B 101      11.067  11.109  15.793  1.00  0.00           H  
ATOM   1696  HD1 HIS B 101      13.137  12.276  16.693  1.00  0.00           H  
ATOM   1697  HD2 HIS B 101      10.150  14.975  15.484  1.00  0.00           H  
ATOM   1698  HE1 HIS B 101      13.754  14.433  17.643  1.00  0.00           H  
ATOM   1699  N   GLU B 102      11.157   9.439  13.372  1.00  0.00           N  
ATOM   1700  CA  GLU B 102      10.368   8.230  13.114  1.00  0.00           C  
ATOM   1701  C   GLU B 102       9.324   8.268  14.225  1.00  0.00           C  
ATOM   1702  O   GLU B 102       9.654   8.683  15.335  1.00  0.00           O  
ATOM   1703  CB  GLU B 102      11.234   6.971  13.132  1.00  0.00           C  
ATOM   1704  CG  GLU B 102      12.249   6.919  11.971  1.00  0.00           C  
ATOM   1705  CD  GLU B 102      13.043   5.643  11.902  1.00  0.00           C  
ATOM   1706  OE1 GLU B 102      12.749   4.739  12.642  1.00  0.00           O  
ATOM   1707  OE2 GLU B 102      13.942   5.573  11.101  1.00  0.00           O  
ATOM   1708  H   GLU B 102      12.109   9.381  13.712  1.00  0.00           H  
ATOM   1709  HA  GLU B 102       9.862   8.309  12.149  1.00  0.00           H  
ATOM   1710 1HB  GLU B 102      11.780   6.913  14.075  1.00  0.00           H  
ATOM   1711 2HB  GLU B 102      10.596   6.091  13.066  1.00  0.00           H  
ATOM   1712 1HG  GLU B 102      11.704   7.038  11.038  1.00  0.00           H  
ATOM   1713 2HG  GLU B 102      12.933   7.758  12.067  1.00  0.00           H  
ATOM   1714  N   LYS B 103       8.092   7.832  13.953  1.00  0.00           N  
ATOM   1715  CA  LYS B 103       7.016   7.930  14.959  1.00  0.00           C  
ATOM   1716  C   LYS B 103       7.483   7.471  16.344  1.00  0.00           C  
ATOM   1717  O   LYS B 103       7.241   8.147  17.352  1.00  0.00           O  
ATOM   1718  CB  LYS B 103       5.795   7.118  14.525  1.00  0.00           C  
ATOM   1719  CG  LYS B 103       4.608   7.232  15.481  1.00  0.00           C  
ATOM   1720  CD  LYS B 103       3.420   6.400  15.026  1.00  0.00           C  
ATOM   1721  CE  LYS B 103       2.259   6.541  16.009  1.00  0.00           C  
ATOM   1722  NZ  LYS B 103       1.117   5.648  15.670  1.00  0.00           N  
ATOM   1723  H   LYS B 103       7.887   7.493  13.013  1.00  0.00           H  
ATOM   1724  HA  LYS B 103       6.716   8.969  15.041  1.00  0.00           H  
ATOM   1725 1HB  LYS B 103       5.470   7.463  13.542  1.00  0.00           H  
ATOM   1726 2HB  LYS B 103       6.065   6.067  14.432  1.00  0.00           H  
ATOM   1727 1HG  LYS B 103       4.906   6.893  16.476  1.00  0.00           H  
ATOM   1728 2HG  LYS B 103       4.306   8.274  15.555  1.00  0.00           H  
ATOM   1729 1HD  LYS B 103       3.097   6.730  14.035  1.00  0.00           H  
ATOM   1730 2HD  LYS B 103       3.713   5.351  14.965  1.00  0.00           H  
ATOM   1731 1HE  LYS B 103       2.606   6.306  17.015  1.00  0.00           H  
ATOM   1732 2HE  LYS B 103       1.912   7.574  15.987  1.00  0.00           H  
ATOM   1733 1HZ  LYS B 103       0.370   5.786  16.340  1.00  0.00           H  
ATOM   1734 2HZ  LYS B 103       0.785   5.859  14.746  1.00  0.00           H  
ATOM   1735 3HZ  LYS B 103       1.416   4.687  15.701  1.00  0.00           H  
ATOM   1736  N   LYS B 104       8.135   6.310  16.395  1.00  0.00           N  
ATOM   1737  CA  LYS B 104       8.666   5.823  17.649  1.00  0.00           C  
ATOM   1738  C   LYS B 104      10.183   5.979  17.646  1.00  0.00           C  
ATOM   1739  O   LYS B 104      10.922   5.050  17.297  1.00  0.00           O  
ATOM   1740  CB  LYS B 104       8.254   4.373  17.894  1.00  0.00           C  
ATOM   1741  CG  LYS B 104       6.749   4.194  18.067  1.00  0.00           C  
ATOM   1742  CD  LYS B 104       6.377   2.748  18.385  1.00  0.00           C  
ATOM   1743  CE  LYS B 104       4.865   2.591  18.553  1.00  0.00           C  
ATOM   1744  NZ  LYS B 104       4.475   1.199  18.933  1.00  0.00           N  
ATOM   1745  H   LYS B 104       8.300   5.800  15.541  1.00  0.00           H  
ATOM   1746  HA  LYS B 104       8.272   6.433  18.463  1.00  0.00           H  
ATOM   1747 1HB  LYS B 104       8.577   3.758  17.055  1.00  0.00           H  
ATOM   1748 2HB  LYS B 104       8.750   4.000  18.789  1.00  0.00           H  
ATOM   1749 1HG  LYS B 104       6.403   4.843  18.872  1.00  0.00           H  
ATOM   1750 2HG  LYS B 104       6.248   4.498  17.147  1.00  0.00           H  
ATOM   1751 1HD  LYS B 104       6.713   2.100  17.573  1.00  0.00           H  
ATOM   1752 2HD  LYS B 104       6.872   2.438  19.304  1.00  0.00           H  
ATOM   1753 1HE  LYS B 104       4.521   3.277  19.325  1.00  0.00           H  
ATOM   1754 2HE  LYS B 104       4.379   2.848  17.610  1.00  0.00           H  
ATOM   1755 1HZ  LYS B 104       3.470   1.149  19.029  1.00  0.00           H  
ATOM   1756 2HZ  LYS B 104       4.771   0.540  18.225  1.00  0.00           H  
ATOM   1757 3HZ  LYS B 104       4.908   0.956  19.813  1.00  0.00           H  
ATOM   1758  N   GLY B 105      10.639   7.143  18.069  1.00  0.00           N  
ATOM   1759  CA  GLY B 105      12.056   7.470  18.083  1.00  0.00           C  
ATOM   1760  C   GLY B 105      12.226   8.867  18.635  1.00  0.00           C  
ATOM   1761  O   GLY B 105      11.374   9.734  18.447  1.00  0.00           O  
ATOM   1762  H   GLY B 105       9.967   7.848  18.344  1.00  0.00           H  
ATOM   1763 1HA  GLY B 105      12.601   6.756  18.697  1.00  0.00           H  
ATOM   1764 2HA  GLY B 105      12.457   7.418  17.071  1.00  0.00           H  
ATOM   1765  N   ASP B 106      13.347   9.078  19.308  1.00  0.00           N  
ATOM   1766  CA  ASP B 106      13.623  10.363  19.936  1.00  0.00           C  
ATOM   1767  C   ASP B 106      14.517  11.271  19.124  1.00  0.00           C  
ATOM   1768  O   ASP B 106      14.456  12.495  19.245  1.00  0.00           O  
ATOM   1769  CB  ASP B 106      14.272  10.128  21.297  1.00  0.00           C  
ATOM   1770  CG  ASP B 106      13.363   9.347  22.235  1.00  0.00           C  
ATOM   1771  OD1 ASP B 106      12.279   9.811  22.515  1.00  0.00           O  
ATOM   1772  OD2 ASP B 106      13.755   8.281  22.654  1.00  0.00           O  
ATOM   1773  H   ASP B 106      14.004   8.320  19.412  1.00  0.00           H  
ATOM   1774  HA  ASP B 106      12.675  10.877  20.087  1.00  0.00           H  
ATOM   1775 1HB  ASP B 106      15.204   9.578  21.167  1.00  0.00           H  
ATOM   1776 2HB  ASP B 106      14.519  11.087  21.756  1.00  0.00           H  
ATOM   1777  N   VAL B 107      15.390  10.679  18.342  1.00  0.00           N  
ATOM   1778  CA  VAL B 107      16.383  11.463  17.637  1.00  0.00           C  
ATOM   1779  C   VAL B 107      15.860  12.029  16.331  1.00  0.00           C  
ATOM   1780  O   VAL B 107      15.219  11.327  15.549  1.00  0.00           O  
ATOM   1781  CB  VAL B 107      17.650  10.624  17.433  1.00  0.00           C  
ATOM   1782  CG1 VAL B 107      18.644  11.369  16.648  1.00  0.00           C  
ATOM   1783  CG2 VAL B 107      18.252  10.287  18.809  1.00  0.00           C  
ATOM   1784  H   VAL B 107      15.380   9.678  18.249  1.00  0.00           H  
ATOM   1785  HA  VAL B 107      16.658  12.305  18.272  1.00  0.00           H  
ATOM   1786  HB  VAL B 107      17.403   9.710  16.893  1.00  0.00           H  
ATOM   1787 1HG1 VAL B 107      19.506  10.748  16.539  1.00  0.00           H  
ATOM   1788 2HG1 VAL B 107      18.239  11.608  15.668  1.00  0.00           H  
ATOM   1789 3HG1 VAL B 107      18.917  12.288  17.164  1.00  0.00           H  
ATOM   1790 1HG2 VAL B 107      19.153   9.687  18.673  1.00  0.00           H  
ATOM   1791 2HG2 VAL B 107      18.506  11.209  19.331  1.00  0.00           H  
ATOM   1792 3HG2 VAL B 107      17.527   9.724  19.398  1.00  0.00           H  
ATOM   1793  N   ALA B 108      16.071  13.334  16.151  1.00  0.00           N  
ATOM   1794  CA  ALA B 108      15.664  14.053  14.950  1.00  0.00           C  
ATOM   1795  C   ALA B 108      16.467  13.586  13.735  1.00  0.00           C  
ATOM   1796  O   ALA B 108      17.670  13.313  13.837  1.00  0.00           O  
ATOM   1797  CB  ALA B 108      15.838  15.541  15.138  1.00  0.00           C  
ATOM   1798  H   ALA B 108      16.569  13.839  16.870  1.00  0.00           H  
ATOM   1799  HA  ALA B 108      14.613  13.838  14.765  1.00  0.00           H  
ATOM   1800 1HB  ALA B 108      15.510  16.051  14.233  1.00  0.00           H  
ATOM   1801 2HB  ALA B 108      15.243  15.873  15.988  1.00  0.00           H  
ATOM   1802 3HB  ALA B 108      16.885  15.761  15.321  1.00  0.00           H  
ATOM   1803  N   LEU B 109      15.809  13.560  12.590  1.00  0.00           N  
ATOM   1804  CA  LEU B 109      16.408  13.165  11.343  1.00  0.00           C  
ATOM   1805  C   LEU B 109      16.981  14.370  10.577  1.00  0.00           C  
ATOM   1806  O   LEU B 109      16.348  15.428  10.515  1.00  0.00           O  
ATOM   1807  CB  LEU B 109      15.335  12.464  10.505  1.00  0.00           C  
ATOM   1808  CG  LEU B 109      14.719  11.218  11.161  1.00  0.00           C  
ATOM   1809  CD1 LEU B 109      13.521  10.748  10.335  1.00  0.00           C  
ATOM   1810  CD2 LEU B 109      15.773  10.127  11.257  1.00  0.00           C  
ATOM   1811  H   LEU B 109      14.815  13.780  12.609  1.00  0.00           H  
ATOM   1812  HA  LEU B 109      17.188  12.450  11.585  1.00  0.00           H  
ATOM   1813 1HB  LEU B 109      14.532  13.170  10.308  1.00  0.00           H  
ATOM   1814 2HB  LEU B 109      15.760  12.158   9.556  1.00  0.00           H  
ATOM   1815  HG  LEU B 109      14.364  11.471  12.167  1.00  0.00           H  
ATOM   1816 1HD1 LEU B 109      13.079   9.873  10.806  1.00  0.00           H  
ATOM   1817 2HD1 LEU B 109      12.785  11.538  10.285  1.00  0.00           H  
ATOM   1818 3HD1 LEU B 109      13.850  10.493   9.327  1.00  0.00           H  
ATOM   1819 1HD2 LEU B 109      15.339   9.244  11.726  1.00  0.00           H  
ATOM   1820 2HD2 LEU B 109      16.126   9.869  10.258  1.00  0.00           H  
ATOM   1821 3HD2 LEU B 109      16.616  10.482  11.859  1.00  0.00           H  
ATOM   1822  N   PRO B 110      18.126  14.223   9.882  1.00  0.00           N  
ATOM   1823  CA  PRO B 110      18.790  15.263   9.110  1.00  0.00           C  
ATOM   1824  C   PRO B 110      18.133  15.526   7.759  1.00  0.00           C  
ATOM   1825  O   PRO B 110      18.745  15.355   6.717  1.00  0.00           O  
ATOM   1826  CB  PRO B 110      20.183  14.685   8.919  1.00  0.00           C  
ATOM   1827  CG  PRO B 110      19.978  13.223   8.930  1.00  0.00           C  
ATOM   1828  CD  PRO B 110      18.874  12.979   9.987  1.00  0.00           C  
ATOM   1829  HA  PRO B 110      18.825  16.186   9.711  1.00  0.00           H  
ATOM   1830 1HB  PRO B 110      20.595  15.037   7.975  1.00  0.00           H  
ATOM   1831 2HB  PRO B 110      20.852  15.035   9.717  1.00  0.00           H  
ATOM   1832 1HG  PRO B 110      19.701  12.874   7.922  1.00  0.00           H  
ATOM   1833 2HG  PRO B 110      20.921  12.731   9.179  1.00  0.00           H  
ATOM   1834 1HD  PRO B 110      18.267  12.107   9.695  1.00  0.00           H  
ATOM   1835 2HD  PRO B 110      19.332  12.861  10.984  1.00  0.00           H  
ATOM   1836  N   VAL B 111      16.897  15.971   7.786  1.00  0.00           N  
ATOM   1837  CA  VAL B 111      16.154  16.248   6.568  1.00  0.00           C  
ATOM   1838  C   VAL B 111      15.913  17.762   6.523  1.00  0.00           C  
ATOM   1839  O   VAL B 111      15.563  18.339   7.552  1.00  0.00           O  
ATOM   1840  CB  VAL B 111      14.823  15.481   6.603  1.00  0.00           C  
ATOM   1841  CG1 VAL B 111      14.015  15.771   5.374  1.00  0.00           C  
ATOM   1842  CG2 VAL B 111      15.083  13.988   6.743  1.00  0.00           C  
ATOM   1843  H   VAL B 111      16.460  16.095   8.700  1.00  0.00           H  
ATOM   1844  HA  VAL B 111      16.743  15.922   5.721  1.00  0.00           H  
ATOM   1845  HB  VAL B 111      14.252  15.826   7.467  1.00  0.00           H  
ATOM   1846 1HG1 VAL B 111      13.094  15.250   5.430  1.00  0.00           H  
ATOM   1847 2HG1 VAL B 111      13.822  16.839   5.292  1.00  0.00           H  
ATOM   1848 3HG1 VAL B 111      14.561  15.432   4.509  1.00  0.00           H  
ATOM   1849 1HG2 VAL B 111      14.142  13.469   6.799  1.00  0.00           H  
ATOM   1850 2HG2 VAL B 111      15.607  13.622   5.905  1.00  0.00           H  
ATOM   1851 3HG2 VAL B 111      15.652  13.803   7.648  1.00  0.00           H  
ATOM   1852  N   PRO B 112      16.147  18.466   5.407  1.00  0.00           N  
ATOM   1853  CA  PRO B 112      15.954  19.901   5.330  1.00  0.00           C  
ATOM   1854  C   PRO B 112      14.474  20.244   5.504  1.00  0.00           C  
ATOM   1855  O   PRO B 112      13.578  19.506   5.069  1.00  0.00           O  
ATOM   1856  CB  PRO B 112      16.481  20.240   3.925  1.00  0.00           C  
ATOM   1857  CG  PRO B 112      16.408  18.947   3.132  1.00  0.00           C  
ATOM   1858  CD  PRO B 112      16.649  17.847   4.157  1.00  0.00           C  
ATOM   1859  HA  PRO B 112      16.559  20.391   6.099  1.00  0.00           H  
ATOM   1860 1HB  PRO B 112      15.876  21.036   3.486  1.00  0.00           H  
ATOM   1861 2HB  PRO B 112      17.512  20.624   4.009  1.00  0.00           H  
ATOM   1862 1HG  PRO B 112      15.429  18.865   2.640  1.00  0.00           H  
ATOM   1863 2HG  PRO B 112      17.159  18.943   2.330  1.00  0.00           H  
ATOM   1864 1HD  PRO B 112      16.082  16.973   3.870  1.00  0.00           H  
ATOM   1865 2HD  PRO B 112      17.723  17.644   4.247  1.00  0.00           H  
ATOM   1866  N   TYR B 113      14.234  21.409   6.114  1.00  0.00           N  
ATOM   1867  CA  TYR B 113      12.872  21.842   6.379  1.00  0.00           C  
ATOM   1868  C   TYR B 113      12.562  23.209   5.800  1.00  0.00           C  
ATOM   1869  O   TYR B 113      13.303  24.179   5.976  1.00  0.00           O  
ATOM   1870  CB  TYR B 113      12.607  21.868   7.889  1.00  0.00           C  
ATOM   1871  CG  TYR B 113      11.151  22.207   8.273  1.00  0.00           C  
ATOM   1872  CD1 TYR B 113      10.181  21.272   8.066  1.00  0.00           C  
ATOM   1873  CD2 TYR B 113      10.802  23.408   8.847  1.00  0.00           C  
ATOM   1874  CE1 TYR B 113       8.886  21.499   8.416  1.00  0.00           C  
ATOM   1875  CE2 TYR B 113       9.484  23.633   9.191  1.00  0.00           C  
ATOM   1876  CZ  TYR B 113       8.533  22.680   8.970  1.00  0.00           C  
ATOM   1877  OH  TYR B 113       7.225  22.909   9.309  1.00  0.00           O  
ATOM   1878  H   TYR B 113      15.006  21.979   6.429  1.00  0.00           H  
ATOM   1879  HA  TYR B 113      12.187  21.132   5.918  1.00  0.00           H  
ATOM   1880 1HB  TYR B 113      12.863  20.921   8.309  1.00  0.00           H  
ATOM   1881 2HB  TYR B 113      13.255  22.607   8.355  1.00  0.00           H  
ATOM   1882  HD1 TYR B 113      10.451  20.336   7.621  1.00  0.00           H  
ATOM   1883  HD2 TYR B 113      11.555  24.173   9.035  1.00  0.00           H  
ATOM   1884  HE1 TYR B 113       8.143  20.730   8.250  1.00  0.00           H  
ATOM   1885  HE2 TYR B 113       9.198  24.560   9.642  1.00  0.00           H  
ATOM   1886  HH  TYR B 113       6.666  22.158   8.999  1.00  0.00           H  
ATOM   1887  N   ASP B 114      11.460  23.244   5.081  1.00  0.00           N  
ATOM   1888  CA  ASP B 114      10.876  24.430   4.486  1.00  0.00           C  
ATOM   1889  C   ASP B 114       9.605  24.788   5.254  1.00  0.00           C  
ATOM   1890  O   ASP B 114       8.611  24.074   5.160  1.00  0.00           O  
ATOM   1891  CB  ASP B 114      10.562  24.180   3.018  1.00  0.00           C  
ATOM   1892  CG  ASP B 114       9.971  25.399   2.272  1.00  0.00           C  
ATOM   1893  OD1 ASP B 114       9.447  26.301   2.907  1.00  0.00           O  
ATOM   1894  OD2 ASP B 114      10.013  25.385   1.058  1.00  0.00           O  
ATOM   1895  H   ASP B 114      10.942  22.370   4.962  1.00  0.00           H  
ATOM   1896  HA  ASP B 114      11.582  25.256   4.568  1.00  0.00           H  
ATOM   1897 1HB  ASP B 114      11.480  23.884   2.509  1.00  0.00           H  
ATOM   1898 2HB  ASP B 114       9.882  23.335   2.945  1.00  0.00           H  
ATOM   1899  N   HIS B 115       9.581  25.884   6.007  1.00  0.00           N  
ATOM   1900  CA  HIS B 115       8.385  26.161   6.823  1.00  0.00           C  
ATOM   1901  C   HIS B 115       7.082  26.288   6.007  1.00  0.00           C  
ATOM   1902  O   HIS B 115       5.990  26.174   6.574  1.00  0.00           O  
ATOM   1903  CB  HIS B 115       8.566  27.430   7.655  1.00  0.00           C  
ATOM   1904  CG  HIS B 115       9.517  27.300   8.760  1.00  0.00           C  
ATOM   1905  ND1 HIS B 115      10.878  27.276   8.567  1.00  0.00           N  
ATOM   1906  CD2 HIS B 115       9.317  27.212  10.100  1.00  0.00           C  
ATOM   1907  CE1 HIS B 115      11.480  27.167   9.750  1.00  0.00           C  
ATOM   1908  NE2 HIS B 115      10.547  27.125  10.689  1.00  0.00           N  
ATOM   1909  H   HIS B 115      10.388  26.490   6.047  1.00  0.00           H  
ATOM   1910  HA  HIS B 115       8.225  25.340   7.513  1.00  0.00           H  
ATOM   1911 1HB  HIS B 115       8.896  28.246   7.011  1.00  0.00           H  
ATOM   1912 2HB  HIS B 115       7.607  27.715   8.082  1.00  0.00           H  
ATOM   1913  HD2 HIS B 115       8.365  27.212  10.612  1.00  0.00           H  
ATOM   1914  HE1 HIS B 115      12.553  27.120   9.920  1.00  0.00           H  
ATOM   1915  HE2 HIS B 115      10.708  27.039  11.696  1.00  0.00           H  
ATOM   1916  N   GLN B 116       7.191  26.544   4.695  1.00  0.00           N  
ATOM   1917  CA  GLN B 116       6.030  26.674   3.835  1.00  0.00           C  
ATOM   1918  C   GLN B 116       5.585  25.340   3.209  1.00  0.00           C  
ATOM   1919  O   GLN B 116       4.475  25.249   2.657  1.00  0.00           O  
ATOM   1920  CB  GLN B 116       6.323  27.631   2.674  1.00  0.00           C  
ATOM   1921  CG  GLN B 116       6.574  29.079   3.040  1.00  0.00           C  
ATOM   1922  CD  GLN B 116       6.853  29.906   1.790  1.00  0.00           C  
ATOM   1923  OE1 GLN B 116       6.466  29.481   0.667  1.00  0.00           O  
ATOM   1924  NE2 GLN B 116       7.484  31.076   1.951  1.00  0.00           N  
ATOM   1925  H   GLN B 116       8.118  26.599   4.254  1.00  0.00           H  
ATOM   1926  HA  GLN B 116       5.206  27.063   4.430  1.00  0.00           H  
ATOM   1927 1HB  GLN B 116       7.211  27.271   2.144  1.00  0.00           H  
ATOM   1928 2HB  GLN B 116       5.498  27.602   1.971  1.00  0.00           H  
ATOM   1929 1HG  GLN B 116       5.727  29.479   3.556  1.00  0.00           H  
ATOM   1930 2HG  GLN B 116       7.455  29.126   3.682  1.00  0.00           H  
ATOM   1931 1HE2 GLN B 116       7.680  31.660   1.166  1.00  0.00           H  
ATOM   1932 2HE2 GLN B 116       7.783  31.415   2.871  1.00  0.00           H  
ATOM   1933  N   ARG B 117       6.465  24.320   3.229  1.00  0.00           N  
ATOM   1934  CA  ARG B 117       6.187  23.047   2.537  1.00  0.00           C  
ATOM   1935  C   ARG B 117       6.326  21.770   3.385  1.00  0.00           C  
ATOM   1936  O   ARG B 117       5.717  20.750   3.061  1.00  0.00           O  
ATOM   1937  CB  ARG B 117       7.073  22.912   1.308  1.00  0.00           C  
ATOM   1938  CG  ARG B 117       6.775  23.928   0.229  1.00  0.00           C  
ATOM   1939  CD  ARG B 117       7.708  23.851  -0.905  1.00  0.00           C  
ATOM   1940  NE  ARG B 117       7.338  24.805  -1.950  1.00  0.00           N  
ATOM   1941  CZ  ARG B 117       7.688  26.126  -1.983  1.00  0.00           C  
ATOM   1942  NH1 ARG B 117       8.438  26.687  -1.039  1.00  0.00           N  
ATOM   1943  NH2 ARG B 117       7.272  26.864  -2.993  1.00  0.00           N  
ATOM   1944  H   ARG B 117       7.340  24.430   3.737  1.00  0.00           H  
ATOM   1945  HA  ARG B 117       5.158  23.086   2.183  1.00  0.00           H  
ATOM   1946 1HB  ARG B 117       8.108  23.023   1.584  1.00  0.00           H  
ATOM   1947 2HB  ARG B 117       6.954  21.919   0.876  1.00  0.00           H  
ATOM   1948 1HG  ARG B 117       5.761  23.790  -0.139  1.00  0.00           H  
ATOM   1949 2HG  ARG B 117       6.877  24.930   0.649  1.00  0.00           H  
ATOM   1950 1HD  ARG B 117       8.716  24.076  -0.574  1.00  0.00           H  
ATOM   1951 2HD  ARG B 117       7.680  22.847  -1.331  1.00  0.00           H  
ATOM   1952  HE  ARG B 117       6.770  24.458  -2.709  1.00  0.00           H  
ATOM   1953 1HH1 ARG B 117       8.812  26.139  -0.240  1.00  0.00           H  
ATOM   1954 2HH1 ARG B 117       8.675  27.662  -1.094  1.00  0.00           H  
ATOM   1955 1HH2 ARG B 117       6.701  26.452  -3.720  1.00  0.00           H  
ATOM   1956 2HH2 ARG B 117       7.536  27.832  -3.041  1.00  0.00           H  
ATOM   1957  N   GLY B 118       7.138  21.810   4.442  1.00  0.00           N  
ATOM   1958  CA  GLY B 118       7.408  20.620   5.250  1.00  0.00           C  
ATOM   1959  C   GLY B 118       8.827  20.065   5.043  1.00  0.00           C  
ATOM   1960  O   GLY B 118       9.747  20.782   4.622  1.00  0.00           O  
ATOM   1961  H   GLY B 118       7.611  22.671   4.680  1.00  0.00           H  
ATOM   1962 1HA  GLY B 118       7.237  20.858   6.291  1.00  0.00           H  
ATOM   1963 2HA  GLY B 118       6.687  19.847   4.999  1.00  0.00           H  
ATOM   1964  N   PHE B 119       9.031  18.802   5.424  1.00  0.00           N  
ATOM   1965  CA  PHE B 119      10.348  18.188   5.304  1.00  0.00           C  
ATOM   1966  C   PHE B 119      10.502  17.579   3.944  1.00  0.00           C  
ATOM   1967  O   PHE B 119       9.593  16.905   3.478  1.00  0.00           O  
ATOM   1968  CB  PHE B 119      10.555  17.116   6.346  1.00  0.00           C  
ATOM   1969  CG  PHE B 119      10.780  17.639   7.671  1.00  0.00           C  
ATOM   1970  CD1 PHE B 119       9.755  17.794   8.539  1.00  0.00           C  
ATOM   1971  CD2 PHE B 119      12.043  17.989   8.063  1.00  0.00           C  
ATOM   1972  CE1 PHE B 119       9.966  18.303   9.783  1.00  0.00           C  
ATOM   1973  CE2 PHE B 119      12.266  18.497   9.310  1.00  0.00           C  
ATOM   1974  CZ  PHE B 119      11.224  18.661  10.164  1.00  0.00           C  
ATOM   1975  H   PHE B 119       8.234  18.254   5.756  1.00  0.00           H  
ATOM   1976  HA  PHE B 119      11.113  18.954   5.431  1.00  0.00           H  
ATOM   1977 1HB  PHE B 119       9.687  16.474   6.383  1.00  0.00           H  
ATOM   1978 2HB  PHE B 119      11.388  16.512   6.075  1.00  0.00           H  
ATOM   1979  HD1 PHE B 119       8.757  17.507   8.218  1.00  0.00           H  
ATOM   1980  HD2 PHE B 119      12.875  17.871   7.364  1.00  0.00           H  
ATOM   1981  HE1 PHE B 119       9.135  18.428  10.466  1.00  0.00           H  
ATOM   1982  HE2 PHE B 119      13.276  18.781   9.610  1.00  0.00           H  
ATOM   1983  HZ  PHE B 119      11.389  19.071  11.128  1.00  0.00           H  
ATOM   1984  N   SER B 120      11.652  17.767   3.306  1.00  0.00           N  
ATOM   1985  CA  SER B 120      11.840  17.157   1.985  1.00  0.00           C  
ATOM   1986  C   SER B 120      13.101  16.304   1.952  1.00  0.00           C  
ATOM   1987  O   SER B 120      14.168  16.759   2.335  1.00  0.00           O  
ATOM   1988  CB  SER B 120      11.900  18.216   0.897  1.00  0.00           C  
ATOM   1989  OG  SER B 120      10.651  18.852   0.740  1.00  0.00           O  
ATOM   1990  H   SER B 120      12.385  18.334   3.747  1.00  0.00           H  
ATOM   1991  HA  SER B 120      10.997  16.508   1.778  1.00  0.00           H  
ATOM   1992 1HB  SER B 120      12.653  18.953   1.159  1.00  0.00           H  
ATOM   1993 2HB  SER B 120      12.204  17.754  -0.050  1.00  0.00           H  
ATOM   1994  HG  SER B 120      10.227  18.420   0.004  1.00  0.00           H  
ATOM   1995  N   GLY B 121      12.967  15.077   1.462  1.00  0.00           N  
ATOM   1996  CA  GLY B 121      14.096  14.164   1.431  1.00  0.00           C  
ATOM   1997  C   GLY B 121      13.714  12.781   0.947  1.00  0.00           C  
ATOM   1998  O   GLY B 121      12.787  12.612   0.172  1.00  0.00           O  
ATOM   1999  H   GLY B 121      12.044  14.772   1.149  1.00  0.00           H  
ATOM   2000 1HA  GLY B 121      14.880  14.580   0.801  1.00  0.00           H  
ATOM   2001 2HA  GLY B 121      14.480  14.071   2.435  1.00  0.00           H  
ATOM   2002  N   ILE B 122      14.451  11.779   1.360  1.00  0.00           N  
ATOM   2003  CA  ILE B 122      14.147  10.417   0.928  1.00  0.00           C  
ATOM   2004  C   ILE B 122      13.865   9.580   2.159  1.00  0.00           C  
ATOM   2005  O   ILE B 122      14.513   9.750   3.183  1.00  0.00           O  
ATOM   2006  CB  ILE B 122      15.327   9.830   0.221  1.00  0.00           C  
ATOM   2007  CG1 ILE B 122      16.438  10.230   1.034  1.00  0.00           C  
ATOM   2008  CG2 ILE B 122      15.439  10.312  -1.215  1.00  0.00           C  
ATOM   2009  CD1 ILE B 122      17.586   9.613   0.717  1.00  0.00           C  
ATOM   2010  H   ILE B 122      15.208  11.945   2.003  1.00  0.00           H  
ATOM   2011  HA  ILE B 122      13.270  10.413   0.278  1.00  0.00           H  
ATOM   2012  HB  ILE B 122      15.270   8.732   0.233  1.00  0.00           H  
ATOM   2013 1HG1 ILE B 122      16.530  11.278   0.930  1.00  0.00           H  
ATOM   2014 2HG1 ILE B 122      16.226  10.011   2.074  1.00  0.00           H  
ATOM   2015 1HG2 ILE B 122      16.327   9.881  -1.666  1.00  0.00           H  
ATOM   2016 2HG2 ILE B 122      14.558   9.995  -1.775  1.00  0.00           H  
ATOM   2017 3HG2 ILE B 122      15.507  11.395  -1.239  1.00  0.00           H  
ATOM   2018 1HD1 ILE B 122      18.392   9.939   1.342  1.00  0.00           H  
ATOM   2019 2HD1 ILE B 122      17.415   8.556   0.889  1.00  0.00           H  
ATOM   2020 3HD1 ILE B 122      17.817   9.804  -0.296  1.00  0.00           H  
ATOM   2021  N   PHE B 123      12.920   8.672   2.059  1.00  0.00           N  
ATOM   2022  CA  PHE B 123      12.534   7.895   3.210  1.00  0.00           C  
ATOM   2023  C   PHE B 123      12.258   6.452   2.917  1.00  0.00           C  
ATOM   2024  O   PHE B 123      11.938   6.081   1.778  1.00  0.00           O  
ATOM   2025  CB  PHE B 123      11.252   8.488   3.816  1.00  0.00           C  
ATOM   2026  CG  PHE B 123      11.383   9.909   4.239  1.00  0.00           C  
ATOM   2027  CD1 PHE B 123      10.992  10.915   3.396  1.00  0.00           C  
ATOM   2028  CD2 PHE B 123      11.926  10.241   5.446  1.00  0.00           C  
ATOM   2029  CE1 PHE B 123      11.132  12.230   3.731  1.00  0.00           C  
ATOM   2030  CE2 PHE B 123      12.077  11.538   5.797  1.00  0.00           C  
ATOM   2031  CZ  PHE B 123      11.677  12.545   4.936  1.00  0.00           C  
ATOM   2032  H   PHE B 123      12.438   8.563   1.182  1.00  0.00           H  
ATOM   2033  HA  PHE B 123      13.344   7.937   3.941  1.00  0.00           H  
ATOM   2034 1HB  PHE B 123      10.450   8.424   3.091  1.00  0.00           H  
ATOM   2035 2HB  PHE B 123      10.949   7.905   4.659  1.00  0.00           H  
ATOM   2036  HD1 PHE B 123      10.579  10.646   2.463  1.00  0.00           H  
ATOM   2037  HD2 PHE B 123      12.251   9.452   6.122  1.00  0.00           H  
ATOM   2038  HE1 PHE B 123      10.813  13.018   3.036  1.00  0.00           H  
ATOM   2039  HE2 PHE B 123      12.518  11.770   6.756  1.00  0.00           H  
ATOM   2040  HZ  PHE B 123      11.790  13.573   5.213  1.00  0.00           H  
ATOM   2041  N   GLU B 124      12.339   5.639   3.968  1.00  0.00           N  
ATOM   2042  CA  GLU B 124      11.914   4.248   3.898  1.00  0.00           C  
ATOM   2043  C   GLU B 124      10.429   4.141   4.249  1.00  0.00           C  
ATOM   2044  O   GLU B 124       9.874   5.069   4.853  1.00  0.00           O  
ATOM   2045  CB  GLU B 124      12.731   3.382   4.861  1.00  0.00           C  
ATOM   2046  CG  GLU B 124      14.219   3.294   4.543  1.00  0.00           C  
ATOM   2047  CD  GLU B 124      14.967   2.390   5.505  1.00  0.00           C  
ATOM   2048  OE1 GLU B 124      14.402   2.043   6.528  1.00  0.00           O  
ATOM   2049  OE2 GLU B 124      16.090   2.048   5.222  1.00  0.00           O  
ATOM   2050  H   GLU B 124      12.667   6.003   4.853  1.00  0.00           H  
ATOM   2051  HA  GLU B 124      12.038   3.890   2.878  1.00  0.00           H  
ATOM   2052 1HB  GLU B 124      12.629   3.781   5.871  1.00  0.00           H  
ATOM   2053 2HB  GLU B 124      12.327   2.370   4.873  1.00  0.00           H  
ATOM   2054 1HG  GLU B 124      14.341   2.913   3.529  1.00  0.00           H  
ATOM   2055 2HG  GLU B 124      14.648   4.294   4.579  1.00  0.00           H  
ATOM   2056  N   ASP B 125       9.802   3.000   3.932  1.00  0.00           N  
ATOM   2057  CA  ASP B 125       8.380   2.819   4.232  1.00  0.00           C  
ATOM   2058  C   ASP B 125       8.106   2.560   5.716  1.00  0.00           C  
ATOM   2059  O   ASP B 125       7.995   1.423   6.169  1.00  0.00           O  
ATOM   2060  CB  ASP B 125       7.786   1.691   3.413  1.00  0.00           C  
ATOM   2061  CG  ASP B 125       7.697   2.047   1.988  1.00  0.00           C  
ATOM   2062  OD1 ASP B 125       8.024   3.147   1.648  1.00  0.00           O  
ATOM   2063  OD2 ASP B 125       7.229   1.248   1.232  1.00  0.00           O  
ATOM   2064  H   ASP B 125      10.312   2.263   3.460  1.00  0.00           H  
ATOM   2065  HA  ASP B 125       7.852   3.726   3.949  1.00  0.00           H  
ATOM   2066 1HB  ASP B 125       8.390   0.793   3.522  1.00  0.00           H  
ATOM   2067 2HB  ASP B 125       6.782   1.469   3.781  1.00  0.00           H  
ATOM   2068  N   ARG B 126       8.039   3.662   6.443  1.00  0.00           N  
ATOM   2069  CA  ARG B 126       7.802   3.777   7.882  1.00  0.00           C  
ATOM   2070  C   ARG B 126       6.839   4.925   8.183  1.00  0.00           C  
ATOM   2071  O   ARG B 126       6.282   5.539   7.267  1.00  0.00           O  
ATOM   2072  CB  ARG B 126       9.127   4.053   8.583  1.00  0.00           C  
ATOM   2073  CG  ARG B 126      10.183   2.975   8.422  1.00  0.00           C  
ATOM   2074  CD  ARG B 126      11.472   3.364   9.057  1.00  0.00           C  
ATOM   2075  NE  ARG B 126      12.528   2.395   8.760  1.00  0.00           N  
ATOM   2076  CZ  ARG B 126      12.844   1.300   9.480  1.00  0.00           C  
ATOM   2077  NH1 ARG B 126      12.196   0.984  10.588  1.00  0.00           N  
ATOM   2078  NH2 ARG B 126      13.834   0.545   9.037  1.00  0.00           N  
ATOM   2079  H   ARG B 126       8.219   4.518   5.921  1.00  0.00           H  
ATOM   2080  HA  ARG B 126       7.333   2.849   8.218  1.00  0.00           H  
ATOM   2081 1HB  ARG B 126       9.548   4.974   8.192  1.00  0.00           H  
ATOM   2082 2HB  ARG B 126       8.967   4.199   9.648  1.00  0.00           H  
ATOM   2083 1HG  ARG B 126       9.831   2.041   8.859  1.00  0.00           H  
ATOM   2084 2HG  ARG B 126      10.389   2.822   7.364  1.00  0.00           H  
ATOM   2085 1HD  ARG B 126      11.786   4.333   8.659  1.00  0.00           H  
ATOM   2086 2HD  ARG B 126      11.360   3.448  10.137  1.00  0.00           H  
ATOM   2087  HE  ARG B 126      13.089   2.546   7.905  1.00  0.00           H  
ATOM   2088 1HH1 ARG B 126      11.445   1.569  10.922  1.00  0.00           H  
ATOM   2089 2HH1 ARG B 126      12.456   0.160  11.109  1.00  0.00           H  
ATOM   2090 1HH2 ARG B 126      14.312   0.837   8.163  1.00  0.00           H  
ATOM   2091 2HH2 ARG B 126      14.118  -0.284   9.531  1.00  0.00           H  
ATOM   2092  N   SER B 127       6.576   5.166   9.467  1.00  0.00           N  
ATOM   2093  CA  SER B 127       5.723   6.293   9.807  1.00  0.00           C  
ATOM   2094  C   SER B 127       6.548   7.378  10.483  1.00  0.00           C  
ATOM   2095  O   SER B 127       7.493   7.073  11.223  1.00  0.00           O  
ATOM   2096  CB  SER B 127       4.654   5.879  10.781  1.00  0.00           C  
ATOM   2097  OG  SER B 127       3.852   4.918  10.243  1.00  0.00           O  
ATOM   2098  H   SER B 127       6.999   4.613  10.194  1.00  0.00           H  
ATOM   2099  HA  SER B 127       5.297   6.689   8.897  1.00  0.00           H  
ATOM   2100 1HB  SER B 127       5.109   5.511  11.698  1.00  0.00           H  
ATOM   2101 2HB  SER B 127       4.051   6.750  11.038  1.00  0.00           H  
ATOM   2102  HG  SER B 127       3.175   4.757  10.903  1.00  0.00           H  
ATOM   2103  N   TYR B 128       6.139   8.634  10.275  1.00  0.00           N  
ATOM   2104  CA  TYR B 128       6.861   9.779  10.807  1.00  0.00           C  
ATOM   2105  C   TYR B 128       5.988  10.817  11.464  1.00  0.00           C  
ATOM   2106  O   TYR B 128       4.826  10.996  11.110  1.00  0.00           O  
ATOM   2107  CB  TYR B 128       7.629  10.465   9.664  1.00  0.00           C  
ATOM   2108  CG  TYR B 128       8.580   9.550   8.926  1.00  0.00           C  
ATOM   2109  CD1 TYR B 128       8.100   8.803   7.848  1.00  0.00           C  
ATOM   2110  CD2 TYR B 128       9.904   9.436   9.314  1.00  0.00           C  
ATOM   2111  CE1 TYR B 128       8.929   7.944   7.183  1.00  0.00           C  
ATOM   2112  CE2 TYR B 128      10.738   8.568   8.634  1.00  0.00           C  
ATOM   2113  CZ  TYR B 128      10.243   7.818   7.575  1.00  0.00           C  
ATOM   2114  OH  TYR B 128      11.054   6.940   6.892  1.00  0.00           O  
ATOM   2115  H   TYR B 128       5.319   8.771   9.688  1.00  0.00           H  
ATOM   2116  HA  TYR B 128       7.559   9.424  11.560  1.00  0.00           H  
ATOM   2117 1HB  TYR B 128       6.924  10.887   8.947  1.00  0.00           H  
ATOM   2118 2HB  TYR B 128       8.208  11.285  10.080  1.00  0.00           H  
ATOM   2119  HD1 TYR B 128       7.056   8.894   7.543  1.00  0.00           H  
ATOM   2120  HD2 TYR B 128      10.282  10.021  10.155  1.00  0.00           H  
ATOM   2121  HE1 TYR B 128       8.548   7.353   6.349  1.00  0.00           H  
ATOM   2122  HE2 TYR B 128      11.779   8.465   8.937  1.00  0.00           H  
ATOM   2123  HH  TYR B 128      10.493   6.437   6.256  1.00  0.00           H  
ATOM   2124  N   ILE B 129       6.574  11.528  12.407  1.00  0.00           N  
ATOM   2125  CA  ILE B 129       5.904  12.644  13.055  1.00  0.00           C  
ATOM   2126  C   ILE B 129       6.815  13.848  13.070  1.00  0.00           C  
ATOM   2127  O   ILE B 129       8.038  13.714  13.055  1.00  0.00           O  
ATOM   2128  CB  ILE B 129       5.421  12.273  14.486  1.00  0.00           C  
ATOM   2129  CG1 ILE B 129       6.587  11.848  15.388  1.00  0.00           C  
ATOM   2130  CG2 ILE B 129       4.354  11.194  14.442  1.00  0.00           C  
ATOM   2131  CD1 ILE B 129       7.189  12.953  16.190  1.00  0.00           C  
ATOM   2132  H   ILE B 129       7.541  11.304  12.650  1.00  0.00           H  
ATOM   2133  HA  ILE B 129       4.999  12.898  12.500  1.00  0.00           H  
ATOM   2134  HB  ILE B 129       4.981  13.167  14.942  1.00  0.00           H  
ATOM   2135 1HG1 ILE B 129       6.230  11.091  16.085  1.00  0.00           H  
ATOM   2136 2HG1 ILE B 129       7.375  11.409  14.776  1.00  0.00           H  
ATOM   2137 1HG2 ILE B 129       4.003  10.978  15.450  1.00  0.00           H  
ATOM   2138 2HG2 ILE B 129       3.533  11.561  13.852  1.00  0.00           H  
ATOM   2139 3HG2 ILE B 129       4.754  10.288  13.998  1.00  0.00           H  
ATOM   2140 1HD1 ILE B 129       7.980  12.527  16.778  1.00  0.00           H  
ATOM   2141 2HD1 ILE B 129       7.600  13.725  15.569  1.00  0.00           H  
ATOM   2142 3HD1 ILE B 129       6.429  13.392  16.847  1.00  0.00           H  
ATOM   2143  N   CYS B 130       6.228  15.023  13.153  1.00  0.00           N  
ATOM   2144  CA  CYS B 130       7.023  16.209  13.305  1.00  0.00           C  
ATOM   2145  C   CYS B 130       6.827  16.724  14.713  1.00  0.00           C  
ATOM   2146  O   CYS B 130       5.755  16.539  15.298  1.00  0.00           O  
ATOM   2147  CB  CYS B 130       6.597  17.237  12.286  1.00  0.00           C  
ATOM   2148  SG  CYS B 130       6.797  16.642  10.652  1.00  0.00           S  
ATOM   2149  H   CYS B 130       5.218  15.099  13.114  1.00  0.00           H  
ATOM   2150  HA  CYS B 130       8.068  15.967  13.149  1.00  0.00           H  
ATOM   2151 1HB  CYS B 130       5.568  17.506  12.432  1.00  0.00           H  
ATOM   2152 2HB  CYS B 130       7.200  18.137  12.402  1.00  0.00           H  
ATOM   2153  N   LYS B 131       7.845  17.382  15.246  1.00  0.00           N  
ATOM   2154  CA  LYS B 131       7.741  17.995  16.561  1.00  0.00           C  
ATOM   2155  C   LYS B 131       8.121  19.439  16.547  1.00  0.00           C  
ATOM   2156  O   LYS B 131       9.037  19.845  15.835  1.00  0.00           O  
ATOM   2157  CB  LYS B 131       8.649  17.324  17.591  1.00  0.00           C  
ATOM   2158  CG  LYS B 131       8.289  15.929  17.974  1.00  0.00           C  
ATOM   2159  CD  LYS B 131       9.224  15.408  19.046  1.00  0.00           C  
ATOM   2160  CE  LYS B 131       8.858  14.002  19.506  1.00  0.00           C  
ATOM   2161  NZ  LYS B 131       7.623  14.014  20.359  1.00  0.00           N  
ATOM   2162  H   LYS B 131       8.707  17.451  14.711  1.00  0.00           H  
ATOM   2163  HA  LYS B 131       6.713  17.920  16.895  1.00  0.00           H  
ATOM   2164 1HB  LYS B 131       9.670  17.312  17.212  1.00  0.00           H  
ATOM   2165 2HB  LYS B 131       8.650  17.918  18.506  1.00  0.00           H  
ATOM   2166 1HG  LYS B 131       7.289  15.955  18.375  1.00  0.00           H  
ATOM   2167 2HG  LYS B 131       8.303  15.270  17.110  1.00  0.00           H  
ATOM   2168 1HD  LYS B 131      10.241  15.411  18.693  1.00  0.00           H  
ATOM   2169 2HD  LYS B 131       9.166  16.073  19.903  1.00  0.00           H  
ATOM   2170 1HE  LYS B 131       8.687  13.368  18.640  1.00  0.00           H  
ATOM   2171 2HE  LYS B 131       9.684  13.592  20.086  1.00  0.00           H  
ATOM   2172 1HZ  LYS B 131       7.387  13.093  20.670  1.00  0.00           H  
ATOM   2173 2HZ  LYS B 131       7.799  14.623  21.173  1.00  0.00           H  
ATOM   2174 3HZ  LYS B 131       6.830  14.388  19.836  1.00  0.00           H  
ATOM   2175  N   THR B 132       7.449  20.210  17.380  1.00  0.00           N  
ATOM   2176  CA  THR B 132       7.848  21.592  17.576  1.00  0.00           C  
ATOM   2177  C   THR B 132       7.599  22.009  19.020  1.00  0.00           C  
ATOM   2178  O   THR B 132       7.226  21.179  19.853  1.00  0.00           O  
ATOM   2179  CB  THR B 132       7.148  22.542  16.580  1.00  0.00           C  
ATOM   2180  OG1 THR B 132       7.788  23.822  16.661  1.00  0.00           O  
ATOM   2181  CG2 THR B 132       5.668  22.689  16.873  1.00  0.00           C  
ATOM   2182  H   THR B 132       6.654  19.814  17.886  1.00  0.00           H  
ATOM   2183  HA  THR B 132       8.922  21.671  17.390  1.00  0.00           H  
ATOM   2184  HB  THR B 132       7.267  22.144  15.577  1.00  0.00           H  
ATOM   2185  HG1 THR B 132       8.719  23.728  16.320  1.00  0.00           H  
ATOM   2186 1HG2 THR B 132       5.217  23.364  16.147  1.00  0.00           H  
ATOM   2187 2HG2 THR B 132       5.193  21.724  16.815  1.00  0.00           H  
ATOM   2188 3HG2 THR B 132       5.536  23.088  17.865  1.00  0.00           H  
ATOM   2189  N   THR B 133       7.850  23.276  19.318  1.00  0.00           N  
ATOM   2190  CA  THR B 133       7.612  23.810  20.654  1.00  0.00           C  
ATOM   2191  C   THR B 133       6.781  25.072  20.558  1.00  0.00           C  
ATOM   2192  O   THR B 133       7.194  26.028  19.903  1.00  0.00           O  
ATOM   2193  CB  THR B 133       8.917  24.131  21.412  1.00  0.00           C  
ATOM   2194  OG1 THR B 133       9.721  22.951  21.522  1.00  0.00           O  
ATOM   2195  CG2 THR B 133       8.587  24.654  22.831  1.00  0.00           C  
ATOM   2196  H   THR B 133       8.135  23.870  18.550  1.00  0.00           H  
ATOM   2197  HA  THR B 133       7.057  23.078  21.223  1.00  0.00           H  
ATOM   2198  HB  THR B 133       9.473  24.895  20.875  1.00  0.00           H  
ATOM   2199  HG1 THR B 133       9.185  22.230  21.870  1.00  0.00           H  
ATOM   2200 1HG2 THR B 133       9.509  24.881  23.360  1.00  0.00           H  
ATOM   2201 2HG2 THR B 133       7.981  25.557  22.758  1.00  0.00           H  
ATOM   2202 3HG2 THR B 133       8.033  23.892  23.376  1.00  0.00           H  
ATOM   2203  N   ILE B 134       5.627  25.090  21.212  1.00  0.00           N  
ATOM   2204  CA  ILE B 134       4.790  26.277  21.153  1.00  0.00           C  
ATOM   2205  C   ILE B 134       4.577  26.821  22.552  1.00  0.00           C  
ATOM   2206  O   ILE B 134       4.038  26.162  23.451  1.00  0.00           O  
ATOM   2207  CB  ILE B 134       3.484  26.021  20.380  1.00  0.00           C  
ATOM   2208  CG1 ILE B 134       3.851  25.596  18.942  1.00  0.00           C  
ATOM   2209  CG2 ILE B 134       2.626  27.265  20.350  1.00  0.00           C  
ATOM   2210  CD1 ILE B 134       2.708  25.151  18.117  1.00  0.00           C  
ATOM   2211  H   ILE B 134       5.364  24.271  21.761  1.00  0.00           H  
ATOM   2212  HA  ILE B 134       5.321  27.045  20.591  1.00  0.00           H  
ATOM   2213  HB  ILE B 134       2.931  25.207  20.849  1.00  0.00           H  
ATOM   2214 1HG1 ILE B 134       4.339  26.433  18.440  1.00  0.00           H  
ATOM   2215 2HG1 ILE B 134       4.544  24.778  18.994  1.00  0.00           H  
ATOM   2216 1HG2 ILE B 134       1.708  27.065  19.789  1.00  0.00           H  
ATOM   2217 2HG2 ILE B 134       2.365  27.560  21.366  1.00  0.00           H  
ATOM   2218 3HG2 ILE B 134       3.171  28.074  19.868  1.00  0.00           H  
ATOM   2219 1HD1 ILE B 134       3.064  24.867  17.127  1.00  0.00           H  
ATOM   2220 2HD1 ILE B 134       2.225  24.304  18.580  1.00  0.00           H  
ATOM   2221 3HD1 ILE B 134       1.991  25.968  18.020  1.00  0.00           H  
ATOM   2222  N   GLY B 135       5.103  28.017  22.753  1.00  0.00           N  
ATOM   2223  CA  GLY B 135       5.116  28.699  24.037  1.00  0.00           C  
ATOM   2224  C   GLY B 135       6.191  28.079  24.928  1.00  0.00           C  
ATOM   2225  O   GLY B 135       7.241  28.675  25.171  1.00  0.00           O  
ATOM   2226  H   GLY B 135       5.528  28.480  21.962  1.00  0.00           H  
ATOM   2227 1HA  GLY B 135       5.317  29.761  23.891  1.00  0.00           H  
ATOM   2228 2HA  GLY B 135       4.139  28.610  24.512  1.00  0.00           H  
ATOM   2229  N   ASP B 136       5.921  26.861  25.386  1.00  0.00           N  
ATOM   2230  CA  ASP B 136       6.850  26.092  26.195  1.00  0.00           C  
ATOM   2231  C   ASP B 136       6.470  24.620  26.161  1.00  0.00           C  
ATOM   2232  O   ASP B 136       7.066  23.794  26.855  1.00  0.00           O  
ATOM   2233  CB  ASP B 136       6.929  26.647  27.637  1.00  0.00           C  
ATOM   2234  CG  ASP B 136       5.586  26.608  28.497  1.00  0.00           C  
ATOM   2235  OD1 ASP B 136       4.600  26.060  28.063  1.00  0.00           O  
ATOM   2236  OD2 ASP B 136       5.601  27.160  29.579  1.00  0.00           O  
ATOM   2237  H   ASP B 136       5.038  26.436  25.103  1.00  0.00           H  
ATOM   2238  HA  ASP B 136       7.844  26.184  25.757  1.00  0.00           H  
ATOM   2239 1HB  ASP B 136       7.685  26.084  28.182  1.00  0.00           H  
ATOM   2240 2HB  ASP B 136       7.279  27.681  27.603  1.00  0.00           H  
ATOM   2241  N   ARG B 137       5.480  24.292  25.330  1.00  0.00           N  
ATOM   2242  CA  ARG B 137       4.982  22.920  25.264  1.00  0.00           C  
ATOM   2243  C   ARG B 137       5.490  22.159  24.052  1.00  0.00           C  
ATOM   2244  O   ARG B 137       5.576  22.717  22.958  1.00  0.00           O  
ATOM   2245  CB  ARG B 137       3.461  22.930  25.229  1.00  0.00           C  
ATOM   2246  CG  ARG B 137       2.816  23.447  26.497  1.00  0.00           C  
ATOM   2247  CD  ARG B 137       1.338  23.398  26.442  1.00  0.00           C  
ATOM   2248  NE  ARG B 137       0.749  23.948  27.652  1.00  0.00           N  
ATOM   2249  CZ  ARG B 137      -0.569  23.965  27.930  1.00  0.00           C  
ATOM   2250  NH1 ARG B 137      -1.432  23.456  27.077  1.00  0.00           N  
ATOM   2251  NH2 ARG B 137      -0.991  24.494  29.066  1.00  0.00           N  
ATOM   2252  H   ARG B 137       5.034  25.025  24.773  1.00  0.00           H  
ATOM   2253  HA  ARG B 137       5.306  22.393  26.160  1.00  0.00           H  
ATOM   2254 1HB  ARG B 137       3.125  23.564  24.407  1.00  0.00           H  
ATOM   2255 2HB  ARG B 137       3.091  21.922  25.041  1.00  0.00           H  
ATOM   2256 1HG  ARG B 137       3.154  22.854  27.346  1.00  0.00           H  
ATOM   2257 2HG  ARG B 137       3.112  24.489  26.649  1.00  0.00           H  
ATOM   2258 1HD  ARG B 137       0.986  23.985  25.593  1.00  0.00           H  
ATOM   2259 2HD  ARG B 137       1.007  22.366  26.337  1.00  0.00           H  
ATOM   2260  HE  ARG B 137       1.382  24.353  28.337  1.00  0.00           H  
ATOM   2261 1HH1 ARG B 137      -1.106  23.052  26.212  1.00  0.00           H  
ATOM   2262 2HH1 ARG B 137      -2.420  23.471  27.289  1.00  0.00           H  
ATOM   2263 1HH2 ARG B 137      -0.324  24.884  29.719  1.00  0.00           H  
ATOM   2264 2HH2 ARG B 137      -1.977  24.508  29.281  1.00  0.00           H  
ATOM   2265  N   GLU B 138       5.765  20.865  24.216  1.00  0.00           N  
ATOM   2266  CA  GLU B 138       6.163  20.077  23.052  1.00  0.00           C  
ATOM   2267  C   GLU B 138       4.908  19.613  22.340  1.00  0.00           C  
ATOM   2268  O   GLU B 138       3.977  19.106  22.968  1.00  0.00           O  
ATOM   2269  CB  GLU B 138       7.077  18.915  23.432  1.00  0.00           C  
ATOM   2270  CG  GLU B 138       7.598  18.110  22.227  1.00  0.00           C  
ATOM   2271  CD  GLU B 138       8.623  17.053  22.616  1.00  0.00           C  
ATOM   2272  OE1 GLU B 138       9.688  17.439  23.045  1.00  0.00           O  
ATOM   2273  OE2 GLU B 138       8.356  15.867  22.470  1.00  0.00           O  
ATOM   2274  H   GLU B 138       5.697  20.434  25.129  1.00  0.00           H  
ATOM   2275  HA  GLU B 138       6.720  20.716  22.365  1.00  0.00           H  
ATOM   2276 1HB  GLU B 138       7.933  19.291  23.985  1.00  0.00           H  
ATOM   2277 2HB  GLU B 138       6.537  18.226  24.083  1.00  0.00           H  
ATOM   2278 1HG  GLU B 138       6.756  17.620  21.736  1.00  0.00           H  
ATOM   2279 2HG  GLU B 138       8.044  18.802  21.509  1.00  0.00           H  
ATOM   2280  N   VAL B 139       4.887  19.844  21.036  1.00  0.00           N  
ATOM   2281  CA  VAL B 139       3.744  19.562  20.184  1.00  0.00           C  
ATOM   2282  C   VAL B 139       4.041  18.554  19.079  1.00  0.00           C  
ATOM   2283  O   VAL B 139       4.997  18.727  18.327  1.00  0.00           O  
ATOM   2284  CB  VAL B 139       3.308  20.890  19.528  1.00  0.00           C  
ATOM   2285  CG1 VAL B 139       2.148  20.670  18.574  1.00  0.00           C  
ATOM   2286  CG2 VAL B 139       2.966  21.895  20.612  1.00  0.00           C  
ATOM   2287  H   VAL B 139       5.715  20.268  20.622  1.00  0.00           H  
ATOM   2288  HA  VAL B 139       2.937  19.178  20.809  1.00  0.00           H  
ATOM   2289  HB  VAL B 139       4.133  21.274  18.944  1.00  0.00           H  
ATOM   2290 1HG1 VAL B 139       1.875  21.618  18.108  1.00  0.00           H  
ATOM   2291 2HG1 VAL B 139       2.442  19.959  17.802  1.00  0.00           H  
ATOM   2292 3HG1 VAL B 139       1.294  20.276  19.122  1.00  0.00           H  
ATOM   2293 1HG2 VAL B 139       2.687  22.830  20.165  1.00  0.00           H  
ATOM   2294 2HG2 VAL B 139       2.139  21.519  21.209  1.00  0.00           H  
ATOM   2295 3HG2 VAL B 139       3.828  22.054  21.248  1.00  0.00           H  
ATOM   2296  N   ASP B 140       3.211  17.512  18.969  1.00  0.00           N  
ATOM   2297  CA  ASP B 140       3.359  16.533  17.884  1.00  0.00           C  
ATOM   2298  C   ASP B 140       2.361  16.756  16.762  1.00  0.00           C  
ATOM   2299  O   ASP B 140       1.221  17.158  17.000  1.00  0.00           O  
ATOM   2300  CB  ASP B 140       3.158  15.091  18.358  1.00  0.00           C  
ATOM   2301  CG  ASP B 140       4.233  14.578  19.279  1.00  0.00           C  
ATOM   2302  OD1 ASP B 140       5.364  14.825  19.010  1.00  0.00           O  
ATOM   2303  OD2 ASP B 140       3.932  13.939  20.250  1.00  0.00           O  
ATOM   2304  H   ASP B 140       2.456  17.410  19.633  1.00  0.00           H  
ATOM   2305  HA  ASP B 140       4.361  16.624  17.468  1.00  0.00           H  
ATOM   2306 1HB  ASP B 140       2.193  15.007  18.853  1.00  0.00           H  
ATOM   2307 2HB  ASP B 140       3.120  14.441  17.474  1.00  0.00           H  
ATOM   2308  N   SER B 141       2.786  16.440  15.554  1.00  0.00           N  
ATOM   2309  CA  SER B 141       1.922  16.412  14.385  1.00  0.00           C  
ATOM   2310  C   SER B 141       1.255  15.059  14.382  1.00  0.00           C  
ATOM   2311  O   SER B 141       1.577  14.209  15.214  1.00  0.00           O  
ATOM   2312  CB  SER B 141       2.692  16.539  13.094  1.00  0.00           C  
ATOM   2313  OG  SER B 141       3.429  15.375  12.878  1.00  0.00           O  
ATOM   2314  H   SER B 141       3.772  16.211  15.442  1.00  0.00           H  
ATOM   2315  HA  SER B 141       1.168  17.195  14.460  1.00  0.00           H  
ATOM   2316 1HB  SER B 141       2.014  16.707  12.260  1.00  0.00           H  
ATOM   2317 2HB  SER B 141       3.357  17.386  13.151  1.00  0.00           H  
ATOM   2318  HG  SER B 141       2.780  14.686  12.572  1.00  0.00           H  
ATOM   2319  N   ASP B 142       0.336  14.847  13.454  1.00  0.00           N  
ATOM   2320  CA  ASP B 142      -0.256  13.530  13.312  1.00  0.00           C  
ATOM   2321  C   ASP B 142       0.793  12.683  12.604  1.00  0.00           C  
ATOM   2322  O   ASP B 142       1.845  13.207  12.221  1.00  0.00           O  
ATOM   2323  CB  ASP B 142      -1.554  13.614  12.498  1.00  0.00           C  
ATOM   2324  CG  ASP B 142      -2.531  12.406  12.629  1.00  0.00           C  
ATOM   2325  OD1 ASP B 142      -2.131  11.304  13.004  1.00  0.00           O  
ATOM   2326  OD2 ASP B 142      -3.688  12.616  12.340  1.00  0.00           O  
ATOM   2327  H   ASP B 142       0.071  15.588  12.822  1.00  0.00           H  
ATOM   2328  HA  ASP B 142      -0.447  13.105  14.298  1.00  0.00           H  
ATOM   2329 1HB  ASP B 142      -2.095  14.515  12.784  1.00  0.00           H  
ATOM   2330 2HB  ASP B 142      -1.292  13.720  11.454  1.00  0.00           H  
ATOM   2331  N   ALA B 143       0.552  11.386  12.478  1.00  0.00           N  
ATOM   2332  CA  ALA B 143       1.544  10.541  11.819  1.00  0.00           C  
ATOM   2333  C   ALA B 143       1.360  10.498  10.326  1.00  0.00           C  
ATOM   2334  O   ALA B 143       0.242  10.397   9.823  1.00  0.00           O  
ATOM   2335  CB  ALA B 143       1.513   9.135  12.371  1.00  0.00           C  
ATOM   2336  H   ALA B 143      -0.345  11.026  12.817  1.00  0.00           H  
ATOM   2337  HA  ALA B 143       2.525  10.965  12.014  1.00  0.00           H  
ATOM   2338 1HB  ALA B 143       2.286   8.541  11.881  1.00  0.00           H  
ATOM   2339 2HB  ALA B 143       1.695   9.165  13.443  1.00  0.00           H  
ATOM   2340 3HB  ALA B 143       0.545   8.706  12.179  1.00  0.00           H  
ATOM   2341  N   TYR B 144       2.481  10.489   9.623  1.00  0.00           N  
ATOM   2342  CA  TYR B 144       2.490  10.379   8.183  1.00  0.00           C  
ATOM   2343  C   TYR B 144       3.000   8.993   7.854  1.00  0.00           C  
ATOM   2344  O   TYR B 144       3.839   8.467   8.576  1.00  0.00           O  
ATOM   2345  CB  TYR B 144       3.411  11.448   7.580  1.00  0.00           C  
ATOM   2346  CG  TYR B 144       2.925  12.868   7.801  1.00  0.00           C  
ATOM   2347  CD1 TYR B 144       3.209  13.512   8.996  1.00  0.00           C  
ATOM   2348  CD2 TYR B 144       2.218  13.534   6.817  1.00  0.00           C  
ATOM   2349  CE1 TYR B 144       2.769  14.791   9.211  1.00  0.00           C  
ATOM   2350  CE2 TYR B 144       1.777  14.824   7.041  1.00  0.00           C  
ATOM   2351  CZ  TYR B 144       2.047  15.449   8.234  1.00  0.00           C  
ATOM   2352  OH  TYR B 144       1.601  16.731   8.475  1.00  0.00           O  
ATOM   2353  H   TYR B 144       3.363  10.594  10.115  1.00  0.00           H  
ATOM   2354  HA  TYR B 144       1.477  10.484   7.805  1.00  0.00           H  
ATOM   2355 1HB  TYR B 144       4.407  11.358   8.018  1.00  0.00           H  
ATOM   2356 2HB  TYR B 144       3.505  11.280   6.508  1.00  0.00           H  
ATOM   2357  HD1 TYR B 144       3.774  13.000   9.779  1.00  0.00           H  
ATOM   2358  HD2 TYR B 144       1.995  13.036   5.868  1.00  0.00           H  
ATOM   2359  HE1 TYR B 144       2.988  15.281  10.158  1.00  0.00           H  
ATOM   2360  HE2 TYR B 144       1.208  15.339   6.284  1.00  0.00           H  
ATOM   2361  HH  TYR B 144       1.172  17.088   7.679  1.00  0.00           H  
ATOM   2362  N   TYR B 145       2.521   8.406   6.776  1.00  0.00           N  
ATOM   2363  CA  TYR B 145       2.978   7.084   6.404  1.00  0.00           C  
ATOM   2364  C   TYR B 145       3.480   7.063   4.985  1.00  0.00           C  
ATOM   2365  O   TYR B 145       2.782   7.473   4.069  1.00  0.00           O  
ATOM   2366  CB  TYR B 145       1.752   6.146   6.489  1.00  0.00           C  
ATOM   2367  CG  TYR B 145       1.089   6.199   7.834  1.00  0.00           C  
ATOM   2368  CD1 TYR B 145       0.194   7.227   8.108  1.00  0.00           C  
ATOM   2369  CD2 TYR B 145       1.363   5.278   8.779  1.00  0.00           C  
ATOM   2370  CE1 TYR B 145      -0.364   7.327   9.328  1.00  0.00           C  
ATOM   2371  CE2 TYR B 145       0.791   5.375  10.016  1.00  0.00           C  
ATOM   2372  CZ  TYR B 145      -0.052   6.403  10.290  1.00  0.00           C  
ATOM   2373  OH  TYR B 145      -0.606   6.526  11.523  1.00  0.00           O  
ATOM   2374  H   TYR B 145       1.815   8.893   6.227  1.00  0.00           H  
ATOM   2375  HA  TYR B 145       3.808   6.800   7.049  1.00  0.00           H  
ATOM   2376 1HB  TYR B 145       1.018   6.428   5.735  1.00  0.00           H  
ATOM   2377 2HB  TYR B 145       2.053   5.119   6.290  1.00  0.00           H  
ATOM   2378  HD1 TYR B 145      -0.047   7.971   7.349  1.00  0.00           H  
ATOM   2379  HD2 TYR B 145       2.046   4.473   8.558  1.00  0.00           H  
ATOM   2380  HE1 TYR B 145      -1.047   8.149   9.547  1.00  0.00           H  
ATOM   2381  HE2 TYR B 145       1.021   4.639  10.785  1.00  0.00           H  
ATOM   2382  HH  TYR B 145      -1.108   7.353  11.550  1.00  0.00           H  
ATOM   2383  N   VAL B 146       4.700   6.554   4.805  1.00  0.00           N  
ATOM   2384  CA  VAL B 146       5.280   6.431   3.482  1.00  0.00           C  
ATOM   2385  C   VAL B 146       5.001   5.026   2.996  1.00  0.00           C  
ATOM   2386  O   VAL B 146       5.116   4.091   3.775  1.00  0.00           O  
ATOM   2387  CB  VAL B 146       6.801   6.788   3.504  1.00  0.00           C  
ATOM   2388  CG1 VAL B 146       7.462   6.538   2.126  1.00  0.00           C  
ATOM   2389  CG2 VAL B 146       6.969   8.305   3.872  1.00  0.00           C  
ATOM   2390  H   VAL B 146       5.235   6.234   5.615  1.00  0.00           H  
ATOM   2391  HA  VAL B 146       4.802   7.133   2.809  1.00  0.00           H  
ATOM   2392  HB  VAL B 146       7.307   6.162   4.243  1.00  0.00           H  
ATOM   2393 1HG1 VAL B 146       8.523   6.792   2.181  1.00  0.00           H  
ATOM   2394 2HG1 VAL B 146       7.369   5.487   1.850  1.00  0.00           H  
ATOM   2395 3HG1 VAL B 146       6.979   7.152   1.370  1.00  0.00           H  
ATOM   2396 1HG2 VAL B 146       8.028   8.564   3.903  1.00  0.00           H  
ATOM   2397 2HG2 VAL B 146       6.467   8.918   3.123  1.00  0.00           H  
ATOM   2398 3HG2 VAL B 146       6.525   8.494   4.848  1.00  0.00           H  
ATOM   2399  N   TYR B 147       4.565   4.896   1.745  1.00  0.00           N  
ATOM   2400  CA  TYR B 147       4.313   3.575   1.179  1.00  0.00           C  
ATOM   2401  C   TYR B 147       4.777   3.563  -0.277  1.00  0.00           C  
ATOM   2402  O   TYR B 147       4.254   4.323  -1.085  1.00  0.00           O  
ATOM   2403  CB  TYR B 147       2.817   3.266   1.253  1.00  0.00           C  
ATOM   2404  CG  TYR B 147       2.489   1.855   0.943  1.00  0.00           C  
ATOM   2405  CD1 TYR B 147       2.481   0.958   1.988  1.00  0.00           C  
ATOM   2406  CD2 TYR B 147       2.232   1.431  -0.353  1.00  0.00           C  
ATOM   2407  CE1 TYR B 147       2.205  -0.344   1.762  1.00  0.00           C  
ATOM   2408  CE2 TYR B 147       1.960   0.108  -0.582  1.00  0.00           C  
ATOM   2409  CZ  TYR B 147       1.947  -0.768   0.484  1.00  0.00           C  
ATOM   2410  OH  TYR B 147       1.707  -2.087   0.298  1.00  0.00           O  
ATOM   2411  H   TYR B 147       4.400   5.730   1.184  1.00  0.00           H  
ATOM   2412  HA  TYR B 147       4.863   2.821   1.728  1.00  0.00           H  
ATOM   2413 1HB  TYR B 147       2.453   3.488   2.260  1.00  0.00           H  
ATOM   2414 2HB  TYR B 147       2.275   3.909   0.561  1.00  0.00           H  
ATOM   2415  HD1 TYR B 147       2.695   1.298   3.001  1.00  0.00           H  
ATOM   2416  HD2 TYR B 147       2.263   2.134  -1.175  1.00  0.00           H  
ATOM   2417  HE1 TYR B 147       2.195  -1.059   2.588  1.00  0.00           H  
ATOM   2418  HE2 TYR B 147       1.765  -0.255  -1.595  1.00  0.00           H  
ATOM   2419  HH  TYR B 147       1.636  -2.300  -0.646  1.00  0.00           H  
ATOM   2420  N   ARG B 148       5.726   2.687  -0.617  1.00  0.00           N  
ATOM   2421  CA  ARG B 148       6.180   2.631  -1.984  1.00  0.00           C  
ATOM   2422  C   ARG B 148       5.679   1.307  -2.560  1.00  0.00           C  
ATOM   2423  O   ARG B 148       5.872   0.226  -2.006  1.00  0.00           O  
ATOM   2424  CB  ARG B 148       7.692   2.743  -2.088  1.00  0.00           C  
ATOM   2425  CG  ARG B 148       8.298   4.088  -1.607  1.00  0.00           C  
ATOM   2426  CD  ARG B 148       9.741   4.090  -1.816  1.00  0.00           C  
ATOM   2427  NE  ARG B 148      10.461   5.214  -1.201  1.00  0.00           N  
ATOM   2428  CZ  ARG B 148      10.704   6.450  -1.730  1.00  0.00           C  
ATOM   2429  NH1 ARG B 148      10.278   6.885  -2.903  1.00  0.00           N  
ATOM   2430  NH2 ARG B 148      11.425   7.287  -1.032  1.00  0.00           N  
ATOM   2431  H   ARG B 148       6.184   2.088   0.072  1.00  0.00           H  
ATOM   2432  HA  ARG B 148       5.744   3.443  -2.554  1.00  0.00           H  
ATOM   2433 1HB  ARG B 148       8.145   1.953  -1.487  1.00  0.00           H  
ATOM   2434 2HB  ARG B 148       7.996   2.588  -3.122  1.00  0.00           H  
ATOM   2435 1HG  ARG B 148       7.881   4.890  -2.190  1.00  0.00           H  
ATOM   2436 2HG  ARG B 148       8.088   4.247  -0.550  1.00  0.00           H  
ATOM   2437 1HD  ARG B 148      10.161   3.164  -1.420  1.00  0.00           H  
ATOM   2438 2HD  ARG B 148       9.896   4.131  -2.862  1.00  0.00           H  
ATOM   2439  HE  ARG B 148      10.860   5.037  -0.272  1.00  0.00           H  
ATOM   2440 1HH1 ARG B 148       9.702   6.324  -3.560  1.00  0.00           H  
ATOM   2441 2HH1 ARG B 148      10.547   7.857  -3.163  1.00  0.00           H  
ATOM   2442 1HH2 ARG B 148      11.770   6.988  -0.098  1.00  0.00           H  
ATOM   2443 2HH2 ARG B 148      11.615   8.226  -1.442  1.00  0.00           H  
ATOM   2444  N   LEU B 149       4.941   1.429  -3.649  1.00  0.00           N  
ATOM   2445  CA  LEU B 149       4.325   0.305  -4.310  1.00  0.00           C  
ATOM   2446  C   LEU B 149       5.353  -0.614  -4.893  1.00  0.00           C  
ATOM   2447  O   LEU B 149       6.300  -0.155  -5.532  1.00  0.00           O  
ATOM   2448  CB  LEU B 149       3.421   0.816  -5.433  1.00  0.00           C  
ATOM   2449  CG  LEU B 149       2.574  -0.220  -6.171  1.00  0.00           C  
ATOM   2450  CD1 LEU B 149       1.536  -0.795  -5.276  1.00  0.00           C  
ATOM   2451  CD2 LEU B 149       1.936   0.426  -7.329  1.00  0.00           C  
ATOM   2452  H   LEU B 149       4.786   2.360  -4.039  1.00  0.00           H  
ATOM   2453  HA  LEU B 149       3.735  -0.253  -3.580  1.00  0.00           H  
ATOM   2454 1HB  LEU B 149       2.771   1.580  -5.028  1.00  0.00           H  
ATOM   2455 2HB  LEU B 149       4.058   1.279  -6.174  1.00  0.00           H  
ATOM   2456  HG  LEU B 149       3.211  -1.037  -6.519  1.00  0.00           H  
ATOM   2457 1HD1 LEU B 149       0.985  -1.509  -5.845  1.00  0.00           H  
ATOM   2458 2HD1 LEU B 149       1.983  -1.285  -4.436  1.00  0.00           H  
ATOM   2459 3HD1 LEU B 149       0.873  -0.018  -4.920  1.00  0.00           H  
ATOM   2460 1HD2 LEU B 149       1.346  -0.321  -7.863  1.00  0.00           H  
ATOM   2461 2HD2 LEU B 149       1.298   1.223  -7.016  1.00  0.00           H  
ATOM   2462 3HD2 LEU B 149       2.708   0.827  -7.976  1.00  0.00           H  
ATOM   2463  N   GLN B 150       5.197  -1.923  -4.688  1.00  0.00           N  
ATOM   2464  CA  GLN B 150       6.169  -2.791  -5.321  1.00  0.00           C  
ATOM   2465  C   GLN B 150       5.792  -2.966  -6.793  1.00  0.00           C  
ATOM   2466  O   GLN B 150       4.735  -3.528  -7.135  1.00  0.00           O  
ATOM   2467  CB  GLN B 150       6.266  -4.142  -4.609  1.00  0.00           C  
ATOM   2468  CG  GLN B 150       7.317  -5.114  -5.186  1.00  0.00           C  
ATOM   2469  CD  GLN B 150       8.732  -4.581  -5.010  1.00  0.00           C  
ATOM   2470  OE1 GLN B 150       9.073  -4.095  -3.929  1.00  0.00           O  
ATOM   2471  NE2 GLN B 150       9.561  -4.674  -6.045  1.00  0.00           N  
ATOM   2472  H   GLN B 150       4.421  -2.298  -4.128  1.00  0.00           H  
ATOM   2473  HA  GLN B 150       7.148  -2.318  -5.278  1.00  0.00           H  
ATOM   2474 1HB  GLN B 150       6.484  -3.983  -3.554  1.00  0.00           H  
ATOM   2475 2HB  GLN B 150       5.314  -4.636  -4.668  1.00  0.00           H  
ATOM   2476 1HG  GLN B 150       7.249  -6.063  -4.654  1.00  0.00           H  
ATOM   2477 2HG  GLN B 150       7.127  -5.271  -6.254  1.00  0.00           H  
ATOM   2478 1HE2 GLN B 150      10.506  -4.342  -5.966  1.00  0.00           H  
ATOM   2479 2HE2 GLN B 150       9.257  -5.102  -6.901  1.00  0.00           H  
ATOM   2480  N   VAL B 151       6.669  -2.480  -7.668  1.00  0.00           N  
ATOM   2481  CA  VAL B 151       6.420  -2.542  -9.099  1.00  0.00           C  
ATOM   2482  C   VAL B 151       7.561  -3.254  -9.825  1.00  0.00           C  
ATOM   2483  O   VAL B 151       8.734  -3.136  -9.437  1.00  0.00           O  
ATOM   2484  CB  VAL B 151       6.239  -1.105  -9.651  1.00  0.00           C  
ATOM   2485  CG1 VAL B 151       5.010  -0.450  -9.024  1.00  0.00           C  
ATOM   2486  CG2 VAL B 151       7.480  -0.247  -9.326  1.00  0.00           C  
ATOM   2487  H   VAL B 151       7.510  -2.033  -7.323  1.00  0.00           H  
ATOM   2488  HA  VAL B 151       5.505  -3.106  -9.270  1.00  0.00           H  
ATOM   2489  HB  VAL B 151       6.080  -1.156 -10.732  1.00  0.00           H  
ATOM   2490 1HG1 VAL B 151       4.885   0.553  -9.429  1.00  0.00           H  
ATOM   2491 2HG1 VAL B 151       4.129  -1.051  -9.255  1.00  0.00           H  
ATOM   2492 3HG1 VAL B 151       5.141  -0.388  -7.953  1.00  0.00           H  
ATOM   2493 1HG2 VAL B 151       7.333   0.761  -9.721  1.00  0.00           H  
ATOM   2494 2HG2 VAL B 151       7.614  -0.188  -8.246  1.00  0.00           H  
ATOM   2495 3HG2 VAL B 151       8.369  -0.679  -9.777  1.00  0.00           H  
ATOM   2496  N   SER B 152       7.190  -3.962 -10.886  1.00  0.00           N  
ATOM   2497  CA  SER B 152       8.060  -4.716 -11.780  1.00  0.00           C  
ATOM   2498  C   SER B 152       7.394  -4.862 -13.163  1.00  0.00           C  
ATOM   2499  O   SER B 152       6.426  -4.167 -13.480  1.00  0.00           O  
ATOM   2500  CB  SER B 152       8.346  -6.098 -11.246  1.00  0.00           C  
ATOM   2501  OG  SER B 152       9.378  -6.705 -11.990  1.00  0.00           O  
ATOM   2502  H   SER B 152       6.191  -4.018 -11.081  1.00  0.00           H  
ATOM   2503  HA  SER B 152       8.998  -4.173 -11.900  1.00  0.00           H  
ATOM   2504 1HB  SER B 152       8.619  -6.044 -10.192  1.00  0.00           H  
ATOM   2505 2HB  SER B 152       7.437  -6.699 -11.323  1.00  0.00           H  
ATOM   2506  HG  SER B 152       9.467  -7.599 -11.634  1.00  0.00           H  
ATOM   2507  N   SER B 153       7.962  -5.711 -14.010  1.00  0.00           N  
ATOM   2508  CA  SER B 153       7.383  -5.964 -15.333  1.00  0.00           C  
ATOM   2509  C   SER B 153       6.232  -6.951 -15.143  1.00  0.00           C  
ATOM   2510  O   SER B 153       6.108  -7.532 -14.066  1.00  0.00           O  
ATOM   2511  CB  SER B 153       8.429  -6.507 -16.298  1.00  0.00           C  
ATOM   2512  OG  SER B 153       8.856  -7.790 -15.924  1.00  0.00           O  
ATOM   2513  H   SER B 153       8.766  -6.229 -13.666  1.00  0.00           H  
ATOM   2514  HA  SER B 153       6.982  -5.031 -15.735  1.00  0.00           H  
ATOM   2515 1HB  SER B 153       8.006  -6.544 -17.299  1.00  0.00           H  
ATOM   2516 2HB  SER B 153       9.283  -5.832 -16.330  1.00  0.00           H  
ATOM   2517  HG  SER B 153       8.308  -8.403 -16.429  1.00  0.00           H  
ATOM   2518  N   ILE B 154       5.392  -7.164 -16.152  1.00  0.00           N  
ATOM   2519  CA  ILE B 154       4.336  -8.160 -15.957  1.00  0.00           C  
ATOM   2520  C   ILE B 154       4.760  -9.523 -16.488  1.00  0.00           C  
ATOM   2521  O   ILE B 154       5.217  -9.643 -17.622  1.00  0.00           O  
ATOM   2522  CB  ILE B 154       2.980  -7.774 -16.545  1.00  0.00           C  
ATOM   2523  CG1 ILE B 154       2.506  -6.544 -15.867  1.00  0.00           C  
ATOM   2524  CG2 ILE B 154       1.972  -8.922 -16.349  1.00  0.00           C  
ATOM   2525  CD1 ILE B 154       1.336  -5.991 -16.462  1.00  0.00           C  
ATOM   2526  H   ILE B 154       5.485  -6.667 -17.026  1.00  0.00           H  
ATOM   2527  HA  ILE B 154       4.160  -8.268 -14.887  1.00  0.00           H  
ATOM   2528  HB  ILE B 154       3.092  -7.559 -17.608  1.00  0.00           H  
ATOM   2529 1HG1 ILE B 154       2.305  -6.744 -14.818  1.00  0.00           H  
ATOM   2530 2HG1 ILE B 154       3.295  -5.798 -15.930  1.00  0.00           H  
ATOM   2531 1HG2 ILE B 154       1.008  -8.684 -16.774  1.00  0.00           H  
ATOM   2532 2HG2 ILE B 154       2.344  -9.793 -16.836  1.00  0.00           H  
ATOM   2533 3HG2 ILE B 154       1.857  -9.122 -15.295  1.00  0.00           H  
ATOM   2534 1HD1 ILE B 154       1.108  -5.103 -15.952  1.00  0.00           H  
ATOM   2535 2HD1 ILE B 154       1.552  -5.786 -17.479  1.00  0.00           H  
ATOM   2536 3HD1 ILE B 154       0.493  -6.651 -16.408  1.00  0.00           H  
ATOM   2537  N   ASN B 155       4.627 -10.532 -15.629  1.00  0.00           N  
ATOM   2538  CA  ASN B 155       4.993 -11.916 -15.910  1.00  0.00           C  
ATOM   2539  C   ASN B 155       3.819 -12.865 -15.675  1.00  0.00           C  
ATOM   2540  O   ASN B 155       3.589 -13.300 -14.542  1.00  0.00           O  
ATOM   2541  CB  ASN B 155       6.180 -12.281 -15.009  1.00  0.00           C  
ATOM   2542  CG  ASN B 155       6.780 -13.679 -15.182  1.00  0.00           C  
ATOM   2543  OD1 ASN B 155       6.310 -14.505 -15.967  1.00  0.00           O  
ATOM   2544  ND2 ASN B 155       7.837 -13.938 -14.437  1.00  0.00           N  
ATOM   2545  H   ASN B 155       4.263 -10.314 -14.712  1.00  0.00           H  
ATOM   2546  HA  ASN B 155       5.279 -12.001 -16.962  1.00  0.00           H  
ATOM   2547 1HB  ASN B 155       6.971 -11.548 -15.164  1.00  0.00           H  
ATOM   2548 2HB  ASN B 155       5.862 -12.169 -13.990  1.00  0.00           H  
ATOM   2549 1HD2 ASN B 155       8.286 -14.833 -14.489  1.00  0.00           H  
ATOM   2550 2HD2 ASN B 155       8.203 -13.232 -13.830  1.00  0.00           H  
ATOM   2551  N   VAL B 156       3.064 -13.168 -16.747  1.00  0.00           N  
ATOM   2552  CA  VAL B 156       1.866 -14.024 -16.647  1.00  0.00           C  
ATOM   2553  C   VAL B 156       2.122 -15.507 -16.950  1.00  0.00           C  
ATOM   2554  O   VAL B 156       2.707 -15.872 -17.985  1.00  0.00           O  
ATOM   2555  CB  VAL B 156       0.756 -13.519 -17.593  1.00  0.00           C  
ATOM   2556  CG1 VAL B 156      -0.441 -14.428 -17.563  1.00  0.00           C  
ATOM   2557  CG2 VAL B 156       0.340 -12.214 -17.171  1.00  0.00           C  
ATOM   2558  H   VAL B 156       3.290 -12.751 -17.662  1.00  0.00           H  
ATOM   2559  HA  VAL B 156       1.489 -13.954 -15.626  1.00  0.00           H  
ATOM   2560  HB  VAL B 156       1.146 -13.470 -18.605  1.00  0.00           H  
ATOM   2561 1HG1 VAL B 156      -1.220 -14.047 -18.231  1.00  0.00           H  
ATOM   2562 2HG1 VAL B 156      -0.145 -15.409 -17.874  1.00  0.00           H  
ATOM   2563 3HG1 VAL B 156      -0.822 -14.470 -16.549  1.00  0.00           H  
ATOM   2564 1HG2 VAL B 156      -0.428 -11.849 -17.852  1.00  0.00           H  
ATOM   2565 2HG2 VAL B 156      -0.045 -12.273 -16.183  1.00  0.00           H  
ATOM   2566 3HG2 VAL B 156       1.187 -11.579 -17.182  1.00  0.00           H  
ATOM   2567  N   SER B 157       1.635 -16.359 -16.048  1.00  0.00           N  
ATOM   2568  CA  SER B 157       1.730 -17.806 -16.159  1.00  0.00           C  
ATOM   2569  C   SER B 157       0.330 -18.431 -16.086  1.00  0.00           C  
ATOM   2570  O   SER B 157      -0.365 -18.287 -15.079  1.00  0.00           O  
ATOM   2571  CB  SER B 157       2.609 -18.330 -15.034  1.00  0.00           C  
ATOM   2572  OG  SER B 157       2.683 -19.730 -15.044  1.00  0.00           O  
ATOM   2573  H   SER B 157       1.211 -15.972 -15.206  1.00  0.00           H  
ATOM   2574  HA  SER B 157       2.175 -18.059 -17.121  1.00  0.00           H  
ATOM   2575 1HB  SER B 157       3.612 -17.911 -15.138  1.00  0.00           H  
ATOM   2576 2HB  SER B 157       2.215 -17.987 -14.075  1.00  0.00           H  
ATOM   2577  HG  SER B 157       3.450 -19.950 -15.578  1.00  0.00           H  
ATOM   2578  N   VAL B 158      -0.100 -19.086 -17.171  1.00  0.00           N  
ATOM   2579  CA  VAL B 158      -1.444 -19.677 -17.245  1.00  0.00           C  
ATOM   2580  C   VAL B 158      -1.443 -21.174 -17.477  1.00  0.00           C  
ATOM   2581  O   VAL B 158      -0.724 -21.682 -18.341  1.00  0.00           O  
ATOM   2582  CB  VAL B 158      -2.295 -18.999 -18.329  1.00  0.00           C  
ATOM   2583  CG1 VAL B 158      -3.643 -19.685 -18.472  1.00  0.00           C  
ATOM   2584  CG2 VAL B 158      -2.538 -17.604 -17.930  1.00  0.00           C  
ATOM   2585  H   VAL B 158       0.517 -19.175 -17.966  1.00  0.00           H  
ATOM   2586  HA  VAL B 158      -1.937 -19.493 -16.294  1.00  0.00           H  
ATOM   2587  HB  VAL B 158      -1.773 -19.044 -19.284  1.00  0.00           H  
ATOM   2588 1HG1 VAL B 158      -4.230 -19.175 -19.237  1.00  0.00           H  
ATOM   2589 2HG1 VAL B 158      -3.504 -20.720 -18.765  1.00  0.00           H  
ATOM   2590 3HG1 VAL B 158      -4.171 -19.642 -17.516  1.00  0.00           H  
ATOM   2591 1HG2 VAL B 158      -3.133 -17.126 -18.697  1.00  0.00           H  
ATOM   2592 2HG2 VAL B 158      -3.072 -17.596 -16.991  1.00  0.00           H  
ATOM   2593 3HG2 VAL B 158      -1.612 -17.091 -17.815  1.00  0.00           H  
ATOM   2594  N   ASN B 159      -2.274 -21.866 -16.706  1.00  0.00           N  
ATOM   2595  CA  ASN B 159      -2.404 -23.313 -16.800  1.00  0.00           C  
ATOM   2596  C   ASN B 159      -3.782 -23.754 -16.290  1.00  0.00           C  
ATOM   2597  O   ASN B 159      -4.640 -22.925 -15.984  1.00  0.00           O  
ATOM   2598  CB  ASN B 159      -1.265 -23.965 -16.025  1.00  0.00           C  
ATOM   2599  CG  ASN B 159      -0.816 -25.317 -16.580  1.00  0.00           C  
ATOM   2600  OD1 ASN B 159      -1.641 -26.099 -17.065  1.00  0.00           O  
ATOM   2601  ND2 ASN B 159       0.470 -25.585 -16.517  1.00  0.00           N  
ATOM   2602  H   ASN B 159      -2.813 -21.352 -16.007  1.00  0.00           H  
ATOM   2603  HA  ASN B 159      -2.326 -23.605 -17.847  1.00  0.00           H  
ATOM   2604 1HB  ASN B 159      -0.404 -23.293 -16.015  1.00  0.00           H  
ATOM   2605 2HB  ASN B 159      -1.576 -24.101 -14.989  1.00  0.00           H  
ATOM   2606 1HD2 ASN B 159       0.816 -26.452 -16.871  1.00  0.00           H  
ATOM   2607 2HD2 ASN B 159       1.100 -24.920 -16.119  1.00  0.00           H  
ATOM   2608  N   ALA B 160      -4.006 -25.058 -16.205  1.00  0.00           N  
ATOM   2609  CA  ALA B 160      -5.298 -25.581 -15.753  1.00  0.00           C  
ATOM   2610  C   ALA B 160      -5.119 -26.877 -15.012  1.00  0.00           C  
ATOM   2611  O   ALA B 160      -4.126 -27.582 -15.195  1.00  0.00           O  
ATOM   2612  CB  ALA B 160      -6.243 -25.820 -16.922  1.00  0.00           C  
ATOM   2613  H   ALA B 160      -3.269 -25.694 -16.485  1.00  0.00           H  
ATOM   2614  HA  ALA B 160      -5.740 -24.858 -15.070  1.00  0.00           H  
ATOM   2615 1HB  ALA B 160      -7.196 -26.195 -16.547  1.00  0.00           H  
ATOM   2616 2HB  ALA B 160      -6.406 -24.904 -17.440  1.00  0.00           H  
ATOM   2617 3HB  ALA B 160      -5.812 -26.551 -17.600  1.00  0.00           H  
ATOM   2618  N   VAL B 161      -6.125 -27.236 -14.216  1.00  0.00           N  
ATOM   2619  CA  VAL B 161      -6.077 -28.516 -13.511  1.00  0.00           C  
ATOM   2620  C   VAL B 161      -6.093 -29.671 -14.507  1.00  0.00           C  
ATOM   2621  O   VAL B 161      -5.565 -30.750 -14.237  1.00  0.00           O  
ATOM   2622  CB  VAL B 161      -7.248 -28.609 -12.518  1.00  0.00           C  
ATOM   2623  CG1 VAL B 161      -7.071 -27.503 -11.462  1.00  0.00           C  
ATOM   2624  CG2 VAL B 161      -8.611 -28.451 -13.282  1.00  0.00           C  
ATOM   2625  H   VAL B 161      -6.910 -26.591 -14.085  1.00  0.00           H  
ATOM   2626  HA  VAL B 161      -5.145 -28.563 -12.943  1.00  0.00           H  
ATOM   2627  HB  VAL B 161      -7.223 -29.569 -12.005  1.00  0.00           H  
ATOM   2628 1HG1 VAL B 161      -7.881 -27.552 -10.735  1.00  0.00           H  
ATOM   2629 2HG1 VAL B 161      -6.120 -27.639 -10.949  1.00  0.00           H  
ATOM   2630 3HG1 VAL B 161      -7.075 -26.527 -11.954  1.00  0.00           H  
ATOM   2631 1HG2 VAL B 161      -9.438 -28.504 -12.573  1.00  0.00           H  
ATOM   2632 2HG2 VAL B 161      -8.624 -27.494 -13.791  1.00  0.00           H  
ATOM   2633 3HG2 VAL B 161      -8.732 -29.249 -14.014  1.00  0.00           H  
ATOM   2634  N   GLN B 162      -6.695 -29.419 -15.661  1.00  0.00           N  
ATOM   2635  CA  GLN B 162      -6.677 -30.314 -16.792  1.00  0.00           C  
ATOM   2636  C   GLN B 162      -7.157 -29.509 -17.997  1.00  0.00           C  
ATOM   2637  O   GLN B 162      -7.999 -28.623 -17.853  1.00  0.00           O  
ATOM   2638  CB  GLN B 162      -7.466 -31.595 -16.508  1.00  0.00           C  
ATOM   2639  CG  GLN B 162      -7.512 -32.534 -17.665  1.00  0.00           C  
ATOM   2640  CD  GLN B 162      -6.093 -33.014 -18.117  1.00  0.00           C  
ATOM   2641  OE1 GLN B 162      -5.390 -32.253 -18.819  1.00  0.00           O  
ATOM   2642  NE2 GLN B 162      -5.680 -34.219 -17.704  1.00  0.00           N  
ATOM   2643  H   GLN B 162      -7.137 -28.520 -15.766  1.00  0.00           H  
ATOM   2644  HA  GLN B 162      -5.647 -30.611 -16.985  1.00  0.00           H  
ATOM   2645 1HB  GLN B 162      -7.028 -32.133 -15.677  1.00  0.00           H  
ATOM   2646 2HB  GLN B 162      -8.479 -31.334 -16.227  1.00  0.00           H  
ATOM   2647 1HG  GLN B 162      -8.100 -33.407 -17.387  1.00  0.00           H  
ATOM   2648 2HG  GLN B 162      -7.981 -32.034 -18.463  1.00  0.00           H  
ATOM   2649 1HE2 GLN B 162      -4.764 -34.547 -17.951  1.00  0.00           H  
ATOM   2650 2HE2 GLN B 162      -6.273 -34.776 -17.123  1.00  0.00           H  
ATOM   2651  N   THR B 163      -6.628 -29.823 -19.182  1.00  0.00           N  
ATOM   2652  CA  THR B 163      -7.023 -29.118 -20.401  1.00  0.00           C  
ATOM   2653  C   THR B 163      -8.026 -29.892 -21.238  1.00  0.00           C  
ATOM   2654  O   THR B 163      -8.584 -29.363 -22.199  1.00  0.00           O  
ATOM   2655  CB  THR B 163      -5.789 -28.735 -21.228  1.00  0.00           C  
ATOM   2656  OG1 THR B 163      -5.057 -29.930 -21.572  1.00  0.00           O  
ATOM   2657  CG2 THR B 163      -4.906 -27.759 -20.448  1.00  0.00           C  
ATOM   2658  H   THR B 163      -5.948 -30.582 -19.217  1.00  0.00           H  
ATOM   2659  HA  THR B 163      -7.504 -28.192 -20.100  1.00  0.00           H  
ATOM   2660  HB  THR B 163      -6.112 -28.245 -22.149  1.00  0.00           H  
ATOM   2661  HG1 THR B 163      -4.666 -30.315 -20.773  1.00  0.00           H  
ATOM   2662 1HG2 THR B 163      -4.043 -27.484 -21.050  1.00  0.00           H  
ATOM   2663 2HG2 THR B 163      -5.485 -26.865 -20.218  1.00  0.00           H  
ATOM   2664 3HG2 THR B 163      -4.566 -28.220 -19.519  1.00  0.00           H  
ATOM   2665  N   VAL B 164      -8.201 -31.150 -20.904  1.00  0.00           N  
ATOM   2666  CA  VAL B 164      -9.170 -32.006 -21.559  1.00  0.00           C  
ATOM   2667  C   VAL B 164     -10.001 -32.630 -20.456  1.00  0.00           C  
ATOM   2668  O   VAL B 164      -9.494 -33.477 -19.716  1.00  0.00           O  
ATOM   2669  CB  VAL B 164      -8.479 -33.115 -22.380  1.00  0.00           C  
ATOM   2670  CG1 VAL B 164      -9.516 -33.991 -23.055  1.00  0.00           C  
ATOM   2671  CG2 VAL B 164      -7.519 -32.504 -23.443  1.00  0.00           C  
ATOM   2672  H   VAL B 164      -7.669 -31.511 -20.131  1.00  0.00           H  
ATOM   2673  HA  VAL B 164      -9.820 -31.412 -22.203  1.00  0.00           H  
ATOM   2674  HB  VAL B 164      -7.937 -33.723 -21.706  1.00  0.00           H  
ATOM   2675 1HG1 VAL B 164      -9.011 -34.788 -23.604  1.00  0.00           H  
ATOM   2676 2HG1 VAL B 164     -10.175 -34.425 -22.301  1.00  0.00           H  
ATOM   2677 3HG1 VAL B 164     -10.109 -33.388 -23.748  1.00  0.00           H  
ATOM   2678 1HG2 VAL B 164      -7.027 -33.303 -24.004  1.00  0.00           H  
ATOM   2679 2HG2 VAL B 164      -8.087 -31.885 -24.127  1.00  0.00           H  
ATOM   2680 3HG2 VAL B 164      -6.757 -31.897 -22.953  1.00  0.00           H  
ATOM   2681  N   VAL B 165     -11.263 -32.243 -20.355  1.00  0.00           N  
ATOM   2682  CA  VAL B 165     -12.108 -32.736 -19.266  1.00  0.00           C  
ATOM   2683  C   VAL B 165     -13.389 -33.325 -19.826  1.00  0.00           C  
ATOM   2684  O   VAL B 165     -13.757 -33.043 -20.964  1.00  0.00           O  
ATOM   2685  CB  VAL B 165     -12.459 -31.592 -18.279  1.00  0.00           C  
ATOM   2686  CG1 VAL B 165     -11.173 -30.983 -17.679  1.00  0.00           C  
ATOM   2687  CG2 VAL B 165     -13.303 -30.534 -18.990  1.00  0.00           C  
ATOM   2688  H   VAL B 165     -11.627 -31.561 -21.026  1.00  0.00           H  
ATOM   2689  HA  VAL B 165     -11.574 -33.514 -18.719  1.00  0.00           H  
ATOM   2690  HB  VAL B 165     -13.029 -32.010 -17.453  1.00  0.00           H  
ATOM   2691 1HG1 VAL B 165     -11.436 -30.203 -16.962  1.00  0.00           H  
ATOM   2692 2HG1 VAL B 165     -10.623 -31.770 -17.172  1.00  0.00           H  
ATOM   2693 3HG1 VAL B 165     -10.555 -30.550 -18.463  1.00  0.00           H  
ATOM   2694 1HG2 VAL B 165     -13.569 -29.752 -18.285  1.00  0.00           H  
ATOM   2695 2HG2 VAL B 165     -12.737 -30.105 -19.821  1.00  0.00           H  
ATOM   2696 3HG2 VAL B 165     -14.213 -31.003 -19.370  1.00  0.00           H  
ATOM   2697  N   ARG B 166     -14.071 -34.146 -19.049  1.00  0.00           N  
ATOM   2698  CA  ARG B 166     -15.345 -34.671 -19.524  1.00  0.00           C  
ATOM   2699  C   ARG B 166     -16.497 -33.764 -19.144  1.00  0.00           C  
ATOM   2700  O   ARG B 166     -16.439 -33.021 -18.165  1.00  0.00           O  
ATOM   2701  CB  ARG B 166     -15.628 -36.076 -19.012  1.00  0.00           C  
ATOM   2702  CG  ARG B 166     -14.618 -37.154 -19.428  1.00  0.00           C  
ATOM   2703  CD  ARG B 166     -15.006 -38.494 -18.905  1.00  0.00           C  
ATOM   2704  NE  ARG B 166     -14.971 -38.527 -17.459  1.00  0.00           N  
ATOM   2705  CZ  ARG B 166     -15.472 -39.492 -16.676  1.00  0.00           C  
ATOM   2706  NH1 ARG B 166     -16.067 -40.559 -17.181  1.00  0.00           N  
ATOM   2707  NH2 ARG B 166     -15.350 -39.329 -15.374  1.00  0.00           N  
ATOM   2708  H   ARG B 166     -13.726 -34.385 -18.110  1.00  0.00           H  
ATOM   2709  HA  ARG B 166     -15.324 -34.721 -20.606  1.00  0.00           H  
ATOM   2710 1HB  ARG B 166     -15.684 -36.064 -17.934  1.00  0.00           H  
ATOM   2711 2HB  ARG B 166     -16.605 -36.391 -19.377  1.00  0.00           H  
ATOM   2712 1HG  ARG B 166     -14.569 -37.220 -20.501  1.00  0.00           H  
ATOM   2713 2HG  ARG B 166     -13.635 -36.900 -19.026  1.00  0.00           H  
ATOM   2714 1HD  ARG B 166     -16.021 -38.729 -19.229  1.00  0.00           H  
ATOM   2715 2HD  ARG B 166     -14.318 -39.247 -19.285  1.00  0.00           H  
ATOM   2716  HE  ARG B 166     -14.527 -37.738 -16.967  1.00  0.00           H  
ATOM   2717 1HH1 ARG B 166     -16.150 -40.661 -18.182  1.00  0.00           H  
ATOM   2718 2HH1 ARG B 166     -16.437 -41.269 -16.566  1.00  0.00           H  
ATOM   2719 1HH2 ARG B 166     -14.887 -38.463 -15.048  1.00  0.00           H  
ATOM   2720 2HH2 ARG B 166     -15.707 -40.014 -14.727  1.00  0.00           H  
ATOM   2721  N   GLN B 167     -17.560 -33.838 -19.912  1.00  0.00           N  
ATOM   2722  CA  GLN B 167     -18.778 -33.144 -19.574  1.00  0.00           C  
ATOM   2723  C   GLN B 167     -19.153 -33.544 -18.141  1.00  0.00           C  
ATOM   2724  O   GLN B 167     -19.178 -34.732 -17.806  1.00  0.00           O  
ATOM   2725  CB  GLN B 167     -19.866 -33.539 -20.575  1.00  0.00           C  
ATOM   2726  CG  GLN B 167     -21.181 -32.858 -20.415  1.00  0.00           C  
ATOM   2727  CD  GLN B 167     -22.183 -33.359 -21.436  1.00  0.00           C  
ATOM   2728  OE1 GLN B 167     -22.009 -34.425 -22.038  1.00  0.00           O  
ATOM   2729  NE2 GLN B 167     -23.246 -32.598 -21.645  1.00  0.00           N  
ATOM   2730  H   GLN B 167     -17.525 -34.395 -20.761  1.00  0.00           H  
ATOM   2731  HA  GLN B 167     -18.609 -32.069 -19.610  1.00  0.00           H  
ATOM   2732 1HB  GLN B 167     -19.508 -33.326 -21.583  1.00  0.00           H  
ATOM   2733 2HB  GLN B 167     -20.034 -34.613 -20.519  1.00  0.00           H  
ATOM   2734 1HG  GLN B 167     -21.571 -33.045 -19.416  1.00  0.00           H  
ATOM   2735 2HG  GLN B 167     -21.045 -31.792 -20.564  1.00  0.00           H  
ATOM   2736 1HE2 GLN B 167     -23.938 -32.877 -22.305  1.00  0.00           H  
ATOM   2737 2HE2 GLN B 167     -23.362 -31.713 -21.134  1.00  0.00           H  
ATOM   2738  N   GLY B 168     -19.434 -32.549 -17.304  1.00  0.00           N  
ATOM   2739  CA  GLY B 168     -19.787 -32.744 -15.896  1.00  0.00           C  
ATOM   2740  C   GLY B 168     -18.610 -32.554 -14.912  1.00  0.00           C  
ATOM   2741  O   GLY B 168     -18.830 -32.403 -13.707  1.00  0.00           O  
ATOM   2742  H   GLY B 168     -19.404 -31.598 -17.664  1.00  0.00           H  
ATOM   2743 1HA  GLY B 168     -20.588 -32.049 -15.640  1.00  0.00           H  
ATOM   2744 2HA  GLY B 168     -20.194 -33.746 -15.774  1.00  0.00           H  
ATOM   2745  N   GLU B 169     -17.379 -32.529 -15.423  1.00  0.00           N  
ATOM   2746  CA  GLU B 169     -16.172 -32.335 -14.612  1.00  0.00           C  
ATOM   2747  C   GLU B 169     -15.851 -30.846 -14.471  1.00  0.00           C  
ATOM   2748  O   GLU B 169     -16.510 -30.002 -15.079  1.00  0.00           O  
ATOM   2749  CB  GLU B 169     -14.981 -33.122 -15.189  1.00  0.00           C  
ATOM   2750  CG  GLU B 169     -15.153 -34.668 -15.132  1.00  0.00           C  
ATOM   2751  CD  GLU B 169     -13.974 -35.459 -15.723  1.00  0.00           C  
ATOM   2752  OE1 GLU B 169     -13.138 -34.851 -16.357  1.00  0.00           O  
ATOM   2753  OE2 GLU B 169     -13.923 -36.670 -15.547  1.00  0.00           O  
ATOM   2754  H   GLU B 169     -17.254 -32.670 -16.426  1.00  0.00           H  
ATOM   2755  HA  GLU B 169     -16.367 -32.726 -13.611  1.00  0.00           H  
ATOM   2756 1HB  GLU B 169     -14.840 -32.844 -16.227  1.00  0.00           H  
ATOM   2757 2HB  GLU B 169     -14.069 -32.860 -14.655  1.00  0.00           H  
ATOM   2758 1HG  GLU B 169     -15.296 -34.967 -14.096  1.00  0.00           H  
ATOM   2759 2HG  GLU B 169     -16.063 -34.924 -15.680  1.00  0.00           H  
ATOM   2760  N   ASN B 170     -14.912 -30.511 -13.593  1.00  0.00           N  
ATOM   2761  CA  ASN B 170     -14.562 -29.107 -13.365  1.00  0.00           C  
ATOM   2762  C   ASN B 170     -13.482 -28.543 -14.315  1.00  0.00           C  
ATOM   2763  O   ASN B 170     -12.468 -29.197 -14.588  1.00  0.00           O  
ATOM   2764  CB  ASN B 170     -14.076 -28.948 -11.917  1.00  0.00           C  
ATOM   2765  CG  ASN B 170     -15.160 -29.156 -10.842  1.00  0.00           C  
ATOM   2766  OD1 ASN B 170     -16.031 -28.301 -10.643  1.00  0.00           O  
ATOM   2767  ND2 ASN B 170     -15.099 -30.267 -10.145  1.00  0.00           N  
ATOM   2768  H   ASN B 170     -14.412 -31.235 -13.095  1.00  0.00           H  
ATOM   2769  HA  ASN B 170     -15.460 -28.501 -13.509  1.00  0.00           H  
ATOM   2770 1HB  ASN B 170     -13.270 -29.659 -11.732  1.00  0.00           H  
ATOM   2771 2HB  ASN B 170     -13.651 -27.947 -11.792  1.00  0.00           H  
ATOM   2772 1HD2 ASN B 170     -15.771 -30.447  -9.425  1.00  0.00           H  
ATOM   2773 2HD2 ASN B 170     -14.371 -30.930 -10.323  1.00  0.00           H  
ATOM   2774  N   ILE B 171     -13.669 -27.283 -14.741  1.00  0.00           N  
ATOM   2775  CA  ILE B 171     -12.622 -26.554 -15.468  1.00  0.00           C  
ATOM   2776  C   ILE B 171     -12.083 -25.477 -14.557  1.00  0.00           C  
ATOM   2777  O   ILE B 171     -12.754 -24.465 -14.317  1.00  0.00           O  
ATOM   2778  CB  ILE B 171     -13.122 -25.846 -16.755  1.00  0.00           C  
ATOM   2779  CG1 ILE B 171     -13.665 -26.809 -17.744  1.00  0.00           C  
ATOM   2780  CG2 ILE B 171     -12.008 -25.024 -17.373  1.00  0.00           C  
ATOM   2781  CD1 ILE B 171     -14.461 -26.124 -18.851  1.00  0.00           C  
ATOM   2782  H   ILE B 171     -14.553 -26.811 -14.529  1.00  0.00           H  
ATOM   2783  HA  ILE B 171     -11.812 -27.237 -15.721  1.00  0.00           H  
ATOM   2784  HB  ILE B 171     -13.919 -25.181 -16.495  1.00  0.00           H  
ATOM   2785 1HG1 ILE B 171     -12.834 -27.347 -18.201  1.00  0.00           H  
ATOM   2786 2HG1 ILE B 171     -14.280 -27.519 -17.235  1.00  0.00           H  
ATOM   2787 1HG2 ILE B 171     -12.375 -24.503 -18.260  1.00  0.00           H  
ATOM   2788 2HG2 ILE B 171     -11.660 -24.295 -16.644  1.00  0.00           H  
ATOM   2789 3HG2 ILE B 171     -11.187 -25.682 -17.649  1.00  0.00           H  
ATOM   2790 1HD1 ILE B 171     -14.825 -26.863 -19.552  1.00  0.00           H  
ATOM   2791 2HD1 ILE B 171     -15.308 -25.590 -18.418  1.00  0.00           H  
ATOM   2792 3HD1 ILE B 171     -13.819 -25.418 -19.376  1.00  0.00           H  
ATOM   2793  N   THR B 172     -10.876 -25.679 -14.056  1.00  0.00           N  
ATOM   2794  CA  THR B 172     -10.290 -24.711 -13.141  1.00  0.00           C  
ATOM   2795  C   THR B 172      -9.027 -24.174 -13.754  1.00  0.00           C  
ATOM   2796  O   THR B 172      -8.054 -24.909 -13.977  1.00  0.00           O  
ATOM   2797  CB  THR B 172      -9.993 -25.319 -11.764  1.00  0.00           C  
ATOM   2798  OG1 THR B 172     -11.200 -25.821 -11.175  1.00  0.00           O  
ATOM   2799  CG2 THR B 172      -9.383 -24.280 -10.865  1.00  0.00           C  
ATOM   2800  H   THR B 172     -10.376 -26.522 -14.302  1.00  0.00           H  
ATOM   2801  HA  THR B 172     -10.976 -23.874 -13.008  1.00  0.00           H  
ATOM   2802  HB  THR B 172      -9.327 -26.112 -11.878  1.00  0.00           H  
ATOM   2803  HG1 THR B 172     -10.980 -26.434 -10.468  1.00  0.00           H  
ATOM   2804 1HG2 THR B 172      -9.166 -24.715  -9.892  1.00  0.00           H  
ATOM   2805 2HG2 THR B 172      -8.459 -23.902 -11.310  1.00  0.00           H  
ATOM   2806 3HG2 THR B 172     -10.093 -23.472 -10.754  1.00  0.00           H  
ATOM   2807  N   LEU B 173      -9.050 -22.886 -14.043  1.00  0.00           N  
ATOM   2808  CA  LEU B 173      -7.944 -22.245 -14.720  1.00  0.00           C  
ATOM   2809  C   LEU B 173      -7.218 -21.408 -13.749  1.00  0.00           C  
ATOM   2810  O   LEU B 173      -7.847 -20.711 -12.960  1.00  0.00           O  
ATOM   2811  CB  LEU B 173      -8.483 -21.355 -15.796  1.00  0.00           C  
ATOM   2812  CG  LEU B 173      -9.452 -22.045 -16.573  1.00  0.00           C  
ATOM   2813  CD1 LEU B 173     -10.059 -21.171 -17.518  1.00  0.00           C  
ATOM   2814  CD2 LEU B 173      -8.823 -23.138 -17.205  1.00  0.00           C  
ATOM   2815  H   LEU B 173      -9.881 -22.338 -13.825  1.00  0.00           H  
ATOM   2816  HA  LEU B 173      -7.270 -22.993 -15.132  1.00  0.00           H  
ATOM   2817 1HB  LEU B 173      -8.939 -20.486 -15.348  1.00  0.00           H  
ATOM   2818 2HB  LEU B 173      -7.666 -21.043 -16.446  1.00  0.00           H  
ATOM   2819  HG  LEU B 173     -10.238 -22.410 -15.907  1.00  0.00           H  
ATOM   2820 1HD1 LEU B 173     -10.793 -21.748 -18.061  1.00  0.00           H  
ATOM   2821 2HD1 LEU B 173     -10.533 -20.357 -17.001  1.00  0.00           H  
ATOM   2822 3HD1 LEU B 173      -9.303 -20.789 -18.194  1.00  0.00           H  
ATOM   2823 1HD2 LEU B 173      -9.573 -23.650 -17.732  1.00  0.00           H  
ATOM   2824 2HD2 LEU B 173      -8.060 -22.769 -17.863  1.00  0.00           H  
ATOM   2825 3HD2 LEU B 173      -8.382 -23.797 -16.484  1.00  0.00           H  
ATOM   2826  N   MET B 174      -5.916 -21.389 -13.845  1.00  0.00           N  
ATOM   2827  CA  MET B 174      -5.198 -20.560 -12.927  1.00  0.00           C  
ATOM   2828  C   MET B 174      -4.283 -19.625 -13.684  1.00  0.00           C  
ATOM   2829  O   MET B 174      -3.562 -20.025 -14.603  1.00  0.00           O  
ATOM   2830  CB  MET B 174      -4.439 -21.458 -11.951  1.00  0.00           C  
ATOM   2831  CG  MET B 174      -5.381 -22.407 -11.154  1.00  0.00           C  
ATOM   2832  SD  MET B 174      -4.588 -23.302  -9.819  1.00  0.00           S  
ATOM   2833  CE  MET B 174      -6.002 -24.147  -9.115  1.00  0.00           C  
ATOM   2834  H   MET B 174      -5.438 -21.960 -14.543  1.00  0.00           H  
ATOM   2835  HA  MET B 174      -5.897 -19.940 -12.366  1.00  0.00           H  
ATOM   2836 1HB  MET B 174      -3.719 -22.068 -12.499  1.00  0.00           H  
ATOM   2837 2HB  MET B 174      -3.885 -20.842 -11.239  1.00  0.00           H  
ATOM   2838 1HG  MET B 174      -6.215 -21.878 -10.766  1.00  0.00           H  
ATOM   2839 2HG  MET B 174      -5.776 -23.152 -11.848  1.00  0.00           H  
ATOM   2840 1HE  MET B 174      -5.682 -24.752  -8.267  1.00  0.00           H  
ATOM   2841 2HE  MET B 174      -6.734 -23.415  -8.784  1.00  0.00           H  
ATOM   2842 3HE  MET B 174      -6.451 -24.791  -9.871  1.00  0.00           H  
ATOM   2843  N   CYS B 175      -4.289 -18.382 -13.260  1.00  0.00           N  
ATOM   2844  CA  CYS B 175      -3.441 -17.355 -13.843  1.00  0.00           C  
ATOM   2845  C   CYS B 175      -2.647 -16.674 -12.751  1.00  0.00           C  
ATOM   2846  O   CYS B 175      -3.211 -16.101 -11.820  1.00  0.00           O  
ATOM   2847  CB  CYS B 175      -4.303 -16.331 -14.587  1.00  0.00           C  
ATOM   2848  SG  CYS B 175      -3.409 -14.995 -15.397  1.00  0.00           S  
ATOM   2849  H   CYS B 175      -4.945 -18.112 -12.533  1.00  0.00           H  
ATOM   2850  HA  CYS B 175      -2.754 -17.822 -14.546  1.00  0.00           H  
ATOM   2851 1HB  CYS B 175      -4.877 -16.849 -15.348  1.00  0.00           H  
ATOM   2852 2HB  CYS B 175      -5.014 -15.887 -13.891  1.00  0.00           H  
ATOM   2853  N   ILE B 176      -1.327 -16.791 -12.829  1.00  0.00           N  
ATOM   2854  CA  ILE B 176      -0.472 -16.216 -11.810  1.00  0.00           C  
ATOM   2855  C   ILE B 176       0.405 -15.143 -12.386  1.00  0.00           C  
ATOM   2856  O   ILE B 176       0.992 -15.297 -13.460  1.00  0.00           O  
ATOM   2857  CB  ILE B 176       0.375 -17.290 -11.074  1.00  0.00           C  
ATOM   2858  CG1 ILE B 176      -0.597 -18.279 -10.375  1.00  0.00           C  
ATOM   2859  CG2 ILE B 176       1.342 -16.604 -10.012  1.00  0.00           C  
ATOM   2860  CD1 ILE B 176       0.033 -19.525  -9.822  1.00  0.00           C  
ATOM   2861  H   ILE B 176      -0.916 -17.295 -13.617  1.00  0.00           H  
ATOM   2862  HA  ILE B 176      -1.105 -15.745 -11.070  1.00  0.00           H  
ATOM   2863  HB  ILE B 176       0.962 -17.851 -11.799  1.00  0.00           H  
ATOM   2864 1HG1 ILE B 176      -1.077 -17.754  -9.574  1.00  0.00           H  
ATOM   2865 2HG1 ILE B 176      -1.354 -18.586 -11.090  1.00  0.00           H  
ATOM   2866 1HG2 ILE B 176       1.929 -17.354  -9.496  1.00  0.00           H  
ATOM   2867 2HG2 ILE B 176       2.027 -15.921 -10.510  1.00  0.00           H  
ATOM   2868 3HG2 ILE B 176       0.746 -16.046  -9.281  1.00  0.00           H  
ATOM   2869 1HD1 ILE B 176      -0.736 -20.142  -9.362  1.00  0.00           H  
ATOM   2870 2HD1 ILE B 176       0.505 -20.082 -10.635  1.00  0.00           H  
ATOM   2871 3HD1 ILE B 176       0.777 -19.276  -9.078  1.00  0.00           H  
ATOM   2872  N   VAL B 177       0.438 -14.021 -11.690  1.00  0.00           N  
ATOM   2873  CA  VAL B 177       1.220 -12.891 -12.118  1.00  0.00           C  
ATOM   2874  C   VAL B 177       2.347 -12.677 -11.129  1.00  0.00           C  
ATOM   2875  O   VAL B 177       2.121 -12.651  -9.910  1.00  0.00           O  
ATOM   2876  CB  VAL B 177       0.328 -11.664 -12.175  1.00  0.00           C  
ATOM   2877  CG1 VAL B 177       1.119 -10.456 -12.646  1.00  0.00           C  
ATOM   2878  CG2 VAL B 177      -0.814 -11.990 -13.052  1.00  0.00           C  
ATOM   2879  H   VAL B 177      -0.100 -13.966 -10.829  1.00  0.00           H  
ATOM   2880  HA  VAL B 177       1.641 -13.097 -13.099  1.00  0.00           H  
ATOM   2881  HB  VAL B 177      -0.049 -11.441 -11.174  1.00  0.00           H  
ATOM   2882 1HG1 VAL B 177       0.472  -9.603 -12.689  1.00  0.00           H  
ATOM   2883 2HG1 VAL B 177       1.943 -10.244 -11.966  1.00  0.00           H  
ATOM   2884 3HG1 VAL B 177       1.508 -10.669 -13.638  1.00  0.00           H  
ATOM   2885 1HG2 VAL B 177      -1.496 -11.159 -13.085  1.00  0.00           H  
ATOM   2886 2HG2 VAL B 177      -0.445 -12.218 -14.027  1.00  0.00           H  
ATOM   2887 3HG2 VAL B 177      -1.336 -12.847 -12.669  1.00  0.00           H  
ATOM   2888  N   ILE B 178       3.563 -12.555 -11.658  1.00  0.00           N  
ATOM   2889  CA  ILE B 178       4.742 -12.425 -10.824  1.00  0.00           C  
ATOM   2890  C   ILE B 178       5.445 -11.051 -10.903  1.00  0.00           C  
ATOM   2891  O   ILE B 178       5.696 -10.527 -11.991  1.00  0.00           O  
ATOM   2892  CB  ILE B 178       5.723 -13.541 -11.197  1.00  0.00           C  
ATOM   2893  CG1 ILE B 178       5.039 -14.870 -10.979  1.00  0.00           C  
ATOM   2894  CG2 ILE B 178       6.963 -13.446 -10.328  1.00  0.00           C  
ATOM   2895  CD1 ILE B 178       5.773 -16.038 -11.552  1.00  0.00           C  
ATOM   2896  H   ILE B 178       3.663 -12.628 -12.670  1.00  0.00           H  
ATOM   2897  HA  ILE B 178       4.435 -12.590  -9.805  1.00  0.00           H  
ATOM   2898  HB  ILE B 178       5.987 -13.475 -12.224  1.00  0.00           H  
ATOM   2899 1HG1 ILE B 178       4.900 -14.998  -9.936  1.00  0.00           H  
ATOM   2900 2HG1 ILE B 178       4.067 -14.848 -11.454  1.00  0.00           H  
ATOM   2901 1HG2 ILE B 178       7.645 -14.254 -10.577  1.00  0.00           H  
ATOM   2902 2HG2 ILE B 178       7.457 -12.496 -10.492  1.00  0.00           H  
ATOM   2903 3HG2 ILE B 178       6.669 -13.527  -9.279  1.00  0.00           H  
ATOM   2904 1HD1 ILE B 178       5.209 -16.949 -11.357  1.00  0.00           H  
ATOM   2905 2HD1 ILE B 178       5.883 -15.899 -12.630  1.00  0.00           H  
ATOM   2906 3HD1 ILE B 178       6.756 -16.112 -11.089  1.00  0.00           H  
ATOM   2907  N   GLY B 179       5.747 -10.494  -9.719  1.00  0.00           N  
ATOM   2908  CA  GLY B 179       6.484  -9.243  -9.502  1.00  0.00           C  
ATOM   2909  C   GLY B 179       5.708  -7.960  -9.140  1.00  0.00           C  
ATOM   2910  O   GLY B 179       6.314  -7.039  -8.593  1.00  0.00           O  
ATOM   2911  H   GLY B 179       5.469 -11.015  -8.891  1.00  0.00           H  
ATOM   2912 1HA  GLY B 179       7.213  -9.427  -8.712  1.00  0.00           H  
ATOM   2913 2HA  GLY B 179       7.074  -9.045 -10.396  1.00  0.00           H  
ATOM   2914  N   ASN B 180       4.400  -7.889  -9.398  1.00  0.00           N  
ATOM   2915  CA  ASN B 180       3.626  -6.677  -9.050  1.00  0.00           C  
ATOM   2916  C   ASN B 180       2.690  -6.842  -7.870  1.00  0.00           C  
ATOM   2917  O   ASN B 180       2.042  -7.873  -7.716  1.00  0.00           O  
ATOM   2918  CB  ASN B 180       2.896  -6.166 -10.284  1.00  0.00           C  
ATOM   2919  CG  ASN B 180       3.859  -5.494 -11.218  1.00  0.00           C  
ATOM   2920  OD1 ASN B 180       4.610  -4.695 -10.696  1.00  0.00           O  
ATOM   2921  ND2 ASN B 180       3.875  -5.748 -12.483  1.00  0.00           N  
ATOM   2922  H   ASN B 180       3.946  -8.670  -9.849  1.00  0.00           H  
ATOM   2923  HA  ASN B 180       4.334  -5.894  -8.770  1.00  0.00           H  
ATOM   2924 1HB  ASN B 180       2.429  -7.001 -10.801  1.00  0.00           H  
ATOM   2925 2HB  ASN B 180       2.113  -5.458  -9.997  1.00  0.00           H  
ATOM   2926 1HD2 ASN B 180       4.555  -5.237 -13.070  1.00  0.00           H  
ATOM   2927 2HD2 ASN B 180       3.240  -6.402 -12.869  1.00  0.00           H  
ATOM   2928  N   GLU B 181       2.558  -5.768  -7.094  1.00  0.00           N  
ATOM   2929  CA  GLU B 181       1.629  -5.732  -5.971  1.00  0.00           C  
ATOM   2930  C   GLU B 181       0.177  -5.502  -6.395  1.00  0.00           C  
ATOM   2931  O   GLU B 181      -0.750  -6.070  -5.815  1.00  0.00           O  
ATOM   2932  CB  GLU B 181       2.080  -4.654  -5.011  1.00  0.00           C  
ATOM   2933  CG  GLU B 181       1.296  -4.513  -3.751  1.00  0.00           C  
ATOM   2934  CD  GLU B 181       2.020  -3.625  -2.834  1.00  0.00           C  
ATOM   2935  OE1 GLU B 181       3.042  -3.110  -3.229  1.00  0.00           O  
ATOM   2936  OE2 GLU B 181       1.607  -3.464  -1.733  1.00  0.00           O  
ATOM   2937  H   GLU B 181       3.164  -4.959  -7.255  1.00  0.00           H  
ATOM   2938  HA  GLU B 181       1.673  -6.696  -5.468  1.00  0.00           H  
ATOM   2939 1HB  GLU B 181       3.096  -4.851  -4.736  1.00  0.00           H  
ATOM   2940 2HB  GLU B 181       2.075  -3.699  -5.524  1.00  0.00           H  
ATOM   2941 1HG  GLU B 181       0.326  -4.084  -3.962  1.00  0.00           H  
ATOM   2942 2HG  GLU B 181       1.132  -5.482  -3.298  1.00  0.00           H  
ATOM   2943  N   VAL B 182      -0.015  -4.612  -7.356  1.00  0.00           N  
ATOM   2944  CA  VAL B 182      -1.346  -4.253  -7.823  1.00  0.00           C  
ATOM   2945  C   VAL B 182      -1.499  -4.450  -9.316  1.00  0.00           C  
ATOM   2946  O   VAL B 182      -0.776  -3.843 -10.107  1.00  0.00           O  
ATOM   2947  CB  VAL B 182      -1.635  -2.772  -7.488  1.00  0.00           C  
ATOM   2948  CG1 VAL B 182      -2.974  -2.361  -8.014  1.00  0.00           C  
ATOM   2949  CG2 VAL B 182      -1.632  -2.573  -5.982  1.00  0.00           C  
ATOM   2950  H   VAL B 182       0.791  -4.185  -7.788  1.00  0.00           H  
ATOM   2951  HA  VAL B 182      -2.070  -4.895  -7.325  1.00  0.00           H  
ATOM   2952  HB  VAL B 182      -0.868  -2.147  -7.950  1.00  0.00           H  
ATOM   2953 1HG1 VAL B 182      -3.131  -1.324  -7.761  1.00  0.00           H  
ATOM   2954 2HG1 VAL B 182      -3.021  -2.470  -9.102  1.00  0.00           H  
ATOM   2955 3HG1 VAL B 182      -3.728  -2.980  -7.555  1.00  0.00           H  
ATOM   2956 1HG2 VAL B 182      -1.821  -1.528  -5.752  1.00  0.00           H  
ATOM   2957 2HG2 VAL B 182      -2.394  -3.174  -5.543  1.00  0.00           H  
ATOM   2958 3HG2 VAL B 182      -0.689  -2.862  -5.577  1.00  0.00           H  
ATOM   2959  N   VAL B 183      -2.410  -5.351  -9.679  1.00  0.00           N  
ATOM   2960  CA  VAL B 183      -2.649  -5.718 -11.067  1.00  0.00           C  
ATOM   2961  C   VAL B 183      -4.130  -5.868 -11.363  1.00  0.00           C  
ATOM   2962  O   VAL B 183      -4.905  -6.239 -10.488  1.00  0.00           O  
ATOM   2963  CB  VAL B 183      -1.914  -7.036 -11.432  1.00  0.00           C  
ATOM   2964  CG1 VAL B 183      -0.405  -6.850 -11.291  1.00  0.00           C  
ATOM   2965  CG2 VAL B 183      -2.390  -8.193 -10.537  1.00  0.00           C  
ATOM   2966  H   VAL B 183      -2.990  -5.752  -8.942  1.00  0.00           H  
ATOM   2967  HA  VAL B 183      -2.241  -4.939 -11.712  1.00  0.00           H  
ATOM   2968  HB  VAL B 183      -2.124  -7.269 -12.476  1.00  0.00           H  
ATOM   2969 1HG1 VAL B 183       0.098  -7.749 -11.571  1.00  0.00           H  
ATOM   2970 2HG1 VAL B 183      -0.079  -6.032 -11.940  1.00  0.00           H  
ATOM   2971 3HG1 VAL B 183      -0.153  -6.619 -10.263  1.00  0.00           H  
ATOM   2972 1HG2 VAL B 183      -1.872  -9.112 -10.820  1.00  0.00           H  
ATOM   2973 2HG2 VAL B 183      -2.175  -7.966  -9.494  1.00  0.00           H  
ATOM   2974 3HG2 VAL B 183      -3.459  -8.333 -10.664  1.00  0.00           H  
ATOM   2975  N   ASN B 184      -4.508  -5.669 -12.617  1.00  0.00           N  
ATOM   2976  CA  ASN B 184      -5.870  -5.964 -13.021  1.00  0.00           C  
ATOM   2977  C   ASN B 184      -5.882  -7.307 -13.701  1.00  0.00           C  
ATOM   2978  O   ASN B 184      -5.021  -7.588 -14.540  1.00  0.00           O  
ATOM   2979  CB  ASN B 184      -6.463  -4.873 -13.883  1.00  0.00           C  
ATOM   2980  CG  ASN B 184      -6.752  -3.618 -13.088  1.00  0.00           C  
ATOM   2981  OD1 ASN B 184      -7.140  -3.697 -11.914  1.00  0.00           O  
ATOM   2982  ND2 ASN B 184      -6.612  -2.472 -13.698  1.00  0.00           N  
ATOM   2983  H   ASN B 184      -3.833  -5.345 -13.299  1.00  0.00           H  
ATOM   2984  HA  ASN B 184      -6.511  -6.013 -12.145  1.00  0.00           H  
ATOM   2985 1HB  ASN B 184      -5.764  -4.629 -14.675  1.00  0.00           H  
ATOM   2986 2HB  ASN B 184      -7.381  -5.229 -14.349  1.00  0.00           H  
ATOM   2987 1HD2 ASN B 184      -6.819  -1.623 -13.208  1.00  0.00           H  
ATOM   2988 2HD2 ASN B 184      -6.316  -2.440 -14.652  1.00  0.00           H  
ATOM   2989  N   PHE B 185      -6.902  -8.092 -13.433  1.00  0.00           N  
ATOM   2990  CA  PHE B 185      -7.098  -9.306 -14.201  1.00  0.00           C  
ATOM   2991  C   PHE B 185      -8.356  -9.188 -15.042  1.00  0.00           C  
ATOM   2992  O   PHE B 185      -9.402  -8.757 -14.551  1.00  0.00           O  
ATOM   2993  CB  PHE B 185      -7.241 -10.542 -13.305  1.00  0.00           C  
ATOM   2994  CG  PHE B 185      -6.003 -11.015 -12.569  1.00  0.00           C  
ATOM   2995  CD1 PHE B 185      -5.645 -10.513 -11.328  1.00  0.00           C  
ATOM   2996  CD2 PHE B 185      -5.231 -12.028 -13.111  1.00  0.00           C  
ATOM   2997  CE1 PHE B 185      -4.544 -11.019 -10.661  1.00  0.00           C  
ATOM   2998  CE2 PHE B 185      -4.141 -12.534 -12.446  1.00  0.00           C  
ATOM   2999  CZ  PHE B 185      -3.794 -12.031 -11.217  1.00  0.00           C  
ATOM   3000  H   PHE B 185      -7.526  -7.839 -12.673  1.00  0.00           H  
ATOM   3001  HA  PHE B 185      -6.248  -9.455 -14.871  1.00  0.00           H  
ATOM   3002 1HB  PHE B 185      -8.017 -10.356 -12.567  1.00  0.00           H  
ATOM   3003 2HB  PHE B 185      -7.591 -11.371 -13.925  1.00  0.00           H  
ATOM   3004  HD1 PHE B 185      -6.242  -9.720 -10.876  1.00  0.00           H  
ATOM   3005  HD2 PHE B 185      -5.509 -12.441 -14.076  1.00  0.00           H  
ATOM   3006  HE1 PHE B 185      -4.276 -10.620  -9.689  1.00  0.00           H  
ATOM   3007  HE2 PHE B 185      -3.563 -13.343 -12.895  1.00  0.00           H  
ATOM   3008  HZ  PHE B 185      -2.929 -12.436 -10.681  1.00  0.00           H  
ATOM   3009  N   GLU B 186      -8.270  -9.649 -16.280  1.00  0.00           N  
ATOM   3010  CA  GLU B 186      -9.414  -9.702 -17.178  1.00  0.00           C  
ATOM   3011  C   GLU B 186      -9.428 -11.038 -17.904  1.00  0.00           C  
ATOM   3012  O   GLU B 186      -8.425 -11.459 -18.479  1.00  0.00           O  
ATOM   3013  CB  GLU B 186      -9.368  -8.540 -18.165  1.00  0.00           C  
ATOM   3014  CG  GLU B 186     -10.553  -8.464 -19.100  1.00  0.00           C  
ATOM   3015  CD  GLU B 186     -10.501  -7.277 -19.994  1.00  0.00           C  
ATOM   3016  OE1 GLU B 186      -9.526  -6.569 -19.958  1.00  0.00           O  
ATOM   3017  OE2 GLU B 186     -11.465  -7.048 -20.677  1.00  0.00           O  
ATOM   3018  H   GLU B 186      -7.356  -9.926 -16.642  1.00  0.00           H  
ATOM   3019  HA  GLU B 186     -10.332  -9.618 -16.594  1.00  0.00           H  
ATOM   3020 1HB  GLU B 186      -9.323  -7.603 -17.610  1.00  0.00           H  
ATOM   3021 2HB  GLU B 186      -8.464  -8.602 -18.758  1.00  0.00           H  
ATOM   3022 1HG  GLU B 186     -10.579  -9.363 -19.719  1.00  0.00           H  
ATOM   3023 2HG  GLU B 186     -11.468  -8.434 -18.511  1.00  0.00           H  
ATOM   3024  N   TRP B 187     -10.568 -11.702 -17.887  1.00  0.00           N  
ATOM   3025  CA  TRP B 187     -10.645 -12.970 -18.582  1.00  0.00           C  
ATOM   3026  C   TRP B 187     -11.556 -12.921 -19.794  1.00  0.00           C  
ATOM   3027  O   TRP B 187     -12.623 -12.281 -19.765  1.00  0.00           O  
ATOM   3028  CB  TRP B 187     -11.146 -14.075 -17.651  1.00  0.00           C  
ATOM   3029  CG  TRP B 187     -10.199 -14.526 -16.554  1.00  0.00           C  
ATOM   3030  CD1 TRP B 187     -10.040 -13.978 -15.315  1.00  0.00           C  
ATOM   3031  CD2 TRP B 187      -9.318 -15.677 -16.594  1.00  0.00           C  
ATOM   3032  NE1 TRP B 187      -9.126 -14.710 -14.585  1.00  0.00           N  
ATOM   3033  CE2 TRP B 187      -8.686 -15.753 -15.347  1.00  0.00           C  
ATOM   3034  CE3 TRP B 187      -9.035 -16.641 -17.559  1.00  0.00           C  
ATOM   3035  CZ2 TRP B 187      -7.791 -16.769 -15.038  1.00  0.00           C  
ATOM   3036  CZ3 TRP B 187      -8.139 -17.657 -17.247  1.00  0.00           C  
ATOM   3037  CH2 TRP B 187      -7.534 -17.720 -16.017  1.00  0.00           C  
ATOM   3038  H   TRP B 187     -11.370 -11.330 -17.399  1.00  0.00           H  
ATOM   3039  HA  TRP B 187      -9.649 -13.235 -18.921  1.00  0.00           H  
ATOM   3040 1HB  TRP B 187     -12.072 -13.751 -17.182  1.00  0.00           H  
ATOM   3041 2HB  TRP B 187     -11.386 -14.948 -18.256  1.00  0.00           H  
ATOM   3042  HD1 TRP B 187     -10.568 -13.099 -14.950  1.00  0.00           H  
ATOM   3043  HE1 TRP B 187      -8.820 -14.526 -13.618  1.00  0.00           H  
ATOM   3044  HE3 TRP B 187      -9.518 -16.599 -18.537  1.00  0.00           H  
ATOM   3045  HZ2 TRP B 187      -7.305 -16.834 -14.067  1.00  0.00           H  
ATOM   3046  HZ3 TRP B 187      -7.933 -18.408 -18.010  1.00  0.00           H  
ATOM   3047  HH2 TRP B 187      -6.837 -18.534 -15.800  1.00  0.00           H  
ATOM   3048  N   THR B 188     -11.166 -13.670 -20.820  1.00  0.00           N  
ATOM   3049  CA  THR B 188     -11.984 -13.923 -21.994  1.00  0.00           C  
ATOM   3050  C   THR B 188     -12.188 -15.418 -22.091  1.00  0.00           C  
ATOM   3051  O   THR B 188     -11.238 -16.198 -21.973  1.00  0.00           O  
ATOM   3052  CB  THR B 188     -11.364 -13.388 -23.281  1.00  0.00           C  
ATOM   3053  OG1 THR B 188     -11.205 -11.969 -23.179  1.00  0.00           O  
ATOM   3054  CG2 THR B 188     -12.267 -13.711 -24.458  1.00  0.00           C  
ATOM   3055  H   THR B 188     -10.239 -14.100 -20.754  1.00  0.00           H  
ATOM   3056  HA  THR B 188     -12.959 -13.460 -21.859  1.00  0.00           H  
ATOM   3057  HB  THR B 188     -10.404 -13.837 -23.437  1.00  0.00           H  
ATOM   3058  HG1 THR B 188     -10.620 -11.662 -23.875  1.00  0.00           H  
ATOM   3059 1HG2 THR B 188     -11.821 -13.324 -25.372  1.00  0.00           H  
ATOM   3060 2HG2 THR B 188     -12.380 -14.791 -24.545  1.00  0.00           H  
ATOM   3061 3HG2 THR B 188     -13.243 -13.254 -24.307  1.00  0.00           H  
ATOM   3062  N   TYR B 189     -13.427 -15.832 -22.280  1.00  0.00           N  
ATOM   3063  CA  TYR B 189     -13.704 -17.252 -22.311  1.00  0.00           C  
ATOM   3064  C   TYR B 189     -14.954 -17.565 -23.149  1.00  0.00           C  
ATOM   3065  O   TYR B 189     -15.744 -16.655 -23.428  1.00  0.00           O  
ATOM   3066  CB  TYR B 189     -13.739 -17.708 -20.834  1.00  0.00           C  
ATOM   3067  CG  TYR B 189     -14.838 -17.126 -19.965  1.00  0.00           C  
ATOM   3068  CD1 TYR B 189     -15.995 -17.829 -19.735  1.00  0.00           C  
ATOM   3069  CD2 TYR B 189     -14.671 -15.854 -19.384  1.00  0.00           C  
ATOM   3070  CE1 TYR B 189     -16.988 -17.281 -18.943  1.00  0.00           C  
ATOM   3071  CE2 TYR B 189     -15.666 -15.313 -18.598  1.00  0.00           C  
ATOM   3072  CZ  TYR B 189     -16.830 -16.023 -18.383  1.00  0.00           C  
ATOM   3073  OH  TYR B 189     -17.854 -15.491 -17.638  1.00  0.00           O  
ATOM   3074  H   TYR B 189     -14.172 -15.165 -22.388  1.00  0.00           H  
ATOM   3075  HA  TYR B 189     -12.840 -17.719 -22.782  1.00  0.00           H  
ATOM   3076 1HB  TYR B 189     -13.858 -18.756 -20.788  1.00  0.00           H  
ATOM   3077 2HB  TYR B 189     -12.782 -17.482 -20.361  1.00  0.00           H  
ATOM   3078  HD1 TYR B 189     -16.130 -18.818 -20.173  1.00  0.00           H  
ATOM   3079  HD2 TYR B 189     -13.759 -15.294 -19.553  1.00  0.00           H  
ATOM   3080  HE1 TYR B 189     -17.905 -17.836 -18.767  1.00  0.00           H  
ATOM   3081  HE2 TYR B 189     -15.532 -14.321 -18.158  1.00  0.00           H  
ATOM   3082  HH  TYR B 189     -18.684 -15.794 -18.030  1.00  0.00           H  
ATOM   3083  N   PRO B 190     -15.187 -18.832 -23.570  1.00  0.00           N  
ATOM   3084  CA  PRO B 190     -16.323 -19.338 -24.332  1.00  0.00           C  
ATOM   3085  C   PRO B 190     -17.735 -19.012 -23.815  1.00  0.00           C  
ATOM   3086  O   PRO B 190     -18.663 -18.925 -24.611  1.00  0.00           O  
ATOM   3087  CB  PRO B 190     -16.061 -20.841 -24.342  1.00  0.00           C  
ATOM   3088  CG  PRO B 190     -14.571 -20.955 -24.240  1.00  0.00           C  
ATOM   3089  CD  PRO B 190     -14.172 -19.887 -23.302  1.00  0.00           C  
ATOM   3090  HA  PRO B 190     -16.228 -18.950 -25.363  1.00  0.00           H  
ATOM   3091 1HB  PRO B 190     -16.578 -21.321 -23.494  1.00  0.00           H  
ATOM   3092 2HB  PRO B 190     -16.460 -21.311 -25.260  1.00  0.00           H  
ATOM   3093 1HG  PRO B 190     -14.287 -21.957 -23.908  1.00  0.00           H  
ATOM   3094 2HG  PRO B 190     -14.123 -20.812 -25.230  1.00  0.00           H  
ATOM   3095 1HD  PRO B 190     -14.275 -20.253 -22.309  1.00  0.00           H  
ATOM   3096 2HD  PRO B 190     -13.162 -19.611 -23.550  1.00  0.00           H  
ATOM   3097  N   ARG B 191     -17.912 -18.828 -22.500  1.00  0.00           N  
ATOM   3098  CA  ARG B 191     -19.265 -18.530 -21.990  1.00  0.00           C  
ATOM   3099  C   ARG B 191     -19.300 -17.190 -21.299  1.00  0.00           C  
ATOM   3100  O   ARG B 191     -19.711 -17.083 -20.143  1.00  0.00           O  
ATOM   3101  CB  ARG B 191     -19.736 -19.571 -20.968  1.00  0.00           C  
ATOM   3102  CG  ARG B 191     -19.900 -20.991 -21.469  1.00  0.00           C  
ATOM   3103  CD  ARG B 191     -20.966 -21.077 -22.524  1.00  0.00           C  
ATOM   3104  NE  ARG B 191     -21.266 -22.457 -22.898  1.00  0.00           N  
ATOM   3105  CZ  ARG B 191     -22.059 -22.831 -23.931  1.00  0.00           C  
ATOM   3106  NH1 ARG B 191     -22.623 -21.918 -24.698  1.00  0.00           N  
ATOM   3107  NH2 ARG B 191     -22.265 -24.103 -24.183  1.00  0.00           N  
ATOM   3108  H   ARG B 191     -17.142 -18.882 -21.869  1.00  0.00           H  
ATOM   3109  HA  ARG B 191     -19.967 -18.506 -22.819  1.00  0.00           H  
ATOM   3110 1HB  ARG B 191     -19.029 -19.605 -20.139  1.00  0.00           H  
ATOM   3111 2HB  ARG B 191     -20.699 -19.262 -20.554  1.00  0.00           H  
ATOM   3112 1HG  ARG B 191     -18.966 -21.352 -21.895  1.00  0.00           H  
ATOM   3113 2HG  ARG B 191     -20.189 -21.642 -20.636  1.00  0.00           H  
ATOM   3114 1HD  ARG B 191     -21.881 -20.617 -22.161  1.00  0.00           H  
ATOM   3115 2HD  ARG B 191     -20.624 -20.554 -23.420  1.00  0.00           H  
ATOM   3116  HE  ARG B 191     -20.816 -23.198 -22.331  1.00  0.00           H  
ATOM   3117 1HH1 ARG B 191     -22.461 -20.938 -24.518  1.00  0.00           H  
ATOM   3118 2HH1 ARG B 191     -23.205 -22.201 -25.476  1.00  0.00           H  
ATOM   3119 1HH2 ARG B 191     -21.835 -24.827 -23.604  1.00  0.00           H  
ATOM   3120 2HH2 ARG B 191     -22.824 -24.384 -25.003  1.00  0.00           H  
ATOM   3121  N   LYS B 192     -18.901 -16.162 -22.021  1.00  0.00           N  
ATOM   3122  CA  LYS B 192     -18.879 -14.819 -21.477  1.00  0.00           C  
ATOM   3123  C   LYS B 192     -19.972 -13.970 -22.110  1.00  0.00           C  
ATOM   3124  O   LYS B 192     -20.896 -13.507 -21.449  1.00  0.00           O  
ATOM   3125  CB  LYS B 192     -17.500 -14.194 -21.706  1.00  0.00           C  
ATOM   3126  CG  LYS B 192     -17.316 -12.818 -21.125  1.00  0.00           C  
ATOM   3127  CD  LYS B 192     -15.899 -12.327 -21.356  1.00  0.00           C  
ATOM   3128  CE  LYS B 192     -15.690 -10.937 -20.786  1.00  0.00           C  
ATOM   3129  NZ  LYS B 192     -14.315 -10.460 -21.025  1.00  0.00           N  
ATOM   3130  H   LYS B 192     -18.579 -16.329 -22.968  1.00  0.00           H  
ATOM   3131  HA  LYS B 192     -19.065 -14.873 -20.406  1.00  0.00           H  
ATOM   3132 1HB  LYS B 192     -16.740 -14.841 -21.275  1.00  0.00           H  
ATOM   3133 2HB  LYS B 192     -17.297 -14.143 -22.777  1.00  0.00           H  
ATOM   3134 1HG  LYS B 192     -18.023 -12.124 -21.589  1.00  0.00           H  
ATOM   3135 2HG  LYS B 192     -17.513 -12.848 -20.054  1.00  0.00           H  
ATOM   3136 1HD  LYS B 192     -15.194 -13.010 -20.875  1.00  0.00           H  
ATOM   3137 2HD  LYS B 192     -15.683 -12.309 -22.424  1.00  0.00           H  
ATOM   3138 1HE  LYS B 192     -16.393 -10.244 -21.244  1.00  0.00           H  
ATOM   3139 2HE  LYS B 192     -15.868 -10.967 -19.711  1.00  0.00           H  
ATOM   3140 1HZ  LYS B 192     -14.180  -9.547 -20.624  1.00  0.00           H  
ATOM   3141 2HZ  LYS B 192     -13.669 -11.120 -20.583  1.00  0.00           H  
ATOM   3142 3HZ  LYS B 192     -14.122 -10.422 -22.012  1.00  0.00           H  
ATOM   3143  N   GLU B 193     -19.872 -13.792 -23.416  1.00  0.00           N  
ATOM   3144  CA  GLU B 193     -20.850 -13.002 -24.134  1.00  0.00           C  
ATOM   3145  C   GLU B 193     -22.115 -13.831 -24.280  1.00  0.00           C  
ATOM   3146  O   GLU B 193     -22.033 -15.031 -24.528  1.00  0.00           O  
ATOM   3147  CB  GLU B 193     -20.286 -12.566 -25.482  1.00  0.00           C  
ATOM   3148  CG  GLU B 193     -21.177 -11.619 -26.261  1.00  0.00           C  
ATOM   3149  CD  GLU B 193     -20.547 -11.151 -27.538  1.00  0.00           C  
ATOM   3150  OE1 GLU B 193     -19.460 -11.584 -27.836  1.00  0.00           O  
ATOM   3151  OE2 GLU B 193     -21.145 -10.343 -28.211  1.00  0.00           O  
ATOM   3152  H   GLU B 193     -19.104 -14.203 -23.919  1.00  0.00           H  
ATOM   3153  HA  GLU B 193     -21.085 -12.112 -23.550  1.00  0.00           H  
ATOM   3154 1HB  GLU B 193     -19.324 -12.074 -25.334  1.00  0.00           H  
ATOM   3155 2HB  GLU B 193     -20.111 -13.445 -26.102  1.00  0.00           H  
ATOM   3156 1HG  GLU B 193     -22.109 -12.134 -26.501  1.00  0.00           H  
ATOM   3157 2HG  GLU B 193     -21.418 -10.762 -25.636  1.00  0.00           H  
ATOM   3158  N   SER B 194     -23.278 -13.200 -24.113  1.00  0.00           N  
ATOM   3159  CA  SER B 194     -24.561 -13.892 -24.253  1.00  0.00           C  
ATOM   3160  C   SER B 194     -24.675 -15.155 -23.385  1.00  0.00           C  
ATOM   3161  O   SER B 194     -25.052 -16.225 -23.865  1.00  0.00           O  
ATOM   3162  CB  SER B 194     -24.831 -14.242 -25.711  1.00  0.00           C  
ATOM   3163  OG  SER B 194     -24.906 -13.085 -26.504  1.00  0.00           O  
ATOM   3164  H   SER B 194     -23.268 -12.215 -23.890  1.00  0.00           H  
ATOM   3165  HA  SER B 194     -25.348 -13.208 -23.929  1.00  0.00           H  
ATOM   3166 1HB  SER B 194     -24.045 -14.895 -26.087  1.00  0.00           H  
ATOM   3167 2HB  SER B 194     -25.768 -14.790 -25.780  1.00  0.00           H  
ATOM   3168  HG  SER B 194     -25.841 -12.879 -26.577  1.00  0.00           H  
ATOM   3169  N   GLY B 195     -24.375 -15.024 -22.100  1.00  0.00           N  
ATOM   3170  CA  GLY B 195     -24.480 -16.163 -21.208  1.00  0.00           C  
ATOM   3171  C   GLY B 195     -24.239 -15.790 -19.756  1.00  0.00           C  
ATOM   3172  O   GLY B 195     -23.963 -14.634 -19.432  1.00  0.00           O  
ATOM   3173  H   GLY B 195     -24.057 -14.132 -21.746  1.00  0.00           H  
ATOM   3174 1HA  GLY B 195     -25.467 -16.613 -21.312  1.00  0.00           H  
ATOM   3175 2HA  GLY B 195     -23.753 -16.917 -21.513  1.00  0.00           H  
ATOM   3176  N   ARG B 196     -24.399 -16.781 -18.879  1.00  0.00           N  
ATOM   3177  CA  ARG B 196     -24.240 -16.606 -17.438  1.00  0.00           C  
ATOM   3178  C   ARG B 196     -22.735 -16.587 -17.146  1.00  0.00           C  
ATOM   3179  O   ARG B 196     -21.997 -17.446 -17.633  1.00  0.00           O  
ATOM   3180  CB  ARG B 196     -25.034 -17.716 -16.720  1.00  0.00           C  
ATOM   3181  CG  ARG B 196     -25.065 -17.722 -15.179  1.00  0.00           C  
ATOM   3182  CD  ARG B 196     -25.985 -18.860 -14.666  1.00  0.00           C  
ATOM   3183  NE  ARG B 196     -26.029 -18.945 -13.195  1.00  0.00           N  
ATOM   3184  CZ  ARG B 196     -26.758 -19.856 -12.458  1.00  0.00           C  
ATOM   3185  NH1 ARG B 196     -27.532 -20.770 -13.006  1.00  0.00           N  
ATOM   3186  NH2 ARG B 196     -26.689 -19.837 -11.151  1.00  0.00           N  
ATOM   3187  H   ARG B 196     -24.637 -17.697 -19.232  1.00  0.00           H  
ATOM   3188  HA  ARG B 196     -24.659 -15.644 -17.144  1.00  0.00           H  
ATOM   3189 1HB  ARG B 196     -26.068 -17.679 -17.055  1.00  0.00           H  
ATOM   3190 2HB  ARG B 196     -24.634 -18.683 -17.025  1.00  0.00           H  
ATOM   3191 1HG  ARG B 196     -24.056 -17.883 -14.792  1.00  0.00           H  
ATOM   3192 2HG  ARG B 196     -25.447 -16.770 -14.813  1.00  0.00           H  
ATOM   3193 1HD  ARG B 196     -27.001 -18.689 -15.024  1.00  0.00           H  
ATOM   3194 2HD  ARG B 196     -25.625 -19.813 -15.050  1.00  0.00           H  
ATOM   3195  HE  ARG B 196     -25.461 -18.287 -12.679  1.00  0.00           H  
ATOM   3196 1HH1 ARG B 196     -27.631 -20.836 -14.005  1.00  0.00           H  
ATOM   3197 2HH1 ARG B 196     -28.061 -21.431 -12.359  1.00  0.00           H  
ATOM   3198 1HH2 ARG B 196     -26.114 -19.170 -10.672  1.00  0.00           H  
ATOM   3199 2HH2 ARG B 196     -27.216 -20.563 -10.629  1.00  0.00           H  
ATOM   3200  N   LEU B 197     -22.281 -15.577 -16.403  1.00  0.00           N  
ATOM   3201  CA  LEU B 197     -20.851 -15.343 -16.169  1.00  0.00           C  
ATOM   3202  C   LEU B 197     -20.214 -16.143 -15.051  1.00  0.00           C  
ATOM   3203  O   LEU B 197     -20.885 -16.588 -14.117  1.00  0.00           O  
ATOM   3204  CB  LEU B 197     -20.603 -13.857 -15.895  1.00  0.00           C  
ATOM   3205  CG  LEU B 197     -21.050 -12.915 -17.013  1.00  0.00           C  
ATOM   3206  CD1 LEU B 197     -20.884 -11.478 -16.554  1.00  0.00           C  
ATOM   3207  CD2 LEU B 197     -20.237 -13.207 -18.265  1.00  0.00           C  
ATOM   3208  H   LEU B 197     -22.950 -14.922 -16.019  1.00  0.00           H  
ATOM   3209  HA  LEU B 197     -20.331 -15.605 -17.094  1.00  0.00           H  
ATOM   3210 1HB  LEU B 197     -21.131 -13.577 -14.984  1.00  0.00           H  
ATOM   3211 2HB  LEU B 197     -19.533 -13.706 -15.732  1.00  0.00           H  
ATOM   3212  HG  LEU B 197     -22.108 -13.077 -17.234  1.00  0.00           H  
ATOM   3213 1HD1 LEU B 197     -21.211 -10.807 -17.347  1.00  0.00           H  
ATOM   3214 2HD1 LEU B 197     -21.487 -11.310 -15.662  1.00  0.00           H  
ATOM   3215 3HD1 LEU B 197     -19.836 -11.290 -16.324  1.00  0.00           H  
ATOM   3216 1HD2 LEU B 197     -20.556 -12.542 -19.068  1.00  0.00           H  
ATOM   3217 2HD2 LEU B 197     -19.182 -13.046 -18.064  1.00  0.00           H  
ATOM   3218 3HD2 LEU B 197     -20.401 -14.243 -18.569  1.00  0.00           H  
ATOM   3219  N   VAL B 198     -18.891 -16.289 -15.160  1.00  0.00           N  
ATOM   3220  CA  VAL B 198     -18.074 -16.951 -14.166  1.00  0.00           C  
ATOM   3221  C   VAL B 198     -17.317 -15.898 -13.368  1.00  0.00           C  
ATOM   3222  O   VAL B 198     -16.693 -15.003 -13.941  1.00  0.00           O  
ATOM   3223  CB  VAL B 198     -17.061 -17.886 -14.842  1.00  0.00           C  
ATOM   3224  CG1 VAL B 198     -16.191 -18.547 -13.798  1.00  0.00           C  
ATOM   3225  CG2 VAL B 198     -17.765 -18.911 -15.667  1.00  0.00           C  
ATOM   3226  H   VAL B 198     -18.418 -15.905 -15.969  1.00  0.00           H  
ATOM   3227  HA  VAL B 198     -18.715 -17.525 -13.494  1.00  0.00           H  
ATOM   3228  HB  VAL B 198     -16.428 -17.296 -15.491  1.00  0.00           H  
ATOM   3229 1HG1 VAL B 198     -15.472 -19.197 -14.282  1.00  0.00           H  
ATOM   3230 2HG1 VAL B 198     -15.670 -17.797 -13.212  1.00  0.00           H  
ATOM   3231 3HG1 VAL B 198     -16.824 -19.134 -13.140  1.00  0.00           H  
ATOM   3232 1HG2 VAL B 198     -17.017 -19.517 -16.147  1.00  0.00           H  
ATOM   3233 2HG2 VAL B 198     -18.401 -19.527 -15.030  1.00  0.00           H  
ATOM   3234 3HG2 VAL B 198     -18.374 -18.419 -16.425  1.00  0.00           H  
ATOM   3235  N   GLU B 199     -17.409 -15.982 -12.052  1.00  0.00           N  
ATOM   3236  CA  GLU B 199     -16.741 -15.037 -11.175  1.00  0.00           C  
ATOM   3237  C   GLU B 199     -15.300 -15.457 -10.897  1.00  0.00           C  
ATOM   3238  O   GLU B 199     -15.105 -16.514 -10.295  1.00  0.00           O  
ATOM   3239  CB  GLU B 199     -17.495 -14.948  -9.847  1.00  0.00           C  
ATOM   3240  CG  GLU B 199     -16.918 -13.958  -8.848  1.00  0.00           C  
ATOM   3241  CD  GLU B 199     -17.698 -13.899  -7.568  1.00  0.00           C  
ATOM   3242  OE1 GLU B 199     -18.663 -14.616  -7.450  1.00  0.00           O  
ATOM   3243  OE2 GLU B 199     -17.339 -13.132  -6.708  1.00  0.00           O  
ATOM   3244  H   GLU B 199     -17.954 -16.735 -11.651  1.00  0.00           H  
ATOM   3245  HA  GLU B 199     -16.783 -14.062 -11.645  1.00  0.00           H  
ATOM   3246 1HB  GLU B 199     -18.531 -14.666 -10.038  1.00  0.00           H  
ATOM   3247 2HB  GLU B 199     -17.506 -15.928  -9.371  1.00  0.00           H  
ATOM   3248 1HG  GLU B 199     -15.890 -14.243  -8.612  1.00  0.00           H  
ATOM   3249 2HG  GLU B 199     -16.892 -12.970  -9.303  1.00  0.00           H  
ATOM   3250  N   PRO B 200     -14.272 -14.718 -11.348  1.00  0.00           N  
ATOM   3251  CA  PRO B 200     -12.906 -15.065 -11.095  1.00  0.00           C  
ATOM   3252  C   PRO B 200     -12.670 -14.757  -9.648  1.00  0.00           C  
ATOM   3253  O   PRO B 200     -13.224 -13.772  -9.160  1.00  0.00           O  
ATOM   3254  CB  PRO B 200     -12.131 -14.142 -12.035  1.00  0.00           C  
ATOM   3255  CG  PRO B 200     -13.032 -12.923 -12.185  1.00  0.00           C  
ATOM   3256  CD  PRO B 200     -14.461 -13.462 -12.091  1.00  0.00           C  
ATOM   3257  HA  PRO B 200     -12.747 -16.126 -11.320  1.00  0.00           H  
ATOM   3258 1HB  PRO B 200     -11.153 -13.905 -11.596  1.00  0.00           H  
ATOM   3259 2HB  PRO B 200     -11.936 -14.661 -12.985  1.00  0.00           H  
ATOM   3260 1HG  PRO B 200     -12.811 -12.190 -11.390  1.00  0.00           H  
ATOM   3261 2HG  PRO B 200     -12.833 -12.422 -13.144  1.00  0.00           H  
ATOM   3262 1HD  PRO B 200     -15.054 -12.745 -11.503  1.00  0.00           H  
ATOM   3263 2HD  PRO B 200     -14.875 -13.644 -13.090  1.00  0.00           H  
ATOM   3264  N   VAL B 201     -11.832 -15.522  -8.982  1.00  0.00           N  
ATOM   3265  CA  VAL B 201     -11.489 -15.207  -7.601  1.00  0.00           C  
ATOM   3266  C   VAL B 201      -9.983 -15.174  -7.392  1.00  0.00           C  
ATOM   3267  O   VAL B 201      -9.259 -16.044  -7.880  1.00  0.00           O  
ATOM   3268  CB  VAL B 201     -12.170 -16.210  -6.633  1.00  0.00           C  
ATOM   3269  CG1 VAL B 201     -11.773 -15.915  -5.178  1.00  0.00           C  
ATOM   3270  CG2 VAL B 201     -13.715 -16.109  -6.790  1.00  0.00           C  
ATOM   3271  H   VAL B 201     -11.437 -16.340  -9.451  1.00  0.00           H  
ATOM   3272  HA  VAL B 201     -11.873 -14.213  -7.378  1.00  0.00           H  
ATOM   3273  HB  VAL B 201     -11.839 -17.220  -6.871  1.00  0.00           H  
ATOM   3274 1HG1 VAL B 201     -12.258 -16.634  -4.520  1.00  0.00           H  
ATOM   3275 2HG1 VAL B 201     -10.697 -15.999  -5.059  1.00  0.00           H  
ATOM   3276 3HG1 VAL B 201     -12.089 -14.909  -4.907  1.00  0.00           H  
ATOM   3277 1HG2 VAL B 201     -14.199 -16.814  -6.118  1.00  0.00           H  
ATOM   3278 2HG2 VAL B 201     -14.045 -15.096  -6.552  1.00  0.00           H  
ATOM   3279 3HG2 VAL B 201     -14.007 -16.345  -7.814  1.00  0.00           H  
ATOM   3280  N   THR B 202      -9.503 -14.142  -6.713  1.00  0.00           N  
ATOM   3281  CA  THR B 202      -8.077 -13.990  -6.504  1.00  0.00           C  
ATOM   3282  C   THR B 202      -7.543 -14.517  -5.187  1.00  0.00           C  
ATOM   3283  O   THR B 202      -8.283 -14.702  -4.215  1.00  0.00           O  
ATOM   3284  CB  THR B 202      -7.668 -12.507  -6.636  1.00  0.00           C  
ATOM   3285  OG1 THR B 202      -8.361 -11.731  -5.629  1.00  0.00           O  
ATOM   3286  CG2 THR B 202      -7.999 -11.985  -8.036  1.00  0.00           C  
ATOM   3287  H   THR B 202     -10.148 -13.452  -6.339  1.00  0.00           H  
ATOM   3288  HA  THR B 202      -7.590 -14.540  -7.287  1.00  0.00           H  
ATOM   3289  HB  THR B 202      -6.590 -12.415  -6.473  1.00  0.00           H  
ATOM   3290  HG1 THR B 202      -8.040 -12.000  -4.756  1.00  0.00           H  
ATOM   3291 1HG2 THR B 202      -7.697 -10.942  -8.117  1.00  0.00           H  
ATOM   3292 2HG2 THR B 202      -7.459 -12.578  -8.772  1.00  0.00           H  
ATOM   3293 3HG2 THR B 202      -9.068 -12.068  -8.217  1.00  0.00           H  
ATOM   3294  N   ASP B 203      -6.220 -14.669  -5.150  1.00  0.00           N  
ATOM   3295  CA  ASP B 203      -5.503 -15.099  -3.965  1.00  0.00           C  
ATOM   3296  C   ASP B 203      -4.051 -14.612  -3.975  1.00  0.00           C  
ATOM   3297  O   ASP B 203      -3.512 -14.196  -5.006  1.00  0.00           O  
ATOM   3298  CB  ASP B 203      -5.521 -16.636  -3.892  1.00  0.00           C  
ATOM   3299  CG  ASP B 203      -5.294 -17.195  -2.510  1.00  0.00           C  
ATOM   3300  OD1 ASP B 203      -5.097 -16.404  -1.601  1.00  0.00           O  
ATOM   3301  OD2 ASP B 203      -5.290 -18.406  -2.371  1.00  0.00           O  
ATOM   3302  H   ASP B 203      -5.716 -14.513  -6.020  1.00  0.00           H  
ATOM   3303  HA  ASP B 203      -6.002 -14.684  -3.089  1.00  0.00           H  
ATOM   3304 1HB  ASP B 203      -6.480 -17.005  -4.264  1.00  0.00           H  
ATOM   3305 2HB  ASP B 203      -4.744 -17.026  -4.543  1.00  0.00           H  
ATOM   3306  N   PHE B 204      -3.409 -14.702  -2.818  1.00  0.00           N  
ATOM   3307  CA  PHE B 204      -2.032 -14.221  -2.667  1.00  0.00           C  
ATOM   3308  C   PHE B 204      -1.092 -15.307  -2.169  1.00  0.00           C  
ATOM   3309  O   PHE B 204      -1.306 -15.895  -1.107  1.00  0.00           O  
ATOM   3310  CB  PHE B 204      -1.978 -13.006  -1.751  1.00  0.00           C  
ATOM   3311  CG  PHE B 204      -2.695 -11.859  -2.338  1.00  0.00           C  
ATOM   3312  CD1 PHE B 204      -4.014 -11.609  -2.045  1.00  0.00           C  
ATOM   3313  CD2 PHE B 204      -2.051 -11.039  -3.219  1.00  0.00           C  
ATOM   3314  CE1 PHE B 204      -4.661 -10.557  -2.621  1.00  0.00           C  
ATOM   3315  CE2 PHE B 204      -2.700  -9.983  -3.797  1.00  0.00           C  
ATOM   3316  CZ  PHE B 204      -3.991  -9.746  -3.504  1.00  0.00           C  
ATOM   3317  H   PHE B 204      -3.921 -15.118  -2.034  1.00  0.00           H  
ATOM   3318  HA  PHE B 204      -1.665 -13.905  -3.644  1.00  0.00           H  
ATOM   3319 1HB  PHE B 204      -2.427 -13.244  -0.787  1.00  0.00           H  
ATOM   3320 2HB  PHE B 204      -0.938 -12.719  -1.579  1.00  0.00           H  
ATOM   3321  HD1 PHE B 204      -4.535 -12.258  -1.354  1.00  0.00           H  
ATOM   3322  HD2 PHE B 204      -1.006 -11.237  -3.452  1.00  0.00           H  
ATOM   3323  HE1 PHE B 204      -5.702 -10.361  -2.381  1.00  0.00           H  
ATOM   3324  HE2 PHE B 204      -2.185  -9.328  -4.493  1.00  0.00           H  
ATOM   3325  HZ  PHE B 204      -4.486  -8.911  -3.973  1.00  0.00           H  
ATOM   3326  N   LEU B 205      -0.039 -15.565  -2.950  1.00  0.00           N  
ATOM   3327  CA  LEU B 205       0.898 -16.651  -2.659  1.00  0.00           C  
ATOM   3328  C   LEU B 205       2.103 -16.120  -1.893  1.00  0.00           C  
ATOM   3329  O   LEU B 205       2.427 -16.591  -0.795  1.00  0.00           O  
ATOM   3330  CB  LEU B 205       1.354 -17.261  -3.993  1.00  0.00           C  
ATOM   3331  CG  LEU B 205       0.431 -18.318  -4.683  1.00  0.00           C  
ATOM   3332  CD1 LEU B 205      -0.981 -17.718  -4.977  1.00  0.00           C  
ATOM   3333  CD2 LEU B 205       1.074 -18.722  -6.011  1.00  0.00           C  
ATOM   3334  H   LEU B 205       0.105 -15.021  -3.798  1.00  0.00           H  
ATOM   3335  HA  LEU B 205       0.396 -17.412  -2.068  1.00  0.00           H  
ATOM   3336 1HB  LEU B 205       1.461 -16.471  -4.684  1.00  0.00           H  
ATOM   3337 2HB  LEU B 205       2.331 -17.717  -3.844  1.00  0.00           H  
ATOM   3338  HG  LEU B 205       0.318 -19.190  -4.040  1.00  0.00           H  
ATOM   3339 1HD1 LEU B 205      -1.583 -18.467  -5.475  1.00  0.00           H  
ATOM   3340 2HD1 LEU B 205      -1.480 -17.435  -4.059  1.00  0.00           H  
ATOM   3341 3HD1 LEU B 205      -0.877 -16.842  -5.623  1.00  0.00           H  
ATOM   3342 1HD2 LEU B 205       0.445 -19.462  -6.505  1.00  0.00           H  
ATOM   3343 2HD2 LEU B 205       1.167 -17.850  -6.651  1.00  0.00           H  
ATOM   3344 3HD2 LEU B 205       2.060 -19.148  -5.829  1.00  0.00           H  
ATOM   3345  N   LEU B 206       2.763 -15.131  -2.492  1.00  0.00           N  
ATOM   3346  CA  LEU B 206       3.936 -14.500  -1.856  1.00  0.00           C  
ATOM   3347  C   LEU B 206       3.753 -12.999  -1.797  1.00  0.00           C  
ATOM   3348  O   LEU B 206       3.257 -12.407  -2.762  1.00  0.00           O  
ATOM   3349  CB  LEU B 206       5.217 -14.892  -2.613  1.00  0.00           C  
ATOM   3350  CG  LEU B 206       5.539 -16.435  -2.641  1.00  0.00           C  
ATOM   3351  CD1 LEU B 206       6.697 -16.699  -3.565  1.00  0.00           C  
ATOM   3352  CD2 LEU B 206       5.886 -16.937  -1.237  1.00  0.00           C  
ATOM   3353  H   LEU B 206       2.399 -14.811  -3.394  1.00  0.00           H  
ATOM   3354  HA  LEU B 206       4.014 -14.849  -0.824  1.00  0.00           H  
ATOM   3355 1HB  LEU B 206       5.144 -14.538  -3.643  1.00  0.00           H  
ATOM   3356 2HB  LEU B 206       6.054 -14.386  -2.145  1.00  0.00           H  
ATOM   3357  HG  LEU B 206       4.676 -16.973  -3.023  1.00  0.00           H  
ATOM   3358 1HD1 LEU B 206       6.899 -17.767  -3.595  1.00  0.00           H  
ATOM   3359 2HD1 LEU B 206       6.456 -16.363  -4.548  1.00  0.00           H  
ATOM   3360 3HD1 LEU B 206       7.575 -16.183  -3.214  1.00  0.00           H  
ATOM   3361 1HD2 LEU B 206       6.105 -18.003  -1.284  1.00  0.00           H  
ATOM   3362 2HD2 LEU B 206       6.760 -16.405  -0.862  1.00  0.00           H  
ATOM   3363 3HD2 LEU B 206       5.054 -16.784  -0.558  1.00  0.00           H  
ATOM   3364  N   ASP B 207       4.140 -12.376  -0.667  1.00  0.00           N  
ATOM   3365  CA  ASP B 207       3.940 -10.936  -0.551  1.00  0.00           C  
ATOM   3366  C   ASP B 207       5.132  -9.982  -0.725  1.00  0.00           C  
ATOM   3367  O   ASP B 207       4.930  -8.767  -0.688  1.00  0.00           O  
ATOM   3368  CB  ASP B 207       3.272 -10.666   0.786  1.00  0.00           C  
ATOM   3369  CG  ASP B 207       4.118 -11.210   1.928  1.00  0.00           C  
ATOM   3370  OD1 ASP B 207       4.922 -12.112   1.654  1.00  0.00           O  
ATOM   3371  OD2 ASP B 207       3.952 -10.768   3.060  1.00  0.00           O  
ATOM   3372  H   ASP B 207       4.540 -12.891   0.105  1.00  0.00           H  
ATOM   3373  HA  ASP B 207       3.254 -10.666  -1.340  1.00  0.00           H  
ATOM   3374 1HB  ASP B 207       3.135  -9.590   0.918  1.00  0.00           H  
ATOM   3375 2HB  ASP B 207       2.287 -11.134   0.807  1.00  0.00           H  
ATOM   3376  N   MET B 208       6.350 -10.501  -0.949  1.00  0.00           N  
ATOM   3377  CA  MET B 208       7.484  -9.634  -1.333  1.00  0.00           C  
ATOM   3378  C   MET B 208       7.838  -9.891  -2.810  1.00  0.00           C  
ATOM   3379  O   MET B 208       7.673  -9.001  -3.647  1.00  0.00           O  
ATOM   3380  CB  MET B 208       8.675  -9.799  -0.347  1.00  0.00           C  
ATOM   3381  CG  MET B 208       8.549  -9.235   1.064  1.00  0.00           C  
ATOM   3382  SD  MET B 208       8.559  -7.430   1.138  1.00  0.00           S  
ATOM   3383  CE  MET B 208       6.883  -6.982   1.290  1.00  0.00           C  
ATOM   3384  H   MET B 208       6.447 -11.502  -0.904  1.00  0.00           H  
ATOM   3385  HA  MET B 208       7.137  -8.599  -1.289  1.00  0.00           H  
ATOM   3386 1HB  MET B 208       8.815 -10.824  -0.098  1.00  0.00           H  
ATOM   3387 2HB  MET B 208       9.598  -9.425  -0.794  1.00  0.00           H  
ATOM   3388 1HG  MET B 208       7.606  -9.587   1.491  1.00  0.00           H  
ATOM   3389 2HG  MET B 208       9.361  -9.609   1.685  1.00  0.00           H  
ATOM   3390 1HE  MET B 208       6.822  -5.906   1.358  1.00  0.00           H  
ATOM   3391 2HE  MET B 208       6.339  -7.303   0.436  1.00  0.00           H  
ATOM   3392 3HE  MET B 208       6.466  -7.443   2.182  1.00  0.00           H  
ATOM   3393  N   PRO B 209       8.266 -11.121  -3.205  1.00  0.00           N  
ATOM   3394  CA  PRO B 209       8.486 -11.511  -4.579  1.00  0.00           C  
ATOM   3395  C   PRO B 209       7.104 -11.851  -5.087  1.00  0.00           C  
ATOM   3396  O   PRO B 209       6.760 -13.024  -5.186  1.00  0.00           O  
ATOM   3397  CB  PRO B 209       9.398 -12.732  -4.476  1.00  0.00           C  
ATOM   3398  CG  PRO B 209       9.000 -13.367  -3.186  1.00  0.00           C  
ATOM   3399  CD  PRO B 209       8.676 -12.207  -2.259  1.00  0.00           C  
ATOM   3400  HA  PRO B 209       8.953 -10.687  -5.139  1.00  0.00           H  
ATOM   3401 1HB  PRO B 209       9.243 -13.393  -5.344  1.00  0.00           H  
ATOM   3402 2HB  PRO B 209      10.454 -12.419  -4.494  1.00  0.00           H  
ATOM   3403 1HG  PRO B 209       8.145 -14.014  -3.347  1.00  0.00           H  
ATOM   3404 2HG  PRO B 209       9.812 -14.005  -2.807  1.00  0.00           H  
ATOM   3405 1HD  PRO B 209       7.888 -12.517  -1.580  1.00  0.00           H  
ATOM   3406 2HD  PRO B 209       9.618 -11.955  -1.757  1.00  0.00           H  
ATOM   3407  N   TYR B 210       6.287 -10.819  -5.306  1.00  0.00           N  
ATOM   3408  CA  TYR B 210       4.870 -11.069  -5.500  1.00  0.00           C  
ATOM   3409  C   TYR B 210       4.483 -12.102  -6.508  1.00  0.00           C  
ATOM   3410  O   TYR B 210       4.963 -12.157  -7.622  1.00  0.00           O  
ATOM   3411  CB  TYR B 210       4.156  -9.780  -5.894  1.00  0.00           C  
ATOM   3412  CG  TYR B 210       3.814  -8.937  -4.762  1.00  0.00           C  
ATOM   3413  CD1 TYR B 210       4.592  -7.869  -4.395  1.00  0.00           C  
ATOM   3414  CD2 TYR B 210       2.669  -9.245  -4.075  1.00  0.00           C  
ATOM   3415  CE1 TYR B 210       4.214  -7.118  -3.311  1.00  0.00           C  
ATOM   3416  CE2 TYR B 210       2.294  -8.510  -3.020  1.00  0.00           C  
ATOM   3417  CZ  TYR B 210       3.053  -7.452  -2.621  1.00  0.00           C  
ATOM   3418  OH  TYR B 210       2.665  -6.711  -1.538  1.00  0.00           O  
ATOM   3419  H   TYR B 210       6.646  -9.871  -5.214  1.00  0.00           H  
ATOM   3420  HA  TYR B 210       4.476 -11.396  -4.547  1.00  0.00           H  
ATOM   3421 1HB  TYR B 210       4.787  -9.203  -6.565  1.00  0.00           H  
ATOM   3422 2HB  TYR B 210       3.237 -10.019  -6.434  1.00  0.00           H  
ATOM   3423  HD1 TYR B 210       5.496  -7.628  -4.947  1.00  0.00           H  
ATOM   3424  HD2 TYR B 210       2.060 -10.096  -4.384  1.00  0.00           H  
ATOM   3425  HE1 TYR B 210       4.814  -6.271  -2.990  1.00  0.00           H  
ATOM   3426  HE2 TYR B 210       1.399  -8.766  -2.487  1.00  0.00           H  
ATOM   3427  HH  TYR B 210       3.336  -6.050  -1.356  1.00  0.00           H  
ATOM   3428  N   HIS B 211       3.517 -12.898  -6.040  1.00  0.00           N  
ATOM   3429  CA  HIS B 211       2.821 -13.955  -6.753  1.00  0.00           C  
ATOM   3430  C   HIS B 211       1.337 -13.856  -6.461  1.00  0.00           C  
ATOM   3431  O   HIS B 211       0.897 -14.229  -5.356  1.00  0.00           O  
ATOM   3432  CB  HIS B 211       3.357 -15.358  -6.425  1.00  0.00           C  
ATOM   3433  CG  HIS B 211       4.689 -15.731  -7.011  1.00  0.00           C  
ATOM   3434  ND1 HIS B 211       5.852 -15.074  -6.732  1.00  0.00           N  
ATOM   3435  CD2 HIS B 211       5.023 -16.758  -7.832  1.00  0.00           C  
ATOM   3436  CE1 HIS B 211       6.850 -15.657  -7.367  1.00  0.00           C  
ATOM   3437  NE2 HIS B 211       6.375 -16.690  -8.041  1.00  0.00           N  
ATOM   3438  H   HIS B 211       3.274 -12.748  -5.064  1.00  0.00           H  
ATOM   3439  HA  HIS B 211       2.940 -13.812  -7.827  1.00  0.00           H  
ATOM   3440 1HB  HIS B 211       3.445 -15.462  -5.350  1.00  0.00           H  
ATOM   3441 2HB  HIS B 211       2.641 -16.087  -6.771  1.00  0.00           H  
ATOM   3442  HD1 HIS B 211       5.979 -14.259  -6.136  1.00  0.00           H  
ATOM   3443  HD2 HIS B 211       4.439 -17.552  -8.297  1.00  0.00           H  
ATOM   3444  HE1 HIS B 211       7.860 -15.263  -7.267  1.00  0.00           H  
ATOM   3445  N   ILE B 212       0.592 -13.290  -7.410  1.00  0.00           N  
ATOM   3446  CA  ILE B 212      -0.836 -13.056  -7.247  1.00  0.00           C  
ATOM   3447  C   ILE B 212      -1.578 -13.967  -8.200  1.00  0.00           C  
ATOM   3448  O   ILE B 212      -1.234 -14.068  -9.378  1.00  0.00           O  
ATOM   3449  CB  ILE B 212      -1.213 -11.589  -7.543  1.00  0.00           C  
ATOM   3450  CG1 ILE B 212      -0.405 -10.659  -6.607  1.00  0.00           C  
ATOM   3451  CG2 ILE B 212      -2.752 -11.401  -7.320  1.00  0.00           C  
ATOM   3452  CD1 ILE B 212      -0.525  -9.183  -6.911  1.00  0.00           C  
ATOM   3453  H   ILE B 212       1.041 -13.017  -8.290  1.00  0.00           H  
ATOM   3454  HA  ILE B 212      -1.129 -13.315  -6.230  1.00  0.00           H  
ATOM   3455  HB  ILE B 212      -0.952 -11.339  -8.574  1.00  0.00           H  
ATOM   3456 1HG1 ILE B 212      -0.702 -10.838  -5.614  1.00  0.00           H  
ATOM   3457 2HG1 ILE B 212       0.651 -10.911  -6.694  1.00  0.00           H  
ATOM   3458 1HG2 ILE B 212      -3.041 -10.379  -7.519  1.00  0.00           H  
ATOM   3459 2HG2 ILE B 212      -3.315 -12.053  -7.982  1.00  0.00           H  
ATOM   3460 3HG2 ILE B 212      -3.003 -11.652  -6.283  1.00  0.00           H  
ATOM   3461 1HD1 ILE B 212       0.097  -8.627  -6.208  1.00  0.00           H  
ATOM   3462 2HD1 ILE B 212      -0.178  -8.992  -7.928  1.00  0.00           H  
ATOM   3463 3HD1 ILE B 212      -1.545  -8.840  -6.815  1.00  0.00           H  
ATOM   3464  N   ARG B 213      -2.534 -14.697  -7.673  1.00  0.00           N  
ATOM   3465  CA  ARG B 213      -3.294 -15.656  -8.449  1.00  0.00           C  
ATOM   3466  C   ARG B 213      -4.733 -15.244  -8.714  1.00  0.00           C  
ATOM   3467  O   ARG B 213      -5.379 -14.649  -7.858  1.00  0.00           O  
ATOM   3468  CB  ARG B 213      -3.238 -17.014  -7.755  1.00  0.00           C  
ATOM   3469  CG  ARG B 213      -3.945 -18.154  -8.458  1.00  0.00           C  
ATOM   3470  CD  ARG B 213      -3.672 -19.461  -7.810  1.00  0.00           C  
ATOM   3471  NE  ARG B 213      -4.161 -19.533  -6.424  1.00  0.00           N  
ATOM   3472  CZ  ARG B 213      -4.102 -20.645  -5.650  1.00  0.00           C  
ATOM   3473  NH1 ARG B 213      -3.601 -21.762  -6.150  1.00  0.00           N  
ATOM   3474  NH2 ARG B 213      -4.544 -20.632  -4.388  1.00  0.00           N  
ATOM   3475  H   ARG B 213      -2.769 -14.554  -6.690  1.00  0.00           H  
ATOM   3476  HA  ARG B 213      -2.807 -15.765  -9.408  1.00  0.00           H  
ATOM   3477 1HB  ARG B 213      -2.204 -17.303  -7.630  1.00  0.00           H  
ATOM   3478 2HB  ARG B 213      -3.666 -16.917  -6.762  1.00  0.00           H  
ATOM   3479 1HG  ARG B 213      -5.013 -17.988  -8.409  1.00  0.00           H  
ATOM   3480 2HG  ARG B 213      -3.632 -18.206  -9.504  1.00  0.00           H  
ATOM   3481 1HD  ARG B 213      -4.164 -20.244  -8.392  1.00  0.00           H  
ATOM   3482 2HD  ARG B 213      -2.598 -19.635  -7.802  1.00  0.00           H  
ATOM   3483  HE  ARG B 213      -4.555 -18.697  -6.013  1.00  0.00           H  
ATOM   3484 1HH1 ARG B 213      -3.266 -21.790  -7.102  1.00  0.00           H  
ATOM   3485 2HH1 ARG B 213      -3.556 -22.596  -5.581  1.00  0.00           H  
ATOM   3486 1HH2 ARG B 213      -4.927 -19.775  -3.944  1.00  0.00           H  
ATOM   3487 2HH2 ARG B 213      -4.491 -21.469  -3.830  1.00  0.00           H  
ATOM   3488  N   SER B 214      -5.240 -15.616  -9.892  1.00  0.00           N  
ATOM   3489  CA  SER B 214      -6.648 -15.462 -10.245  1.00  0.00           C  
ATOM   3490  C   SER B 214      -7.153 -16.784 -10.791  1.00  0.00           C  
ATOM   3491  O   SER B 214      -6.534 -17.375 -11.678  1.00  0.00           O  
ATOM   3492  CB  SER B 214      -6.846 -14.385 -11.286  1.00  0.00           C  
ATOM   3493  OG  SER B 214      -8.197 -14.286 -11.686  1.00  0.00           O  
ATOM   3494  H   SER B 214      -4.606 -16.013 -10.582  1.00  0.00           H  
ATOM   3495  HA  SER B 214      -7.222 -15.219  -9.357  1.00  0.00           H  
ATOM   3496 1HB  SER B 214      -6.518 -13.440 -10.881  1.00  0.00           H  
ATOM   3497 2HB  SER B 214      -6.228 -14.614 -12.149  1.00  0.00           H  
ATOM   3498  HG  SER B 214      -8.640 -13.793 -10.985  1.00  0.00           H  
ATOM   3499  N   ILE B 215      -8.252 -17.275 -10.232  1.00  0.00           N  
ATOM   3500  CA  ILE B 215      -8.816 -18.535 -10.674  1.00  0.00           C  
ATOM   3501  C   ILE B 215     -10.158 -18.367 -11.335  1.00  0.00           C  
ATOM   3502  O   ILE B 215     -11.055 -17.721 -10.788  1.00  0.00           O  
ATOM   3503  CB  ILE B 215      -8.957 -19.529  -9.501  1.00  0.00           C  
ATOM   3504  CG1 ILE B 215      -7.561 -19.786  -8.901  1.00  0.00           C  
ATOM   3505  CG2 ILE B 215      -9.618 -20.847  -9.993  1.00  0.00           C  
ATOM   3506  CD1 ILE B 215      -7.540 -20.614  -7.638  1.00  0.00           C  
ATOM   3507  H   ILE B 215      -8.696 -16.770  -9.470  1.00  0.00           H  
ATOM   3508  HA  ILE B 215      -8.141 -18.965 -11.403  1.00  0.00           H  
ATOM   3509  HB  ILE B 215      -9.571 -19.080  -8.718  1.00  0.00           H  
ATOM   3510 1HG1 ILE B 215      -6.958 -20.243  -9.642  1.00  0.00           H  
ATOM   3511 2HG1 ILE B 215      -7.125 -18.830  -8.658  1.00  0.00           H  
ATOM   3512 1HG2 ILE B 215      -9.723 -21.544  -9.175  1.00  0.00           H  
ATOM   3513 2HG2 ILE B 215     -10.608 -20.654 -10.397  1.00  0.00           H  
ATOM   3514 3HG2 ILE B 215      -8.993 -21.290 -10.770  1.00  0.00           H  
ATOM   3515 1HD1 ILE B 215      -6.523 -20.719  -7.299  1.00  0.00           H  
ATOM   3516 2HD1 ILE B 215      -8.130 -20.119  -6.867  1.00  0.00           H  
ATOM   3517 3HD1 ILE B 215      -7.944 -21.597  -7.821  1.00  0.00           H  
ATOM   3518  N   LEU B 216     -10.295 -18.929 -12.531  1.00  0.00           N  
ATOM   3519  CA  LEU B 216     -11.564 -18.861 -13.235  1.00  0.00           C  
ATOM   3520  C   LEU B 216     -12.101 -20.295 -13.163  1.00  0.00           C  
ATOM   3521  O   LEU B 216     -11.394 -21.239 -13.523  1.00  0.00           O  
ATOM   3522  CB  LEU B 216     -11.393 -18.393 -14.687  1.00  0.00           C  
ATOM   3523  CG  LEU B 216     -12.686 -18.163 -15.455  1.00  0.00           C  
ATOM   3524  CD1 LEU B 216     -13.331 -16.917 -14.859  1.00  0.00           C  
ATOM   3525  CD2 LEU B 216     -12.441 -17.974 -16.939  1.00  0.00           C  
ATOM   3526  H   LEU B 216      -9.505 -19.453 -12.909  1.00  0.00           H  
ATOM   3527  HA  LEU B 216     -12.252 -18.195 -12.718  1.00  0.00           H  
ATOM   3528 1HB  LEU B 216     -10.852 -17.459 -14.675  1.00  0.00           H  
ATOM   3529 2HB  LEU B 216     -10.809 -19.120 -15.227  1.00  0.00           H  
ATOM   3530  HG  LEU B 216     -13.351 -19.009 -15.308  1.00  0.00           H  
ATOM   3531 1HD1 LEU B 216     -14.266 -16.708 -15.356  1.00  0.00           H  
ATOM   3532 2HD1 LEU B 216     -13.508 -17.067 -13.796  1.00  0.00           H  
ATOM   3533 3HD1 LEU B 216     -12.661 -16.071 -14.993  1.00  0.00           H  
ATOM   3534 1HD2 LEU B 216     -13.392 -17.799 -17.430  1.00  0.00           H  
ATOM   3535 2HD2 LEU B 216     -11.803 -17.129 -17.094  1.00  0.00           H  
ATOM   3536 3HD2 LEU B 216     -11.984 -18.854 -17.353  1.00  0.00           H  
ATOM   3537  N   HIS B 217     -13.314 -20.474 -12.641  1.00  0.00           N  
ATOM   3538  CA  HIS B 217     -13.871 -21.818 -12.423  1.00  0.00           C  
ATOM   3539  C   HIS B 217     -15.272 -22.078 -12.943  1.00  0.00           C  
ATOM   3540  O   HIS B 217     -16.237 -21.436 -12.514  1.00  0.00           O  
ATOM   3541  CB  HIS B 217     -13.884 -22.163 -10.929  1.00  0.00           C  
ATOM   3542  CG  HIS B 217     -14.547 -23.510 -10.595  1.00  0.00           C  
ATOM   3543  ND1 HIS B 217     -15.410 -23.652  -9.518  1.00  0.00           N  
ATOM   3544  CD2 HIS B 217     -14.486 -24.741 -11.181  1.00  0.00           C  
ATOM   3545  CE1 HIS B 217     -15.854 -24.898  -9.464  1.00  0.00           C  
ATOM   3546  NE2 HIS B 217     -15.320 -25.578 -10.456  1.00  0.00           N  
ATOM   3547  H   HIS B 217     -13.856 -19.666 -12.366  1.00  0.00           H  
ATOM   3548  HA  HIS B 217     -13.221 -22.540 -12.914  1.00  0.00           H  
ATOM   3549 1HB  HIS B 217     -12.856 -22.194 -10.563  1.00  0.00           H  
ATOM   3550 2HB  HIS B 217     -14.405 -21.376 -10.383  1.00  0.00           H  
ATOM   3551  HD2 HIS B 217     -13.904 -25.016 -12.061  1.00  0.00           H  
ATOM   3552  HE1 HIS B 217     -16.552 -25.295  -8.729  1.00  0.00           H  
ATOM   3553  HE2 HIS B 217     -15.503 -26.569 -10.653  1.00  0.00           H  
ATOM   3554  N   ILE B 218     -15.383 -23.087 -13.809  1.00  0.00           N  
ATOM   3555  CA  ILE B 218     -16.672 -23.529 -14.310  1.00  0.00           C  
ATOM   3556  C   ILE B 218     -17.042 -24.907 -13.725  1.00  0.00           C  
ATOM   3557  O   ILE B 218     -16.405 -25.918 -14.070  1.00  0.00           O  
ATOM   3558  CB  ILE B 218     -16.677 -23.644 -15.846  1.00  0.00           C  
ATOM   3559  CG1 ILE B 218     -16.388 -22.310 -16.467  1.00  0.00           C  
ATOM   3560  CG2 ILE B 218     -18.001 -24.216 -16.333  1.00  0.00           C  
ATOM   3561  CD1 ILE B 218     -16.071 -22.368 -17.936  1.00  0.00           C  
ATOM   3562  H   ILE B 218     -14.526 -23.565 -14.109  1.00  0.00           H  
ATOM   3563  HA  ILE B 218     -17.401 -22.778 -14.042  1.00  0.00           H  
ATOM   3564  HB  ILE B 218     -15.896 -24.310 -16.152  1.00  0.00           H  
ATOM   3565 1HG1 ILE B 218     -17.265 -21.702 -16.337  1.00  0.00           H  
ATOM   3566 2HG1 ILE B 218     -15.552 -21.842 -15.951  1.00  0.00           H  
ATOM   3567 1HG2 ILE B 218     -17.987 -24.315 -17.423  1.00  0.00           H  
ATOM   3568 2HG2 ILE B 218     -18.163 -25.198 -15.883  1.00  0.00           H  
ATOM   3569 3HG2 ILE B 218     -18.816 -23.552 -16.040  1.00  0.00           H  
ATOM   3570 1HD1 ILE B 218     -15.895 -21.363 -18.314  1.00  0.00           H  
ATOM   3571 2HD1 ILE B 218     -15.179 -22.978 -18.088  1.00  0.00           H  
ATOM   3572 3HD1 ILE B 218     -16.909 -22.816 -18.476  1.00  0.00           H  
ATOM   3573  N   PRO B 219     -18.010 -24.999 -12.788  1.00  0.00           N  
ATOM   3574  CA  PRO B 219     -18.458 -26.247 -12.206  1.00  0.00           C  
ATOM   3575  C   PRO B 219     -19.285 -26.944 -13.262  1.00  0.00           C  
ATOM   3576  O   PRO B 219     -19.953 -26.259 -14.039  1.00  0.00           O  
ATOM   3577  CB  PRO B 219     -19.275 -25.794 -10.989  1.00  0.00           C  
ATOM   3578  CG  PRO B 219     -19.819 -24.438 -11.380  1.00  0.00           C  
ATOM   3579  CD  PRO B 219     -18.747 -23.808 -12.277  1.00  0.00           C  
ATOM   3580  HA  PRO B 219     -17.593 -26.853 -11.922  1.00  0.00           H  
ATOM   3581 1HB  PRO B 219     -20.072 -26.525 -10.788  1.00  0.00           H  
ATOM   3582 2HB  PRO B 219     -18.643 -25.768 -10.098  1.00  0.00           H  
ATOM   3583 1HG  PRO B 219     -20.784 -24.560 -11.895  1.00  0.00           H  
ATOM   3584 2HG  PRO B 219     -20.015 -23.838 -10.479  1.00  0.00           H  
ATOM   3585 1HD  PRO B 219     -19.270 -23.278 -13.080  1.00  0.00           H  
ATOM   3586 2HD  PRO B 219     -18.069 -23.153 -11.699  1.00  0.00           H  
ATOM   3587  N   SER B 220     -19.325 -28.276 -13.239  1.00  0.00           N  
ATOM   3588  CA  SER B 220     -20.171 -29.026 -14.176  1.00  0.00           C  
ATOM   3589  C   SER B 220     -19.996 -28.559 -15.633  1.00  0.00           C  
ATOM   3590  O   SER B 220     -20.936 -28.053 -16.243  1.00  0.00           O  
ATOM   3591  CB  SER B 220     -21.634 -28.924 -13.762  1.00  0.00           C  
ATOM   3592  OG  SER B 220     -21.840 -29.472 -12.480  1.00  0.00           O  
ATOM   3593  H   SER B 220     -18.753 -28.784 -12.578  1.00  0.00           H  
ATOM   3594  HA  SER B 220     -19.874 -30.071 -14.122  1.00  0.00           H  
ATOM   3595 1HB  SER B 220     -21.950 -27.879 -13.771  1.00  0.00           H  
ATOM   3596 2HB  SER B 220     -22.249 -29.453 -14.489  1.00  0.00           H  
ATOM   3597  HG  SER B 220     -21.886 -30.424 -12.602  1.00  0.00           H  
ATOM   3598  N   ALA B 221     -18.781 -28.705 -16.175  1.00  0.00           N  
ATOM   3599  CA  ALA B 221     -18.459 -28.219 -17.516  1.00  0.00           C  
ATOM   3600  C   ALA B 221     -19.348 -28.838 -18.578  1.00  0.00           C  
ATOM   3601  O   ALA B 221     -19.653 -30.037 -18.543  1.00  0.00           O  
ATOM   3602  CB  ALA B 221     -17.012 -28.527 -17.835  1.00  0.00           C  
ATOM   3603  H   ALA B 221     -18.039 -29.155 -15.643  1.00  0.00           H  
ATOM   3604  HA  ALA B 221     -18.614 -27.139 -17.534  1.00  0.00           H  
ATOM   3605 1HB  ALA B 221     -16.768 -28.135 -18.815  1.00  0.00           H  
ATOM   3606 2HB  ALA B 221     -16.407 -28.057 -17.078  1.00  0.00           H  
ATOM   3607 3HB  ALA B 221     -16.847 -29.606 -17.818  1.00  0.00           H  
ATOM   3608  N   GLU B 222     -19.730 -28.028 -19.552  1.00  0.00           N  
ATOM   3609  CA  GLU B 222     -20.571 -28.505 -20.628  1.00  0.00           C  
ATOM   3610  C   GLU B 222     -19.884 -28.549 -21.974  1.00  0.00           C  
ATOM   3611  O   GLU B 222     -18.830 -27.948 -22.205  1.00  0.00           O  
ATOM   3612  CB  GLU B 222     -21.864 -27.683 -20.719  1.00  0.00           C  
ATOM   3613  CG  GLU B 222     -22.819 -27.875 -19.529  1.00  0.00           C  
ATOM   3614  CD  GLU B 222     -23.439 -29.280 -19.534  1.00  0.00           C  
ATOM   3615  OE1 GLU B 222     -23.445 -29.890 -20.586  1.00  0.00           O  
ATOM   3616  OE2 GLU B 222     -23.906 -29.724 -18.518  1.00  0.00           O  
ATOM   3617  H   GLU B 222     -19.448 -27.040 -19.547  1.00  0.00           H  
ATOM   3618  HA  GLU B 222     -20.869 -29.520 -20.387  1.00  0.00           H  
ATOM   3619 1HB  GLU B 222     -21.608 -26.620 -20.779  1.00  0.00           H  
ATOM   3620 2HB  GLU B 222     -22.399 -27.940 -21.631  1.00  0.00           H  
ATOM   3621 1HG  GLU B 222     -22.263 -27.726 -18.598  1.00  0.00           H  
ATOM   3622 2HG  GLU B 222     -23.607 -27.123 -19.574  1.00  0.00           H  
ATOM   3623  N   LEU B 223     -20.499 -29.275 -22.876  1.00  0.00           N  
ATOM   3624  CA  LEU B 223     -20.009 -29.335 -24.226  1.00  0.00           C  
ATOM   3625  C   LEU B 223     -20.149 -27.903 -24.712  1.00  0.00           C  
ATOM   3626  O   LEU B 223     -21.002 -27.177 -24.200  1.00  0.00           O  
ATOM   3627  CB  LEU B 223     -20.833 -30.331 -25.038  1.00  0.00           C  
ATOM   3628  CG  LEU B 223     -20.762 -31.771 -24.495  1.00  0.00           C  
ATOM   3629  CD1 LEU B 223     -21.765 -32.658 -25.226  1.00  0.00           C  
ATOM   3630  CD2 LEU B 223     -19.350 -32.308 -24.634  1.00  0.00           C  
ATOM   3631  H   LEU B 223     -21.349 -29.769 -22.618  1.00  0.00           H  
ATOM   3632  HA  LEU B 223     -18.956 -29.623 -24.234  1.00  0.00           H  
ATOM   3633 1HB  LEU B 223     -21.875 -30.014 -25.033  1.00  0.00           H  
ATOM   3634 2HB  LEU B 223     -20.472 -30.336 -26.066  1.00  0.00           H  
ATOM   3635  HG  LEU B 223     -21.026 -31.758 -23.449  1.00  0.00           H  
ATOM   3636 1HD1 LEU B 223     -21.726 -33.670 -24.816  1.00  0.00           H  
ATOM   3637 2HD1 LEU B 223     -22.768 -32.259 -25.091  1.00  0.00           H  
ATOM   3638 3HD1 LEU B 223     -21.527 -32.692 -26.287  1.00  0.00           H  
ATOM   3639 1HD2 LEU B 223     -19.325 -33.306 -24.224  1.00  0.00           H  
ATOM   3640 2HD2 LEU B 223     -19.063 -32.336 -25.685  1.00  0.00           H  
ATOM   3641 3HD2 LEU B 223     -18.658 -31.673 -24.092  1.00  0.00           H  
ATOM   3642  N   GLU B 224     -19.280 -27.486 -25.615  1.00  0.00           N  
ATOM   3643  CA  GLU B 224     -19.203 -26.109 -26.123  1.00  0.00           C  
ATOM   3644  C   GLU B 224     -18.677 -25.089 -25.089  1.00  0.00           C  
ATOM   3645  O   GLU B 224     -18.609 -23.901 -25.391  1.00  0.00           O  
ATOM   3646  CB  GLU B 224     -20.557 -25.598 -26.635  1.00  0.00           C  
ATOM   3647  CG  GLU B 224     -21.199 -26.319 -27.766  1.00  0.00           C  
ATOM   3648  CD  GLU B 224     -22.532 -25.668 -28.095  1.00  0.00           C  
ATOM   3649  OE1 GLU B 224     -23.060 -24.947 -27.248  1.00  0.00           O  
ATOM   3650  OE2 GLU B 224     -23.022 -25.884 -29.178  1.00  0.00           O  
ATOM   3651  H   GLU B 224     -18.624 -28.162 -25.979  1.00  0.00           H  
ATOM   3652  HA  GLU B 224     -18.510 -26.106 -26.965  1.00  0.00           H  
ATOM   3653 1HB  GLU B 224     -21.264 -25.618 -25.875  1.00  0.00           H  
ATOM   3654 2HB  GLU B 224     -20.452 -24.556 -26.933  1.00  0.00           H  
ATOM   3655 1HG  GLU B 224     -20.551 -26.280 -28.640  1.00  0.00           H  
ATOM   3656 2HG  GLU B 224     -21.358 -27.363 -27.498  1.00  0.00           H  
ATOM   3657  N   ASP B 225     -18.146 -25.563 -23.937  1.00  0.00           N  
ATOM   3658  CA  ASP B 225     -17.370 -24.673 -23.061  1.00  0.00           C  
ATOM   3659  C   ASP B 225     -15.925 -24.780 -23.540  1.00  0.00           C  
ATOM   3660  O   ASP B 225     -15.004 -24.178 -22.980  1.00  0.00           O  
ATOM   3661  CB  ASP B 225     -17.421 -25.026 -21.560  1.00  0.00           C  
ATOM   3662  CG  ASP B 225     -18.751 -24.814 -20.913  1.00  0.00           C  
ATOM   3663  OD1 ASP B 225     -19.529 -24.079 -21.473  1.00  0.00           O  
ATOM   3664  OD2 ASP B 225     -18.973 -25.339 -19.834  1.00  0.00           O  
ATOM   3665  H   ASP B 225     -18.287 -26.534 -23.647  1.00  0.00           H  
ATOM   3666  HA  ASP B 225     -17.708 -23.644 -23.192  1.00  0.00           H  
ATOM   3667 1HB  ASP B 225     -17.152 -26.065 -21.436  1.00  0.00           H  
ATOM   3668 2HB  ASP B 225     -16.684 -24.435 -21.022  1.00  0.00           H  
ATOM   3669  N   SER B 226     -15.744 -25.615 -24.563  1.00  0.00           N  
ATOM   3670  CA  SER B 226     -14.477 -25.858 -25.203  1.00  0.00           C  
ATOM   3671  C   SER B 226     -14.050 -24.560 -25.877  1.00  0.00           C  
ATOM   3672  O   SER B 226     -14.895 -23.828 -26.399  1.00  0.00           O  
ATOM   3673  CB  SER B 226     -14.623 -26.932 -26.280  1.00  0.00           C  
ATOM   3674  OG  SER B 226     -15.026 -28.190 -25.755  1.00  0.00           O  
ATOM   3675  H   SER B 226     -16.553 -26.080 -24.931  1.00  0.00           H  
ATOM   3676  HA  SER B 226     -13.748 -26.146 -24.452  1.00  0.00           H  
ATOM   3677 1HB  SER B 226     -15.353 -26.595 -27.014  1.00  0.00           H  
ATOM   3678 2HB  SER B 226     -13.671 -27.042 -26.797  1.00  0.00           H  
ATOM   3679  HG  SER B 226     -15.157 -28.764 -26.524  1.00  0.00           H  
ATOM   3680  N   GLY B 227     -12.762 -24.297 -25.925  1.00  0.00           N  
ATOM   3681  CA  GLY B 227     -12.306 -23.117 -26.634  1.00  0.00           C  
ATOM   3682  C   GLY B 227     -11.107 -22.473 -25.996  1.00  0.00           C  
ATOM   3683  O   GLY B 227     -10.400 -23.072 -25.177  1.00  0.00           O  
ATOM   3684  H   GLY B 227     -12.112 -24.928 -25.467  1.00  0.00           H  
ATOM   3685 1HA  GLY B 227     -12.062 -23.391 -27.660  1.00  0.00           H  
ATOM   3686 2HA  GLY B 227     -13.114 -22.393 -26.689  1.00  0.00           H  
ATOM   3687  N   THR B 228     -10.847 -21.249 -26.415  1.00  0.00           N  
ATOM   3688  CA  THR B 228      -9.692 -20.549 -25.912  1.00  0.00           C  
ATOM   3689  C   THR B 228     -10.068 -19.742 -24.678  1.00  0.00           C  
ATOM   3690  O   THR B 228     -11.048 -18.990 -24.688  1.00  0.00           O  
ATOM   3691  CB  THR B 228      -9.107 -19.597 -26.972  1.00  0.00           C  
ATOM   3692  OG1 THR B 228      -8.716 -20.338 -28.146  1.00  0.00           O  
ATOM   3693  CG2 THR B 228      -7.863 -18.923 -26.380  1.00  0.00           C  
ATOM   3694  H   THR B 228     -11.454 -20.805 -27.090  1.00  0.00           H  
ATOM   3695  HA  THR B 228      -8.927 -21.272 -25.625  1.00  0.00           H  
ATOM   3696  HB  THR B 228      -9.842 -18.845 -27.249  1.00  0.00           H  
ATOM   3697  HG1 THR B 228      -8.097 -21.048 -27.893  1.00  0.00           H  
ATOM   3698 1HG2 THR B 228      -7.427 -18.252 -27.114  1.00  0.00           H  
ATOM   3699 2HG2 THR B 228      -8.134 -18.350 -25.493  1.00  0.00           H  
ATOM   3700 3HG2 THR B 228      -7.135 -19.690 -26.107  1.00  0.00           H  
ATOM   3701  N   TYR B 229      -9.288 -19.922 -23.624  1.00  0.00           N  
ATOM   3702  CA  TYR B 229      -9.434 -19.178 -22.385  1.00  0.00           C  
ATOM   3703  C   TYR B 229      -8.221 -18.273 -22.223  1.00  0.00           C  
ATOM   3704  O   TYR B 229      -7.083 -18.759 -22.186  1.00  0.00           O  
ATOM   3705  CB  TYR B 229      -9.560 -20.139 -21.210  1.00  0.00           C  
ATOM   3706  CG  TYR B 229     -10.867 -20.923 -21.140  1.00  0.00           C  
ATOM   3707  CD1 TYR B 229     -11.097 -22.040 -21.930  1.00  0.00           C  
ATOM   3708  CD2 TYR B 229     -11.810 -20.535 -20.218  1.00  0.00           C  
ATOM   3709  CE1 TYR B 229     -12.286 -22.742 -21.786  1.00  0.00           C  
ATOM   3710  CE2 TYR B 229     -12.974 -21.237 -20.062  1.00  0.00           C  
ATOM   3711  CZ  TYR B 229     -13.223 -22.328 -20.840  1.00  0.00           C  
ATOM   3712  OH  TYR B 229     -14.402 -23.002 -20.686  1.00  0.00           O  
ATOM   3713  H   TYR B 229      -8.525 -20.594 -23.695  1.00  0.00           H  
ATOM   3714  HA  TYR B 229     -10.323 -18.551 -22.442  1.00  0.00           H  
ATOM   3715 1HB  TYR B 229      -8.739 -20.861 -21.249  1.00  0.00           H  
ATOM   3716 2HB  TYR B 229      -9.455 -19.575 -20.287  1.00  0.00           H  
ATOM   3717  HD1 TYR B 229     -10.353 -22.363 -22.662  1.00  0.00           H  
ATOM   3718  HD2 TYR B 229     -11.616 -19.663 -19.594  1.00  0.00           H  
ATOM   3719  HE1 TYR B 229     -12.484 -23.618 -22.412  1.00  0.00           H  
ATOM   3720  HE2 TYR B 229     -13.705 -20.916 -19.323  1.00  0.00           H  
ATOM   3721  HH  TYR B 229     -14.567 -23.551 -21.478  1.00  0.00           H  
ATOM   3722  N   THR B 230      -8.462 -16.962 -22.128  1.00  0.00           N  
ATOM   3723  CA  THR B 230      -7.362 -16.000 -22.057  1.00  0.00           C  
ATOM   3724  C   THR B 230      -7.353 -15.134 -20.799  1.00  0.00           C  
ATOM   3725  O   THR B 230      -8.381 -14.574 -20.404  1.00  0.00           O  
ATOM   3726  CB  THR B 230      -7.385 -15.075 -23.286  1.00  0.00           C  
ATOM   3727  OG1 THR B 230      -7.255 -15.855 -24.480  1.00  0.00           O  
ATOM   3728  CG2 THR B 230      -6.259 -14.066 -23.222  1.00  0.00           C  
ATOM   3729  H   THR B 230      -9.427 -16.632 -22.134  1.00  0.00           H  
ATOM   3730  HA  THR B 230      -6.425 -16.552 -22.065  1.00  0.00           H  
ATOM   3731  HB  THR B 230      -8.316 -14.546 -23.318  1.00  0.00           H  
ATOM   3732  HG1 THR B 230      -7.511 -15.318 -25.235  1.00  0.00           H  
ATOM   3733 1HG2 THR B 230      -6.302 -13.432 -24.104  1.00  0.00           H  
ATOM   3734 2HG2 THR B 230      -6.357 -13.447 -22.336  1.00  0.00           H  
ATOM   3735 3HG2 THR B 230      -5.301 -14.581 -23.195  1.00  0.00           H  
ATOM   3736  N   CYS B 231      -6.167 -15.020 -20.185  1.00  0.00           N  
ATOM   3737  CA  CYS B 231      -5.942 -14.183 -19.008  1.00  0.00           C  
ATOM   3738  C   CYS B 231      -5.112 -12.951 -19.364  1.00  0.00           C  
ATOM   3739  O   CYS B 231      -3.913 -13.053 -19.657  1.00  0.00           O  
ATOM   3740  CB  CYS B 231      -5.191 -14.946 -17.918  1.00  0.00           C  
ATOM   3741  SG  CYS B 231      -4.908 -13.998 -16.394  1.00  0.00           S  
ATOM   3742  H   CYS B 231      -5.366 -15.515 -20.583  1.00  0.00           H  
ATOM   3743  HA  CYS B 231      -6.906 -13.855 -18.615  1.00  0.00           H  
ATOM   3744 1HB  CYS B 231      -5.731 -15.854 -17.663  1.00  0.00           H  
ATOM   3745 2HB  CYS B 231      -4.228 -15.228 -18.307  1.00  0.00           H  
ATOM   3746  N   ASN B 232      -5.770 -11.798 -19.398  1.00  0.00           N  
ATOM   3747  CA  ASN B 232      -5.137 -10.524 -19.725  1.00  0.00           C  
ATOM   3748  C   ASN B 232      -4.783  -9.808 -18.440  1.00  0.00           C  
ATOM   3749  O   ASN B 232      -5.632  -9.618 -17.563  1.00  0.00           O  
ATOM   3750  CB  ASN B 232      -5.993  -9.681 -20.653  1.00  0.00           C  
ATOM   3751  CG  ASN B 232      -5.328  -8.357 -21.017  1.00  0.00           C  
ATOM   3752  OD1 ASN B 232      -5.340  -7.422 -20.216  1.00  0.00           O  
ATOM   3753  ND2 ASN B 232      -4.747  -8.260 -22.186  1.00  0.00           N  
ATOM   3754  H   ASN B 232      -6.757 -11.786 -19.149  1.00  0.00           H  
ATOM   3755  HA  ASN B 232      -4.197 -10.722 -20.239  1.00  0.00           H  
ATOM   3756 1HB  ASN B 232      -6.173 -10.241 -21.575  1.00  0.00           H  
ATOM   3757 2HB  ASN B 232      -6.956  -9.492 -20.196  1.00  0.00           H  
ATOM   3758 1HD2 ASN B 232      -4.297  -7.404 -22.453  1.00  0.00           H  
ATOM   3759 2HD2 ASN B 232      -4.740  -9.044 -22.838  1.00  0.00           H  
ATOM   3760  N   VAL B 233      -3.512  -9.485 -18.281  1.00  0.00           N  
ATOM   3761  CA  VAL B 233      -3.077  -8.837 -17.064  1.00  0.00           C  
ATOM   3762  C   VAL B 233      -2.427  -7.504 -17.324  1.00  0.00           C  
ATOM   3763  O   VAL B 233      -1.524  -7.375 -18.160  1.00  0.00           O  
ATOM   3764  CB  VAL B 233      -2.119  -9.732 -16.289  1.00  0.00           C  
ATOM   3765  CG1 VAL B 233      -1.638  -9.010 -15.015  1.00  0.00           C  
ATOM   3766  CG2 VAL B 233      -2.851 -11.055 -15.966  1.00  0.00           C  
ATOM   3767  H   VAL B 233      -2.838  -9.661 -19.025  1.00  0.00           H  
ATOM   3768  HA  VAL B 233      -3.948  -8.669 -16.435  1.00  0.00           H  
ATOM   3769  HB  VAL B 233      -1.250  -9.920 -16.894  1.00  0.00           H  
ATOM   3770 1HG1 VAL B 233      -0.957  -9.630 -14.508  1.00  0.00           H  
ATOM   3771 2HG1 VAL B 233      -1.129  -8.086 -15.259  1.00  0.00           H  
ATOM   3772 3HG1 VAL B 233      -2.499  -8.793 -14.374  1.00  0.00           H  
ATOM   3773 1HG2 VAL B 233      -2.220 -11.728 -15.432  1.00  0.00           H  
ATOM   3774 2HG2 VAL B 233      -3.732 -10.837 -15.365  1.00  0.00           H  
ATOM   3775 3HG2 VAL B 233      -3.158 -11.537 -16.889  1.00  0.00           H  
ATOM   3776  N   THR B 234      -2.900  -6.495 -16.616  1.00  0.00           N  
ATOM   3777  CA  THR B 234      -2.328  -5.181 -16.803  1.00  0.00           C  
ATOM   3778  C   THR B 234      -1.923  -4.561 -15.481  1.00  0.00           C  
ATOM   3779  O   THR B 234      -2.514  -4.848 -14.436  1.00  0.00           O  
ATOM   3780  CB  THR B 234      -3.305  -4.239 -17.529  1.00  0.00           C  
ATOM   3781  OG1 THR B 234      -4.441  -4.009 -16.700  1.00  0.00           O  
ATOM   3782  CG2 THR B 234      -3.779  -4.896 -18.818  1.00  0.00           C  
ATOM   3783  H   THR B 234      -3.647  -6.673 -15.940  1.00  0.00           H  
ATOM   3784  HA  THR B 234      -1.433  -5.276 -17.408  1.00  0.00           H  
ATOM   3785  HB  THR B 234      -2.799  -3.295 -17.748  1.00  0.00           H  
ATOM   3786  HG1 THR B 234      -4.900  -3.223 -17.002  1.00  0.00           H  
ATOM   3787 1HG2 THR B 234      -4.468  -4.235 -19.337  1.00  0.00           H  
ATOM   3788 2HG2 THR B 234      -2.937  -5.114 -19.453  1.00  0.00           H  
ATOM   3789 3HG2 THR B 234      -4.288  -5.820 -18.583  1.00  0.00           H  
ATOM   3790  N   GLU B 235      -0.945  -3.667 -15.523  1.00  0.00           N  
ATOM   3791  CA  GLU B 235      -0.606  -2.926 -14.322  1.00  0.00           C  
ATOM   3792  C   GLU B 235      -1.074  -1.503 -14.541  1.00  0.00           C  
ATOM   3793  O   GLU B 235      -0.559  -0.796 -15.411  1.00  0.00           O  
ATOM   3794  CB  GLU B 235       0.884  -2.956 -14.029  1.00  0.00           C  
ATOM   3795  CG  GLU B 235       1.271  -2.267 -12.770  1.00  0.00           C  
ATOM   3796  CD  GLU B 235       2.712  -2.245 -12.591  1.00  0.00           C  
ATOM   3797  OE1 GLU B 235       3.371  -2.814 -13.405  1.00  0.00           O  
ATOM   3798  OE2 GLU B 235       3.172  -1.664 -11.653  1.00  0.00           O  
ATOM   3799  H   GLU B 235      -0.477  -3.494 -16.416  1.00  0.00           H  
ATOM   3800  HA  GLU B 235      -1.150  -3.338 -13.472  1.00  0.00           H  
ATOM   3801 1HB  GLU B 235       1.237  -3.983 -13.966  1.00  0.00           H  
ATOM   3802 2HB  GLU B 235       1.408  -2.460 -14.827  1.00  0.00           H  
ATOM   3803 1HG  GLU B 235       0.908  -1.269 -12.802  1.00  0.00           H  
ATOM   3804 2HG  GLU B 235       0.806  -2.773 -11.924  1.00  0.00           H  
ATOM   3805  N   SER B 236      -2.028  -1.072 -13.722  1.00  0.00           N  
ATOM   3806  CA  SER B 236      -2.664   0.239 -13.835  1.00  0.00           C  
ATOM   3807  C   SER B 236      -1.769   1.401 -13.428  1.00  0.00           C  
ATOM   3808  O   SER B 236      -2.105   2.566 -13.681  1.00  0.00           O  
ATOM   3809  CB  SER B 236      -3.922   0.274 -12.990  1.00  0.00           C  
ATOM   3810  OG  SER B 236      -3.612   0.183 -11.624  1.00  0.00           O  
ATOM   3811  H   SER B 236      -2.368  -1.709 -13.013  1.00  0.00           H  
ATOM   3812  HA  SER B 236      -2.932   0.386 -14.882  1.00  0.00           H  
ATOM   3813 1HB  SER B 236      -4.464   1.199 -13.182  1.00  0.00           H  
ATOM   3814 2HB  SER B 236      -4.569  -0.549 -13.272  1.00  0.00           H  
ATOM   3815  HG  SER B 236      -4.458   0.261 -11.151  1.00  0.00           H  
ATOM   3816  N   VAL B 237      -0.624   1.081 -12.823  1.00  0.00           N  
ATOM   3817  CA  VAL B 237       0.324   2.094 -12.399  1.00  0.00           C  
ATOM   3818  C   VAL B 237       0.778   2.874 -13.608  1.00  0.00           C  
ATOM   3819  O   VAL B 237       0.666   4.098 -13.625  1.00  0.00           O  
ATOM   3820  CB  VAL B 237       1.554   1.443 -11.757  1.00  0.00           C  
ATOM   3821  CG1 VAL B 237       2.642   2.469 -11.484  1.00  0.00           C  
ATOM   3822  CG2 VAL B 237       1.139   0.770 -10.517  1.00  0.00           C  
ATOM   3823  H   VAL B 237      -0.430   0.105 -12.646  1.00  0.00           H  
ATOM   3824  HA  VAL B 237      -0.147   2.762 -11.683  1.00  0.00           H  
ATOM   3825  HB  VAL B 237       1.973   0.717 -12.440  1.00  0.00           H  
ATOM   3826 1HG1 VAL B 237       3.498   1.969 -11.034  1.00  0.00           H  
ATOM   3827 2HG1 VAL B 237       2.964   2.956 -12.399  1.00  0.00           H  
ATOM   3828 3HG1 VAL B 237       2.254   3.217 -10.806  1.00  0.00           H  
ATOM   3829 1HG2 VAL B 237       2.013   0.287 -10.102  1.00  0.00           H  
ATOM   3830 2HG2 VAL B 237       0.734   1.504  -9.823  1.00  0.00           H  
ATOM   3831 3HG2 VAL B 237       0.384   0.019 -10.728  1.00  0.00           H  
ATOM   3832  N   ASN B 238       1.248   2.167 -14.642  1.00  0.00           N  
ATOM   3833  CA  ASN B 238       1.675   2.837 -15.854  1.00  0.00           C  
ATOM   3834  C   ASN B 238       0.797   2.474 -17.058  1.00  0.00           C  
ATOM   3835  O   ASN B 238      -0.157   3.178 -17.394  1.00  0.00           O  
ATOM   3836  CB  ASN B 238       3.122   2.459 -16.156  1.00  0.00           C  
ATOM   3837  CG  ASN B 238       4.139   3.039 -15.214  1.00  0.00           C  
ATOM   3838  OD1 ASN B 238       3.969   4.123 -14.641  1.00  0.00           O  
ATOM   3839  ND2 ASN B 238       5.226   2.309 -15.028  1.00  0.00           N  
ATOM   3840  H   ASN B 238       1.297   1.159 -14.576  1.00  0.00           H  
ATOM   3841  HA  ASN B 238       1.611   3.916 -15.708  1.00  0.00           H  
ATOM   3842 1HB  ASN B 238       3.221   1.383 -16.105  1.00  0.00           H  
ATOM   3843 2HB  ASN B 238       3.373   2.759 -17.177  1.00  0.00           H  
ATOM   3844 1HD2 ASN B 238       5.944   2.634 -14.412  1.00  0.00           H  
ATOM   3845 2HD2 ASN B 238       5.349   1.402 -15.504  1.00  0.00           H  
ATOM   3846  N   ASP B 239       1.115   1.337 -17.678  1.00  0.00           N  
ATOM   3847  CA  ASP B 239       0.388   0.795 -18.817  1.00  0.00           C  
ATOM   3848  C   ASP B 239       0.854  -0.624 -19.143  1.00  0.00           C  
ATOM   3849  O   ASP B 239       0.686  -1.089 -20.273  1.00  0.00           O  
ATOM   3850  CB  ASP B 239       0.533   1.718 -20.043  1.00  0.00           C  
ATOM   3851  CG  ASP B 239       2.002   1.915 -20.527  1.00  0.00           C  
ATOM   3852  OD1 ASP B 239       2.895   1.323 -19.953  1.00  0.00           O  
ATOM   3853  OD2 ASP B 239       2.199   2.664 -21.464  1.00  0.00           O  
ATOM   3854  H   ASP B 239       1.909   0.816 -17.352  1.00  0.00           H  
ATOM   3855  HA  ASP B 239      -0.669   0.744 -18.553  1.00  0.00           H  
ATOM   3856 1HB  ASP B 239      -0.039   1.294 -20.869  1.00  0.00           H  
ATOM   3857 2HB  ASP B 239       0.102   2.695 -19.830  1.00  0.00           H  
ATOM   3858  N   HIS B 240       1.537  -1.275 -18.205  1.00  0.00           N  
ATOM   3859  CA  HIS B 240       2.206  -2.516 -18.560  1.00  0.00           C  
ATOM   3860  C   HIS B 240       1.181  -3.562 -18.899  1.00  0.00           C  
ATOM   3861  O   HIS B 240       0.137  -3.629 -18.250  1.00  0.00           O  
ATOM   3862  CB  HIS B 240       3.136  -2.981 -17.431  1.00  0.00           C  
ATOM   3863  CG  HIS B 240       4.253  -1.987 -17.141  1.00  0.00           C  
ATOM   3864  ND1 HIS B 240       5.256  -1.693 -18.049  1.00  0.00           N  
ATOM   3865  CD2 HIS B 240       4.496  -1.214 -16.046  1.00  0.00           C  
ATOM   3866  CE1 HIS B 240       6.064  -0.775 -17.529  1.00  0.00           C  
ATOM   3867  NE2 HIS B 240       5.621  -0.460 -16.313  1.00  0.00           N  
ATOM   3868  H   HIS B 240       1.602  -0.901 -17.270  1.00  0.00           H  
ATOM   3869  HA  HIS B 240       2.838  -2.363 -19.434  1.00  0.00           H  
ATOM   3870 1HB  HIS B 240       2.579  -3.146 -16.532  1.00  0.00           H  
ATOM   3871 2HB  HIS B 240       3.589  -3.930 -17.707  1.00  0.00           H  
ATOM   3872  HD1 HIS B 240       5.369  -2.072 -18.970  1.00  0.00           H  
ATOM   3873  HD2 HIS B 240       3.982  -1.097 -15.092  1.00  0.00           H  
ATOM   3874  HE1 HIS B 240       6.917  -0.406 -18.097  1.00  0.00           H  
ATOM   3875  N   GLN B 241       1.485  -4.410 -19.883  1.00  0.00           N  
ATOM   3876  CA  GLN B 241       0.562  -5.483 -20.237  1.00  0.00           C  
ATOM   3877  C   GLN B 241       1.271  -6.810 -20.470  1.00  0.00           C  
ATOM   3878  O   GLN B 241       2.413  -6.842 -20.923  1.00  0.00           O  
ATOM   3879  CB  GLN B 241      -0.225  -5.163 -21.521  1.00  0.00           C  
ATOM   3880  CG  GLN B 241      -1.041  -3.875 -21.506  1.00  0.00           C  
ATOM   3881  CD  GLN B 241      -1.924  -3.766 -22.713  1.00  0.00           C  
ATOM   3882  OE1 GLN B 241      -2.446  -4.786 -23.185  1.00  0.00           O  
ATOM   3883  NE2 GLN B 241      -2.103  -2.555 -23.236  1.00  0.00           N  
ATOM   3884  H   GLN B 241       2.349  -4.302 -20.393  1.00  0.00           H  
ATOM   3885  HA  GLN B 241      -0.141  -5.623 -19.420  1.00  0.00           H  
ATOM   3886 1HB  GLN B 241       0.469  -5.101 -22.358  1.00  0.00           H  
ATOM   3887 2HB  GLN B 241      -0.909  -5.984 -21.729  1.00  0.00           H  
ATOM   3888 1HG  GLN B 241      -1.628  -3.794 -20.616  1.00  0.00           H  
ATOM   3889 2HG  GLN B 241      -0.344  -3.041 -21.548  1.00  0.00           H  
ATOM   3890 1HE2 GLN B 241      -2.683  -2.438 -24.043  1.00  0.00           H  
ATOM   3891 2HE2 GLN B 241      -1.658  -1.756 -22.826  1.00  0.00           H  
ATOM   3892  N   ASP B 242       0.536  -7.888 -20.248  1.00  0.00           N  
ATOM   3893  CA  ASP B 242       0.913  -9.251 -20.628  1.00  0.00           C  
ATOM   3894  C   ASP B 242      -0.363 -10.054 -20.830  1.00  0.00           C  
ATOM   3895  O   ASP B 242      -1.427  -9.696 -20.325  1.00  0.00           O  
ATOM   3896  CB  ASP B 242       1.805  -9.945 -19.597  1.00  0.00           C  
ATOM   3897  CG  ASP B 242       2.540 -11.270 -20.125  1.00  0.00           C  
ATOM   3898  OD1 ASP B 242       2.400 -11.568 -21.300  1.00  0.00           O  
ATOM   3899  OD2 ASP B 242       3.171 -11.989 -19.338  1.00  0.00           O  
ATOM   3900  H   ASP B 242      -0.356  -7.754 -19.770  1.00  0.00           H  
ATOM   3901  HA  ASP B 242       1.450  -9.217 -21.576  1.00  0.00           H  
ATOM   3902 1HB  ASP B 242       2.570  -9.249 -19.263  1.00  0.00           H  
ATOM   3903 2HB  ASP B 242       1.195 -10.174 -18.778  1.00  0.00           H  
ATOM   3904  N   GLU B 243      -0.264 -11.110 -21.611  1.00  0.00           N  
ATOM   3905  CA  GLU B 243      -1.435 -11.941 -21.866  1.00  0.00           C  
ATOM   3906  C   GLU B 243      -1.063 -13.370 -22.244  1.00  0.00           C  
ATOM   3907  O   GLU B 243      -0.245 -13.583 -23.142  1.00  0.00           O  
ATOM   3908  CB  GLU B 243      -2.262 -11.296 -22.989  1.00  0.00           C  
ATOM   3909  CG  GLU B 243      -3.530 -12.001 -23.342  1.00  0.00           C  
ATOM   3910  CD  GLU B 243      -4.287 -11.323 -24.473  1.00  0.00           C  
ATOM   3911  OE1 GLU B 243      -4.696 -10.190 -24.331  1.00  0.00           O  
ATOM   3912  OE2 GLU B 243      -4.455 -11.956 -25.489  1.00  0.00           O  
ATOM   3913  H   GLU B 243       0.666 -11.362 -21.955  1.00  0.00           H  
ATOM   3914  HA  GLU B 243      -2.033 -11.982 -20.958  1.00  0.00           H  
ATOM   3915 1HB  GLU B 243      -2.531 -10.279 -22.698  1.00  0.00           H  
ATOM   3916 2HB  GLU B 243      -1.657 -11.225 -23.890  1.00  0.00           H  
ATOM   3917 1HG  GLU B 243      -3.293 -13.022 -23.637  1.00  0.00           H  
ATOM   3918 2HG  GLU B 243      -4.160 -12.046 -22.456  1.00  0.00           H  
ATOM   3919  N   LYS B 244      -1.693 -14.338 -21.580  1.00  0.00           N  
ATOM   3920  CA  LYS B 244      -1.458 -15.755 -21.875  1.00  0.00           C  
ATOM   3921  C   LYS B 244      -2.771 -16.504 -22.008  1.00  0.00           C  
ATOM   3922  O   LYS B 244      -3.786 -16.108 -21.428  1.00  0.00           O  
ATOM   3923  CB  LYS B 244      -0.577 -16.419 -20.824  1.00  0.00           C  
ATOM   3924  CG  LYS B 244       0.790 -15.812 -20.680  1.00  0.00           C  
ATOM   3925  CD  LYS B 244       1.710 -16.105 -21.852  1.00  0.00           C  
ATOM   3926  CE  LYS B 244       3.034 -15.343 -21.683  1.00  0.00           C  
ATOM   3927  NZ  LYS B 244       3.893 -15.901 -20.592  1.00  0.00           N  
ATOM   3928  H   LYS B 244      -2.363 -14.066 -20.856  1.00  0.00           H  
ATOM   3929  HA  LYS B 244      -0.947 -15.828 -22.835  1.00  0.00           H  
ATOM   3930 1HB  LYS B 244      -1.053 -16.332 -19.880  1.00  0.00           H  
ATOM   3931 2HB  LYS B 244      -0.467 -17.481 -21.044  1.00  0.00           H  
ATOM   3932 1HG  LYS B 244       0.719 -14.739 -20.555  1.00  0.00           H  
ATOM   3933 2HG  LYS B 244       1.240 -16.227 -19.803  1.00  0.00           H  
ATOM   3934 1HD  LYS B 244       1.910 -17.172 -21.907  1.00  0.00           H  
ATOM   3935 2HD  LYS B 244       1.239 -15.789 -22.781  1.00  0.00           H  
ATOM   3936 1HE  LYS B 244       3.587 -15.366 -22.618  1.00  0.00           H  
ATOM   3937 2HE  LYS B 244       2.800 -14.308 -21.438  1.00  0.00           H  
ATOM   3938 1HZ  LYS B 244       4.730 -15.344 -20.520  1.00  0.00           H  
ATOM   3939 2HZ  LYS B 244       3.396 -15.881 -19.675  1.00  0.00           H  
ATOM   3940 3HZ  LYS B 244       4.133 -16.848 -20.806  1.00  0.00           H  
ATOM   3941  N   ALA B 245      -2.754 -17.598 -22.752  1.00  0.00           N  
ATOM   3942  CA  ALA B 245      -3.979 -18.359 -22.943  1.00  0.00           C  
ATOM   3943  C   ALA B 245      -3.718 -19.830 -23.133  1.00  0.00           C  
ATOM   3944  O   ALA B 245      -2.621 -20.242 -23.517  1.00  0.00           O  
ATOM   3945  CB  ALA B 245      -4.726 -17.834 -24.160  1.00  0.00           C  
ATOM   3946  H   ALA B 245      -1.901 -17.896 -23.204  1.00  0.00           H  
ATOM   3947  HA  ALA B 245      -4.594 -18.240 -22.052  1.00  0.00           H  
ATOM   3948 1HB  ALA B 245      -5.657 -18.385 -24.284  1.00  0.00           H  
ATOM   3949 2HB  ALA B 245      -4.942 -16.789 -24.027  1.00  0.00           H  
ATOM   3950 3HB  ALA B 245      -4.114 -17.963 -25.047  1.00  0.00           H  
ATOM   3951  N   ILE B 246      -4.739 -20.613 -22.842  1.00  0.00           N  
ATOM   3952  CA  ILE B 246      -4.708 -22.040 -23.088  1.00  0.00           C  
ATOM   3953  C   ILE B 246      -5.995 -22.498 -23.757  1.00  0.00           C  
ATOM   3954  O   ILE B 246      -7.051 -21.871 -23.617  1.00  0.00           O  
ATOM   3955  CB  ILE B 246      -4.403 -22.839 -21.801  1.00  0.00           C  
ATOM   3956  CG1 ILE B 246      -5.434 -22.558 -20.754  1.00  0.00           C  
ATOM   3957  CG2 ILE B 246      -2.989 -22.554 -21.270  1.00  0.00           C  
ATOM   3958  CD1 ILE B 246      -5.302 -23.468 -19.587  1.00  0.00           C  
ATOM   3959  H   ILE B 246      -5.593 -20.167 -22.500  1.00  0.00           H  
ATOM   3960  HA  ILE B 246      -3.892 -22.247 -23.780  1.00  0.00           H  
ATOM   3961  HB  ILE B 246      -4.475 -23.904 -22.035  1.00  0.00           H  
ATOM   3962 1HG1 ILE B 246      -5.320 -21.531 -20.413  1.00  0.00           H  
ATOM   3963 2HG1 ILE B 246      -6.430 -22.673 -21.182  1.00  0.00           H  
ATOM   3964 1HG2 ILE B 246      -2.801 -23.157 -20.381  1.00  0.00           H  
ATOM   3965 2HG2 ILE B 246      -2.255 -22.803 -22.037  1.00  0.00           H  
ATOM   3966 3HG2 ILE B 246      -2.888 -21.506 -21.010  1.00  0.00           H  
ATOM   3967 1HD1 ILE B 246      -6.047 -23.216 -18.858  1.00  0.00           H  
ATOM   3968 2HD1 ILE B 246      -5.430 -24.500 -19.906  1.00  0.00           H  
ATOM   3969 3HD1 ILE B 246      -4.324 -23.343 -19.156  1.00  0.00           H  
ATOM   3970  N   ASN B 247      -5.887 -23.590 -24.502  1.00  0.00           N  
ATOM   3971  CA  ASN B 247      -7.028 -24.216 -25.154  1.00  0.00           C  
ATOM   3972  C   ASN B 247      -7.522 -25.398 -24.334  1.00  0.00           C  
ATOM   3973  O   ASN B 247      -6.740 -26.269 -23.934  1.00  0.00           O  
ATOM   3974  CB  ASN B 247      -6.683 -24.599 -26.577  1.00  0.00           C  
ATOM   3975  CG  ASN B 247      -6.467 -23.373 -27.454  1.00  0.00           C  
ATOM   3976  OD1 ASN B 247      -7.227 -22.400 -27.367  1.00  0.00           O  
ATOM   3977  ND2 ASN B 247      -5.448 -23.398 -28.263  1.00  0.00           N  
ATOM   3978  H   ASN B 247      -4.981 -24.024 -24.597  1.00  0.00           H  
ATOM   3979  HA  ASN B 247      -7.849 -23.499 -25.191  1.00  0.00           H  
ATOM   3980 1HB  ASN B 247      -5.778 -25.215 -26.592  1.00  0.00           H  
ATOM   3981 2HB  ASN B 247      -7.493 -25.196 -26.999  1.00  0.00           H  
ATOM   3982 1HD2 ASN B 247      -5.255 -22.621 -28.862  1.00  0.00           H  
ATOM   3983 2HD2 ASN B 247      -4.848 -24.222 -28.299  1.00  0.00           H  
ATOM   3984  N   ILE B 248      -8.814 -25.376 -24.048  1.00  0.00           N  
ATOM   3985  CA  ILE B 248      -9.460 -26.391 -23.233  1.00  0.00           C  
ATOM   3986  C   ILE B 248     -10.618 -27.043 -23.935  1.00  0.00           C  
ATOM   3987  O   ILE B 248     -11.411 -26.378 -24.603  1.00  0.00           O  
ATOM   3988  CB  ILE B 248      -9.905 -25.801 -21.893  1.00  0.00           C  
ATOM   3989  CG1 ILE B 248      -8.666 -25.343 -21.189  1.00  0.00           C  
ATOM   3990  CG2 ILE B 248     -10.746 -26.794 -21.031  1.00  0.00           C  
ATOM   3991  CD1 ILE B 248      -8.923 -24.598 -20.061  1.00  0.00           C  
ATOM   3992  H   ILE B 248      -9.379 -24.611 -24.419  1.00  0.00           H  
ATOM   3993  HA  ILE B 248      -8.725 -27.158 -23.020  1.00  0.00           H  
ATOM   3994  HB  ILE B 248     -10.499 -24.927 -22.088  1.00  0.00           H  
ATOM   3995 1HG1 ILE B 248      -8.072 -26.204 -20.923  1.00  0.00           H  
ATOM   3996 2HG1 ILE B 248      -8.087 -24.710 -21.845  1.00  0.00           H  
ATOM   3997 1HG2 ILE B 248     -11.028 -26.312 -20.101  1.00  0.00           H  
ATOM   3998 2HG2 ILE B 248     -11.646 -27.084 -21.570  1.00  0.00           H  
ATOM   3999 3HG2 ILE B 248     -10.158 -27.684 -20.812  1.00  0.00           H  
ATOM   4000 1HD1 ILE B 248      -7.979 -24.313 -19.626  1.00  0.00           H  
ATOM   4001 2HD1 ILE B 248      -9.495 -23.710 -20.318  1.00  0.00           H  
ATOM   4002 3HD1 ILE B 248      -9.484 -25.211 -19.363  1.00  0.00           H  
ATOM   4003  N   THR B 249     -10.701 -28.355 -23.836  1.00  0.00           N  
ATOM   4004  CA  THR B 249     -11.821 -29.019 -24.465  1.00  0.00           C  
ATOM   4005  C   THR B 249     -12.636 -29.788 -23.454  1.00  0.00           C  
ATOM   4006  O   THR B 249     -12.106 -30.265 -22.446  1.00  0.00           O  
ATOM   4007  CB  THR B 249     -11.348 -29.983 -25.570  1.00  0.00           C  
ATOM   4008  OG1 THR B 249     -10.542 -31.003 -24.992  1.00  0.00           O  
ATOM   4009  CG2 THR B 249     -10.530 -29.238 -26.615  1.00  0.00           C  
ATOM   4010  H   THR B 249      -9.999 -28.865 -23.299  1.00  0.00           H  
ATOM   4011  HA  THR B 249     -12.471 -28.278 -24.914  1.00  0.00           H  
ATOM   4012  HB  THR B 249     -12.218 -30.440 -26.042  1.00  0.00           H  
ATOM   4013  HG1 THR B 249      -9.757 -30.599 -24.602  1.00  0.00           H  
ATOM   4014 1HG2 THR B 249     -10.206 -29.936 -27.387  1.00  0.00           H  
ATOM   4015 2HG2 THR B 249     -11.144 -28.456 -27.063  1.00  0.00           H  
ATOM   4016 3HG2 THR B 249      -9.654 -28.789 -26.147  1.00  0.00           H  
ATOM   4017  N   VAL B 250     -13.914 -29.934 -23.767  1.00  0.00           N  
ATOM   4018  CA  VAL B 250     -14.824 -30.733 -22.978  1.00  0.00           C  
ATOM   4019  C   VAL B 250     -15.336 -31.840 -23.889  1.00  0.00           C  
ATOM   4020  O   VAL B 250     -15.773 -31.559 -25.013  1.00  0.00           O  
ATOM   4021  CB  VAL B 250     -16.000 -29.899 -22.442  1.00  0.00           C  
ATOM   4022  CG1 VAL B 250     -16.922 -30.786 -21.598  1.00  0.00           C  
ATOM   4023  CG2 VAL B 250     -15.487 -28.742 -21.647  1.00  0.00           C  
ATOM   4024  H   VAL B 250     -14.259 -29.452 -24.583  1.00  0.00           H  
ATOM   4025  HA  VAL B 250     -14.290 -31.154 -22.141  1.00  0.00           H  
ATOM   4026  HB  VAL B 250     -16.589 -29.522 -23.279  1.00  0.00           H  
ATOM   4027 1HG1 VAL B 250     -17.755 -30.207 -21.226  1.00  0.00           H  
ATOM   4028 2HG1 VAL B 250     -17.298 -31.611 -22.193  1.00  0.00           H  
ATOM   4029 3HG1 VAL B 250     -16.359 -31.181 -20.755  1.00  0.00           H  
ATOM   4030 1HG2 VAL B 250     -16.329 -28.170 -21.284  1.00  0.00           H  
ATOM   4031 2HG2 VAL B 250     -14.908 -29.107 -20.812  1.00  0.00           H  
ATOM   4032 3HG2 VAL B 250     -14.861 -28.112 -22.278  1.00  0.00           H  
ATOM   4033  N   VAL B 251     -15.293 -33.086 -23.417  1.00  0.00           N  
ATOM   4034  CA  VAL B 251     -15.712 -34.216 -24.253  1.00  0.00           C  
ATOM   4035  C   VAL B 251     -16.956 -34.900 -23.699  1.00  0.00           C  
ATOM   4036  O   VAL B 251     -17.280 -34.766 -22.521  1.00  0.00           O  
ATOM   4037  CB  VAL B 251     -14.579 -35.264 -24.350  1.00  0.00           C  
ATOM   4038  CG1 VAL B 251     -13.354 -34.636 -24.961  1.00  0.00           C  
ATOM   4039  CG2 VAL B 251     -14.263 -35.833 -23.006  1.00  0.00           C  
ATOM   4040  H   VAL B 251     -14.908 -33.230 -22.483  1.00  0.00           H  
ATOM   4041  HA  VAL B 251     -15.938 -33.847 -25.253  1.00  0.00           H  
ATOM   4042  HB  VAL B 251     -14.905 -36.070 -25.003  1.00  0.00           H  
ATOM   4043 1HG1 VAL B 251     -12.587 -35.389 -25.028  1.00  0.00           H  
ATOM   4044 2HG1 VAL B 251     -13.589 -34.248 -25.952  1.00  0.00           H  
ATOM   4045 3HG1 VAL B 251     -13.003 -33.820 -24.324  1.00  0.00           H  
ATOM   4046 1HG2 VAL B 251     -13.477 -36.580 -23.103  1.00  0.00           H  
ATOM   4047 2HG2 VAL B 251     -13.922 -35.044 -22.360  1.00  0.00           H  
ATOM   4048 3HG2 VAL B 251     -15.163 -36.296 -22.599  1.00  0.00           H  
ATOM   4049  N   GLU B 252     -17.658 -35.638 -24.552  1.00  0.00           N  
ATOM   4050  CA  GLU B 252     -18.879 -36.309 -24.127  1.00  0.00           C  
ATOM   4051  C   GLU B 252     -18.604 -37.709 -23.584  1.00  0.00           C  
ATOM   4052  O   GLU B 252     -17.533 -37.970 -23.031  1.00  0.00           O  
ATOM   4053  OXT GLU B 252     -19.434 -38.569 -23.693  1.00  0.00           O  
ATOM   4054  CB  GLU B 252     -19.871 -36.361 -25.285  1.00  0.00           C  
ATOM   4055  CG  GLU B 252     -21.278 -36.744 -24.877  1.00  0.00           C  
ATOM   4056  CD  GLU B 252     -22.269 -36.627 -25.996  1.00  0.00           C  
ATOM   4057  OE1 GLU B 252     -21.881 -36.220 -27.065  1.00  0.00           O  
ATOM   4058  OE2 GLU B 252     -23.413 -36.961 -25.791  1.00  0.00           O  
ATOM   4059  H   GLU B 252     -17.355 -35.720 -25.513  1.00  0.00           H  
ATOM   4060  HA  GLU B 252     -19.333 -35.723 -23.324  1.00  0.00           H  
ATOM   4061 1HB  GLU B 252     -19.910 -35.392 -25.783  1.00  0.00           H  
ATOM   4062 2HB  GLU B 252     -19.533 -37.089 -26.019  1.00  0.00           H  
ATOM   4063 1HG  GLU B 252     -21.273 -37.771 -24.517  1.00  0.00           H  
ATOM   4064 2HG  GLU B 252     -21.591 -36.099 -24.050  1.00  0.00           H  
TER                                                                             
REMARK PDBinfo-LABEL:    1 BOINC mot_08167eb7329a42484cd5255d2447d7e3_0001_000000008_0001_28_33_H_._bcov_4helix_06679_0001_0001__native

score -691.879
silent_score -691.879
time -1403.85
                             
