# Supplementary material for: Design of protein-binding proteins from the target structure alone
Source: Nature. 2022 Mar 24;605(7910):551–60. doi: 10.1038/s41586-022-04654-9 (PMC9117152; doi:10.1038/s41586-022-04654-9)
Supplement: Supplementary file 3 — Supplementary Code Design scripts and main pdb files. This compressed file is the main supplement and contains the following files: => cao_2021_protocol/ => design_models_final_combo_optimized/ => design_models_sequence/ => design_models_ssm_natives/ => ngs_analysis_scripts/ [file 41586_2022_4654_MOESM3_ESM.gz › supplemental_files/design_models_ssm_natives/PDGFR_ssm/Motif0226_ems_3hC_1017_0001_0001_0001.pdb]

SSBOND     CYS B   86    CYS B  127                                       2.07  
SSBOND     CYS B  172    CYS B  228                                       2.07  
ATOM      1  N   ASP A   1      -2.583  -4.623  10.440  1.00  0.00           N  
ATOM      2  CA  ASP A   1      -2.295  -5.411   9.245  1.00  0.00           C  
ATOM      3  C   ASP A   1      -2.897  -4.747   8.011  1.00  0.00           C  
ATOM      4  O   ASP A   1      -4.011  -5.085   7.590  1.00  0.00           O  
ATOM      5  CB  ASP A   1      -2.835  -6.837   9.409  1.00  0.00           C  
ATOM      6  CG  ASP A   1      -2.456  -7.778   8.265  1.00  0.00           C  
ATOM      7  OD1 ASP A   1      -1.931  -7.310   7.262  1.00  0.00           O  
ATOM      8  OD2 ASP A   1      -2.722  -8.957   8.384  1.00  0.00           O  
ATOM      9 1H   ASP A   1      -1.725  -4.436  10.937  1.00  0.00           H  
ATOM     10 2H   ASP A   1      -3.016  -3.750  10.173  1.00  0.00           H  
ATOM     11 3H   ASP A   1      -3.213  -5.140  11.037  1.00  0.00           H  
ATOM     12  HA  ASP A   1      -1.213  -5.461   9.114  1.00  0.00           H  
ATOM     13 1HB  ASP A   1      -2.463  -7.261  10.342  1.00  0.00           H  
ATOM     14 2HB  ASP A   1      -3.925  -6.804   9.477  1.00  0.00           H  
ATOM     15  N   TYR A   2      -2.139  -3.821   7.423  1.00  0.00           N  
ATOM     16  CA  TYR A   2      -2.598  -3.070   6.264  1.00  0.00           C  
ATOM     17  C   TYR A   2      -2.657  -3.911   5.002  1.00  0.00           C  
ATOM     18  O   TYR A   2      -3.512  -3.681   4.153  1.00  0.00           O  
ATOM     19  CB  TYR A   2      -1.676  -1.871   6.026  1.00  0.00           C  
ATOM     20  CG  TYR A   2      -1.838  -0.715   7.010  1.00  0.00           C  
ATOM     21  CD1 TYR A   2      -1.131  -0.686   8.197  1.00  0.00           C  
ATOM     22  CD2 TYR A   2      -2.652   0.341   6.686  1.00  0.00           C  
ATOM     23  CE1 TYR A   2      -1.271   0.392   9.047  1.00  0.00           C  
ATOM     24  CE2 TYR A   2      -2.795   1.414   7.524  1.00  0.00           C  
ATOM     25  CZ  TYR A   2      -2.108   1.441   8.702  1.00  0.00           C  
ATOM     26  OH  TYR A   2      -2.241   2.506   9.544  1.00  0.00           O  
ATOM     27  H   TYR A   2      -1.224  -3.610   7.801  1.00  0.00           H  
ATOM     28  HA  TYR A   2      -3.606  -2.714   6.466  1.00  0.00           H  
ATOM     29 1HB  TYR A   2      -0.639  -2.205   6.063  1.00  0.00           H  
ATOM     30 2HB  TYR A   2      -1.847  -1.483   5.022  1.00  0.00           H  
ATOM     31  HD1 TYR A   2      -0.465  -1.504   8.464  1.00  0.00           H  
ATOM     32  HD2 TYR A   2      -3.173   0.329   5.762  1.00  0.00           H  
ATOM     33  HE1 TYR A   2      -0.718   0.419   9.984  1.00  0.00           H  
ATOM     34  HE2 TYR A   2      -3.445   2.244   7.244  1.00  0.00           H  
ATOM     35  HH  TYR A   2      -1.687   2.373  10.316  1.00  0.00           H  
ATOM     36  N   ARG A   3      -1.770  -4.896   4.853  1.00  0.00           N  
ATOM     37  CA  ARG A   3      -1.801  -5.670   3.619  1.00  0.00           C  
ATOM     38  C   ARG A   3      -3.053  -6.544   3.563  1.00  0.00           C  
ATOM     39  O   ARG A   3      -3.749  -6.565   2.542  1.00  0.00           O  
ATOM     40  CB  ARG A   3      -0.543  -6.509   3.457  1.00  0.00           C  
ATOM     41  CG  ARG A   3      -0.445  -7.236   2.113  1.00  0.00           C  
ATOM     42  CD  ARG A   3       0.906  -7.860   1.867  1.00  0.00           C  
ATOM     43  NE  ARG A   3       1.207  -8.979   2.770  1.00  0.00           N  
ATOM     44  CZ  ARG A   3       2.099  -8.988   3.788  1.00  0.00           C  
ATOM     45  NH1 ARG A   3       2.816  -7.916   4.099  1.00  0.00           N  
ATOM     46  NH2 ARG A   3       2.248 -10.106   4.476  1.00  0.00           N  
ATOM     47  H   ARG A   3      -1.091  -5.092   5.575  1.00  0.00           H  
ATOM     48  HA  ARG A   3      -1.840  -4.973   2.784  1.00  0.00           H  
ATOM     49 1HB  ARG A   3       0.330  -5.871   3.558  1.00  0.00           H  
ATOM     50 2HB  ARG A   3      -0.503  -7.257   4.251  1.00  0.00           H  
ATOM     51 1HG  ARG A   3      -1.188  -8.036   2.079  1.00  0.00           H  
ATOM     52 2HG  ARG A   3      -0.647  -6.529   1.301  1.00  0.00           H  
ATOM     53 1HD  ARG A   3       0.926  -8.249   0.851  1.00  0.00           H  
ATOM     54 2HD  ARG A   3       1.679  -7.107   1.961  1.00  0.00           H  
ATOM     55  HE  ARG A   3       0.709  -9.853   2.602  1.00  0.00           H  
ATOM     56 1HH1 ARG A   3       2.712  -7.063   3.575  1.00  0.00           H  
ATOM     57 2HH1 ARG A   3       3.477  -7.955   4.861  1.00  0.00           H  
ATOM     58 1HH2 ARG A   3       1.683 -10.942   4.215  1.00  0.00           H  
ATOM     59 2HH2 ARG A   3       2.902 -10.159   5.237  1.00  0.00           H  
ATOM     60  N   THR A   4      -3.376  -7.249   4.654  1.00  0.00           N  
ATOM     61  CA  THR A   4      -4.559  -8.100   4.621  1.00  0.00           C  
ATOM     62  C   THR A   4      -5.813  -7.273   4.439  1.00  0.00           C  
ATOM     63  O   THR A   4      -6.686  -7.624   3.633  1.00  0.00           O  
ATOM     64  CB  THR A   4      -4.694  -8.946   5.896  1.00  0.00           C  
ATOM     65  OG1 THR A   4      -3.563  -9.829   6.002  1.00  0.00           O  
ATOM     66  CG2 THR A   4      -5.994  -9.763   5.877  1.00  0.00           C  
ATOM     67  H   THR A   4      -2.790  -7.234   5.508  1.00  0.00           H  
ATOM     68  HA  THR A   4      -4.472  -8.775   3.772  1.00  0.00           H  
ATOM     69  HB  THR A   4      -4.707  -8.284   6.755  1.00  0.00           H  
ATOM     70  HG1 THR A   4      -3.247  -9.821   6.941  1.00  0.00           H  
ATOM     71 1HG2 THR A   4      -6.061 -10.348   6.791  1.00  0.00           H  
ATOM     72 2HG2 THR A   4      -6.857  -9.102   5.816  1.00  0.00           H  
ATOM     73 3HG2 THR A   4      -5.989 -10.429   5.018  1.00  0.00           H  
ATOM     74  N   LEU A   5      -5.923  -6.161   5.172  1.00  0.00           N  
ATOM     75  CA  LEU A   5      -7.120  -5.368   5.041  1.00  0.00           C  
ATOM     76  C   LEU A   5      -7.210  -4.746   3.659  1.00  0.00           C  
ATOM     77  O   LEU A   5      -8.303  -4.687   3.108  1.00  0.00           O  
ATOM     78  CB  LEU A   5      -7.158  -4.309   6.130  1.00  0.00           C  
ATOM     79  CG  LEU A   5      -7.352  -4.838   7.594  1.00  0.00           C  
ATOM     80  CD1 LEU A   5      -7.142  -3.706   8.549  1.00  0.00           C  
ATOM     81  CD2 LEU A   5      -8.764  -5.426   7.793  1.00  0.00           C  
ATOM     82  H   LEU A   5      -5.200  -5.878   5.844  1.00  0.00           H  
ATOM     83  HA  LEU A   5      -7.977  -6.025   5.152  1.00  0.00           H  
ATOM     84 1HB  LEU A   5      -6.212  -3.770   6.096  1.00  0.00           H  
ATOM     85 2HB  LEU A   5      -7.967  -3.620   5.907  1.00  0.00           H  
ATOM     86  HG  LEU A   5      -6.608  -5.609   7.802  1.00  0.00           H  
ATOM     87 1HD1 LEU A   5      -7.265  -4.068   9.570  1.00  0.00           H  
ATOM     88 2HD1 LEU A   5      -6.136  -3.309   8.424  1.00  0.00           H  
ATOM     89 3HD1 LEU A   5      -7.867  -2.937   8.356  1.00  0.00           H  
ATOM     90 1HD2 LEU A   5      -8.868  -5.777   8.820  1.00  0.00           H  
ATOM     91 2HD2 LEU A   5      -9.518  -4.685   7.609  1.00  0.00           H  
ATOM     92 3HD2 LEU A   5      -8.920  -6.253   7.133  1.00  0.00           H  
ATOM     93  N   PHE A   6      -6.085  -4.313   3.075  1.00  0.00           N  
ATOM     94  CA  PHE A   6      -6.085  -3.725   1.748  1.00  0.00           C  
ATOM     95  C   PHE A   6      -6.639  -4.732   0.734  1.00  0.00           C  
ATOM     96  O   PHE A   6      -7.442  -4.362  -0.127  1.00  0.00           O  
ATOM     97  CB  PHE A   6      -4.693  -3.236   1.359  1.00  0.00           C  
ATOM     98  CG  PHE A   6      -4.653  -2.554   0.054  1.00  0.00           C  
ATOM     99  CD1 PHE A   6      -5.044  -1.228  -0.057  1.00  0.00           C  
ATOM    100  CD2 PHE A   6      -4.240  -3.215  -1.068  1.00  0.00           C  
ATOM    101  CE1 PHE A   6      -5.018  -0.606  -1.274  1.00  0.00           C  
ATOM    102  CE2 PHE A   6      -4.216  -2.597  -2.262  1.00  0.00           C  
ATOM    103  CZ  PHE A   6      -4.607  -1.295  -2.380  1.00  0.00           C  
ATOM    104  H   PHE A   6      -5.191  -4.338   3.570  1.00  0.00           H  
ATOM    105  HA  PHE A   6      -6.740  -2.859   1.753  1.00  0.00           H  
ATOM    106 1HB  PHE A   6      -4.326  -2.544   2.111  1.00  0.00           H  
ATOM    107 2HB  PHE A   6      -3.999  -4.082   1.333  1.00  0.00           H  
ATOM    108  HD1 PHE A   6      -5.374  -0.690   0.833  1.00  0.00           H  
ATOM    109  HD2 PHE A   6      -3.923  -4.263  -0.991  1.00  0.00           H  
ATOM    110  HE1 PHE A   6      -5.323   0.424  -1.369  1.00  0.00           H  
ATOM    111  HE2 PHE A   6      -3.882  -3.144  -3.118  1.00  0.00           H  
ATOM    112  HZ  PHE A   6      -4.589  -0.806  -3.352  1.00  0.00           H  
ATOM    113  N   LEU A   7      -6.202  -6.000   0.804  1.00  0.00           N  
ATOM    114  CA  LEU A   7      -6.705  -7.017  -0.125  1.00  0.00           C  
ATOM    115  C   LEU A   7      -8.208  -7.252   0.013  1.00  0.00           C  
ATOM    116  O   LEU A   7      -8.922  -7.367  -0.997  1.00  0.00           O  
ATOM    117  CB  LEU A   7      -6.008  -8.354   0.142  1.00  0.00           C  
ATOM    118  CG  LEU A   7      -4.537  -8.458  -0.215  1.00  0.00           C  
ATOM    119  CD1 LEU A   7      -3.977  -9.775   0.345  1.00  0.00           C  
ATOM    120  CD2 LEU A   7      -4.378  -8.409  -1.725  1.00  0.00           C  
ATOM    121  H   LEU A   7      -5.482  -6.244   1.496  1.00  0.00           H  
ATOM    122  HA  LEU A   7      -6.513  -6.673  -1.139  1.00  0.00           H  
ATOM    123 1HB  LEU A   7      -6.091  -8.560   1.212  1.00  0.00           H  
ATOM    124 2HB  LEU A   7      -6.539  -9.132  -0.386  1.00  0.00           H  
ATOM    125  HG  LEU A   7      -3.985  -7.632   0.234  1.00  0.00           H  
ATOM    126 1HD1 LEU A   7      -2.920  -9.851   0.108  1.00  0.00           H  
ATOM    127 2HD1 LEU A   7      -4.100  -9.783   1.427  1.00  0.00           H  
ATOM    128 3HD1 LEU A   7      -4.512 -10.616  -0.089  1.00  0.00           H  
ATOM    129 1HD2 LEU A   7      -3.364  -8.496  -1.947  1.00  0.00           H  
ATOM    130 2HD2 LEU A   7      -4.895  -9.212  -2.171  1.00  0.00           H  
ATOM    131 3HD2 LEU A   7      -4.747  -7.477  -2.138  1.00  0.00           H  
ATOM    132  N   GLN A   8      -8.702  -7.268   1.259  1.00  0.00           N  
ATOM    133  CA  GLN A   8     -10.128  -7.467   1.498  1.00  0.00           C  
ATOM    134  C   GLN A   8     -10.912  -6.279   0.945  1.00  0.00           C  
ATOM    135  O   GLN A   8     -11.958  -6.456   0.308  1.00  0.00           O  
ATOM    136  CB  GLN A   8     -10.380  -7.612   2.993  1.00  0.00           C  
ATOM    137  CG  GLN A   8      -9.828  -8.883   3.598  1.00  0.00           C  
ATOM    138  CD  GLN A   8      -9.914  -8.851   5.087  1.00  0.00           C  
ATOM    139  OE1 GLN A   8     -10.106  -7.776   5.647  1.00  0.00           O  
ATOM    140  NE2 GLN A   8      -9.772  -9.995   5.736  1.00  0.00           N  
ATOM    141  H   GLN A   8      -8.053  -7.204   2.055  1.00  0.00           H  
ATOM    142  HA  GLN A   8     -10.449  -8.371   0.981  1.00  0.00           H  
ATOM    143 1HB  GLN A   8      -9.939  -6.762   3.514  1.00  0.00           H  
ATOM    144 2HB  GLN A   8     -11.450  -7.597   3.179  1.00  0.00           H  
ATOM    145 1HG  GLN A   8     -10.410  -9.728   3.239  1.00  0.00           H  
ATOM    146 2HG  GLN A   8      -8.785  -8.999   3.310  1.00  0.00           H  
ATOM    147 1HE2 GLN A   8      -9.819 -10.013   6.736  1.00  0.00           H  
ATOM    148 2HE2 GLN A   8      -9.614 -10.845   5.231  1.00  0.00           H  
ATOM    149  N   ILE A   9     -10.348  -5.077   1.119  1.00  0.00           N  
ATOM    150  CA  ILE A   9     -10.929  -3.848   0.617  1.00  0.00           C  
ATOM    151  C   ILE A   9     -10.982  -3.853  -0.872  1.00  0.00           C  
ATOM    152  O   ILE A   9     -11.998  -3.487  -1.448  1.00  0.00           O  
ATOM    153  CB  ILE A   9     -10.122  -2.628   1.064  1.00  0.00           C  
ATOM    154  CG1 ILE A   9     -10.303  -2.418   2.565  1.00  0.00           C  
ATOM    155  CG2 ILE A   9     -10.483  -1.433   0.229  1.00  0.00           C  
ATOM    156  CD1 ILE A   9      -9.307  -1.471   3.187  1.00  0.00           C  
ATOM    157  H   ILE A   9      -9.493  -5.019   1.680  1.00  0.00           H  
ATOM    158  HA  ILE A   9     -11.944  -3.763   1.001  1.00  0.00           H  
ATOM    159  HB  ILE A   9      -9.073  -2.832   0.919  1.00  0.00           H  
ATOM    160 1HG1 ILE A   9     -11.289  -2.025   2.733  1.00  0.00           H  
ATOM    161 2HG1 ILE A   9     -10.243  -3.370   3.063  1.00  0.00           H  
ATOM    162 1HG2 ILE A   9      -9.877  -0.601   0.543  1.00  0.00           H  
ATOM    163 2HG2 ILE A   9     -10.295  -1.598  -0.824  1.00  0.00           H  
ATOM    164 3HG2 ILE A   9     -11.534  -1.223   0.364  1.00  0.00           H  
ATOM    165 1HD1 ILE A   9      -9.518  -1.407   4.229  1.00  0.00           H  
ATOM    166 2HD1 ILE A   9      -8.310  -1.860   3.057  1.00  0.00           H  
ATOM    167 3HD1 ILE A   9      -9.364  -0.484   2.749  1.00  0.00           H  
ATOM    168  N   TRP A  10      -9.899  -4.245  -1.527  1.00  0.00           N  
ATOM    169  CA  TRP A  10      -9.928  -4.276  -2.964  1.00  0.00           C  
ATOM    170  C   TRP A  10     -11.103  -5.077  -3.467  1.00  0.00           C  
ATOM    171  O   TRP A  10     -11.880  -4.599  -4.299  1.00  0.00           O  
ATOM    172  CB  TRP A  10      -8.656  -4.874  -3.531  1.00  0.00           C  
ATOM    173  CG  TRP A  10      -8.797  -5.122  -4.974  1.00  0.00           C  
ATOM    174  CD1 TRP A  10      -8.999  -6.333  -5.558  1.00  0.00           C  
ATOM    175  CD2 TRP A  10      -8.791  -4.167  -6.037  1.00  0.00           C  
ATOM    176  NE1 TRP A  10      -9.121  -6.189  -6.898  1.00  0.00           N  
ATOM    177  CE2 TRP A  10      -8.999  -4.876  -7.214  1.00  0.00           C  
ATOM    178  CE3 TRP A  10      -8.630  -2.784  -6.094  1.00  0.00           C  
ATOM    179  CZ2 TRP A  10      -9.058  -4.258  -8.431  1.00  0.00           C  
ATOM    180  CZ3 TRP A  10      -8.683  -2.170  -7.329  1.00  0.00           C  
ATOM    181  CH2 TRP A  10      -8.899  -2.900  -8.462  1.00  0.00           C  
ATOM    182  H   TRP A  10      -9.047  -4.491  -1.015  1.00  0.00           H  
ATOM    183  HA  TRP A  10     -10.025  -3.256  -3.325  1.00  0.00           H  
ATOM    184 1HB  TRP A  10      -7.825  -4.194  -3.356  1.00  0.00           H  
ATOM    185 2HB  TRP A  10      -8.429  -5.816  -3.031  1.00  0.00           H  
ATOM    186  HD1 TRP A  10      -9.064  -7.274  -5.025  1.00  0.00           H  
ATOM    187  HE1 TRP A  10      -9.290  -6.926  -7.603  1.00  0.00           H  
ATOM    188  HE3 TRP A  10      -8.460  -2.206  -5.194  1.00  0.00           H  
ATOM    189  HZ2 TRP A  10      -9.231  -4.806  -9.349  1.00  0.00           H  
ATOM    190  HZ3 TRP A  10      -8.556  -1.093  -7.377  1.00  0.00           H  
ATOM    191  HH2 TRP A  10      -8.953  -2.404  -9.413  1.00  0.00           H  
ATOM    192  N   MET A  11     -11.272  -6.301  -2.967  1.00  0.00           N  
ATOM    193  CA  MET A  11     -12.344  -7.116  -3.513  1.00  0.00           C  
ATOM    194  C   MET A  11     -13.728  -6.533  -3.247  1.00  0.00           C  
ATOM    195  O   MET A  11     -14.587  -6.537  -4.146  1.00  0.00           O  
ATOM    196  CB  MET A  11     -12.253  -8.532  -2.952  1.00  0.00           C  
ATOM    197  CG  MET A  11     -11.032  -9.313  -3.417  1.00  0.00           C  
ATOM    198  SD  MET A  11     -11.028  -9.615  -5.206  1.00  0.00           S  
ATOM    199  CE  MET A  11      -9.434 -10.387  -5.489  1.00  0.00           C  
ATOM    200  H   MET A  11     -10.623  -6.658  -2.253  1.00  0.00           H  
ATOM    201  HA  MET A  11     -12.215  -7.156  -4.593  1.00  0.00           H  
ATOM    202 1HB  MET A  11     -12.211  -8.476  -1.859  1.00  0.00           H  
ATOM    203 2HB  MET A  11     -13.148  -9.091  -3.219  1.00  0.00           H  
ATOM    204 1HG  MET A  11     -10.146  -8.739  -3.162  1.00  0.00           H  
ATOM    205 2HG  MET A  11     -10.989 -10.269  -2.898  1.00  0.00           H  
ATOM    206 1HE  MET A  11      -9.332 -10.614  -6.549  1.00  0.00           H  
ATOM    207 2HE  MET A  11      -8.634  -9.708  -5.187  1.00  0.00           H  
ATOM    208 3HE  MET A  11      -9.363 -11.314  -4.913  1.00  0.00           H  
ATOM    209  N   VAL A  12     -13.934  -5.961  -2.059  1.00  0.00           N  
ATOM    210  CA  VAL A  12     -15.236  -5.398  -1.750  1.00  0.00           C  
ATOM    211  C   VAL A  12     -15.510  -4.115  -2.517  1.00  0.00           C  
ATOM    212  O   VAL A  12     -16.572  -3.970  -3.123  1.00  0.00           O  
ATOM    213  CB  VAL A  12     -15.350  -5.093  -0.246  1.00  0.00           C  
ATOM    214  CG1 VAL A  12     -16.627  -4.344   0.030  1.00  0.00           C  
ATOM    215  CG2 VAL A  12     -15.338  -6.393   0.566  1.00  0.00           C  
ATOM    216  H   VAL A  12     -13.195  -5.982  -1.345  1.00  0.00           H  
ATOM    217  HA  VAL A  12     -15.997  -6.132  -2.019  1.00  0.00           H  
ATOM    218  HB  VAL A  12     -14.506  -4.463   0.051  1.00  0.00           H  
ATOM    219 1HG1 VAL A  12     -16.664  -4.129   1.060  1.00  0.00           H  
ATOM    220 2HG1 VAL A  12     -16.654  -3.421  -0.507  1.00  0.00           H  
ATOM    221 3HG1 VAL A  12     -17.483  -4.954  -0.258  1.00  0.00           H  
ATOM    222 1HG2 VAL A  12     -15.407  -6.159   1.624  1.00  0.00           H  
ATOM    223 2HG2 VAL A  12     -16.185  -7.014   0.275  1.00  0.00           H  
ATOM    224 3HG2 VAL A  12     -14.416  -6.935   0.379  1.00  0.00           H  
ATOM    225  N   ALA A  13     -14.553  -3.189  -2.494  1.00  0.00           N  
ATOM    226  CA  ALA A  13     -14.700  -1.902  -3.144  1.00  0.00           C  
ATOM    227  C   ALA A  13     -14.860  -2.062  -4.649  1.00  0.00           C  
ATOM    228  O   ALA A  13     -15.672  -1.350  -5.251  1.00  0.00           O  
ATOM    229  CB  ALA A  13     -13.488  -1.041  -2.805  1.00  0.00           C  
ATOM    230  H   ALA A  13     -13.693  -3.391  -1.994  1.00  0.00           H  
ATOM    231  HA  ALA A  13     -15.595  -1.422  -2.766  1.00  0.00           H  
ATOM    232 1HB  ALA A  13     -13.577  -0.072  -3.256  1.00  0.00           H  
ATOM    233 2HB  ALA A  13     -13.411  -0.926  -1.726  1.00  0.00           H  
ATOM    234 3HB  ALA A  13     -12.596  -1.533  -3.174  1.00  0.00           H  
ATOM    235  N   THR A  14     -14.139  -3.023  -5.245  1.00  0.00           N  
ATOM    236  CA  THR A  14     -14.206  -3.292  -6.670  1.00  0.00           C  
ATOM    237  C   THR A  14     -15.565  -3.849  -7.038  1.00  0.00           C  
ATOM    238  O   THR A  14     -16.180  -3.399  -8.010  1.00  0.00           O  
ATOM    239  CB  THR A  14     -13.106  -4.292  -7.089  1.00  0.00           C  
ATOM    240  OG1 THR A  14     -11.848  -3.733  -6.794  1.00  0.00           O  
ATOM    241  CG2 THR A  14     -13.145  -4.603  -8.580  1.00  0.00           C  
ATOM    242  H   THR A  14     -13.470  -3.572  -4.702  1.00  0.00           H  
ATOM    243  HA  THR A  14     -14.058  -2.355  -7.204  1.00  0.00           H  
ATOM    244  HB  THR A  14     -13.230  -5.218  -6.523  1.00  0.00           H  
ATOM    245  HG1 THR A  14     -11.683  -3.827  -5.837  1.00  0.00           H  
ATOM    246 1HG2 THR A  14     -12.343  -5.306  -8.809  1.00  0.00           H  
ATOM    247 2HG2 THR A  14     -14.101  -5.046  -8.852  1.00  0.00           H  
ATOM    248 3HG2 THR A  14     -12.990  -3.705  -9.145  1.00  0.00           H  
ATOM    249  N   THR A  15     -16.060  -4.807  -6.251  1.00  0.00           N  
ATOM    250  CA  THR A  15     -17.343  -5.421  -6.523  1.00  0.00           C  
ATOM    251  C   THR A  15     -18.457  -4.398  -6.471  1.00  0.00           C  
ATOM    252  O   THR A  15     -19.309  -4.350  -7.355  1.00  0.00           O  
ATOM    253  CB  THR A  15     -17.654  -6.549  -5.516  1.00  0.00           C  
ATOM    254  OG1 THR A  15     -16.651  -7.572  -5.609  1.00  0.00           O  
ATOM    255  CG2 THR A  15     -19.038  -7.155  -5.810  1.00  0.00           C  
ATOM    256  H   THR A  15     -15.506  -5.169  -5.470  1.00  0.00           H  
ATOM    257  HA  THR A  15     -17.315  -5.846  -7.532  1.00  0.00           H  
ATOM    258  HB  THR A  15     -17.643  -6.140  -4.500  1.00  0.00           H  
ATOM    259  HG1 THR A  15     -15.815  -7.246  -5.205  1.00  0.00           H  
ATOM    260 1HG2 THR A  15     -19.239  -7.948  -5.094  1.00  0.00           H  
ATOM    261 2HG2 THR A  15     -19.820  -6.396  -5.725  1.00  0.00           H  
ATOM    262 3HG2 THR A  15     -19.045  -7.565  -6.818  1.00  0.00           H  
ATOM    263  N   LEU A  16     -18.442  -3.562  -5.437  1.00  0.00           N  
ATOM    264  CA  LEU A  16     -19.493  -2.579  -5.263  1.00  0.00           C  
ATOM    265  C   LEU A  16     -19.464  -1.523  -6.362  1.00  0.00           C  
ATOM    266  O   LEU A  16     -20.519  -1.090  -6.854  1.00  0.00           O  
ATOM    267  CB  LEU A  16     -19.295  -1.963  -3.890  1.00  0.00           C  
ATOM    268  CG  LEU A  16     -19.545  -2.876  -2.700  1.00  0.00           C  
ATOM    269  CD1 LEU A  16     -19.088  -2.173  -1.489  1.00  0.00           C  
ATOM    270  CD2 LEU A  16     -20.999  -3.191  -2.583  1.00  0.00           C  
ATOM    271  H   LEU A  16     -17.709  -3.649  -4.726  1.00  0.00           H  
ATOM    272  HA  LEU A  16     -20.450  -3.086  -5.321  1.00  0.00           H  
ATOM    273 1HB  LEU A  16     -18.266  -1.610  -3.825  1.00  0.00           H  
ATOM    274 2HB  LEU A  16     -19.947  -1.146  -3.770  1.00  0.00           H  
ATOM    275  HG  LEU A  16     -18.983  -3.798  -2.804  1.00  0.00           H  
ATOM    276 1HD1 LEU A  16     -19.250  -2.798  -0.615  1.00  0.00           H  
ATOM    277 2HD1 LEU A  16     -18.033  -1.946  -1.587  1.00  0.00           H  
ATOM    278 3HD1 LEU A  16     -19.645  -1.265  -1.390  1.00  0.00           H  
ATOM    279 1HD2 LEU A  16     -21.142  -3.819  -1.710  1.00  0.00           H  
ATOM    280 2HD2 LEU A  16     -21.549  -2.271  -2.477  1.00  0.00           H  
ATOM    281 3HD2 LEU A  16     -21.362  -3.722  -3.459  1.00  0.00           H  
ATOM    282  N   ALA A  17     -18.261  -1.129  -6.772  1.00  0.00           N  
ATOM    283  CA  ALA A  17     -18.073  -0.172  -7.841  1.00  0.00           C  
ATOM    284  C   ALA A  17     -18.603  -0.690  -9.158  1.00  0.00           C  
ATOM    285  O   ALA A  17     -19.105   0.072  -9.980  1.00  0.00           O  
ATOM    286  CB  ALA A  17     -16.627   0.100  -8.011  1.00  0.00           C  
ATOM    287  H   ALA A  17     -17.421  -1.469  -6.292  1.00  0.00           H  
ATOM    288  HA  ALA A  17     -18.606   0.743  -7.582  1.00  0.00           H  
ATOM    289 1HB  ALA A  17     -16.506   0.801  -8.775  1.00  0.00           H  
ATOM    290 2HB  ALA A  17     -16.222   0.469  -7.124  1.00  0.00           H  
ATOM    291 3HB  ALA A  17     -16.127  -0.821  -8.267  1.00  0.00           H  
ATOM    292  N   LYS A  18     -18.436  -1.999  -9.364  1.00  0.00           N  
ATOM    293  CA  LYS A  18     -18.883  -2.678 -10.559  1.00  0.00           C  
ATOM    294  C   LYS A  18     -20.407  -2.793 -10.579  1.00  0.00           C  
ATOM    295  O   LYS A  18     -21.028  -2.654 -11.635  1.00  0.00           O  
ATOM    296  CB  LYS A  18     -18.205  -4.039 -10.658  1.00  0.00           C  
ATOM    297  CG  LYS A  18     -18.485  -4.792 -11.919  1.00  0.00           C  
ATOM    298  CD  LYS A  18     -17.593  -6.007 -12.007  1.00  0.00           C  
ATOM    299  CE  LYS A  18     -17.797  -6.727 -13.304  1.00  0.00           C  
ATOM    300  NZ  LYS A  18     -16.892  -7.879 -13.442  1.00  0.00           N  
ATOM    301  H   LYS A  18     -17.931  -2.543  -8.659  1.00  0.00           H  
ATOM    302  HA  LYS A  18     -18.582  -2.084 -11.422  1.00  0.00           H  
ATOM    303 1HB  LYS A  18     -17.125  -3.907 -10.569  1.00  0.00           H  
ATOM    304 2HB  LYS A  18     -18.522  -4.660  -9.819  1.00  0.00           H  
ATOM    305 1HG  LYS A  18     -19.528  -5.114 -11.920  1.00  0.00           H  
ATOM    306 2HG  LYS A  18     -18.325  -4.145 -12.778  1.00  0.00           H  
ATOM    307 1HD  LYS A  18     -16.547  -5.704 -11.930  1.00  0.00           H  
ATOM    308 2HD  LYS A  18     -17.819  -6.684 -11.184  1.00  0.00           H  
ATOM    309 1HE  LYS A  18     -18.826  -7.074 -13.369  1.00  0.00           H  
ATOM    310 2HE  LYS A  18     -17.605  -6.034 -14.124  1.00  0.00           H  
ATOM    311 1HZ  LYS A  18     -17.067  -8.301 -14.351  1.00  0.00           H  
ATOM    312 2HZ  LYS A  18     -15.932  -7.567 -13.411  1.00  0.00           H  
ATOM    313 3HZ  LYS A  18     -17.045  -8.556 -12.717  1.00  0.00           H  
ATOM    314  N   GLU A  19     -21.018  -3.051  -9.412  1.00  0.00           N  
ATOM    315  CA  GLU A  19     -22.476  -3.135  -9.329  1.00  0.00           C  
ATOM    316  C   GLU A  19     -23.133  -1.794  -9.674  1.00  0.00           C  
ATOM    317  O   GLU A  19     -24.177  -1.753 -10.331  1.00  0.00           O  
ATOM    318  CB  GLU A  19     -22.942  -3.504  -7.905  1.00  0.00           C  
ATOM    319  CG  GLU A  19     -22.666  -4.926  -7.421  1.00  0.00           C  
ATOM    320  CD  GLU A  19     -23.094  -5.139  -5.954  1.00  0.00           C  
ATOM    321  OE1 GLU A  19     -23.468  -4.169  -5.297  1.00  0.00           O  
ATOM    322  OE2 GLU A  19     -23.051  -6.260  -5.501  1.00  0.00           O  
ATOM    323  H   GLU A  19     -20.444  -3.248  -8.586  1.00  0.00           H  
ATOM    324  HA  GLU A  19     -22.822  -3.889 -10.035  1.00  0.00           H  
ATOM    325 1HB  GLU A  19     -22.464  -2.830  -7.195  1.00  0.00           H  
ATOM    326 2HB  GLU A  19     -24.016  -3.336  -7.830  1.00  0.00           H  
ATOM    327 1HG  GLU A  19     -23.214  -5.622  -8.051  1.00  0.00           H  
ATOM    328 2HG  GLU A  19     -21.615  -5.143  -7.526  1.00  0.00           H  
ATOM    329  N   ALA A  20     -22.523  -0.694  -9.222  1.00  0.00           N  
ATOM    330  CA  ALA A  20     -23.069   0.642  -9.446  1.00  0.00           C  
ATOM    331  C   ALA A  20     -23.100   1.059 -10.916  1.00  0.00           C  
ATOM    332  O   ALA A  20     -22.129   0.891 -11.649  1.00  0.00           O  
ATOM    333  CB  ALA A  20     -22.254   1.653  -8.674  1.00  0.00           C  
ATOM    334  H   ALA A  20     -21.685  -0.810  -8.642  1.00  0.00           H  
ATOM    335  HA  ALA A  20     -24.088   0.638  -9.084  1.00  0.00           H  
ATOM    336 1HB  ALA A  20     -22.687   2.629  -8.822  1.00  0.00           H  
ATOM    337 2HB  ALA A  20     -22.262   1.398  -7.623  1.00  0.00           H  
ATOM    338 3HB  ALA A  20     -21.228   1.647  -9.041  1.00  0.00           H  
ATOM    339  N   LYS A  21     -24.196   1.708 -11.322  1.00  0.00           N  
ATOM    340  CA  LYS A  21     -24.323   2.202 -12.691  1.00  0.00           C  
ATOM    341  C   LYS A  21     -24.481   3.725 -12.757  1.00  0.00           C  
ATOM    342  O   LYS A  21     -23.752   4.390 -13.496  1.00  0.00           O  
ATOM    343  CB  LYS A  21     -25.520   1.524 -13.365  1.00  0.00           C  
ATOM    344  CG  LYS A  21     -25.438  -0.022 -13.436  1.00  0.00           C  
ATOM    345  CD  LYS A  21     -24.299  -0.517 -14.329  1.00  0.00           C  
ATOM    346  CE  LYS A  21     -24.264  -2.036 -14.397  1.00  0.00           C  
ATOM    347  NZ  LYS A  21     -23.161  -2.528 -15.285  1.00  0.00           N  
ATOM    348  H   LYS A  21     -24.970   1.825 -10.682  1.00  0.00           H  
ATOM    349  HA  LYS A  21     -23.416   1.955 -13.236  1.00  0.00           H  
ATOM    350 1HB  LYS A  21     -26.432   1.780 -12.818  1.00  0.00           H  
ATOM    351 2HB  LYS A  21     -25.630   1.906 -14.379  1.00  0.00           H  
ATOM    352 1HG  LYS A  21     -25.283  -0.421 -12.430  1.00  0.00           H  
ATOM    353 2HG  LYS A  21     -26.380  -0.412 -13.814  1.00  0.00           H  
ATOM    354 1HD  LYS A  21     -24.403  -0.106 -15.333  1.00  0.00           H  
ATOM    355 2HD  LYS A  21     -23.343  -0.197 -13.917  1.00  0.00           H  
ATOM    356 1HE  LYS A  21     -24.105  -2.426 -13.387  1.00  0.00           H  
ATOM    357 2HE  LYS A  21     -25.216  -2.406 -14.773  1.00  0.00           H  
ATOM    358 1HZ  LYS A  21     -23.161  -3.537 -15.294  1.00  0.00           H  
ATOM    359 2HZ  LYS A  21     -23.297  -2.181 -16.224  1.00  0.00           H  
ATOM    360 3HZ  LYS A  21     -22.269  -2.194 -14.933  1.00  0.00           H  
ATOM    361  N   SER A  22     -25.431   4.285 -12.003  1.00  0.00           N  
ATOM    362  CA  SER A  22     -25.650   5.733 -11.983  1.00  0.00           C  
ATOM    363  C   SER A  22     -24.913   6.328 -10.792  1.00  0.00           C  
ATOM    364  O   SER A  22     -24.537   5.590  -9.877  1.00  0.00           O  
ATOM    365  CB  SER A  22     -27.127   6.048 -11.889  1.00  0.00           C  
ATOM    366  OG  SER A  22     -27.623   5.689 -10.633  1.00  0.00           O  
ATOM    367  H   SER A  22     -26.047   3.708 -11.417  1.00  0.00           H  
ATOM    368  HA  SER A  22     -25.247   6.174 -12.897  1.00  0.00           H  
ATOM    369 1HB  SER A  22     -27.277   7.114 -12.051  1.00  0.00           H  
ATOM    370 2HB  SER A  22     -27.669   5.514 -12.666  1.00  0.00           H  
ATOM    371  HG  SER A  22     -27.734   4.712 -10.652  1.00  0.00           H  
ATOM    372  N   GLU A  23     -24.798   7.656 -10.722  1.00  0.00           N  
ATOM    373  CA  GLU A  23     -24.120   8.303  -9.591  1.00  0.00           C  
ATOM    374  C   GLU A  23     -24.788   7.959  -8.256  1.00  0.00           C  
ATOM    375  O   GLU A  23     -24.111   7.809  -7.232  1.00  0.00           O  
ATOM    376  CB  GLU A  23     -24.101   9.818  -9.796  1.00  0.00           C  
ATOM    377  CG  GLU A  23     -23.274  10.275 -11.005  1.00  0.00           C  
ATOM    378  CD  GLU A  23     -24.033  10.174 -12.314  1.00  0.00           C  
ATOM    379  OE1 GLU A  23     -25.176   9.753 -12.282  1.00  0.00           O  
ATOM    380  OE2 GLU A  23     -23.482  10.506 -13.330  1.00  0.00           O  
ATOM    381  H   GLU A  23     -25.143   8.242 -11.488  1.00  0.00           H  
ATOM    382  HA  GLU A  23     -23.090   7.942  -9.561  1.00  0.00           H  
ATOM    383 1HB  GLU A  23     -25.122  10.183  -9.917  1.00  0.00           H  
ATOM    384 2HB  GLU A  23     -23.691  10.298  -8.907  1.00  0.00           H  
ATOM    385 1HG  GLU A  23     -22.964  11.309 -10.854  1.00  0.00           H  
ATOM    386 2HG  GLU A  23     -22.375   9.661 -11.065  1.00  0.00           H  
ATOM    387  N   GLU A  24     -26.107   7.783  -8.286  1.00  0.00           N  
ATOM    388  CA  GLU A  24     -26.877   7.426  -7.104  1.00  0.00           C  
ATOM    389  C   GLU A  24     -26.559   5.996  -6.660  1.00  0.00           C  
ATOM    390  O   GLU A  24     -26.625   5.685  -5.466  1.00  0.00           O  
ATOM    391  CB  GLU A  24     -28.375   7.614  -7.349  1.00  0.00           C  
ATOM    392  CG  GLU A  24     -28.788   9.086  -7.514  1.00  0.00           C  
ATOM    393  CD  GLU A  24     -28.471   9.916  -6.282  1.00  0.00           C  
ATOM    394  OE1 GLU A  24     -28.833   9.518  -5.208  1.00  0.00           O  
ATOM    395  OE2 GLU A  24     -27.831  10.940  -6.419  1.00  0.00           O  
ATOM    396  H   GLU A  24     -26.596   7.956  -9.155  1.00  0.00           H  
ATOM    397  HA  GLU A  24     -26.588   8.095  -6.295  1.00  0.00           H  
ATOM    398 1HB  GLU A  24     -28.666   7.072  -8.251  1.00  0.00           H  
ATOM    399 2HB  GLU A  24     -28.937   7.193  -6.516  1.00  0.00           H  
ATOM    400 1HG  GLU A  24     -28.261   9.509  -8.369  1.00  0.00           H  
ATOM    401 2HG  GLU A  24     -29.857   9.135  -7.717  1.00  0.00           H  
ATOM    402  N   ASP A  25     -26.175   5.123  -7.599  1.00  0.00           N  
ATOM    403  CA  ASP A  25     -25.893   3.752  -7.252  1.00  0.00           C  
ATOM    404  C   ASP A  25     -24.492   3.701  -6.699  1.00  0.00           C  
ATOM    405  O   ASP A  25     -24.185   2.836  -5.884  1.00  0.00           O  
ATOM    406  CB  ASP A  25     -25.980   2.824  -8.444  1.00  0.00           C  
ATOM    407  CG  ASP A  25     -27.373   2.671  -9.090  1.00  0.00           C  
ATOM    408  OD1 ASP A  25     -28.350   2.229  -8.456  1.00  0.00           O  
ATOM    409  OD2 ASP A  25     -27.438   3.023 -10.270  1.00  0.00           O  
ATOM    410  H   ASP A  25     -26.075   5.395  -8.576  1.00  0.00           H  
ATOM    411  HA  ASP A  25     -26.574   3.430  -6.484  1.00  0.00           H  
ATOM    412 1HB  ASP A  25     -25.273   3.173  -9.190  1.00  0.00           H  
ATOM    413 2HB  ASP A  25     -25.668   1.844  -8.118  1.00  0.00           H  
ATOM    414  N   VAL A  26     -23.642   4.630  -7.143  1.00  0.00           N  
ATOM    415  CA  VAL A  26     -22.295   4.697  -6.613  1.00  0.00           C  
ATOM    416  C   VAL A  26     -22.429   5.097  -5.152  1.00  0.00           C  
ATOM    417  O   VAL A  26     -21.771   4.510  -4.299  1.00  0.00           O  
ATOM    418  CB  VAL A  26     -21.413   5.705  -7.363  1.00  0.00           C  
ATOM    419  CG1 VAL A  26     -20.053   5.854  -6.660  1.00  0.00           C  
ATOM    420  CG2 VAL A  26     -21.225   5.236  -8.757  1.00  0.00           C  
ATOM    421  H   VAL A  26     -23.953   5.260  -7.887  1.00  0.00           H  
ATOM    422  HA  VAL A  26     -21.829   3.721  -6.674  1.00  0.00           H  
ATOM    423  HB  VAL A  26     -21.894   6.676  -7.364  1.00  0.00           H  
ATOM    424 1HG1 VAL A  26     -19.441   6.571  -7.204  1.00  0.00           H  
ATOM    425 2HG1 VAL A  26     -20.182   6.209  -5.632  1.00  0.00           H  
ATOM    426 3HG1 VAL A  26     -19.547   4.891  -6.642  1.00  0.00           H  
ATOM    427 1HG2 VAL A  26     -20.614   5.954  -9.282  1.00  0.00           H  
ATOM    428 2HG2 VAL A  26     -20.733   4.271  -8.742  1.00  0.00           H  
ATOM    429 3HG2 VAL A  26     -22.180   5.146  -9.257  1.00  0.00           H  
ATOM    430  N   LYS A  27     -23.307   6.062  -4.846  1.00  0.00           N  
ATOM    431  CA  LYS A  27     -23.507   6.440  -3.450  1.00  0.00           C  
ATOM    432  C   LYS A  27     -23.975   5.226  -2.629  1.00  0.00           C  
ATOM    433  O   LYS A  27     -23.484   5.014  -1.514  1.00  0.00           O  
ATOM    434  CB  LYS A  27     -24.549   7.551  -3.344  1.00  0.00           C  
ATOM    435  CG  LYS A  27     -24.104   8.907  -3.861  1.00  0.00           C  
ATOM    436  CD  LYS A  27     -25.263   9.902  -3.799  1.00  0.00           C  
ATOM    437  CE  LYS A  27     -24.890  11.260  -4.368  1.00  0.00           C  
ATOM    438  NZ  LYS A  27     -26.079  12.163  -4.454  1.00  0.00           N  
ATOM    439  H   LYS A  27     -23.792   6.556  -5.601  1.00  0.00           H  
ATOM    440  HA  LYS A  27     -22.558   6.789  -3.042  1.00  0.00           H  
ATOM    441 1HB  LYS A  27     -25.439   7.266  -3.896  1.00  0.00           H  
ATOM    442 2HB  LYS A  27     -24.840   7.671  -2.302  1.00  0.00           H  
ATOM    443 1HG  LYS A  27     -23.272   9.273  -3.258  1.00  0.00           H  
ATOM    444 2HG  LYS A  27     -23.770   8.809  -4.891  1.00  0.00           H  
ATOM    445 1HD  LYS A  27     -26.109   9.512  -4.368  1.00  0.00           H  
ATOM    446 2HD  LYS A  27     -25.579  10.030  -2.766  1.00  0.00           H  
ATOM    447 1HE  LYS A  27     -24.141  11.721  -3.727  1.00  0.00           H  
ATOM    448 2HE  LYS A  27     -24.472  11.130  -5.368  1.00  0.00           H  
ATOM    449 1HZ  LYS A  27     -25.809  13.052  -4.836  1.00  0.00           H  
ATOM    450 2HZ  LYS A  27     -26.784  11.720  -5.086  1.00  0.00           H  
ATOM    451 3HZ  LYS A  27     -26.483  12.297  -3.543  1.00  0.00           H  
ATOM    452  N   LYS A  28     -24.896   4.409  -3.178  1.00  0.00           N  
ATOM    453  CA  LYS A  28     -25.333   3.208  -2.461  1.00  0.00           C  
ATOM    454  C   LYS A  28     -24.165   2.242  -2.273  1.00  0.00           C  
ATOM    455  O   LYS A  28     -24.030   1.623  -1.213  1.00  0.00           O  
ATOM    456  CB  LYS A  28     -26.466   2.487  -3.197  1.00  0.00           C  
ATOM    457  CG  LYS A  28     -27.841   3.192  -3.169  1.00  0.00           C  
ATOM    458  CD  LYS A  28     -28.964   2.309  -3.807  1.00  0.00           C  
ATOM    459  CE  LYS A  28     -28.792   2.267  -5.327  1.00  0.00           C  
ATOM    460  NZ  LYS A  28     -29.863   1.593  -6.059  1.00  0.00           N  
ATOM    461  H   LYS A  28     -25.320   4.663  -4.078  1.00  0.00           H  
ATOM    462  HA  LYS A  28     -25.687   3.505  -1.474  1.00  0.00           H  
ATOM    463 1HB  LYS A  28     -26.165   2.364  -4.229  1.00  0.00           H  
ATOM    464 2HB  LYS A  28     -26.590   1.490  -2.776  1.00  0.00           H  
ATOM    465 1HG  LYS A  28     -28.105   3.420  -2.138  1.00  0.00           H  
ATOM    466 2HG  LYS A  28     -27.770   4.128  -3.722  1.00  0.00           H  
ATOM    467 1HD  LYS A  28     -28.912   1.295  -3.409  1.00  0.00           H  
ATOM    468 2HD  LYS A  28     -29.940   2.729  -3.570  1.00  0.00           H  
ATOM    469 1HE  LYS A  28     -28.728   3.293  -5.688  1.00  0.00           H  
ATOM    470 2HE  LYS A  28     -27.872   1.746  -5.559  1.00  0.00           H  
ATOM    471 1HZ  LYS A  28     -29.568   1.669  -7.059  1.00  0.00           H  
ATOM    472 2HZ  LYS A  28     -29.934   0.627  -5.784  1.00  0.00           H  
ATOM    473 3HZ  LYS A  28     -30.745   2.055  -5.915  1.00  0.00           H  
ATOM    474  N   ALA A  29     -23.323   2.114  -3.309  1.00  0.00           N  
ATOM    475  CA  ALA A  29     -22.159   1.248  -3.259  1.00  0.00           C  
ATOM    476  C   ALA A  29     -21.195   1.724  -2.173  1.00  0.00           C  
ATOM    477  O   ALA A  29     -20.670   0.900  -1.419  1.00  0.00           O  
ATOM    478  CB  ALA A  29     -21.495   1.240  -4.629  1.00  0.00           C  
ATOM    479  H   ALA A  29     -23.543   2.595  -4.181  1.00  0.00           H  
ATOM    480  HA  ALA A  29     -22.483   0.241  -3.012  1.00  0.00           H  
ATOM    481 1HB  ALA A  29     -20.653   0.616  -4.653  1.00  0.00           H  
ATOM    482 2HB  ALA A  29     -22.215   0.888  -5.359  1.00  0.00           H  
ATOM    483 3HB  ALA A  29     -21.187   2.233  -4.881  1.00  0.00           H  
ATOM    484  N   GLU A  30     -21.024   3.040  -2.016  1.00  0.00           N  
ATOM    485  CA  GLU A  30     -20.153   3.565  -0.972  1.00  0.00           C  
ATOM    486  C   GLU A  30     -20.733   3.272   0.411  1.00  0.00           C  
ATOM    487  O   GLU A  30     -19.980   2.988   1.347  1.00  0.00           O  
ATOM    488  CB  GLU A  30     -19.895   5.065  -1.138  1.00  0.00           C  
ATOM    489  CG  GLU A  30     -19.046   5.414  -2.353  1.00  0.00           C  
ATOM    490  CD  GLU A  30     -18.745   6.889  -2.506  1.00  0.00           C  
ATOM    491  OE1 GLU A  30     -18.780   7.607  -1.531  1.00  0.00           O  
ATOM    492  OE2 GLU A  30     -18.499   7.304  -3.613  1.00  0.00           O  
ATOM    493  H   GLU A  30     -21.447   3.674  -2.702  1.00  0.00           H  
ATOM    494  HA  GLU A  30     -19.195   3.061  -1.043  1.00  0.00           H  
ATOM    495 1HB  GLU A  30     -20.850   5.585  -1.239  1.00  0.00           H  
ATOM    496 2HB  GLU A  30     -19.400   5.454  -0.250  1.00  0.00           H  
ATOM    497 1HG  GLU A  30     -18.101   4.876  -2.272  1.00  0.00           H  
ATOM    498 2HG  GLU A  30     -19.552   5.060  -3.243  1.00  0.00           H  
ATOM    499  N   LYS A  31     -22.062   3.333   0.553  1.00  0.00           N  
ATOM    500  CA  LYS A  31     -22.680   3.019   1.840  1.00  0.00           C  
ATOM    501  C   LYS A  31     -22.475   1.538   2.188  1.00  0.00           C  
ATOM    502  O   LYS A  31     -22.172   1.210   3.344  1.00  0.00           O  
ATOM    503  CB  LYS A  31     -24.168   3.370   1.827  1.00  0.00           C  
ATOM    504  CG  LYS A  31     -24.452   4.871   1.812  1.00  0.00           C  
ATOM    505  CD  LYS A  31     -25.950   5.165   1.754  1.00  0.00           C  
ATOM    506  CE  LYS A  31     -26.219   6.664   1.706  1.00  0.00           C  
ATOM    507  NZ  LYS A  31     -27.676   6.966   1.611  1.00  0.00           N  
ATOM    508  H   LYS A  31     -22.625   3.662  -0.240  1.00  0.00           H  
ATOM    509  HA  LYS A  31     -22.193   3.615   2.610  1.00  0.00           H  
ATOM    510 1HB  LYS A  31     -24.631   2.935   0.943  1.00  0.00           H  
ATOM    511 2HB  LYS A  31     -24.653   2.936   2.698  1.00  0.00           H  
ATOM    512 1HG  LYS A  31     -24.032   5.322   2.711  1.00  0.00           H  
ATOM    513 2HG  LYS A  31     -23.966   5.318   0.949  1.00  0.00           H  
ATOM    514 1HD  LYS A  31     -26.371   4.703   0.860  1.00  0.00           H  
ATOM    515 2HD  LYS A  31     -26.441   4.742   2.629  1.00  0.00           H  
ATOM    516 1HE  LYS A  31     -25.819   7.127   2.606  1.00  0.00           H  
ATOM    517 2HE  LYS A  31     -25.713   7.087   0.835  1.00  0.00           H  
ATOM    518 1HZ  LYS A  31     -27.812   7.967   1.580  1.00  0.00           H  
ATOM    519 2HZ  LYS A  31     -28.053   6.550   0.771  1.00  0.00           H  
ATOM    520 3HZ  LYS A  31     -28.153   6.588   2.416  1.00  0.00           H  
ATOM    521  N   LYS A  32     -22.603   0.649   1.185  1.00  0.00           N  
ATOM    522  CA  LYS A  32     -22.379  -0.782   1.390  1.00  0.00           C  
ATOM    523  C   LYS A  32     -20.914  -1.007   1.757  1.00  0.00           C  
ATOM    524  O   LYS A  32     -20.584  -1.847   2.603  1.00  0.00           O  
ATOM    525  CB  LYS A  32     -22.757  -1.580   0.144  1.00  0.00           C  
ATOM    526  CG  LYS A  32     -24.270  -1.662  -0.121  1.00  0.00           C  
ATOM    527  CD  LYS A  32     -24.619  -2.320  -1.486  1.00  0.00           C  
ATOM    528  CE  LYS A  32     -24.449  -3.857  -1.471  1.00  0.00           C  
ATOM    529  NZ  LYS A  32     -24.873  -4.504  -2.775  1.00  0.00           N  
ATOM    530  H   LYS A  32     -22.913   0.990   0.267  1.00  0.00           H  
ATOM    531  HA  LYS A  32     -22.994  -1.119   2.227  1.00  0.00           H  
ATOM    532 1HB  LYS A  32     -22.306  -1.096  -0.713  1.00  0.00           H  
ATOM    533 2HB  LYS A  32     -22.348  -2.583   0.220  1.00  0.00           H  
ATOM    534 1HG  LYS A  32     -24.738  -2.233   0.680  1.00  0.00           H  
ATOM    535 2HG  LYS A  32     -24.684  -0.654  -0.105  1.00  0.00           H  
ATOM    536 1HD  LYS A  32     -25.652  -2.083  -1.739  1.00  0.00           H  
ATOM    537 2HD  LYS A  32     -23.979  -1.901  -2.261  1.00  0.00           H  
ATOM    538 1HE  LYS A  32     -23.419  -4.107  -1.284  1.00  0.00           H  
ATOM    539 2HE  LYS A  32     -25.060  -4.264  -0.668  1.00  0.00           H  
ATOM    540 1HZ  LYS A  32     -24.752  -5.504  -2.708  1.00  0.00           H  
ATOM    541 2HZ  LYS A  32     -25.841  -4.301  -2.954  1.00  0.00           H  
ATOM    542 3HZ  LYS A  32     -24.315  -4.175  -3.589  1.00  0.00           H  
ATOM    543  N   LEU A  33     -20.022  -0.229   1.135  1.00  0.00           N  
ATOM    544  CA  LEU A  33     -18.613  -0.331   1.433  1.00  0.00           C  
ATOM    545  C   LEU A  33     -18.380   0.069   2.872  1.00  0.00           C  
ATOM    546  O   LEU A  33     -17.675  -0.636   3.584  1.00  0.00           O  
ATOM    547  CB  LEU A  33     -17.776   0.561   0.508  1.00  0.00           C  
ATOM    548  CG  LEU A  33     -16.258   0.577   0.734  1.00  0.00           C  
ATOM    549  CD1 LEU A  33     -15.638  -0.814   0.544  1.00  0.00           C  
ATOM    550  CD2 LEU A  33     -15.640   1.578  -0.207  1.00  0.00           C  
ATOM    551  H   LEU A  33     -20.339   0.403   0.396  1.00  0.00           H  
ATOM    552  HA  LEU A  33     -18.317  -1.367   1.303  1.00  0.00           H  
ATOM    553 1HB  LEU A  33     -17.967   0.280  -0.512  1.00  0.00           H  
ATOM    554 2HB  LEU A  33     -18.114   1.576   0.635  1.00  0.00           H  
ATOM    555  HG  LEU A  33     -16.075   0.882   1.730  1.00  0.00           H  
ATOM    556 1HD1 LEU A  33     -14.569  -0.766   0.721  1.00  0.00           H  
ATOM    557 2HD1 LEU A  33     -16.073  -1.518   1.244  1.00  0.00           H  
ATOM    558 3HD1 LEU A  33     -15.816  -1.151  -0.463  1.00  0.00           H  
ATOM    559 1HD2 LEU A  33     -14.595   1.625  -0.033  1.00  0.00           H  
ATOM    560 2HD2 LEU A  33     -15.812   1.279  -1.213  1.00  0.00           H  
ATOM    561 3HD2 LEU A  33     -16.078   2.558  -0.037  1.00  0.00           H  
ATOM    562  N   GLN A  34     -19.017   1.146   3.348  1.00  0.00           N  
ATOM    563  CA  GLN A  34     -18.786   1.538   4.730  1.00  0.00           C  
ATOM    564  C   GLN A  34     -19.214   0.431   5.682  1.00  0.00           C  
ATOM    565  O   GLN A  34     -18.514   0.176   6.665  1.00  0.00           O  
ATOM    566  CB  GLN A  34     -19.553   2.813   5.084  1.00  0.00           C  
ATOM    567  CG  GLN A  34     -19.226   3.392   6.488  1.00  0.00           C  
ATOM    568  CD  GLN A  34     -17.796   3.900   6.582  1.00  0.00           C  
ATOM    569  OE1 GLN A  34     -17.375   4.661   5.697  1.00  0.00           O  
ATOM    570  NE2 GLN A  34     -17.051   3.518   7.613  1.00  0.00           N  
ATOM    571  H   GLN A  34     -19.570   1.732   2.716  1.00  0.00           H  
ATOM    572  HA  GLN A  34     -17.727   1.717   4.868  1.00  0.00           H  
ATOM    573 1HB  GLN A  34     -19.347   3.575   4.332  1.00  0.00           H  
ATOM    574 2HB  GLN A  34     -20.624   2.605   5.046  1.00  0.00           H  
ATOM    575 1HG  GLN A  34     -19.898   4.222   6.693  1.00  0.00           H  
ATOM    576 2HG  GLN A  34     -19.355   2.614   7.249  1.00  0.00           H  
ATOM    577 1HE2 GLN A  34     -16.099   3.837   7.682  1.00  0.00           H  
ATOM    578 2HE2 GLN A  34     -17.391   2.869   8.346  1.00  0.00           H  
ATOM    579  N   GLU A  35     -20.315  -0.276   5.386  1.00  0.00           N  
ATOM    580  CA  GLU A  35     -20.691  -1.358   6.288  1.00  0.00           C  
ATOM    581  C   GLU A  35     -19.612  -2.432   6.291  1.00  0.00           C  
ATOM    582  O   GLU A  35     -19.217  -2.921   7.352  1.00  0.00           O  
ATOM    583  CB  GLU A  35     -22.016  -2.015   5.892  1.00  0.00           C  
ATOM    584  CG  GLU A  35     -23.265  -1.184   6.093  1.00  0.00           C  
ATOM    585  CD  GLU A  35     -24.509  -1.960   5.712  1.00  0.00           C  
ATOM    586  OE1 GLU A  35     -24.362  -3.030   5.156  1.00  0.00           O  
ATOM    587  OE2 GLU A  35     -25.590  -1.499   5.983  1.00  0.00           O  
ATOM    588  H   GLU A  35     -20.904   0.003   4.591  1.00  0.00           H  
ATOM    589  HA  GLU A  35     -20.779  -0.954   7.298  1.00  0.00           H  
ATOM    590 1HB  GLU A  35     -21.972  -2.282   4.833  1.00  0.00           H  
ATOM    591 2HB  GLU A  35     -22.138  -2.936   6.448  1.00  0.00           H  
ATOM    592 1HG  GLU A  35     -23.331  -0.881   7.135  1.00  0.00           H  
ATOM    593 2HG  GLU A  35     -23.192  -0.285   5.478  1.00  0.00           H  
ATOM    594  N   TRP A  36     -19.070  -2.746   5.111  1.00  0.00           N  
ATOM    595  CA  TRP A  36     -18.003  -3.732   5.021  1.00  0.00           C  
ATOM    596  C   TRP A  36     -16.747  -3.306   5.754  1.00  0.00           C  
ATOM    597  O   TRP A  36     -16.150  -4.107   6.470  1.00  0.00           O  
ATOM    598  CB  TRP A  36     -17.647  -3.987   3.571  1.00  0.00           C  
ATOM    599  CG  TRP A  36     -18.425  -5.043   2.913  1.00  0.00           C  
ATOM    600  CD1 TRP A  36     -19.447  -4.932   2.010  1.00  0.00           C  
ATOM    601  CD2 TRP A  36     -18.167  -6.438   3.063  1.00  0.00           C  
ATOM    602  NE1 TRP A  36     -19.847  -6.174   1.610  1.00  0.00           N  
ATOM    603  CE2 TRP A  36     -19.064  -7.110   2.242  1.00  0.00           C  
ATOM    604  CE3 TRP A  36     -17.242  -7.163   3.813  1.00  0.00           C  
ATOM    605  CZ2 TRP A  36     -19.070  -8.483   2.150  1.00  0.00           C  
ATOM    606  CZ3 TRP A  36     -17.241  -8.532   3.724  1.00  0.00           C  
ATOM    607  CH2 TRP A  36     -18.132  -9.182   2.913  1.00  0.00           C  
ATOM    608  H   TRP A  36     -19.467  -2.332   4.258  1.00  0.00           H  
ATOM    609  HA  TRP A  36     -18.363  -4.660   5.457  1.00  0.00           H  
ATOM    610 1HB  TRP A  36     -17.798  -3.075   3.008  1.00  0.00           H  
ATOM    611 2HB  TRP A  36     -16.589  -4.238   3.500  1.00  0.00           H  
ATOM    612  HD1 TRP A  36     -19.876  -3.998   1.658  1.00  0.00           H  
ATOM    613  HE1 TRP A  36     -20.583  -6.368   0.948  1.00  0.00           H  
ATOM    614  HE3 TRP A  36     -16.536  -6.649   4.453  1.00  0.00           H  
ATOM    615  HZ2 TRP A  36     -19.769  -9.018   1.507  1.00  0.00           H  
ATOM    616  HZ3 TRP A  36     -16.513  -9.088   4.314  1.00  0.00           H  
ATOM    617  HH2 TRP A  36     -18.108 -10.269   2.862  1.00  0.00           H  
ATOM    618  N   LEU A  37     -16.380  -2.042   5.629  1.00  0.00           N  
ATOM    619  CA  LEU A  37     -15.178  -1.533   6.254  1.00  0.00           C  
ATOM    620  C   LEU A  37     -15.298  -1.600   7.768  1.00  0.00           C  
ATOM    621  O   LEU A  37     -14.335  -1.938   8.469  1.00  0.00           O  
ATOM    622  CB  LEU A  37     -14.963  -0.089   5.799  1.00  0.00           C  
ATOM    623  CG  LEU A  37     -14.627   0.115   4.277  1.00  0.00           C  
ATOM    624  CD1 LEU A  37     -14.650   1.619   3.942  1.00  0.00           C  
ATOM    625  CD2 LEU A  37     -13.315  -0.477   3.947  1.00  0.00           C  
ATOM    626  H   LEU A  37     -16.929  -1.437   5.017  1.00  0.00           H  
ATOM    627  HA  LEU A  37     -14.343  -2.159   5.964  1.00  0.00           H  
ATOM    628 1HB  LEU A  37     -15.871   0.474   6.019  1.00  0.00           H  
ATOM    629 2HB  LEU A  37     -14.178   0.315   6.387  1.00  0.00           H  
ATOM    630  HG  LEU A  37     -15.362  -0.379   3.686  1.00  0.00           H  
ATOM    631 1HD1 LEU A  37     -14.430   1.773   2.897  1.00  0.00           H  
ATOM    632 2HD1 LEU A  37     -15.622   2.033   4.161  1.00  0.00           H  
ATOM    633 3HD1 LEU A  37     -13.930   2.131   4.510  1.00  0.00           H  
ATOM    634 1HD2 LEU A  37     -13.129  -0.344   2.911  1.00  0.00           H  
ATOM    635 2HD2 LEU A  37     -12.563   0.015   4.513  1.00  0.00           H  
ATOM    636 3HD2 LEU A  37     -13.307  -1.535   4.160  1.00  0.00           H  
ATOM    637  N   ASP A  38     -16.496  -1.345   8.297  1.00  0.00           N  
ATOM    638  CA  ASP A  38     -16.649  -1.415   9.736  1.00  0.00           C  
ATOM    639  C   ASP A  38     -16.606  -2.887  10.185  1.00  0.00           C  
ATOM    640  O   ASP A  38     -15.946  -3.226  11.166  1.00  0.00           O  
ATOM    641  CB  ASP A  38     -17.987  -0.796  10.159  1.00  0.00           C  
ATOM    642  CG  ASP A  38     -18.105   0.752   9.942  1.00  0.00           C  
ATOM    643  OD1 ASP A  38     -17.127   1.436   9.704  1.00  0.00           O  
ATOM    644  OD2 ASP A  38     -19.205   1.228  10.037  1.00  0.00           O  
ATOM    645  H   ASP A  38     -17.263  -1.009   7.700  1.00  0.00           H  
ATOM    646  HA  ASP A  38     -15.830  -0.873  10.208  1.00  0.00           H  
ATOM    647 1HB  ASP A  38     -18.785  -1.274   9.580  1.00  0.00           H  
ATOM    648 2HB  ASP A  38     -18.172  -1.019  11.208  1.00  0.00           H  
ATOM    649  N   LYS A  39     -17.228  -3.787   9.408  1.00  0.00           N  
ATOM    650  CA  LYS A  39     -17.275  -5.228   9.715  1.00  0.00           C  
ATOM    651  C   LYS A  39     -15.887  -5.872   9.696  1.00  0.00           C  
ATOM    652  O   LYS A  39     -15.583  -6.758  10.496  1.00  0.00           O  
ATOM    653  CB  LYS A  39     -18.199  -5.939   8.723  1.00  0.00           C  
ATOM    654  CG  LYS A  39     -19.685  -5.628   8.922  1.00  0.00           C  
ATOM    655  CD  LYS A  39     -20.549  -6.233   7.810  1.00  0.00           C  
ATOM    656  CE  LYS A  39     -22.019  -5.840   7.984  1.00  0.00           C  
ATOM    657  NZ  LYS A  39     -22.875  -6.311   6.848  1.00  0.00           N  
ATOM    658  H   LYS A  39     -17.758  -3.448   8.599  1.00  0.00           H  
ATOM    659  HA  LYS A  39     -17.682  -5.348  10.717  1.00  0.00           H  
ATOM    660 1HB  LYS A  39     -17.928  -5.650   7.709  1.00  0.00           H  
ATOM    661 2HB  LYS A  39     -18.060  -7.015   8.805  1.00  0.00           H  
ATOM    662 1HG  LYS A  39     -20.000  -6.058   9.872  1.00  0.00           H  
ATOM    663 2HG  LYS A  39     -19.842  -4.562   8.979  1.00  0.00           H  
ATOM    664 1HD  LYS A  39     -20.199  -5.865   6.841  1.00  0.00           H  
ATOM    665 2HD  LYS A  39     -20.461  -7.318   7.824  1.00  0.00           H  
ATOM    666 1HE  LYS A  39     -22.394  -6.272   8.909  1.00  0.00           H  
ATOM    667 2HE  LYS A  39     -22.087  -4.755   8.048  1.00  0.00           H  
ATOM    668 1HZ  LYS A  39     -23.833  -6.020   7.004  1.00  0.00           H  
ATOM    669 2HZ  LYS A  39     -22.542  -5.899   5.982  1.00  0.00           H  
ATOM    670 3HZ  LYS A  39     -22.836  -7.316   6.778  1.00  0.00           H  
ATOM    671  N   LEU A  40     -15.037  -5.381   8.802  1.00  0.00           N  
ATOM    672  CA  LEU A  40     -13.671  -5.848   8.608  1.00  0.00           C  
ATOM    673  C   LEU A  40     -12.677  -5.168   9.558  1.00  0.00           C  
ATOM    674  O   LEU A  40     -11.483  -5.450   9.501  1.00  0.00           O  
ATOM    675  CB  LEU A  40     -13.239  -5.581   7.152  1.00  0.00           C  
ATOM    676  CG  LEU A  40     -13.970  -6.337   5.998  1.00  0.00           C  
ATOM    677  CD1 LEU A  40     -13.496  -5.741   4.655  1.00  0.00           C  
ATOM    678  CD2 LEU A  40     -13.660  -7.826   6.045  1.00  0.00           C  
ATOM    679  H   LEU A  40     -15.399  -4.681   8.148  1.00  0.00           H  
ATOM    680  HA  LEU A  40     -13.643  -6.914   8.810  1.00  0.00           H  
ATOM    681 1HB  LEU A  40     -13.429  -4.535   6.963  1.00  0.00           H  
ATOM    682 2HB  LEU A  40     -12.166  -5.768   7.057  1.00  0.00           H  
ATOM    683  HG  LEU A  40     -15.034  -6.199   6.089  1.00  0.00           H  
ATOM    684 1HD1 LEU A  40     -14.000  -6.246   3.830  1.00  0.00           H  
ATOM    685 2HD1 LEU A  40     -13.738  -4.677   4.628  1.00  0.00           H  
ATOM    686 3HD1 LEU A  40     -12.418  -5.871   4.559  1.00  0.00           H  
ATOM    687 1HD2 LEU A  40     -14.171  -8.323   5.224  1.00  0.00           H  
ATOM    688 2HD2 LEU A  40     -12.596  -7.976   5.949  1.00  0.00           H  
ATOM    689 3HD2 LEU A  40     -14.000  -8.248   6.984  1.00  0.00           H  
ATOM    690  N   ASN A  41     -13.153  -4.265  10.428  1.00  0.00           N  
ATOM    691  CA  ASN A  41     -12.309  -3.508  11.352  1.00  0.00           C  
ATOM    692  C   ASN A  41     -11.228  -2.679  10.657  1.00  0.00           C  
ATOM    693  O   ASN A  41     -10.090  -2.590  11.132  1.00  0.00           O  
ATOM    694  CB  ASN A  41     -11.672  -4.437  12.374  1.00  0.00           C  
ATOM    695  CG  ASN A  41     -12.687  -5.125  13.236  1.00  0.00           C  
ATOM    696  OD1 ASN A  41     -13.626  -4.504  13.751  1.00  0.00           O  
ATOM    697  ND2 ASN A  41     -12.516  -6.412  13.406  1.00  0.00           N  
ATOM    698  H   ASN A  41     -14.159  -4.077  10.474  1.00  0.00           H  
ATOM    699  HA  ASN A  41     -12.954  -2.805  11.882  1.00  0.00           H  
ATOM    700 1HB  ASN A  41     -11.058  -5.186  11.886  1.00  0.00           H  
ATOM    701 2HB  ASN A  41     -11.015  -3.857  13.019  1.00  0.00           H  
ATOM    702 1HD2 ASN A  41     -13.159  -6.933  13.967  1.00  0.00           H  
ATOM    703 2HD2 ASN A  41     -11.745  -6.875  12.967  1.00  0.00           H  
ATOM    704  N   VAL A  42     -11.595  -2.046   9.550  1.00  0.00           N  
ATOM    705  CA  VAL A  42     -10.686  -1.210   8.790  1.00  0.00           C  
ATOM    706  C   VAL A  42     -10.526   0.168   9.442  1.00  0.00           C  
ATOM    707  O   VAL A  42     -11.517   0.827   9.766  1.00  0.00           O  
ATOM    708  CB  VAL A  42     -11.215  -1.075   7.355  1.00  0.00           C  
ATOM    709  CG1 VAL A  42     -10.385  -0.188   6.606  1.00  0.00           C  
ATOM    710  CG2 VAL A  42     -11.210  -2.419   6.702  1.00  0.00           C  
ATOM    711  H   VAL A  42     -12.562  -2.141   9.221  1.00  0.00           H  
ATOM    712  HA  VAL A  42      -9.714  -1.694   8.765  1.00  0.00           H  
ATOM    713  HB  VAL A  42     -12.221  -0.670   7.382  1.00  0.00           H  
ATOM    714 1HG1 VAL A  42     -10.729  -0.089   5.606  1.00  0.00           H  
ATOM    715 2HG1 VAL A  42     -10.353   0.778   7.050  1.00  0.00           H  
ATOM    716 3HG1 VAL A  42      -9.418  -0.637   6.616  1.00  0.00           H  
ATOM    717 1HG2 VAL A  42     -11.589  -2.347   5.688  1.00  0.00           H  
ATOM    718 2HG2 VAL A  42     -10.202  -2.793   6.678  1.00  0.00           H  
ATOM    719 3HG2 VAL A  42     -11.826  -3.078   7.274  1.00  0.00           H  
ATOM    720  N   ASN A  43      -9.280   0.632   9.606  1.00  0.00           N  
ATOM    721  CA  ASN A  43      -9.066   1.936  10.233  1.00  0.00           C  
ATOM    722  C   ASN A  43      -9.288   3.074   9.237  1.00  0.00           C  
ATOM    723  O   ASN A  43      -9.454   2.842   8.042  1.00  0.00           O  
ATOM    724  CB  ASN A  43      -7.673   1.995  10.849  1.00  0.00           C  
ATOM    725  CG  ASN A  43      -6.515   1.995   9.838  1.00  0.00           C  
ATOM    726  OD1 ASN A  43      -6.533   2.670   8.782  1.00  0.00           O  
ATOM    727  ND2 ASN A  43      -5.498   1.228  10.161  1.00  0.00           N  
ATOM    728  H   ASN A  43      -8.499   0.058   9.325  1.00  0.00           H  
ATOM    729  HA  ASN A  43      -9.798   2.056  11.034  1.00  0.00           H  
ATOM    730 1HB  ASN A  43      -7.591   2.887  11.468  1.00  0.00           H  
ATOM    731 2HB  ASN A  43      -7.546   1.135  11.510  1.00  0.00           H  
ATOM    732 1HD2 ASN A  43      -4.697   1.176   9.557  1.00  0.00           H  
ATOM    733 2HD2 ASN A  43      -5.511   0.702  11.017  1.00  0.00           H  
ATOM    734  N   LYS A  44      -9.190   4.316   9.694  1.00  0.00           N  
ATOM    735  CA  LYS A  44      -9.500   5.457   8.828  1.00  0.00           C  
ATOM    736  C   LYS A  44      -8.575   5.681   7.633  1.00  0.00           C  
ATOM    737  O   LYS A  44      -8.968   6.340   6.663  1.00  0.00           O  
ATOM    738  CB  LYS A  44      -9.536   6.748   9.654  1.00  0.00           C  
ATOM    739  CG  LYS A  44      -8.176   7.232  10.180  1.00  0.00           C  
ATOM    740  CD  LYS A  44      -8.331   8.481  11.040  1.00  0.00           C  
ATOM    741  CE  LYS A  44      -6.977   9.022  11.506  1.00  0.00           C  
ATOM    742  NZ  LYS A  44      -7.132  10.216  12.386  1.00  0.00           N  
ATOM    743  H   LYS A  44      -8.994   4.471  10.673  1.00  0.00           H  
ATOM    744  HA  LYS A  44     -10.501   5.292   8.434  1.00  0.00           H  
ATOM    745 1HB  LYS A  44      -9.959   7.550   9.049  1.00  0.00           H  
ATOM    746 2HB  LYS A  44     -10.194   6.608  10.511  1.00  0.00           H  
ATOM    747 1HG  LYS A  44      -7.692   6.446  10.756  1.00  0.00           H  
ATOM    748 2HG  LYS A  44      -7.540   7.486   9.343  1.00  0.00           H  
ATOM    749 1HD  LYS A  44      -8.832   9.254  10.456  1.00  0.00           H  
ATOM    750 2HD  LYS A  44      -8.944   8.254  11.912  1.00  0.00           H  
ATOM    751 1HE  LYS A  44      -6.439   8.248  12.050  1.00  0.00           H  
ATOM    752 2HE  LYS A  44      -6.396   9.304  10.632  1.00  0.00           H  
ATOM    753 1HZ  LYS A  44      -6.206  10.574  12.665  1.00  0.00           H  
ATOM    754 2HZ  LYS A  44      -7.611  10.945  11.891  1.00  0.00           H  
ATOM    755 3HZ  LYS A  44      -7.652   9.975  13.210  1.00  0.00           H  
ATOM    756  N   LEU A  45      -7.359   5.148   7.676  1.00  0.00           N  
ATOM    757  CA  LEU A  45      -6.440   5.423   6.592  1.00  0.00           C  
ATOM    758  C   LEU A  45      -6.761   4.444   5.472  1.00  0.00           C  
ATOM    759  O   LEU A  45      -6.834   4.795   4.284  1.00  0.00           O  
ATOM    760  CB  LEU A  45      -5.006   5.263   7.124  1.00  0.00           C  
ATOM    761  CG  LEU A  45      -4.611   6.165   8.297  1.00  0.00           C  
ATOM    762  CD1 LEU A  45      -3.147   5.886   8.665  1.00  0.00           C  
ATOM    763  CD2 LEU A  45      -4.817   7.578   7.944  1.00  0.00           C  
ATOM    764  H   LEU A  45      -7.085   4.533   8.439  1.00  0.00           H  
ATOM    765  HA  LEU A  45      -6.606   6.425   6.207  1.00  0.00           H  
ATOM    766 1HB  LEU A  45      -4.847   4.228   7.414  1.00  0.00           H  
ATOM    767 2HB  LEU A  45      -4.330   5.509   6.381  1.00  0.00           H  
ATOM    768  HG  LEU A  45      -5.220   5.920   9.167  1.00  0.00           H  
ATOM    769 1HD1 LEU A  45      -2.852   6.511   9.514  1.00  0.00           H  
ATOM    770 2HD1 LEU A  45      -3.030   4.842   8.929  1.00  0.00           H  
ATOM    771 3HD1 LEU A  45      -2.512   6.122   7.814  1.00  0.00           H  
ATOM    772 1HD2 LEU A  45      -4.522   8.193   8.793  1.00  0.00           H  
ATOM    773 2HD2 LEU A  45      -4.200   7.794   7.089  1.00  0.00           H  
ATOM    774 3HD2 LEU A  45      -5.850   7.789   7.708  1.00  0.00           H  
ATOM    775  N   LEU A  46      -7.070   3.234   5.883  1.00  0.00           N  
ATOM    776  CA  LEU A  46      -7.505   2.211   4.970  1.00  0.00           C  
ATOM    777  C   LEU A  46      -8.915   2.499   4.445  1.00  0.00           C  
ATOM    778  O   LEU A  46      -9.232   2.174   3.298  1.00  0.00           O  
ATOM    779  CB  LEU A  46      -7.445   0.877   5.652  1.00  0.00           C  
ATOM    780  CG  LEU A  46      -6.117   0.271   5.899  1.00  0.00           C  
ATOM    781  CD1 LEU A  46      -6.298  -0.833   6.868  1.00  0.00           C  
ATOM    782  CD2 LEU A  46      -5.578  -0.338   4.551  1.00  0.00           C  
ATOM    783  H   LEU A  46      -6.961   3.019   6.877  1.00  0.00           H  
ATOM    784  HA  LEU A  46      -6.819   2.208   4.134  1.00  0.00           H  
ATOM    785 1HB  LEU A  46      -7.900   1.014   6.627  1.00  0.00           H  
ATOM    786 2HB  LEU A  46      -8.012   0.182   5.071  1.00  0.00           H  
ATOM    787  HG  LEU A  46      -5.435   1.008   6.302  1.00  0.00           H  
ATOM    788 1HD1 LEU A  46      -5.347  -1.312   7.058  1.00  0.00           H  
ATOM    789 2HD1 LEU A  46      -6.693  -0.445   7.801  1.00  0.00           H  
ATOM    790 3HD1 LEU A  46      -6.988  -1.538   6.451  1.00  0.00           H  
ATOM    791 1HD2 LEU A  46      -4.627  -0.838   4.703  1.00  0.00           H  
ATOM    792 2HD2 LEU A  46      -6.291  -1.073   4.181  1.00  0.00           H  
ATOM    793 3HD2 LEU A  46      -5.451   0.440   3.806  1.00  0.00           H  
ATOM    794  N   GLN A  47      -9.784   3.105   5.263  1.00  0.00           N  
ATOM    795  CA  GLN A  47     -11.114   3.380   4.751  1.00  0.00           C  
ATOM    796  C   GLN A  47     -11.036   4.447   3.661  1.00  0.00           C  
ATOM    797  O   GLN A  47     -11.792   4.394   2.684  1.00  0.00           O  
ATOM    798  CB  GLN A  47     -12.096   3.828   5.833  1.00  0.00           C  
ATOM    799  CG  GLN A  47     -12.463   2.739   6.841  1.00  0.00           C  
ATOM    800  CD  GLN A  47     -13.603   3.095   7.711  1.00  0.00           C  
ATOM    801  OE1 GLN A  47     -14.364   4.008   7.375  1.00  0.00           O  
ATOM    802  NE2 GLN A  47     -13.762   2.405   8.833  1.00  0.00           N  
ATOM    803  H   GLN A  47      -9.527   3.329   6.226  1.00  0.00           H  
ATOM    804  HA  GLN A  47     -11.503   2.469   4.302  1.00  0.00           H  
ATOM    805 1HB  GLN A  47     -11.657   4.656   6.383  1.00  0.00           H  
ATOM    806 2HB  GLN A  47     -13.006   4.192   5.367  1.00  0.00           H  
ATOM    807 1HG  GLN A  47     -12.650   1.831   6.329  1.00  0.00           H  
ATOM    808 2HG  GLN A  47     -11.657   2.596   7.494  1.00  0.00           H  
ATOM    809 1HE2 GLN A  47     -14.533   2.604   9.454  1.00  0.00           H  
ATOM    810 2HE2 GLN A  47     -13.085   1.678   9.094  1.00  0.00           H  
ATOM    811  N   ALA A  48     -10.131   5.424   3.815  1.00  0.00           N  
ATOM    812  CA  ALA A  48      -9.986   6.446   2.793  1.00  0.00           C  
ATOM    813  C   ALA A  48      -9.549   5.848   1.456  1.00  0.00           C  
ATOM    814  O   ALA A  48     -10.092   6.214   0.403  1.00  0.00           O  
ATOM    815  CB  ALA A  48      -8.989   7.477   3.252  1.00  0.00           C  
ATOM    816  H   ALA A  48      -9.582   5.492   4.679  1.00  0.00           H  
ATOM    817  HA  ALA A  48     -10.953   6.918   2.646  1.00  0.00           H  
ATOM    818 1HB  ALA A  48      -8.898   8.255   2.526  1.00  0.00           H  
ATOM    819 2HB  ALA A  48      -9.344   7.880   4.168  1.00  0.00           H  
ATOM    820 3HB  ALA A  48      -8.015   7.010   3.409  1.00  0.00           H  
ATOM    821  N   ILE A  49      -8.630   4.870   1.484  1.00  0.00           N  
ATOM    822  CA  ILE A  49      -8.248   4.283   0.207  1.00  0.00           C  
ATOM    823  C   ILE A  49      -9.372   3.436  -0.345  1.00  0.00           C  
ATOM    824  O   ILE A  49      -9.581   3.411  -1.556  1.00  0.00           O  
ATOM    825  CB  ILE A  49      -6.908   3.504   0.241  1.00  0.00           C  
ATOM    826  CG1 ILE A  49      -6.389   3.204  -1.201  1.00  0.00           C  
ATOM    827  CG2 ILE A  49      -7.004   2.177   0.990  1.00  0.00           C  
ATOM    828  CD1 ILE A  49      -6.054   4.405  -2.036  1.00  0.00           C  
ATOM    829  H   ILE A  49      -8.162   4.627   2.366  1.00  0.00           H  
ATOM    830  HA  ILE A  49      -8.110   5.112  -0.471  1.00  0.00           H  
ATOM    831  HB  ILE A  49      -6.196   4.128   0.726  1.00  0.00           H  
ATOM    832 1HG1 ILE A  49      -5.481   2.627  -1.110  1.00  0.00           H  
ATOM    833 2HG1 ILE A  49      -7.123   2.611  -1.733  1.00  0.00           H  
ATOM    834 1HG2 ILE A  49      -6.030   1.703   1.006  1.00  0.00           H  
ATOM    835 2HG2 ILE A  49      -7.308   2.375   1.973  1.00  0.00           H  
ATOM    836 3HG2 ILE A  49      -7.713   1.506   0.511  1.00  0.00           H  
ATOM    837 1HD1 ILE A  49      -5.680   4.070  -2.999  1.00  0.00           H  
ATOM    838 2HD1 ILE A  49      -6.909   5.006  -2.200  1.00  0.00           H  
ATOM    839 3HD1 ILE A  49      -5.312   4.991  -1.539  1.00  0.00           H  
ATOM    840  N   ALA A  50     -10.122   2.761   0.522  1.00  0.00           N  
ATOM    841  CA  ALA A  50     -11.219   1.946   0.052  1.00  0.00           C  
ATOM    842  C   ALA A  50     -12.223   2.750  -0.742  1.00  0.00           C  
ATOM    843  O   ALA A  50     -12.718   2.294  -1.781  1.00  0.00           O  
ATOM    844  CB  ALA A  50     -11.921   1.344   1.234  1.00  0.00           C  
ATOM    845  H   ALA A  50      -9.885   2.774   1.521  1.00  0.00           H  
ATOM    846  HA  ALA A  50     -10.812   1.180  -0.598  1.00  0.00           H  
ATOM    847 1HB  ALA A  50     -12.722   0.720   0.892  1.00  0.00           H  
ATOM    848 2HB  ALA A  50     -11.225   0.770   1.825  1.00  0.00           H  
ATOM    849 3HB  ALA A  50     -12.320   2.135   1.846  1.00  0.00           H  
ATOM    850  N   ARG A  51     -12.498   3.969  -0.279  1.00  0.00           N  
ATOM    851  CA  ARG A  51     -13.421   4.828  -0.989  1.00  0.00           C  
ATOM    852  C   ARG A  51     -12.831   5.221  -2.342  1.00  0.00           C  
ATOM    853  O   ARG A  51     -13.540   5.200  -3.355  1.00  0.00           O  
ATOM    854  CB  ARG A  51     -13.760   6.045  -0.149  1.00  0.00           C  
ATOM    855  CG  ARG A  51     -14.652   5.729   1.064  1.00  0.00           C  
ATOM    856  CD  ARG A  51     -15.212   6.954   1.700  1.00  0.00           C  
ATOM    857  NE  ARG A  51     -14.178   7.809   2.318  1.00  0.00           N  
ATOM    858  CZ  ARG A  51     -13.711   7.705   3.591  1.00  0.00           C  
ATOM    859  NH1 ARG A  51     -14.164   6.777   4.413  1.00  0.00           N  
ATOM    860  NH2 ARG A  51     -12.792   8.560   4.016  1.00  0.00           N  
ATOM    861  H   ARG A  51     -12.098   4.257   0.623  1.00  0.00           H  
ATOM    862  HA  ARG A  51     -14.342   4.274  -1.165  1.00  0.00           H  
ATOM    863 1HB  ARG A  51     -12.836   6.490   0.228  1.00  0.00           H  
ATOM    864 2HB  ARG A  51     -14.263   6.793  -0.764  1.00  0.00           H  
ATOM    865 1HG  ARG A  51     -15.487   5.104   0.740  1.00  0.00           H  
ATOM    866 2HG  ARG A  51     -14.069   5.187   1.807  1.00  0.00           H  
ATOM    867 1HD  ARG A  51     -15.720   7.543   0.934  1.00  0.00           H  
ATOM    868 2HD  ARG A  51     -15.935   6.673   2.463  1.00  0.00           H  
ATOM    869  HE  ARG A  51     -13.789   8.546   1.745  1.00  0.00           H  
ATOM    870 1HH1 ARG A  51     -14.866   6.118   4.107  1.00  0.00           H  
ATOM    871 2HH1 ARG A  51     -13.819   6.738   5.364  1.00  0.00           H  
ATOM    872 1HH2 ARG A  51     -12.445   9.283   3.394  1.00  0.00           H  
ATOM    873 2HH2 ARG A  51     -12.438   8.494   4.960  1.00  0.00           H  
ATOM    874  N   ARG A  52     -11.520   5.514  -2.382  1.00  0.00           N  
ATOM    875  CA  ARG A  52     -10.878   5.868  -3.645  1.00  0.00           C  
ATOM    876  C   ARG A  52     -10.933   4.700  -4.628  1.00  0.00           C  
ATOM    877  O   ARG A  52     -11.134   4.913  -5.827  1.00  0.00           O  
ATOM    878  CB  ARG A  52      -9.432   6.275  -3.455  1.00  0.00           C  
ATOM    879  CG  ARG A  52      -8.749   6.825  -4.727  1.00  0.00           C  
ATOM    880  CD  ARG A  52      -7.340   7.227  -4.482  1.00  0.00           C  
ATOM    881  NE  ARG A  52      -7.248   8.281  -3.476  1.00  0.00           N  
ATOM    882  CZ  ARG A  52      -6.147   8.595  -2.755  1.00  0.00           C  
ATOM    883  NH1 ARG A  52      -5.018   7.946  -2.928  1.00  0.00           N  
ATOM    884  NH2 ARG A  52      -6.237   9.571  -1.867  1.00  0.00           N  
ATOM    885  H   ARG A  52     -10.989   5.560  -1.502  1.00  0.00           H  
ATOM    886  HA  ARG A  52     -11.416   6.711  -4.077  1.00  0.00           H  
ATOM    887 1HB  ARG A  52      -9.358   7.013  -2.655  1.00  0.00           H  
ATOM    888 2HB  ARG A  52      -8.880   5.403  -3.145  1.00  0.00           H  
ATOM    889 1HG  ARG A  52      -8.746   6.058  -5.502  1.00  0.00           H  
ATOM    890 2HG  ARG A  52      -9.298   7.697  -5.084  1.00  0.00           H  
ATOM    891 1HD  ARG A  52      -6.779   6.367  -4.145  1.00  0.00           H  
ATOM    892 2HD  ARG A  52      -6.909   7.602  -5.410  1.00  0.00           H  
ATOM    893  HE  ARG A  52      -8.090   8.828  -3.290  1.00  0.00           H  
ATOM    894 1HH1 ARG A  52      -4.950   7.209  -3.612  1.00  0.00           H  
ATOM    895 2HH1 ARG A  52      -4.210   8.208  -2.383  1.00  0.00           H  
ATOM    896 1HH2 ARG A  52      -7.142  10.070  -1.759  1.00  0.00           H  
ATOM    897 2HH2 ARG A  52      -5.449   9.858  -1.244  1.00  0.00           H  
ATOM    898  N   ILE A  53     -10.750   3.471  -4.126  1.00  0.00           N  
ATOM    899  CA  ILE A  53     -10.788   2.286  -4.975  1.00  0.00           C  
ATOM    900  C   ILE A  53     -12.149   2.104  -5.583  1.00  0.00           C  
ATOM    901  O   ILE A  53     -12.251   1.856  -6.786  1.00  0.00           O  
ATOM    902  CB  ILE A  53     -10.434   0.995  -4.197  1.00  0.00           C  
ATOM    903  CG1 ILE A  53      -8.942   1.023  -3.806  1.00  0.00           C  
ATOM    904  CG2 ILE A  53     -10.806  -0.268  -5.055  1.00  0.00           C  
ATOM    905  CD1 ILE A  53      -8.533  -0.012  -2.769  1.00  0.00           C  
ATOM    906  H   ILE A  53     -10.533   3.390  -3.130  1.00  0.00           H  
ATOM    907  HA  ILE A  53     -10.067   2.416  -5.777  1.00  0.00           H  
ATOM    908  HB  ILE A  53     -10.998   0.972  -3.268  1.00  0.00           H  
ATOM    909 1HG1 ILE A  53      -8.350   0.854  -4.704  1.00  0.00           H  
ATOM    910 2HG1 ILE A  53      -8.704   2.009  -3.424  1.00  0.00           H  
ATOM    911 1HG2 ILE A  53     -10.571  -1.169  -4.513  1.00  0.00           H  
ATOM    912 2HG2 ILE A  53     -11.867  -0.292  -5.295  1.00  0.00           H  
ATOM    913 3HG2 ILE A  53     -10.247  -0.241  -5.976  1.00  0.00           H  
ATOM    914 1HD1 ILE A  53      -7.478   0.092  -2.567  1.00  0.00           H  
ATOM    915 2HD1 ILE A  53      -9.087   0.164  -1.859  1.00  0.00           H  
ATOM    916 3HD1 ILE A  53      -8.728  -1.015  -3.120  1.00  0.00           H  
ATOM    917  N   LEU A  54     -13.201   2.228  -4.783  1.00  0.00           N  
ATOM    918  CA  LEU A  54     -14.530   2.033  -5.323  1.00  0.00           C  
ATOM    919  C   LEU A  54     -14.783   3.064  -6.418  1.00  0.00           C  
ATOM    920  O   LEU A  54     -15.287   2.729  -7.494  1.00  0.00           O  
ATOM    921  CB  LEU A  54     -15.585   2.143  -4.204  1.00  0.00           C  
ATOM    922  CG  LEU A  54     -17.089   1.748  -4.536  1.00  0.00           C  
ATOM    923  CD1 LEU A  54     -17.746   1.296  -3.258  1.00  0.00           C  
ATOM    924  CD2 LEU A  54     -17.874   2.931  -5.154  1.00  0.00           C  
ATOM    925  H   LEU A  54     -13.064   2.413  -3.782  1.00  0.00           H  
ATOM    926  HA  LEU A  54     -14.573   1.037  -5.752  1.00  0.00           H  
ATOM    927 1HB  LEU A  54     -15.261   1.507  -3.402  1.00  0.00           H  
ATOM    928 2HB  LEU A  54     -15.582   3.169  -3.834  1.00  0.00           H  
ATOM    929  HG  LEU A  54     -17.106   0.914  -5.200  1.00  0.00           H  
ATOM    930 1HD1 LEU A  54     -18.753   0.999  -3.453  1.00  0.00           H  
ATOM    931 2HD1 LEU A  54     -17.201   0.449  -2.856  1.00  0.00           H  
ATOM    932 3HD1 LEU A  54     -17.742   2.105  -2.543  1.00  0.00           H  
ATOM    933 1HD2 LEU A  54     -18.895   2.625  -5.343  1.00  0.00           H  
ATOM    934 2HD2 LEU A  54     -17.871   3.767  -4.464  1.00  0.00           H  
ATOM    935 3HD2 LEU A  54     -17.434   3.246  -6.087  1.00  0.00           H  
ATOM    936  N   ARG A  55     -14.446   4.324  -6.147  1.00  0.00           N  
ATOM    937  CA  ARG A  55     -14.698   5.384  -7.104  1.00  0.00           C  
ATOM    938  C   ARG A  55     -13.889   5.205  -8.394  1.00  0.00           C  
ATOM    939  O   ARG A  55     -14.427   5.394  -9.490  1.00  0.00           O  
ATOM    940  CB  ARG A  55     -14.359   6.706  -6.445  1.00  0.00           C  
ATOM    941  CG  ARG A  55     -15.323   7.104  -5.331  1.00  0.00           C  
ATOM    942  CD  ARG A  55     -14.850   8.275  -4.570  1.00  0.00           C  
ATOM    943  NE  ARG A  55     -15.756   8.590  -3.474  1.00  0.00           N  
ATOM    944  CZ  ARG A  55     -15.475   9.397  -2.425  1.00  0.00           C  
ATOM    945  NH1 ARG A  55     -14.291   9.992  -2.324  1.00  0.00           N  
ATOM    946  NH2 ARG A  55     -16.404   9.584  -1.492  1.00  0.00           N  
ATOM    947  H   ARG A  55     -14.034   4.557  -5.237  1.00  0.00           H  
ATOM    948  HA  ARG A  55     -15.759   5.375  -7.350  1.00  0.00           H  
ATOM    949 1HB  ARG A  55     -13.360   6.644  -6.011  1.00  0.00           H  
ATOM    950 2HB  ARG A  55     -14.350   7.499  -7.190  1.00  0.00           H  
ATOM    951 1HG  ARG A  55     -16.295   7.350  -5.758  1.00  0.00           H  
ATOM    952 2HG  ARG A  55     -15.448   6.276  -4.634  1.00  0.00           H  
ATOM    953 1HD  ARG A  55     -13.869   8.046  -4.153  1.00  0.00           H  
ATOM    954 2HD  ARG A  55     -14.784   9.142  -5.225  1.00  0.00           H  
ATOM    955  HE  ARG A  55     -16.704   8.166  -3.508  1.00  0.00           H  
ATOM    956 1HH1 ARG A  55     -13.584   9.849  -3.030  1.00  0.00           H  
ATOM    957 2HH1 ARG A  55     -14.083  10.593  -1.535  1.00  0.00           H  
ATOM    958 1HH2 ARG A  55     -17.320   9.094  -1.572  1.00  0.00           H  
ATOM    959 2HH2 ARG A  55     -16.222  10.180  -0.703  1.00  0.00           H  
ATOM    960  N   ARG A  56     -12.616   4.786  -8.276  1.00  0.00           N  
ATOM    961  CA  ARG A  56     -11.770   4.572  -9.441  1.00  0.00           C  
ATOM    962  C   ARG A  56     -12.289   3.446 -10.312  1.00  0.00           C  
ATOM    963  O   ARG A  56     -12.384   3.598 -11.534  1.00  0.00           O  
ATOM    964  CB  ARG A  56     -10.355   4.218  -9.018  1.00  0.00           C  
ATOM    965  CG  ARG A  56      -9.369   4.012 -10.164  1.00  0.00           C  
ATOM    966  CD  ARG A  56      -8.046   3.601  -9.666  1.00  0.00           C  
ATOM    967  NE  ARG A  56      -7.125   3.317 -10.755  1.00  0.00           N  
ATOM    968  CZ  ARG A  56      -6.315   4.203 -11.375  1.00  0.00           C  
ATOM    969  NH1 ARG A  56      -6.282   5.479 -11.015  1.00  0.00           N  
ATOM    970  NH2 ARG A  56      -5.546   3.764 -12.354  1.00  0.00           N  
ATOM    971  H   ARG A  56     -12.205   4.668  -7.346  1.00  0.00           H  
ATOM    972  HA  ARG A  56     -11.751   5.489 -10.028  1.00  0.00           H  
ATOM    973 1HB  ARG A  56      -9.966   5.005  -8.374  1.00  0.00           H  
ATOM    974 2HB  ARG A  56     -10.379   3.300  -8.426  1.00  0.00           H  
ATOM    975 1HG  ARG A  56      -9.726   3.225 -10.827  1.00  0.00           H  
ATOM    976 2HG  ARG A  56      -9.262   4.938 -10.728  1.00  0.00           H  
ATOM    977 1HD  ARG A  56      -7.622   4.376  -9.032  1.00  0.00           H  
ATOM    978 2HD  ARG A  56      -8.166   2.687  -9.082  1.00  0.00           H  
ATOM    979  HE  ARG A  56      -7.096   2.357 -11.094  1.00  0.00           H  
ATOM    980 1HH1 ARG A  56      -6.867   5.815 -10.267  1.00  0.00           H  
ATOM    981 2HH1 ARG A  56      -5.663   6.119 -11.493  1.00  0.00           H  
ATOM    982 1HH2 ARG A  56      -5.588   2.760 -12.624  1.00  0.00           H  
ATOM    983 2HH2 ARG A  56      -4.914   4.377 -12.845  1.00  0.00           H  
ATOM    984  N   VAL A  57     -12.670   2.331  -9.681  1.00  0.00           N  
ATOM    985  CA  VAL A  57     -13.156   1.189 -10.428  1.00  0.00           C  
ATOM    986  C   VAL A  57     -14.439   1.553 -11.135  1.00  0.00           C  
ATOM    987  O   VAL A  57     -14.621   1.173 -12.293  1.00  0.00           O  
ATOM    988  CB  VAL A  57     -13.372  -0.027  -9.507  1.00  0.00           C  
ATOM    989  CG1 VAL A  57     -14.113  -1.147 -10.266  1.00  0.00           C  
ATOM    990  CG2 VAL A  57     -12.004  -0.556  -9.028  1.00  0.00           C  
ATOM    991  H   VAL A  57     -12.579   2.267  -8.664  1.00  0.00           H  
ATOM    992  HA  VAL A  57     -12.411   0.923 -11.175  1.00  0.00           H  
ATOM    993  HB  VAL A  57     -13.962   0.281  -8.652  1.00  0.00           H  
ATOM    994 1HG1 VAL A  57     -14.273  -1.981  -9.613  1.00  0.00           H  
ATOM    995 2HG1 VAL A  57     -15.085  -0.800 -10.618  1.00  0.00           H  
ATOM    996 3HG1 VAL A  57     -13.513  -1.458 -11.107  1.00  0.00           H  
ATOM    997 1HG2 VAL A  57     -12.142  -1.408  -8.365  1.00  0.00           H  
ATOM    998 2HG2 VAL A  57     -11.412  -0.860  -9.891  1.00  0.00           H  
ATOM    999 3HG2 VAL A  57     -11.477   0.226  -8.493  1.00  0.00           H  
ATOM   1000  N   TYR A  58     -15.339   2.263 -10.462  1.00  0.00           N  
ATOM   1001  CA  TYR A  58     -16.567   2.663 -11.103  1.00  0.00           C  
ATOM   1002  C   TYR A  58     -16.298   3.492 -12.338  1.00  0.00           C  
ATOM   1003  O   TYR A  58     -16.826   3.210 -13.415  1.00  0.00           O  
ATOM   1004  CB  TYR A  58     -17.472   3.450 -10.162  1.00  0.00           C  
ATOM   1005  CG  TYR A  58     -18.607   4.072 -10.913  1.00  0.00           C  
ATOM   1006  CD1 TYR A  58     -19.711   3.329 -11.301  1.00  0.00           C  
ATOM   1007  CD2 TYR A  58     -18.523   5.419 -11.245  1.00  0.00           C  
ATOM   1008  CE1 TYR A  58     -20.719   3.939 -12.018  1.00  0.00           C  
ATOM   1009  CE2 TYR A  58     -19.519   6.016 -11.959  1.00  0.00           C  
ATOM   1010  CZ  TYR A  58     -20.614   5.290 -12.347  1.00  0.00           C  
ATOM   1011  OH  TYR A  58     -21.595   5.915 -13.068  1.00  0.00           O  
ATOM   1012  H   TYR A  58     -15.172   2.529  -9.485  1.00  0.00           H  
ATOM   1013  HA  TYR A  58     -17.102   1.763 -11.411  1.00  0.00           H  
ATOM   1014 1HB  TYR A  58     -17.882   2.788  -9.397  1.00  0.00           H  
ATOM   1015 2HB  TYR A  58     -16.903   4.233  -9.661  1.00  0.00           H  
ATOM   1016  HD1 TYR A  58     -19.784   2.268 -11.051  1.00  0.00           H  
ATOM   1017  HD2 TYR A  58     -17.652   6.000 -10.942  1.00  0.00           H  
ATOM   1018  HE1 TYR A  58     -21.580   3.364 -12.331  1.00  0.00           H  
ATOM   1019  HE2 TYR A  58     -19.446   7.070 -12.221  1.00  0.00           H  
ATOM   1020  HH  TYR A  58     -22.320   5.285 -13.264  1.00  0.00           H  
ATOM   1021  N   LYS A  59     -15.450   4.510 -12.223  1.00  0.00           N  
ATOM   1022  CA  LYS A  59     -15.213   5.354 -13.380  1.00  0.00           C  
ATOM   1023  C   LYS A  59     -14.640   4.562 -14.555  1.00  0.00           C  
ATOM   1024  O   LYS A  59     -15.020   4.800 -15.705  1.00  0.00           O  
ATOM   1025  CB  LYS A  59     -14.286   6.502 -13.000  1.00  0.00           C  
ATOM   1026  CG  LYS A  59     -14.940   7.542 -12.098  1.00  0.00           C  
ATOM   1027  CD  LYS A  59     -13.967   8.641 -11.708  1.00  0.00           C  
ATOM   1028  CE  LYS A  59     -14.627   9.664 -10.789  1.00  0.00           C  
ATOM   1029  NZ  LYS A  59     -13.678  10.737 -10.374  1.00  0.00           N  
ATOM   1030  H   LYS A  59     -15.008   4.717 -11.321  1.00  0.00           H  
ATOM   1031  HA  LYS A  59     -16.169   5.771 -13.697  1.00  0.00           H  
ATOM   1032 1HB  LYS A  59     -13.418   6.096 -12.470  1.00  0.00           H  
ATOM   1033 2HB  LYS A  59     -13.924   6.995 -13.901  1.00  0.00           H  
ATOM   1034 1HG  LYS A  59     -15.792   7.980 -12.617  1.00  0.00           H  
ATOM   1035 2HG  LYS A  59     -15.306   7.054 -11.198  1.00  0.00           H  
ATOM   1036 1HD  LYS A  59     -13.116   8.196 -11.187  1.00  0.00           H  
ATOM   1037 2HD  LYS A  59     -13.604   9.145 -12.602  1.00  0.00           H  
ATOM   1038 1HE  LYS A  59     -15.469  10.117 -11.309  1.00  0.00           H  
ATOM   1039 2HE  LYS A  59     -14.995   9.153  -9.897  1.00  0.00           H  
ATOM   1040 1HZ  LYS A  59     -14.154  11.391  -9.767  1.00  0.00           H  
ATOM   1041 2HZ  LYS A  59     -12.899  10.326  -9.880  1.00  0.00           H  
ATOM   1042 3HZ  LYS A  59     -13.339  11.225 -11.191  1.00  0.00           H  
ATOM   1043  N   GLN A  60     -13.744   3.613 -14.266  1.00  0.00           N  
ATOM   1044  CA  GLN A  60     -13.143   2.774 -15.294  1.00  0.00           C  
ATOM   1045  C   GLN A  60     -14.080   1.721 -15.906  1.00  0.00           C  
ATOM   1046  O   GLN A  60     -13.988   1.437 -17.102  1.00  0.00           O  
ATOM   1047  CB  GLN A  60     -11.934   2.051 -14.717  1.00  0.00           C  
ATOM   1048  CG  GLN A  60     -10.756   2.932 -14.400  1.00  0.00           C  
ATOM   1049  CD  GLN A  60      -9.687   2.148 -13.707  1.00  0.00           C  
ATOM   1050  OE1 GLN A  60      -9.998   1.386 -12.787  1.00  0.00           O  
ATOM   1051  NE2 GLN A  60      -8.438   2.292 -14.155  1.00  0.00           N  
ATOM   1052  H   GLN A  60     -13.437   3.504 -13.293  1.00  0.00           H  
ATOM   1053  HA  GLN A  60     -12.809   3.426 -16.099  1.00  0.00           H  
ATOM   1054 1HB  GLN A  60     -12.234   1.553 -13.792  1.00  0.00           H  
ATOM   1055 2HB  GLN A  60     -11.606   1.281 -15.411  1.00  0.00           H  
ATOM   1056 1HG  GLN A  60     -10.351   3.335 -15.325  1.00  0.00           H  
ATOM   1057 2HG  GLN A  60     -11.075   3.741 -13.744  1.00  0.00           H  
ATOM   1058 1HE2 GLN A  60      -7.658   1.759 -13.742  1.00  0.00           H  
ATOM   1059 2HE2 GLN A  60      -8.241   2.915 -14.914  1.00  0.00           H  
ATOM   1060  N   LEU A  61     -14.967   1.127 -15.097  1.00  0.00           N  
ATOM   1061  CA  LEU A  61     -15.831   0.049 -15.582  1.00  0.00           C  
ATOM   1062  C   LEU A  61     -17.249   0.458 -16.011  1.00  0.00           C  
ATOM   1063  O   LEU A  61     -17.875  -0.289 -16.767  1.00  0.00           O  
ATOM   1064  CB  LEU A  61     -15.943  -1.043 -14.499  1.00  0.00           C  
ATOM   1065  CG  LEU A  61     -14.810  -2.145 -14.456  1.00  0.00           C  
ATOM   1066  CD1 LEU A  61     -13.413  -1.505 -14.222  1.00  0.00           C  
ATOM   1067  CD2 LEU A  61     -15.149  -3.134 -13.337  1.00  0.00           C  
ATOM   1068  H   LEU A  61     -14.971   1.363 -14.102  1.00  0.00           H  
ATOM   1069  HA  LEU A  61     -15.347  -0.389 -16.451  1.00  0.00           H  
ATOM   1070 1HB  LEU A  61     -15.966  -0.555 -13.526  1.00  0.00           H  
ATOM   1071 2HB  LEU A  61     -16.893  -1.556 -14.636  1.00  0.00           H  
ATOM   1072  HG  LEU A  61     -14.777  -2.677 -15.405  1.00  0.00           H  
ATOM   1073 1HD1 LEU A  61     -12.660  -2.288 -14.187  1.00  0.00           H  
ATOM   1074 2HD1 LEU A  61     -13.173  -0.835 -15.031  1.00  0.00           H  
ATOM   1075 3HD1 LEU A  61     -13.404  -0.954 -13.291  1.00  0.00           H  
ATOM   1076 1HD2 LEU A  61     -14.389  -3.915 -13.292  1.00  0.00           H  
ATOM   1077 2HD2 LEU A  61     -15.191  -2.621 -12.389  1.00  0.00           H  
ATOM   1078 3HD2 LEU A  61     -16.114  -3.578 -13.542  1.00  0.00           H  
ATOM   1079  N   SER A  62     -17.756   1.591 -15.508  1.00  0.00           N  
ATOM   1080  CA  SER A  62     -19.096   2.125 -15.786  1.00  0.00           C  
ATOM   1081  C   SER A  62     -19.621   1.794 -17.190  1.00  0.00           C  
ATOM   1082  O   SER A  62     -19.097   2.301 -18.187  1.00  0.00           O  
ATOM   1083  OXT SER A  62     -20.749   1.304 -17.288  1.00  0.00           O  
ATOM   1084  CB  SER A  62     -19.085   3.634 -15.574  1.00  0.00           C  
ATOM   1085  OG  SER A  62     -20.300   4.228 -15.953  1.00  0.00           O  
ATOM   1086  H   SER A  62     -17.190   2.138 -14.860  1.00  0.00           H  
ATOM   1087  HA  SER A  62     -19.784   1.691 -15.059  1.00  0.00           H  
ATOM   1088 1HB  SER A  62     -18.907   3.841 -14.527  1.00  0.00           H  
ATOM   1089 2HB  SER A  62     -18.261   4.076 -16.133  1.00  0.00           H  
ATOM   1090  HG  SER A  62     -20.218   5.152 -15.723  1.00  0.00           H  
TER                                                                             
ATOM   1092  N   GLY B  63      -1.355  23.603  16.289  1.00  0.00           N  
ATOM   1093  CA  GLY B  63      -0.322  22.592  16.061  1.00  0.00           C  
ATOM   1094  C   GLY B  63      -0.208  22.251  14.592  1.00  0.00           C  
ATOM   1095  O   GLY B  63      -0.319  23.120  13.730  1.00  0.00           O  
ATOM   1096 1H   GLY B  63      -1.410  23.810  17.265  1.00  0.00           H  
ATOM   1097 2H   GLY B  63      -1.126  24.435  15.785  1.00  0.00           H  
ATOM   1098 3H   GLY B  63      -2.237  23.256  15.973  1.00  0.00           H  
ATOM   1099 1HA  GLY B  63       0.629  22.954  16.420  1.00  0.00           H  
ATOM   1100 2HA  GLY B  63      -0.559  21.692  16.628  1.00  0.00           H  
ATOM   1101  N   PHE B  64       0.046  20.995  14.291  1.00  0.00           N  
ATOM   1102  CA  PHE B  64       0.184  20.655  12.892  1.00  0.00           C  
ATOM   1103  C   PHE B  64      -1.154  20.903  12.240  1.00  0.00           C  
ATOM   1104  O   PHE B  64      -2.202  20.659  12.838  1.00  0.00           O  
ATOM   1105  CB  PHE B  64       0.638  19.210  12.701  1.00  0.00           C  
ATOM   1106  CG  PHE B  64       2.089  19.019  13.010  1.00  0.00           C  
ATOM   1107  CD1 PHE B  64       2.513  18.543  14.245  1.00  0.00           C  
ATOM   1108  CD2 PHE B  64       3.035  19.324  12.059  1.00  0.00           C  
ATOM   1109  CE1 PHE B  64       3.848  18.375  14.506  1.00  0.00           C  
ATOM   1110  CE2 PHE B  64       4.367  19.159  12.324  1.00  0.00           C  
ATOM   1111  CZ  PHE B  64       4.773  18.684  13.554  1.00  0.00           C  
ATOM   1112  H   PHE B  64       0.136  20.291  15.007  1.00  0.00           H  
ATOM   1113  HA  PHE B  64       0.920  21.314  12.435  1.00  0.00           H  
ATOM   1114 1HB  PHE B  64       0.056  18.551  13.340  1.00  0.00           H  
ATOM   1115 2HB  PHE B  64       0.460  18.909  11.666  1.00  0.00           H  
ATOM   1116  HD1 PHE B  64       1.777  18.295  15.008  1.00  0.00           H  
ATOM   1117  HD2 PHE B  64       2.714  19.701  11.091  1.00  0.00           H  
ATOM   1118  HE1 PHE B  64       4.169  17.997  15.473  1.00  0.00           H  
ATOM   1119  HE2 PHE B  64       5.102  19.406  11.560  1.00  0.00           H  
ATOM   1120  HZ  PHE B  64       5.824  18.549  13.764  1.00  0.00           H  
ATOM   1121  N   LEU B  65      -1.121  21.403  11.029  1.00  0.00           N  
ATOM   1122  CA  LEU B  65      -2.352  21.697  10.351  1.00  0.00           C  
ATOM   1123  C   LEU B  65      -3.120  20.403  10.093  1.00  0.00           C  
ATOM   1124  O   LEU B  65      -2.547  19.473   9.513  1.00  0.00           O  
ATOM   1125  CB  LEU B  65      -2.013  22.412   9.049  1.00  0.00           C  
ATOM   1126  CG  LEU B  65      -1.457  23.824   9.297  1.00  0.00           C  
ATOM   1127  CD1 LEU B  65      -0.731  24.355   8.049  1.00  0.00           C  
ATOM   1128  CD2 LEU B  65      -2.619  24.729   9.718  1.00  0.00           C  
ATOM   1129  H   LEU B  65      -0.215  21.590  10.600  1.00  0.00           H  
ATOM   1130  HA  LEU B  65      -2.902  22.392  10.963  1.00  0.00           H  
ATOM   1131 1HB  LEU B  65      -1.255  21.839   8.510  1.00  0.00           H  
ATOM   1132 2HB  LEU B  65      -2.910  22.483   8.433  1.00  0.00           H  
ATOM   1133  HG  LEU B  65      -0.720  23.786  10.107  1.00  0.00           H  
ATOM   1134 1HD1 LEU B  65      -0.338  25.338   8.273  1.00  0.00           H  
ATOM   1135 2HD1 LEU B  65       0.082  23.702   7.788  1.00  0.00           H  
ATOM   1136 3HD1 LEU B  65      -1.423  24.422   7.210  1.00  0.00           H  
ATOM   1137 1HD2 LEU B  65      -2.251  25.711   9.910  1.00  0.00           H  
ATOM   1138 2HD2 LEU B  65      -3.360  24.777   8.920  1.00  0.00           H  
ATOM   1139 3HD2 LEU B  65      -3.085  24.332  10.626  1.00  0.00           H  
ATOM   1140  N   PRO B  66      -4.405  20.313  10.493  1.00  0.00           N  
ATOM   1141  CA  PRO B  66      -5.269  19.168  10.280  1.00  0.00           C  
ATOM   1142  C   PRO B  66      -5.367  18.855   8.811  1.00  0.00           C  
ATOM   1143  O   PRO B  66      -5.413  19.761   7.981  1.00  0.00           O  
ATOM   1144  CB  PRO B  66      -6.622  19.650  10.821  1.00  0.00           C  
ATOM   1145  CG  PRO B  66      -6.272  20.704  11.836  1.00  0.00           C  
ATOM   1146  CD  PRO B  66      -5.048  21.398  11.280  1.00  0.00           C  
ATOM   1147  HA  PRO B  66      -4.874  18.302  10.830  1.00  0.00           H  
ATOM   1148 1HB  PRO B  66      -7.239  20.040   9.996  1.00  0.00           H  
ATOM   1149 2HB  PRO B  66      -7.171  18.803  11.256  1.00  0.00           H  
ATOM   1150 1HG  PRO B  66      -7.121  21.390  11.975  1.00  0.00           H  
ATOM   1151 2HG  PRO B  66      -6.078  20.238  12.814  1.00  0.00           H  
ATOM   1152 1HD  PRO B  66      -5.317  22.254  10.641  1.00  0.00           H  
ATOM   1153 2HD  PRO B  66      -4.445  21.678  12.159  1.00  0.00           H  
ATOM   1154  N   ASN B  67      -5.409  17.570   8.490  1.00  0.00           N  
ATOM   1155  CA  ASN B  67      -5.522  17.166   7.104  1.00  0.00           C  
ATOM   1156  C   ASN B  67      -6.345  15.880   6.953  1.00  0.00           C  
ATOM   1157  O   ASN B  67      -6.464  15.075   7.878  1.00  0.00           O  
ATOM   1158  CB  ASN B  67      -4.118  17.085   6.543  1.00  0.00           C  
ATOM   1159  CG  ASN B  67      -3.232  16.106   7.295  1.00  0.00           C  
ATOM   1160  OD1 ASN B  67      -3.122  14.934   6.939  1.00  0.00           O  
ATOM   1161  ND2 ASN B  67      -2.598  16.583   8.362  1.00  0.00           N  
ATOM   1162  H   ASN B  67      -5.363  16.869   9.214  1.00  0.00           H  
ATOM   1163  HA  ASN B  67      -6.087  17.936   6.578  1.00  0.00           H  
ATOM   1164 1HB  ASN B  67      -4.166  16.774   5.506  1.00  0.00           H  
ATOM   1165 2HB  ASN B  67      -3.654  18.073   6.567  1.00  0.00           H  
ATOM   1166 1HD2 ASN B  67      -2.001  15.989   8.902  1.00  0.00           H  
ATOM   1167 2HD2 ASN B  67      -2.704  17.567   8.652  1.00  0.00           H  
ATOM   1168  N   ASP B  68      -6.952  15.732   5.781  1.00  0.00           N  
ATOM   1169  CA  ASP B  68      -7.827  14.612   5.447  1.00  0.00           C  
ATOM   1170  C   ASP B  68      -7.186  13.223   5.495  1.00  0.00           C  
ATOM   1171  O   ASP B  68      -5.988  13.041   5.287  1.00  0.00           O  
ATOM   1172  CB  ASP B  68      -8.442  14.819   4.059  1.00  0.00           C  
ATOM   1173  CG  ASP B  68      -9.662  13.930   3.824  1.00  0.00           C  
ATOM   1174  OD1 ASP B  68     -10.736  14.327   4.199  1.00  0.00           O  
ATOM   1175  OD2 ASP B  68      -9.500  12.835   3.335  1.00  0.00           O  
ATOM   1176  H   ASP B  68      -6.800  16.441   5.080  1.00  0.00           H  
ATOM   1177  HA  ASP B  68      -8.643  14.614   6.170  1.00  0.00           H  
ATOM   1178 1HB  ASP B  68      -8.740  15.861   3.943  1.00  0.00           H  
ATOM   1179 2HB  ASP B  68      -7.693  14.606   3.291  1.00  0.00           H  
ATOM   1180  N   ALA B  69      -8.046  12.226   5.666  1.00  0.00           N  
ATOM   1181  CA  ALA B  69      -7.663  10.823   5.657  1.00  0.00           C  
ATOM   1182  C   ALA B  69      -6.974  10.413   4.346  1.00  0.00           C  
ATOM   1183  O   ALA B  69      -6.075   9.566   4.357  1.00  0.00           O  
ATOM   1184  CB  ALA B  69      -8.870   9.960   5.922  1.00  0.00           C  
ATOM   1185  H   ALA B  69      -9.023  12.455   5.803  1.00  0.00           H  
ATOM   1186  HA  ALA B  69      -6.969  10.655   6.474  1.00  0.00           H  
ATOM   1187 1HB  ALA B  69      -8.563   8.917   5.971  1.00  0.00           H  
ATOM   1188 2HB  ALA B  69      -9.315  10.245   6.872  1.00  0.00           H  
ATOM   1189 3HB  ALA B  69      -9.594  10.104   5.119  1.00  0.00           H  
ATOM   1190  N   GLU B  70      -7.330  11.038   3.220  1.00  0.00           N  
ATOM   1191  CA  GLU B  70      -6.714  10.646   1.947  1.00  0.00           C  
ATOM   1192  C   GLU B  70      -5.285  11.205   1.805  1.00  0.00           C  
ATOM   1193  O   GLU B  70      -4.579  10.878   0.848  1.00  0.00           O  
ATOM   1194  CB  GLU B  70      -7.590  11.124   0.784  1.00  0.00           C  
ATOM   1195  CG  GLU B  70      -8.937  10.382   0.614  1.00  0.00           C  
ATOM   1196  CD  GLU B  70      -9.688  10.789  -0.634  1.00  0.00           C  
ATOM   1197  OE1 GLU B  70      -9.025  11.004  -1.630  1.00  0.00           O  
ATOM   1198  OE2 GLU B  70     -10.901  10.874  -0.609  1.00  0.00           O  
ATOM   1199  H   GLU B  70      -8.066  11.757   3.237  1.00  0.00           H  
ATOM   1200  HA  GLU B  70      -6.651   9.557   1.920  1.00  0.00           H  
ATOM   1201 1HB  GLU B  70      -7.870  12.159   0.998  1.00  0.00           H  
ATOM   1202 2HB  GLU B  70      -7.042  11.157  -0.114  1.00  0.00           H  
ATOM   1203 1HG  GLU B  70      -8.735   9.317   0.546  1.00  0.00           H  
ATOM   1204 2HG  GLU B  70      -9.558  10.563   1.494  1.00  0.00           H  
ATOM   1205  N   GLU B  71      -4.874  12.068   2.753  1.00  0.00           N  
ATOM   1206  CA  GLU B  71      -3.532  12.643   2.813  1.00  0.00           C  
ATOM   1207  C   GLU B  71      -2.725  11.836   3.847  1.00  0.00           C  
ATOM   1208  O   GLU B  71      -1.538  11.561   3.654  1.00  0.00           O  
ATOM   1209  CB  GLU B  71      -3.591  14.149   3.111  1.00  0.00           C  
ATOM   1210  CG  GLU B  71      -4.284  14.939   1.964  1.00  0.00           C  
ATOM   1211  CD  GLU B  71      -4.324  16.446   2.130  1.00  0.00           C  
ATOM   1212  OE1 GLU B  71      -3.870  16.939   3.127  1.00  0.00           O  
ATOM   1213  OE2 GLU B  71      -4.815  17.100   1.239  1.00  0.00           O  
ATOM   1214  H   GLU B  71      -5.508  12.311   3.507  1.00  0.00           H  
ATOM   1215  HA  GLU B  71      -3.053  12.544   1.840  1.00  0.00           H  
ATOM   1216 1HB  GLU B  71      -4.139  14.325   4.039  1.00  0.00           H  
ATOM   1217 2HB  GLU B  71      -2.584  14.539   3.243  1.00  0.00           H  
ATOM   1218 1HG  GLU B  71      -3.772  14.705   1.031  1.00  0.00           H  
ATOM   1219 2HG  GLU B  71      -5.307  14.572   1.877  1.00  0.00           H  
ATOM   1220  N   LEU B  72      -3.394  11.446   4.949  1.00  0.00           N  
ATOM   1221  CA  LEU B  72      -2.743  10.651   5.986  1.00  0.00           C  
ATOM   1222  C   LEU B  72      -2.360   9.276   5.424  1.00  0.00           C  
ATOM   1223  O   LEU B  72      -1.327   8.716   5.781  1.00  0.00           O  
ATOM   1224  CB  LEU B  72      -3.646  10.535   7.208  1.00  0.00           C  
ATOM   1225  CG  LEU B  72      -3.908  11.824   8.030  1.00  0.00           C  
ATOM   1226  CD1 LEU B  72      -4.986  11.546   9.049  1.00  0.00           C  
ATOM   1227  CD2 LEU B  72      -2.634  12.260   8.752  1.00  0.00           C  
ATOM   1228  H   LEU B  72      -4.361  11.744   5.068  1.00  0.00           H  
ATOM   1229  HA  LEU B  72      -1.842  11.163   6.296  1.00  0.00           H  
ATOM   1230 1HB  LEU B  72      -4.604  10.153   6.885  1.00  0.00           H  
ATOM   1231 2HB  LEU B  72      -3.172   9.832   7.885  1.00  0.00           H  
ATOM   1232  HG  LEU B  72      -4.255  12.621   7.365  1.00  0.00           H  
ATOM   1233 1HD1 LEU B  72      -5.176  12.454   9.624  1.00  0.00           H  
ATOM   1234 2HD1 LEU B  72      -5.897  11.243   8.545  1.00  0.00           H  
ATOM   1235 3HD1 LEU B  72      -4.653  10.756   9.720  1.00  0.00           H  
ATOM   1236 1HD2 LEU B  72      -2.842  13.159   9.326  1.00  0.00           H  
ATOM   1237 2HD2 LEU B  72      -2.296  11.466   9.421  1.00  0.00           H  
ATOM   1238 3HD2 LEU B  72      -1.873  12.473   8.052  1.00  0.00           H  
ATOM   1239  N   PHE B  73      -3.187   8.733   4.541  1.00  0.00           N  
ATOM   1240  CA  PHE B  73      -2.880   7.462   3.906  1.00  0.00           C  
ATOM   1241  C   PHE B  73      -2.288   7.750   2.531  1.00  0.00           C  
ATOM   1242  O   PHE B  73      -2.970   8.244   1.631  1.00  0.00           O  
ATOM   1243  CB  PHE B  73      -4.106   6.578   3.686  1.00  0.00           C  
ATOM   1244  CG  PHE B  73      -3.789   5.100   3.180  1.00  0.00           C  
ATOM   1245  CD1 PHE B  73      -3.464   4.044   4.060  1.00  0.00           C  
ATOM   1246  CD2 PHE B  73      -3.834   4.777   1.842  1.00  0.00           C  
ATOM   1247  CE1 PHE B  73      -3.225   2.767   3.601  1.00  0.00           C  
ATOM   1248  CE2 PHE B  73      -3.577   3.467   1.411  1.00  0.00           C  
ATOM   1249  CZ  PHE B  73      -3.278   2.483   2.287  1.00  0.00           C  
ATOM   1250  H   PHE B  73      -4.063   9.206   4.310  1.00  0.00           H  
ATOM   1251  HA  PHE B  73      -2.127   6.939   4.494  1.00  0.00           H  
ATOM   1252 1HB  PHE B  73      -4.696   6.546   4.553  1.00  0.00           H  
ATOM   1253 2HB  PHE B  73      -4.732   7.051   2.932  1.00  0.00           H  
ATOM   1254  HD1 PHE B  73      -3.398   4.206   5.108  1.00  0.00           H  
ATOM   1255  HD2 PHE B  73      -4.082   5.557   1.118  1.00  0.00           H  
ATOM   1256  HE1 PHE B  73      -2.985   1.986   4.305  1.00  0.00           H  
ATOM   1257  HE2 PHE B  73      -3.626   3.220   0.371  1.00  0.00           H  
ATOM   1258  HZ  PHE B  73      -3.086   1.469   1.932  1.00  0.00           H  
ATOM   1259  N   ILE B  74      -1.008   7.443   2.375  1.00  0.00           N  
ATOM   1260  CA  ILE B  74      -0.277   7.755   1.163  1.00  0.00           C  
ATOM   1261  C   ILE B  74      -0.175   6.548   0.252  1.00  0.00           C  
ATOM   1262  O   ILE B  74       0.728   5.712   0.386  1.00  0.00           O  
ATOM   1263  CB  ILE B  74       1.141   8.241   1.571  1.00  0.00           C  
ATOM   1264  CG1 ILE B  74       1.004   9.503   2.511  1.00  0.00           C  
ATOM   1265  CG2 ILE B  74       2.028   8.509   0.339  1.00  0.00           C  
ATOM   1266  CD1 ILE B  74       2.299   9.951   3.206  1.00  0.00           C  
ATOM   1267  H   ILE B  74      -0.508   6.996   3.136  1.00  0.00           H  
ATOM   1268  HA  ILE B  74      -0.799   8.550   0.635  1.00  0.00           H  
ATOM   1269  HB  ILE B  74       1.603   7.474   2.167  1.00  0.00           H  
ATOM   1270 1HG1 ILE B  74       0.619  10.337   1.924  1.00  0.00           H  
ATOM   1271 2HG1 ILE B  74       0.278   9.279   3.297  1.00  0.00           H  
ATOM   1272 1HG2 ILE B  74       3.004   8.813   0.662  1.00  0.00           H  
ATOM   1273 2HG2 ILE B  74       2.128   7.614  -0.254  1.00  0.00           H  
ATOM   1274 3HG2 ILE B  74       1.583   9.296  -0.271  1.00  0.00           H  
ATOM   1275 1HD1 ILE B  74       2.085  10.816   3.833  1.00  0.00           H  
ATOM   1276 2HD1 ILE B  74       2.676   9.137   3.828  1.00  0.00           H  
ATOM   1277 3HD1 ILE B  74       3.051  10.227   2.473  1.00  0.00           H  
ATOM   1278  N   PHE B  75      -1.090   6.469  -0.695  1.00  0.00           N  
ATOM   1279  CA  PHE B  75      -1.158   5.285  -1.537  1.00  0.00           C  
ATOM   1280  C   PHE B  75      -0.428   5.481  -2.857  1.00  0.00           C  
ATOM   1281  O   PHE B  75      -0.711   6.430  -3.589  1.00  0.00           O  
ATOM   1282  CB  PHE B  75      -2.574   4.933  -1.871  1.00  0.00           C  
ATOM   1283  CG  PHE B  75      -2.674   3.728  -2.716  1.00  0.00           C  
ATOM   1284  CD1 PHE B  75      -2.446   2.473  -2.196  1.00  0.00           C  
ATOM   1285  CD2 PHE B  75      -3.000   3.846  -4.050  1.00  0.00           C  
ATOM   1286  CE1 PHE B  75      -2.551   1.379  -2.990  1.00  0.00           C  
ATOM   1287  CE2 PHE B  75      -3.108   2.746  -4.832  1.00  0.00           C  
ATOM   1288  CZ  PHE B  75      -2.888   1.518  -4.298  1.00  0.00           C  
ATOM   1289  H   PHE B  75      -1.781   7.205  -0.780  1.00  0.00           H  
ATOM   1290  HA  PHE B  75      -0.671   4.461  -1.011  1.00  0.00           H  
ATOM   1291 1HB  PHE B  75      -3.113   4.786  -0.985  1.00  0.00           H  
ATOM   1292 2HB  PHE B  75      -3.033   5.758  -2.401  1.00  0.00           H  
ATOM   1293  HD1 PHE B  75      -2.178   2.363  -1.148  1.00  0.00           H  
ATOM   1294  HD2 PHE B  75      -3.173   4.835  -4.476  1.00  0.00           H  
ATOM   1295  HE1 PHE B  75      -2.371   0.391  -2.584  1.00  0.00           H  
ATOM   1296  HE2 PHE B  75      -3.371   2.846  -5.883  1.00  0.00           H  
ATOM   1297  HZ  PHE B  75      -2.983   0.653  -4.918  1.00  0.00           H  
ATOM   1298  N   LEU B  76       0.528   4.591  -3.131  1.00  0.00           N  
ATOM   1299  CA  LEU B  76       1.390   4.670  -4.303  1.00  0.00           C  
ATOM   1300  C   LEU B  76       1.314   3.419  -5.179  1.00  0.00           C  
ATOM   1301  O   LEU B  76       1.159   2.308  -4.672  1.00  0.00           O  
ATOM   1302  CB  LEU B  76       2.797   4.827  -3.737  1.00  0.00           C  
ATOM   1303  CG  LEU B  76       2.947   5.995  -2.717  1.00  0.00           C  
ATOM   1304  CD1 LEU B  76       4.229   5.871  -2.040  1.00  0.00           C  
ATOM   1305  CD2 LEU B  76       2.847   7.356  -3.409  1.00  0.00           C  
ATOM   1306  H   LEU B  76       0.703   3.847  -2.455  1.00  0.00           H  
ATOM   1307  HA  LEU B  76       1.100   5.536  -4.896  1.00  0.00           H  
ATOM   1308 1HB  LEU B  76       3.052   3.915  -3.225  1.00  0.00           H  
ATOM   1309 2HB  LEU B  76       3.503   4.983  -4.555  1.00  0.00           H  
ATOM   1310  HG  LEU B  76       2.178   5.910  -1.959  1.00  0.00           H  
ATOM   1311 1HD1 LEU B  76       4.292   6.655  -1.311  1.00  0.00           H  
ATOM   1312 2HD1 LEU B  76       4.280   4.913  -1.533  1.00  0.00           H  
ATOM   1313 3HD1 LEU B  76       5.036   5.955  -2.758  1.00  0.00           H  
ATOM   1314 1HD2 LEU B  76       2.960   8.146  -2.669  1.00  0.00           H  
ATOM   1315 2HD2 LEU B  76       3.635   7.449  -4.154  1.00  0.00           H  
ATOM   1316 3HD2 LEU B  76       1.877   7.461  -3.891  1.00  0.00           H  
ATOM   1317  N   THR B  77       1.513   3.588  -6.481  1.00  0.00           N  
ATOM   1318  CA  THR B  77       1.518   2.464  -7.423  1.00  0.00           C  
ATOM   1319  C   THR B  77       2.881   2.237  -8.090  1.00  0.00           C  
ATOM   1320  O   THR B  77       3.028   1.404  -8.989  1.00  0.00           O  
ATOM   1321  CB  THR B  77       0.448   2.662  -8.495  1.00  0.00           C  
ATOM   1322  OG1 THR B  77       0.707   3.875  -9.220  1.00  0.00           O  
ATOM   1323  CG2 THR B  77      -0.922   2.750  -7.820  1.00  0.00           C  
ATOM   1324  H   THR B  77       1.626   4.526  -6.843  1.00  0.00           H  
ATOM   1325  HA  THR B  77       1.269   1.559  -6.877  1.00  0.00           H  
ATOM   1326  HB  THR B  77       0.471   1.827  -9.176  1.00  0.00           H  
ATOM   1327  HG1 THR B  77       1.436   3.728  -9.842  1.00  0.00           H  
ATOM   1328 1HG2 THR B  77      -1.694   2.884  -8.574  1.00  0.00           H  
ATOM   1329 2HG2 THR B  77      -1.106   1.835  -7.270  1.00  0.00           H  
ATOM   1330 3HG2 THR B  77      -0.944   3.590  -7.133  1.00  0.00           H  
ATOM   1331  N   GLU B  78       3.861   3.019  -7.660  1.00  0.00           N  
ATOM   1332  CA  GLU B  78       5.206   3.002  -8.225  1.00  0.00           C  
ATOM   1333  C   GLU B  78       6.261   3.483  -7.223  1.00  0.00           C  
ATOM   1334  O   GLU B  78       5.929   4.093  -6.199  1.00  0.00           O  
ATOM   1335  CB  GLU B  78       5.239   3.870  -9.481  1.00  0.00           C  
ATOM   1336  CG  GLU B  78       4.920   5.332  -9.222  1.00  0.00           C  
ATOM   1337  CD  GLU B  78       4.901   6.148 -10.477  1.00  0.00           C  
ATOM   1338  OE1 GLU B  78       5.134   5.584 -11.518  1.00  0.00           O  
ATOM   1339  OE2 GLU B  78       4.633   7.327 -10.407  1.00  0.00           O  
ATOM   1340  H   GLU B  78       3.660   3.660  -6.910  1.00  0.00           H  
ATOM   1341  HA  GLU B  78       5.447   1.974  -8.502  1.00  0.00           H  
ATOM   1342 1HB  GLU B  78       6.229   3.820  -9.934  1.00  0.00           H  
ATOM   1343 2HB  GLU B  78       4.521   3.494 -10.211  1.00  0.00           H  
ATOM   1344 1HG  GLU B  78       3.949   5.405  -8.735  1.00  0.00           H  
ATOM   1345 2HG  GLU B  78       5.669   5.736  -8.538  1.00  0.00           H  
ATOM   1346  N   ILE B  79       7.535   3.240  -7.543  1.00  0.00           N  
ATOM   1347  CA  ILE B  79       8.623   3.735  -6.701  1.00  0.00           C  
ATOM   1348  C   ILE B  79       8.914   5.181  -7.048  1.00  0.00           C  
ATOM   1349  O   ILE B  79       9.222   5.528  -8.185  1.00  0.00           O  
ATOM   1350  CB  ILE B  79       9.881   2.892  -6.836  1.00  0.00           C  
ATOM   1351  CG1 ILE B  79       9.535   1.419  -6.575  1.00  0.00           C  
ATOM   1352  CG2 ILE B  79      10.909   3.396  -5.870  1.00  0.00           C  
ATOM   1353  CD1 ILE B  79       8.919   1.191  -5.214  1.00  0.00           C  
ATOM   1354  H   ILE B  79       7.749   2.723  -8.383  1.00  0.00           H  
ATOM   1355  HA  ILE B  79       8.309   3.690  -5.665  1.00  0.00           H  
ATOM   1356  HB  ILE B  79      10.271   2.968  -7.849  1.00  0.00           H  
ATOM   1357 1HG1 ILE B  79       8.837   1.076  -7.337  1.00  0.00           H  
ATOM   1358 2HG1 ILE B  79      10.448   0.822  -6.647  1.00  0.00           H  
ATOM   1359 1HG2 ILE B  79      11.814   2.800  -5.966  1.00  0.00           H  
ATOM   1360 2HG2 ILE B  79      11.137   4.436  -6.093  1.00  0.00           H  
ATOM   1361 3HG2 ILE B  79      10.523   3.321  -4.856  1.00  0.00           H  
ATOM   1362 1HD1 ILE B  79       8.692   0.135  -5.079  1.00  0.00           H  
ATOM   1363 2HD1 ILE B  79       9.610   1.517  -4.439  1.00  0.00           H  
ATOM   1364 3HD1 ILE B  79       8.003   1.771  -5.151  1.00  0.00           H  
ATOM   1365  N   THR B  80       8.760   6.010  -6.049  1.00  0.00           N  
ATOM   1366  CA  THR B  80       8.800   7.444  -6.172  1.00  0.00           C  
ATOM   1367  C   THR B  80       9.156   8.179  -4.911  1.00  0.00           C  
ATOM   1368  O   THR B  80       8.963   7.681  -3.791  1.00  0.00           O  
ATOM   1369  CB  THR B  80       7.425   7.984  -6.604  1.00  0.00           C  
ATOM   1370  OG1 THR B  80       7.503   9.405  -6.758  1.00  0.00           O  
ATOM   1371  CG2 THR B  80       6.350   7.648  -5.569  1.00  0.00           C  
ATOM   1372  H   THR B  80       8.547   5.611  -5.150  1.00  0.00           H  
ATOM   1373  HA  THR B  80       9.522   7.700  -6.939  1.00  0.00           H  
ATOM   1374  HB  THR B  80       7.152   7.539  -7.565  1.00  0.00           H  
ATOM   1375  HG1 THR B  80       7.451   9.847  -5.861  1.00  0.00           H  
ATOM   1376 1HG2 THR B  80       5.395   8.045  -5.904  1.00  0.00           H  
ATOM   1377 2HG2 THR B  80       6.273   6.567  -5.455  1.00  0.00           H  
ATOM   1378 3HG2 THR B  80       6.615   8.102  -4.610  1.00  0.00           H  
ATOM   1379  N   GLU B  81       9.624   9.397  -5.129  1.00  0.00           N  
ATOM   1380  CA  GLU B  81       9.763  10.402  -4.086  1.00  0.00           C  
ATOM   1381  C   GLU B  81       8.350  10.642  -3.538  1.00  0.00           C  
ATOM   1382  O   GLU B  81       7.385  10.687  -4.309  1.00  0.00           O  
ATOM   1383  CB  GLU B  81      10.350  11.696  -4.653  1.00  0.00           C  
ATOM   1384  CG  GLU B  81      10.565  12.794  -3.629  1.00  0.00           C  
ATOM   1385  CD  GLU B  81      11.202  14.053  -4.222  1.00  0.00           C  
ATOM   1386  OE1 GLU B  81      11.590  14.029  -5.361  1.00  0.00           O  
ATOM   1387  OE2 GLU B  81      11.271  15.042  -3.522  1.00  0.00           O  
ATOM   1388  H   GLU B  81       9.805   9.669  -6.087  1.00  0.00           H  
ATOM   1389  HA  GLU B  81      10.397  10.023  -3.287  1.00  0.00           H  
ATOM   1390 1HB  GLU B  81      11.313  11.484  -5.114  1.00  0.00           H  
ATOM   1391 2HB  GLU B  81       9.692  12.083  -5.428  1.00  0.00           H  
ATOM   1392 1HG  GLU B  81       9.606  13.060  -3.180  1.00  0.00           H  
ATOM   1393 2HG  GLU B  81      11.204  12.404  -2.834  1.00  0.00           H  
ATOM   1394  N   ILE B  82       8.252  10.722  -2.232  1.00  0.00           N  
ATOM   1395  CA  ILE B  82       7.039  10.896  -1.440  1.00  0.00           C  
ATOM   1396  C   ILE B  82       7.065  12.127  -0.571  1.00  0.00           C  
ATOM   1397  O   ILE B  82       8.096  12.449   0.035  1.00  0.00           O  
ATOM   1398  CB  ILE B  82       6.861   9.714  -0.466  1.00  0.00           C  
ATOM   1399  CG1 ILE B  82       6.593   8.461  -1.169  1.00  0.00           C  
ATOM   1400  CG2 ILE B  82       5.803   9.963   0.610  1.00  0.00           C  
ATOM   1401  CD1 ILE B  82       6.824   7.281  -0.243  1.00  0.00           C  
ATOM   1402  H   ILE B  82       9.118  10.656  -1.719  1.00  0.00           H  
ATOM   1403  HA  ILE B  82       6.190  10.958  -2.115  1.00  0.00           H  
ATOM   1404  HB  ILE B  82       7.803   9.577   0.009  1.00  0.00           H  
ATOM   1405 1HG1 ILE B  82       5.569   8.472  -1.519  1.00  0.00           H  
ATOM   1406 2HG1 ILE B  82       7.247   8.360  -2.030  1.00  0.00           H  
ATOM   1407 1HG2 ILE B  82       5.766   9.108   1.287  1.00  0.00           H  
ATOM   1408 2HG2 ILE B  82       6.052  10.843   1.189  1.00  0.00           H  
ATOM   1409 3HG2 ILE B  82       4.838  10.097   0.138  1.00  0.00           H  
ATOM   1410 1HD1 ILE B  82       6.615   6.362  -0.744  1.00  0.00           H  
ATOM   1411 2HD1 ILE B  82       7.852   7.276   0.082  1.00  0.00           H  
ATOM   1412 3HD1 ILE B  82       6.171   7.367   0.621  1.00  0.00           H  
ATOM   1413  N   THR B  83       5.937  12.832  -0.514  1.00  0.00           N  
ATOM   1414  CA  THR B  83       5.849  13.949   0.411  1.00  0.00           C  
ATOM   1415  C   THR B  83       4.891  13.600   1.554  1.00  0.00           C  
ATOM   1416  O   THR B  83       3.795  13.092   1.317  1.00  0.00           O  
ATOM   1417  CB  THR B  83       5.416  15.259  -0.287  1.00  0.00           C  
ATOM   1418  OG1 THR B  83       6.399  15.616  -1.284  1.00  0.00           O  
ATOM   1419  CG2 THR B  83       5.303  16.399   0.743  1.00  0.00           C  
ATOM   1420  H   THR B  83       5.140  12.560  -1.067  1.00  0.00           H  
ATOM   1421  HA  THR B  83       6.824  14.119   0.837  1.00  0.00           H  
ATOM   1422  HB  THR B  83       4.456  15.110  -0.770  1.00  0.00           H  
ATOM   1423  HG1 THR B  83       7.253  15.735  -0.866  1.00  0.00           H  
ATOM   1424 1HG2 THR B  83       5.004  17.318   0.242  1.00  0.00           H  
ATOM   1425 2HG2 THR B  83       4.560  16.151   1.498  1.00  0.00           H  
ATOM   1426 3HG2 THR B  83       6.267  16.553   1.227  1.00  0.00           H  
ATOM   1427  N   ILE B  84       5.336  13.856   2.779  1.00  0.00           N  
ATOM   1428  CA  ILE B  84       4.542  13.656   3.969  1.00  0.00           C  
ATOM   1429  C   ILE B  84       4.112  15.035   4.463  1.00  0.00           C  
ATOM   1430  O   ILE B  84       4.888  15.730   5.138  1.00  0.00           O  
ATOM   1431  CB  ILE B  84       5.306  12.891   5.080  1.00  0.00           C  
ATOM   1432  CG1 ILE B  84       5.721  11.468   4.544  1.00  0.00           C  
ATOM   1433  CG2 ILE B  84       4.456  12.821   6.354  1.00  0.00           C  
ATOM   1434  CD1 ILE B  84       6.597  10.641   5.481  1.00  0.00           C  
ATOM   1435  H   ILE B  84       6.269  14.249   2.863  1.00  0.00           H  
ATOM   1436  HA  ILE B  84       3.695  13.034   3.717  1.00  0.00           H  
ATOM   1437  HB  ILE B  84       6.225  13.421   5.308  1.00  0.00           H  
ATOM   1438 1HG1 ILE B  84       4.824  10.903   4.326  1.00  0.00           H  
ATOM   1439 2HG1 ILE B  84       6.274  11.606   3.616  1.00  0.00           H  
ATOM   1440 1HG2 ILE B  84       4.989  12.304   7.145  1.00  0.00           H  
ATOM   1441 2HG2 ILE B  84       4.205  13.822   6.712  1.00  0.00           H  
ATOM   1442 3HG2 ILE B  84       3.552  12.289   6.120  1.00  0.00           H  
ATOM   1443 1HD1 ILE B  84       6.840   9.686   5.008  1.00  0.00           H  
ATOM   1444 2HD1 ILE B  84       7.511  11.184   5.686  1.00  0.00           H  
ATOM   1445 3HD1 ILE B  84       6.081  10.446   6.410  1.00  0.00           H  
ATOM   1446  N   PRO B  85       2.850  15.445   4.195  1.00  0.00           N  
ATOM   1447  CA  PRO B  85       2.355  16.796   4.351  1.00  0.00           C  
ATOM   1448  C   PRO B  85       2.020  17.224   5.763  1.00  0.00           C  
ATOM   1449  O   PRO B  85       0.895  17.617   6.061  1.00  0.00           O  
ATOM   1450  CB  PRO B  85       1.103  16.776   3.464  1.00  0.00           C  
ATOM   1451  CG  PRO B  85       0.577  15.374   3.581  1.00  0.00           C  
ATOM   1452  CD  PRO B  85       1.824  14.498   3.666  1.00  0.00           C  
ATOM   1453  HA  PRO B  85       3.086  17.485   3.924  1.00  0.00           H  
ATOM   1454 1HB  PRO B  85       0.380  17.536   3.800  1.00  0.00           H  
ATOM   1455 2HB  PRO B  85       1.382  17.041   2.432  1.00  0.00           H  
ATOM   1456 1HG  PRO B  85      -0.087  15.310   4.446  1.00  0.00           H  
ATOM   1457 2HG  PRO B  85      -0.043  15.136   2.702  1.00  0.00           H  
ATOM   1458 1HD  PRO B  85       1.656  13.663   4.351  1.00  0.00           H  
ATOM   1459 2HD  PRO B  85       2.071  14.164   2.654  1.00  0.00           H  
ATOM   1460  N   CYS B  86       3.010  17.177   6.615  1.00  0.00           N  
ATOM   1461  CA  CYS B  86       2.839  17.703   7.970  1.00  0.00           C  
ATOM   1462  C   CYS B  86       3.417  19.105   8.021  1.00  0.00           C  
ATOM   1463  O   CYS B  86       4.637  19.297   7.866  1.00  0.00           O  
ATOM   1464  CB  CYS B  86       3.474  16.786   8.999  1.00  0.00           C  
ATOM   1465  SG  CYS B  86       5.256  16.659   8.885  1.00  0.00           S  
ATOM   1466  H   CYS B  86       3.906  16.814   6.334  1.00  0.00           H  
ATOM   1467  HA  CYS B  86       1.763  17.765   8.181  1.00  0.00           H  
ATOM   1468 1HB  CYS B  86       3.226  17.141  10.001  1.00  0.00           H  
ATOM   1469 2HB  CYS B  86       3.064  15.786   8.901  1.00  0.00           H  
ATOM   1470  N   ARG B  87       2.548  20.082   8.210  1.00  0.00           N  
ATOM   1471  CA  ARG B  87       2.900  21.491   8.143  1.00  0.00           C  
ATOM   1472  C   ARG B  87       2.543  22.226   9.401  1.00  0.00           C  
ATOM   1473  O   ARG B  87       1.647  21.812  10.137  1.00  0.00           O  
ATOM   1474  CB  ARG B  87       2.197  22.125   6.970  1.00  0.00           C  
ATOM   1475  CG  ARG B  87       2.574  21.529   5.661  1.00  0.00           C  
ATOM   1476  CD  ARG B  87       2.004  22.254   4.546  1.00  0.00           C  
ATOM   1477  NE  ARG B  87       0.579  22.241   4.566  1.00  0.00           N  
ATOM   1478  CZ  ARG B  87      -0.180  22.950   3.733  1.00  0.00           C  
ATOM   1479  NH1 ARG B  87       0.383  23.712   2.804  1.00  0.00           N  
ATOM   1480  NH2 ARG B  87      -1.496  22.874   3.836  1.00  0.00           N  
ATOM   1481  H   ARG B  87       1.579  19.826   8.349  1.00  0.00           H  
ATOM   1482  HA  ARG B  87       3.974  21.580   7.989  1.00  0.00           H  
ATOM   1483 1HB  ARG B  87       1.127  21.999   7.085  1.00  0.00           H  
ATOM   1484 2HB  ARG B  87       2.413  23.198   6.935  1.00  0.00           H  
ATOM   1485 1HG  ARG B  87       3.663  21.554   5.557  1.00  0.00           H  
ATOM   1486 2HG  ARG B  87       2.230  20.497   5.606  1.00  0.00           H  
ATOM   1487 1HD  ARG B  87       2.345  23.291   4.567  1.00  0.00           H  
ATOM   1488 2HD  ARG B  87       2.325  21.781   3.624  1.00  0.00           H  
ATOM   1489  HE  ARG B  87       0.117  21.670   5.256  1.00  0.00           H  
ATOM   1490 1HH1 ARG B  87       1.421  23.764   2.716  1.00  0.00           H  
ATOM   1491 2HH1 ARG B  87      -0.195  24.237   2.168  1.00  0.00           H  
ATOM   1492 1HH2 ARG B  87      -1.913  22.285   4.548  1.00  0.00           H  
ATOM   1493 2HH2 ARG B  87      -2.079  23.398   3.206  1.00  0.00           H  
ATOM   1494  N   VAL B  88       3.229  23.325   9.626  1.00  0.00           N  
ATOM   1495  CA  VAL B  88       3.025  24.149  10.793  1.00  0.00           C  
ATOM   1496  C   VAL B  88       2.652  25.574  10.406  1.00  0.00           C  
ATOM   1497  O   VAL B  88       2.643  25.934   9.229  1.00  0.00           O  
ATOM   1498  CB  VAL B  88       4.284  24.151  11.669  1.00  0.00           C  
ATOM   1499  CG1 VAL B  88       4.610  22.740  12.163  1.00  0.00           C  
ATOM   1500  CG2 VAL B  88       5.452  24.707  10.855  1.00  0.00           C  
ATOM   1501  H   VAL B  88       3.943  23.595   8.961  1.00  0.00           H  
ATOM   1502  HA  VAL B  88       2.203  23.727  11.376  1.00  0.00           H  
ATOM   1503  HB  VAL B  88       4.097  24.755  12.534  1.00  0.00           H  
ATOM   1504 1HG1 VAL B  88       5.494  22.777  12.798  1.00  0.00           H  
ATOM   1505 2HG1 VAL B  88       3.770  22.350  12.740  1.00  0.00           H  
ATOM   1506 3HG1 VAL B  88       4.801  22.083  11.316  1.00  0.00           H  
ATOM   1507 1HG2 VAL B  88       6.344  24.723  11.466  1.00  0.00           H  
ATOM   1508 2HG2 VAL B  88       5.624  24.070   9.985  1.00  0.00           H  
ATOM   1509 3HG2 VAL B  88       5.227  25.718  10.521  1.00  0.00           H  
ATOM   1510  N   THR B  89       2.318  26.373  11.412  1.00  0.00           N  
ATOM   1511  CA  THR B  89       1.871  27.748  11.226  1.00  0.00           C  
ATOM   1512  C   THR B  89       2.979  28.793  11.303  1.00  0.00           C  
ATOM   1513  O   THR B  89       2.742  29.978  11.096  1.00  0.00           O  
ATOM   1514  CB  THR B  89       0.830  28.075  12.294  1.00  0.00           C  
ATOM   1515  OG1 THR B  89       1.403  27.947  13.607  1.00  0.00           O  
ATOM   1516  CG2 THR B  89      -0.292  27.123  12.175  1.00  0.00           C  
ATOM   1517  H   THR B  89       2.349  26.002  12.353  1.00  0.00           H  
ATOM   1518  HA  THR B  89       1.403  27.820  10.244  1.00  0.00           H  
ATOM   1519  HB  THR B  89       0.475  29.061  12.148  1.00  0.00           H  
ATOM   1520  HG1 THR B  89       1.520  27.017  13.825  1.00  0.00           H  
ATOM   1521 1HG2 THR B  89      -1.019  27.349  12.920  1.00  0.00           H  
ATOM   1522 2HG2 THR B  89      -0.715  27.237  11.193  1.00  0.00           H  
ATOM   1523 3HG2 THR B  89       0.059  26.097  12.314  1.00  0.00           H  
ATOM   1524  N   ASP B  90       4.179  28.363  11.629  1.00  0.00           N  
ATOM   1525  CA  ASP B  90       5.285  29.282  11.852  1.00  0.00           C  
ATOM   1526  C   ASP B  90       6.592  28.784  11.214  1.00  0.00           C  
ATOM   1527  O   ASP B  90       7.129  27.771  11.662  1.00  0.00           O  
ATOM   1528  CB  ASP B  90       5.464  29.519  13.351  1.00  0.00           C  
ATOM   1529  CG  ASP B  90       6.553  30.541  13.721  1.00  0.00           C  
ATOM   1530  OD1 ASP B  90       7.402  30.832  12.901  1.00  0.00           O  
ATOM   1531  OD2 ASP B  90       6.513  31.035  14.824  1.00  0.00           O  
ATOM   1532  H   ASP B  90       4.314  27.370  11.756  1.00  0.00           H  
ATOM   1533  HA  ASP B  90       4.992  30.243  11.453  1.00  0.00           H  
ATOM   1534 1HB  ASP B  90       4.529  29.864  13.766  1.00  0.00           H  
ATOM   1535 2HB  ASP B  90       5.669  28.598  13.824  1.00  0.00           H  
ATOM   1536  N   PRO B  91       7.141  29.473  10.187  1.00  0.00           N  
ATOM   1537  CA  PRO B  91       8.356  29.135   9.458  1.00  0.00           C  
ATOM   1538  C   PRO B  91       9.586  28.971  10.355  1.00  0.00           C  
ATOM   1539  O   PRO B  91      10.591  28.407   9.929  1.00  0.00           O  
ATOM   1540  CB  PRO B  91       8.563  30.348   8.542  1.00  0.00           C  
ATOM   1541  CG  PRO B  91       7.219  30.884   8.305  1.00  0.00           C  
ATOM   1542  CD  PRO B  91       6.451  30.659   9.597  1.00  0.00           C  
ATOM   1543  HA  PRO B  91       8.178  28.224   8.865  1.00  0.00           H  
ATOM   1544 1HB  PRO B  91       9.227  31.073   9.035  1.00  0.00           H  
ATOM   1545 2HB  PRO B  91       9.058  30.036   7.612  1.00  0.00           H  
ATOM   1546 1HG  PRO B  91       7.278  31.935   8.012  1.00  0.00           H  
ATOM   1547 2HG  PRO B  91       6.799  30.358   7.474  1.00  0.00           H  
ATOM   1548 1HD  PRO B  91       6.543  31.524  10.279  1.00  0.00           H  
ATOM   1549 2HD  PRO B  91       5.428  30.450   9.325  1.00  0.00           H  
ATOM   1550  N   GLN B  92       9.547  29.524  11.575  1.00  0.00           N  
ATOM   1551  CA  GLN B  92      10.696  29.421  12.469  1.00  0.00           C  
ATOM   1552  C   GLN B  92      10.719  28.109  13.267  1.00  0.00           C  
ATOM   1553  O   GLN B  92      11.706  27.817  13.950  1.00  0.00           O  
ATOM   1554  CB  GLN B  92      10.730  30.590  13.474  1.00  0.00           C  
ATOM   1555  CG  GLN B  92      10.964  31.983  12.868  1.00  0.00           C  
ATOM   1556  CD  GLN B  92      11.055  33.108  13.947  1.00  0.00           C  
ATOM   1557  OE1 GLN B  92      11.495  32.883  15.084  1.00  0.00           O  
ATOM   1558  NE2 GLN B  92      10.638  34.320  13.576  1.00  0.00           N  
ATOM   1559  H   GLN B  92       8.709  30.005  11.922  1.00  0.00           H  
ATOM   1560  HA  GLN B  92      11.601  29.454  11.864  1.00  0.00           H  
ATOM   1561 1HB  GLN B  92       9.771  30.627  14.004  1.00  0.00           H  
ATOM   1562 2HB  GLN B  92      11.504  30.408  14.216  1.00  0.00           H  
ATOM   1563 1HG  GLN B  92      11.891  31.970  12.299  1.00  0.00           H  
ATOM   1564 2HG  GLN B  92      10.118  32.208  12.212  1.00  0.00           H  
ATOM   1565 1HE2 GLN B  92      10.673  35.083  14.222  1.00  0.00           H  
ATOM   1566 2HE2 GLN B  92      10.287  34.463  12.652  1.00  0.00           H  
ATOM   1567  N   LEU B  93       9.634  27.332  13.219  1.00  0.00           N  
ATOM   1568  CA  LEU B  93       9.575  26.085  13.979  1.00  0.00           C  
ATOM   1569  C   LEU B  93      10.478  24.982  13.464  1.00  0.00           C  
ATOM   1570  O   LEU B  93      10.562  24.708  12.264  1.00  0.00           O  
ATOM   1571  CB  LEU B  93       8.138  25.557  14.032  1.00  0.00           C  
ATOM   1572  CG  LEU B  93       7.157  26.344  14.884  1.00  0.00           C  
ATOM   1573  CD1 LEU B  93       5.752  25.878  14.579  1.00  0.00           C  
ATOM   1574  CD2 LEU B  93       7.459  26.095  16.341  1.00  0.00           C  
ATOM   1575  H   LEU B  93       8.836  27.600  12.639  1.00  0.00           H  
ATOM   1576  HA  LEU B  93       9.882  26.312  14.999  1.00  0.00           H  
ATOM   1577 1HB  LEU B  93       7.751  25.553  13.022  1.00  0.00           H  
ATOM   1578 2HB  LEU B  93       8.155  24.527  14.397  1.00  0.00           H  
ATOM   1579  HG  LEU B  93       7.253  27.396  14.674  1.00  0.00           H  
ATOM   1580 1HD1 LEU B  93       5.036  26.425  15.191  1.00  0.00           H  
ATOM   1581 2HD1 LEU B  93       5.568  26.073  13.537  1.00  0.00           H  
ATOM   1582 3HD1 LEU B  93       5.668  24.808  14.785  1.00  0.00           H  
ATOM   1583 1HD2 LEU B  93       6.759  26.642  16.970  1.00  0.00           H  
ATOM   1584 2HD2 LEU B  93       7.365  25.026  16.540  1.00  0.00           H  
ATOM   1585 3HD2 LEU B  93       8.474  26.414  16.566  1.00  0.00           H  
ATOM   1586  N   VAL B  94      11.112  24.286  14.394  1.00  0.00           N  
ATOM   1587  CA  VAL B  94      11.883  23.118  14.023  1.00  0.00           C  
ATOM   1588  C   VAL B  94      10.928  21.943  13.973  1.00  0.00           C  
ATOM   1589  O   VAL B  94      10.185  21.705  14.933  1.00  0.00           O  
ATOM   1590  CB  VAL B  94      13.029  22.841  15.022  1.00  0.00           C  
ATOM   1591  CG1 VAL B  94      13.764  21.548  14.634  1.00  0.00           C  
ATOM   1592  CG2 VAL B  94      14.013  24.024  15.016  1.00  0.00           C  
ATOM   1593  H   VAL B  94      11.044  24.561  15.364  1.00  0.00           H  
ATOM   1594  HA  VAL B  94      12.312  23.272  13.032  1.00  0.00           H  
ATOM   1595  HB  VAL B  94      12.610  22.707  16.020  1.00  0.00           H  
ATOM   1596 1HG1 VAL B  94      14.567  21.355  15.345  1.00  0.00           H  
ATOM   1597 2HG1 VAL B  94      13.064  20.712  14.646  1.00  0.00           H  
ATOM   1598 3HG1 VAL B  94      14.185  21.654  13.635  1.00  0.00           H  
ATOM   1599 1HG2 VAL B  94      14.825  23.835  15.719  1.00  0.00           H  
ATOM   1600 2HG2 VAL B  94      14.425  24.142  14.012  1.00  0.00           H  
ATOM   1601 3HG2 VAL B  94      13.490  24.936  15.301  1.00  0.00           H  
ATOM   1602  N   VAL B  95      10.911  21.253  12.844  1.00  0.00           N  
ATOM   1603  CA  VAL B  95      10.029  20.117  12.661  1.00  0.00           C  
ATOM   1604  C   VAL B  95      10.873  18.912  12.264  1.00  0.00           C  
ATOM   1605  O   VAL B  95      11.708  19.005  11.358  1.00  0.00           O  
ATOM   1606  CB  VAL B  95       8.980  20.397  11.572  1.00  0.00           C  
ATOM   1607  CG1 VAL B  95       8.073  19.185  11.423  1.00  0.00           C  
ATOM   1608  CG2 VAL B  95       8.184  21.667  11.913  1.00  0.00           C  
ATOM   1609  H   VAL B  95      11.537  21.519  12.099  1.00  0.00           H  
ATOM   1610  HA  VAL B  95       9.519  19.907  13.595  1.00  0.00           H  
ATOM   1611  HB  VAL B  95       9.485  20.532  10.628  1.00  0.00           H  
ATOM   1612 1HG1 VAL B  95       7.342  19.360  10.638  1.00  0.00           H  
ATOM   1613 2HG1 VAL B  95       8.666  18.326  11.176  1.00  0.00           H  
ATOM   1614 3HG1 VAL B  95       7.566  19.011  12.364  1.00  0.00           H  
ATOM   1615 1HG2 VAL B  95       7.455  21.857  11.125  1.00  0.00           H  
ATOM   1616 2HG2 VAL B  95       7.674  21.534  12.851  1.00  0.00           H  
ATOM   1617 3HG2 VAL B  95       8.859  22.518  11.983  1.00  0.00           H  
ATOM   1618  N   THR B  96      10.664  17.790  12.940  1.00  0.00           N  
ATOM   1619  CA  THR B  96      11.411  16.575  12.636  1.00  0.00           C  
ATOM   1620  C   THR B  96      10.490  15.405  12.257  1.00  0.00           C  
ATOM   1621  O   THR B  96       9.327  15.356  12.654  1.00  0.00           O  
ATOM   1622  CB  THR B  96      12.325  16.229  13.815  1.00  0.00           C  
ATOM   1623  OG1 THR B  96      11.537  16.012  14.994  1.00  0.00           O  
ATOM   1624  CG2 THR B  96      13.339  17.380  14.068  1.00  0.00           C  
ATOM   1625  H   THR B  96       9.968  17.795  13.684  1.00  0.00           H  
ATOM   1626  HA  THR B  96      12.053  16.769  11.778  1.00  0.00           H  
ATOM   1627  HB  THR B  96      12.858  15.321  13.587  1.00  0.00           H  
ATOM   1628  HG1 THR B  96      11.431  15.061  15.148  1.00  0.00           H  
ATOM   1629 1HG2 THR B  96      13.988  17.118  14.902  1.00  0.00           H  
ATOM   1630 2HG2 THR B  96      13.942  17.539  13.175  1.00  0.00           H  
ATOM   1631 3HG2 THR B  96      12.799  18.292  14.307  1.00  0.00           H  
ATOM   1632  N   LEU B  97      11.021  14.467  11.476  1.00  0.00           N  
ATOM   1633  CA  LEU B  97      10.260  13.300  11.027  1.00  0.00           C  
ATOM   1634  C   LEU B  97      10.727  12.035  11.720  1.00  0.00           C  
ATOM   1635  O   LEU B  97      11.924  11.769  11.801  1.00  0.00           O  
ATOM   1636  CB  LEU B  97      10.404  13.119   9.536  1.00  0.00           C  
ATOM   1637  CG  LEU B  97       9.605  12.005   8.924  1.00  0.00           C  
ATOM   1638  CD1 LEU B  97       8.125  12.337   8.971  1.00  0.00           C  
ATOM   1639  CD2 LEU B  97      10.041  11.824   7.542  1.00  0.00           C  
ATOM   1640  H   LEU B  97      11.978  14.572  11.175  1.00  0.00           H  
ATOM   1641  HA  LEU B  97       9.207  13.454  11.263  1.00  0.00           H  
ATOM   1642 1HB  LEU B  97      10.089  13.990   9.065  1.00  0.00           H  
ATOM   1643 2HB  LEU B  97      11.456  12.969   9.300  1.00  0.00           H  
ATOM   1644  HG  LEU B  97       9.754  11.088   9.484  1.00  0.00           H  
ATOM   1645 1HD1 LEU B  97       7.558  11.533   8.523  1.00  0.00           H  
ATOM   1646 2HD1 LEU B  97       7.814  12.470  10.004  1.00  0.00           H  
ATOM   1647 3HD1 LEU B  97       7.941  13.252   8.421  1.00  0.00           H  
ATOM   1648 1HD2 LEU B  97       9.447  11.029   7.132  1.00  0.00           H  
ATOM   1649 2HD2 LEU B  97       9.881  12.731   6.976  1.00  0.00           H  
ATOM   1650 3HD2 LEU B  97      11.093  11.565   7.528  1.00  0.00           H  
ATOM   1651  N   HIS B  98       9.796  11.254  12.226  1.00  0.00           N  
ATOM   1652  CA  HIS B  98      10.143  10.046  12.944  1.00  0.00           C  
ATOM   1653  C   HIS B  98       9.322   8.847  12.500  1.00  0.00           C  
ATOM   1654  O   HIS B  98       8.163   8.996  12.107  1.00  0.00           O  
ATOM   1655  CB  HIS B  98       9.821  10.282  14.409  1.00  0.00           C  
ATOM   1656  CG  HIS B  98      10.545  11.405  14.996  1.00  0.00           C  
ATOM   1657  ND1 HIS B  98      11.722  11.256  15.642  1.00  0.00           N  
ATOM   1658  CD2 HIS B  98      10.271  12.719  14.990  1.00  0.00           C  
ATOM   1659  CE1 HIS B  98      12.157  12.434  16.036  1.00  0.00           C  
ATOM   1660  NE2 HIS B  98      11.293  13.344  15.644  1.00  0.00           N  
ATOM   1661  H   HIS B  98       8.815  11.523  12.149  1.00  0.00           H  
ATOM   1662  HA  HIS B  98      11.199   9.816  12.823  1.00  0.00           H  
ATOM   1663 1HB  HIS B  98       8.764  10.461  14.515  1.00  0.00           H  
ATOM   1664 2HB  HIS B  98      10.058   9.380  14.983  1.00  0.00           H  
ATOM   1665  HD1 HIS B  98      12.275  10.414  15.628  1.00  0.00           H  
ATOM   1666  HD2 HIS B  98       9.443  13.303  14.576  1.00  0.00           H  
ATOM   1667  HE1 HIS B  98      13.097  12.522  16.581  1.00  0.00           H  
ATOM   1668  N   GLU B  99       9.878   7.633  12.608  1.00  0.00           N  
ATOM   1669  CA  GLU B  99       9.000   6.470  12.449  1.00  0.00           C  
ATOM   1670  C   GLU B  99       8.057   6.595  13.641  1.00  0.00           C  
ATOM   1671  O   GLU B  99       8.503   7.013  14.709  1.00  0.00           O  
ATOM   1672  CB  GLU B  99       9.741   5.121  12.445  1.00  0.00           C  
ATOM   1673  CG  GLU B  99      10.661   4.882  11.251  1.00  0.00           C  
ATOM   1674  CD  GLU B  99      11.283   3.430  11.193  1.00  0.00           C  
ATOM   1675  OE1 GLU B  99      10.886   2.580  11.971  1.00  0.00           O  
ATOM   1676  OE2 GLU B  99      12.136   3.203  10.363  1.00  0.00           O  
ATOM   1677  H   GLU B  99      10.850   7.524  12.870  1.00  0.00           H  
ATOM   1678  HA  GLU B  99       8.420   6.558  11.528  1.00  0.00           H  
ATOM   1679 1HB  GLU B  99      10.333   5.033  13.356  1.00  0.00           H  
ATOM   1680 2HB  GLU B  99       9.006   4.315  12.459  1.00  0.00           H  
ATOM   1681 1HG  GLU B  99      10.086   5.047  10.344  1.00  0.00           H  
ATOM   1682 2HG  GLU B  99      11.465   5.618  11.275  1.00  0.00           H  
ATOM   1683  N   LYS B 100       6.783   6.230  13.483  1.00  0.00           N  
ATOM   1684  CA  LYS B 100       5.803   6.416  14.572  1.00  0.00           C  
ATOM   1685  C   LYS B 100       6.357   5.958  15.926  1.00  0.00           C  
ATOM   1686  O   LYS B 100       6.241   6.669  16.931  1.00  0.00           O  
ATOM   1687  CB  LYS B 100       4.496   5.684  14.251  1.00  0.00           C  
ATOM   1688  CG  LYS B 100       3.367   5.891  15.283  1.00  0.00           C  
ATOM   1689  CD  LYS B 100       2.088   5.130  14.891  1.00  0.00           C  
ATOM   1690  CE  LYS B 100       0.973   5.352  15.921  1.00  0.00           C  
ATOM   1691  NZ  LYS B 100      -0.251   4.513  15.645  1.00  0.00           N  
ATOM   1692  H   LYS B 100       6.479   5.884  12.573  1.00  0.00           H  
ATOM   1693  HA  LYS B 100       5.573   7.472  14.652  1.00  0.00           H  
ATOM   1694 1HB  LYS B 100       4.130   6.028  13.281  1.00  0.00           H  
ATOM   1695 2HB  LYS B 100       4.689   4.616  14.165  1.00  0.00           H  
ATOM   1696 1HG  LYS B 100       3.701   5.539  16.262  1.00  0.00           H  
ATOM   1697 2HG  LYS B 100       3.143   6.952  15.361  1.00  0.00           H  
ATOM   1698 1HD  LYS B 100       1.748   5.472  13.911  1.00  0.00           H  
ATOM   1699 2HD  LYS B 100       2.308   4.065  14.830  1.00  0.00           H  
ATOM   1700 1HE  LYS B 100       1.352   5.107  16.912  1.00  0.00           H  
ATOM   1701 2HE  LYS B 100       0.687   6.404  15.903  1.00  0.00           H  
ATOM   1702 1HZ  LYS B 100      -0.946   4.702  16.355  1.00  0.00           H  
ATOM   1703 2HZ  LYS B 100      -0.648   4.713  14.740  1.00  0.00           H  
ATOM   1704 3HZ  LYS B 100      -0.000   3.536  15.678  1.00  0.00           H  
ATOM   1705  N   LYS B 101       6.941   4.761  15.953  1.00  0.00           N  
ATOM   1706  CA  LYS B 101       7.545   4.270  17.172  1.00  0.00           C  
ATOM   1707  C   LYS B 101       9.065   4.332  17.039  1.00  0.00           C  
ATOM   1708  O   LYS B 101       9.715   3.352  16.654  1.00  0.00           O  
ATOM   1709  CB  LYS B 101       7.076   2.854  17.493  1.00  0.00           C  
ATOM   1710  CG  LYS B 101       5.556   2.723  17.680  1.00  0.00           C  
ATOM   1711  CD  LYS B 101       5.037   3.432  18.947  1.00  0.00           C  
ATOM   1712  CE  LYS B 101       3.528   3.170  19.131  1.00  0.00           C  
ATOM   1713  NZ  LYS B 101       3.257   1.756  19.543  1.00  0.00           N  
ATOM   1714  H   LYS B 101       7.003   4.223  15.102  1.00  0.00           H  
ATOM   1715  HA  LYS B 101       7.259   4.922  17.998  1.00  0.00           H  
ATOM   1716 1HB  LYS B 101       7.376   2.184  16.689  1.00  0.00           H  
ATOM   1717 2HB  LYS B 101       7.561   2.509  18.406  1.00  0.00           H  
ATOM   1718 1HG  LYS B 101       5.048   3.150  16.813  1.00  0.00           H  
ATOM   1719 2HG  LYS B 101       5.294   1.667  17.742  1.00  0.00           H  
ATOM   1720 1HD  LYS B 101       5.575   3.068  19.824  1.00  0.00           H  
ATOM   1721 2HD  LYS B 101       5.202   4.509  18.858  1.00  0.00           H  
ATOM   1722 1HE  LYS B 101       3.120   3.845  19.880  1.00  0.00           H  
ATOM   1723 2HE  LYS B 101       3.025   3.354  18.177  1.00  0.00           H  
ATOM   1724 1HZ  LYS B 101       2.248   1.587  19.618  1.00  0.00           H  
ATOM   1725 2HZ  LYS B 101       3.616   1.124  18.842  1.00  0.00           H  
ATOM   1726 3HZ  LYS B 101       3.696   1.563  20.423  1.00  0.00           H  
ATOM   1727  N   GLY B 102       9.621   5.475  17.392  1.00  0.00           N  
ATOM   1728  CA  GLY B 102      11.053   5.715  17.280  1.00  0.00           C  
ATOM   1729  C   GLY B 102      11.351   7.110  17.778  1.00  0.00           C  
ATOM   1730  O   GLY B 102      10.539   8.023  17.639  1.00  0.00           O  
ATOM   1731  H   GLY B 102       9.019   6.225  17.702  1.00  0.00           H  
ATOM   1732 1HA  GLY B 102      11.603   4.983  17.866  1.00  0.00           H  
ATOM   1733 2HA  GLY B 102      11.363   5.616  16.240  1.00  0.00           H  
ATOM   1734  N   ASP B 103      12.535   7.267  18.350  1.00  0.00           N  
ATOM   1735  CA  ASP B 103      12.938   8.546  18.919  1.00  0.00           C  
ATOM   1736  C   ASP B 103      13.814   9.379  18.012  1.00  0.00           C  
ATOM   1737  O   ASP B 103      13.835  10.607  18.105  1.00  0.00           O  
ATOM   1738  CB  ASP B 103      13.685   8.301  20.227  1.00  0.00           C  
ATOM   1739  CG  ASP B 103      12.813   7.598  21.258  1.00  0.00           C  
ATOM   1740  OD1 ASP B 103      11.786   8.132  21.614  1.00  0.00           O  
ATOM   1741  OD2 ASP B 103      13.175   6.518  21.672  1.00  0.00           O  
ATOM   1742  H   ASP B 103      13.152   6.472  18.420  1.00  0.00           H  
ATOM   1743  HA  ASP B 103      12.039   9.120  19.134  1.00  0.00           H  
ATOM   1744 1HB  ASP B 103      14.568   7.692  20.035  1.00  0.00           H  
ATOM   1745 2HB  ASP B 103      14.025   9.252  20.638  1.00  0.00           H  
ATOM   1746  N   VAL B 104      14.580   8.719  17.176  1.00  0.00           N  
ATOM   1747  CA  VAL B 104      15.556   9.425  16.371  1.00  0.00           C  
ATOM   1748  C   VAL B 104      14.959   9.993  15.098  1.00  0.00           C  
ATOM   1749  O   VAL B 104      14.213   9.315  14.390  1.00  0.00           O  
ATOM   1750  CB  VAL B 104      16.749   8.505  16.085  1.00  0.00           C  
ATOM   1751  CG1 VAL B 104      17.715   9.172  15.202  1.00  0.00           C  
ATOM   1752  CG2 VAL B 104      17.443   8.161  17.415  1.00  0.00           C  
ATOM   1753  H   VAL B 104      14.504   7.719  17.111  1.00  0.00           H  
ATOM   1754  HA  VAL B 104      15.933  10.263  16.958  1.00  0.00           H  
ATOM   1755  HB  VAL B 104      16.403   7.597  15.591  1.00  0.00           H  
ATOM   1756 1HG1 VAL B 104      18.528   8.496  15.039  1.00  0.00           H  
ATOM   1757 2HG1 VAL B 104      17.245   9.413  14.252  1.00  0.00           H  
ATOM   1758 3HG1 VAL B 104      18.085  10.082  15.669  1.00  0.00           H  
ATOM   1759 1HG2 VAL B 104      18.292   7.505  17.221  1.00  0.00           H  
ATOM   1760 2HG2 VAL B 104      17.795   9.076  17.890  1.00  0.00           H  
ATOM   1761 3HG2 VAL B 104      16.738   7.656  18.076  1.00  0.00           H  
ATOM   1762  N   ALA B 105      15.231  11.279  14.867  1.00  0.00           N  
ATOM   1763  CA  ALA B 105      14.767  11.995  13.684  1.00  0.00           C  
ATOM   1764  C   ALA B 105      15.437  11.453  12.420  1.00  0.00           C  
ATOM   1765  O   ALA B 105      16.626  11.110  12.429  1.00  0.00           O  
ATOM   1766  CB  ALA B 105      15.045  13.474  13.818  1.00  0.00           C  
ATOM   1767  H   ALA B 105      15.817  11.768  15.528  1.00  0.00           H  
ATOM   1768  HA  ALA B 105      13.694  11.841  13.592  1.00  0.00           H  
ATOM   1769 1HB  ALA B 105      14.672  13.983  12.930  1.00  0.00           H  
ATOM   1770 2HB  ALA B 105      14.544  13.859  14.705  1.00  0.00           H  
ATOM   1771 3HB  ALA B 105      16.114  13.633  13.907  1.00  0.00           H  
ATOM   1772  N   LEU B 106      14.684  11.443  11.335  1.00  0.00           N  
ATOM   1773  CA  LEU B 106      15.151  10.986  10.053  1.00  0.00           C  
ATOM   1774  C   LEU B 106      15.728  12.137   9.211  1.00  0.00           C  
ATOM   1775  O   LEU B 106      15.156  13.229   9.173  1.00  0.00           O  
ATOM   1776  CB  LEU B 106      13.972  10.333   9.325  1.00  0.00           C  
ATOM   1777  CG  LEU B 106      13.342   9.140  10.063  1.00  0.00           C  
ATOM   1778  CD1 LEU B 106      12.053   8.726   9.351  1.00  0.00           C  
ATOM   1779  CD2 LEU B 106      14.335   7.991  10.100  1.00  0.00           C  
ATOM   1780  H   LEU B 106      13.710  11.724  11.429  1.00  0.00           H  
ATOM   1781  HA  LEU B 106      15.905  10.230  10.249  1.00  0.00           H  
ATOM   1782 1HB  LEU B 106      13.198  11.083   9.179  1.00  0.00           H  
ATOM   1783 2HB  LEU B 106      14.296   9.983   8.353  1.00  0.00           H  
ATOM   1784  HG  LEU B 106      13.088   9.436  11.087  1.00  0.00           H  
ATOM   1785 1HD1 LEU B 106      11.603   7.889   9.879  1.00  0.00           H  
ATOM   1786 2HD1 LEU B 106      11.362   9.559   9.342  1.00  0.00           H  
ATOM   1787 3HD1 LEU B 106      12.282   8.431   8.325  1.00  0.00           H  
ATOM   1788 1HD2 LEU B 106      13.893   7.145  10.625  1.00  0.00           H  
ATOM   1789 2HD2 LEU B 106      14.589   7.691   9.081  1.00  0.00           H  
ATOM   1790 3HD2 LEU B 106      15.245   8.307  10.620  1.00  0.00           H  
ATOM   1791  N   PRO B 107      16.800  11.905   8.427  1.00  0.00           N  
ATOM   1792  CA  PRO B 107      17.456  12.885   7.576  1.00  0.00           C  
ATOM   1793  C   PRO B 107      16.704  13.159   6.278  1.00  0.00           C  
ATOM   1794  O   PRO B 107      17.216  12.928   5.193  1.00  0.00           O  
ATOM   1795  CB  PRO B 107      18.792  12.218   7.286  1.00  0.00           C  
ATOM   1796  CG  PRO B 107      18.502  10.772   7.353  1.00  0.00           C  
ATOM   1797  CD  PRO B 107      17.479  10.620   8.503  1.00  0.00           C  
ATOM   1798  HA  PRO B 107      17.597  13.816   8.147  1.00  0.00           H  
ATOM   1799 1HB  PRO B 107      19.143  12.523   6.301  1.00  0.00           H  
ATOM   1800 2HB  PRO B 107      19.546  12.544   8.015  1.00  0.00           H  
ATOM   1801 1HG  PRO B 107      18.122  10.419   6.381  1.00  0.00           H  
ATOM   1802 2HG  PRO B 107      19.432  10.229   7.536  1.00  0.00           H  
ATOM   1803 1HD  PRO B 107      16.797   9.783   8.285  1.00  0.00           H  
ATOM   1804 2HD  PRO B 107      18.010  10.493   9.461  1.00  0.00           H  
ATOM   1805  N   VAL B 108      15.504  13.678   6.394  1.00  0.00           N  
ATOM   1806  CA  VAL B 108      14.679  13.974   5.235  1.00  0.00           C  
ATOM   1807  C   VAL B 108      14.525  15.499   5.170  1.00  0.00           C  
ATOM   1808  O   VAL B 108      14.298  16.118   6.209  1.00  0.00           O  
ATOM   1809  CB  VAL B 108      13.312  13.292   5.401  1.00  0.00           C  
ATOM   1810  CG1 VAL B 108      12.422  13.602   4.236  1.00  0.00           C  
ATOM   1811  CG2 VAL B 108      13.494  11.788   5.559  1.00  0.00           C  
ATOM   1812  H   VAL B 108      15.154  13.849   7.338  1.00  0.00           H  
ATOM   1813  HA  VAL B 108      15.174  13.595   4.351  1.00  0.00           H  
ATOM   1814  HB  VAL B 108      12.838  13.689   6.299  1.00  0.00           H  
ATOM   1815 1HG1 VAL B 108      11.481  13.141   4.381  1.00  0.00           H  
ATOM   1816 2HG1 VAL B 108      12.288  14.679   4.141  1.00  0.00           H  
ATOM   1817 3HG1 VAL B 108      12.873  13.212   3.337  1.00  0.00           H  
ATOM   1818 1HG2 VAL B 108      12.532  11.329   5.707  1.00  0.00           H  
ATOM   1819 2HG2 VAL B 108      13.924  11.372   4.691  1.00  0.00           H  
ATOM   1820 3HG2 VAL B 108      14.126  11.589   6.419  1.00  0.00           H  
ATOM   1821  N   PRO B 109      14.705  16.163   4.020  1.00  0.00           N  
ATOM   1822  CA  PRO B 109      14.593  17.605   3.921  1.00  0.00           C  
ATOM   1823  C   PRO B 109      13.155  18.041   4.208  1.00  0.00           C  
ATOM   1824  O   PRO B 109      12.184  17.351   3.868  1.00  0.00           O  
ATOM   1825  CB  PRO B 109      15.018  17.880   2.469  1.00  0.00           C  
ATOM   1826  CG  PRO B 109      14.802  16.578   1.719  1.00  0.00           C  
ATOM   1827  CD  PRO B 109      15.062  15.487   2.750  1.00  0.00           C  
ATOM   1828  HA  PRO B 109      15.288  18.073   4.624  1.00  0.00           H  
ATOM   1829 1HB  PRO B 109      14.427  18.702   2.060  1.00  0.00           H  
ATOM   1830 2HB  PRO B 109      16.073  18.203   2.457  1.00  0.00           H  
ATOM   1831 1HG  PRO B 109      13.782  16.545   1.312  1.00  0.00           H  
ATOM   1832 2HG  PRO B 109      15.482  16.510   0.859  1.00  0.00           H  
ATOM   1833 1HD  PRO B 109      14.423  14.643   2.534  1.00  0.00           H  
ATOM   1834 2HD  PRO B 109      16.127  15.221   2.756  1.00  0.00           H  
ATOM   1835  N   TYR B 110      13.037  19.232   4.805  1.00  0.00           N  
ATOM   1836  CA  TYR B 110      11.730  19.753   5.169  1.00  0.00           C  
ATOM   1837  C   TYR B 110      11.454  21.124   4.582  1.00  0.00           C  
ATOM   1838  O   TYR B 110      12.263  22.051   4.670  1.00  0.00           O  
ATOM   1839  CB  TYR B 110      11.596  19.829   6.694  1.00  0.00           C  
ATOM   1840  CG  TYR B 110      10.199  20.264   7.189  1.00  0.00           C  
ATOM   1841  CD1 TYR B 110       9.162  19.387   7.088  1.00  0.00           C  
ATOM   1842  CD2 TYR B 110       9.972  21.497   7.757  1.00  0.00           C  
ATOM   1843  CE1 TYR B 110       7.917  19.699   7.537  1.00  0.00           C  
ATOM   1844  CE2 TYR B 110       8.704  21.809   8.204  1.00  0.00           C  
ATOM   1845  CZ  TYR B 110       7.682  20.912   8.087  1.00  0.00           C  
ATOM   1846  OH  TYR B 110       6.423  21.229   8.528  1.00  0.00           O  
ATOM   1847  H   TYR B 110      13.865  19.761   5.039  1.00  0.00           H  
ATOM   1848  HA  TYR B 110      10.967  19.077   4.786  1.00  0.00           H  
ATOM   1849 1HB  TYR B 110      11.829  18.876   7.118  1.00  0.00           H  
ATOM   1850 2HB  TYR B 110      12.323  20.535   7.085  1.00  0.00           H  
ATOM   1851  HD1 TYR B 110       9.337  18.427   6.647  1.00  0.00           H  
ATOM   1852  HD2 TYR B 110      10.781  22.217   7.862  1.00  0.00           H  
ATOM   1853  HE1 TYR B 110       7.118  18.975   7.455  1.00  0.00           H  
ATOM   1854  HE2 TYR B 110       8.512  22.763   8.651  1.00  0.00           H  
ATOM   1855  HH  TYR B 110       5.797  20.507   8.283  1.00  0.00           H  
ATOM   1856  N   ASP B 111      10.299  21.212   3.955  1.00  0.00           N  
ATOM   1857  CA  ASP B 111       9.739  22.417   3.379  1.00  0.00           C  
ATOM   1858  C   ASP B 111       8.559  22.870   4.241  1.00  0.00           C  
ATOM   1859  O   ASP B 111       7.521  22.216   4.248  1.00  0.00           O  
ATOM   1860  CB  ASP B 111       9.289  22.155   1.950  1.00  0.00           C  
ATOM   1861  CG  ASP B 111       8.709  23.392   1.224  1.00  0.00           C  
ATOM   1862  OD1 ASP B 111       8.294  24.338   1.875  1.00  0.00           O  
ATOM   1863  OD2 ASP B 111       8.647  23.349   0.011  1.00  0.00           O  
ATOM   1864  H   ASP B 111       9.722  20.368   3.903  1.00  0.00           H  
ATOM   1865  HA  ASP B 111      10.497  23.200   3.381  1.00  0.00           H  
ATOM   1866 1HB  ASP B 111      10.141  21.794   1.375  1.00  0.00           H  
ATOM   1867 2HB  ASP B 111       8.556  21.352   1.956  1.00  0.00           H  
ATOM   1868  N   HIS B 112       8.664  23.981   4.964  1.00  0.00           N  
ATOM   1869  CA  HIS B 112       7.560  24.348   5.868  1.00  0.00           C  
ATOM   1870  C   HIS B 112       6.202  24.537   5.160  1.00  0.00           C  
ATOM   1871  O   HIS B 112       5.158  24.503   5.818  1.00  0.00           O  
ATOM   1872  CB  HIS B 112       7.886  25.621   6.648  1.00  0.00           C  
ATOM   1873  CG  HIS B 112       8.917  25.458   7.673  1.00  0.00           C  
ATOM   1874  ND1 HIS B 112      10.254  25.346   7.369  1.00  0.00           N  
ATOM   1875  CD2 HIS B 112       8.827  25.411   9.027  1.00  0.00           C  
ATOM   1876  CE1 HIS B 112      10.946  25.225   8.500  1.00  0.00           C  
ATOM   1877  NE2 HIS B 112      10.095  25.262   9.514  1.00  0.00           N  
ATOM   1878  H   HIS B 112       9.507  24.537   4.920  1.00  0.00           H  
ATOM   1879  HA  HIS B 112       7.411  23.554   6.590  1.00  0.00           H  
ATOM   1880 1HB  HIS B 112       8.208  26.402   5.957  1.00  0.00           H  
ATOM   1881 2HB  HIS B 112       6.984  25.974   7.146  1.00  0.00           H  
ATOM   1882  HD2 HIS B 112       7.924  25.481   9.616  1.00  0.00           H  
ATOM   1883  HE1 HIS B 112      12.024  25.116   8.581  1.00  0.00           H  
ATOM   1884  HE2 HIS B 112      10.336  25.188  10.506  1.00  0.00           H  
ATOM   1885  N   GLN B 113       6.216  24.758   3.836  1.00  0.00           N  
ATOM   1886  CA  GLN B 113       4.997  24.939   3.073  1.00  0.00           C  
ATOM   1887  C   GLN B 113       4.423  23.623   2.521  1.00  0.00           C  
ATOM   1888  O   GLN B 113       3.266  23.588   2.066  1.00  0.00           O  
ATOM   1889  CB  GLN B 113       5.247  25.852   1.866  1.00  0.00           C  
ATOM   1890  CG  GLN B 113       5.613  27.289   2.171  1.00  0.00           C  
ATOM   1891  CD  GLN B 113       5.835  28.070   0.880  1.00  0.00           C  
ATOM   1892  OE1 GLN B 113       5.330  27.645  -0.195  1.00  0.00           O  
ATOM   1893  NE2 GLN B 113       6.544  29.204   0.958  1.00  0.00           N  
ATOM   1894  H   GLN B 113       7.105  24.746   3.319  1.00  0.00           H  
ATOM   1895  HA  GLN B 113       4.250  25.392   3.723  1.00  0.00           H  
ATOM   1896 1HB  GLN B 113       6.065  25.426   1.275  1.00  0.00           H  
ATOM   1897 2HB  GLN B 113       4.366  25.858   1.235  1.00  0.00           H  
ATOM   1898 1HG  GLN B 113       4.840  27.751   2.745  1.00  0.00           H  
ATOM   1899 2HG  GLN B 113       6.547  27.295   2.736  1.00  0.00           H  
ATOM   1900 1HE2 GLN B 113       6.706  29.758   0.145  1.00  0.00           H  
ATOM   1901 2HE2 GLN B 113       6.937  29.544   1.841  1.00  0.00           H  
ATOM   1902  N   ARG B 114       5.239  22.551   2.495  1.00  0.00           N  
ATOM   1903  CA  ARG B 114       4.829  21.283   1.863  1.00  0.00           C  
ATOM   1904  C   ARG B 114       4.963  20.019   2.730  1.00  0.00           C  
ATOM   1905  O   ARG B 114       4.270  19.031   2.485  1.00  0.00           O  
ATOM   1906  CB  ARG B 114       5.598  21.068   0.569  1.00  0.00           C  
ATOM   1907  CG  ARG B 114       5.272  22.076  -0.508  1.00  0.00           C  
ATOM   1908  CD  ARG B 114       6.099  21.918  -1.713  1.00  0.00           C  
ATOM   1909  NE  ARG B 114       5.699  22.869  -2.749  1.00  0.00           N  
ATOM   1910  CZ  ARG B 114       6.121  24.167  -2.846  1.00  0.00           C  
ATOM   1911  NH1 ARG B 114       6.978  24.702  -1.982  1.00  0.00           N  
ATOM   1912  NH2 ARG B 114       5.665  24.905  -3.838  1.00  0.00           N  
ATOM   1913  H   ARG B 114       6.158  22.618   2.926  1.00  0.00           H  
ATOM   1914  HA  ARG B 114       3.778  21.377   1.595  1.00  0.00           H  
ATOM   1915 1HB  ARG B 114       6.657  21.121   0.755  1.00  0.00           H  
ATOM   1916 2HB  ARG B 114       5.384  20.074   0.175  1.00  0.00           H  
ATOM   1917 1HG  ARG B 114       4.223  21.992  -0.788  1.00  0.00           H  
ATOM   1918 2HG  ARG B 114       5.467  23.078  -0.125  1.00  0.00           H  
ATOM   1919 1HD  ARG B 114       7.143  22.088  -1.472  1.00  0.00           H  
ATOM   1920 2HD  ARG B 114       5.977  20.908  -2.108  1.00  0.00           H  
ATOM   1921  HE  ARG B 114       5.051  22.540  -3.450  1.00  0.00           H  
ATOM   1922 1HH1 ARG B 114       7.385  24.151  -1.202  1.00  0.00           H  
ATOM   1923 2HH1 ARG B 114       7.265  25.659  -2.083  1.00  0.00           H  
ATOM   1924 1HH2 ARG B 114       5.014  24.512  -4.503  1.00  0.00           H  
ATOM   1925 2HH2 ARG B 114       5.981  25.854  -3.933  1.00  0.00           H  
ATOM   1926  N   GLY B 115       5.860  20.031   3.716  1.00  0.00           N  
ATOM   1927  CA  GLY B 115       6.127  18.845   4.530  1.00  0.00           C  
ATOM   1928  C   GLY B 115       7.489  18.199   4.220  1.00  0.00           C  
ATOM   1929  O   GLY B 115       8.411  18.850   3.706  1.00  0.00           O  
ATOM   1930  H   GLY B 115       6.403  20.867   3.890  1.00  0.00           H  
ATOM   1931 1HA  GLY B 115       6.060  19.115   5.574  1.00  0.00           H  
ATOM   1932 2HA  GLY B 115       5.342  18.113   4.360  1.00  0.00           H  
ATOM   1933  N   PHE B 116       7.649  16.934   4.617  1.00  0.00           N  
ATOM   1934  CA  PHE B 116       8.913  16.239   4.405  1.00  0.00           C  
ATOM   1935  C   PHE B 116       8.915  15.592   3.054  1.00  0.00           C  
ATOM   1936  O   PHE B 116       7.932  14.965   2.683  1.00  0.00           O  
ATOM   1937  CB  PHE B 116       9.142  15.179   5.454  1.00  0.00           C  
ATOM   1938  CG  PHE B 116       9.509  15.715   6.742  1.00  0.00           C  
ATOM   1939  CD1 PHE B 116       8.572  15.949   7.688  1.00  0.00           C  
ATOM   1940  CD2 PHE B 116      10.819  16.000   7.017  1.00  0.00           C  
ATOM   1941  CE1 PHE B 116       8.918  16.472   8.897  1.00  0.00           C  
ATOM   1942  CE2 PHE B 116      11.176  16.518   8.227  1.00  0.00           C  
ATOM   1943  CZ  PHE B 116      10.222  16.762   9.162  1.00  0.00           C  
ATOM   1944  H   PHE B 116       6.851  16.444   5.029  1.00  0.00           H  
ATOM   1945  HA  PHE B 116       9.729  16.959   4.447  1.00  0.00           H  
ATOM   1946 1HB  PHE B 116       8.245  14.593   5.581  1.00  0.00           H  
ATOM   1947 2HB  PHE B 116       9.913  14.519   5.130  1.00  0.00           H  
ATOM   1948  HD1 PHE B 116       7.536  15.715   7.459  1.00  0.00           H  
ATOM   1949  HD2 PHE B 116      11.580  15.818   6.253  1.00  0.00           H  
ATOM   1950  HE1 PHE B 116       8.157  16.659   9.644  1.00  0.00           H  
ATOM   1951  HE2 PHE B 116      12.223  16.750   8.433  1.00  0.00           H  
ATOM   1952  HZ  PHE B 116      10.492  17.182  10.097  1.00  0.00           H  
ATOM   1953  N   SER B 117      10.016  15.696   2.318  1.00  0.00           N  
ATOM   1954  CA  SER B 117      10.056  15.046   1.002  1.00  0.00           C  
ATOM   1955  C   SER B 117      11.257  14.118   0.888  1.00  0.00           C  
ATOM   1956  O   SER B 117      12.378  14.515   1.169  1.00  0.00           O  
ATOM   1957  CB  SER B 117      10.087  16.077  -0.115  1.00  0.00           C  
ATOM   1958  OG  SER B 117       8.870  16.786  -0.183  1.00  0.00           O  
ATOM   1959  H   SER B 117      10.817  16.226   2.681  1.00  0.00           H  
ATOM   1960  HA  SER B 117       9.161  14.447   0.883  1.00  0.00           H  
ATOM   1961 1HB  SER B 117      10.903  16.770   0.063  1.00  0.00           H  
ATOM   1962 2HB  SER B 117      10.278  15.576  -1.071  1.00  0.00           H  
ATOM   1963  HG  SER B 117       8.366  16.377  -0.880  1.00  0.00           H  
ATOM   1964  N   GLY B 118      11.009  12.891   0.444  1.00  0.00           N  
ATOM   1965  CA  GLY B 118      12.076  11.909   0.343  1.00  0.00           C  
ATOM   1966  C   GLY B 118      11.574  10.544  -0.070  1.00  0.00           C  
ATOM   1967  O   GLY B 118      10.576  10.415  -0.761  1.00  0.00           O  
ATOM   1968  H   GLY B 118      10.047  12.636   0.216  1.00  0.00           H  
ATOM   1969 1HA  GLY B 118      12.827  12.264  -0.360  1.00  0.00           H  
ATOM   1970 2HA  GLY B 118      12.537  11.815   1.314  1.00  0.00           H  
ATOM   1971  N   ILE B 119      12.282   9.507   0.306  1.00  0.00           N  
ATOM   1972  CA  ILE B 119      11.862   8.157  -0.062  1.00  0.00           C  
ATOM   1973  C   ILE B 119      11.636   7.366   1.210  1.00  0.00           C  
ATOM   1974  O   ILE B 119      12.376   7.518   2.172  1.00  0.00           O  
ATOM   1975  CB  ILE B 119      12.942   7.483  -0.849  1.00  0.00           C  
ATOM   1976  CG1 ILE B 119      14.139   7.832  -0.141  1.00  0.00           C  
ATOM   1977  CG2 ILE B 119      12.961   7.929  -2.300  1.00  0.00           C  
ATOM   1978  CD1 ILE B 119      15.217   7.138  -0.535  1.00  0.00           C  
ATOM   1979  H   ILE B 119      13.098   9.639   0.881  1.00  0.00           H  
ATOM   1980  HA  ILE B 119      10.934   8.193  -0.637  1.00  0.00           H  
ATOM   1981  HB  ILE B 119      12.820   6.391  -0.804  1.00  0.00           H  
ATOM   1982 1HG1 ILE B 119      14.283   8.869  -0.278  1.00  0.00           H  
ATOM   1983 2HG1 ILE B 119      14.003   7.646   0.919  1.00  0.00           H  
ATOM   1984 1HG2 ILE B 119      13.781   7.433  -2.812  1.00  0.00           H  
ATOM   1985 2HG2 ILE B 119      12.020   7.654  -2.777  1.00  0.00           H  
ATOM   1986 3HG2 ILE B 119      13.092   9.005  -2.359  1.00  0.00           H  
ATOM   1987 1HD1 ILE B 119      16.090   7.427   0.012  1.00  0.00           H  
ATOM   1988 2HD1 ILE B 119      14.998   6.097  -0.323  1.00  0.00           H  
ATOM   1989 3HD1 ILE B 119      15.374   7.295  -1.569  1.00  0.00           H  
ATOM   1990  N   PHE B 120      10.634   6.515   1.213  1.00  0.00           N  
ATOM   1991  CA  PHE B 120      10.300   5.788   2.412  1.00  0.00           C  
ATOM   1992  C   PHE B 120       9.914   4.359   2.180  1.00  0.00           C  
ATOM   1993  O   PHE B 120       9.480   3.984   1.084  1.00  0.00           O  
ATOM   1994  CB  PHE B 120       9.140   6.481   3.106  1.00  0.00           C  
ATOM   1995  CG  PHE B 120       9.397   7.923   3.471  1.00  0.00           C  
ATOM   1996  CD1 PHE B 120       8.992   8.937   2.641  1.00  0.00           C  
ATOM   1997  CD2 PHE B 120      10.037   8.249   4.610  1.00  0.00           C  
ATOM   1998  CE1 PHE B 120       9.207  10.263   2.951  1.00  0.00           C  
ATOM   1999  CE2 PHE B 120      10.272   9.550   4.932  1.00  0.00           C  
ATOM   2000  CZ  PHE B 120       9.845  10.566   4.103  1.00  0.00           C  
ATOM   2001  H   PHE B 120      10.074   6.417   0.382  1.00  0.00           H  
ATOM   2002  HA  PHE B 120      11.170   5.797   3.072  1.00  0.00           H  
ATOM   2003 1HB  PHE B 120       8.270   6.442   2.465  1.00  0.00           H  
ATOM   2004 2HB  PHE B 120       8.894   5.938   4.006  1.00  0.00           H  
ATOM   2005  HD1 PHE B 120       8.501   8.672   1.748  1.00  0.00           H  
ATOM   2006  HD2 PHE B 120      10.379   7.456   5.269  1.00  0.00           H  
ATOM   2007  HE1 PHE B 120       8.869  11.057   2.273  1.00  0.00           H  
ATOM   2008  HE2 PHE B 120      10.800   9.764   5.843  1.00  0.00           H  
ATOM   2009  HZ  PHE B 120      10.020  11.591   4.364  1.00  0.00           H  
ATOM   2010  N   GLU B 121      10.036   3.566   3.243  1.00  0.00           N  
ATOM   2011  CA  GLU B 121       9.525   2.202   3.246  1.00  0.00           C  
ATOM   2012  C   GLU B 121       8.071   2.194   3.722  1.00  0.00           C  
ATOM   2013  O   GLU B 121       7.625   3.167   4.346  1.00  0.00           O  
ATOM   2014  CB  GLU B 121      10.374   1.310   4.154  1.00  0.00           C  
ATOM   2015  CG  GLU B 121      11.820   1.131   3.699  1.00  0.00           C  
ATOM   2016  CD  GLU B 121      12.609   0.204   4.602  1.00  0.00           C  
ATOM   2017  OE1 GLU B 121      12.132  -0.091   5.683  1.00  0.00           O  
ATOM   2018  OE2 GLU B 121      13.676  -0.207   4.216  1.00  0.00           O  
ATOM   2019  H   GLU B 121      10.458   3.928   4.088  1.00  0.00           H  
ATOM   2020  HA  GLU B 121       9.541   1.815   2.229  1.00  0.00           H  
ATOM   2021 1HB  GLU B 121      10.390   1.734   5.158  1.00  0.00           H  
ATOM   2022 2HB  GLU B 121       9.918   0.323   4.227  1.00  0.00           H  
ATOM   2023 1HG  GLU B 121      11.823   0.728   2.686  1.00  0.00           H  
ATOM   2024 2HG  GLU B 121      12.304   2.106   3.672  1.00  0.00           H  
ATOM   2025  N   ASP B 122       7.353   1.087   3.488  1.00  0.00           N  
ATOM   2026  CA  ASP B 122       5.954   1.000   3.909  1.00  0.00           C  
ATOM   2027  C   ASP B 122       5.791   0.791   5.418  1.00  0.00           C  
ATOM   2028  O   ASP B 122       5.651  -0.328   5.908  1.00  0.00           O  
ATOM   2029  CB  ASP B 122       5.210  -0.109   3.193  1.00  0.00           C  
ATOM   2030  CG  ASP B 122       5.031   0.189   1.766  1.00  0.00           C  
ATOM   2031  OD1 ASP B 122       5.448   1.228   1.339  1.00  0.00           O  
ATOM   2032  OD2 ASP B 122       4.400  -0.575   1.096  1.00  0.00           O  
ATOM   2033  H   ASP B 122       7.777   0.310   2.995  1.00  0.00           H  
ATOM   2034  HA  ASP B 122       5.458   1.931   3.647  1.00  0.00           H  
ATOM   2035 1HB  ASP B 122       5.743  -1.050   3.307  1.00  0.00           H  
ATOM   2036 2HB  ASP B 122       4.220  -0.224   3.650  1.00  0.00           H  
ATOM   2037  N   ARG B 123       5.851   1.910   6.117  1.00  0.00           N  
ATOM   2038  CA  ARG B 123       5.743   2.070   7.568  1.00  0.00           C  
ATOM   2039  C   ARG B 123       4.878   3.281   7.917  1.00  0.00           C  
ATOM   2040  O   ARG B 123       4.283   3.908   7.034  1.00  0.00           O  
ATOM   2041  CB  ARG B 123       7.140   2.270   8.145  1.00  0.00           C  
ATOM   2042  CG  ARG B 123       8.105   1.115   7.906  1.00  0.00           C  
ATOM   2043  CD  ARG B 123       9.470   1.407   8.420  1.00  0.00           C  
ATOM   2044  NE  ARG B 123      10.419   0.360   8.030  1.00  0.00           N  
ATOM   2045  CZ  ARG B 123      10.706  -0.764   8.716  1.00  0.00           C  
ATOM   2046  NH1 ARG B 123      10.130  -1.038   9.873  1.00  0.00           N  
ATOM   2047  NH2 ARG B 123      11.592  -1.591   8.189  1.00  0.00           N  
ATOM   2048  H   ARG B 123       6.037   2.742   5.560  1.00  0.00           H  
ATOM   2049  HA  ARG B 123       5.249   1.180   7.966  1.00  0.00           H  
ATOM   2050 1HB  ARG B 123       7.584   3.156   7.701  1.00  0.00           H  
ATOM   2051 2HB  ARG B 123       7.086   2.439   9.218  1.00  0.00           H  
ATOM   2052 1HG  ARG B 123       7.727   0.213   8.381  1.00  0.00           H  
ATOM   2053 2HG  ARG B 123       8.208   0.941   6.837  1.00  0.00           H  
ATOM   2054 1HD  ARG B 123       9.818   2.351   7.992  1.00  0.00           H  
ATOM   2055 2HD  ARG B 123       9.462   1.493   9.505  1.00  0.00           H  
ATOM   2056  HE  ARG B 123      10.919   0.475   7.131  1.00  0.00           H  
ATOM   2057 1HH1 ARG B 123       9.462  -0.395  10.271  1.00  0.00           H  
ATOM   2058 2HH1 ARG B 123      10.365  -1.883  10.369  1.00  0.00           H  
ATOM   2059 1HH2 ARG B 123      12.018  -1.329   7.281  1.00  0.00           H  
ATOM   2060 2HH2 ARG B 123      11.847  -2.446   8.655  1.00  0.00           H  
ATOM   2061  N   SER B 124       4.740   3.566   9.211  1.00  0.00           N  
ATOM   2062  CA  SER B 124       3.986   4.750   9.590  1.00  0.00           C  
ATOM   2063  C   SER B 124       4.928   5.796  10.167  1.00  0.00           C  
ATOM   2064  O   SER B 124       5.912   5.450  10.833  1.00  0.00           O  
ATOM   2065  CB  SER B 124       2.926   4.387  10.611  1.00  0.00           C  
ATOM   2066  OG  SER B 124       3.517   3.869  11.771  1.00  0.00           O  
ATOM   2067  H   SER B 124       5.189   3.004   9.915  1.00  0.00           H  
ATOM   2068  HA  SER B 124       3.509   5.152   8.709  1.00  0.00           H  
ATOM   2069 1HB  SER B 124       2.350   5.280  10.859  1.00  0.00           H  
ATOM   2070 2HB  SER B 124       2.240   3.663  10.197  1.00  0.00           H  
ATOM   2071  HG  SER B 124       2.799   3.714  12.384  1.00  0.00           H  
ATOM   2072  N   TYR B 125       4.578   7.070   9.960  1.00  0.00           N  
ATOM   2073  CA  TYR B 125       5.409   8.180  10.400  1.00  0.00           C  
ATOM   2074  C   TYR B 125       4.658   9.284  11.100  1.00  0.00           C  
ATOM   2075  O   TYR B 125       3.483   9.526  10.837  1.00  0.00           O  
ATOM   2076  CB  TYR B 125       6.119   8.792   9.180  1.00  0.00           C  
ATOM   2077  CG  TYR B 125       6.953   7.805   8.395  1.00  0.00           C  
ATOM   2078  CD1 TYR B 125       6.345   7.061   7.382  1.00  0.00           C  
ATOM   2079  CD2 TYR B 125       8.296   7.625   8.678  1.00  0.00           C  
ATOM   2080  CE1 TYR B 125       7.068   6.140   6.678  1.00  0.00           C  
ATOM   2081  CE2 TYR B 125       9.022   6.694   7.960  1.00  0.00           C  
ATOM   2082  CZ  TYR B 125       8.402   5.948   6.967  1.00  0.00           C  
ATOM   2083  OH  TYR B 125       9.102   5.008   6.248  1.00  0.00           O  
ATOM   2084  H   TYR B 125       3.721   7.244   9.439  1.00  0.00           H  
ATOM   2085  HA  TYR B 125       6.146   7.799  11.101  1.00  0.00           H  
ATOM   2086 1HB  TYR B 125       5.383   9.237   8.511  1.00  0.00           H  
ATOM   2087 2HB  TYR B 125       6.776   9.586   9.526  1.00  0.00           H  
ATOM   2088  HD1 TYR B 125       5.286   7.203   7.159  1.00  0.00           H  
ATOM   2089  HD2 TYR B 125       8.774   8.208   9.469  1.00  0.00           H  
ATOM   2090  HE1 TYR B 125       6.588   5.551   5.895  1.00  0.00           H  
ATOM   2091  HE2 TYR B 125      10.077   6.538   8.182  1.00  0.00           H  
ATOM   2092  HH  TYR B 125       8.462   4.526   5.675  1.00  0.00           H  
ATOM   2093  N   ILE B 126       5.362   9.978  11.970  1.00  0.00           N  
ATOM   2094  CA  ILE B 126       4.817  11.147  12.642  1.00  0.00           C  
ATOM   2095  C   ILE B 126       5.795  12.293  12.549  1.00  0.00           C  
ATOM   2096  O   ILE B 126       7.002  12.084  12.436  1.00  0.00           O  
ATOM   2097  CB  ILE B 126       4.432  10.839  14.117  1.00  0.00           C  
ATOM   2098  CG1 ILE B 126       5.639  10.363  14.934  1.00  0.00           C  
ATOM   2099  CG2 ILE B 126       3.302   9.829  14.190  1.00  0.00           C  
ATOM   2100  CD1 ILE B 126       6.369  11.448  15.654  1.00  0.00           C  
ATOM   2101  H   ILE B 126       6.331   9.700  12.139  1.00  0.00           H  
ATOM   2102  HA  ILE B 126       3.885  11.443  12.157  1.00  0.00           H  
ATOM   2103  HB  ILE B 126       4.086  11.769  14.582  1.00  0.00           H  
ATOM   2104 1HG1 ILE B 126       5.294   9.645  15.678  1.00  0.00           H  
ATOM   2105 2HG1 ILE B 126       6.346   9.862  14.273  1.00  0.00           H  
ATOM   2106 1HG2 ILE B 126       3.023   9.659  15.228  1.00  0.00           H  
ATOM   2107 2HG2 ILE B 126       2.460  10.233  13.659  1.00  0.00           H  
ATOM   2108 3HG2 ILE B 126       3.608   8.890  13.740  1.00  0.00           H  
ATOM   2109 1HD1 ILE B 126       7.176  10.987  16.189  1.00  0.00           H  
ATOM   2110 2HD1 ILE B 126       6.773  12.178  14.980  1.00  0.00           H  
ATOM   2111 3HD1 ILE B 126       5.691  11.948  16.357  1.00  0.00           H  
ATOM   2112  N   CYS B 127       5.288  13.503  12.649  1.00  0.00           N  
ATOM   2113  CA  CYS B 127       6.162  14.641  12.703  1.00  0.00           C  
ATOM   2114  C   CYS B 127       6.116  15.197  14.108  1.00  0.00           C  
ATOM   2115  O   CYS B 127       5.088  15.090  14.785  1.00  0.00           O  
ATOM   2116  CB  CYS B 127       5.713  15.671  11.696  1.00  0.00           C  
ATOM   2117  SG  CYS B 127       5.739  15.030  10.067  1.00  0.00           S  
ATOM   2118  H   CYS B 127       4.285  13.639  12.692  1.00  0.00           H  
ATOM   2119  HA  CYS B 127       7.174  14.332  12.468  1.00  0.00           H  
ATOM   2120 1HB  CYS B 127       4.718  16.005  11.919  1.00  0.00           H  
ATOM   2121 2HB  CYS B 127       6.376  16.535  11.738  1.00  0.00           H  
ATOM   2122  N   LYS B 128       7.212  15.802  14.538  1.00  0.00           N  
ATOM   2123  CA  LYS B 128       7.256  16.449  15.840  1.00  0.00           C  
ATOM   2124  C   LYS B 128       7.718  17.866  15.757  1.00  0.00           C  
ATOM   2125  O   LYS B 128       8.594  18.200  14.960  1.00  0.00           O  
ATOM   2126  CB  LYS B 128       8.206  15.746  16.808  1.00  0.00           C  
ATOM   2127  CG  LYS B 128       7.798  14.385  17.257  1.00  0.00           C  
ATOM   2128  CD  LYS B 128       8.786  13.830  18.262  1.00  0.00           C  
ATOM   2129  CE  LYS B 128       8.378  12.459  18.789  1.00  0.00           C  
ATOM   2130  NZ  LYS B 128       7.221  12.566  19.742  1.00  0.00           N  
ATOM   2131  H   LYS B 128       8.029  15.808  13.931  1.00  0.00           H  
ATOM   2132  HA  LYS B 128       6.257  16.444  16.260  1.00  0.00           H  
ATOM   2133 1HB  LYS B 128       9.189  15.664  16.347  1.00  0.00           H  
ATOM   2134 2HB  LYS B 128       8.319  16.359  17.704  1.00  0.00           H  
ATOM   2135 1HG  LYS B 128       6.838  14.480  17.737  1.00  0.00           H  
ATOM   2136 2HG  LYS B 128       7.701  13.706  16.413  1.00  0.00           H  
ATOM   2137 1HD  LYS B 128       9.769  13.764  17.827  1.00  0.00           H  
ATOM   2138 2HD  LYS B 128       8.839  14.516  19.103  1.00  0.00           H  
ATOM   2139 1HE  LYS B 128       8.097  11.819  17.957  1.00  0.00           H  
ATOM   2140 2HE  LYS B 128       9.224  12.012  19.309  1.00  0.00           H  
ATOM   2141 1HZ  LYS B 128       6.959  11.669  20.094  1.00  0.00           H  
ATOM   2142 2HZ  LYS B 128       7.502  13.180  20.520  1.00  0.00           H  
ATOM   2143 3HZ  LYS B 128       6.411  12.977  19.275  1.00  0.00           H  
ATOM   2144  N   THR B 129       7.166  18.695  16.621  1.00  0.00           N  
ATOM   2145  CA  THR B 129       7.661  20.054  16.746  1.00  0.00           C  
ATOM   2146  C   THR B 129       7.560  20.516  18.195  1.00  0.00           C  
ATOM   2147  O   THR B 129       7.210  19.729  19.077  1.00  0.00           O  
ATOM   2148  CB  THR B 129       6.937  21.023  15.787  1.00  0.00           C  
ATOM   2149  OG1 THR B 129       7.657  22.263  15.780  1.00  0.00           O  
ATOM   2150  CG2 THR B 129       5.499  21.268  16.197  1.00  0.00           C  
ATOM   2151  H   THR B 129       6.394  18.360  17.201  1.00  0.00           H  
ATOM   2152  HA  THR B 129       8.718  20.063  16.470  1.00  0.00           H  
ATOM   2153  HB  THR B 129       6.947  20.597  14.788  1.00  0.00           H  
ATOM   2154  HG1 THR B 129       8.548  22.105  15.366  1.00  0.00           H  
ATOM   2155 1HG2 THR B 129       5.029  21.952  15.494  1.00  0.00           H  
ATOM   2156 2HG2 THR B 129       4.963  20.333  16.205  1.00  0.00           H  
ATOM   2157 3HG2 THR B 129       5.475  21.695  17.186  1.00  0.00           H  
ATOM   2158  N   THR B 130       7.910  21.772  18.437  1.00  0.00           N  
ATOM   2159  CA  THR B 130       7.817  22.348  19.773  1.00  0.00           C  
ATOM   2160  C   THR B 130       7.057  23.656  19.712  1.00  0.00           C  
ATOM   2161  O   THR B 130       7.470  24.571  19.001  1.00  0.00           O  
ATOM   2162  CB  THR B 130       9.198  22.605  20.411  1.00  0.00           C  
ATOM   2163  OG1 THR B 130       9.938  21.380  20.486  1.00  0.00           O  
ATOM   2164  CG2 THR B 130       9.020  23.179  21.838  1.00  0.00           C  
ATOM   2165  H   THR B 130       8.164  22.331  17.632  1.00  0.00           H  
ATOM   2166  HA  THR B 130       7.270  21.664  20.405  1.00  0.00           H  
ATOM   2167  HB  THR B 130       9.751  23.321  19.811  1.00  0.00           H  
ATOM   2168  HG1 THR B 130       9.391  20.701  20.897  1.00  0.00           H  
ATOM   2169 1HG2 THR B 130       9.995  23.360  22.283  1.00  0.00           H  
ATOM   2170 2HG2 THR B 130       8.464  24.115  21.792  1.00  0.00           H  
ATOM   2171 3HG2 THR B 130       8.471  22.463  22.448  1.00  0.00           H  
ATOM   2172  N   ILE B 131       5.966  23.759  20.460  1.00  0.00           N  
ATOM   2173  CA  ILE B 131       5.198  24.994  20.438  1.00  0.00           C  
ATOM   2174  C   ILE B 131       5.137  25.580  21.835  1.00  0.00           C  
ATOM   2175  O   ILE B 131       4.637  24.975  22.793  1.00  0.00           O  
ATOM   2176  CB  ILE B 131       3.819  24.801  19.783  1.00  0.00           C  
ATOM   2177  CG1 ILE B 131       4.038  24.326  18.330  1.00  0.00           C  
ATOM   2178  CG2 ILE B 131       3.035  26.094  19.792  1.00  0.00           C  
ATOM   2179  CD1 ILE B 131       2.805  23.934  17.614  1.00  0.00           C  
ATOM   2180  H   ILE B 131       5.702  22.970  21.050  1.00  0.00           H  
ATOM   2181  HA  ILE B 131       5.725  25.715  19.814  1.00  0.00           H  
ATOM   2182  HB  ILE B 131       3.261  24.032  20.316  1.00  0.00           H  
ATOM   2183 1HG1 ILE B 131       4.530  25.121  17.769  1.00  0.00           H  
ATOM   2184 2HG1 ILE B 131       4.684  23.469  18.346  1.00  0.00           H  
ATOM   2185 1HG2 ILE B 131       2.064  25.938  19.315  1.00  0.00           H  
ATOM   2186 2HG2 ILE B 131       2.880  26.426  20.819  1.00  0.00           H  
ATOM   2187 3HG2 ILE B 131       3.585  26.859  19.247  1.00  0.00           H  
ATOM   2188 1HD1 ILE B 131       3.059  23.610  16.606  1.00  0.00           H  
ATOM   2189 2HD1 ILE B 131       2.314  23.128  18.138  1.00  0.00           H  
ATOM   2190 3HD1 ILE B 131       2.132  24.791  17.557  1.00  0.00           H  
ATOM   2191  N   GLY B 132       5.747  26.745  21.960  1.00  0.00           N  
ATOM   2192  CA  GLY B 132       5.909  27.453  23.219  1.00  0.00           C  
ATOM   2193  C   GLY B 132       7.017  26.788  24.035  1.00  0.00           C  
ATOM   2194  O   GLY B 132       8.116  27.324  24.174  1.00  0.00           O  
ATOM   2195  H   GLY B 132       6.131  27.164  21.125  1.00  0.00           H  
ATOM   2196 1HA  GLY B 132       6.160  28.497  23.029  1.00  0.00           H  
ATOM   2197 2HA  GLY B 132       4.972  27.434  23.776  1.00  0.00           H  
ATOM   2198  N   ASP B 133       6.715  25.600  24.545  1.00  0.00           N  
ATOM   2199  CA  ASP B 133       7.661  24.792  25.295  1.00  0.00           C  
ATOM   2200  C   ASP B 133       7.193  23.346  25.332  1.00  0.00           C  
ATOM   2201  O   ASP B 133       7.796  22.500  25.997  1.00  0.00           O  
ATOM   2202  CB  ASP B 133       7.894  25.373  26.711  1.00  0.00           C  
ATOM   2203  CG  ASP B 133       6.628  25.436  27.679  1.00  0.00           C  
ATOM   2204  OD1 ASP B 133       5.578  24.938  27.344  1.00  0.00           O  
ATOM   2205  OD2 ASP B 133       6.766  26.013  28.738  1.00  0.00           O  
ATOM   2206  H   ASP B 133       5.787  25.223  24.348  1.00  0.00           H  
ATOM   2207  HA  ASP B 133       8.618  24.813  24.774  1.00  0.00           H  
ATOM   2208 1HB  ASP B 133       8.658  24.774  27.206  1.00  0.00           H  
ATOM   2209 2HB  ASP B 133       8.301  26.381  26.620  1.00  0.00           H  
ATOM   2210  N   ARG B 134       6.119  23.061  24.595  1.00  0.00           N  
ATOM   2211  CA  ARG B 134       5.536  21.721  24.607  1.00  0.00           C  
ATOM   2212  C   ARG B 134       5.895  20.904  23.378  1.00  0.00           C  
ATOM   2213  O   ARG B 134       5.921  21.432  22.266  1.00  0.00           O  
ATOM   2214  CB  ARG B 134       4.021  21.824  24.698  1.00  0.00           C  
ATOM   2215  CG  ARG B 134       3.518  22.407  25.999  1.00  0.00           C  
ATOM   2216  CD  ARG B 134       2.040  22.447  26.070  1.00  0.00           C  
ATOM   2217  NE  ARG B 134       1.588  23.059  27.310  1.00  0.00           N  
ATOM   2218  CZ  ARG B 134       0.302  23.161  27.695  1.00  0.00           C  
ATOM   2219  NH1 ARG B 134      -0.659  22.688  26.930  1.00  0.00           N  
ATOM   2220  NH2 ARG B 134       0.009  23.740  28.847  1.00  0.00           N  
ATOM   2221  H   ARG B 134       5.672  23.808  24.057  1.00  0.00           H  
ATOM   2222  HA  ARG B 134       5.903  21.195  25.487  1.00  0.00           H  
ATOM   2223 1HB  ARG B 134       3.656  22.459  23.890  1.00  0.00           H  
ATOM   2224 2HB  ARG B 134       3.578  20.836  24.569  1.00  0.00           H  
ATOM   2225 1HG  ARG B 134       3.889  21.813  26.834  1.00  0.00           H  
ATOM   2226 2HG  ARG B 134       3.885  23.431  26.098  1.00  0.00           H  
ATOM   2227 1HD  ARG B 134       1.652  23.035  25.236  1.00  0.00           H  
ATOM   2228 2HD  ARG B 134       1.640  21.435  26.020  1.00  0.00           H  
ATOM   2229  HE  ARG B 134       2.300  23.439  27.928  1.00  0.00           H  
ATOM   2230 1HH1 ARG B 134      -0.433  22.247  26.052  1.00  0.00           H  
ATOM   2231 2HH1 ARG B 134      -1.622  22.769  27.223  1.00  0.00           H  
ATOM   2232 1HH2 ARG B 134       0.751  24.105  29.431  1.00  0.00           H  
ATOM   2233 2HH2 ARG B 134      -0.953  23.819  29.143  1.00  0.00           H  
ATOM   2234  N   GLU B 135       6.106  19.600  23.553  1.00  0.00           N  
ATOM   2235  CA  GLU B 135       6.357  18.764  22.381  1.00  0.00           C  
ATOM   2236  C   GLU B 135       5.020  18.362  21.789  1.00  0.00           C  
ATOM   2237  O   GLU B 135       4.118  17.927  22.505  1.00  0.00           O  
ATOM   2238  CB  GLU B 135       7.229  17.556  22.716  1.00  0.00           C  
ATOM   2239  CG  GLU B 135       7.597  16.695  21.493  1.00  0.00           C  
ATOM   2240  CD  GLU B 135       8.588  15.586  21.824  1.00  0.00           C  
ATOM   2241  OE1 GLU B 135       9.706  15.916  22.153  1.00  0.00           O  
ATOM   2242  OE2 GLU B 135       8.239  14.415  21.734  1.00  0.00           O  
ATOM   2243  H   GLU B 135       6.089  19.193  24.480  1.00  0.00           H  
ATOM   2244  HA  GLU B 135       6.891  19.352  21.634  1.00  0.00           H  
ATOM   2245 1HB  GLU B 135       8.150  17.892  23.185  1.00  0.00           H  
ATOM   2246 2HB  GLU B 135       6.706  16.917  23.427  1.00  0.00           H  
ATOM   2247 1HG  GLU B 135       6.689  16.245  21.089  1.00  0.00           H  
ATOM   2248 2HG  GLU B 135       8.019  17.341  20.721  1.00  0.00           H  
ATOM   2249  N   VAL B 136       4.904  18.566  20.485  1.00  0.00           N  
ATOM   2250  CA  VAL B 136       3.677  18.336  19.738  1.00  0.00           C  
ATOM   2251  C   VAL B 136       3.821  17.289  18.640  1.00  0.00           C  
ATOM   2252  O   VAL B 136       4.718  17.386  17.807  1.00  0.00           O  
ATOM   2253  CB  VAL B 136       3.268  19.674  19.085  1.00  0.00           C  
ATOM   2254  CG1 VAL B 136       2.020  19.506  18.238  1.00  0.00           C  
ATOM   2255  CG2 VAL B 136       3.080  20.723  20.167  1.00  0.00           C  
ATOM   2256  H   VAL B 136       5.718  18.929  19.993  1.00  0.00           H  
ATOM   2257  HA  VAL B 136       2.905  18.016  20.438  1.00  0.00           H  
ATOM   2258  HB  VAL B 136       4.063  19.994  18.425  1.00  0.00           H  
ATOM   2259 1HG1 VAL B 136       1.765  20.458  17.771  1.00  0.00           H  
ATOM   2260 2HG1 VAL B 136       2.205  18.761  17.463  1.00  0.00           H  
ATOM   2261 3HG1 VAL B 136       1.195  19.177  18.865  1.00  0.00           H  
ATOM   2262 1HG2 VAL B 136       2.820  21.662  19.719  1.00  0.00           H  
ATOM   2263 2HG2 VAL B 136       2.286  20.411  20.841  1.00  0.00           H  
ATOM   2264 3HG2 VAL B 136       4.000  20.841  20.724  1.00  0.00           H  
ATOM   2265  N   ASP B 137       2.924  16.297  18.627  1.00  0.00           N  
ATOM   2266  CA  ASP B 137       2.922  15.288  17.560  1.00  0.00           C  
ATOM   2267  C   ASP B 137       1.848  15.548  16.519  1.00  0.00           C  
ATOM   2268  O   ASP B 137       0.758  16.023  16.840  1.00  0.00           O  
ATOM   2269  CB  ASP B 137       2.676  13.871  18.087  1.00  0.00           C  
ATOM   2270  CG  ASP B 137       3.794  13.313  18.928  1.00  0.00           C  
ATOM   2271  OD1 ASP B 137       4.910  13.490  18.561  1.00  0.00           O  
ATOM   2272  OD2 ASP B 137       3.539  12.707  19.932  1.00  0.00           O  
ATOM   2273  H   ASP B 137       2.223  16.256  19.353  1.00  0.00           H  
ATOM   2274  HA  ASP B 137       3.889  15.308  17.060  1.00  0.00           H  
ATOM   2275 1HB  ASP B 137       1.754  13.858  18.664  1.00  0.00           H  
ATOM   2276 2HB  ASP B 137       2.523  13.206  17.227  1.00  0.00           H  
ATOM   2277  N   SER B 138       2.150  15.179  15.288  1.00  0.00           N  
ATOM   2278  CA  SER B 138       1.191  15.179  14.196  1.00  0.00           C  
ATOM   2279  C   SER B 138       0.447  13.870  14.284  1.00  0.00           C  
ATOM   2280  O   SER B 138       0.787  13.020  15.109  1.00  0.00           O  
ATOM   2281  CB  SER B 138       1.876  15.208  12.850  1.00  0.00           C  
ATOM   2282  OG  SER B 138       2.520  13.975  12.628  1.00  0.00           O  
ATOM   2283  H   SER B 138       3.108  14.888  15.101  1.00  0.00           H  
ATOM   2284  HA  SER B 138       0.493  16.008  14.312  1.00  0.00           H  
ATOM   2285 1HB  SER B 138       1.158  15.402  12.058  1.00  0.00           H  
ATOM   2286 2HB  SER B 138       2.604  16.004  12.835  1.00  0.00           H  
ATOM   2287  HG  SER B 138       1.814  13.305  12.381  1.00  0.00           H  
ATOM   2288  N   ASP B 139      -0.558  13.695  13.441  1.00  0.00           N  
ATOM   2289  CA  ASP B 139      -1.236  12.414  13.384  1.00  0.00           C  
ATOM   2290  C   ASP B 139      -0.303  11.488  12.614  1.00  0.00           C  
ATOM   2291  O   ASP B 139       0.741  11.939  12.132  1.00  0.00           O  
ATOM   2292  CB  ASP B 139      -2.607  12.552  12.709  1.00  0.00           C  
ATOM   2293  CG  ASP B 139      -3.599  11.393  13.007  1.00  0.00           C  
ATOM   2294  OD1 ASP B 139      -3.166  10.318  13.379  1.00  0.00           O  
ATOM   2295  OD2 ASP B 139      -4.788  11.607  12.854  1.00  0.00           O  
ATOM   2296  H   ASP B 139      -0.830  14.437  12.814  1.00  0.00           H  
ATOM   2297  HA  ASP B 139      -1.369  12.022  14.394  1.00  0.00           H  
ATOM   2298 1HB  ASP B 139      -3.070  13.488  13.019  1.00  0.00           H  
ATOM   2299 2HB  ASP B 139      -2.463  12.605  11.637  1.00  0.00           H  
ATOM   2300  N   ALA B 140      -0.630  10.206  12.543  1.00  0.00           N  
ATOM   2301  CA  ALA B 140       0.251   9.288  11.827  1.00  0.00           C  
ATOM   2302  C   ALA B 140      -0.061   9.225  10.357  1.00  0.00           C  
ATOM   2303  O   ALA B 140      -1.221   9.182   9.951  1.00  0.00           O  
ATOM   2304  CB  ALA B 140       0.182   7.898  12.419  1.00  0.00           C  
ATOM   2305  H   ALA B 140      -1.515   9.910  12.965  1.00  0.00           H  
ATOM   2306  HA  ALA B 140       1.269   9.656  11.929  1.00  0.00           H  
ATOM   2307 1HB  ALA B 140       0.879   7.251  11.885  1.00  0.00           H  
ATOM   2308 2HB  ALA B 140       0.454   7.943  13.471  1.00  0.00           H  
ATOM   2309 3HB  ALA B 140      -0.829   7.513  12.316  1.00  0.00           H  
ATOM   2310  N   TYR B 141       0.995   9.132   9.564  1.00  0.00           N  
ATOM   2311  CA  TYR B 141       0.876   8.990   8.131  1.00  0.00           C  
ATOM   2312  C   TYR B 141       1.274   7.569   7.798  1.00  0.00           C  
ATOM   2313  O   TYR B 141       2.138   7.008   8.462  1.00  0.00           O  
ATOM   2314  CB  TYR B 141       1.802   9.989   7.427  1.00  0.00           C  
ATOM   2315  CG  TYR B 141       1.421  11.443   7.642  1.00  0.00           C  
ATOM   2316  CD1 TYR B 141       1.820  12.095   8.800  1.00  0.00           C  
ATOM   2317  CD2 TYR B 141       0.700  12.134   6.682  1.00  0.00           C  
ATOM   2318  CE1 TYR B 141       1.482  13.406   9.005  1.00  0.00           C  
ATOM   2319  CE2 TYR B 141       0.366  13.461   6.897  1.00  0.00           C  
ATOM   2320  CZ  TYR B 141       0.750  14.091   8.055  1.00  0.00           C  
ATOM   2321  OH  TYR B 141       0.410  15.406   8.289  1.00  0.00           O  
ATOM   2322  H   TYR B 141       1.920   9.193   9.978  1.00  0.00           H  
ATOM   2323  HA  TYR B 141      -0.157   9.149   7.836  1.00  0.00           H  
ATOM   2324 1HB  TYR B 141       2.826   9.850   7.783  1.00  0.00           H  
ATOM   2325 2HB  TYR B 141       1.799   9.789   6.355  1.00  0.00           H  
ATOM   2326  HD1 TYR B 141       2.396  11.564   9.562  1.00  0.00           H  
ATOM   2327  HD2 TYR B 141       0.388  11.631   5.761  1.00  0.00           H  
ATOM   2328  HE1 TYR B 141       1.791  13.901   9.925  1.00  0.00           H  
ATOM   2329  HE2 TYR B 141      -0.210  13.997   6.161  1.00  0.00           H  
ATOM   2330  HH  TYR B 141      -0.055  15.773   7.518  1.00  0.00           H  
ATOM   2331  N   TYR B 142       0.671   6.989   6.780  1.00  0.00           N  
ATOM   2332  CA  TYR B 142       1.016   5.634   6.407  1.00  0.00           C  
ATOM   2333  C   TYR B 142       1.394   5.552   4.952  1.00  0.00           C  
ATOM   2334  O   TYR B 142       0.648   5.984   4.087  1.00  0.00           O  
ATOM   2335  CB  TYR B 142      -0.101   4.672   6.765  1.00  0.00           C  
ATOM   2336  CG  TYR B 142       0.290   3.300   6.464  1.00  0.00           C  
ATOM   2337  CD1 TYR B 142       1.206   2.654   7.267  1.00  0.00           C  
ATOM   2338  CD2 TYR B 142      -0.230   2.691   5.410  1.00  0.00           C  
ATOM   2339  CE1 TYR B 142       1.601   1.386   6.972  1.00  0.00           C  
ATOM   2340  CE2 TYR B 142       0.126   1.440   5.112  1.00  0.00           C  
ATOM   2341  CZ  TYR B 142       1.054   0.765   5.875  1.00  0.00           C  
ATOM   2342  OH  TYR B 142       1.448  -0.517   5.548  1.00  0.00           O  
ATOM   2343  H   TYR B 142      -0.048   7.507   6.278  1.00  0.00           H  
ATOM   2344  HA  TYR B 142       1.879   5.314   6.988  1.00  0.00           H  
ATOM   2345 1HB  TYR B 142      -0.333   4.744   7.830  1.00  0.00           H  
ATOM   2346 2HB  TYR B 142      -1.004   4.914   6.202  1.00  0.00           H  
ATOM   2347  HD1 TYR B 142       1.627   3.160   8.117  1.00  0.00           H  
ATOM   2348  HD2 TYR B 142      -0.931   3.210   4.800  1.00  0.00           H  
ATOM   2349  HE1 TYR B 142       2.339   0.878   7.594  1.00  0.00           H  
ATOM   2350  HE2 TYR B 142      -0.319   0.987   4.274  1.00  0.00           H  
ATOM   2351  HH  TYR B 142       2.023  -0.855   6.241  1.00  0.00           H  
ATOM   2352  N   VAL B 143       2.563   4.965   4.685  1.00  0.00           N  
ATOM   2353  CA  VAL B 143       3.021   4.778   3.322  1.00  0.00           C  
ATOM   2354  C   VAL B 143       2.619   3.383   2.899  1.00  0.00           C  
ATOM   2355  O   VAL B 143       2.744   2.459   3.690  1.00  0.00           O  
ATOM   2356  CB  VAL B 143       4.558   5.035   3.209  1.00  0.00           C  
ATOM   2357  CG1 VAL B 143       5.086   4.709   1.787  1.00  0.00           C  
ATOM   2358  CG2 VAL B 143       4.851   6.546   3.520  1.00  0.00           C  
ATOM   2359  H   VAL B 143       3.143   4.630   5.457  1.00  0.00           H  
ATOM   2360  HA  VAL B 143       2.531   5.493   2.673  1.00  0.00           H  
ATOM   2361  HB  VAL B 143       5.083   4.396   3.923  1.00  0.00           H  
ATOM   2362 1HG1 VAL B 143       6.162   4.896   1.748  1.00  0.00           H  
ATOM   2363 2HG1 VAL B 143       4.905   3.657   1.551  1.00  0.00           H  
ATOM   2364 3HG1 VAL B 143       4.581   5.335   1.055  1.00  0.00           H  
ATOM   2365 1HG2 VAL B 143       5.923   6.737   3.458  1.00  0.00           H  
ATOM   2366 2HG2 VAL B 143       4.327   7.173   2.798  1.00  0.00           H  
ATOM   2367 3HG2 VAL B 143       4.501   6.784   4.524  1.00  0.00           H  
ATOM   2368  N   TYR B 144       2.073   3.252   1.692  1.00  0.00           N  
ATOM   2369  CA  TYR B 144       1.696   1.937   1.184  1.00  0.00           C  
ATOM   2370  C   TYR B 144       2.034   1.865  -0.304  1.00  0.00           C  
ATOM   2371  O   TYR B 144       1.491   2.639  -1.086  1.00  0.00           O  
ATOM   2372  CB  TYR B 144       0.198   1.673   1.345  1.00  0.00           C  
ATOM   2373  CG  TYR B 144      -0.182   0.206   1.096  1.00  0.00           C  
ATOM   2374  CD1 TYR B 144       0.019  -0.712   2.116  1.00  0.00           C  
ATOM   2375  CD2 TYR B 144      -0.694  -0.236  -0.118  1.00  0.00           C  
ATOM   2376  CE1 TYR B 144      -0.292  -2.014   1.968  1.00  0.00           C  
ATOM   2377  CE2 TYR B 144      -1.003  -1.587  -0.276  1.00  0.00           C  
ATOM   2378  CZ  TYR B 144      -0.800  -2.464   0.792  1.00  0.00           C  
ATOM   2379  OH  TYR B 144      -1.063  -3.796   0.699  1.00  0.00           O  
ATOM   2380  H   TYR B 144       1.910   4.082   1.125  1.00  0.00           H  
ATOM   2381  HA  TYR B 144       2.244   1.163   1.706  1.00  0.00           H  
ATOM   2382 1HB  TYR B 144      -0.125   1.963   2.326  1.00  0.00           H  
ATOM   2383 2HB  TYR B 144      -0.353   2.292   0.639  1.00  0.00           H  
ATOM   2384  HD1 TYR B 144       0.439  -0.404   3.043  1.00  0.00           H  
ATOM   2385  HD2 TYR B 144      -0.835   0.457  -0.932  1.00  0.00           H  
ATOM   2386  HE1 TYR B 144      -0.119  -2.708   2.790  1.00  0.00           H  
ATOM   2387  HE2 TYR B 144      -1.396  -1.960  -1.226  1.00  0.00           H  
ATOM   2388  HH  TYR B 144      -1.197  -4.059  -0.226  1.00  0.00           H  
ATOM   2389  N   ARG B 145       2.898   0.925  -0.698  1.00  0.00           N  
ATOM   2390  CA  ARG B 145       3.231   0.814  -2.096  1.00  0.00           C  
ATOM   2391  C   ARG B 145       2.605  -0.490  -2.594  1.00  0.00           C  
ATOM   2392  O   ARG B 145       2.780  -1.569  -2.028  1.00  0.00           O  
ATOM   2393  CB  ARG B 145       4.732   0.830  -2.327  1.00  0.00           C  
ATOM   2394  CG  ARG B 145       5.456   2.141  -1.929  1.00  0.00           C  
ATOM   2395  CD  ARG B 145       6.874   2.050  -2.261  1.00  0.00           C  
ATOM   2396  NE  ARG B 145       7.710   3.141  -1.739  1.00  0.00           N  
ATOM   2397  CZ  ARG B 145       7.979   4.349  -2.318  1.00  0.00           C  
ATOM   2398  NH1 ARG B 145       7.479   4.785  -3.462  1.00  0.00           N  
ATOM   2399  NH2 ARG B 145       8.805   5.155  -1.705  1.00  0.00           N  
ATOM   2400  H   ARG B 145       3.376   0.315  -0.034  1.00  0.00           H  
ATOM   2401  HA  ARG B 145       2.797   1.638  -2.650  1.00  0.00           H  
ATOM   2402 1HB  ARG B 145       5.186   0.023  -1.749  1.00  0.00           H  
ATOM   2403 2HB  ARG B 145       4.938   0.640  -3.379  1.00  0.00           H  
ATOM   2404 1HG  ARG B 145       5.038   2.958  -2.487  1.00  0.00           H  
ATOM   2405 2HG  ARG B 145       5.350   2.327  -0.860  1.00  0.00           H  
ATOM   2406 1HD  ARG B 145       7.272   1.110  -1.879  1.00  0.00           H  
ATOM   2407 2HD  ARG B 145       6.940   2.061  -3.317  1.00  0.00           H  
ATOM   2408  HE  ARG B 145       8.176   2.959  -0.842  1.00  0.00           H  
ATOM   2409 1HH1 ARG B 145       6.818   4.245  -4.054  1.00  0.00           H  
ATOM   2410 2HH1 ARG B 145       7.783   5.732  -3.769  1.00  0.00           H  
ATOM   2411 1HH2 ARG B 145       9.211   4.856  -0.796  1.00  0.00           H  
ATOM   2412 2HH2 ARG B 145       9.014   6.073  -2.154  1.00  0.00           H  
ATOM   2413  N   LEU B 146       1.787  -0.346  -3.620  1.00  0.00           N  
ATOM   2414  CA  LEU B 146       1.052  -1.445  -4.198  1.00  0.00           C  
ATOM   2415  C   LEU B 146       1.971  -2.438  -4.839  1.00  0.00           C  
ATOM   2416  O   LEU B 146       2.886  -2.051  -5.566  1.00  0.00           O  
ATOM   2417  CB  LEU B 146       0.101  -0.884  -5.236  1.00  0.00           C  
ATOM   2418  CG  LEU B 146      -0.856  -1.828  -5.861  1.00  0.00           C  
ATOM   2419  CD1 LEU B 146      -1.847  -2.310  -4.835  1.00  0.00           C  
ATOM   2420  CD2 LEU B 146      -1.513  -1.113  -6.968  1.00  0.00           C  
ATOM   2421  H   LEU B 146       1.655   0.583  -4.021  1.00  0.00           H  
ATOM   2422  HA  LEU B 146       0.493  -1.949  -3.407  1.00  0.00           H  
ATOM   2423 1HB  LEU B 146      -0.452  -0.065  -4.785  1.00  0.00           H  
ATOM   2424 2HB  LEU B 146       0.705  -0.479  -6.036  1.00  0.00           H  
ATOM   2425  HG  LEU B 146      -0.327  -2.699  -6.257  1.00  0.00           H  
ATOM   2426 1HD1 LEU B 146      -2.528  -2.978  -5.287  1.00  0.00           H  
ATOM   2427 2HD1 LEU B 146      -1.359  -2.827  -4.038  1.00  0.00           H  
ATOM   2428 3HD1 LEU B 146      -2.383  -1.476  -4.429  1.00  0.00           H  
ATOM   2429 1HD2 LEU B 146      -2.193  -1.767  -7.454  1.00  0.00           H  
ATOM   2430 2HD2 LEU B 146      -2.041  -0.258  -6.607  1.00  0.00           H  
ATOM   2431 3HD2 LEU B 146      -0.758  -0.786  -7.677  1.00  0.00           H  
ATOM   2432  N   GLN B 147       1.755  -3.729  -4.587  1.00  0.00           N  
ATOM   2433  CA  GLN B 147       2.617  -4.670  -5.275  1.00  0.00           C  
ATOM   2434  C   GLN B 147       2.108  -4.852  -6.706  1.00  0.00           C  
ATOM   2435  O   GLN B 147       0.994  -5.356  -6.944  1.00  0.00           O  
ATOM   2436  CB  GLN B 147       2.695  -6.008  -4.533  1.00  0.00           C  
ATOM   2437  CG  GLN B 147       3.633  -7.058  -5.163  1.00  0.00           C  
ATOM   2438  CD  GLN B 147       5.089  -6.612  -5.117  1.00  0.00           C  
ATOM   2439  OE1 GLN B 147       5.550  -6.131  -4.079  1.00  0.00           O  
ATOM   2440  NE2 GLN B 147       5.820  -6.776  -6.215  1.00  0.00           N  
ATOM   2441  H   GLN B 147       1.009  -4.044  -3.955  1.00  0.00           H  
ATOM   2442  HA  GLN B 147       3.622  -4.256  -5.326  1.00  0.00           H  
ATOM   2443 1HB  GLN B 147       3.010  -5.836  -3.505  1.00  0.00           H  
ATOM   2444 2HB  GLN B 147       1.718  -6.446  -4.495  1.00  0.00           H  
ATOM   2445 1HG  GLN B 147       3.549  -7.988  -4.599  1.00  0.00           H  
ATOM   2446 2HG  GLN B 147       3.348  -7.228  -6.207  1.00  0.00           H  
ATOM   2447 1HE2 GLN B 147       6.787  -6.503  -6.222  1.00  0.00           H  
ATOM   2448 2HE2 GLN B 147       5.419  -7.198  -7.032  1.00  0.00           H  
ATOM   2449  N   VAL B 148       2.936  -4.441  -7.662  1.00  0.00           N  
ATOM   2450  CA  VAL B 148       2.564  -4.518  -9.066  1.00  0.00           C  
ATOM   2451  C   VAL B 148       3.595  -5.314  -9.865  1.00  0.00           C  
ATOM   2452  O   VAL B 148       4.801  -5.259  -9.578  1.00  0.00           O  
ATOM   2453  CB  VAL B 148       2.422  -3.083  -9.637  1.00  0.00           C  
ATOM   2454  CG1 VAL B 148       1.288  -2.337  -8.924  1.00  0.00           C  
ATOM   2455  CG2 VAL B 148       3.734  -2.296  -9.439  1.00  0.00           C  
ATOM   2456  H   VAL B 148       3.827  -4.038  -7.400  1.00  0.00           H  
ATOM   2457  HA  VAL B 148       1.605  -5.028  -9.146  1.00  0.00           H  
ATOM   2458  HB  VAL B 148       2.169  -3.146 -10.699  1.00  0.00           H  
ATOM   2459 1HG1 VAL B 148       1.189  -1.337  -9.344  1.00  0.00           H  
ATOM   2460 2HG1 VAL B 148       0.354  -2.885  -9.064  1.00  0.00           H  
ATOM   2461 3HG1 VAL B 148       1.512  -2.260  -7.870  1.00  0.00           H  
ATOM   2462 1HG2 VAL B 148       3.614  -1.289  -9.846  1.00  0.00           H  
ATOM   2463 2HG2 VAL B 148       3.963  -2.223  -8.376  1.00  0.00           H  
ATOM   2464 3HG2 VAL B 148       4.554  -2.790  -9.952  1.00  0.00           H  
ATOM   2465  N   SER B 149       3.095  -6.020 -10.872  1.00  0.00           N  
ATOM   2466  CA  SER B 149       3.840  -6.845 -11.815  1.00  0.00           C  
ATOM   2467  C   SER B 149       3.052  -6.980 -13.134  1.00  0.00           C  
ATOM   2468  O   SER B 149       2.104  -6.234 -13.388  1.00  0.00           O  
ATOM   2469  CB  SER B 149       4.102  -8.229 -11.221  1.00  0.00           C  
ATOM   2470  OG  SER B 149       5.024  -8.942 -12.009  1.00  0.00           O  
ATOM   2471  H   SER B 149       2.081  -6.020 -10.982  1.00  0.00           H  
ATOM   2472  HA  SER B 149       4.794  -6.364 -12.026  1.00  0.00           H  
ATOM   2473 1HB  SER B 149       4.473  -8.140 -10.197  1.00  0.00           H  
ATOM   2474 2HB  SER B 149       3.161  -8.775 -11.181  1.00  0.00           H  
ATOM   2475  HG  SER B 149       5.073  -9.823 -11.621  1.00  0.00           H  
ATOM   2476  N   SER B 150       3.496  -7.881 -14.002  1.00  0.00           N  
ATOM   2477  CA  SER B 150       2.794  -8.126 -15.265  1.00  0.00           C  
ATOM   2478  C   SER B 150       1.607  -9.036 -14.954  1.00  0.00           C  
ATOM   2479  O   SER B 150       1.539  -9.586 -13.855  1.00  0.00           O  
ATOM   2480  CB  SER B 150       3.720  -8.752 -16.299  1.00  0.00           C  
ATOM   2481  OG  SER B 150       4.101 -10.051 -15.927  1.00  0.00           O  
ATOM   2482  H   SER B 150       4.294  -8.439 -13.712  1.00  0.00           H  
ATOM   2483  HA  SER B 150       2.416  -7.180 -15.657  1.00  0.00           H  
ATOM   2484 1HB  SER B 150       3.213  -8.786 -17.260  1.00  0.00           H  
ATOM   2485 2HB  SER B 150       4.606  -8.132 -16.419  1.00  0.00           H  
ATOM   2486  HG  SER B 150       3.488 -10.641 -16.381  1.00  0.00           H  
ATOM   2487  N   ILE B 151       0.673  -9.219 -15.884  1.00  0.00           N  
ATOM   2488  CA  ILE B 151      -0.420 -10.145 -15.576  1.00  0.00           C  
ATOM   2489  C   ILE B 151      -0.124 -11.542 -16.104  1.00  0.00           C  
ATOM   2490  O   ILE B 151       0.228 -11.715 -17.268  1.00  0.00           O  
ATOM   2491  CB  ILE B 151      -1.784  -9.664 -16.089  1.00  0.00           C  
ATOM   2492  CG1 ILE B 151      -2.157  -8.415 -15.425  1.00  0.00           C  
ATOM   2493  CG2 ILE B 151      -2.856 -10.689 -15.809  1.00  0.00           C  
ATOM   2494  CD1 ILE B 151      -3.226  -7.787 -16.097  1.00  0.00           C  
ATOM   2495  H   ILE B 151       0.722  -8.747 -16.775  1.00  0.00           H  
ATOM   2496  HA  ILE B 151      -0.511 -10.219 -14.493  1.00  0.00           H  
ATOM   2497  HB  ILE B 151      -1.723  -9.479 -17.164  1.00  0.00           H  
ATOM   2498 1HG1 ILE B 151      -2.455  -8.607 -14.400  1.00  0.00           H  
ATOM   2499 2HG1 ILE B 151      -1.302  -7.738 -15.419  1.00  0.00           H  
ATOM   2500 1HG2 ILE B 151      -3.817 -10.334 -16.190  1.00  0.00           H  
ATOM   2501 2HG2 ILE B 151      -2.584 -11.601 -16.295  1.00  0.00           H  
ATOM   2502 3HG2 ILE B 151      -2.931 -10.855 -14.743  1.00  0.00           H  
ATOM   2503 1HD1 ILE B 151      -3.451  -6.878 -15.605  1.00  0.00           H  
ATOM   2504 2HD1 ILE B 151      -2.915  -7.607 -17.090  1.00  0.00           H  
ATOM   2505 3HD1 ILE B 151      -4.097  -8.432 -16.105  1.00  0.00           H  
ATOM   2506  N   ASN B 152      -0.244 -12.522 -15.210  1.00  0.00           N  
ATOM   2507  CA  ASN B 152       0.015 -13.931 -15.483  1.00  0.00           C  
ATOM   2508  C   ASN B 152      -1.190 -14.801 -15.127  1.00  0.00           C  
ATOM   2509  O   ASN B 152      -1.349 -15.197 -13.968  1.00  0.00           O  
ATOM   2510  CB  ASN B 152       1.249 -14.349 -14.674  1.00  0.00           C  
ATOM   2511  CG  ASN B 152       1.749 -15.785 -14.859  1.00  0.00           C  
ATOM   2512  OD1 ASN B 152       1.166 -16.597 -15.579  1.00  0.00           O  
ATOM   2513  ND2 ASN B 152       2.849 -16.092 -14.199  1.00  0.00           N  
ATOM   2514  H   ASN B 152      -0.515 -12.263 -14.272  1.00  0.00           H  
ATOM   2515  HA  ASN B 152       0.205 -14.057 -16.553  1.00  0.00           H  
ATOM   2516 1HB  ASN B 152       2.067 -13.670 -14.913  1.00  0.00           H  
ATOM   2517 2HB  ASN B 152       1.026 -14.196 -13.635  1.00  0.00           H  
ATOM   2518 1HD2 ASN B 152       3.238 -17.013 -14.264  1.00  0.00           H  
ATOM   2519 2HD2 ASN B 152       3.307 -15.395 -13.645  1.00  0.00           H  
ATOM   2520  N   VAL B 153      -2.049 -15.081 -16.124  1.00  0.00           N  
ATOM   2521  CA  VAL B 153      -3.283 -15.860 -15.903  1.00  0.00           C  
ATOM   2522  C   VAL B 153      -3.142 -17.361 -16.186  1.00  0.00           C  
ATOM   2523  O   VAL B 153      -2.669 -17.784 -17.255  1.00  0.00           O  
ATOM   2524  CB  VAL B 153      -4.437 -15.308 -16.767  1.00  0.00           C  
ATOM   2525  CG1 VAL B 153      -5.678 -16.142 -16.614  1.00  0.00           C  
ATOM   2526  CG2 VAL B 153      -4.739 -13.973 -16.344  1.00  0.00           C  
ATOM   2527  H   VAL B 153      -1.876 -14.698 -17.066  1.00  0.00           H  
ATOM   2528  HA  VAL B 153      -3.567 -15.744 -14.856  1.00  0.00           H  
ATOM   2529  HB  VAL B 153      -4.131 -15.303 -17.808  1.00  0.00           H  
ATOM   2530 1HG1 VAL B 153      -6.487 -15.728 -17.226  1.00  0.00           H  
ATOM   2531 2HG1 VAL B 153      -5.468 -17.146 -16.924  1.00  0.00           H  
ATOM   2532 3HG1 VAL B 153      -5.975 -16.139 -15.573  1.00  0.00           H  
ATOM   2533 1HG2 VAL B 153      -5.537 -13.575 -16.970  1.00  0.00           H  
ATOM   2534 2HG2 VAL B 153      -5.042 -13.986 -15.328  1.00  0.00           H  
ATOM   2535 3HG2 VAL B 153      -3.859 -13.390 -16.443  1.00  0.00           H  
ATOM   2536  N   SER B 154      -3.601 -18.163 -15.224  1.00  0.00           N  
ATOM   2537  CA  SER B 154      -3.601 -19.614 -15.304  1.00  0.00           C  
ATOM   2538  C   SER B 154      -5.025 -20.151 -15.099  1.00  0.00           C  
ATOM   2539  O   SER B 154      -5.622 -19.942 -14.042  1.00  0.00           O  
ATOM   2540  CB  SER B 154      -2.663 -20.167 -14.243  1.00  0.00           C  
ATOM   2541  OG  SER B 154      -2.673 -21.569 -14.222  1.00  0.00           O  
ATOM   2542  H   SER B 154      -3.928 -17.732 -14.361  1.00  0.00           H  
ATOM   2543  HA  SER B 154      -3.255 -19.915 -16.293  1.00  0.00           H  
ATOM   2544 1HB  SER B 154      -1.650 -19.812 -14.440  1.00  0.00           H  
ATOM   2545 2HB  SER B 154      -2.953 -19.779 -13.263  1.00  0.00           H  
ATOM   2546  HG  SER B 154      -1.964 -21.847 -14.806  1.00  0.00           H  
ATOM   2547  N   VAL B 155      -5.583 -20.801 -16.127  1.00  0.00           N  
ATOM   2548  CA  VAL B 155      -6.961 -21.311 -16.073  1.00  0.00           C  
ATOM   2549  C   VAL B 155      -7.068 -22.810 -16.265  1.00  0.00           C  
ATOM   2550  O   VAL B 155      -6.456 -23.379 -17.171  1.00  0.00           O  
ATOM   2551  CB  VAL B 155      -7.858 -20.605 -17.102  1.00  0.00           C  
ATOM   2552  CG1 VAL B 155      -9.252 -21.211 -17.115  1.00  0.00           C  
ATOM   2553  CG2 VAL B 155      -7.985 -19.190 -16.720  1.00  0.00           C  
ATOM   2554  H   VAL B 155      -5.042 -20.945 -16.967  1.00  0.00           H  
ATOM   2555  HA  VAL B 155      -7.360 -21.076 -15.091  1.00  0.00           H  
ATOM   2556  HB  VAL B 155      -7.422 -20.702 -18.095  1.00  0.00           H  
ATOM   2557 1HG1 VAL B 155      -9.869 -20.683 -17.842  1.00  0.00           H  
ATOM   2558 2HG1 VAL B 155      -9.199 -22.258 -17.390  1.00  0.00           H  
ATOM   2559 3HG1 VAL B 155      -9.693 -21.115 -16.120  1.00  0.00           H  
ATOM   2560 1HG2 VAL B 155      -8.613 -18.694 -17.447  1.00  0.00           H  
ATOM   2561 2HG2 VAL B 155      -8.437 -19.130 -15.742  1.00  0.00           H  
ATOM   2562 3HG2 VAL B 155      -7.023 -18.732 -16.696  1.00  0.00           H  
ATOM   2563  N   ASN B 156      -7.870 -23.433 -15.410  1.00  0.00           N  
ATOM   2564  CA  ASN B 156      -8.094 -24.870 -15.454  1.00  0.00           C  
ATOM   2565  C   ASN B 156      -9.448 -25.215 -14.820  1.00  0.00           C  
ATOM   2566  O   ASN B 156     -10.226 -24.328 -14.467  1.00  0.00           O  
ATOM   2567  CB  ASN B 156      -6.934 -25.574 -14.759  1.00  0.00           C  
ATOM   2568  CG  ASN B 156      -6.614 -26.963 -15.313  1.00  0.00           C  
ATOM   2569  OD1 ASN B 156      -7.521 -27.703 -15.708  1.00  0.00           O  
ATOM   2570  ND2 ASN B 156      -5.346 -27.307 -15.350  1.00  0.00           N  
ATOM   2571  H   ASN B 156      -8.317 -22.872 -14.683  1.00  0.00           H  
ATOM   2572  HA  ASN B 156      -8.122 -25.189 -16.496  1.00  0.00           H  
ATOM   2573 1HB  ASN B 156      -6.037 -24.956 -14.838  1.00  0.00           H  
ATOM   2574 2HB  ASN B 156      -7.164 -25.669 -13.697  1.00  0.00           H  
ATOM   2575 1HD2 ASN B 156      -5.081 -28.201 -15.709  1.00  0.00           H  
ATOM   2576 2HD2 ASN B 156      -4.646 -26.672 -15.025  1.00  0.00           H  
ATOM   2577  N   ALA B 157      -9.741 -26.501 -14.682  1.00  0.00           N  
ATOM   2578  CA  ALA B 157     -11.019 -26.933 -14.111  1.00  0.00           C  
ATOM   2579  C   ALA B 157     -10.855 -28.222 -13.353  1.00  0.00           C  
ATOM   2580  O   ALA B 157      -9.925 -28.990 -13.599  1.00  0.00           O  
ATOM   2581  CB  ALA B 157     -12.071 -27.140 -15.191  1.00  0.00           C  
ATOM   2582  H   ALA B 157      -9.069 -27.187 -15.005  1.00  0.00           H  
ATOM   2583  HA  ALA B 157     -11.358 -26.170 -13.413  1.00  0.00           H  
ATOM   2584 1HB  ALA B 157     -13.010 -27.447 -14.728  1.00  0.00           H  
ATOM   2585 2HB  ALA B 157     -12.222 -26.227 -15.718  1.00  0.00           H  
ATOM   2586 3HB  ALA B 157     -11.743 -27.910 -15.883  1.00  0.00           H  
ATOM   2587  N   VAL B 158     -11.810 -28.501 -12.467  1.00  0.00           N  
ATOM   2588  CA  VAL B 158     -11.778 -29.766 -11.735  1.00  0.00           C  
ATOM   2589  C   VAL B 158     -11.947 -30.939 -12.695  1.00  0.00           C  
ATOM   2590  O   VAL B 158     -11.463 -32.042 -12.441  1.00  0.00           O  
ATOM   2591  CB  VAL B 158     -12.865 -29.766 -10.646  1.00  0.00           C  
ATOM   2592  CG1 VAL B 158     -12.534 -28.650  -9.639  1.00  0.00           C  
ATOM   2593  CG2 VAL B 158     -14.276 -29.540 -11.299  1.00  0.00           C  
ATOM   2594  H   VAL B 158     -12.541 -27.806 -12.289  1.00  0.00           H  
ATOM   2595  HA  VAL B 158     -10.807 -29.858 -11.245  1.00  0.00           H  
ATOM   2596  HB  VAL B 158     -12.854 -30.714 -10.112  1.00  0.00           H  
ATOM   2597 1HG1 VAL B 158     -13.283 -28.634  -8.846  1.00  0.00           H  
ATOM   2598 2HG1 VAL B 158     -11.553 -28.835  -9.201  1.00  0.00           H  
ATOM   2599 3HG1 VAL B 158     -12.522 -27.688 -10.152  1.00  0.00           H  
ATOM   2600 1HG2 VAL B 158     -15.042 -29.527 -10.523  1.00  0.00           H  
ATOM   2601 2HG2 VAL B 158     -14.274 -28.595 -11.830  1.00  0.00           H  
ATOM   2602 3HG2 VAL B 158     -14.506 -30.344 -11.998  1.00  0.00           H  
ATOM   2603  N   GLN B 159     -12.628 -30.675 -13.802  1.00  0.00           N  
ATOM   2604  CA  GLN B 159     -12.759 -31.595 -14.906  1.00  0.00           C  
ATOM   2605  C   GLN B 159     -13.289 -30.787 -16.088  1.00  0.00           C  
ATOM   2606  O   GLN B 159     -14.063 -29.849 -15.898  1.00  0.00           O  
ATOM   2607  CB  GLN B 159     -13.595 -32.818 -14.524  1.00  0.00           C  
ATOM   2608  CG  GLN B 159     -13.791 -33.779 -15.646  1.00  0.00           C  
ATOM   2609  CD  GLN B 159     -12.444 -34.352 -16.200  1.00  0.00           C  
ATOM   2610  OE1 GLN B 159     -11.762 -33.652 -16.979  1.00  0.00           O  
ATOM   2611  NE2 GLN B 159     -12.066 -35.568 -15.787  1.00  0.00           N  
ATOM   2612  H   GLN B 159     -13.023 -29.754 -13.893  1.00  0.00           H  
ATOM   2613  HA  GLN B 159     -11.767 -31.958 -15.176  1.00  0.00           H  
ATOM   2614 1HB  GLN B 159     -13.122 -33.363 -13.716  1.00  0.00           H  
ATOM   2615 2HB  GLN B 159     -14.564 -32.491 -14.169  1.00  0.00           H  
ATOM   2616 1HG  GLN B 159     -14.403 -34.609 -15.296  1.00  0.00           H  
ATOM   2617 2HG  GLN B 159     -14.296 -33.271 -16.417  1.00  0.00           H  
ATOM   2618 1HE2 GLN B 159     -11.196 -35.956 -16.100  1.00  0.00           H  
ATOM   2619 2HE2 GLN B 159     -12.639 -36.076 -15.143  1.00  0.00           H  
ATOM   2620  N   THR B 160     -12.881 -31.159 -17.304  1.00  0.00           N  
ATOM   2621  CA  THR B 160     -13.335 -30.458 -18.505  1.00  0.00           C  
ATOM   2622  C   THR B 160     -14.450 -31.187 -19.235  1.00  0.00           C  
ATOM   2623  O   THR B 160     -15.054 -30.645 -20.160  1.00  0.00           O  
ATOM   2624  CB  THR B 160     -12.155 -30.169 -19.440  1.00  0.00           C  
ATOM   2625  OG1 THR B 160     -11.527 -31.413 -19.812  1.00  0.00           O  
ATOM   2626  CG2 THR B 160     -11.153 -29.232 -18.763  1.00  0.00           C  
ATOM   2627  H   THR B 160     -12.253 -31.959 -17.375  1.00  0.00           H  
ATOM   2628  HA  THR B 160     -13.734 -29.498 -18.190  1.00  0.00           H  
ATOM   2629  HB  THR B 160     -12.526 -29.680 -20.345  1.00  0.00           H  
ATOM   2630  HG1 THR B 160     -11.093 -31.805 -19.038  1.00  0.00           H  
ATOM   2631 1HG2 THR B 160     -10.329 -29.024 -19.441  1.00  0.00           H  
ATOM   2632 2HG2 THR B 160     -11.657 -28.300 -18.509  1.00  0.00           H  
ATOM   2633 3HG2 THR B 160     -10.764 -29.693 -17.853  1.00  0.00           H  
ATOM   2634  N   VAL B 161     -14.670 -32.424 -18.854  1.00  0.00           N  
ATOM   2635  CA  VAL B 161     -15.740 -33.233 -19.403  1.00  0.00           C  
ATOM   2636  C   VAL B 161     -16.510 -33.781 -18.219  1.00  0.00           C  
ATOM   2637  O   VAL B 161     -15.994 -34.642 -17.501  1.00  0.00           O  
ATOM   2638  CB  VAL B 161     -15.187 -34.399 -20.249  1.00  0.00           C  
ATOM   2639  CG1 VAL B 161     -16.328 -35.225 -20.812  1.00  0.00           C  
ATOM   2640  CG2 VAL B 161     -14.286 -33.872 -21.404  1.00  0.00           C  
ATOM   2641  H   VAL B 161     -14.097 -32.800 -18.118  1.00  0.00           H  
ATOM   2642  HA  VAL B 161     -16.405 -32.615 -20.007  1.00  0.00           H  
ATOM   2643  HB  VAL B 161     -14.627 -35.025 -19.606  1.00  0.00           H  
ATOM   2644 1HG1 VAL B 161     -15.919 -36.064 -21.378  1.00  0.00           H  
ATOM   2645 2HG1 VAL B 161     -16.945 -35.602 -19.994  1.00  0.00           H  
ATOM   2646 3HG1 VAL B 161     -16.940 -34.603 -21.469  1.00  0.00           H  
ATOM   2647 1HG2 VAL B 161     -13.892 -34.712 -21.982  1.00  0.00           H  
ATOM   2648 2HG2 VAL B 161     -14.873 -33.234 -22.055  1.00  0.00           H  
ATOM   2649 3HG2 VAL B 161     -13.450 -33.302 -20.995  1.00  0.00           H  
ATOM   2650  N   VAL B 162     -17.734 -33.315 -18.024  1.00  0.00           N  
ATOM   2651  CA  VAL B 162     -18.513 -33.731 -16.856  1.00  0.00           C  
ATOM   2652  C   VAL B 162     -19.868 -34.253 -17.292  1.00  0.00           C  
ATOM   2653  O   VAL B 162     -20.314 -33.974 -18.403  1.00  0.00           O  
ATOM   2654  CB  VAL B 162     -18.711 -32.548 -15.874  1.00  0.00           C  
ATOM   2655  CG1 VAL B 162     -17.345 -32.006 -15.400  1.00  0.00           C  
ATOM   2656  CG2 VAL B 162     -19.548 -31.456 -16.541  1.00  0.00           C  
ATOM   2657  H   VAL B 162     -18.112 -32.627 -18.681  1.00  0.00           H  
ATOM   2658  HA  VAL B 162     -17.981 -34.530 -16.335  1.00  0.00           H  
ATOM   2659  HB  VAL B 162     -19.233 -32.911 -14.993  1.00  0.00           H  
ATOM   2660 1HG1 VAL B 162     -17.500 -31.195 -14.683  1.00  0.00           H  
ATOM   2661 2HG1 VAL B 162     -16.802 -32.813 -14.920  1.00  0.00           H  
ATOM   2662 3HG1 VAL B 162     -16.770 -31.629 -16.243  1.00  0.00           H  
ATOM   2663 1HG2 VAL B 162     -19.707 -30.643 -15.837  1.00  0.00           H  
ATOM   2664 2HG2 VAL B 162     -19.030 -31.080 -17.428  1.00  0.00           H  
ATOM   2665 3HG2 VAL B 162     -20.512 -31.876 -16.832  1.00  0.00           H  
ATOM   2666  N   ARG B 163     -20.530 -35.014 -16.440  1.00  0.00           N  
ATOM   2667  CA  ARG B 163     -21.869 -35.469 -16.794  1.00  0.00           C  
ATOM   2668  C   ARG B 163     -22.929 -34.486 -16.344  1.00  0.00           C  
ATOM   2669  O   ARG B 163     -22.744 -33.726 -15.394  1.00  0.00           O  
ATOM   2670  CB  ARG B 163     -22.190 -36.843 -16.223  1.00  0.00           C  
ATOM   2671  CG  ARG B 163     -21.285 -37.990 -16.692  1.00  0.00           C  
ATOM   2672  CD  ARG B 163     -21.706 -39.292 -16.104  1.00  0.00           C  
ATOM   2673  NE  ARG B 163     -21.551 -39.297 -14.665  1.00  0.00           N  
ATOM   2674  CZ  ARG B 163     -22.039 -40.213 -13.817  1.00  0.00           C  
ATOM   2675  NH1 ARG B 163     -22.737 -41.251 -14.244  1.00  0.00           N  
ATOM   2676  NH2 ARG B 163     -21.798 -40.031 -12.536  1.00  0.00           N  
ATOM   2677  H   ARG B 163     -20.122 -35.253 -15.527  1.00  0.00           H  
ATOM   2678  HA  ARG B 163     -21.942 -35.544 -17.872  1.00  0.00           H  
ATOM   2679 1HB  ARG B 163     -22.155 -36.805 -15.144  1.00  0.00           H  
ATOM   2680 2HB  ARG B 163     -23.212 -37.106 -16.498  1.00  0.00           H  
ATOM   2681 1HG  ARG B 163     -21.329 -38.082 -17.763  1.00  0.00           H  
ATOM   2682 2HG  ARG B 163     -20.258 -37.787 -16.380  1.00  0.00           H  
ATOM   2683 1HD  ARG B 163     -22.757 -39.471 -16.336  1.00  0.00           H  
ATOM   2684 2HD  ARG B 163     -21.099 -40.094 -16.520  1.00  0.00           H  
ATOM   2685  HE  ARG B 163     -21.020 -38.526 -14.232  1.00  0.00           H  
ATOM   2686 1HH1 ARG B 163     -22.910 -41.370 -15.231  1.00  0.00           H  
ATOM   2687 2HH1 ARG B 163     -23.094 -41.925 -13.581  1.00  0.00           H  
ATOM   2688 1HH2 ARG B 163     -21.259 -39.187 -12.271  1.00  0.00           H  
ATOM   2689 2HH2 ARG B 163     -22.138 -40.678 -11.843  1.00  0.00           H  
ATOM   2690  N   GLN B 164     -24.055 -34.512 -17.019  1.00  0.00           N  
ATOM   2691  CA  GLN B 164     -25.197 -33.737 -16.600  1.00  0.00           C  
ATOM   2692  C   GLN B 164     -25.473 -34.081 -15.131  1.00  0.00           C  
ATOM   2693  O   GLN B 164     -25.540 -35.259 -14.764  1.00  0.00           O  
ATOM   2694  CB  GLN B 164     -26.387 -34.086 -17.497  1.00  0.00           C  
ATOM   2695  CG  GLN B 164     -27.642 -33.322 -17.247  1.00  0.00           C  
ATOM   2696  CD  GLN B 164     -28.753 -33.781 -18.169  1.00  0.00           C  
ATOM   2697  OE1 GLN B 164     -28.693 -34.868 -18.755  1.00  0.00           O  
ATOM   2698  NE2 GLN B 164     -29.783 -32.962 -18.309  1.00  0.00           N  
ATOM   2699  H   GLN B 164     -24.124 -35.087 -17.853  1.00  0.00           H  
ATOM   2700  HA  GLN B 164     -24.968 -32.675 -16.679  1.00  0.00           H  
ATOM   2701 1HB  GLN B 164     -26.103 -33.917 -18.536  1.00  0.00           H  
ATOM   2702 2HB  GLN B 164     -26.614 -35.146 -17.399  1.00  0.00           H  
ATOM   2703 1HG  GLN B 164     -27.957 -33.462 -16.215  1.00  0.00           H  
ATOM   2704 2HG  GLN B 164     -27.455 -32.270 -17.434  1.00  0.00           H  
ATOM   2705 1HE2 GLN B 164     -30.544 -33.212 -18.901  1.00  0.00           H  
ATOM   2706 2HE2 GLN B 164     -29.804 -32.063 -17.811  1.00  0.00           H  
ATOM   2707  N   GLY B 165     -25.623 -33.054 -14.300  1.00  0.00           N  
ATOM   2708  CA  GLY B 165     -25.867 -33.197 -12.864  1.00  0.00           C  
ATOM   2709  C   GLY B 165     -24.603 -33.057 -11.985  1.00  0.00           C  
ATOM   2710  O   GLY B 165     -24.711 -32.868 -10.771  1.00  0.00           O  
ATOM   2711  H   GLY B 165     -25.567 -32.114 -14.687  1.00  0.00           H  
ATOM   2712 1HA  GLY B 165     -26.601 -32.449 -12.560  1.00  0.00           H  
ATOM   2713 2HA  GLY B 165     -26.321 -34.169 -12.681  1.00  0.00           H  
ATOM   2714  N   GLU B 166     -23.419 -33.120 -12.597  1.00  0.00           N  
ATOM   2715  CA  GLU B 166     -22.139 -32.982 -11.894  1.00  0.00           C  
ATOM   2716  C   GLU B 166     -21.720 -31.513 -11.820  1.00  0.00           C  
ATOM   2717  O   GLU B 166     -22.376 -30.643 -12.394  1.00  0.00           O  
ATOM   2718  CB  GLU B 166     -21.049 -33.853 -12.547  1.00  0.00           C  
ATOM   2719  CG  GLU B 166     -21.308 -35.384 -12.435  1.00  0.00           C  
ATOM   2720  CD  GLU B 166     -20.231 -36.258 -13.099  1.00  0.00           C  
ATOM   2721  OE1 GLU B 166     -19.417 -35.717 -13.816  1.00  0.00           O  
ATOM   2722  OE2 GLU B 166     -20.238 -37.466 -12.897  1.00  0.00           O  
ATOM   2723  H   GLU B 166     -23.388 -33.289 -13.603  1.00  0.00           H  
ATOM   2724  HA  GLU B 166     -22.272 -33.339 -10.871  1.00  0.00           H  
ATOM   2725 1HB  GLU B 166     -20.980 -33.607 -13.600  1.00  0.00           H  
ATOM   2726 2HB  GLU B 166     -20.081 -33.636 -12.097  1.00  0.00           H  
ATOM   2727 1HG  GLU B 166     -21.378 -35.650 -11.382  1.00  0.00           H  
ATOM   2728 2HG  GLU B 166     -22.273 -35.596 -12.897  1.00  0.00           H  
ATOM   2729  N   ASN B 167     -20.692 -31.217 -11.032  1.00  0.00           N  
ATOM   2730  CA  ASN B 167     -20.241 -29.833 -10.871  1.00  0.00           C  
ATOM   2731  C   ASN B 167     -19.213 -29.357 -11.922  1.00  0.00           C  
ATOM   2732  O   ASN B 167     -18.267 -30.077 -12.261  1.00  0.00           O  
ATOM   2733  CB  ASN B 167     -19.626 -29.672  -9.474  1.00  0.00           C  
ATOM   2734  CG  ASN B 167     -20.627 -29.792  -8.307  1.00  0.00           C  
ATOM   2735  OD1 ASN B 167     -21.425 -28.881  -8.058  1.00  0.00           O  
ATOM   2736  ND2 ASN B 167     -20.573 -30.890  -7.590  1.00  0.00           N  
ATOM   2737  H   ASN B 167     -20.195 -31.960 -10.558  1.00  0.00           H  
ATOM   2738  HA  ASN B 167     -21.110 -29.176 -10.957  1.00  0.00           H  
ATOM   2739 1HB  ASN B 167     -18.850 -30.427  -9.338  1.00  0.00           H  
ATOM   2740 2HB  ASN B 167     -19.134 -28.697  -9.410  1.00  0.00           H  
ATOM   2741 1HD2 ASN B 167     -21.190 -31.014  -6.812  1.00  0.00           H  
ATOM   2742 2HD2 ASN B 167     -19.903 -31.600  -7.811  1.00  0.00           H  
ATOM   2743  N   ILE B 168     -19.360 -28.097 -12.365  1.00  0.00           N  
ATOM   2744  CA  ILE B 168     -18.337 -27.449 -13.195  1.00  0.00           C  
ATOM   2745  C   ILE B 168     -17.660 -26.388 -12.361  1.00  0.00           C  
ATOM   2746  O   ILE B 168     -18.248 -25.332 -12.093  1.00  0.00           O  
ATOM   2747  CB  ILE B 168     -18.901 -26.740 -14.454  1.00  0.00           C  
ATOM   2748  CG1 ILE B 168     -19.581 -27.690 -15.370  1.00  0.00           C  
ATOM   2749  CG2 ILE B 168     -17.797 -26.001 -15.184  1.00  0.00           C  
ATOM   2750  CD1 ILE B 168     -20.425 -26.981 -16.426  1.00  0.00           C  
ATOM   2751  H   ILE B 168     -20.194 -27.567 -12.093  1.00  0.00           H  
ATOM   2752  HA  ILE B 168     -17.593 -28.186 -13.496  1.00  0.00           H  
ATOM   2753  HB  ILE B 168     -19.633 -26.023 -14.147  1.00  0.00           H  
ATOM   2754 1HG1 ILE B 168     -18.824 -28.288 -15.879  1.00  0.00           H  
ATOM   2755 2HG1 ILE B 168     -20.193 -28.348 -14.793  1.00  0.00           H  
ATOM   2756 1HG2 ILE B 168     -18.205 -25.478 -16.051  1.00  0.00           H  
ATOM   2757 2HG2 ILE B 168     -17.347 -25.279 -14.506  1.00  0.00           H  
ATOM   2758 3HG2 ILE B 168     -17.041 -26.714 -15.510  1.00  0.00           H  
ATOM   2759 1HD1 ILE B 168     -20.889 -27.712 -17.074  1.00  0.00           H  
ATOM   2760 2HD1 ILE B 168     -21.199 -26.386 -15.939  1.00  0.00           H  
ATOM   2761 3HD1 ILE B 168     -19.787 -26.327 -17.020  1.00  0.00           H  
ATOM   2762  N   THR B 169     -16.429 -26.653 -11.957  1.00  0.00           N  
ATOM   2763  CA  THR B 169     -15.712 -25.703 -11.119  1.00  0.00           C  
ATOM   2764  C   THR B 169     -14.476 -25.258 -11.849  1.00  0.00           C  
ATOM   2765  O   THR B 169     -13.571 -26.055 -12.131  1.00  0.00           O  
ATOM   2766  CB  THR B 169     -15.337 -26.298  -9.756  1.00  0.00           C  
ATOM   2767  OG1 THR B 169     -16.517 -26.712  -9.055  1.00  0.00           O  
ATOM   2768  CG2 THR B 169     -14.592 -25.279  -8.939  1.00  0.00           C  
ATOM   2769  H   THR B 169     -16.003 -27.530 -12.220  1.00  0.00           H  
ATOM   2770  HA  THR B 169     -16.334 -24.821 -10.952  1.00  0.00           H  
ATOM   2771  HB  THR B 169     -14.732 -27.133  -9.903  1.00  0.00           H  
ATOM   2772  HG1 THR B 169     -16.276 -27.322  -8.352  1.00  0.00           H  
ATOM   2773 1HG2 THR B 169     -14.320 -25.706  -7.976  1.00  0.00           H  
ATOM   2774 2HG2 THR B 169     -13.689 -24.969  -9.468  1.00  0.00           H  
ATOM   2775 3HG2 THR B 169     -15.241 -24.427  -8.791  1.00  0.00           H  
ATOM   2776  N   LEU B 170     -14.446 -23.977 -12.169  1.00  0.00           N  
ATOM   2777  CA  LEU B 170     -13.365 -23.420 -12.951  1.00  0.00           C  
ATOM   2778  C   LEU B 170     -12.512 -22.609 -12.067  1.00  0.00           C  
ATOM   2779  O   LEU B 170     -13.030 -21.857 -11.247  1.00  0.00           O  
ATOM   2780  CB  LEU B 170     -13.940 -22.522 -14.003  1.00  0.00           C  
ATOM   2781  CG  LEU B 170     -15.011 -23.168 -14.679  1.00  0.00           C  
ATOM   2782  CD1 LEU B 170     -15.645 -22.277 -15.588  1.00  0.00           C  
ATOM   2783  CD2 LEU B 170     -14.500 -24.308 -15.336  1.00  0.00           C  
ATOM   2784  H   LEU B 170     -15.222 -23.374 -11.897  1.00  0.00           H  
ATOM   2785  HA  LEU B 170     -12.774 -24.216 -13.398  1.00  0.00           H  
ATOM   2786 1HB  LEU B 170     -14.304 -21.617 -13.542  1.00  0.00           H  
ATOM   2787 2HB  LEU B 170     -13.163 -22.275 -14.727  1.00  0.00           H  
ATOM   2788  HG  LEU B 170     -15.756 -23.474 -13.939  1.00  0.00           H  
ATOM   2789 1HD1 LEU B 170     -16.455 -22.820 -16.054  1.00  0.00           H  
ATOM   2790 2HD1 LEU B 170     -16.026 -21.428 -15.052  1.00  0.00           H  
ATOM   2791 3HD1 LEU B 170     -14.930 -21.952 -16.335  1.00  0.00           H  
ATOM   2792 1HD2 LEU B 170     -15.322 -24.784 -15.785  1.00  0.00           H  
ATOM   2793 2HD2 LEU B 170     -13.778 -23.995 -16.065  1.00  0.00           H  
ATOM   2794 3HD2 LEU B 170     -14.038 -24.977 -14.640  1.00  0.00           H  
ATOM   2795  N   MET B 171     -11.224 -22.671 -12.271  1.00  0.00           N  
ATOM   2796  CA  MET B 171     -10.383 -21.868 -11.438  1.00  0.00           C  
ATOM   2797  C   MET B 171      -9.482 -21.008 -12.292  1.00  0.00           C  
ATOM   2798  O   MET B 171      -8.866 -21.470 -13.257  1.00  0.00           O  
ATOM   2799  CB  MET B 171      -9.600 -22.790 -10.504  1.00  0.00           C  
ATOM   2800  CG  MET B 171     -10.526 -23.661  -9.605  1.00  0.00           C  
ATOM   2801  SD  MET B 171      -9.678 -24.571  -8.316  1.00  0.00           S  
ATOM   2802  CE  MET B 171     -11.076 -25.310  -7.473  1.00  0.00           C  
ATOM   2803  H   MET B 171     -10.841 -23.286 -12.990  1.00  0.00           H  
ATOM   2804  HA  MET B 171     -10.995 -21.195 -10.837  1.00  0.00           H  
ATOM   2805 1HB  MET B 171      -8.967 -23.455 -11.094  1.00  0.00           H  
ATOM   2806 2HB  MET B 171      -8.951 -22.194  -9.858  1.00  0.00           H  
ATOM   2807 1HG  MET B 171     -11.291 -23.073  -9.166  1.00  0.00           H  
ATOM   2808 2HG  MET B 171     -11.020 -24.397 -10.243  1.00  0.00           H  
ATOM   2809 1HE  MET B 171     -10.721 -25.914  -6.638  1.00  0.00           H  
ATOM   2810 2HE  MET B 171     -11.731 -24.527  -7.104  1.00  0.00           H  
ATOM   2811 3HE  MET B 171     -11.623 -25.943  -8.170  1.00  0.00           H  
ATOM   2812  N   CYS B 172      -9.378 -19.757 -11.903  1.00  0.00           N  
ATOM   2813  CA  CYS B 172      -8.523 -18.797 -12.581  1.00  0.00           C  
ATOM   2814  C   CYS B 172      -7.601 -18.143 -11.577  1.00  0.00           C  
ATOM   2815  O   CYS B 172      -8.049 -17.516 -10.619  1.00  0.00           O  
ATOM   2816  CB  CYS B 172      -9.385 -17.747 -13.275  1.00  0.00           C  
ATOM   2817  SG  CYS B 172      -8.482 -16.495 -14.184  1.00  0.00           S  
ATOM   2818  H   CYS B 172      -9.954 -19.433 -11.132  1.00  0.00           H  
ATOM   2819  HA  CYS B 172      -7.927 -19.320 -13.326  1.00  0.00           H  
ATOM   2820 1HB  CYS B 172     -10.048 -18.243 -13.974  1.00  0.00           H  
ATOM   2821 2HB  CYS B 172     -10.006 -17.244 -12.536  1.00  0.00           H  
ATOM   2822  N   ILE B 173      -6.302 -18.343 -11.761  1.00  0.00           N  
ATOM   2823  CA  ILE B 173      -5.331 -17.799 -10.832  1.00  0.00           C  
ATOM   2824  C   ILE B 173      -4.443 -16.794 -11.507  1.00  0.00           C  
ATOM   2825  O   ILE B 173      -3.959 -17.007 -12.621  1.00  0.00           O  
ATOM   2826  CB  ILE B 173      -4.502 -18.890 -10.132  1.00  0.00           C  
ATOM   2827  CG1 ILE B 173      -5.456 -19.780  -9.324  1.00  0.00           C  
ATOM   2828  CG2 ILE B 173      -3.425 -18.250  -9.186  1.00  0.00           C  
ATOM   2829  CD1 ILE B 173      -4.841 -21.032  -8.822  1.00  0.00           C  
ATOM   2830  H   ILE B 173      -5.989 -18.886 -12.566  1.00  0.00           H  
ATOM   2831  HA  ILE B 173      -5.870 -17.274 -10.055  1.00  0.00           H  
ATOM   2832  HB  ILE B 173      -4.014 -19.512 -10.881  1.00  0.00           H  
ATOM   2833 1HG1 ILE B 173      -5.805 -19.211  -8.486  1.00  0.00           H  
ATOM   2834 2HG1 ILE B 173      -6.307 -20.052  -9.942  1.00  0.00           H  
ATOM   2835 1HG2 ILE B 173      -2.857 -19.036  -8.694  1.00  0.00           H  
ATOM   2836 2HG2 ILE B 173      -2.742 -17.629  -9.763  1.00  0.00           H  
ATOM   2837 3HG2 ILE B 173      -3.918 -17.633  -8.431  1.00  0.00           H  
ATOM   2838 1HD1 ILE B 173      -5.576 -21.598  -8.254  1.00  0.00           H  
ATOM   2839 2HD1 ILE B 173      -4.495 -21.628  -9.668  1.00  0.00           H  
ATOM   2840 3HD1 ILE B 173      -3.999 -20.786  -8.182  1.00  0.00           H  
ATOM   2841  N   VAL B 174      -4.285 -15.662 -10.846  1.00  0.00           N  
ATOM   2842  CA  VAL B 174      -3.477 -14.591 -11.368  1.00  0.00           C  
ATOM   2843  C   VAL B 174      -2.260 -14.426 -10.481  1.00  0.00           C  
ATOM   2844  O   VAL B 174      -2.380 -14.359  -9.249  1.00  0.00           O  
ATOM   2845  CB  VAL B 174      -4.292 -13.311 -11.387  1.00  0.00           C  
ATOM   2846  CG1 VAL B 174      -3.469 -12.164 -11.964  1.00  0.00           C  
ATOM   2847  CG2 VAL B 174      -5.526 -13.586 -12.148  1.00  0.00           C  
ATOM   2848  H   VAL B 174      -4.745 -15.555  -9.945  1.00  0.00           H  
ATOM   2849  HA  VAL B 174      -3.153 -14.844 -12.374  1.00  0.00           H  
ATOM   2850  HB  VAL B 174      -4.563 -13.037 -10.365  1.00  0.00           H  
ATOM   2851 1HG1 VAL B 174      -4.062 -11.272 -11.976  1.00  0.00           H  
ATOM   2852 2HG1 VAL B 174      -2.576 -11.990 -11.364  1.00  0.00           H  
ATOM   2853 3HG1 VAL B 174      -3.180 -12.422 -12.982  1.00  0.00           H  
ATOM   2854 1HG2 VAL B 174      -6.155 -12.715 -12.148  1.00  0.00           H  
ATOM   2855 2HG2 VAL B 174      -5.260 -13.864 -13.143  1.00  0.00           H  
ATOM   2856 3HG2 VAL B 174      -6.062 -14.395 -11.691  1.00  0.00           H  
ATOM   2857  N   ILE B 175      -1.088 -14.390 -11.113  1.00  0.00           N  
ATOM   2858  CA  ILE B 175       0.163 -14.314 -10.382  1.00  0.00           C  
ATOM   2859  C   ILE B 175       0.938 -12.988 -10.556  1.00  0.00           C  
ATOM   2860  O   ILE B 175       1.127 -12.504 -11.675  1.00  0.00           O  
ATOM   2861  CB  ILE B 175       1.041 -15.496 -10.806  1.00  0.00           C  
ATOM   2862  CG1 ILE B 175       0.300 -16.776 -10.498  1.00  0.00           C  
ATOM   2863  CG2 ILE B 175       2.353 -15.460 -10.043  1.00  0.00           C  
ATOM   2864  CD1 ILE B 175       0.912 -17.998 -11.098  1.00  0.00           C  
ATOM   2865  H   ILE B 175      -1.077 -14.490 -12.126  1.00  0.00           H  
ATOM   2866  HA  ILE B 175      -0.066 -14.438  -9.337  1.00  0.00           H  
ATOM   2867  HB  ILE B 175       1.223 -15.468 -11.853  1.00  0.00           H  
ATOM   2868 1HG1 ILE B 175       0.241 -16.874  -9.444  1.00  0.00           H  
ATOM   2869 2HG1 ILE B 175      -0.706 -16.704 -10.893  1.00  0.00           H  
ATOM   2870 1HG2 ILE B 175       2.962 -16.314 -10.325  1.00  0.00           H  
ATOM   2871 2HG2 ILE B 175       2.887 -14.546 -10.271  1.00  0.00           H  
ATOM   2872 3HG2 ILE B 175       2.143 -15.501  -8.972  1.00  0.00           H  
ATOM   2873 1HD1 ILE B 175       0.314 -18.868 -10.835  1.00  0.00           H  
ATOM   2874 2HD1 ILE B 175       0.941 -17.889 -12.185  1.00  0.00           H  
ATOM   2875 3HD1 ILE B 175       1.924 -18.123 -10.716  1.00  0.00           H  
ATOM   2876  N   GLY B 176       1.370 -12.425  -9.416  1.00  0.00           N  
ATOM   2877  CA  GLY B 176       2.196 -11.217  -9.295  1.00  0.00           C  
ATOM   2878  C   GLY B 176       1.531  -9.882  -8.904  1.00  0.00           C  
ATOM   2879  O   GLY B 176       2.234  -8.988  -8.433  1.00  0.00           O  
ATOM   2880  H   GLY B 176       1.133 -12.910  -8.555  1.00  0.00           H  
ATOM   2881 1HA  GLY B 176       2.976 -11.429  -8.563  1.00  0.00           H  
ATOM   2882 2HA  GLY B 176       2.719 -11.075 -10.239  1.00  0.00           H  
ATOM   2883  N   ASN B 177       0.212  -9.737  -9.054  1.00  0.00           N  
ATOM   2884  CA  ASN B 177      -0.457  -8.471  -8.676  1.00  0.00           C  
ATOM   2885  C   ASN B 177      -1.298  -8.553  -7.418  1.00  0.00           C  
ATOM   2886  O   ASN B 177      -1.991  -9.539  -7.184  1.00  0.00           O  
ATOM   2887  CB  ASN B 177      -1.320  -7.955  -9.805  1.00  0.00           C  
ATOM   2888  CG  ASN B 177      -0.542  -7.402 -10.923  1.00  0.00           C  
ATOM   2889  OD1 ASN B 177       0.490  -6.780 -10.662  1.00  0.00           O  
ATOM   2890  ND2 ASN B 177      -1.007  -7.575 -12.121  1.00  0.00           N  
ATOM   2891  H   ASN B 177      -0.324 -10.497  -9.445  1.00  0.00           H  
ATOM   2892  HA  ASN B 177       0.318  -7.728  -8.476  1.00  0.00           H  
ATOM   2893 1HB  ASN B 177      -1.914  -8.778 -10.184  1.00  0.00           H  
ATOM   2894 2HB  ASN B 177      -2.005  -7.188  -9.431  1.00  0.00           H  
ATOM   2895 1HD2 ASN B 177      -0.517  -7.174 -12.911  1.00  0.00           H  
ATOM   2896 2HD2 ASN B 177      -1.867  -8.062 -12.248  1.00  0.00           H  
ATOM   2897  N   GLU B 178      -1.301  -7.457  -6.663  1.00  0.00           N  
ATOM   2898  CA  GLU B 178      -2.128  -7.340  -5.468  1.00  0.00           C  
ATOM   2899  C   GLU B 178      -3.594  -7.030  -5.777  1.00  0.00           C  
ATOM   2900  O   GLU B 178      -4.501  -7.528  -5.107  1.00  0.00           O  
ATOM   2901  CB  GLU B 178      -1.520  -6.247  -4.604  1.00  0.00           C  
ATOM   2902  CG  GLU B 178      -2.133  -6.051  -3.304  1.00  0.00           C  
ATOM   2903  CD  GLU B 178      -1.325  -5.211  -2.450  1.00  0.00           C  
ATOM   2904  OE1 GLU B 178      -0.334  -4.692  -2.899  1.00  0.00           O  
ATOM   2905  OE2 GLU B 178      -1.637  -5.121  -1.308  1.00  0.00           O  
ATOM   2906  H   GLU B 178      -0.663  -6.690  -6.895  1.00  0.00           H  
ATOM   2907  HA  GLU B 178      -2.099  -8.293  -4.945  1.00  0.00           H  
ATOM   2908 1HB  GLU B 178      -0.489  -6.473  -4.445  1.00  0.00           H  
ATOM   2909 2HB  GLU B 178      -1.560  -5.304  -5.143  1.00  0.00           H  
ATOM   2910 1HG  GLU B 178      -3.127  -5.631  -3.401  1.00  0.00           H  
ATOM   2911 2HG  GLU B 178      -2.216  -6.987  -2.861  1.00  0.00           H  
ATOM   2912  N   VAL B 179      -3.813  -6.151  -6.742  1.00  0.00           N  
ATOM   2913  CA  VAL B 179      -5.155  -5.722  -7.106  1.00  0.00           C  
ATOM   2914  C   VAL B 179      -5.445  -5.941  -8.576  1.00  0.00           C  
ATOM   2915  O   VAL B 179      -4.757  -5.396  -9.441  1.00  0.00           O  
ATOM   2916  CB  VAL B 179      -5.378  -4.243  -6.741  1.00  0.00           C  
ATOM   2917  CG1 VAL B 179      -5.268  -4.104  -5.255  1.00  0.00           C  
ATOM   2918  CG2 VAL B 179      -4.412  -3.332  -7.432  1.00  0.00           C  
ATOM   2919  H   VAL B 179      -3.023  -5.784  -7.251  1.00  0.00           H  
ATOM   2920  HA  VAL B 179      -5.871  -6.307  -6.534  1.00  0.00           H  
ATOM   2921  HB  VAL B 179      -6.341  -3.964  -7.024  1.00  0.00           H  
ATOM   2922 1HG1 VAL B 179      -5.464  -3.072  -4.976  1.00  0.00           H  
ATOM   2923 2HG1 VAL B 179      -5.982  -4.752  -4.774  1.00  0.00           H  
ATOM   2924 3HG1 VAL B 179      -4.283  -4.384  -4.948  1.00  0.00           H  
ATOM   2925 1HG2 VAL B 179      -4.611  -2.310  -7.116  1.00  0.00           H  
ATOM   2926 2HG2 VAL B 179      -3.415  -3.619  -7.162  1.00  0.00           H  
ATOM   2927 3HG2 VAL B 179      -4.503  -3.365  -8.500  1.00  0.00           H  
ATOM   2928  N   VAL B 180      -6.435  -6.792  -8.838  1.00  0.00           N  
ATOM   2929  CA  VAL B 180      -6.812  -7.173 -10.191  1.00  0.00           C  
ATOM   2930  C   VAL B 180      -8.318  -7.239 -10.360  1.00  0.00           C  
ATOM   2931  O   VAL B 180      -9.038  -7.543  -9.414  1.00  0.00           O  
ATOM   2932  CB  VAL B 180      -6.197  -8.547 -10.571  1.00  0.00           C  
ATOM   2933  CG1 VAL B 180      -4.684  -8.461 -10.554  1.00  0.00           C  
ATOM   2934  CG2 VAL B 180      -6.671  -9.651  -9.601  1.00  0.00           C  
ATOM   2935  H   VAL B 180      -6.973  -7.141  -8.046  1.00  0.00           H  
ATOM   2936  HA  VAL B 180      -6.414  -6.435 -10.888  1.00  0.00           H  
ATOM   2937  HB  VAL B 180      -6.507  -8.794 -11.588  1.00  0.00           H  
ATOM   2938 1HG1 VAL B 180      -4.266  -9.400 -10.843  1.00  0.00           H  
ATOM   2939 2HG1 VAL B 180      -4.357  -7.685 -11.250  1.00  0.00           H  
ATOM   2940 3HG1 VAL B 180      -4.339  -8.221  -9.555  1.00  0.00           H  
ATOM   2941 1HG2 VAL B 180      -6.237 -10.610  -9.895  1.00  0.00           H  
ATOM   2942 2HG2 VAL B 180      -6.356  -9.410  -8.586  1.00  0.00           H  
ATOM   2943 3HG2 VAL B 180      -7.753  -9.725  -9.634  1.00  0.00           H  
ATOM   2944  N   ASN B 181      -8.788  -7.044 -11.583  1.00  0.00           N  
ATOM   2945  CA  ASN B 181     -10.194  -7.264 -11.865  1.00  0.00           C  
ATOM   2946  C   ASN B 181     -10.343  -8.618 -12.505  1.00  0.00           C  
ATOM   2947  O   ASN B 181      -9.575  -8.969 -13.405  1.00  0.00           O  
ATOM   2948  CB  ASN B 181     -10.746  -6.211 -12.803  1.00  0.00           C  
ATOM   2949  CG  ASN B 181     -10.782  -4.824 -12.250  1.00  0.00           C  
ATOM   2950  OD1 ASN B 181     -11.176  -4.566 -11.113  1.00  0.00           O  
ATOM   2951  ND2 ASN B 181     -10.368  -3.904 -13.065  1.00  0.00           N  
ATOM   2952  H   ASN B 181      -8.155  -6.777 -12.326  1.00  0.00           H  
ATOM   2953  HA  ASN B 181     -10.761  -7.254 -10.938  1.00  0.00           H  
ATOM   2954 1HB  ASN B 181     -10.138  -6.202 -13.701  1.00  0.00           H  
ATOM   2955 2HB  ASN B 181     -11.755  -6.495 -13.104  1.00  0.00           H  
ATOM   2956 1HD2 ASN B 181     -10.365  -2.949 -12.778  1.00  0.00           H  
ATOM   2957 2HD2 ASN B 181     -10.053  -4.158 -13.984  1.00  0.00           H  
ATOM   2958  N   PHE B 182     -11.382  -9.333 -12.133  1.00  0.00           N  
ATOM   2959  CA  PHE B 182     -11.713 -10.549 -12.849  1.00  0.00           C  
ATOM   2960  C   PHE B 182     -13.028 -10.373 -13.586  1.00  0.00           C  
ATOM   2961  O   PHE B 182     -14.002  -9.867 -13.022  1.00  0.00           O  
ATOM   2962  CB  PHE B 182     -11.856 -11.751 -11.908  1.00  0.00           C  
ATOM   2963  CG  PHE B 182     -10.595 -12.280 -11.254  1.00  0.00           C  
ATOM   2964  CD1 PHE B 182     -10.118 -11.777 -10.050  1.00  0.00           C  
ATOM   2965  CD2 PHE B 182      -9.922 -13.343 -11.833  1.00  0.00           C  
ATOM   2966  CE1 PHE B 182      -8.998 -12.334  -9.457  1.00  0.00           C  
ATOM   2967  CE2 PHE B 182      -8.815 -13.897 -11.241  1.00  0.00           C  
ATOM   2968  CZ  PHE B 182      -8.348 -13.396 -10.050  1.00  0.00           C  
ATOM   2969  H   PHE B 182     -11.923  -9.026 -11.331  1.00  0.00           H  
ATOM   2970  HA  PHE B 182     -10.933 -10.764 -13.583  1.00  0.00           H  
ATOM   2971 1HB  PHE B 182     -12.562 -11.501 -11.119  1.00  0.00           H  
ATOM   2972 2HB  PHE B 182     -12.301 -12.574 -12.475  1.00  0.00           H  
ATOM   2973  HD1 PHE B 182     -10.636 -10.946  -9.569  1.00  0.00           H  
ATOM   2974  HD2 PHE B 182     -10.293 -13.755 -12.767  1.00  0.00           H  
ATOM   2975  HE1 PHE B 182      -8.635 -11.939  -8.518  1.00  0.00           H  
ATOM   2976  HE2 PHE B 182      -8.318 -14.744 -11.717  1.00  0.00           H  
ATOM   2977  HZ  PHE B 182      -7.468 -13.840  -9.574  1.00  0.00           H  
ATOM   2978  N   GLU B 183     -13.075 -10.865 -14.815  1.00  0.00           N  
ATOM   2979  CA  GLU B 183     -14.292 -10.867 -15.613  1.00  0.00           C  
ATOM   2980  C   GLU B 183     -14.445 -12.215 -16.300  1.00  0.00           C  
ATOM   2981  O   GLU B 183     -13.521 -12.708 -16.944  1.00  0.00           O  
ATOM   2982  CB  GLU B 183     -14.263  -9.738 -16.661  1.00  0.00           C  
ATOM   2983  CG  GLU B 183     -15.472  -9.697 -17.687  1.00  0.00           C  
ATOM   2984  CD  GLU B 183     -16.825  -9.321 -17.062  1.00  0.00           C  
ATOM   2985  OE1 GLU B 183     -16.806  -8.661 -16.054  1.00  0.00           O  
ATOM   2986  OE2 GLU B 183     -17.872  -9.668 -17.603  1.00  0.00           O  
ATOM   2987  H   GLU B 183     -12.213 -11.205 -15.243  1.00  0.00           H  
ATOM   2988  HA  GLU B 183     -15.150 -10.714 -14.958  1.00  0.00           H  
ATOM   2989 1HB  GLU B 183     -14.244  -8.780 -16.143  1.00  0.00           H  
ATOM   2990 2HB  GLU B 183     -13.341  -9.803 -17.229  1.00  0.00           H  
ATOM   2991 1HG  GLU B 183     -15.235  -8.964 -18.457  1.00  0.00           H  
ATOM   2992 2HG  GLU B 183     -15.561 -10.667 -18.178  1.00  0.00           H  
ATOM   2993  N   TRP B 184     -15.617 -12.807 -16.171  1.00  0.00           N  
ATOM   2994  CA  TRP B 184     -15.828 -14.083 -16.823  1.00  0.00           C  
ATOM   2995  C   TRP B 184     -16.833 -14.004 -17.956  1.00  0.00           C  
ATOM   2996  O   TRP B 184     -17.854 -13.299 -17.856  1.00  0.00           O  
ATOM   2997  CB  TRP B 184     -16.314 -15.142 -15.827  1.00  0.00           C  
ATOM   2998  CG  TRP B 184     -15.294 -15.631 -14.804  1.00  0.00           C  
ATOM   2999  CD1 TRP B 184     -14.994 -15.053 -13.603  1.00  0.00           C  
ATOM   3000  CD2 TRP B 184     -14.483 -16.846 -14.877  1.00  0.00           C  
ATOM   3001  NE1 TRP B 184     -14.064 -15.814 -12.928  1.00  0.00           N  
ATOM   3002  CE2 TRP B 184     -13.751 -16.918 -13.687  1.00  0.00           C  
ATOM   3003  CE3 TRP B 184     -14.339 -17.871 -15.839  1.00  0.00           C  
ATOM   3004  CZ2 TRP B 184     -12.894 -17.976 -13.415  1.00  0.00           C  
ATOM   3005  CZ3 TRP B 184     -13.475 -18.929 -15.565  1.00  0.00           C  
ATOM   3006  CH2 TRP B 184     -12.775 -18.981 -14.379  1.00  0.00           C  
ATOM   3007  H   TRP B 184     -16.352 -12.376 -15.628  1.00  0.00           H  
ATOM   3008  HA  TRP B 184     -14.882 -14.415 -17.236  1.00  0.00           H  
ATOM   3009 1HB  TRP B 184     -17.170 -14.754 -15.280  1.00  0.00           H  
ATOM   3010 2HB  TRP B 184     -16.663 -16.009 -16.386  1.00  0.00           H  
ATOM   3011  HD1 TRP B 184     -15.432 -14.131 -13.227  1.00  0.00           H  
ATOM   3012  HE1 TRP B 184     -13.674 -15.602 -11.997  1.00  0.00           H  
ATOM   3013  HE3 TRP B 184     -14.896 -17.838 -16.776  1.00  0.00           H  
ATOM   3014  HZ2 TRP B 184     -12.332 -18.037 -12.482  1.00  0.00           H  
ATOM   3015  HZ3 TRP B 184     -13.374 -19.718 -16.309  1.00  0.00           H  
ATOM   3016  HH2 TRP B 184     -12.108 -19.825 -14.187  1.00  0.00           H  
ATOM   3017  N   THR B 185     -16.576 -14.797 -18.991  1.00  0.00           N  
ATOM   3018  CA  THR B 185     -17.503 -15.025 -20.086  1.00  0.00           C  
ATOM   3019  C   THR B 185     -17.803 -16.507 -20.126  1.00  0.00           C  
ATOM   3020  O   THR B 185     -16.895 -17.341 -20.066  1.00  0.00           O  
ATOM   3021  CB  THR B 185     -16.964 -14.556 -21.433  1.00  0.00           C  
ATOM   3022  OG1 THR B 185     -16.714 -13.148 -21.383  1.00  0.00           O  
ATOM   3023  CG2 THR B 185     -17.980 -14.849 -22.523  1.00  0.00           C  
ATOM   3024  H   THR B 185     -15.674 -15.282 -18.990  1.00  0.00           H  
ATOM   3025  HA  THR B 185     -18.435 -14.500 -19.883  1.00  0.00           H  
ATOM   3026  HB  THR B 185     -16.048 -15.066 -21.656  1.00  0.00           H  
ATOM   3027  HG1 THR B 185     -16.172 -12.892 -22.133  1.00  0.00           H  
ATOM   3028 1HG2 THR B 185     -17.590 -14.510 -23.480  1.00  0.00           H  
ATOM   3029 2HG2 THR B 185     -18.164 -15.923 -22.571  1.00  0.00           H  
ATOM   3030 3HG2 THR B 185     -18.911 -14.331 -22.303  1.00  0.00           H  
ATOM   3031  N   TYR B 186     -19.076 -16.848 -20.201  1.00  0.00           N  
ATOM   3032  CA  TYR B 186     -19.438 -18.249 -20.170  1.00  0.00           C  
ATOM   3033  C   TYR B 186     -20.771 -18.502 -20.893  1.00  0.00           C  
ATOM   3034  O   TYR B 186     -21.526 -17.552 -21.130  1.00  0.00           O  
ATOM   3035  CB  TYR B 186     -19.376 -18.670 -18.684  1.00  0.00           C  
ATOM   3036  CG  TYR B 186     -20.365 -18.006 -17.743  1.00  0.00           C  
ATOM   3037  CD1 TYR B 186     -21.535 -18.638 -17.400  1.00  0.00           C  
ATOM   3038  CD2 TYR B 186     -20.081 -16.732 -17.215  1.00  0.00           C  
ATOM   3039  CE1 TYR B 186     -22.426 -18.016 -16.544  1.00  0.00           C  
ATOM   3040  CE2 TYR B 186     -20.975 -16.119 -16.365  1.00  0.00           C  
ATOM   3041  CZ  TYR B 186     -22.154 -16.757 -16.035  1.00  0.00           C  
ATOM   3042  OH  TYR B 186     -23.082 -16.150 -15.223  1.00  0.00           O  
ATOM   3043  H   TYR B 186     -19.787 -16.139 -20.264  1.00  0.00           H  
ATOM   3044  HA  TYR B 186     -18.646 -18.777 -20.698  1.00  0.00           H  
ATOM   3045 1HB  TYR B 186     -19.548 -19.708 -18.601  1.00  0.00           H  
ATOM   3046 2HB  TYR B 186     -18.371 -18.488 -18.297  1.00  0.00           H  
ATOM   3047  HD1 TYR B 186     -21.759 -19.627 -17.797  1.00  0.00           H  
ATOM   3048  HD2 TYR B 186     -19.158 -16.229 -17.474  1.00  0.00           H  
ATOM   3049  HE1 TYR B 186     -23.355 -18.515 -16.278  1.00  0.00           H  
ATOM   3050  HE2 TYR B 186     -20.753 -15.124 -15.965  1.00  0.00           H  
ATOM   3051  HH  TYR B 186     -23.956 -16.427 -15.528  1.00  0.00           H  
ATOM   3052  N   PRO B 187     -21.113 -19.761 -21.260  1.00  0.00           N  
ATOM   3053  CA  PRO B 187     -22.338 -20.213 -21.911  1.00  0.00           C  
ATOM   3054  C   PRO B 187     -23.679 -19.790 -21.288  1.00  0.00           C  
ATOM   3055  O   PRO B 187     -24.664 -19.663 -22.007  1.00  0.00           O  
ATOM   3056  CB  PRO B 187     -22.167 -21.729 -21.903  1.00  0.00           C  
ATOM   3057  CG  PRO B 187     -20.683 -21.932 -21.920  1.00  0.00           C  
ATOM   3058  CD  PRO B 187     -20.144 -20.870 -21.049  1.00  0.00           C  
ATOM   3059  HA  PRO B 187     -22.307 -19.854 -22.957  1.00  0.00           H  
ATOM   3060 1HB  PRO B 187     -22.638 -22.159 -21.003  1.00  0.00           H  
ATOM   3061 2HB  PRO B 187     -22.669 -22.194 -22.772  1.00  0.00           H  
ATOM   3062 1HG  PRO B 187     -20.432 -22.942 -21.587  1.00  0.00           H  
ATOM   3063 2HG  PRO B 187     -20.311 -21.838 -22.948  1.00  0.00           H  
ATOM   3064 1HD  PRO B 187     -20.189 -21.207 -20.039  1.00  0.00           H  
ATOM   3065 2HD  PRO B 187     -19.142 -20.665 -21.383  1.00  0.00           H  
ATOM   3066  N   ARG B 188     -23.734 -19.567 -19.969  1.00  0.00           N  
ATOM   3067  CA  ARG B 188     -25.019 -19.176 -19.356  1.00  0.00           C  
ATOM   3068  C   ARG B 188     -24.915 -17.822 -18.700  1.00  0.00           C  
ATOM   3069  O   ARG B 188     -25.221 -17.665 -17.518  1.00  0.00           O  
ATOM   3070  CB  ARG B 188     -25.463 -20.164 -18.271  1.00  0.00           C  
ATOM   3071  CG  ARG B 188     -25.751 -21.583 -18.720  1.00  0.00           C  
ATOM   3072  CD  ARG B 188     -26.905 -21.627 -19.679  1.00  0.00           C  
ATOM   3073  NE  ARG B 188     -27.317 -22.993 -19.989  1.00  0.00           N  
ATOM   3074  CZ  ARG B 188     -28.215 -23.341 -20.943  1.00  0.00           C  
ATOM   3075  NH1 ARG B 188     -28.786 -22.412 -21.687  1.00  0.00           N  
ATOM   3076  NH2 ARG B 188     -28.516 -24.603 -21.141  1.00  0.00           N  
ATOM   3077  H   ARG B 188     -22.917 -19.655 -19.402  1.00  0.00           H  
ATOM   3078  HA  ARG B 188     -25.786 -19.127 -20.125  1.00  0.00           H  
ATOM   3079 1HB  ARG B 188     -24.692 -20.222 -17.503  1.00  0.00           H  
ATOM   3080 2HB  ARG B 188     -26.367 -19.788 -17.789  1.00  0.00           H  
ATOM   3081 1HG  ARG B 188     -24.879 -22.008 -19.212  1.00  0.00           H  
ATOM   3082 2HG  ARG B 188     -26.006 -22.195 -17.847  1.00  0.00           H  
ATOM   3083 1HD  ARG B 188     -27.758 -21.103 -19.255  1.00  0.00           H  
ATOM   3084 2HD  ARG B 188     -26.609 -21.145 -20.615  1.00  0.00           H  
ATOM   3085  HE  ARG B 188     -26.866 -23.748 -19.442  1.00  0.00           H  
ATOM   3086 1HH1 ARG B 188     -28.552 -21.441 -21.546  1.00  0.00           H  
ATOM   3087 2HH1 ARG B 188     -29.448 -22.676 -22.405  1.00  0.00           H  
ATOM   3088 1HH2 ARG B 188     -28.083 -25.339 -20.581  1.00  0.00           H  
ATOM   3089 2HH2 ARG B 188     -29.158 -24.869 -21.905  1.00  0.00           H  
ATOM   3090  N   LYS B 189     -24.519 -16.836 -19.480  1.00  0.00           N  
ATOM   3091  CA  LYS B 189     -24.371 -15.485 -18.976  1.00  0.00           C  
ATOM   3092  C   LYS B 189     -25.461 -14.585 -19.539  1.00  0.00           C  
ATOM   3093  O   LYS B 189     -26.298 -14.052 -18.817  1.00  0.00           O  
ATOM   3094  CB  LYS B 189     -22.982 -14.952 -19.335  1.00  0.00           C  
ATOM   3095  CG  LYS B 189     -22.669 -13.576 -18.808  1.00  0.00           C  
ATOM   3096  CD  LYS B 189     -21.249 -13.179 -19.168  1.00  0.00           C  
ATOM   3097  CE  LYS B 189     -20.911 -11.792 -18.655  1.00  0.00           C  
ATOM   3098  NZ  LYS B 189     -19.535 -11.405 -19.020  1.00  0.00           N  
ATOM   3099  H   LYS B 189     -24.288 -17.042 -20.446  1.00  0.00           H  
ATOM   3100  HA  LYS B 189     -24.470 -15.505 -17.892  1.00  0.00           H  
ATOM   3101 1HB  LYS B 189     -22.227 -15.633 -18.952  1.00  0.00           H  
ATOM   3102 2HB  LYS B 189     -22.867 -14.937 -20.420  1.00  0.00           H  
ATOM   3103 1HG  LYS B 189     -23.371 -12.851 -19.230  1.00  0.00           H  
ATOM   3104 2HG  LYS B 189     -22.775 -13.571 -17.724  1.00  0.00           H  
ATOM   3105 1HD  LYS B 189     -20.548 -13.894 -18.731  1.00  0.00           H  
ATOM   3106 2HD  LYS B 189     -21.124 -13.198 -20.252  1.00  0.00           H  
ATOM   3107 1HE  LYS B 189     -21.608 -11.067 -19.071  1.00  0.00           H  
ATOM   3108 2HE  LYS B 189     -21.000 -11.789 -17.569  1.00  0.00           H  
ATOM   3109 1HZ  LYS B 189     -19.314 -10.494 -18.655  1.00  0.00           H  
ATOM   3110 2HZ  LYS B 189     -18.895 -12.095 -18.616  1.00  0.00           H  
ATOM   3111 3HZ  LYS B 189     -19.424 -11.402 -20.019  1.00  0.00           H  
ATOM   3112  N   GLU B 190     -25.462 -14.442 -20.853  1.00  0.00           N  
ATOM   3113  CA  GLU B 190     -26.448 -13.609 -21.509  1.00  0.00           C  
ATOM   3114  C   GLU B 190     -27.768 -14.362 -21.527  1.00  0.00           C  
ATOM   3115  O   GLU B 190     -27.778 -15.569 -21.749  1.00  0.00           O  
ATOM   3116  CB  GLU B 190     -25.974 -13.236 -22.910  1.00  0.00           C  
ATOM   3117  CG  GLU B 190     -26.870 -12.254 -23.637  1.00  0.00           C  
ATOM   3118  CD  GLU B 190     -26.322 -11.853 -24.973  1.00  0.00           C  
ATOM   3119  OE1 GLU B 190     -25.292 -12.357 -25.347  1.00  0.00           O  
ATOM   3120  OE2 GLU B 190     -26.927 -11.025 -25.616  1.00  0.00           O  
ATOM   3121  H   GLU B 190     -24.764 -14.910 -21.407  1.00  0.00           H  
ATOM   3122  HA  GLU B 190     -26.580 -12.694 -20.931  1.00  0.00           H  
ATOM   3123 1HB  GLU B 190     -24.976 -12.802 -22.855  1.00  0.00           H  
ATOM   3124 2HB  GLU B 190     -25.906 -14.139 -23.519  1.00  0.00           H  
ATOM   3125 1HG  GLU B 190     -27.848 -12.716 -23.786  1.00  0.00           H  
ATOM   3126 2HG  GLU B 190     -27.007 -11.371 -23.016  1.00  0.00           H  
ATOM   3127  N   SER B 191     -28.873 -13.657 -21.281  1.00  0.00           N  
ATOM   3128  CA  SER B 191     -30.202 -14.272 -21.296  1.00  0.00           C  
ATOM   3129  C   SER B 191     -30.317 -15.507 -20.388  1.00  0.00           C  
ATOM   3130  O   SER B 191     -30.796 -16.561 -20.807  1.00  0.00           O  
ATOM   3131  CB  SER B 191     -30.614 -14.636 -22.717  1.00  0.00           C  
ATOM   3132  OG  SER B 191     -30.686 -13.494 -23.531  1.00  0.00           O  
ATOM   3133  H   SER B 191     -28.786 -12.670 -21.087  1.00  0.00           H  
ATOM   3134  HA  SER B 191     -30.918 -13.535 -20.926  1.00  0.00           H  
ATOM   3135 1HB  SER B 191     -29.903 -15.343 -23.140  1.00  0.00           H  
ATOM   3136 2HB  SER B 191     -31.585 -15.128 -22.694  1.00  0.00           H  
ATOM   3137  HG  SER B 191     -31.614 -13.244 -23.546  1.00  0.00           H  
ATOM   3138  N   GLY B 192     -29.903 -15.367 -19.137  1.00  0.00           N  
ATOM   3139  CA  GLY B 192     -30.000 -16.478 -18.209  1.00  0.00           C  
ATOM   3140  C   GLY B 192     -29.616 -16.088 -16.792  1.00  0.00           C  
ATOM   3141  O   GLY B 192     -29.245 -14.945 -16.523  1.00  0.00           O  
ATOM   3142  H   GLY B 192     -29.503 -14.488 -18.834  1.00  0.00           H  
ATOM   3143 1HA  GLY B 192     -31.017 -16.868 -18.219  1.00  0.00           H  
ATOM   3144 2HA  GLY B 192     -29.346 -17.281 -18.553  1.00  0.00           H  
ATOM   3145  N   ARG B 193     -29.760 -17.049 -15.879  1.00  0.00           N  
ATOM   3146  CA  ARG B 193     -29.470 -16.853 -14.461  1.00  0.00           C  
ATOM   3147  C   ARG B 193     -27.947 -16.920 -14.295  1.00  0.00           C  
ATOM   3148  O   ARG B 193     -27.305 -17.832 -14.818  1.00  0.00           O  
ATOM   3149  CB  ARG B 193     -30.265 -17.896 -13.650  1.00  0.00           C  
ATOM   3150  CG  ARG B 193     -30.167 -17.868 -12.112  1.00  0.00           C  
ATOM   3151  CD  ARG B 193     -31.105 -18.935 -11.494  1.00  0.00           C  
ATOM   3152  NE  ARG B 193     -31.031 -18.985 -10.024  1.00  0.00           N  
ATOM   3153  CZ  ARG B 193     -31.747 -19.834  -9.205  1.00  0.00           C  
ATOM   3154  NH1 ARG B 193     -32.618 -20.712  -9.663  1.00  0.00           N  
ATOM   3155  NH2 ARG B 193     -31.567 -19.791  -7.908  1.00  0.00           N  
ATOM   3156  H   ARG B 193     -30.080 -17.956 -16.186  1.00  0.00           H  
ATOM   3157  HA  ARG B 193     -29.804 -15.861 -14.159  1.00  0.00           H  
ATOM   3158 1HB  ARG B 193     -31.319 -17.803 -13.900  1.00  0.00           H  
ATOM   3159 2HB  ARG B 193     -29.950 -18.892 -13.961  1.00  0.00           H  
ATOM   3160 1HG  ARG B 193     -29.141 -18.080 -11.806  1.00  0.00           H  
ATOM   3161 2HG  ARG B 193     -30.460 -16.886 -11.741  1.00  0.00           H  
ATOM   3162 1HD  ARG B 193     -32.136 -18.711 -11.773  1.00  0.00           H  
ATOM   3163 2HD  ARG B 193     -30.835 -19.917 -11.882  1.00  0.00           H  
ATOM   3164  HE  ARG B 193     -30.384 -18.352  -9.575  1.00  0.00           H  
ATOM   3165 1HH1 ARG B 193     -32.804 -20.792 -10.648  1.00  0.00           H  
ATOM   3166 2HH1 ARG B 193     -33.128 -21.324  -8.956  1.00  0.00           H  
ATOM   3167 1HH2 ARG B 193     -30.916 -19.150  -7.498  1.00  0.00           H  
ATOM   3168 2HH2 ARG B 193     -32.091 -20.472  -7.326  1.00  0.00           H  
ATOM   3169  N   LEU B 194     -27.373 -15.924 -13.619  1.00  0.00           N  
ATOM   3170  CA  LEU B 194     -25.917 -15.772 -13.511  1.00  0.00           C  
ATOM   3171  C   LEU B 194     -25.237 -16.586 -12.429  1.00  0.00           C  
ATOM   3172  O   LEU B 194     -25.851 -16.968 -11.431  1.00  0.00           O  
ATOM   3173  CB  LEU B 194     -25.554 -14.300 -13.284  1.00  0.00           C  
ATOM   3174  CG  LEU B 194     -25.982 -13.289 -14.389  1.00  0.00           C  
ATOM   3175  CD1 LEU B 194     -25.590 -11.889 -13.939  1.00  0.00           C  
ATOM   3176  CD2 LEU B 194     -25.318 -13.640 -15.732  1.00  0.00           C  
ATOM   3177  H   LEU B 194     -27.967 -15.221 -13.199  1.00  0.00           H  
ATOM   3178  HA  LEU B 194     -25.493 -16.086 -14.468  1.00  0.00           H  
ATOM   3179 1HB  LEU B 194     -26.006 -13.979 -12.348  1.00  0.00           H  
ATOM   3180 2HB  LEU B 194     -24.468 -14.231 -13.172  1.00  0.00           H  
ATOM   3181  HG  LEU B 194     -27.066 -13.315 -14.515  1.00  0.00           H  
ATOM   3182 1HD1 LEU B 194     -25.897 -11.168 -14.697  1.00  0.00           H  
ATOM   3183 2HD1 LEU B 194     -26.083 -11.655 -12.996  1.00  0.00           H  
ATOM   3184 3HD1 LEU B 194     -24.509 -11.837 -13.805  1.00  0.00           H  
ATOM   3185 1HD2 LEU B 194     -25.624 -12.916 -16.490  1.00  0.00           H  
ATOM   3186 2HD2 LEU B 194     -24.235 -13.616 -15.628  1.00  0.00           H  
ATOM   3187 3HD2 LEU B 194     -25.632 -14.625 -16.061  1.00  0.00           H  
ATOM   3188  N   VAL B 195     -23.939 -16.815 -12.643  1.00  0.00           N  
ATOM   3189  CA  VAL B 195     -23.081 -17.504 -11.703  1.00  0.00           C  
ATOM   3190  C   VAL B 195     -22.199 -16.483 -10.998  1.00  0.00           C  
ATOM   3191  O   VAL B 195     -21.573 -15.641 -11.644  1.00  0.00           O  
ATOM   3192  CB  VAL B 195     -22.186 -18.514 -12.435  1.00  0.00           C  
ATOM   3193  CG1 VAL B 195     -21.273 -19.205 -11.449  1.00  0.00           C  
ATOM   3194  CG2 VAL B 195     -23.017 -19.511 -13.172  1.00  0.00           C  
ATOM   3195  H   VAL B 195     -23.513 -16.478 -13.499  1.00  0.00           H  
ATOM   3196  HA  VAL B 195     -23.696 -18.024 -10.965  1.00  0.00           H  
ATOM   3197  HB  VAL B 195     -21.576 -17.978 -13.149  1.00  0.00           H  
ATOM   3198 1HG1 VAL B 195     -20.636 -19.908 -11.974  1.00  0.00           H  
ATOM   3199 2HG1 VAL B 195     -20.660 -18.475 -10.929  1.00  0.00           H  
ATOM   3200 3HG1 VAL B 195     -21.881 -19.736 -10.725  1.00  0.00           H  
ATOM   3201 1HG2 VAL B 195     -22.350 -20.171 -13.695  1.00  0.00           H  
ATOM   3202 2HG2 VAL B 195     -23.632 -20.073 -12.468  1.00  0.00           H  
ATOM   3203 3HG2 VAL B 195     -23.657 -19.000 -13.890  1.00  0.00           H  
ATOM   3204  N   GLU B 196     -22.184 -16.532  -9.678  1.00  0.00           N  
ATOM   3205  CA  GLU B 196     -21.390 -15.612  -8.884  1.00  0.00           C  
ATOM   3206  C   GLU B 196     -19.958 -16.112  -8.715  1.00  0.00           C  
ATOM   3207  O   GLU B 196     -19.776 -17.167  -8.104  1.00  0.00           O  
ATOM   3208  CB  GLU B 196     -22.023 -15.448  -7.501  1.00  0.00           C  
ATOM   3209  CG  GLU B 196     -21.305 -14.473  -6.580  1.00  0.00           C  
ATOM   3210  CD  GLU B 196     -21.970 -14.337  -5.242  1.00  0.00           C  
ATOM   3211  OE1 GLU B 196     -22.962 -14.991  -5.024  1.00  0.00           O  
ATOM   3212  OE2 GLU B 196     -21.496 -13.573  -4.437  1.00  0.00           O  
ATOM   3213  H   GLU B 196     -22.737 -17.241  -9.213  1.00  0.00           H  
ATOM   3214  HA  GLU B 196     -21.413 -14.646  -9.375  1.00  0.00           H  
ATOM   3215 1HB  GLU B 196     -23.052 -15.107  -7.613  1.00  0.00           H  
ATOM   3216 2HB  GLU B 196     -22.052 -16.415  -6.999  1.00  0.00           H  
ATOM   3217 1HG  GLU B 196     -20.281 -14.817  -6.422  1.00  0.00           H  
ATOM   3218 2HG  GLU B 196     -21.258 -13.500  -7.063  1.00  0.00           H  
ATOM   3219  N   PRO B 197     -18.930 -15.448  -9.270  1.00  0.00           N  
ATOM   3220  CA  PRO B 197     -17.570 -15.873  -9.121  1.00  0.00           C  
ATOM   3221  C   PRO B 197     -17.196 -15.548  -7.708  1.00  0.00           C  
ATOM   3222  O   PRO B 197     -17.647 -14.521  -7.202  1.00  0.00           O  
ATOM   3223  CB  PRO B 197     -16.823 -15.020 -10.147  1.00  0.00           C  
ATOM   3224  CG  PRO B 197     -17.659 -13.752 -10.255  1.00  0.00           C  
ATOM   3225  CD  PRO B 197     -19.106 -14.199 -10.028  1.00  0.00           C  
ATOM   3226  HA  PRO B 197     -17.494 -16.946  -9.330  1.00  0.00           H  
ATOM   3227 1HB  PRO B 197     -15.799 -14.833  -9.795  1.00  0.00           H  
ATOM   3228 2HB  PRO B 197     -16.738 -15.571 -11.095  1.00  0.00           H  
ATOM   3229 1HG  PRO B 197     -17.329 -13.016  -9.502  1.00  0.00           H  
ATOM   3230 2HG  PRO B 197     -17.513 -13.288 -11.241  1.00  0.00           H  
ATOM   3231 1HD  PRO B 197     -19.603 -13.435  -9.413  1.00  0.00           H  
ATOM   3232 2HD  PRO B 197     -19.612 -14.377 -10.984  1.00  0.00           H  
ATOM   3233  N   VAL B 198     -16.351 -16.349  -7.093  1.00  0.00           N  
ATOM   3234  CA  VAL B 198     -15.875 -16.025  -5.754  1.00  0.00           C  
ATOM   3235  C   VAL B 198     -14.357 -16.081  -5.671  1.00  0.00           C  
ATOM   3236  O   VAL B 198     -13.730 -17.003  -6.194  1.00  0.00           O  
ATOM   3237  CB  VAL B 198     -16.528 -16.963  -4.704  1.00  0.00           C  
ATOM   3238  CG1 VAL B 198     -15.992 -16.662  -3.292  1.00  0.00           C  
ATOM   3239  CG2 VAL B 198     -18.072 -16.772  -4.734  1.00  0.00           C  
ATOM   3240  H   VAL B 198     -16.047 -17.199  -7.571  1.00  0.00           H  
ATOM   3241  HA  VAL B 198     -16.179 -15.005  -5.527  1.00  0.00           H  
ATOM   3242  HB  VAL B 198     -16.279 -17.997  -4.942  1.00  0.00           H  
ATOM   3243 1HG1 VAL B 198     -16.465 -17.335  -2.579  1.00  0.00           H  
ATOM   3244 2HG1 VAL B 198     -14.910 -16.808  -3.248  1.00  0.00           H  
ATOM   3245 3HG1 VAL B 198     -16.226 -15.632  -3.024  1.00  0.00           H  
ATOM   3246 1HG2 VAL B 198     -18.537 -17.431  -4.004  1.00  0.00           H  
ATOM   3247 2HG2 VAL B 198     -18.321 -15.735  -4.496  1.00  0.00           H  
ATOM   3248 3HG2 VAL B 198     -18.465 -17.011  -5.723  1.00  0.00           H  
ATOM   3249  N   THR B 199     -13.761 -15.066  -5.062  1.00  0.00           N  
ATOM   3250  CA  THR B 199     -12.317 -14.996  -4.976  1.00  0.00           C  
ATOM   3251  C   THR B 199     -11.706 -15.527  -3.694  1.00  0.00           C  
ATOM   3252  O   THR B 199     -12.371 -15.645  -2.660  1.00  0.00           O  
ATOM   3253  CB  THR B 199     -11.836 -13.556  -5.221  1.00  0.00           C  
ATOM   3254  OG1 THR B 199     -12.408 -12.687  -4.230  1.00  0.00           O  
ATOM   3255  CG2 THR B 199     -12.237 -13.105  -6.627  1.00  0.00           C  
ATOM   3256  H   THR B 199     -14.331 -14.330  -4.655  1.00  0.00           H  
ATOM   3257  HA  THR B 199     -11.931 -15.592  -5.782  1.00  0.00           H  
ATOM   3258  HB  THR B 199     -10.747 -13.521  -5.134  1.00  0.00           H  
ATOM   3259  HG1 THR B 199     -11.977 -11.829  -4.274  1.00  0.00           H  
ATOM   3260 1HG2 THR B 199     -11.887 -12.093  -6.804  1.00  0.00           H  
ATOM   3261 2HG2 THR B 199     -11.783 -13.772  -7.351  1.00  0.00           H  
ATOM   3262 3HG2 THR B 199     -13.317 -13.136  -6.731  1.00  0.00           H  
ATOM   3263  N   ASP B 200     -10.396 -15.759  -3.762  1.00  0.00           N  
ATOM   3264  CA  ASP B 200      -9.608 -16.207  -2.630  1.00  0.00           C  
ATOM   3265  C   ASP B 200      -8.136 -15.810  -2.773  1.00  0.00           C  
ATOM   3266  O   ASP B 200      -7.662 -15.450  -3.855  1.00  0.00           O  
ATOM   3267  CB  ASP B 200      -9.709 -17.738  -2.519  1.00  0.00           C  
ATOM   3268  CG  ASP B 200      -9.377 -18.293  -1.150  1.00  0.00           C  
ATOM   3269  OD1 ASP B 200      -9.062 -17.505  -0.272  1.00  0.00           O  
ATOM   3270  OD2 ASP B 200      -9.405 -19.503  -0.995  1.00  0.00           O  
ATOM   3271  H   ASP B 200      -9.959 -15.653  -4.675  1.00  0.00           H  
ATOM   3272  HA  ASP B 200     -10.007 -15.743  -1.727  1.00  0.00           H  
ATOM   3273 1HB  ASP B 200     -10.722 -18.051  -2.784  1.00  0.00           H  
ATOM   3274 2HB  ASP B 200      -9.029 -18.186  -3.237  1.00  0.00           H  
ATOM   3275  N   PHE B 201      -7.406 -15.914  -1.671  1.00  0.00           N  
ATOM   3276  CA  PHE B 201      -5.994 -15.516  -1.647  1.00  0.00           C  
ATOM   3277  C   PHE B 201      -5.081 -16.646  -1.200  1.00  0.00           C  
ATOM   3278  O   PHE B 201      -5.240 -17.197  -0.109  1.00  0.00           O  
ATOM   3279  CB  PHE B 201      -5.791 -14.287  -0.762  1.00  0.00           C  
ATOM   3280  CG  PHE B 201      -6.515 -13.073  -1.281  1.00  0.00           C  
ATOM   3281  CD1 PHE B 201      -7.789 -12.744  -0.844  1.00  0.00           C  
ATOM   3282  CD2 PHE B 201      -5.930 -12.278  -2.224  1.00  0.00           C  
ATOM   3283  CE1 PHE B 201      -8.438 -11.634  -1.343  1.00  0.00           C  
ATOM   3284  CE2 PHE B 201      -6.583 -11.184  -2.726  1.00  0.00           C  
ATOM   3285  CZ  PHE B 201      -7.823 -10.858  -2.284  1.00  0.00           C  
ATOM   3286  H   PHE B 201      -7.873 -16.280  -0.837  1.00  0.00           H  
ATOM   3287  HA  PHE B 201      -5.693 -15.243  -2.660  1.00  0.00           H  
ATOM   3288 1HB  PHE B 201      -6.142 -14.497   0.246  1.00  0.00           H  
ATOM   3289 2HB  PHE B 201      -4.725 -14.056  -0.703  1.00  0.00           H  
ATOM   3290  HD1 PHE B 201      -8.276 -13.373  -0.096  1.00  0.00           H  
ATOM   3291  HD2 PHE B 201      -4.931 -12.531  -2.572  1.00  0.00           H  
ATOM   3292  HE1 PHE B 201      -9.436 -11.377  -0.989  1.00  0.00           H  
ATOM   3293  HE2 PHE B 201      -6.107 -10.563  -3.480  1.00  0.00           H  
ATOM   3294  HZ  PHE B 201      -8.316  -9.982  -2.678  1.00  0.00           H  
ATOM   3295  N   LEU B 202      -4.115 -16.985  -2.059  1.00  0.00           N  
ATOM   3296  CA  LEU B 202      -3.223 -18.120  -1.817  1.00  0.00           C  
ATOM   3297  C   LEU B 202      -1.928 -17.647  -1.168  1.00  0.00           C  
ATOM   3298  O   LEU B 202      -1.542 -18.113  -0.089  1.00  0.00           O  
ATOM   3299  CB  LEU B 202      -2.916 -18.785  -3.167  1.00  0.00           C  
ATOM   3300  CG  LEU B 202      -3.954 -19.798  -3.753  1.00  0.00           C  
ATOM   3301  CD1 LEU B 202      -5.344 -19.118  -3.950  1.00  0.00           C  
ATOM   3302  CD2 LEU B 202      -3.446 -20.271  -5.117  1.00  0.00           C  
ATOM   3303  H   LEU B 202      -4.011 -16.468  -2.930  1.00  0.00           H  
ATOM   3304  HA  LEU B 202      -3.718 -18.835  -1.167  1.00  0.00           H  
ATOM   3305 1HB  LEU B 202      -2.820 -18.018  -3.884  1.00  0.00           H  
ATOM   3306 2HB  LEU B 202      -1.958 -19.298  -3.088  1.00  0.00           H  
ATOM   3307  HG  LEU B 202      -4.067 -20.647  -3.080  1.00  0.00           H  
ATOM   3308 1HD1 LEU B 202      -6.030 -19.839  -4.378  1.00  0.00           H  
ATOM   3309 2HD1 LEU B 202      -5.749 -18.784  -3.004  1.00  0.00           H  
ATOM   3310 3HD1 LEU B 202      -5.240 -18.265  -4.626  1.00  0.00           H  
ATOM   3311 1HD2 LEU B 202      -4.156 -20.981  -5.541  1.00  0.00           H  
ATOM   3312 2HD2 LEU B 202      -3.353 -19.421  -5.786  1.00  0.00           H  
ATOM   3313 3HD2 LEU B 202      -2.476 -20.754  -5.003  1.00  0.00           H  
ATOM   3314  N   LEU B 203      -1.264 -16.713  -1.846  1.00  0.00           N  
ATOM   3315  CA  LEU B 203      -0.006 -16.142  -1.326  1.00  0.00           C  
ATOM   3316  C   LEU B 203      -0.095 -14.632  -1.292  1.00  0.00           C  
ATOM   3317  O   LEU B 203      -0.633 -14.032  -2.229  1.00  0.00           O  
ATOM   3318  CB  LEU B 203       1.181 -16.626  -2.175  1.00  0.00           C  
ATOM   3319  CG  LEU B 203       1.409 -18.186  -2.190  1.00  0.00           C  
ATOM   3320  CD1 LEU B 203       2.466 -18.539  -3.200  1.00  0.00           C  
ATOM   3321  CD2 LEU B 203       1.846 -18.677  -0.806  1.00  0.00           C  
ATOM   3322  H   LEU B 203      -1.683 -16.392  -2.723  1.00  0.00           H  
ATOM   3323  HA  LEU B 203       0.137 -16.473  -0.295  1.00  0.00           H  
ATOM   3324 1HB  LEU B 203       1.044 -16.291  -3.206  1.00  0.00           H  
ATOM   3325 2HB  LEU B 203       2.084 -16.163  -1.792  1.00  0.00           H  
ATOM   3326  HG  LEU B 203       0.487 -18.679  -2.483  1.00  0.00           H  
ATOM   3327 1HD1 LEU B 203       2.604 -19.616  -3.217  1.00  0.00           H  
ATOM   3328 2HD1 LEU B 203       2.162 -18.211  -4.167  1.00  0.00           H  
ATOM   3329 3HD1 LEU B 203       3.399 -18.069  -2.938  1.00  0.00           H  
ATOM   3330 1HD2 LEU B 203       1.998 -19.754  -0.843  1.00  0.00           H  
ATOM   3331 2HD2 LEU B 203       2.778 -18.190  -0.521  1.00  0.00           H  
ATOM   3332 3HD2 LEU B 203       1.085 -18.458  -0.064  1.00  0.00           H  
ATOM   3333  N   ASP B 204       0.423 -14.009  -0.215  1.00  0.00           N  
ATOM   3334  CA  ASP B 204       0.318 -12.557  -0.122  1.00  0.00           C  
ATOM   3335  C   ASP B 204       1.546 -11.682  -0.419  1.00  0.00           C  
ATOM   3336  O   ASP B 204       1.421 -10.457  -0.398  1.00  0.00           O  
ATOM   3337  CB  ASP B 204      -0.233 -12.225   1.251  1.00  0.00           C  
ATOM   3338  CG  ASP B 204       0.661 -12.800   2.335  1.00  0.00           C  
ATOM   3339  OD1 ASP B 204       1.394 -13.746   2.026  1.00  0.00           O  
ATOM   3340  OD2 ASP B 204       0.598 -12.340   3.462  1.00  0.00           O  
ATOM   3341  H   ASP B 204       0.855 -14.531   0.534  1.00  0.00           H  
ATOM   3342  HA  ASP B 204      -0.413 -12.263  -0.858  1.00  0.00           H  
ATOM   3343 1HB  ASP B 204      -0.307 -11.146   1.362  1.00  0.00           H  
ATOM   3344 2HB  ASP B 204      -1.236 -12.638   1.353  1.00  0.00           H  
ATOM   3345  N   MET B 205       2.708 -12.280  -0.729  1.00  0.00           N  
ATOM   3346  CA  MET B 205       3.855 -11.492  -1.228  1.00  0.00           C  
ATOM   3347  C   MET B 205       4.068 -11.802  -2.723  1.00  0.00           C  
ATOM   3348  O   MET B 205       3.886 -10.922  -3.567  1.00  0.00           O  
ATOM   3349  CB  MET B 205       5.076 -11.636  -0.304  1.00  0.00           C  
ATOM   3350  CG  MET B 205       4.901 -10.948   1.062  1.00  0.00           C  
ATOM   3351  SD  MET B 205       4.598  -9.158   0.956  1.00  0.00           S  
ATOM   3352  CE  MET B 205       6.159  -8.526   0.348  1.00  0.00           C  
ATOM   3353  H   MET B 205       2.749 -13.284  -0.665  1.00  0.00           H  
ATOM   3354  HA  MET B 205       3.575 -10.437  -1.184  1.00  0.00           H  
ATOM   3355 1HB  MET B 205       5.223 -12.657  -0.018  1.00  0.00           H  
ATOM   3356 2HB  MET B 205       5.980 -11.285  -0.796  1.00  0.00           H  
ATOM   3357 1HG  MET B 205       4.047 -11.405   1.575  1.00  0.00           H  
ATOM   3358 2HG  MET B 205       5.787 -11.110   1.674  1.00  0.00           H  
ATOM   3359 1HE  MET B 205       6.097  -7.441   0.251  1.00  0.00           H  
ATOM   3360 2HE  MET B 205       6.955  -8.783   1.047  1.00  0.00           H  
ATOM   3361 3HE  MET B 205       6.376  -8.958  -0.628  1.00  0.00           H  
ATOM   3362  N   PRO B 206       4.387 -13.065  -3.119  1.00  0.00           N  
ATOM   3363  CA  PRO B 206       4.468 -13.497  -4.495  1.00  0.00           C  
ATOM   3364  C   PRO B 206       3.030 -13.762  -4.878  1.00  0.00           C  
ATOM   3365  O   PRO B 206       2.610 -14.914  -4.917  1.00  0.00           O  
ATOM   3366  CB  PRO B 206       5.320 -14.764  -4.430  1.00  0.00           C  
ATOM   3367  CG  PRO B 206       5.002 -15.343  -3.089  1.00  0.00           C  
ATOM   3368  CD  PRO B 206       4.816 -14.138  -2.172  1.00  0.00           C  
ATOM   3369  HA  PRO B 206       4.934 -12.715  -5.114  1.00  0.00           H  
ATOM   3370 1HB  PRO B 206       5.056 -15.437  -5.261  1.00  0.00           H  
ATOM   3371 2HB  PRO B 206       6.386 -14.511  -4.548  1.00  0.00           H  
ATOM   3372 1HG  PRO B 206       4.102 -15.946  -3.158  1.00  0.00           H  
ATOM   3373 2HG  PRO B 206       5.809 -16.017  -2.760  1.00  0.00           H  
ATOM   3374 1HD  PRO B 206       4.070 -14.386  -1.428  1.00  0.00           H  
ATOM   3375 2HD  PRO B 206       5.798 -13.910  -1.745  1.00  0.00           H  
ATOM   3376  N   TYR B 207       2.260 -12.687  -5.055  1.00  0.00           N  
ATOM   3377  CA  TYR B 207       0.819 -12.854  -5.125  1.00  0.00           C  
ATOM   3378  C   TYR B 207       0.288 -13.883  -6.070  1.00  0.00           C  
ATOM   3379  O   TYR B 207       0.669 -13.991  -7.218  1.00  0.00           O  
ATOM   3380  CB  TYR B 207       0.154 -11.541  -5.512  1.00  0.00           C  
ATOM   3381  CG  TYR B 207      -0.054 -10.681  -4.399  1.00  0.00           C  
ATOM   3382  CD1 TYR B 207       0.767  -9.618  -4.127  1.00  0.00           C  
ATOM   3383  CD2 TYR B 207      -1.119 -10.973  -3.612  1.00  0.00           C  
ATOM   3384  CE1 TYR B 207       0.498  -8.856  -3.024  1.00  0.00           C  
ATOM   3385  CE2 TYR B 207      -1.384 -10.247  -2.553  1.00  0.00           C  
ATOM   3386  CZ  TYR B 207      -0.592  -9.187  -2.233  1.00  0.00           C  
ATOM   3387  OH  TYR B 207      -0.886  -8.452  -1.126  1.00  0.00           O  
ATOM   3388  H   TYR B 207       2.681 -11.761  -5.019  1.00  0.00           H  
ATOM   3389  HA  TYR B 207       0.488 -13.135  -4.134  1.00  0.00           H  
ATOM   3390 1HB  TYR B 207       0.771 -11.014  -6.237  1.00  0.00           H  
ATOM   3391 2HB  TYR B 207      -0.813 -11.737  -5.984  1.00  0.00           H  
ATOM   3392  HD1 TYR B 207       1.617  -9.391  -4.767  1.00  0.00           H  
ATOM   3393  HD2 TYR B 207      -1.757 -11.824  -3.853  1.00  0.00           H  
ATOM   3394  HE1 TYR B 207       1.128  -8.008  -2.767  1.00  0.00           H  
ATOM   3395  HE2 TYR B 207      -2.233 -10.507  -1.939  1.00  0.00           H  
ATOM   3396  HH  TYR B 207      -0.217  -7.771  -1.010  1.00  0.00           H  
ATOM   3397  N   HIS B 208      -0.680 -14.608  -5.502  1.00  0.00           N  
ATOM   3398  CA  HIS B 208      -1.496 -15.634  -6.127  1.00  0.00           C  
ATOM   3399  C   HIS B 208      -2.941 -15.439  -5.716  1.00  0.00           C  
ATOM   3400  O   HIS B 208      -3.308 -15.760  -4.569  1.00  0.00           O  
ATOM   3401  CB  HIS B 208      -1.021 -17.060  -5.809  1.00  0.00           C  
ATOM   3402  CG  HIS B 208       0.231 -17.527  -6.493  1.00  0.00           C  
ATOM   3403  ND1 HIS B 208       1.451 -16.939  -6.327  1.00  0.00           N  
ATOM   3404  CD2 HIS B 208       0.431 -18.589  -7.312  1.00  0.00           C  
ATOM   3405  CE1 HIS B 208       2.355 -17.597  -7.028  1.00  0.00           C  
ATOM   3406  NE2 HIS B 208       1.762 -18.611  -7.633  1.00  0.00           N  
ATOM   3407  H   HIS B 208      -0.831 -14.423  -4.514  1.00  0.00           H  
ATOM   3408  HA  HIS B 208      -1.459 -15.523  -7.211  1.00  0.00           H  
ATOM   3409 1HB  HIS B 208      -0.850 -17.148  -4.741  1.00  0.00           H  
ATOM   3410 2HB  HIS B 208      -1.806 -17.749  -6.076  1.00  0.00           H  
ATOM   3411  HD1 HIS B 208       1.677 -16.121  -5.764  1.00  0.00           H  
ATOM   3412  HD2 HIS B 208      -0.237 -19.354  -7.707  1.00  0.00           H  
ATOM   3413  HE1 HIS B 208       3.391 -17.265  -7.021  1.00  0.00           H  
ATOM   3414  N   ILE B 209      -3.729 -14.849  -6.614  1.00  0.00           N  
ATOM   3415  CA  ILE B 209      -5.122 -14.525  -6.341  1.00  0.00           C  
ATOM   3416  C   ILE B 209      -5.994 -15.409  -7.204  1.00  0.00           C  
ATOM   3417  O   ILE B 209      -5.757 -15.556  -8.404  1.00  0.00           O  
ATOM   3418  CB  ILE B 209      -5.434 -13.041  -6.628  1.00  0.00           C  
ATOM   3419  CG1 ILE B 209      -4.513 -12.138  -5.759  1.00  0.00           C  
ATOM   3420  CG2 ILE B 209      -6.922 -12.764  -6.308  1.00  0.00           C  
ATOM   3421  CD1 ILE B 209      -4.571 -10.652  -6.074  1.00  0.00           C  
ATOM   3422  H   ILE B 209      -3.340 -14.623  -7.536  1.00  0.00           H  
ATOM   3423  HA  ILE B 209      -5.343 -14.743  -5.297  1.00  0.00           H  
ATOM   3424  HB  ILE B 209      -5.232 -12.818  -7.678  1.00  0.00           H  
ATOM   3425 1HG1 ILE B 209      -4.756 -12.285  -4.743  1.00  0.00           H  
ATOM   3426 2HG1 ILE B 209      -3.480 -12.452  -5.910  1.00  0.00           H  
ATOM   3427 1HG2 ILE B 209      -7.144 -11.735  -6.510  1.00  0.00           H  
ATOM   3428 2HG2 ILE B 209      -7.569 -13.386  -6.919  1.00  0.00           H  
ATOM   3429 3HG2 ILE B 209      -7.118 -12.982  -5.250  1.00  0.00           H  
ATOM   3430 1HD1 ILE B 209      -3.873 -10.125  -5.421  1.00  0.00           H  
ATOM   3431 2HD1 ILE B 209      -4.283 -10.491  -7.114  1.00  0.00           H  
ATOM   3432 3HD1 ILE B 209      -5.561 -10.251  -5.915  1.00  0.00           H  
ATOM   3433  N   ARG B 210      -6.944 -16.068  -6.580  1.00  0.00           N  
ATOM   3434  CA  ARG B 210      -7.821 -16.994  -7.265  1.00  0.00           C  
ATOM   3435  C   ARG B 210      -9.251 -16.501  -7.421  1.00  0.00           C  
ATOM   3436  O   ARG B 210      -9.787 -15.849  -6.531  1.00  0.00           O  
ATOM   3437  CB  ARG B 210      -7.788 -18.338  -6.543  1.00  0.00           C  
ATOM   3438  CG  ARG B 210      -8.615 -19.447  -7.159  1.00  0.00           C  
ATOM   3439  CD  ARG B 210      -8.362 -20.756  -6.507  1.00  0.00           C  
ATOM   3440  NE  ARG B 210      -8.729 -20.774  -5.083  1.00  0.00           N  
ATOM   3441  CZ  ARG B 210      -8.669 -21.873  -4.292  1.00  0.00           C  
ATOM   3442  NH1 ARG B 210      -8.284 -23.028  -4.809  1.00  0.00           N  
ATOM   3443  NH2 ARG B 210      -8.994 -21.810  -2.998  1.00  0.00           N  
ATOM   3444  H   ARG B 210      -7.086 -15.889  -5.586  1.00  0.00           H  
ATOM   3445  HA  ARG B 210      -7.424 -17.154  -8.258  1.00  0.00           H  
ATOM   3446 1HB  ARG B 210      -6.767 -18.685  -6.491  1.00  0.00           H  
ATOM   3447 2HB  ARG B 210      -8.130 -18.194  -5.523  1.00  0.00           H  
ATOM   3448 1HG  ARG B 210      -9.663 -19.218  -7.025  1.00  0.00           H  
ATOM   3449 2HG  ARG B 210      -8.394 -19.536  -8.225  1.00  0.00           H  
ATOM   3450 1HD  ARG B 210      -8.948 -21.518  -7.025  1.00  0.00           H  
ATOM   3451 2HD  ARG B 210      -7.303 -20.993  -6.589  1.00  0.00           H  
ATOM   3452  HE  ARG B 210      -9.033 -19.907  -4.658  1.00  0.00           H  
ATOM   3453 1HH1 ARG B 210      -8.038 -23.094  -5.786  1.00  0.00           H  
ATOM   3454 2HH1 ARG B 210      -8.239 -23.853  -4.227  1.00  0.00           H  
ATOM   3455 1HH2 ARG B 210      -9.282 -20.921  -2.542  1.00  0.00           H  
ATOM   3456 2HH2 ARG B 210      -8.942 -22.637  -2.426  1.00  0.00           H  
ATOM   3457  N   SER B 211      -9.876 -16.867  -8.542  1.00  0.00           N  
ATOM   3458  CA  SER B 211     -11.297 -16.634  -8.782  1.00  0.00           C  
ATOM   3459  C   SER B 211     -11.924 -17.934  -9.248  1.00  0.00           C  
ATOM   3460  O   SER B 211     -11.418 -18.581 -10.168  1.00  0.00           O  
ATOM   3461  CB  SER B 211     -11.516 -15.572  -9.835  1.00  0.00           C  
ATOM   3462  OG  SER B 211     -12.887 -15.394 -10.122  1.00  0.00           O  
ATOM   3463  H   SER B 211      -9.327 -17.316  -9.272  1.00  0.00           H  
ATOM   3464  HA  SER B 211     -11.779 -16.337  -7.857  1.00  0.00           H  
ATOM   3465 1HB  SER B 211     -11.095 -14.642  -9.489  1.00  0.00           H  
ATOM   3466 2HB  SER B 211     -10.989 -15.861 -10.741  1.00  0.00           H  
ATOM   3467  HG  SER B 211     -13.237 -14.859  -9.400  1.00  0.00           H  
ATOM   3468  N   ILE B 212     -12.999 -18.345  -8.588  1.00  0.00           N  
ATOM   3469  CA  ILE B 212     -13.672 -19.577  -8.948  1.00  0.00           C  
ATOM   3470  C   ILE B 212     -15.053 -19.342  -9.500  1.00  0.00           C  
ATOM   3471  O   ILE B 212     -15.861 -18.629  -8.898  1.00  0.00           O  
ATOM   3472  CB  ILE B 212     -13.772 -20.535  -7.740  1.00  0.00           C  
ATOM   3473  CG1 ILE B 212     -12.348 -20.863  -7.250  1.00  0.00           C  
ATOM   3474  CG2 ILE B 212     -14.548 -21.821  -8.141  1.00  0.00           C  
ATOM   3475  CD1 ILE B 212     -12.269 -21.660  -5.967  1.00  0.00           C  
ATOM   3476  H   ILE B 212     -13.347 -17.797  -7.805  1.00  0.00           H  
ATOM   3477  HA  ILE B 212     -13.088 -20.063  -9.719  1.00  0.00           H  
ATOM   3478  HB  ILE B 212     -14.291 -20.032  -6.922  1.00  0.00           H  
ATOM   3479 1HG1 ILE B 212     -11.840 -21.377  -8.023  1.00  0.00           H  
ATOM   3480 2HG1 ILE B 212     -11.834 -19.933  -7.075  1.00  0.00           H  
ATOM   3481 1HG2 ILE B 212     -14.624 -22.492  -7.299  1.00  0.00           H  
ATOM   3482 2HG2 ILE B 212     -15.556 -21.577  -8.468  1.00  0.00           H  
ATOM   3483 3HG2 ILE B 212     -14.018 -22.317  -8.955  1.00  0.00           H  
ATOM   3484 1HD1 ILE B 212     -11.236 -21.821  -5.711  1.00  0.00           H  
ATOM   3485 2HD1 ILE B 212     -12.760 -21.107  -5.165  1.00  0.00           H  
ATOM   3486 3HD1 ILE B 212     -12.748 -22.619  -6.084  1.00  0.00           H  
ATOM   3487  N   LEU B 213     -15.324 -19.919 -10.665  1.00  0.00           N  
ATOM   3488  CA  LEU B 213     -16.641 -19.790 -11.263  1.00  0.00           C  
ATOM   3489  C   LEU B 213     -17.253 -21.185 -11.109  1.00  0.00           C  
ATOM   3490  O   LEU B 213     -16.636 -22.179 -11.500  1.00  0.00           O  
ATOM   3491  CB  LEU B 213     -16.565 -19.364 -12.736  1.00  0.00           C  
ATOM   3492  CG  LEU B 213     -17.902 -19.069 -13.400  1.00  0.00           C  
ATOM   3493  CD1 LEU B 213     -18.417 -17.774 -12.784  1.00  0.00           C  
ATOM   3494  CD2 LEU B 213     -17.772 -18.927 -14.903  1.00  0.00           C  
ATOM   3495  H   LEU B 213     -14.601 -20.499 -11.093  1.00  0.00           H  
ATOM   3496  HA  LEU B 213     -17.242 -19.071 -10.709  1.00  0.00           H  
ATOM   3497 1HB  LEU B 213     -15.969 -18.465 -12.794  1.00  0.00           H  
ATOM   3498 2HB  LEU B 213     -16.074 -20.138 -13.303  1.00  0.00           H  
ATOM   3499  HG  LEU B 213     -18.604 -19.868 -13.175  1.00  0.00           H  
ATOM   3500 1HD1 LEU B 213     -19.377 -17.516 -13.208  1.00  0.00           H  
ATOM   3501 2HD1 LEU B 213     -18.512 -17.889 -11.707  1.00  0.00           H  
ATOM   3502 3HD1 LEU B 213     -17.711 -16.974 -12.997  1.00  0.00           H  
ATOM   3503 1HD2 LEU B 213     -18.749 -18.703 -15.317  1.00  0.00           H  
ATOM   3504 2HD2 LEU B 213     -17.101 -18.126 -15.132  1.00  0.00           H  
ATOM   3505 3HD2 LEU B 213     -17.407 -19.844 -15.331  1.00  0.00           H  
ATOM   3506  N   HIS B 214     -18.427 -21.278 -10.483  1.00  0.00           N  
ATOM   3507  CA  HIS B 214     -19.043 -22.581 -10.185  1.00  0.00           C  
ATOM   3508  C   HIS B 214     -20.495 -22.766 -10.579  1.00  0.00           C  
ATOM   3509  O   HIS B 214     -21.381 -22.057 -10.090  1.00  0.00           O  
ATOM   3510  CB  HIS B 214     -18.950 -22.892  -8.686  1.00  0.00           C  
ATOM   3511  CG  HIS B 214     -19.661 -24.188  -8.262  1.00  0.00           C  
ATOM   3512  ND1 HIS B 214     -20.439 -24.253  -7.115  1.00  0.00           N  
ATOM   3513  CD2 HIS B 214     -19.723 -25.434  -8.817  1.00  0.00           C  
ATOM   3514  CE1 HIS B 214     -20.950 -25.467  -6.991  1.00  0.00           C  
ATOM   3515  NE2 HIS B 214     -20.542 -26.202  -8.005  1.00  0.00           N  
ATOM   3516  H   HIS B 214     -18.895 -20.433 -10.186  1.00  0.00           H  
ATOM   3517  HA  HIS B 214     -18.480 -23.352 -10.708  1.00  0.00           H  
ATOM   3518 1HB  HIS B 214     -17.898 -22.979  -8.405  1.00  0.00           H  
ATOM   3519 2HB  HIS B 214     -19.374 -22.063  -8.119  1.00  0.00           H  
ATOM   3520  HD2 HIS B 214     -19.233 -25.763  -9.735  1.00  0.00           H  
ATOM   3521  HE1 HIS B 214     -21.608 -25.806  -6.191  1.00  0.00           H  
ATOM   3522  HE2 HIS B 214     -20.798 -27.183  -8.159  1.00  0.00           H  
ATOM   3523  N   ILE B 215     -20.738 -23.784 -11.406  1.00  0.00           N  
ATOM   3524  CA  ILE B 215     -22.089 -24.158 -11.786  1.00  0.00           C  
ATOM   3525  C   ILE B 215     -22.489 -25.497 -11.137  1.00  0.00           C  
ATOM   3526  O   ILE B 215     -21.945 -26.552 -11.506  1.00  0.00           O  
ATOM   3527  CB  ILE B 215     -22.230 -24.305 -13.314  1.00  0.00           C  
ATOM   3528  CG1 ILE B 215     -21.916 -23.004 -13.992  1.00  0.00           C  
ATOM   3529  CG2 ILE B 215     -23.621 -24.807 -13.674  1.00  0.00           C  
ATOM   3530  CD1 ILE B 215     -21.728 -23.114 -15.479  1.00  0.00           C  
ATOM   3531  H   ILE B 215     -19.940 -24.321 -11.763  1.00  0.00           H  
ATOM   3532  HA  ILE B 215     -22.747 -23.357 -11.480  1.00  0.00           H  
ATOM   3533  HB  ILE B 215     -21.518 -25.023 -13.665  1.00  0.00           H  
ATOM   3534 1HG1 ILE B 215     -22.742 -22.343 -13.806  1.00  0.00           H  
ATOM   3535 2HG1 ILE B 215     -21.015 -22.577 -13.559  1.00  0.00           H  
ATOM   3536 1HG2 ILE B 215     -23.706 -24.929 -14.759  1.00  0.00           H  
ATOM   3537 2HG2 ILE B 215     -23.802 -25.767 -13.187  1.00  0.00           H  
ATOM   3538 3HG2 ILE B 215     -24.369 -24.088 -13.333  1.00  0.00           H  
ATOM   3539 1HD1 ILE B 215     -21.527 -22.129 -15.898  1.00  0.00           H  
ATOM   3540 2HD1 ILE B 215     -20.890 -23.779 -15.689  1.00  0.00           H  
ATOM   3541 3HD1 ILE B 215     -22.634 -23.522 -15.937  1.00  0.00           H  
ATOM   3542  N   PRO B 216     -23.379 -25.509 -10.121  1.00  0.00           N  
ATOM   3543  CA  PRO B 216     -23.849 -26.714  -9.470  1.00  0.00           C  
ATOM   3544  C   PRO B 216     -24.802 -27.383 -10.436  1.00  0.00           C  
ATOM   3545  O   PRO B 216     -25.492 -26.675 -11.173  1.00  0.00           O  
ATOM   3546  CB  PRO B 216     -24.533 -26.187  -8.203  1.00  0.00           C  
ATOM   3547  CG  PRO B 216     -25.026 -24.808  -8.583  1.00  0.00           C  
ATOM   3548  CD  PRO B 216     -23.997 -24.265  -9.583  1.00  0.00           C  
ATOM   3549  HA  PRO B 216     -23.001 -27.366  -9.243  1.00  0.00           H  
ATOM   3550 1HB  PRO B 216     -25.352 -26.863  -7.918  1.00  0.00           H  
ATOM   3551 2HB  PRO B 216     -23.828 -26.179  -7.367  1.00  0.00           H  
ATOM   3552 1HG  PRO B 216     -26.037 -24.882  -9.014  1.00  0.00           H  
ATOM   3553 2HG  PRO B 216     -25.110 -24.178  -7.684  1.00  0.00           H  
ATOM   3554 1HD  PRO B 216     -24.553 -23.717 -10.352  1.00  0.00           H  
ATOM   3555 2HD  PRO B 216     -23.233 -23.643  -9.079  1.00  0.00           H  
ATOM   3556  N   SER B 217     -24.919 -28.709 -10.374  1.00  0.00           N  
ATOM   3557  CA  SER B 217     -25.884 -29.426 -11.217  1.00  0.00           C  
ATOM   3558  C   SER B 217     -25.805 -29.002 -12.696  1.00  0.00           C  
ATOM   3559  O   SER B 217     -26.761 -28.453 -13.239  1.00  0.00           O  
ATOM   3560  CB  SER B 217     -27.298 -29.225 -10.687  1.00  0.00           C  
ATOM   3561  OG  SER B 217     -27.428 -29.731  -9.377  1.00  0.00           O  
ATOM   3562  H   SER B 217     -24.324 -29.236  -9.749  1.00  0.00           H  
ATOM   3563  HA  SER B 217     -25.646 -30.485 -11.160  1.00  0.00           H  
ATOM   3564 1HB  SER B 217     -27.550 -28.163 -10.697  1.00  0.00           H  
ATOM   3565 2HB  SER B 217     -28.003 -29.731 -11.345  1.00  0.00           H  
ATOM   3566  HG  SER B 217     -27.540 -30.681  -9.470  1.00  0.00           H  
ATOM   3567  N   ALA B 218     -24.651 -29.234 -13.332  1.00  0.00           N  
ATOM   3568  CA  ALA B 218     -24.414 -28.797 -14.708  1.00  0.00           C  
ATOM   3569  C   ALA B 218     -25.424 -29.384 -15.676  1.00  0.00           C  
ATOM   3570  O   ALA B 218     -25.796 -30.560 -15.583  1.00  0.00           O  
ATOM   3571  CB  ALA B 218     -23.021 -29.200 -15.137  1.00  0.00           C  
ATOM   3572  H   ALA B 218     -23.894 -29.717 -12.852  1.00  0.00           H  
ATOM   3573  HA  ALA B 218     -24.506 -27.710 -14.742  1.00  0.00           H  
ATOM   3574 1HB  ALA B 218     -22.837 -28.845 -16.144  1.00  0.00           H  
ATOM   3575 2HB  ALA B 218     -22.327 -28.752 -14.445  1.00  0.00           H  
ATOM   3576 3HB  ALA B 218     -22.919 -30.286 -15.105  1.00  0.00           H  
ATOM   3577  N   GLU B 219     -25.838 -28.573 -16.636  1.00  0.00           N  
ATOM   3578  CA  GLU B 219     -26.794 -29.020 -17.625  1.00  0.00           C  
ATOM   3579  C   GLU B 219     -26.227 -29.135 -19.022  1.00  0.00           C  
ATOM   3580  O   GLU B 219     -25.162 -28.605 -19.355  1.00  0.00           O  
ATOM   3581  CB  GLU B 219     -28.039 -28.123 -17.631  1.00  0.00           C  
ATOM   3582  CG  GLU B 219     -28.900 -28.228 -16.362  1.00  0.00           C  
ATOM   3583  CD  GLU B 219     -29.600 -29.592 -16.276  1.00  0.00           C  
ATOM   3584  OE1 GLU B 219     -29.732 -30.225 -17.306  1.00  0.00           O  
ATOM   3585  OE2 GLU B 219     -30.006 -29.984 -15.212  1.00  0.00           O  
ATOM   3586  H   GLU B 219     -25.500 -27.604 -16.681  1.00  0.00           H  
ATOM   3587  HA  GLU B 219     -27.131 -30.010 -17.334  1.00  0.00           H  
ATOM   3588 1HB  GLU B 219     -27.727 -27.080 -17.742  1.00  0.00           H  
ATOM   3589 2HB  GLU B 219     -28.665 -28.367 -18.488  1.00  0.00           H  
ATOM   3590 1HG  GLU B 219     -28.260 -28.094 -15.484  1.00  0.00           H  
ATOM   3591 2HG  GLU B 219     -29.641 -27.432 -16.360  1.00  0.00           H  
ATOM   3592  N   LEU B 220     -26.958 -29.842 -19.850  1.00  0.00           N  
ATOM   3593  CA  LEU B 220     -26.588 -29.961 -21.234  1.00  0.00           C  
ATOM   3594  C   LEU B 220     -26.683 -28.534 -21.745  1.00  0.00           C  
ATOM   3595  O   LEU B 220     -27.445 -27.746 -21.184  1.00  0.00           O  
ATOM   3596  CB  LEU B 220     -27.535 -30.922 -21.948  1.00  0.00           C  
ATOM   3597  CG  LEU B 220     -27.503 -32.352 -21.376  1.00  0.00           C  
ATOM   3598  CD1 LEU B 220     -28.614 -33.191 -21.998  1.00  0.00           C  
ATOM   3599  CD2 LEU B 220     -26.142 -32.977 -21.618  1.00  0.00           C  
ATOM   3600  H   LEU B 220     -27.810 -30.277 -19.510  1.00  0.00           H  
ATOM   3601  HA  LEU B 220     -25.558 -30.313 -21.321  1.00  0.00           H  
ATOM   3602 1HB  LEU B 220     -28.552 -30.542 -21.865  1.00  0.00           H  
ATOM   3603 2HB  LEU B 220     -27.263 -30.971 -23.003  1.00  0.00           H  
ATOM   3604  HG  LEU B 220     -27.675 -32.301 -20.313  1.00  0.00           H  
ATOM   3605 1HD1 LEU B 220     -28.601 -34.195 -21.566  1.00  0.00           H  
ATOM   3606 2HD1 LEU B 220     -29.578 -32.729 -21.790  1.00  0.00           H  
ATOM   3607 3HD1 LEU B 220     -28.470 -33.261 -23.073  1.00  0.00           H  
ATOM   3608 1HD2 LEU B 220     -26.141 -33.966 -21.185  1.00  0.00           H  
ATOM   3609 2HD2 LEU B 220     -25.947 -33.044 -22.688  1.00  0.00           H  
ATOM   3610 3HD2 LEU B 220     -25.370 -32.373 -21.153  1.00  0.00           H  
ATOM   3611  N   GLU B 221     -25.870 -28.191 -22.728  1.00  0.00           N  
ATOM   3612  CA  GLU B 221     -25.755 -26.832 -23.277  1.00  0.00           C  
ATOM   3613  C   GLU B 221     -25.083 -25.825 -22.318  1.00  0.00           C  
ATOM   3614  O   GLU B 221     -24.971 -24.649 -22.655  1.00  0.00           O  
ATOM   3615  CB  GLU B 221     -27.113 -26.250 -23.688  1.00  0.00           C  
ATOM   3616  CG  GLU B 221     -27.891 -26.955 -24.742  1.00  0.00           C  
ATOM   3617  CD  GLU B 221     -29.207 -26.234 -24.975  1.00  0.00           C  
ATOM   3618  OE1 GLU B 221     -29.616 -25.459 -24.107  1.00  0.00           O  
ATOM   3619  OE2 GLU B 221     -29.804 -26.447 -26.004  1.00  0.00           O  
ATOM   3620  H   GLU B 221     -25.288 -28.913 -23.127  1.00  0.00           H  
ATOM   3621  HA  GLU B 221     -25.135 -26.890 -24.173  1.00  0.00           H  
ATOM   3622 1HB  GLU B 221     -27.755 -26.209 -22.872  1.00  0.00           H  
ATOM   3623 2HB  GLU B 221     -26.973 -25.224 -24.023  1.00  0.00           H  
ATOM   3624 1HG  GLU B 221     -27.319 -26.972 -25.668  1.00  0.00           H  
ATOM   3625 2HG  GLU B 221     -28.085 -27.982 -24.434  1.00  0.00           H  
ATOM   3626  N   ASP B 222     -24.486 -26.305 -21.201  1.00  0.00           N  
ATOM   3627  CA  ASP B 222     -23.588 -25.445 -20.416  1.00  0.00           C  
ATOM   3628  C   ASP B 222     -22.197 -25.651 -21.011  1.00  0.00           C  
ATOM   3629  O   ASP B 222     -21.199 -25.094 -20.544  1.00  0.00           O  
ATOM   3630  CB  ASP B 222     -23.534 -25.762 -18.908  1.00  0.00           C  
ATOM   3631  CG  ASP B 222     -24.789 -25.454 -18.159  1.00  0.00           C  
ATOM   3632  OD1 ASP B 222     -25.566 -24.683 -18.670  1.00  0.00           O  
ATOM   3633  OD2 ASP B 222     -24.951 -25.943 -17.051  1.00  0.00           O  
ATOM   3634  H   ASP B 222     -24.660 -27.259 -20.875  1.00  0.00           H  
ATOM   3635  HA  ASP B 222     -23.874 -24.400 -20.546  1.00  0.00           H  
ATOM   3636 1HB  ASP B 222     -23.317 -26.813 -18.779  1.00  0.00           H  
ATOM   3637 2HB  ASP B 222     -22.720 -25.206 -18.448  1.00  0.00           H  
ATOM   3638  N   SER B 223     -22.153 -26.518 -22.022  1.00  0.00           N  
ATOM   3639  CA  SER B 223     -20.961 -26.852 -22.758  1.00  0.00           C  
ATOM   3640  C   SER B 223     -20.516 -25.597 -23.500  1.00  0.00           C  
ATOM   3641  O   SER B 223     -21.358 -24.825 -23.969  1.00  0.00           O  
ATOM   3642  CB  SER B 223     -21.261 -27.938 -23.790  1.00  0.00           C  
ATOM   3643  OG  SER B 223     -21.691 -29.157 -23.200  1.00  0.00           O  
ATOM   3644  H   SER B 223     -23.016 -26.940 -22.310  1.00  0.00           H  
ATOM   3645  HA  SER B 223     -20.190 -27.167 -22.063  1.00  0.00           H  
ATOM   3646 1HB  SER B 223     -22.029 -27.572 -24.470  1.00  0.00           H  
ATOM   3647 2HB  SER B 223     -20.364 -28.116 -24.382  1.00  0.00           H  
ATOM   3648  HG  SER B 223     -21.921 -29.738 -23.941  1.00  0.00           H  
ATOM   3649  N   GLY B 224     -19.223 -25.414 -23.661  1.00  0.00           N  
ATOM   3650  CA  GLY B 224     -18.759 -24.280 -24.436  1.00  0.00           C  
ATOM   3651  C   GLY B 224     -17.475 -23.697 -23.917  1.00  0.00           C  
ATOM   3652  O   GLY B 224     -16.738 -24.321 -23.145  1.00  0.00           O  
ATOM   3653  H   GLY B 224     -18.576 -26.074 -23.242  1.00  0.00           H  
ATOM   3654 1HA  GLY B 224     -18.620 -24.589 -25.471  1.00  0.00           H  
ATOM   3655 2HA  GLY B 224     -19.525 -23.509 -24.443  1.00  0.00           H  
ATOM   3656  N   THR B 225     -17.179 -22.501 -24.389  1.00  0.00           N  
ATOM   3657  CA  THR B 225     -15.946 -21.862 -24.002  1.00  0.00           C  
ATOM   3658  C   THR B 225     -16.169 -21.007 -22.763  1.00  0.00           C  
ATOM   3659  O   THR B 225     -17.100 -20.197 -22.712  1.00  0.00           O  
ATOM   3660  CB  THR B 225     -15.397 -20.971 -25.132  1.00  0.00           C  
ATOM   3661  OG1 THR B 225     -15.151 -21.761 -26.314  1.00  0.00           O  
ATOM   3662  CG2 THR B 225     -14.070 -20.363 -24.663  1.00  0.00           C  
ATOM   3663  H   THR B 225     -17.813 -22.036 -25.023  1.00  0.00           H  
ATOM   3664  HA  THR B 225     -15.204 -22.624 -23.760  1.00  0.00           H  
ATOM   3665  HB  THR B 225     -16.106 -20.182 -25.367  1.00  0.00           H  
ATOM   3666  HG1 THR B 225     -14.557 -22.501 -26.094  1.00  0.00           H  
ATOM   3667 1HG2 THR B 225     -13.658 -19.735 -25.447  1.00  0.00           H  
ATOM   3668 2HG2 THR B 225     -14.231 -19.755 -23.772  1.00  0.00           H  
ATOM   3669 3HG2 THR B 225     -13.368 -21.165 -24.430  1.00  0.00           H  
ATOM   3670  N   TYR B 226     -15.315 -21.212 -21.773  1.00  0.00           N  
ATOM   3671  CA  TYR B 226     -15.311 -20.434 -20.546  1.00  0.00           C  
ATOM   3672  C   TYR B 226     -14.038 -19.602 -20.510  1.00  0.00           C  
ATOM   3673  O   TYR B 226     -12.931 -20.155 -20.553  1.00  0.00           O  
ATOM   3674  CB  TYR B 226     -15.395 -21.360 -19.340  1.00  0.00           C  
ATOM   3675  CG  TYR B 226     -16.735 -22.061 -19.141  1.00  0.00           C  
ATOM   3676  CD1 TYR B 226     -17.098 -23.178 -19.881  1.00  0.00           C  
ATOM   3677  CD2 TYR B 226     -17.572 -21.598 -18.154  1.00  0.00           C  
ATOM   3678  CE1 TYR B 226     -18.309 -23.803 -19.621  1.00  0.00           C  
ATOM   3679  CE2 TYR B 226     -18.758 -22.224 -17.884  1.00  0.00           C  
ATOM   3680  CZ  TYR B 226     -19.136 -23.313 -18.611  1.00  0.00           C  
ATOM   3681  OH  TYR B 226     -20.336 -23.911 -18.342  1.00  0.00           O  
ATOM   3682  H   TYR B 226     -14.602 -21.931 -21.889  1.00  0.00           H  
ATOM   3683  HA  TYR B 226     -16.164 -19.755 -20.546  1.00  0.00           H  
ATOM   3684 1HB  TYR B 226     -14.624 -22.130 -19.427  1.00  0.00           H  
ATOM   3685 2HB  TYR B 226     -15.180 -20.784 -18.444  1.00  0.00           H  
ATOM   3686  HD1 TYR B 226     -16.438 -23.560 -20.664  1.00  0.00           H  
ATOM   3687  HD2 TYR B 226     -17.276 -20.726 -17.571  1.00  0.00           H  
ATOM   3688  HE1 TYR B 226     -18.609 -24.678 -20.206  1.00  0.00           H  
ATOM   3689  HE2 TYR B 226     -19.404 -21.844 -17.095  1.00  0.00           H  
ATOM   3690  HH  TYR B 226     -20.599 -24.465 -19.104  1.00  0.00           H  
ATOM   3691  N   THR B 227     -14.191 -18.276 -20.430  1.00  0.00           N  
ATOM   3692  CA  THR B 227     -13.034 -17.382 -20.475  1.00  0.00           C  
ATOM   3693  C   THR B 227     -12.868 -16.491 -19.247  1.00  0.00           C  
ATOM   3694  O   THR B 227     -13.824 -15.861 -18.783  1.00  0.00           O  
ATOM   3695  CB  THR B 227     -13.106 -16.484 -21.723  1.00  0.00           C  
ATOM   3696  OG1 THR B 227     -13.123 -17.296 -22.902  1.00  0.00           O  
ATOM   3697  CG2 THR B 227     -11.921 -15.546 -21.780  1.00  0.00           C  
ATOM   3698  H   THR B 227     -15.133 -17.889 -20.365  1.00  0.00           H  
ATOM   3699  HA  THR B 227     -12.136 -17.991 -20.546  1.00  0.00           H  
ATOM   3700  HB  THR B 227     -14.003 -15.899 -21.692  1.00  0.00           H  
ATOM   3701  HG1 THR B 227     -13.410 -16.761 -23.646  1.00  0.00           H  
ATOM   3702 1HG2 THR B 227     -12.000 -14.929 -22.672  1.00  0.00           H  
ATOM   3703 2HG2 THR B 227     -11.907 -14.903 -20.906  1.00  0.00           H  
ATOM   3704 3HG2 THR B 227     -10.995 -16.118 -21.818  1.00  0.00           H  
ATOM   3705  N   CYS B 228     -11.630 -16.437 -18.736  1.00  0.00           N  
ATOM   3706  CA  CYS B 228     -11.258 -15.590 -17.604  1.00  0.00           C  
ATOM   3707  C   CYS B 228     -10.389 -14.420 -18.060  1.00  0.00           C  
ATOM   3708  O   CYS B 228      -9.227 -14.601 -18.449  1.00  0.00           O  
ATOM   3709  CB  CYS B 228     -10.464 -16.375 -16.560  1.00  0.00           C  
ATOM   3710  SG  CYS B 228      -9.997 -15.412 -15.090  1.00  0.00           S  
ATOM   3711  H   CYS B 228     -10.897 -16.989 -19.185  1.00  0.00           H  
ATOM   3712  HA  CYS B 228     -12.164 -15.195 -17.141  1.00  0.00           H  
ATOM   3713 1HB  CYS B 228     -11.033 -17.241 -16.238  1.00  0.00           H  
ATOM   3714 2HB  CYS B 228      -9.556 -16.724 -17.020  1.00  0.00           H  
ATOM   3715  N   ASN B 229     -10.978 -13.228 -18.070  1.00  0.00           N  
ATOM   3716  CA  ASN B 229     -10.300 -12.004 -18.482  1.00  0.00           C  
ATOM   3717  C   ASN B 229      -9.797 -11.283 -17.250  1.00  0.00           C  
ATOM   3718  O   ASN B 229     -10.557 -11.023 -16.312  1.00  0.00           O  
ATOM   3719  CB  ASN B 229     -11.190 -11.137 -19.348  1.00  0.00           C  
ATOM   3720  CG  ASN B 229     -10.496  -9.877 -19.803  1.00  0.00           C  
ATOM   3721  OD1 ASN B 229     -10.314  -8.952 -19.008  1.00  0.00           O  
ATOM   3722  ND2 ASN B 229     -10.092  -9.816 -21.044  1.00  0.00           N  
ATOM   3723  H   ASN B 229     -11.938 -13.152 -17.741  1.00  0.00           H  
ATOM   3724  HA  ASN B 229      -9.420 -12.271 -19.067  1.00  0.00           H  
ATOM   3725 1HB  ASN B 229     -11.486 -11.707 -20.232  1.00  0.00           H  
ATOM   3726 2HB  ASN B 229     -12.094 -10.886 -18.808  1.00  0.00           H  
ATOM   3727 1HD2 ASN B 229      -9.624  -8.998 -21.379  1.00  0.00           H  
ATOM   3728 2HD2 ASN B 229     -10.243 -10.593 -21.686  1.00  0.00           H  
ATOM   3729  N   VAL B 230      -8.501 -11.036 -17.206  1.00  0.00           N  
ATOM   3730  CA  VAL B 230      -7.927 -10.389 -16.047  1.00  0.00           C  
ATOM   3731  C   VAL B 230      -7.224  -9.105 -16.396  1.00  0.00           C  
ATOM   3732  O   VAL B 230      -6.388  -9.049 -17.306  1.00  0.00           O  
ATOM   3733  CB  VAL B 230      -6.960 -11.324 -15.333  1.00  0.00           C  
ATOM   3734  CG1 VAL B 230      -6.325 -10.607 -14.127  1.00  0.00           C  
ATOM   3735  CG2 VAL B 230      -7.741 -12.590 -14.911  1.00  0.00           C  
ATOM   3736  H   VAL B 230      -7.904 -11.269 -17.999  1.00  0.00           H  
ATOM   3737  HA  VAL B 230      -8.730 -10.154 -15.353  1.00  0.00           H  
ATOM   3738  HB  VAL B 230      -6.160 -11.581 -16.005  1.00  0.00           H  
ATOM   3739 1HG1 VAL B 230      -5.642 -11.257 -13.663  1.00  0.00           H  
ATOM   3740 2HG1 VAL B 230      -5.781  -9.722 -14.443  1.00  0.00           H  
ATOM   3741 3HG1 VAL B 230      -7.110 -10.320 -13.421  1.00  0.00           H  
ATOM   3742 1HG2 VAL B 230      -7.109 -13.291 -14.415  1.00  0.00           H  
ATOM   3743 2HG2 VAL B 230      -8.550 -12.303 -14.243  1.00  0.00           H  
ATOM   3744 3HG2 VAL B 230      -8.156 -13.071 -15.791  1.00  0.00           H  
ATOM   3745  N   THR B 231      -7.575  -8.053 -15.678  1.00  0.00           N  
ATOM   3746  CA  THR B 231      -6.944  -6.781 -15.947  1.00  0.00           C  
ATOM   3747  C   THR B 231      -6.392  -6.159 -14.680  1.00  0.00           C  
ATOM   3748  O   THR B 231      -6.909  -6.387 -13.582  1.00  0.00           O  
ATOM   3749  CB  THR B 231      -7.907  -5.799 -16.656  1.00  0.00           C  
ATOM   3750  OG1 THR B 231      -8.999  -5.447 -15.800  1.00  0.00           O  
ATOM   3751  CG2 THR B 231      -8.492  -6.482 -17.881  1.00  0.00           C  
ATOM   3752  H   THR B 231      -8.271  -8.171 -14.938  1.00  0.00           H  
ATOM   3753  HA  THR B 231      -6.109  -6.945 -16.621  1.00  0.00           H  
ATOM   3754  HB  THR B 231      -7.354  -4.904 -16.951  1.00  0.00           H  
ATOM   3755  HG1 THR B 231      -9.470  -4.707 -16.188  1.00  0.00           H  
ATOM   3756 1HG2 THR B 231      -9.163  -5.801 -18.399  1.00  0.00           H  
ATOM   3757 2HG2 THR B 231      -7.706  -6.791 -18.546  1.00  0.00           H  
ATOM   3758 3HG2 THR B 231      -9.048  -7.353 -17.570  1.00  0.00           H  
ATOM   3759  N   GLU B 232      -5.371  -5.328 -14.826  1.00  0.00           N  
ATOM   3760  CA  GLU B 232      -4.887  -4.584 -13.677  1.00  0.00           C  
ATOM   3761  C   GLU B 232      -5.288  -3.138 -13.895  1.00  0.00           C  
ATOM   3762  O   GLU B 232      -4.807  -2.483 -14.823  1.00  0.00           O  
ATOM   3763  CB  GLU B 232      -3.384  -4.695 -13.514  1.00  0.00           C  
ATOM   3764  CG  GLU B 232      -2.856  -4.008 -12.297  1.00  0.00           C  
ATOM   3765  CD  GLU B 232      -1.408  -4.056 -12.234  1.00  0.00           C  
ATOM   3766  OE1 GLU B 232      -0.850  -4.674 -13.084  1.00  0.00           O  
ATOM   3767  OE2 GLU B 232      -0.843  -3.481 -11.352  1.00  0.00           O  
ATOM   3768  H   GLU B 232      -4.970  -5.203 -15.759  1.00  0.00           H  
ATOM   3769  HA  GLU B 232      -5.382  -4.943 -12.775  1.00  0.00           H  
ATOM   3770 1HB  GLU B 232      -3.083  -5.743 -13.484  1.00  0.00           H  
ATOM   3771 2HB  GLU B 232      -2.907  -4.229 -14.359  1.00  0.00           H  
ATOM   3772 1HG  GLU B 232      -3.171  -2.994 -12.310  1.00  0.00           H  
ATOM   3773 2HG  GLU B 232      -3.273  -4.482 -11.407  1.00  0.00           H  
ATOM   3774  N   SER B 233      -6.142  -2.633 -13.012  1.00  0.00           N  
ATOM   3775  CA  SER B 233      -6.706  -1.288 -13.106  1.00  0.00           C  
ATOM   3776  C   SER B 233      -5.713  -0.175 -12.806  1.00  0.00           C  
ATOM   3777  O   SER B 233      -6.000   1.003 -13.061  1.00  0.00           O  
ATOM   3778  CB  SER B 233      -7.825  -1.156 -12.113  1.00  0.00           C  
ATOM   3779  OG  SER B 233      -7.316  -1.181 -10.815  1.00  0.00           O  
ATOM   3780  H   SER B 233      -6.458  -3.233 -12.260  1.00  0.00           H  
ATOM   3781  HA  SER B 233      -7.052  -1.148 -14.131  1.00  0.00           H  
ATOM   3782 1HB  SER B 233      -8.331  -0.236 -12.274  1.00  0.00           H  
ATOM   3783 2HB  SER B 233      -8.540  -1.957 -12.245  1.00  0.00           H  
ATOM   3784  HG  SER B 233      -8.066  -1.020 -10.238  1.00  0.00           H  
ATOM   3785  N   VAL B 234      -4.542  -0.551 -12.290  1.00  0.00           N  
ATOM   3786  CA  VAL B 234      -3.503   0.411 -11.973  1.00  0.00           C  
ATOM   3787  C   VAL B 234      -3.108   1.135 -13.235  1.00  0.00           C  
ATOM   3788  O   VAL B 234      -3.147   2.363 -13.275  1.00  0.00           O  
ATOM   3789  CB  VAL B 234      -2.262  -0.296 -11.413  1.00  0.00           C  
ATOM   3790  CG1 VAL B 234      -1.099   0.670 -11.262  1.00  0.00           C  
ATOM   3791  CG2 VAL B 234      -2.607  -0.907 -10.116  1.00  0.00           C  
ATOM   3792  H   VAL B 234      -4.392  -1.533 -12.104  1.00  0.00           H  
ATOM   3793  HA  VAL B 234      -3.872   1.122 -11.238  1.00  0.00           H  
ATOM   3794  HB  VAL B 234      -1.944  -1.066 -12.104  1.00  0.00           H  
ATOM   3795 1HG1 VAL B 234      -0.238   0.132 -10.867  1.00  0.00           H  
ATOM   3796 2HG1 VAL B 234      -0.826   1.111 -12.215  1.00  0.00           H  
ATOM   3797 3HG1 VAL B 234      -1.387   1.458 -10.580  1.00  0.00           H  
ATOM   3798 1HG2 VAL B 234      -1.730  -1.430  -9.753  1.00  0.00           H  
ATOM   3799 2HG2 VAL B 234      -2.909  -0.131  -9.417  1.00  0.00           H  
ATOM   3800 3HG2 VAL B 234      -3.418  -1.617 -10.239  1.00  0.00           H  
ATOM   3801  N   ASN B 235      -2.769   0.378 -14.285  1.00  0.00           N  
ATOM   3802  CA  ASN B 235      -2.407   0.995 -15.547  1.00  0.00           C  
ATOM   3803  C   ASN B 235      -3.403   0.660 -16.663  1.00  0.00           C  
ATOM   3804  O   ASN B 235      -4.338   1.415 -16.938  1.00  0.00           O  
ATOM   3805  CB  ASN B 235      -1.015   0.524 -15.957  1.00  0.00           C  
ATOM   3806  CG  ASN B 235       0.110   1.062 -15.119  1.00  0.00           C  
ATOM   3807  OD1 ASN B 235       0.052   2.165 -14.561  1.00  0.00           O  
ATOM   3808  ND2 ASN B 235       1.165   0.272 -15.006  1.00  0.00           N  
ATOM   3809  H   ASN B 235      -2.775  -0.629 -14.197  1.00  0.00           H  
ATOM   3810  HA  ASN B 235      -2.393   2.079 -15.425  1.00  0.00           H  
ATOM   3811 1HB  ASN B 235      -0.975  -0.554 -15.887  1.00  0.00           H  
ATOM   3812 2HB  ASN B 235      -0.834   0.786 -17.004  1.00  0.00           H  
ATOM   3813 1HD2 ASN B 235       1.951   0.566 -14.461  1.00  0.00           H  
ATOM   3814 2HD2 ASN B 235       1.194  -0.649 -15.467  1.00  0.00           H  
ATOM   3815  N   ASP B 236      -3.206  -0.508 -17.277  1.00  0.00           N  
ATOM   3816  CA  ASP B 236      -4.057  -1.028 -18.337  1.00  0.00           C  
ATOM   3817  C   ASP B 236      -3.705  -2.480 -18.663  1.00  0.00           C  
ATOM   3818  O   ASP B 236      -3.995  -2.958 -19.762  1.00  0.00           O  
ATOM   3819  CB  ASP B 236      -3.930  -0.149 -19.592  1.00  0.00           C  
ATOM   3820  CG  ASP B 236      -2.497  -0.105 -20.151  1.00  0.00           C  
ATOM   3821  OD1 ASP B 236      -1.640  -0.755 -19.589  1.00  0.00           O  
ATOM   3822  OD2 ASP B 236      -2.276   0.579 -21.133  1.00  0.00           O  
ATOM   3823  H   ASP B 236      -2.420  -1.069 -17.004  1.00  0.00           H  
ATOM   3824  HA  ASP B 236      -5.090  -1.009 -17.985  1.00  0.00           H  
ATOM   3825 1HB  ASP B 236      -4.589  -0.534 -20.368  1.00  0.00           H  
ATOM   3826 2HB  ASP B 236      -4.254   0.867 -19.373  1.00  0.00           H  
ATOM   3827  N   HIS B 237      -2.985  -3.151 -17.767  1.00  0.00           N  
ATOM   3828  CA  HIS B 237      -2.424  -4.438 -18.144  1.00  0.00           C  
ATOM   3829  C   HIS B 237      -3.533  -5.426 -18.368  1.00  0.00           C  
ATOM   3830  O   HIS B 237      -4.521  -5.415 -17.634  1.00  0.00           O  
ATOM   3831  CB  HIS B 237      -1.427  -4.928 -17.083  1.00  0.00           C  
ATOM   3832  CG  HIS B 237      -0.235  -3.999 -16.915  1.00  0.00           C  
ATOM   3833  ND1 HIS B 237       0.707  -3.792 -17.908  1.00  0.00           N  
ATOM   3834  CD2 HIS B 237       0.140  -3.214 -15.868  1.00  0.00           C  
ATOM   3835  CE1 HIS B 237       1.606  -2.913 -17.481  1.00  0.00           C  
ATOM   3836  NE2 HIS B 237       1.283  -2.539 -16.245  1.00  0.00           N  
ATOM   3837  H   HIS B 237      -2.820  -2.762 -16.851  1.00  0.00           H  
ATOM   3838  HA  HIS B 237      -1.859  -4.343 -19.070  1.00  0.00           H  
ATOM   3839 1HB  HIS B 237      -1.912  -5.036 -16.136  1.00  0.00           H  
ATOM   3840 2HB  HIS B 237      -1.051  -5.908 -17.368  1.00  0.00           H  
ATOM   3841  HD1 HIS B 237       0.724  -4.202 -18.822  1.00  0.00           H  
ATOM   3842  HD2 HIS B 237      -0.288  -3.041 -14.881  1.00  0.00           H  
ATOM   3843  HE1 HIS B 237       2.432  -2.612 -18.126  1.00  0.00           H  
ATOM   3844  N   GLN B 238      -3.365  -6.313 -19.351  1.00  0.00           N  
ATOM   3845  CA  GLN B 238      -4.376  -7.334 -19.599  1.00  0.00           C  
ATOM   3846  C   GLN B 238      -3.769  -8.707 -19.855  1.00  0.00           C  
ATOM   3847  O   GLN B 238      -2.673  -8.819 -20.399  1.00  0.00           O  
ATOM   3848  CB  GLN B 238      -5.215  -6.901 -20.815  1.00  0.00           C  
ATOM   3849  CG  GLN B 238      -5.843  -5.537 -20.607  1.00  0.00           C  
ATOM   3850  CD  GLN B 238      -6.620  -4.951 -21.707  1.00  0.00           C  
ATOM   3851  OE1 GLN B 238      -7.476  -5.549 -22.375  1.00  0.00           O  
ATOM   3852  NE2 GLN B 238      -6.291  -3.676 -21.909  1.00  0.00           N  
ATOM   3853  H   GLN B 238      -2.541  -6.269 -19.933  1.00  0.00           H  
ATOM   3854  HA  GLN B 238      -5.015  -7.413 -18.723  1.00  0.00           H  
ATOM   3855 1HB  GLN B 238      -4.589  -6.862 -21.703  1.00  0.00           H  
ATOM   3856 2HB  GLN B 238      -6.007  -7.628 -20.992  1.00  0.00           H  
ATOM   3857 1HG  GLN B 238      -6.409  -5.495 -19.704  1.00  0.00           H  
ATOM   3858 2HG  GLN B 238      -5.029  -4.882 -20.529  1.00  0.00           H  
ATOM   3859 1HE2 GLN B 238      -6.734  -3.142 -22.628  1.00  0.00           H  
ATOM   3860 2HE2 GLN B 238      -5.559  -3.252 -21.300  1.00  0.00           H  
ATOM   3861  N   ASP B 239      -4.546  -9.733 -19.544  1.00  0.00           N  
ATOM   3862  CA  ASP B 239      -4.283 -11.125 -19.917  1.00  0.00           C  
ATOM   3863  C   ASP B 239      -5.617 -11.852 -19.991  1.00  0.00           C  
ATOM   3864  O   ASP B 239      -6.612 -11.418 -19.410  1.00  0.00           O  
ATOM   3865  CB  ASP B 239      -3.350 -11.849 -18.945  1.00  0.00           C  
ATOM   3866  CG  ASP B 239      -2.742 -13.226 -19.498  1.00  0.00           C  
ATOM   3867  OD1 ASP B 239      -2.997 -13.541 -20.647  1.00  0.00           O  
ATOM   3868  OD2 ASP B 239      -2.090 -13.967 -18.747  1.00  0.00           O  
ATOM   3869  H   ASP B 239      -5.384  -9.534 -18.997  1.00  0.00           H  
ATOM   3870  HA  ASP B 239      -3.826 -11.143 -20.906  1.00  0.00           H  
ATOM   3871 1HB  ASP B 239      -2.520 -11.193 -18.694  1.00  0.00           H  
ATOM   3872 2HB  ASP B 239      -3.901 -12.023 -18.072  1.00  0.00           H  
ATOM   3873  N   GLU B 240      -5.647 -12.929 -20.749  1.00  0.00           N  
ATOM   3874  CA  GLU B 240      -6.882 -13.692 -20.884  1.00  0.00           C  
ATOM   3875  C   GLU B 240      -6.628 -15.148 -21.253  1.00  0.00           C  
ATOM   3876  O   GLU B 240      -5.904 -15.429 -22.210  1.00  0.00           O  
ATOM   3877  CB  GLU B 240      -7.761 -13.021 -21.952  1.00  0.00           C  
ATOM   3878  CG  GLU B 240      -9.094 -13.653 -22.180  1.00  0.00           C  
ATOM   3879  CD  GLU B 240      -9.902 -12.955 -23.261  1.00  0.00           C  
ATOM   3880  OE1 GLU B 240     -10.230 -11.798 -23.116  1.00  0.00           O  
ATOM   3881  OE2 GLU B 240     -10.194 -13.599 -24.242  1.00  0.00           O  
ATOM   3882  H   GLU B 240      -4.766 -13.244 -21.162  1.00  0.00           H  
ATOM   3883  HA  GLU B 240      -7.403 -13.676 -19.929  1.00  0.00           H  
ATOM   3884 1HB  GLU B 240      -7.944 -11.984 -21.667  1.00  0.00           H  
ATOM   3885 2HB  GLU B 240      -7.231 -13.008 -22.901  1.00  0.00           H  
ATOM   3886 1HG  GLU B 240      -8.945 -14.694 -22.464  1.00  0.00           H  
ATOM   3887 2HG  GLU B 240      -9.649 -13.639 -21.243  1.00  0.00           H  
ATOM   3888  N   LYS B 241      -7.256 -16.060 -20.514  1.00  0.00           N  
ATOM   3889  CA  LYS B 241      -7.132 -17.496 -20.790  1.00  0.00           C  
ATOM   3890  C   LYS B 241      -8.494 -18.165 -20.793  1.00  0.00           C  
ATOM   3891  O   LYS B 241      -9.431 -17.696 -20.142  1.00  0.00           O  
ATOM   3892  CB  LYS B 241      -6.206 -18.190 -19.798  1.00  0.00           C  
ATOM   3893  CG  LYS B 241      -4.799 -17.665 -19.783  1.00  0.00           C  
ATOM   3894  CD  LYS B 241      -4.000 -18.036 -21.020  1.00  0.00           C  
ATOM   3895  CE  LYS B 241      -2.622 -17.357 -20.978  1.00  0.00           C  
ATOM   3896  NZ  LYS B 241      -1.712 -17.949 -19.949  1.00  0.00           N  
ATOM   3897  H   LYS B 241      -7.846 -15.733 -19.745  1.00  0.00           H  
ATOM   3898  HA  LYS B 241      -6.709 -17.621 -21.787  1.00  0.00           H  
ATOM   3899 1HB  LYS B 241      -6.596 -18.054 -18.820  1.00  0.00           H  
ATOM   3900 2HB  LYS B 241      -6.178 -19.262 -19.998  1.00  0.00           H  
ATOM   3901 1HG  LYS B 241      -4.795 -16.586 -19.680  1.00  0.00           H  
ATOM   3902 2HG  LYS B 241      -4.302 -18.089 -18.936  1.00  0.00           H  
ATOM   3903 1HD  LYS B 241      -3.871 -19.115 -21.067  1.00  0.00           H  
ATOM   3904 2HD  LYS B 241      -4.527 -17.708 -21.914  1.00  0.00           H  
ATOM   3905 1HE  LYS B 241      -2.152 -17.433 -21.955  1.00  0.00           H  
ATOM   3906 2HE  LYS B 241      -2.770 -16.306 -20.739  1.00  0.00           H  
ATOM   3907 1HZ  LYS B 241      -0.838 -17.445 -19.958  1.00  0.00           H  
ATOM   3908 2HZ  LYS B 241      -2.128 -17.879 -18.995  1.00  0.00           H  
ATOM   3909 3HZ  LYS B 241      -1.550 -18.913 -20.158  1.00  0.00           H  
ATOM   3910  N   ALA B 242      -8.604 -19.275 -21.506  1.00  0.00           N  
ATOM   3911  CA  ALA B 242      -9.884 -19.963 -21.576  1.00  0.00           C  
ATOM   3912  C   ALA B 242      -9.727 -21.451 -21.747  1.00  0.00           C  
ATOM   3913  O   ALA B 242      -8.693 -21.937 -22.209  1.00  0.00           O  
ATOM   3914  CB  ALA B 242     -10.699 -19.419 -22.740  1.00  0.00           C  
ATOM   3915  H   ALA B 242      -7.811 -19.634 -22.020  1.00  0.00           H  
ATOM   3916  HA  ALA B 242     -10.414 -19.787 -20.640  1.00  0.00           H  
ATOM   3917 1HB  ALA B 242     -11.668 -19.915 -22.772  1.00  0.00           H  
ATOM   3918 2HB  ALA B 242     -10.840 -18.360 -22.617  1.00  0.00           H  
ATOM   3919 3HB  ALA B 242     -10.172 -19.605 -23.671  1.00  0.00           H  
ATOM   3920  N   ILE B 243     -10.765 -22.164 -21.352  1.00  0.00           N  
ATOM   3921  CA  ILE B 243     -10.839 -23.594 -21.561  1.00  0.00           C  
ATOM   3922  C   ILE B 243     -12.203 -23.987 -22.109  1.00  0.00           C  
ATOM   3923  O   ILE B 243     -13.204 -23.294 -21.899  1.00  0.00           O  
ATOM   3924  CB  ILE B 243     -10.475 -24.383 -20.284  1.00  0.00           C  
ATOM   3925  CG1 ILE B 243     -11.395 -24.016 -19.162  1.00  0.00           C  
ATOM   3926  CG2 ILE B 243      -9.007 -24.176 -19.880  1.00  0.00           C  
ATOM   3927  CD1 ILE B 243     -11.220 -24.905 -17.986  1.00  0.00           C  
ATOM   3928  H   ILE B 243     -11.559 -21.659 -20.952  1.00  0.00           H  
ATOM   3929  HA  ILE B 243     -10.099 -23.866 -22.313  1.00  0.00           H  
ATOM   3930  HB  ILE B 243     -10.631 -25.447 -20.481  1.00  0.00           H  
ATOM   3931 1HG1 ILE B 243     -11.191 -22.990 -18.859  1.00  0.00           H  
ATOM   3932 2HG1 ILE B 243     -12.429 -24.078 -19.503  1.00  0.00           H  
ATOM   3933 1HG2 ILE B 243      -8.780 -24.770 -18.995  1.00  0.00           H  
ATOM   3934 2HG2 ILE B 243      -8.357 -24.486 -20.698  1.00  0.00           H  
ATOM   3935 3HG2 ILE B 243      -8.821 -23.129 -19.657  1.00  0.00           H  
ATOM   3936 1HD1 ILE B 243     -11.882 -24.593 -17.204  1.00  0.00           H  
ATOM   3937 2HD1 ILE B 243     -11.435 -25.935 -18.264  1.00  0.00           H  
ATOM   3938 3HD1 ILE B 243     -10.202 -24.832 -17.641  1.00  0.00           H  
ATOM   3939  N   ASN B 244     -12.223 -25.100 -22.831  1.00  0.00           N  
ATOM   3940  CA  ASN B 244     -13.451 -25.669 -23.369  1.00  0.00           C  
ATOM   3941  C   ASN B 244     -13.942 -26.800 -22.481  1.00  0.00           C  
ATOM   3942  O   ASN B 244     -13.183 -27.708 -22.124  1.00  0.00           O  
ATOM   3943  CB  ASN B 244     -13.250 -26.102 -24.805  1.00  0.00           C  
ATOM   3944  CG  ASN B 244     -13.036 -24.911 -25.730  1.00  0.00           C  
ATOM   3945  OD1 ASN B 244     -13.726 -23.891 -25.606  1.00  0.00           O  
ATOM   3946  ND2 ASN B 244     -12.094 -25.017 -26.621  1.00  0.00           N  
ATOM   3947  H   ASN B 244     -11.356 -25.590 -22.989  1.00  0.00           H  
ATOM   3948  HA  ASN B 244     -14.227 -24.904 -23.358  1.00  0.00           H  
ATOM   3949 1HB  ASN B 244     -12.387 -26.772 -24.879  1.00  0.00           H  
ATOM   3950 2HB  ASN B 244     -14.126 -26.657 -25.143  1.00  0.00           H  
ATOM   3951 1HD2 ASN B 244     -11.906 -24.266 -27.254  1.00  0.00           H  
ATOM   3952 2HD2 ASN B 244     -11.549 -25.878 -26.685  1.00  0.00           H  
ATOM   3953  N   ILE B 245     -15.202 -26.693 -22.089  1.00  0.00           N  
ATOM   3954  CA  ILE B 245     -15.837 -27.648 -21.196  1.00  0.00           C  
ATOM   3955  C   ILE B 245     -17.086 -28.243 -21.782  1.00  0.00           C  
ATOM   3956  O   ILE B 245     -17.892 -27.545 -22.400  1.00  0.00           O  
ATOM   3957  CB  ILE B 245     -16.131 -27.003 -19.841  1.00  0.00           C  
ATOM   3958  CG1 ILE B 245     -14.813 -26.609 -19.253  1.00  0.00           C  
ATOM   3959  CG2 ILE B 245     -16.955 -27.924 -18.886  1.00  0.00           C  
ATOM   3960  CD1 ILE B 245     -14.929 -25.827 -18.126  1.00  0.00           C  
ATOM   3961  H   ILE B 245     -15.750 -25.903 -22.433  1.00  0.00           H  
ATOM   3962  HA  ILE B 245     -15.133 -28.454 -21.025  1.00  0.00           H  
ATOM   3963  HB  ILE B 245     -16.686 -26.099 -20.009  1.00  0.00           H  
ATOM   3964 1HG1 ILE B 245     -14.250 -27.499 -19.016  1.00  0.00           H  
ATOM   3965 2HG1 ILE B 245     -14.255 -26.024 -19.970  1.00  0.00           H  
ATOM   3966 1HG2 ILE B 245     -17.128 -27.405 -17.950  1.00  0.00           H  
ATOM   3967 2HG2 ILE B 245     -17.913 -28.168 -19.342  1.00  0.00           H  
ATOM   3968 3HG2 ILE B 245     -16.405 -28.844 -18.693  1.00  0.00           H  
ATOM   3969 1HD1 ILE B 245     -13.936 -25.593 -17.778  1.00  0.00           H  
ATOM   3970 2HD1 ILE B 245     -15.466 -24.912 -18.356  1.00  0.00           H  
ATOM   3971 3HD1 ILE B 245     -15.463 -26.392 -17.369  1.00  0.00           H  
ATOM   3972  N   THR B 246     -17.238 -29.545 -21.642  1.00  0.00           N  
ATOM   3973  CA  THR B 246     -18.444 -30.152 -22.159  1.00  0.00           C  
ATOM   3974  C   THR B 246     -19.215 -30.848 -21.064  1.00  0.00           C  
ATOM   3975  O   THR B 246     -18.632 -31.335 -20.090  1.00  0.00           O  
ATOM   3976  CB  THR B 246     -18.124 -31.168 -23.273  1.00  0.00           C  
ATOM   3977  OG1 THR B 246     -17.334 -32.222 -22.736  1.00  0.00           O  
ATOM   3978  CG2 THR B 246     -17.354 -30.497 -24.402  1.00  0.00           C  
ATOM   3979  H   THR B 246     -16.525 -30.085 -21.152  1.00  0.00           H  
ATOM   3980  HA  THR B 246     -19.085 -29.383 -22.572  1.00  0.00           H  
ATOM   3981  HB  THR B 246     -19.056 -31.580 -23.658  1.00  0.00           H  
ATOM   3982  HG1 THR B 246     -16.497 -31.859 -22.424  1.00  0.00           H  
ATOM   3983 1HG2 THR B 246     -17.139 -31.229 -25.179  1.00  0.00           H  
ATOM   3984 2HG2 THR B 246     -17.956 -29.687 -24.818  1.00  0.00           H  
ATOM   3985 3HG2 THR B 246     -16.417 -30.093 -24.021  1.00  0.00           H  
ATOM   3986  N   VAL B 247     -20.522 -30.922 -21.266  1.00  0.00           N  
ATOM   3987  CA  VAL B 247     -21.408 -31.646 -20.383  1.00  0.00           C  
ATOM   3988  C   VAL B 247     -22.060 -32.740 -21.219  1.00  0.00           C  
ATOM   3989  O   VAL B 247     -22.572 -32.456 -22.310  1.00  0.00           O  
ATOM   3990  CB  VAL B 247     -22.483 -30.731 -19.774  1.00  0.00           C  
ATOM   3991  CG1 VAL B 247     -23.382 -31.541 -18.832  1.00  0.00           C  
ATOM   3992  CG2 VAL B 247     -21.837 -29.590 -19.056  1.00  0.00           C  
ATOM   3993  H   VAL B 247     -20.905 -30.437 -22.063  1.00  0.00           H  
ATOM   3994  HA  VAL B 247     -20.831 -32.081 -19.582  1.00  0.00           H  
ATOM   3995  HB  VAL B 247     -23.118 -30.337 -20.568  1.00  0.00           H  
ATOM   3996 1HG1 VAL B 247     -24.144 -30.904 -18.408  1.00  0.00           H  
ATOM   3997 2HG1 VAL B 247     -23.855 -32.355 -19.371  1.00  0.00           H  
ATOM   3998 3HG1 VAL B 247     -22.773 -31.950 -18.029  1.00  0.00           H  
ATOM   3999 1HG2 VAL B 247     -22.611 -28.959 -18.640  1.00  0.00           H  
ATOM   4000 2HG2 VAL B 247     -21.213 -29.972 -18.263  1.00  0.00           H  
ATOM   4001 3HG2 VAL B 247     -21.231 -29.014 -19.753  1.00  0.00           H  
ATOM   4002  N   VAL B 248     -22.050 -33.976 -20.719  1.00  0.00           N  
ATOM   4003  CA  VAL B 248     -22.605 -35.096 -21.486  1.00  0.00           C  
ATOM   4004  C   VAL B 248     -23.836 -35.690 -20.814  1.00  0.00           C  
ATOM   4005  O   VAL B 248     -24.051 -35.511 -19.617  1.00  0.00           O  
ATOM   4006  CB  VAL B 248     -21.549 -36.212 -21.649  1.00  0.00           C  
ATOM   4007  CG1 VAL B 248     -20.344 -35.675 -22.376  1.00  0.00           C  
ATOM   4008  CG2 VAL B 248     -21.154 -36.771 -20.322  1.00  0.00           C  
ATOM   4009  H   VAL B 248     -21.598 -34.123 -19.816  1.00  0.00           H  
ATOM   4010  HA  VAL B 248     -22.892 -34.735 -22.474  1.00  0.00           H  
ATOM   4011  HB  VAL B 248     -21.976 -37.011 -22.251  1.00  0.00           H  
ATOM   4012 1HG1 VAL B 248     -19.632 -36.473 -22.486  1.00  0.00           H  
ATOM   4013 2HG1 VAL B 248     -20.638 -35.295 -23.354  1.00  0.00           H  
ATOM   4014 3HG1 VAL B 248     -19.893 -34.867 -21.791  1.00  0.00           H  
ATOM   4015 1HG2 VAL B 248     -20.426 -37.566 -20.462  1.00  0.00           H  
ATOM   4016 2HG2 VAL B 248     -20.715 -35.990 -19.728  1.00  0.00           H  
ATOM   4017 3HG2 VAL B 248     -22.043 -37.169 -19.829  1.00  0.00           H  
ATOM   4018  N   GLU B 249     -24.650 -36.402 -21.586  1.00  0.00           N  
ATOM   4019  CA  GLU B 249     -25.869 -36.987 -21.043  1.00  0.00           C  
ATOM   4020  C   GLU B 249     -25.633 -38.389 -20.488  1.00  0.00           C  
ATOM   4021  O   GLU B 249     -24.536 -38.704 -20.019  1.00  0.00           O  
ATOM   4022  OXT GLU B 249     -26.518 -39.199 -20.505  1.00  0.00           O  
ATOM   4023  CB  GLU B 249     -26.956 -37.003 -22.113  1.00  0.00           C  
ATOM   4024  CG  GLU B 249     -28.344 -37.291 -21.580  1.00  0.00           C  
ATOM   4025  CD  GLU B 249     -29.416 -37.137 -22.617  1.00  0.00           C  
ATOM   4026  OE1 GLU B 249     -29.097 -36.776 -23.724  1.00  0.00           O  
ATOM   4027  OE2 GLU B 249     -30.556 -37.398 -22.308  1.00  0.00           O  
ATOM   4028  H   GLU B 249     -24.435 -36.523 -22.566  1.00  0.00           H  
ATOM   4029  HA  GLU B 249     -26.218 -36.357 -20.221  1.00  0.00           H  
ATOM   4030 1HB  GLU B 249     -26.979 -36.045 -22.632  1.00  0.00           H  
ATOM   4031 2HB  GLU B 249     -26.725 -37.766 -22.852  1.00  0.00           H  
ATOM   4032 1HG  GLU B 249     -28.370 -38.306 -21.195  1.00  0.00           H  
ATOM   4033 2HG  GLU B 249     -28.548 -36.609 -20.748  1.00  0.00           H  
TER                                                                             
REMARK PDBinfo-LABEL:    1 BOINC Motif0226_ems_3hC_1017_0001_0001_0001__native
 
score -680.331
silent_score -680.331
time -1400.48
                             
