# Supplementary material for: Design of protein-binding proteins from the target structure alone
Source: Nature. 2022 Mar 24;605(7910):551–60. doi: 10.1038/s41586-022-04654-9 (PMC9117152; doi:10.1038/s41586-022-04654-9)
Supplement: Supplementary file 3 — Supplementary Code Design scripts and main pdb files. This compressed file is the main supplement and contains the following files: => cao_2021_protocol/ => design_models_final_combo_optimized/ => design_models_sequence/ => design_models_ssm_natives/ => ngs_analysis_scripts/ [file 41586_2022_4654_MOESM3_ESM.gz › supplemental_files/design_models_ssm_natives/PDGFR_ssm/mot_3d846c9d85e6025fdd308e635d10a743_0001_000000009_0001_38_47_H_._bcov_4helix_12293_0001_0001.pdb]

SSBOND     CYS B   89    CYS B  130                                       2.07  
SSBOND     CYS B  175    CYS B  231                                       2.06  
ATOM      1  N   ASP A   1     -12.016  -4.593  13.750  1.00  0.00           N  
ATOM      2  CA  ASP A   1     -13.128  -4.881  12.852  1.00  0.00           C  
ATOM      3  C   ASP A   1     -13.539  -3.661  12.054  1.00  0.00           C  
ATOM      4  O   ASP A   1     -14.399  -3.745  11.169  1.00  0.00           O  
ATOM      5  CB  ASP A   1     -14.333  -5.391  13.635  1.00  0.00           C  
ATOM      6  CG  ASP A   1     -14.049  -6.712  14.292  1.00  0.00           C  
ATOM      7  OD1 ASP A   1     -13.108  -7.345  13.883  1.00  0.00           O  
ATOM      8  OD2 ASP A   1     -14.762  -7.085  15.178  1.00  0.00           O  
ATOM      9 1H   ASP A   1     -12.199  -5.022  14.647  1.00  0.00           H  
ATOM     10 2H   ASP A   1     -11.169  -4.985  13.368  1.00  0.00           H  
ATOM     11 3H   ASP A   1     -11.901  -3.583  13.873  1.00  0.00           H  
ATOM     12  HA  ASP A   1     -12.814  -5.656  12.151  1.00  0.00           H  
ATOM     13 1HB  ASP A   1     -14.607  -4.661  14.400  1.00  0.00           H  
ATOM     14 2HB  ASP A   1     -15.187  -5.503  12.962  1.00  0.00           H  
ATOM     15  N   GLU A   2     -12.934  -2.521  12.358  1.00  0.00           N  
ATOM     16  CA  GLU A   2     -13.307  -1.264  11.714  1.00  0.00           C  
ATOM     17  C   GLU A   2     -13.063  -1.278  10.217  1.00  0.00           C  
ATOM     18  O   GLU A   2     -13.867  -0.766   9.445  1.00  0.00           O  
ATOM     19  CB  GLU A   2     -12.513  -0.128  12.354  1.00  0.00           C  
ATOM     20  CG  GLU A   2     -12.849   0.106  13.831  1.00  0.00           C  
ATOM     21  CD  GLU A   2     -12.167  -0.895  14.776  1.00  0.00           C  
ATOM     22  OE1 GLU A   2     -11.413  -1.745  14.299  1.00  0.00           O  
ATOM     23  OE2 GLU A   2     -12.415  -0.833  15.948  1.00  0.00           O  
ATOM     24  H   GLU A   2     -12.214  -2.491  13.081  1.00  0.00           H  
ATOM     25  HA  GLU A   2     -14.373  -1.097  11.883  1.00  0.00           H  
ATOM     26 1HB  GLU A   2     -11.446  -0.337  12.273  1.00  0.00           H  
ATOM     27 2HB  GLU A   2     -12.705   0.798  11.810  1.00  0.00           H  
ATOM     28 1HG  GLU A   2     -12.538   1.115  14.105  1.00  0.00           H  
ATOM     29 2HG  GLU A   2     -13.928   0.042  13.960  1.00  0.00           H  
ATOM     30  N   LEU A   3     -11.965  -1.883   9.795  1.00  0.00           N  
ATOM     31  CA  LEU A   3     -11.651  -1.915   8.382  1.00  0.00           C  
ATOM     32  C   LEU A   3     -12.621  -2.789   7.630  1.00  0.00           C  
ATOM     33  O   LEU A   3     -13.011  -2.488   6.500  1.00  0.00           O  
ATOM     34  CB  LEU A   3     -10.273  -2.511   8.201  1.00  0.00           C  
ATOM     35  CG  LEU A   3      -9.108  -1.727   8.687  1.00  0.00           C  
ATOM     36  CD1 LEU A   3      -7.961  -2.616   8.638  1.00  0.00           C  
ATOM     37  CD2 LEU A   3      -8.875  -0.566   7.784  1.00  0.00           C  
ATOM     38  H   LEU A   3     -11.340  -2.291  10.472  1.00  0.00           H  
ATOM     39  HA  LEU A   3     -11.712  -0.906   7.983  1.00  0.00           H  
ATOM     40 1HB  LEU A   3     -10.252  -3.481   8.686  1.00  0.00           H  
ATOM     41 2HB  LEU A   3     -10.118  -2.667   7.137  1.00  0.00           H  
ATOM     42  HG  LEU A   3      -9.257  -1.382   9.710  1.00  0.00           H  
ATOM     43 1HD1 LEU A   3      -7.086  -2.093   8.959  1.00  0.00           H  
ATOM     44 2HD1 LEU A   3      -8.128  -3.472   9.290  1.00  0.00           H  
ATOM     45 3HD1 LEU A   3      -7.826  -2.961   7.628  1.00  0.00           H  
ATOM     46 1HD2 LEU A   3      -7.993  -0.025   8.090  1.00  0.00           H  
ATOM     47 2HD2 LEU A   3      -8.738  -0.948   6.807  1.00  0.00           H  
ATOM     48 3HD2 LEU A   3      -9.714   0.100   7.784  1.00  0.00           H  
ATOM     49  N   ARG A   4     -12.999  -3.896   8.258  1.00  0.00           N  
ATOM     50  CA  ARG A   4     -13.872  -4.865   7.635  1.00  0.00           C  
ATOM     51  C   ARG A   4     -15.241  -4.246   7.436  1.00  0.00           C  
ATOM     52  O   ARG A   4     -15.852  -4.431   6.382  1.00  0.00           O  
ATOM     53  CB  ARG A   4     -13.919  -6.130   8.474  1.00  0.00           C  
ATOM     54  CG  ARG A   4     -14.664  -7.305   7.876  1.00  0.00           C  
ATOM     55  CD  ARG A   4     -14.501  -8.518   8.722  1.00  0.00           C  
ATOM     56  NE  ARG A   4     -15.124  -8.350  10.008  1.00  0.00           N  
ATOM     57  CZ  ARG A   4     -14.849  -9.054  11.135  1.00  0.00           C  
ATOM     58  NH1 ARG A   4     -13.928 -10.019  11.176  1.00  0.00           N  
ATOM     59  NH2 ARG A   4     -15.526  -8.760  12.234  1.00  0.00           N  
ATOM     60  H   ARG A   4     -12.646  -4.061   9.188  1.00  0.00           H  
ATOM     61  HA  ARG A   4     -13.475  -5.125   6.657  1.00  0.00           H  
ATOM     62 1HB  ARG A   4     -12.902  -6.461   8.679  1.00  0.00           H  
ATOM     63 2HB  ARG A   4     -14.384  -5.896   9.435  1.00  0.00           H  
ATOM     64 1HG  ARG A   4     -15.728  -7.069   7.795  1.00  0.00           H  
ATOM     65 2HG  ARG A   4     -14.259  -7.527   6.890  1.00  0.00           H  
ATOM     66 1HD  ARG A   4     -14.959  -9.373   8.226  1.00  0.00           H  
ATOM     67 2HD  ARG A   4     -13.435  -8.705   8.876  1.00  0.00           H  
ATOM     68  HE  ARG A   4     -15.831  -7.630  10.073  1.00  0.00           H  
ATOM     69 1HH1 ARG A   4     -13.355 -10.299  10.355  1.00  0.00           H  
ATOM     70 2HH1 ARG A   4     -13.759 -10.501  12.048  1.00  0.00           H  
ATOM     71 1HH2 ARG A   4     -16.220  -8.027  12.222  1.00  0.00           H  
ATOM     72 2HH2 ARG A   4     -15.330  -9.247  13.102  1.00  0.00           H  
ATOM     73  N   GLU A   5     -15.711  -3.485   8.433  1.00  0.00           N  
ATOM     74  CA  GLU A   5     -16.998  -2.812   8.325  1.00  0.00           C  
ATOM     75  C   GLU A   5     -16.970  -1.642   7.340  1.00  0.00           C  
ATOM     76  O   GLU A   5     -17.936  -1.441   6.597  1.00  0.00           O  
ATOM     77  CB  GLU A   5     -17.478  -2.368   9.708  1.00  0.00           C  
ATOM     78  CG  GLU A   5     -17.937  -3.533  10.583  1.00  0.00           C  
ATOM     79  CD  GLU A   5     -19.178  -4.170  10.001  1.00  0.00           C  
ATOM     80  OE1 GLU A   5     -20.167  -3.489   9.903  1.00  0.00           O  
ATOM     81  OE2 GLU A   5     -19.132  -5.308   9.600  1.00  0.00           O  
ATOM     82  H   GLU A   5     -15.180  -3.413   9.306  1.00  0.00           H  
ATOM     83  HA  GLU A   5     -17.719  -3.536   7.950  1.00  0.00           H  
ATOM     84 1HB  GLU A   5     -16.661  -1.857  10.225  1.00  0.00           H  
ATOM     85 2HB  GLU A   5     -18.301  -1.662   9.605  1.00  0.00           H  
ATOM     86 1HG  GLU A   5     -17.139  -4.277  10.636  1.00  0.00           H  
ATOM     87 2HG  GLU A   5     -18.140  -3.175  11.591  1.00  0.00           H  
ATOM     88  N   ILE A   6     -15.865  -0.884   7.267  1.00  0.00           N  
ATOM     89  CA  ILE A   6     -15.836   0.223   6.315  1.00  0.00           C  
ATOM     90  C   ILE A   6     -15.862  -0.368   4.918  1.00  0.00           C  
ATOM     91  O   ILE A   6     -16.580   0.132   4.048  1.00  0.00           O  
ATOM     92  CB  ILE A   6     -14.587   1.120   6.431  1.00  0.00           C  
ATOM     93  CG1 ILE A   6     -14.559   1.880   7.757  1.00  0.00           C  
ATOM     94  CG2 ILE A   6     -14.654   2.180   5.256  1.00  0.00           C  
ATOM     95  CD1 ILE A   6     -13.185   2.493   8.064  1.00  0.00           C  
ATOM     96  H   ILE A   6     -15.085  -1.034   7.915  1.00  0.00           H  
ATOM     97  HA  ILE A   6     -16.725   0.834   6.451  1.00  0.00           H  
ATOM     98  HB  ILE A   6     -13.689   0.524   6.366  1.00  0.00           H  
ATOM     99 1HG1 ILE A   6     -15.287   2.691   7.714  1.00  0.00           H  
ATOM    100 2HG1 ILE A   6     -14.841   1.216   8.559  1.00  0.00           H  
ATOM    101 1HG2 ILE A   6     -13.807   2.846   5.293  1.00  0.00           H  
ATOM    102 2HG2 ILE A   6     -14.660   1.693   4.286  1.00  0.00           H  
ATOM    103 3HG2 ILE A   6     -15.564   2.774   5.350  1.00  0.00           H  
ATOM    104 1HD1 ILE A   6     -13.233   3.028   9.014  1.00  0.00           H  
ATOM    105 2HD1 ILE A   6     -12.444   1.697   8.133  1.00  0.00           H  
ATOM    106 3HD1 ILE A   6     -12.893   3.183   7.290  1.00  0.00           H  
ATOM    107  N   LEU A   7     -15.062  -1.411   4.679  1.00  0.00           N  
ATOM    108  CA  LEU A   7     -15.035  -2.012   3.368  1.00  0.00           C  
ATOM    109  C   LEU A   7     -16.331  -2.713   3.021  1.00  0.00           C  
ATOM    110  O   LEU A   7     -16.792  -2.595   1.885  1.00  0.00           O  
ATOM    111  CB  LEU A   7     -13.861  -2.971   3.240  1.00  0.00           C  
ATOM    112  CG  LEU A   7     -13.702  -3.695   1.875  1.00  0.00           C  
ATOM    113  CD1 LEU A   7     -13.630  -2.760   0.705  1.00  0.00           C  
ATOM    114  CD2 LEU A   7     -12.426  -4.431   1.906  1.00  0.00           C  
ATOM    115  H   LEU A   7     -14.452  -1.784   5.414  1.00  0.00           H  
ATOM    116  HA  LEU A   7     -14.890  -1.209   2.655  1.00  0.00           H  
ATOM    117 1HB  LEU A   7     -12.955  -2.475   3.500  1.00  0.00           H  
ATOM    118 2HB  LEU A   7     -14.006  -3.744   3.994  1.00  0.00           H  
ATOM    119  HG  LEU A   7     -14.538  -4.373   1.724  1.00  0.00           H  
ATOM    120 1HD1 LEU A   7     -13.492  -3.360  -0.178  1.00  0.00           H  
ATOM    121 2HD1 LEU A   7     -14.548  -2.185   0.606  1.00  0.00           H  
ATOM    122 3HD1 LEU A   7     -12.809  -2.096   0.796  1.00  0.00           H  
ATOM    123 1HD2 LEU A   7     -12.326  -4.940   0.977  1.00  0.00           H  
ATOM    124 2HD2 LEU A   7     -11.591  -3.750   2.044  1.00  0.00           H  
ATOM    125 3HD2 LEU A   7     -12.447  -5.121   2.699  1.00  0.00           H  
ATOM    126  N   ARG A   8     -16.942  -3.438   3.961  1.00  0.00           N  
ATOM    127  CA  ARG A   8     -18.188  -4.099   3.642  1.00  0.00           C  
ATOM    128  C   ARG A   8     -19.235  -3.075   3.237  1.00  0.00           C  
ATOM    129  O   ARG A   8     -19.915  -3.260   2.225  1.00  0.00           O  
ATOM    130  CB  ARG A   8     -18.696  -4.916   4.823  1.00  0.00           C  
ATOM    131  CG  ARG A   8     -20.004  -5.675   4.564  1.00  0.00           C  
ATOM    132  CD  ARG A   8     -20.492  -6.450   5.768  1.00  0.00           C  
ATOM    133  NE  ARG A   8     -20.889  -5.587   6.910  1.00  0.00           N  
ATOM    134  CZ  ARG A   8     -22.070  -4.907   7.019  1.00  0.00           C  
ATOM    135  NH1 ARG A   8     -23.000  -4.950   6.072  1.00  0.00           N  
ATOM    136  NH2 ARG A   8     -22.299  -4.179   8.103  1.00  0.00           N  
ATOM    137  H   ARG A   8     -16.532  -3.569   4.888  1.00  0.00           H  
ATOM    138  HA  ARG A   8     -18.024  -4.765   2.803  1.00  0.00           H  
ATOM    139 1HB  ARG A   8     -17.939  -5.641   5.112  1.00  0.00           H  
ATOM    140 2HB  ARG A   8     -18.852  -4.255   5.678  1.00  0.00           H  
ATOM    141 1HG  ARG A   8     -20.781  -4.965   4.282  1.00  0.00           H  
ATOM    142 2HG  ARG A   8     -19.857  -6.377   3.744  1.00  0.00           H  
ATOM    143 1HD  ARG A   8     -21.352  -7.054   5.478  1.00  0.00           H  
ATOM    144 2HD  ARG A   8     -19.692  -7.108   6.108  1.00  0.00           H  
ATOM    145  HE  ARG A   8     -20.230  -5.514   7.718  1.00  0.00           H  
ATOM    146 1HH1 ARG A   8     -22.877  -5.474   5.195  1.00  0.00           H  
ATOM    147 2HH1 ARG A   8     -23.856  -4.431   6.182  1.00  0.00           H  
ATOM    148 1HH2 ARG A   8     -21.576  -4.108   8.842  1.00  0.00           H  
ATOM    149 2HH2 ARG A   8     -23.159  -3.670   8.201  1.00  0.00           H  
ATOM    150  N   GLU A   9     -19.359  -1.977   3.994  1.00  0.00           N  
ATOM    151  CA  GLU A   9     -20.356  -0.985   3.640  1.00  0.00           C  
ATOM    152  C   GLU A   9     -20.016  -0.332   2.301  1.00  0.00           C  
ATOM    153  O   GLU A   9     -20.906  -0.146   1.464  1.00  0.00           O  
ATOM    154  CB  GLU A   9     -20.482   0.083   4.725  1.00  0.00           C  
ATOM    155  CG  GLU A   9     -21.624   1.079   4.480  1.00  0.00           C  
ATOM    156  CD  GLU A   9     -21.747   2.137   5.547  1.00  0.00           C  
ATOM    157  OE1 GLU A   9     -20.985   2.112   6.475  1.00  0.00           O  
ATOM    158  OE2 GLU A   9     -22.616   2.985   5.426  1.00  0.00           O  
ATOM    159  H   GLU A   9     -18.781  -1.840   4.831  1.00  0.00           H  
ATOM    160  HA  GLU A   9     -21.319  -1.488   3.540  1.00  0.00           H  
ATOM    161 1HB  GLU A   9     -20.647  -0.400   5.689  1.00  0.00           H  
ATOM    162 2HB  GLU A   9     -19.542   0.635   4.799  1.00  0.00           H  
ATOM    163 1HG  GLU A   9     -21.477   1.551   3.523  1.00  0.00           H  
ATOM    164 2HG  GLU A   9     -22.556   0.519   4.426  1.00  0.00           H  
ATOM    165  N   ALA A  10     -18.724  -0.006   2.085  1.00  0.00           N  
ATOM    166  CA  ALA A  10     -18.284   0.639   0.858  1.00  0.00           C  
ATOM    167  C   ALA A  10     -18.572  -0.218  -0.361  1.00  0.00           C  
ATOM    168  O   ALA A  10     -19.017   0.308  -1.388  1.00  0.00           O  
ATOM    169  CB  ALA A  10     -16.789   0.897   0.918  1.00  0.00           C  
ATOM    170  H   ALA A  10     -18.025  -0.163   2.816  1.00  0.00           H  
ATOM    171  HA  ALA A  10     -18.816   1.579   0.762  1.00  0.00           H  
ATOM    172 1HB  ALA A  10     -16.499   1.396   0.020  1.00  0.00           H  
ATOM    173 2HB  ALA A  10     -16.547   1.506   1.767  1.00  0.00           H  
ATOM    174 3HB  ALA A  10     -16.264  -0.047   1.002  1.00  0.00           H  
ATOM    175  N   LEU A  11     -18.374  -1.538  -0.222  1.00  0.00           N  
ATOM    176  CA  LEU A  11     -18.606  -2.528  -1.267  1.00  0.00           C  
ATOM    177  C   LEU A  11     -20.073  -2.680  -1.601  1.00  0.00           C  
ATOM    178  O   LEU A  11     -20.445  -2.705  -2.777  1.00  0.00           O  
ATOM    179  CB  LEU A  11     -18.046  -3.889  -0.809  1.00  0.00           C  
ATOM    180  CG  LEU A  11     -18.240  -5.136  -1.743  1.00  0.00           C  
ATOM    181  CD1 LEU A  11     -17.605  -4.922  -3.092  1.00  0.00           C  
ATOM    182  CD2 LEU A  11     -17.603  -6.334  -1.051  1.00  0.00           C  
ATOM    183  H   LEU A  11     -17.966  -1.871   0.657  1.00  0.00           H  
ATOM    184  HA  LEU A  11     -18.081  -2.202  -2.157  1.00  0.00           H  
ATOM    185 1HB  LEU A  11     -16.975  -3.768  -0.633  1.00  0.00           H  
ATOM    186 2HB  LEU A  11     -18.508  -4.129   0.149  1.00  0.00           H  
ATOM    187  HG  LEU A  11     -19.306  -5.318  -1.897  1.00  0.00           H  
ATOM    188 1HD1 LEU A  11     -17.746  -5.807  -3.711  1.00  0.00           H  
ATOM    189 2HD1 LEU A  11     -18.049  -4.066  -3.595  1.00  0.00           H  
ATOM    190 3HD1 LEU A  11     -16.581  -4.765  -2.946  1.00  0.00           H  
ATOM    191 1HD2 LEU A  11     -17.726  -7.226  -1.665  1.00  0.00           H  
ATOM    192 2HD2 LEU A  11     -16.541  -6.136  -0.893  1.00  0.00           H  
ATOM    193 3HD2 LEU A  11     -18.088  -6.485  -0.093  1.00  0.00           H  
ATOM    194  N   GLU A  12     -20.920  -2.758  -0.577  1.00  0.00           N  
ATOM    195  CA  GLU A  12     -22.349  -2.906  -0.792  1.00  0.00           C  
ATOM    196  C   GLU A  12     -22.939  -1.674  -1.474  1.00  0.00           C  
ATOM    197  O   GLU A  12     -23.822  -1.790  -2.326  1.00  0.00           O  
ATOM    198  CB  GLU A  12     -23.055  -3.149   0.543  1.00  0.00           C  
ATOM    199  CG  GLU A  12     -22.768  -4.515   1.186  1.00  0.00           C  
ATOM    200  CD  GLU A  12     -23.347  -4.622   2.572  1.00  0.00           C  
ATOM    201  OE1 GLU A  12     -23.953  -3.661   2.996  1.00  0.00           O  
ATOM    202  OE2 GLU A  12     -23.161  -5.640   3.219  1.00  0.00           O  
ATOM    203  H   GLU A  12     -20.557  -2.765   0.384  1.00  0.00           H  
ATOM    204  HA  GLU A  12     -22.512  -3.767  -1.439  1.00  0.00           H  
ATOM    205 1HB  GLU A  12     -22.741  -2.378   1.253  1.00  0.00           H  
ATOM    206 2HB  GLU A  12     -24.131  -3.052   0.409  1.00  0.00           H  
ATOM    207 1HG  GLU A  12     -23.208  -5.290   0.561  1.00  0.00           H  
ATOM    208 2HG  GLU A  12     -21.696  -4.686   1.220  1.00  0.00           H  
ATOM    209  N   LYS A  13     -22.443  -0.490  -1.106  1.00  0.00           N  
ATOM    210  CA  LYS A  13     -22.949   0.752  -1.670  1.00  0.00           C  
ATOM    211  C   LYS A  13     -22.222   1.262  -2.917  1.00  0.00           C  
ATOM    212  O   LYS A  13     -22.817   1.997  -3.707  1.00  0.00           O  
ATOM    213  CB  LYS A  13     -22.930   1.833  -0.593  1.00  0.00           C  
ATOM    214  CG  LYS A  13     -23.928   1.574   0.524  1.00  0.00           C  
ATOM    215  CD  LYS A  13     -23.895   2.650   1.597  1.00  0.00           C  
ATOM    216  CE  LYS A  13     -24.968   2.383   2.654  1.00  0.00           C  
ATOM    217  NZ  LYS A  13     -24.916   3.352   3.781  1.00  0.00           N  
ATOM    218  H   LYS A  13     -21.740  -0.458  -0.359  1.00  0.00           H  
ATOM    219  HA  LYS A  13     -23.986   0.580  -1.955  1.00  0.00           H  
ATOM    220 1HB  LYS A  13     -21.931   1.882  -0.149  1.00  0.00           H  
ATOM    221 2HB  LYS A  13     -23.144   2.802  -1.040  1.00  0.00           H  
ATOM    222 1HG  LYS A  13     -24.930   1.512   0.103  1.00  0.00           H  
ATOM    223 2HG  LYS A  13     -23.689   0.612   0.988  1.00  0.00           H  
ATOM    224 1HD  LYS A  13     -22.915   2.667   2.074  1.00  0.00           H  
ATOM    225 2HD  LYS A  13     -24.072   3.625   1.145  1.00  0.00           H  
ATOM    226 1HE  LYS A  13     -25.944   2.455   2.178  1.00  0.00           H  
ATOM    227 2HE  LYS A  13     -24.841   1.375   3.052  1.00  0.00           H  
ATOM    228 1HZ  LYS A  13     -25.643   3.141   4.444  1.00  0.00           H  
ATOM    229 2HZ  LYS A  13     -24.002   3.271   4.261  1.00  0.00           H  
ATOM    230 3HZ  LYS A  13     -25.037   4.291   3.441  1.00  0.00           H  
ATOM    231  N   GLY A  14     -20.948   0.896  -3.106  1.00  0.00           N  
ATOM    232  CA  GLY A  14     -20.165   1.423  -4.221  1.00  0.00           C  
ATOM    233  C   GLY A  14     -19.770   2.862  -3.904  1.00  0.00           C  
ATOM    234  O   GLY A  14     -19.709   3.717  -4.790  1.00  0.00           O  
ATOM    235  H   GLY A  14     -20.486   0.284  -2.441  1.00  0.00           H  
ATOM    236 1HA  GLY A  14     -19.273   0.812  -4.358  1.00  0.00           H  
ATOM    237 2HA  GLY A  14     -20.747   1.381  -5.138  1.00  0.00           H  
ATOM    238  N   ASP A  15     -19.586   3.131  -2.611  1.00  0.00           N  
ATOM    239  CA  ASP A  15     -19.287   4.460  -2.096  1.00  0.00           C  
ATOM    240  C   ASP A  15     -17.779   4.776  -1.996  1.00  0.00           C  
ATOM    241  O   ASP A  15     -17.093   4.201  -1.137  1.00  0.00           O  
ATOM    242  CB  ASP A  15     -19.962   4.630  -0.737  1.00  0.00           C  
ATOM    243  CG  ASP A  15     -19.783   6.014  -0.109  1.00  0.00           C  
ATOM    244  OD1 ASP A  15     -18.736   6.620  -0.317  1.00  0.00           O  
ATOM    245  OD2 ASP A  15     -20.679   6.462   0.567  1.00  0.00           O  
ATOM    246  H   ASP A  15     -19.610   2.325  -1.983  1.00  0.00           H  
ATOM    247  HA  ASP A  15     -19.785   5.151  -2.762  1.00  0.00           H  
ATOM    248 1HB  ASP A  15     -21.030   4.427  -0.838  1.00  0.00           H  
ATOM    249 2HB  ASP A  15     -19.560   3.891  -0.073  1.00  0.00           H  
ATOM    250  N   PRO A  16     -17.225   5.664  -2.856  1.00  0.00           N  
ATOM    251  CA  PRO A  16     -15.820   6.008  -2.936  1.00  0.00           C  
ATOM    252  C   PRO A  16     -15.302   6.773  -1.719  1.00  0.00           C  
ATOM    253  O   PRO A  16     -14.092   6.823  -1.499  1.00  0.00           O  
ATOM    254  CB  PRO A  16     -15.756   6.865  -4.210  1.00  0.00           C  
ATOM    255  CG  PRO A  16     -17.126   7.469  -4.347  1.00  0.00           C  
ATOM    256  CD  PRO A  16     -18.077   6.440  -3.802  1.00  0.00           C  
ATOM    257  HA  PRO A  16     -15.243   5.077  -3.074  1.00  0.00           H  
ATOM    258 1HB  PRO A  16     -15.001   7.649  -4.096  1.00  0.00           H  
ATOM    259 2HB  PRO A  16     -15.463   6.249  -5.073  1.00  0.00           H  
ATOM    260 1HG  PRO A  16     -17.172   8.426  -3.799  1.00  0.00           H  
ATOM    261 2HG  PRO A  16     -17.328   7.703  -5.405  1.00  0.00           H  
ATOM    262 1HD  PRO A  16     -18.870   6.990  -3.268  1.00  0.00           H  
ATOM    263 2HD  PRO A  16     -18.461   5.804  -4.612  1.00  0.00           H  
ATOM    264  N   GLU A  17     -16.203   7.393  -0.937  1.00  0.00           N  
ATOM    265  CA  GLU A  17     -15.755   8.165   0.216  1.00  0.00           C  
ATOM    266  C   GLU A  17     -15.487   7.194   1.336  1.00  0.00           C  
ATOM    267  O   GLU A  17     -14.543   7.373   2.113  1.00  0.00           O  
ATOM    268  CB  GLU A  17     -16.766   9.242   0.616  1.00  0.00           C  
ATOM    269  CG  GLU A  17     -16.899  10.392  -0.402  1.00  0.00           C  
ATOM    270  CD  GLU A  17     -15.627  11.235  -0.530  1.00  0.00           C  
ATOM    271  OE1 GLU A  17     -15.115  11.677   0.475  1.00  0.00           O  
ATOM    272  OE2 GLU A  17     -15.169  11.420  -1.630  1.00  0.00           O  
ATOM    273  H   GLU A  17     -17.211   7.293  -1.086  1.00  0.00           H  
ATOM    274  HA  GLU A  17     -14.821   8.666  -0.035  1.00  0.00           H  
ATOM    275 1HB  GLU A  17     -17.750   8.785   0.736  1.00  0.00           H  
ATOM    276 2HB  GLU A  17     -16.482   9.669   1.576  1.00  0.00           H  
ATOM    277 1HG  GLU A  17     -17.135   9.965  -1.377  1.00  0.00           H  
ATOM    278 2HG  GLU A  17     -17.728  11.033  -0.106  1.00  0.00           H  
ATOM    279  N   LEU A  18     -16.300   6.137   1.393  1.00  0.00           N  
ATOM    280  CA  LEU A  18     -16.061   5.110   2.392  1.00  0.00           C  
ATOM    281  C   LEU A  18     -14.784   4.380   2.018  1.00  0.00           C  
ATOM    282  O   LEU A  18     -14.001   4.014   2.895  1.00  0.00           O  
ATOM    283  CB  LEU A  18     -17.227   4.132   2.528  1.00  0.00           C  
ATOM    284  CG  LEU A  18     -18.528   4.667   3.151  1.00  0.00           C  
ATOM    285  CD1 LEU A  18     -19.595   3.597   3.042  1.00  0.00           C  
ATOM    286  CD2 LEU A  18     -18.308   5.007   4.634  1.00  0.00           C  
ATOM    287  H   LEU A  18     -17.096   6.100   0.733  1.00  0.00           H  
ATOM    288  HA  LEU A  18     -15.886   5.589   3.349  1.00  0.00           H  
ATOM    289 1HB  LEU A  18     -17.470   3.769   1.530  1.00  0.00           H  
ATOM    290 2HB  LEU A  18     -16.899   3.293   3.136  1.00  0.00           H  
ATOM    291  HG  LEU A  18     -18.861   5.557   2.610  1.00  0.00           H  
ATOM    292 1HD1 LEU A  18     -20.522   3.967   3.482  1.00  0.00           H  
ATOM    293 2HD1 LEU A  18     -19.778   3.337   2.026  1.00  0.00           H  
ATOM    294 3HD1 LEU A  18     -19.264   2.715   3.581  1.00  0.00           H  
ATOM    295 1HD2 LEU A  18     -19.245   5.365   5.061  1.00  0.00           H  
ATOM    296 2HD2 LEU A  18     -17.989   4.110   5.169  1.00  0.00           H  
ATOM    297 3HD2 LEU A  18     -17.555   5.779   4.751  1.00  0.00           H  
ATOM    298  N   VAL A  19     -14.532   4.219   0.714  1.00  0.00           N  
ATOM    299  CA  VAL A  19     -13.301   3.557   0.331  1.00  0.00           C  
ATOM    300  C   VAL A  19     -12.124   4.455   0.724  1.00  0.00           C  
ATOM    301  O   VAL A  19     -11.097   3.951   1.187  1.00  0.00           O  
ATOM    302  CB  VAL A  19     -13.224   3.223  -1.165  1.00  0.00           C  
ATOM    303  CG1 VAL A  19     -11.868   2.673  -1.448  1.00  0.00           C  
ATOM    304  CG2 VAL A  19     -14.271   2.210  -1.520  1.00  0.00           C  
ATOM    305  H   VAL A  19     -15.227   4.515   0.022  1.00  0.00           H  
ATOM    306  HA  VAL A  19     -13.227   2.622   0.881  1.00  0.00           H  
ATOM    307  HB  VAL A  19     -13.365   4.122  -1.764  1.00  0.00           H  
ATOM    308 1HG1 VAL A  19     -11.794   2.384  -2.463  1.00  0.00           H  
ATOM    309 2HG1 VAL A  19     -11.076   3.381  -1.220  1.00  0.00           H  
ATOM    310 3HG1 VAL A  19     -11.773   1.821  -0.832  1.00  0.00           H  
ATOM    311 1HG2 VAL A  19     -14.199   1.967  -2.579  1.00  0.00           H  
ATOM    312 2HG2 VAL A  19     -14.127   1.307  -0.927  1.00  0.00           H  
ATOM    313 3HG2 VAL A  19     -15.239   2.627  -1.320  1.00  0.00           H  
ATOM    314  N   LYS A  20     -12.225   5.767   0.498  1.00  0.00           N  
ATOM    315  CA  LYS A  20     -11.150   6.659   0.894  1.00  0.00           C  
ATOM    316  C   LYS A  20     -10.853   6.556   2.394  1.00  0.00           C  
ATOM    317  O   LYS A  20      -9.680   6.522   2.780  1.00  0.00           O  
ATOM    318  CB  LYS A  20     -11.478   8.099   0.534  1.00  0.00           C  
ATOM    319  CG  LYS A  20     -10.373   9.086   0.851  1.00  0.00           C  
ATOM    320  CD  LYS A  20     -10.643  10.458   0.230  1.00  0.00           C  
ATOM    321  CE  LYS A  20     -11.743  11.246   0.951  1.00  0.00           C  
ATOM    322  NZ  LYS A  20     -11.909  12.622   0.374  1.00  0.00           N  
ATOM    323  H   LYS A  20     -13.051   6.150   0.028  1.00  0.00           H  
ATOM    324  HA  LYS A  20     -10.249   6.366   0.354  1.00  0.00           H  
ATOM    325 1HB  LYS A  20     -11.730   8.172  -0.513  1.00  0.00           H  
ATOM    326 2HB  LYS A  20     -12.361   8.397   1.093  1.00  0.00           H  
ATOM    327 1HG  LYS A  20     -10.288   9.200   1.935  1.00  0.00           H  
ATOM    328 2HG  LYS A  20      -9.422   8.705   0.470  1.00  0.00           H  
ATOM    329 1HD  LYS A  20      -9.733  11.038   0.264  1.00  0.00           H  
ATOM    330 2HD  LYS A  20     -10.923  10.335  -0.816  1.00  0.00           H  
ATOM    331 1HE  LYS A  20     -12.690  10.717   0.859  1.00  0.00           H  
ATOM    332 2HE  LYS A  20     -11.486  11.335   2.005  1.00  0.00           H  
ATOM    333 1HZ  LYS A  20     -12.641  13.106   0.869  1.00  0.00           H  
ATOM    334 2HZ  LYS A  20     -11.019  13.169   0.451  1.00  0.00           H  
ATOM    335 3HZ  LYS A  20     -12.160  12.550  -0.598  1.00  0.00           H  
ATOM    336  N   GLU A  21     -11.908   6.514   3.240  1.00  0.00           N  
ATOM    337  CA  GLU A  21     -11.714   6.387   4.689  1.00  0.00           C  
ATOM    338  C   GLU A  21     -10.989   5.090   5.010  1.00  0.00           C  
ATOM    339  O   GLU A  21     -10.086   5.059   5.858  1.00  0.00           O  
ATOM    340  CB  GLU A  21     -13.043   6.415   5.450  1.00  0.00           C  
ATOM    341  CG  GLU A  21     -12.870   6.340   6.982  1.00  0.00           C  
ATOM    342  CD  GLU A  21     -14.159   6.409   7.751  1.00  0.00           C  
ATOM    343  OE1 GLU A  21     -15.174   6.690   7.163  1.00  0.00           O  
ATOM    344  OE2 GLU A  21     -14.127   6.168   8.933  1.00  0.00           O  
ATOM    345  H   GLU A  21     -12.856   6.614   2.863  1.00  0.00           H  
ATOM    346  HA  GLU A  21     -11.101   7.220   5.030  1.00  0.00           H  
ATOM    347 1HB  GLU A  21     -13.585   7.327   5.205  1.00  0.00           H  
ATOM    348 2HB  GLU A  21     -13.663   5.571   5.134  1.00  0.00           H  
ATOM    349 1HG  GLU A  21     -12.359   5.422   7.246  1.00  0.00           H  
ATOM    350 2HG  GLU A  21     -12.230   7.166   7.292  1.00  0.00           H  
ATOM    351  N   LEU A  22     -11.364   4.021   4.312  1.00  0.00           N  
ATOM    352  CA  LEU A  22     -10.742   2.730   4.488  1.00  0.00           C  
ATOM    353  C   LEU A  22      -9.259   2.813   4.174  1.00  0.00           C  
ATOM    354  O   LEU A  22      -8.451   2.334   4.961  1.00  0.00           O  
ATOM    355  CB  LEU A  22     -11.409   1.731   3.547  1.00  0.00           C  
ATOM    356  CG  LEU A  22     -10.910   0.348   3.477  1.00  0.00           C  
ATOM    357  CD1 LEU A  22     -11.035  -0.378   4.803  1.00  0.00           C  
ATOM    358  CD2 LEU A  22     -11.703  -0.314   2.441  1.00  0.00           C  
ATOM    359  H   LEU A  22     -12.161   4.106   3.671  1.00  0.00           H  
ATOM    360  HA  LEU A  22     -10.875   2.427   5.524  1.00  0.00           H  
ATOM    361 1HB  LEU A  22     -12.442   1.687   3.769  1.00  0.00           H  
ATOM    362 2HB  LEU A  22     -11.318   2.107   2.559  1.00  0.00           H  
ATOM    363  HG  LEU A  22      -9.878   0.361   3.193  1.00  0.00           H  
ATOM    364 1HD1 LEU A  22     -10.664  -1.397   4.704  1.00  0.00           H  
ATOM    365 2HD1 LEU A  22     -10.457   0.138   5.549  1.00  0.00           H  
ATOM    366 3HD1 LEU A  22     -12.071  -0.410   5.109  1.00  0.00           H  
ATOM    367 1HD2 LEU A  22     -11.347  -1.327   2.335  1.00  0.00           H  
ATOM    368 2HD2 LEU A  22     -12.740  -0.303   2.738  1.00  0.00           H  
ATOM    369 3HD2 LEU A  22     -11.612   0.206   1.506  1.00  0.00           H  
ATOM    370  N   LEU A  23      -8.894   3.454   3.057  1.00  0.00           N  
ATOM    371  CA  LEU A  23      -7.488   3.589   2.688  1.00  0.00           C  
ATOM    372  C   LEU A  23      -6.698   4.425   3.672  1.00  0.00           C  
ATOM    373  O   LEU A  23      -5.556   4.076   3.994  1.00  0.00           O  
ATOM    374  CB  LEU A  23      -7.380   4.198   1.289  1.00  0.00           C  
ATOM    375  CG  LEU A  23      -7.797   3.280   0.143  1.00  0.00           C  
ATOM    376  CD1 LEU A  23      -7.963   4.092  -1.123  1.00  0.00           C  
ATOM    377  CD2 LEU A  23      -6.686   2.190  -0.078  1.00  0.00           C  
ATOM    378  H   LEU A  23      -9.628   3.800   2.430  1.00  0.00           H  
ATOM    379  HA  LEU A  23      -7.048   2.612   2.681  1.00  0.00           H  
ATOM    380 1HB  LEU A  23      -8.014   5.084   1.254  1.00  0.00           H  
ATOM    381 2HB  LEU A  23      -6.348   4.505   1.120  1.00  0.00           H  
ATOM    382  HG  LEU A  23      -8.749   2.814   0.385  1.00  0.00           H  
ATOM    383 1HD1 LEU A  23      -8.273   3.444  -1.923  1.00  0.00           H  
ATOM    384 2HD1 LEU A  23      -8.730   4.848  -0.966  1.00  0.00           H  
ATOM    385 3HD1 LEU A  23      -7.027   4.574  -1.379  1.00  0.00           H  
ATOM    386 1HD2 LEU A  23      -6.967   1.547  -0.886  1.00  0.00           H  
ATOM    387 2HD2 LEU A  23      -5.741   2.678  -0.324  1.00  0.00           H  
ATOM    388 3HD2 LEU A  23      -6.549   1.585   0.803  1.00  0.00           H  
ATOM    389  N   GLU A  24      -7.284   5.501   4.197  1.00  0.00           N  
ATOM    390  CA  GLU A  24      -6.555   6.305   5.164  1.00  0.00           C  
ATOM    391  C   GLU A  24      -6.239   5.454   6.398  1.00  0.00           C  
ATOM    392  O   GLU A  24      -5.113   5.492   6.916  1.00  0.00           O  
ATOM    393  CB  GLU A  24      -7.363   7.542   5.565  1.00  0.00           C  
ATOM    394  CG  GLU A  24      -6.620   8.516   6.489  1.00  0.00           C  
ATOM    395  CD  GLU A  24      -7.397   9.769   6.779  1.00  0.00           C  
ATOM    396  OE1 GLU A  24      -8.453   9.934   6.226  1.00  0.00           O  
ATOM    397  OE2 GLU A  24      -6.939  10.563   7.565  1.00  0.00           O  
ATOM    398  H   GLU A  24      -8.216   5.787   3.870  1.00  0.00           H  
ATOM    399  HA  GLU A  24      -5.617   6.627   4.714  1.00  0.00           H  
ATOM    400 1HB  GLU A  24      -7.697   8.059   4.684  1.00  0.00           H  
ATOM    401 2HB  GLU A  24      -8.263   7.217   6.092  1.00  0.00           H  
ATOM    402 1HG  GLU A  24      -6.419   8.009   7.425  1.00  0.00           H  
ATOM    403 2HG  GLU A  24      -5.664   8.779   6.035  1.00  0.00           H  
ATOM    404  N   LEU A  25      -7.231   4.679   6.863  1.00  0.00           N  
ATOM    405  CA  LEU A  25      -7.055   3.839   8.038  1.00  0.00           C  
ATOM    406  C   LEU A  25      -6.099   2.677   7.765  1.00  0.00           C  
ATOM    407  O   LEU A  25      -5.254   2.365   8.606  1.00  0.00           O  
ATOM    408  CB  LEU A  25      -8.418   3.335   8.551  1.00  0.00           C  
ATOM    409  CG  LEU A  25      -8.419   2.455   9.864  1.00  0.00           C  
ATOM    410  CD1 LEU A  25      -7.783   3.219  11.038  1.00  0.00           C  
ATOM    411  CD2 LEU A  25      -9.875   2.056  10.216  1.00  0.00           C  
ATOM    412  H   LEU A  25      -8.153   4.720   6.408  1.00  0.00           H  
ATOM    413  HA  LEU A  25      -6.608   4.464   8.807  1.00  0.00           H  
ATOM    414 1HB  LEU A  25      -9.060   4.199   8.721  1.00  0.00           H  
ATOM    415 2HB  LEU A  25      -8.873   2.740   7.751  1.00  0.00           H  
ATOM    416  HG  LEU A  25      -7.841   1.574   9.695  1.00  0.00           H  
ATOM    417 1HD1 LEU A  25      -7.793   2.587  11.926  1.00  0.00           H  
ATOM    418 2HD1 LEU A  25      -6.752   3.477  10.810  1.00  0.00           H  
ATOM    419 3HD1 LEU A  25      -8.350   4.127  11.236  1.00  0.00           H  
ATOM    420 1HD2 LEU A  25      -9.876   1.433  11.111  1.00  0.00           H  
ATOM    421 2HD2 LEU A  25     -10.469   2.954  10.397  1.00  0.00           H  
ATOM    422 3HD2 LEU A  25     -10.317   1.505   9.403  1.00  0.00           H  
ATOM    423  N   LEU A  26      -6.205   2.051   6.586  1.00  0.00           N  
ATOM    424  CA  LEU A  26      -5.321   0.949   6.256  1.00  0.00           C  
ATOM    425  C   LEU A  26      -3.888   1.402   6.183  1.00  0.00           C  
ATOM    426  O   LEU A  26      -2.998   0.710   6.664  1.00  0.00           O  
ATOM    427  CB  LEU A  26      -5.655   0.399   4.873  1.00  0.00           C  
ATOM    428  CG  LEU A  26      -6.901  -0.388   4.681  1.00  0.00           C  
ATOM    429  CD1 LEU A  26      -7.219  -0.489   3.221  1.00  0.00           C  
ATOM    430  CD2 LEU A  26      -6.661  -1.802   5.211  1.00  0.00           C  
ATOM    431  H   LEU A  26      -6.933   2.323   5.931  1.00  0.00           H  
ATOM    432  HA  LEU A  26      -5.415   0.183   7.018  1.00  0.00           H  
ATOM    433 1HB  LEU A  26      -5.647   1.218   4.160  1.00  0.00           H  
ATOM    434 2HB  LEU A  26      -4.862  -0.267   4.648  1.00  0.00           H  
ATOM    435  HG  LEU A  26      -7.711   0.086   5.186  1.00  0.00           H  
ATOM    436 1HD1 LEU A  26      -8.118  -1.063   3.102  1.00  0.00           H  
ATOM    437 2HD1 LEU A  26      -7.377   0.479   2.805  1.00  0.00           H  
ATOM    438 3HD1 LEU A  26      -6.408  -0.969   2.720  1.00  0.00           H  
ATOM    439 1HD2 LEU A  26      -7.558  -2.388   5.076  1.00  0.00           H  
ATOM    440 2HD2 LEU A  26      -5.831  -2.272   4.667  1.00  0.00           H  
ATOM    441 3HD2 LEU A  26      -6.414  -1.756   6.258  1.00  0.00           H  
ATOM    442  N   ALA A  27      -3.616   2.566   5.603  1.00  0.00           N  
ATOM    443  CA  ALA A  27      -2.229   2.982   5.513  1.00  0.00           C  
ATOM    444  C   ALA A  27      -1.625   3.156   6.904  1.00  0.00           C  
ATOM    445  O   ALA A  27      -0.499   2.706   7.174  1.00  0.00           O  
ATOM    446  CB  ALA A  27      -2.144   4.267   4.724  1.00  0.00           C  
ATOM    447  H   ALA A  27      -4.358   3.132   5.175  1.00  0.00           H  
ATOM    448  HA  ALA A  27      -1.669   2.206   4.995  1.00  0.00           H  
ATOM    449 1HB  ALA A  27      -1.119   4.566   4.631  1.00  0.00           H  
ATOM    450 2HB  ALA A  27      -2.574   4.102   3.739  1.00  0.00           H  
ATOM    451 3HB  ALA A  27      -2.711   5.045   5.241  1.00  0.00           H  
ATOM    452  N   ARG A  28      -2.414   3.730   7.824  1.00  0.00           N  
ATOM    453  CA  ARG A  28      -1.925   3.968   9.169  1.00  0.00           C  
ATOM    454  C   ARG A  28      -1.678   2.663   9.919  1.00  0.00           C  
ATOM    455  O   ARG A  28      -0.646   2.511  10.589  1.00  0.00           O  
ATOM    456  CB  ARG A  28      -2.948   4.796   9.940  1.00  0.00           C  
ATOM    457  CG  ARG A  28      -3.122   6.247   9.451  1.00  0.00           C  
ATOM    458  CD  ARG A  28      -4.168   6.983  10.230  1.00  0.00           C  
ATOM    459  NE  ARG A  28      -4.533   8.268   9.608  1.00  0.00           N  
ATOM    460  CZ  ARG A  28      -3.870   9.449   9.706  1.00  0.00           C  
ATOM    461  NH1 ARG A  28      -2.755   9.564  10.402  1.00  0.00           N  
ATOM    462  NH2 ARG A  28      -4.357  10.517   9.082  1.00  0.00           N  
ATOM    463  H   ARG A  28      -3.333   4.093   7.547  1.00  0.00           H  
ATOM    464  HA  ARG A  28      -0.992   4.510   9.106  1.00  0.00           H  
ATOM    465 1HB  ARG A  28      -3.923   4.310   9.875  1.00  0.00           H  
ATOM    466 2HB  ARG A  28      -2.668   4.830  10.990  1.00  0.00           H  
ATOM    467 1HG  ARG A  28      -2.189   6.771   9.581  1.00  0.00           H  
ATOM    468 2HG  ARG A  28      -3.383   6.261   8.405  1.00  0.00           H  
ATOM    469 1HD  ARG A  28      -5.068   6.367  10.272  1.00  0.00           H  
ATOM    470 2HD  ARG A  28      -3.816   7.172  11.241  1.00  0.00           H  
ATOM    471  HE  ARG A  28      -5.383   8.273   9.052  1.00  0.00           H  
ATOM    472 1HH1 ARG A  28      -2.363   8.776  10.880  1.00  0.00           H  
ATOM    473 2HH1 ARG A  28      -2.277  10.486  10.436  1.00  0.00           H  
ATOM    474 1HH2 ARG A  28      -5.229  10.453   8.534  1.00  0.00           H  
ATOM    475 2HH2 ARG A  28      -3.866  11.432   9.146  1.00  0.00           H  
ATOM    476  N   LEU A  29      -2.606   1.712   9.776  1.00  0.00           N  
ATOM    477  CA  LEU A  29      -2.497   0.447  10.473  1.00  0.00           C  
ATOM    478  C   LEU A  29      -1.485  -0.485   9.852  1.00  0.00           C  
ATOM    479  O   LEU A  29      -0.817  -1.228  10.569  1.00  0.00           O  
ATOM    480  CB  LEU A  29      -3.856  -0.247  10.502  1.00  0.00           C  
ATOM    481  CG  LEU A  29      -4.968   0.423  11.328  1.00  0.00           C  
ATOM    482  CD1 LEU A  29      -6.240  -0.311  11.053  1.00  0.00           C  
ATOM    483  CD2 LEU A  29      -4.641   0.387  12.820  1.00  0.00           C  
ATOM    484  H   LEU A  29      -3.442   1.906   9.213  1.00  0.00           H  
ATOM    485  HA  LEU A  29      -2.170   0.653  11.485  1.00  0.00           H  
ATOM    486 1HB  LEU A  29      -4.215  -0.319   9.471  1.00  0.00           H  
ATOM    487 2HB  LEU A  29      -3.719  -1.255  10.886  1.00  0.00           H  
ATOM    488  HG  LEU A  29      -5.091   1.458  11.012  1.00  0.00           H  
ATOM    489 1HD1 LEU A  29      -7.057   0.145  11.608  1.00  0.00           H  
ATOM    490 2HD1 LEU A  29      -6.438  -0.244   9.994  1.00  0.00           H  
ATOM    491 3HD1 LEU A  29      -6.142  -1.353  11.346  1.00  0.00           H  
ATOM    492 1HD2 LEU A  29      -5.457   0.855  13.372  1.00  0.00           H  
ATOM    493 2HD2 LEU A  29      -4.527  -0.648  13.147  1.00  0.00           H  
ATOM    494 3HD2 LEU A  29      -3.726   0.931  13.024  1.00  0.00           H  
ATOM    495  N   ALA A  30      -1.357  -0.489   8.526  1.00  0.00           N  
ATOM    496  CA  ALA A  30      -0.415  -1.390   7.891  1.00  0.00           C  
ATOM    497  C   ALA A  30       0.993  -1.046   8.334  1.00  0.00           C  
ATOM    498  O   ALA A  30       1.788  -1.938   8.645  1.00  0.00           O  
ATOM    499  CB  ALA A  30      -0.540  -1.315   6.382  1.00  0.00           C  
ATOM    500  H   ALA A  30      -1.935   0.112   7.945  1.00  0.00           H  
ATOM    501  HA  ALA A  30      -0.632  -2.403   8.212  1.00  0.00           H  
ATOM    502 1HB  ALA A  30       0.158  -2.005   5.920  1.00  0.00           H  
ATOM    503 2HB  ALA A  30      -1.550  -1.573   6.090  1.00  0.00           H  
ATOM    504 3HB  ALA A  30      -0.322  -0.296   6.057  1.00  0.00           H  
ATOM    505  N   ASP A  31       1.276   0.253   8.475  1.00  0.00           N  
ATOM    506  CA  ASP A  31       2.591   0.692   8.908  1.00  0.00           C  
ATOM    507  C   ASP A  31       2.869   0.371  10.376  1.00  0.00           C  
ATOM    508  O   ASP A  31       3.943  -0.138  10.708  1.00  0.00           O  
ATOM    509  CB  ASP A  31       2.710   2.193   8.671  1.00  0.00           C  
ATOM    510  CG  ASP A  31       4.065   2.778   9.015  1.00  0.00           C  
ATOM    511  OD1 ASP A  31       5.050   2.365   8.456  1.00  0.00           O  
ATOM    512  OD2 ASP A  31       4.092   3.693   9.816  1.00  0.00           O  
ATOM    513  H   ASP A  31       0.588   0.957   8.184  1.00  0.00           H  
ATOM    514  HA  ASP A  31       3.336   0.180   8.301  1.00  0.00           H  
ATOM    515 1HB  ASP A  31       2.490   2.403   7.626  1.00  0.00           H  
ATOM    516 2HB  ASP A  31       1.945   2.699   9.266  1.00  0.00           H  
ATOM    517  N   GLU A  32       1.887   0.600  11.251  1.00  0.00           N  
ATOM    518  CA  GLU A  32       2.087   0.326  12.666  1.00  0.00           C  
ATOM    519  C   GLU A  32       2.039  -1.170  13.009  1.00  0.00           C  
ATOM    520  O   GLU A  32       2.704  -1.613  13.949  1.00  0.00           O  
ATOM    521  CB  GLU A  32       1.047   1.075  13.508  1.00  0.00           C  
ATOM    522  CG  GLU A  32       1.181   2.614  13.521  1.00  0.00           C  
ATOM    523  CD  GLU A  32       2.467   3.116  14.150  1.00  0.00           C  
ATOM    524  OE1 GLU A  32       2.997   2.438  15.003  1.00  0.00           O  
ATOM    525  OE2 GLU A  32       2.907   4.201  13.807  1.00  0.00           O  
ATOM    526  H   GLU A  32       1.014   1.040  10.946  1.00  0.00           H  
ATOM    527  HA  GLU A  32       3.074   0.699  12.941  1.00  0.00           H  
ATOM    528 1HB  GLU A  32       0.050   0.840  13.124  1.00  0.00           H  
ATOM    529 2HB  GLU A  32       1.090   0.722  14.536  1.00  0.00           H  
ATOM    530 1HG  GLU A  32       1.139   2.971  12.491  1.00  0.00           H  
ATOM    531 2HG  GLU A  32       0.331   3.035  14.054  1.00  0.00           H  
ATOM    532  N   THR A  33       1.242  -1.944  12.268  1.00  0.00           N  
ATOM    533  CA  THR A  33       1.046  -3.354  12.577  1.00  0.00           C  
ATOM    534  C   THR A  33       2.030  -4.303  11.874  1.00  0.00           C  
ATOM    535  O   THR A  33       2.511  -5.254  12.491  1.00  0.00           O  
ATOM    536  CB  THR A  33      -0.384  -3.782  12.188  1.00  0.00           C  
ATOM    537  OG1 THR A  33      -1.336  -2.946  12.850  1.00  0.00           O  
ATOM    538  CG2 THR A  33      -0.631  -5.203  12.631  1.00  0.00           C  
ATOM    539  H   THR A  33       0.703  -1.533  11.512  1.00  0.00           H  
ATOM    540  HA  THR A  33       1.167  -3.481  13.651  1.00  0.00           H  
ATOM    541  HB  THR A  33      -0.510  -3.701  11.115  1.00  0.00           H  
ATOM    542  HG1 THR A  33      -1.313  -2.070  12.424  1.00  0.00           H  
ATOM    543 1HG2 THR A  33      -1.646  -5.490  12.360  1.00  0.00           H  
ATOM    544 2HG2 THR A  33       0.069  -5.873  12.161  1.00  0.00           H  
ATOM    545 3HG2 THR A  33      -0.510  -5.266  13.709  1.00  0.00           H  
ATOM    546  N   GLY A  34       2.288  -4.116  10.568  1.00  0.00           N  
ATOM    547  CA  GLY A  34       3.170  -5.020   9.824  1.00  0.00           C  
ATOM    548  C   GLY A  34       2.469  -6.271   9.264  1.00  0.00           C  
ATOM    549  O   GLY A  34       3.112  -7.129   8.651  1.00  0.00           O  
ATOM    550  H   GLY A  34       1.907  -3.319  10.052  1.00  0.00           H  
ATOM    551 1HA  GLY A  34       3.620  -4.460   9.003  1.00  0.00           H  
ATOM    552 2HA  GLY A  34       3.990  -5.325  10.472  1.00  0.00           H  
ATOM    553  N   ASP A  35       1.154  -6.340   9.443  1.00  0.00           N  
ATOM    554  CA  ASP A  35       0.290  -7.443   9.023  1.00  0.00           C  
ATOM    555  C   ASP A  35      -0.003  -7.441   7.509  1.00  0.00           C  
ATOM    556  O   ASP A  35      -0.641  -6.491   7.028  1.00  0.00           O  
ATOM    557  CB  ASP A  35      -1.052  -7.400   9.782  1.00  0.00           C  
ATOM    558  CG  ASP A  35      -2.000  -8.581   9.488  1.00  0.00           C  
ATOM    559  OD1 ASP A  35      -1.671  -9.376   8.626  1.00  0.00           O  
ATOM    560  OD2 ASP A  35      -3.026  -8.676  10.123  1.00  0.00           O  
ATOM    561  H   ASP A  35       0.741  -5.572   9.949  1.00  0.00           H  
ATOM    562  HA  ASP A  35       0.800  -8.348   9.322  1.00  0.00           H  
ATOM    563 1HB  ASP A  35      -0.848  -7.432  10.840  1.00  0.00           H  
ATOM    564 2HB  ASP A  35      -1.565  -6.470   9.577  1.00  0.00           H  
ATOM    565  N   PRO A  36       0.407  -8.473   6.728  1.00  0.00           N  
ATOM    566  CA  PRO A  36       0.238  -8.554   5.290  1.00  0.00           C  
ATOM    567  C   PRO A  36      -1.219  -8.491   4.880  1.00  0.00           C  
ATOM    568  O   PRO A  36      -1.504  -8.132   3.740  1.00  0.00           O  
ATOM    569  CB  PRO A  36       0.849  -9.912   4.933  1.00  0.00           C  
ATOM    570  CG  PRO A  36       0.827 -10.709   6.208  1.00  0.00           C  
ATOM    571  CD  PRO A  36       1.040  -9.691   7.312  1.00  0.00           C  
ATOM    572  HA  PRO A  36       0.804  -7.743   4.821  1.00  0.00           H  
ATOM    573 1HB  PRO A  36       0.259 -10.392   4.140  1.00  0.00           H  
ATOM    574 2HB  PRO A  36       1.857  -9.791   4.531  1.00  0.00           H  
ATOM    575 1HG  PRO A  36      -0.128 -11.251   6.308  1.00  0.00           H  
ATOM    576 2HG  PRO A  36       1.624 -11.474   6.167  1.00  0.00           H  
ATOM    577 1HD  PRO A  36       0.508 -10.079   8.183  1.00  0.00           H  
ATOM    578 2HD  PRO A  36       2.113  -9.518   7.510  1.00  0.00           H  
ATOM    579  N   LYS A  37      -2.160  -8.820   5.784  1.00  0.00           N  
ATOM    580  CA  LYS A  37      -3.555  -8.739   5.387  1.00  0.00           C  
ATOM    581  C   LYS A  37      -3.876  -7.292   5.058  1.00  0.00           C  
ATOM    582  O   LYS A  37      -4.649  -7.018   4.146  1.00  0.00           O  
ATOM    583  CB  LYS A  37      -4.511  -9.230   6.492  1.00  0.00           C  
ATOM    584  CG  LYS A  37      -4.469 -10.749   6.744  1.00  0.00           C  
ATOM    585  CD  LYS A  37      -5.318 -11.206   7.990  1.00  0.00           C  
ATOM    586  CE  LYS A  37      -6.846 -11.337   7.701  1.00  0.00           C  
ATOM    587  NZ  LYS A  37      -7.616 -11.889   8.891  1.00  0.00           N  
ATOM    588  H   LYS A  37      -1.923  -9.121   6.746  1.00  0.00           H  
ATOM    589  HA  LYS A  37      -3.703  -9.336   4.488  1.00  0.00           H  
ATOM    590 1HB  LYS A  37      -4.262  -8.730   7.431  1.00  0.00           H  
ATOM    591 2HB  LYS A  37      -5.535  -8.956   6.234  1.00  0.00           H  
ATOM    592 1HG  LYS A  37      -4.841 -11.263   5.856  1.00  0.00           H  
ATOM    593 2HG  LYS A  37      -3.430 -11.042   6.904  1.00  0.00           H  
ATOM    594 1HD  LYS A  37      -4.945 -12.169   8.335  1.00  0.00           H  
ATOM    595 2HD  LYS A  37      -5.174 -10.479   8.795  1.00  0.00           H  
ATOM    596 1HE  LYS A  37      -7.261 -10.367   7.439  1.00  0.00           H  
ATOM    597 2HE  LYS A  37      -6.973 -12.022   6.868  1.00  0.00           H  
ATOM    598 1HZ  LYS A  37      -8.642 -12.015   8.667  1.00  0.00           H  
ATOM    599 2HZ  LYS A  37      -7.247 -12.786   9.135  1.00  0.00           H  
ATOM    600 3HZ  LYS A  37      -7.528 -11.261   9.669  1.00  0.00           H  
ATOM    601  N   LEU A  38      -3.277  -6.353   5.799  1.00  0.00           N  
ATOM    602  CA  LEU A  38      -3.578  -4.956   5.603  1.00  0.00           C  
ATOM    603  C   LEU A  38      -2.904  -4.480   4.343  1.00  0.00           C  
ATOM    604  O   LEU A  38      -3.501  -3.742   3.562  1.00  0.00           O  
ATOM    605  CB  LEU A  38      -3.049  -4.164   6.801  1.00  0.00           C  
ATOM    606  CG  LEU A  38      -3.698  -4.476   8.165  1.00  0.00           C  
ATOM    607  CD1 LEU A  38      -2.925  -3.778   9.252  1.00  0.00           C  
ATOM    608  CD2 LEU A  38      -5.098  -4.001   8.177  1.00  0.00           C  
ATOM    609  H   LEU A  38      -2.582  -6.606   6.504  1.00  0.00           H  
ATOM    610  HA  LEU A  38      -4.650  -4.830   5.486  1.00  0.00           H  
ATOM    611 1HB  LEU A  38      -1.978  -4.334   6.888  1.00  0.00           H  
ATOM    612 2HB  LEU A  38      -3.213  -3.110   6.602  1.00  0.00           H  
ATOM    613  HG  LEU A  38      -3.668  -5.553   8.351  1.00  0.00           H  
ATOM    614 1HD1 LEU A  38      -3.371  -3.994  10.223  1.00  0.00           H  
ATOM    615 2HD1 LEU A  38      -1.899  -4.125   9.243  1.00  0.00           H  
ATOM    616 3HD1 LEU A  38      -2.955  -2.725   9.071  1.00  0.00           H  
ATOM    617 1HD2 LEU A  38      -5.535  -4.217   9.152  1.00  0.00           H  
ATOM    618 2HD2 LEU A  38      -5.101  -2.927   8.001  1.00  0.00           H  
ATOM    619 3HD2 LEU A  38      -5.687  -4.497   7.410  1.00  0.00           H  
ATOM    620  N   ARG A  39      -1.678  -4.948   4.106  1.00  0.00           N  
ATOM    621  CA  ARG A  39      -0.953  -4.491   2.916  1.00  0.00           C  
ATOM    622  C   ARG A  39      -1.657  -4.945   1.630  1.00  0.00           C  
ATOM    623  O   ARG A  39      -1.824  -4.169   0.679  1.00  0.00           O  
ATOM    624  CB  ARG A  39       0.481  -5.002   2.922  1.00  0.00           C  
ATOM    625  CG  ARG A  39       1.369  -4.367   3.983  1.00  0.00           C  
ATOM    626  CD  ARG A  39       2.836  -4.631   3.763  1.00  0.00           C  
ATOM    627  NE  ARG A  39       3.208  -6.061   3.852  1.00  0.00           N  
ATOM    628  CZ  ARG A  39       3.496  -6.723   5.001  1.00  0.00           C  
ATOM    629  NH1 ARG A  39       3.413  -6.112   6.148  1.00  0.00           N  
ATOM    630  NH2 ARG A  39       3.857  -7.991   4.961  1.00  0.00           N  
ATOM    631  H   ARG A  39      -1.257  -5.568   4.808  1.00  0.00           H  
ATOM    632  HA  ARG A  39      -0.927  -3.404   2.922  1.00  0.00           H  
ATOM    633 1HB  ARG A  39       0.477  -6.076   3.084  1.00  0.00           H  
ATOM    634 2HB  ARG A  39       0.938  -4.823   1.955  1.00  0.00           H  
ATOM    635 1HG  ARG A  39       1.214  -3.289   3.978  1.00  0.00           H  
ATOM    636 2HG  ARG A  39       1.084  -4.766   4.961  1.00  0.00           H  
ATOM    637 1HD  ARG A  39       3.102  -4.280   2.763  1.00  0.00           H  
ATOM    638 2HD  ARG A  39       3.417  -4.073   4.494  1.00  0.00           H  
ATOM    639  HE  ARG A  39       3.292  -6.578   2.981  1.00  0.00           H  
ATOM    640 1HH1 ARG A  39       3.135  -5.148   6.193  1.00  0.00           H  
ATOM    641 2HH1 ARG A  39       3.600  -6.622   7.019  1.00  0.00           H  
ATOM    642 1HH2 ARG A  39       3.931  -8.470   4.071  1.00  0.00           H  
ATOM    643 2HH2 ARG A  39       4.069  -8.486   5.819  1.00  0.00           H  
ATOM    644  N   ILE A  40      -2.151  -6.182   1.642  1.00  0.00           N  
ATOM    645  CA  ILE A  40      -2.836  -6.729   0.487  1.00  0.00           C  
ATOM    646  C   ILE A  40      -4.104  -5.940   0.223  1.00  0.00           C  
ATOM    647  O   ILE A  40      -4.352  -5.525  -0.912  1.00  0.00           O  
ATOM    648  CB  ILE A  40      -3.153  -8.216   0.721  1.00  0.00           C  
ATOM    649  CG1 ILE A  40      -1.834  -9.023   0.737  1.00  0.00           C  
ATOM    650  CG2 ILE A  40      -4.098  -8.727  -0.346  1.00  0.00           C  
ATOM    651  CD1 ILE A  40      -1.957 -10.438   1.279  1.00  0.00           C  
ATOM    652  H   ILE A  40      -1.988  -6.780   2.457  1.00  0.00           H  
ATOM    653  HA  ILE A  40      -2.183  -6.639  -0.382  1.00  0.00           H  
ATOM    654  HB  ILE A  40      -3.599  -8.324   1.702  1.00  0.00           H  
ATOM    655 1HG1 ILE A  40      -1.462  -9.076  -0.284  1.00  0.00           H  
ATOM    656 2HG1 ILE A  40      -1.100  -8.490   1.331  1.00  0.00           H  
ATOM    657 1HG2 ILE A  40      -4.317  -9.763  -0.165  1.00  0.00           H  
ATOM    658 2HG2 ILE A  40      -5.031  -8.171  -0.338  1.00  0.00           H  
ATOM    659 3HG2 ILE A  40      -3.616  -8.617  -1.308  1.00  0.00           H  
ATOM    660 1HD1 ILE A  40      -0.978 -10.918   1.243  1.00  0.00           H  
ATOM    661 2HD1 ILE A  40      -2.302 -10.396   2.314  1.00  0.00           H  
ATOM    662 3HD1 ILE A  40      -2.650 -11.010   0.699  1.00  0.00           H  
ATOM    663  N   VAL A  41      -4.864  -5.668   1.276  1.00  0.00           N  
ATOM    664  CA  VAL A  41      -6.093  -4.917   1.161  1.00  0.00           C  
ATOM    665  C   VAL A  41      -5.827  -3.525   0.633  1.00  0.00           C  
ATOM    666  O   VAL A  41      -6.537  -3.073  -0.255  1.00  0.00           O  
ATOM    667  CB  VAL A  41      -6.790  -4.922   2.507  1.00  0.00           C  
ATOM    668  CG1 VAL A  41      -7.960  -3.981   2.556  1.00  0.00           C  
ATOM    669  CG2 VAL A  41      -7.233  -6.313   2.710  1.00  0.00           C  
ATOM    670  H   VAL A  41      -4.600  -6.034   2.197  1.00  0.00           H  
ATOM    671  HA  VAL A  41      -6.737  -5.433   0.451  1.00  0.00           H  
ATOM    672  HB  VAL A  41      -6.075  -4.631   3.276  1.00  0.00           H  
ATOM    673 1HG1 VAL A  41      -8.426  -4.013   3.512  1.00  0.00           H  
ATOM    674 2HG1 VAL A  41      -7.608  -3.013   2.368  1.00  0.00           H  
ATOM    675 3HG1 VAL A  41      -8.665  -4.226   1.839  1.00  0.00           H  
ATOM    676 1HG2 VAL A  41      -7.673  -6.440   3.645  1.00  0.00           H  
ATOM    677 2HG2 VAL A  41      -7.930  -6.574   1.936  1.00  0.00           H  
ATOM    678 3HG2 VAL A  41      -6.403  -6.958   2.648  1.00  0.00           H  
ATOM    679  N   ILE A  42      -4.772  -2.852   1.081  1.00  0.00           N  
ATOM    680  CA  ILE A  42      -4.530  -1.529   0.528  1.00  0.00           C  
ATOM    681  C   ILE A  42      -4.401  -1.591  -0.965  1.00  0.00           C  
ATOM    682  O   ILE A  42      -4.983  -0.765  -1.679  1.00  0.00           O  
ATOM    683  CB  ILE A  42      -3.209  -0.927   1.053  1.00  0.00           C  
ATOM    684  CG1 ILE A  42      -3.333  -0.581   2.503  1.00  0.00           C  
ATOM    685  CG2 ILE A  42      -2.792   0.248   0.242  1.00  0.00           C  
ATOM    686  CD1 ILE A  42      -2.033  -0.257   3.237  1.00  0.00           C  
ATOM    687  H   ILE A  42      -4.198  -3.235   1.839  1.00  0.00           H  
ATOM    688  HA  ILE A  42      -5.363  -0.879   0.770  1.00  0.00           H  
ATOM    689  HB  ILE A  42      -2.429  -1.688   0.979  1.00  0.00           H  
ATOM    690 1HG1 ILE A  42      -3.980   0.282   2.579  1.00  0.00           H  
ATOM    691 2HG1 ILE A  42      -3.799  -1.413   2.999  1.00  0.00           H  
ATOM    692 1HG2 ILE A  42      -1.866   0.575   0.645  1.00  0.00           H  
ATOM    693 2HG2 ILE A  42      -2.640   0.002  -0.802  1.00  0.00           H  
ATOM    694 3HG2 ILE A  42      -3.546   1.035   0.319  1.00  0.00           H  
ATOM    695 1HD1 ILE A  42      -2.270  -0.038   4.267  1.00  0.00           H  
ATOM    696 2HD1 ILE A  42      -1.370  -1.114   3.197  1.00  0.00           H  
ATOM    697 3HD1 ILE A  42      -1.536   0.601   2.805  1.00  0.00           H  
ATOM    698  N   ALA A  43      -3.620  -2.527  -1.476  1.00  0.00           N  
ATOM    699  CA  ALA A  43      -3.478  -2.548  -2.908  1.00  0.00           C  
ATOM    700  C   ALA A  43      -4.801  -2.847  -3.634  1.00  0.00           C  
ATOM    701  O   ALA A  43      -5.132  -2.179  -4.616  1.00  0.00           O  
ATOM    702  CB  ALA A  43      -2.424  -3.550  -3.263  1.00  0.00           C  
ATOM    703  H   ALA A  43      -3.114  -3.185  -0.861  1.00  0.00           H  
ATOM    704  HA  ALA A  43      -3.156  -1.565  -3.221  1.00  0.00           H  
ATOM    705 1HB  ALA A  43      -2.271  -3.534  -4.296  1.00  0.00           H  
ATOM    706 2HB  ALA A  43      -1.499  -3.295  -2.757  1.00  0.00           H  
ATOM    707 3HB  ALA A  43      -2.746  -4.546  -2.943  1.00  0.00           H  
ATOM    708  N   TYR A  44      -5.612  -3.775  -3.123  1.00  0.00           N  
ATOM    709  CA  TYR A  44      -6.865  -4.096  -3.818  1.00  0.00           C  
ATOM    710  C   TYR A  44      -7.896  -2.992  -3.727  1.00  0.00           C  
ATOM    711  O   TYR A  44      -8.611  -2.707  -4.696  1.00  0.00           O  
ATOM    712  CB  TYR A  44      -7.466  -5.382  -3.267  1.00  0.00           C  
ATOM    713  CG  TYR A  44      -6.906  -6.579  -3.830  1.00  0.00           C  
ATOM    714  CD1 TYR A  44      -5.866  -7.173  -3.245  1.00  0.00           C  
ATOM    715  CD2 TYR A  44      -7.442  -7.083  -4.969  1.00  0.00           C  
ATOM    716  CE1 TYR A  44      -5.308  -8.233  -3.803  1.00  0.00           C  
ATOM    717  CE2 TYR A  44      -6.885  -8.180  -5.548  1.00  0.00           C  
ATOM    718  CZ  TYR A  44      -5.799  -8.730  -4.958  1.00  0.00           C  
ATOM    719  OH  TYR A  44      -5.150  -9.756  -5.515  1.00  0.00           O  
ATOM    720  H   TYR A  44      -5.309  -4.309  -2.296  1.00  0.00           H  
ATOM    721  HA  TYR A  44      -6.636  -4.241  -4.873  1.00  0.00           H  
ATOM    722 1HB  TYR A  44      -7.296  -5.409  -2.190  1.00  0.00           H  
ATOM    723 2HB  TYR A  44      -8.515  -5.383  -3.453  1.00  0.00           H  
ATOM    724  HD1 TYR A  44      -5.467  -6.784  -2.356  1.00  0.00           H  
ATOM    725  HD2 TYR A  44      -8.293  -6.599  -5.417  1.00  0.00           H  
ATOM    726  HE1 TYR A  44      -4.442  -8.692  -3.351  1.00  0.00           H  
ATOM    727  HE2 TYR A  44      -7.287  -8.585  -6.481  1.00  0.00           H  
ATOM    728  HH  TYR A  44      -4.185  -9.648  -5.260  1.00  0.00           H  
ATOM    729  N   VAL A  45      -7.950  -2.348  -2.581  1.00  0.00           N  
ATOM    730  CA  VAL A  45      -8.896  -1.295  -2.331  1.00  0.00           C  
ATOM    731  C   VAL A  45      -8.593  -0.063  -3.171  1.00  0.00           C  
ATOM    732  O   VAL A  45      -9.508   0.528  -3.758  1.00  0.00           O  
ATOM    733  CB  VAL A  45      -8.899  -0.971  -0.831  1.00  0.00           C  
ATOM    734  CG1 VAL A  45      -9.686   0.195  -0.554  1.00  0.00           C  
ATOM    735  CG2 VAL A  45      -9.505  -2.134  -0.079  1.00  0.00           C  
ATOM    736  H   VAL A  45      -7.320  -2.634  -1.830  1.00  0.00           H  
ATOM    737  HA  VAL A  45      -9.876  -1.663  -2.604  1.00  0.00           H  
ATOM    738  HB  VAL A  45      -7.872  -0.791  -0.507  1.00  0.00           H  
ATOM    739 1HG1 VAL A  45      -9.653   0.394   0.506  1.00  0.00           H  
ATOM    740 2HG1 VAL A  45      -9.306   1.053  -1.084  1.00  0.00           H  
ATOM    741 3HG1 VAL A  45     -10.693  -0.022  -0.873  1.00  0.00           H  
ATOM    742 1HG2 VAL A  45      -9.498  -1.920   0.983  1.00  0.00           H  
ATOM    743 2HG2 VAL A  45     -10.529  -2.296  -0.415  1.00  0.00           H  
ATOM    744 3HG2 VAL A  45      -8.929  -3.011  -0.273  1.00  0.00           H  
ATOM    745  N   TRP A  46      -7.315   0.323  -3.234  1.00  0.00           N  
ATOM    746  CA  TRP A  46      -6.912   1.489  -3.993  1.00  0.00           C  
ATOM    747  C   TRP A  46      -7.273   1.312  -5.455  1.00  0.00           C  
ATOM    748  O   TRP A  46      -7.893   2.198  -6.057  1.00  0.00           O  
ATOM    749  CB  TRP A  46      -5.415   1.721  -3.847  1.00  0.00           C  
ATOM    750  CG  TRP A  46      -4.938   2.970  -4.473  1.00  0.00           C  
ATOM    751  CD1 TRP A  46      -4.857   4.175  -3.854  1.00  0.00           C  
ATOM    752  CD2 TRP A  46      -4.461   3.178  -5.823  1.00  0.00           C  
ATOM    753  NE1 TRP A  46      -4.356   5.112  -4.706  1.00  0.00           N  
ATOM    754  CE2 TRP A  46      -4.100   4.514  -5.920  1.00  0.00           C  
ATOM    755  CE3 TRP A  46      -4.304   2.347  -6.935  1.00  0.00           C  
ATOM    756  CZ2 TRP A  46      -3.567   5.044  -7.081  1.00  0.00           C  
ATOM    757  CZ3 TRP A  46      -3.782   2.881  -8.094  1.00  0.00           C  
ATOM    758  CH2 TRP A  46      -3.418   4.189  -8.166  1.00  0.00           C  
ATOM    759  H   TRP A  46      -6.600  -0.188  -2.708  1.00  0.00           H  
ATOM    760  HA  TRP A  46      -7.443   2.355  -3.621  1.00  0.00           H  
ATOM    761 1HB  TRP A  46      -5.152   1.744  -2.793  1.00  0.00           H  
ATOM    762 2HB  TRP A  46      -4.871   0.882  -4.291  1.00  0.00           H  
ATOM    763  HD1 TRP A  46      -5.140   4.360  -2.823  1.00  0.00           H  
ATOM    764  HE1 TRP A  46      -4.185   6.087  -4.477  1.00  0.00           H  
ATOM    765  HE3 TRP A  46      -4.572   1.302  -6.886  1.00  0.00           H  
ATOM    766  HZ2 TRP A  46      -3.269   6.089  -7.158  1.00  0.00           H  
ATOM    767  HZ3 TRP A  46      -3.658   2.236  -8.943  1.00  0.00           H  
ATOM    768  HH2 TRP A  46      -3.001   4.573  -9.094  1.00  0.00           H  
ATOM    769  N   PHE A  47      -6.957   0.146  -6.028  1.00  0.00           N  
ATOM    770  CA  PHE A  47      -7.303  -0.043  -7.421  1.00  0.00           C  
ATOM    771  C   PHE A  47      -8.779  -0.109  -7.631  1.00  0.00           C  
ATOM    772  O   PHE A  47      -9.284   0.454  -8.595  1.00  0.00           O  
ATOM    773  CB  PHE A  47      -6.699  -1.293  -8.011  1.00  0.00           C  
ATOM    774  CG  PHE A  47      -5.360  -1.107  -8.400  1.00  0.00           C  
ATOM    775  CD1 PHE A  47      -4.376  -1.532  -7.622  1.00  0.00           C  
ATOM    776  CD2 PHE A  47      -5.069  -0.471  -9.580  1.00  0.00           C  
ATOM    777  CE1 PHE A  47      -3.137  -1.344  -7.948  1.00  0.00           C  
ATOM    778  CE2 PHE A  47      -3.787  -0.270  -9.937  1.00  0.00           C  
ATOM    779  CZ  PHE A  47      -2.817  -0.702  -9.107  1.00  0.00           C  
ATOM    780  H   PHE A  47      -6.442  -0.570  -5.505  1.00  0.00           H  
ATOM    781  HA  PHE A  47      -6.921   0.812  -7.978  1.00  0.00           H  
ATOM    782 1HB  PHE A  47      -6.737  -2.094  -7.267  1.00  0.00           H  
ATOM    783 2HB  PHE A  47      -7.267  -1.599  -8.878  1.00  0.00           H  
ATOM    784  HD1 PHE A  47      -4.601  -2.032  -6.725  1.00  0.00           H  
ATOM    785  HD2 PHE A  47      -5.878  -0.129 -10.215  1.00  0.00           H  
ATOM    786  HE1 PHE A  47      -2.395  -1.704  -7.280  1.00  0.00           H  
ATOM    787  HE2 PHE A  47      -3.539   0.238 -10.869  1.00  0.00           H  
ATOM    788  HZ  PHE A  47      -1.797  -0.548  -9.370  1.00  0.00           H  
ATOM    789  N   ALA A  48      -9.525  -0.744  -6.735  1.00  0.00           N  
ATOM    790  CA  ALA A  48     -10.945  -0.817  -6.992  1.00  0.00           C  
ATOM    791  C   ALA A  48     -11.544   0.565  -7.125  1.00  0.00           C  
ATOM    792  O   ALA A  48     -12.399   0.808  -7.987  1.00  0.00           O  
ATOM    793  CB  ALA A  48     -11.642  -1.491  -5.863  1.00  0.00           C  
ATOM    794  H   ALA A  48      -9.123  -1.230  -5.929  1.00  0.00           H  
ATOM    795  HA  ALA A  48     -11.097  -1.376  -7.913  1.00  0.00           H  
ATOM    796 1HB  ALA A  48     -12.683  -1.530  -6.136  1.00  0.00           H  
ATOM    797 2HB  ALA A  48     -11.273  -2.462  -5.691  1.00  0.00           H  
ATOM    798 3HB  ALA A  48     -11.491  -0.903  -4.963  1.00  0.00           H  
ATOM    799  N   LYS A  49     -11.073   1.503  -6.302  1.00  0.00           N  
ATOM    800  CA  LYS A  49     -11.590   2.851  -6.385  1.00  0.00           C  
ATOM    801  C   LYS A  49     -11.176   3.536  -7.680  1.00  0.00           C  
ATOM    802  O   LYS A  49     -12.017   4.038  -8.427  1.00  0.00           O  
ATOM    803  CB  LYS A  49     -11.083   3.678  -5.211  1.00  0.00           C  
ATOM    804  CG  LYS A  49     -11.639   5.084  -5.118  1.00  0.00           C  
ATOM    805  CD  LYS A  49     -11.113   5.795  -3.871  1.00  0.00           C  
ATOM    806  CE  LYS A  49     -11.817   7.114  -3.645  1.00  0.00           C  
ATOM    807  NZ  LYS A  49     -11.467   8.154  -4.644  1.00  0.00           N  
ATOM    808  H   LYS A  49     -10.397   1.242  -5.569  1.00  0.00           H  
ATOM    809  HA  LYS A  49     -12.678   2.806  -6.354  1.00  0.00           H  
ATOM    810 1HB  LYS A  49     -11.311   3.171  -4.325  1.00  0.00           H  
ATOM    811 2HB  LYS A  49      -9.992   3.747  -5.266  1.00  0.00           H  
ATOM    812 1HG  LYS A  49     -11.345   5.647  -6.004  1.00  0.00           H  
ATOM    813 2HG  LYS A  49     -12.729   5.038  -5.077  1.00  0.00           H  
ATOM    814 1HD  LYS A  49     -11.262   5.169  -2.993  1.00  0.00           H  
ATOM    815 2HD  LYS A  49     -10.044   5.983  -3.981  1.00  0.00           H  
ATOM    816 1HE  LYS A  49     -12.869   6.937  -3.686  1.00  0.00           H  
ATOM    817 2HE  LYS A  49     -11.558   7.481  -2.663  1.00  0.00           H  
ATOM    818 1HZ  LYS A  49     -11.963   9.005  -4.432  1.00  0.00           H  
ATOM    819 2HZ  LYS A  49     -10.459   8.345  -4.589  1.00  0.00           H  
ATOM    820 3HZ  LYS A  49     -11.702   7.853  -5.569  1.00  0.00           H  
ATOM    821  N   LYS A  50      -9.887   3.480  -8.009  1.00  0.00           N  
ATOM    822  CA  LYS A  50      -9.385   4.209  -9.170  1.00  0.00           C  
ATOM    823  C   LYS A  50      -9.884   3.649 -10.491  1.00  0.00           C  
ATOM    824  O   LYS A  50     -10.086   4.388 -11.455  1.00  0.00           O  
ATOM    825  CB  LYS A  50      -7.856   4.224  -9.164  1.00  0.00           C  
ATOM    826  CG  LYS A  50      -7.199   5.050  -8.043  1.00  0.00           C  
ATOM    827  CD  LYS A  50      -7.429   6.565  -8.185  1.00  0.00           C  
ATOM    828  CE  LYS A  50      -6.601   7.350  -7.161  1.00  0.00           C  
ATOM    829  NZ  LYS A  50      -6.802   8.832  -7.275  1.00  0.00           N  
ATOM    830  H   LYS A  50      -9.238   2.973  -7.396  1.00  0.00           H  
ATOM    831  HA  LYS A  50      -9.748   5.230  -9.106  1.00  0.00           H  
ATOM    832 1HB  LYS A  50      -7.493   3.196  -9.059  1.00  0.00           H  
ATOM    833 2HB  LYS A  50      -7.492   4.599 -10.118  1.00  0.00           H  
ATOM    834 1HG  LYS A  50      -7.583   4.714  -7.075  1.00  0.00           H  
ATOM    835 2HG  LYS A  50      -6.155   4.860  -8.066  1.00  0.00           H  
ATOM    836 1HD  LYS A  50      -7.158   6.887  -9.192  1.00  0.00           H  
ATOM    837 2HD  LYS A  50      -8.476   6.798  -8.012  1.00  0.00           H  
ATOM    838 1HE  LYS A  50      -6.876   7.030  -6.155  1.00  0.00           H  
ATOM    839 2HE  LYS A  50      -5.553   7.133  -7.324  1.00  0.00           H  
ATOM    840 1HZ  LYS A  50      -6.219   9.304  -6.586  1.00  0.00           H  
ATOM    841 2HZ  LYS A  50      -6.536   9.140  -8.197  1.00  0.00           H  
ATOM    842 3HZ  LYS A  50      -7.775   9.068  -7.114  1.00  0.00           H  
ATOM    843  N   LYS A  51     -10.093   2.346 -10.532  1.00  0.00           N  
ATOM    844  CA  LYS A  51     -10.543   1.655 -11.720  1.00  0.00           C  
ATOM    845  C   LYS A  51     -12.061   1.515 -11.788  1.00  0.00           C  
ATOM    846  O   LYS A  51     -12.569   0.910 -12.733  1.00  0.00           O  
ATOM    847  CB  LYS A  51      -9.903   0.264 -11.769  1.00  0.00           C  
ATOM    848  CG  LYS A  51      -8.360   0.265 -11.795  1.00  0.00           C  
ATOM    849  CD  LYS A  51      -7.787   0.814 -13.103  1.00  0.00           C  
ATOM    850  CE  LYS A  51      -6.270   0.752 -13.100  1.00  0.00           C  
ATOM    851  NZ  LYS A  51      -5.680   1.119 -14.438  1.00  0.00           N  
ATOM    852  H   LYS A  51      -9.884   1.784  -9.705  1.00  0.00           H  
ATOM    853  HA  LYS A  51     -10.236   2.231 -12.589  1.00  0.00           H  
ATOM    854 1HB  LYS A  51     -10.220  -0.303 -10.891  1.00  0.00           H  
ATOM    855 2HB  LYS A  51     -10.262  -0.270 -12.647  1.00  0.00           H  
ATOM    856 1HG  LYS A  51      -7.994   0.872 -10.965  1.00  0.00           H  
ATOM    857 2HG  LYS A  51      -8.003  -0.755 -11.651  1.00  0.00           H  
ATOM    858 1HD  LYS A  51      -8.169   0.235 -13.945  1.00  0.00           H  
ATOM    859 2HD  LYS A  51      -8.079   1.852 -13.230  1.00  0.00           H  
ATOM    860 1HE  LYS A  51      -5.894   1.448 -12.353  1.00  0.00           H  
ATOM    861 2HE  LYS A  51      -5.967  -0.245 -12.819  1.00  0.00           H  
ATOM    862 1HZ  LYS A  51      -4.662   1.066 -14.396  1.00  0.00           H  
ATOM    863 2HZ  LYS A  51      -6.011   0.469 -15.149  1.00  0.00           H  
ATOM    864 3HZ  LYS A  51      -5.954   2.054 -14.689  1.00  0.00           H  
ATOM    865  N   ASN A  52     -12.790   2.012 -10.774  1.00  0.00           N  
ATOM    866  CA  ASN A  52     -14.241   1.848 -10.719  1.00  0.00           C  
ATOM    867  C   ASN A  52     -14.604   0.371 -10.876  1.00  0.00           C  
ATOM    868  O   ASN A  52     -15.470   0.020 -11.684  1.00  0.00           O  
ATOM    869  CB  ASN A  52     -14.928   2.696 -11.781  1.00  0.00           C  
ATOM    870  CG  ASN A  52     -16.415   2.870 -11.533  1.00  0.00           C  
ATOM    871  OD1 ASN A  52     -16.868   2.882 -10.379  1.00  0.00           O  
ATOM    872  ND2 ASN A  52     -17.177   3.015 -12.593  1.00  0.00           N  
ATOM    873  H   ASN A  52     -12.341   2.553 -10.027  1.00  0.00           H  
ATOM    874  HA  ASN A  52     -14.582   2.167  -9.732  1.00  0.00           H  
ATOM    875 1HB  ASN A  52     -14.457   3.679 -11.813  1.00  0.00           H  
ATOM    876 2HB  ASN A  52     -14.791   2.239 -12.761  1.00  0.00           H  
ATOM    877 1HD2 ASN A  52     -18.166   3.135 -12.488  1.00  0.00           H  
ATOM    878 2HD2 ASN A  52     -16.768   2.998 -13.504  1.00  0.00           H  
ATOM    879  N   ASP A  53     -13.933  -0.495 -10.109  1.00  0.00           N  
ATOM    880  CA  ASP A  53     -14.151  -1.928 -10.233  1.00  0.00           C  
ATOM    881  C   ASP A  53     -14.243  -2.663  -8.882  1.00  0.00           C  
ATOM    882  O   ASP A  53     -13.223  -3.153  -8.365  1.00  0.00           O  
ATOM    883  CB  ASP A  53     -13.037  -2.537 -11.076  1.00  0.00           C  
ATOM    884  CG  ASP A  53     -13.255  -4.029 -11.420  1.00  0.00           C  
ATOM    885  OD1 ASP A  53     -14.063  -4.729 -10.791  1.00  0.00           O  
ATOM    886  OD2 ASP A  53     -12.624  -4.461 -12.367  1.00  0.00           O  
ATOM    887  H   ASP A  53     -13.257  -0.107  -9.446  1.00  0.00           H  
ATOM    888  HA  ASP A  53     -15.054  -2.078 -10.814  1.00  0.00           H  
ATOM    889 1HB  ASP A  53     -12.945  -1.968 -12.010  1.00  0.00           H  
ATOM    890 2HB  ASP A  53     -12.086  -2.436 -10.543  1.00  0.00           H  
ATOM    891  N   PRO A  54     -15.474  -2.859  -8.359  1.00  0.00           N  
ATOM    892  CA  PRO A  54     -15.830  -3.454  -7.080  1.00  0.00           C  
ATOM    893  C   PRO A  54     -15.319  -4.878  -6.889  1.00  0.00           C  
ATOM    894  O   PRO A  54     -15.379  -5.386  -5.767  1.00  0.00           O  
ATOM    895  CB  PRO A  54     -17.365  -3.442  -7.105  1.00  0.00           C  
ATOM    896  CG  PRO A  54     -17.729  -2.324  -8.030  1.00  0.00           C  
ATOM    897  CD  PRO A  54     -16.666  -2.340  -9.094  1.00  0.00           C  
ATOM    898  HA  PRO A  54     -15.458  -2.804  -6.277  1.00  0.00           H  
ATOM    899 1HB  PRO A  54     -17.740  -4.418  -7.453  1.00  0.00           H  
ATOM    900 2HB  PRO A  54     -17.757  -3.294  -6.087  1.00  0.00           H  
ATOM    901 1HG  PRO A  54     -18.738  -2.485  -8.442  1.00  0.00           H  
ATOM    902 2HG  PRO A  54     -17.760  -1.371  -7.482  1.00  0.00           H  
ATOM    903 1HD  PRO A  54     -16.948  -3.018  -9.920  1.00  0.00           H  
ATOM    904 2HD  PRO A  54     -16.528  -1.296  -9.422  1.00  0.00           H  
ATOM    905  N   ARG A  55     -14.875  -5.565  -7.956  1.00  0.00           N  
ATOM    906  CA  ARG A  55     -14.400  -6.927  -7.746  1.00  0.00           C  
ATOM    907  C   ARG A  55     -13.107  -6.929  -6.942  1.00  0.00           C  
ATOM    908  O   ARG A  55     -12.779  -7.926  -6.276  1.00  0.00           O  
ATOM    909  CB  ARG A  55     -14.136  -7.621  -9.060  1.00  0.00           C  
ATOM    910  CG  ARG A  55     -15.360  -7.903  -9.892  1.00  0.00           C  
ATOM    911  CD  ARG A  55     -14.986  -8.509 -11.174  1.00  0.00           C  
ATOM    912  NE  ARG A  55     -14.229  -7.567 -11.973  1.00  0.00           N  
ATOM    913  CZ  ARG A  55     -13.660  -7.825 -13.168  1.00  0.00           C  
ATOM    914  NH1 ARG A  55     -13.767  -9.004 -13.734  1.00  0.00           N  
ATOM    915  NH2 ARG A  55     -12.992  -6.870 -13.773  1.00  0.00           N  
ATOM    916  H   ARG A  55     -14.796  -5.153  -8.904  1.00  0.00           H  
ATOM    917  HA  ARG A  55     -15.162  -7.481  -7.199  1.00  0.00           H  
ATOM    918 1HB  ARG A  55     -13.453  -7.005  -9.649  1.00  0.00           H  
ATOM    919 2HB  ARG A  55     -13.635  -8.570  -8.876  1.00  0.00           H  
ATOM    920 1HG  ARG A  55     -16.025  -8.579  -9.358  1.00  0.00           H  
ATOM    921 2HG  ARG A  55     -15.875  -6.963 -10.099  1.00  0.00           H  
ATOM    922 1HD  ARG A  55     -14.368  -9.389 -10.997  1.00  0.00           H  
ATOM    923 2HD  ARG A  55     -15.883  -8.786 -11.723  1.00  0.00           H  
ATOM    924  HE  ARG A  55     -14.114  -6.604 -11.590  1.00  0.00           H  
ATOM    925 1HH1 ARG A  55     -14.267  -9.760 -13.290  1.00  0.00           H  
ATOM    926 2HH1 ARG A  55     -13.339  -9.168 -14.657  1.00  0.00           H  
ATOM    927 1HH2 ARG A  55     -12.901  -5.951 -13.310  1.00  0.00           H  
ATOM    928 2HH2 ARG A  55     -12.556  -7.028 -14.666  1.00  0.00           H  
ATOM    929  N   LEU A  56     -12.365  -5.817  -6.978  1.00  0.00           N  
ATOM    930  CA  LEU A  56     -11.140  -5.788  -6.216  1.00  0.00           C  
ATOM    931  C   LEU A  56     -11.490  -5.445  -4.758  1.00  0.00           C  
ATOM    932  O   LEU A  56     -10.813  -5.909  -3.840  1.00  0.00           O  
ATOM    933  CB  LEU A  56     -10.129  -4.835  -6.872  1.00  0.00           C  
ATOM    934  CG  LEU A  56      -9.586  -5.219  -8.307  1.00  0.00           C  
ATOM    935  CD1 LEU A  56      -8.723  -4.082  -8.791  1.00  0.00           C  
ATOM    936  CD2 LEU A  56      -8.758  -6.529  -8.298  1.00  0.00           C  
ATOM    937  H   LEU A  56     -12.638  -4.995  -7.537  1.00  0.00           H  
ATOM    938  HA  LEU A  56     -10.702  -6.781  -6.221  1.00  0.00           H  
ATOM    939 1HB  LEU A  56     -10.623  -3.917  -7.040  1.00  0.00           H  
ATOM    940 2HB  LEU A  56      -9.290  -4.661  -6.204  1.00  0.00           H  
ATOM    941  HG  LEU A  56     -10.431  -5.334  -8.993  1.00  0.00           H  
ATOM    942 1HD1 LEU A  56      -8.356  -4.308  -9.789  1.00  0.00           H  
ATOM    943 2HD1 LEU A  56      -9.312  -3.165  -8.819  1.00  0.00           H  
ATOM    944 3HD1 LEU A  56      -7.889  -3.965  -8.111  1.00  0.00           H  
ATOM    945 1HD2 LEU A  56      -8.398  -6.738  -9.303  1.00  0.00           H  
ATOM    946 2HD2 LEU A  56      -7.926  -6.419  -7.655  1.00  0.00           H  
ATOM    947 3HD2 LEU A  56      -9.365  -7.368  -7.967  1.00  0.00           H  
ATOM    948  N   LEU A  57     -12.591  -4.699  -4.528  1.00  0.00           N  
ATOM    949  CA  LEU A  57     -13.004  -4.409  -3.150  1.00  0.00           C  
ATOM    950  C   LEU A  57     -13.466  -5.718  -2.515  1.00  0.00           C  
ATOM    951  O   LEU A  57     -13.212  -5.968  -1.336  1.00  0.00           O  
ATOM    952  CB  LEU A  57     -14.197  -3.424  -3.045  1.00  0.00           C  
ATOM    953  CG  LEU A  57     -14.056  -1.950  -3.404  1.00  0.00           C  
ATOM    954  CD1 LEU A  57     -15.427  -1.285  -3.262  1.00  0.00           C  
ATOM    955  CD2 LEU A  57     -13.004  -1.252  -2.541  1.00  0.00           C  
ATOM    956  H   LEU A  57     -13.122  -4.347  -5.312  1.00  0.00           H  
ATOM    957  HA  LEU A  57     -12.151  -4.032  -2.591  1.00  0.00           H  
ATOM    958 1HB  LEU A  57     -14.900  -3.774  -3.775  1.00  0.00           H  
ATOM    959 2HB  LEU A  57     -14.664  -3.510  -2.071  1.00  0.00           H  
ATOM    960  HG  LEU A  57     -13.799  -1.885  -4.401  1.00  0.00           H  
ATOM    961 1HD1 LEU A  57     -15.357  -0.238  -3.555  1.00  0.00           H  
ATOM    962 2HD1 LEU A  57     -16.151  -1.790  -3.905  1.00  0.00           H  
ATOM    963 3HD1 LEU A  57     -15.756  -1.346  -2.221  1.00  0.00           H  
ATOM    964 1HD2 LEU A  57     -12.920  -0.210  -2.842  1.00  0.00           H  
ATOM    965 2HD2 LEU A  57     -13.282  -1.293  -1.511  1.00  0.00           H  
ATOM    966 3HD2 LEU A  57     -12.060  -1.733  -2.678  1.00  0.00           H  
ATOM    967  N   LYS A  58     -14.145  -6.566  -3.302  1.00  0.00           N  
ATOM    968  CA  LYS A  58     -14.616  -7.837  -2.778  1.00  0.00           C  
ATOM    969  C   LYS A  58     -13.449  -8.736  -2.401  1.00  0.00           C  
ATOM    970  O   LYS A  58     -13.489  -9.381  -1.346  1.00  0.00           O  
ATOM    971  CB  LYS A  58     -15.533  -8.552  -3.759  1.00  0.00           C  
ATOM    972  CG  LYS A  58     -16.121  -9.841  -3.182  1.00  0.00           C  
ATOM    973  CD  LYS A  58     -17.114 -10.502  -4.115  1.00  0.00           C  
ATOM    974  CE  LYS A  58     -17.686 -11.757  -3.459  1.00  0.00           C  
ATOM    975  NZ  LYS A  58     -18.651 -12.471  -4.322  1.00  0.00           N  
ATOM    976  H   LYS A  58     -14.375  -6.289  -4.261  1.00  0.00           H  
ATOM    977  HA  LYS A  58     -15.177  -7.649  -1.871  1.00  0.00           H  
ATOM    978 1HB  LYS A  58     -16.347  -7.888  -4.047  1.00  0.00           H  
ATOM    979 2HB  LYS A  58     -14.976  -8.799  -4.666  1.00  0.00           H  
ATOM    980 1HG  LYS A  58     -15.314 -10.551  -2.982  1.00  0.00           H  
ATOM    981 2HG  LYS A  58     -16.616  -9.614  -2.237  1.00  0.00           H  
ATOM    982 1HD  LYS A  58     -17.926  -9.809  -4.343  1.00  0.00           H  
ATOM    983 2HD  LYS A  58     -16.614 -10.777  -5.044  1.00  0.00           H  
ATOM    984 1HE  LYS A  58     -16.872 -12.433  -3.216  1.00  0.00           H  
ATOM    985 2HE  LYS A  58     -18.192 -11.468  -2.539  1.00  0.00           H  
ATOM    986 1HZ  LYS A  58     -19.002 -13.306  -3.811  1.00  0.00           H  
ATOM    987 2HZ  LYS A  58     -19.428 -11.870  -4.547  1.00  0.00           H  
ATOM    988 3HZ  LYS A  58     -18.202 -12.777  -5.170  1.00  0.00           H  
ATOM    989  N   THR A  59     -12.404  -8.777  -3.240  1.00  0.00           N  
ATOM    990  CA  THR A  59     -11.240  -9.597  -2.928  1.00  0.00           C  
ATOM    991  C   THR A  59     -10.620  -9.079  -1.640  1.00  0.00           C  
ATOM    992  O   THR A  59     -10.248  -9.854  -0.753  1.00  0.00           O  
ATOM    993  CB  THR A  59     -10.192  -9.573  -4.063  1.00  0.00           C  
ATOM    994  OG1 THR A  59     -10.774 -10.107  -5.267  1.00  0.00           O  
ATOM    995  CG2 THR A  59      -8.967 -10.436  -3.658  1.00  0.00           C  
ATOM    996  H   THR A  59     -12.445  -8.272  -4.129  1.00  0.00           H  
ATOM    997  HA  THR A  59     -11.562 -10.627  -2.771  1.00  0.00           H  
ATOM    998  HB  THR A  59      -9.876  -8.548  -4.249  1.00  0.00           H  
ATOM    999  HG1 THR A  59     -11.428  -9.476  -5.624  1.00  0.00           H  
ATOM   1000 1HG2 THR A  59      -8.240 -10.434  -4.458  1.00  0.00           H  
ATOM   1001 2HG2 THR A  59      -8.505 -10.038  -2.755  1.00  0.00           H  
ATOM   1002 3HG2 THR A  59      -9.290 -11.456  -3.476  1.00  0.00           H  
ATOM   1003  N   ALA A  60     -10.513  -7.758  -1.526  1.00  0.00           N  
ATOM   1004  CA  ALA A  60      -9.953  -7.131  -0.353  1.00  0.00           C  
ATOM   1005  C   ALA A  60     -10.743  -7.469   0.918  1.00  0.00           C  
ATOM   1006  O   ALA A  60     -10.159  -7.640   1.988  1.00  0.00           O  
ATOM   1007  CB  ALA A  60      -9.931  -5.646  -0.552  1.00  0.00           C  
ATOM   1008  H   ALA A  60     -10.804  -7.162  -2.309  1.00  0.00           H  
ATOM   1009  HA  ALA A  60      -8.931  -7.497  -0.228  1.00  0.00           H  
ATOM   1010 1HB  ALA A  60      -9.511  -5.211   0.277  1.00  0.00           H  
ATOM   1011 2HB  ALA A  60      -9.380  -5.398  -1.403  1.00  0.00           H  
ATOM   1012 3HB  ALA A  60     -10.927  -5.280  -0.686  1.00  0.00           H  
ATOM   1013  N   LEU A  61     -12.072  -7.587   0.801  1.00  0.00           N  
ATOM   1014  CA  LEU A  61     -12.892  -7.901   1.963  1.00  0.00           C  
ATOM   1015  C   LEU A  61     -12.647  -9.337   2.385  1.00  0.00           C  
ATOM   1016  O   LEU A  61     -12.575  -9.617   3.591  1.00  0.00           O  
ATOM   1017  CB  LEU A  61     -14.378  -7.651   1.664  1.00  0.00           C  
ATOM   1018  CG  LEU A  61     -15.388  -7.793   2.865  1.00  0.00           C  
ATOM   1019  CD1 LEU A  61     -15.020  -6.813   4.024  1.00  0.00           C  
ATOM   1020  CD2 LEU A  61     -16.771  -7.465   2.354  1.00  0.00           C  
ATOM   1021  H   LEU A  61     -12.512  -7.374  -0.097  1.00  0.00           H  
ATOM   1022  HA  LEU A  61     -12.583  -7.273   2.776  1.00  0.00           H  
ATOM   1023 1HB  LEU A  61     -14.482  -6.659   1.240  1.00  0.00           H  
ATOM   1024 2HB  LEU A  61     -14.685  -8.365   0.895  1.00  0.00           H  
ATOM   1025  HG  LEU A  61     -15.364  -8.813   3.254  1.00  0.00           H  
ATOM   1026 1HD1 LEU A  61     -15.745  -6.918   4.831  1.00  0.00           H  
ATOM   1027 2HD1 LEU A  61     -14.032  -7.030   4.415  1.00  0.00           H  
ATOM   1028 3HD1 LEU A  61     -15.047  -5.797   3.664  1.00  0.00           H  
ATOM   1029 1HD2 LEU A  61     -17.494  -7.555   3.163  1.00  0.00           H  
ATOM   1030 2HD2 LEU A  61     -16.768  -6.449   1.972  1.00  0.00           H  
ATOM   1031 3HD2 LEU A  61     -17.033  -8.156   1.553  1.00  0.00           H  
ATOM   1032  N   GLN A  62     -12.465 -10.238   1.407  1.00  0.00           N  
ATOM   1033  CA  GLN A  62     -12.180 -11.637   1.714  1.00  0.00           C  
ATOM   1034  C   GLN A  62     -10.842 -11.721   2.459  1.00  0.00           C  
ATOM   1035  O   GLN A  62     -10.657 -12.615   3.288  1.00  0.00           O  
ATOM   1036  CB  GLN A  62     -12.180 -12.520   0.445  1.00  0.00           C  
ATOM   1037  CG  GLN A  62     -13.586 -12.698  -0.172  1.00  0.00           C  
ATOM   1038  CD  GLN A  62     -13.673 -13.598  -1.450  1.00  0.00           C  
ATOM   1039  OE1 GLN A  62     -12.702 -13.949  -2.155  1.00  0.00           O  
ATOM   1040  NE2 GLN A  62     -14.910 -13.955  -1.757  1.00  0.00           N  
ATOM   1041  H   GLN A  62     -12.602  -9.938   0.433  1.00  0.00           H  
ATOM   1042  HA  GLN A  62     -12.955 -12.008   2.381  1.00  0.00           H  
ATOM   1043 1HB  GLN A  62     -11.533 -12.072  -0.310  1.00  0.00           H  
ATOM   1044 2HB  GLN A  62     -11.777 -13.507   0.679  1.00  0.00           H  
ATOM   1045 1HG  GLN A  62     -14.231 -13.137   0.586  1.00  0.00           H  
ATOM   1046 2HG  GLN A  62     -13.961 -11.711  -0.437  1.00  0.00           H  
ATOM   1047 1HE2 GLN A  62     -15.096 -14.496  -2.577  1.00  0.00           H  
ATOM   1048 2HE2 GLN A  62     -15.675 -13.655  -1.183  1.00  0.00           H  
ATOM   1049  N   VAL A  63      -9.910 -10.809   2.140  1.00  0.00           N  
ATOM   1050  CA  VAL A  63      -8.626 -10.742   2.826  1.00  0.00           C  
ATOM   1051  C   VAL A  63      -8.759 -10.164   4.238  1.00  0.00           C  
ATOM   1052  O   VAL A  63      -8.177 -10.716   5.163  1.00  0.00           O  
ATOM   1053  CB  VAL A  63      -7.602  -9.903   2.051  1.00  0.00           C  
ATOM   1054  CG1 VAL A  63      -6.297  -9.734   2.869  1.00  0.00           C  
ATOM   1055  CG2 VAL A  63      -7.313 -10.554   0.796  1.00  0.00           C  
ATOM   1056  H   VAL A  63     -10.111 -10.178   1.357  1.00  0.00           H  
ATOM   1057  HA  VAL A  63      -8.238 -11.757   2.909  1.00  0.00           H  
ATOM   1058  HB  VAL A  63      -8.013  -8.931   1.862  1.00  0.00           H  
ATOM   1059 1HG1 VAL A  63      -5.601  -9.145   2.300  1.00  0.00           H  
ATOM   1060 2HG1 VAL A  63      -6.487  -9.226   3.813  1.00  0.00           H  
ATOM   1061 3HG1 VAL A  63      -5.859 -10.710   3.071  1.00  0.00           H  
ATOM   1062 1HG2 VAL A  63      -6.609  -9.970   0.233  1.00  0.00           H  
ATOM   1063 2HG2 VAL A  63      -6.900 -11.524   1.020  1.00  0.00           H  
ATOM   1064 3HG2 VAL A  63      -8.213 -10.671   0.219  1.00  0.00           H  
ATOM   1065  N   LEU A  64      -9.510  -9.059   4.422  1.00  0.00           N  
ATOM   1066  CA  LEU A  64      -9.629  -8.490   5.773  1.00  0.00           C  
ATOM   1067  C   LEU A  64     -10.308  -9.406   6.765  1.00  0.00           C  
ATOM   1068  O   LEU A  64      -9.928  -9.394   7.941  1.00  0.00           O  
ATOM   1069  CB  LEU A  64     -10.460  -7.186   5.826  1.00  0.00           C  
ATOM   1070  CG  LEU A  64      -9.886  -5.906   5.244  1.00  0.00           C  
ATOM   1071  CD1 LEU A  64     -10.927  -4.841   5.300  1.00  0.00           C  
ATOM   1072  CD2 LEU A  64      -8.628  -5.462   6.071  1.00  0.00           C  
ATOM   1073  H   LEU A  64      -9.950  -8.611   3.615  1.00  0.00           H  
ATOM   1074  HA  LEU A  64      -8.628  -8.302   6.140  1.00  0.00           H  
ATOM   1075 1HB  LEU A  64     -11.394  -7.381   5.291  1.00  0.00           H  
ATOM   1076 2HB  LEU A  64     -10.713  -6.992   6.867  1.00  0.00           H  
ATOM   1077  HG  LEU A  64      -9.660  -6.062   4.211  1.00  0.00           H  
ATOM   1078 1HD1 LEU A  64     -10.546  -3.914   4.874  1.00  0.00           H  
ATOM   1079 2HD1 LEU A  64     -11.800  -5.150   4.762  1.00  0.00           H  
ATOM   1080 3HD1 LEU A  64     -11.176  -4.691   6.320  1.00  0.00           H  
ATOM   1081 1HD2 LEU A  64      -8.228  -4.545   5.678  1.00  0.00           H  
ATOM   1082 2HD2 LEU A  64      -8.919  -5.306   7.108  1.00  0.00           H  
ATOM   1083 3HD2 LEU A  64      -7.853  -6.222   6.030  1.00  0.00           H  
ATOM   1084  N   LYS A  65     -11.322 -10.144   6.301  1.00  0.00           N  
ATOM   1085  CA  LYS A  65     -12.108 -11.074   7.104  1.00  0.00           C  
ATOM   1086  C   LYS A  65     -11.354 -11.588   8.331  1.00  0.00           C  
ATOM   1087  O   LYS A  65     -11.830 -11.444   9.462  1.00  0.00           O  
ATOM   1088  OXT LYS A  65     -10.368 -12.322   8.171  1.00  0.00           O  
ATOM   1089  CB  LYS A  65     -12.572 -12.236   6.234  1.00  0.00           C  
ATOM   1090  CG  LYS A  65     -13.493 -13.230   6.931  1.00  0.00           C  
ATOM   1091  CD  LYS A  65     -13.986 -14.303   5.950  1.00  0.00           C  
ATOM   1092  CE  LYS A  65     -14.923 -15.299   6.625  1.00  0.00           C  
ATOM   1093  NZ  LYS A  65     -15.408 -16.341   5.674  1.00  0.00           N  
ATOM   1094  H   LYS A  65     -11.578 -10.041   5.311  1.00  0.00           H  
ATOM   1095  HA  LYS A  65     -12.991 -10.554   7.449  1.00  0.00           H  
ATOM   1096 1HB  LYS A  65     -13.086 -11.844   5.353  1.00  0.00           H  
ATOM   1097 2HB  LYS A  65     -11.697 -12.782   5.871  1.00  0.00           H  
ATOM   1098 1HG  LYS A  65     -12.946 -13.710   7.745  1.00  0.00           H  
ATOM   1099 2HG  LYS A  65     -14.345 -12.698   7.354  1.00  0.00           H  
ATOM   1100 1HD  LYS A  65     -14.509 -13.822   5.121  1.00  0.00           H  
ATOM   1101 2HD  LYS A  65     -13.126 -14.840   5.547  1.00  0.00           H  
ATOM   1102 1HE  LYS A  65     -14.396 -15.786   7.443  1.00  0.00           H  
ATOM   1103 2HE  LYS A  65     -15.783 -14.763   7.027  1.00  0.00           H  
ATOM   1104 1HZ  LYS A  65     -16.025 -16.978   6.158  1.00  0.00           H  
ATOM   1105 2HZ  LYS A  65     -15.911 -15.900   4.915  1.00  0.00           H  
ATOM   1106 3HZ  LYS A  65     -14.621 -16.853   5.302  1.00  0.00           H  
TER                                                                             
ATOM   1108  N   GLY B  66      -0.002  25.880  10.357  1.00  0.00           N  
ATOM   1109  CA  GLY B  66       1.063  24.881  10.261  1.00  0.00           C  
ATOM   1110  C   GLY B  66       1.133  24.290   8.872  1.00  0.00           C  
ATOM   1111  O   GLY B  66       0.951  24.988   7.876  1.00  0.00           O  
ATOM   1112 1H   GLY B  66      -0.027  26.255  11.283  1.00  0.00           H  
ATOM   1113 2H   GLY B  66       0.172  26.618   9.705  1.00  0.00           H  
ATOM   1114 3H   GLY B  66      -0.881  25.453  10.148  1.00  0.00           H  
ATOM   1115 1HA  GLY B  66       2.011  25.334  10.507  1.00  0.00           H  
ATOM   1116 2HA  GLY B  66       0.886  24.088  10.987  1.00  0.00           H  
ATOM   1117  N   PHE B  67       1.427  23.010   8.783  1.00  0.00           N  
ATOM   1118  CA  PHE B  67       1.524  22.433   7.461  1.00  0.00           C  
ATOM   1119  C   PHE B  67       0.151  22.515   6.838  1.00  0.00           C  
ATOM   1120  O   PHE B  67      -0.862  22.346   7.518  1.00  0.00           O  
ATOM   1121  CB  PHE B  67       2.029  20.993   7.504  1.00  0.00           C  
ATOM   1122  CG  PHE B  67       3.498  20.911   7.775  1.00  0.00           C  
ATOM   1123  CD1 PHE B  67       3.991  20.672   9.052  1.00  0.00           C  
ATOM   1124  CD2 PHE B  67       4.393  21.077   6.743  1.00  0.00           C  
ATOM   1125  CE1 PHE B  67       5.341  20.598   9.276  1.00  0.00           C  
ATOM   1126  CE2 PHE B  67       5.740  21.008   6.969  1.00  0.00           C  
ATOM   1127  CZ  PHE B  67       6.213  20.769   8.244  1.00  0.00           C  
ATOM   1128  H   PHE B  67       1.575  22.447   9.607  1.00  0.00           H  
ATOM   1129  HA  PHE B  67       2.212  23.025   6.862  1.00  0.00           H  
ATOM   1130 1HB  PHE B  67       1.501  20.439   8.275  1.00  0.00           H  
ATOM   1131 2HB  PHE B  67       1.823  20.509   6.547  1.00  0.00           H  
ATOM   1132  HD1 PHE B  67       3.297  20.534   9.880  1.00  0.00           H  
ATOM   1133  HD2 PHE B  67       4.017  21.268   5.739  1.00  0.00           H  
ATOM   1134  HE1 PHE B  67       5.716  20.404  10.278  1.00  0.00           H  
ATOM   1135  HE2 PHE B  67       6.433  21.142   6.141  1.00  0.00           H  
ATOM   1136  HZ  PHE B  67       7.277  20.709   8.425  1.00  0.00           H  
ATOM   1137  N   LEU B  68       0.115  22.795   5.558  1.00  0.00           N  
ATOM   1138  CA  LEU B  68      -1.154  22.922   4.897  1.00  0.00           C  
ATOM   1139  C   LEU B  68      -1.876  21.577   4.906  1.00  0.00           C  
ATOM   1140  O   LEU B  68      -1.288  20.579   4.472  1.00  0.00           O  
ATOM   1141  CB  LEU B  68      -0.897  23.407   3.476  1.00  0.00           C  
ATOM   1142  CG  LEU B  68      -0.389  24.857   3.447  1.00  0.00           C  
ATOM   1143  CD1 LEU B  68       0.265  25.183   2.093  1.00  0.00           C  
ATOM   1144  CD2 LEU B  68      -1.569  25.784   3.757  1.00  0.00           C  
ATOM   1145  H   LEU B  68       0.994  22.934   5.061  1.00  0.00           H  
ATOM   1146  HA  LEU B  68      -1.707  23.695   5.403  1.00  0.00           H  
ATOM   1147 1HB  LEU B  68      -0.139  22.771   3.011  1.00  0.00           H  
ATOM   1148 2HB  LEU B  68      -1.819  23.338   2.899  1.00  0.00           H  
ATOM   1149  HG  LEU B  68       0.381  24.987   4.216  1.00  0.00           H  
ATOM   1150 1HD1 LEU B  68       0.626  26.202   2.123  1.00  0.00           H  
ATOM   1151 2HD1 LEU B  68       1.092  24.521   1.913  1.00  0.00           H  
ATOM   1152 3HD1 LEU B  68      -0.463  25.078   1.288  1.00  0.00           H  
ATOM   1153 1HD2 LEU B  68      -1.233  26.795   3.756  1.00  0.00           H  
ATOM   1154 2HD2 LEU B  68      -2.343  25.665   2.997  1.00  0.00           H  
ATOM   1155 3HD2 LEU B  68      -1.982  25.537   4.741  1.00  0.00           H  
ATOM   1156  N   PRO B  69      -3.139  21.515   5.375  1.00  0.00           N  
ATOM   1157  CA  PRO B  69      -3.962  20.322   5.406  1.00  0.00           C  
ATOM   1158  C   PRO B  69      -4.106  19.751   4.020  1.00  0.00           C  
ATOM   1159  O   PRO B  69      -4.223  20.494   3.048  1.00  0.00           O  
ATOM   1160  CB  PRO B  69      -5.311  20.846   5.917  1.00  0.00           C  
ATOM   1161  CG  PRO B  69      -4.965  22.073   6.715  1.00  0.00           C  
ATOM   1162  CD  PRO B  69      -3.795  22.699   5.989  1.00  0.00           C  
ATOM   1163  HA  PRO B  69      -3.510  19.581   6.080  1.00  0.00           H  
ATOM   1164 1HB  PRO B  69      -5.977  21.063   5.066  1.00  0.00           H  
ATOM   1165 2HB  PRO B  69      -5.807  20.071   6.519  1.00  0.00           H  
ATOM   1166 1HG  PRO B  69      -5.835  22.744   6.770  1.00  0.00           H  
ATOM   1167 2HG  PRO B  69      -4.713  21.795   7.749  1.00  0.00           H  
ATOM   1168 1HD  PRO B  69      -4.124  23.419   5.223  1.00  0.00           H  
ATOM   1169 2HD  PRO B  69      -3.169  23.150   6.776  1.00  0.00           H  
ATOM   1170  N   ASN B  70      -4.106  18.429   3.932  1.00  0.00           N  
ATOM   1171  CA  ASN B  70      -4.258  17.782   2.645  1.00  0.00           C  
ATOM   1172  C   ASN B  70      -5.032  16.462   2.760  1.00  0.00           C  
ATOM   1173  O   ASN B  70      -5.079  15.830   3.816  1.00  0.00           O  
ATOM   1174  CB  ASN B  70      -2.873  17.638   2.054  1.00  0.00           C  
ATOM   1175  CG  ASN B  70      -1.946  16.830   2.944  1.00  0.00           C  
ATOM   1176  OD1 ASN B  70      -1.832  15.611   2.815  1.00  0.00           O  
ATOM   1177  ND2 ASN B  70      -1.284  17.508   3.876  1.00  0.00           N  
ATOM   1178  H   ASN B  70      -4.003  17.869   4.764  1.00  0.00           H  
ATOM   1179  HA  ASN B  70      -4.874  18.427   2.019  1.00  0.00           H  
ATOM   1180 1HB  ASN B  70      -2.943  17.144   1.091  1.00  0.00           H  
ATOM   1181 2HB  ASN B  70      -2.437  18.625   1.889  1.00  0.00           H  
ATOM   1182 1HD2 ASN B  70      -0.662  17.032   4.498  1.00  0.00           H  
ATOM   1183 2HD2 ASN B  70      -1.401  18.529   3.979  1.00  0.00           H  
ATOM   1184  N   ASP B  71      -5.676  16.088   1.661  1.00  0.00           N  
ATOM   1185  CA  ASP B  71      -6.518  14.898   1.570  1.00  0.00           C  
ATOM   1186  C   ASP B  71      -5.818  13.562   1.830  1.00  0.00           C  
ATOM   1187  O   ASP B  71      -4.622  13.388   1.603  1.00  0.00           O  
ATOM   1188  CB  ASP B  71      -7.202  14.857   0.197  1.00  0.00           C  
ATOM   1189  CG  ASP B  71      -8.392  13.887   0.142  1.00  0.00           C  
ATOM   1190  OD1 ASP B  71      -9.506  14.273   0.475  1.00  0.00           O  
ATOM   1191  OD2 ASP B  71      -8.172  12.749  -0.169  1.00  0.00           O  
ATOM   1192  H   ASP B  71      -5.583  16.668   0.841  1.00  0.00           H  
ATOM   1193  HA  ASP B  71      -7.303  15.000   2.319  1.00  0.00           H  
ATOM   1194 1HB  ASP B  71      -7.555  15.855  -0.062  1.00  0.00           H  
ATOM   1195 2HB  ASP B  71      -6.472  14.565  -0.564  1.00  0.00           H  
ATOM   1196  N   ALA B  72      -6.627  12.583   2.213  1.00  0.00           N  
ATOM   1197  CA  ALA B  72      -6.187  11.214   2.432  1.00  0.00           C  
ATOM   1198  C   ALA B  72      -5.534  10.602   1.183  1.00  0.00           C  
ATOM   1199  O   ALA B  72      -4.600   9.802   1.300  1.00  0.00           O  
ATOM   1200  CB  ALA B  72      -7.357  10.356   2.831  1.00  0.00           C  
ATOM   1201  H   ALA B  72      -7.606  12.799   2.354  1.00  0.00           H  
ATOM   1202  HA  ALA B  72      -5.454  11.216   3.234  1.00  0.00           H  
ATOM   1203 1HB  ALA B  72      -7.010   9.350   3.003  1.00  0.00           H  
ATOM   1204 2HB  ALA B  72      -7.818  10.747   3.739  1.00  0.00           H  
ATOM   1205 3HB  ALA B  72      -8.075  10.359   2.027  1.00  0.00           H  
ATOM   1206  N   GLU B  73      -5.960  11.006  -0.017  1.00  0.00           N  
ATOM   1207  CA  GLU B  73      -5.380  10.416  -1.229  1.00  0.00           C  
ATOM   1208  C   GLU B  73      -3.981  10.990  -1.534  1.00  0.00           C  
ATOM   1209  O   GLU B  73      -3.301  10.523  -2.450  1.00  0.00           O  
ATOM   1210  CB  GLU B  73      -6.263  10.606  -2.465  1.00  0.00           C  
ATOM   1211  CG  GLU B  73      -7.567   9.834  -2.464  1.00  0.00           C  
ATOM   1212  CD  GLU B  73      -8.318   9.958  -3.787  1.00  0.00           C  
ATOM   1213  OE1 GLU B  73      -7.869  10.667  -4.657  1.00  0.00           O  
ATOM   1214  OE2 GLU B  73      -9.322   9.299  -3.947  1.00  0.00           O  
ATOM   1215  H   GLU B  73      -6.724  11.691  -0.092  1.00  0.00           H  
ATOM   1216  HA  GLU B  73      -5.272   9.342  -1.068  1.00  0.00           H  
ATOM   1217 1HB  GLU B  73      -6.514  11.665  -2.558  1.00  0.00           H  
ATOM   1218 2HB  GLU B  73      -5.705  10.323  -3.355  1.00  0.00           H  
ATOM   1219 1HG  GLU B  73      -7.361   8.784  -2.263  1.00  0.00           H  
ATOM   1220 2HG  GLU B  73      -8.188  10.216  -1.655  1.00  0.00           H  
ATOM   1221  N   GLU B  74      -3.570  12.020  -0.772  1.00  0.00           N  
ATOM   1222  CA  GLU B  74      -2.252  12.642  -0.875  1.00  0.00           C  
ATOM   1223  C   GLU B  74      -1.372  12.059   0.245  1.00  0.00           C  
ATOM   1224  O   GLU B  74      -0.182  11.795   0.048  1.00  0.00           O  
ATOM   1225  CB  GLU B  74      -2.361  14.174  -0.844  1.00  0.00           C  
ATOM   1226  CG  GLU B  74      -3.128  14.727  -2.080  1.00  0.00           C  
ATOM   1227  CD  GLU B  74      -3.224  16.237  -2.175  1.00  0.00           C  
ATOM   1228  OE1 GLU B  74      -2.745  16.910  -1.303  1.00  0.00           O  
ATOM   1229  OE2 GLU B  74      -3.784  16.710  -3.137  1.00  0.00           O  
ATOM   1230  H   GLU B  74      -4.182  12.371  -0.043  1.00  0.00           H  
ATOM   1231  HA  GLU B  74      -1.808  12.389  -1.837  1.00  0.00           H  
ATOM   1232 1HB  GLU B  74      -2.881  14.493   0.061  1.00  0.00           H  
ATOM   1233 2HB  GLU B  74      -1.366  14.614  -0.827  1.00  0.00           H  
ATOM   1234 1HG  GLU B  74      -2.640  14.353  -2.979  1.00  0.00           H  
ATOM   1235 2HG  GLU B  74      -4.136  14.314  -2.060  1.00  0.00           H  
ATOM   1236  N   LEU B  75      -1.979  11.848   1.429  1.00  0.00           N  
ATOM   1237  CA  LEU B  75      -1.255  11.271   2.558  1.00  0.00           C  
ATOM   1238  C   LEU B  75      -0.837   9.832   2.228  1.00  0.00           C  
ATOM   1239  O   LEU B  75       0.232   9.380   2.629  1.00  0.00           O  
ATOM   1240  CB  LEU B  75      -2.115  11.247   3.833  1.00  0.00           C  
ATOM   1241  CG  LEU B  75      -2.473  12.613   4.486  1.00  0.00           C  
ATOM   1242  CD1 LEU B  75      -3.473  12.373   5.620  1.00  0.00           C  
ATOM   1243  CD2 LEU B  75      -1.204  13.293   5.031  1.00  0.00           C  
ATOM   1244  H   LEU B  75      -2.952  12.128   1.538  1.00  0.00           H  
ATOM   1245  HA  LEU B  75      -0.364  11.860   2.731  1.00  0.00           H  
ATOM   1246 1HB  LEU B  75      -3.045  10.736   3.601  1.00  0.00           H  
ATOM   1247 2HB  LEU B  75      -1.581  10.659   4.586  1.00  0.00           H  
ATOM   1248  HG  LEU B  75      -2.944  13.265   3.741  1.00  0.00           H  
ATOM   1249 1HD1 LEU B  75      -3.736  13.327   6.079  1.00  0.00           H  
ATOM   1250 2HD1 LEU B  75      -4.373  11.903   5.235  1.00  0.00           H  
ATOM   1251 3HD1 LEU B  75      -3.022  11.726   6.377  1.00  0.00           H  
ATOM   1252 1HD2 LEU B  75      -1.479  14.243   5.480  1.00  0.00           H  
ATOM   1253 2HD2 LEU B  75      -0.731  12.654   5.780  1.00  0.00           H  
ATOM   1254 3HD2 LEU B  75      -0.514  13.477   4.236  1.00  0.00           H  
ATOM   1255  N   PHE B  76      -1.675   9.114   1.493  1.00  0.00           N  
ATOM   1256  CA  PHE B  76      -1.341   7.762   1.076  1.00  0.00           C  
ATOM   1257  C   PHE B  76      -0.816   7.822  -0.353  1.00  0.00           C  
ATOM   1258  O   PHE B  76      -1.553   8.125  -1.293  1.00  0.00           O  
ATOM   1259  CB  PHE B  76      -2.545   6.840   1.185  1.00  0.00           C  
ATOM   1260  CG  PHE B  76      -2.189   5.519   0.731  1.00  0.00           C  
ATOM   1261  CD1 PHE B  76      -1.179   4.840   1.350  1.00  0.00           C  
ATOM   1262  CD2 PHE B  76      -2.824   4.954  -0.334  1.00  0.00           C  
ATOM   1263  CE1 PHE B  76      -0.786   3.661   0.924  1.00  0.00           C  
ATOM   1264  CE2 PHE B  76      -2.435   3.749  -0.765  1.00  0.00           C  
ATOM   1265  CZ  PHE B  76      -1.394   3.113  -0.139  1.00  0.00           C  
ATOM   1266  H   PHE B  76      -2.578   9.509   1.224  1.00  0.00           H  
ATOM   1267  HA  PHE B  76      -0.543   7.377   1.712  1.00  0.00           H  
ATOM   1268 1HB  PHE B  76      -2.879   6.778   2.220  1.00  0.00           H  
ATOM   1269 2HB  PHE B  76      -3.370   7.227   0.583  1.00  0.00           H  
ATOM   1270  HD1 PHE B  76      -0.688   5.272   2.182  1.00  0.00           H  
ATOM   1271  HD2 PHE B  76      -3.632   5.492  -0.833  1.00  0.00           H  
ATOM   1272  HE1 PHE B  76       0.025   3.153   1.431  1.00  0.00           H  
ATOM   1273  HE2 PHE B  76      -2.933   3.290  -1.615  1.00  0.00           H  
ATOM   1274  HZ  PHE B  76      -1.054   2.165  -0.492  1.00  0.00           H  
ATOM   1275  N   ILE B  77       0.469   7.536  -0.513  1.00  0.00           N  
ATOM   1276  CA  ILE B  77       1.137   7.654  -1.793  1.00  0.00           C  
ATOM   1277  C   ILE B  77       1.253   6.309  -2.483  1.00  0.00           C  
ATOM   1278  O   ILE B  77       2.195   5.542  -2.247  1.00  0.00           O  
ATOM   1279  CB  ILE B  77       2.548   8.253  -1.544  1.00  0.00           C  
ATOM   1280  CG1 ILE B  77       2.396   9.656  -0.833  1.00  0.00           C  
ATOM   1281  CG2 ILE B  77       3.373   8.329  -2.844  1.00  0.00           C  
ATOM   1282  CD1 ILE B  77       3.698  10.264  -0.290  1.00  0.00           C  
ATOM   1283  H   ILE B  77       1.017   7.248   0.290  1.00  0.00           H  
ATOM   1284  HA  ILE B  77       0.562   8.325  -2.427  1.00  0.00           H  
ATOM   1285  HB  ILE B  77       3.066   7.620  -0.845  1.00  0.00           H  
ATOM   1286 1HG1 ILE B  77       1.953  10.358  -1.538  1.00  0.00           H  
ATOM   1287 2HG1 ILE B  77       1.713   9.549   0.013  1.00  0.00           H  
ATOM   1288 1HG2 ILE B  77       4.348   8.718  -2.626  1.00  0.00           H  
ATOM   1289 2HG2 ILE B  77       3.487   7.348  -3.275  1.00  0.00           H  
ATOM   1290 3HG2 ILE B  77       2.871   8.980  -3.561  1.00  0.00           H  
ATOM   1291 1HD1 ILE B  77       3.474  11.217   0.186  1.00  0.00           H  
ATOM   1292 2HD1 ILE B  77       4.134   9.587   0.446  1.00  0.00           H  
ATOM   1293 3HD1 ILE B  77       4.408  10.432  -1.095  1.00  0.00           H  
ATOM   1294  N   PHE B  78       0.305   6.032  -3.358  1.00  0.00           N  
ATOM   1295  CA  PHE B  78       0.253   4.717  -3.975  1.00  0.00           C  
ATOM   1296  C   PHE B  78       0.922   4.702  -5.341  1.00  0.00           C  
ATOM   1297  O   PHE B  78       0.571   5.496  -6.214  1.00  0.00           O  
ATOM   1298  CB  PHE B  78      -1.146   4.237  -4.174  1.00  0.00           C  
ATOM   1299  CG  PHE B  78      -1.197   2.805  -4.605  1.00  0.00           C  
ATOM   1300  CD1 PHE B  78      -1.279   1.820  -3.657  1.00  0.00           C  
ATOM   1301  CD2 PHE B  78      -1.134   2.430  -5.922  1.00  0.00           C  
ATOM   1302  CE1 PHE B  78      -1.326   0.529  -3.990  1.00  0.00           C  
ATOM   1303  CE2 PHE B  78      -1.180   1.120  -6.256  1.00  0.00           C  
ATOM   1304  CZ  PHE B  78      -1.283   0.177  -5.283  1.00  0.00           C  
ATOM   1305  H   PHE B  78      -0.418   6.719  -3.538  1.00  0.00           H  
ATOM   1306  HA  PHE B  78       0.795   4.016  -3.336  1.00  0.00           H  
ATOM   1307 1HB  PHE B  78      -1.718   4.368  -3.289  1.00  0.00           H  
ATOM   1308 2HB  PHE B  78      -1.588   4.836  -4.941  1.00  0.00           H  
ATOM   1309  HD1 PHE B  78      -1.309   2.086  -2.638  1.00  0.00           H  
ATOM   1310  HD2 PHE B  78      -1.057   3.190  -6.700  1.00  0.00           H  
ATOM   1311  HE1 PHE B  78      -1.393  -0.223  -3.213  1.00  0.00           H  
ATOM   1312  HE2 PHE B  78      -1.142   0.830  -7.292  1.00  0.00           H  
ATOM   1313  HZ  PHE B  78      -1.325  -0.842  -5.540  1.00  0.00           H  
ATOM   1314  N   LEU B  79       1.903   3.810  -5.500  1.00  0.00           N  
ATOM   1315  CA  LEU B  79       2.713   3.710  -6.706  1.00  0.00           C  
ATOM   1316  C   LEU B  79       2.655   2.323  -7.345  1.00  0.00           C  
ATOM   1317  O   LEU B  79       2.567   1.314  -6.645  1.00  0.00           O  
ATOM   1318  CB  LEU B  79       4.133   4.012  -6.242  1.00  0.00           C  
ATOM   1319  CG  LEU B  79       4.275   5.347  -5.451  1.00  0.00           C  
ATOM   1320  CD1 LEU B  79       5.587   5.388  -4.823  1.00  0.00           C  
ATOM   1321  CD2 LEU B  79       4.092   6.559  -6.365  1.00  0.00           C  
ATOM   1322  H   LEU B  79       2.135   3.204  -4.712  1.00  0.00           H  
ATOM   1323  HA  LEU B  79       2.364   4.447  -7.427  1.00  0.00           H  
ATOM   1324 1HB  LEU B  79       4.446   3.215  -5.590  1.00  0.00           H  
ATOM   1325 2HB  LEU B  79       4.799   4.045  -7.106  1.00  0.00           H  
ATOM   1326  HG  LEU B  79       3.542   5.372  -4.654  1.00  0.00           H  
ATOM   1327 1HD1 LEU B  79       5.647   6.291  -4.247  1.00  0.00           H  
ATOM   1328 2HD1 LEU B  79       5.698   4.538  -4.159  1.00  0.00           H  
ATOM   1329 3HD1 LEU B  79       6.361   5.371  -5.581  1.00  0.00           H  
ATOM   1330 1HD2 LEU B  79       4.201   7.471  -5.781  1.00  0.00           H  
ATOM   1331 2HD2 LEU B  79       4.845   6.545  -7.151  1.00  0.00           H  
ATOM   1332 3HD2 LEU B  79       3.100   6.544  -6.812  1.00  0.00           H  
ATOM   1333  N   THR B  80       2.795   2.265  -8.664  1.00  0.00           N  
ATOM   1334  CA  THR B  80       2.809   0.993  -9.394  1.00  0.00           C  
ATOM   1335  C   THR B  80       4.153   0.699 -10.074  1.00  0.00           C  
ATOM   1336  O   THR B  80       4.299  -0.274 -10.819  1.00  0.00           O  
ATOM   1337  CB  THR B  80       1.704   0.972 -10.448  1.00  0.00           C  
ATOM   1338  OG1 THR B  80       1.905   2.046 -11.380  1.00  0.00           O  
ATOM   1339  CG2 THR B  80       0.361   1.137  -9.759  1.00  0.00           C  
ATOM   1340  H   THR B  80       2.854   3.127  -9.189  1.00  0.00           H  
ATOM   1341  HA  THR B  80       2.621   0.191  -8.687  1.00  0.00           H  
ATOM   1342  HB  THR B  80       1.735   0.030 -10.976  1.00  0.00           H  
ATOM   1343  HG1 THR B  80       2.623   1.811 -11.988  1.00  0.00           H  
ATOM   1344 1HG2 THR B  80      -0.435   1.116 -10.500  1.00  0.00           H  
ATOM   1345 2HG2 THR B  80       0.242   0.322  -9.059  1.00  0.00           H  
ATOM   1346 3HG2 THR B  80       0.327   2.082  -9.224  1.00  0.00           H  
ATOM   1347  N   GLU B  81       5.116   1.577  -9.833  1.00  0.00           N  
ATOM   1348  CA  GLU B  81       6.436   1.507 -10.449  1.00  0.00           C  
ATOM   1349  C   GLU B  81       7.509   2.193  -9.596  1.00  0.00           C  
ATOM   1350  O   GLU B  81       7.193   2.963  -8.680  1.00  0.00           O  
ATOM   1351  CB  GLU B  81       6.406   2.135 -11.847  1.00  0.00           C  
ATOM   1352  CG  GLU B  81       6.072   3.627 -11.881  1.00  0.00           C  
ATOM   1353  CD  GLU B  81       5.992   4.167 -13.290  1.00  0.00           C  
ATOM   1354  OE1 GLU B  81       6.108   3.387 -14.205  1.00  0.00           O  
ATOM   1355  OE2 GLU B  81       5.823   5.353 -13.452  1.00  0.00           O  
ATOM   1356  H   GLU B  81       4.918   2.333  -9.198  1.00  0.00           H  
ATOM   1357  HA  GLU B  81       6.710   0.455 -10.552  1.00  0.00           H  
ATOM   1358 1HB  GLU B  81       7.380   2.008 -12.320  1.00  0.00           H  
ATOM   1359 2HB  GLU B  81       5.674   1.613 -12.462  1.00  0.00           H  
ATOM   1360 1HG  GLU B  81       5.116   3.789 -11.384  1.00  0.00           H  
ATOM   1361 2HG  GLU B  81       6.836   4.176 -11.330  1.00  0.00           H  
ATOM   1362  N   ILE B  82       8.779   1.941  -9.927  1.00  0.00           N  
ATOM   1363  CA  ILE B  82       9.878   2.614  -9.237  1.00  0.00           C  
ATOM   1364  C   ILE B  82      10.095   3.985  -9.845  1.00  0.00           C  
ATOM   1365  O   ILE B  82      10.342   4.136 -11.038  1.00  0.00           O  
ATOM   1366  CB  ILE B  82      11.164   1.804  -9.281  1.00  0.00           C  
ATOM   1367  CG1 ILE B  82      10.891   0.390  -8.749  1.00  0.00           C  
ATOM   1368  CG2 ILE B  82      12.208   2.507  -8.468  1.00  0.00           C  
ATOM   1369  CD1 ILE B  82      10.341   0.386  -7.341  1.00  0.00           C  
ATOM   1370  H   ILE B  82       8.981   1.292 -10.673  1.00  0.00           H  
ATOM   1371  HA  ILE B  82       9.608   2.743  -8.195  1.00  0.00           H  
ATOM   1372  HB  ILE B  82      11.509   1.711 -10.309  1.00  0.00           H  
ATOM   1373 1HG1 ILE B  82      10.177  -0.107  -9.405  1.00  0.00           H  
ATOM   1374 2HG1 ILE B  82      11.824  -0.179  -8.758  1.00  0.00           H  
ATOM   1375 1HG2 ILE B  82      13.132   1.934  -8.500  1.00  0.00           H  
ATOM   1376 2HG2 ILE B  82      12.383   3.497  -8.881  1.00  0.00           H  
ATOM   1377 3HG2 ILE B  82      11.866   2.600  -7.439  1.00  0.00           H  
ATOM   1378 1HD1 ILE B  82      10.163  -0.637  -7.011  1.00  0.00           H  
ATOM   1379 2HD1 ILE B  82      11.048   0.868  -6.669  1.00  0.00           H  
ATOM   1380 3HD1 ILE B  82       9.404   0.937  -7.338  1.00  0.00           H  
ATOM   1381  N   THR B  83       9.945   4.972  -9.000  1.00  0.00           N  
ATOM   1382  CA  THR B  83       9.920   6.362  -9.374  1.00  0.00           C  
ATOM   1383  C   THR B  83      10.295   7.320  -8.279  1.00  0.00           C  
ATOM   1384  O   THR B  83      10.168   7.022  -7.082  1.00  0.00           O  
ATOM   1385  CB  THR B  83       8.508   6.769  -9.830  1.00  0.00           C  
ATOM   1386  OG1 THR B  83       8.521   8.143 -10.234  1.00  0.00           O  
ATOM   1387  CG2 THR B  83       7.491   6.586  -8.704  1.00  0.00           C  
ATOM   1388  H   THR B  83       9.785   4.732  -8.037  1.00  0.00           H  
ATOM   1389  HA  THR B  83      10.600   6.502 -10.207  1.00  0.00           H  
ATOM   1390  HB  THR B  83       8.217   6.152 -10.684  1.00  0.00           H  
ATOM   1391  HG1 THR B  83       8.486   8.734  -9.427  1.00  0.00           H  
ATOM   1392 1HG2 THR B  83       6.506   6.885  -9.058  1.00  0.00           H  
ATOM   1393 2HG2 THR B  83       7.463   5.539  -8.398  1.00  0.00           H  
ATOM   1394 3HG2 THR B  83       7.774   7.210  -7.852  1.00  0.00           H  
ATOM   1395  N   GLU B  84      10.702   8.496  -8.730  1.00  0.00           N  
ATOM   1396  CA  GLU B  84      10.841   9.674  -7.886  1.00  0.00           C  
ATOM   1397  C   GLU B  84       9.442   9.958  -7.323  1.00  0.00           C  
ATOM   1398  O   GLU B  84       8.447   9.834  -8.045  1.00  0.00           O  
ATOM   1399  CB  GLU B  84      11.350  10.866  -8.697  1.00  0.00           C  
ATOM   1400  CG  GLU B  84      11.559  12.135  -7.893  1.00  0.00           C  
ATOM   1401  CD  GLU B  84      12.118  13.291  -8.726  1.00  0.00           C  
ATOM   1402  OE1 GLU B  84      12.460  13.078  -9.861  1.00  0.00           O  
ATOM   1403  OE2 GLU B  84      12.173  14.389  -8.215  1.00  0.00           O  
ATOM   1404  H   GLU B  84      10.834   8.600  -9.727  1.00  0.00           H  
ATOM   1405  HA  GLU B  84      11.522   9.464  -7.063  1.00  0.00           H  
ATOM   1406 1HB  GLU B  84      12.302  10.610  -9.158  1.00  0.00           H  
ATOM   1407 2HB  GLU B  84      10.646  11.087  -9.498  1.00  0.00           H  
ATOM   1408 1HG  GLU B  84      10.608  12.442  -7.453  1.00  0.00           H  
ATOM   1409 2HG  GLU B  84      12.246  11.914  -7.074  1.00  0.00           H  
ATOM   1410  N   ILE B  85       9.393  10.265  -6.048  1.00  0.00           N  
ATOM   1411  CA  ILE B  85       8.206  10.535  -5.244  1.00  0.00           C  
ATOM   1412  C   ILE B  85       8.215  11.899  -4.605  1.00  0.00           C  
ATOM   1413  O   ILE B  85       9.254  12.358  -4.114  1.00  0.00           O  
ATOM   1414  CB  ILE B  85       8.117   9.537  -4.071  1.00  0.00           C  
ATOM   1415  CG1 ILE B  85       7.873   8.171  -4.529  1.00  0.00           C  
ATOM   1416  CG2 ILE B  85       7.093   9.936  -3.006  1.00  0.00           C  
ATOM   1417  CD1 ILE B  85       8.189   7.183  -3.423  1.00  0.00           C  
ATOM   1418  H   ILE B  85      10.280  10.320  -5.573  1.00  0.00           H  
ATOM   1419  HA  ILE B  85       7.329  10.447  -5.879  1.00  0.00           H  
ATOM   1420  HB  ILE B  85       9.082   9.520  -3.623  1.00  0.00           H  
ATOM   1421 1HG1 ILE B  85       6.836   8.086  -4.830  1.00  0.00           H  
ATOM   1422 2HG1 ILE B  85       8.496   7.942  -5.389  1.00  0.00           H  
ATOM   1423 1HG2 ILE B  85       7.119   9.213  -2.189  1.00  0.00           H  
ATOM   1424 2HG2 ILE B  85       7.327  10.913  -2.604  1.00  0.00           H  
ATOM   1425 3HG2 ILE B  85       6.105   9.953  -3.449  1.00  0.00           H  
ATOM   1426 1HD1 ILE B  85       7.999   6.183  -3.745  1.00  0.00           H  
ATOM   1427 2HD1 ILE B  85       9.227   7.270  -3.148  1.00  0.00           H  
ATOM   1428 3HD1 ILE B  85       7.566   7.398  -2.558  1.00  0.00           H  
ATOM   1429  N   THR B  86       7.061  12.564  -4.621  1.00  0.00           N  
ATOM   1430  CA  THR B  86       6.963  13.824  -3.903  1.00  0.00           C  
ATOM   1431  C   THR B  86       6.067  13.650  -2.673  1.00  0.00           C  
ATOM   1432  O   THR B  86       4.985  13.071  -2.766  1.00  0.00           O  
ATOM   1433  CB  THR B  86       6.449  14.974  -4.798  1.00  0.00           C  
ATOM   1434  OG1 THR B  86       7.376  15.183  -5.887  1.00  0.00           O  
ATOM   1435  CG2 THR B  86       6.327  16.273  -3.980  1.00  0.00           C  
ATOM   1436  H   THR B  86       6.255  12.172  -5.080  1.00  0.00           H  
ATOM   1437  HA  THR B  86       7.946  14.100  -3.559  1.00  0.00           H  
ATOM   1438  HB  THR B  86       5.477  14.708  -5.204  1.00  0.00           H  
ATOM   1439  HG1 THR B  86       8.240  15.403  -5.535  1.00  0.00           H  
ATOM   1440 1HG2 THR B  86       5.970  17.079  -4.618  1.00  0.00           H  
ATOM   1441 2HG2 THR B  86       5.625  16.137  -3.160  1.00  0.00           H  
ATOM   1442 3HG2 THR B  86       7.302  16.545  -3.574  1.00  0.00           H  
ATOM   1443  N   ILE B  87       6.550  14.133  -1.533  1.00  0.00           N  
ATOM   1444  CA  ILE B  87       5.812  14.120  -0.291  1.00  0.00           C  
ATOM   1445  C   ILE B  87       5.345  15.549  -0.027  1.00  0.00           C  
ATOM   1446  O   ILE B  87       6.117  16.379   0.479  1.00  0.00           O  
ATOM   1447  CB  ILE B  87       6.652  13.589   0.899  1.00  0.00           C  
ATOM   1448  CG1 ILE B  87       7.105  12.108   0.599  1.00  0.00           C  
ATOM   1449  CG2 ILE B  87       5.856  13.713   2.204  1.00  0.00           C  
ATOM   1450  CD1 ILE B  87       8.059  11.492   1.618  1.00  0.00           C  
ATOM   1451  H   ILE B  87       7.467  14.566  -1.563  1.00  0.00           H  
ATOM   1452  HA  ILE B  87       4.983  13.435  -0.391  1.00  0.00           H  
ATOM   1453  HB  ILE B  87       7.556  14.181   0.988  1.00  0.00           H  
ATOM   1454 1HG1 ILE B  87       6.224  11.482   0.534  1.00  0.00           H  
ATOM   1455 2HG1 ILE B  87       7.606  12.097  -0.367  1.00  0.00           H  
ATOM   1456 1HG2 ILE B  87       6.441  13.361   3.047  1.00  0.00           H  
ATOM   1457 2HG2 ILE B  87       5.578  14.753   2.394  1.00  0.00           H  
ATOM   1458 3HG2 ILE B  87       4.966  13.117   2.107  1.00  0.00           H  
ATOM   1459 1HD1 ILE B  87       8.321  10.477   1.308  1.00  0.00           H  
ATOM   1460 2HD1 ILE B  87       8.959  12.095   1.673  1.00  0.00           H  
ATOM   1461 3HD1 ILE B  87       7.598  11.448   2.594  1.00  0.00           H  
ATOM   1462  N   PRO B  88       4.058  15.861  -0.304  1.00  0.00           N  
ATOM   1463  CA  PRO B  88       3.513  17.201  -0.364  1.00  0.00           C  
ATOM   1464  C   PRO B  88       3.216  17.860   0.965  1.00  0.00           C  
ATOM   1465  O   PRO B  88       2.089  18.261   1.242  1.00  0.00           O  
ATOM   1466  CB  PRO B  88       2.232  16.970  -1.171  1.00  0.00           C  
ATOM   1467  CG  PRO B  88       1.870  15.538  -0.917  1.00  0.00           C  
ATOM   1468  CD  PRO B  88       3.190  14.804  -0.864  1.00  0.00           C  
ATOM   1469  HA  PRO B  88       4.196  17.829  -0.939  1.00  0.00           H  
ATOM   1470 1HB  PRO B  88       1.453  17.673  -0.847  1.00  0.00           H  
ATOM   1471 2HB  PRO B  88       2.424  17.176  -2.235  1.00  0.00           H  
ATOM   1472 1HG  PRO B  88       1.292  15.461   0.007  1.00  0.00           H  
ATOM   1473 2HG  PRO B  88       1.207  15.170  -1.724  1.00  0.00           H  
ATOM   1474 1HD  PRO B  88       3.111  13.935  -0.205  1.00  0.00           H  
ATOM   1475 2HD  PRO B  88       3.460  14.532  -1.890  1.00  0.00           H  
ATOM   1476  N   CYS B  89       4.241  17.999   1.766  1.00  0.00           N  
ATOM   1477  CA  CYS B  89       4.102  18.750   3.013  1.00  0.00           C  
ATOM   1478  C   CYS B  89       4.623  20.158   2.792  1.00  0.00           C  
ATOM   1479  O   CYS B  89       5.826  20.361   2.549  1.00  0.00           O  
ATOM   1480  CB  CYS B  89       4.815  18.051   4.157  1.00  0.00           C  
ATOM   1481  SG  CYS B  89       6.593  17.967   3.984  1.00  0.00           S  
ATOM   1482  H   CYS B  89       5.140  17.622   1.511  1.00  0.00           H  
ATOM   1483  HA  CYS B  89       3.034  18.811   3.260  1.00  0.00           H  
ATOM   1484 1HB  CYS B  89       4.592  18.569   5.091  1.00  0.00           H  
ATOM   1485 2HB  CYS B  89       4.444  17.036   4.254  1.00  0.00           H  
ATOM   1486  N   ARG B  90       3.721  21.122   2.847  1.00  0.00           N  
ATOM   1487  CA  ARG B  90       4.011  22.508   2.518  1.00  0.00           C  
ATOM   1488  C   ARG B  90       3.674  23.441   3.642  1.00  0.00           C  
ATOM   1489  O   ARG B  90       2.827  23.134   4.481  1.00  0.00           O  
ATOM   1490  CB  ARG B  90       3.236  22.900   1.286  1.00  0.00           C  
ATOM   1491  CG  ARG B  90       3.588  22.098   0.085  1.00  0.00           C  
ATOM   1492  CD  ARG B  90       2.945  22.596  -1.112  1.00  0.00           C  
ATOM   1493  NE  ARG B  90       1.523  22.536  -1.027  1.00  0.00           N  
ATOM   1494  CZ  ARG B  90       0.703  23.060  -1.934  1.00  0.00           C  
ATOM   1495  NH1 ARG B  90       1.197  23.666  -3.005  1.00  0.00           N  
ATOM   1496  NH2 ARG B  90      -0.603  22.957  -1.761  1.00  0.00           N  
ATOM   1497  H   ARG B  90       2.770  20.862   3.073  1.00  0.00           H  
ATOM   1498  HA  ARG B  90       5.073  22.606   2.300  1.00  0.00           H  
ATOM   1499 1HB  ARG B  90       2.177  22.759   1.469  1.00  0.00           H  
ATOM   1500 2HB  ARG B  90       3.403  23.959   1.055  1.00  0.00           H  
ATOM   1501 1HG  ARG B  90       4.671  22.143  -0.071  1.00  0.00           H  
ATOM   1502 2HG  ARG B  90       3.285  21.061   0.225  1.00  0.00           H  
ATOM   1503 1HD  ARG B  90       3.241  23.631  -1.288  1.00  0.00           H  
ATOM   1504 2HD  ARG B  90       3.250  21.980  -1.951  1.00  0.00           H  
ATOM   1505  HE  ARG B  90       1.113  22.079  -0.228  1.00  0.00           H  
ATOM   1506 1HH1 ARG B  90       2.229  23.739  -3.148  1.00  0.00           H  
ATOM   1507 2HH1 ARG B  90       0.573  24.052  -3.698  1.00  0.00           H  
ATOM   1508 1HH2 ARG B  90      -0.968  22.487  -0.940  1.00  0.00           H  
ATOM   1509 2HH2 ARG B  90      -1.233  23.341  -2.446  1.00  0.00           H  
ATOM   1510  N   VAL B  91       4.321  24.586   3.640  1.00  0.00           N  
ATOM   1511  CA  VAL B  91       4.129  25.596   4.653  1.00  0.00           C  
ATOM   1512  C   VAL B  91       3.683  26.917   4.039  1.00  0.00           C  
ATOM   1513  O   VAL B  91       3.612  27.062   2.819  1.00  0.00           O  
ATOM   1514  CB  VAL B  91       5.421  25.795   5.455  1.00  0.00           C  
ATOM   1515  CG1 VAL B  91       5.826  24.506   6.173  1.00  0.00           C  
ATOM   1516  CG2 VAL B  91       6.532  26.239   4.503  1.00  0.00           C  
ATOM   1517  H   VAL B  91       4.997  24.759   2.905  1.00  0.00           H  
ATOM   1518  HA  VAL B  91       3.350  25.256   5.338  1.00  0.00           H  
ATOM   1519  HB  VAL B  91       5.244  26.536   6.210  1.00  0.00           H  
ATOM   1520 1HG1 VAL B  91       6.732  24.686   6.749  1.00  0.00           H  
ATOM   1521 2HG1 VAL B  91       5.026  24.196   6.847  1.00  0.00           H  
ATOM   1522 3HG1 VAL B  91       6.011  23.718   5.446  1.00  0.00           H  
ATOM   1523 1HG2 VAL B  91       7.446  26.393   5.060  1.00  0.00           H  
ATOM   1524 2HG2 VAL B  91       6.696  25.464   3.751  1.00  0.00           H  
ATOM   1525 3HG2 VAL B  91       6.251  27.167   4.007  1.00  0.00           H  
ATOM   1526  N   THR B  92       3.355  27.869   4.904  1.00  0.00           N  
ATOM   1527  CA  THR B  92       2.844  29.173   4.501  1.00  0.00           C  
ATOM   1528  C   THR B  92       3.910  30.252   4.342  1.00  0.00           C  
ATOM   1529  O   THR B  92       3.615  31.374   3.943  1.00  0.00           O  
ATOM   1530  CB  THR B  92       1.834  29.648   5.543  1.00  0.00           C  
ATOM   1531  OG1 THR B  92       2.464  29.773   6.830  1.00  0.00           O  
ATOM   1532  CG2 THR B  92       0.749  28.652   5.645  1.00  0.00           C  
ATOM   1533  H   THR B  92       3.439  27.671   5.893  1.00  0.00           H  
ATOM   1534  HA  THR B  92       2.335  29.054   3.545  1.00  0.00           H  
ATOM   1535  HB  THR B  92       1.433  30.580   5.243  1.00  0.00           H  
ATOM   1536  HG1 THR B  92       2.628  28.901   7.202  1.00  0.00           H  
ATOM   1537 1HG2 THR B  92       0.042  28.981   6.371  1.00  0.00           H  
ATOM   1538 2HG2 THR B  92       0.282  28.577   4.680  1.00  0.00           H  
ATOM   1539 3HG2 THR B  92       1.147  27.679   5.946  1.00  0.00           H  
ATOM   1540  N   ASP B  93       5.139  29.929   4.682  1.00  0.00           N  
ATOM   1541  CA  ASP B  93       6.213  30.910   4.689  1.00  0.00           C  
ATOM   1542  C   ASP B  93       7.513  30.351   4.089  1.00  0.00           C  
ATOM   1543  O   ASP B  93       8.110  29.452   4.682  1.00  0.00           O  
ATOM   1544  CB  ASP B  93       6.441  31.414   6.114  1.00  0.00           C  
ATOM   1545  CG  ASP B  93       7.501  32.522   6.247  1.00  0.00           C  
ATOM   1546  OD1 ASP B  93       8.303  32.692   5.352  1.00  0.00           O  
ATOM   1547  OD2 ASP B  93       7.483  33.201   7.249  1.00  0.00           O  
ATOM   1548  H   ASP B  93       5.319  28.978   4.975  1.00  0.00           H  
ATOM   1549  HA  ASP B  93       5.865  31.774   4.143  1.00  0.00           H  
ATOM   1550 1HB  ASP B  93       5.510  31.794   6.506  1.00  0.00           H  
ATOM   1551 2HB  ASP B  93       6.704  30.599   6.731  1.00  0.00           H  
ATOM   1552  N   PRO B  94       7.992  30.866   2.932  1.00  0.00           N  
ATOM   1553  CA  PRO B  94       9.189  30.447   2.218  1.00  0.00           C  
ATOM   1554  C   PRO B  94      10.460  30.486   3.072  1.00  0.00           C  
ATOM   1555  O   PRO B  94      11.470  29.891   2.705  1.00  0.00           O  
ATOM   1556  CB  PRO B  94       9.309  31.485   1.095  1.00  0.00           C  
ATOM   1557  CG  PRO B  94       7.934  31.925   0.831  1.00  0.00           C  
ATOM   1558  CD  PRO B  94       7.230  31.907   2.176  1.00  0.00           C  
ATOM   1559  HA  PRO B  94       9.027  29.440   1.803  1.00  0.00           H  
ATOM   1560 1HB  PRO B  94       9.963  32.309   1.423  1.00  0.00           H  
ATOM   1561 2HB  PRO B  94       9.780  31.031   0.212  1.00  0.00           H  
ATOM   1562 1HG  PRO B  94       7.939  32.908   0.357  1.00  0.00           H  
ATOM   1563 2HG  PRO B  94       7.504  31.247   0.125  1.00  0.00           H  
ATOM   1564 1HD  PRO B  94       7.308  32.882   2.689  1.00  0.00           H  
ATOM   1565 2HD  PRO B  94       6.208  31.611   1.994  1.00  0.00           H  
ATOM   1566  N   GLN B  95      10.446  31.244   4.177  1.00  0.00           N  
ATOM   1567  CA  GLN B  95      11.634  31.340   5.020  1.00  0.00           C  
ATOM   1568  C   GLN B  95      11.743  30.192   6.034  1.00  0.00           C  
ATOM   1569  O   GLN B  95      12.768  30.059   6.711  1.00  0.00           O  
ATOM   1570  CB  GLN B  95      11.659  32.669   5.803  1.00  0.00           C  
ATOM   1571  CG  GLN B  95      11.811  33.940   4.952  1.00  0.00           C  
ATOM   1572  CD  GLN B  95      11.896  35.240   5.812  1.00  0.00           C  
ATOM   1573  OE1 GLN B  95      12.391  35.235   6.949  1.00  0.00           O  
ATOM   1574  NE2 GLN B  95      11.415  36.353   5.253  1.00  0.00           N  
ATOM   1575  H   GLN B  95       9.604  31.751   4.473  1.00  0.00           H  
ATOM   1576  HA  GLN B  95      12.512  31.298   4.378  1.00  0.00           H  
ATOM   1577 1HB  GLN B  95      10.720  32.766   6.362  1.00  0.00           H  
ATOM   1578 2HB  GLN B  95      12.468  32.648   6.529  1.00  0.00           H  
ATOM   1579 1HG  GLN B  95      12.713  33.860   4.350  1.00  0.00           H  
ATOM   1580 2HG  GLN B  95      10.930  34.017   4.307  1.00  0.00           H  
ATOM   1581 1HE2 GLN B  95      11.443  37.219   5.754  1.00  0.00           H  
ATOM   1582 2HE2 GLN B  95      11.021  36.318   4.336  1.00  0.00           H  
ATOM   1583  N   LEU B  96      10.691  29.382   6.174  1.00  0.00           N  
ATOM   1584  CA  LEU B  96      10.714  28.288   7.142  1.00  0.00           C  
ATOM   1585  C   LEU B  96      11.641  27.143   6.787  1.00  0.00           C  
ATOM   1586  O   LEU B  96      11.689  26.664   5.651  1.00  0.00           O  
ATOM   1587  CB  LEU B  96       9.304  27.728   7.353  1.00  0.00           C  
ATOM   1588  CG  LEU B  96       8.327  28.618   8.101  1.00  0.00           C  
ATOM   1589  CD1 LEU B  96       6.931  28.059   7.948  1.00  0.00           C  
ATOM   1590  CD2 LEU B  96       8.697  28.635   9.564  1.00  0.00           C  
ATOM   1591  H   LEU B  96       9.860  29.515   5.593  1.00  0.00           H  
ATOM   1592  HA  LEU B  96      11.051  28.701   8.091  1.00  0.00           H  
ATOM   1593 1HB  LEU B  96       8.877  27.536   6.379  1.00  0.00           H  
ATOM   1594 2HB  LEU B  96       9.379  26.779   7.890  1.00  0.00           H  
ATOM   1595  HG  LEU B  96       8.371  29.620   7.709  1.00  0.00           H  
ATOM   1596 1HD1 LEU B  96       6.217  28.679   8.490  1.00  0.00           H  
ATOM   1597 2HD1 LEU B  96       6.697  28.065   6.898  1.00  0.00           H  
ATOM   1598 3HD1 LEU B  96       6.900  27.039   8.339  1.00  0.00           H  
ATOM   1599 1HD2 LEU B  96       8.001  29.261  10.121  1.00  0.00           H  
ATOM   1600 2HD2 LEU B  96       8.655  27.616   9.949  1.00  0.00           H  
ATOM   1601 3HD2 LEU B  96       9.706  29.024   9.684  1.00  0.00           H  
ATOM   1602  N   VAL B  97      12.341  26.644   7.794  1.00  0.00           N  
ATOM   1603  CA  VAL B  97      13.145  25.456   7.597  1.00  0.00           C  
ATOM   1604  C   VAL B  97      12.238  24.259   7.799  1.00  0.00           C  
ATOM   1605  O   VAL B  97      11.545  24.169   8.818  1.00  0.00           O  
ATOM   1606  CB  VAL B  97      14.340  25.399   8.575  1.00  0.00           C  
ATOM   1607  CG1 VAL B  97      15.112  24.084   8.386  1.00  0.00           C  
ATOM   1608  CG2 VAL B  97      15.273  26.595   8.315  1.00  0.00           C  
ATOM   1609  H   VAL B  97      12.299  27.084   8.702  1.00  0.00           H  
ATOM   1610  HA  VAL B  97      13.527  25.447   6.575  1.00  0.00           H  
ATOM   1611  HB  VAL B  97      13.968  25.430   9.600  1.00  0.00           H  
ATOM   1612 1HG1 VAL B  97      15.950  24.047   9.082  1.00  0.00           H  
ATOM   1613 2HG1 VAL B  97      14.449  23.240   8.577  1.00  0.00           H  
ATOM   1614 3HG1 VAL B  97      15.488  24.026   7.365  1.00  0.00           H  
ATOM   1615 1HG2 VAL B  97      16.119  26.562   9.002  1.00  0.00           H  
ATOM   1616 2HG2 VAL B  97      15.639  26.549   7.288  1.00  0.00           H  
ATOM   1617 3HG2 VAL B  97      14.723  27.526   8.460  1.00  0.00           H  
ATOM   1618  N   VAL B  98      12.205  23.380   6.810  1.00  0.00           N  
ATOM   1619  CA  VAL B  98      11.365  22.200   6.869  1.00  0.00           C  
ATOM   1620  C   VAL B  98      12.243  20.973   6.651  1.00  0.00           C  
ATOM   1621  O   VAL B  98      13.036  20.933   5.705  1.00  0.00           O  
ATOM   1622  CB  VAL B  98      10.263  22.246   5.798  1.00  0.00           C  
ATOM   1623  CG1 VAL B  98       9.403  20.998   5.907  1.00  0.00           C  
ATOM   1624  CG2 VAL B  98       9.429  23.529   5.947  1.00  0.00           C  
ATOM   1625  H   VAL B  98      12.789  23.532   6.001  1.00  0.00           H  
ATOM   1626  HA  VAL B  98      10.902  22.141   7.849  1.00  0.00           H  
ATOM   1627  HB  VAL B  98      10.725  22.229   4.823  1.00  0.00           H  
ATOM   1628 1HG1 VAL B  98       8.635  21.005   5.138  1.00  0.00           H  
ATOM   1629 2HG1 VAL B  98      10.020  20.129   5.787  1.00  0.00           H  
ATOM   1630 3HG1 VAL B  98       8.941  20.975   6.886  1.00  0.00           H  
ATOM   1631 1HG2 VAL B  98       8.661  23.552   5.174  1.00  0.00           H  
ATOM   1632 2HG2 VAL B  98       8.963  23.547   6.918  1.00  0.00           H  
ATOM   1633 3HG2 VAL B  98      10.069  24.402   5.837  1.00  0.00           H  
ATOM   1634  N   THR B  99      12.109  19.982   7.522  1.00  0.00           N  
ATOM   1635  CA  THR B  99      12.892  18.759   7.401  1.00  0.00           C  
ATOM   1636  C   THR B  99      12.007  17.509   7.277  1.00  0.00           C  
ATOM   1637  O   THR B  99      10.863  17.491   7.729  1.00  0.00           O  
ATOM   1638  CB  THR B  99      13.866  18.658   8.578  1.00  0.00           C  
ATOM   1639  OG1 THR B  99      13.135  18.627   9.813  1.00  0.00           O  
ATOM   1640  CG2 THR B  99      14.841  19.870   8.579  1.00  0.00           C  
ATOM   1641  H   THR B  99      11.442  20.095   8.285  1.00  0.00           H  
ATOM   1642  HA  THR B  99      13.491  18.820   6.494  1.00  0.00           H  
ATOM   1643  HB  THR B  99      14.427  17.743   8.489  1.00  0.00           H  
ATOM   1644  HG1 THR B  99      13.070  17.715  10.133  1.00  0.00           H  
ATOM   1645 1HG2 THR B  99      15.532  19.781   9.414  1.00  0.00           H  
ATOM   1646 2HG2 THR B  99      15.401  19.888   7.644  1.00  0.00           H  
ATOM   1647 3HG2 THR B  99      14.273  20.790   8.679  1.00  0.00           H  
ATOM   1648  N   LEU B 100      12.545  16.466   6.648  1.00  0.00           N  
ATOM   1649  CA  LEU B 100      11.816  15.213   6.446  1.00  0.00           C  
ATOM   1650  C   LEU B 100      12.363  14.107   7.328  1.00  0.00           C  
ATOM   1651  O   LEU B 100      13.573  13.901   7.398  1.00  0.00           O  
ATOM   1652  CB  LEU B 100      11.909  14.777   5.005  1.00  0.00           C  
ATOM   1653  CG  LEU B 100      11.133  13.545   4.636  1.00  0.00           C  
ATOM   1654  CD1 LEU B 100       9.644  13.830   4.692  1.00  0.00           C  
ATOM   1655  CD2 LEU B 100      11.520  13.139   3.288  1.00  0.00           C  
ATOM   1656  H   LEU B 100      13.484  16.550   6.289  1.00  0.00           H  
ATOM   1657  HA  LEU B 100      10.767  15.370   6.701  1.00  0.00           H  
ATOM   1658 1HB  LEU B 100      11.539  15.540   4.403  1.00  0.00           H  
ATOM   1659 2HB  LEU B 100      12.955  14.622   4.750  1.00  0.00           H  
ATOM   1660  HG  LEU B 100      11.341  12.747   5.340  1.00  0.00           H  
ATOM   1661 1HD1 LEU B 100       9.093  12.940   4.419  1.00  0.00           H  
ATOM   1662 2HD1 LEU B 100       9.368  14.133   5.700  1.00  0.00           H  
ATOM   1663 3HD1 LEU B 100       9.399  14.627   4.000  1.00  0.00           H  
ATOM   1664 1HD2 LEU B 100      10.943  12.263   3.051  1.00  0.00           H  
ATOM   1665 2HD2 LEU B 100      11.300  13.925   2.579  1.00  0.00           H  
ATOM   1666 3HD2 LEU B 100      12.581  12.916   3.269  1.00  0.00           H  
ATOM   1667  N   HIS B 101      11.487  13.397   8.005  1.00  0.00           N  
ATOM   1668  CA  HIS B 101      11.912  12.348   8.906  1.00  0.00           C  
ATOM   1669  C   HIS B 101      11.125  11.062   8.718  1.00  0.00           C  
ATOM   1670  O   HIS B 101       9.946  11.098   8.360  1.00  0.00           O  
ATOM   1671  CB  HIS B 101      11.639  12.827  10.320  1.00  0.00           C  
ATOM   1672  CG  HIS B 101      12.338  14.060  10.668  1.00  0.00           C  
ATOM   1673  ND1 HIS B 101      13.544  14.069  11.275  1.00  0.00           N  
ATOM   1674  CD2 HIS B 101      12.010  15.343  10.444  1.00  0.00           C  
ATOM   1675  CE1 HIS B 101      13.945  15.313  11.436  1.00  0.00           C  
ATOM   1676  NE2 HIS B 101      13.028  16.109  10.930  1.00  0.00           N  
ATOM   1677  H   HIS B 101      10.492  13.614   7.928  1.00  0.00           H  
ATOM   1678  HA  HIS B 101      12.971  12.136   8.779  1.00  0.00           H  
ATOM   1679 1HB  HIS B 101      10.581  12.986  10.443  1.00  0.00           H  
ATOM   1680 2HB  HIS B 101      11.937  12.050  11.032  1.00  0.00           H  
ATOM   1681  HD1 HIS B 101      14.132  13.258  11.384  1.00  0.00           H  
ATOM   1682  HD2 HIS B 101      11.141  15.815   9.972  1.00  0.00           H  
ATOM   1683  HE1 HIS B 101      14.900  15.528  11.913  1.00  0.00           H  
ATOM   1684  N   GLU B 102      11.735   9.906   9.011  1.00  0.00           N  
ATOM   1685  CA  GLU B 102      10.901   8.703   9.099  1.00  0.00           C  
ATOM   1686  C   GLU B 102      10.002   9.005  10.294  1.00  0.00           C  
ATOM   1687  O   GLU B 102      10.472   9.620  11.250  1.00  0.00           O  
ATOM   1688  CB  GLU B 102      11.745   7.441   9.271  1.00  0.00           C  
ATOM   1689  CG  GLU B 102      12.610   7.119   8.036  1.00  0.00           C  
ATOM   1690  CD  GLU B 102      13.379   5.831   8.138  1.00  0.00           C  
ATOM   1691  OE1 GLU B 102      13.173   5.109   9.079  1.00  0.00           O  
ATOM   1692  OE2 GLU B 102      14.173   5.570   7.266  1.00  0.00           O  
ATOM   1693  H   GLU B 102      12.721   9.878   9.243  1.00  0.00           H  
ATOM   1694  HA  GLU B 102      10.281   8.607   8.205  1.00  0.00           H  
ATOM   1695 1HB  GLU B 102      12.400   7.551  10.137  1.00  0.00           H  
ATOM   1696 2HB  GLU B 102      11.090   6.590   9.461  1.00  0.00           H  
ATOM   1697 1HG  GLU B 102      11.956   7.064   7.168  1.00  0.00           H  
ATOM   1698 2HG  GLU B 102      13.307   7.937   7.876  1.00  0.00           H  
ATOM   1699  N   LYS B 103       8.739   8.574  10.262  1.00  0.00           N  
ATOM   1700  CA  LYS B 103       7.797   8.916  11.346  1.00  0.00           C  
ATOM   1701  C   LYS B 103       8.422   8.724  12.731  1.00  0.00           C  
ATOM   1702  O   LYS B 103       8.317   9.597  13.601  1.00  0.00           O  
ATOM   1703  CB  LYS B 103       6.516   8.090  11.242  1.00  0.00           C  
ATOM   1704  CG  LYS B 103       5.463   8.424  12.311  1.00  0.00           C  
ATOM   1705  CD  LYS B 103       4.212   7.555  12.173  1.00  0.00           C  
ATOM   1706  CE  LYS B 103       3.215   7.851  13.293  1.00  0.00           C  
ATOM   1707  NZ  LYS B 103       2.035   6.930  13.264  1.00  0.00           N  
ATOM   1708  H   LYS B 103       8.414   8.062   9.441  1.00  0.00           H  
ATOM   1709  HA  LYS B 103       7.526   9.961  11.249  1.00  0.00           H  
ATOM   1710 1HB  LYS B 103       6.064   8.255  10.260  1.00  0.00           H  
ATOM   1711 2HB  LYS B 103       6.754   7.029  11.314  1.00  0.00           H  
ATOM   1712 1HG  LYS B 103       5.885   8.268  13.305  1.00  0.00           H  
ATOM   1713 2HG  LYS B 103       5.182   9.472  12.221  1.00  0.00           H  
ATOM   1714 1HD  LYS B 103       3.739   7.738  11.206  1.00  0.00           H  
ATOM   1715 2HD  LYS B 103       4.494   6.499  12.224  1.00  0.00           H  
ATOM   1716 1HE  LYS B 103       3.720   7.743  14.253  1.00  0.00           H  
ATOM   1717 2HE  LYS B 103       2.864   8.877  13.191  1.00  0.00           H  
ATOM   1718 1HZ  LYS B 103       1.411   7.158  14.021  1.00  0.00           H  
ATOM   1719 2HZ  LYS B 103       1.545   7.014  12.393  1.00  0.00           H  
ATOM   1720 3HZ  LYS B 103       2.352   5.942  13.378  1.00  0.00           H  
ATOM   1721  N   LYS B 104       9.056   7.571  12.941  1.00  0.00           N  
ATOM   1722  CA  LYS B 104       9.729   7.325  14.197  1.00  0.00           C  
ATOM   1723  C   LYS B 104      11.238   7.414  13.985  1.00  0.00           C  
ATOM   1724  O   LYS B 104      11.913   6.405  13.748  1.00  0.00           O  
ATOM   1725  CB  LYS B 104       9.302   5.974  14.764  1.00  0.00           C  
ATOM   1726  CG  LYS B 104       7.824   5.943  15.151  1.00  0.00           C  
ATOM   1727  CD  LYS B 104       7.382   4.588  15.687  1.00  0.00           C  
ATOM   1728  CE  LYS B 104       5.907   4.636  16.124  1.00  0.00           C  
ATOM   1729  NZ  LYS B 104       5.399   3.311  16.594  1.00  0.00           N  
ATOM   1730  H   LYS B 104       9.107   6.894  12.195  1.00  0.00           H  
ATOM   1731  HA  LYS B 104       9.449   8.101  14.909  1.00  0.00           H  
ATOM   1732 1HB  LYS B 104       9.482   5.194  14.025  1.00  0.00           H  
ATOM   1733 2HB  LYS B 104       9.897   5.742  15.647  1.00  0.00           H  
ATOM   1734 1HG  LYS B 104       7.639   6.707  15.906  1.00  0.00           H  
ATOM   1735 2HG  LYS B 104       7.223   6.182  14.273  1.00  0.00           H  
ATOM   1736 1HD  LYS B 104       7.497   3.832  14.910  1.00  0.00           H  
ATOM   1737 2HD  LYS B 104       8.001   4.311  16.540  1.00  0.00           H  
ATOM   1738 1HE  LYS B 104       5.815   5.352  16.938  1.00  0.00           H  
ATOM   1739 2HE  LYS B 104       5.290   4.971  15.286  1.00  0.00           H  
ATOM   1740 1HZ  LYS B 104       4.427   3.411  16.888  1.00  0.00           H  
ATOM   1741 2HZ  LYS B 104       5.456   2.632  15.839  1.00  0.00           H  
ATOM   1742 3HZ  LYS B 104       5.946   2.992  17.374  1.00  0.00           H  
ATOM   1743  N   GLY B 105      11.760   8.620  14.106  1.00  0.00           N  
ATOM   1744  CA  GLY B 105      13.174   8.885  13.887  1.00  0.00           C  
ATOM   1745  C   GLY B 105      13.433  10.356  14.119  1.00  0.00           C  
ATOM   1746  O   GLY B 105      12.578  11.201  13.860  1.00  0.00           O  
ATOM   1747  H   GLY B 105      11.139   9.392  14.308  1.00  0.00           H  
ATOM   1748 1HA  GLY B 105      13.778   8.287  14.566  1.00  0.00           H  
ATOM   1749 2HA  GLY B 105      13.446   8.615  12.867  1.00  0.00           H  
ATOM   1750  N   ASP B 106      14.631  10.651  14.599  1.00  0.00           N  
ATOM   1751  CA  ASP B 106      15.003  12.023  14.915  1.00  0.00           C  
ATOM   1752  C   ASP B 106      15.806  12.714  13.837  1.00  0.00           C  
ATOM   1753  O   ASP B 106      15.780  13.938  13.712  1.00  0.00           O  
ATOM   1754  CB  ASP B 106      15.811  12.040  16.210  1.00  0.00           C  
ATOM   1755  CG  ASP B 106      15.011  11.501  17.388  1.00  0.00           C  
ATOM   1756  OD1 ASP B 106      13.977  12.055  17.692  1.00  0.00           O  
ATOM   1757  OD2 ASP B 106      15.434  10.525  17.966  1.00  0.00           O  
ATOM   1758  H   ASP B 106      15.283   9.903  14.778  1.00  0.00           H  
ATOM   1759  HA  ASP B 106      14.089  12.596  15.068  1.00  0.00           H  
ATOM   1760 1HB  ASP B 106      16.710  11.437  16.087  1.00  0.00           H  
ATOM   1761 2HB  ASP B 106      16.127  13.060  16.432  1.00  0.00           H  
ATOM   1762  N   VAL B 107      16.566  11.942  13.094  1.00  0.00           N  
ATOM   1763  CA  VAL B 107      17.478  12.528  12.134  1.00  0.00           C  
ATOM   1764  C   VAL B 107      16.808  12.841  10.810  1.00  0.00           C  
ATOM   1765  O   VAL B 107      16.064  12.023  10.268  1.00  0.00           O  
ATOM   1766  CB  VAL B 107      18.697  11.613  11.958  1.00  0.00           C  
ATOM   1767  CG1 VAL B 107      19.598  12.145  10.928  1.00  0.00           C  
ATOM   1768  CG2 VAL B 107      19.457  11.535  13.294  1.00  0.00           C  
ATOM   1769  H   VAL B 107      16.529  10.943  13.210  1.00  0.00           H  
ATOM   1770  HA  VAL B 107      17.843  13.468  12.548  1.00  0.00           H  
ATOM   1771  HB  VAL B 107      18.370  10.620  11.649  1.00  0.00           H  
ATOM   1772 1HG1 VAL B 107      20.431  11.479  10.847  1.00  0.00           H  
ATOM   1773 2HG1 VAL B 107      19.080  12.199   9.974  1.00  0.00           H  
ATOM   1774 3HG1 VAL B 107      19.947  13.136  11.210  1.00  0.00           H  
ATOM   1775 1HG2 VAL B 107      20.325  10.883  13.179  1.00  0.00           H  
ATOM   1776 2HG2 VAL B 107      19.788  12.531  13.584  1.00  0.00           H  
ATOM   1777 3HG2 VAL B 107      18.801  11.131  14.066  1.00  0.00           H  
ATOM   1778  N   ALA B 108      17.016  14.074  10.345  1.00  0.00           N  
ATOM   1779  CA  ALA B 108      16.477  14.554   9.078  1.00  0.00           C  
ATOM   1780  C   ALA B 108      17.117  13.820   7.899  1.00  0.00           C  
ATOM   1781  O   ALA B 108      18.319  13.525   7.912  1.00  0.00           O  
ATOM   1782  CB  ALA B 108      16.696  16.041   8.938  1.00  0.00           C  
ATOM   1783  H   ALA B 108      17.607  14.692  10.882  1.00  0.00           H  
ATOM   1784  HA  ALA B 108      15.407  14.349   9.065  1.00  0.00           H  
ATOM   1785 1HB  ALA B 108      16.269  16.373   7.993  1.00  0.00           H  
ATOM   1786 2HB  ALA B 108      16.216  16.561   9.766  1.00  0.00           H  
ATOM   1787 3HB  ALA B 108      17.761  16.251   8.948  1.00  0.00           H  
ATOM   1788  N   LEU B 109      16.323  13.593   6.868  1.00  0.00           N  
ATOM   1789  CA  LEU B 109      16.758  12.931   5.667  1.00  0.00           C  
ATOM   1790  C   LEU B 109      17.251  13.935   4.610  1.00  0.00           C  
ATOM   1791  O   LEU B 109      16.633  14.983   4.407  1.00  0.00           O  
ATOM   1792  CB  LEU B 109      15.579  12.121   5.120  1.00  0.00           C  
ATOM   1793  CG  LEU B 109      15.028  11.058   6.083  1.00  0.00           C  
ATOM   1794  CD1 LEU B 109      13.731  10.481   5.516  1.00  0.00           C  
ATOM   1795  CD2 LEU B 109      16.068   9.967   6.276  1.00  0.00           C  
ATOM   1796  H   LEU B 109      15.342  13.852   6.957  1.00  0.00           H  
ATOM   1797  HA  LEU B 109      17.549  12.249   5.956  1.00  0.00           H  
ATOM   1798 1HB  LEU B 109      14.769  12.806   4.879  1.00  0.00           H  
ATOM   1799 2HB  LEU B 109      15.879  11.615   4.210  1.00  0.00           H  
ATOM   1800  HG  LEU B 109      14.803  11.522   7.051  1.00  0.00           H  
ATOM   1801 1HD1 LEU B 109      13.336   9.736   6.204  1.00  0.00           H  
ATOM   1802 2HD1 LEU B 109      13.006  11.274   5.393  1.00  0.00           H  
ATOM   1803 3HD1 LEU B 109      13.929  10.016   4.549  1.00  0.00           H  
ATOM   1804 1HD2 LEU B 109      15.682   9.214   6.962  1.00  0.00           H  
ATOM   1805 2HD2 LEU B 109      16.292   9.500   5.316  1.00  0.00           H  
ATOM   1806 3HD2 LEU B 109      16.984  10.400   6.689  1.00  0.00           H  
ATOM   1807  N   PRO B 110      18.300  13.605   3.830  1.00  0.00           N  
ATOM   1808  CA  PRO B 110      18.881  14.441   2.790  1.00  0.00           C  
ATOM   1809  C   PRO B 110      18.068  14.455   1.500  1.00  0.00           C  
ATOM   1810  O   PRO B 110      18.544  14.054   0.450  1.00  0.00           O  
ATOM   1811  CB  PRO B 110      20.230  13.780   2.559  1.00  0.00           C  
ATOM   1812  CG  PRO B 110      20.005  12.359   2.892  1.00  0.00           C  
ATOM   1813  CD  PRO B 110      19.035  12.378   4.098  1.00  0.00           C  
ATOM   1814  HA  PRO B 110      19.004  15.463   3.182  1.00  0.00           H  
ATOM   1815 1HB  PRO B 110      20.530  13.918   1.521  1.00  0.00           H  
ATOM   1816 2HB  PRO B 110      20.998  14.255   3.185  1.00  0.00           H  
ATOM   1817 1HG  PRO B 110      19.600  11.827   2.016  1.00  0.00           H  
ATOM   1818 2HG  PRO B 110      20.963  11.889   3.124  1.00  0.00           H  
ATOM   1819 1HD  PRO B 110      18.383  11.490   4.063  1.00  0.00           H  
ATOM   1820 2HD  PRO B 110      19.610  12.443   5.037  1.00  0.00           H  
ATOM   1821  N   VAL B 111      16.852  14.946   1.580  1.00  0.00           N  
ATOM   1822  CA  VAL B 111      15.970  15.004   0.427  1.00  0.00           C  
ATOM   1823  C   VAL B 111      15.749  16.487   0.102  1.00  0.00           C  
ATOM   1824  O   VAL B 111      15.538  17.272   1.026  1.00  0.00           O  
ATOM   1825  CB  VAL B 111      14.640  14.315   0.773  1.00  0.00           C  
ATOM   1826  CG1 VAL B 111      13.692  14.385  -0.386  1.00  0.00           C  
ATOM   1827  CG2 VAL B 111      14.891  12.870   1.182  1.00  0.00           C  
ATOM   1828  H   VAL B 111      16.532  15.268   2.494  1.00  0.00           H  
ATOM   1829  HA  VAL B 111      16.444  14.491  -0.400  1.00  0.00           H  
ATOM   1830  HB  VAL B 111      14.186  14.848   1.609  1.00  0.00           H  
ATOM   1831 1HG1 VAL B 111      12.777  13.925  -0.118  1.00  0.00           H  
ATOM   1832 2HG1 VAL B 111      13.508  15.423  -0.661  1.00  0.00           H  
ATOM   1833 3HG1 VAL B 111      14.122  13.859  -1.223  1.00  0.00           H  
ATOM   1834 1HG2 VAL B 111      13.955  12.411   1.452  1.00  0.00           H  
ATOM   1835 2HG2 VAL B 111      15.303  12.322   0.380  1.00  0.00           H  
ATOM   1836 3HG2 VAL B 111      15.564  12.847   2.033  1.00  0.00           H  
ATOM   1837  N   PRO B 112      15.856  16.942  -1.153  1.00  0.00           N  
ATOM   1838  CA  PRO B 112      15.679  18.340  -1.497  1.00  0.00           C  
ATOM   1839  C   PRO B 112      14.237  18.771  -1.226  1.00  0.00           C  
ATOM   1840  O   PRO B 112      13.283  17.998  -1.393  1.00  0.00           O  
ATOM   1841  CB  PRO B 112      16.034  18.368  -2.994  1.00  0.00           C  
ATOM   1842  CG  PRO B 112      15.844  16.947  -3.493  1.00  0.00           C  
ATOM   1843  CD  PRO B 112      16.190  16.065  -2.301  1.00  0.00           C  
ATOM   1844  HA  PRO B 112      16.381  18.949  -0.921  1.00  0.00           H  
ATOM   1845 1HB  PRO B 112      15.394  19.085  -3.513  1.00  0.00           H  
ATOM   1846 2HB  PRO B 112      17.075  18.719  -3.111  1.00  0.00           H  
ATOM   1847 1HG  PRO B 112      14.810  16.808  -3.840  1.00  0.00           H  
ATOM   1848 2HG  PRO B 112      16.490  16.751  -4.360  1.00  0.00           H  
ATOM   1849 1HD  PRO B 112      15.578  15.176  -2.335  1.00  0.00           H  
ATOM   1850 2HD  PRO B 112      17.264  15.841  -2.298  1.00  0.00           H  
ATOM   1851  N   TYR B 113      14.093  20.043  -0.841  1.00  0.00           N  
ATOM   1852  CA  TYR B 113      12.781  20.576  -0.513  1.00  0.00           C  
ATOM   1853  C   TYR B 113      12.424  21.811  -1.318  1.00  0.00           C  
ATOM   1854  O   TYR B 113      13.197  22.766  -1.431  1.00  0.00           O  
ATOM   1855  CB  TYR B 113      12.704  20.915   0.980  1.00  0.00           C  
ATOM   1856  CG  TYR B 113      11.311  21.383   1.455  1.00  0.00           C  
ATOM   1857  CD1 TYR B 113      10.308  20.466   1.557  1.00  0.00           C  
ATOM   1858  CD2 TYR B 113      11.055  22.688   1.808  1.00  0.00           C  
ATOM   1859  CE1 TYR B 113       9.070  20.811   2.003  1.00  0.00           C  
ATOM   1860  CE2 TYR B 113       9.794  23.031   2.251  1.00  0.00           C  
ATOM   1861  CZ  TYR B 113       8.807  22.093   2.342  1.00  0.00           C  
ATOM   1862  OH  TYR B 113       7.555  22.439   2.778  1.00  0.00           O  
ATOM   1863  H   TYR B 113      14.906  20.633  -0.742  1.00  0.00           H  
ATOM   1864  HA  TYR B 113      12.032  19.816  -0.736  1.00  0.00           H  
ATOM   1865 1HB  TYR B 113      12.993  20.061   1.552  1.00  0.00           H  
ATOM   1866 2HB  TYR B 113      13.416  21.704   1.207  1.00  0.00           H  
ATOM   1867  HD1 TYR B 113      10.507  19.449   1.284  1.00  0.00           H  
ATOM   1868  HD2 TYR B 113      11.838  23.444   1.746  1.00  0.00           H  
ATOM   1869  HE1 TYR B 113       8.300  20.056   2.086  1.00  0.00           H  
ATOM   1870  HE2 TYR B 113       9.580  24.041   2.533  1.00  0.00           H  
ATOM   1871  HH  TYR B 113       6.950  21.664   2.696  1.00  0.00           H  
ATOM   1872  N   ASP B 114      11.243  21.746  -1.896  1.00  0.00           N  
ATOM   1873  CA  ASP B 114      10.610  22.812  -2.647  1.00  0.00           C  
ATOM   1874  C   ASP B 114       9.449  23.369  -1.825  1.00  0.00           C  
ATOM   1875  O   ASP B 114       8.439  22.691  -1.655  1.00  0.00           O  
ATOM   1876  CB  ASP B 114      10.115  22.286  -3.987  1.00  0.00           C  
ATOM   1877  CG  ASP B 114       9.456  23.354  -4.890  1.00  0.00           C  
ATOM   1878  OD1 ASP B 114       9.028  24.386  -4.396  1.00  0.00           O  
ATOM   1879  OD2 ASP B 114       9.349  23.096  -6.073  1.00  0.00           O  
ATOM   1880  H   ASP B 114      10.700  20.888  -1.773  1.00  0.00           H  
ATOM   1881  HA  ASP B 114      11.334  23.608  -2.819  1.00  0.00           H  
ATOM   1882 1HB  ASP B 114      10.958  21.857  -4.529  1.00  0.00           H  
ATOM   1883 2HB  ASP B 114       9.416  21.472  -3.806  1.00  0.00           H  
ATOM   1884  N   HIS B 115       9.535  24.593  -1.313  1.00  0.00           N  
ATOM   1885  CA  HIS B 115       8.453  25.077  -0.437  1.00  0.00           C  
ATOM   1886  C   HIS B 115       7.062  25.090  -1.104  1.00  0.00           C  
ATOM   1887  O   HIS B 115       6.046  25.137  -0.402  1.00  0.00           O  
ATOM   1888  CB  HIS B 115       8.756  26.477   0.092  1.00  0.00           C  
ATOM   1889  CG  HIS B 115       9.833  26.533   1.081  1.00  0.00           C  
ATOM   1890  ND1 HIS B 115      11.160  26.416   0.739  1.00  0.00           N  
ATOM   1891  CD2 HIS B 115       9.799  26.723   2.424  1.00  0.00           C  
ATOM   1892  CE1 HIS B 115      11.901  26.521   1.840  1.00  0.00           C  
ATOM   1893  NE2 HIS B 115      11.090  26.706   2.870  1.00  0.00           N  
ATOM   1894  H   HIS B 115      10.351  25.161  -1.493  1.00  0.00           H  
ATOM   1895  HA  HIS B 115       8.366  24.417   0.419  1.00  0.00           H  
ATOM   1896 1HB  HIS B 115       9.017  27.134  -0.739  1.00  0.00           H  
ATOM   1897 2HB  HIS B 115       7.861  26.881   0.562  1.00  0.00           H  
ATOM   1898  HD2 HIS B 115       8.917  26.865   3.034  1.00  0.00           H  
ATOM   1899  HE1 HIS B 115      12.986  26.465   1.888  1.00  0.00           H  
ATOM   1900  HE2 HIS B 115      11.373  26.817   3.848  1.00  0.00           H  
ATOM   1901  N   GLN B 116       7.013  25.074  -2.444  1.00  0.00           N  
ATOM   1902  CA  GLN B 116       5.758  25.076  -3.170  1.00  0.00           C  
ATOM   1903  C   GLN B 116       5.218  23.663  -3.455  1.00  0.00           C  
ATOM   1904  O   GLN B 116       4.047  23.509  -3.843  1.00  0.00           O  
ATOM   1905  CB  GLN B 116       5.922  25.769  -4.528  1.00  0.00           C  
ATOM   1906  CG  GLN B 116       6.239  27.249  -4.497  1.00  0.00           C  
ATOM   1907  CD  GLN B 116       6.376  27.796  -5.913  1.00  0.00           C  
ATOM   1908  OE1 GLN B 116       5.847  27.172  -6.873  1.00  0.00           O  
ATOM   1909  NE2 GLN B 116       7.042  28.949  -6.069  1.00  0.00           N  
ATOM   1910  H   GLN B 116       7.880  25.001  -2.992  1.00  0.00           H  
ATOM   1911  HA  GLN B 116       5.020  25.610  -2.575  1.00  0.00           H  
ATOM   1912 1HB  GLN B 116       6.732  25.274  -5.074  1.00  0.00           H  
ATOM   1913 2HB  GLN B 116       5.017  25.633  -5.109  1.00  0.00           H  
ATOM   1914 1HG  GLN B 116       5.469  27.778  -3.978  1.00  0.00           H  
ATOM   1915 2HG  GLN B 116       7.193  27.387  -3.985  1.00  0.00           H  
ATOM   1916 1HE2 GLN B 116       7.149  29.355  -6.974  1.00  0.00           H  
ATOM   1917 2HE2 GLN B 116       7.456  29.452  -5.279  1.00  0.00           H  
ATOM   1918  N   ARG B 117       6.077  22.632  -3.331  1.00  0.00           N  
ATOM   1919  CA  ARG B 117       5.695  21.259  -3.712  1.00  0.00           C  
ATOM   1920  C   ARG B 117       5.917  20.174  -2.644  1.00  0.00           C  
ATOM   1921  O   ARG B 117       5.256  19.135  -2.680  1.00  0.00           O  
ATOM   1922  CB  ARG B 117       6.421  20.845  -4.983  1.00  0.00           C  
ATOM   1923  CG  ARG B 117       6.010  21.635  -6.203  1.00  0.00           C  
ATOM   1924  CD  ARG B 117       6.796  21.295  -7.399  1.00  0.00           C  
ATOM   1925  NE  ARG B 117       6.315  22.035  -8.566  1.00  0.00           N  
ATOM   1926  CZ  ARG B 117       6.680  23.307  -8.908  1.00  0.00           C  
ATOM   1927  NH1 ARG B 117       7.549  24.015  -8.193  1.00  0.00           N  
ATOM   1928  NH2 ARG B 117       6.155  23.844  -9.991  1.00  0.00           N  
ATOM   1929  H   ARG B 117       7.009  22.806  -2.962  1.00  0.00           H  
ATOM   1930  HA  ARG B 117       4.632  21.269  -3.943  1.00  0.00           H  
ATOM   1931 1HB  ARG B 117       7.484  20.967  -4.858  1.00  0.00           H  
ATOM   1932 2HB  ARG B 117       6.235  19.791  -5.186  1.00  0.00           H  
ATOM   1933 1HG  ARG B 117       4.956  21.467  -6.415  1.00  0.00           H  
ATOM   1934 2HG  ARG B 117       6.178  22.696  -6.011  1.00  0.00           H  
ATOM   1935 1HD  ARG B 117       7.840  21.542  -7.240  1.00  0.00           H  
ATOM   1936 2HD  ARG B 117       6.701  20.229  -7.605  1.00  0.00           H  
ATOM   1937  HE  ARG B 117       5.654  21.566  -9.166  1.00  0.00           H  
ATOM   1938 1HH1 ARG B 117       8.009  23.624  -7.348  1.00  0.00           H  
ATOM   1939 2HH1 ARG B 117       7.793  24.949  -8.472  1.00  0.00           H  
ATOM   1940 1HH2 ARG B 117       5.493  23.318 -10.547  1.00  0.00           H  
ATOM   1941 2HH2 ARG B 117       6.427  24.772 -10.266  1.00  0.00           H  
ATOM   1942  N   GLY B 118       6.852  20.391  -1.719  1.00  0.00           N  
ATOM   1943  CA  GLY B 118       7.200  19.377  -0.723  1.00  0.00           C  
ATOM   1944  C   GLY B 118       8.574  18.734  -0.977  1.00  0.00           C  
ATOM   1945  O   GLY B 118       9.446  19.315  -1.640  1.00  0.00           O  
ATOM   1946  H   GLY B 118       7.365  21.263  -1.718  1.00  0.00           H  
ATOM   1947 1HA  GLY B 118       7.163  19.825   0.260  1.00  0.00           H  
ATOM   1948 2HA  GLY B 118       6.441  18.600  -0.725  1.00  0.00           H  
ATOM   1949  N   PHE B 119       8.802  17.566  -0.373  1.00  0.00           N  
ATOM   1950  CA  PHE B 119      10.085  16.887  -0.519  1.00  0.00           C  
ATOM   1951  C   PHE B 119      10.060  16.012  -1.734  1.00  0.00           C  
ATOM   1952  O   PHE B 119       9.090  15.297  -1.943  1.00  0.00           O  
ATOM   1953  CB  PHE B 119      10.400  16.038   0.689  1.00  0.00           C  
ATOM   1954  CG  PHE B 119      10.795  16.806   1.843  1.00  0.00           C  
ATOM   1955  CD1 PHE B 119       9.889  17.173   2.776  1.00  0.00           C  
ATOM   1956  CD2 PHE B 119      12.103  17.176   2.004  1.00  0.00           C  
ATOM   1957  CE1 PHE B 119      10.260  17.912   3.857  1.00  0.00           C  
ATOM   1958  CE2 PHE B 119      12.487  17.913   3.086  1.00  0.00           C  
ATOM   1959  CZ  PHE B 119      11.561  18.288   4.006  1.00  0.00           C  
ATOM   1960  H   PHE B 119       8.043  17.129   0.155  1.00  0.00           H  
ATOM   1961  HA  PHE B 119      10.872  17.631  -0.641  1.00  0.00           H  
ATOM   1962 1HB  PHE B 119       9.533  15.452   0.957  1.00  0.00           H  
ATOM   1963 2HB  PHE B 119      11.184  15.358   0.450  1.00  0.00           H  
ATOM   1964  HD1 PHE B 119       8.855  16.868   2.640  1.00  0.00           H  
ATOM   1965  HD2 PHE B 119      12.840  16.888   1.251  1.00  0.00           H  
ATOM   1966  HE1 PHE B 119       9.523  18.205   4.593  1.00  0.00           H  
ATOM   1967  HE2 PHE B 119      13.530  18.211   3.201  1.00  0.00           H  
ATOM   1968  HZ  PHE B 119      11.851  18.875   4.840  1.00  0.00           H  
ATOM   1969  N   SER B 120      11.126  16.022  -2.527  1.00  0.00           N  
ATOM   1970  CA  SER B 120      11.141  15.152  -3.709  1.00  0.00           C  
ATOM   1971  C   SER B 120      12.374  14.259  -3.714  1.00  0.00           C  
ATOM   1972  O   SER B 120      13.488  14.738  -3.560  1.00  0.00           O  
ATOM   1973  CB  SER B 120      11.084  15.969  -4.989  1.00  0.00           C  
ATOM   1974  OG  SER B 120       9.836  16.613  -5.124  1.00  0.00           O  
ATOM   1975  H   SER B 120      11.918  16.635  -2.300  1.00  0.00           H  
ATOM   1976  HA  SER B 120      10.268  14.510  -3.680  1.00  0.00           H  
ATOM   1977 1HB  SER B 120      11.877  16.710  -4.974  1.00  0.00           H  
ATOM   1978 2HB  SER B 120      11.259  15.313  -5.851  1.00  0.00           H  
ATOM   1979  HG  SER B 120       9.327  16.076  -5.724  1.00  0.00           H  
ATOM   1980  N   GLY B 121      12.161  12.965  -3.925  1.00  0.00           N  
ATOM   1981  CA  GLY B 121      13.263  12.019  -3.902  1.00  0.00           C  
ATOM   1982  C   GLY B 121      12.802  10.584  -4.045  1.00  0.00           C  
ATOM   1983  O   GLY B 121      11.784  10.302  -4.656  1.00  0.00           O  
ATOM   1984  H   GLY B 121      11.202  12.642  -4.060  1.00  0.00           H  
ATOM   1985 1HA  GLY B 121      13.970  12.269  -4.690  1.00  0.00           H  
ATOM   1986 2HA  GLY B 121      13.766  12.114  -2.952  1.00  0.00           H  
ATOM   1987  N   ILE B 122      13.567   9.656  -3.527  1.00  0.00           N  
ATOM   1988  CA  ILE B 122      13.191   8.249  -3.633  1.00  0.00           C  
ATOM   1989  C   ILE B 122      13.048   7.688  -2.233  1.00  0.00           C  
ATOM   1990  O   ILE B 122      13.819   8.032  -1.348  1.00  0.00           O  
ATOM   1991  CB  ILE B 122      14.265   7.484  -4.339  1.00  0.00           C  
ATOM   1992  CG1 ILE B 122      15.474   7.993  -3.760  1.00  0.00           C  
ATOM   1993  CG2 ILE B 122      14.208   7.664  -5.846  1.00  0.00           C  
ATOM   1994  CD1 ILE B 122      16.564   7.278  -4.076  1.00  0.00           C  
ATOM   1995  H   ILE B 122      14.400   9.916  -3.023  1.00  0.00           H  
ATOM   1996  HA  ILE B 122      12.240   8.150  -4.161  1.00  0.00           H  
ATOM   1997  HB  ILE B 122      14.191   6.414  -4.097  1.00  0.00           H  
ATOM   1998 1HG1 ILE B 122      15.569   8.994  -4.085  1.00  0.00           H  
ATOM   1999 2HG1 ILE B 122      15.388   7.996  -2.679  1.00  0.00           H  
ATOM   2000 1HG2 ILE B 122      15.026   7.115  -6.300  1.00  0.00           H  
ATOM   2001 2HG2 ILE B 122      13.260   7.277  -6.222  1.00  0.00           H  
ATOM   2002 3HG2 ILE B 122      14.289   8.716  -6.098  1.00  0.00           H  
ATOM   2003 1HD1 ILE B 122      17.445   7.690  -3.630  1.00  0.00           H  
ATOM   2004 2HD1 ILE B 122      16.398   6.285  -3.674  1.00  0.00           H  
ATOM   2005 3HD1 ILE B 122      16.672   7.253  -5.127  1.00  0.00           H  
ATOM   2006  N   PHE B 123      12.084   6.817  -2.034  1.00  0.00           N  
ATOM   2007  CA  PHE B 123      11.828   6.303  -0.713  1.00  0.00           C  
ATOM   2008  C   PHE B 123      11.495   4.843  -0.671  1.00  0.00           C  
ATOM   2009  O   PHE B 123      11.032   4.265  -1.665  1.00  0.00           O  
ATOM   2010  CB  PHE B 123      10.639   7.057  -0.095  1.00  0.00           C  
ATOM   2011  CG  PHE B 123      10.843   8.528   0.013  1.00  0.00           C  
ATOM   2012  CD1 PHE B 123      10.363   9.362  -0.962  1.00  0.00           C  
ATOM   2013  CD2 PHE B 123      11.536   9.071   1.055  1.00  0.00           C  
ATOM   2014  CE1 PHE B 123      10.562  10.711  -0.918  1.00  0.00           C  
ATOM   2015  CE2 PHE B 123      11.748  10.405   1.118  1.00  0.00           C  
ATOM   2016  CZ  PHE B 123      11.258  11.237   0.125  1.00  0.00           C  
ATOM   2017  H   PHE B 123      11.496   6.555  -2.809  1.00  0.00           H  
ATOM   2018  HA  PHE B 123      12.723   6.457  -0.105  1.00  0.00           H  
ATOM   2019 1HB  PHE B 123       9.754   6.881  -0.695  1.00  0.00           H  
ATOM   2020 2HB  PHE B 123      10.431   6.666   0.878  1.00  0.00           H  
ATOM   2021  HD1 PHE B 123       9.833   8.929  -1.765  1.00  0.00           H  
ATOM   2022  HD2 PHE B 123      11.933   8.420   1.833  1.00  0.00           H  
ATOM   2023  HE1 PHE B 123      10.170  11.357  -1.714  1.00  0.00           H  
ATOM   2024  HE2 PHE B 123      12.310  10.805   1.951  1.00  0.00           H  
ATOM   2025  HZ  PHE B 123      11.420  12.294   0.176  1.00  0.00           H  
ATOM   2026  N   GLU B 124      11.691   4.254   0.507  1.00  0.00           N  
ATOM   2027  CA  GLU B 124      11.238   2.896   0.772  1.00  0.00           C  
ATOM   2028  C   GLU B 124       9.806   2.922   1.309  1.00  0.00           C  
ATOM   2029  O   GLU B 124       9.345   3.974   1.772  1.00  0.00           O  
ATOM   2030  CB  GLU B 124      12.159   2.211   1.784  1.00  0.00           C  
ATOM   2031  CG  GLU B 124      13.593   2.006   1.305  1.00  0.00           C  
ATOM   2032  CD  GLU B 124      14.458   1.295   2.328  1.00  0.00           C  
ATOM   2033  OE1 GLU B 124      14.041   1.201   3.469  1.00  0.00           O  
ATOM   2034  OE2 GLU B 124      15.522   0.848   1.975  1.00  0.00           O  
ATOM   2035  H   GLU B 124      12.131   4.774   1.255  1.00  0.00           H  
ATOM   2036  HA  GLU B 124      11.230   2.336  -0.161  1.00  0.00           H  
ATOM   2037 1HB  GLU B 124      12.193   2.808   2.696  1.00  0.00           H  
ATOM   2038 2HB  GLU B 124      11.748   1.237   2.051  1.00  0.00           H  
ATOM   2039 1HG  GLU B 124      13.577   1.420   0.386  1.00  0.00           H  
ATOM   2040 2HG  GLU B 124      14.031   2.976   1.075  1.00  0.00           H  
ATOM   2041  N   ASP B 125       9.126   1.767   1.307  1.00  0.00           N  
ATOM   2042  CA  ASP B 125       7.750   1.708   1.801  1.00  0.00           C  
ATOM   2043  C   ASP B 125       7.656   1.764   3.328  1.00  0.00           C  
ATOM   2044  O   ASP B 125       7.583   0.746   4.013  1.00  0.00           O  
ATOM   2045  CB  ASP B 125       7.029   0.462   1.327  1.00  0.00           C  
ATOM   2046  CG  ASP B 125       6.790   0.484  -0.122  1.00  0.00           C  
ATOM   2047  OD1 ASP B 125       7.190   1.416  -0.760  1.00  0.00           O  
ATOM   2048  OD2 ASP B 125       6.129  -0.390  -0.603  1.00  0.00           O  
ATOM   2049  H   ASP B 125       9.562   0.931   0.938  1.00  0.00           H  
ATOM   2050  HA  ASP B 125       7.205   2.561   1.403  1.00  0.00           H  
ATOM   2051 1HB  ASP B 125       7.604  -0.424   1.589  1.00  0.00           H  
ATOM   2052 2HB  ASP B 125       6.063   0.397   1.836  1.00  0.00           H  
ATOM   2053  N   ARG B 126       7.696   2.990   3.818  1.00  0.00           N  
ATOM   2054  CA  ARG B 126       7.639   3.400   5.221  1.00  0.00           C  
ATOM   2055  C   ARG B 126       6.740   4.624   5.393  1.00  0.00           C  
ATOM   2056  O   ARG B 126       6.084   5.064   4.442  1.00  0.00           O  
ATOM   2057  CB  ARG B 126       9.047   3.762   5.684  1.00  0.00           C  
ATOM   2058  CG  ARG B 126      10.066   2.636   5.618  1.00  0.00           C  
ATOM   2059  CD  ARG B 126      11.433   3.106   5.989  1.00  0.00           C  
ATOM   2060  NE  ARG B 126      12.435   2.061   5.775  1.00  0.00           N  
ATOM   2061  CZ  ARG B 126      12.838   1.135   6.668  1.00  0.00           C  
ATOM   2062  NH1 ARG B 126      12.344   1.090   7.894  1.00  0.00           N  
ATOM   2063  NH2 ARG B 126      13.753   0.266   6.275  1.00  0.00           N  
ATOM   2064  H   ARG B 126       7.825   3.716   3.115  1.00  0.00           H  
ATOM   2065  HA  ARG B 126       7.200   2.578   5.792  1.00  0.00           H  
ATOM   2066 1HB  ARG B 126       9.424   4.571   5.067  1.00  0.00           H  
ATOM   2067 2HB  ARG B 126       9.023   4.123   6.709  1.00  0.00           H  
ATOM   2068 1HG  ARG B 126       9.769   1.828   6.284  1.00  0.00           H  
ATOM   2069 2HG  ARG B 126      10.130   2.259   4.599  1.00  0.00           H  
ATOM   2070 1HD  ARG B 126      11.698   3.959   5.357  1.00  0.00           H  
ATOM   2071 2HD  ARG B 126      11.463   3.420   7.032  1.00  0.00           H  
ATOM   2072  HE  ARG B 126      12.877   2.004   4.841  1.00  0.00           H  
ATOM   2073 1HH1 ARG B 126      11.654   1.763   8.187  1.00  0.00           H  
ATOM   2074 2HH1 ARG B 126      12.666   0.389   8.544  1.00  0.00           H  
ATOM   2075 1HH2 ARG B 126      14.110   0.346   5.304  1.00  0.00           H  
ATOM   2076 2HH2 ARG B 126      14.093  -0.448   6.897  1.00  0.00           H  
ATOM   2077  N   SER B 127       6.641   5.128   6.622  1.00  0.00           N  
ATOM   2078  CA  SER B 127       5.854   6.334   6.822  1.00  0.00           C  
ATOM   2079  C   SER B 127       6.773   7.498   7.162  1.00  0.00           C  
ATOM   2080  O   SER B 127       7.797   7.309   7.833  1.00  0.00           O  
ATOM   2081  CB  SER B 127       4.881   6.095   7.937  1.00  0.00           C  
ATOM   2082  OG  SER B 127       5.551   5.852   9.145  1.00  0.00           O  
ATOM   2083  H   SER B 127       7.141   4.715   7.392  1.00  0.00           H  
ATOM   2084  HA  SER B 127       5.326   6.556   5.908  1.00  0.00           H  
ATOM   2085 1HB  SER B 127       4.197   6.937   8.041  1.00  0.00           H  
ATOM   2086 2HB  SER B 127       4.308   5.233   7.683  1.00  0.00           H  
ATOM   2087  HG  SER B 127       4.998   5.186   9.616  1.00  0.00           H  
ATOM   2088  N   TYR B 128       6.362   8.702   6.752  1.00  0.00           N  
ATOM   2089  CA  TYR B 128       7.163   9.900   6.951  1.00  0.00           C  
ATOM   2090  C   TYR B 128       6.394  11.084   7.481  1.00  0.00           C  
ATOM   2091  O   TYR B 128       5.201  11.236   7.235  1.00  0.00           O  
ATOM   2092  CB  TYR B 128       7.795  10.310   5.610  1.00  0.00           C  
ATOM   2093  CG  TYR B 128       8.633   9.226   4.969  1.00  0.00           C  
ATOM   2094  CD1 TYR B 128       8.012   8.297   4.131  1.00  0.00           C  
ATOM   2095  CD2 TYR B 128       9.993   9.140   5.212  1.00  0.00           C  
ATOM   2096  CE1 TYR B 128       8.739   7.289   3.562  1.00  0.00           C  
ATOM   2097  CE2 TYR B 128      10.723   8.120   4.631  1.00  0.00           C  
ATOM   2098  CZ  TYR B 128      10.090   7.192   3.814  1.00  0.00           C  
ATOM   2099  OH  TYR B 128      10.796   6.162   3.234  1.00  0.00           O  
ATOM   2100  H   TYR B 128       5.479   8.752   6.249  1.00  0.00           H  
ATOM   2101  HA  TYR B 128       7.942   9.675   7.674  1.00  0.00           H  
ATOM   2102 1HB  TYR B 128       7.014  10.607   4.911  1.00  0.00           H  
ATOM   2103 2HB  TYR B 128       8.435  11.172   5.780  1.00  0.00           H  
ATOM   2104  HD1 TYR B 128       6.939   8.366   3.938  1.00  0.00           H  
ATOM   2105  HD2 TYR B 128      10.482   9.866   5.865  1.00  0.00           H  
ATOM   2106  HE1 TYR B 128       8.249   6.558   2.918  1.00  0.00           H  
ATOM   2107  HE2 TYR B 128      11.792   8.039   4.823  1.00  0.00           H  
ATOM   2108  HH  TYR B 128      10.154   5.566   2.784  1.00  0.00           H  
ATOM   2109  N   ILE B 129       7.104  11.944   8.184  1.00  0.00           N  
ATOM   2110  CA  ILE B 129       6.536  13.194   8.665  1.00  0.00           C  
ATOM   2111  C   ILE B 129       7.461  14.339   8.327  1.00  0.00           C  
ATOM   2112  O   ILE B 129       8.671  14.155   8.197  1.00  0.00           O  
ATOM   2113  CB  ILE B 129       6.224  13.137  10.188  1.00  0.00           C  
ATOM   2114  CG1 ILE B 129       7.481  12.855  11.018  1.00  0.00           C  
ATOM   2115  CG2 ILE B 129       5.141  12.115  10.489  1.00  0.00           C  
ATOM   2116  CD1 ILE B 129       8.194  14.072  11.503  1.00  0.00           C  
ATOM   2117  H   ILE B 129       8.089  11.735   8.353  1.00  0.00           H  
ATOM   2118  HA  ILE B 129       5.574  13.368   8.179  1.00  0.00           H  
ATOM   2119  HB  ILE B 129       5.857  14.121  10.500  1.00  0.00           H  
ATOM   2120 1HG1 ILE B 129       7.198  12.267  11.890  1.00  0.00           H  
ATOM   2121 2HG1 ILE B 129       8.182  12.269  10.421  1.00  0.00           H  
ATOM   2122 1HG2 ILE B 129       4.912  12.121  11.553  1.00  0.00           H  
ATOM   2123 2HG2 ILE B 129       4.262  12.389   9.936  1.00  0.00           H  
ATOM   2124 3HG2 ILE B 129       5.469  11.122  10.197  1.00  0.00           H  
ATOM   2125 1HD1 ILE B 129       9.041  13.740  12.071  1.00  0.00           H  
ATOM   2126 2HD1 ILE B 129       8.540  14.686  10.694  1.00  0.00           H  
ATOM   2127 3HD1 ILE B 129       7.525  14.664  12.139  1.00  0.00           H  
ATOM   2128  N   CYS B 130       6.909  15.529   8.237  1.00  0.00           N  
ATOM   2129  CA  CYS B 130       7.735  16.688   8.050  1.00  0.00           C  
ATOM   2130  C   CYS B 130       7.722  17.482   9.337  1.00  0.00           C  
ATOM   2131  O   CYS B 130       6.727  17.462  10.069  1.00  0.00           O  
ATOM   2132  CB  CYS B 130       7.204  17.508   6.900  1.00  0.00           C  
ATOM   2133  SG  CYS B 130       7.189  16.588   5.411  1.00  0.00           S  
ATOM   2134  H   CYS B 130       5.903  15.637   8.302  1.00  0.00           H  
ATOM   2135  HA  CYS B 130       8.749  16.378   7.826  1.00  0.00           H  
ATOM   2136 1HB  CYS B 130       6.207  17.845   7.109  1.00  0.00           H  
ATOM   2137 2HB  CYS B 130       7.833  18.386   6.757  1.00  0.00           H  
ATOM   2138  N   LYS B 131       8.808  18.191   9.602  1.00  0.00           N  
ATOM   2139  CA  LYS B 131       8.877  19.059  10.768  1.00  0.00           C  
ATOM   2140  C   LYS B 131       9.276  20.454  10.416  1.00  0.00           C  
ATOM   2141  O   LYS B 131      10.104  20.672   9.534  1.00  0.00           O  
ATOM   2142  CB  LYS B 131       9.893  18.571  11.799  1.00  0.00           C  
ATOM   2143  CG  LYS B 131       9.560  17.298  12.498  1.00  0.00           C  
ATOM   2144  CD  LYS B 131      10.611  16.963  13.536  1.00  0.00           C  
ATOM   2145  CE  LYS B 131      10.282  15.694  14.313  1.00  0.00           C  
ATOM   2146  NZ  LYS B 131       9.160  15.929  15.284  1.00  0.00           N  
ATOM   2147  H   LYS B 131       9.600  18.117   8.967  1.00  0.00           H  
ATOM   2148  HA  LYS B 131       7.896  19.094  11.228  1.00  0.00           H  
ATOM   2149 1HB  LYS B 131      10.859  18.442  11.314  1.00  0.00           H  
ATOM   2150 2HB  LYS B 131      10.016  19.337  12.567  1.00  0.00           H  
ATOM   2151 1HG  LYS B 131       8.617  17.444  12.999  1.00  0.00           H  
ATOM   2152 2HG  LYS B 131       9.457  16.479  11.791  1.00  0.00           H  
ATOM   2153 1HD  LYS B 131      11.577  16.854  13.073  1.00  0.00           H  
ATOM   2154 2HD  LYS B 131      10.670  17.789  14.241  1.00  0.00           H  
ATOM   2155 1HE  LYS B 131       9.995  14.907  13.620  1.00  0.00           H  
ATOM   2156 2HE  LYS B 131      11.165  15.376  14.865  1.00  0.00           H  
ATOM   2157 1HZ  LYS B 131       8.949  15.098  15.801  1.00  0.00           H  
ATOM   2158 2HZ  LYS B 131       9.445  16.680  15.930  1.00  0.00           H  
ATOM   2159 3HZ  LYS B 131       8.315  16.222  14.791  1.00  0.00           H  
ATOM   2160  N   THR B 132       8.724  21.404  11.147  1.00  0.00           N  
ATOM   2161  CA  THR B 132       9.166  22.779  11.008  1.00  0.00           C  
ATOM   2162  C   THR B 132       9.103  23.487  12.357  1.00  0.00           C  
ATOM   2163  O   THR B 132       8.822  22.856  13.379  1.00  0.00           O  
ATOM   2164  CB  THR B 132       8.365  23.538   9.929  1.00  0.00           C  
ATOM   2165  OG1 THR B 132       9.031  24.782   9.672  1.00  0.00           O  
ATOM   2166  CG2 THR B 132       6.935  23.802  10.357  1.00  0.00           C  
ATOM   2167  H   THR B 132       7.990  21.150  11.812  1.00  0.00           H  
ATOM   2168  HA  THR B 132      10.210  22.775  10.686  1.00  0.00           H  
ATOM   2169  HB  THR B 132       8.353  22.943   9.021  1.00  0.00           H  
ATOM   2170  HG1 THR B 132       9.911  24.583   9.251  1.00  0.00           H  
ATOM   2171 1HG2 THR B 132       6.409  24.335   9.566  1.00  0.00           H  
ATOM   2172 2HG2 THR B 132       6.440  22.865  10.552  1.00  0.00           H  
ATOM   2173 3HG2 THR B 132       6.932  24.396  11.255  1.00  0.00           H  
ATOM   2174  N   THR B 133       9.410  24.776  12.359  1.00  0.00           N  
ATOM   2175  CA  THR B 133       9.346  25.576  13.576  1.00  0.00           C  
ATOM   2176  C   THR B 133       8.530  26.826  13.323  1.00  0.00           C  
ATOM   2177  O   THR B 133       8.875  27.615  12.443  1.00  0.00           O  
ATOM   2178  CB  THR B 133      10.739  25.989  14.095  1.00  0.00           C  
ATOM   2179  OG1 THR B 133      11.532  24.823  14.348  1.00  0.00           O  
ATOM   2180  CG2 THR B 133      10.594  26.799  15.406  1.00  0.00           C  
ATOM   2181  H   THR B 133       9.608  25.193  11.458  1.00  0.00           H  
ATOM   2182  HA  THR B 133       8.854  24.996  14.343  1.00  0.00           H  
ATOM   2183  HB  THR B 133      11.238  26.606  13.352  1.00  0.00           H  
ATOM   2184  HG1 THR B 133      11.030  24.209  14.896  1.00  0.00           H  
ATOM   2185 1HG2 THR B 133      11.578  27.089  15.766  1.00  0.00           H  
ATOM   2186 2HG2 THR B 133       9.999  27.693  15.222  1.00  0.00           H  
ATOM   2187 3HG2 THR B 133      10.100  26.184  16.156  1.00  0.00           H  
ATOM   2188  N   ILE B 134       7.466  27.022  14.090  1.00  0.00           N  
ATOM   2189  CA  ILE B 134       6.647  28.207  13.888  1.00  0.00           C  
ATOM   2190  C   ILE B 134       6.617  29.028  15.163  1.00  0.00           C  
ATOM   2191  O   ILE B 134       6.182  28.585  16.234  1.00  0.00           O  
ATOM   2192  CB  ILE B 134       5.252  27.854  13.342  1.00  0.00           C  
ATOM   2193  CG1 ILE B 134       5.433  27.135  11.988  1.00  0.00           C  
ATOM   2194  CG2 ILE B 134       4.417  29.101  13.159  1.00  0.00           C  
ATOM   2195  CD1 ILE B 134       4.190  26.580  11.411  1.00  0.00           C  
ATOM   2196  H   ILE B 134       7.259  26.341  14.821  1.00  0.00           H  
ATOM   2197  HA  ILE B 134       7.118  28.824  13.124  1.00  0.00           H  
ATOM   2198  HB  ILE B 134       4.748  27.174  14.029  1.00  0.00           H  
ATOM   2199 1HG1 ILE B 134       5.868  27.834  11.272  1.00  0.00           H  
ATOM   2200 2HG1 ILE B 134       6.114  26.317  12.124  1.00  0.00           H  
ATOM   2201 1HG2 ILE B 134       3.435  28.830  12.762  1.00  0.00           H  
ATOM   2202 2HG2 ILE B 134       4.289  29.604  14.117  1.00  0.00           H  
ATOM   2203 3HG2 ILE B 134       4.913  29.774  12.463  1.00  0.00           H  
ATOM   2204 1HD1 ILE B 134       4.418  26.089  10.465  1.00  0.00           H  
ATOM   2205 2HD1 ILE B 134       3.755  25.863  12.091  1.00  0.00           H  
ATOM   2206 3HD1 ILE B 134       3.480  27.389  11.234  1.00  0.00           H  
ATOM   2207  N   GLY B 135       7.182  30.217  15.053  1.00  0.00           N  
ATOM   2208  CA  GLY B 135       7.364  31.141  16.160  1.00  0.00           C  
ATOM   2209  C   GLY B 135       8.531  30.669  17.027  1.00  0.00           C  
ATOM   2210  O   GLY B 135       9.612  31.259  17.019  1.00  0.00           O  
ATOM   2211  H   GLY B 135       7.515  30.495  14.140  1.00  0.00           H  
ATOM   2212 1HA  GLY B 135       7.564  32.144  15.778  1.00  0.00           H  
ATOM   2213 2HA  GLY B 135       6.452  31.190  16.754  1.00  0.00           H  
ATOM   2214  N   ASP B 136       8.299  29.580  17.752  1.00  0.00           N  
ATOM   2215  CA  ASP B 136       9.307  28.951  18.586  1.00  0.00           C  
ATOM   2216  C   ASP B 136       8.902  27.519  18.897  1.00  0.00           C  
ATOM   2217  O   ASP B 136       9.566  26.825  19.671  1.00  0.00           O  
ATOM   2218  CB  ASP B 136       9.572  29.780  19.866  1.00  0.00           C  
ATOM   2219  CG  ASP B 136       8.345  29.969  20.867  1.00  0.00           C  
ATOM   2220  OD1 ASP B 136       7.303  29.386  20.672  1.00  0.00           O  
ATOM   2221  OD2 ASP B 136       8.501  30.725  21.804  1.00  0.00           O  
ATOM   2222  H   ASP B 136       7.381  29.143  17.666  1.00  0.00           H  
ATOM   2223  HA  ASP B 136      10.241  28.913  18.025  1.00  0.00           H  
ATOM   2224 1HB  ASP B 136      10.380  29.307  20.422  1.00  0.00           H  
ATOM   2225 2HB  ASP B 136       9.932  30.771  19.581  1.00  0.00           H  
ATOM   2226  N   ARG B 137       7.812  27.072  18.272  1.00  0.00           N  
ATOM   2227  CA  ARG B 137       7.287  25.736  18.546  1.00  0.00           C  
ATOM   2228  C   ARG B 137       7.631  24.728  17.463  1.00  0.00           C  
ATOM   2229  O   ARG B 137       7.591  25.051  16.276  1.00  0.00           O  
ATOM   2230  CB  ARG B 137       5.774  25.801  18.688  1.00  0.00           C  
ATOM   2231  CG  ARG B 137       5.299  26.588  19.890  1.00  0.00           C  
ATOM   2232  CD  ARG B 137       3.825  26.589  20.020  1.00  0.00           C  
ATOM   2233  NE  ARG B 137       3.397  27.394  21.153  1.00  0.00           N  
ATOM   2234  CZ  ARG B 137       2.124  27.520  21.574  1.00  0.00           C  
ATOM   2235  NH1 ARG B 137       1.154  26.886  20.949  1.00  0.00           N  
ATOM   2236  NH2 ARG B 137       1.853  28.282  22.620  1.00  0.00           N  
ATOM   2237  H   ARG B 137       7.314  27.696  17.633  1.00  0.00           H  
ATOM   2238  HA  ARG B 137       7.711  25.387  19.487  1.00  0.00           H  
ATOM   2239 1HB  ARG B 137       5.351  26.271  17.799  1.00  0.00           H  
ATOM   2240 2HB  ARG B 137       5.367  24.791  18.754  1.00  0.00           H  
ATOM   2241 1HG  ARG B 137       5.728  26.163  20.797  1.00  0.00           H  
ATOM   2242 2HG  ARG B 137       5.628  27.625  19.791  1.00  0.00           H  
ATOM   2243 1HD  ARG B 137       3.380  27.008  19.116  1.00  0.00           H  
ATOM   2244 2HD  ARG B 137       3.466  25.571  20.166  1.00  0.00           H  
ATOM   2245  HE  ARG B 137       4.116  27.902  21.662  1.00  0.00           H  
ATOM   2246 1HH1 ARG B 137       1.365  26.305  20.152  1.00  0.00           H  
ATOM   2247 2HH1 ARG B 137       0.201  26.984  21.267  1.00  0.00           H  
ATOM   2248 1HH2 ARG B 137       2.602  28.768  23.096  1.00  0.00           H  
ATOM   2249 2HH2 ARG B 137       0.902  28.379  22.941  1.00  0.00           H  
ATOM   2250  N   GLU B 138       7.903  23.482  17.854  1.00  0.00           N  
ATOM   2251  CA  GLU B 138       8.142  22.462  16.837  1.00  0.00           C  
ATOM   2252  C   GLU B 138       6.802  21.916  16.387  1.00  0.00           C  
ATOM   2253  O   GLU B 138       5.946  21.584  17.209  1.00  0.00           O  
ATOM   2254  CB  GLU B 138       9.076  21.363  17.337  1.00  0.00           C  
ATOM   2255  CG  GLU B 138       9.433  20.313  16.268  1.00  0.00           C  
ATOM   2256  CD  GLU B 138      10.481  19.314  16.742  1.00  0.00           C  
ATOM   2257  OE1 GLU B 138      11.596  19.735  16.956  1.00  0.00           O  
ATOM   2258  OE2 GLU B 138      10.178  18.135  16.873  1.00  0.00           O  
ATOM   2259  H   GLU B 138       7.940  23.246  18.838  1.00  0.00           H  
ATOM   2260  HA  GLU B 138       8.621  22.926  15.975  1.00  0.00           H  
ATOM   2261 1HB  GLU B 138      10.000  21.807  17.698  1.00  0.00           H  
ATOM   2262 2HB  GLU B 138       8.609  20.841  18.172  1.00  0.00           H  
ATOM   2263 1HG  GLU B 138       8.530  19.769  15.988  1.00  0.00           H  
ATOM   2264 2HG  GLU B 138       9.799  20.829  15.378  1.00  0.00           H  
ATOM   2265  N   VAL B 139       6.624  21.882  15.074  1.00  0.00           N  
ATOM   2266  CA  VAL B 139       5.381  21.482  14.437  1.00  0.00           C  
ATOM   2267  C   VAL B 139       5.524  20.262  13.534  1.00  0.00           C  
ATOM   2268  O   VAL B 139       6.382  20.241  12.656  1.00  0.00           O  
ATOM   2269  CB  VAL B 139       4.889  22.668  13.580  1.00  0.00           C  
ATOM   2270  CG1 VAL B 139       3.617  22.310  12.833  1.00  0.00           C  
ATOM   2271  CG2 VAL B 139       4.699  23.884  14.469  1.00  0.00           C  
ATOM   2272  H   VAL B 139       7.402  22.180  14.489  1.00  0.00           H  
ATOM   2273  HA  VAL B 139       4.651  21.264  15.217  1.00  0.00           H  
ATOM   2274  HB  VAL B 139       5.643  22.894  12.837  1.00  0.00           H  
ATOM   2275 1HG1 VAL B 139       3.305  23.155  12.219  1.00  0.00           H  
ATOM   2276 2HG1 VAL B 139       3.803  21.447  12.194  1.00  0.00           H  
ATOM   2277 3HG1 VAL B 139       2.831  22.068  13.546  1.00  0.00           H  
ATOM   2278 1HG2 VAL B 139       4.383  24.721  13.876  1.00  0.00           H  
ATOM   2279 2HG2 VAL B 139       3.946  23.669  15.223  1.00  0.00           H  
ATOM   2280 3HG2 VAL B 139       5.635  24.131  14.954  1.00  0.00           H  
ATOM   2281  N   ASP B 140       4.669  19.254  13.737  1.00  0.00           N  
ATOM   2282  CA  ASP B 140       4.667  18.072  12.864  1.00  0.00           C  
ATOM   2283  C   ASP B 140       3.543  18.107  11.845  1.00  0.00           C  
ATOM   2284  O   ASP B 140       2.447  18.594  12.127  1.00  0.00           O  
ATOM   2285  CB  ASP B 140       4.502  16.763  13.642  1.00  0.00           C  
ATOM   2286  CG  ASP B 140       5.674  16.402  14.516  1.00  0.00           C  
ATOM   2287  OD1 ASP B 140       6.766  16.541  14.071  1.00  0.00           O  
ATOM   2288  OD2 ASP B 140       5.484  15.985  15.626  1.00  0.00           O  
ATOM   2289  H   ASP B 140       4.000  19.318  14.491  1.00  0.00           H  
ATOM   2290  HA  ASP B 140       5.612  18.037  12.324  1.00  0.00           H  
ATOM   2291 1HB  ASP B 140       3.604  16.820  14.253  1.00  0.00           H  
ATOM   2292 2HB  ASP B 140       4.345  15.951  12.920  1.00  0.00           H  
ATOM   2293  N   SER B 141       3.811  17.538  10.684  1.00  0.00           N  
ATOM   2294  CA  SER B 141       2.810  17.312   9.655  1.00  0.00           C  
ATOM   2295  C   SER B 141       2.125  16.014  10.006  1.00  0.00           C  
ATOM   2296  O   SER B 141       2.533  15.335  10.951  1.00  0.00           O  
ATOM   2297  CB  SER B 141       3.417  17.146   8.284  1.00  0.00           C  
ATOM   2298  OG  SER B 141       4.104  15.934   8.226  1.00  0.00           O  
ATOM   2299  H   SER B 141       4.772  17.251  10.507  1.00  0.00           H  
ATOM   2300  HA  SER B 141       2.083  18.124   9.657  1.00  0.00           H  
ATOM   2301 1HB  SER B 141       2.644  17.170   7.519  1.00  0.00           H  
ATOM   2302 2HB  SER B 141       4.098  17.960   8.089  1.00  0.00           H  
ATOM   2303  HG  SER B 141       3.412  15.223   8.154  1.00  0.00           H  
ATOM   2304  N   ASP B 142       1.096  15.658   9.254  1.00  0.00           N  
ATOM   2305  CA  ASP B 142       0.470  14.365   9.454  1.00  0.00           C  
ATOM   2306  C   ASP B 142       1.410  13.350   8.816  1.00  0.00           C  
ATOM   2307  O   ASP B 142       2.415  13.744   8.213  1.00  0.00           O  
ATOM   2308  CB  ASP B 142      -0.938  14.310   8.840  1.00  0.00           C  
ATOM   2309  CG  ASP B 142      -1.831  13.124   9.367  1.00  0.00           C  
ATOM   2310  OD1 ASP B 142      -1.299  12.215   9.998  1.00  0.00           O  
ATOM   2311  OD2 ASP B 142      -3.009  13.131   9.113  1.00  0.00           O  
ATOM   2312  H   ASP B 142       0.768  16.268   8.520  1.00  0.00           H  
ATOM   2313  HA  ASP B 142       0.394  14.154  10.522  1.00  0.00           H  
ATOM   2314 1HB  ASP B 142      -1.456  15.247   9.042  1.00  0.00           H  
ATOM   2315 2HB  ASP B 142      -0.846  14.217   7.767  1.00  0.00           H  
ATOM   2316  N   ALA B 143       1.134  12.065   8.986  1.00  0.00           N  
ATOM   2317  CA  ALA B 143       2.024  11.066   8.401  1.00  0.00           C  
ATOM   2318  C   ALA B 143       1.657  10.733   6.981  1.00  0.00           C  
ATOM   2319  O   ALA B 143       0.484  10.579   6.643  1.00  0.00           O  
ATOM   2320  CB  ALA B 143       2.033   9.798   9.229  1.00  0.00           C  
ATOM   2321  H   ALA B 143       0.280  11.818   9.494  1.00  0.00           H  
ATOM   2322  HA  ALA B 143       3.028  11.480   8.390  1.00  0.00           H  
ATOM   2323 1HB  ALA B 143       2.731   9.086   8.785  1.00  0.00           H  
ATOM   2324 2HB  ALA B 143       2.345  10.032  10.244  1.00  0.00           H  
ATOM   2325 3HB  ALA B 143       1.036   9.374   9.243  1.00  0.00           H  
ATOM   2326  N   TYR B 144       2.683  10.537   6.168  1.00  0.00           N  
ATOM   2327  CA  TYR B 144       2.513  10.140   4.790  1.00  0.00           C  
ATOM   2328  C   TYR B 144       2.957   8.698   4.692  1.00  0.00           C  
ATOM   2329  O   TYR B 144       3.869   8.293   5.404  1.00  0.00           O  
ATOM   2330  CB  TYR B 144       3.366  11.030   3.875  1.00  0.00           C  
ATOM   2331  CG  TYR B 144       2.923  12.484   3.841  1.00  0.00           C  
ATOM   2332  CD1 TYR B 144       3.331  13.347   4.848  1.00  0.00           C  
ATOM   2333  CD2 TYR B 144       2.136  12.964   2.802  1.00  0.00           C  
ATOM   2334  CE1 TYR B 144       2.941  14.658   4.832  1.00  0.00           C  
ATOM   2335  CE2 TYR B 144       1.748  14.292   2.793  1.00  0.00           C  
ATOM   2336  CZ  TYR B 144       2.146  15.133   3.808  1.00  0.00           C  
ATOM   2337  OH  TYR B 144       1.757  16.455   3.823  1.00  0.00           O  
ATOM   2338  H   TYR B 144       3.620  10.703   6.522  1.00  0.00           H  
ATOM   2339  HA  TYR B 144       1.463  10.209   4.519  1.00  0.00           H  
ATOM   2340 1HB  TYR B 144       4.407  11.001   4.207  1.00  0.00           H  
ATOM   2341 2HB  TYR B 144       3.334  10.639   2.858  1.00  0.00           H  
ATOM   2342  HD1 TYR B 144       3.958  12.983   5.666  1.00  0.00           H  
ATOM   2343  HD2 TYR B 144       1.815  12.294   1.999  1.00  0.00           H  
ATOM   2344  HE1 TYR B 144       3.259  15.321   5.635  1.00  0.00           H  
ATOM   2345  HE2 TYR B 144       1.122  14.668   2.000  1.00  0.00           H  
ATOM   2346  HH  TYR B 144       1.248  16.662   3.021  1.00  0.00           H  
ATOM   2347  N   TYR B 145       2.339   7.926   3.820  1.00  0.00           N  
ATOM   2348  CA  TYR B 145       2.725   6.539   3.675  1.00  0.00           C  
ATOM   2349  C   TYR B 145       3.048   6.214   2.241  1.00  0.00           C  
ATOM   2350  O   TYR B 145       2.250   6.460   1.349  1.00  0.00           O  
ATOM   2351  CB  TYR B 145       1.561   5.688   4.173  1.00  0.00           C  
ATOM   2352  CG  TYR B 145       1.199   5.983   5.601  1.00  0.00           C  
ATOM   2353  CD1 TYR B 145       0.294   7.012   5.903  1.00  0.00           C  
ATOM   2354  CD2 TYR B 145       1.760   5.267   6.595  1.00  0.00           C  
ATOM   2355  CE1 TYR B 145      -0.005   7.291   7.214  1.00  0.00           C  
ATOM   2356  CE2 TYR B 145       1.458   5.553   7.893  1.00  0.00           C  
ATOM   2357  CZ  TYR B 145       0.598   6.547   8.207  1.00  0.00           C  
ATOM   2358  OH  TYR B 145       0.341   6.785   9.531  1.00  0.00           O  
ATOM   2359  H   TYR B 145       1.579   8.322   3.270  1.00  0.00           H  
ATOM   2360  HA  TYR B 145       3.624   6.356   4.262  1.00  0.00           H  
ATOM   2361 1HB  TYR B 145       0.709   5.903   3.577  1.00  0.00           H  
ATOM   2362 2HB  TYR B 145       1.794   4.627   4.073  1.00  0.00           H  
ATOM   2363  HD1 TYR B 145      -0.164   7.597   5.104  1.00  0.00           H  
ATOM   2364  HD2 TYR B 145       2.460   4.468   6.360  1.00  0.00           H  
ATOM   2365  HE1 TYR B 145      -0.700   8.097   7.461  1.00  0.00           H  
ATOM   2366  HE2 TYR B 145       1.919   4.980   8.692  1.00  0.00           H  
ATOM   2367  HH  TYR B 145       0.841   6.149  10.053  1.00  0.00           H  
ATOM   2368  N   VAL B 146       4.229   5.630   2.027  1.00  0.00           N  
ATOM   2369  CA  VAL B 146       4.640   5.220   0.698  1.00  0.00           C  
ATOM   2370  C   VAL B 146       4.281   3.760   0.545  1.00  0.00           C  
ATOM   2371  O   VAL B 146       4.475   2.995   1.479  1.00  0.00           O  
ATOM   2372  CB  VAL B 146       6.159   5.506   0.471  1.00  0.00           C  
ATOM   2373  CG1 VAL B 146       6.646   4.948  -0.893  1.00  0.00           C  
ATOM   2374  CG2 VAL B 146       6.397   7.058   0.493  1.00  0.00           C  
ATOM   2375  H   VAL B 146       4.854   5.456   2.817  1.00  0.00           H  
ATOM   2376  HA  VAL B 146       4.095   5.792  -0.042  1.00  0.00           H  
ATOM   2377  HB  VAL B 146       6.738   5.026   1.262  1.00  0.00           H  
ATOM   2378 1HG1 VAL B 146       7.710   5.163  -1.014  1.00  0.00           H  
ATOM   2379 2HG1 VAL B 146       6.502   3.863  -0.930  1.00  0.00           H  
ATOM   2380 3HG1 VAL B 146       6.086   5.413  -1.702  1.00  0.00           H  
ATOM   2381 1HG2 VAL B 146       7.456   7.273   0.349  1.00  0.00           H  
ATOM   2382 2HG2 VAL B 146       5.819   7.525  -0.305  1.00  0.00           H  
ATOM   2383 3HG2 VAL B 146       6.076   7.460   1.453  1.00  0.00           H  
ATOM   2384  N   TYR B 147       3.693   3.399  -0.593  1.00  0.00           N  
ATOM   2385  CA  TYR B 147       3.351   2.003  -0.845  1.00  0.00           C  
ATOM   2386  C   TYR B 147       3.632   1.681  -2.312  1.00  0.00           C  
ATOM   2387  O   TYR B 147       3.027   2.285  -3.191  1.00  0.00           O  
ATOM   2388  CB  TYR B 147       1.871   1.776  -0.564  1.00  0.00           C  
ATOM   2389  CG  TYR B 147       1.482   0.356  -0.558  1.00  0.00           C  
ATOM   2390  CD1 TYR B 147       1.466  -0.282   0.658  1.00  0.00           C  
ATOM   2391  CD2 TYR B 147       1.196  -0.340  -1.730  1.00  0.00           C  
ATOM   2392  CE1 TYR B 147       1.172  -1.596   0.735  1.00  0.00           C  
ATOM   2393  CE2 TYR B 147       0.904  -1.685  -1.651  1.00  0.00           C  
ATOM   2394  CZ  TYR B 147       0.900  -2.303  -0.410  1.00  0.00           C  
ATOM   2395  OH  TYR B 147       0.654  -3.628  -0.281  1.00  0.00           O  
ATOM   2396  H   TYR B 147       3.473   4.110  -1.289  1.00  0.00           H  
ATOM   2397  HA  TYR B 147       3.952   1.352  -0.222  1.00  0.00           H  
ATOM   2398 1HB  TYR B 147       1.655   2.183   0.404  1.00  0.00           H  
ATOM   2399 2HB  TYR B 147       1.268   2.307  -1.302  1.00  0.00           H  
ATOM   2400  HD1 TYR B 147       1.702   0.274   1.566  1.00  0.00           H  
ATOM   2401  HD2 TYR B 147       1.223   0.163  -2.699  1.00  0.00           H  
ATOM   2402  HE1 TYR B 147       1.168  -2.098   1.700  1.00  0.00           H  
ATOM   2403  HE2 TYR B 147       0.695  -2.263  -2.552  1.00  0.00           H  
ATOM   2404  HH  TYR B 147       0.561  -4.060  -1.147  1.00  0.00           H  
ATOM   2405  N   ARG B 148       4.518   0.716  -2.575  1.00  0.00           N  
ATOM   2406  CA  ARG B 148       4.800   0.369  -3.945  1.00  0.00           C  
ATOM   2407  C   ARG B 148       4.210  -1.021  -4.178  1.00  0.00           C  
ATOM   2408  O   ARG B 148       4.453  -1.977  -3.441  1.00  0.00           O  
ATOM   2409  CB  ARG B 148       6.289   0.394  -4.243  1.00  0.00           C  
ATOM   2410  CG  ARG B 148       6.971   1.778  -4.116  1.00  0.00           C  
ATOM   2411  CD  ARG B 148       8.378   1.681  -4.490  1.00  0.00           C  
ATOM   2412  NE  ARG B 148       9.187   2.876  -4.207  1.00  0.00           N  
ATOM   2413  CZ  ARG B 148       9.382   3.970  -5.002  1.00  0.00           C  
ATOM   2414  NH1 ARG B 148       8.821   4.179  -6.181  1.00  0.00           N  
ATOM   2415  NH2 ARG B 148      10.197   4.901  -4.579  1.00  0.00           N  
ATOM   2416  H   ARG B 148       5.048   0.249  -1.837  1.00  0.00           H  
ATOM   2417  HA  ARG B 148       4.311   1.068  -4.615  1.00  0.00           H  
ATOM   2418 1HB  ARG B 148       6.798  -0.279  -3.551  1.00  0.00           H  
ATOM   2419 2HB  ARG B 148       6.462   0.027  -5.253  1.00  0.00           H  
ATOM   2420 1HG  ARG B 148       6.496   2.468  -4.790  1.00  0.00           H  
ATOM   2421 2HG  ARG B 148       6.897   2.147  -3.093  1.00  0.00           H  
ATOM   2422 1HD  ARG B 148       8.829   0.838  -3.966  1.00  0.00           H  
ATOM   2423 2HD  ARG B 148       8.404   1.504  -5.534  1.00  0.00           H  
ATOM   2424  HE  ARG B 148       9.694   2.873  -3.315  1.00  0.00           H  
ATOM   2425 1HH1 ARG B 148       8.161   3.520  -6.638  1.00  0.00           H  
ATOM   2426 2HH1 ARG B 148       9.072   5.066  -6.664  1.00  0.00           H  
ATOM   2427 1HH2 ARG B 148      10.649   4.782  -3.651  1.00  0.00           H  
ATOM   2428 2HH2 ARG B 148      10.350   5.731  -5.192  1.00  0.00           H  
ATOM   2429  N   LEU B 149       3.346  -1.090  -5.174  1.00  0.00           N  
ATOM   2430  CA  LEU B 149       2.636  -2.298  -5.516  1.00  0.00           C  
ATOM   2431  C   LEU B 149       3.569  -3.356  -6.016  1.00  0.00           C  
ATOM   2432  O   LEU B 149       4.438  -3.073  -6.841  1.00  0.00           O  
ATOM   2433  CB  LEU B 149       1.655  -2.003  -6.629  1.00  0.00           C  
ATOM   2434  CG  LEU B 149       0.798  -3.149  -7.131  1.00  0.00           C  
ATOM   2435  CD1 LEU B 149      -0.157  -3.609  -6.109  1.00  0.00           C  
ATOM   2436  CD2 LEU B 149       0.111  -2.664  -8.287  1.00  0.00           C  
ATOM   2437  H   LEU B 149       3.161  -0.250  -5.725  1.00  0.00           H  
ATOM   2438  HA  LEU B 149       2.131  -2.674  -4.623  1.00  0.00           H  
ATOM   2439 1HB  LEU B 149       1.012  -1.192  -6.314  1.00  0.00           H  
ATOM   2440 2HB  LEU B 149       2.233  -1.660  -7.473  1.00  0.00           H  
ATOM   2441  HG  LEU B 149       1.413  -4.005  -7.400  1.00  0.00           H  
ATOM   2442 1HD1 LEU B 149      -0.747  -4.409  -6.533  1.00  0.00           H  
ATOM   2443 2HD1 LEU B 149       0.365  -3.974  -5.240  1.00  0.00           H  
ATOM   2444 3HD1 LEU B 149      -0.789  -2.819  -5.827  1.00  0.00           H  
ATOM   2445 1HD2 LEU B 149      -0.525  -3.456  -8.673  1.00  0.00           H  
ATOM   2446 2HD2 LEU B 149      -0.455  -1.834  -8.001  1.00  0.00           H  
ATOM   2447 3HD2 LEU B 149       0.822  -2.353  -9.041  1.00  0.00           H  
ATOM   2448  N   GLN B 150       3.418  -4.590  -5.531  1.00  0.00           N  
ATOM   2449  CA  GLN B 150       4.291  -5.606  -6.083  1.00  0.00           C  
ATOM   2450  C   GLN B 150       3.733  -6.056  -7.435  1.00  0.00           C  
ATOM   2451  O   GLN B 150       2.633  -6.632  -7.529  1.00  0.00           O  
ATOM   2452  CB  GLN B 150       4.451  -6.792  -5.126  1.00  0.00           C  
ATOM   2453  CG  GLN B 150       5.406  -7.905  -5.612  1.00  0.00           C  
ATOM   2454  CD  GLN B 150       6.842  -7.408  -5.715  1.00  0.00           C  
ATOM   2455  OE1 GLN B 150       7.324  -6.733  -4.802  1.00  0.00           O  
ATOM   2456  NE2 GLN B 150       7.536  -7.741  -6.799  1.00  0.00           N  
ATOM   2457  H   GLN B 150       2.711  -4.813  -4.820  1.00  0.00           H  
ATOM   2458  HA  GLN B 150       5.275  -5.174  -6.252  1.00  0.00           H  
ATOM   2459 1HB  GLN B 150       4.803  -6.434  -4.159  1.00  0.00           H  
ATOM   2460 2HB  GLN B 150       3.488  -7.246  -4.966  1.00  0.00           H  
ATOM   2461 1HG  GLN B 150       5.384  -8.727  -4.895  1.00  0.00           H  
ATOM   2462 2HG  GLN B 150       5.084  -8.263  -6.597  1.00  0.00           H  
ATOM   2463 1HE2 GLN B 150       8.489  -7.440  -6.901  1.00  0.00           H  
ATOM   2464 2HE2 GLN B 150       7.121  -8.317  -7.509  1.00  0.00           H  
ATOM   2465  N   VAL B 151       4.504  -5.792  -8.486  1.00  0.00           N  
ATOM   2466  CA  VAL B 151       4.080  -6.130  -9.836  1.00  0.00           C  
ATOM   2467  C   VAL B 151       5.112  -7.018 -10.530  1.00  0.00           C  
ATOM   2468  O   VAL B 151       6.325  -6.872 -10.314  1.00  0.00           O  
ATOM   2469  CB  VAL B 151       3.877  -4.836 -10.663  1.00  0.00           C  
ATOM   2470  CG1 VAL B 151       2.774  -4.009 -10.073  1.00  0.00           C  
ATOM   2471  CG2 VAL B 151       5.170  -3.995 -10.672  1.00  0.00           C  
ATOM   2472  H   VAL B 151       5.388  -5.320  -8.340  1.00  0.00           H  
ATOM   2473  HA  VAL B 151       3.142  -6.678  -9.780  1.00  0.00           H  
ATOM   2474  HB  VAL B 151       3.587  -5.107 -11.682  1.00  0.00           H  
ATOM   2475 1HG1 VAL B 151       2.631  -3.111 -10.671  1.00  0.00           H  
ATOM   2476 2HG1 VAL B 151       1.854  -4.596 -10.066  1.00  0.00           H  
ATOM   2477 3HG1 VAL B 151       3.042  -3.729  -9.066  1.00  0.00           H  
ATOM   2478 1HG2 VAL B 151       5.005  -3.086 -11.257  1.00  0.00           H  
ATOM   2479 2HG2 VAL B 151       5.434  -3.715  -9.652  1.00  0.00           H  
ATOM   2480 3HG2 VAL B 151       5.988  -4.554 -11.116  1.00  0.00           H  
ATOM   2481  N   SER B 152       4.602  -7.908 -11.373  1.00  0.00           N  
ATOM   2482  CA  SER B 152       5.343  -8.861 -12.190  1.00  0.00           C  
ATOM   2483  C   SER B 152       4.510  -9.254 -13.427  1.00  0.00           C  
ATOM   2484  O   SER B 152       3.522  -8.597 -13.764  1.00  0.00           O  
ATOM   2485  CB  SER B 152       5.669 -10.119 -11.423  1.00  0.00           C  
ATOM   2486  OG  SER B 152       6.592 -10.904 -12.143  1.00  0.00           O  
ATOM   2487  H   SER B 152       3.586  -7.962 -11.434  1.00  0.00           H  
ATOM   2488  HA  SER B 152       6.268  -8.392 -12.527  1.00  0.00           H  
ATOM   2489 1HB  SER B 152       6.071  -9.866 -10.442  1.00  0.00           H  
ATOM   2490 2HB  SER B 152       4.749 -10.685 -11.269  1.00  0.00           H  
ATOM   2491  HG  SER B 152       6.710 -11.711 -11.626  1.00  0.00           H  
ATOM   2492  N   SER B 153       4.956 -10.278 -14.144  1.00  0.00           N  
ATOM   2493  CA  SER B 153       4.215 -10.767 -15.311  1.00  0.00           C  
ATOM   2494  C   SER B 153       3.080 -11.648 -14.790  1.00  0.00           C  
ATOM   2495  O   SER B 153       3.080 -11.996 -13.610  1.00  0.00           O  
ATOM   2496  CB  SER B 153       5.125 -11.534 -16.260  1.00  0.00           C  
ATOM   2497  OG  SER B 153       5.573 -12.733 -15.685  1.00  0.00           O  
ATOM   2498  H   SER B 153       5.787 -10.749 -13.798  1.00  0.00           H  
ATOM   2499  HA  SER B 153       3.782  -9.918 -15.845  1.00  0.00           H  
ATOM   2500 1HB  SER B 153       4.582 -11.754 -17.176  1.00  0.00           H  
ATOM   2501 2HB  SER B 153       5.980 -10.915 -16.528  1.00  0.00           H  
ATOM   2502  HG  SER B 153       4.966 -13.414 -15.998  1.00  0.00           H  
ATOM   2503  N   ILE B 154       2.119 -12.024 -15.629  1.00  0.00           N  
ATOM   2504  CA  ILE B 154       1.079 -12.917 -15.113  1.00  0.00           C  
ATOM   2505  C   ILE B 154       1.412 -14.374 -15.401  1.00  0.00           C  
ATOM   2506  O   ILE B 154       1.725 -14.738 -16.532  1.00  0.00           O  
ATOM   2507  CB  ILE B 154      -0.323 -12.582 -15.639  1.00  0.00           C  
ATOM   2508  CG1 ILE B 154      -0.724 -11.249 -15.184  1.00  0.00           C  
ATOM   2509  CG2 ILE B 154      -1.339 -13.579 -15.137  1.00  0.00           C  
ATOM   2510  CD1 ILE B 154      -1.847 -10.790 -15.901  1.00  0.00           C  
ATOM   2511  H   ILE B 154       2.112 -11.717 -16.591  1.00  0.00           H  
ATOM   2512  HA  ILE B 154       1.034 -12.802 -14.031  1.00  0.00           H  
ATOM   2513  HB  ILE B 154      -0.313 -12.585 -16.731  1.00  0.00           H  
ATOM   2514 1HG1 ILE B 154      -0.968 -11.270 -14.128  1.00  0.00           H  
ATOM   2515 2HG1 ILE B 154       0.100 -10.552 -15.338  1.00  0.00           H  
ATOM   2516 1HG2 ILE B 154      -2.329 -13.331 -15.529  1.00  0.00           H  
ATOM   2517 2HG2 ILE B 154      -1.047 -14.553 -15.470  1.00  0.00           H  
ATOM   2518 3HG2 ILE B 154      -1.364 -13.559 -14.056  1.00  0.00           H  
ATOM   2519 1HD1 ILE B 154      -2.092  -9.817 -15.563  1.00  0.00           H  
ATOM   2520 2HD1 ILE B 154      -1.587 -10.775 -16.925  1.00  0.00           H  
ATOM   2521 3HD1 ILE B 154      -2.688 -11.457 -15.752  1.00  0.00           H  
ATOM   2522  N   ASN B 155       1.369 -15.185 -14.345  1.00  0.00           N  
ATOM   2523  CA  ASN B 155       1.675 -16.611 -14.379  1.00  0.00           C  
ATOM   2524  C   ASN B 155       0.523 -17.445 -13.820  1.00  0.00           C  
ATOM   2525  O   ASN B 155       0.427 -17.635 -12.604  1.00  0.00           O  
ATOM   2526  CB  ASN B 155       2.957 -16.836 -13.568  1.00  0.00           C  
ATOM   2527  CG  ASN B 155       3.509 -18.264 -13.521  1.00  0.00           C  
ATOM   2528  OD1 ASN B 155       2.932 -19.210 -14.059  1.00  0.00           O  
ATOM   2529  ND2 ASN B 155       4.647 -18.412 -12.870  1.00  0.00           N  
ATOM   2530  H   ASN B 155       1.124 -14.773 -13.456  1.00  0.00           H  
ATOM   2531  HA  ASN B 155       1.828 -16.917 -15.418  1.00  0.00           H  
ATOM   2532 1HB  ASN B 155       3.736 -16.182 -13.960  1.00  0.00           H  
ATOM   2533 2HB  ASN B 155       2.769 -16.510 -12.562  1.00  0.00           H  
ATOM   2534 1HD2 ASN B 155       5.071 -19.316 -12.792  1.00  0.00           H  
ATOM   2535 2HD2 ASN B 155       5.097 -17.613 -12.469  1.00  0.00           H  
ATOM   2536  N   VAL B 156      -0.363 -17.926 -14.712  1.00  0.00           N  
ATOM   2537  CA  VAL B 156      -1.553 -18.695 -14.301  1.00  0.00           C  
ATOM   2538  C   VAL B 156      -1.360 -20.217 -14.323  1.00  0.00           C  
ATOM   2539  O   VAL B 156      -0.913 -20.806 -15.322  1.00  0.00           O  
ATOM   2540  CB  VAL B 156      -2.762 -18.344 -15.193  1.00  0.00           C  
ATOM   2541  CG1 VAL B 156      -3.962 -19.179 -14.838  1.00  0.00           C  
ATOM   2542  CG2 VAL B 156      -3.102 -16.965 -15.001  1.00  0.00           C  
ATOM   2543  H   VAL B 156      -0.243 -17.710 -15.713  1.00  0.00           H  
ATOM   2544  HA  VAL B 156      -1.800 -18.406 -13.279  1.00  0.00           H  
ATOM   2545  HB  VAL B 156      -2.498 -18.515 -16.232  1.00  0.00           H  
ATOM   2546 1HG1 VAL B 156      -4.810 -18.908 -15.474  1.00  0.00           H  
ATOM   2547 2HG1 VAL B 156      -3.722 -20.214 -14.975  1.00  0.00           H  
ATOM   2548 3HG1 VAL B 156      -4.215 -19.001 -13.800  1.00  0.00           H  
ATOM   2549 1HG2 VAL B 156      -3.941 -16.713 -15.647  1.00  0.00           H  
ATOM   2550 2HG2 VAL B 156      -3.363 -16.809 -13.984  1.00  0.00           H  
ATOM   2551 3HG2 VAL B 156      -2.252 -16.381 -15.240  1.00  0.00           H  
ATOM   2552  N   SER B 157      -1.747 -20.851 -13.215  1.00  0.00           N  
ATOM   2553  CA  SER B 157      -1.690 -22.293 -13.040  1.00  0.00           C  
ATOM   2554  C   SER B 157      -3.081 -22.833 -12.678  1.00  0.00           C  
ATOM   2555  O   SER B 157      -3.643 -22.462 -11.647  1.00  0.00           O  
ATOM   2556  CB  SER B 157      -0.687 -22.617 -11.942  1.00  0.00           C  
ATOM   2557  OG  SER B 157      -0.638 -23.992 -11.676  1.00  0.00           O  
ATOM   2558  H   SER B 157      -2.058 -20.286 -12.426  1.00  0.00           H  
ATOM   2559  HA  SER B 157      -1.370 -22.752 -13.975  1.00  0.00           H  
ATOM   2560 1HB  SER B 157       0.301 -22.268 -12.246  1.00  0.00           H  
ATOM   2561 2HB  SER B 157      -0.955 -22.073 -11.034  1.00  0.00           H  
ATOM   2562  HG  SER B 157       0.060 -24.344 -12.232  1.00  0.00           H  
ATOM   2563  N   VAL B 158      -3.651 -23.674 -13.548  1.00  0.00           N  
ATOM   2564  CA  VAL B 158      -5.003 -24.213 -13.343  1.00  0.00           C  
ATOM   2565  C   VAL B 158      -5.055 -25.725 -13.264  1.00  0.00           C  
ATOM   2566  O   VAL B 158      -4.456 -26.424 -14.084  1.00  0.00           O  
ATOM   2567  CB  VAL B 158      -5.969 -23.731 -14.436  1.00  0.00           C  
ATOM   2568  CG1 VAL B 158      -7.336 -24.377 -14.277  1.00  0.00           C  
ATOM   2569  CG2 VAL B 158      -6.139 -22.276 -14.303  1.00  0.00           C  
ATOM   2570  H   VAL B 158      -3.138 -23.946 -14.375  1.00  0.00           H  
ATOM   2571  HA  VAL B 158      -5.372 -23.821 -12.399  1.00  0.00           H  
ATOM   2572  HB  VAL B 158      -5.569 -23.988 -15.415  1.00  0.00           H  
ATOM   2573 1HG1 VAL B 158      -8.003 -24.006 -15.056  1.00  0.00           H  
ATOM   2574 2HG1 VAL B 158      -7.251 -25.454 -14.367  1.00  0.00           H  
ATOM   2575 3HG1 VAL B 158      -7.742 -24.122 -13.295  1.00  0.00           H  
ATOM   2576 1HG2 VAL B 158      -6.816 -21.937 -15.076  1.00  0.00           H  
ATOM   2577 2HG2 VAL B 158      -6.554 -22.058 -13.330  1.00  0.00           H  
ATOM   2578 3HG2 VAL B 158      -5.197 -21.788 -14.404  1.00  0.00           H  
ATOM   2579  N   ASN B 159      -5.796 -26.214 -12.276  1.00  0.00           N  
ATOM   2580  CA  ASN B 159      -5.960 -27.643 -12.058  1.00  0.00           C  
ATOM   2581  C   ASN B 159      -7.273 -27.917 -11.310  1.00  0.00           C  
ATOM   2582  O   ASN B 159      -8.073 -27.009 -11.082  1.00  0.00           O  
ATOM   2583  CB  ASN B 159      -4.745 -28.173 -11.304  1.00  0.00           C  
ATOM   2584  CG  ASN B 159      -4.390 -29.626 -11.620  1.00  0.00           C  
ATOM   2585  OD1 ASN B 159      -5.281 -30.455 -11.836  1.00  0.00           O  
ATOM   2586  ND2 ASN B 159      -3.111 -29.928 -11.655  1.00  0.00           N  
ATOM   2587  H   ASN B 159      -6.237 -25.549 -11.639  1.00  0.00           H  
ATOM   2588  HA  ASN B 159      -6.017 -28.142 -13.025  1.00  0.00           H  
ATOM   2589 1HB  ASN B 159      -3.879 -27.549 -11.533  1.00  0.00           H  
ATOM   2590 2HB  ASN B 159      -4.929 -28.086 -10.233  1.00  0.00           H  
ATOM   2591 1HD2 ASN B 159      -2.826 -30.862 -11.862  1.00  0.00           H  
ATOM   2592 2HD2 ASN B 159      -2.426 -29.224 -11.477  1.00  0.00           H  
ATOM   2593  N   ALA B 160      -7.506 -29.167 -10.936  1.00  0.00           N  
ATOM   2594  CA  ALA B 160      -8.741 -29.535 -10.240  1.00  0.00           C  
ATOM   2595  C   ALA B 160      -8.493 -30.663  -9.275  1.00  0.00           C  
ATOM   2596  O   ALA B 160      -7.542 -31.430  -9.426  1.00  0.00           O  
ATOM   2597  CB  ALA B 160      -9.826 -29.965 -11.216  1.00  0.00           C  
ATOM   2598  H   ALA B 160      -6.819 -29.876 -11.165  1.00  0.00           H  
ATOM   2599  HA  ALA B 160      -9.084 -28.673  -9.670  1.00  0.00           H  
ATOM   2600 1HB  ALA B 160     -10.732 -30.218 -10.664  1.00  0.00           H  
ATOM   2601 2HB  ALA B 160     -10.036 -29.165 -11.888  1.00  0.00           H  
ATOM   2602 3HB  ALA B 160      -9.493 -30.834 -11.777  1.00  0.00           H  
ATOM   2603  N   VAL B 161      -9.399 -30.814  -8.311  1.00  0.00           N  
ATOM   2604  CA  VAL B 161      -9.286 -31.927  -7.371  1.00  0.00           C  
ATOM   2605  C   VAL B 161      -9.443 -33.257  -8.102  1.00  0.00           C  
ATOM   2606  O   VAL B 161      -8.903 -34.281  -7.681  1.00  0.00           O  
ATOM   2607  CB  VAL B 161     -10.327 -31.772  -6.250  1.00  0.00           C  
ATOM   2608  CG1 VAL B 161     -10.005 -30.485  -5.470  1.00  0.00           C  
ATOM   2609  CG2 VAL B 161     -11.772 -31.715  -6.865  1.00  0.00           C  
ATOM   2610  H   VAL B 161     -10.151 -30.124  -8.224  1.00  0.00           H  
ATOM   2611  HA  VAL B 161      -8.293 -31.899  -6.918  1.00  0.00           H  
ATOM   2612  HB  VAL B 161     -10.256 -32.610  -5.559  1.00  0.00           H  
ATOM   2613 1HG1 VAL B 161     -10.720 -30.355  -4.658  1.00  0.00           H  
ATOM   2614 2HG1 VAL B 161      -9.000 -30.554  -5.054  1.00  0.00           H  
ATOM   2615 3HG1 VAL B 161     -10.054 -29.628  -6.146  1.00  0.00           H  
ATOM   2616 1HG2 VAL B 161     -12.506 -31.591  -6.069  1.00  0.00           H  
ATOM   2617 2HG2 VAL B 161     -11.831 -30.879  -7.554  1.00  0.00           H  
ATOM   2618 3HG2 VAL B 161     -11.994 -32.637  -7.400  1.00  0.00           H  
ATOM   2619  N   GLN B 162     -10.178 -33.217  -9.205  1.00  0.00           N  
ATOM   2620  CA  GLN B 162     -10.314 -34.320 -10.123  1.00  0.00           C  
ATOM   2621  C   GLN B 162     -10.925 -33.754 -11.403  1.00  0.00           C  
ATOM   2622  O   GLN B 162     -11.729 -32.824 -11.345  1.00  0.00           O  
ATOM   2623  CB  GLN B 162     -11.083 -35.485  -9.494  1.00  0.00           C  
ATOM   2624  CG  GLN B 162     -11.288 -36.633 -10.423  1.00  0.00           C  
ATOM   2625  CD  GLN B 162      -9.944 -37.253 -10.931  1.00  0.00           C  
ATOM   2626  OE1 GLN B 162      -9.318 -36.677 -11.849  1.00  0.00           O  
ATOM   2627  NE2 GLN B 162      -9.506 -38.370 -10.335  1.00  0.00           N  
ATOM   2628  H   GLN B 162     -10.615 -32.340  -9.438  1.00  0.00           H  
ATOM   2629  HA  GLN B 162      -9.320 -34.692 -10.371  1.00  0.00           H  
ATOM   2630 1HB  GLN B 162     -10.554 -35.865  -8.629  1.00  0.00           H  
ATOM   2631 2HB  GLN B 162     -12.049 -35.132  -9.154  1.00  0.00           H  
ATOM   2632 1HG  GLN B 162     -11.853 -37.407  -9.906  1.00  0.00           H  
ATOM   2633 2HG  GLN B 162     -11.842 -36.283 -11.246  1.00  0.00           H  
ATOM   2634 1HE2 GLN B 162      -8.634 -38.779 -10.615  1.00  0.00           H  
ATOM   2635 2HE2 GLN B 162     -10.033 -38.775  -9.588  1.00  0.00           H  
ATOM   2636  N   THR B 163     -10.550 -34.320 -12.552  1.00  0.00           N  
ATOM   2637  CA  THR B 163     -11.080 -33.858 -13.835  1.00  0.00           C  
ATOM   2638  C   THR B 163     -12.191 -34.743 -14.374  1.00  0.00           C  
ATOM   2639  O   THR B 163     -12.854 -34.394 -15.350  1.00  0.00           O  
ATOM   2640  CB  THR B 163      -9.951 -33.699 -14.861  1.00  0.00           C  
ATOM   2641  OG1 THR B 163      -9.287 -34.968 -15.038  1.00  0.00           O  
ATOM   2642  CG2 THR B 163      -8.963 -32.623 -14.405  1.00  0.00           C  
ATOM   2643  H   THR B 163      -9.893 -35.098 -12.511  1.00  0.00           H  
ATOM   2644  HA  THR B 163     -11.506 -32.872 -13.675  1.00  0.00           H  
ATOM   2645  HB  THR B 163     -10.377 -33.391 -15.819  1.00  0.00           H  
ATOM   2646  HG1 THR B 163      -8.807 -35.201 -14.228  1.00  0.00           H  
ATOM   2647 1HG2 THR B 163      -8.177 -32.511 -15.147  1.00  0.00           H  
ATOM   2648 2HG2 THR B 163      -9.495 -31.679 -14.295  1.00  0.00           H  
ATOM   2649 3HG2 THR B 163      -8.520 -32.903 -13.448  1.00  0.00           H  
ATOM   2650  N   VAL B 164     -12.345 -35.900 -13.772  1.00  0.00           N  
ATOM   2651  CA  VAL B 164     -13.401 -36.829 -14.121  1.00  0.00           C  
ATOM   2652  C   VAL B 164     -14.099 -37.185 -12.825  1.00  0.00           C  
ATOM   2653  O   VAL B 164     -13.520 -37.887 -11.992  1.00  0.00           O  
ATOM   2654  CB  VAL B 164     -12.834 -38.107 -14.774  1.00  0.00           C  
ATOM   2655  CG1 VAL B 164     -13.960 -39.058 -15.130  1.00  0.00           C  
ATOM   2656  CG2 VAL B 164     -12.001 -37.762 -16.044  1.00  0.00           C  
ATOM   2657  H   VAL B 164     -11.728 -36.120 -13.009  1.00  0.00           H  
ATOM   2658  HA  VAL B 164     -14.115 -36.351 -14.792  1.00  0.00           H  
ATOM   2659  HB  VAL B 164     -12.223 -38.590 -14.058  1.00  0.00           H  
ATOM   2660 1HG1 VAL B 164     -13.539 -39.969 -15.560  1.00  0.00           H  
ATOM   2661 2HG1 VAL B 164     -14.528 -39.305 -14.232  1.00  0.00           H  
ATOM   2662 3HG1 VAL B 164     -14.623 -38.583 -15.858  1.00  0.00           H  
ATOM   2663 1HG2 VAL B 164     -11.595 -38.676 -16.484  1.00  0.00           H  
ATOM   2664 2HG2 VAL B 164     -12.639 -37.269 -16.768  1.00  0.00           H  
ATOM   2665 3HG2 VAL B 164     -11.175 -37.100 -15.780  1.00  0.00           H  
ATOM   2666  N   VAL B 165     -15.333 -36.735 -12.658  1.00  0.00           N  
ATOM   2667  CA  VAL B 165     -16.046 -36.964 -11.400  1.00  0.00           C  
ATOM   2668  C   VAL B 165     -17.395 -37.601 -11.674  1.00  0.00           C  
ATOM   2669  O   VAL B 165     -17.896 -37.538 -12.794  1.00  0.00           O  
ATOM   2670  CB  VAL B 165     -16.255 -35.633 -10.632  1.00  0.00           C  
ATOM   2671  CG1 VAL B 165     -14.895 -34.969 -10.324  1.00  0.00           C  
ATOM   2672  CG2 VAL B 165     -17.162 -34.705 -11.440  1.00  0.00           C  
ATOM   2673  H   VAL B 165     -15.766 -36.187 -13.407  1.00  0.00           H  
ATOM   2674  HA  VAL B 165     -15.462 -37.639 -10.772  1.00  0.00           H  
ATOM   2675  HB  VAL B 165     -16.726 -35.853  -9.678  1.00  0.00           H  
ATOM   2676 1HG1 VAL B 165     -15.055 -34.051  -9.755  1.00  0.00           H  
ATOM   2677 2HG1 VAL B 165     -14.300 -35.660  -9.735  1.00  0.00           H  
ATOM   2678 3HG1 VAL B 165     -14.371 -34.728 -11.246  1.00  0.00           H  
ATOM   2679 1HG2 VAL B 165     -17.327 -33.787 -10.883  1.00  0.00           H  
ATOM   2680 2HG2 VAL B 165     -16.695 -34.474 -12.402  1.00  0.00           H  
ATOM   2681 3HG2 VAL B 165     -18.119 -35.203 -11.608  1.00  0.00           H  
ATOM   2682  N   ARG B 166     -17.991 -38.221 -10.672  1.00  0.00           N  
ATOM   2683  CA  ARG B 166     -19.322 -38.778 -10.878  1.00  0.00           C  
ATOM   2684  C   ARG B 166     -20.403 -37.767 -10.559  1.00  0.00           C  
ATOM   2685  O   ARG B 166     -20.213 -36.846  -9.766  1.00  0.00           O  
ATOM   2686  CB  ARG B 166     -19.562 -40.039 -10.061  1.00  0.00           C  
ATOM   2687  CG  ARG B 166     -18.629 -41.219 -10.363  1.00  0.00           C  
ATOM   2688  CD  ARG B 166     -18.971 -42.410  -9.537  1.00  0.00           C  
ATOM   2689  NE  ARG B 166     -18.760 -42.154  -8.129  1.00  0.00           N  
ATOM   2690  CZ  ARG B 166     -19.177 -42.922  -7.112  1.00  0.00           C  
ATOM   2691  NH1 ARG B 166     -19.847 -44.042  -7.317  1.00  0.00           N  
ATOM   2692  NH2 ARG B 166     -18.895 -42.506  -5.894  1.00  0.00           N  
ATOM   2693  H   ARG B 166     -17.537 -38.281  -9.751  1.00  0.00           H  
ATOM   2694  HA  ARG B 166     -19.434 -39.044 -11.922  1.00  0.00           H  
ATOM   2695 1HB  ARG B 166     -19.485 -39.809  -9.009  1.00  0.00           H  
ATOM   2696 2HB  ARG B 166     -20.581 -40.381 -10.238  1.00  0.00           H  
ATOM   2697 1HG  ARG B 166     -18.713 -41.501 -11.398  1.00  0.00           H  
ATOM   2698 2HG  ARG B 166     -17.600 -40.930 -10.140  1.00  0.00           H  
ATOM   2699 1HD  ARG B 166     -20.022 -42.664  -9.686  1.00  0.00           H  
ATOM   2700 2HD  ARG B 166     -18.348 -43.251  -9.832  1.00  0.00           H  
ATOM   2701  HE  ARG B 166     -18.247 -41.301  -7.863  1.00  0.00           H  
ATOM   2702 1HH1 ARG B 166     -20.054 -44.340  -8.259  1.00  0.00           H  
ATOM   2703 2HH1 ARG B 166     -20.151 -44.599  -6.531  1.00  0.00           H  
ATOM   2704 1HH2 ARG B 166     -18.381 -41.612  -5.807  1.00  0.00           H  
ATOM   2705 2HH2 ARG B 166     -19.181 -43.032  -5.084  1.00  0.00           H  
ATOM   2706  N   GLN B 167     -21.553 -37.950 -11.166  1.00  0.00           N  
ATOM   2707  CA  GLN B 167     -22.709 -37.153 -10.836  1.00  0.00           C  
ATOM   2708  C   GLN B 167     -22.912 -37.242  -9.319  1.00  0.00           C  
ATOM   2709  O   GLN B 167     -22.915 -38.337  -8.748  1.00  0.00           O  
ATOM   2710  CB  GLN B 167     -23.918 -37.696 -11.602  1.00  0.00           C  
ATOM   2711  CG  GLN B 167     -25.192 -36.943 -11.431  1.00  0.00           C  
ATOM   2712  CD  GLN B 167     -26.320 -37.595 -12.206  1.00  0.00           C  
ATOM   2713  OE1 GLN B 167     -26.238 -38.767 -12.596  1.00  0.00           O  
ATOM   2714  NE2 GLN B 167     -27.387 -36.849 -12.440  1.00  0.00           N  
ATOM   2715  H   GLN B 167     -21.632 -38.666 -11.882  1.00  0.00           H  
ATOM   2716  HA  GLN B 167     -22.528 -36.115 -11.110  1.00  0.00           H  
ATOM   2717 1HB  GLN B 167     -23.684 -37.703 -12.667  1.00  0.00           H  
ATOM   2718 2HB  GLN B 167     -24.096 -38.729 -11.309  1.00  0.00           H  
ATOM   2719 1HG  GLN B 167     -25.461 -36.911 -10.377  1.00  0.00           H  
ATOM   2720 2HG  GLN B 167     -25.057 -35.935 -11.808  1.00  0.00           H  
ATOM   2721 1HE2 GLN B 167     -28.159 -37.225 -12.945  1.00  0.00           H  
ATOM   2722 2HE2 GLN B 167     -27.426 -35.876 -12.109  1.00  0.00           H  
ATOM   2723  N   GLY B 168     -23.071 -36.089  -8.674  1.00  0.00           N  
ATOM   2724  CA  GLY B 168     -23.253 -35.984  -7.225  1.00  0.00           C  
ATOM   2725  C   GLY B 168     -21.961 -35.648  -6.444  1.00  0.00           C  
ATOM   2726  O   GLY B 168     -22.028 -35.251  -5.279  1.00  0.00           O  
ATOM   2727  H   GLY B 168     -23.070 -35.231  -9.221  1.00  0.00           H  
ATOM   2728 1HA  GLY B 168     -24.005 -35.220  -7.023  1.00  0.00           H  
ATOM   2729 2HA  GLY B 168     -23.658 -36.923  -6.854  1.00  0.00           H  
ATOM   2730  N   GLU B 169     -20.801 -35.777  -7.090  1.00  0.00           N  
ATOM   2731  CA  GLU B 169     -19.500 -35.474  -6.482  1.00  0.00           C  
ATOM   2732  C   GLU B 169     -19.141 -34.001  -6.687  1.00  0.00           C  
ATOM   2733  O   GLU B 169     -19.856 -33.270  -7.373  1.00  0.00           O  
ATOM   2734  CB  GLU B 169     -18.403 -36.409  -7.022  1.00  0.00           C  
ATOM   2735  CG  GLU B 169     -18.592 -37.904  -6.632  1.00  0.00           C  
ATOM   2736  CD  GLU B 169     -17.507 -38.845  -7.183  1.00  0.00           C  
ATOM   2737  OE1 GLU B 169     -16.746 -38.410  -8.021  1.00  0.00           O  
ATOM   2738  OE2 GLU B 169     -17.455 -39.996  -6.771  1.00  0.00           O  
ATOM   2739  H   GLU B 169     -20.803 -36.121  -8.051  1.00  0.00           H  
ATOM   2740  HA  GLU B 169     -19.578 -35.648  -5.407  1.00  0.00           H  
ATOM   2741 1HB  GLU B 169     -18.386 -36.350  -8.105  1.00  0.00           H  
ATOM   2742 2HB  GLU B 169     -17.428 -36.082  -6.664  1.00  0.00           H  
ATOM   2743 1HG  GLU B 169     -18.610 -37.982  -5.547  1.00  0.00           H  
ATOM   2744 2HG  GLU B 169     -19.566 -38.227  -7.006  1.00  0.00           H  
ATOM   2745  N   ASN B 170     -18.096 -33.536  -6.011  1.00  0.00           N  
ATOM   2746  CA  ASN B 170     -17.697 -32.130  -6.116  1.00  0.00           C  
ATOM   2747  C   ASN B 170     -16.733 -31.813  -7.281  1.00  0.00           C  
ATOM   2748  O   ASN B 170     -15.771 -32.549  -7.532  1.00  0.00           O  
ATOM   2749  CB  ASN B 170     -17.034 -31.704  -4.799  1.00  0.00           C  
ATOM   2750  CG  ASN B 170     -17.983 -31.648  -3.584  1.00  0.00           C  
ATOM   2751  OD1 ASN B 170     -18.808 -30.736  -3.464  1.00  0.00           O  
ATOM   2752  ND2 ASN B 170     -17.854 -32.597  -2.687  1.00  0.00           N  
ATOM   2753  H   ASN B 170     -17.551 -34.166  -5.438  1.00  0.00           H  
ATOM   2754  HA  ASN B 170     -18.596 -31.529  -6.275  1.00  0.00           H  
ATOM   2755 1HB  ASN B 170     -16.224 -32.397  -4.568  1.00  0.00           H  
ATOM   2756 2HB  ASN B 170     -16.581 -30.717  -4.931  1.00  0.00           H  
ATOM   2757 1HD2 ASN B 170     -18.435 -32.602  -1.872  1.00  0.00           H  
ATOM   2758 2HD2 ASN B 170     -17.164 -33.311  -2.810  1.00  0.00           H  
ATOM   2759  N   ILE B 171     -16.951 -30.656  -7.930  1.00  0.00           N  
ATOM   2760  CA  ILE B 171     -15.989 -30.131  -8.908  1.00  0.00           C  
ATOM   2761  C   ILE B 171     -15.325 -28.917  -8.305  1.00  0.00           C  
ATOM   2762  O   ILE B 171     -15.945 -27.851  -8.199  1.00  0.00           O  
ATOM   2763  CB  ILE B 171     -16.631 -29.676 -10.244  1.00  0.00           C  
ATOM   2764  CG1 ILE B 171     -17.308 -30.795 -10.946  1.00  0.00           C  
ATOM   2765  CG2 ILE B 171     -15.589 -29.040 -11.142  1.00  0.00           C  
ATOM   2766  CD1 ILE B 171     -18.221 -30.313 -12.069  1.00  0.00           C  
ATOM   2767  H   ILE B 171     -17.794 -30.116  -7.717  1.00  0.00           H  
ATOM   2768  HA  ILE B 171     -15.228 -30.884  -9.109  1.00  0.00           H  
ATOM   2769  HB  ILE B 171     -17.380 -28.941 -10.034  1.00  0.00           H  
ATOM   2770 1HG1 ILE B 171     -16.547 -31.447 -11.377  1.00  0.00           H  
ATOM   2771 2HG1 ILE B 171     -17.867 -31.362 -10.235  1.00  0.00           H  
ATOM   2772 1HG2 ILE B 171     -16.054 -28.693 -12.068  1.00  0.00           H  
ATOM   2773 2HG2 ILE B 171     -15.142 -28.195 -10.624  1.00  0.00           H  
ATOM   2774 3HG2 ILE B 171     -14.818 -29.773 -11.373  1.00  0.00           H  
ATOM   2775 1HD1 ILE B 171     -18.680 -31.162 -12.557  1.00  0.00           H  
ATOM   2776 2HD1 ILE B 171     -19.000 -29.668 -11.658  1.00  0.00           H  
ATOM   2777 3HD1 ILE B 171     -17.636 -29.754 -12.798  1.00  0.00           H  
ATOM   2778  N   THR B 172     -14.068 -29.064  -7.918  1.00  0.00           N  
ATOM   2779  CA  THR B 172     -13.359 -27.957  -7.294  1.00  0.00           C  
ATOM   2780  C   THR B 172     -12.173 -27.606  -8.147  1.00  0.00           C  
ATOM   2781  O   THR B 172     -11.247 -28.409  -8.327  1.00  0.00           O  
ATOM   2782  CB  THR B 172     -12.905 -28.288  -5.866  1.00  0.00           C  
ATOM   2783  OG1 THR B 172     -14.038 -28.613  -5.050  1.00  0.00           O  
ATOM   2784  CG2 THR B 172     -12.173 -27.116  -5.275  1.00  0.00           C  
ATOM   2785  H   THR B 172     -13.616 -29.958  -8.043  1.00  0.00           H  
ATOM   2786  HA  THR B 172     -14.010 -27.082  -7.255  1.00  0.00           H  
ATOM   2787  HB  THR B 172     -12.271 -29.115  -5.894  1.00  0.00           H  
ATOM   2788  HG1 THR B 172     -13.744 -29.081  -4.264  1.00  0.00           H  
ATOM   2789 1HG2 THR B 172     -11.845 -27.356  -4.266  1.00  0.00           H  
ATOM   2790 2HG2 THR B 172     -11.305 -26.873  -5.893  1.00  0.00           H  
ATOM   2791 3HG2 THR B 172     -12.851 -26.274  -5.249  1.00  0.00           H  
ATOM   2792  N   LEU B 173     -12.209 -26.402  -8.688  1.00  0.00           N  
ATOM   2793  CA  LEU B 173     -11.185 -25.954  -9.605  1.00  0.00           C  
ATOM   2794  C   LEU B 173     -10.331 -24.971  -8.917  1.00  0.00           C  
ATOM   2795  O   LEU B 173     -10.847 -24.104  -8.218  1.00  0.00           O  
ATOM   2796  CB  LEU B 173     -11.837 -25.277 -10.770  1.00  0.00           C  
ATOM   2797  CG  LEU B 173     -12.907 -26.068 -11.271  1.00  0.00           C  
ATOM   2798  CD1 LEU B 173     -13.611 -25.376 -12.295  1.00  0.00           C  
ATOM   2799  CD2 LEU B 173     -12.377 -27.290 -11.737  1.00  0.00           C  
ATOM   2800  H   LEU B 173     -12.998 -25.787  -8.490  1.00  0.00           H  
ATOM   2801  HA  LEU B 173     -10.578 -26.797  -9.932  1.00  0.00           H  
ATOM   2802 1HB  LEU B 173     -12.220 -24.318 -10.458  1.00  0.00           H  
ATOM   2803 2HB  LEU B 173     -11.101 -25.136 -11.561  1.00  0.00           H  
ATOM   2804  HG  LEU B 173     -13.610 -26.260 -10.456  1.00  0.00           H  
ATOM   2805 1HD1 LEU B 173     -14.416 -26.020 -12.619  1.00  0.00           H  
ATOM   2806 2HD1 LEU B 173     -14.004 -24.457 -11.902  1.00  0.00           H  
ATOM   2807 3HD1 LEU B 173     -12.938 -25.168 -13.119  1.00  0.00           H  
ATOM   2808 1HD2 LEU B 173     -13.196 -27.866 -12.057  1.00  0.00           H  
ATOM   2809 2HD2 LEU B 173     -11.696 -27.091 -12.541  1.00  0.00           H  
ATOM   2810 3HD2 LEU B 173     -11.862 -27.809 -10.954  1.00  0.00           H  
ATOM   2811  N   MET B 174      -9.051 -25.024  -9.166  1.00  0.00           N  
ATOM   2812  CA  MET B 174      -8.212 -24.058  -8.527  1.00  0.00           C  
ATOM   2813  C   MET B 174      -7.382 -23.332  -9.560  1.00  0.00           C  
ATOM   2814  O   MET B 174      -6.786 -23.937 -10.457  1.00  0.00           O  
ATOM   2815  CB  MET B 174      -7.354 -24.774  -7.484  1.00  0.00           C  
ATOM   2816  CG  MET B 174      -8.207 -25.503  -6.404  1.00  0.00           C  
ATOM   2817  SD  MET B 174      -7.270 -26.146  -5.019  1.00  0.00           S  
ATOM   2818  CE  MET B 174      -8.600 -26.773  -3.996  1.00  0.00           C  
ATOM   2819  H   MET B 174      -8.672 -25.743  -9.784  1.00  0.00           H  
ATOM   2820  HA  MET B 174      -8.827 -23.311  -8.026  1.00  0.00           H  
ATOM   2821 1HB  MET B 174      -6.718 -25.511  -7.977  1.00  0.00           H  
ATOM   2822 2HB  MET B 174      -6.706 -24.050  -6.983  1.00  0.00           H  
ATOM   2823 1HG  MET B 174      -8.976 -24.871  -6.037  1.00  0.00           H  
ATOM   2824 2HG  MET B 174      -8.698 -26.354  -6.881  1.00  0.00           H  
ATOM   2825 1HE  MET B 174      -8.188 -27.209  -3.086  1.00  0.00           H  
ATOM   2826 2HE  MET B 174      -9.272 -25.958  -3.736  1.00  0.00           H  
ATOM   2827 3HE  MET B 174      -9.151 -27.534  -4.546  1.00  0.00           H  
ATOM   2828  N   CYS B 175      -7.315 -22.030  -9.401  1.00  0.00           N  
ATOM   2829  CA  CYS B 175      -6.529 -21.176 -10.275  1.00  0.00           C  
ATOM   2830  C   CYS B 175      -5.596 -20.324  -9.446  1.00  0.00           C  
ATOM   2831  O   CYS B 175      -6.032 -19.553  -8.592  1.00  0.00           O  
ATOM   2832  CB  CYS B 175      -7.459 -20.287 -11.106  1.00  0.00           C  
ATOM   2833  SG  CYS B 175      -6.650 -19.177 -12.269  1.00  0.00           S  
ATOM   2834  H   CYS B 175      -7.873 -21.594  -8.673  1.00  0.00           H  
ATOM   2835  HA  CYS B 175      -5.942 -21.802 -10.944  1.00  0.00           H  
ATOM   2836 1HB  CYS B 175      -8.128 -20.922 -11.674  1.00  0.00           H  
ATOM   2837 2HB  CYS B 175      -8.072 -19.684 -10.437  1.00  0.00           H  
ATOM   2838  N   ILE B 176      -4.298 -20.508  -9.652  1.00  0.00           N  
ATOM   2839  CA  ILE B 176      -3.315 -19.775  -8.879  1.00  0.00           C  
ATOM   2840  C   ILE B 176      -2.498 -18.877  -9.760  1.00  0.00           C  
ATOM   2841  O   ILE B 176      -2.049 -19.266 -10.841  1.00  0.00           O  
ATOM   2842  CB  ILE B 176      -2.414 -20.698  -8.038  1.00  0.00           C  
ATOM   2843  CG1 ILE B 176      -3.296 -21.464  -7.044  1.00  0.00           C  
ATOM   2844  CG2 ILE B 176      -1.329 -19.863  -7.268  1.00  0.00           C  
ATOM   2845  CD1 ILE B 176      -2.610 -22.584  -6.360  1.00  0.00           C  
ATOM   2846  H   ILE B 176      -3.995 -21.175 -10.363  1.00  0.00           H  
ATOM   2847  HA  ILE B 176      -3.844 -19.141  -8.181  1.00  0.00           H  
ATOM   2848  HB  ILE B 176      -1.930 -21.424  -8.688  1.00  0.00           H  
ATOM   2849 1HG1 ILE B 176      -3.638 -20.769  -6.303  1.00  0.00           H  
ATOM   2850 2HG1 ILE B 176      -4.159 -21.869  -7.566  1.00  0.00           H  
ATOM   2851 1HG2 ILE B 176      -0.709 -20.530  -6.673  1.00  0.00           H  
ATOM   2852 2HG2 ILE B 176      -0.696 -19.330  -7.974  1.00  0.00           H  
ATOM   2853 3HG2 ILE B 176      -1.819 -19.141  -6.610  1.00  0.00           H  
ATOM   2854 1HD1 ILE B 176      -3.298 -23.067  -5.668  1.00  0.00           H  
ATOM   2855 2HD1 ILE B 176      -2.272 -23.309  -7.103  1.00  0.00           H  
ATOM   2856 3HD1 ILE B 176      -1.755 -22.201  -5.812  1.00  0.00           H  
ATOM   2857  N   VAL B 177      -2.361 -17.640  -9.316  1.00  0.00           N  
ATOM   2858  CA  VAL B 177      -1.619 -16.652 -10.054  1.00  0.00           C  
ATOM   2859  C   VAL B 177      -0.376 -16.291  -9.267  1.00  0.00           C  
ATOM   2860  O   VAL B 177      -0.450 -16.011  -8.062  1.00  0.00           O  
ATOM   2861  CB  VAL B 177      -2.488 -15.424 -10.260  1.00  0.00           C  
ATOM   2862  CG1 VAL B 177      -1.736 -14.367 -11.064  1.00  0.00           C  
ATOM   2863  CG2 VAL B 177      -3.736 -15.870 -10.908  1.00  0.00           C  
ATOM   2864  H   VAL B 177      -2.789 -17.392  -8.427  1.00  0.00           H  
ATOM   2865  HA  VAL B 177      -1.325 -17.068 -11.014  1.00  0.00           H  
ATOM   2866  HB  VAL B 177      -2.732 -14.984  -9.289  1.00  0.00           H  
ATOM   2867 1HG1 VAL B 177      -2.366 -13.511 -11.205  1.00  0.00           H  
ATOM   2868 2HG1 VAL B 177      -0.829 -14.058 -10.544  1.00  0.00           H  
ATOM   2869 3HG1 VAL B 177      -1.475 -14.789 -12.033  1.00  0.00           H  
ATOM   2870 1HG2 VAL B 177      -4.401 -15.034 -11.032  1.00  0.00           H  
ATOM   2871 2HG2 VAL B 177      -3.496 -16.308 -11.851  1.00  0.00           H  
ATOM   2872 3HG2 VAL B 177      -4.221 -16.606 -10.295  1.00  0.00           H  
ATOM   2873  N   ILE B 178       0.767 -16.327  -9.949  1.00  0.00           N  
ATOM   2874  CA  ILE B 178       2.042 -16.080  -9.302  1.00  0.00           C  
ATOM   2875  C   ILE B 178       2.753 -14.780  -9.741  1.00  0.00           C  
ATOM   2876  O   ILE B 178       2.877 -14.495 -10.935  1.00  0.00           O  
ATOM   2877  CB  ILE B 178       2.951 -17.288  -9.552  1.00  0.00           C  
ATOM   2878  CG1 ILE B 178       2.280 -18.517  -8.987  1.00  0.00           C  
ATOM   2879  CG2 ILE B 178       4.291 -17.070  -8.875  1.00  0.00           C  
ATOM   2880  CD1 ILE B 178       2.914 -19.805  -9.397  1.00  0.00           C  
ATOM   2881  H   ILE B 178       0.742 -16.604 -10.929  1.00  0.00           H  
ATOM   2882  HA  ILE B 178       1.860 -16.025  -8.242  1.00  0.00           H  
ATOM   2883  HB  ILE B 178       3.087 -17.441 -10.595  1.00  0.00           H  
ATOM   2884 1HG1 ILE B 178       2.275 -18.429  -7.930  1.00  0.00           H  
ATOM   2885 2HG1 ILE B 178       1.254 -18.549  -9.333  1.00  0.00           H  
ATOM   2886 1HG2 ILE B 178       4.924 -17.939  -9.032  1.00  0.00           H  
ATOM   2887 2HG2 ILE B 178       4.776 -16.193  -9.287  1.00  0.00           H  
ATOM   2888 3HG2 ILE B 178       4.129 -16.926  -7.804  1.00  0.00           H  
ATOM   2889 1HD1 ILE B 178       2.365 -20.634  -8.953  1.00  0.00           H  
ATOM   2890 2HD1 ILE B 178       2.886 -19.889 -10.486  1.00  0.00           H  
ATOM   2891 3HD1 ILE B 178       3.946 -19.827  -9.053  1.00  0.00           H  
ATOM   2892  N   GLY B 179       3.206 -14.010  -8.739  1.00  0.00           N  
ATOM   2893  CA  GLY B 179       3.985 -12.772  -8.870  1.00  0.00           C  
ATOM   2894  C   GLY B 179       3.281 -11.413  -8.689  1.00  0.00           C  
ATOM   2895  O   GLY B 179       3.964 -10.426  -8.415  1.00  0.00           O  
ATOM   2896  H   GLY B 179       3.024 -14.343  -7.796  1.00  0.00           H  
ATOM   2897 1HA  GLY B 179       4.802 -12.824  -8.149  1.00  0.00           H  
ATOM   2898 2HA  GLY B 179       4.464 -12.781  -9.848  1.00  0.00           H  
ATOM   2899  N   ASN B 180       1.952 -11.341  -8.800  1.00  0.00           N  
ATOM   2900  CA  ASN B 180       1.246 -10.053  -8.619  1.00  0.00           C  
ATOM   2901  C   ASN B 180       0.460  -9.940  -7.329  1.00  0.00           C  
ATOM   2902  O   ASN B 180      -0.181 -10.892  -6.893  1.00  0.00           O  
ATOM   2903  CB  ASN B 180       0.377  -9.770  -9.837  1.00  0.00           C  
ATOM   2904  CG  ASN B 180       1.232  -9.341 -10.996  1.00  0.00           C  
ATOM   2905  OD1 ASN B 180       2.067  -8.501 -10.730  1.00  0.00           O  
ATOM   2906  ND2 ASN B 180       1.076  -9.825 -12.185  1.00  0.00           N  
ATOM   2907  H   ASN B 180       1.433 -12.177  -9.027  1.00  0.00           H  
ATOM   2908  HA  ASN B 180       1.996  -9.259  -8.589  1.00  0.00           H  
ATOM   2909 1HB  ASN B 180      -0.164 -10.671 -10.115  1.00  0.00           H  
ATOM   2910 2HB  ASN B 180      -0.351  -8.986  -9.612  1.00  0.00           H  
ATOM   2911 1HD2 ASN B 180       1.691  -9.470 -12.934  1.00  0.00           H  
ATOM   2912 2HD2 ASN B 180       0.374 -10.501 -12.365  1.00  0.00           H  
ATOM   2913  N   GLU B 181       0.441  -8.728  -6.778  1.00  0.00           N  
ATOM   2914  CA  GLU B 181      -0.342  -8.429  -5.585  1.00  0.00           C  
ATOM   2915  C   GLU B 181      -1.831  -8.230  -5.874  1.00  0.00           C  
ATOM   2916  O   GLU B 181      -2.689  -8.632  -5.086  1.00  0.00           O  
ATOM   2917  CB  GLU B 181       0.237  -7.206  -4.924  1.00  0.00           C  
ATOM   2918  CG  GLU B 181      -0.421  -6.773  -3.672  1.00  0.00           C  
ATOM   2919  CD  GLU B 181       0.398  -5.756  -3.017  1.00  0.00           C  
ATOM   2920  OE1 GLU B 181       1.467  -5.465  -3.515  1.00  0.00           O  
ATOM   2921  OE2 GLU B 181      -0.009  -5.243  -2.031  1.00  0.00           O  
ATOM   2922  H   GLU B 181       1.037  -7.993  -7.170  1.00  0.00           H  
ATOM   2923  HA  GLU B 181      -0.252  -9.274  -4.904  1.00  0.00           H  
ATOM   2924 1HB  GLU B 181       1.267  -7.395  -4.704  1.00  0.00           H  
ATOM   2925 2HB  GLU B 181       0.215  -6.389  -5.624  1.00  0.00           H  
ATOM   2926 1HG  GLU B 181      -1.390  -6.356  -3.894  1.00  0.00           H  
ATOM   2927 2HG  GLU B 181      -0.574  -7.619  -3.012  1.00  0.00           H  
ATOM   2928  N   VAL B 182      -2.125  -7.543  -6.968  1.00  0.00           N  
ATOM   2929  CA  VAL B 182      -3.497  -7.231  -7.338  1.00  0.00           C  
ATOM   2930  C   VAL B 182      -3.835  -7.717  -8.731  1.00  0.00           C  
ATOM   2931  O   VAL B 182      -3.206  -7.310  -9.709  1.00  0.00           O  
ATOM   2932  CB  VAL B 182      -3.746  -5.706  -7.292  1.00  0.00           C  
ATOM   2933  CG1 VAL B 182      -5.152  -5.352  -7.711  1.00  0.00           C  
ATOM   2934  CG2 VAL B 182      -3.561  -5.238  -5.943  1.00  0.00           C  
ATOM   2935  H   VAL B 182      -1.372  -7.245  -7.569  1.00  0.00           H  
ATOM   2936  HA  VAL B 182      -4.165  -7.730  -6.640  1.00  0.00           H  
ATOM   2937  HB  VAL B 182      -3.050  -5.207  -7.968  1.00  0.00           H  
ATOM   2938 1HG1 VAL B 182      -5.288  -4.279  -7.655  1.00  0.00           H  
ATOM   2939 2HG1 VAL B 182      -5.351  -5.677  -8.732  1.00  0.00           H  
ATOM   2940 3HG1 VAL B 182      -5.840  -5.829  -7.040  1.00  0.00           H  
ATOM   2941 1HG2 VAL B 182      -3.728  -4.173  -5.930  1.00  0.00           H  
ATOM   2942 2HG2 VAL B 182      -4.263  -5.729  -5.282  1.00  0.00           H  
ATOM   2943 3HG2 VAL B 182      -2.566  -5.456  -5.623  1.00  0.00           H  
ATOM   2944  N   VAL B 183      -4.799  -8.634  -8.794  1.00  0.00           N  
ATOM   2945  CA  VAL B 183      -5.213  -9.261 -10.041  1.00  0.00           C  
ATOM   2946  C   VAL B 183      -6.721  -9.408 -10.125  1.00  0.00           C  
ATOM   2947  O   VAL B 183      -7.388  -9.563  -9.108  1.00  0.00           O  
ATOM   2948  CB  VAL B 183      -4.549 -10.655 -10.203  1.00  0.00           C  
ATOM   2949  CG1 VAL B 183      -3.031 -10.509 -10.273  1.00  0.00           C  
ATOM   2950  CG2 VAL B 183      -4.933 -11.580  -9.032  1.00  0.00           C  
ATOM   2951  H   VAL B 183      -5.290  -8.856  -7.929  1.00  0.00           H  
ATOM   2952  HA  VAL B 183      -4.874  -8.644 -10.874  1.00  0.00           H  
ATOM   2953  HB  VAL B 183      -4.887 -11.091 -11.143  1.00  0.00           H  
ATOM   2954 1HG1 VAL B 183      -2.581 -11.469 -10.411  1.00  0.00           H  
ATOM   2955 2HG1 VAL B 183      -2.768  -9.859 -11.112  1.00  0.00           H  
ATOM   2956 3HG1 VAL B 183      -2.655 -10.082  -9.352  1.00  0.00           H  
ATOM   2957 1HG2 VAL B 183      -4.469 -12.559  -9.170  1.00  0.00           H  
ATOM   2958 2HG2 VAL B 183      -4.590 -11.149  -8.090  1.00  0.00           H  
ATOM   2959 3HG2 VAL B 183      -6.011 -11.699  -9.002  1.00  0.00           H  
ATOM   2960  N   ASN B 184      -7.247  -9.448 -11.340  1.00  0.00           N  
ATOM   2961  CA  ASN B 184      -8.652  -9.762 -11.513  1.00  0.00           C  
ATOM   2962  C   ASN B 184      -8.769 -11.213 -11.899  1.00  0.00           C  
ATOM   2963  O   ASN B 184      -8.024 -11.691 -12.758  1.00  0.00           O  
ATOM   2964  CB  ASN B 184      -9.357  -8.871 -12.516  1.00  0.00           C  
ATOM   2965  CG  ASN B 184      -9.738  -7.530 -11.965  1.00  0.00           C  
ATOM   2966  OD1 ASN B 184     -10.345  -7.505 -10.890  1.00  0.00           O  
ATOM   2967  ND2 ASN B 184      -9.434  -6.462 -12.650  1.00  0.00           N  
ATOM   2968  H   ASN B 184      -6.655  -9.295 -12.148  1.00  0.00           H  
ATOM   2969  HA  ASN B 184      -9.182  -9.608 -10.578  1.00  0.00           H  
ATOM   2970 1HB  ASN B 184      -8.699  -8.719 -13.369  1.00  0.00           H  
ATOM   2971 2HB  ASN B 184     -10.253  -9.376 -12.881  1.00  0.00           H  
ATOM   2972 1HD2 ASN B 184      -9.691  -5.553 -12.315  1.00  0.00           H  
ATOM   2973 2HD2 ASN B 184      -8.955  -6.548 -13.520  1.00  0.00           H  
ATOM   2974  N   PHE B 185      -9.762 -11.885 -11.360  1.00  0.00           N  
ATOM   2975  CA  PHE B 185     -10.070 -13.219 -11.836  1.00  0.00           C  
ATOM   2976  C   PHE B 185     -11.420 -13.222 -12.530  1.00  0.00           C  
ATOM   2977  O   PHE B 185     -12.390 -12.658 -12.019  1.00  0.00           O  
ATOM   2978  CB  PHE B 185     -10.122 -14.242 -10.696  1.00  0.00           C  
ATOM   2979  CG  PHE B 185      -8.811 -14.606 -10.025  1.00  0.00           C  
ATOM   2980  CD1 PHE B 185      -8.299 -13.879  -8.961  1.00  0.00           C  
ATOM   2981  CD2 PHE B 185      -8.124 -15.736 -10.437  1.00  0.00           C  
ATOM   2982  CE1 PHE B 185      -7.131 -14.284  -8.336  1.00  0.00           C  
ATOM   2983  CE2 PHE B 185      -6.969 -16.140  -9.814  1.00  0.00           C  
ATOM   2984  CZ  PHE B 185      -6.467 -15.415  -8.759  1.00  0.00           C  
ATOM   2985  H   PHE B 185     -10.283 -11.460 -10.600  1.00  0.00           H  
ATOM   2986  HA  PHE B 185      -9.311 -13.535 -12.556  1.00  0.00           H  
ATOM   2987 1HB  PHE B 185     -10.801 -13.881  -9.927  1.00  0.00           H  
ATOM   2988 2HB  PHE B 185     -10.557 -15.165 -11.088  1.00  0.00           H  
ATOM   2989  HD1 PHE B 185      -8.826 -12.989  -8.611  1.00  0.00           H  
ATOM   2990  HD2 PHE B 185      -8.521 -16.322 -11.260  1.00  0.00           H  
ATOM   2991  HE1 PHE B 185      -6.741 -13.710  -7.502  1.00  0.00           H  
ATOM   2992  HE2 PHE B 185      -6.461 -17.043 -10.153  1.00  0.00           H  
ATOM   2993  HZ  PHE B 185      -5.550 -15.738  -8.257  1.00  0.00           H  
ATOM   2994  N   GLU B 186     -11.495 -13.924 -13.650  1.00  0.00           N  
ATOM   2995  CA  GLU B 186     -12.741 -14.109 -14.378  1.00  0.00           C  
ATOM   2996  C   GLU B 186     -12.865 -15.562 -14.810  1.00  0.00           C  
ATOM   2997  O   GLU B 186     -11.947 -16.130 -15.401  1.00  0.00           O  
ATOM   2998  CB  GLU B 186     -12.805 -13.216 -15.626  1.00  0.00           C  
ATOM   2999  CG  GLU B 186     -12.830 -11.742 -15.357  1.00  0.00           C  
ATOM   3000  CD  GLU B 186     -12.931 -10.896 -16.611  1.00  0.00           C  
ATOM   3001  OE1 GLU B 186     -12.989 -11.436 -17.689  1.00  0.00           O  
ATOM   3002  OE2 GLU B 186     -12.975  -9.695 -16.463  1.00  0.00           O  
ATOM   3003  H   GLU B 186     -10.637 -14.305 -14.052  1.00  0.00           H  
ATOM   3004  HA  GLU B 186     -13.578 -13.872 -13.720  1.00  0.00           H  
ATOM   3005 1HB  GLU B 186     -11.934 -13.405 -16.238  1.00  0.00           H  
ATOM   3006 2HB  GLU B 186     -13.684 -13.474 -16.215  1.00  0.00           H  
ATOM   3007 1HG  GLU B 186     -13.684 -11.544 -14.719  1.00  0.00           H  
ATOM   3008 2HG  GLU B 186     -11.928 -11.463 -14.814  1.00  0.00           H  
ATOM   3009  N   TRP B 187     -14.005 -16.162 -14.526  1.00  0.00           N  
ATOM   3010  CA  TRP B 187     -14.188 -17.539 -14.933  1.00  0.00           C  
ATOM   3011  C   TRP B 187     -15.240 -17.696 -16.015  1.00  0.00           C  
ATOM   3012  O   TRP B 187     -16.285 -17.020 -15.992  1.00  0.00           O  
ATOM   3013  CB  TRP B 187     -14.589 -18.421 -13.745  1.00  0.00           C  
ATOM   3014  CG  TRP B 187     -13.509 -18.685 -12.700  1.00  0.00           C  
ATOM   3015  CD1 TRP B 187     -13.186 -17.894 -11.635  1.00  0.00           C  
ATOM   3016  CD2 TRP B 187     -12.651 -19.865 -12.597  1.00  0.00           C  
ATOM   3017  NE1 TRP B 187     -12.199 -18.490 -10.881  1.00  0.00           N  
ATOM   3018  CE2 TRP B 187     -11.870 -19.700 -11.448  1.00  0.00           C  
ATOM   3019  CE3 TRP B 187     -12.502 -21.040 -13.369  1.00  0.00           C  
ATOM   3020  CZ2 TRP B 187     -10.959 -20.662 -11.035  1.00  0.00           C  
ATOM   3021  CZ3 TRP B 187     -11.584 -22.002 -12.954  1.00  0.00           C  
ATOM   3022  CH2 TRP B 187     -10.835 -21.818 -11.812  1.00  0.00           C  
ATOM   3023  H   TRP B 187     -14.735 -15.667 -14.032  1.00  0.00           H  
ATOM   3024  HA  TRP B 187     -13.246 -17.907 -15.325  1.00  0.00           H  
ATOM   3025 1HB  TRP B 187     -15.438 -17.972 -13.235  1.00  0.00           H  
ATOM   3026 2HB  TRP B 187     -14.924 -19.385 -14.126  1.00  0.00           H  
ATOM   3027  HD1 TRP B 187     -13.648 -16.935 -11.407  1.00  0.00           H  
ATOM   3028  HE1 TRP B 187     -11.781 -18.103 -10.021  1.00  0.00           H  
ATOM   3029  HE3 TRP B 187     -13.097 -21.192 -14.270  1.00  0.00           H  
ATOM   3030  HZ2 TRP B 187     -10.357 -20.538 -10.133  1.00  0.00           H  
ATOM   3031  HZ3 TRP B 187     -11.479 -22.905 -13.552  1.00  0.00           H  
ATOM   3032  HH2 TRP B 187     -10.126 -22.591 -11.506  1.00  0.00           H  
ATOM   3033  N   THR B 188     -14.991 -18.651 -16.905  1.00  0.00           N  
ATOM   3034  CA  THR B 188     -15.951 -19.100 -17.899  1.00  0.00           C  
ATOM   3035  C   THR B 188     -16.189 -20.575 -17.665  1.00  0.00           C  
ATOM   3036  O   THR B 188     -15.245 -21.353 -17.503  1.00  0.00           O  
ATOM   3037  CB  THR B 188     -15.485 -18.859 -19.331  1.00  0.00           C  
ATOM   3038  OG1 THR B 188     -15.292 -17.456 -19.540  1.00  0.00           O  
ATOM   3039  CG2 THR B 188     -16.530 -19.375 -20.305  1.00  0.00           C  
ATOM   3040  H   THR B 188     -14.070 -19.096 -16.862  1.00  0.00           H  
ATOM   3041  HA  THR B 188     -16.895 -18.580 -17.748  1.00  0.00           H  
ATOM   3042  HB  THR B 188     -14.558 -19.369 -19.504  1.00  0.00           H  
ATOM   3043  HG1 THR B 188     -14.789 -17.319 -20.346  1.00  0.00           H  
ATOM   3044 1HG2 THR B 188     -16.194 -19.197 -21.324  1.00  0.00           H  
ATOM   3045 2HG2 THR B 188     -16.670 -20.445 -20.155  1.00  0.00           H  
ATOM   3046 3HG2 THR B 188     -17.474 -18.858 -20.136  1.00  0.00           H  
ATOM   3047  N   TYR B 189     -17.449 -20.967 -17.620  1.00  0.00           N  
ATOM   3048  CA  TYR B 189     -17.751 -22.352 -17.328  1.00  0.00           C  
ATOM   3049  C   TYR B 189     -19.100 -22.775 -17.932  1.00  0.00           C  
ATOM   3050  O   TYR B 189     -19.903 -21.908 -18.297  1.00  0.00           O  
ATOM   3051  CB  TYR B 189     -17.612 -22.502 -15.796  1.00  0.00           C  
ATOM   3052  CG  TYR B 189     -18.585 -21.711 -14.940  1.00  0.00           C  
ATOM   3053  CD1 TYR B 189     -19.715 -22.305 -14.435  1.00  0.00           C  
ATOM   3054  CD2 TYR B 189     -18.327 -20.356 -14.658  1.00  0.00           C  
ATOM   3055  CE1 TYR B 189     -20.593 -21.569 -13.661  1.00  0.00           C  
ATOM   3056  CE2 TYR B 189     -19.208 -19.627 -13.887  1.00  0.00           C  
ATOM   3057  CZ  TYR B 189     -20.347 -20.231 -13.395  1.00  0.00           C  
ATOM   3058  OH  TYR B 189     -21.263 -19.517 -12.659  1.00  0.00           O  
ATOM   3059  H   TYR B 189     -18.191 -20.305 -17.773  1.00  0.00           H  
ATOM   3060  HA  TYR B 189     -16.959 -22.938 -17.791  1.00  0.00           H  
ATOM   3061 1HB  TYR B 189     -17.742 -23.513 -15.523  1.00  0.00           H  
ATOM   3062 2HB  TYR B 189     -16.600 -22.225 -15.493  1.00  0.00           H  
ATOM   3063  HD1 TYR B 189     -19.919 -23.356 -14.641  1.00  0.00           H  
ATOM   3064  HD2 TYR B 189     -17.435 -19.879 -15.045  1.00  0.00           H  
ATOM   3065  HE1 TYR B 189     -21.490 -22.038 -13.267  1.00  0.00           H  
ATOM   3066  HE2 TYR B 189     -19.005 -18.572 -13.681  1.00  0.00           H  
ATOM   3067  HH  TYR B 189     -22.139 -19.857 -12.883  1.00  0.00           H  
ATOM   3068  N   PRO B 190     -19.403 -24.090 -18.056  1.00  0.00           N  
ATOM   3069  CA  PRO B 190     -20.633 -24.692 -18.561  1.00  0.00           C  
ATOM   3070  C   PRO B 190     -21.964 -24.211 -17.960  1.00  0.00           C  
ATOM   3071  O   PRO B 190     -22.982 -24.247 -18.643  1.00  0.00           O  
ATOM   3072  CB  PRO B 190     -20.398 -26.176 -18.295  1.00  0.00           C  
ATOM   3073  CG  PRO B 190     -18.909 -26.327 -18.346  1.00  0.00           C  
ATOM   3074  CD  PRO B 190     -18.381 -25.111 -17.700  1.00  0.00           C  
ATOM   3075  HA  PRO B 190     -20.658 -24.523 -19.653  1.00  0.00           H  
ATOM   3076 1HB  PRO B 190     -20.815 -26.455 -17.313  1.00  0.00           H  
ATOM   3077 2HB  PRO B 190     -20.914 -26.803 -19.045  1.00  0.00           H  
ATOM   3078 1HG  PRO B 190     -18.603 -27.254 -17.853  1.00  0.00           H  
ATOM   3079 2HG  PRO B 190     -18.583 -26.404 -19.390  1.00  0.00           H  
ATOM   3080 1HD  PRO B 190     -18.367 -25.266 -16.647  1.00  0.00           H  
ATOM   3081 2HD  PRO B 190     -17.403 -24.931 -18.114  1.00  0.00           H  
ATOM   3082  N   ARG B 191     -21.976 -23.761 -16.699  1.00  0.00           N  
ATOM   3083  CA  ARG B 191     -23.251 -23.312 -16.105  1.00  0.00           C  
ATOM   3084  C   ARG B 191     -23.178 -21.860 -15.702  1.00  0.00           C  
ATOM   3085  O   ARG B 191     -23.443 -21.507 -14.552  1.00  0.00           O  
ATOM   3086  CB  ARG B 191     -23.610 -24.106 -14.844  1.00  0.00           C  
ATOM   3087  CG  ARG B 191     -23.858 -25.590 -15.023  1.00  0.00           C  
ATOM   3088  CD  ARG B 191     -25.046 -25.842 -15.907  1.00  0.00           C  
ATOM   3089  NE  ARG B 191     -25.411 -27.254 -15.956  1.00  0.00           N  
ATOM   3090  CZ  ARG B 191     -26.332 -27.795 -16.792  1.00  0.00           C  
ATOM   3091  NH1 ARG B 191     -26.971 -27.031 -17.657  1.00  0.00           N  
ATOM   3092  NH2 ARG B 191     -26.587 -29.082 -16.755  1.00  0.00           N  
ATOM   3093  H   ARG B 191     -21.135 -23.719 -16.164  1.00  0.00           H  
ATOM   3094  HA  ARG B 191     -24.049 -23.425 -16.834  1.00  0.00           H  
ATOM   3095 1HB  ARG B 191     -22.807 -24.003 -14.115  1.00  0.00           H  
ATOM   3096 2HB  ARG B 191     -24.509 -23.682 -14.393  1.00  0.00           H  
ATOM   3097 1HG  ARG B 191     -22.989 -26.067 -15.473  1.00  0.00           H  
ATOM   3098 2HG  ARG B 191     -24.053 -26.048 -14.047  1.00  0.00           H  
ATOM   3099 1HD  ARG B 191     -25.902 -25.281 -15.541  1.00  0.00           H  
ATOM   3100 2HD  ARG B 191     -24.808 -25.521 -16.924  1.00  0.00           H  
ATOM   3101  HE  ARG B 191     -24.907 -27.886 -15.308  1.00  0.00           H  
ATOM   3102 1HH1 ARG B 191     -26.772 -26.042 -17.699  1.00  0.00           H  
ATOM   3103 2HH1 ARG B 191     -27.649 -27.439 -18.287  1.00  0.00           H  
ATOM   3104 1HH2 ARG B 191     -26.101 -29.693 -16.096  1.00  0.00           H  
ATOM   3105 2HH2 ARG B 191     -27.248 -29.498 -17.429  1.00  0.00           H  
ATOM   3106  N   LYS B 192     -22.855 -21.015 -16.660  1.00  0.00           N  
ATOM   3107  CA  LYS B 192     -22.744 -19.592 -16.408  1.00  0.00           C  
ATOM   3108  C   LYS B 192     -23.892 -18.843 -17.069  1.00  0.00           C  
ATOM   3109  O   LYS B 192     -24.721 -18.220 -16.412  1.00  0.00           O  
ATOM   3110  CB  LYS B 192     -21.393 -19.083 -16.919  1.00  0.00           C  
ATOM   3111  CG  LYS B 192     -21.117 -17.626 -16.655  1.00  0.00           C  
ATOM   3112  CD  LYS B 192     -19.731 -17.250 -17.145  1.00  0.00           C  
ATOM   3113  CE  LYS B 192     -19.429 -15.785 -16.896  1.00  0.00           C  
ATOM   3114  NZ  LYS B 192     -18.086 -15.422 -17.385  1.00  0.00           N  
ATOM   3115  H   LYS B 192     -22.654 -21.380 -17.585  1.00  0.00           H  
ATOM   3116  HA  LYS B 192     -22.798 -19.422 -15.334  1.00  0.00           H  
ATOM   3117 1HB  LYS B 192     -20.597 -19.661 -16.458  1.00  0.00           H  
ATOM   3118 2HB  LYS B 192     -21.323 -19.255 -17.995  1.00  0.00           H  
ATOM   3119 1HG  LYS B 192     -21.864 -17.011 -17.165  1.00  0.00           H  
ATOM   3120 2HG  LYS B 192     -21.181 -17.434 -15.585  1.00  0.00           H  
ATOM   3121 1HD  LYS B 192     -18.984 -17.854 -16.621  1.00  0.00           H  
ATOM   3122 2HD  LYS B 192     -19.648 -17.454 -18.212  1.00  0.00           H  
ATOM   3123 1HE  LYS B 192     -20.171 -15.168 -17.399  1.00  0.00           H  
ATOM   3124 2HE  LYS B 192     -19.476 -15.594 -15.824  1.00  0.00           H  
ATOM   3125 1HZ  LYS B 192     -17.887 -14.454 -17.194  1.00  0.00           H  
ATOM   3126 2HZ  LYS B 192     -17.403 -16.008 -16.897  1.00  0.00           H  
ATOM   3127 3HZ  LYS B 192     -18.014 -15.590 -18.374  1.00  0.00           H  
ATOM   3128  N   GLU B 193     -23.951 -18.935 -18.386  1.00  0.00           N  
ATOM   3129  CA  GLU B 193     -24.996 -18.265 -19.130  1.00  0.00           C  
ATOM   3130  C   GLU B 193     -26.283 -19.054 -18.956  1.00  0.00           C  
ATOM   3131  O   GLU B 193     -26.251 -20.281 -18.962  1.00  0.00           O  
ATOM   3132  CB  GLU B 193     -24.595 -18.131 -20.596  1.00  0.00           C  
ATOM   3133  CG  GLU B 193     -25.560 -17.324 -21.441  1.00  0.00           C  
ATOM   3134  CD  GLU B 193     -25.084 -17.148 -22.852  1.00  0.00           C  
ATOM   3135  OE1 GLU B 193     -24.048 -17.676 -23.180  1.00  0.00           O  
ATOM   3136  OE2 GLU B 193     -25.747 -16.467 -23.601  1.00  0.00           O  
ATOM   3137  H   GLU B 193     -23.257 -19.469 -18.881  1.00  0.00           H  
ATOM   3138  HA  GLU B 193     -25.143 -17.267 -18.716  1.00  0.00           H  
ATOM   3139 1HB  GLU B 193     -23.614 -17.659 -20.665  1.00  0.00           H  
ATOM   3140 2HB  GLU B 193     -24.512 -19.123 -21.039  1.00  0.00           H  
ATOM   3141 1HG  GLU B 193     -26.522 -17.837 -21.461  1.00  0.00           H  
ATOM   3142 2HG  GLU B 193     -25.707 -16.349 -20.981  1.00  0.00           H  
ATOM   3143  N   SER B 194     -27.406 -18.355 -18.785  1.00  0.00           N  
ATOM   3144  CA  SER B 194     -28.708 -19.008 -18.630  1.00  0.00           C  
ATOM   3145  C   SER B 194     -28.735 -20.066 -17.516  1.00  0.00           C  
ATOM   3146  O   SER B 194     -29.186 -21.194 -17.721  1.00  0.00           O  
ATOM   3147  CB  SER B 194     -29.161 -19.632 -19.945  1.00  0.00           C  
ATOM   3148  OG  SER B 194     -29.313 -18.655 -20.943  1.00  0.00           O  
ATOM   3149  H   SER B 194     -27.353 -17.347 -18.771  1.00  0.00           H  
ATOM   3150  HA  SER B 194     -29.438 -18.242 -18.363  1.00  0.00           H  
ATOM   3151 1HB  SER B 194     -28.438 -20.378 -20.269  1.00  0.00           H  
ATOM   3152 2HB  SER B 194     -30.108 -20.143 -19.791  1.00  0.00           H  
ATOM   3153  HG  SER B 194     -30.250 -18.447 -20.963  1.00  0.00           H  
ATOM   3154  N   GLY B 195     -28.278 -19.693 -16.329  1.00  0.00           N  
ATOM   3155  CA  GLY B 195     -28.291 -20.625 -15.218  1.00  0.00           C  
ATOM   3156  C   GLY B 195     -27.867 -19.979 -13.911  1.00  0.00           C  
ATOM   3157  O   GLY B 195     -27.535 -18.794 -13.864  1.00  0.00           O  
ATOM   3158  H   GLY B 195     -27.904 -18.761 -16.204  1.00  0.00           H  
ATOM   3159 1HA  GLY B 195     -29.290 -21.045 -15.112  1.00  0.00           H  
ATOM   3160 2HA  GLY B 195     -27.619 -21.454 -15.446  1.00  0.00           H  
ATOM   3161  N   ARG B 196     -27.935 -20.767 -12.837  1.00  0.00           N  
ATOM   3162  CA  ARG B 196     -27.597 -20.313 -11.490  1.00  0.00           C  
ATOM   3163  C   ARG B 196     -26.068 -20.298 -11.387  1.00  0.00           C  
ATOM   3164  O   ARG B 196     -25.409 -21.266 -11.771  1.00  0.00           O  
ATOM   3165  CB  ARG B 196     -28.315 -21.223 -10.474  1.00  0.00           C  
ATOM   3166  CG  ARG B 196     -28.157 -20.920  -8.971  1.00  0.00           C  
ATOM   3167  CD  ARG B 196     -29.025 -21.893  -8.133  1.00  0.00           C  
ATOM   3168  NE  ARG B 196     -28.890 -21.680  -6.681  1.00  0.00           N  
ATOM   3169  CZ  ARG B 196     -29.537 -22.394  -5.693  1.00  0.00           C  
ATOM   3170  NH1 ARG B 196     -30.387 -23.367  -5.949  1.00  0.00           N  
ATOM   3171  NH2 ARG B 196     -29.308 -22.117  -4.435  1.00  0.00           N  
ATOM   3172  H   ARG B 196     -28.229 -21.724 -12.966  1.00  0.00           H  
ATOM   3173  HA  ARG B 196     -27.961 -19.295 -11.352  1.00  0.00           H  
ATOM   3174 1HB  ARG B 196     -29.382 -21.212 -10.686  1.00  0.00           H  
ATOM   3175 2HB  ARG B 196     -27.972 -22.248 -10.620  1.00  0.00           H  
ATOM   3176 1HG  ARG B 196     -27.111 -21.041  -8.680  1.00  0.00           H  
ATOM   3177 2HG  ARG B 196     -28.475 -19.899  -8.765  1.00  0.00           H  
ATOM   3178 1HD  ARG B 196     -30.075 -21.756  -8.397  1.00  0.00           H  
ATOM   3179 2HD  ARG B 196     -28.730 -22.918  -8.354  1.00  0.00           H  
ATOM   3180  HE  ARG B 196     -28.252 -20.955  -6.380  1.00  0.00           H  
ATOM   3181 1HH1 ARG B 196     -30.609 -23.628  -6.895  1.00  0.00           H  
ATOM   3182 2HH1 ARG B 196     -30.843 -23.863  -5.124  1.00  0.00           H  
ATOM   3183 1HH2 ARG B 196     -28.668 -21.391  -4.173  1.00  0.00           H  
ATOM   3184 2HH2 ARG B 196     -29.778 -22.702  -3.718  1.00  0.00           H  
ATOM   3185  N   LEU B 197     -25.510 -19.179 -10.923  1.00  0.00           N  
ATOM   3186  CA  LEU B 197     -24.058 -18.961 -10.911  1.00  0.00           C  
ATOM   3187  C   LEU B 197     -23.302 -19.546  -9.736  1.00  0.00           C  
ATOM   3188  O   LEU B 197     -23.859 -19.767  -8.659  1.00  0.00           O  
ATOM   3189  CB  LEU B 197     -23.747 -17.461 -10.963  1.00  0.00           C  
ATOM   3190  CG  LEU B 197     -24.259 -16.676 -12.208  1.00  0.00           C  
ATOM   3191  CD1 LEU B 197     -23.907 -15.206 -12.028  1.00  0.00           C  
ATOM   3192  CD2 LEU B 197     -23.635 -17.236 -13.497  1.00  0.00           C  
ATOM   3193  H   LEU B 197     -26.115 -18.434 -10.606  1.00  0.00           H  
ATOM   3194  HA  LEU B 197     -23.660 -19.424 -11.817  1.00  0.00           H  
ATOM   3195 1HB  LEU B 197     -24.175 -16.995 -10.079  1.00  0.00           H  
ATOM   3196 2HB  LEU B 197     -22.662 -17.336 -10.915  1.00  0.00           H  
ATOM   3197  HG  LEU B 197     -25.345 -16.760 -12.277  1.00  0.00           H  
ATOM   3198 1HD1 LEU B 197     -24.273 -14.641 -12.885  1.00  0.00           H  
ATOM   3199 2HD1 LEU B 197     -24.372 -14.825 -11.118  1.00  0.00           H  
ATOM   3200 3HD1 LEU B 197     -22.825 -15.095 -11.955  1.00  0.00           H  
ATOM   3201 1HD2 LEU B 197     -24.001 -16.668 -14.355  1.00  0.00           H  
ATOM   3202 2HD2 LEU B 197     -22.550 -17.158 -13.450  1.00  0.00           H  
ATOM   3203 3HD2 LEU B 197     -23.921 -18.273 -13.634  1.00  0.00           H  
ATOM   3204  N   VAL B 198     -22.005 -19.766  -9.967  1.00  0.00           N  
ATOM   3205  CA  VAL B 198     -21.082 -20.247  -8.961  1.00  0.00           C  
ATOM   3206  C   VAL B 198     -20.216 -19.088  -8.488  1.00  0.00           C  
ATOM   3207  O   VAL B 198     -19.653 -18.352  -9.300  1.00  0.00           O  
ATOM   3208  CB  VAL B 198     -20.175 -21.339  -9.547  1.00  0.00           C  
ATOM   3209  CG1 VAL B 198     -19.196 -21.814  -8.498  1.00  0.00           C  
ATOM   3210  CG2 VAL B 198     -20.992 -22.479 -10.058  1.00  0.00           C  
ATOM   3211  H   VAL B 198     -21.628 -19.570 -10.887  1.00  0.00           H  
ATOM   3212  HA  VAL B 198     -21.645 -20.649  -8.116  1.00  0.00           H  
ATOM   3213  HB  VAL B 198     -19.617 -20.918 -10.371  1.00  0.00           H  
ATOM   3214 1HG1 VAL B 198     -18.552 -22.576  -8.920  1.00  0.00           H  
ATOM   3215 2HG1 VAL B 198     -18.595 -20.984  -8.142  1.00  0.00           H  
ATOM   3216 3HG1 VAL B 198     -19.753 -22.231  -7.665  1.00  0.00           H  
ATOM   3217 1HG2 VAL B 198     -20.319 -23.199 -10.488  1.00  0.00           H  
ATOM   3218 2HG2 VAL B 198     -21.556 -22.928  -9.239  1.00  0.00           H  
ATOM   3219 3HG2 VAL B 198     -21.681 -22.124 -10.824  1.00  0.00           H  
ATOM   3220  N   GLU B 199     -20.147 -18.903  -7.182  1.00  0.00           N  
ATOM   3221  CA  GLU B 199     -19.361 -17.830  -6.600  1.00  0.00           C  
ATOM   3222  C   GLU B 199     -17.904 -18.243  -6.412  1.00  0.00           C  
ATOM   3223  O   GLU B 199     -17.654 -19.166  -5.635  1.00  0.00           O  
ATOM   3224  CB  GLU B 199     -19.958 -17.436  -5.252  1.00  0.00           C  
ATOM   3225  CG  GLU B 199     -19.277 -16.269  -4.592  1.00  0.00           C  
ATOM   3226  CD  GLU B 199     -19.913 -15.875  -3.303  1.00  0.00           C  
ATOM   3227  OE1 GLU B 199     -20.665 -16.647  -2.764  1.00  0.00           O  
ATOM   3228  OE2 GLU B 199     -19.690 -14.756  -2.879  1.00  0.00           O  
ATOM   3229  H   GLU B 199     -20.651 -19.537  -6.574  1.00  0.00           H  
ATOM   3230  HA  GLU B 199     -19.445 -16.967  -7.250  1.00  0.00           H  
ATOM   3231 1HB  GLU B 199     -21.011 -17.185  -5.380  1.00  0.00           H  
ATOM   3232 2HB  GLU B 199     -19.903 -18.284  -4.569  1.00  0.00           H  
ATOM   3233 1HG  GLU B 199     -18.232 -16.528  -4.398  1.00  0.00           H  
ATOM   3234 2HG  GLU B 199     -19.289 -15.426  -5.278  1.00  0.00           H  
ATOM   3235  N   PRO B 200     -16.927 -17.653  -7.122  1.00  0.00           N  
ATOM   3236  CA  PRO B 200     -15.546 -17.998  -6.965  1.00  0.00           C  
ATOM   3237  C   PRO B 200     -15.130 -17.416  -5.648  1.00  0.00           C  
ATOM   3238  O   PRO B 200     -15.603 -16.331  -5.310  1.00  0.00           O  
ATOM   3239  CB  PRO B 200     -14.877 -17.316  -8.159  1.00  0.00           C  
ATOM   3240  CG  PRO B 200     -15.770 -16.118  -8.451  1.00  0.00           C  
ATOM   3241  CD  PRO B 200     -17.185 -16.569  -8.084  1.00  0.00           C  
ATOM   3242  HA  PRO B 200     -15.434 -19.088  -6.985  1.00  0.00           H  
ATOM   3243 1HB  PRO B 200     -13.849 -17.034  -7.894  1.00  0.00           H  
ATOM   3244 2HB  PRO B 200     -14.806 -18.024  -8.998  1.00  0.00           H  
ATOM   3245 1HG  PRO B 200     -15.442 -15.250  -7.856  1.00  0.00           H  
ATOM   3246 2HG  PRO B 200     -15.682 -15.831  -9.509  1.00  0.00           H  
ATOM   3247 1HD  PRO B 200     -17.692 -15.726  -7.596  1.00  0.00           H  
ATOM   3248 2HD  PRO B 200     -17.717 -16.937  -8.968  1.00  0.00           H  
ATOM   3249  N   VAL B 201     -14.229 -18.066  -4.943  1.00  0.00           N  
ATOM   3250  CA  VAL B 201     -13.714 -17.494  -3.705  1.00  0.00           C  
ATOM   3251  C   VAL B 201     -12.193 -17.482  -3.685  1.00  0.00           C  
ATOM   3252  O   VAL B 201     -11.548 -18.461  -4.067  1.00  0.00           O  
ATOM   3253  CB  VAL B 201     -14.275 -18.246  -2.470  1.00  0.00           C  
ATOM   3254  CG1 VAL B 201     -13.686 -17.665  -1.164  1.00  0.00           C  
ATOM   3255  CG2 VAL B 201     -15.821 -18.120  -2.449  1.00  0.00           C  
ATOM   3256  H   VAL B 201     -13.908 -18.976  -5.279  1.00  0.00           H  
ATOM   3257  HA  VAL B 201     -14.051 -16.461  -3.647  1.00  0.00           H  
ATOM   3258  HB  VAL B 201     -13.991 -19.297  -2.528  1.00  0.00           H  
ATOM   3259 1HG1 VAL B 201     -14.093 -18.211  -0.315  1.00  0.00           H  
ATOM   3260 2HG1 VAL B 201     -12.598 -17.761  -1.150  1.00  0.00           H  
ATOM   3261 3HG1 VAL B 201     -13.952 -16.617  -1.075  1.00  0.00           H  
ATOM   3262 1HG2 VAL B 201     -16.219 -18.650  -1.587  1.00  0.00           H  
ATOM   3263 2HG2 VAL B 201     -16.102 -17.068  -2.390  1.00  0.00           H  
ATOM   3264 3HG2 VAL B 201     -16.247 -18.551  -3.356  1.00  0.00           H  
ATOM   3265  N   THR B 202     -11.616 -16.356  -3.291  1.00  0.00           N  
ATOM   3266  CA  THR B 202     -10.174 -16.223  -3.286  1.00  0.00           C  
ATOM   3267  C   THR B 202      -9.490 -16.498  -1.960  1.00  0.00           C  
ATOM   3268  O   THR B 202     -10.108 -16.454  -0.892  1.00  0.00           O  
ATOM   3269  CB  THR B 202      -9.718 -14.814  -3.738  1.00  0.00           C  
ATOM   3270  OG1 THR B 202     -10.141 -13.821  -2.777  1.00  0.00           O  
ATOM   3271  CG2 THR B 202     -10.257 -14.467  -5.118  1.00  0.00           C  
ATOM   3272  H   THR B 202     -12.199 -15.579  -2.993  1.00  0.00           H  
ATOM   3273  HA  THR B 202      -9.795 -16.938  -3.992  1.00  0.00           H  
ATOM   3274  HB  THR B 202      -8.627 -14.800  -3.788  1.00  0.00           H  
ATOM   3275  HG1 THR B 202     -11.102 -13.859  -2.650  1.00  0.00           H  
ATOM   3276 1HG2 THR B 202      -9.899 -13.479  -5.410  1.00  0.00           H  
ATOM   3277 2HG2 THR B 202      -9.907 -15.208  -5.834  1.00  0.00           H  
ATOM   3278 3HG2 THR B 202     -11.344 -14.466  -5.093  1.00  0.00           H  
ATOM   3279  N   ASP B 203      -8.176 -16.693  -2.048  1.00  0.00           N  
ATOM   3280  CA  ASP B 203      -7.325 -16.906  -0.893  1.00  0.00           C  
ATOM   3281  C   ASP B 203      -5.878 -16.490  -1.171  1.00  0.00           C  
ATOM   3282  O   ASP B 203      -5.463 -16.311  -2.321  1.00  0.00           O  
ATOM   3283  CB  ASP B 203      -7.357 -18.396  -0.512  1.00  0.00           C  
ATOM   3284  CG  ASP B 203      -6.949 -18.689   0.917  1.00  0.00           C  
ATOM   3285  OD1 ASP B 203      -6.631 -17.748   1.628  1.00  0.00           O  
ATOM   3286  OD2 ASP B 203      -6.923 -19.853   1.283  1.00  0.00           O  
ATOM   3287  H   ASP B 203      -7.780 -16.735  -2.984  1.00  0.00           H  
ATOM   3288  HA  ASP B 203      -7.707 -16.304  -0.067  1.00  0.00           H  
ATOM   3289 1HB  ASP B 203      -8.366 -18.786  -0.670  1.00  0.00           H  
ATOM   3290 2HB  ASP B 203      -6.688 -18.941  -1.170  1.00  0.00           H  
ATOM   3291  N   PHE B 204      -5.101 -16.373  -0.103  1.00  0.00           N  
ATOM   3292  CA  PHE B 204      -3.708 -15.928  -0.215  1.00  0.00           C  
ATOM   3293  C   PHE B 204      -2.731 -16.930   0.380  1.00  0.00           C  
ATOM   3294  O   PHE B 204      -2.823 -17.284   1.557  1.00  0.00           O  
ATOM   3295  CB  PHE B 204      -3.566 -14.503   0.341  1.00  0.00           C  
ATOM   3296  CG  PHE B 204      -4.241 -13.463  -0.591  1.00  0.00           C  
ATOM   3297  CD1 PHE B 204      -5.619 -13.312  -0.675  1.00  0.00           C  
ATOM   3298  CD2 PHE B 204      -3.465 -12.638  -1.382  1.00  0.00           C  
ATOM   3299  CE1 PHE B 204      -6.182 -12.407  -1.542  1.00  0.00           C  
ATOM   3300  CE2 PHE B 204      -4.039 -11.713  -2.227  1.00  0.00           C  
ATOM   3301  CZ  PHE B 204      -5.398 -11.611  -2.309  1.00  0.00           C  
ATOM   3302  H   PHE B 204      -5.519 -16.602   0.803  1.00  0.00           H  
ATOM   3303  HA  PHE B 204      -3.458 -15.829  -1.273  1.00  0.00           H  
ATOM   3304 1HB  PHE B 204      -4.024 -14.440   1.326  1.00  0.00           H  
ATOM   3305 2HB  PHE B 204      -2.509 -14.250   0.441  1.00  0.00           H  
ATOM   3306  HD1 PHE B 204      -6.270 -13.931  -0.062  1.00  0.00           H  
ATOM   3307  HD2 PHE B 204      -2.380 -12.724  -1.335  1.00  0.00           H  
ATOM   3308  HE1 PHE B 204      -7.269 -12.322  -1.606  1.00  0.00           H  
ATOM   3309  HE2 PHE B 204      -3.409 -11.067  -2.841  1.00  0.00           H  
ATOM   3310  HZ  PHE B 204      -5.854 -10.896  -2.982  1.00  0.00           H  
ATOM   3311  N   LEU B 205      -1.786 -17.382  -0.450  1.00  0.00           N  
ATOM   3312  CA  LEU B 205      -0.838 -18.425  -0.055  1.00  0.00           C  
ATOM   3313  C   LEU B 205       0.460 -17.801   0.440  1.00  0.00           C  
ATOM   3314  O   LEU B 205       0.908 -18.055   1.565  1.00  0.00           O  
ATOM   3315  CB  LEU B 205      -0.558 -19.308  -1.281  1.00  0.00           C  
ATOM   3316  CG  LEU B 205      -1.575 -20.444  -1.630  1.00  0.00           C  
ATOM   3317  CD1 LEU B 205      -3.000 -19.858  -1.878  1.00  0.00           C  
ATOM   3318  CD2 LEU B 205      -1.103 -21.133  -2.912  1.00  0.00           C  
ATOM   3319  H   LEU B 205      -1.739 -17.025  -1.403  1.00  0.00           H  
ATOM   3320  HA  LEU B 205      -1.277 -19.031   0.733  1.00  0.00           H  
ATOM   3321 1HB  LEU B 205      -0.524 -18.676  -2.124  1.00  0.00           H  
ATOM   3322 2HB  LEU B 205       0.424 -19.764  -1.158  1.00  0.00           H  
ATOM   3323  HG  LEU B 205      -1.624 -21.163  -0.814  1.00  0.00           H  
ATOM   3324 1HD1 LEU B 205      -3.671 -20.667  -2.139  1.00  0.00           H  
ATOM   3325 2HD1 LEU B 205      -3.380 -19.375  -0.986  1.00  0.00           H  
ATOM   3326 3HD1 LEU B 205      -2.960 -19.135  -2.697  1.00  0.00           H  
ATOM   3327 1HD2 LEU B 205      -1.799 -21.932  -3.170  1.00  0.00           H  
ATOM   3328 2HD2 LEU B 205      -1.073 -20.414  -3.724  1.00  0.00           H  
ATOM   3329 3HD2 LEU B 205      -0.109 -21.555  -2.761  1.00  0.00           H  
ATOM   3330  N   LEU B 206       1.058 -16.980  -0.421  1.00  0.00           N  
ATOM   3331  CA  LEU B 206       2.310 -16.283  -0.068  1.00  0.00           C  
ATOM   3332  C   LEU B 206       2.159 -14.794  -0.295  1.00  0.00           C  
ATOM   3333  O   LEU B 206       1.559 -14.388  -1.296  1.00  0.00           O  
ATOM   3334  CB  LEU B 206       3.482 -16.869  -0.874  1.00  0.00           C  
ATOM   3335  CG  LEU B 206       3.775 -18.397  -0.623  1.00  0.00           C  
ATOM   3336  CD1 LEU B 206       4.805 -18.888  -1.603  1.00  0.00           C  
ATOM   3337  CD2 LEU B 206       4.286 -18.618   0.804  1.00  0.00           C  
ATOM   3338  H   LEU B 206       0.591 -16.833  -1.321  1.00  0.00           H  
ATOM   3339  HA  LEU B 206       2.508 -16.421   0.997  1.00  0.00           H  
ATOM   3340 1HB  LEU B 206       3.288 -16.728  -1.939  1.00  0.00           H  
ATOM   3341 2HB  LEU B 206       4.378 -16.314  -0.621  1.00  0.00           H  
ATOM   3342  HG  LEU B 206       2.864 -18.967  -0.781  1.00  0.00           H  
ATOM   3343 1HD1 LEU B 206       4.987 -19.946  -1.437  1.00  0.00           H  
ATOM   3344 2HD1 LEU B 206       4.449 -18.748  -2.598  1.00  0.00           H  
ATOM   3345 3HD1 LEU B 206       5.726 -18.346  -1.472  1.00  0.00           H  
ATOM   3346 1HD2 LEU B 206       4.482 -19.679   0.951  1.00  0.00           H  
ATOM   3347 2HD2 LEU B 206       5.207 -18.056   0.955  1.00  0.00           H  
ATOM   3348 3HD2 LEU B 206       3.546 -18.298   1.530  1.00  0.00           H  
ATOM   3349  N   ASP B 207       2.693 -13.974   0.631  1.00  0.00           N  
ATOM   3350  CA  ASP B 207       2.531 -12.533   0.473  1.00  0.00           C  
ATOM   3351  C   ASP B 207       3.709 -11.682  -0.029  1.00  0.00           C  
ATOM   3352  O   ASP B 207       3.533 -10.477  -0.217  1.00  0.00           O  
ATOM   3353  CB  ASP B 207       2.101 -11.980   1.819  1.00  0.00           C  
ATOM   3354  CG  ASP B 207       3.169 -12.331   2.863  1.00  0.00           C  
ATOM   3355  OD1 ASP B 207       3.870 -13.321   2.637  1.00  0.00           O  
ATOM   3356  OD2 ASP B 207       3.299 -11.643   3.840  1.00  0.00           O  
ATOM   3357  H   ASP B 207       3.175 -14.340   1.439  1.00  0.00           H  
ATOM   3358  HA  ASP B 207       1.759 -12.399  -0.269  1.00  0.00           H  
ATOM   3359 1HB  ASP B 207       1.984 -10.897   1.757  1.00  0.00           H  
ATOM   3360 2HB  ASP B 207       1.143 -12.409   2.112  1.00  0.00           H  
ATOM   3361  N   MET B 208       4.881 -12.285  -0.284  1.00  0.00           N  
ATOM   3362  CA  MET B 208       5.974 -11.559  -0.966  1.00  0.00           C  
ATOM   3363  C   MET B 208       6.139 -12.121  -2.391  1.00  0.00           C  
ATOM   3364  O   MET B 208       5.888 -11.411  -3.367  1.00  0.00           O  
ATOM   3365  CB  MET B 208       7.236 -11.490  -0.096  1.00  0.00           C  
ATOM   3366  CG  MET B 208       7.071 -10.590   1.119  1.00  0.00           C  
ATOM   3367  SD  MET B 208       8.508 -10.594   2.226  1.00  0.00           S  
ATOM   3368  CE  MET B 208       9.744  -9.684   1.290  1.00  0.00           C  
ATOM   3369  H   MET B 208       4.967 -13.260  -0.047  1.00  0.00           H  
ATOM   3370  HA  MET B 208       5.652 -10.524  -1.094  1.00  0.00           H  
ATOM   3371 1HB  MET B 208       7.464 -12.438   0.345  1.00  0.00           H  
ATOM   3372 2HB  MET B 208       8.084 -11.166  -0.692  1.00  0.00           H  
ATOM   3373 1HG  MET B 208       6.888  -9.569   0.788  1.00  0.00           H  
ATOM   3374 2HG  MET B 208       6.195 -10.919   1.689  1.00  0.00           H  
ATOM   3375 1HE  MET B 208      10.662  -9.617   1.876  1.00  0.00           H  
ATOM   3376 2HE  MET B 208       9.956 -10.195   0.355  1.00  0.00           H  
ATOM   3377 3HE  MET B 208       9.376  -8.678   1.081  1.00  0.00           H  
ATOM   3378  N   PRO B 209       6.495 -13.423  -2.575  1.00  0.00           N  
ATOM   3379  CA  PRO B 209       6.539 -14.088  -3.856  1.00  0.00           C  
ATOM   3380  C   PRO B 209       5.100 -14.466  -4.119  1.00  0.00           C  
ATOM   3381  O   PRO B 209       4.727 -15.620  -3.936  1.00  0.00           O  
ATOM   3382  CB  PRO B 209       7.446 -15.294  -3.610  1.00  0.00           C  
ATOM   3383  CG  PRO B 209       7.206 -15.636  -2.174  1.00  0.00           C  
ATOM   3384  CD  PRO B 209       7.008 -14.295  -1.476  1.00  0.00           C  
ATOM   3385  HA  PRO B 209       6.947 -13.412  -4.623  1.00  0.00           H  
ATOM   3386 1HB  PRO B 209       7.177 -16.114  -4.296  1.00  0.00           H  
ATOM   3387 2HB  PRO B 209       8.494 -15.029  -3.821  1.00  0.00           H  
ATOM   3388 1HG  PRO B 209       6.330 -16.272  -2.093  1.00  0.00           H  
ATOM   3389 2HG  PRO B 209       8.052 -16.212  -1.770  1.00  0.00           H  
ATOM   3390 1HD  PRO B 209       6.306 -14.430  -0.663  1.00  0.00           H  
ATOM   3391 2HD  PRO B 209       7.998 -13.960  -1.145  1.00  0.00           H  
ATOM   3392  N   TYR B 210       4.279 -13.467  -4.446  1.00  0.00           N  
ATOM   3393  CA  TYR B 210       2.845 -13.692  -4.419  1.00  0.00           C  
ATOM   3394  C   TYR B 210       2.320 -14.890  -5.143  1.00  0.00           C  
ATOM   3395  O   TYR B 210       2.659 -15.186  -6.271  1.00  0.00           O  
ATOM   3396  CB  TYR B 210       2.092 -12.478  -4.963  1.00  0.00           C  
ATOM   3397  CG  TYR B 210       1.867 -11.415  -3.969  1.00  0.00           C  
ATOM   3398  CD1 TYR B 210       2.671 -10.305  -3.906  1.00  0.00           C  
ATOM   3399  CD2 TYR B 210       0.797 -11.563  -3.102  1.00  0.00           C  
ATOM   3400  CE1 TYR B 210       2.411  -9.347  -2.955  1.00  0.00           C  
ATOM   3401  CE2 TYR B 210       0.532 -10.622  -2.166  1.00  0.00           C  
ATOM   3402  CZ  TYR B 210       1.331  -9.515  -2.077  1.00  0.00           C  
ATOM   3403  OH  TYR B 210       1.068  -8.565  -1.116  1.00  0.00           O  
ATOM   3404  H   TYR B 210       4.662 -12.534  -4.592  1.00  0.00           H  
ATOM   3405  HA  TYR B 210       2.565 -13.805  -3.380  1.00  0.00           H  
ATOM   3406 1HB  TYR B 210       2.647 -12.048  -5.794  1.00  0.00           H  
ATOM   3407 2HB  TYR B 210       1.120 -12.793  -5.350  1.00  0.00           H  
ATOM   3408  HD1 TYR B 210       3.507 -10.190  -4.592  1.00  0.00           H  
ATOM   3409  HD2 TYR B 210       0.164 -12.449  -3.170  1.00  0.00           H  
ATOM   3410  HE1 TYR B 210       3.041  -8.463  -2.881  1.00  0.00           H  
ATOM   3411  HE2 TYR B 210      -0.308 -10.752  -1.487  1.00  0.00           H  
ATOM   3412  HH  TYR B 210       1.697  -7.841  -1.198  1.00  0.00           H  
ATOM   3413  N   HIS B 211       1.407 -15.535  -4.413  1.00  0.00           N  
ATOM   3414  CA  HIS B 211       0.610 -16.684  -4.809  1.00  0.00           C  
ATOM   3415  C   HIS B 211      -0.824 -16.468  -4.372  1.00  0.00           C  
ATOM   3416  O   HIS B 211      -1.132 -16.594  -3.171  1.00  0.00           O  
ATOM   3417  CB  HIS B 211       1.157 -18.014  -4.267  1.00  0.00           C  
ATOM   3418  CG  HIS B 211       2.399 -18.553  -4.916  1.00  0.00           C  
ATOM   3419  ND1 HIS B 211       3.599 -17.903  -4.915  1.00  0.00           N  
ATOM   3420  CD2 HIS B 211       2.610 -19.736  -5.543  1.00  0.00           C  
ATOM   3421  CE1 HIS B 211       4.501 -18.644  -5.530  1.00  0.00           C  
ATOM   3422  NE2 HIS B 211       3.928 -19.769  -5.919  1.00  0.00           N  
ATOM   3423  H   HIS B 211       1.287 -15.184  -3.466  1.00  0.00           H  
ATOM   3424  HA  HIS B 211       0.600 -16.764  -5.897  1.00  0.00           H  
ATOM   3425 1HB  HIS B 211       1.375 -17.904  -3.211  1.00  0.00           H  
ATOM   3426 2HB  HIS B 211       0.391 -18.766  -4.372  1.00  0.00           H  
ATOM   3427  HD1 HIS B 211       3.814 -16.991  -4.515  1.00  0.00           H  
ATOM   3428  HD2 HIS B 211       1.960 -20.582  -5.766  1.00  0.00           H  
ATOM   3429  HE1 HIS B 211       5.522 -18.282  -5.631  1.00  0.00           H  
ATOM   3430  N   ILE B 212      -1.671 -16.073  -5.322  1.00  0.00           N  
ATOM   3431  CA  ILE B 212      -3.065 -15.754  -5.045  1.00  0.00           C  
ATOM   3432  C   ILE B 212      -3.932 -16.806  -5.698  1.00  0.00           C  
ATOM   3433  O   ILE B 212      -3.737 -17.155  -6.864  1.00  0.00           O  
ATOM   3434  CB  ILE B 212      -3.436 -14.367  -5.582  1.00  0.00           C  
ATOM   3435  CG1 ILE B 212      -2.479 -13.340  -4.951  1.00  0.00           C  
ATOM   3436  CG2 ILE B 212      -4.932 -14.052  -5.211  1.00  0.00           C  
ATOM   3437  CD1 ILE B 212      -2.590 -11.960  -5.504  1.00  0.00           C  
ATOM   3438  H   ILE B 212      -1.329 -16.001  -6.286  1.00  0.00           H  
ATOM   3439  HA  ILE B 212      -3.235 -15.792  -3.970  1.00  0.00           H  
ATOM   3440  HB  ILE B 212      -3.302 -14.336  -6.664  1.00  0.00           H  
ATOM   3441 1HG1 ILE B 212      -2.636 -13.331  -3.904  1.00  0.00           H  
ATOM   3442 2HG1 ILE B 212      -1.455 -13.660  -5.133  1.00  0.00           H  
ATOM   3443 1HG2 ILE B 212      -5.217 -13.072  -5.571  1.00  0.00           H  
ATOM   3444 2HG2 ILE B 212      -5.595 -14.789  -5.656  1.00  0.00           H  
ATOM   3445 3HG2 ILE B 212      -5.049 -14.085  -4.121  1.00  0.00           H  
ATOM   3446 1HD1 ILE B 212      -1.862 -11.317  -5.010  1.00  0.00           H  
ATOM   3447 2HD1 ILE B 212      -2.391 -11.979  -6.576  1.00  0.00           H  
ATOM   3448 3HD1 ILE B 212      -3.564 -11.577  -5.333  1.00  0.00           H  
ATOM   3449  N   ARG B 213      -4.828 -17.377  -4.926  1.00  0.00           N  
ATOM   3450  CA  ARG B 213      -5.693 -18.439  -5.397  1.00  0.00           C  
ATOM   3451  C   ARG B 213      -7.147 -18.031  -5.569  1.00  0.00           C  
ATOM   3452  O   ARG B 213      -7.674 -17.250  -4.783  1.00  0.00           O  
ATOM   3453  CB  ARG B 213      -5.574 -19.633  -4.454  1.00  0.00           C  
ATOM   3454  CG  ARG B 213      -6.379 -20.861  -4.826  1.00  0.00           C  
ATOM   3455  CD  ARG B 213      -6.046 -22.025  -3.967  1.00  0.00           C  
ATOM   3456  NE  ARG B 213      -6.355 -21.803  -2.547  1.00  0.00           N  
ATOM   3457  CZ  ARG B 213      -6.217 -22.743  -1.579  1.00  0.00           C  
ATOM   3458  NH1 ARG B 213      -5.806 -23.956  -1.902  1.00  0.00           N  
ATOM   3459  NH2 ARG B 213      -6.493 -22.462  -0.302  1.00  0.00           N  
ATOM   3460  H   ARG B 213      -4.938 -17.030  -3.972  1.00  0.00           H  
ATOM   3461  HA  ARG B 213      -5.329 -18.758  -6.363  1.00  0.00           H  
ATOM   3462 1HB  ARG B 213      -4.539 -19.930  -4.389  1.00  0.00           H  
ATOM   3463 2HB  ARG B 213      -5.881 -19.322  -3.460  1.00  0.00           H  
ATOM   3464 1HG  ARG B 213      -7.430 -20.648  -4.686  1.00  0.00           H  
ATOM   3465 2HG  ARG B 213      -6.197 -21.130  -5.869  1.00  0.00           H  
ATOM   3466 1HD  ARG B 213      -6.620 -22.886  -4.315  1.00  0.00           H  
ATOM   3467 2HD  ARG B 213      -4.982 -22.236  -4.055  1.00  0.00           H  
ATOM   3468  HE  ARG B 213      -6.677 -20.885  -2.266  1.00  0.00           H  
ATOM   3469 1HH1 ARG B 213      -5.597 -24.186  -2.863  1.00  0.00           H  
ATOM   3470 2HH1 ARG B 213      -5.704 -24.664  -1.188  1.00  0.00           H  
ATOM   3471 1HH2 ARG B 213      -6.799 -21.517   0.004  1.00  0.00           H  
ATOM   3472 2HH2 ARG B 213      -6.385 -23.173   0.403  1.00  0.00           H  
ATOM   3473  N   SER B 214      -7.800 -18.610  -6.579  1.00  0.00           N  
ATOM   3474  CA  SER B 214      -9.238 -18.472  -6.789  1.00  0.00           C  
ATOM   3475  C   SER B 214      -9.829 -19.854  -6.991  1.00  0.00           C  
ATOM   3476  O   SER B 214      -9.333 -20.636  -7.805  1.00  0.00           O  
ATOM   3477  CB  SER B 214      -9.544 -17.613  -7.994  1.00  0.00           C  
ATOM   3478  OG  SER B 214     -10.932 -17.540  -8.246  1.00  0.00           O  
ATOM   3479  H   SER B 214      -7.263 -19.162  -7.243  1.00  0.00           H  
ATOM   3480  HA  SER B 214      -9.695 -18.033  -5.909  1.00  0.00           H  
ATOM   3481 1HB  SER B 214      -9.153 -16.620  -7.826  1.00  0.00           H  
ATOM   3482 2HB  SER B 214      -9.039 -18.032  -8.861  1.00  0.00           H  
ATOM   3483  HG  SER B 214     -11.277 -16.899  -7.613  1.00  0.00           H  
ATOM   3484  N   ILE B 215     -10.858 -20.178  -6.220  1.00  0.00           N  
ATOM   3485  CA  ILE B 215     -11.493 -21.477  -6.326  1.00  0.00           C  
ATOM   3486  C   ILE B 215     -12.903 -21.391  -6.846  1.00  0.00           C  
ATOM   3487  O   ILE B 215     -13.716 -20.611  -6.342  1.00  0.00           O  
ATOM   3488  CB  ILE B 215     -11.505 -22.208  -4.965  1.00  0.00           C  
ATOM   3489  CG1 ILE B 215     -10.050 -22.395  -4.491  1.00  0.00           C  
ATOM   3490  CG2 ILE B 215     -12.242 -23.571  -5.098  1.00  0.00           C  
ATOM   3491  CD1 ILE B 215      -9.888 -22.950  -3.094  1.00  0.00           C  
ATOM   3492  H   ILE B 215     -11.198 -19.513  -5.529  1.00  0.00           H  
ATOM   3493  HA  ILE B 215     -10.920 -22.072  -7.027  1.00  0.00           H  
ATOM   3494  HB  ILE B 215     -12.012 -21.587  -4.225  1.00  0.00           H  
ATOM   3495 1HG1 ILE B 215      -9.550 -23.019  -5.185  1.00  0.00           H  
ATOM   3496 2HG1 ILE B 215      -9.571 -21.430  -4.504  1.00  0.00           H  
ATOM   3497 1HG2 ILE B 215     -12.257 -24.085  -4.148  1.00  0.00           H  
ATOM   3498 2HG2 ILE B 215     -13.271 -23.424  -5.415  1.00  0.00           H  
ATOM   3499 3HG2 ILE B 215     -11.724 -24.186  -5.835  1.00  0.00           H  
ATOM   3500 1HD1 ILE B 215      -8.840 -23.027  -2.861  1.00  0.00           H  
ATOM   3501 2HD1 ILE B 215     -10.371 -22.283  -2.379  1.00  0.00           H  
ATOM   3502 3HD1 ILE B 215     -10.329 -23.931  -3.021  1.00  0.00           H  
ATOM   3503  N   LEU B 216     -13.195 -22.174  -7.878  1.00  0.00           N  
ATOM   3504  CA  LEU B 216     -14.539 -22.197  -8.428  1.00  0.00           C  
ATOM   3505  C   LEU B 216     -15.087 -23.565  -8.003  1.00  0.00           C  
ATOM   3506  O   LEU B 216     -14.444 -24.589  -8.243  1.00  0.00           O  
ATOM   3507  CB  LEU B 216     -14.540 -22.037  -9.955  1.00  0.00           C  
ATOM   3508  CG  LEU B 216     -15.914 -21.910 -10.597  1.00  0.00           C  
ATOM   3509  CD1 LEU B 216     -16.458 -20.544 -10.195  1.00  0.00           C  
ATOM   3510  CD2 LEU B 216     -15.850 -22.031 -12.106  1.00  0.00           C  
ATOM   3511  H   LEU B 216     -12.466 -22.795  -8.231  1.00  0.00           H  
ATOM   3512  HA  LEU B 216     -15.148 -21.414  -7.981  1.00  0.00           H  
ATOM   3513 1HB  LEU B 216     -13.986 -21.143 -10.196  1.00  0.00           H  
ATOM   3514 2HB  LEU B 216     -14.040 -22.881 -10.400  1.00  0.00           H  
ATOM   3515  HG  LEU B 216     -16.571 -22.681 -10.204  1.00  0.00           H  
ATOM   3516 1HD1 LEU B 216     -17.444 -20.399 -10.612  1.00  0.00           H  
ATOM   3517 2HD1 LEU B 216     -16.506 -20.471  -9.111  1.00  0.00           H  
ATOM   3518 3HD1 LEU B 216     -15.795 -19.771 -10.577  1.00  0.00           H  
ATOM   3519 1HD2 LEU B 216     -16.852 -21.918 -12.508  1.00  0.00           H  
ATOM   3520 2HD2 LEU B 216     -15.221 -21.262 -12.504  1.00  0.00           H  
ATOM   3521 3HD2 LEU B 216     -15.463 -22.995 -12.384  1.00  0.00           H  
ATOM   3522  N   HIS B 217     -16.229 -23.585  -7.317  1.00  0.00           N  
ATOM   3523  CA  HIS B 217     -16.778 -24.835  -6.767  1.00  0.00           C  
ATOM   3524  C   HIS B 217     -18.235 -25.136  -7.055  1.00  0.00           C  
ATOM   3525  O   HIS B 217     -19.130 -24.382  -6.657  1.00  0.00           O  
ATOM   3526  CB  HIS B 217     -16.612 -24.872  -5.243  1.00  0.00           C  
ATOM   3527  CG  HIS B 217     -17.251 -26.097  -4.566  1.00  0.00           C  
ATOM   3528  ND1 HIS B 217     -17.977 -25.985  -3.389  1.00  0.00           N  
ATOM   3529  CD2 HIS B 217     -17.282 -27.422  -4.892  1.00  0.00           C  
ATOM   3530  CE1 HIS B 217     -18.432 -27.176  -3.031  1.00  0.00           C  
ATOM   3531  NE2 HIS B 217     -18.035 -28.063  -3.920  1.00  0.00           N  
ATOM   3532  H   HIS B 217     -16.720 -22.717  -7.151  1.00  0.00           H  
ATOM   3533  HA  HIS B 217     -16.205 -25.667  -7.173  1.00  0.00           H  
ATOM   3534 1HB  HIS B 217     -15.548 -24.872  -5.001  1.00  0.00           H  
ATOM   3535 2HB  HIS B 217     -17.049 -23.972  -4.811  1.00  0.00           H  
ATOM   3536  HD2 HIS B 217     -16.818 -27.891  -5.760  1.00  0.00           H  
ATOM   3537  HE1 HIS B 217     -19.040 -27.389  -2.154  1.00  0.00           H  
ATOM   3538  HE2 HIS B 217     -18.256 -29.064  -3.888  1.00  0.00           H  
ATOM   3539  N   ILE B 218     -18.468 -26.292  -7.679  1.00  0.00           N  
ATOM   3540  CA  ILE B 218     -19.816 -26.773  -7.924  1.00  0.00           C  
ATOM   3541  C   ILE B 218     -20.134 -27.990  -7.033  1.00  0.00           C  
ATOM   3542  O   ILE B 218     -19.561 -29.074  -7.236  1.00  0.00           O  
ATOM   3543  CB  ILE B 218     -20.012 -27.193  -9.394  1.00  0.00           C  
ATOM   3544  CG1 ILE B 218     -19.779 -26.023 -10.303  1.00  0.00           C  
ATOM   3545  CG2 ILE B 218     -21.394 -27.796  -9.596  1.00  0.00           C  
ATOM   3546  CD1 ILE B 218     -19.646 -26.387 -11.756  1.00  0.00           C  
ATOM   3547  H   ILE B 218     -17.663 -26.856  -7.973  1.00  0.00           H  
ATOM   3548  HA  ILE B 218     -20.495 -25.954  -7.732  1.00  0.00           H  
ATOM   3549  HB  ILE B 218     -19.285 -27.938  -9.647  1.00  0.00           H  
ATOM   3550 1HG1 ILE B 218     -20.624 -25.367 -10.198  1.00  0.00           H  
ATOM   3551 2HG1 ILE B 218     -18.879 -25.496  -9.994  1.00  0.00           H  
ATOM   3552 1HG2 ILE B 218     -21.516 -28.112 -10.637  1.00  0.00           H  
ATOM   3553 2HG2 ILE B 218     -21.516 -28.661  -8.940  1.00  0.00           H  
ATOM   3554 3HG2 ILE B 218     -22.157 -27.055  -9.351  1.00  0.00           H  
ATOM   3555 1HD1 ILE B 218     -19.503 -25.486 -12.349  1.00  0.00           H  
ATOM   3556 2HD1 ILE B 218     -18.790 -27.051 -11.884  1.00  0.00           H  
ATOM   3557 3HD1 ILE B 218     -20.552 -26.899 -12.092  1.00  0.00           H  
ATOM   3558  N   PRO B 219     -20.981 -27.852  -5.990  1.00  0.00           N  
ATOM   3559  CA  PRO B 219     -21.374 -28.939  -5.117  1.00  0.00           C  
ATOM   3560  C   PRO B 219     -22.336 -29.799  -5.905  1.00  0.00           C  
ATOM   3561  O   PRO B 219     -23.084 -29.257  -6.722  1.00  0.00           O  
ATOM   3562  CB  PRO B 219     -22.028 -28.219  -3.931  1.00  0.00           C  
ATOM   3563  CG  PRO B 219     -22.594 -26.947  -4.523  1.00  0.00           C  
ATOM   3564  CD  PRO B 219     -21.630 -26.554  -5.649  1.00  0.00           C  
ATOM   3565  HA  PRO B 219     -20.492 -29.511  -4.818  1.00  0.00           H  
ATOM   3566 1HB  PRO B 219     -22.807 -28.862  -3.494  1.00  0.00           H  
ATOM   3567 2HB  PRO B 219     -21.292 -28.040  -3.144  1.00  0.00           H  
ATOM   3568 1HG  PRO B 219     -23.617 -27.130  -4.887  1.00  0.00           H  
ATOM   3569 2HG  PRO B 219     -22.668 -26.171  -3.747  1.00  0.00           H  
ATOM   3570 1HD  PRO B 219     -22.238 -26.174  -6.477  1.00  0.00           H  
ATOM   3571 2HD  PRO B 219     -20.875 -25.825  -5.300  1.00  0.00           H  
ATOM   3572  N   SER B 220     -22.394 -31.097  -5.606  1.00  0.00           N  
ATOM   3573  CA  SER B 220     -23.361 -31.984  -6.265  1.00  0.00           C  
ATOM   3574  C   SER B 220     -23.359 -31.826  -7.798  1.00  0.00           C  
ATOM   3575  O   SER B 220     -24.359 -31.415  -8.383  1.00  0.00           O  
ATOM   3576  CB  SER B 220     -24.761 -31.741  -5.713  1.00  0.00           C  
ATOM   3577  OG  SER B 220     -24.816 -32.012  -4.331  1.00  0.00           O  
ATOM   3578  H   SER B 220     -21.754 -31.485  -4.927  1.00  0.00           H  
ATOM   3579  HA  SER B 220     -23.077 -33.008  -6.035  1.00  0.00           H  
ATOM   3580 1HB  SER B 220     -25.058 -30.707  -5.897  1.00  0.00           H  
ATOM   3581 2HB  SER B 220     -25.469 -32.379  -6.240  1.00  0.00           H  
ATOM   3582  HG  SER B 220     -24.893 -32.967  -4.250  1.00  0.00           H  
ATOM   3583  N   ALA B 221     -22.223 -32.127  -8.436  1.00  0.00           N  
ATOM   3584  CA  ALA B 221     -22.060 -31.933  -9.877  1.00  0.00           C  
ATOM   3585  C   ALA B 221     -23.082 -32.715 -10.679  1.00  0.00           C  
ATOM   3586  O   ALA B 221     -23.400 -33.869 -10.365  1.00  0.00           O  
ATOM   3587  CB  ALA B 221     -20.668 -32.357 -10.293  1.00  0.00           C  
ATOM   3588  H   ALA B 221     -21.428 -32.491  -7.915  1.00  0.00           H  
ATOM   3589  HA  ALA B 221     -22.198 -30.873 -10.096  1.00  0.00           H  
ATOM   3590 1HB  ALA B 221     -20.540 -32.180 -11.354  1.00  0.00           H  
ATOM   3591 2HB  ALA B 221     -19.967 -31.771  -9.724  1.00  0.00           H  
ATOM   3592 3HB  ALA B 221     -20.520 -33.417 -10.076  1.00  0.00           H  
ATOM   3593  N   GLU B 222     -23.567 -32.102 -11.746  1.00  0.00           N  
ATOM   3594  CA  GLU B 222     -24.542 -32.749 -12.596  1.00  0.00           C  
ATOM   3595  C   GLU B 222     -24.027 -33.090 -13.976  1.00  0.00           C  
ATOM   3596  O   GLU B 222     -22.999 -32.591 -14.446  1.00  0.00           O  
ATOM   3597  CB  GLU B 222     -25.823 -31.911 -12.701  1.00  0.00           C  
ATOM   3598  CG  GLU B 222     -26.627 -31.820 -11.394  1.00  0.00           C  
ATOM   3599  CD  GLU B 222     -27.266 -33.171 -11.039  1.00  0.00           C  
ATOM   3600  OE1 GLU B 222     -27.411 -33.979 -11.936  1.00  0.00           O  
ATOM   3601  OE2 GLU B 222     -27.611 -33.383  -9.906  1.00  0.00           O  
ATOM   3602  H   GLU B 222     -23.272 -31.145 -11.976  1.00  0.00           H  
ATOM   3603  HA  GLU B 222     -24.825 -33.683 -12.120  1.00  0.00           H  
ATOM   3604 1HB  GLU B 222     -25.559 -30.893 -13.006  1.00  0.00           H  
ATOM   3605 2HB  GLU B 222     -26.470 -32.323 -13.472  1.00  0.00           H  
ATOM   3606 1HG  GLU B 222     -25.959 -31.510 -10.584  1.00  0.00           H  
ATOM   3607 2HG  GLU B 222     -27.402 -31.062 -11.499  1.00  0.00           H  
ATOM   3608  N   LEU B 223     -24.759 -33.957 -14.632  1.00  0.00           N  
ATOM   3609  CA  LEU B 223     -24.440 -34.306 -15.990  1.00  0.00           C  
ATOM   3610  C   LEU B 223     -24.616 -32.995 -16.738  1.00  0.00           C  
ATOM   3611  O   LEU B 223     -25.387 -32.147 -16.288  1.00  0.00           O  
ATOM   3612  CB  LEU B 223     -25.374 -35.410 -16.480  1.00  0.00           C  
ATOM   3613  CG  LEU B 223     -25.260 -36.713 -15.668  1.00  0.00           C  
ATOM   3614  CD1 LEU B 223     -26.359 -37.688 -16.081  1.00  0.00           C  
ATOM   3615  CD2 LEU B 223     -23.885 -37.324 -15.858  1.00  0.00           C  
ATOM   3616  H   LEU B 223     -25.579 -34.354 -14.182  1.00  0.00           H  
ATOM   3617  HA  LEU B 223     -23.400 -34.632 -16.062  1.00  0.00           H  
ATOM   3618 1HB  LEU B 223     -26.402 -35.056 -16.418  1.00  0.00           H  
ATOM   3619 2HB  LEU B 223     -25.141 -35.636 -17.521  1.00  0.00           H  
ATOM   3620  HG  LEU B 223     -25.394 -36.481 -14.622  1.00  0.00           H  
ATOM   3621 1HD1 LEU B 223     -26.286 -38.598 -15.480  1.00  0.00           H  
ATOM   3622 2HD1 LEU B 223     -27.331 -37.229 -15.914  1.00  0.00           H  
ATOM   3623 3HD1 LEU B 223     -26.253 -37.942 -17.133  1.00  0.00           H  
ATOM   3624 1HD2 LEU B 223     -23.825 -38.220 -15.259  1.00  0.00           H  
ATOM   3625 2HD2 LEU B 223     -23.729 -37.574 -16.906  1.00  0.00           H  
ATOM   3626 3HD2 LEU B 223     -23.121 -36.622 -15.541  1.00  0.00           H  
ATOM   3627  N   GLU B 224     -23.857 -32.804 -17.802  1.00  0.00           N  
ATOM   3628  CA  GLU B 224     -23.821 -31.561 -18.585  1.00  0.00           C  
ATOM   3629  C   GLU B 224     -23.154 -30.377 -17.850  1.00  0.00           C  
ATOM   3630  O   GLU B 224     -23.105 -29.277 -18.393  1.00  0.00           O  
ATOM   3631  CB  GLU B 224     -25.218 -31.107 -19.029  1.00  0.00           C  
ATOM   3632  CG  GLU B 224     -26.006 -32.014 -19.907  1.00  0.00           C  
ATOM   3633  CD  GLU B 224     -27.357 -31.386 -20.207  1.00  0.00           C  
ATOM   3634  OE1 GLU B 224     -27.767 -30.489 -19.469  1.00  0.00           O  
ATOM   3635  OE2 GLU B 224     -27.977 -31.793 -21.160  1.00  0.00           O  
ATOM   3636  H   GLU B 224     -23.262 -33.566 -18.095  1.00  0.00           H  
ATOM   3637  HA  GLU B 224     -23.236 -31.755 -19.486  1.00  0.00           H  
ATOM   3638 1HB  GLU B 224     -25.827 -30.946 -18.203  1.00  0.00           H  
ATOM   3639 2HB  GLU B 224     -25.134 -30.151 -19.543  1.00  0.00           H  
ATOM   3640 1HG  GLU B 224     -25.468 -32.178 -20.839  1.00  0.00           H  
ATOM   3641 2HG  GLU B 224     -26.150 -32.974 -19.414  1.00  0.00           H  
ATOM   3642  N   ASP B 225     -22.494 -30.632 -16.696  1.00  0.00           N  
ATOM   3643  CA  ASP B 225     -21.602 -29.616 -16.116  1.00  0.00           C  
ATOM   3644  C   ASP B 225     -20.228 -29.877 -16.729  1.00  0.00           C  
ATOM   3645  O   ASP B 225     -19.237 -29.212 -16.414  1.00  0.00           O  
ATOM   3646  CB  ASP B 225     -21.474 -29.660 -14.580  1.00  0.00           C  
ATOM   3647  CG  ASP B 225     -22.711 -29.267 -13.838  1.00  0.00           C  
ATOM   3648  OD1 ASP B 225     -23.538 -28.626 -14.441  1.00  0.00           O  
ATOM   3649  OD2 ASP B 225     -22.808 -29.557 -12.657  1.00  0.00           O  
ATOM   3650  H   ASP B 225     -22.614 -31.518 -16.200  1.00  0.00           H  
ATOM   3651  HA  ASP B 225     -21.937 -28.622 -16.414  1.00  0.00           H  
ATOM   3652 1HB  ASP B 225     -21.209 -30.663 -14.279  1.00  0.00           H  
ATOM   3653 2HB  ASP B 225     -20.666 -29.004 -14.263  1.00  0.00           H  
ATOM   3654  N   SER B 226     -20.188 -30.906 -17.574  1.00  0.00           N  
ATOM   3655  CA  SER B 226     -19.013 -31.324 -18.295  1.00  0.00           C  
ATOM   3656  C   SER B 226     -18.652 -30.206 -19.265  1.00  0.00           C  
ATOM   3657  O   SER B 226     -19.542 -29.559 -19.822  1.00  0.00           O  
ATOM   3658  CB  SER B 226     -19.309 -32.585 -19.106  1.00  0.00           C  
ATOM   3659  OG  SER B 226     -19.664 -33.695 -18.292  1.00  0.00           O  
ATOM   3660  H   SER B 226     -21.044 -31.402 -17.743  1.00  0.00           H  
ATOM   3661  HA  SER B 226     -18.203 -31.485 -17.592  1.00  0.00           H  
ATOM   3662 1HB  SER B 226     -20.117 -32.372 -19.803  1.00  0.00           H  
ATOM   3663 2HB  SER B 226     -18.429 -32.835 -19.698  1.00  0.00           H  
ATOM   3664  HG  SER B 226     -19.898 -34.406 -18.908  1.00  0.00           H  
ATOM   3665  N   GLY B 227     -17.375 -30.011 -19.515  1.00  0.00           N  
ATOM   3666  CA  GLY B 227     -16.990 -29.016 -20.498  1.00  0.00           C  
ATOM   3667  C   GLY B 227     -15.711 -28.307 -20.149  1.00  0.00           C  
ATOM   3668  O   GLY B 227     -14.919 -28.759 -19.315  1.00  0.00           O  
ATOM   3669  H   GLY B 227     -16.684 -30.563 -19.018  1.00  0.00           H  
ATOM   3670 1HA  GLY B 227     -16.879 -29.499 -21.468  1.00  0.00           H  
ATOM   3671 2HA  GLY B 227     -17.787 -28.285 -20.605  1.00  0.00           H  
ATOM   3672  N   THR B 228     -15.485 -27.203 -20.837  1.00  0.00           N  
ATOM   3673  CA  THR B 228     -14.266 -26.464 -20.626  1.00  0.00           C  
ATOM   3674  C   THR B 228     -14.474 -25.412 -19.546  1.00  0.00           C  
ATOM   3675  O   THR B 228     -15.436 -24.638 -19.595  1.00  0.00           O  
ATOM   3676  CB  THR B 228     -13.800 -25.769 -21.918  1.00  0.00           C  
ATOM   3677  OG1 THR B 228     -13.568 -26.746 -22.954  1.00  0.00           O  
ATOM   3678  CG2 THR B 228     -12.482 -25.042 -21.625  1.00  0.00           C  
ATOM   3679  H   THR B 228     -16.163 -26.880 -21.512  1.00  0.00           H  
ATOM   3680  HA  THR B 228     -13.483 -27.146 -20.289  1.00  0.00           H  
ATOM   3681  HB  THR B 228     -14.551 -25.058 -22.255  1.00  0.00           H  
ATOM   3682  HG1 THR B 228     -12.935 -27.415 -22.636  1.00  0.00           H  
ATOM   3683 1HG2 THR B 228     -12.128 -24.549 -22.526  1.00  0.00           H  
ATOM   3684 2HG2 THR B 228     -12.633 -24.292 -20.848  1.00  0.00           H  
ATOM   3685 3HG2 THR B 228     -11.739 -25.767 -21.289  1.00  0.00           H  
ATOM   3686  N   TYR B 229     -13.574 -25.409 -18.577  1.00  0.00           N  
ATOM   3687  CA  TYR B 229     -13.554 -24.427 -17.507  1.00  0.00           C  
ATOM   3688  C   TYR B 229     -12.316 -23.558 -17.675  1.00  0.00           C  
ATOM   3689  O   TYR B 229     -11.190 -24.073 -17.673  1.00  0.00           O  
ATOM   3690  CB  TYR B 229     -13.551 -25.127 -16.154  1.00  0.00           C  
ATOM   3691  CG  TYR B 229     -14.852 -25.827 -15.774  1.00  0.00           C  
ATOM   3692  CD1 TYR B 229     -15.195 -27.070 -16.286  1.00  0.00           C  
ATOM   3693  CD2 TYR B 229     -15.668 -25.224 -14.846  1.00  0.00           C  
ATOM   3694  CE1 TYR B 229     -16.369 -27.679 -15.864  1.00  0.00           C  
ATOM   3695  CE2 TYR B 229     -16.816 -25.832 -14.416  1.00  0.00           C  
ATOM   3696  CZ  TYR B 229     -17.176 -27.046 -14.920  1.00  0.00           C  
ATOM   3697  OH  TYR B 229     -18.338 -27.626 -14.495  1.00  0.00           O  
ATOM   3698  H   TYR B 229     -12.836 -26.113 -18.598  1.00  0.00           H  
ATOM   3699  HA  TYR B 229     -14.434 -23.789 -17.586  1.00  0.00           H  
ATOM   3700 1HB  TYR B 229     -12.753 -25.875 -16.141  1.00  0.00           H  
ATOM   3701 2HB  TYR B 229     -13.324 -24.395 -15.384  1.00  0.00           H  
ATOM   3702  HD1 TYR B 229     -14.552 -27.563 -17.019  1.00  0.00           H  
ATOM   3703  HD2 TYR B 229     -15.386 -24.253 -14.441  1.00  0.00           H  
ATOM   3704  HE1 TYR B 229     -16.656 -28.654 -16.271  1.00  0.00           H  
ATOM   3705  HE2 TYR B 229     -17.446 -25.339 -13.677  1.00  0.00           H  
ATOM   3706  HH  TYR B 229     -18.607 -28.317 -15.134  1.00  0.00           H  
ATOM   3707  N   THR B 230     -12.522 -22.246 -17.822  1.00  0.00           N  
ATOM   3708  CA  THR B 230     -11.406 -21.335 -18.077  1.00  0.00           C  
ATOM   3709  C   THR B 230     -11.229 -20.235 -17.033  1.00  0.00           C  
ATOM   3710  O   THR B 230     -12.191 -19.566 -16.642  1.00  0.00           O  
ATOM   3711  CB  THR B 230     -11.564 -20.674 -19.458  1.00  0.00           C  
ATOM   3712  OG1 THR B 230     -11.595 -21.682 -20.475  1.00  0.00           O  
ATOM   3713  CG2 THR B 230     -10.423 -19.720 -19.733  1.00  0.00           C  
ATOM   3714  H   THR B 230     -13.475 -21.885 -17.782  1.00  0.00           H  
ATOM   3715  HA  THR B 230     -10.487 -21.915 -18.082  1.00  0.00           H  
ATOM   3716  HB  THR B 230     -12.484 -20.125 -19.488  1.00  0.00           H  
ATOM   3717  HG1 THR B 230     -11.933 -21.298 -21.288  1.00  0.00           H  
ATOM   3718 1HG2 THR B 230     -10.563 -19.275 -20.714  1.00  0.00           H  
ATOM   3719 2HG2 THR B 230     -10.402 -18.932 -18.987  1.00  0.00           H  
ATOM   3720 3HG2 THR B 230      -9.477 -20.258 -19.714  1.00  0.00           H  
ATOM   3721  N   CYS B 231      -9.974 -20.050 -16.597  1.00  0.00           N  
ATOM   3722  CA  CYS B 231      -9.593 -19.003 -15.650  1.00  0.00           C  
ATOM   3723  C   CYS B 231      -8.793 -17.903 -16.344  1.00  0.00           C  
ATOM   3724  O   CYS B 231      -7.641 -18.111 -16.749  1.00  0.00           O  
ATOM   3725  CB  CYS B 231      -8.727 -19.563 -14.523  1.00  0.00           C  
ATOM   3726  SG  CYS B 231      -8.245 -18.342 -13.267  1.00  0.00           S  
ATOM   3727  H   CYS B 231      -9.237 -20.647 -16.977  1.00  0.00           H  
ATOM   3728  HA  CYS B 231     -10.496 -18.564 -15.222  1.00  0.00           H  
ATOM   3729 1HB  CYS B 231      -9.246 -20.379 -14.028  1.00  0.00           H  
ATOM   3730 2HB  CYS B 231      -7.823 -19.956 -14.956  1.00  0.00           H  
ATOM   3731  N   ASN B 232      -9.431 -16.754 -16.535  1.00  0.00           N  
ATOM   3732  CA  ASN B 232      -8.822 -15.599 -17.186  1.00  0.00           C  
ATOM   3733  C   ASN B 232      -8.302 -14.654 -16.125  1.00  0.00           C  
ATOM   3734  O   ASN B 232      -9.033 -14.259 -15.212  1.00  0.00           O  
ATOM   3735  CB  ASN B 232      -9.764 -14.927 -18.162  1.00  0.00           C  
ATOM   3736  CG  ASN B 232      -9.111 -13.747 -18.858  1.00  0.00           C  
ATOM   3737  OD1 ASN B 232      -8.899 -12.710 -18.228  1.00  0.00           O  
ATOM   3738  ND2 ASN B 232      -8.778 -13.880 -20.116  1.00  0.00           N  
ATOM   3739  H   ASN B 232     -10.381 -16.652 -16.180  1.00  0.00           H  
ATOM   3740  HA  ASN B 232      -7.956 -15.934 -17.756  1.00  0.00           H  
ATOM   3741 1HB  ASN B 232     -10.067 -15.652 -18.922  1.00  0.00           H  
ATOM   3742 2HB  ASN B 232     -10.657 -14.602 -17.650  1.00  0.00           H  
ATOM   3743 1HD2 ASN B 232      -8.338 -13.121 -20.602  1.00  0.00           H  
ATOM   3744 2HD2 ASN B 232      -8.954 -14.750 -20.617  1.00  0.00           H  
ATOM   3745  N   VAL B 233      -7.016 -14.359 -16.184  1.00  0.00           N  
ATOM   3746  CA  VAL B 233      -6.424 -13.498 -15.185  1.00  0.00           C  
ATOM   3747  C   VAL B 233      -5.790 -12.273 -15.785  1.00  0.00           C  
ATOM   3748  O   VAL B 233      -4.994 -12.350 -16.729  1.00  0.00           O  
ATOM   3749  CB  VAL B 233      -5.390 -14.258 -14.364  1.00  0.00           C  
ATOM   3750  CG1 VAL B 233      -4.738 -13.316 -13.334  1.00  0.00           C  
ATOM   3751  CG2 VAL B 233      -6.099 -15.455 -13.690  1.00  0.00           C  
ATOM   3752  H   VAL B 233      -6.442 -14.708 -16.951  1.00  0.00           H  
ATOM   3753  HA  VAL B 233      -7.208 -13.172 -14.505  1.00  0.00           H  
ATOM   3754  HB  VAL B 233      -4.608 -14.601 -15.018  1.00  0.00           H  
ATOM   3755 1HG1 VAL B 233      -4.009 -13.851 -12.797  1.00  0.00           H  
ATOM   3756 2HG1 VAL B 233      -4.246 -12.482 -13.824  1.00  0.00           H  
ATOM   3757 3HG1 VAL B 233      -5.506 -12.937 -12.652  1.00  0.00           H  
ATOM   3758 1HG2 VAL B 233      -5.417 -16.034 -13.110  1.00  0.00           H  
ATOM   3759 2HG2 VAL B 233      -6.891 -15.082 -13.045  1.00  0.00           H  
ATOM   3760 3HG2 VAL B 233      -6.529 -16.100 -14.450  1.00  0.00           H  
ATOM   3761  N   THR B 234      -6.156 -11.123 -15.247  1.00  0.00           N  
ATOM   3762  CA  THR B 234      -5.590  -9.898 -15.764  1.00  0.00           C  
ATOM   3763  C   THR B 234      -5.015  -9.043 -14.653  1.00  0.00           C  
ATOM   3764  O   THR B 234      -5.478  -9.090 -13.509  1.00  0.00           O  
ATOM   3765  CB  THR B 234      -6.632  -9.092 -16.571  1.00  0.00           C  
ATOM   3766  OG1 THR B 234      -7.697  -8.655 -15.717  1.00  0.00           O  
ATOM   3767  CG2 THR B 234      -7.235  -9.989 -17.636  1.00  0.00           C  
ATOM   3768  H   THR B 234      -6.816 -11.132 -14.467  1.00  0.00           H  
ATOM   3769  HA  THR B 234      -4.777 -10.149 -16.437  1.00  0.00           H  
ATOM   3770  HB  THR B 234      -6.142  -8.231 -17.034  1.00  0.00           H  
ATOM   3771  HG1 THR B 234      -8.230  -8.007 -16.183  1.00  0.00           H  
ATOM   3772 1HG2 THR B 234      -7.965  -9.433 -18.219  1.00  0.00           H  
ATOM   3773 2HG2 THR B 234      -6.462 -10.364 -18.285  1.00  0.00           H  
ATOM   3774 3HG2 THR B 234      -7.726 -10.819 -17.159  1.00  0.00           H  
ATOM   3775  N   GLU B 235      -4.035  -8.216 -14.989  1.00  0.00           N  
ATOM   3776  CA  GLU B 235      -3.539  -7.264 -14.012  1.00  0.00           C  
ATOM   3777  C   GLU B 235      -4.007  -5.896 -14.461  1.00  0.00           C  
ATOM   3778  O   GLU B 235      -3.592  -5.399 -15.511  1.00  0.00           O  
ATOM   3779  CB  GLU B 235      -2.026  -7.308 -13.910  1.00  0.00           C  
ATOM   3780  CG  GLU B 235      -1.459  -6.409 -12.877  1.00  0.00           C  
ATOM   3781  CD  GLU B 235      -0.006  -6.427 -12.888  1.00  0.00           C  
ATOM   3782  OE1 GLU B 235       0.522  -7.178 -13.645  1.00  0.00           O  
ATOM   3783  OE2 GLU B 235       0.592  -5.698 -12.153  1.00  0.00           O  
ATOM   3784  H   GLU B 235      -3.678  -8.245 -15.947  1.00  0.00           H  
ATOM   3785  HA  GLU B 235      -3.982  -7.475 -13.039  1.00  0.00           H  
ATOM   3786 1HB  GLU B 235      -1.690  -8.326 -13.707  1.00  0.00           H  
ATOM   3787 2HB  GLU B 235      -1.608  -6.993 -14.849  1.00  0.00           H  
ATOM   3788 1HG  GLU B 235      -1.798  -5.421 -13.073  1.00  0.00           H  
ATOM   3789 2HG  GLU B 235      -1.822  -6.710 -11.893  1.00  0.00           H  
ATOM   3790  N   SER B 236      -4.846  -5.271 -13.641  1.00  0.00           N  
ATOM   3791  CA  SER B 236      -5.470  -3.984 -13.943  1.00  0.00           C  
ATOM   3792  C   SER B 236      -4.513  -2.802 -13.889  1.00  0.00           C  
ATOM   3793  O   SER B 236      -4.859  -1.698 -14.333  1.00  0.00           O  
ATOM   3794  CB  SER B 236      -6.619  -3.747 -12.986  1.00  0.00           C  
ATOM   3795  OG  SER B 236      -6.152  -3.605 -11.678  1.00  0.00           O  
ATOM   3796  H   SER B 236      -5.107  -5.739 -12.783  1.00  0.00           H  
ATOM   3797  HA  SER B 236      -5.862  -4.039 -14.959  1.00  0.00           H  
ATOM   3798 1HB  SER B 236      -7.162  -2.849 -13.282  1.00  0.00           H  
ATOM   3799 2HB  SER B 236      -7.311  -4.582 -13.039  1.00  0.00           H  
ATOM   3800  HG  SER B 236      -6.931  -3.443 -11.140  1.00  0.00           H  
ATOM   3801  N   VAL B 237      -3.308  -3.041 -13.370  1.00  0.00           N  
ATOM   3802  CA  VAL B 237      -2.298  -2.003 -13.275  1.00  0.00           C  
ATOM   3803  C   VAL B 237      -1.984  -1.500 -14.662  1.00  0.00           C  
ATOM   3804  O   VAL B 237      -2.077  -0.301 -14.915  1.00  0.00           O  
ATOM   3805  CB  VAL B 237      -0.992  -2.586 -12.706  1.00  0.00           C  
ATOM   3806  CG1 VAL B 237       0.132  -1.566 -12.758  1.00  0.00           C  
ATOM   3807  CG2 VAL B 237      -1.216  -3.056 -11.345  1.00  0.00           C  
ATOM   3808  H   VAL B 237      -3.109  -3.968 -13.022  1.00  0.00           H  
ATOM   3809  HA  VAL B 237      -2.667  -1.186 -12.660  1.00  0.00           H  
ATOM   3810  HB  VAL B 237      -0.682  -3.422 -13.322  1.00  0.00           H  
ATOM   3811 1HG1 VAL B 237       1.042  -2.018 -12.362  1.00  0.00           H  
ATOM   3812 2HG1 VAL B 237       0.323  -1.234 -13.774  1.00  0.00           H  
ATOM   3813 3HG1 VAL B 237      -0.147  -0.714 -12.156  1.00  0.00           H  
ATOM   3814 1HG2 VAL B 237      -0.291  -3.492 -10.986  1.00  0.00           H  
ATOM   3815 2HG2 VAL B 237      -1.491  -2.246 -10.751  1.00  0.00           H  
ATOM   3816 3HG2 VAL B 237      -1.997  -3.804 -11.314  1.00  0.00           H  
ATOM   3817  N   ASN B 238      -1.656  -2.419 -15.578  1.00  0.00           N  
ATOM   3818  CA  ASN B 238      -1.370  -2.023 -16.943  1.00  0.00           C  
ATOM   3819  C   ASN B 238      -2.395  -2.583 -17.936  1.00  0.00           C  
ATOM   3820  O   ASN B 238      -3.371  -1.922 -18.295  1.00  0.00           O  
ATOM   3821  CB  ASN B 238       0.023  -2.513 -17.329  1.00  0.00           C  
ATOM   3822  CG  ASN B 238       1.157  -1.798 -16.652  1.00  0.00           C  
ATOM   3823  OD1 ASN B 238       1.078  -0.615 -16.296  1.00  0.00           O  
ATOM   3824  ND2 ASN B 238       2.248  -2.520 -16.450  1.00  0.00           N  
ATOM   3825  H   ASN B 238      -1.616  -3.394 -15.314  1.00  0.00           H  
ATOM   3826  HA  ASN B 238      -1.397  -0.934 -17.014  1.00  0.00           H  
ATOM   3827 1HB  ASN B 238       0.110  -3.559 -17.072  1.00  0.00           H  
ATOM   3828 2HB  ASN B 238       0.151  -2.434 -18.412  1.00  0.00           H  
ATOM   3829 1HD2 ASN B 238       3.042  -2.108 -16.003  1.00  0.00           H  
ATOM   3830 2HD2 ASN B 238       2.296  -3.508 -16.742  1.00  0.00           H  
ATOM   3831  N   ASP B 239      -2.174  -3.834 -18.345  1.00  0.00           N  
ATOM   3832  CA  ASP B 239      -3.044  -4.562 -19.256  1.00  0.00           C  
ATOM   3833  C   ASP B 239      -2.645  -6.036 -19.339  1.00  0.00           C  
ATOM   3834  O   ASP B 239      -2.957  -6.710 -20.323  1.00  0.00           O  
ATOM   3835  CB  ASP B 239      -3.005  -3.916 -20.650  1.00  0.00           C  
ATOM   3836  CG  ASP B 239      -1.594  -3.911 -21.272  1.00  0.00           C  
ATOM   3837  OD1 ASP B 239      -0.685  -4.420 -20.644  1.00  0.00           O  
ATOM   3838  OD2 ASP B 239      -1.438  -3.392 -22.362  1.00  0.00           O  
ATOM   3839  H   ASP B 239      -1.354  -4.311 -18.014  1.00  0.00           H  
ATOM   3840  HA  ASP B 239      -4.062  -4.516 -18.866  1.00  0.00           H  
ATOM   3841 1HB  ASP B 239      -3.672  -4.463 -21.316  1.00  0.00           H  
ATOM   3842 2HB  ASP B 239      -3.373  -2.892 -20.600  1.00  0.00           H  
ATOM   3843  N   HIS B 240      -1.862  -6.513 -18.374  1.00  0.00           N  
ATOM   3844  CA  HIS B 240      -1.263  -7.827 -18.545  1.00  0.00           C  
ATOM   3845  C   HIS B 240      -2.338  -8.876 -18.541  1.00  0.00           C  
ATOM   3846  O   HIS B 240      -3.295  -8.769 -17.774  1.00  0.00           O  
ATOM   3847  CB  HIS B 240      -0.204  -8.090 -17.465  1.00  0.00           C  
ATOM   3848  CG  HIS B 240       0.955  -7.106 -17.518  1.00  0.00           C  
ATOM   3849  ND1 HIS B 240       1.845  -7.042 -18.577  1.00  0.00           N  
ATOM   3850  CD2 HIS B 240       1.341  -6.138 -16.641  1.00  0.00           C  
ATOM   3851  CE1 HIS B 240       2.724  -6.073 -18.352  1.00  0.00           C  
ATOM   3852  NE2 HIS B 240       2.438  -5.501 -17.185  1.00  0.00           N  
ATOM   3853  H   HIS B 240      -1.678  -5.963 -17.549  1.00  0.00           H  
ATOM   3854  HA  HIS B 240      -0.740  -7.878 -19.499  1.00  0.00           H  
ATOM   3855 1HB  HIS B 240      -0.643  -8.050 -16.491  1.00  0.00           H  
ATOM   3856 2HB  HIS B 240       0.202  -9.091 -17.595  1.00  0.00           H  
ATOM   3857  HD1 HIS B 240       1.840  -7.604 -19.406  1.00  0.00           H  
ATOM   3858  HD2 HIS B 240       0.948  -5.811 -15.680  1.00  0.00           H  
ATOM   3859  HE1 HIS B 240       3.508  -5.860 -19.078  1.00  0.00           H  
ATOM   3860  N   GLN B 241      -2.172  -9.916 -19.360  1.00  0.00           N  
ATOM   3861  CA  GLN B 241      -3.149 -10.999 -19.378  1.00  0.00           C  
ATOM   3862  C   GLN B 241      -2.495 -12.374 -19.417  1.00  0.00           C  
ATOM   3863  O   GLN B 241      -1.417 -12.543 -19.984  1.00  0.00           O  
ATOM   3864  CB  GLN B 241      -4.081 -10.911 -20.600  1.00  0.00           C  
ATOM   3865  CG  GLN B 241      -4.861  -9.611 -20.757  1.00  0.00           C  
ATOM   3866  CD  GLN B 241      -5.884  -9.707 -21.850  1.00  0.00           C  
ATOM   3867  OE1 GLN B 241      -6.471 -10.780 -22.045  1.00  0.00           O  
ATOM   3868  NE2 GLN B 241      -6.110  -8.616 -22.578  1.00  0.00           N  
ATOM   3869  H   GLN B 241      -1.374  -9.948 -19.979  1.00  0.00           H  
ATOM   3870  HA  GLN B 241      -3.748 -10.944 -18.473  1.00  0.00           H  
ATOM   3871 1HB  GLN B 241      -3.496 -11.054 -21.506  1.00  0.00           H  
ATOM   3872 2HB  GLN B 241      -4.804 -11.724 -20.550  1.00  0.00           H  
ATOM   3873 1HG  GLN B 241      -5.333  -9.323 -19.841  1.00  0.00           H  
ATOM   3874 2HG  GLN B 241      -4.156  -8.835 -21.051  1.00  0.00           H  
ATOM   3875 1HE2 GLN B 241      -6.782  -8.638 -23.319  1.00  0.00           H  
ATOM   3876 2HE2 GLN B 241      -5.608  -7.769 -22.390  1.00  0.00           H  
ATOM   3877  N   ASP B 242      -3.215 -13.355 -18.896  1.00  0.00           N  
ATOM   3878  CA  ASP B 242      -2.909 -14.781 -19.031  1.00  0.00           C  
ATOM   3879  C   ASP B 242      -4.213 -15.555 -18.914  1.00  0.00           C  
ATOM   3880  O   ASP B 242      -5.202 -15.060 -18.373  1.00  0.00           O  
ATOM   3881  CB  ASP B 242      -1.909 -15.290 -17.992  1.00  0.00           C  
ATOM   3882  CG  ASP B 242      -1.266 -16.722 -18.321  1.00  0.00           C  
ATOM   3883  OD1 ASP B 242      -1.554 -17.244 -19.386  1.00  0.00           O  
ATOM   3884  OD2 ASP B 242      -0.555 -17.295 -17.483  1.00  0.00           O  
ATOM   3885  H   ASP B 242      -4.038 -13.091 -18.354  1.00  0.00           H  
ATOM   3886  HA  ASP B 242      -2.492 -14.959 -20.022  1.00  0.00           H  
ATOM   3887 1HB  ASP B 242      -1.097 -14.573 -17.899  1.00  0.00           H  
ATOM   3888 2HB  ASP B 242      -2.417 -15.325 -17.077  1.00  0.00           H  
ATOM   3889  N   GLU B 243      -4.229 -16.749 -19.470  1.00  0.00           N  
ATOM   3890  CA  GLU B 243      -5.435 -17.566 -19.412  1.00  0.00           C  
ATOM   3891  C   GLU B 243      -5.135 -19.055 -19.531  1.00  0.00           C  
ATOM   3892  O   GLU B 243      -4.438 -19.477 -20.457  1.00  0.00           O  
ATOM   3893  CB  GLU B 243      -6.383 -17.125 -20.538  1.00  0.00           C  
ATOM   3894  CG  GLU B 243      -7.701 -17.826 -20.583  1.00  0.00           C  
ATOM   3895  CD  GLU B 243      -8.572 -17.371 -21.742  1.00  0.00           C  
ATOM   3896  OE1 GLU B 243      -8.975 -16.228 -21.782  1.00  0.00           O  
ATOM   3897  OE2 GLU B 243      -8.837 -18.187 -22.595  1.00  0.00           O  
ATOM   3898  H   GLU B 243      -3.352 -17.102 -19.862  1.00  0.00           H  
ATOM   3899  HA  GLU B 243      -5.918 -17.399 -18.451  1.00  0.00           H  
ATOM   3900 1HB  GLU B 243      -6.591 -16.059 -20.436  1.00  0.00           H  
ATOM   3901 2HB  GLU B 243      -5.895 -17.269 -21.500  1.00  0.00           H  
ATOM   3902 1HG  GLU B 243      -7.525 -18.898 -20.671  1.00  0.00           H  
ATOM   3903 2HG  GLU B 243      -8.220 -17.649 -19.644  1.00  0.00           H  
ATOM   3904  N   LYS B 244      -5.695 -19.844 -18.616  1.00  0.00           N  
ATOM   3905  CA  LYS B 244      -5.521 -21.300 -18.641  1.00  0.00           C  
ATOM   3906  C   LYS B 244      -6.853 -22.006 -18.464  1.00  0.00           C  
ATOM   3907  O   LYS B 244      -7.782 -21.461 -17.862  1.00  0.00           O  
ATOM   3908  CB  LYS B 244      -4.529 -21.776 -17.587  1.00  0.00           C  
ATOM   3909  CG  LYS B 244      -3.145 -21.207 -17.729  1.00  0.00           C  
ATOM   3910  CD  LYS B 244      -2.381 -21.763 -18.918  1.00  0.00           C  
ATOM   3911  CE  LYS B 244      -1.033 -21.037 -19.061  1.00  0.00           C  
ATOM   3912  NZ  LYS B 244      -0.056 -21.403 -17.989  1.00  0.00           N  
ATOM   3913  H   LYS B 244      -6.267 -19.405 -17.889  1.00  0.00           H  
ATOM   3914  HA  LYS B 244      -5.133 -21.584 -19.619  1.00  0.00           H  
ATOM   3915 1HB  LYS B 244      -4.885 -21.483 -16.631  1.00  0.00           H  
ATOM   3916 2HB  LYS B 244      -4.463 -22.864 -17.598  1.00  0.00           H  
ATOM   3917 1HG  LYS B 244      -3.184 -20.128 -17.817  1.00  0.00           H  
ATOM   3918 2HG  LYS B 244      -2.598 -21.457 -16.845  1.00  0.00           H  
ATOM   3919 1HD  LYS B 244      -2.205 -22.828 -18.779  1.00  0.00           H  
ATOM   3920 2HD  LYS B 244      -2.957 -21.619 -19.829  1.00  0.00           H  
ATOM   3921 1HE  LYS B 244      -0.600 -21.266 -20.031  1.00  0.00           H  
ATOM   3922 2HE  LYS B 244      -1.219 -19.965 -19.003  1.00  0.00           H  
ATOM   3923 1HZ  LYS B 244       0.793 -20.876 -18.128  1.00  0.00           H  
ATOM   3924 2HZ  LYS B 244      -0.436 -21.182 -17.043  1.00  0.00           H  
ATOM   3925 3HZ  LYS B 244       0.140 -22.382 -18.035  1.00  0.00           H  
ATOM   3926  N   ALA B 245      -6.945 -23.227 -18.966  1.00  0.00           N  
ATOM   3927  CA  ALA B 245      -8.196 -23.960 -18.854  1.00  0.00           C  
ATOM   3928  C   ALA B 245      -7.984 -25.448 -18.769  1.00  0.00           C  
ATOM   3929  O   ALA B 245      -6.950 -25.973 -19.186  1.00  0.00           O  
ATOM   3930  CB  ALA B 245      -9.079 -23.659 -20.057  1.00  0.00           C  
ATOM   3931  H   ALA B 245      -6.159 -23.644 -19.445  1.00  0.00           H  
ATOM   3932  HA  ALA B 245      -8.696 -23.640 -17.939  1.00  0.00           H  
ATOM   3933 1HB  ALA B 245     -10.027 -24.185 -19.956  1.00  0.00           H  
ATOM   3934 2HB  ALA B 245      -9.260 -22.600 -20.115  1.00  0.00           H  
ATOM   3935 3HB  ALA B 245      -8.582 -23.989 -20.964  1.00  0.00           H  
ATOM   3936  N   ILE B 246      -8.975 -26.115 -18.207  1.00  0.00           N  
ATOM   3937  CA  ILE B 246      -8.998 -27.562 -18.159  1.00  0.00           C  
ATOM   3938  C   ILE B 246     -10.364 -28.092 -18.566  1.00  0.00           C  
ATOM   3939  O   ILE B 246     -11.385 -27.407 -18.434  1.00  0.00           O  
ATOM   3940  CB  ILE B 246      -8.550 -28.099 -16.782  1.00  0.00           C  
ATOM   3941  CG1 ILE B 246      -9.441 -27.573 -15.701  1.00  0.00           C  
ATOM   3942  CG2 ILE B 246      -7.077 -27.771 -16.488  1.00  0.00           C  
ATOM   3943  CD1 ILE B 246      -9.182 -28.236 -14.397  1.00  0.00           C  
ATOM   3944  H   ILE B 246      -9.773 -25.575 -17.866  1.00  0.00           H  
ATOM   3945  HA  ILE B 246      -8.277 -27.937 -18.886  1.00  0.00           H  
ATOM   3946  HB  ILE B 246      -8.667 -29.185 -16.784  1.00  0.00           H  
ATOM   3947 1HG1 ILE B 246      -9.270 -26.504 -15.590  1.00  0.00           H  
ATOM   3948 2HG1 ILE B 246     -10.483 -27.731 -15.977  1.00  0.00           H  
ATOM   3949 1HG2 ILE B 246      -6.792 -28.191 -15.524  1.00  0.00           H  
ATOM   3950 2HG2 ILE B 246      -6.447 -28.198 -17.268  1.00  0.00           H  
ATOM   3951 3HG2 ILE B 246      -6.928 -26.697 -16.460  1.00  0.00           H  
ATOM   3952 1HD1 ILE B 246      -9.827 -27.813 -13.652  1.00  0.00           H  
ATOM   3953 2HD1 ILE B 246      -9.364 -29.305 -14.481  1.00  0.00           H  
ATOM   3954 3HD1 ILE B 246      -8.156 -28.067 -14.117  1.00  0.00           H  
ATOM   3955  N   ASN B 247     -10.366 -29.314 -19.080  1.00  0.00           N  
ATOM   3956  CA  ASN B 247     -11.590 -30.012 -19.452  1.00  0.00           C  
ATOM   3957  C   ASN B 247     -11.998 -30.984 -18.358  1.00  0.00           C  
ATOM   3958  O   ASN B 247     -11.187 -31.788 -17.883  1.00  0.00           O  
ATOM   3959  CB  ASN B 247     -11.428 -30.685 -20.798  1.00  0.00           C  
ATOM   3960  CG  ASN B 247     -11.301 -29.670 -21.926  1.00  0.00           C  
ATOM   3961  OD1 ASN B 247     -12.029 -28.669 -21.952  1.00  0.00           O  
ATOM   3962  ND2 ASN B 247     -10.389 -29.898 -22.826  1.00  0.00           N  
ATOM   3963  H   ASN B 247      -9.486 -29.795 -19.190  1.00  0.00           H  
ATOM   3964  HA  ASN B 247     -12.396 -29.284 -19.539  1.00  0.00           H  
ATOM   3965 1HB  ASN B 247     -10.542 -31.328 -20.794  1.00  0.00           H  
ATOM   3966 2HB  ASN B 247     -12.293 -31.321 -20.992  1.00  0.00           H  
ATOM   3967 1HD2 ASN B 247     -10.259 -29.265 -23.590  1.00  0.00           H  
ATOM   3968 2HD2 ASN B 247      -9.812 -30.736 -22.763  1.00  0.00           H  
ATOM   3969  N   ILE B 248     -13.244 -30.853 -17.933  1.00  0.00           N  
ATOM   3970  CA  ILE B 248     -13.802 -31.656 -16.858  1.00  0.00           C  
ATOM   3971  C   ILE B 248     -15.048 -32.388 -17.272  1.00  0.00           C  
ATOM   3972  O   ILE B 248     -15.906 -31.838 -17.964  1.00  0.00           O  
ATOM   3973  CB  ILE B 248     -14.070 -30.792 -15.624  1.00  0.00           C  
ATOM   3974  CG1 ILE B 248     -12.747 -30.254 -15.177  1.00  0.00           C  
ATOM   3975  CG2 ILE B 248     -14.815 -31.557 -14.485  1.00  0.00           C  
ATOM   3976  CD1 ILE B 248     -12.851 -29.288 -14.202  1.00  0.00           C  
ATOM   3977  H   ILE B 248     -13.838 -30.155 -18.384  1.00  0.00           H  
ATOM   3978  HA  ILE B 248     -13.059 -32.394 -16.581  1.00  0.00           H  
ATOM   3979  HB  ILE B 248     -14.668 -29.951 -15.922  1.00  0.00           H  
ATOM   3980 1HG1 ILE B 248     -12.138 -31.068 -14.813  1.00  0.00           H  
ATOM   3981 2HG1 ILE B 248     -12.242 -29.788 -16.011  1.00  0.00           H  
ATOM   3982 1HG2 ILE B 248     -14.973 -30.887 -13.647  1.00  0.00           H  
ATOM   3983 2HG2 ILE B 248     -15.779 -31.912 -14.845  1.00  0.00           H  
ATOM   3984 3HG2 ILE B 248     -14.219 -32.409 -14.160  1.00  0.00           H  
ATOM   3985 1HD1 ILE B 248     -11.856 -28.961 -13.947  1.00  0.00           H  
ATOM   3986 2HD1 ILE B 248     -13.435 -28.448 -14.565  1.00  0.00           H  
ATOM   3987 3HD1 ILE B 248     -13.331 -29.726 -13.334  1.00  0.00           H  
ATOM   3988  N   THR B 249     -15.140 -33.649 -16.899  1.00  0.00           N  
ATOM   3989  CA  THR B 249     -16.339 -34.379 -17.244  1.00  0.00           C  
ATOM   3990  C   THR B 249     -17.036 -34.896 -16.010  1.00  0.00           C  
ATOM   3991  O   THR B 249     -16.394 -35.183 -14.995  1.00  0.00           O  
ATOM   3992  CB  THR B 249     -16.021 -35.563 -18.177  1.00  0.00           C  
ATOM   3993  OG1 THR B 249     -15.167 -36.479 -17.501  1.00  0.00           O  
ATOM   3994  CG2 THR B 249     -15.325 -35.077 -19.441  1.00  0.00           C  
ATOM   3995  H   THR B 249     -14.385 -34.070 -16.355  1.00  0.00           H  
ATOM   3996  HA  THR B 249     -17.027 -33.717 -17.756  1.00  0.00           H  
ATOM   3997  HB  THR B 249     -16.950 -36.069 -18.441  1.00  0.00           H  
ATOM   3998  HG1 THR B 249     -14.334 -36.038 -17.297  1.00  0.00           H  
ATOM   3999 1HG2 THR B 249     -15.110 -35.928 -20.086  1.00  0.00           H  
ATOM   4000 2HG2 THR B 249     -15.976 -34.375 -19.963  1.00  0.00           H  
ATOM   4001 3HG2 THR B 249     -14.392 -34.580 -19.180  1.00  0.00           H  
ATOM   4002  N   VAL B 250     -18.345 -35.049 -16.135  1.00  0.00           N  
ATOM   4003  CA  VAL B 250     -19.164 -35.636 -15.099  1.00  0.00           C  
ATOM   4004  C   VAL B 250     -19.803 -36.882 -15.699  1.00  0.00           C  
ATOM   4005  O   VAL B 250     -20.370 -36.813 -16.797  1.00  0.00           O  
ATOM   4006  CB  VAL B 250     -20.252 -34.664 -14.610  1.00  0.00           C  
ATOM   4007  CG1 VAL B 250     -21.079 -35.327 -13.502  1.00  0.00           C  
ATOM   4008  CG2 VAL B 250     -19.626 -33.394 -14.132  1.00  0.00           C  
ATOM   4009  H   VAL B 250     -18.780 -34.726 -16.986  1.00  0.00           H  
ATOM   4010  HA  VAL B 250     -18.539 -35.902 -14.262  1.00  0.00           H  
ATOM   4011  HB  VAL B 250     -20.933 -34.438 -15.431  1.00  0.00           H  
ATOM   4012 1HG1 VAL B 250     -21.849 -34.651 -13.161  1.00  0.00           H  
ATOM   4013 2HG1 VAL B 250     -21.538 -36.238 -13.868  1.00  0.00           H  
ATOM   4014 3HG1 VAL B 250     -20.422 -35.567 -12.667  1.00  0.00           H  
ATOM   4015 1HG2 VAL B 250     -20.408 -32.727 -13.798  1.00  0.00           H  
ATOM   4016 2HG2 VAL B 250     -18.955 -33.608 -13.314  1.00  0.00           H  
ATOM   4017 3HG2 VAL B 250     -19.072 -32.929 -14.946  1.00  0.00           H  
ATOM   4018  N   VAL B 251     -19.722 -38.008 -14.991  1.00  0.00           N  
ATOM   4019  CA  VAL B 251     -20.259 -39.265 -15.524  1.00  0.00           C  
ATOM   4020  C   VAL B 251     -21.436 -39.772 -14.701  1.00  0.00           C  
ATOM   4021  O   VAL B 251     -21.611 -39.392 -13.546  1.00  0.00           O  
ATOM   4022  CB  VAL B 251     -19.164 -40.356 -15.537  1.00  0.00           C  
ATOM   4023  CG1 VAL B 251     -18.013 -39.914 -16.402  1.00  0.00           C  
ATOM   4024  CG2 VAL B 251     -18.694 -40.657 -14.152  1.00  0.00           C  
ATOM   4025  H   VAL B 251     -19.228 -37.978 -14.099  1.00  0.00           H  
ATOM   4026  HA  VAL B 251     -20.600 -39.095 -16.545  1.00  0.00           H  
ATOM   4027  HB  VAL B 251     -19.581 -41.262 -15.970  1.00  0.00           H  
ATOM   4028 1HG1 VAL B 251     -17.272 -40.695 -16.404  1.00  0.00           H  
ATOM   4029 2HG1 VAL B 251     -18.361 -39.723 -17.417  1.00  0.00           H  
ATOM   4030 3HG1 VAL B 251     -17.573 -39.002 -15.991  1.00  0.00           H  
ATOM   4031 1HG2 VAL B 251     -17.939 -41.440 -14.186  1.00  0.00           H  
ATOM   4032 2HG2 VAL B 251     -18.264 -39.769 -13.725  1.00  0.00           H  
ATOM   4033 3HG2 VAL B 251     -19.545 -40.992 -13.557  1.00  0.00           H  
ATOM   4034  N   GLU B 252     -22.250 -40.637 -15.298  1.00  0.00           N  
ATOM   4035  CA  GLU B 252     -23.421 -41.159 -14.605  1.00  0.00           C  
ATOM   4036  C   GLU B 252     -23.104 -42.432 -13.824  1.00  0.00           C  
ATOM   4037  O   GLU B 252     -21.977 -42.621 -13.359  1.00  0.00           O  
ATOM   4038  OXT GLU B 252     -23.955 -43.261 -13.658  1.00  0.00           O  
ATOM   4039  CB  GLU B 252     -24.548 -41.401 -15.604  1.00  0.00           C  
ATOM   4040  CG  GLU B 252     -25.900 -41.637 -14.965  1.00  0.00           C  
ATOM   4041  CD  GLU B 252     -27.018 -41.707 -15.961  1.00  0.00           C  
ATOM   4042  OE1 GLU B 252     -26.758 -41.539 -17.129  1.00  0.00           O  
ATOM   4043  OE2 GLU B 252     -28.134 -41.946 -15.559  1.00  0.00           O  
ATOM   4044  H   GLU B 252     -22.069 -40.922 -16.251  1.00  0.00           H  
ATOM   4045  HA  GLU B 252     -23.763 -40.406 -13.891  1.00  0.00           H  
ATOM   4046 1HB  GLU B 252     -24.632 -40.551 -16.281  1.00  0.00           H  
ATOM   4047 2HB  GLU B 252     -24.314 -42.274 -16.208  1.00  0.00           H  
ATOM   4048 1HG  GLU B 252     -25.867 -42.570 -14.406  1.00  0.00           H  
ATOM   4049 2HG  GLU B 252     -26.099 -40.827 -14.256  1.00  0.00           H  
TER                                                                             
REMARK PDBinfo-LABEL:    1 BOINC mot_3d846c9d85e6025fdd308e635d10a743_0001_000000009_0001_38_47_H_._bcov_4helix_12293_0001_0001__native

score -707.315
silent_score -707.315
time -1414.47
                             
