# Supplementary material for: Design of protein-binding proteins from the target structure alone
Source: Nature. 2022 Mar 24;605(7910):551–60. doi: 10.1038/s41586-022-04654-9 (PMC9117152; doi:10.1038/s41586-022-04654-9)
Supplement: Supplementary file 3 — Supplementary Code Design scripts and main pdb files. This compressed file is the main supplement and contains the following files: => cao_2021_protocol/ => design_models_final_combo_optimized/ => design_models_sequence/ => design_models_ssm_natives/ => ngs_analysis_scripts/ [file 41586_2022_4654_MOESM3_ESM.gz › supplemental_files/design_models_ssm_natives/PDGFR_ssm/mot_bf3638518266f21cb84f5b4df2ecfe2d_0001_000000006_0001_43_47_H_._bcov_4helix_08698_0001_0001.pdb]

SSBOND     CYS B   89    CYS B  130                                       2.07  
SSBOND     CYS B  175    CYS B  231                                       2.06  
ATOM      1  N   ASP A   1      -9.556  -4.114  15.111  1.00  0.00           N  
ATOM      2  CA  ASP A   1      -9.296  -4.370  13.696  1.00  0.00           C  
ATOM      3  C   ASP A   1     -10.590  -4.698  12.950  1.00  0.00           C  
ATOM      4  O   ASP A   1     -10.943  -4.049  11.959  1.00  0.00           O  
ATOM      5  CB  ASP A   1      -8.256  -5.485  13.529  1.00  0.00           C  
ATOM      6  CG  ASP A   1      -8.666  -6.725  14.261  1.00  0.00           C  
ATOM      7  OD1 ASP A   1      -9.502  -6.564  15.143  1.00  0.00           O  
ATOM      8  OD2 ASP A   1      -8.192  -7.783  13.981  1.00  0.00           O  
ATOM      9 1H   ASP A   1      -8.757  -3.679  15.544  1.00  0.00           H  
ATOM     10 2H   ASP A   1     -10.348  -3.496  15.203  1.00  0.00           H  
ATOM     11 3H   ASP A   1      -9.748  -4.991  15.582  1.00  0.00           H  
ATOM     12  HA  ASP A   1      -8.880  -3.460  13.262  1.00  0.00           H  
ATOM     13 1HB  ASP A   1      -8.135  -5.716  12.471  1.00  0.00           H  
ATOM     14 2HB  ASP A   1      -7.292  -5.142  13.911  1.00  0.00           H  
ATOM     15  N   LYS A   2     -11.325  -5.685  13.449  1.00  0.00           N  
ATOM     16  CA  LYS A   2     -12.552  -6.145  12.803  1.00  0.00           C  
ATOM     17  C   LYS A   2     -13.607  -5.059  12.604  1.00  0.00           C  
ATOM     18  O   LYS A   2     -14.312  -5.086  11.599  1.00  0.00           O  
ATOM     19  CB  LYS A   2     -13.189  -7.284  13.597  1.00  0.00           C  
ATOM     20  CG  LYS A   2     -12.441  -8.612  13.536  1.00  0.00           C  
ATOM     21  CD  LYS A   2     -13.176  -9.693  14.350  1.00  0.00           C  
ATOM     22  CE  LYS A   2     -12.424 -11.048  14.384  1.00  0.00           C  
ATOM     23  NZ  LYS A   2     -12.452 -11.782  13.069  1.00  0.00           N  
ATOM     24  H   LYS A   2     -10.975  -6.162  14.283  1.00  0.00           H  
ATOM     25  HA  LYS A   2     -12.289  -6.533  11.820  1.00  0.00           H  
ATOM     26 1HB  LYS A   2     -13.260  -6.986  14.646  1.00  0.00           H  
ATOM     27 2HB  LYS A   2     -14.203  -7.451  13.236  1.00  0.00           H  
ATOM     28 1HG  LYS A   2     -12.361  -8.921  12.495  1.00  0.00           H  
ATOM     29 2HG  LYS A   2     -11.431  -8.480  13.935  1.00  0.00           H  
ATOM     30 1HD  LYS A   2     -13.308  -9.341  15.374  1.00  0.00           H  
ATOM     31 2HD  LYS A   2     -14.162  -9.857  13.913  1.00  0.00           H  
ATOM     32 1HE  LYS A   2     -11.387 -10.866  14.661  1.00  0.00           H  
ATOM     33 2HE  LYS A   2     -12.887 -11.678  15.143  1.00  0.00           H  
ATOM     34 1HZ  LYS A   2     -11.956 -12.650  13.155  1.00  0.00           H  
ATOM     35 2HZ  LYS A   2     -13.403 -11.971  12.795  1.00  0.00           H  
ATOM     36 3HZ  LYS A   2     -12.012 -11.239  12.320  1.00  0.00           H  
ATOM     37  N   GLU A   3     -13.742  -4.105  13.530  1.00  0.00           N  
ATOM     38  CA  GLU A   3     -14.792  -3.100  13.371  1.00  0.00           C  
ATOM     39  C   GLU A   3     -14.559  -2.186  12.168  1.00  0.00           C  
ATOM     40  O   GLU A   3     -15.507  -1.862  11.450  1.00  0.00           O  
ATOM     41  CB  GLU A   3     -14.892  -2.249  14.639  1.00  0.00           C  
ATOM     42  CG  GLU A   3     -15.378  -3.018  15.868  1.00  0.00           C  
ATOM     43  CD  GLU A   3     -14.286  -3.834  16.504  1.00  0.00           C  
ATOM     44  OE1 GLU A   3     -13.151  -3.696  16.079  1.00  0.00           O  
ATOM     45  OE2 GLU A   3     -14.568  -4.598  17.390  1.00  0.00           O  
ATOM     46  H   GLU A   3     -13.158  -4.102  14.367  1.00  0.00           H  
ATOM     47  HA  GLU A   3     -15.737  -3.616  13.224  1.00  0.00           H  
ATOM     48 1HB  GLU A   3     -13.920  -1.812  14.866  1.00  0.00           H  
ATOM     49 2HB  GLU A   3     -15.586  -1.425  14.464  1.00  0.00           H  
ATOM     50 1HG  GLU A   3     -15.762  -2.309  16.602  1.00  0.00           H  
ATOM     51 2HG  GLU A   3     -16.193  -3.676  15.574  1.00  0.00           H  
ATOM     52  N   LEU A   4     -13.317  -1.781  11.921  1.00  0.00           N  
ATOM     53  CA  LEU A   4     -13.064  -0.902  10.793  1.00  0.00           C  
ATOM     54  C   LEU A   4     -12.941  -1.741   9.519  1.00  0.00           C  
ATOM     55  O   LEU A   4     -13.242  -1.263   8.424  1.00  0.00           O  
ATOM     56  CB  LEU A   4     -11.810  -0.067  11.029  1.00  0.00           C  
ATOM     57  CG  LEU A   4     -11.803   0.944  12.212  1.00  0.00           C  
ATOM     58  CD1 LEU A   4     -10.396   1.524  12.321  1.00  0.00           C  
ATOM     59  CD2 LEU A   4     -12.808   2.080  11.995  1.00  0.00           C  
ATOM     60  H   LEU A   4     -12.564  -2.077  12.528  1.00  0.00           H  
ATOM     61  HA  LEU A   4     -13.913  -0.235  10.673  1.00  0.00           H  
ATOM     62 1HB  LEU A   4     -11.044  -0.737  11.221  1.00  0.00           H  
ATOM     63 2HB  LEU A   4     -11.573   0.473  10.128  1.00  0.00           H  
ATOM     64  HG  LEU A   4     -12.045   0.418  13.134  1.00  0.00           H  
ATOM     65 1HD1 LEU A   4     -10.348   2.224  13.152  1.00  0.00           H  
ATOM     66 2HD1 LEU A   4      -9.681   0.716  12.492  1.00  0.00           H  
ATOM     67 3HD1 LEU A   4     -10.150   2.045  11.397  1.00  0.00           H  
ATOM     68 1HD2 LEU A   4     -12.763   2.763  12.842  1.00  0.00           H  
ATOM     69 2HD2 LEU A   4     -12.554   2.626  11.099  1.00  0.00           H  
ATOM     70 3HD2 LEU A   4     -13.825   1.689  11.909  1.00  0.00           H  
ATOM     71  N   LEU A   5     -12.504  -3.007   9.628  1.00  0.00           N  
ATOM     72  CA  LEU A   5     -12.442  -3.822   8.419  1.00  0.00           C  
ATOM     73  C   LEU A   5     -13.882  -3.998   7.926  1.00  0.00           C  
ATOM     74  O   LEU A   5     -14.170  -3.772   6.747  1.00  0.00           O  
ATOM     75  CB  LEU A   5     -11.774  -5.189   8.731  1.00  0.00           C  
ATOM     76  CG  LEU A   5     -10.220  -5.195   9.008  1.00  0.00           C  
ATOM     77  CD1 LEU A   5      -9.781  -6.455   9.681  1.00  0.00           C  
ATOM     78  CD2 LEU A   5      -9.466  -5.178   7.662  1.00  0.00           C  
ATOM     79  H   LEU A   5     -12.201  -3.389  10.528  1.00  0.00           H  
ATOM     80  HA  LEU A   5     -11.872  -3.295   7.658  1.00  0.00           H  
ATOM     81 1HB  LEU A   5     -12.271  -5.625   9.589  1.00  0.00           H  
ATOM     82 2HB  LEU A   5     -11.940  -5.831   7.881  1.00  0.00           H  
ATOM     83  HG  LEU A   5      -9.974  -4.356   9.628  1.00  0.00           H  
ATOM     84 1HD1 LEU A   5      -8.714  -6.422   9.846  1.00  0.00           H  
ATOM     85 2HD1 LEU A   5     -10.277  -6.568  10.635  1.00  0.00           H  
ATOM     86 3HD1 LEU A   5     -10.004  -7.282   9.056  1.00  0.00           H  
ATOM     87 1HD2 LEU A   5      -8.392  -5.189   7.846  1.00  0.00           H  
ATOM     88 2HD2 LEU A   5      -9.747  -6.055   7.097  1.00  0.00           H  
ATOM     89 3HD2 LEU A   5      -9.717  -4.319   7.087  1.00  0.00           H  
ATOM     90  N   GLU A   6     -14.807  -4.266   8.868  1.00  0.00           N  
ATOM     91  CA  GLU A   6     -16.220  -4.435   8.569  1.00  0.00           C  
ATOM     92  C   GLU A   6     -16.872  -3.164   8.039  1.00  0.00           C  
ATOM     93  O   GLU A   6     -17.657  -3.236   7.084  1.00  0.00           O  
ATOM     94  CB  GLU A   6     -16.972  -4.930   9.799  1.00  0.00           C  
ATOM     95  CG  GLU A   6     -18.456  -5.171   9.568  1.00  0.00           C  
ATOM     96  CD  GLU A   6     -19.159  -5.747  10.763  1.00  0.00           C  
ATOM     97  OE1 GLU A   6     -18.507  -6.108  11.707  1.00  0.00           O  
ATOM     98  OE2 GLU A   6     -20.372  -5.803  10.733  1.00  0.00           O  
ATOM     99  H   GLU A   6     -14.509  -4.431   9.831  1.00  0.00           H  
ATOM    100  HA  GLU A   6     -16.309  -5.197   7.801  1.00  0.00           H  
ATOM    101 1HB  GLU A   6     -16.522  -5.860  10.146  1.00  0.00           H  
ATOM    102 2HB  GLU A   6     -16.865  -4.198  10.604  1.00  0.00           H  
ATOM    103 1HG  GLU A   6     -18.929  -4.221   9.319  1.00  0.00           H  
ATOM    104 2HG  GLU A   6     -18.576  -5.839   8.717  1.00  0.00           H  
ATOM    105  N   GLU A   7     -16.578  -1.994   8.638  1.00  0.00           N  
ATOM    106  CA  GLU A   7     -17.179  -0.782   8.107  1.00  0.00           C  
ATOM    107  C   GLU A   7     -16.686  -0.518   6.699  1.00  0.00           C  
ATOM    108  O   GLU A   7     -17.484  -0.137   5.843  1.00  0.00           O  
ATOM    109  CB  GLU A   7     -16.896   0.447   8.981  1.00  0.00           C  
ATOM    110  CG  GLU A   7     -17.641   0.489  10.308  1.00  0.00           C  
ATOM    111  CD  GLU A   7     -17.281   1.697  11.152  1.00  0.00           C  
ATOM    112  OE1 GLU A   7     -16.388   2.417  10.775  1.00  0.00           O  
ATOM    113  OE2 GLU A   7     -17.904   1.895  12.168  1.00  0.00           O  
ATOM    114  H   GLU A   7     -15.987  -1.956   9.473  1.00  0.00           H  
ATOM    115  HA  GLU A   7     -18.258  -0.923   8.068  1.00  0.00           H  
ATOM    116 1HB  GLU A   7     -15.836   0.477   9.213  1.00  0.00           H  
ATOM    117 2HB  GLU A   7     -17.136   1.353   8.426  1.00  0.00           H  
ATOM    118 1HG  GLU A   7     -18.709   0.516  10.100  1.00  0.00           H  
ATOM    119 2HG  GLU A   7     -17.438  -0.418  10.864  1.00  0.00           H  
ATOM    120  N   ALA A   8     -15.395  -0.751   6.427  1.00  0.00           N  
ATOM    121  CA  ALA A   8     -14.882  -0.512   5.089  1.00  0.00           C  
ATOM    122  C   ALA A   8     -15.583  -1.422   4.079  1.00  0.00           C  
ATOM    123  O   ALA A   8     -15.900  -0.973   2.975  1.00  0.00           O  
ATOM    124  CB  ALA A   8     -13.385  -0.702   5.051  1.00  0.00           C  
ATOM    125  H   ALA A   8     -14.754  -1.053   7.171  1.00  0.00           H  
ATOM    126  HA  ALA A   8     -15.106   0.518   4.820  1.00  0.00           H  
ATOM    127 1HB  ALA A   8     -13.028  -0.495   4.049  1.00  0.00           H  
ATOM    128 2HB  ALA A   8     -12.915  -0.025   5.754  1.00  0.00           H  
ATOM    129 3HB  ALA A   8     -13.141  -1.721   5.329  1.00  0.00           H  
ATOM    130  N   ILE A   9     -15.889  -2.674   4.472  1.00  0.00           N  
ATOM    131  CA  ILE A   9     -16.581  -3.586   3.565  1.00  0.00           C  
ATOM    132  C   ILE A   9     -17.963  -3.085   3.253  1.00  0.00           C  
ATOM    133  O   ILE A   9     -18.368  -3.049   2.087  1.00  0.00           O  
ATOM    134  CB  ILE A   9     -16.787  -5.002   4.173  1.00  0.00           C  
ATOM    135  CG1 ILE A   9     -15.485  -5.698   4.325  1.00  0.00           C  
ATOM    136  CG2 ILE A   9     -17.723  -5.810   3.284  1.00  0.00           C  
ATOM    137  CD1 ILE A   9     -15.493  -6.969   5.176  1.00  0.00           C  
ATOM    138  H   ILE A   9     -15.545  -3.002   5.381  1.00  0.00           H  
ATOM    139  HA  ILE A   9     -16.015  -3.660   2.639  1.00  0.00           H  
ATOM    140  HB  ILE A   9     -17.220  -4.910   5.168  1.00  0.00           H  
ATOM    141 1HG1 ILE A   9     -15.132  -5.955   3.337  1.00  0.00           H  
ATOM    142 2HG1 ILE A   9     -14.804  -5.016   4.776  1.00  0.00           H  
ATOM    143 1HG2 ILE A   9     -17.877  -6.795   3.697  1.00  0.00           H  
ATOM    144 2HG2 ILE A   9     -18.695  -5.338   3.189  1.00  0.00           H  
ATOM    145 3HG2 ILE A   9     -17.276  -5.888   2.320  1.00  0.00           H  
ATOM    146 1HD1 ILE A   9     -14.501  -7.366   5.218  1.00  0.00           H  
ATOM    147 2HD1 ILE A   9     -15.819  -6.738   6.182  1.00  0.00           H  
ATOM    148 3HD1 ILE A   9     -16.145  -7.715   4.754  1.00  0.00           H  
ATOM    149  N   LYS A  10     -18.700  -2.703   4.290  1.00  0.00           N  
ATOM    150  CA  LYS A  10     -20.057  -2.260   4.073  1.00  0.00           C  
ATOM    151  C   LYS A  10     -20.108  -1.005   3.231  1.00  0.00           C  
ATOM    152  O   LYS A  10     -20.952  -0.902   2.344  1.00  0.00           O  
ATOM    153  CB  LYS A  10     -20.752  -2.046   5.412  1.00  0.00           C  
ATOM    154  CG  LYS A  10     -21.052  -3.350   6.140  1.00  0.00           C  
ATOM    155  CD  LYS A  10     -21.698  -3.121   7.496  1.00  0.00           C  
ATOM    156  CE  LYS A  10     -22.009  -4.455   8.180  1.00  0.00           C  
ATOM    157  NZ  LYS A  10     -22.568  -4.275   9.554  1.00  0.00           N  
ATOM    158  H   LYS A  10     -18.309  -2.757   5.238  1.00  0.00           H  
ATOM    159  HA  LYS A  10     -20.588  -3.042   3.534  1.00  0.00           H  
ATOM    160 1HB  LYS A  10     -20.110  -1.436   6.055  1.00  0.00           H  
ATOM    161 2HB  LYS A  10     -21.685  -1.501   5.260  1.00  0.00           H  
ATOM    162 1HG  LYS A  10     -21.710  -3.963   5.526  1.00  0.00           H  
ATOM    163 2HG  LYS A  10     -20.115  -3.893   6.286  1.00  0.00           H  
ATOM    164 1HD  LYS A  10     -21.010  -2.553   8.129  1.00  0.00           H  
ATOM    165 2HD  LYS A  10     -22.618  -2.551   7.378  1.00  0.00           H  
ATOM    166 1HE  LYS A  10     -22.730  -5.003   7.577  1.00  0.00           H  
ATOM    167 2HE  LYS A  10     -21.095  -5.037   8.246  1.00  0.00           H  
ATOM    168 1HZ  LYS A  10     -22.750  -5.189   9.964  1.00  0.00           H  
ATOM    169 2HZ  LYS A  10     -21.898  -3.777  10.134  1.00  0.00           H  
ATOM    170 3HZ  LYS A  10     -23.426  -3.751   9.509  1.00  0.00           H  
ATOM    171  N   LEU A  11     -19.186  -0.082   3.462  1.00  0.00           N  
ATOM    172  CA  LEU A  11     -19.168   1.163   2.728  1.00  0.00           C  
ATOM    173  C   LEU A  11     -18.833   0.934   1.252  1.00  0.00           C  
ATOM    174  O   LEU A  11     -19.480   1.531   0.375  1.00  0.00           O  
ATOM    175  CB  LEU A  11     -18.172   2.069   3.435  1.00  0.00           C  
ATOM    176  CG  LEU A  11     -18.605   2.550   4.850  1.00  0.00           C  
ATOM    177  CD1 LEU A  11     -17.399   3.124   5.552  1.00  0.00           C  
ATOM    178  CD2 LEU A  11     -19.707   3.602   4.735  1.00  0.00           C  
ATOM    179  H   LEU A  11     -18.505  -0.224   4.215  1.00  0.00           H  
ATOM    180  HA  LEU A  11     -20.162   1.598   2.775  1.00  0.00           H  
ATOM    181 1HB  LEU A  11     -17.255   1.508   3.569  1.00  0.00           H  
ATOM    182 2HB  LEU A  11     -17.975   2.945   2.812  1.00  0.00           H  
ATOM    183  HG  LEU A  11     -18.981   1.715   5.431  1.00  0.00           H  
ATOM    184 1HD1 LEU A  11     -17.680   3.460   6.548  1.00  0.00           H  
ATOM    185 2HD1 LEU A  11     -16.636   2.357   5.635  1.00  0.00           H  
ATOM    186 3HD1 LEU A  11     -17.022   3.933   5.001  1.00  0.00           H  
ATOM    187 1HD2 LEU A  11     -19.989   3.935   5.732  1.00  0.00           H  
ATOM    188 2HD2 LEU A  11     -19.355   4.438   4.166  1.00  0.00           H  
ATOM    189 3HD2 LEU A  11     -20.587   3.189   4.244  1.00  0.00           H  
ATOM    190  N   LEU A  12     -17.890   0.020   0.957  1.00  0.00           N  
ATOM    191  CA  LEU A  12     -17.578  -0.276  -0.436  1.00  0.00           C  
ATOM    192  C   LEU A  12     -18.774  -0.953  -1.119  1.00  0.00           C  
ATOM    193  O   LEU A  12     -19.069  -0.648  -2.279  1.00  0.00           O  
ATOM    194  CB  LEU A  12     -16.331  -1.179  -0.543  1.00  0.00           C  
ATOM    195  CG  LEU A  12     -14.952  -0.563  -0.161  1.00  0.00           C  
ATOM    196  CD1 LEU A  12     -13.884  -1.656  -0.106  1.00  0.00           C  
ATOM    197  CD2 LEU A  12     -14.539   0.488  -1.182  1.00  0.00           C  
ATOM    198  H   LEU A  12     -17.350  -0.428   1.706  1.00  0.00           H  
ATOM    199  HA  LEU A  12     -17.393   0.661  -0.950  1.00  0.00           H  
ATOM    200 1HB  LEU A  12     -16.492  -2.026   0.120  1.00  0.00           H  
ATOM    201 2HB  LEU A  12     -16.256  -1.540  -1.564  1.00  0.00           H  
ATOM    202  HG  LEU A  12     -15.033  -0.130   0.806  1.00  0.00           H  
ATOM    203 1HD1 LEU A  12     -12.923  -1.224   0.183  1.00  0.00           H  
ATOM    204 2HD1 LEU A  12     -14.179  -2.400   0.624  1.00  0.00           H  
ATOM    205 3HD1 LEU A  12     -13.791  -2.120  -1.079  1.00  0.00           H  
ATOM    206 1HD2 LEU A  12     -13.590   0.912  -0.888  1.00  0.00           H  
ATOM    207 2HD2 LEU A  12     -14.448   0.031  -2.163  1.00  0.00           H  
ATOM    208 3HD2 LEU A  12     -15.271   1.255  -1.220  1.00  0.00           H  
ATOM    209  N   LYS A  13     -19.491  -1.842  -0.398  1.00  0.00           N  
ATOM    210  CA  LYS A  13     -20.674  -2.506  -0.958  1.00  0.00           C  
ATOM    211  C   LYS A  13     -21.832  -1.534  -1.196  1.00  0.00           C  
ATOM    212  O   LYS A  13     -22.531  -1.644  -2.207  1.00  0.00           O  
ATOM    213  CB  LYS A  13     -21.152  -3.671  -0.083  1.00  0.00           C  
ATOM    214  CG  LYS A  13     -20.244  -4.885  -0.116  1.00  0.00           C  
ATOM    215  CD  LYS A  13     -20.752  -6.037   0.746  1.00  0.00           C  
ATOM    216  CE  LYS A  13     -19.781  -7.221   0.658  1.00  0.00           C  
ATOM    217  NZ  LYS A  13     -20.180  -8.392   1.494  1.00  0.00           N  
ATOM    218  H   LYS A  13     -19.176  -2.094   0.546  1.00  0.00           H  
ATOM    219  HA  LYS A  13     -20.395  -2.918  -1.928  1.00  0.00           H  
ATOM    220 1HB  LYS A  13     -21.214  -3.331   0.954  1.00  0.00           H  
ATOM    221 2HB  LYS A  13     -22.151  -3.975  -0.390  1.00  0.00           H  
ATOM    222 1HG  LYS A  13     -20.167  -5.230  -1.143  1.00  0.00           H  
ATOM    223 2HG  LYS A  13     -19.253  -4.594   0.231  1.00  0.00           H  
ATOM    224 1HD  LYS A  13     -20.824  -5.707   1.783  1.00  0.00           H  
ATOM    225 2HD  LYS A  13     -21.738  -6.350   0.407  1.00  0.00           H  
ATOM    226 1HE  LYS A  13     -19.699  -7.543  -0.379  1.00  0.00           H  
ATOM    227 2HE  LYS A  13     -18.821  -6.884   0.985  1.00  0.00           H  
ATOM    228 1HZ  LYS A  13     -19.439  -9.122   1.384  1.00  0.00           H  
ATOM    229 2HZ  LYS A  13     -20.250  -8.140   2.466  1.00  0.00           H  
ATOM    230 3HZ  LYS A  13     -21.067  -8.752   1.183  1.00  0.00           H  
ATOM    231  N   GLU A  14     -22.025  -0.570  -0.279  1.00  0.00           N  
ATOM    232  CA  GLU A  14     -23.066   0.448  -0.422  1.00  0.00           C  
ATOM    233  C   GLU A  14     -22.776   1.324  -1.629  1.00  0.00           C  
ATOM    234  O   GLU A  14     -23.696   1.771  -2.320  1.00  0.00           O  
ATOM    235  CB  GLU A  14     -23.182   1.337   0.824  1.00  0.00           C  
ATOM    236  CG  GLU A  14     -23.782   0.672   2.059  1.00  0.00           C  
ATOM    237  CD  GLU A  14     -23.777   1.584   3.258  1.00  0.00           C  
ATOM    238  OE1 GLU A  14     -23.243   2.665   3.150  1.00  0.00           O  
ATOM    239  OE2 GLU A  14     -24.303   1.204   4.278  1.00  0.00           O  
ATOM    240  H   GLU A  14     -21.457  -0.574   0.572  1.00  0.00           H  
ATOM    241  HA  GLU A  14     -24.020  -0.052  -0.581  1.00  0.00           H  
ATOM    242 1HB  GLU A  14     -22.187   1.693   1.098  1.00  0.00           H  
ATOM    243 2HB  GLU A  14     -23.786   2.212   0.589  1.00  0.00           H  
ATOM    244 1HG  GLU A  14     -24.813   0.407   1.832  1.00  0.00           H  
ATOM    245 2HG  GLU A  14     -23.259  -0.240   2.287  1.00  0.00           H  
ATOM    246  N   GLY A  15     -21.491   1.562  -1.890  1.00  0.00           N  
ATOM    247  CA  GLY A  15     -21.092   2.384  -3.011  1.00  0.00           C  
ATOM    248  C   GLY A  15     -20.496   3.712  -2.589  1.00  0.00           C  
ATOM    249  O   GLY A  15     -20.528   4.680  -3.353  1.00  0.00           O  
ATOM    250  H   GLY A  15     -20.782   1.200  -1.249  1.00  0.00           H  
ATOM    251 1HA  GLY A  15     -20.360   1.831  -3.601  1.00  0.00           H  
ATOM    252 2HA  GLY A  15     -21.950   2.557  -3.657  1.00  0.00           H  
ATOM    253  N   ASP A  16     -19.937   3.778  -1.378  1.00  0.00           N  
ATOM    254  CA  ASP A  16     -19.312   4.999  -0.912  1.00  0.00           C  
ATOM    255  C   ASP A  16     -17.848   4.707  -0.554  1.00  0.00           C  
ATOM    256  O   ASP A  16     -17.522   4.509   0.626  1.00  0.00           O  
ATOM    257  CB  ASP A  16     -20.070   5.558   0.292  1.00  0.00           C  
ATOM    258  CG  ASP A  16     -19.575   6.949   0.739  1.00  0.00           C  
ATOM    259  OD1 ASP A  16     -18.444   7.314   0.439  1.00  0.00           O  
ATOM    260  OD2 ASP A  16     -20.362   7.678   1.362  1.00  0.00           O  
ATOM    261  H   ASP A  16     -19.923   2.964  -0.763  1.00  0.00           H  
ATOM    262  HA  ASP A  16     -19.378   5.751  -1.686  1.00  0.00           H  
ATOM    263 1HB  ASP A  16     -21.133   5.620   0.052  1.00  0.00           H  
ATOM    264 2HB  ASP A  16     -19.970   4.864   1.135  1.00  0.00           H  
ATOM    265  N   PRO A  17     -16.947   4.631  -1.566  1.00  0.00           N  
ATOM    266  CA  PRO A  17     -15.550   4.322  -1.407  1.00  0.00           C  
ATOM    267  C   PRO A  17     -14.799   5.407  -0.670  1.00  0.00           C  
ATOM    268  O   PRO A  17     -13.731   5.138  -0.136  1.00  0.00           O  
ATOM    269  CB  PRO A  17     -15.058   4.168  -2.854  1.00  0.00           C  
ATOM    270  CG  PRO A  17     -16.016   4.971  -3.685  1.00  0.00           C  
ATOM    271  CD  PRO A  17     -17.345   4.845  -2.989  1.00  0.00           C  
ATOM    272  HA  PRO A  17     -15.470   3.382  -0.861  1.00  0.00           H  
ATOM    273 1HB  PRO A  17     -14.034   4.552  -2.942  1.00  0.00           H  
ATOM    274 2HB  PRO A  17     -15.026   3.102  -3.135  1.00  0.00           H  
ATOM    275 1HG  PRO A  17     -15.670   6.014  -3.761  1.00  0.00           H  
ATOM    276 2HG  PRO A  17     -16.043   4.574  -4.714  1.00  0.00           H  
ATOM    277 1HD  PRO A  17     -17.887   5.782  -3.153  1.00  0.00           H  
ATOM    278 2HD  PRO A  17     -17.880   3.975  -3.379  1.00  0.00           H  
ATOM    279  N   GLU A  18     -15.325   6.638  -0.631  1.00  0.00           N  
ATOM    280  CA  GLU A  18     -14.612   7.683   0.085  1.00  0.00           C  
ATOM    281  C   GLU A  18     -14.724   7.445   1.578  1.00  0.00           C  
ATOM    282  O   GLU A  18     -13.739   7.561   2.318  1.00  0.00           O  
ATOM    283  CB  GLU A  18     -15.156   9.053  -0.319  1.00  0.00           C  
ATOM    284  CG  GLU A  18     -14.772   9.444  -1.744  1.00  0.00           C  
ATOM    285  CD  GLU A  18     -13.292   9.675  -1.853  1.00  0.00           C  
ATOM    286  OE1 GLU A  18     -12.823  10.565  -1.191  1.00  0.00           O  
ATOM    287  OE2 GLU A  18     -12.616   8.937  -2.533  1.00  0.00           O  
ATOM    288  H   GLU A  18     -16.190   6.875  -1.104  1.00  0.00           H  
ATOM    289  HA  GLU A  18     -13.558   7.639  -0.190  1.00  0.00           H  
ATOM    290 1HB  GLU A  18     -16.247   9.046  -0.246  1.00  0.00           H  
ATOM    291 2HB  GLU A  18     -14.782   9.815   0.364  1.00  0.00           H  
ATOM    292 1HG  GLU A  18     -15.060   8.646  -2.429  1.00  0.00           H  
ATOM    293 2HG  GLU A  18     -15.307  10.350  -2.028  1.00  0.00           H  
ATOM    294  N   LYS A  19     -15.904   7.026   2.035  1.00  0.00           N  
ATOM    295  CA  LYS A  19     -16.001   6.738   3.450  1.00  0.00           C  
ATOM    296  C   LYS A  19     -15.196   5.488   3.751  1.00  0.00           C  
ATOM    297  O   LYS A  19     -14.529   5.420   4.787  1.00  0.00           O  
ATOM    298  CB  LYS A  19     -17.437   6.584   3.906  1.00  0.00           C  
ATOM    299  CG  LYS A  19     -18.221   7.860   3.942  1.00  0.00           C  
ATOM    300  CD  LYS A  19     -19.629   7.621   4.491  1.00  0.00           C  
ATOM    301  CE  LYS A  19     -20.443   8.907   4.502  1.00  0.00           C  
ATOM    302  NZ  LYS A  19     -20.788   9.350   3.107  1.00  0.00           N  
ATOM    303  H   LYS A  19     -16.726   6.970   1.406  1.00  0.00           H  
ATOM    304  HA  LYS A  19     -15.554   7.562   4.006  1.00  0.00           H  
ATOM    305 1HB  LYS A  19     -17.942   5.908   3.219  1.00  0.00           H  
ATOM    306 2HB  LYS A  19     -17.468   6.154   4.898  1.00  0.00           H  
ATOM    307 1HG  LYS A  19     -17.706   8.574   4.582  1.00  0.00           H  
ATOM    308 2HG  LYS A  19     -18.273   8.272   2.939  1.00  0.00           H  
ATOM    309 1HD  LYS A  19     -20.140   6.893   3.856  1.00  0.00           H  
ATOM    310 2HD  LYS A  19     -19.573   7.220   5.502  1.00  0.00           H  
ATOM    311 1HE  LYS A  19     -21.363   8.746   5.060  1.00  0.00           H  
ATOM    312 2HE  LYS A  19     -19.866   9.691   4.988  1.00  0.00           H  
ATOM    313 1HZ  LYS A  19     -21.321  10.197   3.134  1.00  0.00           H  
ATOM    314 2HZ  LYS A  19     -19.943   9.505   2.567  1.00  0.00           H  
ATOM    315 3HZ  LYS A  19     -21.340   8.621   2.629  1.00  0.00           H  
ATOM    316  N   ALA A  20     -15.241   4.487   2.852  1.00  0.00           N  
ATOM    317  CA  ALA A  20     -14.473   3.279   3.115  1.00  0.00           C  
ATOM    318  C   ALA A  20     -12.992   3.589   3.173  1.00  0.00           C  
ATOM    319  O   ALA A  20     -12.281   3.058   4.023  1.00  0.00           O  
ATOM    320  CB  ALA A  20     -14.695   2.245   2.048  1.00  0.00           C  
ATOM    321  H   ALA A  20     -15.838   4.565   2.019  1.00  0.00           H  
ATOM    322  HA  ALA A  20     -14.784   2.885   4.079  1.00  0.00           H  
ATOM    323 1HB  ALA A  20     -14.115   1.357   2.297  1.00  0.00           H  
ATOM    324 2HB  ALA A  20     -15.735   1.987   1.979  1.00  0.00           H  
ATOM    325 3HB  ALA A  20     -14.362   2.642   1.096  1.00  0.00           H  
ATOM    326  N   ARG A  21     -12.532   4.477   2.288  1.00  0.00           N  
ATOM    327  CA  ARG A  21     -11.137   4.841   2.214  1.00  0.00           C  
ATOM    328  C   ARG A  21     -10.687   5.476   3.528  1.00  0.00           C  
ATOM    329  O   ARG A  21      -9.620   5.127   4.039  1.00  0.00           O  
ATOM    330  CB  ARG A  21     -10.918   5.740   1.005  1.00  0.00           C  
ATOM    331  CG  ARG A  21      -9.514   6.072   0.696  1.00  0.00           C  
ATOM    332  CD  ARG A  21      -9.359   6.860  -0.606  1.00  0.00           C  
ATOM    333  NE  ARG A  21     -10.063   8.146  -0.600  1.00  0.00           N  
ATOM    334  CZ  ARG A  21      -9.657   9.223   0.093  1.00  0.00           C  
ATOM    335  NH1 ARG A  21      -8.615   9.169   0.860  1.00  0.00           N  
ATOM    336  NH2 ARG A  21     -10.294  10.360   0.029  1.00  0.00           N  
ATOM    337  H   ARG A  21     -13.158   4.862   1.583  1.00  0.00           H  
ATOM    338  HA  ARG A  21     -10.553   3.947   2.053  1.00  0.00           H  
ATOM    339 1HB  ARG A  21     -11.322   5.259   0.131  1.00  0.00           H  
ATOM    340 2HB  ARG A  21     -11.466   6.673   1.145  1.00  0.00           H  
ATOM    341 1HG  ARG A  21      -9.065   6.600   1.531  1.00  0.00           H  
ATOM    342 2HG  ARG A  21      -9.000   5.134   0.550  1.00  0.00           H  
ATOM    343 1HD  ARG A  21      -8.307   7.048  -0.806  1.00  0.00           H  
ATOM    344 2HD  ARG A  21      -9.762   6.270  -1.423  1.00  0.00           H  
ATOM    345  HE  ARG A  21     -10.895   8.265  -1.224  1.00  0.00           H  
ATOM    346 1HH1 ARG A  21      -8.077   8.324   0.938  1.00  0.00           H  
ATOM    347 2HH1 ARG A  21      -8.378  10.020   1.376  1.00  0.00           H  
ATOM    348 1HH2 ARG A  21     -11.133  10.465  -0.557  1.00  0.00           H  
ATOM    349 2HH2 ARG A  21      -9.933  11.137   0.587  1.00  0.00           H  
ATOM    350  N   LYS A  22     -11.510   6.363   4.107  1.00  0.00           N  
ATOM    351  CA  LYS A  22     -11.157   6.981   5.387  1.00  0.00           C  
ATOM    352  C   LYS A  22     -11.077   5.939   6.516  1.00  0.00           C  
ATOM    353  O   LYS A  22     -10.160   5.990   7.352  1.00  0.00           O  
ATOM    354  CB  LYS A  22     -12.156   8.084   5.732  1.00  0.00           C  
ATOM    355  CG  LYS A  22     -12.031   9.328   4.841  1.00  0.00           C  
ATOM    356  CD  LYS A  22     -13.068  10.393   5.199  1.00  0.00           C  
ATOM    357  CE  LYS A  22     -12.945  11.616   4.291  1.00  0.00           C  
ATOM    358  NZ  LYS A  22     -13.969  12.657   4.612  1.00  0.00           N  
ATOM    359  H   LYS A  22     -12.360   6.651   3.607  1.00  0.00           H  
ATOM    360  HA  LYS A  22     -10.172   7.433   5.285  1.00  0.00           H  
ATOM    361 1HB  LYS A  22     -13.171   7.693   5.616  1.00  0.00           H  
ATOM    362 2HB  LYS A  22     -12.032   8.383   6.771  1.00  0.00           H  
ATOM    363 1HG  LYS A  22     -11.030   9.750   4.950  1.00  0.00           H  
ATOM    364 2HG  LYS A  22     -12.166   9.036   3.798  1.00  0.00           H  
ATOM    365 1HD  LYS A  22     -14.068   9.968   5.086  1.00  0.00           H  
ATOM    366 2HD  LYS A  22     -12.935  10.703   6.235  1.00  0.00           H  
ATOM    367 1HE  LYS A  22     -11.951  12.047   4.406  1.00  0.00           H  
ATOM    368 2HE  LYS A  22     -13.075  11.300   3.253  1.00  0.00           H  
ATOM    369 1HZ  LYS A  22     -13.855  13.446   3.990  1.00  0.00           H  
ATOM    370 2HZ  LYS A  22     -14.894  12.270   4.496  1.00  0.00           H  
ATOM    371 3HZ  LYS A  22     -13.851  12.965   5.567  1.00  0.00           H  
ATOM    372  N   VAL A  23     -11.993   4.958   6.496  1.00  0.00           N  
ATOM    373  CA  VAL A  23     -11.999   3.878   7.482  1.00  0.00           C  
ATOM    374  C   VAL A  23     -10.726   3.056   7.382  1.00  0.00           C  
ATOM    375  O   VAL A  23     -10.106   2.737   8.400  1.00  0.00           O  
ATOM    376  CB  VAL A  23     -13.223   2.956   7.272  1.00  0.00           C  
ATOM    377  CG1 VAL A  23     -13.123   1.726   8.098  1.00  0.00           C  
ATOM    378  CG2 VAL A  23     -14.475   3.681   7.677  1.00  0.00           C  
ATOM    379  H   VAL A  23     -12.745   5.015   5.796  1.00  0.00           H  
ATOM    380  HA  VAL A  23     -12.055   4.319   8.479  1.00  0.00           H  
ATOM    381  HB  VAL A  23     -13.278   2.662   6.233  1.00  0.00           H  
ATOM    382 1HG1 VAL A  23     -13.993   1.120   7.927  1.00  0.00           H  
ATOM    383 2HG1 VAL A  23     -12.238   1.146   7.842  1.00  0.00           H  
ATOM    384 3HG1 VAL A  23     -13.086   1.993   9.118  1.00  0.00           H  
ATOM    385 1HG2 VAL A  23     -15.327   3.030   7.531  1.00  0.00           H  
ATOM    386 2HG2 VAL A  23     -14.412   3.954   8.732  1.00  0.00           H  
ATOM    387 3HG2 VAL A  23     -14.596   4.576   7.083  1.00  0.00           H  
ATOM    388  N   LEU A  24     -10.333   2.741   6.152  1.00  0.00           N  
ATOM    389  CA  LEU A  24      -9.142   1.965   5.883  1.00  0.00           C  
ATOM    390  C   LEU A  24      -7.884   2.692   6.310  1.00  0.00           C  
ATOM    391  O   LEU A  24      -6.947   2.065   6.808  1.00  0.00           O  
ATOM    392  CB  LEU A  24      -9.106   1.670   4.395  1.00  0.00           C  
ATOM    393  CG  LEU A  24     -10.184   0.723   3.931  1.00  0.00           C  
ATOM    394  CD1 LEU A  24     -10.268   0.771   2.491  1.00  0.00           C  
ATOM    395  CD2 LEU A  24      -9.872  -0.654   4.338  1.00  0.00           C  
ATOM    396  H   LEU A  24     -10.932   3.020   5.370  1.00  0.00           H  
ATOM    397  HA  LEU A  24      -9.209   1.048   6.442  1.00  0.00           H  
ATOM    398 1HB  LEU A  24      -9.221   2.604   3.855  1.00  0.00           H  
ATOM    399 2HB  LEU A  24      -8.135   1.241   4.142  1.00  0.00           H  
ATOM    400  HG  LEU A  24     -11.126   1.009   4.353  1.00  0.00           H  
ATOM    401 1HD1 LEU A  24     -11.048   0.096   2.145  1.00  0.00           H  
ATOM    402 2HD1 LEU A  24     -10.513   1.766   2.203  1.00  0.00           H  
ATOM    403 3HD1 LEU A  24      -9.307   0.492   2.069  1.00  0.00           H  
ATOM    404 1HD2 LEU A  24     -10.664  -1.265   3.974  1.00  0.00           H  
ATOM    405 2HD2 LEU A  24      -8.923  -0.963   3.901  1.00  0.00           H  
ATOM    406 3HD2 LEU A  24      -9.820  -0.744   5.393  1.00  0.00           H  
ATOM    407  N   LEU A  25      -7.827   4.004   6.137  1.00  0.00           N  
ATOM    408  CA  LEU A  25      -6.629   4.688   6.577  1.00  0.00           C  
ATOM    409  C   LEU A  25      -6.513   4.621   8.111  1.00  0.00           C  
ATOM    410  O   LEU A  25      -5.444   4.289   8.640  1.00  0.00           O  
ATOM    411  CB  LEU A  25      -6.641   6.134   6.068  1.00  0.00           C  
ATOM    412  CG  LEU A  25      -6.509   6.338   4.517  1.00  0.00           C  
ATOM    413  CD1 LEU A  25      -6.653   7.829   4.195  1.00  0.00           C  
ATOM    414  CD2 LEU A  25      -5.191   5.804   4.019  1.00  0.00           C  
ATOM    415  H   LEU A  25      -8.582   4.496   5.645  1.00  0.00           H  
ATOM    416  HA  LEU A  25      -5.765   4.170   6.177  1.00  0.00           H  
ATOM    417 1HB  LEU A  25      -7.585   6.590   6.378  1.00  0.00           H  
ATOM    418 2HB  LEU A  25      -5.858   6.663   6.528  1.00  0.00           H  
ATOM    419  HG  LEU A  25      -7.307   5.812   4.013  1.00  0.00           H  
ATOM    420 1HD1 LEU A  25      -6.582   7.978   3.119  1.00  0.00           H  
ATOM    421 2HD1 LEU A  25      -7.622   8.183   4.545  1.00  0.00           H  
ATOM    422 3HD1 LEU A  25      -5.856   8.388   4.689  1.00  0.00           H  
ATOM    423 1HD2 LEU A  25      -5.129   5.969   2.970  1.00  0.00           H  
ATOM    424 2HD2 LEU A  25      -4.406   6.319   4.498  1.00  0.00           H  
ATOM    425 3HD2 LEU A  25      -5.094   4.745   4.209  1.00  0.00           H  
ATOM    426  N   GLU A  26      -7.635   4.774   8.831  1.00  0.00           N  
ATOM    427  CA  GLU A  26      -7.592   4.680  10.298  1.00  0.00           C  
ATOM    428  C   GLU A  26      -7.228   3.264  10.751  1.00  0.00           C  
ATOM    429  O   GLU A  26      -6.517   3.062  11.741  1.00  0.00           O  
ATOM    430  CB  GLU A  26      -8.913   5.146  10.904  1.00  0.00           C  
ATOM    431  CG  GLU A  26      -9.100   6.662  10.828  1.00  0.00           C  
ATOM    432  CD  GLU A  26      -8.104   7.389  11.739  1.00  0.00           C  
ATOM    433  OE1 GLU A  26      -8.102   7.074  12.905  1.00  0.00           O  
ATOM    434  OE2 GLU A  26      -7.337   8.217  11.269  1.00  0.00           O  
ATOM    435  H   GLU A  26      -8.509   5.038   8.359  1.00  0.00           H  
ATOM    436  HA  GLU A  26      -6.821   5.356  10.654  1.00  0.00           H  
ATOM    437 1HB  GLU A  26      -9.743   4.672  10.370  1.00  0.00           H  
ATOM    438 2HB  GLU A  26      -8.971   4.837  11.947  1.00  0.00           H  
ATOM    439 1HG  GLU A  26      -8.947   6.985   9.796  1.00  0.00           H  
ATOM    440 2HG  GLU A  26     -10.118   6.915  11.115  1.00  0.00           H  
ATOM    441  N   LEU A  27      -7.688   2.292  10.000  1.00  0.00           N  
ATOM    442  CA  LEU A  27      -7.401   0.898  10.231  1.00  0.00           C  
ATOM    443  C   LEU A  27      -5.925   0.588  10.008  1.00  0.00           C  
ATOM    444  O   LEU A  27      -5.334  -0.211  10.745  1.00  0.00           O  
ATOM    445  CB  LEU A  27      -8.351   0.129   9.364  1.00  0.00           C  
ATOM    446  CG  LEU A  27      -8.300  -1.305   9.309  1.00  0.00           C  
ATOM    447  CD1 LEU A  27      -8.394  -2.001  10.693  1.00  0.00           C  
ATOM    448  CD2 LEU A  27      -9.413  -1.645   8.423  1.00  0.00           C  
ATOM    449  H   LEU A  27      -8.328   2.536   9.237  1.00  0.00           H  
ATOM    450  HA  LEU A  27      -7.634   0.680  11.270  1.00  0.00           H  
ATOM    451 1HB  LEU A  27      -9.346   0.429   9.614  1.00  0.00           H  
ATOM    452 2HB  LEU A  27      -8.164   0.460   8.363  1.00  0.00           H  
ATOM    453  HG  LEU A  27      -7.449  -1.602   8.874  1.00  0.00           H  
ATOM    454 1HD1 LEU A  27      -8.365  -3.077  10.552  1.00  0.00           H  
ATOM    455 2HD1 LEU A  27      -7.537  -1.708  11.307  1.00  0.00           H  
ATOM    456 3HD1 LEU A  27      -9.269  -1.757  11.209  1.00  0.00           H  
ATOM    457 1HD2 LEU A  27      -9.425  -2.640   8.298  1.00  0.00           H  
ATOM    458 2HD2 LEU A  27     -10.334  -1.321   8.850  1.00  0.00           H  
ATOM    459 3HD2 LEU A  27      -9.267  -1.164   7.478  1.00  0.00           H  
ATOM    460  N   ALA A  28      -5.312   1.192   8.990  1.00  0.00           N  
ATOM    461  CA  ALA A  28      -3.889   1.004   8.765  1.00  0.00           C  
ATOM    462  C   ALA A  28      -3.110   1.491   9.986  1.00  0.00           C  
ATOM    463  O   ALA A  28      -2.109   0.878  10.367  1.00  0.00           O  
ATOM    464  CB  ALA A  28      -3.434   1.742   7.523  1.00  0.00           C  
ATOM    465  H   ALA A  28      -5.863   1.767   8.343  1.00  0.00           H  
ATOM    466  HA  ALA A  28      -3.694  -0.059   8.636  1.00  0.00           H  
ATOM    467 1HB  ALA A  28      -2.368   1.578   7.369  1.00  0.00           H  
ATOM    468 2HB  ALA A  28      -3.985   1.380   6.662  1.00  0.00           H  
ATOM    469 3HB  ALA A  28      -3.626   2.805   7.648  1.00  0.00           H  
ATOM    470  N   ARG A  29      -3.599   2.571  10.630  1.00  0.00           N  
ATOM    471  CA  ARG A  29      -2.915   3.122  11.801  1.00  0.00           C  
ATOM    472  C   ARG A  29      -2.919   2.089  12.902  1.00  0.00           C  
ATOM    473  O   ARG A  29      -1.903   1.876  13.573  1.00  0.00           O  
ATOM    474  CB  ARG A  29      -3.660   4.305  12.388  1.00  0.00           C  
ATOM    475  CG  ARG A  29      -3.790   5.390  11.487  1.00  0.00           C  
ATOM    476  CD  ARG A  29      -4.434   6.597  12.026  1.00  0.00           C  
ATOM    477  NE  ARG A  29      -3.617   7.250  12.977  1.00  0.00           N  
ATOM    478  CZ  ARG A  29      -3.831   8.487  13.449  1.00  0.00           C  
ATOM    479  NH1 ARG A  29      -4.859   9.244  13.031  1.00  0.00           N  
ATOM    480  NH2 ARG A  29      -2.998   8.957  14.332  1.00  0.00           N  
ATOM    481  H   ARG A  29      -4.417   3.037  10.222  1.00  0.00           H  
ATOM    482  HA  ARG A  29      -1.895   3.387  11.536  1.00  0.00           H  
ATOM    483 1HB  ARG A  29      -4.630   4.019  12.736  1.00  0.00           H  
ATOM    484 2HB  ARG A  29      -3.116   4.662  13.253  1.00  0.00           H  
ATOM    485 1HG  ARG A  29      -2.857   5.623  11.041  1.00  0.00           H  
ATOM    486 2HG  ARG A  29      -4.452   5.026  10.734  1.00  0.00           H  
ATOM    487 1HD  ARG A  29      -4.653   7.291  11.221  1.00  0.00           H  
ATOM    488 2HD  ARG A  29      -5.367   6.313  12.517  1.00  0.00           H  
ATOM    489  HE  ARG A  29      -2.802   6.746  13.329  1.00  0.00           H  
ATOM    490 1HH1 ARG A  29      -5.550   8.894  12.344  1.00  0.00           H  
ATOM    491 2HH1 ARG A  29      -4.952  10.218  13.393  1.00  0.00           H  
ATOM    492 1HH2 ARG A  29      -2.225   8.408  14.649  1.00  0.00           H  
ATOM    493 2HH2 ARG A  29      -3.129   9.898  14.693  1.00  0.00           H  
ATOM    494  N   GLU A  30      -4.072   1.431  13.069  1.00  0.00           N  
ATOM    495  CA  GLU A  30      -4.226   0.394  14.073  1.00  0.00           C  
ATOM    496  C   GLU A  30      -3.303  -0.783  13.800  1.00  0.00           C  
ATOM    497  O   GLU A  30      -2.665  -1.303  14.718  1.00  0.00           O  
ATOM    498  CB  GLU A  30      -5.669  -0.101  14.131  1.00  0.00           C  
ATOM    499  CG  GLU A  30      -5.905  -1.152  15.184  1.00  0.00           C  
ATOM    500  CD  GLU A  30      -7.309  -1.603  15.252  1.00  0.00           C  
ATOM    501  OE1 GLU A  30      -8.140  -1.086  14.541  1.00  0.00           O  
ATOM    502  OE2 GLU A  30      -7.569  -2.500  16.025  1.00  0.00           O  
ATOM    503  H   GLU A  30      -4.880   1.732  12.508  1.00  0.00           H  
ATOM    504  HA  GLU A  30      -3.967   0.816  15.043  1.00  0.00           H  
ATOM    505 1HB  GLU A  30      -6.337   0.740  14.319  1.00  0.00           H  
ATOM    506 2HB  GLU A  30      -5.947  -0.527  13.172  1.00  0.00           H  
ATOM    507 1HG  GLU A  30      -5.283  -2.017  14.962  1.00  0.00           H  
ATOM    508 2HG  GLU A  30      -5.598  -0.761  16.154  1.00  0.00           H  
ATOM    509  N   ALA A  31      -3.221  -1.212  12.539  1.00  0.00           N  
ATOM    510  CA  ALA A  31      -2.350  -2.329  12.210  1.00  0.00           C  
ATOM    511  C   ALA A  31      -0.900  -1.989  12.530  1.00  0.00           C  
ATOM    512  O   ALA A  31      -0.146  -2.828  13.038  1.00  0.00           O  
ATOM    513  CB  ALA A  31      -2.486  -2.686  10.758  1.00  0.00           C  
ATOM    514  H   ALA A  31      -3.814  -0.773  11.824  1.00  0.00           H  
ATOM    515  HA  ALA A  31      -2.645  -3.183  12.817  1.00  0.00           H  
ATOM    516 1HB  ALA A  31      -1.843  -3.528  10.554  1.00  0.00           H  
ATOM    517 2HB  ALA A  31      -3.517  -2.942  10.566  1.00  0.00           H  
ATOM    518 3HB  ALA A  31      -2.197  -1.835  10.144  1.00  0.00           H  
ATOM    519  N   HIS A  32      -0.508  -0.736  12.288  1.00  0.00           N  
ATOM    520  CA  HIS A  32       0.847  -0.321  12.598  1.00  0.00           C  
ATOM    521  C   HIS A  32       1.061  -0.342  14.117  1.00  0.00           C  
ATOM    522  O   HIS A  32       2.024  -0.932  14.612  1.00  0.00           O  
ATOM    523  CB  HIS A  32       1.136   1.074  12.047  1.00  0.00           C  
ATOM    524  CG  HIS A  32       2.549   1.505  12.231  1.00  0.00           C  
ATOM    525  ND1 HIS A  32       3.591   0.964  11.506  1.00  0.00           N  
ATOM    526  CD2 HIS A  32       3.097   2.405  13.068  1.00  0.00           C  
ATOM    527  CE1 HIS A  32       4.719   1.519  11.881  1.00  0.00           C  
ATOM    528  NE2 HIS A  32       4.461   2.411  12.837  1.00  0.00           N  
ATOM    529  H   HIS A  32      -1.151  -0.091  11.814  1.00  0.00           H  
ATOM    530  HA  HIS A  32       1.553  -1.015  12.149  1.00  0.00           H  
ATOM    531 1HB  HIS A  32       0.896   1.108  10.997  1.00  0.00           H  
ATOM    532 2HB  HIS A  32       0.492   1.795  12.544  1.00  0.00           H  
ATOM    533  HD1 HIS A  32       3.542   0.235  10.818  1.00  0.00           H  
ATOM    534  HD2 HIS A  32       2.664   3.062  13.826  1.00  0.00           H  
ATOM    535  HE1 HIS A  32       5.656   1.215  11.420  1.00  0.00           H  
ATOM    536  N   GLU A  33       0.118   0.241  14.864  1.00  0.00           N  
ATOM    537  CA  GLU A  33       0.202   0.365  16.320  1.00  0.00           C  
ATOM    538  C   GLU A  33       0.254  -0.995  17.009  1.00  0.00           C  
ATOM    539  O   GLU A  33       0.982  -1.187  17.986  1.00  0.00           O  
ATOM    540  CB  GLU A  33      -1.006   1.165  16.829  1.00  0.00           C  
ATOM    541  CG  GLU A  33      -1.048   1.446  18.333  1.00  0.00           C  
ATOM    542  CD  GLU A  33       0.067   2.325  18.807  1.00  0.00           C  
ATOM    543  OE1 GLU A  33       0.671   3.013  17.988  1.00  0.00           O  
ATOM    544  OE2 GLU A  33       0.322   2.330  19.998  1.00  0.00           O  
ATOM    545  H   GLU A  33      -0.671   0.685  14.389  1.00  0.00           H  
ATOM    546  HA  GLU A  33       1.114   0.910  16.564  1.00  0.00           H  
ATOM    547 1HB  GLU A  33      -1.048   2.120  16.306  1.00  0.00           H  
ATOM    548 2HB  GLU A  33      -1.917   0.623  16.573  1.00  0.00           H  
ATOM    549 1HG  GLU A  33      -1.996   1.927  18.565  1.00  0.00           H  
ATOM    550 2HG  GLU A  33      -1.015   0.501  18.875  1.00  0.00           H  
ATOM    551  N   ARG A  34      -0.471  -1.964  16.466  1.00  0.00           N  
ATOM    552  CA  ARG A  34      -0.515  -3.305  17.022  1.00  0.00           C  
ATOM    553  C   ARG A  34       0.593  -4.213  16.490  1.00  0.00           C  
ATOM    554  O   ARG A  34       0.620  -5.400  16.818  1.00  0.00           O  
ATOM    555  CB  ARG A  34      -1.845  -3.979  16.736  1.00  0.00           C  
ATOM    556  CG  ARG A  34      -3.043  -3.395  17.454  1.00  0.00           C  
ATOM    557  CD  ARG A  34      -4.262  -4.215  17.194  1.00  0.00           C  
ATOM    558  NE  ARG A  34      -5.461  -3.673  17.834  1.00  0.00           N  
ATOM    559  CZ  ARG A  34      -5.818  -3.854  19.130  1.00  0.00           C  
ATOM    560  NH1 ARG A  34      -5.057  -4.552  19.958  1.00  0.00           N  
ATOM    561  NH2 ARG A  34      -6.947  -3.320  19.565  1.00  0.00           N  
ATOM    562  H   ARG A  34      -1.081  -1.731  15.675  1.00  0.00           H  
ATOM    563  HA  ARG A  34      -0.400  -3.223  18.101  1.00  0.00           H  
ATOM    564 1HB  ARG A  34      -2.046  -3.909  15.664  1.00  0.00           H  
ATOM    565 2HB  ARG A  34      -1.784  -5.035  16.989  1.00  0.00           H  
ATOM    566 1HG  ARG A  34      -2.848  -3.357  18.521  1.00  0.00           H  
ATOM    567 2HG  ARG A  34      -3.226  -2.383  17.082  1.00  0.00           H  
ATOM    568 1HD  ARG A  34      -4.442  -4.227  16.116  1.00  0.00           H  
ATOM    569 2HD  ARG A  34      -4.110  -5.233  17.540  1.00  0.00           H  
ATOM    570  HE  ARG A  34      -6.113  -3.141  17.236  1.00  0.00           H  
ATOM    571 1HH1 ARG A  34      -4.196  -4.962  19.634  1.00  0.00           H  
ATOM    572 2HH1 ARG A  34      -5.339  -4.677  20.921  1.00  0.00           H  
ATOM    573 1HH2 ARG A  34      -7.529  -2.785  18.925  1.00  0.00           H  
ATOM    574 2HH2 ARG A  34      -7.233  -3.442  20.523  1.00  0.00           H  
ATOM    575  N   ASN A  35       1.485  -3.674  15.655  1.00  0.00           N  
ATOM    576  CA  ASN A  35       2.568  -4.426  15.044  1.00  0.00           C  
ATOM    577  C   ASN A  35       2.084  -5.632  14.252  1.00  0.00           C  
ATOM    578  O   ASN A  35       2.648  -6.723  14.370  1.00  0.00           O  
ATOM    579  CB  ASN A  35       3.584  -4.859  16.094  1.00  0.00           C  
ATOM    580  CG  ASN A  35       4.918  -5.278  15.498  1.00  0.00           C  
ATOM    581  OD1 ASN A  35       5.344  -4.752  14.459  1.00  0.00           O  
ATOM    582  ND2 ASN A  35       5.585  -6.208  16.144  1.00  0.00           N  
ATOM    583  H   ASN A  35       1.435  -2.679  15.429  1.00  0.00           H  
ATOM    584  HA  ASN A  35       3.066  -3.761  14.335  1.00  0.00           H  
ATOM    585 1HB  ASN A  35       3.750  -4.037  16.790  1.00  0.00           H  
ATOM    586 2HB  ASN A  35       3.184  -5.695  16.667  1.00  0.00           H  
ATOM    587 1HD2 ASN A  35       6.470  -6.523  15.799  1.00  0.00           H  
ATOM    588 2HD2 ASN A  35       5.201  -6.605  16.976  1.00  0.00           H  
ATOM    589  N   ASP A  36       1.045  -5.443  13.433  1.00  0.00           N  
ATOM    590  CA  ASP A  36       0.547  -6.520  12.600  1.00  0.00           C  
ATOM    591  C   ASP A  36       0.830  -6.205  11.130  1.00  0.00           C  
ATOM    592  O   ASP A  36       0.055  -5.469  10.508  1.00  0.00           O  
ATOM    593  CB  ASP A  36      -0.953  -6.720  12.807  1.00  0.00           C  
ATOM    594  CG  ASP A  36      -1.534  -7.875  11.958  1.00  0.00           C  
ATOM    595  OD1 ASP A  36      -0.940  -8.253  10.931  1.00  0.00           O  
ATOM    596  OD2 ASP A  36      -2.561  -8.377  12.333  1.00  0.00           O  
ATOM    597  H   ASP A  36       0.603  -4.519  13.386  1.00  0.00           H  
ATOM    598  HA  ASP A  36       1.024  -7.435  12.916  1.00  0.00           H  
ATOM    599 1HB  ASP A  36      -1.143  -6.929  13.864  1.00  0.00           H  
ATOM    600 2HB  ASP A  36      -1.479  -5.792  12.560  1.00  0.00           H  
ATOM    601  N   PRO A  37       1.931  -6.730  10.545  1.00  0.00           N  
ATOM    602  CA  PRO A  37       2.380  -6.445   9.202  1.00  0.00           C  
ATOM    603  C   PRO A  37       1.477  -7.037   8.137  1.00  0.00           C  
ATOM    604  O   PRO A  37       1.545  -6.605   6.982  1.00  0.00           O  
ATOM    605  CB  PRO A  37       3.774  -7.089   9.161  1.00  0.00           C  
ATOM    606  CG  PRO A  37       3.717  -8.205  10.177  1.00  0.00           C  
ATOM    607  CD  PRO A  37       2.793  -7.708  11.266  1.00  0.00           C  
ATOM    608  HA  PRO A  37       2.459  -5.357   9.079  1.00  0.00           H  
ATOM    609 1HB  PRO A  37       3.980  -7.459   8.146  1.00  0.00           H  
ATOM    610 2HB  PRO A  37       4.542  -6.338   9.394  1.00  0.00           H  
ATOM    611 1HG  PRO A  37       3.351  -9.131   9.703  1.00  0.00           H  
ATOM    612 2HG  PRO A  37       4.728  -8.424  10.555  1.00  0.00           H  
ATOM    613 1HD  PRO A  37       2.218  -8.579  11.617  1.00  0.00           H  
ATOM    614 2HD  PRO A  37       3.367  -7.221  12.067  1.00  0.00           H  
ATOM    615  N   LYS A  38       0.625  -8.017   8.513  1.00  0.00           N  
ATOM    616  CA  LYS A  38      -0.227  -8.627   7.514  1.00  0.00           C  
ATOM    617  C   LYS A  38      -1.352  -7.672   7.280  1.00  0.00           C  
ATOM    618  O   LYS A  38      -1.688  -7.371   6.134  1.00  0.00           O  
ATOM    619  CB  LYS A  38      -0.767  -9.988   7.976  1.00  0.00           C  
ATOM    620  CG  LYS A  38       0.273 -11.116   8.102  1.00  0.00           C  
ATOM    621  CD  LYS A  38       0.793 -11.562   6.734  1.00  0.00           C  
ATOM    622  CE  LYS A  38       1.758 -12.723   6.840  1.00  0.00           C  
ATOM    623  NZ  LYS A  38       2.294 -13.097   5.506  1.00  0.00           N  
ATOM    624  H   LYS A  38       0.504  -8.292   9.495  1.00  0.00           H  
ATOM    625  HA  LYS A  38       0.322  -8.734   6.582  1.00  0.00           H  
ATOM    626 1HB  LYS A  38      -1.239  -9.869   8.955  1.00  0.00           H  
ATOM    627 2HB  LYS A  38      -1.541 -10.320   7.285  1.00  0.00           H  
ATOM    628 1HG  LYS A  38       1.113 -10.757   8.698  1.00  0.00           H  
ATOM    629 2HG  LYS A  38      -0.176 -11.968   8.611  1.00  0.00           H  
ATOM    630 1HD  LYS A  38      -0.045 -11.851   6.100  1.00  0.00           H  
ATOM    631 2HD  LYS A  38       1.327 -10.745   6.247  1.00  0.00           H  
ATOM    632 1HE  LYS A  38       2.587 -12.435   7.483  1.00  0.00           H  
ATOM    633 2HE  LYS A  38       1.253 -13.584   7.274  1.00  0.00           H  
ATOM    634 1HZ  LYS A  38       2.947 -13.858   5.592  1.00  0.00           H  
ATOM    635 2HZ  LYS A  38       1.544 -13.369   4.894  1.00  0.00           H  
ATOM    636 3HZ  LYS A  38       2.783 -12.269   5.090  1.00  0.00           H  
ATOM    637  N   LEU A  39      -1.885  -7.120   8.367  1.00  0.00           N  
ATOM    638  CA  LEU A  39      -2.916  -6.128   8.191  1.00  0.00           C  
ATOM    639  C   LEU A  39      -2.322  -4.844   7.661  1.00  0.00           C  
ATOM    640  O   LEU A  39      -2.896  -4.204   6.799  1.00  0.00           O  
ATOM    641  CB  LEU A  39      -3.678  -5.817   9.483  1.00  0.00           C  
ATOM    642  CG  LEU A  39      -4.651  -6.847  10.050  1.00  0.00           C  
ATOM    643  CD1 LEU A  39      -5.128  -6.344  11.415  1.00  0.00           C  
ATOM    644  CD2 LEU A  39      -5.861  -7.010   9.103  1.00  0.00           C  
ATOM    645  H   LEU A  39      -1.573  -7.434   9.302  1.00  0.00           H  
ATOM    646  HA  LEU A  39      -3.616  -6.493   7.446  1.00  0.00           H  
ATOM    647 1HB  LEU A  39      -2.932  -5.652  10.257  1.00  0.00           H  
ATOM    648 2HB  LEU A  39      -4.211  -4.917   9.350  1.00  0.00           H  
ATOM    649  HG  LEU A  39      -4.143  -7.808  10.184  1.00  0.00           H  
ATOM    650 1HD1 LEU A  39      -5.824  -7.070  11.849  1.00  0.00           H  
ATOM    651 2HD1 LEU A  39      -4.268  -6.233  12.079  1.00  0.00           H  
ATOM    652 3HD1 LEU A  39      -5.628  -5.383  11.300  1.00  0.00           H  
ATOM    653 1HD2 LEU A  39      -6.559  -7.737   9.529  1.00  0.00           H  
ATOM    654 2HD2 LEU A  39      -6.362  -6.051   8.984  1.00  0.00           H  
ATOM    655 3HD2 LEU A  39      -5.535  -7.358   8.147  1.00  0.00           H  
ATOM    656  N   TYR A  40      -1.150  -4.431   8.115  1.00  0.00           N  
ATOM    657  CA  TYR A  40      -0.695  -3.141   7.627  1.00  0.00           C  
ATOM    658  C   TYR A  40      -0.572  -3.158   6.105  1.00  0.00           C  
ATOM    659  O   TYR A  40      -1.073  -2.255   5.415  1.00  0.00           O  
ATOM    660  CB  TYR A  40       0.611  -2.741   8.301  1.00  0.00           C  
ATOM    661  CG  TYR A  40       1.100  -1.374   7.905  1.00  0.00           C  
ATOM    662  CD1 TYR A  40       0.472  -0.260   8.447  1.00  0.00           C  
ATOM    663  CD2 TYR A  40       2.173  -1.216   7.041  1.00  0.00           C  
ATOM    664  CE1 TYR A  40       0.904   1.011   8.129  1.00  0.00           C  
ATOM    665  CE2 TYR A  40       2.613   0.061   6.726  1.00  0.00           C  
ATOM    666  CZ  TYR A  40       1.978   1.173   7.270  1.00  0.00           C  
ATOM    667  OH  TYR A  40       2.414   2.449   6.975  1.00  0.00           O  
ATOM    668  H   TYR A  40      -0.629  -4.945   8.831  1.00  0.00           H  
ATOM    669  HA  TYR A  40      -1.446  -2.395   7.879  1.00  0.00           H  
ATOM    670 1HB  TYR A  40       0.484  -2.764   9.388  1.00  0.00           H  
ATOM    671 2HB  TYR A  40       1.380  -3.466   8.048  1.00  0.00           H  
ATOM    672  HD1 TYR A  40      -0.366  -0.392   9.129  1.00  0.00           H  
ATOM    673  HD2 TYR A  40       2.670  -2.090   6.618  1.00  0.00           H  
ATOM    674  HE1 TYR A  40       0.405   1.880   8.562  1.00  0.00           H  
ATOM    675  HE2 TYR A  40       3.462   0.194   6.054  1.00  0.00           H  
ATOM    676  HH  TYR A  40       3.200   2.411   6.409  1.00  0.00           H  
ATOM    677  N   ARG A  41       0.087  -4.188   5.559  1.00  0.00           N  
ATOM    678  CA  ARG A  41       0.213  -4.247   4.117  1.00  0.00           C  
ATOM    679  C   ARG A  41      -1.118  -4.568   3.427  1.00  0.00           C  
ATOM    680  O   ARG A  41      -1.419  -3.981   2.388  1.00  0.00           O  
ATOM    681  CB  ARG A  41       1.297  -5.238   3.706  1.00  0.00           C  
ATOM    682  CG  ARG A  41       2.732  -4.737   4.006  1.00  0.00           C  
ATOM    683  CD  ARG A  41       3.813  -5.550   3.320  1.00  0.00           C  
ATOM    684  NE  ARG A  41       3.969  -6.910   3.849  1.00  0.00           N  
ATOM    685  CZ  ARG A  41       4.786  -7.261   4.883  1.00  0.00           C  
ATOM    686  NH1 ARG A  41       5.514  -6.347   5.507  1.00  0.00           N  
ATOM    687  NH2 ARG A  41       4.865  -8.519   5.268  1.00  0.00           N  
ATOM    688  H   ARG A  41       0.502  -4.926   6.139  1.00  0.00           H  
ATOM    689  HA  ARG A  41       0.536  -3.264   3.773  1.00  0.00           H  
ATOM    690 1HB  ARG A  41       1.151  -6.178   4.241  1.00  0.00           H  
ATOM    691 2HB  ARG A  41       1.221  -5.445   2.637  1.00  0.00           H  
ATOM    692 1HG  ARG A  41       2.820  -3.701   3.674  1.00  0.00           H  
ATOM    693 2HG  ARG A  41       2.896  -4.785   5.084  1.00  0.00           H  
ATOM    694 1HD  ARG A  41       3.551  -5.640   2.263  1.00  0.00           H  
ATOM    695 2HD  ARG A  41       4.766  -5.036   3.394  1.00  0.00           H  
ATOM    696  HE  ARG A  41       3.436  -7.643   3.391  1.00  0.00           H  
ATOM    697 1HH1 ARG A  41       5.472  -5.381   5.224  1.00  0.00           H  
ATOM    698 2HH1 ARG A  41       6.121  -6.618   6.266  1.00  0.00           H  
ATOM    699 1HH2 ARG A  41       4.306  -9.249   4.794  1.00  0.00           H  
ATOM    700 2HH2 ARG A  41       5.470  -8.784   6.024  1.00  0.00           H  
ATOM    701  N   ALA A  42      -1.929  -5.479   3.984  1.00  0.00           N  
ATOM    702  CA  ALA A  42      -3.181  -5.839   3.338  1.00  0.00           C  
ATOM    703  C   ALA A  42      -4.183  -4.692   3.332  1.00  0.00           C  
ATOM    704  O   ALA A  42      -4.974  -4.568   2.403  1.00  0.00           O  
ATOM    705  CB  ALA A  42      -3.768  -7.056   3.984  1.00  0.00           C  
ATOM    706  H   ALA A  42      -1.681  -5.972   4.845  1.00  0.00           H  
ATOM    707  HA  ALA A  42      -2.951  -6.074   2.317  1.00  0.00           H  
ATOM    708 1HB  ALA A  42      -4.649  -7.337   3.443  1.00  0.00           H  
ATOM    709 2HB  ALA A  42      -3.046  -7.870   3.944  1.00  0.00           H  
ATOM    710 3HB  ALA A  42      -4.012  -6.840   5.021  1.00  0.00           H  
ATOM    711  N   ILE A  43      -4.173  -3.862   4.362  1.00  0.00           N  
ATOM    712  CA  ILE A  43      -5.066  -2.721   4.418  1.00  0.00           C  
ATOM    713  C   ILE A  43      -4.643  -1.772   3.318  1.00  0.00           C  
ATOM    714  O   ILE A  43      -5.495  -1.192   2.640  1.00  0.00           O  
ATOM    715  CB  ILE A  43      -5.002  -2.044   5.780  1.00  0.00           C  
ATOM    716  CG1 ILE A  43      -5.577  -2.981   6.839  1.00  0.00           C  
ATOM    717  CG2 ILE A  43      -5.871  -0.730   5.721  1.00  0.00           C  
ATOM    718  CD1 ILE A  43      -5.164  -2.582   8.210  1.00  0.00           C  
ATOM    719  H   ILE A  43      -3.545  -4.038   5.141  1.00  0.00           H  
ATOM    720  HA  ILE A  43      -6.085  -3.051   4.231  1.00  0.00           H  
ATOM    721  HB  ILE A  43      -3.965  -1.813   6.043  1.00  0.00           H  
ATOM    722 1HG1 ILE A  43      -6.665  -2.925   6.786  1.00  0.00           H  
ATOM    723 2HG1 ILE A  43      -5.284  -4.010   6.648  1.00  0.00           H  
ATOM    724 1HG2 ILE A  43      -5.866  -0.235   6.671  1.00  0.00           H  
ATOM    725 2HG2 ILE A  43      -5.479  -0.040   4.975  1.00  0.00           H  
ATOM    726 3HG2 ILE A  43      -6.898  -0.980   5.461  1.00  0.00           H  
ATOM    727 1HD1 ILE A  43      -5.626  -3.240   8.939  1.00  0.00           H  
ATOM    728 2HD1 ILE A  43      -4.093  -2.644   8.289  1.00  0.00           H  
ATOM    729 3HD1 ILE A  43      -5.438  -1.598   8.406  1.00  0.00           H  
ATOM    730  N   ALA A  44      -3.327  -1.546   3.164  1.00  0.00           N  
ATOM    731  CA  ALA A  44      -2.881  -0.704   2.072  1.00  0.00           C  
ATOM    732  C   ALA A  44      -3.301  -1.333   0.733  1.00  0.00           C  
ATOM    733  O   ALA A  44      -3.784  -0.626  -0.148  1.00  0.00           O  
ATOM    734  CB  ALA A  44      -1.386  -0.498   2.117  1.00  0.00           C  
ATOM    735  H   ALA A  44      -2.641  -1.948   3.815  1.00  0.00           H  
ATOM    736  HA  ALA A  44      -3.365   0.263   2.170  1.00  0.00           H  
ATOM    737 1HB  ALA A  44      -1.079   0.148   1.303  1.00  0.00           H  
ATOM    738 2HB  ALA A  44      -1.110  -0.044   3.069  1.00  0.00           H  
ATOM    739 3HB  ALA A  44      -0.891  -1.464   2.022  1.00  0.00           H  
ATOM    740  N   LEU A  45      -3.267  -2.671   0.605  1.00  0.00           N  
ATOM    741  CA  LEU A  45      -3.699  -3.258  -0.661  1.00  0.00           C  
ATOM    742  C   LEU A  45      -5.155  -2.906  -0.926  1.00  0.00           C  
ATOM    743  O   LEU A  45      -5.475  -2.492  -2.043  1.00  0.00           O  
ATOM    744  CB  LEU A  45      -3.616  -4.804  -0.638  1.00  0.00           C  
ATOM    745  CG  LEU A  45      -2.248  -5.512  -0.669  1.00  0.00           C  
ATOM    746  CD1 LEU A  45      -2.430  -7.009  -0.410  1.00  0.00           C  
ATOM    747  CD2 LEU A  45      -1.651  -5.369  -2.010  1.00  0.00           C  
ATOM    748  H   LEU A  45      -2.840  -3.240   1.339  1.00  0.00           H  
ATOM    749  HA  LEU A  45      -3.090  -2.857  -1.463  1.00  0.00           H  
ATOM    750 1HB  LEU A  45      -4.078  -5.119   0.256  1.00  0.00           H  
ATOM    751 2HB  LEU A  45      -4.201  -5.187  -1.452  1.00  0.00           H  
ATOM    752  HG  LEU A  45      -1.588  -5.087   0.088  1.00  0.00           H  
ATOM    753 1HD1 LEU A  45      -1.461  -7.506  -0.456  1.00  0.00           H  
ATOM    754 2HD1 LEU A  45      -2.865  -7.201   0.538  1.00  0.00           H  
ATOM    755 3HD1 LEU A  45      -3.074  -7.404  -1.164  1.00  0.00           H  
ATOM    756 1HD2 LEU A  45      -0.713  -5.889  -2.023  1.00  0.00           H  
ATOM    757 2HD2 LEU A  45      -2.277  -5.797  -2.752  1.00  0.00           H  
ATOM    758 3HD2 LEU A  45      -1.502  -4.326  -2.235  1.00  0.00           H  
ATOM    759  N   VAL A  46      -6.006  -2.936   0.107  1.00  0.00           N  
ATOM    760  CA  VAL A  46      -7.420  -2.604  -0.059  1.00  0.00           C  
ATOM    761  C   VAL A  46      -7.545  -1.130  -0.483  1.00  0.00           C  
ATOM    762  O   VAL A  46      -8.332  -0.804  -1.370  1.00  0.00           O  
ATOM    763  CB  VAL A  46      -8.202  -2.820   1.253  1.00  0.00           C  
ATOM    764  CG1 VAL A  46      -9.609  -2.340   1.108  1.00  0.00           C  
ATOM    765  CG2 VAL A  46      -8.214  -4.285   1.639  1.00  0.00           C  
ATOM    766  H   VAL A  46      -5.654  -3.301   1.001  1.00  0.00           H  
ATOM    767  HA  VAL A  46      -7.838  -3.240  -0.838  1.00  0.00           H  
ATOM    768  HB  VAL A  46      -7.723  -2.229   2.029  1.00  0.00           H  
ATOM    769 1HG1 VAL A  46     -10.115  -2.467   2.033  1.00  0.00           H  
ATOM    770 2HG1 VAL A  46      -9.644  -1.317   0.820  1.00  0.00           H  
ATOM    771 3HG1 VAL A  46     -10.081  -2.934   0.373  1.00  0.00           H  
ATOM    772 1HG2 VAL A  46      -8.735  -4.419   2.565  1.00  0.00           H  
ATOM    773 2HG2 VAL A  46      -8.707  -4.852   0.858  1.00  0.00           H  
ATOM    774 3HG2 VAL A  46      -7.222  -4.635   1.760  1.00  0.00           H  
ATOM    775  N   TYR A  47      -6.775  -0.244   0.171  1.00  0.00           N  
ATOM    776  CA  TYR A  47      -6.730   1.193  -0.134  1.00  0.00           C  
ATOM    777  C   TYR A  47      -6.407   1.460  -1.607  1.00  0.00           C  
ATOM    778  O   TYR A  47      -7.037   2.296  -2.268  1.00  0.00           O  
ATOM    779  CB  TYR A  47      -5.697   1.888   0.759  1.00  0.00           C  
ATOM    780  CG  TYR A  47      -5.426   3.303   0.399  1.00  0.00           C  
ATOM    781  CD1 TYR A  47      -6.265   4.304   0.797  1.00  0.00           C  
ATOM    782  CD2 TYR A  47      -4.300   3.592  -0.353  1.00  0.00           C  
ATOM    783  CE1 TYR A  47      -5.983   5.605   0.441  1.00  0.00           C  
ATOM    784  CE2 TYR A  47      -4.027   4.878  -0.702  1.00  0.00           C  
ATOM    785  CZ  TYR A  47      -4.864   5.887  -0.309  1.00  0.00           C  
ATOM    786  OH  TYR A  47      -4.589   7.189  -0.653  1.00  0.00           O  
ATOM    787  H   TYR A  47      -6.197  -0.596   0.941  1.00  0.00           H  
ATOM    788  HA  TYR A  47      -7.702   1.619   0.080  1.00  0.00           H  
ATOM    789 1HB  TYR A  47      -6.032   1.851   1.797  1.00  0.00           H  
ATOM    790 2HB  TYR A  47      -4.772   1.368   0.708  1.00  0.00           H  
ATOM    791  HD1 TYR A  47      -7.145   4.072   1.396  1.00  0.00           H  
ATOM    792  HD2 TYR A  47      -3.628   2.791  -0.666  1.00  0.00           H  
ATOM    793  HE1 TYR A  47      -6.635   6.406   0.758  1.00  0.00           H  
ATOM    794  HE2 TYR A  47      -3.139   5.102  -1.288  1.00  0.00           H  
ATOM    795  HH  TYR A  47      -3.782   7.219  -1.174  1.00  0.00           H  
ATOM    796  N   PHE A  48      -5.399   0.773  -2.121  1.00  0.00           N  
ATOM    797  CA  PHE A  48      -5.047   0.918  -3.517  1.00  0.00           C  
ATOM    798  C   PHE A  48      -6.082   0.247  -4.447  1.00  0.00           C  
ATOM    799  O   PHE A  48      -6.485   0.822  -5.461  1.00  0.00           O  
ATOM    800  CB  PHE A  48      -3.671   0.304  -3.782  1.00  0.00           C  
ATOM    801  CG  PHE A  48      -2.424   1.110  -3.325  1.00  0.00           C  
ATOM    802  CD1 PHE A  48      -1.793   0.848  -2.117  1.00  0.00           C  
ATOM    803  CD2 PHE A  48      -1.871   2.089  -4.133  1.00  0.00           C  
ATOM    804  CE1 PHE A  48      -0.682   1.544  -1.714  1.00  0.00           C  
ATOM    805  CE2 PHE A  48      -0.741   2.790  -3.730  1.00  0.00           C  
ATOM    806  CZ  PHE A  48      -0.155   2.518  -2.519  1.00  0.00           C  
ATOM    807  H   PHE A  48      -4.865   0.154  -1.501  1.00  0.00           H  
ATOM    808  HA  PHE A  48      -5.014   1.976  -3.752  1.00  0.00           H  
ATOM    809 1HB  PHE A  48      -3.639  -0.673  -3.288  1.00  0.00           H  
ATOM    810 2HB  PHE A  48      -3.587   0.128  -4.835  1.00  0.00           H  
ATOM    811  HD1 PHE A  48      -2.173   0.084  -1.489  1.00  0.00           H  
ATOM    812  HD2 PHE A  48      -2.330   2.303  -5.101  1.00  0.00           H  
ATOM    813  HE1 PHE A  48      -0.217   1.314  -0.760  1.00  0.00           H  
ATOM    814  HE2 PHE A  48      -0.309   3.557  -4.375  1.00  0.00           H  
ATOM    815  HZ  PHE A  48       0.734   3.064  -2.208  1.00  0.00           H  
ATOM    816  N   TYR A  49      -6.592  -0.937  -4.085  1.00  0.00           N  
ATOM    817  CA  TYR A  49      -7.524  -1.631  -4.970  1.00  0.00           C  
ATOM    818  C   TYR A  49      -8.885  -0.959  -5.040  1.00  0.00           C  
ATOM    819  O   TYR A  49      -9.518  -0.953  -6.095  1.00  0.00           O  
ATOM    820  CB  TYR A  49      -7.702  -3.120  -4.591  1.00  0.00           C  
ATOM    821  CG  TYR A  49      -6.498  -4.004  -4.951  1.00  0.00           C  
ATOM    822  CD1 TYR A  49      -5.821  -4.739  -3.979  1.00  0.00           C  
ATOM    823  CD2 TYR A  49      -6.054  -4.051  -6.255  1.00  0.00           C  
ATOM    824  CE1 TYR A  49      -4.698  -5.486  -4.322  1.00  0.00           C  
ATOM    825  CE2 TYR A  49      -4.947  -4.792  -6.581  1.00  0.00           C  
ATOM    826  CZ  TYR A  49      -4.250  -5.494  -5.632  1.00  0.00           C  
ATOM    827  OH  TYR A  49      -3.107  -6.212  -6.027  1.00  0.00           O  
ATOM    828  H   TYR A  49      -6.273  -1.400  -3.236  1.00  0.00           H  
ATOM    829  HA  TYR A  49      -7.107  -1.593  -5.971  1.00  0.00           H  
ATOM    830 1HB  TYR A  49      -7.868  -3.195  -3.514  1.00  0.00           H  
ATOM    831 2HB  TYR A  49      -8.586  -3.520  -5.086  1.00  0.00           H  
ATOM    832  HD1 TYR A  49      -6.168  -4.723  -2.947  1.00  0.00           H  
ATOM    833  HD2 TYR A  49      -6.567  -3.492  -7.036  1.00  0.00           H  
ATOM    834  HE1 TYR A  49      -4.184  -6.050  -3.569  1.00  0.00           H  
ATOM    835  HE2 TYR A  49      -4.611  -4.803  -7.599  1.00  0.00           H  
ATOM    836  HH  TYR A  49      -2.360  -6.116  -5.342  1.00  0.00           H  
ATOM    837  N   LEU A  50      -9.326  -0.275  -3.989  1.00  0.00           N  
ATOM    838  CA  LEU A  50     -10.654   0.335  -4.050  1.00  0.00           C  
ATOM    839  C   LEU A  50     -10.713   1.452  -5.071  1.00  0.00           C  
ATOM    840  O   LEU A  50     -11.800   1.885  -5.458  1.00  0.00           O  
ATOM    841  CB  LEU A  50     -11.147   0.837  -2.675  1.00  0.00           C  
ATOM    842  CG  LEU A  50     -10.483   2.069  -2.033  1.00  0.00           C  
ATOM    843  CD1 LEU A  50     -11.228   3.368  -2.402  1.00  0.00           C  
ATOM    844  CD2 LEU A  50     -10.486   1.893  -0.559  1.00  0.00           C  
ATOM    845  H   LEU A  50      -8.802  -0.289  -3.110  1.00  0.00           H  
ATOM    846  HA  LEU A  50     -11.337  -0.425  -4.371  1.00  0.00           H  
ATOM    847 1HB  LEU A  50     -12.195   1.069  -2.785  1.00  0.00           H  
ATOM    848 2HB  LEU A  50     -11.053   0.026  -1.964  1.00  0.00           H  
ATOM    849  HG  LEU A  50      -9.466   2.145  -2.389  1.00  0.00           H  
ATOM    850 1HD1 LEU A  50     -10.734   4.203  -1.933  1.00  0.00           H  
ATOM    851 2HD1 LEU A  50     -11.246   3.534  -3.465  1.00  0.00           H  
ATOM    852 3HD1 LEU A  50     -12.249   3.303  -2.036  1.00  0.00           H  
ATOM    853 1HD2 LEU A  50      -9.998   2.745  -0.096  1.00  0.00           H  
ATOM    854 2HD2 LEU A  50     -11.506   1.818  -0.196  1.00  0.00           H  
ATOM    855 3HD2 LEU A  50      -9.947   0.984  -0.318  1.00  0.00           H  
ATOM    856  N   ARG A  51      -9.558   1.993  -5.454  1.00  0.00           N  
ATOM    857  CA  ARG A  51      -9.498   3.110  -6.372  1.00  0.00           C  
ATOM    858  C   ARG A  51      -9.397   2.633  -7.828  1.00  0.00           C  
ATOM    859  O   ARG A  51      -9.339   3.447  -8.753  1.00  0.00           O  
ATOM    860  CB  ARG A  51      -8.342   4.014  -5.990  1.00  0.00           C  
ATOM    861  CG  ARG A  51      -8.526   4.672  -4.606  1.00  0.00           C  
ATOM    862  CD  ARG A  51      -7.413   5.551  -4.248  1.00  0.00           C  
ATOM    863  NE  ARG A  51      -6.180   4.817  -4.006  1.00  0.00           N  
ATOM    864  CZ  ARG A  51      -4.937   5.357  -4.155  1.00  0.00           C  
ATOM    865  NH1 ARG A  51      -4.799   6.610  -4.549  1.00  0.00           N  
ATOM    866  NH2 ARG A  51      -3.855   4.656  -3.924  1.00  0.00           N  
ATOM    867  H   ARG A  51      -8.672   1.574  -5.154  1.00  0.00           H  
ATOM    868  HA  ARG A  51     -10.414   3.687  -6.267  1.00  0.00           H  
ATOM    869 1HB  ARG A  51      -7.422   3.428  -5.966  1.00  0.00           H  
ATOM    870 2HB  ARG A  51      -8.220   4.799  -6.734  1.00  0.00           H  
ATOM    871 1HG  ARG A  51      -9.449   5.248  -4.590  1.00  0.00           H  
ATOM    872 2HG  ARG A  51      -8.573   3.891  -3.850  1.00  0.00           H  
ATOM    873 1HD  ARG A  51      -7.256   6.247  -5.064  1.00  0.00           H  
ATOM    874 2HD  ARG A  51      -7.667   6.098  -3.339  1.00  0.00           H  
ATOM    875  HE  ARG A  51      -6.278   3.841  -3.646  1.00  0.00           H  
ATOM    876 1HH1 ARG A  51      -5.608   7.180  -4.736  1.00  0.00           H  
ATOM    877 2HH1 ARG A  51      -3.877   7.007  -4.664  1.00  0.00           H  
ATOM    878 1HH2 ARG A  51      -3.919   3.689  -3.639  1.00  0.00           H  
ATOM    879 2HH2 ARG A  51      -2.953   5.091  -4.044  1.00  0.00           H  
ATOM    880  N   SER A  52      -9.362   1.310  -8.012  1.00  0.00           N  
ATOM    881  CA  SER A  52      -9.271   0.649  -9.310  1.00  0.00           C  
ATOM    882  C   SER A  52     -10.470  -0.279  -9.482  1.00  0.00           C  
ATOM    883  O   SER A  52     -11.263  -0.144 -10.420  1.00  0.00           O  
ATOM    884  CB  SER A  52      -7.998  -0.164  -9.430  1.00  0.00           C  
ATOM    885  OG  SER A  52      -7.948  -0.796 -10.680  1.00  0.00           O  
ATOM    886  H   SER A  52      -9.421   0.704  -7.195  1.00  0.00           H  
ATOM    887  HA  SER A  52      -9.295   1.403 -10.098  1.00  0.00           H  
ATOM    888 1HB  SER A  52      -7.135   0.488  -9.311  1.00  0.00           H  
ATOM    889 2HB  SER A  52      -7.959  -0.909  -8.635  1.00  0.00           H  
ATOM    890  HG  SER A  52      -7.193  -1.411 -10.663  1.00  0.00           H  
ATOM    891  N   ASN A  53     -10.592  -1.237  -8.565  1.00  0.00           N  
ATOM    892  CA  ASN A  53     -11.663  -2.211  -8.573  1.00  0.00           C  
ATOM    893  C   ASN A  53     -12.106  -2.542  -7.137  1.00  0.00           C  
ATOM    894  O   ASN A  53     -11.529  -3.445  -6.509  1.00  0.00           O  
ATOM    895  CB  ASN A  53     -11.256  -3.477  -9.297  1.00  0.00           C  
ATOM    896  CG  ASN A  53     -12.420  -4.467  -9.450  1.00  0.00           C  
ATOM    897  OD1 ASN A  53     -13.452  -4.427  -8.732  1.00  0.00           O  
ATOM    898  ND2 ASN A  53     -12.264  -5.371 -10.394  1.00  0.00           N  
ATOM    899  H   ASN A  53      -9.915  -1.268  -7.813  1.00  0.00           H  
ATOM    900  HA  ASN A  53     -12.495  -1.800  -9.131  1.00  0.00           H  
ATOM    901 1HB  ASN A  53     -10.874  -3.220 -10.288  1.00  0.00           H  
ATOM    902 2HB  ASN A  53     -10.450  -3.956  -8.753  1.00  0.00           H  
ATOM    903 1HD2 ASN A  53     -12.978  -6.055 -10.557  1.00  0.00           H  
ATOM    904 2HD2 ASN A  53     -11.432  -5.376 -10.953  1.00  0.00           H  
ATOM    905  N   PRO A  54     -13.162  -1.879  -6.619  1.00  0.00           N  
ATOM    906  CA  PRO A  54     -13.712  -2.028  -5.280  1.00  0.00           C  
ATOM    907  C   PRO A  54     -14.057  -3.465  -4.952  1.00  0.00           C  
ATOM    908  O   PRO A  54     -14.050  -3.834  -3.783  1.00  0.00           O  
ATOM    909  CB  PRO A  54     -14.974  -1.158  -5.333  1.00  0.00           C  
ATOM    910  CG  PRO A  54     -14.654  -0.099  -6.361  1.00  0.00           C  
ATOM    911  CD  PRO A  54     -13.827  -0.812  -7.412  1.00  0.00           C  
ATOM    912  HA  PRO A  54     -13.025  -1.635  -4.541  1.00  0.00           H  
ATOM    913 1HB  PRO A  54     -15.849  -1.770  -5.601  1.00  0.00           H  
ATOM    914 2HB  PRO A  54     -15.179  -0.735  -4.340  1.00  0.00           H  
ATOM    915 1HG  PRO A  54     -15.583   0.334  -6.768  1.00  0.00           H  
ATOM    916 2HG  PRO A  54     -14.097   0.731  -5.886  1.00  0.00           H  
ATOM    917 1HD  PRO A  54     -14.477  -1.239  -8.192  1.00  0.00           H  
ATOM    918 2HD  PRO A  54     -13.089  -0.089  -7.813  1.00  0.00           H  
ATOM    919  N   ARG A  55     -14.324  -4.306  -5.949  1.00  0.00           N  
ATOM    920  CA  ARG A  55     -14.684  -5.662  -5.608  1.00  0.00           C  
ATOM    921  C   ARG A  55     -13.484  -6.423  -5.067  1.00  0.00           C  
ATOM    922  O   ARG A  55     -13.660  -7.368  -4.291  1.00  0.00           O  
ATOM    923  CB  ARG A  55     -15.302  -6.395  -6.778  1.00  0.00           C  
ATOM    924  CG  ARG A  55     -15.929  -7.711  -6.369  1.00  0.00           C  
ATOM    925  CD  ARG A  55     -16.835  -8.247  -7.403  1.00  0.00           C  
ATOM    926  NE  ARG A  55     -17.537  -9.428  -6.921  1.00  0.00           N  
ATOM    927  CZ  ARG A  55     -18.674  -9.419  -6.175  1.00  0.00           C  
ATOM    928  NH1 ARG A  55     -19.258  -8.287  -5.820  1.00  0.00           N  
ATOM    929  NH2 ARG A  55     -19.188 -10.574  -5.806  1.00  0.00           N  
ATOM    930  H   ARG A  55     -14.281  -4.048  -6.937  1.00  0.00           H  
ATOM    931  HA  ARG A  55     -15.439  -5.624  -4.826  1.00  0.00           H  
ATOM    932 1HB  ARG A  55     -16.059  -5.772  -7.248  1.00  0.00           H  
ATOM    933 2HB  ARG A  55     -14.533  -6.606  -7.522  1.00  0.00           H  
ATOM    934 1HG  ARG A  55     -15.142  -8.451  -6.209  1.00  0.00           H  
ATOM    935 2HG  ARG A  55     -16.486  -7.580  -5.442  1.00  0.00           H  
ATOM    936 1HD  ARG A  55     -17.564  -7.498  -7.697  1.00  0.00           H  
ATOM    937 2HD  ARG A  55     -16.246  -8.539  -8.272  1.00  0.00           H  
ATOM    938  HE  ARG A  55     -17.155 -10.360  -7.149  1.00  0.00           H  
ATOM    939 1HH1 ARG A  55     -18.868  -7.403  -6.102  1.00  0.00           H  
ATOM    940 2HH1 ARG A  55     -20.102  -8.308  -5.266  1.00  0.00           H  
ATOM    941 1HH2 ARG A  55     -18.703 -11.435  -6.105  1.00  0.00           H  
ATOM    942 2HH2 ARG A  55     -20.026 -10.618  -5.254  1.00  0.00           H  
ATOM    943  N   LEU A  56     -12.269  -6.073  -5.518  1.00  0.00           N  
ATOM    944  CA  LEU A  56     -11.085  -6.779  -5.068  1.00  0.00           C  
ATOM    945  C   LEU A  56     -10.759  -6.257  -3.692  1.00  0.00           C  
ATOM    946  O   LEU A  56     -10.280  -6.986  -2.817  1.00  0.00           O  
ATOM    947  CB  LEU A  56      -9.903  -6.503  -5.999  1.00  0.00           C  
ATOM    948  CG  LEU A  56     -10.027  -6.982  -7.457  1.00  0.00           C  
ATOM    949  CD1 LEU A  56      -8.776  -6.522  -8.207  1.00  0.00           C  
ATOM    950  CD2 LEU A  56     -10.199  -8.495  -7.518  1.00  0.00           C  
ATOM    951  H   LEU A  56     -12.150  -5.275  -6.148  1.00  0.00           H  
ATOM    952  HA  LEU A  56     -11.293  -7.844  -4.994  1.00  0.00           H  
ATOM    953 1HB  LEU A  56      -9.752  -5.426  -6.035  1.00  0.00           H  
ATOM    954 2HB  LEU A  56      -9.009  -6.957  -5.573  1.00  0.00           H  
ATOM    955  HG  LEU A  56     -10.887  -6.511  -7.921  1.00  0.00           H  
ATOM    956 1HD1 LEU A  56      -8.846  -6.825  -9.251  1.00  0.00           H  
ATOM    957 2HD1 LEU A  56      -8.693  -5.436  -8.150  1.00  0.00           H  
ATOM    958 3HD1 LEU A  56      -7.892  -6.974  -7.755  1.00  0.00           H  
ATOM    959 1HD2 LEU A  56     -10.274  -8.815  -8.556  1.00  0.00           H  
ATOM    960 2HD2 LEU A  56      -9.341  -8.969  -7.052  1.00  0.00           H  
ATOM    961 3HD2 LEU A  56     -11.102  -8.800  -6.996  1.00  0.00           H  
ATOM    962  N   ALA A  57     -11.039  -4.968  -3.503  1.00  0.00           N  
ATOM    963  CA  ALA A  57     -10.805  -4.336  -2.218  1.00  0.00           C  
ATOM    964  C   ALA A  57     -11.695  -5.008  -1.162  1.00  0.00           C  
ATOM    965  O   ALA A  57     -11.220  -5.422  -0.096  1.00  0.00           O  
ATOM    966  CB  ALA A  57     -11.089  -2.858  -2.352  1.00  0.00           C  
ATOM    967  H   ALA A  57     -11.391  -4.436  -4.307  1.00  0.00           H  
ATOM    968  HA  ALA A  57      -9.763  -4.489  -1.936  1.00  0.00           H  
ATOM    969 1HB  ALA A  57     -10.923  -2.331  -1.449  1.00  0.00           H  
ATOM    970 2HB  ALA A  57     -10.443  -2.477  -3.106  1.00  0.00           H  
ATOM    971 3HB  ALA A  57     -12.113  -2.719  -2.646  1.00  0.00           H  
ATOM    972  N   ILE A  58     -12.952  -5.278  -1.547  1.00  0.00           N  
ATOM    973  CA  ILE A  58     -13.889  -5.963  -0.675  1.00  0.00           C  
ATOM    974  C   ILE A  58     -13.462  -7.381  -0.431  1.00  0.00           C  
ATOM    975  O   ILE A  58     -13.447  -7.825   0.715  1.00  0.00           O  
ATOM    976  CB  ILE A  58     -15.316  -5.997  -1.254  1.00  0.00           C  
ATOM    977  CG1 ILE A  58     -15.914  -4.588  -1.268  1.00  0.00           C  
ATOM    978  CG2 ILE A  58     -16.186  -6.982  -0.430  1.00  0.00           C  
ATOM    979  CD1 ILE A  58     -17.173  -4.444  -2.114  1.00  0.00           C  
ATOM    980  H   ILE A  58     -13.281  -4.919  -2.446  1.00  0.00           H  
ATOM    981  HA  ILE A  58     -13.916  -5.440   0.279  1.00  0.00           H  
ATOM    982  HB  ILE A  58     -15.275  -6.334  -2.289  1.00  0.00           H  
ATOM    983 1HG1 ILE A  58     -16.160  -4.314  -0.241  1.00  0.00           H  
ATOM    984 2HG1 ILE A  58     -15.178  -3.901  -1.636  1.00  0.00           H  
ATOM    985 1HG2 ILE A  58     -17.179  -7.020  -0.837  1.00  0.00           H  
ATOM    986 2HG2 ILE A  58     -15.782  -7.996  -0.451  1.00  0.00           H  
ATOM    987 3HG2 ILE A  58     -16.221  -6.652   0.589  1.00  0.00           H  
ATOM    988 1HD1 ILE A  58     -17.536  -3.430  -2.069  1.00  0.00           H  
ATOM    989 2HD1 ILE A  58     -16.940  -4.690  -3.147  1.00  0.00           H  
ATOM    990 3HD1 ILE A  58     -17.933  -5.101  -1.760  1.00  0.00           H  
ATOM    991  N   GLN A  59     -13.095  -8.113  -1.482  1.00  0.00           N  
ATOM    992  CA  GLN A  59     -12.737  -9.497  -1.264  1.00  0.00           C  
ATOM    993  C   GLN A  59     -11.626  -9.607  -0.227  1.00  0.00           C  
ATOM    994  O   GLN A  59     -11.694 -10.454   0.671  1.00  0.00           O  
ATOM    995  CB  GLN A  59     -12.254 -10.147  -2.546  1.00  0.00           C  
ATOM    996  CG  GLN A  59     -12.027 -11.596  -2.373  1.00  0.00           C  
ATOM    997  CD  GLN A  59     -11.311 -12.205  -3.470  1.00  0.00           C  
ATOM    998  OE1 GLN A  59     -11.286 -11.825  -4.667  1.00  0.00           O  
ATOM    999  NE2 GLN A  59     -10.640 -13.213  -3.045  1.00  0.00           N  
ATOM   1000  H   GLN A  59     -13.127  -7.734  -2.434  1.00  0.00           H  
ATOM   1001  HA  GLN A  59     -13.614 -10.028  -0.891  1.00  0.00           H  
ATOM   1002 1HB  GLN A  59     -12.988  -9.989  -3.337  1.00  0.00           H  
ATOM   1003 2HB  GLN A  59     -11.319  -9.679  -2.866  1.00  0.00           H  
ATOM   1004 1HG  GLN A  59     -11.437 -11.779  -1.478  1.00  0.00           H  
ATOM   1005 2HG  GLN A  59     -12.993 -12.091  -2.278  1.00  0.00           H  
ATOM   1006 1HE2 GLN A  59     -10.014 -13.706  -3.650  1.00  0.00           H  
ATOM   1007 2HE2 GLN A  59     -10.673 -13.471  -2.084  1.00  0.00           H  
ATOM   1008  N   LEU A  60     -10.607  -8.746  -0.328  1.00  0.00           N  
ATOM   1009  CA  LEU A  60      -9.529  -8.819   0.636  1.00  0.00           C  
ATOM   1010  C   LEU A  60     -10.029  -8.456   2.027  1.00  0.00           C  
ATOM   1011  O   LEU A  60      -9.692  -9.135   2.998  1.00  0.00           O  
ATOM   1012  CB  LEU A  60      -8.338  -7.973   0.178  1.00  0.00           C  
ATOM   1013  CG  LEU A  60      -7.090  -7.916   1.120  1.00  0.00           C  
ATOM   1014  CD1 LEU A  60      -6.536  -9.315   1.417  1.00  0.00           C  
ATOM   1015  CD2 LEU A  60      -6.016  -7.107   0.427  1.00  0.00           C  
ATOM   1016  H   LEU A  60     -10.570  -8.070  -1.102  1.00  0.00           H  
ATOM   1017  HA  LEU A  60      -9.197  -9.849   0.665  1.00  0.00           H  
ATOM   1018 1HB  LEU A  60      -8.008  -8.355  -0.785  1.00  0.00           H  
ATOM   1019 2HB  LEU A  60      -8.696  -6.960   0.020  1.00  0.00           H  
ATOM   1020  HG  LEU A  60      -7.364  -7.438   2.059  1.00  0.00           H  
ATOM   1021 1HD1 LEU A  60      -5.662  -9.228   2.059  1.00  0.00           H  
ATOM   1022 2HD1 LEU A  60      -7.285  -9.917   1.927  1.00  0.00           H  
ATOM   1023 3HD1 LEU A  60      -6.253  -9.801   0.492  1.00  0.00           H  
ATOM   1024 1HD2 LEU A  60      -5.154  -7.044   1.076  1.00  0.00           H  
ATOM   1025 2HD2 LEU A  60      -5.733  -7.588  -0.509  1.00  0.00           H  
ATOM   1026 3HD2 LEU A  60      -6.382  -6.110   0.214  1.00  0.00           H  
ATOM   1027  N   LEU A  61     -10.873  -7.443   2.165  1.00  0.00           N  
ATOM   1028  CA  LEU A  61     -11.361  -7.159   3.498  1.00  0.00           C  
ATOM   1029  C   LEU A  61     -12.151  -8.326   4.074  1.00  0.00           C  
ATOM   1030  O   LEU A  61     -11.993  -8.662   5.249  1.00  0.00           O  
ATOM   1031  CB  LEU A  61     -12.246  -5.937   3.500  1.00  0.00           C  
ATOM   1032  CG  LEU A  61     -11.616  -4.627   3.270  1.00  0.00           C  
ATOM   1033  CD1 LEU A  61     -12.700  -3.594   3.043  1.00  0.00           C  
ATOM   1034  CD2 LEU A  61     -10.800  -4.262   4.505  1.00  0.00           C  
ATOM   1035  H   LEU A  61     -11.132  -6.856   1.361  1.00  0.00           H  
ATOM   1036  HA  LEU A  61     -10.499  -7.006   4.140  1.00  0.00           H  
ATOM   1037 1HB  LEU A  61     -12.992  -6.078   2.727  1.00  0.00           H  
ATOM   1038 2HB  LEU A  61     -12.722  -5.890   4.466  1.00  0.00           H  
ATOM   1039  HG  LEU A  61     -10.995  -4.675   2.391  1.00  0.00           H  
ATOM   1040 1HD1 LEU A  61     -12.269  -2.622   2.869  1.00  0.00           H  
ATOM   1041 2HD1 LEU A  61     -13.287  -3.883   2.180  1.00  0.00           H  
ATOM   1042 3HD1 LEU A  61     -13.327  -3.552   3.909  1.00  0.00           H  
ATOM   1043 1HD2 LEU A  61     -10.338  -3.329   4.373  1.00  0.00           H  
ATOM   1044 2HD2 LEU A  61     -11.466  -4.220   5.368  1.00  0.00           H  
ATOM   1045 3HD2 LEU A  61     -10.032  -4.985   4.683  1.00  0.00           H  
ATOM   1046  N   GLU A  62     -12.955  -9.014   3.259  1.00  0.00           N  
ATOM   1047  CA  GLU A  62     -13.710 -10.143   3.800  1.00  0.00           C  
ATOM   1048  C   GLU A  62     -12.748 -11.215   4.330  1.00  0.00           C  
ATOM   1049  O   GLU A  62     -12.998 -11.802   5.386  1.00  0.00           O  
ATOM   1050  CB  GLU A  62     -14.659 -10.748   2.755  1.00  0.00           C  
ATOM   1051  CG  GLU A  62     -15.900  -9.895   2.393  1.00  0.00           C  
ATOM   1052  CD  GLU A  62     -16.741 -10.555   1.308  1.00  0.00           C  
ATOM   1053  OE1 GLU A  62     -16.217 -11.426   0.653  1.00  0.00           O  
ATOM   1054  OE2 GLU A  62     -17.915 -10.225   1.155  1.00  0.00           O  
ATOM   1055  H   GLU A  62     -13.076  -8.706   2.290  1.00  0.00           H  
ATOM   1056  HA  GLU A  62     -14.311  -9.790   4.634  1.00  0.00           H  
ATOM   1057 1HB  GLU A  62     -14.100 -10.919   1.832  1.00  0.00           H  
ATOM   1058 2HB  GLU A  62     -15.010 -11.717   3.106  1.00  0.00           H  
ATOM   1059 1HG  GLU A  62     -16.509  -9.759   3.284  1.00  0.00           H  
ATOM   1060 2HG  GLU A  62     -15.567  -8.913   2.057  1.00  0.00           H  
ATOM   1061  N   LEU A  63     -11.625 -11.425   3.630  1.00  0.00           N  
ATOM   1062  CA  LEU A  63     -10.592 -12.374   4.055  1.00  0.00           C  
ATOM   1063  C   LEU A  63      -9.874 -11.926   5.349  1.00  0.00           C  
ATOM   1064  O   LEU A  63      -9.490 -12.759   6.172  1.00  0.00           O  
ATOM   1065  CB  LEU A  63      -9.535 -12.550   2.939  1.00  0.00           C  
ATOM   1066  CG  LEU A  63      -9.985 -13.264   1.615  1.00  0.00           C  
ATOM   1067  CD1 LEU A  63      -8.858 -13.132   0.558  1.00  0.00           C  
ATOM   1068  CD2 LEU A  63     -10.283 -14.742   1.884  1.00  0.00           C  
ATOM   1069  H   LEU A  63     -11.541 -10.946   2.724  1.00  0.00           H  
ATOM   1070  HA  LEU A  63     -11.072 -13.325   4.262  1.00  0.00           H  
ATOM   1071 1HB  LEU A  63      -9.173 -11.565   2.667  1.00  0.00           H  
ATOM   1072 2HB  LEU A  63      -8.698 -13.110   3.349  1.00  0.00           H  
ATOM   1073  HG  LEU A  63     -10.879 -12.780   1.228  1.00  0.00           H  
ATOM   1074 1HD1 LEU A  63      -9.167 -13.616  -0.367  1.00  0.00           H  
ATOM   1075 2HD1 LEU A  63      -8.658 -12.086   0.362  1.00  0.00           H  
ATOM   1076 3HD1 LEU A  63      -7.952 -13.609   0.926  1.00  0.00           H  
ATOM   1077 1HD2 LEU A  63     -10.589 -15.220   0.954  1.00  0.00           H  
ATOM   1078 2HD2 LEU A  63      -9.385 -15.233   2.265  1.00  0.00           H  
ATOM   1079 3HD2 LEU A  63     -11.082 -14.842   2.610  1.00  0.00           H  
ATOM   1080  N   LEU A  64      -9.693 -10.608   5.521  1.00  0.00           N  
ATOM   1081  CA  LEU A  64      -8.988 -10.044   6.684  1.00  0.00           C  
ATOM   1082  C   LEU A  64      -9.838  -9.868   7.950  1.00  0.00           C  
ATOM   1083  O   LEU A  64      -9.287  -9.910   9.052  1.00  0.00           O  
ATOM   1084  CB  LEU A  64      -8.474  -8.635   6.353  1.00  0.00           C  
ATOM   1085  CG  LEU A  64      -7.432  -8.452   5.242  1.00  0.00           C  
ATOM   1086  CD1 LEU A  64      -7.227  -6.927   5.060  1.00  0.00           C  
ATOM   1087  CD2 LEU A  64      -6.146  -9.199   5.568  1.00  0.00           C  
ATOM   1088  H   LEU A  64     -10.008  -9.986   4.773  1.00  0.00           H  
ATOM   1089  HA  LEU A  64      -8.166 -10.706   6.933  1.00  0.00           H  
ATOM   1090 1HB  LEU A  64      -9.340  -8.058   6.056  1.00  0.00           H  
ATOM   1091 2HB  LEU A  64      -8.075  -8.196   7.265  1.00  0.00           H  
ATOM   1092  HG  LEU A  64      -7.813  -8.843   4.328  1.00  0.00           H  
ATOM   1093 1HD1 LEU A  64      -6.546  -6.728   4.268  1.00  0.00           H  
ATOM   1094 2HD1 LEU A  64      -8.175  -6.470   4.812  1.00  0.00           H  
ATOM   1095 3HD1 LEU A  64      -6.844  -6.490   5.980  1.00  0.00           H  
ATOM   1096 1HD2 LEU A  64      -5.443  -9.069   4.769  1.00  0.00           H  
ATOM   1097 2HD2 LEU A  64      -5.717  -8.835   6.486  1.00  0.00           H  
ATOM   1098 3HD2 LEU A  64      -6.354 -10.259   5.668  1.00  0.00           H  
ATOM   1099  N   THR A  65     -11.142  -9.628   7.780  1.00  0.00           N  
ATOM   1100  CA  THR A  65     -12.094  -9.333   8.860  1.00  0.00           C  
ATOM   1101  C   THR A  65     -12.288 -10.506   9.820  1.00  0.00           C  
ATOM   1102  O   THR A  65     -11.590 -10.588  10.833  1.00  0.00           O  
ATOM   1103  OXT THR A  65     -13.281 -11.229   9.719  1.00  0.00           O  
ATOM   1104  CB  THR A  65     -13.464  -8.899   8.284  1.00  0.00           C  
ATOM   1105  OG1 THR A  65     -13.279  -7.793   7.401  1.00  0.00           O  
ATOM   1106  CG2 THR A  65     -14.369  -8.405   9.427  1.00  0.00           C  
ATOM   1107  H   THR A  65     -11.489  -9.587   6.822  1.00  0.00           H  
ATOM   1108  HA  THR A  65     -11.717  -8.509   9.449  1.00  0.00           H  
ATOM   1109  HB  THR A  65     -13.928  -9.729   7.746  1.00  0.00           H  
ATOM   1110  HG1 THR A  65     -12.841  -8.111   6.593  1.00  0.00           H  
ATOM   1111 1HG2 THR A  65     -15.320  -8.077   9.012  1.00  0.00           H  
ATOM   1112 2HG2 THR A  65     -14.548  -9.200  10.144  1.00  0.00           H  
ATOM   1113 3HG2 THR A  65     -13.891  -7.567   9.934  1.00  0.00           H  
TER                                                                             
ATOM   1115  N   GLY B  66      -1.863  24.541  18.086  1.00  0.00           N  
ATOM   1116  CA  GLY B  66      -0.773  23.572  17.976  1.00  0.00           C  
ATOM   1117  C   GLY B  66      -0.425  23.305  16.529  1.00  0.00           C  
ATOM   1118  O   GLY B  66      -0.433  24.210  15.698  1.00  0.00           O  
ATOM   1119 1H   GLY B  66      -2.073  24.700  19.051  1.00  0.00           H  
ATOM   1120 2H   GLY B  66      -1.589  25.403  17.660  1.00  0.00           H  
ATOM   1121 3H   GLY B  66      -2.674  24.185  17.624  1.00  0.00           H  
ATOM   1122 1HA  GLY B  66       0.100  23.943  18.492  1.00  0.00           H  
ATOM   1123 2HA  GLY B  66      -1.062  22.639  18.461  1.00  0.00           H  
ATOM   1124  N   PHE B  67      -0.085  22.071  16.217  1.00  0.00           N  
ATOM   1125  CA  PHE B  67       0.276  21.803  14.843  1.00  0.00           C  
ATOM   1126  C   PHE B  67      -0.955  22.044  14.004  1.00  0.00           C  
ATOM   1127  O   PHE B  67      -2.073  21.743  14.424  1.00  0.00           O  
ATOM   1128  CB  PHE B  67       0.804  20.381  14.661  1.00  0.00           C  
ATOM   1129  CG  PHE B  67       2.197  20.217  15.181  1.00  0.00           C  
ATOM   1130  CD1 PHE B  67       2.446  19.693  16.444  1.00  0.00           C  
ATOM   1131  CD2 PHE B  67       3.266  20.594  14.401  1.00  0.00           C  
ATOM   1132  CE1 PHE B  67       3.730  19.550  16.899  1.00  0.00           C  
ATOM   1133  CE2 PHE B  67       4.547  20.455  14.858  1.00  0.00           C  
ATOM   1134  CZ  PHE B  67       4.777  19.931  16.115  1.00  0.00           C  
ATOM   1135  H   PHE B  67      -0.080  21.337  16.908  1.00  0.00           H  
ATOM   1136  HA  PHE B  67       1.050  22.502  14.533  1.00  0.00           H  
ATOM   1137 1HB  PHE B  67       0.155  19.678  15.175  1.00  0.00           H  
ATOM   1138 2HB  PHE B  67       0.796  20.126  13.599  1.00  0.00           H  
ATOM   1139  HD1 PHE B  67       1.612  19.387  17.073  1.00  0.00           H  
ATOM   1140  HD2 PHE B  67       3.081  21.009  13.411  1.00  0.00           H  
ATOM   1141  HE1 PHE B  67       3.914  19.133  17.885  1.00  0.00           H  
ATOM   1142  HE2 PHE B  67       5.380  20.758  14.228  1.00  0.00           H  
ATOM   1143  HZ  PHE B  67       5.789  19.816  16.477  1.00  0.00           H  
ATOM   1144  N   LEU B  68      -0.756  22.602  12.835  1.00  0.00           N  
ATOM   1145  CA  LEU B  68      -1.879  22.894  11.990  1.00  0.00           C  
ATOM   1146  C   LEU B  68      -2.554  21.593  11.562  1.00  0.00           C  
ATOM   1147  O   LEU B  68      -1.867  20.707  11.037  1.00  0.00           O  
ATOM   1148  CB  LEU B  68      -1.372  23.679  10.787  1.00  0.00           C  
ATOM   1149  CG  LEU B  68      -0.905  25.091  11.178  1.00  0.00           C  
ATOM   1150  CD1 LEU B  68      -0.018  25.700  10.080  1.00  0.00           C  
ATOM   1151  CD2 LEU B  68      -2.146  25.944  11.458  1.00  0.00           C  
ATOM   1152  H   LEU B  68       0.197  22.835  12.558  1.00  0.00           H  
ATOM   1153  HA  LEU B  68      -2.539  23.543  12.539  1.00  0.00           H  
ATOM   1154 1HB  LEU B  68      -0.523  23.151  10.345  1.00  0.00           H  
ATOM   1155 2HB  LEU B  68      -2.166  23.757  10.045  1.00  0.00           H  
ATOM   1156  HG  LEU B  68      -0.297  25.032  12.088  1.00  0.00           H  
ATOM   1157 1HD1 LEU B  68       0.305  26.680  10.404  1.00  0.00           H  
ATOM   1158 2HD1 LEU B  68       0.846  25.081   9.916  1.00  0.00           H  
ATOM   1159 3HD1 LEU B  68      -0.578  25.790   9.149  1.00  0.00           H  
ATOM   1160 1HD2 LEU B  68      -1.843  26.924  11.747  1.00  0.00           H  
ATOM   1161 2HD2 LEU B  68      -2.760  26.011  10.559  1.00  0.00           H  
ATOM   1162 3HD2 LEU B  68      -2.730  25.491  12.266  1.00  0.00           H  
ATOM   1163  N   PRO B  69      -3.880  21.448  11.756  1.00  0.00           N  
ATOM   1164  CA  PRO B  69      -4.662  20.291  11.364  1.00  0.00           C  
ATOM   1165  C   PRO B  69      -4.525  20.046   9.885  1.00  0.00           C  
ATOM   1166  O   PRO B  69      -4.476  20.989   9.097  1.00  0.00           O  
ATOM   1167  CB  PRO B  69      -6.091  20.702  11.745  1.00  0.00           C  
ATOM   1168  CG  PRO B  69      -5.904  21.724  12.846  1.00  0.00           C  
ATOM   1169  CD  PRO B  69      -4.658  22.482  12.477  1.00  0.00           C  
ATOM   1170  HA  PRO B  69      -4.325  19.411  11.930  1.00  0.00           H  
ATOM   1171 1HB  PRO B  69      -6.609  21.107  10.865  1.00  0.00           H  
ATOM   1172 2HB  PRO B  69      -6.658  19.820  12.074  1.00  0.00           H  
ATOM   1173 1HG  PRO B  69      -6.788  22.371  12.929  1.00  0.00           H  
ATOM   1174 2HG  PRO B  69      -5.795  21.210  13.813  1.00  0.00           H  
ATOM   1175 1HD  PRO B  69      -4.871  23.341  11.828  1.00  0.00           H  
ATOM   1176 2HD  PRO B  69      -4.199  22.767  13.436  1.00  0.00           H  
ATOM   1177  N   ASN B  70      -4.473  18.777   9.507  1.00  0.00           N  
ATOM   1178  CA  ASN B  70      -4.360  18.436   8.104  1.00  0.00           C  
ATOM   1179  C   ASN B  70      -5.105  17.136   7.773  1.00  0.00           C  
ATOM   1180  O   ASN B  70      -5.335  16.286   8.634  1.00  0.00           O  
ATOM   1181  CB  ASN B  70      -2.883  18.398   7.781  1.00  0.00           C  
ATOM   1182  CG  ASN B  70      -2.144  17.392   8.649  1.00  0.00           C  
ATOM   1183  OD1 ASN B  70      -1.991  16.225   8.287  1.00  0.00           O  
ATOM   1184  ND2 ASN B  70      -1.701  17.838   9.822  1.00  0.00           N  
ATOM   1185  H   ASN B  70      -4.513  18.044  10.198  1.00  0.00           H  
ATOM   1186  HA  ASN B  70      -4.864  19.215   7.530  1.00  0.00           H  
ATOM   1187 1HB  ASN B  70      -2.748  18.124   6.741  1.00  0.00           H  
ATOM   1188 2HB  ASN B  70      -2.444  19.387   7.926  1.00  0.00           H  
ATOM   1189 1HD2 ASN B  70      -1.222  17.223  10.448  1.00  0.00           H  
ATOM   1190 2HD2 ASN B  70      -1.850  18.816  10.112  1.00  0.00           H  
ATOM   1191  N   ASP B  71      -5.520  17.027   6.516  1.00  0.00           N  
ATOM   1192  CA  ASP B  71      -6.296  15.900   6.005  1.00  0.00           C  
ATOM   1193  C   ASP B  71      -5.622  14.530   6.091  1.00  0.00           C  
ATOM   1194  O   ASP B  71      -4.400  14.391   6.062  1.00  0.00           O  
ATOM   1195  CB  ASP B  71      -6.681  16.203   4.564  1.00  0.00           C  
ATOM   1196  CG  ASP B  71      -7.708  17.339   4.445  1.00  0.00           C  
ATOM   1197  OD1 ASP B  71      -8.305  17.714   5.431  1.00  0.00           O  
ATOM   1198  OD2 ASP B  71      -7.861  17.834   3.364  1.00  0.00           O  
ATOM   1199  H   ASP B  71      -5.289  17.773   5.879  1.00  0.00           H  
ATOM   1200  HA  ASP B  71      -7.211  15.846   6.594  1.00  0.00           H  
ATOM   1201 1HB  ASP B  71      -5.788  16.474   3.995  1.00  0.00           H  
ATOM   1202 2HB  ASP B  71      -7.101  15.316   4.106  1.00  0.00           H  
ATOM   1203  N   ALA B  72      -6.462  13.502   6.085  1.00  0.00           N  
ATOM   1204  CA  ALA B  72      -6.034  12.112   6.075  1.00  0.00           C  
ATOM   1205  C   ALA B  72      -5.141  11.784   4.869  1.00  0.00           C  
ATOM   1206  O   ALA B  72      -4.224  10.964   4.981  1.00  0.00           O  
ATOM   1207  CB  ALA B  72      -7.237  11.192   6.062  1.00  0.00           C  
ATOM   1208  H   ALA B  72      -7.456  13.697   6.081  1.00  0.00           H  
ATOM   1209  HA  ALA B  72      -5.467  11.925   6.981  1.00  0.00           H  
ATOM   1210 1HB  ALA B  72      -6.902  10.159   6.090  1.00  0.00           H  
ATOM   1211 2HB  ALA B  72      -7.860  11.393   6.930  1.00  0.00           H  
ATOM   1212 3HB  ALA B  72      -7.814  11.364   5.148  1.00  0.00           H  
ATOM   1213  N   GLU B  73      -5.342  12.452   3.730  1.00  0.00           N  
ATOM   1214  CA  GLU B  73      -4.527  12.138   2.550  1.00  0.00           C  
ATOM   1215  C   GLU B  73      -3.112  12.743   2.653  1.00  0.00           C  
ATOM   1216  O   GLU B  73      -2.259  12.482   1.803  1.00  0.00           O  
ATOM   1217  CB  GLU B  73      -5.231  12.659   1.303  1.00  0.00           C  
ATOM   1218  CG  GLU B  73      -6.564  11.993   1.054  1.00  0.00           C  
ATOM   1219  CD  GLU B  73      -7.663  12.518   1.947  1.00  0.00           C  
ATOM   1220  OE1 GLU B  73      -7.458  13.509   2.601  1.00  0.00           O  
ATOM   1221  OE2 GLU B  73      -8.698  11.909   1.990  1.00  0.00           O  
ATOM   1222  H   GLU B  73      -6.097  13.149   3.664  1.00  0.00           H  
ATOM   1223  HA  GLU B  73      -4.423  11.054   2.487  1.00  0.00           H  
ATOM   1224 1HB  GLU B  73      -5.388  13.735   1.395  1.00  0.00           H  
ATOM   1225 2HB  GLU B  73      -4.599  12.491   0.431  1.00  0.00           H  
ATOM   1226 1HG  GLU B  73      -6.850  12.138   0.012  1.00  0.00           H  
ATOM   1227 2HG  GLU B  73      -6.439  10.928   1.224  1.00  0.00           H  
ATOM   1228  N   GLU B  74      -2.881  13.571   3.689  1.00  0.00           N  
ATOM   1229  CA  GLU B  74      -1.585  14.179   3.979  1.00  0.00           C  
ATOM   1230  C   GLU B  74      -0.917  13.347   5.089  1.00  0.00           C  
ATOM   1231  O   GLU B  74       0.295  13.114   5.068  1.00  0.00           O  
ATOM   1232  CB  GLU B  74      -1.728  15.667   4.331  1.00  0.00           C  
ATOM   1233  CG  GLU B  74      -2.242  16.503   3.128  1.00  0.00           C  
ATOM   1234  CD  GLU B  74      -2.323  18.000   3.358  1.00  0.00           C  
ATOM   1235  OE1 GLU B  74      -2.082  18.440   4.450  1.00  0.00           O  
ATOM   1236  OE2 GLU B  74      -2.618  18.701   2.418  1.00  0.00           O  
ATOM   1237  H   GLU B  74      -3.629  13.760   4.347  1.00  0.00           H  
ATOM   1238  HA  GLU B  74      -0.960  14.140   3.087  1.00  0.00           H  
ATOM   1239 1HB  GLU B  74      -2.425  15.788   5.164  1.00  0.00           H  
ATOM   1240 2HB  GLU B  74      -0.765  16.066   4.646  1.00  0.00           H  
ATOM   1241 1HG  GLU B  74      -1.588  16.315   2.278  1.00  0.00           H  
ATOM   1242 2HG  GLU B  74      -3.235  16.135   2.866  1.00  0.00           H  
ATOM   1243  N   LEU B  75      -1.732  12.887   6.058  1.00  0.00           N  
ATOM   1244  CA  LEU B  75      -1.219  12.062   7.147  1.00  0.00           C  
ATOM   1245  C   LEU B  75      -0.707  10.726   6.592  1.00  0.00           C  
ATOM   1246  O   LEU B  75       0.279  10.179   7.079  1.00  0.00           O  
ATOM   1247  CB  LEU B  75      -2.293  11.758   8.198  1.00  0.00           C  
ATOM   1248  CG  LEU B  75      -2.800  12.931   9.063  1.00  0.00           C  
ATOM   1249  CD1 LEU B  75      -3.966  12.433   9.901  1.00  0.00           C  
ATOM   1250  CD2 LEU B  75      -1.673  13.463   9.972  1.00  0.00           C  
ATOM   1251  H   LEU B  75      -2.715  13.151   6.039  1.00  0.00           H  
ATOM   1252  HA  LEU B  75      -0.393  12.583   7.614  1.00  0.00           H  
ATOM   1253 1HB  LEU B  75      -3.149  11.337   7.686  1.00  0.00           H  
ATOM   1254 2HB  LEU B  75      -1.894  10.997   8.877  1.00  0.00           H  
ATOM   1255  HG  LEU B  75      -3.159  13.740   8.415  1.00  0.00           H  
ATOM   1256 1HD1 LEU B  75      -4.348  13.252  10.513  1.00  0.00           H  
ATOM   1257 2HD1 LEU B  75      -4.759  12.070   9.257  1.00  0.00           H  
ATOM   1258 3HD1 LEU B  75      -3.630  11.624  10.556  1.00  0.00           H  
ATOM   1259 1HD2 LEU B  75      -2.061  14.283  10.570  1.00  0.00           H  
ATOM   1260 2HD2 LEU B  75      -1.316  12.668  10.626  1.00  0.00           H  
ATOM   1261 3HD2 LEU B  75      -0.860  13.827   9.379  1.00  0.00           H  
ATOM   1262  N   PHE B  76      -1.371  10.203   5.570  1.00  0.00           N  
ATOM   1263  CA  PHE B  76      -0.927   8.973   4.936  1.00  0.00           C  
ATOM   1264  C   PHE B  76      -0.143   9.342   3.682  1.00  0.00           C  
ATOM   1265  O   PHE B  76      -0.697   9.859   2.710  1.00  0.00           O  
ATOM   1266  CB  PHE B  76      -2.089   8.073   4.700  1.00  0.00           C  
ATOM   1267  CG  PHE B  76      -2.616   7.588   5.984  1.00  0.00           C  
ATOM   1268  CD1 PHE B  76      -3.479   8.362   6.725  1.00  0.00           C  
ATOM   1269  CD2 PHE B  76      -2.259   6.348   6.461  1.00  0.00           C  
ATOM   1270  CE1 PHE B  76      -3.960   7.942   7.879  1.00  0.00           C  
ATOM   1271  CE2 PHE B  76      -2.766   5.921   7.636  1.00  0.00           C  
ATOM   1272  CZ  PHE B  76      -3.616   6.739   8.323  1.00  0.00           C  
ATOM   1273  H   PHE B  76      -2.217  10.662   5.228  1.00  0.00           H  
ATOM   1274  HA  PHE B  76      -0.254   8.443   5.610  1.00  0.00           H  
ATOM   1275 1HB  PHE B  76      -2.883   8.587   4.147  1.00  0.00           H  
ATOM   1276 2HB  PHE B  76      -1.751   7.236   4.150  1.00  0.00           H  
ATOM   1277  HD1 PHE B  76      -3.770   9.313   6.378  1.00  0.00           H  
ATOM   1278  HD2 PHE B  76      -1.579   5.715   5.889  1.00  0.00           H  
ATOM   1279  HE1 PHE B  76      -4.647   8.564   8.454  1.00  0.00           H  
ATOM   1280  HE2 PHE B  76      -2.510   4.939   8.035  1.00  0.00           H  
ATOM   1281  HZ  PHE B  76      -4.023   6.425   9.205  1.00  0.00           H  
ATOM   1282  N   ILE B  77       1.156   9.078   3.711  1.00  0.00           N  
ATOM   1283  CA  ILE B  77       2.051   9.468   2.640  1.00  0.00           C  
ATOM   1284  C   ILE B  77       2.332   8.309   1.704  1.00  0.00           C  
ATOM   1285  O   ILE B  77       3.233   7.494   1.939  1.00  0.00           O  
ATOM   1286  CB  ILE B  77       3.373   9.974   3.280  1.00  0.00           C  
ATOM   1287  CG1 ILE B  77       3.052  11.185   4.241  1.00  0.00           C  
ATOM   1288  CG2 ILE B  77       4.425  10.325   2.210  1.00  0.00           C  
ATOM   1289  CD1 ILE B  77       4.211  11.635   5.144  1.00  0.00           C  
ATOM   1290  H   ILE B  77       1.550   8.610   4.519  1.00  0.00           H  
ATOM   1291  HA  ILE B  77       1.588  10.272   2.073  1.00  0.00           H  
ATOM   1292  HB  ILE B  77       3.766   9.193   3.906  1.00  0.00           H  
ATOM   1293 1HG1 ILE B  77       2.731  12.034   3.639  1.00  0.00           H  
ATOM   1294 2HG1 ILE B  77       2.224  10.903   4.898  1.00  0.00           H  
ATOM   1295 1HG2 ILE B  77       5.331  10.640   2.690  1.00  0.00           H  
ATOM   1296 2HG2 ILE B  77       4.646   9.462   1.602  1.00  0.00           H  
ATOM   1297 3HG2 ILE B  77       4.051  11.127   1.574  1.00  0.00           H  
ATOM   1298 1HD1 ILE B  77       3.876  12.462   5.767  1.00  0.00           H  
ATOM   1299 2HD1 ILE B  77       4.518  10.804   5.780  1.00  0.00           H  
ATOM   1300 3HD1 ILE B  77       5.055  11.966   4.545  1.00  0.00           H  
ATOM   1301  N   PHE B  78       1.575   8.250   0.625  1.00  0.00           N  
ATOM   1302  CA  PHE B  78       1.677   7.106  -0.267  1.00  0.00           C  
ATOM   1303  C   PHE B  78       2.592   7.386  -1.449  1.00  0.00           C  
ATOM   1304  O   PHE B  78       2.391   8.360  -2.175  1.00  0.00           O  
ATOM   1305  CB  PHE B  78       0.320   6.608  -0.765  1.00  0.00           C  
ATOM   1306  CG  PHE B  78      -0.493   5.883   0.278  1.00  0.00           C  
ATOM   1307  CD1 PHE B  78      -1.444   6.521   1.033  1.00  0.00           C  
ATOM   1308  CD2 PHE B  78      -0.284   4.517   0.490  1.00  0.00           C  
ATOM   1309  CE1 PHE B  78      -2.169   5.817   1.958  1.00  0.00           C  
ATOM   1310  CE2 PHE B  78      -1.010   3.815   1.423  1.00  0.00           C  
ATOM   1311  CZ  PHE B  78      -1.958   4.469   2.159  1.00  0.00           C  
ATOM   1312  H   PHE B  78       0.880   8.970   0.467  1.00  0.00           H  
ATOM   1313  HA  PHE B  78       2.106   6.272   0.292  1.00  0.00           H  
ATOM   1314 1HB  PHE B  78      -0.264   7.453  -1.125  1.00  0.00           H  
ATOM   1315 2HB  PHE B  78       0.475   5.934  -1.605  1.00  0.00           H  
ATOM   1316  HD1 PHE B  78      -1.629   7.591   0.890  1.00  0.00           H  
ATOM   1317  HD2 PHE B  78       0.471   4.006  -0.096  1.00  0.00           H  
ATOM   1318  HE1 PHE B  78      -2.918   6.332   2.526  1.00  0.00           H  
ATOM   1319  HE2 PHE B  78      -0.834   2.749   1.571  1.00  0.00           H  
ATOM   1320  HZ  PHE B  78      -2.548   3.930   2.898  1.00  0.00           H  
ATOM   1321  N   LEU B  79       3.609   6.536  -1.612  1.00  0.00           N  
ATOM   1322  CA  LEU B  79       4.635   6.695  -2.633  1.00  0.00           C  
ATOM   1323  C   LEU B  79       4.737   5.486  -3.563  1.00  0.00           C  
ATOM   1324  O   LEU B  79       4.546   4.348  -3.134  1.00  0.00           O  
ATOM   1325  CB  LEU B  79       5.933   6.864  -1.852  1.00  0.00           C  
ATOM   1326  CG  LEU B  79       5.887   7.986  -0.772  1.00  0.00           C  
ATOM   1327  CD1 LEU B  79       7.056   7.865   0.087  1.00  0.00           C  
ATOM   1328  CD2 LEU B  79       5.846   9.374  -1.412  1.00  0.00           C  
ATOM   1329  H   LEU B  79       3.705   5.766  -0.949  1.00  0.00           H  
ATOM   1330  HA  LEU B  79       4.409   7.580  -3.226  1.00  0.00           H  
ATOM   1331 1HB  LEU B  79       6.140   5.936  -1.345  1.00  0.00           H  
ATOM   1332 2HB  LEU B  79       6.750   7.077  -2.544  1.00  0.00           H  
ATOM   1333  HG  LEU B  79       5.017   7.843  -0.144  1.00  0.00           H  
ATOM   1334 1HD1 LEU B  79       6.980   8.615   0.850  1.00  0.00           H  
ATOM   1335 2HD1 LEU B  79       7.063   6.886   0.555  1.00  0.00           H  
ATOM   1336 3HD1 LEU B  79       7.960   8.006  -0.495  1.00  0.00           H  
ATOM   1337 1HD2 LEU B  79       5.817  10.130  -0.630  1.00  0.00           H  
ATOM   1338 2HD2 LEU B  79       6.733   9.524  -2.024  1.00  0.00           H  
ATOM   1339 3HD2 LEU B  79       4.956   9.474  -2.031  1.00  0.00           H  
ATOM   1340  N   THR B  80       5.125   5.722  -4.811  1.00  0.00           N  
ATOM   1341  CA  THR B  80       5.313   4.644  -5.788  1.00  0.00           C  
ATOM   1342  C   THR B  80       6.769   4.488  -6.247  1.00  0.00           C  
ATOM   1343  O   THR B  80       7.079   3.703  -7.148  1.00  0.00           O  
ATOM   1344  CB  THR B  80       4.415   4.856  -7.006  1.00  0.00           C  
ATOM   1345  OG1 THR B  80       4.735   6.111  -7.630  1.00  0.00           O  
ATOM   1346  CG2 THR B  80       2.952   4.857  -6.561  1.00  0.00           C  
ATOM   1347  H   THR B  80       5.259   6.678  -5.110  1.00  0.00           H  
ATOM   1348  HA  THR B  80       5.015   3.708  -5.327  1.00  0.00           H  
ATOM   1349  HB  THR B  80       4.583   4.057  -7.711  1.00  0.00           H  
ATOM   1350  HG1 THR B  80       5.558   6.017  -8.134  1.00  0.00           H  
ATOM   1351 1HG2 THR B  80       2.307   5.001  -7.426  1.00  0.00           H  
ATOM   1352 2HG2 THR B  80       2.720   3.906  -6.088  1.00  0.00           H  
ATOM   1353 3HG2 THR B  80       2.783   5.662  -5.852  1.00  0.00           H  
ATOM   1354  N   GLU B  81       7.644   5.275  -5.639  1.00  0.00           N  
ATOM   1355  CA  GLU B  81       9.058   5.322  -5.992  1.00  0.00           C  
ATOM   1356  C   GLU B  81       9.931   5.784  -4.820  1.00  0.00           C  
ATOM   1357  O   GLU B  81       9.427   6.335  -3.833  1.00  0.00           O  
ATOM   1358  CB  GLU B  81       9.252   6.250  -7.189  1.00  0.00           C  
ATOM   1359  CG  GLU B  81       8.846   7.689  -6.919  1.00  0.00           C  
ATOM   1360  CD  GLU B  81       8.992   8.562  -8.127  1.00  0.00           C  
ATOM   1361  OE1 GLU B  81       9.401   8.056  -9.142  1.00  0.00           O  
ATOM   1362  OE2 GLU B  81       8.674   9.729  -8.048  1.00  0.00           O  
ATOM   1363  H   GLU B  81       7.309   5.873  -4.902  1.00  0.00           H  
ATOM   1364  HA  GLU B  81       9.375   4.316  -6.271  1.00  0.00           H  
ATOM   1365 1HB  GLU B  81      10.300   6.250  -7.487  1.00  0.00           H  
ATOM   1366 2HB  GLU B  81       8.668   5.889  -8.036  1.00  0.00           H  
ATOM   1367 1HG  GLU B  81       7.810   7.711  -6.586  1.00  0.00           H  
ATOM   1368 2HG  GLU B  81       9.467   8.080  -6.111  1.00  0.00           H  
ATOM   1369  N   ILE B  82      11.248   5.592  -4.950  1.00  0.00           N  
ATOM   1370  CA  ILE B  82      12.177   6.076  -3.932  1.00  0.00           C  
ATOM   1371  C   ILE B  82      12.467   7.545  -4.167  1.00  0.00           C  
ATOM   1372  O   ILE B  82      12.932   7.954  -5.227  1.00  0.00           O  
ATOM   1373  CB  ILE B  82      13.470   5.276  -3.908  1.00  0.00           C  
ATOM   1374  CG1 ILE B  82      13.140   3.784  -3.765  1.00  0.00           C  
ATOM   1375  CG2 ILE B  82      14.322   5.763  -2.775  1.00  0.00           C  
ATOM   1376  CD1 ILE B  82      12.333   3.475  -2.524  1.00  0.00           C  
ATOM   1377  H   ILE B  82      11.604   5.122  -5.769  1.00  0.00           H  
ATOM   1378  HA  ILE B  82      11.711   5.974  -2.958  1.00  0.00           H  
ATOM   1379  HB  ILE B  82      14.006   5.409  -4.845  1.00  0.00           H  
ATOM   1380 1HG1 ILE B  82      12.576   3.457  -4.638  1.00  0.00           H  
ATOM   1381 2HG1 ILE B  82      14.072   3.216  -3.722  1.00  0.00           H  
ATOM   1382 1HG2 ILE B  82      15.250   5.197  -2.757  1.00  0.00           H  
ATOM   1383 2HG2 ILE B  82      14.544   6.818  -2.918  1.00  0.00           H  
ATOM   1384 3HG2 ILE B  82      13.789   5.630  -1.836  1.00  0.00           H  
ATOM   1385 1HD1 ILE B  82      12.124   2.407  -2.470  1.00  0.00           H  
ATOM   1386 2HD1 ILE B  82      12.887   3.783  -1.640  1.00  0.00           H  
ATOM   1387 3HD1 ILE B  82      11.398   4.026  -2.577  1.00  0.00           H  
ATOM   1388  N   THR B  83      12.134   8.321  -3.169  1.00  0.00           N  
ATOM   1389  CA  THR B  83      12.142   9.759  -3.223  1.00  0.00           C  
ATOM   1390  C   THR B  83      12.277  10.443  -1.892  1.00  0.00           C  
ATOM   1391  O   THR B  83      11.934   9.887  -0.837  1.00  0.00           O  
ATOM   1392  CB  THR B  83      10.831  10.281  -3.837  1.00  0.00           C  
ATOM   1393  OG1 THR B  83      10.883  11.709  -3.917  1.00  0.00           O  
ATOM   1394  CG2 THR B  83       9.625   9.867  -2.995  1.00  0.00           C  
ATOM   1395  H   THR B  83      11.801   7.874  -2.331  1.00  0.00           H  
ATOM   1396  HA  THR B  83      12.964  10.071  -3.858  1.00  0.00           H  
ATOM   1397  HB  THR B  83      10.724   9.874  -4.846  1.00  0.00           H  
ATOM   1398  HG1 THR B  83      10.679  12.106  -3.020  1.00  0.00           H  
ATOM   1399 1HG2 THR B  83       8.717  10.253  -3.455  1.00  0.00           H  
ATOM   1400 2HG2 THR B  83       9.568   8.779  -2.940  1.00  0.00           H  
ATOM   1401 3HG2 THR B  83       9.724  10.281  -1.988  1.00  0.00           H  
ATOM   1402  N   GLU B  84      12.730  11.683  -1.983  1.00  0.00           N  
ATOM   1403  CA  GLU B  84      12.674  12.641  -0.889  1.00  0.00           C  
ATOM   1404  C   GLU B  84      11.186  12.814  -0.554  1.00  0.00           C  
ATOM   1405  O   GLU B  84      10.350  12.870  -1.461  1.00  0.00           O  
ATOM   1406  CB  GLU B  84      13.295  13.976  -1.303  1.00  0.00           C  
ATOM   1407  CG  GLU B  84      13.313  15.030  -0.213  1.00  0.00           C  
ATOM   1408  CD  GLU B  84      13.989  16.333  -0.646  1.00  0.00           C  
ATOM   1409  OE1 GLU B  84      14.547  16.373  -1.712  1.00  0.00           O  
ATOM   1410  OE2 GLU B  84      13.917  17.288   0.097  1.00  0.00           O  
ATOM   1411  H   GLU B  84      13.045  12.005  -2.889  1.00  0.00           H  
ATOM   1412  HA  GLU B  84      13.192  12.241  -0.019  1.00  0.00           H  
ATOM   1413 1HB  GLU B  84      14.324  13.814  -1.619  1.00  0.00           H  
ATOM   1414 2HB  GLU B  84      12.750  14.381  -2.154  1.00  0.00           H  
ATOM   1415 1HG  GLU B  84      12.288  15.247   0.094  1.00  0.00           H  
ATOM   1416 2HG  GLU B  84      13.837  14.620   0.653  1.00  0.00           H  
ATOM   1417  N   ILE B  85      10.889  12.830   0.724  1.00  0.00           N  
ATOM   1418  CA  ILE B  85       9.565  12.932   1.327  1.00  0.00           C  
ATOM   1419  C   ILE B  85       9.415  14.120   2.242  1.00  0.00           C  
ATOM   1420  O   ILE B  85      10.330  14.441   3.011  1.00  0.00           O  
ATOM   1421  CB  ILE B  85       9.282  11.700   2.210  1.00  0.00           C  
ATOM   1422  CG1 ILE B  85       9.168  10.475   1.422  1.00  0.00           C  
ATOM   1423  CG2 ILE B  85       8.064  11.867   3.120  1.00  0.00           C  
ATOM   1424  CD1 ILE B  85       9.296   9.260   2.321  1.00  0.00           C  
ATOM   1425  H   ILE B  85      11.669  12.764   1.360  1.00  0.00           H  
ATOM   1426  HA  ILE B  85       8.826  13.002   0.533  1.00  0.00           H  
ATOM   1427  HB  ILE B  85      10.144  11.569   2.819  1.00  0.00           H  
ATOM   1428 1HG1 ILE B  85       8.210  10.474   0.918  1.00  0.00           H  
ATOM   1429 2HG1 ILE B  85       9.949  10.434   0.668  1.00  0.00           H  
ATOM   1430 1HG2 ILE B  85       7.954  10.980   3.746  1.00  0.00           H  
ATOM   1431 2HG2 ILE B  85       8.190  12.726   3.767  1.00  0.00           H  
ATOM   1432 3HG2 ILE B  85       7.178  11.997   2.512  1.00  0.00           H  
ATOM   1433 1HD1 ILE B  85       9.199   8.360   1.755  1.00  0.00           H  
ATOM   1434 2HD1 ILE B  85      10.261   9.268   2.801  1.00  0.00           H  
ATOM   1435 3HD1 ILE B  85       8.515   9.286   3.077  1.00  0.00           H  
ATOM   1436  N   THR B  86       8.268  14.790   2.155  1.00  0.00           N  
ATOM   1437  CA  THR B  86       8.001  15.859   3.102  1.00  0.00           C  
ATOM   1438  C   THR B  86       6.893  15.429   4.069  1.00  0.00           C  
ATOM   1439  O   THR B  86       5.865  14.903   3.645  1.00  0.00           O  
ATOM   1440  CB  THR B  86       7.634  17.189   2.403  1.00  0.00           C  
ATOM   1441  OG1 THR B  86       8.745  17.619   1.585  1.00  0.00           O  
ATOM   1442  CG2 THR B  86       7.326  18.274   3.451  1.00  0.00           C  
ATOM   1443  H   THR B  86       7.574  14.523   1.475  1.00  0.00           H  
ATOM   1444  HA  THR B  86       8.894  16.036   3.679  1.00  0.00           H  
ATOM   1445  HB  THR B  86       6.765  17.035   1.771  1.00  0.00           H  
ATOM   1446  HG1 THR B  86       9.521  17.740   2.134  1.00  0.00           H  
ATOM   1447 1HG2 THR B  86       7.074  19.207   2.951  1.00  0.00           H  
ATOM   1448 2HG2 THR B  86       6.486  17.970   4.071  1.00  0.00           H  
ATOM   1449 3HG2 THR B  86       8.198  18.433   4.084  1.00  0.00           H  
ATOM   1450  N   ILE B  87       7.138  15.639   5.358  1.00  0.00           N  
ATOM   1451  CA  ILE B  87       6.180  15.361   6.402  1.00  0.00           C  
ATOM   1452  C   ILE B  87       5.632  16.702   6.883  1.00  0.00           C  
ATOM   1453  O   ILE B  87       6.272  17.386   7.698  1.00  0.00           O  
ATOM   1454  CB  ILE B  87       6.812  14.559   7.571  1.00  0.00           C  
ATOM   1455  CG1 ILE B  87       7.344  13.186   7.029  1.00  0.00           C  
ATOM   1456  CG2 ILE B  87       5.837  14.402   8.722  1.00  0.00           C  
ATOM   1457  CD1 ILE B  87       8.107  12.369   8.054  1.00  0.00           C  
ATOM   1458  H   ILE B  87       8.033  16.053   5.601  1.00  0.00           H  
ATOM   1459  HA  ILE B  87       5.403  14.728   5.996  1.00  0.00           H  
ATOM   1460  HB  ILE B  87       7.674  15.103   7.935  1.00  0.00           H  
ATOM   1461 1HG1 ILE B  87       6.508  12.598   6.669  1.00  0.00           H  
ATOM   1462 2HG1 ILE B  87       8.014  13.379   6.187  1.00  0.00           H  
ATOM   1463 1HG2 ILE B  87       6.312  13.854   9.539  1.00  0.00           H  
ATOM   1464 2HG2 ILE B  87       5.523  15.385   9.081  1.00  0.00           H  
ATOM   1465 3HG2 ILE B  87       4.978  13.854   8.368  1.00  0.00           H  
ATOM   1466 1HD1 ILE B  87       8.450  11.435   7.597  1.00  0.00           H  
ATOM   1467 2HD1 ILE B  87       8.962  12.936   8.406  1.00  0.00           H  
ATOM   1468 3HD1 ILE B  87       7.456  12.141   8.892  1.00  0.00           H  
ATOM   1469  N   PRO B  88       4.412  17.089   6.442  1.00  0.00           N  
ATOM   1470  CA  PRO B  88       3.853  18.417   6.579  1.00  0.00           C  
ATOM   1471  C   PRO B  88       3.292  18.767   7.939  1.00  0.00           C  
ATOM   1472  O   PRO B  88       2.122  19.114   8.078  1.00  0.00           O  
ATOM   1473  CB  PRO B  88       2.755  18.392   5.511  1.00  0.00           C  
ATOM   1474  CG  PRO B  88       2.390  16.945   5.367  1.00  0.00           C  
ATOM   1475  CD  PRO B  88       3.696  16.197   5.506  1.00  0.00           C  
ATOM   1476  HA  PRO B  88       4.615  19.146   6.298  1.00  0.00           H  
ATOM   1477 1HB  PRO B  88       1.909  19.017   5.828  1.00  0.00           H  
ATOM   1478 2HB  PRO B  88       3.138  18.828   4.576  1.00  0.00           H  
ATOM   1479 1HG  PRO B  88       1.650  16.673   6.123  1.00  0.00           H  
ATOM   1480 2HG  PRO B  88       1.903  16.777   4.387  1.00  0.00           H  
ATOM   1481 1HD  PRO B  88       3.518  15.204   5.928  1.00  0.00           H  
ATOM   1482 2HD  PRO B  88       4.163  16.157   4.516  1.00  0.00           H  
ATOM   1483  N   CYS B  89       4.142  18.707   8.930  1.00  0.00           N  
ATOM   1484  CA  CYS B  89       3.749  19.164  10.264  1.00  0.00           C  
ATOM   1485  C   CYS B  89       4.264  20.577  10.464  1.00  0.00           C  
ATOM   1486  O   CYS B  89       5.485  20.810  10.506  1.00  0.00           O  
ATOM   1487  CB  CYS B  89       4.252  18.216  11.338  1.00  0.00           C  
ATOM   1488  SG  CYS B  89       6.032  18.144  11.492  1.00  0.00           S  
ATOM   1489  H   CYS B  89       5.083  18.382   8.774  1.00  0.00           H  
ATOM   1490  HA  CYS B  89       2.652  19.185  10.310  1.00  0.00           H  
ATOM   1491 1HB  CYS B  89       3.843  18.516  12.304  1.00  0.00           H  
ATOM   1492 2HB  CYS B  89       3.896  17.211  11.135  1.00  0.00           H  
ATOM   1493  N   ARG B  90       3.342  21.519  10.558  1.00  0.00           N  
ATOM   1494  CA  ARG B  90       3.651  22.939  10.607  1.00  0.00           C  
ATOM   1495  C   ARG B  90       3.082  23.603  11.825  1.00  0.00           C  
ATOM   1496  O   ARG B  90       2.101  23.130  12.397  1.00  0.00           O  
ATOM   1497  CB  ARG B  90       3.113  23.608   9.368  1.00  0.00           C  
ATOM   1498  CG  ARG B  90       3.708  23.087   8.109  1.00  0.00           C  
ATOM   1499  CD  ARG B  90       3.289  23.850   6.952  1.00  0.00           C  
ATOM   1500  NE  ARG B  90       1.879  23.796   6.750  1.00  0.00           N  
ATOM   1501  CZ  ARG B  90       1.231  24.524   5.843  1.00  0.00           C  
ATOM   1502  NH1 ARG B  90       1.903  25.346   5.048  1.00  0.00           N  
ATOM   1503  NH2 ARG B  90      -0.081  24.406   5.737  1.00  0.00           N  
ATOM   1504  H   ARG B  90       2.373  21.230  10.536  1.00  0.00           H  
ATOM   1505  HA  ARG B  90       4.733  23.065  10.623  1.00  0.00           H  
ATOM   1506 1HB  ARG B  90       2.043  23.447   9.311  1.00  0.00           H  
ATOM   1507 2HB  ARG B  90       3.293  24.688   9.413  1.00  0.00           H  
ATOM   1508 1HG  ARG B  90       4.798  23.148   8.175  1.00  0.00           H  
ATOM   1509 2HG  ARG B  90       3.411  22.051   7.955  1.00  0.00           H  
ATOM   1510 1HD  ARG B  90       3.585  24.894   7.070  1.00  0.00           H  
ATOM   1511 2HD  ARG B  90       3.763  23.432   6.070  1.00  0.00           H  
ATOM   1512  HE  ARG B  90       1.337  23.178   7.334  1.00  0.00           H  
ATOM   1513 1HH1 ARG B  90       2.940  25.432   5.124  1.00  0.00           H  
ATOM   1514 2HH1 ARG B  90       1.410  25.887   4.353  1.00  0.00           H  
ATOM   1515 1HH2 ARG B  90      -0.581  23.770   6.348  1.00  0.00           H  
ATOM   1516 2HH2 ARG B  90      -0.579  24.944   5.048  1.00  0.00           H  
ATOM   1517  N   VAL B  91       3.687  24.708  12.200  1.00  0.00           N  
ATOM   1518  CA  VAL B  91       3.280  25.470  13.356  1.00  0.00           C  
ATOM   1519  C   VAL B  91       2.922  26.902  12.977  1.00  0.00           C  
ATOM   1520  O   VAL B  91       3.079  27.317  11.830  1.00  0.00           O  
ATOM   1521  CB  VAL B  91       4.391  25.465  14.413  1.00  0.00           C  
ATOM   1522  CG1 VAL B  91       4.687  24.042  14.891  1.00  0.00           C  
ATOM   1523  CG2 VAL B  91       5.649  26.092  13.814  1.00  0.00           C  
ATOM   1524  H   VAL B  91       4.485  25.030  11.664  1.00  0.00           H  
ATOM   1525  HA  VAL B  91       2.394  24.998  13.788  1.00  0.00           H  
ATOM   1526  HB  VAL B  91       4.053  26.021  15.266  1.00  0.00           H  
ATOM   1527 1HG1 VAL B  91       5.462  24.074  15.655  1.00  0.00           H  
ATOM   1528 2HG1 VAL B  91       3.782  23.602  15.315  1.00  0.00           H  
ATOM   1529 3HG1 VAL B  91       5.028  23.433  14.056  1.00  0.00           H  
ATOM   1530 1HG2 VAL B  91       6.436  26.103  14.555  1.00  0.00           H  
ATOM   1531 2HG2 VAL B  91       5.973  25.502  12.954  1.00  0.00           H  
ATOM   1532 3HG2 VAL B  91       5.442  27.112  13.492  1.00  0.00           H  
ATOM   1533  N   THR B  92       2.410  27.642  13.953  1.00  0.00           N  
ATOM   1534  CA  THR B  92       1.949  29.011  13.760  1.00  0.00           C  
ATOM   1535  C   THR B  92       2.996  30.081  14.051  1.00  0.00           C  
ATOM   1536  O   THR B  92       2.752  31.268  13.861  1.00  0.00           O  
ATOM   1537  CB  THR B  92       0.748  29.258  14.669  1.00  0.00           C  
ATOM   1538  OG1 THR B  92       1.119  29.083  16.048  1.00  0.00           O  
ATOM   1539  CG2 THR B  92      -0.310  28.282  14.339  1.00  0.00           C  
ATOM   1540  H   THR B  92       2.311  27.228  14.872  1.00  0.00           H  
ATOM   1541  HA  THR B  92       1.634  29.117  12.722  1.00  0.00           H  
ATOM   1542  HB  THR B  92       0.385  30.239  14.513  1.00  0.00           H  
ATOM   1543  HG1 THR B  92       1.233  28.147  16.241  1.00  0.00           H  
ATOM   1544 1HG2 THR B  92      -1.150  28.452  14.972  1.00  0.00           H  
ATOM   1545 2HG2 THR B  92      -0.583  28.431  13.310  1.00  0.00           H  
ATOM   1546 3HG2 THR B  92       0.051  27.260  14.487  1.00  0.00           H  
ATOM   1547  N   ASP B  93       4.147  29.671  14.538  1.00  0.00           N  
ATOM   1548  CA  ASP B  93       5.173  30.608  14.967  1.00  0.00           C  
ATOM   1549  C   ASP B  93       6.578  30.177  14.517  1.00  0.00           C  
ATOM   1550  O   ASP B  93       7.076  29.159  14.998  1.00  0.00           O  
ATOM   1551  CB  ASP B  93       5.114  30.778  16.485  1.00  0.00           C  
ATOM   1552  CG  ASP B  93       6.099  31.812  17.061  1.00  0.00           C  
ATOM   1553  OD1 ASP B  93       7.051  32.164  16.395  1.00  0.00           O  
ATOM   1554  OD2 ASP B  93       5.874  32.249  18.166  1.00  0.00           O  
ATOM   1555  H   ASP B  93       4.295  28.676  14.642  1.00  0.00           H  
ATOM   1556  HA  ASP B  93       4.911  31.578  14.570  1.00  0.00           H  
ATOM   1557 1HB  ASP B  93       4.115  31.077  16.767  1.00  0.00           H  
ATOM   1558 2HB  ASP B  93       5.277  29.841  16.944  1.00  0.00           H  
ATOM   1559  N   PRO B  94       7.253  30.929  13.617  1.00  0.00           N  
ATOM   1560  CA  PRO B  94       8.575  30.661  13.069  1.00  0.00           C  
ATOM   1561  C   PRO B  94       9.660  30.488  14.136  1.00  0.00           C  
ATOM   1562  O   PRO B  94      10.737  29.973  13.846  1.00  0.00           O  
ATOM   1563  CB  PRO B  94       8.877  31.921  12.248  1.00  0.00           C  
ATOM   1564  CG  PRO B  94       7.565  32.431  11.831  1.00  0.00           C  
ATOM   1565  CD  PRO B  94       6.620  32.124  12.979  1.00  0.00           C  
ATOM   1566  HA  PRO B  94       8.521  29.774  12.418  1.00  0.00           H  
ATOM   1567 1HB  PRO B  94       9.434  32.640  12.869  1.00  0.00           H  
ATOM   1568 2HB  PRO B  94       9.519  31.668  11.393  1.00  0.00           H  
ATOM   1569 1HG  PRO B  94       7.633  33.495  11.596  1.00  0.00           H  
ATOM   1570 2HG  PRO B  94       7.296  31.934  10.924  1.00  0.00           H  
ATOM   1571 1HD  PRO B  94       6.573  32.959  13.700  1.00  0.00           H  
ATOM   1572 2HD  PRO B  94       5.660  31.892  12.545  1.00  0.00           H  
ATOM   1573  N   GLN B  95       9.416  30.981  15.359  1.00  0.00           N  
ATOM   1574  CA  GLN B  95      10.420  30.866  16.413  1.00  0.00           C  
ATOM   1575  C   GLN B  95      10.366  29.520  17.148  1.00  0.00           C  
ATOM   1576  O   GLN B  95      11.248  29.223  17.961  1.00  0.00           O  
ATOM   1577  CB  GLN B  95      10.260  31.987  17.461  1.00  0.00           C  
ATOM   1578  CG  GLN B  95      10.535  33.413  16.958  1.00  0.00           C  
ATOM   1579  CD  GLN B  95      10.421  34.488  18.085  1.00  0.00           C  
ATOM   1580  OE1 GLN B  95      10.691  34.222  19.265  1.00  0.00           O  
ATOM   1581  NE2 GLN B  95      10.025  35.704  17.706  1.00  0.00           N  
ATOM   1582  H   GLN B  95       8.520  31.422  15.593  1.00  0.00           H  
ATOM   1583  HA  GLN B  95      11.404  30.955  15.956  1.00  0.00           H  
ATOM   1584 1HB  GLN B  95       9.230  31.972  17.838  1.00  0.00           H  
ATOM   1585 2HB  GLN B  95      10.917  31.792  18.305  1.00  0.00           H  
ATOM   1586 1HG  GLN B  95      11.537  33.455  16.537  1.00  0.00           H  
ATOM   1587 2HG  GLN B  95       9.791  33.647  16.190  1.00  0.00           H  
ATOM   1588 1HE2 GLN B  95       9.934  36.437  18.383  1.00  0.00           H  
ATOM   1589 2HE2 GLN B  95       9.811  35.881  16.747  1.00  0.00           H  
ATOM   1590  N   LEU B  96       9.329  28.716  16.901  1.00  0.00           N  
ATOM   1591  CA  LEU B  96       9.198  27.434  17.589  1.00  0.00           C  
ATOM   1592  C   LEU B  96      10.206  26.382  17.171  1.00  0.00           C  
ATOM   1593  O   LEU B  96      10.482  26.167  15.988  1.00  0.00           O  
ATOM   1594  CB  LEU B  96       7.789  26.863  17.398  1.00  0.00           C  
ATOM   1595  CG  LEU B  96       6.665  27.578  18.125  1.00  0.00           C  
ATOM   1596  CD1 LEU B  96       5.339  27.092  17.588  1.00  0.00           C  
ATOM   1597  CD2 LEU B  96       6.750  27.262  19.598  1.00  0.00           C  
ATOM   1598  H   LEU B  96       8.620  28.989  16.217  1.00  0.00           H  
ATOM   1599  HA  LEU B  96       9.338  27.619  18.653  1.00  0.00           H  
ATOM   1600 1HB  LEU B  96       7.560  26.901  16.342  1.00  0.00           H  
ATOM   1601 2HB  LEU B  96       7.788  25.817  17.714  1.00  0.00           H  
ATOM   1602  HG  LEU B  96       6.755  28.643  17.982  1.00  0.00           H  
ATOM   1603 1HD1 LEU B  96       4.519  27.586  18.109  1.00  0.00           H  
ATOM   1604 2HD1 LEU B  96       5.308  27.336  16.541  1.00  0.00           H  
ATOM   1605 3HD1 LEU B  96       5.262  26.010  17.730  1.00  0.00           H  
ATOM   1606 1HD2 LEU B  96       5.945  27.759  20.138  1.00  0.00           H  
ATOM   1607 2HD2 LEU B  96       6.665  26.184  19.731  1.00  0.00           H  
ATOM   1608 3HD2 LEU B  96       7.708  27.598  19.991  1.00  0.00           H  
ATOM   1609  N   VAL B  97      10.716  25.660  18.157  1.00  0.00           N  
ATOM   1610  CA  VAL B  97      11.575  24.533  17.859  1.00  0.00           C  
ATOM   1611  C   VAL B  97      10.679  23.336  17.613  1.00  0.00           C  
ATOM   1612  O   VAL B  97       9.809  23.032  18.436  1.00  0.00           O  
ATOM   1613  CB  VAL B  97      12.564  24.240  19.009  1.00  0.00           C  
ATOM   1614  CG1 VAL B  97      13.394  22.989  18.684  1.00  0.00           C  
ATOM   1615  CG2 VAL B  97      13.497  25.450  19.204  1.00  0.00           C  
ATOM   1616  H   VAL B  97      10.492  25.887  19.116  1.00  0.00           H  
ATOM   1617  HA  VAL B  97      12.144  24.746  16.953  1.00  0.00           H  
ATOM   1618  HB  VAL B  97      12.005  24.048  19.925  1.00  0.00           H  
ATOM   1619 1HG1 VAL B  97      14.086  22.783  19.501  1.00  0.00           H  
ATOM   1620 2HG1 VAL B  97      12.729  22.134  18.553  1.00  0.00           H  
ATOM   1621 3HG1 VAL B  97      13.958  23.154  17.766  1.00  0.00           H  
ATOM   1622 1HG2 VAL B  97      14.198  25.250  20.015  1.00  0.00           H  
ATOM   1623 2HG2 VAL B  97      14.052  25.627  18.281  1.00  0.00           H  
ATOM   1624 3HG2 VAL B  97      12.905  26.333  19.444  1.00  0.00           H  
ATOM   1625  N   VAL B  98      10.858  22.700  16.466  1.00  0.00           N  
ATOM   1626  CA  VAL B  98      10.054  21.550  16.101  1.00  0.00           C  
ATOM   1627  C   VAL B  98      10.991  20.389  15.787  1.00  0.00           C  
ATOM   1628  O   VAL B  98      11.949  20.549  15.024  1.00  0.00           O  
ATOM   1629  CB  VAL B  98       9.174  21.852  14.877  1.00  0.00           C  
ATOM   1630  CG1 VAL B  98       8.344  20.625  14.540  1.00  0.00           C  
ATOM   1631  CG2 VAL B  98       8.293  23.082  15.145  1.00  0.00           C  
ATOM   1632  H   VAL B  98      11.581  23.019  15.838  1.00  0.00           H  
ATOM   1633  HA  VAL B  98       9.416  21.282  16.936  1.00  0.00           H  
ATOM   1634  HB  VAL B  98       9.813  22.046  14.029  1.00  0.00           H  
ATOM   1635 1HG1 VAL B  98       7.735  20.816  13.660  1.00  0.00           H  
ATOM   1636 2HG1 VAL B  98       8.995  19.795  14.349  1.00  0.00           H  
ATOM   1637 3HG1 VAL B  98       7.706  20.392  15.383  1.00  0.00           H  
ATOM   1638 1HG2 VAL B  98       7.685  23.290  14.265  1.00  0.00           H  
ATOM   1639 2HG2 VAL B  98       7.651  22.891  15.988  1.00  0.00           H  
ATOM   1640 3HG2 VAL B  98       8.918  23.948  15.355  1.00  0.00           H  
ATOM   1641  N   THR B  99      10.721  19.231  16.375  1.00  0.00           N  
ATOM   1642  CA  THR B  99      11.547  18.053  16.137  1.00  0.00           C  
ATOM   1643  C   THR B  99      10.735  16.877  15.572  1.00  0.00           C  
ATOM   1644  O   THR B  99       9.527  16.777  15.782  1.00  0.00           O  
ATOM   1645  CB  THR B  99      12.282  17.677  17.426  1.00  0.00           C  
ATOM   1646  OG1 THR B  99      11.332  17.383  18.461  1.00  0.00           O  
ATOM   1647  CG2 THR B  99      13.206  18.842  17.880  1.00  0.00           C  
ATOM   1648  H   THR B  99       9.919  19.181  17.002  1.00  0.00           H  
ATOM   1649  HA  THR B  99      12.304  18.305  15.397  1.00  0.00           H  
ATOM   1650  HB  THR B  99      12.874  16.795  17.244  1.00  0.00           H  
ATOM   1651  HG1 THR B  99      11.235  16.424  18.554  1.00  0.00           H  
ATOM   1652 1HG2 THR B  99      13.729  18.558  18.791  1.00  0.00           H  
ATOM   1653 2HG2 THR B  99      13.932  19.059  17.098  1.00  0.00           H  
ATOM   1654 3HG2 THR B  99      12.605  19.726  18.072  1.00  0.00           H  
ATOM   1655  N   LEU B 100      11.411  15.992  14.841  1.00  0.00           N  
ATOM   1656  CA  LEU B 100      10.768  14.827  14.232  1.00  0.00           C  
ATOM   1657  C   LEU B 100      11.168  13.544  14.933  1.00  0.00           C  
ATOM   1658  O   LEU B 100      12.347  13.308  15.185  1.00  0.00           O  
ATOM   1659  CB  LEU B 100      11.144  14.722  12.774  1.00  0.00           C  
ATOM   1660  CG  LEU B 100      10.487  13.615  12.000  1.00  0.00           C  
ATOM   1661  CD1 LEU B 100       9.006  13.902  11.835  1.00  0.00           C  
ATOM   1662  CD2 LEU B 100      11.132  13.515  10.695  1.00  0.00           C  
ATOM   1663  H   LEU B 100      12.399  16.139  14.696  1.00  0.00           H  
ATOM   1664  HA  LEU B 100       9.686  14.940  14.310  1.00  0.00           H  
ATOM   1665 1HB  LEU B 100      10.873  15.606  12.297  1.00  0.00           H  
ATOM   1666 2HB  LEU B 100      12.223  14.613  12.696  1.00  0.00           H  
ATOM   1667  HG  LEU B 100      10.581  12.677  12.536  1.00  0.00           H  
ATOM   1668 1HD1 LEU B 100       8.542  13.104  11.271  1.00  0.00           H  
ATOM   1669 2HD1 LEU B 100       8.536  13.976  12.814  1.00  0.00           H  
ATOM   1670 3HD1 LEU B 100       8.873  14.837  11.303  1.00  0.00           H  
ATOM   1671 1HD2 LEU B 100      10.635  12.723  10.164  1.00  0.00           H  
ATOM   1672 2HD2 LEU B 100      11.027  14.443  10.150  1.00  0.00           H  
ATOM   1673 3HD2 LEU B 100      12.183  13.287  10.828  1.00  0.00           H  
ATOM   1674  N   HIS B 101      10.199  12.714  15.257  1.00  0.00           N  
ATOM   1675  CA  HIS B 101      10.474  11.484  15.966  1.00  0.00           C  
ATOM   1676  C   HIS B 101       9.772  10.286  15.351  1.00  0.00           C  
ATOM   1677  O   HIS B 101       8.682  10.420  14.792  1.00  0.00           O  
ATOM   1678  CB  HIS B 101       9.925  11.641  17.373  1.00  0.00           C  
ATOM   1679  CG  HIS B 101      10.512  12.754  18.112  1.00  0.00           C  
ATOM   1680  ND1 HIS B 101      11.581  12.608  18.925  1.00  0.00           N  
ATOM   1681  CD2 HIS B 101      10.198  14.059  18.120  1.00  0.00           C  
ATOM   1682  CE1 HIS B 101      11.910  13.777  19.431  1.00  0.00           C  
ATOM   1683  NE2 HIS B 101      11.085  14.681  18.950  1.00  0.00           N  
ATOM   1684  H   HIS B 101       9.231  12.960  15.042  1.00  0.00           H  
ATOM   1685  HA  HIS B 101      11.544  11.290  15.999  1.00  0.00           H  
ATOM   1686 1HB  HIS B 101       8.859  11.786  17.324  1.00  0.00           H  
ATOM   1687 2HB  HIS B 101      10.104  10.720  17.938  1.00  0.00           H  
ATOM   1688  HD1 HIS B 101      12.159  11.783  18.962  1.00  0.00           H  
ATOM   1689  HD2 HIS B 101       9.422  14.639  17.608  1.00  0.00           H  
ATOM   1690  HE1 HIS B 101      12.751  13.865  20.117  1.00  0.00           H  
ATOM   1691  N   GLU B 102      10.347   9.084  15.491  1.00  0.00           N  
ATOM   1692  CA  GLU B 102       9.544   7.905  15.149  1.00  0.00           C  
ATOM   1693  C   GLU B 102       8.428   7.947  16.188  1.00  0.00           C  
ATOM   1694  O   GLU B 102       8.691   8.326  17.328  1.00  0.00           O  
ATOM   1695  CB  GLU B 102      10.378   6.625  15.203  1.00  0.00           C  
ATOM   1696  CG  GLU B 102      11.486   6.580  14.133  1.00  0.00           C  
ATOM   1697  CD  GLU B 102      12.260   5.289  14.097  1.00  0.00           C  
ATOM   1698  OE1 GLU B 102      11.877   4.370  14.774  1.00  0.00           O  
ATOM   1699  OE2 GLU B 102      13.239   5.227  13.392  1.00  0.00           O  
ATOM   1700  H   GLU B 102      11.272   8.989  15.894  1.00  0.00           H  
ATOM   1701  HA  GLU B 102       9.108   8.021  14.155  1.00  0.00           H  
ATOM   1702 1HB  GLU B 102      10.839   6.528  16.187  1.00  0.00           H  
ATOM   1703 2HB  GLU B 102       9.728   5.763  15.057  1.00  0.00           H  
ATOM   1704 1HG  GLU B 102      11.026   6.735  13.161  1.00  0.00           H  
ATOM   1705 2HG  GLU B 102      12.176   7.402  14.309  1.00  0.00           H  
ATOM   1706  N   LYS B 103       7.206   7.555  15.820  1.00  0.00           N  
ATOM   1707  CA  LYS B 103       6.066   7.661  16.753  1.00  0.00           C  
ATOM   1708  C   LYS B 103       6.423   7.155  18.155  1.00  0.00           C  
ATOM   1709  O   LYS B 103       6.131   7.814  19.160  1.00  0.00           O  
ATOM   1710  CB  LYS B 103       4.836   6.912  16.241  1.00  0.00           C  
ATOM   1711  CG  LYS B 103       3.608   7.093  17.153  1.00  0.00           C  
ATOM   1712  CD  LYS B 103       2.374   6.339  16.668  1.00  0.00           C  
ATOM   1713  CE  LYS B 103       1.196   6.596  17.623  1.00  0.00           C  
ATOM   1714  NZ  LYS B 103       0.003   5.758  17.313  1.00  0.00           N  
ATOM   1715  H   LYS B 103       7.056   7.244  14.860  1.00  0.00           H  
ATOM   1716  HA  LYS B 103       5.790   8.706  16.841  1.00  0.00           H  
ATOM   1717 1HB  LYS B 103       4.579   7.281  15.245  1.00  0.00           H  
ATOM   1718 2HB  LYS B 103       5.054   5.849  16.153  1.00  0.00           H  
ATOM   1719 1HG  LYS B 103       3.846   6.732  18.155  1.00  0.00           H  
ATOM   1720 2HG  LYS B 103       3.370   8.151  17.224  1.00  0.00           H  
ATOM   1721 1HD  LYS B 103       2.110   6.664  15.659  1.00  0.00           H  
ATOM   1722 2HD  LYS B 103       2.585   5.266  16.645  1.00  0.00           H  
ATOM   1723 1HE  LYS B 103       1.511   6.392  18.645  1.00  0.00           H  
ATOM   1724 2HE  LYS B 103       0.913   7.646  17.543  1.00  0.00           H  
ATOM   1725 1HZ  LYS B 103      -0.737   5.967  17.963  1.00  0.00           H  
ATOM   1726 2HZ  LYS B 103      -0.315   5.930  16.377  1.00  0.00           H  
ATOM   1727 3HZ  LYS B 103       0.262   4.757  17.413  1.00  0.00           H  
ATOM   1728  N   LYS B 104       7.037   5.975  18.220  1.00  0.00           N  
ATOM   1729  CA  LYS B 104       7.467   5.443  19.495  1.00  0.00           C  
ATOM   1730  C   LYS B 104       8.985   5.554  19.599  1.00  0.00           C  
ATOM   1731  O   LYS B 104       9.720   4.612  19.277  1.00  0.00           O  
ATOM   1732  CB  LYS B 104       7.040   3.989  19.651  1.00  0.00           C  
ATOM   1733  CG  LYS B 104       5.553   3.787  19.676  1.00  0.00           C  
ATOM   1734  CD  LYS B 104       5.204   2.327  19.925  1.00  0.00           C  
ATOM   1735  CE  LYS B 104       3.706   2.090  19.828  1.00  0.00           C  
ATOM   1736  NZ  LYS B 104       2.949   2.807  20.890  1.00  0.00           N  
ATOM   1737  H   LYS B 104       7.246   5.480  17.366  1.00  0.00           H  
ATOM   1738  HA  LYS B 104       7.035   6.045  20.295  1.00  0.00           H  
ATOM   1739 1HB  LYS B 104       7.447   3.403  18.827  1.00  0.00           H  
ATOM   1740 2HB  LYS B 104       7.454   3.587  20.576  1.00  0.00           H  
ATOM   1741 1HG  LYS B 104       5.129   4.412  20.459  1.00  0.00           H  
ATOM   1742 2HG  LYS B 104       5.132   4.101  18.719  1.00  0.00           H  
ATOM   1743 1HD  LYS B 104       5.709   1.702  19.188  1.00  0.00           H  
ATOM   1744 2HD  LYS B 104       5.544   2.035  20.917  1.00  0.00           H  
ATOM   1745 1HE  LYS B 104       3.355   2.440  18.856  1.00  0.00           H  
ATOM   1746 2HE  LYS B 104       3.501   1.023  19.912  1.00  0.00           H  
ATOM   1747 1HZ  LYS B 104       1.948   2.610  20.748  1.00  0.00           H  
ATOM   1748 2HZ  LYS B 104       3.232   2.489  21.800  1.00  0.00           H  
ATOM   1749 3HZ  LYS B 104       3.101   3.796  20.814  1.00  0.00           H  
ATOM   1750  N   GLY B 105       9.442   6.694  20.082  1.00  0.00           N  
ATOM   1751  CA  GLY B 105      10.864   6.978  20.201  1.00  0.00           C  
ATOM   1752  C   GLY B 105      11.035   8.356  20.799  1.00  0.00           C  
ATOM   1753  O   GLY B 105      10.222   9.252  20.576  1.00  0.00           O  
ATOM   1754  H   GLY B 105       8.773   7.411  20.328  1.00  0.00           H  
ATOM   1755 1HA  GLY B 105      11.345   6.234  20.833  1.00  0.00           H  
ATOM   1756 2HA  GLY B 105      11.332   6.938  19.218  1.00  0.00           H  
ATOM   1757  N   ASP B 106      12.112   8.518  21.551  1.00  0.00           N  
ATOM   1758  CA  ASP B 106      12.379   9.779  22.229  1.00  0.00           C  
ATOM   1759  C   ASP B 106      13.353  10.679  21.505  1.00  0.00           C  
ATOM   1760  O   ASP B 106      13.317  11.901  21.652  1.00  0.00           O  
ATOM   1761  CB  ASP B 106      12.927   9.493  23.625  1.00  0.00           C  
ATOM   1762  CG  ASP B 106      11.933   8.718  24.479  1.00  0.00           C  
ATOM   1763  OD1 ASP B 106      10.846   9.207  24.696  1.00  0.00           O  
ATOM   1764  OD2 ASP B 106      12.265   7.631  24.897  1.00  0.00           O  
ATOM   1765  H   ASP B 106      12.738   7.739  21.681  1.00  0.00           H  
ATOM   1766  HA  ASP B 106      11.438  10.318  22.329  1.00  0.00           H  
ATOM   1767 1HB  ASP B 106      13.849   8.919  23.545  1.00  0.00           H  
ATOM   1768 2HB  ASP B 106      13.167  10.433  24.124  1.00  0.00           H  
ATOM   1769  N   VAL B 107      14.260  10.080  20.768  1.00  0.00           N  
ATOM   1770  CA  VAL B 107      15.321  10.851  20.154  1.00  0.00           C  
ATOM   1771  C   VAL B 107      14.906  11.462  18.829  1.00  0.00           C  
ATOM   1772  O   VAL B 107      14.300  10.798  17.987  1.00  0.00           O  
ATOM   1773  CB  VAL B 107      16.576   9.980  20.015  1.00  0.00           C  
ATOM   1774  CG1 VAL B 107      17.641  10.713  19.319  1.00  0.00           C  
ATOM   1775  CG2 VAL B 107      17.071   9.593  21.419  1.00  0.00           C  
ATOM   1776  H   VAL B 107      14.229   9.082  20.650  1.00  0.00           H  
ATOM   1777  HA  VAL B 107      15.575  11.669  20.827  1.00  0.00           H  
ATOM   1778  HB  VAL B 107      16.340   9.086  19.436  1.00  0.00           H  
ATOM   1779 1HG1 VAL B 107      18.492  10.069  19.253  1.00  0.00           H  
ATOM   1780 2HG1 VAL B 107      17.312  10.987  18.320  1.00  0.00           H  
ATOM   1781 3HG1 VAL B 107      17.904  11.611  19.875  1.00  0.00           H  
ATOM   1782 1HG2 VAL B 107      17.963   8.969  21.330  1.00  0.00           H  
ATOM   1783 2HG2 VAL B 107      17.314  10.494  21.981  1.00  0.00           H  
ATOM   1784 3HG2 VAL B 107      16.292   9.038  21.943  1.00  0.00           H  
ATOM   1785  N   ALA B 108      15.165  12.765  18.698  1.00  0.00           N  
ATOM   1786  CA  ALA B 108      14.862  13.523  17.490  1.00  0.00           C  
ATOM   1787  C   ALA B 108      15.733  13.061  16.322  1.00  0.00           C  
ATOM   1788  O   ALA B 108      16.919  12.751  16.498  1.00  0.00           O  
ATOM   1789  CB  ALA B 108      15.064  15.001  17.728  1.00  0.00           C  
ATOM   1790  H   ALA B 108      15.626  13.238  19.462  1.00  0.00           H  
ATOM   1791  HA  ALA B 108      13.820  13.344  17.228  1.00  0.00           H  
ATOM   1792 1HB  ALA B 108      14.814  15.542  16.816  1.00  0.00           H  
ATOM   1793 2HB  ALA B 108      14.421  15.330  18.544  1.00  0.00           H  
ATOM   1794 3HB  ALA B 108      16.101  15.186  17.987  1.00  0.00           H  
ATOM   1795  N   LEU B 109      15.155  13.082  15.134  1.00  0.00           N  
ATOM   1796  CA  LEU B 109      15.828  12.698  13.921  1.00  0.00           C  
ATOM   1797  C   LEU B 109      16.485  13.904  13.227  1.00  0.00           C  
ATOM   1798  O   LEU B 109      15.888  14.981  13.149  1.00  0.00           O  
ATOM   1799  CB  LEU B 109      14.796  12.050  12.994  1.00  0.00           C  
ATOM   1800  CG  LEU B 109      14.100  10.808  13.575  1.00  0.00           C  
ATOM   1801  CD1 LEU B 109      12.950  10.394  12.657  1.00  0.00           C  
ATOM   1802  CD2 LEU B 109      15.114   9.684  13.716  1.00  0.00           C  
ATOM   1803  H   LEU B 109      14.169  13.331  15.090  1.00  0.00           H  
ATOM   1804  HA  LEU B 109      16.569  11.956  14.198  1.00  0.00           H  
ATOM   1805 1HB  LEU B 109      14.029  12.784  12.761  1.00  0.00           H  
ATOM   1806 2HB  LEU B 109      15.276  11.754  12.069  1.00  0.00           H  
ATOM   1807  HG  LEU B 109      13.684  11.048  14.560  1.00  0.00           H  
ATOM   1808 1HD1 LEU B 109      12.453   9.521  13.075  1.00  0.00           H  
ATOM   1809 2HD1 LEU B 109      12.242  11.206  12.577  1.00  0.00           H  
ATOM   1810 3HD1 LEU B 109      13.341  10.152  11.668  1.00  0.00           H  
ATOM   1811 1HD2 LEU B 109      14.625   8.804  14.131  1.00  0.00           H  
ATOM   1812 2HD2 LEU B 109      15.529   9.439  12.737  1.00  0.00           H  
ATOM   1813 3HD2 LEU B 109      15.924  10.000  14.382  1.00  0.00           H  
ATOM   1814  N   PRO B 110      17.671  13.740  12.608  1.00  0.00           N  
ATOM   1815  CA  PRO B 110      18.415  14.777  11.910  1.00  0.00           C  
ATOM   1816  C   PRO B 110      17.861  15.092  10.525  1.00  0.00           C  
ATOM   1817  O   PRO B 110      18.538  14.927   9.523  1.00  0.00           O  
ATOM   1818  CB  PRO B 110      19.801  14.163  11.800  1.00  0.00           C  
ATOM   1819  CG  PRO B 110      19.556  12.708  11.760  1.00  0.00           C  
ATOM   1820  CD  PRO B 110      18.375  12.472  12.732  1.00  0.00           C  
ATOM   1821  HA  PRO B 110      18.434  15.684  12.535  1.00  0.00           H  
ATOM   1822 1HB  PRO B 110      20.288  14.525  10.896  1.00  0.00           H  
ATOM   1823 2HB  PRO B 110      20.424  14.474  12.650  1.00  0.00           H  
ATOM   1824 1HG  PRO B 110      19.339  12.392  10.726  1.00  0.00           H  
ATOM   1825 2HG  PRO B 110      20.465  12.182  12.059  1.00  0.00           H  
ATOM   1826 1HD  PRO B 110      17.766  11.625  12.377  1.00  0.00           H  
ATOM   1827 2HD  PRO B 110      18.760  12.317  13.754  1.00  0.00           H  
ATOM   1828  N   VAL B 111      16.639  15.572  10.479  1.00  0.00           N  
ATOM   1829  CA  VAL B 111      15.990  15.900   9.221  1.00  0.00           C  
ATOM   1830  C   VAL B 111      15.794  17.421   9.198  1.00  0.00           C  
ATOM   1831  O   VAL B 111      15.391  17.983  10.215  1.00  0.00           O  
ATOM   1832  CB  VAL B 111      14.638  15.172   9.145  1.00  0.00           C  
ATOM   1833  CG1 VAL B 111      13.925  15.514   7.871  1.00  0.00           C  
ATOM   1834  CG2 VAL B 111      14.846  13.669   9.264  1.00  0.00           C  
ATOM   1835  H   VAL B 111      16.144  15.687  11.363  1.00  0.00           H  
ATOM   1836  HA  VAL B 111      16.626  15.577   8.407  1.00  0.00           H  
ATOM   1837  HB  VAL B 111      14.019  15.513   9.976  1.00  0.00           H  
ATOM   1838 1HG1 VAL B 111      12.989  15.020   7.851  1.00  0.00           H  
ATOM   1839 2HG1 VAL B 111      13.769  16.590   7.803  1.00  0.00           H  
ATOM   1840 3HG1 VAL B 111      14.520  15.180   7.037  1.00  0.00           H  
ATOM   1841 1HG2 VAL B 111      13.889  13.177   9.242  1.00  0.00           H  
ATOM   1842 2HG2 VAL B 111      15.417  13.307   8.455  1.00  0.00           H  
ATOM   1843 3HG2 VAL B 111      15.346  13.446  10.201  1.00  0.00           H  
ATOM   1844  N   PRO B 112      16.124  18.143   8.118  1.00  0.00           N  
ATOM   1845  CA  PRO B 112      15.978  19.585   8.066  1.00  0.00           C  
ATOM   1846  C   PRO B 112      14.499  19.967   8.146  1.00  0.00           C  
ATOM   1847  O   PRO B 112      13.615  19.267   7.633  1.00  0.00           O  
ATOM   1848  CB  PRO B 112      16.609  19.941   6.708  1.00  0.00           C  
ATOM   1849  CG  PRO B 112      16.556  18.670   5.879  1.00  0.00           C  
ATOM   1850  CD  PRO B 112      16.694  17.539   6.891  1.00  0.00           C  
ATOM   1851  HA  PRO B 112      16.541  20.039   8.886  1.00  0.00           H  
ATOM   1852 1HB  PRO B 112      16.059  20.765   6.249  1.00  0.00           H  
ATOM   1853 2HB  PRO B 112      17.643  20.293   6.872  1.00  0.00           H  
ATOM   1854 1HG  PRO B 112      15.611  18.628   5.320  1.00  0.00           H  
ATOM   1855 2HG  PRO B 112      17.360  18.662   5.131  1.00  0.00           H  
ATOM   1856 1HD  PRO B 112      16.124  16.690   6.543  1.00  0.00           H  
ATOM   1857 2HD  PRO B 112      17.754  17.302   7.048  1.00  0.00           H  
ATOM   1858  N   TYR B 113      14.250  21.124   8.769  1.00  0.00           N  
ATOM   1859  CA  TYR B 113      12.886  21.591   8.951  1.00  0.00           C  
ATOM   1860  C   TYR B 113      12.655  22.980   8.387  1.00  0.00           C  
ATOM   1861  O   TYR B 113      13.409  23.924   8.638  1.00  0.00           O  
ATOM   1862  CB  TYR B 113      12.519  21.590  10.439  1.00  0.00           C  
ATOM   1863  CG  TYR B 113      11.049  21.963  10.732  1.00  0.00           C  
ATOM   1864  CD1 TYR B 113      10.070  21.062  10.435  1.00  0.00           C  
ATOM   1865  CD2 TYR B 113      10.695  23.160  11.310  1.00  0.00           C  
ATOM   1866  CE1 TYR B 113       8.761  21.318  10.702  1.00  0.00           C  
ATOM   1867  CE2 TYR B 113       9.364  23.416  11.569  1.00  0.00           C  
ATOM   1868  CZ  TYR B 113       8.404  22.496  11.261  1.00  0.00           C  
ATOM   1869  OH  TYR B 113       7.082  22.756  11.515  1.00  0.00           O  
ATOM   1870  H   TYR B 113      15.014  21.664   9.149  1.00  0.00           H  
ATOM   1871  HA  TYR B 113      12.214  20.913   8.426  1.00  0.00           H  
ATOM   1872 1HB  TYR B 113      12.718  20.625  10.851  1.00  0.00           H  
ATOM   1873 2HB  TYR B 113      13.153  22.297  10.967  1.00  0.00           H  
ATOM   1874  HD1 TYR B 113      10.344  20.128   9.986  1.00  0.00           H  
ATOM   1875  HD2 TYR B 113      11.454  23.897  11.568  1.00  0.00           H  
ATOM   1876  HE1 TYR B 113       8.010  20.576  10.467  1.00  0.00           H  
ATOM   1877  HE2 TYR B 113       9.073  24.340  12.023  1.00  0.00           H  
ATOM   1878  HH  TYR B 113       6.526  22.029  11.149  1.00  0.00           H  
ATOM   1879  N   ASP B 114      11.606  23.065   7.595  1.00  0.00           N  
ATOM   1880  CA  ASP B 114      11.098  24.281   6.992  1.00  0.00           C  
ATOM   1881  C   ASP B 114       9.788  24.659   7.681  1.00  0.00           C  
ATOM   1882  O   ASP B 114       8.783  23.977   7.501  1.00  0.00           O  
ATOM   1883  CB  ASP B 114      10.880  24.075   5.501  1.00  0.00           C  
ATOM   1884  CG  ASP B 114      10.375  25.328   4.748  1.00  0.00           C  
ATOM   1885  OD1 ASP B 114       9.834  26.231   5.368  1.00  0.00           O  
ATOM   1886  OD2 ASP B 114      10.500  25.342   3.539  1.00  0.00           O  
ATOM   1887  H   ASP B 114      11.074  22.210   7.419  1.00  0.00           H  
ATOM   1888  HA  ASP B 114      11.820  25.084   7.144  1.00  0.00           H  
ATOM   1889 1HB  ASP B 114      11.822  23.765   5.048  1.00  0.00           H  
ATOM   1890 2HB  ASP B 114      10.183  23.253   5.360  1.00  0.00           H  
ATOM   1891  N   HIS B 115       9.742  25.737   8.459  1.00  0.00           N  
ATOM   1892  CA  HIS B 115       8.501  26.030   9.198  1.00  0.00           C  
ATOM   1893  C   HIS B 115       7.262  26.214   8.298  1.00  0.00           C  
ATOM   1894  O   HIS B 115       6.130  26.120   8.786  1.00  0.00           O  
ATOM   1895  CB  HIS B 115       8.660  27.273  10.072  1.00  0.00           C  
ATOM   1896  CG  HIS B 115       9.528  27.089  11.236  1.00  0.00           C  
ATOM   1897  ND1 HIS B 115      10.898  27.030  11.136  1.00  0.00           N  
ATOM   1898  CD2 HIS B 115       9.234  26.975  12.556  1.00  0.00           C  
ATOM   1899  CE1 HIS B 115      11.413  26.875  12.355  1.00  0.00           C  
ATOM   1900  NE2 HIS B 115      10.417  26.837  13.226  1.00  0.00           N  
ATOM   1901  H   HIS B 115      10.562  26.317   8.568  1.00  0.00           H  
ATOM   1902  HA  HIS B 115       8.272  25.198   9.854  1.00  0.00           H  
ATOM   1903 1HB  HIS B 115       9.056  28.093   9.474  1.00  0.00           H  
ATOM   1904 2HB  HIS B 115       7.682  27.576  10.440  1.00  0.00           H  
ATOM   1905  HD2 HIS B 115       8.249  26.990  13.002  1.00  0.00           H  
ATOM   1906  HE1 HIS B 115      12.471  26.793  12.596  1.00  0.00           H  
ATOM   1907  HE2 HIS B 115      10.506  26.723  14.239  1.00  0.00           H  
ATOM   1908  N   GLN B 116       7.468  26.498   7.003  1.00  0.00           N  
ATOM   1909  CA  GLN B 116       6.373  26.682   6.070  1.00  0.00           C  
ATOM   1910  C   GLN B 116       5.936  25.378   5.381  1.00  0.00           C  
ATOM   1911  O   GLN B 116       4.864  25.333   4.753  1.00  0.00           O  
ATOM   1912  CB  GLN B 116       6.772  27.658   4.957  1.00  0.00           C  
ATOM   1913  CG  GLN B 116       7.037  29.088   5.376  1.00  0.00           C  
ATOM   1914  CD  GLN B 116       7.425  29.936   4.169  1.00  0.00           C  
ATOM   1915  OE1 GLN B 116       7.104  29.549   3.012  1.00  0.00           O  
ATOM   1916  NE2 GLN B 116       8.076  31.083   4.402  1.00  0.00           N  
ATOM   1917  H   GLN B 116       8.425  26.536   6.629  1.00  0.00           H  
ATOM   1918  HA  GLN B 116       5.521  27.082   6.617  1.00  0.00           H  
ATOM   1919 1HB  GLN B 116       7.684  27.284   4.480  1.00  0.00           H  
ATOM   1920 2HB  GLN B 116       5.997  27.670   4.198  1.00  0.00           H  
ATOM   1921 1HG  GLN B 116       6.169  29.501   5.843  1.00  0.00           H  
ATOM   1922 2HG  GLN B 116       7.873  29.094   6.077  1.00  0.00           H  
ATOM   1923 1HE2 GLN B 116       8.342  31.679   3.648  1.00  0.00           H  
ATOM   1924 2HE2 GLN B 116       8.320  31.391   5.349  1.00  0.00           H  
ATOM   1925  N   ARG B 117       6.783  24.331   5.435  1.00  0.00           N  
ATOM   1926  CA  ARG B 117       6.518  23.084   4.693  1.00  0.00           C  
ATOM   1927  C   ARG B 117       6.563  21.784   5.516  1.00  0.00           C  
ATOM   1928  O   ARG B 117       5.949  20.790   5.125  1.00  0.00           O  
ATOM   1929  CB  ARG B 117       7.483  22.952   3.525  1.00  0.00           C  
ATOM   1930  CG  ARG B 117       7.289  24.001   2.455  1.00  0.00           C  
ATOM   1931  CD  ARG B 117       8.294  23.922   1.384  1.00  0.00           C  
ATOM   1932  NE  ARG B 117       8.023  24.912   0.341  1.00  0.00           N  
ATOM   1933  CZ  ARG B 117       8.410  26.222   0.366  1.00  0.00           C  
ATOM   1934  NH1 ARG B 117       9.108  26.739   1.373  1.00  0.00           N  
ATOM   1935  NH2 ARG B 117       8.085  26.995  -0.651  1.00  0.00           N  
ATOM   1936  H   ARG B 117       7.624  24.403   6.004  1.00  0.00           H  
ATOM   1937  HA  ARG B 117       5.518  23.162   4.271  1.00  0.00           H  
ATOM   1938 1HB  ARG B 117       8.498  23.026   3.873  1.00  0.00           H  
ATOM   1939 2HB  ARG B 117       7.366  21.974   3.060  1.00  0.00           H  
ATOM   1940 1HG  ARG B 117       6.298  23.904   2.016  1.00  0.00           H  
ATOM   1941 2HG  ARG B 117       7.392  24.990   2.906  1.00  0.00           H  
ATOM   1942 1HD  ARG B 117       9.283  24.108   1.788  1.00  0.00           H  
ATOM   1943 2HD  ARG B 117       8.266  22.930   0.932  1.00  0.00           H  
ATOM   1944  HE  ARG B 117       7.501  24.599  -0.464  1.00  0.00           H  
ATOM   1945 1HH1 ARG B 117       9.411  26.162   2.182  1.00  0.00           H  
ATOM   1946 2HH1 ARG B 117       9.374  27.708   1.360  1.00  0.00           H  
ATOM   1947 1HH2 ARG B 117       7.556  26.618  -1.425  1.00  0.00           H  
ATOM   1948 2HH2 ARG B 117       8.379  27.957  -0.655  1.00  0.00           H  
ATOM   1949  N   GLY B 118       7.300  21.775   6.627  1.00  0.00           N  
ATOM   1950  CA  GLY B 118       7.480  20.559   7.421  1.00  0.00           C  
ATOM   1951  C   GLY B 118       8.894  19.967   7.297  1.00  0.00           C  
ATOM   1952  O   GLY B 118       9.861  20.666   6.958  1.00  0.00           O  
ATOM   1953  H   GLY B 118       7.780  22.616   6.919  1.00  0.00           H  
ATOM   1954 1HA  GLY B 118       7.245  20.777   8.453  1.00  0.00           H  
ATOM   1955 2HA  GLY B 118       6.757  19.814   7.101  1.00  0.00           H  
ATOM   1956  N   PHE B 119       9.036  18.689   7.659  1.00  0.00           N  
ATOM   1957  CA  PHE B 119      10.341  18.040   7.613  1.00  0.00           C  
ATOM   1958  C   PHE B 119      10.571  17.459   6.252  1.00  0.00           C  
ATOM   1959  O   PHE B 119       9.678  16.824   5.708  1.00  0.00           O  
ATOM   1960  CB  PHE B 119      10.445  16.938   8.639  1.00  0.00           C  
ATOM   1961  CG  PHE B 119      10.593  17.423   9.989  1.00  0.00           C  
ATOM   1962  CD1 PHE B 119       9.516  17.587  10.789  1.00  0.00           C  
ATOM   1963  CD2 PHE B 119      11.836  17.727  10.475  1.00  0.00           C  
ATOM   1964  CE1 PHE B 119       9.655  18.061  12.057  1.00  0.00           C  
ATOM   1965  CE2 PHE B 119      11.987  18.198  11.746  1.00  0.00           C  
ATOM   1966  CZ  PHE B 119      10.893  18.372  12.532  1.00  0.00           C  
ATOM   1967  H   PHE B 119       8.203  18.158   7.922  1.00  0.00           H  
ATOM   1968  HA  PHE B 119      11.116  18.780   7.811  1.00  0.00           H  
ATOM   1969 1HB  PHE B 119       9.560  16.321   8.600  1.00  0.00           H  
ATOM   1970 2HB  PHE B 119      11.278  16.316   8.410  1.00  0.00           H  
ATOM   1971  HD1 PHE B 119       8.535  17.337  10.394  1.00  0.00           H  
ATOM   1972  HD2 PHE B 119      12.710  17.601   9.831  1.00  0.00           H  
ATOM   1973  HE1 PHE B 119       8.784  18.194  12.685  1.00  0.00           H  
ATOM   1974  HE2 PHE B 119      12.981  18.445  12.122  1.00  0.00           H  
ATOM   1975  HZ  PHE B 119      11.003  18.754  13.515  1.00  0.00           H  
ATOM   1976  N   SER B 120      11.767  17.628   5.699  1.00  0.00           N  
ATOM   1977  CA  SER B 120      12.029  17.043   4.378  1.00  0.00           C  
ATOM   1978  C   SER B 120      13.264  16.155   4.410  1.00  0.00           C  
ATOM   1979  O   SER B 120      14.315  16.569   4.876  1.00  0.00           O  
ATOM   1980  CB  SER B 120      12.193  18.126   3.324  1.00  0.00           C  
ATOM   1981  OG  SER B 120      10.976  18.804   3.101  1.00  0.00           O  
ATOM   1982  H   SER B 120      12.484  18.163   6.203  1.00  0.00           H  
ATOM   1983  HA  SER B 120      11.184  16.426   4.097  1.00  0.00           H  
ATOM   1984 1HB  SER B 120      12.949  18.833   3.655  1.00  0.00           H  
ATOM   1985 2HB  SER B 120      12.546  17.677   2.388  1.00  0.00           H  
ATOM   1986  HG  SER B 120      10.602  18.417   2.315  1.00  0.00           H  
ATOM   1987  N   GLY B 121      13.130  14.944   3.881  1.00  0.00           N  
ATOM   1988  CA  GLY B 121      14.233  13.999   3.903  1.00  0.00           C  
ATOM   1989  C   GLY B 121      13.847  12.640   3.360  1.00  0.00           C  
ATOM   1990  O   GLY B 121      12.972  12.517   2.519  1.00  0.00           O  
ATOM   1991  H   GLY B 121      12.223  14.674   3.497  1.00  0.00           H  
ATOM   1992 1HA  GLY B 121      15.070  14.407   3.339  1.00  0.00           H  
ATOM   1993 2HA  GLY B 121      14.544  13.872   4.929  1.00  0.00           H  
ATOM   1994  N   ILE B 122      14.525  11.607   3.795  1.00  0.00           N  
ATOM   1995  CA  ILE B 122      14.214  10.266   3.309  1.00  0.00           C  
ATOM   1996  C   ILE B 122      13.825   9.409   4.497  1.00  0.00           C  
ATOM   1997  O   ILE B 122      14.405   9.535   5.566  1.00  0.00           O  
ATOM   1998  CB  ILE B 122      15.423   9.660   2.669  1.00  0.00           C  
ATOM   1999  CG1 ILE B 122      16.486  10.008   3.566  1.00  0.00           C  
ATOM   2000  CG2 ILE B 122      15.648  10.173   1.258  1.00  0.00           C  
ATOM   2001  CD1 ILE B 122      17.635   9.364   3.313  1.00  0.00           C  
ATOM   2002  H   ILE B 122      15.240  11.735   4.493  1.00  0.00           H  
ATOM   2003  HA  ILE B 122      13.384  10.303   2.601  1.00  0.00           H  
ATOM   2004  HB  ILE B 122      15.334   8.564   2.650  1.00  0.00           H  
ATOM   2005 1HG1 ILE B 122      16.614  11.055   3.496  1.00  0.00           H  
ATOM   2006 2HG1 ILE B 122      16.197   9.771   4.584  1.00  0.00           H  
ATOM   2007 1HG2 ILE B 122      16.552   9.726   0.857  1.00  0.00           H  
ATOM   2008 2HG2 ILE B 122      14.799   9.895   0.631  1.00  0.00           H  
ATOM   2009 3HG2 ILE B 122      15.747  11.253   1.266  1.00  0.00           H  
ATOM   2010 1HD1 ILE B 122      18.405   9.652   4.000  1.00  0.00           H  
ATOM   2011 2HD1 ILE B 122      17.423   8.310   3.446  1.00  0.00           H  
ATOM   2012 3HD1 ILE B 122      17.941   9.573   2.324  1.00  0.00           H  
ATOM   2013  N   PHE B 123      12.864   8.532   4.310  1.00  0.00           N  
ATOM   2014  CA  PHE B 123      12.377   7.739   5.410  1.00  0.00           C  
ATOM   2015  C   PHE B 123      12.082   6.312   5.063  1.00  0.00           C  
ATOM   2016  O   PHE B 123      11.832   5.978   3.896  1.00  0.00           O  
ATOM   2017  CB  PHE B 123      11.110   8.377   5.983  1.00  0.00           C  
ATOM   2018  CG  PHE B 123      11.319   9.766   6.515  1.00  0.00           C  
ATOM   2019  CD1 PHE B 123      11.099  10.874   5.710  1.00  0.00           C  
ATOM   2020  CD2 PHE B 123      11.736   9.969   7.822  1.00  0.00           C  
ATOM   2021  CE1 PHE B 123      11.291  12.152   6.199  1.00  0.00           C  
ATOM   2022  CE2 PHE B 123      11.928  11.245   8.314  1.00  0.00           C  
ATOM   2023  CZ  PHE B 123      11.705  12.338   7.500  1.00  0.00           C  
ATOM   2024  H   PHE B 123      12.441   8.458   3.399  1.00  0.00           H  
ATOM   2025  HA  PHE B 123      13.136   7.740   6.196  1.00  0.00           H  
ATOM   2026 1HB  PHE B 123      10.344   8.421   5.210  1.00  0.00           H  
ATOM   2027 2HB  PHE B 123      10.724   7.758   6.791  1.00  0.00           H  
ATOM   2028  HD1 PHE B 123      10.771  10.727   4.681  1.00  0.00           H  
ATOM   2029  HD2 PHE B 123      11.913   9.105   8.464  1.00  0.00           H  
ATOM   2030  HE1 PHE B 123      11.115  13.014   5.555  1.00  0.00           H  
ATOM   2031  HE2 PHE B 123      12.256  11.390   9.343  1.00  0.00           H  
ATOM   2032  HZ  PHE B 123      11.858  13.345   7.886  1.00  0.00           H  
ATOM   2033  N   GLU B 124      12.068   5.473   6.096  1.00  0.00           N  
ATOM   2034  CA  GLU B 124      11.610   4.097   5.962  1.00  0.00           C  
ATOM   2035  C   GLU B 124      10.102   4.026   6.208  1.00  0.00           C  
ATOM   2036  O   GLU B 124       9.532   4.955   6.796  1.00  0.00           O  
ATOM   2037  CB  GLU B 124      12.335   3.185   6.954  1.00  0.00           C  
ATOM   2038  CG  GLU B 124      13.849   3.107   6.768  1.00  0.00           C  
ATOM   2039  CD  GLU B 124      14.258   2.454   5.475  1.00  0.00           C  
ATOM   2040  OE1 GLU B 124      13.472   1.716   4.927  1.00  0.00           O  
ATOM   2041  OE2 GLU B 124      15.361   2.686   5.040  1.00  0.00           O  
ATOM   2042  H   GLU B 124      12.344   5.806   7.010  1.00  0.00           H  
ATOM   2043  HA  GLU B 124      11.794   3.760   4.943  1.00  0.00           H  
ATOM   2044 1HB  GLU B 124      12.140   3.534   7.969  1.00  0.00           H  
ATOM   2045 2HB  GLU B 124      11.932   2.175   6.879  1.00  0.00           H  
ATOM   2046 1HG  GLU B 124      14.259   4.116   6.793  1.00  0.00           H  
ATOM   2047 2HG  GLU B 124      14.276   2.550   7.601  1.00  0.00           H  
ATOM   2048  N   ASP B 125       9.466   2.911   5.820  1.00  0.00           N  
ATOM   2049  CA  ASP B 125       8.023   2.765   6.017  1.00  0.00           C  
ATOM   2050  C   ASP B 125       7.640   2.480   7.472  1.00  0.00           C  
ATOM   2051  O   ASP B 125       7.467   1.337   7.887  1.00  0.00           O  
ATOM   2052  CB  ASP B 125       7.437   1.666   5.152  1.00  0.00           C  
ATOM   2053  CG  ASP B 125       7.479   2.006   3.725  1.00  0.00           C  
ATOM   2054  OD1 ASP B 125       7.986   3.038   3.391  1.00  0.00           O  
ATOM   2055  OD2 ASP B 125       6.926   1.281   2.951  1.00  0.00           O  
ATOM   2056  H   ASP B 125       9.987   2.171   5.365  1.00  0.00           H  
ATOM   2057  HA  ASP B 125       7.541   3.694   5.722  1.00  0.00           H  
ATOM   2058 1HB  ASP B 125       7.973   0.734   5.320  1.00  0.00           H  
ATOM   2059 2HB  ASP B 125       6.393   1.509   5.439  1.00  0.00           H  
ATOM   2060  N   ARG B 126       7.554   3.566   8.220  1.00  0.00           N  
ATOM   2061  CA  ARG B 126       7.221   3.654   9.643  1.00  0.00           C  
ATOM   2062  C   ARG B 126       6.272   4.822   9.906  1.00  0.00           C  
ATOM   2063  O   ARG B 126       5.797   5.474   8.971  1.00  0.00           O  
ATOM   2064  CB  ARG B 126       8.484   3.862  10.472  1.00  0.00           C  
ATOM   2065  CG  ARG B 126       9.528   2.762  10.369  1.00  0.00           C  
ATOM   2066  CD  ARG B 126       9.104   1.496  10.999  1.00  0.00           C  
ATOM   2067  NE  ARG B 126      10.177   0.527  10.979  1.00  0.00           N  
ATOM   2068  CZ  ARG B 126      10.443  -0.326   9.960  1.00  0.00           C  
ATOM   2069  NH1 ARG B 126       9.713  -0.330   8.851  1.00  0.00           N  
ATOM   2070  NH2 ARG B 126      11.459  -1.172  10.076  1.00  0.00           N  
ATOM   2071  H   ARG B 126       7.794   4.428   7.734  1.00  0.00           H  
ATOM   2072  HA  ARG B 126       6.705   2.732   9.922  1.00  0.00           H  
ATOM   2073 1HB  ARG B 126       8.963   4.784  10.160  1.00  0.00           H  
ATOM   2074 2HB  ARG B 126       8.230   3.972  11.523  1.00  0.00           H  
ATOM   2075 1HG  ARG B 126       9.768   2.576   9.326  1.00  0.00           H  
ATOM   2076 2HG  ARG B 126      10.431   3.095  10.881  1.00  0.00           H  
ATOM   2077 1HD  ARG B 126       8.833   1.683  12.039  1.00  0.00           H  
ATOM   2078 2HD  ARG B 126       8.250   1.077  10.476  1.00  0.00           H  
ATOM   2079  HE  ARG B 126      10.772   0.481  11.798  1.00  0.00           H  
ATOM   2080 1HH1 ARG B 126       8.914   0.314   8.719  1.00  0.00           H  
ATOM   2081 2HH1 ARG B 126       9.933  -0.973   8.109  1.00  0.00           H  
ATOM   2082 1HH2 ARG B 126      12.021  -1.175  10.916  1.00  0.00           H  
ATOM   2083 2HH2 ARG B 126      11.673  -1.813   9.326  1.00  0.00           H  
ATOM   2084  N   SER B 127       5.929   5.041  11.175  1.00  0.00           N  
ATOM   2085  CA  SER B 127       5.086   6.185  11.484  1.00  0.00           C  
ATOM   2086  C   SER B 127       5.892   7.228  12.243  1.00  0.00           C  
ATOM   2087  O   SER B 127       6.775   6.878  13.037  1.00  0.00           O  
ATOM   2088  CB  SER B 127       3.907   5.760  12.315  1.00  0.00           C  
ATOM   2089  OG  SER B 127       4.335   5.235  13.533  1.00  0.00           O  
ATOM   2090  H   SER B 127       6.285   4.459  11.915  1.00  0.00           H  
ATOM   2091  HA  SER B 127       4.734   6.614  10.558  1.00  0.00           H  
ATOM   2092 1HB  SER B 127       3.253   6.617  12.484  1.00  0.00           H  
ATOM   2093 2HB  SER B 127       3.353   5.019  11.780  1.00  0.00           H  
ATOM   2094  HG  SER B 127       4.510   4.288  13.358  1.00  0.00           H  
ATOM   2095  N   TYR B 128       5.534   8.500  12.039  1.00  0.00           N  
ATOM   2096  CA  TYR B 128       6.249   9.611  12.649  1.00  0.00           C  
ATOM   2097  C   TYR B 128       5.363  10.659  13.271  1.00  0.00           C  
ATOM   2098  O   TYR B 128       4.233  10.880  12.843  1.00  0.00           O  
ATOM   2099  CB  TYR B 128       7.115  10.297  11.578  1.00  0.00           C  
ATOM   2100  CG  TYR B 128       8.082   9.363  10.890  1.00  0.00           C  
ATOM   2101  CD1 TYR B 128       7.655   8.658   9.763  1.00  0.00           C  
ATOM   2102  CD2 TYR B 128       9.367   9.190  11.372  1.00  0.00           C  
ATOM   2103  CE1 TYR B 128       8.498   7.780   9.141  1.00  0.00           C  
ATOM   2104  CE2 TYR B 128      10.214   8.305  10.738  1.00  0.00           C  
ATOM   2105  CZ  TYR B 128       9.773   7.596   9.627  1.00  0.00           C  
ATOM   2106  OH  TYR B 128      10.602   6.700   8.988  1.00  0.00           O  
ATOM   2107  H   TYR B 128       4.761   8.675  11.402  1.00  0.00           H  
ATOM   2108  HA  TYR B 128       6.884   9.218  13.438  1.00  0.00           H  
ATOM   2109 1HB  TYR B 128       6.476  10.758  10.824  1.00  0.00           H  
ATOM   2110 2HB  TYR B 128       7.691  11.087  12.053  1.00  0.00           H  
ATOM   2111  HD1 TYR B 128       6.641   8.795   9.383  1.00  0.00           H  
ATOM   2112  HD2 TYR B 128       9.703   9.742  12.252  1.00  0.00           H  
ATOM   2113  HE1 TYR B 128       8.159   7.222   8.268  1.00  0.00           H  
ATOM   2114  HE2 TYR B 128      11.225   8.155  11.115  1.00  0.00           H  
ATOM   2115  HH  TYR B 128      10.074   6.227   8.303  1.00  0.00           H  
ATOM   2116  N   ILE B 129       5.902  11.329  14.269  1.00  0.00           N  
ATOM   2117  CA  ILE B 129       5.220  12.449  14.899  1.00  0.00           C  
ATOM   2118  C   ILE B 129       6.161  13.625  15.006  1.00  0.00           C  
ATOM   2119  O   ILE B 129       7.378  13.456  15.071  1.00  0.00           O  
ATOM   2120  CB  ILE B 129       4.626  12.062  16.283  1.00  0.00           C  
ATOM   2121  CG1 ILE B 129       5.708  11.580  17.253  1.00  0.00           C  
ATOM   2122  CG2 ILE B 129       3.530  11.022  16.138  1.00  0.00           C  
ATOM   2123  CD1 ILE B 129       6.284  12.649  18.124  1.00  0.00           C  
ATOM   2124  H   ILE B 129       6.843  11.071  14.572  1.00  0.00           H  
ATOM   2125  HA  ILE B 129       4.363  12.743  14.290  1.00  0.00           H  
ATOM   2126  HB  ILE B 129       4.183  12.960  16.729  1.00  0.00           H  
ATOM   2127 1HG1 ILE B 129       5.279  10.819  17.903  1.00  0.00           H  
ATOM   2128 2HG1 ILE B 129       6.525  11.130  16.687  1.00  0.00           H  
ATOM   2129 1HG2 ILE B 129       3.102  10.797  17.113  1.00  0.00           H  
ATOM   2130 2HG2 ILE B 129       2.765  11.431  15.502  1.00  0.00           H  
ATOM   2131 3HG2 ILE B 129       3.930  10.113  15.700  1.00  0.00           H  
ATOM   2132 1HD1 ILE B 129       7.016  12.185  18.757  1.00  0.00           H  
ATOM   2133 2HD1 ILE B 129       6.761  13.421  17.552  1.00  0.00           H  
ATOM   2134 3HD1 ILE B 129       5.490  13.096  18.734  1.00  0.00           H  
ATOM   2135  N   CYS B 130       5.603  14.815  15.079  1.00  0.00           N  
ATOM   2136  CA  CYS B 130       6.418  15.973  15.315  1.00  0.00           C  
ATOM   2137  C   CYS B 130       6.140  16.460  16.719  1.00  0.00           C  
ATOM   2138  O   CYS B 130       5.025  16.293  17.225  1.00  0.00           O  
ATOM   2139  CB  CYS B 130       6.092  17.037  14.296  1.00  0.00           C  
ATOM   2140  SG  CYS B 130       6.387  16.474  12.665  1.00  0.00           S  
ATOM   2141  H   CYS B 130       4.600  14.921  14.974  1.00  0.00           H  
ATOM   2142  HA  CYS B 130       7.464  15.704  15.225  1.00  0.00           H  
ATOM   2143 1HB  CYS B 130       5.064  17.332  14.379  1.00  0.00           H  
ATOM   2144 2HB  CYS B 130       6.711  17.915  14.476  1.00  0.00           H  
ATOM   2145  N   LYS B 131       7.137  17.074  17.337  1.00  0.00           N  
ATOM   2146  CA  LYS B 131       6.960  17.659  18.657  1.00  0.00           C  
ATOM   2147  C   LYS B 131       7.380  19.091  18.707  1.00  0.00           C  
ATOM   2148  O   LYS B 131       8.354  19.487  18.069  1.00  0.00           O  
ATOM   2149  CB  LYS B 131       7.775  16.937  19.729  1.00  0.00           C  
ATOM   2150  CG  LYS B 131       7.352  15.545  20.051  1.00  0.00           C  
ATOM   2151  CD  LYS B 131       8.194  14.972  21.172  1.00  0.00           C  
ATOM   2152  CE  LYS B 131       7.758  13.567  21.569  1.00  0.00           C  
ATOM   2153  NZ  LYS B 131       6.468  13.596  22.337  1.00  0.00           N  
ATOM   2154  H   LYS B 131       8.036  17.131  16.864  1.00  0.00           H  
ATOM   2155  HA  LYS B 131       5.909  17.607  18.918  1.00  0.00           H  
ATOM   2156 1HB  LYS B 131       8.819  16.905  19.421  1.00  0.00           H  
ATOM   2157 2HB  LYS B 131       7.729  17.510  20.657  1.00  0.00           H  
ATOM   2158 1HG  LYS B 131       6.327  15.590  20.380  1.00  0.00           H  
ATOM   2159 2HG  LYS B 131       7.410  14.906  19.173  1.00  0.00           H  
ATOM   2160 1HD  LYS B 131       9.233  14.954  20.891  1.00  0.00           H  
ATOM   2161 2HD  LYS B 131       8.093  15.619  22.039  1.00  0.00           H  
ATOM   2162 1HE  LYS B 131       7.629  12.960  20.678  1.00  0.00           H  
ATOM   2163 2HE  LYS B 131       8.530  13.119  22.194  1.00  0.00           H  
ATOM   2164 1HZ  LYS B 131       6.186  12.674  22.607  1.00  0.00           H  
ATOM   2165 2HZ  LYS B 131       6.605  14.179  23.176  1.00  0.00           H  
ATOM   2166 3HZ  LYS B 131       5.723  14.006  21.771  1.00  0.00           H  
ATOM   2167  N   THR B 132       6.674  19.862  19.511  1.00  0.00           N  
ATOM   2168  CA  THR B 132       7.097  21.227  19.768  1.00  0.00           C  
ATOM   2169  C   THR B 132       6.761  21.617  21.203  1.00  0.00           C  
ATOM   2170  O   THR B 132       6.308  20.778  21.986  1.00  0.00           O  
ATOM   2171  CB  THR B 132       6.494  22.220  18.752  1.00  0.00           C  
ATOM   2172  OG1 THR B 132       7.163  23.479  18.909  1.00  0.00           O  
ATOM   2173  CG2 THR B 132       5.002  22.404  18.947  1.00  0.00           C  
ATOM   2174  H   THR B 132       5.835  19.478  19.951  1.00  0.00           H  
ATOM   2175  HA  THR B 132       8.183  21.278  19.658  1.00  0.00           H  
ATOM   2176  HB  THR B 132       6.671  21.843  17.750  1.00  0.00           H  
ATOM   2177  HG1 THR B 132       8.112  23.365  18.630  1.00  0.00           H  
ATOM   2178 1HG2 THR B 132       4.621  23.109  18.210  1.00  0.00           H  
ATOM   2179 2HG2 THR B 132       4.506  21.456  18.832  1.00  0.00           H  
ATOM   2180 3HG2 THR B 132       4.814  22.783  19.938  1.00  0.00           H  
ATOM   2181  N   THR B 133       7.026  22.868  21.549  1.00  0.00           N  
ATOM   2182  CA  THR B 133       6.711  23.377  22.879  1.00  0.00           C  
ATOM   2183  C   THR B 133       5.925  24.665  22.758  1.00  0.00           C  
ATOM   2184  O   THR B 133       6.408  25.624  22.158  1.00  0.00           O  
ATOM   2185  CB  THR B 133       7.969  23.642  23.732  1.00  0.00           C  
ATOM   2186  OG1 THR B 133       8.731  22.436  23.867  1.00  0.00           O  
ATOM   2187  CG2 THR B 133       7.557  24.141  25.138  1.00  0.00           C  
ATOM   2188  H   THR B 133       7.380  23.472  20.818  1.00  0.00           H  
ATOM   2189  HA  THR B 133       6.099  22.649  23.390  1.00  0.00           H  
ATOM   2190  HB  THR B 133       8.582  24.401  23.254  1.00  0.00           H  
ATOM   2191  HG1 THR B 133       8.152  21.724  24.159  1.00  0.00           H  
ATOM   2192 1HG2 THR B 133       8.447  24.328  25.734  1.00  0.00           H  
ATOM   2193 2HG2 THR B 133       6.983  25.063  25.047  1.00  0.00           H  
ATOM   2194 3HG2 THR B 133       6.946  23.383  25.624  1.00  0.00           H  
ATOM   2195  N   ILE B 134       4.730  24.702  23.333  1.00  0.00           N  
ATOM   2196  CA  ILE B 134       3.932  25.915  23.247  1.00  0.00           C  
ATOM   2197  C   ILE B 134       3.639  26.432  24.642  1.00  0.00           C  
ATOM   2198  O   ILE B 134       3.020  25.768  25.485  1.00  0.00           O  
ATOM   2199  CB  ILE B 134       2.675  25.715  22.381  1.00  0.00           C  
ATOM   2200  CG1 ILE B 134       3.129  25.313  20.961  1.00  0.00           C  
ATOM   2201  CG2 ILE B 134       1.857  26.985  22.323  1.00  0.00           C  
ATOM   2202  CD1 ILE B 134       2.033  24.920  20.049  1.00  0.00           C  
ATOM   2203  H   ILE B 134       4.406  23.879  23.842  1.00  0.00           H  
ATOM   2204  HA  ILE B 134       4.521  26.679  22.743  1.00  0.00           H  
ATOM   2205  HB  ILE B 134       2.069  24.908  22.790  1.00  0.00           H  
ATOM   2206 1HG1 ILE B 134       3.672  26.147  20.514  1.00  0.00           H  
ATOM   2207 2HG1 ILE B 134       3.794  24.475  21.040  1.00  0.00           H  
ATOM   2208 1HG2 ILE B 134       0.975  26.825  21.696  1.00  0.00           H  
ATOM   2209 2HG2 ILE B 134       1.535  27.264  23.326  1.00  0.00           H  
ATOM   2210 3HG2 ILE B 134       2.457  27.788  21.900  1.00  0.00           H  
ATOM   2211 1HD1 ILE B 134       2.449  24.648  19.079  1.00  0.00           H  
ATOM   2212 2HD1 ILE B 134       1.497  24.077  20.458  1.00  0.00           H  
ATOM   2213 3HD1 ILE B 134       1.347  25.758  19.924  1.00  0.00           H  
ATOM   2214  N   GLY B 135       4.182  27.606  24.909  1.00  0.00           N  
ATOM   2215  CA  GLY B 135       4.125  28.257  26.207  1.00  0.00           C  
ATOM   2216  C   GLY B 135       5.119  27.585  27.154  1.00  0.00           C  
ATOM   2217  O   GLY B 135       6.166  28.144  27.483  1.00  0.00           O  
ATOM   2218  H   GLY B 135       4.674  28.075  24.161  1.00  0.00           H  
ATOM   2219 1HA  GLY B 135       4.366  29.316  26.103  1.00  0.00           H  
ATOM   2220 2HA  GLY B 135       3.116  28.186  26.612  1.00  0.00           H  
ATOM   2221  N   ASP B 136       4.784  26.365  27.561  1.00  0.00           N  
ATOM   2222  CA  ASP B 136       5.633  25.550  28.411  1.00  0.00           C  
ATOM   2223  C   ASP B 136       5.215  24.091  28.314  1.00  0.00           C  
ATOM   2224  O   ASP B 136       5.739  23.232  29.026  1.00  0.00           O  
ATOM   2225  CB  ASP B 136       5.628  26.069  29.869  1.00  0.00           C  
ATOM   2226  CG  ASP B 136       4.229  26.049  30.635  1.00  0.00           C  
ATOM   2227  OD1 ASP B 136       3.259  25.540  30.121  1.00  0.00           O  
ATOM   2228  OD2 ASP B 136       4.184  26.575  31.728  1.00  0.00           O  
ATOM   2229  H   ASP B 136       3.911  25.973  27.207  1.00  0.00           H  
ATOM   2230  HA  ASP B 136       6.657  25.623  28.045  1.00  0.00           H  
ATOM   2231 1HB  ASP B 136       6.329  25.470  30.451  1.00  0.00           H  
ATOM   2232 2HB  ASP B 136       6.008  27.092  29.886  1.00  0.00           H  
ATOM   2233  N   ARG B 137       4.276  23.812  27.410  1.00  0.00           N  
ATOM   2234  CA  ARG B 137       3.746  22.458  27.274  1.00  0.00           C  
ATOM   2235  C   ARG B 137       4.315  21.711  26.081  1.00  0.00           C  
ATOM   2236  O   ARG B 137       4.491  22.291  25.010  1.00  0.00           O  
ATOM   2237  CB  ARG B 137       2.232  22.514  27.137  1.00  0.00           C  
ATOM   2238  CG  ARG B 137       1.516  23.019  28.370  1.00  0.00           C  
ATOM   2239  CD  ARG B 137       0.045  23.015  28.214  1.00  0.00           C  
ATOM   2240  NE  ARG B 137      -0.612  23.552  29.395  1.00  0.00           N  
ATOM   2241  CZ  ARG B 137      -1.944  23.601  29.583  1.00  0.00           C  
ATOM   2242  NH1 ARG B 137      -2.760  23.137  28.660  1.00  0.00           N  
ATOM   2243  NH2 ARG B 137      -2.429  24.115  30.701  1.00  0.00           N  
ATOM   2244  H   ARG B 137       3.891  24.571  26.842  1.00  0.00           H  
ATOM   2245  HA  ARG B 137       3.993  21.900  28.177  1.00  0.00           H  
ATOM   2246 1HB  ARG B 137       1.972  23.177  26.310  1.00  0.00           H  
ATOM   2247 2HB  ARG B 137       1.847  21.521  26.898  1.00  0.00           H  
ATOM   2248 1HG  ARG B 137       1.778  22.397  29.225  1.00  0.00           H  
ATOM   2249 2HG  ARG B 137       1.829  24.048  28.568  1.00  0.00           H  
ATOM   2250 1HD  ARG B 137      -0.233  23.631  27.358  1.00  0.00           H  
ATOM   2251 2HD  ARG B 137      -0.307  21.995  28.060  1.00  0.00           H  
ATOM   2252  HE  ARG B 137      -0.016  23.923  30.131  1.00  0.00           H  
ATOM   2253 1HH1 ARG B 137      -2.387  22.745  27.809  1.00  0.00           H  
ATOM   2254 2HH1 ARG B 137      -3.759  23.176  28.805  1.00  0.00           H  
ATOM   2255 1HH2 ARG B 137      -1.797  24.471  31.406  1.00  0.00           H  
ATOM   2256 2HH2 ARG B 137      -3.426  24.152  30.848  1.00  0.00           H  
ATOM   2257  N   GLU B 138       4.542  20.406  26.230  1.00  0.00           N  
ATOM   2258  CA  GLU B 138       4.997  19.634  25.076  1.00  0.00           C  
ATOM   2259  C   GLU B 138       3.781  19.224  24.269  1.00  0.00           C  
ATOM   2260  O   GLU B 138       2.795  18.730  24.819  1.00  0.00           O  
ATOM   2261  CB  GLU B 138       5.849  18.436  25.488  1.00  0.00           C  
ATOM   2262  CG  GLU B 138       6.430  17.646  24.302  1.00  0.00           C  
ATOM   2263  CD  GLU B 138       7.396  16.550  24.732  1.00  0.00           C  
ATOM   2264  OE1 GLU B 138       8.440  16.895  25.242  1.00  0.00           O  
ATOM   2265  OE2 GLU B 138       7.107  15.376  24.540  1.00  0.00           O  
ATOM   2266  H   GLU B 138       4.399  19.955  27.125  1.00  0.00           H  
ATOM   2267  HA  GLU B 138       5.618  20.271  24.446  1.00  0.00           H  
ATOM   2268 1HB  GLU B 138       6.676  18.774  26.108  1.00  0.00           H  
ATOM   2269 2HB  GLU B 138       5.246  17.749  26.082  1.00  0.00           H  
ATOM   2270 1HG  GLU B 138       5.611  17.192  23.742  1.00  0.00           H  
ATOM   2271 2HG  GLU B 138       6.944  18.341  23.634  1.00  0.00           H  
ATOM   2272  N   VAL B 139       3.857  19.486  22.973  1.00  0.00           N  
ATOM   2273  CA  VAL B 139       2.768  19.258  22.038  1.00  0.00           C  
ATOM   2274  C   VAL B 139       3.112  18.268  20.931  1.00  0.00           C  
ATOM   2275  O   VAL B 139       4.122  18.430  20.250  1.00  0.00           O  
ATOM   2276  CB  VAL B 139       2.415  20.613  21.388  1.00  0.00           C  
ATOM   2277  CG1 VAL B 139       1.318  20.451  20.351  1.00  0.00           C  
ATOM   2278  CG2 VAL B 139       2.027  21.603  22.471  1.00  0.00           C  
ATOM   2279  H   VAL B 139       4.723  19.895  22.627  1.00  0.00           H  
ATOM   2280  HA  VAL B 139       1.909  18.884  22.596  1.00  0.00           H  
ATOM   2281  HB  VAL B 139       3.289  20.987  20.871  1.00  0.00           H  
ATOM   2282 1HG1 VAL B 139       1.105  21.417  19.892  1.00  0.00           H  
ATOM   2283 2HG1 VAL B 139       1.645  19.750  19.584  1.00  0.00           H  
ATOM   2284 3HG1 VAL B 139       0.418  20.069  20.830  1.00  0.00           H  
ATOM   2285 1HG2 VAL B 139       1.806  22.556  22.030  1.00  0.00           H  
ATOM   2286 2HG2 VAL B 139       1.151  21.237  23.001  1.00  0.00           H  
ATOM   2287 3HG2 VAL B 139       2.847  21.720  23.168  1.00  0.00           H  
ATOM   2288  N   ASP B 140       2.262  17.254  20.738  1.00  0.00           N  
ATOM   2289  CA  ASP B 140       2.458  16.297  19.641  1.00  0.00           C  
ATOM   2290  C   ASP B 140       1.546  16.576  18.459  1.00  0.00           C  
ATOM   2291  O   ASP B 140       0.404  17.006  18.629  1.00  0.00           O  
ATOM   2292  CB  ASP B 140       2.184  14.850  20.063  1.00  0.00           C  
ATOM   2293  CG  ASP B 140       3.179  14.285  21.042  1.00  0.00           C  
ATOM   2294  OD1 ASP B 140       4.331  14.507  20.858  1.00  0.00           O  
ATOM   2295  OD2 ASP B 140       2.794  13.629  21.970  1.00  0.00           O  
ATOM   2296  H   ASP B 140       1.461  17.159  21.346  1.00  0.00           H  
ATOM   2297  HA  ASP B 140       3.488  16.368  19.297  1.00  0.00           H  
ATOM   2298 1HB  ASP B 140       1.186  14.784  20.489  1.00  0.00           H  
ATOM   2299 2HB  ASP B 140       2.189  14.223  19.162  1.00  0.00           H  
ATOM   2300  N   SER B 141       2.044  16.276  17.275  1.00  0.00           N  
ATOM   2301  CA  SER B 141       1.263  16.301  16.049  1.00  0.00           C  
ATOM   2302  C   SER B 141       0.560  14.969  15.966  1.00  0.00           C  
ATOM   2303  O   SER B 141       0.800  14.090  16.797  1.00  0.00           O  
ATOM   2304  CB  SER B 141       2.144  16.413  14.827  1.00  0.00           C  
ATOM   2305  OG  SER B 141       2.856  15.211  14.652  1.00  0.00           O  
ATOM   2306  H   SER B 141       3.029  16.020  17.225  1.00  0.00           H  
ATOM   2307  HA  SER B 141       0.527  17.104  16.093  1.00  0.00           H  
ATOM   2308 1HB  SER B 141       1.549  16.626  13.943  1.00  0.00           H  
ATOM   2309 2HB  SER B 141       2.837  17.229  14.959  1.00  0.00           H  
ATOM   2310  HG  SER B 141       2.221  14.535  14.266  1.00  0.00           H  
ATOM   2311  N   ASP B 142      -0.298  14.806  14.973  1.00  0.00           N  
ATOM   2312  CA  ASP B 142      -0.916  13.511  14.757  1.00  0.00           C  
ATOM   2313  C   ASP B 142       0.156  12.650  14.101  1.00  0.00           C  
ATOM   2314  O   ASP B 142       1.246  13.152  13.804  1.00  0.00           O  
ATOM   2315  CB  ASP B 142      -2.199  13.607  13.911  1.00  0.00           C  
ATOM   2316  CG  ASP B 142      -3.106  12.381  14.133  1.00  0.00           C  
ATOM   2317  OD1 ASP B 142      -2.625  11.501  14.820  1.00  0.00           O  
ATOM   2318  OD2 ASP B 142      -4.236  12.327  13.687  1.00  0.00           O  
ATOM   2319  H   ASP B 142      -0.498  15.570  14.343  1.00  0.00           H  
ATOM   2320  HA  ASP B 142      -1.186  13.068  15.717  1.00  0.00           H  
ATOM   2321 1HB  ASP B 142      -2.750  14.512  14.167  1.00  0.00           H  
ATOM   2322 2HB  ASP B 142      -1.936  13.659  12.863  1.00  0.00           H  
ATOM   2323  N   ALA B 143      -0.113  11.364  13.926  1.00  0.00           N  
ATOM   2324  CA  ALA B 143       0.899  10.506  13.315  1.00  0.00           C  
ATOM   2325  C   ALA B 143       0.816  10.504  11.812  1.00  0.00           C  
ATOM   2326  O   ALA B 143      -0.266  10.448  11.232  1.00  0.00           O  
ATOM   2327  CB  ALA B 143       0.789   9.080  13.822  1.00  0.00           C  
ATOM   2328  H   ALA B 143      -1.040  11.023  14.194  1.00  0.00           H  
ATOM   2329  HA  ALA B 143       1.876  10.896  13.587  1.00  0.00           H  
ATOM   2330 1HB  ALA B 143       1.580   8.478  13.369  1.00  0.00           H  
ATOM   2331 2HB  ALA B 143       0.898   9.073  14.904  1.00  0.00           H  
ATOM   2332 3HB  ALA B 143      -0.175   8.676  13.550  1.00  0.00           H  
ATOM   2333  N   TYR B 144       1.983  10.478  11.187  1.00  0.00           N  
ATOM   2334  CA  TYR B 144       2.088  10.401   9.749  1.00  0.00           C  
ATOM   2335  C   TYR B 144       2.581   9.010   9.420  1.00  0.00           C  
ATOM   2336  O   TYR B 144       3.353   8.442  10.184  1.00  0.00           O  
ATOM   2337  CB  TYR B 144       3.080  11.451   9.231  1.00  0.00           C  
ATOM   2338  CG  TYR B 144       2.629  12.880   9.433  1.00  0.00           C  
ATOM   2339  CD1 TYR B 144       2.832  13.494  10.658  1.00  0.00           C  
ATOM   2340  CD2 TYR B 144       2.037  13.589   8.397  1.00  0.00           C  
ATOM   2341  CE1 TYR B 144       2.428  14.785  10.857  1.00  0.00           C  
ATOM   2342  CE2 TYR B 144       1.633  14.894   8.605  1.00  0.00           C  
ATOM   2343  CZ  TYR B 144       1.823  15.487   9.832  1.00  0.00           C  
ATOM   2344  OH  TYR B 144       1.412  16.781  10.062  1.00  0.00           O  
ATOM   2345  H   TYR B 144       2.831  10.546  11.741  1.00  0.00           H  
ATOM   2346  HA  TYR B 144       1.107  10.546   9.305  1.00  0.00           H  
ATOM   2347 1HB  TYR B 144       4.040  11.324   9.739  1.00  0.00           H  
ATOM   2348 2HB  TYR B 144       3.250  11.292   8.167  1.00  0.00           H  
ATOM   2349  HD1 TYR B 144       3.305  12.948  11.478  1.00  0.00           H  
ATOM   2350  HD2 TYR B 144       1.880  13.114   7.424  1.00  0.00           H  
ATOM   2351  HE1 TYR B 144       2.582  15.251  11.829  1.00  0.00           H  
ATOM   2352  HE2 TYR B 144       1.154  15.444   7.812  1.00  0.00           H  
ATOM   2353  HH  TYR B 144       1.040  17.163   9.250  1.00  0.00           H  
ATOM   2354  N   TYR B 145       2.161   8.462   8.297  1.00  0.00           N  
ATOM   2355  CA  TYR B 145       2.605   7.137   7.924  1.00  0.00           C  
ATOM   2356  C   TYR B 145       3.203   7.134   6.542  1.00  0.00           C  
ATOM   2357  O   TYR B 145       2.582   7.586   5.592  1.00  0.00           O  
ATOM   2358  CB  TYR B 145       1.383   6.205   7.974  1.00  0.00           C  
ATOM   2359  CG  TYR B 145       0.775   6.131   9.356  1.00  0.00           C  
ATOM   2360  CD1 TYR B 145      -0.090   7.140   9.801  1.00  0.00           C  
ATOM   2361  CD2 TYR B 145       1.079   5.078  10.181  1.00  0.00           C  
ATOM   2362  CE1 TYR B 145      -0.600   7.091  11.060  1.00  0.00           C  
ATOM   2363  CE2 TYR B 145       0.550   5.028  11.445  1.00  0.00           C  
ATOM   2364  CZ  TYR B 145      -0.270   6.024  11.895  1.00  0.00           C  
ATOM   2365  OH  TYR B 145      -0.780   5.947  13.179  1.00  0.00           O  
ATOM   2366  H   TYR B 145       1.508   8.983   7.714  1.00  0.00           H  
ATOM   2367  HA  TYR B 145       3.381   6.813   8.616  1.00  0.00           H  
ATOM   2368 1HB  TYR B 145       0.623   6.564   7.283  1.00  0.00           H  
ATOM   2369 2HB  TYR B 145       1.672   5.199   7.663  1.00  0.00           H  
ATOM   2370  HD1 TYR B 145      -0.349   7.978   9.150  1.00  0.00           H  
ATOM   2371  HD2 TYR B 145       1.746   4.283   9.835  1.00  0.00           H  
ATOM   2372  HE1 TYR B 145      -1.259   7.889  11.404  1.00  0.00           H  
ATOM   2373  HE2 TYR B 145       0.796   4.197  12.099  1.00  0.00           H  
ATOM   2374  HH  TYR B 145      -0.494   5.110  13.571  1.00  0.00           H  
ATOM   2375  N   VAL B 146       4.418   6.594   6.433  1.00  0.00           N  
ATOM   2376  CA  VAL B 146       5.084   6.485   5.150  1.00  0.00           C  
ATOM   2377  C   VAL B 146       4.800   5.101   4.611  1.00  0.00           C  
ATOM   2378  O   VAL B 146       4.835   4.144   5.371  1.00  0.00           O  
ATOM   2379  CB  VAL B 146       6.609   6.787   5.285  1.00  0.00           C  
ATOM   2380  CG1 VAL B 146       7.359   6.537   3.948  1.00  0.00           C  
ATOM   2381  CG2 VAL B 146       6.799   8.289   5.695  1.00  0.00           C  
ATOM   2382  H   VAL B 146       4.887   6.239   7.269  1.00  0.00           H  
ATOM   2383  HA  VAL B 146       4.673   7.216   4.464  1.00  0.00           H  
ATOM   2384  HB  VAL B 146       7.041   6.133   6.045  1.00  0.00           H  
ATOM   2385 1HG1 VAL B 146       8.421   6.755   4.082  1.00  0.00           H  
ATOM   2386 2HG1 VAL B 146       7.253   5.489   3.645  1.00  0.00           H  
ATOM   2387 3HG1 VAL B 146       6.951   7.179   3.171  1.00  0.00           H  
ATOM   2388 1HG2 VAL B 146       7.860   8.512   5.806  1.00  0.00           H  
ATOM   2389 2HG2 VAL B 146       6.370   8.932   4.925  1.00  0.00           H  
ATOM   2390 3HG2 VAL B 146       6.292   8.473   6.641  1.00  0.00           H  
ATOM   2391  N   TYR B 147       4.448   5.012   3.330  1.00  0.00           N  
ATOM   2392  CA  TYR B 147       4.199   3.713   2.714  1.00  0.00           C  
ATOM   2393  C   TYR B 147       4.761   3.722   1.293  1.00  0.00           C  
ATOM   2394  O   TYR B 147       4.317   4.516   0.471  1.00  0.00           O  
ATOM   2395  CB  TYR B 147       2.698   3.431   2.640  1.00  0.00           C  
ATOM   2396  CG  TYR B 147       2.417   2.026   2.253  1.00  0.00           C  
ATOM   2397  CD1 TYR B 147       2.343   1.117   3.270  1.00  0.00           C  
ATOM   2398  CD2 TYR B 147       2.288   1.618   0.923  1.00  0.00           C  
ATOM   2399  CE1 TYR B 147       2.134  -0.192   3.017  1.00  0.00           C  
ATOM   2400  CE2 TYR B 147       2.081   0.276   0.660  1.00  0.00           C  
ATOM   2401  CZ  TYR B 147       2.007  -0.621   1.723  1.00  0.00           C  
ATOM   2402  OH  TYR B 147       1.807  -1.946   1.517  1.00  0.00           O  
ATOM   2403  H   TYR B 147       4.345   5.864   2.780  1.00  0.00           H  
ATOM   2404  HA  TYR B 147       4.688   2.931   3.280  1.00  0.00           H  
ATOM   2405 1HB  TYR B 147       2.237   3.624   3.610  1.00  0.00           H  
ATOM   2406 2HB  TYR B 147       2.234   4.096   1.916  1.00  0.00           H  
ATOM   2407  HD1 TYR B 147       2.455   1.461   4.289  1.00  0.00           H  
ATOM   2408  HD2 TYR B 147       2.360   2.339   0.106  1.00  0.00           H  
ATOM   2409  HE1 TYR B 147       2.074  -0.905   3.839  1.00  0.00           H  
ATOM   2410  HE2 TYR B 147       1.982  -0.084  -0.368  1.00  0.00           H  
ATOM   2411  HH  TYR B 147       1.783  -2.140   0.559  1.00  0.00           H  
ATOM   2412  N   ARG B 148       5.707   2.826   0.996  1.00  0.00           N  
ATOM   2413  CA  ARG B 148       6.252   2.789  -0.337  1.00  0.00           C  
ATOM   2414  C   ARG B 148       5.755   1.495  -0.980  1.00  0.00           C  
ATOM   2415  O   ARG B 148       5.880   0.395  -0.441  1.00  0.00           O  
ATOM   2416  CB  ARG B 148       7.769   2.855  -0.332  1.00  0.00           C  
ATOM   2417  CG  ARG B 148       8.376   4.163   0.228  1.00  0.00           C  
ATOM   2418  CD  ARG B 148       9.832   4.128   0.116  1.00  0.00           C  
ATOM   2419  NE  ARG B 148      10.540   5.216   0.807  1.00  0.00           N  
ATOM   2420  CZ  ARG B 148      10.854   6.456   0.327  1.00  0.00           C  
ATOM   2421  NH1 ARG B 148      10.521   6.931  -0.860  1.00  0.00           N  
ATOM   2422  NH2 ARG B 148      11.548   7.256   1.094  1.00  0.00           N  
ATOM   2423  H   ARG B 148       6.099   2.198   1.700  1.00  0.00           H  
ATOM   2424  HA  ARG B 148       5.879   3.627  -0.915  1.00  0.00           H  
ATOM   2425 1HB  ARG B 148       8.155   2.035   0.275  1.00  0.00           H  
ATOM   2426 2HB  ARG B 148       8.140   2.721  -1.346  1.00  0.00           H  
ATOM   2427 1HG  ARG B 148       8.020   4.994  -0.352  1.00  0.00           H  
ATOM   2428 2HG  ARG B 148       8.101   4.295   1.275  1.00  0.00           H  
ATOM   2429 1HD  ARG B 148      10.198   3.180   0.515  1.00  0.00           H  
ATOM   2430 2HD  ARG B 148      10.059   4.189  -0.916  1.00  0.00           H  
ATOM   2431  HE  ARG B 148      10.871   5.003   1.757  1.00  0.00           H  
ATOM   2432 1HH1 ARG B 148       9.977   6.403  -1.569  1.00  0.00           H  
ATOM   2433 2HH1 ARG B 148      10.834   7.901  -1.077  1.00  0.00           H  
ATOM   2434 1HH2 ARG B 148      11.819   6.926   2.041  1.00  0.00           H  
ATOM   2435 2HH2 ARG B 148      11.791   8.199   0.720  1.00  0.00           H  
ATOM   2436  N   LEU B 149       5.098   1.664  -2.113  1.00  0.00           N  
ATOM   2437  CA  LEU B 149       4.498   0.575  -2.843  1.00  0.00           C  
ATOM   2438  C   LEU B 149       5.537  -0.360  -3.378  1.00  0.00           C  
ATOM   2439  O   LEU B 149       6.538   0.086  -3.939  1.00  0.00           O  
ATOM   2440  CB  LEU B 149       3.630   1.151  -3.975  1.00  0.00           C  
ATOM   2441  CG  LEU B 149       2.797   0.167  -4.827  1.00  0.00           C  
ATOM   2442  CD1 LEU B 149       1.747  -0.493  -4.016  1.00  0.00           C  
ATOM   2443  CD2 LEU B 149       2.139   0.930  -5.917  1.00  0.00           C  
ATOM   2444  H   LEU B 149       4.997   2.608  -2.489  1.00  0.00           H  
ATOM   2445  HA  LEU B 149       3.844   0.017  -2.169  1.00  0.00           H  
ATOM   2446 1HB  LEU B 149       2.950   1.888  -3.544  1.00  0.00           H  
ATOM   2447 2HB  LEU B 149       4.290   1.666  -4.657  1.00  0.00           H  
ATOM   2448  HG  LEU B 149       3.447  -0.607  -5.244  1.00  0.00           H  
ATOM   2449 1HD1 LEU B 149       1.200  -1.155  -4.655  1.00  0.00           H  
ATOM   2450 2HD1 LEU B 149       2.188  -1.053  -3.222  1.00  0.00           H  
ATOM   2451 3HD1 LEU B 149       1.082   0.238  -3.604  1.00  0.00           H  
ATOM   2452 1HD2 LEU B 149       1.552   0.242  -6.527  1.00  0.00           H  
ATOM   2453 2HD2 LEU B 149       1.485   1.690  -5.493  1.00  0.00           H  
ATOM   2454 3HD2 LEU B 149       2.907   1.407  -6.522  1.00  0.00           H  
ATOM   2455  N   GLN B 150       5.331  -1.668  -3.218  1.00  0.00           N  
ATOM   2456  CA  GLN B 150       6.320  -2.550  -3.805  1.00  0.00           C  
ATOM   2457  C   GLN B 150       6.040  -2.678  -5.303  1.00  0.00           C  
ATOM   2458  O   GLN B 150       4.994  -3.201  -5.731  1.00  0.00           O  
ATOM   2459  CB  GLN B 150       6.334  -3.920  -3.118  1.00  0.00           C  
ATOM   2460  CG  GLN B 150       7.394  -4.913  -3.643  1.00  0.00           C  
ATOM   2461  CD  GLN B 150       8.810  -4.431  -3.356  1.00  0.00           C  
ATOM   2462  OE1 GLN B 150       9.092  -3.988  -2.240  1.00  0.00           O  
ATOM   2463  NE2 GLN B 150       9.705  -4.523  -4.335  1.00  0.00           N  
ATOM   2464  H   GLN B 150       4.509  -2.034  -2.721  1.00  0.00           H  
ATOM   2465  HA  GLN B 150       7.306  -2.107  -3.683  1.00  0.00           H  
ATOM   2466 1HB  GLN B 150       6.488  -3.787  -2.047  1.00  0.00           H  
ATOM   2467 2HB  GLN B 150       5.378  -4.387  -3.242  1.00  0.00           H  
ATOM   2468 1HG  GLN B 150       7.256  -5.872  -3.141  1.00  0.00           H  
ATOM   2469 2HG  GLN B 150       7.275  -5.040  -4.725  1.00  0.00           H  
ATOM   2470 1HE2 GLN B 150      10.652  -4.223  -4.184  1.00  0.00           H  
ATOM   2471 2HE2 GLN B 150       9.446  -4.915  -5.222  1.00  0.00           H  
ATOM   2472  N   VAL B 151       6.989  -2.199  -6.103  1.00  0.00           N  
ATOM   2473  CA  VAL B 151       6.838  -2.220  -7.549  1.00  0.00           C  
ATOM   2474  C   VAL B 151       8.006  -2.948  -8.213  1.00  0.00           C  
ATOM   2475  O   VAL B 151       9.151  -2.873  -7.743  1.00  0.00           O  
ATOM   2476  CB  VAL B 151       6.756  -0.743  -8.060  1.00  0.00           C  
ATOM   2477  CG1 VAL B 151       6.682  -0.664  -9.601  1.00  0.00           C  
ATOM   2478  CG2 VAL B 151       5.511  -0.056  -7.444  1.00  0.00           C  
ATOM   2479  H   VAL B 151       7.816  -1.785  -5.690  1.00  0.00           H  
ATOM   2480  HA  VAL B 151       5.921  -2.752  -7.797  1.00  0.00           H  
ATOM   2481  HB  VAL B 151       7.651  -0.210  -7.747  1.00  0.00           H  
ATOM   2482 1HG1 VAL B 151       6.623   0.379  -9.902  1.00  0.00           H  
ATOM   2483 2HG1 VAL B 151       7.561  -1.105 -10.061  1.00  0.00           H  
ATOM   2484 3HG1 VAL B 151       5.802  -1.187  -9.955  1.00  0.00           H  
ATOM   2485 1HG2 VAL B 151       5.462   0.980  -7.777  1.00  0.00           H  
ATOM   2486 2HG2 VAL B 151       4.612  -0.587  -7.765  1.00  0.00           H  
ATOM   2487 3HG2 VAL B 151       5.579  -0.076  -6.369  1.00  0.00           H  
ATOM   2488  N   SER B 152       7.689  -3.619  -9.315  1.00  0.00           N  
ATOM   2489  CA  SER B 152       8.597  -4.377 -10.166  1.00  0.00           C  
ATOM   2490  C   SER B 152       8.024  -4.471 -11.595  1.00  0.00           C  
ATOM   2491  O   SER B 152       7.100  -3.740 -11.959  1.00  0.00           O  
ATOM   2492  CB  SER B 152       8.814  -5.780  -9.599  1.00  0.00           C  
ATOM   2493  OG  SER B 152       9.869  -6.429 -10.267  1.00  0.00           O  
ATOM   2494  H   SER B 152       6.705  -3.641  -9.579  1.00  0.00           H  
ATOM   2495  HA  SER B 152       9.556  -3.859 -10.208  1.00  0.00           H  
ATOM   2496 1HB  SER B 152       9.022  -5.729  -8.528  1.00  0.00           H  
ATOM   2497 2HB  SER B 152       7.897  -6.354  -9.728  1.00  0.00           H  
ATOM   2498  HG  SER B 152       9.888  -7.326  -9.914  1.00  0.00           H  
ATOM   2499  N   SER B 153       8.626  -5.316 -12.423  1.00  0.00           N  
ATOM   2500  CA  SER B 153       8.132  -5.520 -13.788  1.00  0.00           C  
ATOM   2501  C   SER B 153       6.944  -6.477 -13.702  1.00  0.00           C  
ATOM   2502  O   SER B 153       6.730  -7.080 -12.651  1.00  0.00           O  
ATOM   2503  CB  SER B 153       9.227  -6.071 -14.693  1.00  0.00           C  
ATOM   2504  OG  SER B 153       9.590  -7.375 -14.324  1.00  0.00           O  
ATOM   2505  H   SER B 153       9.389  -5.866 -12.038  1.00  0.00           H  
ATOM   2506  HA  SER B 153       7.786  -4.567 -14.193  1.00  0.00           H  
ATOM   2507 1HB  SER B 153       8.872  -6.073 -15.721  1.00  0.00           H  
ATOM   2508 2HB  SER B 153      10.099  -5.422 -14.649  1.00  0.00           H  
ATOM   2509  HG  SER B 153       9.067  -7.959 -14.885  1.00  0.00           H  
ATOM   2510  N   ILE B 154       6.169  -6.642 -14.771  1.00  0.00           N  
ATOM   2511  CA  ILE B 154       5.075  -7.611 -14.675  1.00  0.00           C  
ATOM   2512  C   ILE B 154       5.496  -8.972 -15.210  1.00  0.00           C  
ATOM   2513  O   ILE B 154       6.027  -9.079 -16.312  1.00  0.00           O  
ATOM   2514  CB  ILE B 154       3.790  -7.144 -15.370  1.00  0.00           C  
ATOM   2515  CG1 ILE B 154       3.279  -5.935 -14.721  1.00  0.00           C  
ATOM   2516  CG2 ILE B 154       2.722  -8.209 -15.298  1.00  0.00           C  
ATOM   2517  CD1 ILE B 154       2.303  -5.309 -15.522  1.00  0.00           C  
ATOM   2518  H   ILE B 154       6.337  -6.127 -15.624  1.00  0.00           H  
ATOM   2519  HA  ILE B 154       4.823  -7.738 -13.622  1.00  0.00           H  
ATOM   2520  HB  ILE B 154       4.005  -6.909 -16.414  1.00  0.00           H  
ATOM   2521 1HG1 ILE B 154       2.837  -6.182 -13.761  1.00  0.00           H  
ATOM   2522 2HG1 ILE B 154       4.100  -5.238 -14.558  1.00  0.00           H  
ATOM   2523 1HG2 ILE B 154       1.818  -7.863 -15.806  1.00  0.00           H  
ATOM   2524 2HG2 ILE B 154       3.094  -9.091 -15.773  1.00  0.00           H  
ATOM   2525 3HG2 ILE B 154       2.493  -8.424 -14.263  1.00  0.00           H  
ATOM   2526 1HD1 ILE B 154       1.975  -4.429 -15.033  1.00  0.00           H  
ATOM   2527 2HD1 ILE B 154       2.753  -5.076 -16.448  1.00  0.00           H  
ATOM   2528 3HD1 ILE B 154       1.465  -5.976 -15.686  1.00  0.00           H  
ATOM   2529  N   ASN B 155       5.276  -9.996 -14.388  1.00  0.00           N  
ATOM   2530  CA  ASN B 155       5.622 -11.384 -14.678  1.00  0.00           C  
ATOM   2531  C   ASN B 155       4.408 -12.303 -14.549  1.00  0.00           C  
ATOM   2532  O   ASN B 155       4.089 -12.758 -13.446  1.00  0.00           O  
ATOM   2533  CB  ASN B 155       6.733 -11.805 -13.709  1.00  0.00           C  
ATOM   2534  CG  ASN B 155       7.305 -13.216 -13.876  1.00  0.00           C  
ATOM   2535  OD1 ASN B 155       6.867 -14.008 -14.711  1.00  0.00           O  
ATOM   2536  ND2 ASN B 155       8.301 -13.524 -13.068  1.00  0.00           N  
ATOM   2537  H   ASN B 155       4.857  -9.790 -13.493  1.00  0.00           H  
ATOM   2538  HA  ASN B 155       5.977 -11.453 -15.710  1.00  0.00           H  
ATOM   2539 1HB  ASN B 155       7.554 -11.092 -13.790  1.00  0.00           H  
ATOM   2540 2HB  ASN B 155       6.349 -11.708 -12.711  1.00  0.00           H  
ATOM   2541 1HD2 ASN B 155       8.727 -14.430 -13.112  1.00  0.00           H  
ATOM   2542 2HD2 ASN B 155       8.644 -12.843 -12.419  1.00  0.00           H  
ATOM   2543  N   VAL B 156       3.721 -12.559 -15.677  1.00  0.00           N  
ATOM   2544  CA  VAL B 156       2.496 -13.381 -15.681  1.00  0.00           C  
ATOM   2545  C   VAL B 156       2.730 -14.863 -16.004  1.00  0.00           C  
ATOM   2546  O   VAL B 156       3.375 -15.221 -17.005  1.00  0.00           O  
ATOM   2547  CB  VAL B 156       1.468 -12.820 -16.687  1.00  0.00           C  
ATOM   2548  CG1 VAL B 156       0.246 -13.694 -16.761  1.00  0.00           C  
ATOM   2549  CG2 VAL B 156       1.061 -11.514 -16.262  1.00  0.00           C  
ATOM   2550  H   VAL B 156       4.022 -12.126 -16.564  1.00  0.00           H  
ATOM   2551  HA  VAL B 156       2.052 -13.323 -14.687  1.00  0.00           H  
ATOM   2552  HB  VAL B 156       1.928 -12.760 -17.669  1.00  0.00           H  
ATOM   2553 1HG1 VAL B 156      -0.473 -13.275 -17.471  1.00  0.00           H  
ATOM   2554 2HG1 VAL B 156       0.535 -14.676 -17.077  1.00  0.00           H  
ATOM   2555 3HG1 VAL B 156      -0.204 -13.748 -15.777  1.00  0.00           H  
ATOM   2556 1HG2 VAL B 156       0.353 -11.111 -16.984  1.00  0.00           H  
ATOM   2557 2HG2 VAL B 156       0.607 -11.584 -15.305  1.00  0.00           H  
ATOM   2558 3HG2 VAL B 156       1.924 -10.905 -16.200  1.00  0.00           H  
ATOM   2559  N   SER B 157       2.159 -15.721 -15.159  1.00  0.00           N  
ATOM   2560  CA  SER B 157       2.220 -17.167 -15.300  1.00  0.00           C  
ATOM   2561  C   SER B 157       0.802 -17.752 -15.339  1.00  0.00           C  
ATOM   2562  O   SER B 157       0.044 -17.611 -14.378  1.00  0.00           O  
ATOM   2563  CB  SER B 157       3.006 -17.744 -14.132  1.00  0.00           C  
ATOM   2564  OG  SER B 157       3.041 -19.144 -14.173  1.00  0.00           O  
ATOM   2565  H   SER B 157       1.689 -15.342 -14.338  1.00  0.00           H  
ATOM   2566  HA  SER B 157       2.724 -17.410 -16.236  1.00  0.00           H  
ATOM   2567 1HB  SER B 157       4.024 -17.351 -14.156  1.00  0.00           H  
ATOM   2568 2HB  SER B 157       2.556 -17.411 -13.193  1.00  0.00           H  
ATOM   2569  HG  SER B 157       3.833 -19.374 -14.664  1.00  0.00           H  
ATOM   2570  N   VAL B 158       0.429 -18.368 -16.467  1.00  0.00           N  
ATOM   2571  CA  VAL B 158      -0.922 -18.918 -16.647  1.00  0.00           C  
ATOM   2572  C   VAL B 158      -0.947 -20.408 -16.917  1.00  0.00           C  
ATOM   2573  O   VAL B 158      -0.184 -20.916 -17.742  1.00  0.00           O  
ATOM   2574  CB  VAL B 158      -1.676 -18.189 -17.770  1.00  0.00           C  
ATOM   2575  CG1 VAL B 158      -3.030 -18.832 -18.023  1.00  0.00           C  
ATOM   2576  CG2 VAL B 158      -1.909 -16.798 -17.352  1.00  0.00           C  
ATOM   2577  H   VAL B 158       1.097 -18.457 -17.220  1.00  0.00           H  
ATOM   2578  HA  VAL B 158      -1.474 -18.741 -15.728  1.00  0.00           H  
ATOM   2579  HB  VAL B 158      -1.091 -18.227 -18.687  1.00  0.00           H  
ATOM   2580 1HG1 VAL B 158      -3.548 -18.287 -18.812  1.00  0.00           H  
ATOM   2581 2HG1 VAL B 158      -2.899 -19.863 -18.332  1.00  0.00           H  
ATOM   2582 3HG1 VAL B 158      -3.622 -18.797 -17.104  1.00  0.00           H  
ATOM   2583 1HG2 VAL B 158      -2.436 -16.284 -18.145  1.00  0.00           H  
ATOM   2584 2HG2 VAL B 158      -2.506 -16.797 -16.452  1.00  0.00           H  
ATOM   2585 3HG2 VAL B 158      -0.979 -16.314 -17.161  1.00  0.00           H  
ATOM   2586  N   ASN B 159      -1.848 -21.093 -16.223  1.00  0.00           N  
ATOM   2587  CA  ASN B 159      -2.012 -22.533 -16.362  1.00  0.00           C  
ATOM   2588  C   ASN B 159      -3.433 -22.945 -15.959  1.00  0.00           C  
ATOM   2589  O   ASN B 159      -4.287 -22.098 -15.691  1.00  0.00           O  
ATOM   2590  CB  ASN B 159      -0.947 -23.236 -15.528  1.00  0.00           C  
ATOM   2591  CG  ASN B 159      -0.499 -24.588 -16.085  1.00  0.00           C  
ATOM   2592  OD1 ASN B 159      -1.310 -25.334 -16.645  1.00  0.00           O  
ATOM   2593  ND2 ASN B 159       0.772 -24.894 -15.943  1.00  0.00           N  
ATOM   2594  H   ASN B 159      -2.419 -20.580 -15.549  1.00  0.00           H  
ATOM   2595  HA  ASN B 159      -1.870 -22.802 -17.408  1.00  0.00           H  
ATOM   2596 1HB  ASN B 159      -0.070 -22.591 -15.442  1.00  0.00           H  
ATOM   2597 2HB  ASN B 159      -1.333 -23.388 -14.520  1.00  0.00           H  
ATOM   2598 1HD2 ASN B 159       1.117 -25.762 -16.295  1.00  0.00           H  
ATOM   2599 2HD2 ASN B 159       1.392 -24.257 -15.487  1.00  0.00           H  
ATOM   2600  N   ALA B 160      -3.699 -24.243 -15.922  1.00  0.00           N  
ATOM   2601  CA  ALA B 160      -5.033 -24.738 -15.574  1.00  0.00           C  
ATOM   2602  C   ALA B 160      -4.942 -26.056 -14.855  1.00  0.00           C  
ATOM   2603  O   ALA B 160      -3.959 -26.785 -14.988  1.00  0.00           O  
ATOM   2604  CB  ALA B 160      -5.902 -24.922 -16.810  1.00  0.00           C  
ATOM   2605  H   ALA B 160      -2.963 -24.894 -16.168  1.00  0.00           H  
ATOM   2606  HA  ALA B 160      -5.501 -24.018 -14.903  1.00  0.00           H  
ATOM   2607 1HB  ALA B 160      -6.888 -25.277 -16.510  1.00  0.00           H  
ATOM   2608 2HB  ALA B 160      -6.002 -23.989 -17.314  1.00  0.00           H  
ATOM   2609 3HB  ALA B 160      -5.445 -25.648 -17.475  1.00  0.00           H  
ATOM   2610  N   VAL B 161      -6.010 -26.404 -14.139  1.00  0.00           N  
ATOM   2611  CA  VAL B 161      -6.046 -27.700 -13.466  1.00  0.00           C  
ATOM   2612  C   VAL B 161      -6.026 -28.831 -14.489  1.00  0.00           C  
ATOM   2613  O   VAL B 161      -5.548 -29.931 -14.211  1.00  0.00           O  
ATOM   2614  CB  VAL B 161      -7.285 -27.783 -12.557  1.00  0.00           C  
ATOM   2615  CG1 VAL B 161      -7.151 -26.706 -11.464  1.00  0.00           C  
ATOM   2616  CG2 VAL B 161      -8.588 -27.567 -13.408  1.00  0.00           C  
ATOM   2617  H   VAL B 161      -6.783 -25.738 -14.045  1.00  0.00           H  
ATOM   2618  HA  VAL B 161      -5.158 -27.789 -12.837  1.00  0.00           H  
ATOM   2619  HB  VAL B 161      -7.322 -28.754 -12.068  1.00  0.00           H  
ATOM   2620 1HG1 VAL B 161      -8.011 -26.749 -10.796  1.00  0.00           H  
ATOM   2621 2HG1 VAL B 161      -6.242 -26.882 -10.891  1.00  0.00           H  
ATOM   2622 3HG1 VAL B 161      -7.094 -25.720 -11.931  1.00  0.00           H  
ATOM   2623 1HG2 VAL B 161      -9.463 -27.612 -12.759  1.00  0.00           H  
ATOM   2624 2HG2 VAL B 161      -8.539 -26.598 -13.893  1.00  0.00           H  
ATOM   2625 3HG2 VAL B 161      -8.680 -28.343 -14.167  1.00  0.00           H  
ATOM   2626  N   GLN B 162      -6.540 -28.534 -15.675  1.00  0.00           N  
ATOM   2627  CA  GLN B 162      -6.469 -29.402 -16.824  1.00  0.00           C  
ATOM   2628  C   GLN B 162      -6.842 -28.555 -18.039  1.00  0.00           C  
ATOM   2629  O   GLN B 162      -7.667 -27.649 -17.930  1.00  0.00           O  
ATOM   2630  CB  GLN B 162      -7.311 -30.666 -16.628  1.00  0.00           C  
ATOM   2631  CG  GLN B 162      -7.300 -31.578 -17.807  1.00  0.00           C  
ATOM   2632  CD  GLN B 162      -5.865 -32.086 -18.170  1.00  0.00           C  
ATOM   2633  OE1 GLN B 162      -5.097 -31.331 -18.808  1.00  0.00           O  
ATOM   2634  NE2 GLN B 162      -5.510 -33.308 -17.754  1.00  0.00           N  
ATOM   2635  H   GLN B 162      -6.948 -27.620 -15.786  1.00  0.00           H  
ATOM   2636  HA  GLN B 162      -5.436 -29.725 -16.954  1.00  0.00           H  
ATOM   2637 1HB  GLN B 162      -6.949 -31.234 -15.780  1.00  0.00           H  
ATOM   2638 2HB  GLN B 162      -8.334 -30.382 -16.414  1.00  0.00           H  
ATOM   2639 1HG  GLN B 162      -7.928 -32.440 -17.591  1.00  0.00           H  
ATOM   2640 2HG  GLN B 162      -7.698 -31.048 -18.624  1.00  0.00           H  
ATOM   2641 1HE2 GLN B 162      -4.589 -33.655 -17.944  1.00  0.00           H  
ATOM   2642 2HE2 GLN B 162      -6.156 -33.860 -17.225  1.00  0.00           H  
ATOM   2643  N   THR B 163      -6.241 -28.857 -19.192  1.00  0.00           N  
ATOM   2644  CA  THR B 163      -6.531 -28.112 -20.417  1.00  0.00           C  
ATOM   2645  C   THR B 163      -7.496 -28.836 -21.340  1.00  0.00           C  
ATOM   2646  O   THR B 163      -7.971 -28.268 -22.323  1.00  0.00           O  
ATOM   2647  CB  THR B 163      -5.233 -27.746 -21.147  1.00  0.00           C  
ATOM   2648  OG1 THR B 163      -4.513 -28.954 -21.472  1.00  0.00           O  
ATOM   2649  CG2 THR B 163      -4.379 -26.815 -20.285  1.00  0.00           C  
ATOM   2650  H   THR B 163      -5.582 -29.635 -19.200  1.00  0.00           H  
ATOM   2651  HA  THR B 163      -7.006 -27.180 -20.126  1.00  0.00           H  
ATOM   2652  HB  THR B 163      -5.478 -27.225 -22.076  1.00  0.00           H  
ATOM   2653  HG1 THR B 163      -4.189 -29.370 -20.657  1.00  0.00           H  
ATOM   2654 1HG2 THR B 163      -3.470 -26.552 -20.819  1.00  0.00           H  
ATOM   2655 2HG2 THR B 163      -4.948 -25.911 -20.072  1.00  0.00           H  
ATOM   2656 3HG2 THR B 163      -4.117 -27.308 -19.347  1.00  0.00           H  
ATOM   2657  N   VAL B 164      -7.729 -30.095 -21.051  1.00  0.00           N  
ATOM   2658  CA  VAL B 164      -8.674 -30.907 -21.792  1.00  0.00           C  
ATOM   2659  C   VAL B 164      -9.595 -31.532 -20.765  1.00  0.00           C  
ATOM   2660  O   VAL B 164      -9.165 -32.411 -20.014  1.00  0.00           O  
ATOM   2661  CB  VAL B 164      -7.959 -32.016 -22.592  1.00  0.00           C  
ATOM   2662  CG1 VAL B 164      -8.971 -32.845 -23.359  1.00  0.00           C  
ATOM   2663  CG2 VAL B 164      -6.911 -31.409 -23.571  1.00  0.00           C  
ATOM   2664  H   VAL B 164      -7.262 -30.490 -20.253  1.00  0.00           H  
ATOM   2665  HA  VAL B 164      -9.261 -30.279 -22.464  1.00  0.00           H  
ATOM   2666  HB  VAL B 164      -7.482 -32.656 -21.898  1.00  0.00           H  
ATOM   2667 1HG1 VAL B 164      -8.452 -33.644 -23.891  1.00  0.00           H  
ATOM   2668 2HG1 VAL B 164      -9.692 -33.277 -22.663  1.00  0.00           H  
ATOM   2669 3HG1 VAL B 164      -9.497 -32.209 -24.075  1.00  0.00           H  
ATOM   2670 1HG2 VAL B 164      -6.404 -32.209 -24.117  1.00  0.00           H  
ATOM   2671 2HG2 VAL B 164      -7.413 -30.757 -24.276  1.00  0.00           H  
ATOM   2672 3HG2 VAL B 164      -6.168 -30.836 -23.015  1.00  0.00           H  
ATOM   2673  N   VAL B 165     -10.850 -31.110 -20.740  1.00  0.00           N  
ATOM   2674  CA  VAL B 165     -11.782 -31.603 -19.724  1.00  0.00           C  
ATOM   2675  C   VAL B 165     -13.037 -32.141 -20.385  1.00  0.00           C  
ATOM   2676  O   VAL B 165     -13.318 -31.822 -21.538  1.00  0.00           O  
ATOM   2677  CB  VAL B 165     -12.168 -30.473 -18.734  1.00  0.00           C  
ATOM   2678  CG1 VAL B 165     -10.910 -29.917 -18.033  1.00  0.00           C  
ATOM   2679  CG2 VAL B 165     -12.931 -29.374 -19.474  1.00  0.00           C  
ATOM   2680  H   VAL B 165     -11.148 -30.402 -21.417  1.00  0.00           H  
ATOM   2681  HA  VAL B 165     -11.309 -32.410 -19.162  1.00  0.00           H  
ATOM   2682  HB  VAL B 165     -12.805 -30.893 -17.960  1.00  0.00           H  
ATOM   2683 1HG1 VAL B 165     -11.200 -29.146 -17.316  1.00  0.00           H  
ATOM   2684 2HG1 VAL B 165     -10.419 -30.731 -17.510  1.00  0.00           H  
ATOM   2685 3HG1 VAL B 165     -10.228 -29.484 -18.762  1.00  0.00           H  
ATOM   2686 1HG2 VAL B 165     -13.224 -28.601 -18.769  1.00  0.00           H  
ATOM   2687 2HG2 VAL B 165     -12.297 -28.942 -20.253  1.00  0.00           H  
ATOM   2688 3HG2 VAL B 165     -13.825 -29.807 -19.927  1.00  0.00           H  
ATOM   2689  N   ARG B 166     -13.794 -32.959 -19.678  1.00  0.00           N  
ATOM   2690  CA  ARG B 166     -15.046 -33.435 -20.252  1.00  0.00           C  
ATOM   2691  C   ARG B 166     -16.196 -32.503 -19.928  1.00  0.00           C  
ATOM   2692  O   ARG B 166     -16.184 -31.786 -18.929  1.00  0.00           O  
ATOM   2693  CB  ARG B 166     -15.402 -34.842 -19.797  1.00  0.00           C  
ATOM   2694  CG  ARG B 166     -14.397 -35.940 -20.170  1.00  0.00           C  
ATOM   2695  CD  ARG B 166     -14.858 -37.280 -19.709  1.00  0.00           C  
ATOM   2696  NE  ARG B 166     -14.923 -37.348 -18.265  1.00  0.00           N  
ATOM   2697  CZ  ARG B 166     -15.503 -38.317 -17.543  1.00  0.00           C  
ATOM   2698  NH1 ARG B 166     -16.091 -39.353 -18.115  1.00  0.00           N  
ATOM   2699  NH2 ARG B 166     -15.468 -38.187 -16.232  1.00  0.00           N  
ATOM   2700  H   ARG B 166     -13.521 -33.231 -18.724  1.00  0.00           H  
ATOM   2701  HA  ARG B 166     -14.952 -33.460 -21.331  1.00  0.00           H  
ATOM   2702 1HB  ARG B 166     -15.533 -34.855 -18.724  1.00  0.00           H  
ATOM   2703 2HB  ARG B 166     -16.360 -35.120 -20.236  1.00  0.00           H  
ATOM   2704 1HG  ARG B 166     -14.276 -35.982 -21.238  1.00  0.00           H  
ATOM   2705 2HG  ARG B 166     -13.438 -35.724 -19.696  1.00  0.00           H  
ATOM   2706 1HD  ARG B 166     -15.853 -37.478 -20.108  1.00  0.00           H  
ATOM   2707 2HD  ARG B 166     -14.167 -38.044 -20.060  1.00  0.00           H  
ATOM   2708  HE  ARG B 166     -14.494 -36.584 -17.724  1.00  0.00           H  
ATOM   2709 1HH1 ARG B 166     -16.107 -39.430 -19.121  1.00  0.00           H  
ATOM   2710 2HH1 ARG B 166     -16.521 -40.067 -17.545  1.00  0.00           H  
ATOM   2711 1HH2 ARG B 166     -15.005 -37.343 -15.853  1.00  0.00           H  
ATOM   2712 2HH2 ARG B 166     -15.886 -38.876 -15.629  1.00  0.00           H  
ATOM   2713  N   GLN B 167     -17.205 -32.528 -20.769  1.00  0.00           N  
ATOM   2714  CA  GLN B 167     -18.423 -31.807 -20.497  1.00  0.00           C  
ATOM   2715  C   GLN B 167     -18.908 -32.228 -19.104  1.00  0.00           C  
ATOM   2716  O   GLN B 167     -18.989 -33.423 -18.802  1.00  0.00           O  
ATOM   2717  CB  GLN B 167     -19.451 -32.145 -21.580  1.00  0.00           C  
ATOM   2718  CG  GLN B 167     -20.754 -31.430 -21.492  1.00  0.00           C  
ATOM   2719  CD  GLN B 167     -21.697 -31.875 -22.593  1.00  0.00           C  
ATOM   2720  OE1 GLN B 167     -21.511 -32.931 -23.209  1.00  0.00           O  
ATOM   2721  NE2 GLN B 167     -22.720 -31.078 -22.854  1.00  0.00           N  
ATOM   2722  H   GLN B 167     -17.127 -33.065 -21.627  1.00  0.00           H  
ATOM   2723  HA  GLN B 167     -18.222 -30.736 -20.494  1.00  0.00           H  
ATOM   2724 1HB  GLN B 167     -19.019 -31.919 -22.555  1.00  0.00           H  
ATOM   2725 2HB  GLN B 167     -19.652 -33.215 -21.563  1.00  0.00           H  
ATOM   2726 1HG  GLN B 167     -21.218 -31.629 -20.528  1.00  0.00           H  
ATOM   2727 2HG  GLN B 167     -20.578 -30.365 -21.603  1.00  0.00           H  
ATOM   2728 1HE2 GLN B 167     -23.372 -31.320 -23.568  1.00  0.00           H  
ATOM   2729 2HE2 GLN B 167     -22.847 -30.203 -22.329  1.00  0.00           H  
ATOM   2730  N   GLY B 168     -19.217 -31.246 -18.262  1.00  0.00           N  
ATOM   2731  CA  GLY B 168     -19.672 -31.464 -16.888  1.00  0.00           C  
ATOM   2732  C   GLY B 168     -18.561 -31.331 -15.820  1.00  0.00           C  
ATOM   2733  O   GLY B 168     -18.859 -31.203 -14.631  1.00  0.00           O  
ATOM   2734  H   GLY B 168     -19.136 -30.288 -18.595  1.00  0.00           H  
ATOM   2735 1HA  GLY B 168     -20.469 -30.752 -16.669  1.00  0.00           H  
ATOM   2736 2HA  GLY B 168     -20.114 -32.456 -16.819  1.00  0.00           H  
ATOM   2737  N   GLU B 169     -17.297 -31.331 -16.246  1.00  0.00           N  
ATOM   2738  CA  GLU B 169     -16.144 -31.192 -15.349  1.00  0.00           C  
ATOM   2739  C   GLU B 169     -15.792 -29.717 -15.149  1.00  0.00           C  
ATOM   2740  O   GLU B 169     -16.384 -28.840 -15.779  1.00  0.00           O  
ATOM   2741  CB  GLU B 169     -14.939 -32.000 -15.864  1.00  0.00           C  
ATOM   2742  CG  GLU B 169     -15.158 -33.541 -15.859  1.00  0.00           C  
ATOM   2743  CD  GLU B 169     -13.963 -34.353 -16.388  1.00  0.00           C  
ATOM   2744  OE1 GLU B 169     -13.069 -33.755 -16.947  1.00  0.00           O  
ATOM   2745  OE2 GLU B 169     -13.958 -35.568 -16.239  1.00  0.00           O  
ATOM   2746  H   GLU B 169     -17.107 -31.452 -17.241  1.00  0.00           H  
ATOM   2747  HA  GLU B 169     -16.419 -31.601 -14.375  1.00  0.00           H  
ATOM   2748 1HB  GLU B 169     -14.719 -31.702 -16.883  1.00  0.00           H  
ATOM   2749 2HB  GLU B 169     -14.059 -31.778 -15.263  1.00  0.00           H  
ATOM   2750 1HG  GLU B 169     -15.380 -33.860 -14.842  1.00  0.00           H  
ATOM   2751 2HG  GLU B 169     -16.034 -33.757 -16.474  1.00  0.00           H  
ATOM   2752  N   ASN B 170     -14.907 -29.431 -14.201  1.00  0.00           N  
ATOM   2753  CA  ASN B 170     -14.534 -28.044 -13.913  1.00  0.00           C  
ATOM   2754  C   ASN B 170     -13.376 -27.489 -14.773  1.00  0.00           C  
ATOM   2755  O   ASN B 170     -12.365 -28.167 -14.993  1.00  0.00           O  
ATOM   2756  CB  ASN B 170     -14.145 -27.933 -12.433  1.00  0.00           C  
ATOM   2757  CG  ASN B 170     -15.306 -28.136 -11.439  1.00  0.00           C  
ATOM   2758  OD1 ASN B 170     -16.162 -27.260 -11.275  1.00  0.00           O  
ATOM   2759  ND2 ASN B 170     -15.326 -29.266 -10.773  1.00  0.00           N  
ATOM   2760  H   ASN B 170     -14.463 -30.181 -13.688  1.00  0.00           H  
ATOM   2761  HA  ASN B 170     -15.403 -27.408 -14.103  1.00  0.00           H  
ATOM   2762 1HB  ASN B 170     -13.373 -28.671 -12.212  1.00  0.00           H  
ATOM   2763 2HB  ASN B 170     -13.703 -26.948 -12.253  1.00  0.00           H  
ATOM   2764 1HD2 ASN B 170     -16.050 -29.445 -10.106  1.00  0.00           H  
ATOM   2765 2HD2 ASN B 170     -14.608 -29.947 -10.921  1.00  0.00           H  
ATOM   2766  N   ILE B 171     -13.499 -26.214 -15.179  1.00  0.00           N  
ATOM   2767  CA  ILE B 171     -12.383 -25.500 -15.813  1.00  0.00           C  
ATOM   2768  C   ILE B 171     -11.879 -24.461 -14.841  1.00  0.00           C  
ATOM   2769  O   ILE B 171     -12.536 -23.436 -14.621  1.00  0.00           O  
ATOM   2770  CB  ILE B 171     -12.774 -24.748 -17.113  1.00  0.00           C  
ATOM   2771  CG1 ILE B 171     -13.275 -25.671 -18.161  1.00  0.00           C  
ATOM   2772  CG2 ILE B 171     -11.597 -23.945 -17.633  1.00  0.00           C  
ATOM   2773  CD1 ILE B 171     -13.973 -24.936 -19.302  1.00  0.00           C  
ATOM   2774  H   ILE B 171     -14.381 -25.721 -15.015  1.00  0.00           H  
ATOM   2775  HA  ILE B 171     -11.577 -26.200 -16.028  1.00  0.00           H  
ATOM   2776  HB  ILE B 171     -13.568 -24.065 -16.891  1.00  0.00           H  
ATOM   2777 1HG1 ILE B 171     -12.429 -26.222 -18.574  1.00  0.00           H  
ATOM   2778 2HG1 ILE B 171     -13.943 -26.373 -17.713  1.00  0.00           H  
ATOM   2779 1HG2 ILE B 171     -11.887 -23.393 -18.529  1.00  0.00           H  
ATOM   2780 2HG2 ILE B 171     -11.279 -23.244 -16.864  1.00  0.00           H  
ATOM   2781 3HG2 ILE B 171     -10.778 -24.621 -17.869  1.00  0.00           H  
ATOM   2782 1HD1 ILE B 171     -14.309 -25.647 -20.044  1.00  0.00           H  
ATOM   2783 2HD1 ILE B 171     -14.832 -24.386 -18.914  1.00  0.00           H  
ATOM   2784 3HD1 ILE B 171     -13.276 -24.237 -19.764  1.00  0.00           H  
ATOM   2785  N   THR B 172     -10.715 -24.711 -14.264  1.00  0.00           N  
ATOM   2786  CA  THR B 172     -10.167 -23.782 -13.287  1.00  0.00           C  
ATOM   2787  C   THR B 172      -8.850 -23.269 -13.798  1.00  0.00           C  
ATOM   2788  O   THR B 172      -7.885 -24.026 -13.972  1.00  0.00           O  
ATOM   2789  CB  THR B 172      -9.982 -24.431 -11.909  1.00  0.00           C  
ATOM   2790  OG1 THR B 172     -11.240 -24.911 -11.416  1.00  0.00           O  
ATOM   2791  CG2 THR B 172      -9.408 -23.432 -10.943  1.00  0.00           C  
ATOM   2792  H   THR B 172     -10.223 -25.562 -14.496  1.00  0.00           H  
ATOM   2793  HA  THR B 172     -10.837 -22.928 -13.180  1.00  0.00           H  
ATOM   2794  HB  THR B 172      -9.332 -25.241 -11.997  1.00  0.00           H  
ATOM   2795  HG1 THR B 172     -11.087 -25.547 -10.712  1.00  0.00           H  
ATOM   2796 1HG2 THR B 172      -9.270 -23.896  -9.969  1.00  0.00           H  
ATOM   2797 2HG2 THR B 172      -8.445 -23.071 -11.315  1.00  0.00           H  
ATOM   2798 3HG2 THR B 172     -10.101 -22.606 -10.861  1.00  0.00           H  
ATOM   2799  N   LEU B 173      -8.817 -21.974 -14.055  1.00  0.00           N  
ATOM   2800  CA  LEU B 173      -7.650 -21.350 -14.638  1.00  0.00           C  
ATOM   2801  C   LEU B 173      -6.969 -20.559 -13.599  1.00  0.00           C  
ATOM   2802  O   LEU B 173      -7.631 -19.861 -12.837  1.00  0.00           O  
ATOM   2803  CB  LEU B 173      -8.088 -20.420 -15.726  1.00  0.00           C  
ATOM   2804  CG  LEU B 173      -9.020 -21.062 -16.585  1.00  0.00           C  
ATOM   2805  CD1 LEU B 173      -9.536 -20.148 -17.546  1.00  0.00           C  
ATOM   2806  CD2 LEU B 173      -8.379 -22.158 -17.200  1.00  0.00           C  
ATOM   2807  H   LEU B 173      -9.645 -21.407 -13.880  1.00  0.00           H  
ATOM   2808  HA  LEU B 173      -6.970 -22.108 -15.022  1.00  0.00           H  
ATOM   2809 1HB  LEU B 173      -8.550 -19.548 -15.288  1.00  0.00           H  
ATOM   2810 2HB  LEU B 173      -7.220 -20.117 -16.310  1.00  0.00           H  
ATOM   2811  HG  LEU B 173      -9.860 -21.420 -15.983  1.00  0.00           H  
ATOM   2812 1HD1 LEU B 173     -10.247 -20.691 -18.152  1.00  0.00           H  
ATOM   2813 2HD1 LEU B 173     -10.022 -19.334 -17.041  1.00  0.00           H  
ATOM   2814 3HD1 LEU B 173      -8.725 -19.772 -18.158  1.00  0.00           H  
ATOM   2815 1HD2 LEU B 173      -9.105 -22.635 -17.790  1.00  0.00           H  
ATOM   2816 2HD2 LEU B 173      -7.563 -21.795 -17.795  1.00  0.00           H  
ATOM   2817 3HD2 LEU B 173      -8.007 -22.846 -16.468  1.00  0.00           H  
ATOM   2818  N   MET B 174      -5.663 -20.576 -13.605  1.00  0.00           N  
ATOM   2819  CA  MET B 174      -4.988 -19.790 -12.620  1.00  0.00           C  
ATOM   2820  C   MET B 174      -3.997 -18.865 -13.288  1.00  0.00           C  
ATOM   2821  O   MET B 174      -3.226 -19.264 -14.166  1.00  0.00           O  
ATOM   2822  CB  MET B 174      -4.323 -20.733 -11.617  1.00  0.00           C  
ATOM   2823  CG  MET B 174      -5.344 -21.673 -10.911  1.00  0.00           C  
ATOM   2824  SD  MET B 174      -4.671 -22.620  -9.547  1.00  0.00           S  
ATOM   2825  CE  MET B 174      -6.153 -23.441  -8.965  1.00  0.00           C  
ATOM   2826  H   MET B 174      -5.155 -21.144 -14.283  1.00  0.00           H  
ATOM   2827  HA  MET B 174      -5.706 -19.163 -12.092  1.00  0.00           H  
ATOM   2828 1HB  MET B 174      -3.585 -21.351 -12.131  1.00  0.00           H  
ATOM   2829 2HB  MET B 174      -3.803 -20.151 -10.854  1.00  0.00           H  
ATOM   2830 1HG  MET B 174      -6.188 -21.128 -10.569  1.00  0.00           H  
ATOM   2831 2HG  MET B 174      -5.709 -22.390 -11.649  1.00  0.00           H  
ATOM   2832 1HE  MET B 174      -5.909 -24.074  -8.111  1.00  0.00           H  
ATOM   2833 2HE  MET B 174      -6.887 -22.695  -8.667  1.00  0.00           H  
ATOM   2834 3HE  MET B 174      -6.565 -24.054  -9.765  1.00  0.00           H  
ATOM   2835  N   CYS B 175      -3.997 -17.632 -12.834  1.00  0.00           N  
ATOM   2836  CA  CYS B 175      -3.083 -16.618 -13.331  1.00  0.00           C  
ATOM   2837  C   CYS B 175      -2.348 -15.987 -12.171  1.00  0.00           C  
ATOM   2838  O   CYS B 175      -2.958 -15.419 -11.266  1.00  0.00           O  
ATOM   2839  CB  CYS B 175      -3.861 -15.551 -14.106  1.00  0.00           C  
ATOM   2840  SG  CYS B 175      -2.877 -14.223 -14.816  1.00  0.00           S  
ATOM   2841  H   CYS B 175      -4.694 -17.361 -12.147  1.00  0.00           H  
ATOM   2842  HA  CYS B 175      -2.363 -17.088 -13.997  1.00  0.00           H  
ATOM   2843 1HB  CYS B 175      -4.391 -16.033 -14.919  1.00  0.00           H  
ATOM   2844 2HB  CYS B 175      -4.606 -15.103 -13.450  1.00  0.00           H  
ATOM   2845  N   ILE B 176      -1.029 -16.141 -12.162  1.00  0.00           N  
ATOM   2846  CA  ILE B 176      -0.230 -15.615 -11.072  1.00  0.00           C  
ATOM   2847  C   ILE B 176       0.714 -14.556 -11.560  1.00  0.00           C  
ATOM   2848  O   ILE B 176       1.369 -14.701 -12.594  1.00  0.00           O  
ATOM   2849  CB  ILE B 176       0.519 -16.717 -10.301  1.00  0.00           C  
ATOM   2850  CG1 ILE B 176      -0.513 -17.671  -9.688  1.00  0.00           C  
ATOM   2851  CG2 ILE B 176       1.416 -16.092  -9.173  1.00  0.00           C  
ATOM   2852  CD1 ILE B 176       0.060 -18.926  -9.153  1.00  0.00           C  
ATOM   2853  H   ILE B 176      -0.579 -16.638 -12.932  1.00  0.00           H  
ATOM   2854  HA  ILE B 176      -0.900 -15.144 -10.365  1.00  0.00           H  
ATOM   2855  HB  ILE B 176       1.137 -17.287 -10.991  1.00  0.00           H  
ATOM   2856 1HG1 ILE B 176      -1.008 -17.152  -8.890  1.00  0.00           H  
ATOM   2857 2HG1 ILE B 176      -1.251 -17.935 -10.441  1.00  0.00           H  
ATOM   2858 1HG2 ILE B 176       1.930 -16.884  -8.634  1.00  0.00           H  
ATOM   2859 2HG2 ILE B 176       2.157 -15.425  -9.610  1.00  0.00           H  
ATOM   2860 3HG2 ILE B 176       0.792 -15.526  -8.477  1.00  0.00           H  
ATOM   2861 1HD1 ILE B 176      -0.733 -19.540  -8.729  1.00  0.00           H  
ATOM   2862 2HD1 ILE B 176       0.552 -19.472  -9.960  1.00  0.00           H  
ATOM   2863 3HD1 ILE B 176       0.786 -18.688  -8.381  1.00  0.00           H  
ATOM   2864  N   VAL B 177       0.730 -13.452 -10.834  1.00  0.00           N  
ATOM   2865  CA  VAL B 177       1.571 -12.335 -11.180  1.00  0.00           C  
ATOM   2866  C   VAL B 177       2.632 -12.179 -10.110  1.00  0.00           C  
ATOM   2867  O   VAL B 177       2.324 -12.174  -8.909  1.00  0.00           O  
ATOM   2868  CB  VAL B 177       0.723 -11.078 -11.268  1.00  0.00           C  
ATOM   2869  CG1 VAL B 177       1.584  -9.881 -11.661  1.00  0.00           C  
ATOM   2870  CG2 VAL B 177      -0.370 -11.349 -12.223  1.00  0.00           C  
ATOM   2871  H   VAL B 177       0.135 -13.401 -10.011  1.00  0.00           H  
ATOM   2872  HA  VAL B 177       2.053 -12.531 -12.134  1.00  0.00           H  
ATOM   2873  HB  VAL B 177       0.290 -10.863 -10.288  1.00  0.00           H  
ATOM   2874 1HG1 VAL B 177       0.968  -9.006 -11.724  1.00  0.00           H  
ATOM   2875 2HG1 VAL B 177       2.368  -9.711 -10.923  1.00  0.00           H  
ATOM   2876 3HG1 VAL B 177       2.033 -10.080 -12.632  1.00  0.00           H  
ATOM   2877 1HG2 VAL B 177      -1.022 -10.496 -12.281  1.00  0.00           H  
ATOM   2878 2HG2 VAL B 177       0.054 -11.570 -13.177  1.00  0.00           H  
ATOM   2879 3HG2 VAL B 177      -0.941 -12.196 -11.891  1.00  0.00           H  
ATOM   2880  N   ILE B 178       3.885 -12.080 -10.552  1.00  0.00           N  
ATOM   2881  CA  ILE B 178       5.007 -12.005  -9.636  1.00  0.00           C  
ATOM   2882  C   ILE B 178       5.752 -10.651  -9.632  1.00  0.00           C  
ATOM   2883  O   ILE B 178       6.092 -10.109 -10.687  1.00  0.00           O  
ATOM   2884  CB  ILE B 178       5.980 -13.140  -9.970  1.00  0.00           C  
ATOM   2885  CG1 ILE B 178       5.246 -14.454  -9.834  1.00  0.00           C  
ATOM   2886  CG2 ILE B 178       7.159 -13.104  -9.016  1.00  0.00           C  
ATOM   2887  CD1 ILE B 178       5.984 -15.629 -10.386  1.00  0.00           C  
ATOM   2888  H   ILE B 178       4.053 -12.132 -11.556  1.00  0.00           H  
ATOM   2889  HA  ILE B 178       4.626 -12.184  -8.645  1.00  0.00           H  
ATOM   2890  HB  ILE B 178       6.316 -13.058 -10.975  1.00  0.00           H  
ATOM   2891 1HG1 ILE B 178       5.032 -14.603  -8.806  1.00  0.00           H  
ATOM   2892 2HG1 ILE B 178       4.309 -14.391 -10.373  1.00  0.00           H  
ATOM   2893 1HG2 ILE B 178       7.833 -13.925  -9.238  1.00  0.00           H  
ATOM   2894 2HG2 ILE B 178       7.690 -12.165  -9.121  1.00  0.00           H  
ATOM   2895 3HG2 ILE B 178       6.791 -13.200  -7.992  1.00  0.00           H  
ATOM   2896 1HD1 ILE B 178       5.382 -16.527 -10.253  1.00  0.00           H  
ATOM   2897 2HD1 ILE B 178       6.172 -15.467 -11.450  1.00  0.00           H  
ATOM   2898 3HD1 ILE B 178       6.930 -15.743  -9.859  1.00  0.00           H  
ATOM   2899  N   GLY B 179       5.987 -10.131  -8.416  1.00  0.00           N  
ATOM   2900  CA  GLY B 179       6.742  -8.908  -8.118  1.00  0.00           C  
ATOM   2901  C   GLY B 179       5.979  -7.612  -7.777  1.00  0.00           C  
ATOM   2902  O   GLY B 179       6.571  -6.722  -7.166  1.00  0.00           O  
ATOM   2903  H   GLY B 179       5.638 -10.663  -7.623  1.00  0.00           H  
ATOM   2904 1HA  GLY B 179       7.409  -9.132  -7.285  1.00  0.00           H  
ATOM   2905 2HA  GLY B 179       7.398  -8.706  -8.964  1.00  0.00           H  
ATOM   2906  N   ASN B 180       4.694  -7.496  -8.121  1.00  0.00           N  
ATOM   2907  CA  ASN B 180       3.932  -6.270  -7.797  1.00  0.00           C  
ATOM   2908  C   ASN B 180       2.913  -6.435  -6.688  1.00  0.00           C  
ATOM   2909  O   ASN B 180       2.227  -7.450  -6.605  1.00  0.00           O  
ATOM   2910  CB  ASN B 180       3.307  -5.707  -9.066  1.00  0.00           C  
ATOM   2911  CG  ASN B 180       4.358  -5.052  -9.911  1.00  0.00           C  
ATOM   2912  OD1 ASN B 180       5.112  -4.317  -9.308  1.00  0.00           O  
ATOM   2913  ND2 ASN B 180       4.440  -5.251 -11.184  1.00  0.00           N  
ATOM   2914  H   ASN B 180       4.251  -8.252  -8.622  1.00  0.00           H  
ATOM   2915  HA  ASN B 180       4.641  -5.515  -7.449  1.00  0.00           H  
ATOM   2916 1HB  ASN B 180       2.851  -6.511  -9.636  1.00  0.00           H  
ATOM   2917 2HB  ASN B 180       2.531  -4.976  -8.817  1.00  0.00           H  
ATOM   2918 1HD2 ASN B 180       5.176  -4.750 -11.703  1.00  0.00           H  
ATOM   2919 2HD2 ASN B 180       3.797  -5.848 -11.643  1.00  0.00           H  
ATOM   2920  N   GLU B 181       2.757  -5.376  -5.895  1.00  0.00           N  
ATOM   2921  CA  GLU B 181       1.755  -5.339  -4.837  1.00  0.00           C  
ATOM   2922  C   GLU B 181       0.343  -5.056  -5.354  1.00  0.00           C  
ATOM   2923  O   GLU B 181      -0.637  -5.610  -4.853  1.00  0.00           O  
ATOM   2924  CB  GLU B 181       2.226  -4.284  -3.850  1.00  0.00           C  
ATOM   2925  CG  GLU B 181       1.420  -4.099  -2.676  1.00  0.00           C  
ATOM   2926  CD  GLU B 181       2.047  -3.268  -1.681  1.00  0.00           C  
ATOM   2927  OE1 GLU B 181       3.210  -2.975  -1.806  1.00  0.00           O  
ATOM   2928  OE2 GLU B 181       1.371  -2.868  -0.789  1.00  0.00           O  
ATOM   2929  H   GLU B 181       3.396  -4.582  -5.994  1.00  0.00           H  
ATOM   2930  HA  GLU B 181       1.737  -6.315  -4.357  1.00  0.00           H  
ATOM   2931 1HB  GLU B 181       3.207  -4.547  -3.525  1.00  0.00           H  
ATOM   2932 2HB  GLU B 181       2.311  -3.333  -4.361  1.00  0.00           H  
ATOM   2933 1HG  GLU B 181       0.495  -3.660  -2.949  1.00  0.00           H  
ATOM   2934 2HG  GLU B 181       1.240  -5.052  -2.258  1.00  0.00           H  
ATOM   2935  N   VAL B 182       0.243  -4.138  -6.303  1.00  0.00           N  
ATOM   2936  CA  VAL B 182      -1.042  -3.729  -6.850  1.00  0.00           C  
ATOM   2937  C   VAL B 182      -1.098  -3.886  -8.354  1.00  0.00           C  
ATOM   2938  O   VAL B 182      -0.306  -3.282  -9.079  1.00  0.00           O  
ATOM   2939  CB  VAL B 182      -1.343  -2.274  -6.449  1.00  0.00           C  
ATOM   2940  CG1 VAL B 182      -2.662  -1.785  -7.052  1.00  0.00           C  
ATOM   2941  CG2 VAL B 182      -1.434  -2.206  -4.935  1.00  0.00           C  
ATOM   2942  H   VAL B 182       1.088  -3.726  -6.668  1.00  0.00           H  
ATOM   2943  HA  VAL B 182      -1.817  -4.361  -6.420  1.00  0.00           H  
ATOM   2944  HB  VAL B 182      -0.538  -1.633  -6.813  1.00  0.00           H  
ATOM   2945 1HG1 VAL B 182      -2.834  -0.760  -6.756  1.00  0.00           H  
ATOM   2946 2HG1 VAL B 182      -2.621  -1.830  -8.141  1.00  0.00           H  
ATOM   2947 3HG1 VAL B 182      -3.476  -2.401  -6.697  1.00  0.00           H  
ATOM   2948 1HG2 VAL B 182      -1.606  -1.205  -4.640  1.00  0.00           H  
ATOM   2949 2HG2 VAL B 182      -2.245  -2.847  -4.583  1.00  0.00           H  
ATOM   2950 3HG2 VAL B 182      -0.526  -2.533  -4.508  1.00  0.00           H  
ATOM   2951  N   VAL B 183      -2.007  -4.751  -8.801  1.00  0.00           N  
ATOM   2952  CA  VAL B 183      -2.160  -5.078 -10.212  1.00  0.00           C  
ATOM   2953  C   VAL B 183      -3.620  -5.178 -10.612  1.00  0.00           C  
ATOM   2954  O   VAL B 183      -4.464  -5.545  -9.801  1.00  0.00           O  
ATOM   2955  CB  VAL B 183      -1.438  -6.409 -10.552  1.00  0.00           C  
ATOM   2956  CG1 VAL B 183       0.064  -6.271 -10.302  1.00  0.00           C  
ATOM   2957  CG2 VAL B 183      -2.008  -7.565  -9.712  1.00  0.00           C  
ATOM   2958  H   VAL B 183      -2.646  -5.152  -8.117  1.00  0.00           H  
ATOM   2959  HA  VAL B 183      -1.687  -4.296 -10.807  1.00  0.00           H  
ATOM   2960  HB  VAL B 183      -1.581  -6.618 -11.612  1.00  0.00           H  
ATOM   2961 1HG1 VAL B 183       0.560  -7.181 -10.563  1.00  0.00           H  
ATOM   2962 2HG1 VAL B 183       0.461  -5.451 -10.909  1.00  0.00           H  
ATOM   2963 3HG1 VAL B 183       0.248  -6.066  -9.254  1.00  0.00           H  
ATOM   2964 1HG2 VAL B 183      -1.499  -8.495  -9.973  1.00  0.00           H  
ATOM   2965 2HG2 VAL B 183      -1.860  -7.360  -8.650  1.00  0.00           H  
ATOM   2966 3HG2 VAL B 183      -3.069  -7.671  -9.914  1.00  0.00           H  
ATOM   2967  N   ASN B 184      -3.905  -4.937 -11.883  1.00  0.00           N  
ATOM   2968  CA  ASN B 184      -5.244  -5.183 -12.386  1.00  0.00           C  
ATOM   2969  C   ASN B 184      -5.246  -6.509 -13.099  1.00  0.00           C  
ATOM   2970  O   ASN B 184      -4.338  -6.795 -13.885  1.00  0.00           O  
ATOM   2971  CB  ASN B 184      -5.728  -4.075 -13.292  1.00  0.00           C  
ATOM   2972  CG  ASN B 184      -5.989  -2.765 -12.569  1.00  0.00           C  
ATOM   2973  OD1 ASN B 184      -6.363  -2.727 -11.379  1.00  0.00           O  
ATOM   2974  ND2 ASN B 184      -5.831  -1.683 -13.291  1.00  0.00           N  
ATOM   2975  H   ASN B 184      -3.176  -4.617 -12.509  1.00  0.00           H  
ATOM   2976  HA  ASN B 184      -5.944  -5.233 -11.558  1.00  0.00           H  
ATOM   2977 1HB  ASN B 184      -4.981  -3.902 -14.057  1.00  0.00           H  
ATOM   2978 2HB  ASN B 184      -6.641  -4.393 -13.795  1.00  0.00           H  
ATOM   2979 1HD2 ASN B 184      -6.013  -0.780 -12.901  1.00  0.00           H  
ATOM   2980 2HD2 ASN B 184      -5.547  -1.758 -14.245  1.00  0.00           H  
ATOM   2981  N   PHE B 185      -6.304  -7.268 -12.922  1.00  0.00           N  
ATOM   2982  CA  PHE B 185      -6.480  -8.457 -13.732  1.00  0.00           C  
ATOM   2983  C   PHE B 185      -7.673  -8.283 -14.654  1.00  0.00           C  
ATOM   2984  O   PHE B 185      -8.738  -7.833 -14.225  1.00  0.00           O  
ATOM   2985  CB  PHE B 185      -6.722  -9.705 -12.877  1.00  0.00           C  
ATOM   2986  CG  PHE B 185      -5.557 -10.226 -12.064  1.00  0.00           C  
ATOM   2987  CD1 PHE B 185      -5.280  -9.758 -10.788  1.00  0.00           C  
ATOM   2988  CD2 PHE B 185      -4.772 -11.247 -12.572  1.00  0.00           C  
ATOM   2989  CE1 PHE B 185      -4.242 -10.307 -10.053  1.00  0.00           C  
ATOM   2990  CE2 PHE B 185      -3.746 -11.795 -11.842  1.00  0.00           C  
ATOM   2991  CZ  PHE B 185      -3.477 -11.327 -10.578  1.00  0.00           C  
ATOM   2992  H   PHE B 185      -6.971  -7.015 -12.200  1.00  0.00           H  
ATOM   2993  HA  PHE B 185      -5.590  -8.617 -14.346  1.00  0.00           H  
ATOM   2994 1HB  PHE B 185      -7.546  -9.511 -12.193  1.00  0.00           H  
ATOM   2995 2HB  PHE B 185      -7.049 -10.512 -13.538  1.00  0.00           H  
ATOM   2996  HD1 PHE B 185      -5.890  -8.959 -10.362  1.00  0.00           H  
ATOM   2997  HD2 PHE B 185      -4.987 -11.632 -13.565  1.00  0.00           H  
ATOM   2998  HE1 PHE B 185      -4.036  -9.935  -9.054  1.00  0.00           H  
ATOM   2999  HE2 PHE B 185      -3.157 -12.609 -12.267  1.00  0.00           H  
ATOM   3000  HZ  PHE B 185      -2.663 -11.766  -9.991  1.00  0.00           H  
ATOM   3001  N   GLU B 186      -7.516  -8.717 -15.895  1.00  0.00           N  
ATOM   3002  CA  GLU B 186      -8.596  -8.715 -16.870  1.00  0.00           C  
ATOM   3003  C   GLU B 186      -8.597 -10.033 -17.629  1.00  0.00           C  
ATOM   3004  O   GLU B 186      -7.569 -10.469 -18.145  1.00  0.00           O  
ATOM   3005  CB  GLU B 186      -8.449  -7.532 -17.822  1.00  0.00           C  
ATOM   3006  CG  GLU B 186      -9.564  -7.400 -18.833  1.00  0.00           C  
ATOM   3007  CD  GLU B 186      -9.418  -6.194 -19.690  1.00  0.00           C  
ATOM   3008  OE1 GLU B 186      -8.428  -5.516 -19.571  1.00  0.00           O  
ATOM   3009  OE2 GLU B 186     -10.327  -5.920 -20.429  1.00  0.00           O  
ATOM   3010  H   GLU B 186      -6.587  -9.013 -16.200  1.00  0.00           H  
ATOM   3011  HA  GLU B 186      -9.549  -8.618 -16.348  1.00  0.00           H  
ATOM   3012 1HB  GLU B 186      -8.417  -6.610 -17.241  1.00  0.00           H  
ATOM   3013 2HB  GLU B 186      -7.509  -7.607 -18.352  1.00  0.00           H  
ATOM   3014 1HG  GLU B 186      -9.572  -8.283 -19.475  1.00  0.00           H  
ATOM   3015 2HG  GLU B 186     -10.516  -7.357 -18.306  1.00  0.00           H  
ATOM   3016  N   TRP B 187      -9.753 -10.663 -17.707  1.00  0.00           N  
ATOM   3017  CA  TRP B 187      -9.818 -11.911 -18.437  1.00  0.00           C  
ATOM   3018  C   TRP B 187     -10.641 -11.806 -19.707  1.00  0.00           C  
ATOM   3019  O   TRP B 187     -11.690 -11.136 -19.734  1.00  0.00           O  
ATOM   3020  CB  TRP B 187     -10.406 -13.028 -17.573  1.00  0.00           C  
ATOM   3021  CG  TRP B 187      -9.531 -13.534 -16.427  1.00  0.00           C  
ATOM   3022  CD1 TRP B 187      -9.440 -13.007 -15.170  1.00  0.00           C  
ATOM   3023  CD2 TRP B 187      -8.670 -14.718 -16.427  1.00  0.00           C  
ATOM   3024  NE1 TRP B 187      -8.595 -13.770 -14.394  1.00  0.00           N  
ATOM   3025  CE2 TRP B 187      -8.126 -14.825 -15.144  1.00  0.00           C  
ATOM   3026  CE3 TRP B 187      -8.340 -15.691 -17.400  1.00  0.00           C  
ATOM   3027  CZ2 TRP B 187      -7.283 -15.869 -14.788  1.00  0.00           C  
ATOM   3028  CZ3 TRP B 187      -7.489 -16.735 -17.041  1.00  0.00           C  
ATOM   3029  CH2 TRP B 187      -6.978 -16.822 -15.766  1.00  0.00           C  
ATOM   3030  H   TRP B 187     -10.577 -10.279 -17.265  1.00  0.00           H  
ATOM   3031  HA  TRP B 187      -8.809 -12.197 -18.715  1.00  0.00           H  
ATOM   3032 1HB  TRP B 187     -11.349 -12.694 -17.147  1.00  0.00           H  
ATOM   3033 2HB  TRP B 187     -10.634 -13.875 -18.217  1.00  0.00           H  
ATOM   3034  HD1 TRP B 187      -9.967 -12.119 -14.826  1.00  0.00           H  
ATOM   3035  HE1 TRP B 187      -8.360 -13.591 -13.406  1.00  0.00           H  
ATOM   3036  HE3 TRP B 187      -8.748 -15.629 -18.409  1.00  0.00           H  
ATOM   3037  HZ2 TRP B 187      -6.868 -15.958 -13.783  1.00  0.00           H  
ATOM   3038  HZ3 TRP B 187      -7.245 -17.481 -17.795  1.00  0.00           H  
ATOM   3039  HH2 TRP B 187      -6.318 -17.654 -15.509  1.00  0.00           H  
ATOM   3040  N   THR B 188     -10.202 -12.542 -20.723  1.00  0.00           N  
ATOM   3041  CA  THR B 188     -10.944 -12.743 -21.956  1.00  0.00           C  
ATOM   3042  C   THR B 188     -11.183 -14.229 -22.105  1.00  0.00           C  
ATOM   3043  O   THR B 188     -10.265 -15.039 -21.943  1.00  0.00           O  
ATOM   3044  CB  THR B 188     -10.223 -12.196 -23.184  1.00  0.00           C  
ATOM   3045  OG1 THR B 188     -10.032 -10.786 -23.035  1.00  0.00           O  
ATOM   3046  CG2 THR B 188     -11.051 -12.465 -24.428  1.00  0.00           C  
ATOM   3047  H   THR B 188      -9.295 -13.001 -20.605  1.00  0.00           H  
ATOM   3048  HA  THR B 188     -11.913 -12.254 -21.876  1.00  0.00           H  
ATOM   3049  HB  THR B 188      -9.267 -12.670 -23.285  1.00  0.00           H  
ATOM   3050  HG1 THR B 188      -9.391 -10.480 -23.681  1.00  0.00           H  
ATOM   3051 1HG2 THR B 188     -10.532 -12.070 -25.299  1.00  0.00           H  
ATOM   3052 2HG2 THR B 188     -11.188 -13.538 -24.549  1.00  0.00           H  
ATOM   3053 3HG2 THR B 188     -12.022 -11.983 -24.331  1.00  0.00           H  
ATOM   3054  N   TYR B 189     -12.417 -14.602 -22.389  1.00  0.00           N  
ATOM   3055  CA  TYR B 189     -12.730 -16.012 -22.475  1.00  0.00           C  
ATOM   3056  C   TYR B 189     -13.929 -16.267 -23.404  1.00  0.00           C  
ATOM   3057  O   TYR B 189     -14.672 -15.328 -23.713  1.00  0.00           O  
ATOM   3058  CB  TYR B 189     -12.880 -16.501 -21.016  1.00  0.00           C  
ATOM   3059  CG  TYR B 189     -14.022 -15.910 -20.210  1.00  0.00           C  
ATOM   3060  CD1 TYR B 189     -15.209 -16.586 -20.076  1.00  0.00           C  
ATOM   3061  CD2 TYR B 189     -13.863 -14.655 -19.588  1.00  0.00           C  
ATOM   3062  CE1 TYR B 189     -16.240 -16.030 -19.341  1.00  0.00           C  
ATOM   3063  CE2 TYR B 189     -14.896 -14.106 -18.859  1.00  0.00           C  
ATOM   3064  CZ  TYR B 189     -16.089 -14.789 -18.741  1.00  0.00           C  
ATOM   3065  OH  TYR B 189     -17.149 -14.246 -18.056  1.00  0.00           O  
ATOM   3066  H   TYR B 189     -13.134 -13.910 -22.530  1.00  0.00           H  
ATOM   3067  HA  TYR B 189     -11.850 -16.492 -22.897  1.00  0.00           H  
ATOM   3068 1HB  TYR B 189     -13.029 -17.546 -21.005  1.00  0.00           H  
ATOM   3069 2HB  TYR B 189     -11.953 -16.312 -20.472  1.00  0.00           H  
ATOM   3070  HD1 TYR B 189     -15.338 -17.561 -20.546  1.00  0.00           H  
ATOM   3071  HD2 TYR B 189     -12.928 -14.116 -19.682  1.00  0.00           H  
ATOM   3072  HE1 TYR B 189     -17.181 -16.563 -19.241  1.00  0.00           H  
ATOM   3073  HE2 TYR B 189     -14.767 -13.127 -18.388  1.00  0.00           H  
ATOM   3074  HH  TYR B 189     -17.957 -14.524 -18.507  1.00  0.00           H  
ATOM   3075  N   PRO B 190     -14.167 -17.516 -23.872  1.00  0.00           N  
ATOM   3076  CA  PRO B 190     -15.262 -17.971 -24.722  1.00  0.00           C  
ATOM   3077  C   PRO B 190     -16.696 -17.615 -24.294  1.00  0.00           C  
ATOM   3078  O   PRO B 190     -17.565 -17.482 -25.150  1.00  0.00           O  
ATOM   3079  CB  PRO B 190     -15.042 -19.480 -24.753  1.00  0.00           C  
ATOM   3080  CG  PRO B 190     -13.566 -19.640 -24.552  1.00  0.00           C  
ATOM   3081  CD  PRO B 190     -13.203 -18.607 -23.562  1.00  0.00           C  
ATOM   3082  HA  PRO B 190     -15.085 -17.562 -25.734  1.00  0.00           H  
ATOM   3083 1HB  PRO B 190     -15.629 -19.965 -23.955  1.00  0.00           H  
ATOM   3084 2HB  PRO B 190     -15.389 -19.917 -25.707  1.00  0.00           H  
ATOM   3085 1HG  PRO B 190     -13.334 -20.658 -24.228  1.00  0.00           H  
ATOM   3086 2HG  PRO B 190     -13.047 -19.488 -25.505  1.00  0.00           H  
ATOM   3087 1HD  PRO B 190     -13.385 -18.994 -22.588  1.00  0.00           H  
ATOM   3088 2HD  PRO B 190     -12.170 -18.356 -23.733  1.00  0.00           H  
ATOM   3089  N   ARG B 191     -16.958 -17.457 -22.991  1.00  0.00           N  
ATOM   3090  CA  ARG B 191     -18.335 -17.132 -22.566  1.00  0.00           C  
ATOM   3091  C   ARG B 191     -18.379 -15.808 -21.845  1.00  0.00           C  
ATOM   3092  O   ARG B 191     -18.866 -15.716 -20.718  1.00  0.00           O  
ATOM   3093  CB  ARG B 191     -18.904 -18.182 -21.606  1.00  0.00           C  
ATOM   3094  CG  ARG B 191     -19.071 -19.584 -22.153  1.00  0.00           C  
ATOM   3095  CD  ARG B 191     -20.064 -19.615 -23.280  1.00  0.00           C  
ATOM   3096  NE  ARG B 191     -20.376 -20.976 -23.707  1.00  0.00           N  
ATOM   3097  CZ  ARG B 191     -21.106 -21.303 -24.802  1.00  0.00           C  
ATOM   3098  NH1 ARG B 191     -21.589 -20.356 -25.584  1.00  0.00           N  
ATOM   3099  NH2 ARG B 191     -21.329 -22.562 -25.099  1.00  0.00           N  
ATOM   3100  H   ARG B 191     -16.235 -17.549 -22.310  1.00  0.00           H  
ATOM   3101  HA  ARG B 191     -18.976 -17.067 -23.441  1.00  0.00           H  
ATOM   3102 1HB  ARG B 191     -18.257 -18.256 -20.731  1.00  0.00           H  
ATOM   3103 2HB  ARG B 191     -19.884 -17.854 -21.252  1.00  0.00           H  
ATOM   3104 1HG  ARG B 191     -18.120 -19.962 -22.523  1.00  0.00           H  
ATOM   3105 2HG  ARG B 191     -19.435 -20.245 -21.358  1.00  0.00           H  
ATOM   3106 1HD  ARG B 191     -20.989 -19.135 -22.970  1.00  0.00           H  
ATOM   3107 2HD  ARG B 191     -19.646 -19.081 -24.138  1.00  0.00           H  
ATOM   3108  HE  ARG B 191     -19.988 -21.743 -23.130  1.00  0.00           H  
ATOM   3109 1HH1 ARG B 191     -21.412 -19.386 -25.368  1.00  0.00           H  
ATOM   3110 2HH1 ARG B 191     -22.123 -20.604 -26.407  1.00  0.00           H  
ATOM   3111 1HH2 ARG B 191     -20.961 -23.312 -24.510  1.00  0.00           H  
ATOM   3112 2HH2 ARG B 191     -21.838 -22.808 -25.962  1.00  0.00           H  
ATOM   3113  N   LYS B 192     -17.904 -14.775 -22.512  1.00  0.00           N  
ATOM   3114  CA  LYS B 192     -17.881 -13.446 -21.934  1.00  0.00           C  
ATOM   3115  C   LYS B 192     -18.903 -12.551 -22.618  1.00  0.00           C  
ATOM   3116  O   LYS B 192     -19.858 -12.077 -22.010  1.00  0.00           O  
ATOM   3117  CB  LYS B 192     -16.473 -12.858 -22.052  1.00  0.00           C  
ATOM   3118  CG  LYS B 192     -16.291 -11.501 -21.425  1.00  0.00           C  
ATOM   3119  CD  LYS B 192     -14.848 -11.048 -21.546  1.00  0.00           C  
ATOM   3120  CE  LYS B 192     -14.639  -9.680 -20.924  1.00  0.00           C  
ATOM   3121  NZ  LYS B 192     -13.238  -9.238 -21.056  1.00  0.00           N  
ATOM   3122  H   LYS B 192     -17.521 -14.929 -23.439  1.00  0.00           H  
ATOM   3123  HA  LYS B 192     -18.142 -13.520 -20.880  1.00  0.00           H  
ATOM   3124 1HB  LYS B 192     -15.762 -13.536 -21.587  1.00  0.00           H  
ATOM   3125 2HB  LYS B 192     -16.195 -12.787 -23.106  1.00  0.00           H  
ATOM   3126 1HG  LYS B 192     -16.945 -10.777 -21.918  1.00  0.00           H  
ATOM   3127 2HG  LYS B 192     -16.561 -11.551 -20.370  1.00  0.00           H  
ATOM   3128 1HD  LYS B 192     -14.197 -11.764 -21.037  1.00  0.00           H  
ATOM   3129 2HD  LYS B 192     -14.559 -11.009 -22.596  1.00  0.00           H  
ATOM   3130 1HE  LYS B 192     -15.290  -8.955 -21.409  1.00  0.00           H  
ATOM   3131 2HE  LYS B 192     -14.892  -9.733 -19.865  1.00  0.00           H  
ATOM   3132 1HZ  LYS B 192     -13.105  -8.340 -20.621  1.00  0.00           H  
ATOM   3133 2HZ  LYS B 192     -12.643  -9.929 -20.591  1.00  0.00           H  
ATOM   3134 3HZ  LYS B 192     -12.977  -9.181 -22.026  1.00  0.00           H  
ATOM   3135  N   GLU B 193     -18.709 -12.346 -23.909  1.00  0.00           N  
ATOM   3136  CA  GLU B 193     -19.612 -11.510 -24.672  1.00  0.00           C  
ATOM   3137  C   GLU B 193     -20.888 -12.297 -24.925  1.00  0.00           C  
ATOM   3138  O   GLU B 193     -20.822 -13.493 -25.198  1.00  0.00           O  
ATOM   3139  CB  GLU B 193     -18.945 -11.059 -25.967  1.00  0.00           C  
ATOM   3140  CG  GLU B 193     -19.754 -10.068 -26.780  1.00  0.00           C  
ATOM   3141  CD  GLU B 193     -19.024  -9.589 -27.999  1.00  0.00           C  
ATOM   3142  OE1 GLU B 193     -17.931 -10.046 -28.232  1.00  0.00           O  
ATOM   3143  OE2 GLU B 193     -19.551  -8.748 -28.690  1.00  0.00           O  
ATOM   3144  H   GLU B 193     -17.920 -12.767 -24.369  1.00  0.00           H  
ATOM   3145  HA  GLU B 193     -19.863 -10.628 -24.082  1.00  0.00           H  
ATOM   3146 1HB  GLU B 193     -17.982 -10.599 -25.741  1.00  0.00           H  
ATOM   3147 2HB  GLU B 193     -18.753 -11.928 -26.595  1.00  0.00           H  
ATOM   3148 1HG  GLU B 193     -20.681 -10.549 -27.097  1.00  0.00           H  
ATOM   3149 2HG  GLU B 193     -20.013  -9.219 -26.151  1.00  0.00           H  
ATOM   3150  N   SER B 194     -22.041 -11.637 -24.821  1.00  0.00           N  
ATOM   3151  CA  SER B 194     -23.331 -12.287 -25.066  1.00  0.00           C  
ATOM   3152  C   SER B 194     -23.538 -13.566 -24.241  1.00  0.00           C  
ATOM   3153  O   SER B 194     -23.912 -14.612 -24.773  1.00  0.00           O  
ATOM   3154  CB  SER B 194     -23.509 -12.594 -26.548  1.00  0.00           C  
ATOM   3155  OG  SER B 194     -23.497 -11.417 -27.314  1.00  0.00           O  
ATOM   3156  H   SER B 194     -22.019 -10.658 -24.574  1.00  0.00           H  
ATOM   3157  HA  SER B 194     -24.118 -11.588 -24.780  1.00  0.00           H  
ATOM   3158 1HB  SER B 194     -22.717 -13.260 -26.886  1.00  0.00           H  
ATOM   3159 2HB  SER B 194     -24.454 -13.112 -26.695  1.00  0.00           H  
ATOM   3160  HG  SER B 194     -24.419 -11.181 -27.444  1.00  0.00           H  
ATOM   3161  N   GLY B 195     -23.325 -13.474 -22.936  1.00  0.00           N  
ATOM   3162  CA  GLY B 195     -23.523 -14.630 -22.082  1.00  0.00           C  
ATOM   3163  C   GLY B 195     -23.372 -14.299 -20.608  1.00  0.00           C  
ATOM   3164  O   GLY B 195     -23.087 -13.160 -20.237  1.00  0.00           O  
ATOM   3165  H   GLY B 195     -23.007 -12.600 -22.538  1.00  0.00           H  
ATOM   3166 1HA  GLY B 195     -24.512 -15.048 -22.265  1.00  0.00           H  
ATOM   3167 2HA  GLY B 195     -22.797 -15.398 -22.356  1.00  0.00           H  
ATOM   3168  N   ARG B 196     -23.620 -15.305 -19.770  1.00  0.00           N  
ATOM   3169  CA  ARG B 196     -23.556 -15.169 -18.317  1.00  0.00           C  
ATOM   3170  C   ARG B 196     -22.074 -15.201 -17.923  1.00  0.00           C  
ATOM   3171  O   ARG B 196     -21.329 -16.070 -18.379  1.00  0.00           O  
ATOM   3172  CB  ARG B 196     -24.428 -16.271 -17.683  1.00  0.00           C  
ATOM   3173  CG  ARG B 196     -24.565 -16.313 -16.149  1.00  0.00           C  
ATOM   3174  CD  ARG B 196     -25.550 -17.435 -15.729  1.00  0.00           C  
ATOM   3175  NE  ARG B 196     -25.698 -17.553 -14.267  1.00  0.00           N  
ATOM   3176  CZ  ARG B 196     -26.501 -18.459 -13.604  1.00  0.00           C  
ATOM   3177  NH1 ARG B 196     -27.260 -19.337 -14.227  1.00  0.00           N  
ATOM   3178  NH2 ARG B 196     -26.522 -18.473 -12.296  1.00  0.00           N  
ATOM   3179  H   ARG B 196     -23.858 -16.205 -20.161  1.00  0.00           H  
ATOM   3180  HA  ARG B 196     -23.967 -14.202 -18.028  1.00  0.00           H  
ATOM   3181 1HB  ARG B 196     -25.435 -16.195 -18.087  1.00  0.00           H  
ATOM   3182 2HB  ARG B 196     -24.035 -17.242 -17.985  1.00  0.00           H  
ATOM   3183 1HG  ARG B 196     -23.591 -16.513 -15.698  1.00  0.00           H  
ATOM   3184 2HG  ARG B 196     -24.945 -15.359 -15.785  1.00  0.00           H  
ATOM   3185 1HD  ARG B 196     -26.534 -17.225 -16.151  1.00  0.00           H  
ATOM   3186 2HD  ARG B 196     -25.191 -18.389 -16.112  1.00  0.00           H  
ATOM   3187  HE  ARG B 196     -25.149 -16.924 -13.697  1.00  0.00           H  
ATOM   3188 1HH1 ARG B 196     -27.292 -19.376 -15.232  1.00  0.00           H  
ATOM   3189 2HH1 ARG B 196     -27.851 -19.997 -13.635  1.00  0.00           H  
ATOM   3190 1HH2 ARG B 196     -25.963 -17.835 -11.762  1.00  0.00           H  
ATOM   3191 2HH2 ARG B 196     -27.103 -19.195 -11.830  1.00  0.00           H  
ATOM   3192  N   LEU B 197     -21.645 -14.223 -17.124  1.00  0.00           N  
ATOM   3193  CA  LEU B 197     -20.228 -14.036 -16.788  1.00  0.00           C  
ATOM   3194  C   LEU B 197     -19.692 -14.881 -15.650  1.00  0.00           C  
ATOM   3195  O   LEU B 197     -20.438 -15.328 -14.775  1.00  0.00           O  
ATOM   3196  CB  LEU B 197     -19.954 -12.567 -16.446  1.00  0.00           C  
ATOM   3197  CG  LEU B 197     -20.245 -11.517 -17.559  1.00  0.00           C  
ATOM   3198  CD1 LEU B 197     -19.973 -10.130 -16.994  1.00  0.00           C  
ATOM   3199  CD2 LEU B 197     -19.374 -11.785 -18.799  1.00  0.00           C  
ATOM   3200  H   LEU B 197     -22.320 -13.558 -16.771  1.00  0.00           H  
ATOM   3201  HA  LEU B 197     -19.653 -14.292 -17.681  1.00  0.00           H  
ATOM   3202 1HB  LEU B 197     -20.553 -12.304 -15.577  1.00  0.00           H  
ATOM   3203 2HB  LEU B 197     -18.901 -12.474 -16.166  1.00  0.00           H  
ATOM   3204  HG  LEU B 197     -21.296 -11.566 -17.849  1.00  0.00           H  
ATOM   3205 1HD1 LEU B 197     -20.186  -9.382 -17.759  1.00  0.00           H  
ATOM   3206 2HD1 LEU B 197     -20.611  -9.954 -16.128  1.00  0.00           H  
ATOM   3207 3HD1 LEU B 197     -18.927 -10.055 -16.696  1.00  0.00           H  
ATOM   3208 1HD2 LEU B 197     -19.587 -11.034 -19.563  1.00  0.00           H  
ATOM   3209 2HD2 LEU B 197     -18.320 -11.736 -18.531  1.00  0.00           H  
ATOM   3210 3HD2 LEU B 197     -19.600 -12.761 -19.214  1.00  0.00           H  
ATOM   3211  N   VAL B 198     -18.370 -15.064 -15.672  1.00  0.00           N  
ATOM   3212  CA  VAL B 198     -17.642 -15.773 -14.642  1.00  0.00           C  
ATOM   3213  C   VAL B 198     -16.913 -14.762 -13.767  1.00  0.00           C  
ATOM   3214  O   VAL B 198     -16.226 -13.873 -14.273  1.00  0.00           O  
ATOM   3215  CB  VAL B 198     -16.625 -16.719 -15.302  1.00  0.00           C  
ATOM   3216  CG1 VAL B 198     -15.827 -17.466 -14.250  1.00  0.00           C  
ATOM   3217  CG2 VAL B 198     -17.334 -17.677 -16.209  1.00  0.00           C  
ATOM   3218  H   VAL B 198     -17.831 -14.675 -16.437  1.00  0.00           H  
ATOM   3219  HA  VAL B 198     -18.343 -16.344 -14.030  1.00  0.00           H  
ATOM   3220  HB  VAL B 198     -15.941 -16.130 -15.892  1.00  0.00           H  
ATOM   3221 1HG1 VAL B 198     -15.111 -18.124 -14.736  1.00  0.00           H  
ATOM   3222 2HG1 VAL B 198     -15.301 -16.777 -13.602  1.00  0.00           H  
ATOM   3223 3HG1 VAL B 198     -16.512 -18.058 -13.652  1.00  0.00           H  
ATOM   3224 1HG2 VAL B 198     -16.595 -18.299 -16.686  1.00  0.00           H  
ATOM   3225 2HG2 VAL B 198     -18.026 -18.288 -15.631  1.00  0.00           H  
ATOM   3226 3HG2 VAL B 198     -17.888 -17.131 -16.971  1.00  0.00           H  
ATOM   3227  N   GLU B 199     -17.097 -14.874 -12.463  1.00  0.00           N  
ATOM   3228  CA  GLU B 199     -16.465 -13.971 -11.519  1.00  0.00           C  
ATOM   3229  C   GLU B 199     -15.059 -14.439 -11.154  1.00  0.00           C  
ATOM   3230  O   GLU B 199     -14.935 -15.516 -10.568  1.00  0.00           O  
ATOM   3231  CB  GLU B 199     -17.300 -13.916 -10.244  1.00  0.00           C  
ATOM   3232  CG  GLU B 199     -16.778 -12.989  -9.181  1.00  0.00           C  
ATOM   3233  CD  GLU B 199     -17.627 -12.999  -7.967  1.00  0.00           C  
ATOM   3234  OE1 GLU B 199     -18.560 -13.758  -7.916  1.00  0.00           O  
ATOM   3235  OE2 GLU B 199     -17.372 -12.220  -7.085  1.00  0.00           O  
ATOM   3236  H   GLU B 199     -17.689 -15.620 -12.119  1.00  0.00           H  
ATOM   3237  HA  GLU B 199     -16.447 -12.984 -11.966  1.00  0.00           H  
ATOM   3238 1HB  GLU B 199     -18.315 -13.603 -10.491  1.00  0.00           H  
ATOM   3239 2HB  GLU B 199     -17.363 -14.914  -9.810  1.00  0.00           H  
ATOM   3240 1HG  GLU B 199     -15.767 -13.292  -8.898  1.00  0.00           H  
ATOM   3241 2HG  GLU B 199     -16.724 -11.979  -9.582  1.00  0.00           H  
ATOM   3242  N   PRO B 200     -13.982 -13.721 -11.515  1.00  0.00           N  
ATOM   3243  CA  PRO B 200     -12.647 -14.114 -11.178  1.00  0.00           C  
ATOM   3244  C   PRO B 200     -12.504 -13.847  -9.711  1.00  0.00           C  
ATOM   3245  O   PRO B 200     -13.061 -12.858  -9.237  1.00  0.00           O  
ATOM   3246  CB  PRO B 200     -11.784 -13.193 -12.040  1.00  0.00           C  
ATOM   3247  CG  PRO B 200     -12.638 -11.944 -12.220  1.00  0.00           C  
ATOM   3248  CD  PRO B 200     -14.085 -12.443 -12.237  1.00  0.00           C  
ATOM   3249  HA  PRO B 200     -12.503 -15.174 -11.418  1.00  0.00           H  
ATOM   3250 1HB  PRO B 200     -10.831 -12.996 -11.530  1.00  0.00           H  
ATOM   3251 2HB  PRO B 200     -11.538 -13.696 -12.988  1.00  0.00           H  
ATOM   3252 1HG  PRO B 200     -12.452 -11.238 -11.393  1.00  0.00           H  
ATOM   3253 2HG  PRO B 200     -12.360 -11.427 -13.150  1.00  0.00           H  
ATOM   3254 1HD  PRO B 200     -14.697 -11.724 -11.673  1.00  0.00           H  
ATOM   3255 2HD  PRO B 200     -14.434 -12.590 -13.266  1.00  0.00           H  
ATOM   3256  N   VAL B 201     -11.735 -14.652  -9.009  1.00  0.00           N  
ATOM   3257  CA  VAL B 201     -11.479 -14.380  -7.600  1.00  0.00           C  
ATOM   3258  C   VAL B 201      -9.990 -14.397  -7.288  1.00  0.00           C  
ATOM   3259  O   VAL B 201      -9.259 -15.276  -7.748  1.00  0.00           O  
ATOM   3260  CB  VAL B 201     -12.268 -15.417  -6.745  1.00  0.00           C  
ATOM   3261  CG1 VAL B 201     -12.024 -15.225  -5.282  1.00  0.00           C  
ATOM   3262  CG2 VAL B 201     -13.792 -15.271  -7.022  1.00  0.00           C  
ATOM   3263  H   VAL B 201     -11.332 -15.470  -9.471  1.00  0.00           H  
ATOM   3264  HA  VAL B 201     -11.849 -13.380  -7.379  1.00  0.00           H  
ATOM   3265  HB  VAL B 201     -11.934 -16.419  -7.008  1.00  0.00           H  
ATOM   3266 1HG1 VAL B 201     -12.584 -15.968  -4.719  1.00  0.00           H  
ATOM   3267 2HG1 VAL B 201     -10.963 -15.332  -5.052  1.00  0.00           H  
ATOM   3268 3HG1 VAL B 201     -12.364 -14.240  -5.010  1.00  0.00           H  
ATOM   3269 1HG2 VAL B 201     -14.344 -15.999  -6.432  1.00  0.00           H  
ATOM   3270 2HG2 VAL B 201     -14.118 -14.265  -6.753  1.00  0.00           H  
ATOM   3271 3HG2 VAL B 201     -14.006 -15.443  -8.075  1.00  0.00           H  
ATOM   3272  N   THR B 202      -9.530 -13.396  -6.552  1.00  0.00           N  
ATOM   3273  CA  THR B 202      -8.118 -13.291  -6.242  1.00  0.00           C  
ATOM   3274  C   THR B 202      -7.691 -13.865  -4.906  1.00  0.00           C  
ATOM   3275  O   THR B 202      -8.501 -14.050  -3.992  1.00  0.00           O  
ATOM   3276  CB  THR B 202      -7.616 -11.838  -6.339  1.00  0.00           C  
ATOM   3277  OG1 THR B 202      -8.325 -11.020  -5.401  1.00  0.00           O  
ATOM   3278  CG2 THR B 202      -7.796 -11.308  -7.764  1.00  0.00           C  
ATOM   3279  H   THR B 202     -10.180 -12.696  -6.206  1.00  0.00           H  
ATOM   3280  HA  THR B 202      -7.594 -13.836  -7.004  1.00  0.00           H  
ATOM   3281  HB  THR B 202      -6.553 -11.810  -6.090  1.00  0.00           H  
ATOM   3282  HG1 THR B 202      -8.136 -11.319  -4.508  1.00  0.00           H  
ATOM   3283 1HG2 THR B 202      -7.422 -10.288  -7.826  1.00  0.00           H  
ATOM   3284 2HG2 THR B 202      -7.235 -11.938  -8.445  1.00  0.00           H  
ATOM   3285 3HG2 THR B 202      -8.849 -11.328  -8.033  1.00  0.00           H  
ATOM   3286  N   ASP B 203      -6.379 -14.057  -4.782  1.00  0.00           N  
ATOM   3287  CA  ASP B 203      -5.757 -14.535  -3.563  1.00  0.00           C  
ATOM   3288  C   ASP B 203      -4.295 -14.091  -3.461  1.00  0.00           C  
ATOM   3289  O   ASP B 203      -3.675 -13.667  -4.442  1.00  0.00           O  
ATOM   3290  CB  ASP B 203      -5.822 -16.071  -3.533  1.00  0.00           C  
ATOM   3291  CG  ASP B 203      -5.683 -16.681  -2.153  1.00  0.00           C  
ATOM   3292  OD1 ASP B 203      -5.531 -15.927  -1.204  1.00  0.00           O  
ATOM   3293  OD2 ASP B 203      -5.694 -17.897  -2.057  1.00  0.00           O  
ATOM   3294  H   ASP B 203      -5.812 -13.895  -5.612  1.00  0.00           H  
ATOM   3295  HA  ASP B 203      -6.304 -14.126  -2.712  1.00  0.00           H  
ATOM   3296 1HB  ASP B 203      -6.771 -16.400  -3.964  1.00  0.00           H  
ATOM   3297 2HB  ASP B 203      -5.025 -16.466  -4.156  1.00  0.00           H  
ATOM   3298  N   PHE B 204      -3.737 -14.227  -2.266  1.00  0.00           N  
ATOM   3299  CA  PHE B 204      -2.361 -13.792  -2.009  1.00  0.00           C  
ATOM   3300  C   PHE B 204      -1.488 -14.916  -1.475  1.00  0.00           C  
ATOM   3301  O   PHE B 204      -1.791 -15.523  -0.446  1.00  0.00           O  
ATOM   3302  CB  PHE B 204      -2.378 -12.580  -1.069  1.00  0.00           C  
ATOM   3303  CG  PHE B 204      -3.084 -11.378  -1.707  1.00  0.00           C  
ATOM   3304  CD1 PHE B 204      -4.466 -11.203  -1.594  1.00  0.00           C  
ATOM   3305  CD2 PHE B 204      -2.369 -10.449  -2.433  1.00  0.00           C  
ATOM   3306  CE1 PHE B 204      -5.097 -10.135  -2.204  1.00  0.00           C  
ATOM   3307  CE2 PHE B 204      -3.002  -9.380  -3.042  1.00  0.00           C  
ATOM   3308  CZ  PHE B 204      -4.365  -9.227  -2.929  1.00  0.00           C  
ATOM   3309  H   PHE B 204      -4.314 -14.646  -1.529  1.00  0.00           H  
ATOM   3310  HA  PHE B 204      -1.919 -13.463  -2.951  1.00  0.00           H  
ATOM   3311 1HB  PHE B 204      -2.889 -12.836  -0.142  1.00  0.00           H  
ATOM   3312 2HB  PHE B 204      -1.355 -12.294  -0.823  1.00  0.00           H  
ATOM   3313  HD1 PHE B 204      -5.049 -11.928  -1.024  1.00  0.00           H  
ATOM   3314  HD2 PHE B 204      -1.291 -10.571  -2.526  1.00  0.00           H  
ATOM   3315  HE1 PHE B 204      -6.177 -10.014  -2.112  1.00  0.00           H  
ATOM   3316  HE2 PHE B 204      -2.423  -8.655  -3.614  1.00  0.00           H  
ATOM   3317  HZ  PHE B 204      -4.860  -8.387  -3.411  1.00  0.00           H  
ATOM   3318  N   LEU B 205      -0.391 -15.187  -2.190  1.00  0.00           N  
ATOM   3319  CA  LEU B 205       0.493 -16.307  -1.863  1.00  0.00           C  
ATOM   3320  C   LEU B 205       1.657 -15.830  -1.003  1.00  0.00           C  
ATOM   3321  O   LEU B 205       1.891 -16.336   0.102  1.00  0.00           O  
ATOM   3322  CB  LEU B 205       1.024 -16.898  -3.178  1.00  0.00           C  
ATOM   3323  CG  LEU B 205       0.123 -17.911  -3.959  1.00  0.00           C  
ATOM   3324  CD1 LEU B 205      -1.246 -17.262  -4.335  1.00  0.00           C  
ATOM   3325  CD2 LEU B 205       0.847 -18.303  -5.248  1.00  0.00           C  
ATOM   3326  H   LEU B 205      -0.174 -14.627  -3.012  1.00  0.00           H  
ATOM   3327  HA  LEU B 205      -0.070 -17.066  -1.328  1.00  0.00           H  
ATOM   3328 1HB  LEU B 205       1.200 -16.095  -3.838  1.00  0.00           H  
ATOM   3329 2HB  LEU B 205       1.976 -17.386  -2.974  1.00  0.00           H  
ATOM   3330  HG  LEU B 205      -0.060 -18.793  -3.348  1.00  0.00           H  
ATOM   3331 1HD1 LEU B 205      -1.832 -17.982  -4.893  1.00  0.00           H  
ATOM   3332 2HD1 LEU B 205      -1.800 -16.986  -3.447  1.00  0.00           H  
ATOM   3333 3HD1 LEU B 205      -1.072 -16.375  -4.949  1.00  0.00           H  
ATOM   3334 1HD2 LEU B 205       0.234 -19.012  -5.805  1.00  0.00           H  
ATOM   3335 2HD2 LEU B 205       1.010 -17.420  -5.858  1.00  0.00           H  
ATOM   3336 3HD2 LEU B 205       1.805 -18.763  -5.009  1.00  0.00           H  
ATOM   3337  N   LEU B 206       2.384 -14.847  -1.531  1.00  0.00           N  
ATOM   3338  CA  LEU B 206       3.527 -14.266  -0.800  1.00  0.00           C  
ATOM   3339  C   LEU B 206       3.382 -12.762  -0.715  1.00  0.00           C  
ATOM   3340  O   LEU B 206       2.971 -12.133  -1.697  1.00  0.00           O  
ATOM   3341  CB  LEU B 206       4.846 -14.677  -1.477  1.00  0.00           C  
ATOM   3342  CG  LEU B 206       5.127 -16.227  -1.523  1.00  0.00           C  
ATOM   3343  CD1 LEU B 206       6.337 -16.503  -2.372  1.00  0.00           C  
ATOM   3344  CD2 LEU B 206       5.364 -16.770  -0.111  1.00  0.00           C  
ATOM   3345  H   LEU B 206       2.092 -14.495  -2.447  1.00  0.00           H  
ATOM   3346  HA  LEU B 206       3.524 -14.641   0.225  1.00  0.00           H  
ATOM   3347 1HB  LEU B 206       4.854 -14.298  -2.502  1.00  0.00           H  
ATOM   3348 2HB  LEU B 206       5.663 -14.207  -0.941  1.00  0.00           H  
ATOM   3349  HG  LEU B 206       4.278 -16.731  -1.975  1.00  0.00           H  
ATOM   3350 1HD1 LEU B 206       6.513 -17.574  -2.414  1.00  0.00           H  
ATOM   3351 2HD1 LEU B 206       6.173 -16.138  -3.360  1.00  0.00           H  
ATOM   3352 3HD1 LEU B 206       7.202 -16.020  -1.950  1.00  0.00           H  
ATOM   3353 1HD2 LEU B 206       5.557 -17.840  -0.169  1.00  0.00           H  
ATOM   3354 2HD2 LEU B 206       6.225 -16.272   0.334  1.00  0.00           H  
ATOM   3355 3HD2 LEU B 206       4.492 -16.608   0.514  1.00  0.00           H  
ATOM   3356  N   ASP B 207       3.708 -12.178   0.454  1.00  0.00           N  
ATOM   3357  CA  ASP B 207       3.540 -10.735   0.592  1.00  0.00           C  
ATOM   3358  C   ASP B 207       4.768  -9.813   0.525  1.00  0.00           C  
ATOM   3359  O   ASP B 207       4.598  -8.594   0.579  1.00  0.00           O  
ATOM   3360  CB  ASP B 207       2.804 -10.493   1.894  1.00  0.00           C  
ATOM   3361  CG  ASP B 207       3.580 -11.111   3.049  1.00  0.00           C  
ATOM   3362  OD1 ASP B 207       4.348 -12.031   2.795  1.00  0.00           O  
ATOM   3363  OD2 ASP B 207       3.386 -10.717   4.181  1.00  0.00           O  
ATOM   3364  H   ASP B 207       4.039 -12.722   1.238  1.00  0.00           H  
ATOM   3365  HA  ASP B 207       2.919 -10.427  -0.234  1.00  0.00           H  
ATOM   3366 1HB  ASP B 207       2.693  -9.421   2.056  1.00  0.00           H  
ATOM   3367 2HB  ASP B 207       1.807 -10.929   1.842  1.00  0.00           H  
ATOM   3368  N   MET B 208       5.983 -10.363   0.371  1.00  0.00           N  
ATOM   3369  CA  MET B 208       7.165  -9.520   0.088  1.00  0.00           C  
ATOM   3370  C   MET B 208       7.612  -9.753  -1.368  1.00  0.00           C  
ATOM   3371  O   MET B 208       7.531  -8.839  -2.191  1.00  0.00           O  
ATOM   3372  CB  MET B 208       8.240  -9.672   1.177  1.00  0.00           C  
ATOM   3373  CG  MET B 208       7.848  -9.046   2.521  1.00  0.00           C  
ATOM   3374  SD  MET B 208       7.524  -7.258   2.432  1.00  0.00           S  
ATOM   3375  CE  MET B 208       9.145  -6.575   2.098  1.00  0.00           C  
ATOM   3376  H   MET B 208       6.049 -11.367   0.397  1.00  0.00           H  
ATOM   3377  HA  MET B 208       6.845  -8.477   0.134  1.00  0.00           H  
ATOM   3378 1HB  MET B 208       8.371 -10.700   1.445  1.00  0.00           H  
ATOM   3379 2HB  MET B 208       9.197  -9.282   0.838  1.00  0.00           H  
ATOM   3380 1HG  MET B 208       6.937  -9.536   2.882  1.00  0.00           H  
ATOM   3381 2HG  MET B 208       8.636  -9.217   3.253  1.00  0.00           H  
ATOM   3382 1HE  MET B 208       9.073  -5.489   2.030  1.00  0.00           H  
ATOM   3383 2HE  MET B 208       9.829  -6.844   2.903  1.00  0.00           H  
ATOM   3384 3HE  MET B 208       9.521  -6.965   1.153  1.00  0.00           H  
ATOM   3385  N   PRO B 209       8.032 -10.986  -1.764  1.00  0.00           N  
ATOM   3386  CA  PRO B 209       8.336 -11.349  -3.129  1.00  0.00           C  
ATOM   3387  C   PRO B 209       6.983 -11.636  -3.739  1.00  0.00           C  
ATOM   3388  O   PRO B 209       6.614 -12.796  -3.891  1.00  0.00           O  
ATOM   3389  CB  PRO B 209       9.212 -12.594  -2.988  1.00  0.00           C  
ATOM   3390  CG  PRO B 209       8.713 -13.244  -1.736  1.00  0.00           C  
ATOM   3391  CD  PRO B 209       8.348 -12.091  -0.809  1.00  0.00           C  
ATOM   3392  HA  PRO B 209       8.863 -10.526  -3.635  1.00  0.00           H  
ATOM   3393 1HB  PRO B 209       9.101 -13.233  -3.877  1.00  0.00           H  
ATOM   3394 2HB  PRO B 209      10.273 -12.304  -2.930  1.00  0.00           H  
ATOM   3395 1HG  PRO B 209       7.857 -13.869  -1.969  1.00  0.00           H  
ATOM   3396 2HG  PRO B 209       9.484 -13.909  -1.316  1.00  0.00           H  
ATOM   3397 1HD  PRO B 209       7.507 -12.393  -0.199  1.00  0.00           H  
ATOM   3398 2HD  PRO B 209       9.245 -11.856  -0.227  1.00  0.00           H  
ATOM   3399  N   TYR B 210       6.212 -10.576  -3.986  1.00  0.00           N  
ATOM   3400  CA  TYR B 210       4.806 -10.779  -4.283  1.00  0.00           C  
ATOM   3401  C   TYR B 210       4.460 -11.776  -5.341  1.00  0.00           C  
ATOM   3402  O   TYR B 210       5.014 -11.819  -6.421  1.00  0.00           O  
ATOM   3403  CB  TYR B 210       4.136  -9.460  -4.675  1.00  0.00           C  
ATOM   3404  CG  TYR B 210       3.695  -8.641  -3.528  1.00  0.00           C  
ATOM   3405  CD1 TYR B 210       4.451  -7.598  -3.055  1.00  0.00           C  
ATOM   3406  CD2 TYR B 210       2.472  -8.947  -2.949  1.00  0.00           C  
ATOM   3407  CE1 TYR B 210       3.990  -6.874  -1.981  1.00  0.00           C  
ATOM   3408  CE2 TYR B 210       2.009  -8.232  -1.893  1.00  0.00           C  
ATOM   3409  CZ  TYR B 210       2.757  -7.203  -1.397  1.00  0.00           C  
ATOM   3410  OH  TYR B 210       2.295  -6.493  -0.315  1.00  0.00           O  
ATOM   3411  H   TYR B 210       6.591  -9.641  -3.846  1.00  0.00           H  
ATOM   3412  HA  TYR B 210       4.337 -11.117  -3.368  1.00  0.00           H  
ATOM   3413 1HB  TYR B 210       4.826  -8.863  -5.267  1.00  0.00           H  
ATOM   3414 2HB  TYR B 210       3.265  -9.665  -5.302  1.00  0.00           H  
ATOM   3415  HD1 TYR B 210       5.405  -7.355  -3.515  1.00  0.00           H  
ATOM   3416  HD2 TYR B 210       1.880  -9.774  -3.342  1.00  0.00           H  
ATOM   3417  HE1 TYR B 210       4.579  -6.050  -1.583  1.00  0.00           H  
ATOM   3418  HE2 TYR B 210       1.051  -8.482  -1.438  1.00  0.00           H  
ATOM   3419  HH  TYR B 210       2.922  -5.792  -0.109  1.00  0.00           H  
ATOM   3420  N   HIS B 211       3.443 -12.554  -4.961  1.00  0.00           N  
ATOM   3421  CA  HIS B 211       2.768 -13.572  -5.747  1.00  0.00           C  
ATOM   3422  C   HIS B 211       1.271 -13.437  -5.554  1.00  0.00           C  
ATOM   3423  O   HIS B 211       0.745 -13.822  -4.492  1.00  0.00           O  
ATOM   3424  CB  HIS B 211       3.239 -14.997  -5.420  1.00  0.00           C  
ATOM   3425  CG  HIS B 211       4.596 -15.398  -5.923  1.00  0.00           C  
ATOM   3426  ND1 HIS B 211       5.757 -14.785  -5.549  1.00  0.00           N  
ATOM   3427  CD2 HIS B 211       4.955 -16.415  -6.746  1.00  0.00           C  
ATOM   3428  CE1 HIS B 211       6.779 -15.385  -6.130  1.00  0.00           C  
ATOM   3429  NE2 HIS B 211       6.320 -16.385  -6.861  1.00  0.00           N  
ATOM   3430  H   HIS B 211       3.137 -12.420  -4.000  1.00  0.00           H  
ATOM   3431  HA  HIS B 211       2.965 -13.408  -6.806  1.00  0.00           H  
ATOM   3432 1HB  HIS B 211       3.249 -15.130  -4.344  1.00  0.00           H  
ATOM   3433 2HB  HIS B 211       2.528 -15.695  -5.833  1.00  0.00           H  
ATOM   3434  HD1 HIS B 211       5.867 -13.988  -4.924  1.00  0.00           H  
ATOM   3435  HD2 HIS B 211       4.381 -17.180  -7.271  1.00  0.00           H  
ATOM   3436  HE1 HIS B 211       7.790 -15.025  -5.951  1.00  0.00           H  
ATOM   3437  N   ILE B 212       0.609 -12.826  -6.536  1.00  0.00           N  
ATOM   3438  CA  ILE B 212      -0.820 -12.555  -6.466  1.00  0.00           C  
ATOM   3439  C   ILE B 212      -1.520 -13.420  -7.490  1.00  0.00           C  
ATOM   3440  O   ILE B 212      -1.098 -13.504  -8.644  1.00  0.00           O  
ATOM   3441  CB  ILE B 212      -1.144 -11.066  -6.725  1.00  0.00           C  
ATOM   3442  CG1 ILE B 212      -0.394 -10.189  -5.683  1.00  0.00           C  
ATOM   3443  CG2 ILE B 212      -2.694 -10.849  -6.608  1.00  0.00           C  
ATOM   3444  CD1 ILE B 212      -0.452  -8.692  -5.939  1.00  0.00           C  
ATOM   3445  H   ILE B 212       1.125 -12.546  -7.377  1.00  0.00           H  
ATOM   3446  HA  ILE B 212      -1.190 -12.829  -5.478  1.00  0.00           H  
ATOM   3447  HB  ILE B 212      -0.800 -10.778  -7.720  1.00  0.00           H  
ATOM   3448 1HG1 ILE B 212      -0.789 -10.394  -4.720  1.00  0.00           H  
ATOM   3449 2HG1 ILE B 212       0.659 -10.470  -5.687  1.00  0.00           H  
ATOM   3450 1HG2 ILE B 212      -2.946  -9.811  -6.782  1.00  0.00           H  
ATOM   3451 2HG2 ILE B 212      -3.220 -11.458  -7.337  1.00  0.00           H  
ATOM   3452 3HG2 ILE B 212      -3.026 -11.136  -5.602  1.00  0.00           H  
ATOM   3453 1HD1 ILE B 212       0.117  -8.177  -5.165  1.00  0.00           H  
ATOM   3454 2HD1 ILE B 212      -0.014  -8.472  -6.913  1.00  0.00           H  
ATOM   3455 3HD1 ILE B 212      -1.469  -8.331  -5.919  1.00  0.00           H  
ATOM   3456  N   ARG B 213      -2.530 -14.135  -7.048  1.00  0.00           N  
ATOM   3457  CA  ARG B 213      -3.260 -15.051  -7.899  1.00  0.00           C  
ATOM   3458  C   ARG B 213      -4.666 -14.591  -8.251  1.00  0.00           C  
ATOM   3459  O   ARG B 213      -5.353 -13.998  -7.426  1.00  0.00           O  
ATOM   3460  CB  ARG B 213      -3.290 -16.426  -7.239  1.00  0.00           C  
ATOM   3461  CG  ARG B 213      -3.976 -17.528  -8.020  1.00  0.00           C  
ATOM   3462  CD  ARG B 213      -3.779 -18.858  -7.393  1.00  0.00           C  
ATOM   3463  NE  ARG B 213      -4.359 -18.953  -6.044  1.00  0.00           N  
ATOM   3464  CZ  ARG B 213      -4.381 -20.087  -5.301  1.00  0.00           C  
ATOM   3465  NH1 ARG B 213      -3.883 -21.205  -5.801  1.00  0.00           N  
ATOM   3466  NH2 ARG B 213      -4.902 -20.094  -4.070  1.00  0.00           N  
ATOM   3467  H   ARG B 213      -2.828 -14.008  -6.080  1.00  0.00           H  
ATOM   3468  HA  ARG B 213      -2.712 -15.153  -8.825  1.00  0.00           H  
ATOM   3469 1HB  ARG B 213      -2.278 -16.747  -7.045  1.00  0.00           H  
ATOM   3470 2HB  ARG B 213      -3.789 -16.340  -6.278  1.00  0.00           H  
ATOM   3471 1HG  ARG B 213      -5.039 -17.334  -8.040  1.00  0.00           H  
ATOM   3472 2HG  ARG B 213      -3.592 -17.561  -9.043  1.00  0.00           H  
ATOM   3473 1HD  ARG B 213      -4.253 -19.612  -8.026  1.00  0.00           H  
ATOM   3474 2HD  ARG B 213      -2.713 -19.061  -7.320  1.00  0.00           H  
ATOM   3475  HE  ARG B 213      -4.753 -18.116  -5.634  1.00  0.00           H  
ATOM   3476 1HH1 ARG B 213      -3.489 -21.218  -6.731  1.00  0.00           H  
ATOM   3477 2HH1 ARG B 213      -3.899 -22.055  -5.255  1.00  0.00           H  
ATOM   3478 1HH2 ARG B 213      -5.286 -19.235  -3.627  1.00  0.00           H  
ATOM   3479 2HH2 ARG B 213      -4.910 -20.946  -3.533  1.00  0.00           H  
ATOM   3480  N   SER B 214      -5.101 -14.920  -9.469  1.00  0.00           N  
ATOM   3481  CA  SER B 214      -6.476 -14.716  -9.913  1.00  0.00           C  
ATOM   3482  C   SER B 214      -6.979 -16.009 -10.526  1.00  0.00           C  
ATOM   3483  O   SER B 214      -6.317 -16.597 -11.384  1.00  0.00           O  
ATOM   3484  CB  SER B 214      -6.569 -13.611 -10.940  1.00  0.00           C  
ATOM   3485  OG  SER B 214      -7.885 -13.459 -11.428  1.00  0.00           O  
ATOM   3486  H   SER B 214      -4.432 -15.319 -10.124  1.00  0.00           H  
ATOM   3487  HA  SER B 214      -7.103 -14.477  -9.061  1.00  0.00           H  
ATOM   3488 1HB  SER B 214      -6.238 -12.687 -10.495  1.00  0.00           H  
ATOM   3489 2HB  SER B 214      -5.901 -13.843 -11.766  1.00  0.00           H  
ATOM   3490  HG  SER B 214      -8.360 -12.970 -10.746  1.00  0.00           H  
ATOM   3491  N   ILE B 215      -8.127 -16.480 -10.057  1.00  0.00           N  
ATOM   3492  CA  ILE B 215      -8.695 -17.712 -10.567  1.00  0.00           C  
ATOM   3493  C   ILE B 215      -9.983 -17.490 -11.314  1.00  0.00           C  
ATOM   3494  O   ILE B 215     -10.897 -16.830 -10.814  1.00  0.00           O  
ATOM   3495  CB  ILE B 215      -8.944 -18.728  -9.430  1.00  0.00           C  
ATOM   3496  CG1 ILE B 215      -7.600 -19.040  -8.742  1.00  0.00           C  
ATOM   3497  CG2 ILE B 215      -9.607 -20.015  -9.999  1.00  0.00           C  
ATOM   3498  CD1 ILE B 215      -7.690 -19.896  -7.499  1.00  0.00           C  
ATOM   3499  H   ILE B 215      -8.609 -15.981  -9.313  1.00  0.00           H  
ATOM   3500  HA  ILE B 215      -7.983 -18.145 -11.260  1.00  0.00           H  
ATOM   3501  HB  ILE B 215      -9.597 -18.278  -8.681  1.00  0.00           H  
ATOM   3502 1HG1 ILE B 215      -6.960 -19.501  -9.450  1.00  0.00           H  
ATOM   3503 2HG1 ILE B 215      -7.154 -18.103  -8.448  1.00  0.00           H  
ATOM   3504 1HG2 ILE B 215      -9.787 -20.726  -9.207  1.00  0.00           H  
ATOM   3505 2HG2 ILE B 215     -10.561 -19.783 -10.464  1.00  0.00           H  
ATOM   3506 3HG2 ILE B 215      -8.943 -20.458 -10.742  1.00  0.00           H  
ATOM   3507 1HD1 ILE B 215      -6.702 -20.039  -7.093  1.00  0.00           H  
ATOM   3508 2HD1 ILE B 215      -8.317 -19.398  -6.759  1.00  0.00           H  
ATOM   3509 3HD1 ILE B 215      -8.110 -20.861  -7.732  1.00  0.00           H  
ATOM   3510  N   LEU B 216     -10.053 -18.019 -12.531  1.00  0.00           N  
ATOM   3511  CA  LEU B 216     -11.267 -17.897 -13.318  1.00  0.00           C  
ATOM   3512  C   LEU B 216     -11.848 -19.316 -13.319  1.00  0.00           C  
ATOM   3513  O   LEU B 216     -11.144 -20.271 -13.654  1.00  0.00           O  
ATOM   3514  CB  LEU B 216     -10.975 -17.381 -14.750  1.00  0.00           C  
ATOM   3515  CG  LEU B 216     -12.229 -17.049 -15.678  1.00  0.00           C  
ATOM   3516  CD1 LEU B 216     -12.942 -15.787 -15.111  1.00  0.00           C  
ATOM   3517  CD2 LEU B 216     -11.815 -16.793 -17.124  1.00  0.00           C  
ATOM   3518  H   LEU B 216      -9.253 -18.556 -12.867  1.00  0.00           H  
ATOM   3519  HA  LEU B 216     -11.971 -17.223 -12.833  1.00  0.00           H  
ATOM   3520 1HB  LEU B 216     -10.399 -16.470 -14.656  1.00  0.00           H  
ATOM   3521 2HB  LEU B 216     -10.368 -18.100 -15.249  1.00  0.00           H  
ATOM   3522  HG  LEU B 216     -12.924 -17.884 -15.656  1.00  0.00           H  
ATOM   3523 1HD1 LEU B 216     -13.800 -15.544 -15.722  1.00  0.00           H  
ATOM   3524 2HD1 LEU B 216     -13.264 -15.941 -14.098  1.00  0.00           H  
ATOM   3525 3HD1 LEU B 216     -12.247 -14.948 -15.134  1.00  0.00           H  
ATOM   3526 1HD2 LEU B 216     -12.699 -16.570 -17.708  1.00  0.00           H  
ATOM   3527 2HD2 LEU B 216     -11.147 -15.962 -17.165  1.00  0.00           H  
ATOM   3528 3HD2 LEU B 216     -11.334 -17.654 -17.536  1.00  0.00           H  
ATOM   3529  N   HIS B 217     -13.099 -19.470 -12.886  1.00  0.00           N  
ATOM   3530  CA  HIS B 217     -13.707 -20.803 -12.741  1.00  0.00           C  
ATOM   3531  C   HIS B 217     -15.075 -21.009 -13.362  1.00  0.00           C  
ATOM   3532  O   HIS B 217     -16.050 -20.348 -12.984  1.00  0.00           O  
ATOM   3533  CB  HIS B 217     -13.832 -21.182 -11.261  1.00  0.00           C  
ATOM   3534  CG  HIS B 217     -14.554 -22.516 -11.007  1.00  0.00           C  
ATOM   3535  ND1 HIS B 217     -15.498 -22.655  -9.999  1.00  0.00           N  
ATOM   3536  CD2 HIS B 217     -14.484 -23.736 -11.615  1.00  0.00           C  
ATOM   3537  CE1 HIS B 217     -15.979 -23.889 -10.007  1.00  0.00           C  
ATOM   3538  NE2 HIS B 217     -15.392 -24.564 -10.973  1.00  0.00           N  
ATOM   3539  H   HIS B 217     -13.636 -18.653 -12.628  1.00  0.00           H  
ATOM   3540  HA  HIS B 217     -13.045 -21.532 -13.205  1.00  0.00           H  
ATOM   3541 1HB  HIS B 217     -12.833 -21.252 -10.826  1.00  0.00           H  
ATOM   3542 2HB  HIS B 217     -14.367 -20.393 -10.731  1.00  0.00           H  
ATOM   3543  HD2 HIS B 217     -13.846 -24.009 -12.457  1.00  0.00           H  
ATOM   3544  HE1 HIS B 217     -16.740 -24.281  -9.334  1.00  0.00           H  
ATOM   3545  HE2 HIS B 217     -15.586 -25.544 -11.205  1.00  0.00           H  
ATOM   3546  N   ILE B 218     -15.154 -21.993 -14.259  1.00  0.00           N  
ATOM   3547  CA  ILE B 218     -16.418 -22.385 -14.857  1.00  0.00           C  
ATOM   3548  C   ILE B 218     -16.865 -23.764 -14.335  1.00  0.00           C  
ATOM   3549  O   ILE B 218     -16.235 -24.785 -14.661  1.00  0.00           O  
ATOM   3550  CB  ILE B 218     -16.320 -22.463 -16.393  1.00  0.00           C  
ATOM   3551  CG1 ILE B 218     -15.952 -21.124 -16.959  1.00  0.00           C  
ATOM   3552  CG2 ILE B 218     -17.622 -22.984 -16.984  1.00  0.00           C  
ATOM   3553  CD1 ILE B 218     -15.536 -21.157 -18.403  1.00  0.00           C  
ATOM   3554  H   ILE B 218     -14.292 -22.489 -14.512  1.00  0.00           H  
ATOM   3555  HA  ILE B 218     -17.143 -21.619 -14.621  1.00  0.00           H  
ATOM   3556  HB  ILE B 218     -15.538 -23.144 -16.661  1.00  0.00           H  
ATOM   3557 1HG1 ILE B 218     -16.818 -20.494 -16.873  1.00  0.00           H  
ATOM   3558 2HG1 ILE B 218     -15.141 -20.693 -16.375  1.00  0.00           H  
ATOM   3559 1HG2 ILE B 218     -17.536 -23.058 -18.072  1.00  0.00           H  
ATOM   3560 2HG2 ILE B 218     -17.842 -23.971 -16.571  1.00  0.00           H  
ATOM   3561 3HG2 ILE B 218     -18.437 -22.304 -16.730  1.00  0.00           H  
ATOM   3562 1HD1 ILE B 218     -15.308 -20.149 -18.743  1.00  0.00           H  
ATOM   3563 2HD1 ILE B 218     -14.654 -21.789 -18.510  1.00  0.00           H  
ATOM   3564 3HD1 ILE B 218     -16.348 -21.567 -19.011  1.00  0.00           H  
ATOM   3565  N   PRO B 219     -17.898 -23.850 -13.469  1.00  0.00           N  
ATOM   3566  CA  PRO B 219     -18.419 -25.097 -12.950  1.00  0.00           C  
ATOM   3567  C   PRO B 219     -19.191 -25.745 -14.078  1.00  0.00           C  
ATOM   3568  O   PRO B 219     -19.785 -25.022 -14.881  1.00  0.00           O  
ATOM   3569  CB  PRO B 219     -19.306 -24.649 -11.781  1.00  0.00           C  
ATOM   3570  CG  PRO B 219     -19.784 -23.268 -12.173  1.00  0.00           C  
ATOM   3571  CD  PRO B 219     -18.634 -22.650 -12.979  1.00  0.00           C  
ATOM   3572  HA  PRO B 219     -17.594 -25.735 -12.623  1.00  0.00           H  
ATOM   3573 1HB  PRO B 219     -20.135 -25.361 -11.654  1.00  0.00           H  
ATOM   3574 2HB  PRO B 219     -18.736 -24.662 -10.848  1.00  0.00           H  
ATOM   3575 1HG  PRO B 219     -20.714 -23.350 -12.756  1.00  0.00           H  
ATOM   3576 2HG  PRO B 219     -20.025 -22.684 -11.272  1.00  0.00           H  
ATOM   3577 1HD  PRO B 219     -19.086 -22.085 -13.802  1.00  0.00           H  
ATOM   3578 2HD  PRO B 219     -17.980 -22.028 -12.339  1.00  0.00           H  
ATOM   3579  N   SER B 220     -19.269 -27.075 -14.092  1.00  0.00           N  
ATOM   3580  CA  SER B 220     -20.070 -27.777 -15.103  1.00  0.00           C  
ATOM   3581  C   SER B 220     -19.781 -27.281 -16.533  1.00  0.00           C  
ATOM   3582  O   SER B 220     -20.663 -26.734 -17.192  1.00  0.00           O  
ATOM   3583  CB  SER B 220     -21.554 -27.641 -14.788  1.00  0.00           C  
ATOM   3584  OG  SER B 220     -21.863 -28.213 -13.537  1.00  0.00           O  
ATOM   3585  H   SER B 220     -18.759 -27.615 -13.406  1.00  0.00           H  
ATOM   3586  HA  SER B 220     -19.807 -28.831 -15.056  1.00  0.00           H  
ATOM   3587 1HB  SER B 220     -21.839 -26.588 -14.791  1.00  0.00           H  
ATOM   3588 2HB  SER B 220     -22.133 -28.135 -15.568  1.00  0.00           H  
ATOM   3589  HG  SER B 220     -21.928 -29.160 -13.686  1.00  0.00           H  
ATOM   3590  N   ALA B 221     -18.537 -27.451 -16.993  1.00  0.00           N  
ATOM   3591  CA  ALA B 221     -18.110 -26.943 -18.297  1.00  0.00           C  
ATOM   3592  C   ALA B 221     -18.940 -27.510 -19.432  1.00  0.00           C  
ATOM   3593  O   ALA B 221     -19.280 -28.699 -19.449  1.00  0.00           O  
ATOM   3594  CB  ALA B 221     -16.654 -27.286 -18.525  1.00  0.00           C  
ATOM   3595  H   ALA B 221     -17.846 -27.935 -16.424  1.00  0.00           H  
ATOM   3596  HA  ALA B 221     -18.233 -25.858 -18.298  1.00  0.00           H  
ATOM   3597 1HB  ALA B 221     -16.331 -26.878 -19.475  1.00  0.00           H  
ATOM   3598 2HB  ALA B 221     -16.089 -26.852 -17.716  1.00  0.00           H  
ATOM   3599 3HB  ALA B 221     -16.520 -28.369 -18.524  1.00  0.00           H  
ATOM   3600  N   GLU B 222     -19.231 -26.667 -20.409  1.00  0.00           N  
ATOM   3601  CA  GLU B 222     -20.009 -27.092 -21.552  1.00  0.00           C  
ATOM   3602  C   GLU B 222     -19.233 -27.125 -22.849  1.00  0.00           C  
ATOM   3603  O   GLU B 222     -18.149 -26.550 -22.992  1.00  0.00           O  
ATOM   3604  CB  GLU B 222     -21.269 -26.231 -21.710  1.00  0.00           C  
ATOM   3605  CG  GLU B 222     -22.309 -26.422 -20.593  1.00  0.00           C  
ATOM   3606  CD  GLU B 222     -22.966 -27.807 -20.675  1.00  0.00           C  
ATOM   3607  OE1 GLU B 222     -22.917 -28.392 -21.741  1.00  0.00           O  
ATOM   3608  OE2 GLU B 222     -23.514 -28.261 -19.705  1.00  0.00           O  
ATOM   3609  H   GLU B 222     -18.923 -25.687 -20.360  1.00  0.00           H  
ATOM   3610  HA  GLU B 222     -20.352 -28.104 -21.358  1.00  0.00           H  
ATOM   3611 1HB  GLU B 222     -20.981 -25.175 -21.726  1.00  0.00           H  
ATOM   3612 2HB  GLU B 222     -21.748 -26.451 -22.662  1.00  0.00           H  
ATOM   3613 1HG  GLU B 222     -21.815 -26.311 -19.623  1.00  0.00           H  
ATOM   3614 2HG  GLU B 222     -23.070 -25.647 -20.673  1.00  0.00           H  
ATOM   3615  N   LEU B 223     -19.804 -27.812 -23.808  1.00  0.00           N  
ATOM   3616  CA  LEU B 223     -19.224 -27.854 -25.123  1.00  0.00           C  
ATOM   3617  C   LEU B 223     -19.291 -26.407 -25.581  1.00  0.00           C  
ATOM   3618  O   LEU B 223     -20.156 -25.669 -25.110  1.00  0.00           O  
ATOM   3619  CB  LEU B 223     -20.018 -28.806 -26.014  1.00  0.00           C  
ATOM   3620  CG  LEU B 223     -20.024 -30.259 -25.506  1.00  0.00           C  
ATOM   3621  CD1 LEU B 223     -20.998 -31.100 -26.326  1.00  0.00           C  
ATOM   3622  CD2 LEU B 223     -18.622 -30.835 -25.561  1.00  0.00           C  
ATOM   3623  H   LEU B 223     -20.683 -28.286 -23.622  1.00  0.00           H  
ATOM   3624  HA  LEU B 223     -18.181 -28.173 -25.066  1.00  0.00           H  
ATOM   3625 1HB  LEU B 223     -21.048 -28.459 -26.073  1.00  0.00           H  
ATOM   3626 2HB  LEU B 223     -19.587 -28.797 -27.016  1.00  0.00           H  
ATOM   3627  HG  LEU B 223     -20.360 -30.264 -24.480  1.00  0.00           H  
ATOM   3628 1HD1 LEU B 223     -21.016 -32.122 -25.940  1.00  0.00           H  
ATOM   3629 2HD1 LEU B 223     -21.997 -30.674 -26.251  1.00  0.00           H  
ATOM   3630 3HD1 LEU B 223     -20.688 -31.115 -27.369  1.00  0.00           H  
ATOM   3631 1HD2 LEU B 223     -18.653 -31.842 -25.175  1.00  0.00           H  
ATOM   3632 2HD2 LEU B 223     -18.263 -30.846 -26.589  1.00  0.00           H  
ATOM   3633 3HD2 LEU B 223     -17.951 -30.233 -24.956  1.00  0.00           H  
ATOM   3634  N   GLU B 224     -18.350 -25.995 -26.412  1.00  0.00           N  
ATOM   3635  CA  GLU B 224     -18.200 -24.609 -26.878  1.00  0.00           C  
ATOM   3636  C   GLU B 224     -17.717 -23.631 -25.785  1.00  0.00           C  
ATOM   3637  O   GLU B 224     -17.596 -22.438 -26.051  1.00  0.00           O  
ATOM   3638  CB  GLU B 224     -19.500 -24.046 -27.468  1.00  0.00           C  
ATOM   3639  CG  GLU B 224     -20.084 -24.723 -28.656  1.00  0.00           C  
ATOM   3640  CD  GLU B 224     -21.374 -24.028 -29.057  1.00  0.00           C  
ATOM   3641  OE1 GLU B 224     -21.937 -23.309 -28.230  1.00  0.00           O  
ATOM   3642  OE2 GLU B 224     -21.798 -24.207 -30.174  1.00  0.00           O  
ATOM   3643  H   GLU B 224     -17.689 -26.682 -26.747  1.00  0.00           H  
ATOM   3644  HA  GLU B 224     -17.450 -24.607 -27.671  1.00  0.00           H  
ATOM   3645 1HB  GLU B 224     -20.258 -24.061 -26.758  1.00  0.00           H  
ATOM   3646 2HB  GLU B 224     -19.345 -23.002 -27.734  1.00  0.00           H  
ATOM   3647 1HG  GLU B 224     -19.379 -24.682 -29.484  1.00  0.00           H  
ATOM   3648 2HG  GLU B 224     -20.288 -25.768 -28.425  1.00  0.00           H  
ATOM   3649  N   ASP B 225     -17.280 -24.147 -24.612  1.00  0.00           N  
ATOM   3650  CA  ASP B 225     -16.542 -23.301 -23.662  1.00  0.00           C  
ATOM   3651  C   ASP B 225     -15.071 -23.440 -24.044  1.00  0.00           C  
ATOM   3652  O   ASP B 225     -14.175 -22.878 -23.407  1.00  0.00           O  
ATOM   3653  CB  ASP B 225     -16.707 -23.688 -22.178  1.00  0.00           C  
ATOM   3654  CG  ASP B 225     -18.072 -23.451 -21.618  1.00  0.00           C  
ATOM   3655  OD1 ASP B 225     -18.787 -22.678 -22.209  1.00  0.00           O  
ATOM   3656  OD2 ASP B 225     -18.383 -23.996 -20.571  1.00  0.00           O  
ATOM   3657  H   ASP B 225     -17.468 -25.119 -24.357  1.00  0.00           H  
ATOM   3658  HA  ASP B 225     -16.842 -22.259 -23.790  1.00  0.00           H  
ATOM   3659 1HB  ASP B 225     -16.476 -24.737 -22.063  1.00  0.00           H  
ATOM   3660 2HB  ASP B 225     -15.991 -23.132 -21.575  1.00  0.00           H  
ATOM   3661  N   SER B 226     -14.844 -24.255 -25.073  1.00  0.00           N  
ATOM   3662  CA  SER B 226     -13.543 -24.521 -25.632  1.00  0.00           C  
ATOM   3663  C   SER B 226     -13.035 -23.220 -26.242  1.00  0.00           C  
ATOM   3664  O   SER B 226     -13.821 -22.451 -26.801  1.00  0.00           O  
ATOM   3665  CB  SER B 226     -13.645 -25.564 -26.743  1.00  0.00           C  
ATOM   3666  OG  SER B 226     -14.117 -26.822 -26.279  1.00  0.00           O  
ATOM   3667  H   SER B 226     -15.638 -24.687 -25.508  1.00  0.00           H  
ATOM   3668  HA  SER B 226     -12.876 -24.848 -24.840  1.00  0.00           H  
ATOM   3669 1HB  SER B 226     -14.312 -25.188 -27.516  1.00  0.00           H  
ATOM   3670 2HB  SER B 226     -12.662 -25.690 -27.197  1.00  0.00           H  
ATOM   3671  HG  SER B 226     -14.211 -27.373 -27.070  1.00  0.00           H  
ATOM   3672  N   GLY B 227     -11.739 -22.994 -26.195  1.00  0.00           N  
ATOM   3673  CA  GLY B 227     -11.202 -21.812 -26.840  1.00  0.00           C  
ATOM   3674  C   GLY B 227     -10.033 -21.219 -26.106  1.00  0.00           C  
ATOM   3675  O   GLY B 227      -9.401 -21.858 -25.257  1.00  0.00           O  
ATOM   3676  H   GLY B 227     -11.141 -23.655 -25.710  1.00  0.00           H  
ATOM   3677 1HA  GLY B 227     -10.897 -22.068 -27.854  1.00  0.00           H  
ATOM   3678 2HA  GLY B 227     -11.984 -21.063 -26.932  1.00  0.00           H  
ATOM   3679  N   THR B 228      -9.711 -19.993 -26.475  1.00  0.00           N  
ATOM   3680  CA  THR B 228      -8.574 -19.340 -25.877  1.00  0.00           C  
ATOM   3681  C   THR B 228      -9.012 -18.552 -24.651  1.00  0.00           C  
ATOM   3682  O   THR B 228      -9.967 -17.770 -24.708  1.00  0.00           O  
ATOM   3683  CB  THR B 228      -7.891 -18.381 -26.869  1.00  0.00           C  
ATOM   3684  OG1 THR B 228      -7.441 -19.106 -28.032  1.00  0.00           O  
ATOM   3685  CG2 THR B 228      -6.672 -17.759 -26.177  1.00  0.00           C  
ATOM   3686  H   THR B 228     -10.257 -19.516 -27.178  1.00  0.00           H  
ATOM   3687  HA  THR B 228      -7.851 -20.092 -25.556  1.00  0.00           H  
ATOM   3688  HB  THR B 228      -8.584 -17.601 -27.177  1.00  0.00           H  
ATOM   3689  HG1 THR B 228      -6.860 -19.839 -27.756  1.00  0.00           H  
ATOM   3690 1HG2 THR B 228      -6.168 -17.084 -26.862  1.00  0.00           H  
ATOM   3691 2HG2 THR B 228      -6.988 -17.199 -25.296  1.00  0.00           H  
ATOM   3692 3HG2 THR B 228      -5.987 -18.553 -25.874  1.00  0.00           H  
ATOM   3693  N   TYR B 229      -8.311 -18.779 -23.551  1.00  0.00           N  
ATOM   3694  CA  TYR B 229      -8.521 -18.061 -22.306  1.00  0.00           C  
ATOM   3695  C   TYR B 229      -7.298 -17.197 -22.039  1.00  0.00           C  
ATOM   3696  O   TYR B 229      -6.179 -17.716 -21.936  1.00  0.00           O  
ATOM   3697  CB  TYR B 229      -8.755 -19.045 -21.168  1.00  0.00           C  
ATOM   3698  CG  TYR B 229     -10.085 -19.791 -21.207  1.00  0.00           C  
ATOM   3699  CD1 TYR B 229     -10.291 -20.883 -22.039  1.00  0.00           C  
ATOM   3700  CD2 TYR B 229     -11.078 -19.398 -20.342  1.00  0.00           C  
ATOM   3701  CE1 TYR B 229     -11.506 -21.552 -21.995  1.00  0.00           C  
ATOM   3702  CE2 TYR B 229     -12.269 -20.069 -20.284  1.00  0.00           C  
ATOM   3703  CZ  TYR B 229     -12.494 -21.134 -21.105  1.00  0.00           C  
ATOM   3704  OH  TYR B 229     -13.699 -21.776 -21.049  1.00  0.00           O  
ATOM   3705  H   TYR B 229      -7.564 -19.472 -23.587  1.00  0.00           H  
ATOM   3706  HA  TYR B 229      -9.387 -17.407 -22.408  1.00  0.00           H  
ATOM   3707 1HB  TYR B 229      -7.954 -19.789 -21.169  1.00  0.00           H  
ATOM   3708 2HB  TYR B 229      -8.699 -18.507 -20.225  1.00  0.00           H  
ATOM   3709  HD1 TYR B 229      -9.507 -21.210 -22.727  1.00  0.00           H  
ATOM   3710  HD2 TYR B 229     -10.904 -18.548 -19.685  1.00  0.00           H  
ATOM   3711  HE1 TYR B 229     -11.684 -22.407 -22.656  1.00  0.00           H  
ATOM   3712  HE2 TYR B 229     -13.040 -19.744 -19.588  1.00  0.00           H  
ATOM   3713  HH  TYR B 229     -13.823 -22.302 -21.865  1.00  0.00           H  
ATOM   3714  N   THR B 230      -7.508 -15.881 -21.927  1.00  0.00           N  
ATOM   3715  CA  THR B 230      -6.389 -14.954 -21.756  1.00  0.00           C  
ATOM   3716  C   THR B 230      -6.442 -14.118 -20.480  1.00  0.00           C  
ATOM   3717  O   THR B 230      -7.479 -13.538 -20.141  1.00  0.00           O  
ATOM   3718  CB  THR B 230      -6.301 -14.000 -22.961  1.00  0.00           C  
ATOM   3719  OG1 THR B 230      -6.111 -14.755 -24.163  1.00  0.00           O  
ATOM   3720  CG2 THR B 230      -5.155 -13.027 -22.794  1.00  0.00           C  
ATOM   3721  H   THR B 230      -8.461 -15.523 -21.991  1.00  0.00           H  
ATOM   3722  HA  THR B 230      -5.470 -15.534 -21.715  1.00  0.00           H  
ATOM   3723  HB  THR B 230      -7.213 -13.443 -23.042  1.00  0.00           H  
ATOM   3724  HG1 THR B 230      -6.300 -14.194 -24.919  1.00  0.00           H  
ATOM   3725 1HG2 THR B 230      -5.119 -12.372 -23.660  1.00  0.00           H  
ATOM   3726 2HG2 THR B 230      -5.297 -12.426 -21.902  1.00  0.00           H  
ATOM   3727 3HG2 THR B 230      -4.215 -13.571 -22.715  1.00  0.00           H  
ATOM   3728  N   CYS B 231      -5.299 -14.055 -19.783  1.00  0.00           N  
ATOM   3729  CA  CYS B 231      -5.133 -13.252 -18.572  1.00  0.00           C  
ATOM   3730  C   CYS B 231      -4.246 -12.038 -18.839  1.00  0.00           C  
ATOM   3731  O   CYS B 231      -3.032 -12.168 -19.053  1.00  0.00           O  
ATOM   3732  CB  CYS B 231      -4.480 -14.063 -17.453  1.00  0.00           C  
ATOM   3733  SG  CYS B 231      -4.278 -13.160 -15.890  1.00  0.00           S  
ATOM   3734  H   CYS B 231      -4.487 -14.564 -20.138  1.00  0.00           H  
ATOM   3735  HA  CYS B 231      -6.112 -12.905 -18.238  1.00  0.00           H  
ATOM   3736 1HB  CYS B 231      -5.061 -14.960 -17.260  1.00  0.00           H  
ATOM   3737 2HB  CYS B 231      -3.500 -14.364 -17.783  1.00  0.00           H  
ATOM   3738  N   ASN B 232      -4.867 -10.865 -18.889  1.00  0.00           N  
ATOM   3739  CA  ASN B 232      -4.178  -9.603 -19.139  1.00  0.00           C  
ATOM   3740  C   ASN B 232      -3.893  -8.928 -17.815  1.00  0.00           C  
ATOM   3741  O   ASN B 232      -4.795  -8.734 -16.993  1.00  0.00           O  
ATOM   3742  CB  ASN B 232      -4.945  -8.713 -20.100  1.00  0.00           C  
ATOM   3743  CG  ASN B 232      -4.220  -7.400 -20.383  1.00  0.00           C  
ATOM   3744  OD1 ASN B 232      -4.262  -6.484 -19.561  1.00  0.00           O  
ATOM   3745  ND2 ASN B 232      -3.557  -7.292 -21.507  1.00  0.00           N  
ATOM   3746  H   ASN B 232      -5.869 -10.830 -18.708  1.00  0.00           H  
ATOM   3747  HA  ASN B 232      -3.210  -9.817 -19.593  1.00  0.00           H  
ATOM   3748 1HB  ASN B 232      -5.077  -9.245 -21.046  1.00  0.00           H  
ATOM   3749 2HB  ASN B 232      -5.931  -8.508 -19.705  1.00  0.00           H  
ATOM   3750 1HD2 ASN B 232      -3.066  -6.443 -21.721  1.00  0.00           H  
ATOM   3751 2HD2 ASN B 232      -3.526  -8.061 -22.177  1.00  0.00           H  
ATOM   3752  N   VAL B 233      -2.628  -8.647 -17.561  1.00  0.00           N  
ATOM   3753  CA  VAL B 233      -2.260  -8.041 -16.301  1.00  0.00           C  
ATOM   3754  C   VAL B 233      -1.557  -6.722 -16.483  1.00  0.00           C  
ATOM   3755  O   VAL B 233      -0.595  -6.600 -17.251  1.00  0.00           O  
ATOM   3756  CB  VAL B 233      -1.380  -8.981 -15.487  1.00  0.00           C  
ATOM   3757  CG1 VAL B 233      -0.962  -8.304 -14.169  1.00  0.00           C  
ATOM   3758  CG2 VAL B 233      -2.171 -10.288 -15.244  1.00  0.00           C  
ATOM   3759  H   VAL B 233      -1.910  -8.825 -18.263  1.00  0.00           H  
ATOM   3760  HA  VAL B 233      -3.167  -7.862 -15.729  1.00  0.00           H  
ATOM   3761  HB  VAL B 233      -0.479  -9.182 -16.039  1.00  0.00           H  
ATOM   3762 1HG1 VAL B 233      -0.334  -8.956 -13.635  1.00  0.00           H  
ATOM   3763 2HG1 VAL B 233      -0.408  -7.389 -14.359  1.00  0.00           H  
ATOM   3764 3HG1 VAL B 233      -1.855  -8.074 -13.580  1.00  0.00           H  
ATOM   3765 1HG2 VAL B 233      -1.596 -10.991 -14.688  1.00  0.00           H  
ATOM   3766 2HG2 VAL B 233      -3.082 -10.055 -14.696  1.00  0.00           H  
ATOM   3767 3HG2 VAL B 233      -2.430 -10.739 -16.197  1.00  0.00           H  
ATOM   3768  N   THR B 234      -2.049  -5.716 -15.783  1.00  0.00           N  
ATOM   3769  CA  THR B 234      -1.429  -4.415 -15.897  1.00  0.00           C  
ATOM   3770  C   THR B 234      -1.099  -3.840 -14.535  1.00  0.00           C  
ATOM   3771  O   THR B 234      -1.768  -4.134 -13.540  1.00  0.00           O  
ATOM   3772  CB  THR B 234      -2.318  -3.427 -16.673  1.00  0.00           C  
ATOM   3773  OG1 THR B 234      -3.507  -3.169 -15.932  1.00  0.00           O  
ATOM   3774  CG2 THR B 234      -2.715  -4.049 -18.004  1.00  0.00           C  
ATOM   3775  H   THR B 234      -2.845  -5.888 -15.164  1.00  0.00           H  
ATOM   3776  HA  THR B 234      -0.497  -4.523 -16.441  1.00  0.00           H  
ATOM   3777  HB  THR B 234      -1.765  -2.498 -16.836  1.00  0.00           H  
ATOM   3778  HG1 THR B 234      -3.915  -2.369 -16.267  1.00  0.00           H  
ATOM   3779 1HG2 THR B 234      -3.339  -3.357 -18.563  1.00  0.00           H  
ATOM   3780 2HG2 THR B 234      -1.835  -4.288 -18.576  1.00  0.00           H  
ATOM   3781 3HG2 THR B 234      -3.272  -4.957 -17.822  1.00  0.00           H  
ATOM   3782  N   GLU B 235      -0.096  -2.974 -14.487  1.00  0.00           N  
ATOM   3783  CA  GLU B 235       0.181  -2.272 -13.247  1.00  0.00           C  
ATOM   3784  C   GLU B 235      -0.232  -0.831 -13.462  1.00  0.00           C  
ATOM   3785  O   GLU B 235       0.361  -0.119 -14.276  1.00  0.00           O  
ATOM   3786  CB  GLU B 235       1.617  -2.384 -12.831  1.00  0.00           C  
ATOM   3787  CG  GLU B 235       1.855  -1.766 -11.538  1.00  0.00           C  
ATOM   3788  CD  GLU B 235       3.176  -1.882 -11.146  1.00  0.00           C  
ATOM   3789  OE1 GLU B 235       3.921  -2.438 -11.902  1.00  0.00           O  
ATOM   3790  OE2 GLU B 235       3.472  -1.488 -10.067  1.00  0.00           O  
ATOM   3791  H   GLU B 235       0.437  -2.794 -15.341  1.00  0.00           H  
ATOM   3792  HA  GLU B 235      -0.433  -2.688 -12.447  1.00  0.00           H  
ATOM   3793 1HB  GLU B 235       1.924  -3.431 -12.790  1.00  0.00           H  
ATOM   3794 2HB  GLU B 235       2.233  -1.869 -13.545  1.00  0.00           H  
ATOM   3795 1HG  GLU B 235       1.605  -0.733 -11.600  1.00  0.00           H  
ATOM   3796 2HG  GLU B 235       1.213  -2.229 -10.794  1.00  0.00           H  
ATOM   3797  N   SER B 236      -1.227  -0.392 -12.699  1.00  0.00           N  
ATOM   3798  CA  SER B 236      -1.817   0.940 -12.821  1.00  0.00           C  
ATOM   3799  C   SER B 236      -0.920   2.065 -12.324  1.00  0.00           C  
ATOM   3800  O   SER B 236      -1.206   3.245 -12.570  1.00  0.00           O  
ATOM   3801  CB  SER B 236      -3.122   0.977 -12.061  1.00  0.00           C  
ATOM   3802  OG  SER B 236      -2.896   0.827 -10.687  1.00  0.00           O  
ATOM   3803  H   SER B 236      -1.633  -1.035 -12.031  1.00  0.00           H  
ATOM   3804  HA  SER B 236      -2.008   1.119 -13.880  1.00  0.00           H  
ATOM   3805 1HB  SER B 236      -3.627   1.923 -12.251  1.00  0.00           H  
ATOM   3806 2HB  SER B 236      -3.770   0.179 -12.415  1.00  0.00           H  
ATOM   3807  HG  SER B 236      -3.763   0.880 -10.270  1.00  0.00           H  
ATOM   3808  N   VAL B 237       0.171   1.697 -11.651  1.00  0.00           N  
ATOM   3809  CA  VAL B 237       1.116   2.672 -11.138  1.00  0.00           C  
ATOM   3810  C   VAL B 237       1.673   3.466 -12.292  1.00  0.00           C  
ATOM   3811  O   VAL B 237       1.597   4.693 -12.286  1.00  0.00           O  
ATOM   3812  CB  VAL B 237       2.281   1.958 -10.428  1.00  0.00           C  
ATOM   3813  CG1 VAL B 237       3.384   2.931 -10.057  1.00  0.00           C  
ATOM   3814  CG2 VAL B 237       1.760   1.275  -9.223  1.00  0.00           C  
ATOM   3815  H   VAL B 237       0.325   0.712 -11.487  1.00  0.00           H  
ATOM   3816  HA  VAL B 237       0.615   3.337 -10.439  1.00  0.00           H  
ATOM   3817  HB  VAL B 237       2.717   1.225 -11.098  1.00  0.00           H  
ATOM   3818 1HG1 VAL B 237       4.189   2.389  -9.561  1.00  0.00           H  
ATOM   3819 2HG1 VAL B 237       3.786   3.423 -10.937  1.00  0.00           H  
ATOM   3820 3HG1 VAL B 237       2.979   3.680  -9.391  1.00  0.00           H  
ATOM   3821 1HG2 VAL B 237       2.584   0.748  -8.748  1.00  0.00           H  
ATOM   3822 2HG2 VAL B 237       1.337   2.013  -8.545  1.00  0.00           H  
ATOM   3823 3HG2 VAL B 237       0.992   0.557  -9.499  1.00  0.00           H  
ATOM   3824  N   ASN B 238       2.193   2.770 -13.310  1.00  0.00           N  
ATOM   3825  CA  ASN B 238       2.722   3.456 -14.473  1.00  0.00           C  
ATOM   3826  C   ASN B 238       1.919   3.147 -15.742  1.00  0.00           C  
ATOM   3827  O   ASN B 238       1.010   3.887 -16.125  1.00  0.00           O  
ATOM   3828  CB  ASN B 238       4.174   3.043 -14.673  1.00  0.00           C  
ATOM   3829  CG  ASN B 238       5.121   3.574 -13.634  1.00  0.00           C  
ATOM   3830  OD1 ASN B 238       4.965   4.678 -13.094  1.00  0.00           O  
ATOM   3831  ND2 ASN B 238       6.125   2.774 -13.320  1.00  0.00           N  
ATOM   3832  H   ASN B 238       2.209   1.759 -13.266  1.00  0.00           H  
ATOM   3833  HA  ASN B 238       2.678   4.532 -14.304  1.00  0.00           H  
ATOM   3834 1HB  ASN B 238       4.241   1.963 -14.645  1.00  0.00           H  
ATOM   3835 2HB  ASN B 238       4.513   3.364 -15.661  1.00  0.00           H  
ATOM   3836 1HD2 ASN B 238       6.794   3.059 -12.633  1.00  0.00           H  
ATOM   3837 2HD2 ASN B 238       6.228   1.854 -13.770  1.00  0.00           H  
ATOM   3838  N   ASP B 239       2.247   2.016 -16.369  1.00  0.00           N  
ATOM   3839  CA  ASP B 239       1.585   1.523 -17.568  1.00  0.00           C  
ATOM   3840  C   ASP B 239       2.033   0.098 -17.897  1.00  0.00           C  
ATOM   3841  O   ASP B 239       1.931  -0.334 -19.048  1.00  0.00           O  
ATOM   3842  CB  ASP B 239       1.841   2.470 -18.757  1.00  0.00           C  
ATOM   3843  CG  ASP B 239       3.344   2.635 -19.134  1.00  0.00           C  
ATOM   3844  OD1 ASP B 239       4.179   2.003 -18.516  1.00  0.00           O  
ATOM   3845  OD2 ASP B 239       3.626   3.399 -20.036  1.00  0.00           O  
ATOM   3846  H   ASP B 239       3.002   1.464 -16.002  1.00  0.00           H  
ATOM   3847  HA  ASP B 239       0.511   1.497 -17.378  1.00  0.00           H  
ATOM   3848 1HB  ASP B 239       1.315   2.083 -19.631  1.00  0.00           H  
ATOM   3849 2HB  ASP B 239       1.423   3.454 -18.549  1.00  0.00           H  
ATOM   3850  N   HIS B 240       2.632  -0.594 -16.932  1.00  0.00           N  
ATOM   3851  CA  HIS B 240       3.288  -1.846 -17.272  1.00  0.00           C  
ATOM   3852  C   HIS B 240       2.260  -2.852 -17.706  1.00  0.00           C  
ATOM   3853  O   HIS B 240       1.173  -2.904 -17.132  1.00  0.00           O  
ATOM   3854  CB  HIS B 240       4.063  -2.386 -16.073  1.00  0.00           C  
ATOM   3855  CG  HIS B 240       5.108  -1.452 -15.625  1.00  0.00           C  
ATOM   3856  ND1 HIS B 240       6.152  -1.063 -16.433  1.00  0.00           N  
ATOM   3857  CD2 HIS B 240       5.263  -0.789 -14.454  1.00  0.00           C  
ATOM   3858  CE1 HIS B 240       6.909  -0.200 -15.777  1.00  0.00           C  
ATOM   3859  NE2 HIS B 240       6.387  -0.008 -14.575  1.00  0.00           N  
ATOM   3860  H   HIS B 240       2.642  -0.245 -15.985  1.00  0.00           H  
ATOM   3861  HA  HIS B 240       3.983  -1.691 -18.096  1.00  0.00           H  
ATOM   3862 1HB  HIS B 240       3.397  -2.577 -15.256  1.00  0.00           H  
ATOM   3863 2HB  HIS B 240       4.536  -3.329 -16.339  1.00  0.00           H  
ATOM   3864  HD1 HIS B 240       6.154  -1.131 -17.433  1.00  0.00           H  
ATOM   3865  HD2 HIS B 240       4.683  -0.763 -13.540  1.00  0.00           H  
ATOM   3866  HE1 HIS B 240       7.790   0.232 -16.251  1.00  0.00           H  
ATOM   3867  N   GLN B 241       2.607  -3.686 -18.689  1.00  0.00           N  
ATOM   3868  CA  GLN B 241       1.681  -4.722 -19.132  1.00  0.00           C  
ATOM   3869  C   GLN B 241       2.368  -6.064 -19.351  1.00  0.00           C  
ATOM   3870  O   GLN B 241       3.537  -6.119 -19.725  1.00  0.00           O  
ATOM   3871  CB  GLN B 241       0.995  -4.349 -20.459  1.00  0.00           C  
ATOM   3872  CG  GLN B 241       0.209  -3.042 -20.464  1.00  0.00           C  
ATOM   3873  CD  GLN B 241      -0.587  -2.880 -21.725  1.00  0.00           C  
ATOM   3874  OE1 GLN B 241      -1.121  -3.871 -22.244  1.00  0.00           O  
ATOM   3875  NE2 GLN B 241      -0.677  -1.657 -22.242  1.00  0.00           N  
ATOM   3876  H   GLN B 241       3.508  -3.592 -19.136  1.00  0.00           H  
ATOM   3877  HA  GLN B 241       0.920  -4.861 -18.369  1.00  0.00           H  
ATOM   3878 1HB  GLN B 241       1.746  -4.283 -21.243  1.00  0.00           H  
ATOM   3879 2HB  GLN B 241       0.307  -5.147 -20.737  1.00  0.00           H  
ATOM   3880 1HG  GLN B 241      -0.436  -2.969 -19.614  1.00  0.00           H  
ATOM   3881 2HG  GLN B 241       0.927  -2.224 -20.436  1.00  0.00           H  
ATOM   3882 1HE2 GLN B 241      -1.197  -1.505 -23.084  1.00  0.00           H  
ATOM   3883 2HE2 GLN B 241      -0.225  -0.883 -21.793  1.00  0.00           H  
ATOM   3884  N   ASP B 242       1.589  -7.125 -19.207  1.00  0.00           N  
ATOM   3885  CA  ASP B 242       1.953  -8.489 -19.594  1.00  0.00           C  
ATOM   3886  C   ASP B 242       0.672  -9.249 -19.903  1.00  0.00           C  
ATOM   3887  O   ASP B 242      -0.414  -8.871 -19.464  1.00  0.00           O  
ATOM   3888  CB  ASP B 242       2.752  -9.233 -18.523  1.00  0.00           C  
ATOM   3889  CG  ASP B 242       3.484 -10.566 -19.033  1.00  0.00           C  
ATOM   3890  OD1 ASP B 242       3.417 -10.833 -20.222  1.00  0.00           O  
ATOM   3891  OD2 ASP B 242       4.039 -11.323 -18.224  1.00  0.00           O  
ATOM   3892  H   ASP B 242       0.671  -6.976 -18.787  1.00  0.00           H  
ATOM   3893  HA  ASP B 242       2.555  -8.448 -20.502  1.00  0.00           H  
ATOM   3894 1HB  ASP B 242       3.512  -8.568 -18.121  1.00  0.00           H  
ATOM   3895 2HB  ASP B 242       2.081  -9.463 -17.753  1.00  0.00           H  
ATOM   3896  N   GLU B 243       0.795 -10.289 -20.703  1.00  0.00           N  
ATOM   3897  CA  GLU B 243      -0.378 -11.079 -21.058  1.00  0.00           C  
ATOM   3898  C   GLU B 243      -0.021 -12.508 -21.446  1.00  0.00           C  
ATOM   3899  O   GLU B 243       0.850 -12.724 -22.292  1.00  0.00           O  
ATOM   3900  CB  GLU B 243      -1.107 -10.382 -22.218  1.00  0.00           C  
ATOM   3901  CG  GLU B 243      -2.368 -11.041 -22.675  1.00  0.00           C  
ATOM   3902  CD  GLU B 243      -3.026 -10.313 -23.835  1.00  0.00           C  
ATOM   3903  OE1 GLU B 243      -3.411  -9.172 -23.692  1.00  0.00           O  
ATOM   3904  OE2 GLU B 243      -3.145 -10.917 -24.876  1.00  0.00           O  
ATOM   3905  H   GLU B 243       1.739 -10.559 -20.989  1.00  0.00           H  
ATOM   3906  HA  GLU B 243      -1.038 -11.123 -20.195  1.00  0.00           H  
ATOM   3907 1HB  GLU B 243      -1.367  -9.365 -21.921  1.00  0.00           H  
ATOM   3908 2HB  GLU B 243      -0.440 -10.309 -23.074  1.00  0.00           H  
ATOM   3909 1HG  GLU B 243      -2.139 -12.061 -22.979  1.00  0.00           H  
ATOM   3910 2HG  GLU B 243      -3.057 -11.089 -21.835  1.00  0.00           H  
ATOM   3911  N   LYS B 244      -0.722 -13.473 -20.852  1.00  0.00           N  
ATOM   3912  CA  LYS B 244      -0.507 -14.889 -21.166  1.00  0.00           C  
ATOM   3913  C   LYS B 244      -1.828 -15.595 -21.407  1.00  0.00           C  
ATOM   3914  O   LYS B 244      -2.869 -15.183 -20.888  1.00  0.00           O  
ATOM   3915  CB  LYS B 244       0.281 -15.603 -20.075  1.00  0.00           C  
ATOM   3916  CG  LYS B 244       1.651 -15.041 -19.823  1.00  0.00           C  
ATOM   3917  CD  LYS B 244       2.640 -15.331 -20.938  1.00  0.00           C  
ATOM   3918  CE  LYS B 244       3.972 -14.617 -20.657  1.00  0.00           C  
ATOM   3919  NZ  LYS B 244       4.733 -15.229 -19.524  1.00  0.00           N  
ATOM   3920  H   LYS B 244      -1.433 -13.198 -20.169  1.00  0.00           H  
ATOM   3921  HA  LYS B 244       0.067 -14.954 -22.091  1.00  0.00           H  
ATOM   3922 1HB  LYS B 244      -0.257 -15.523 -19.163  1.00  0.00           H  
ATOM   3923 2HB  LYS B 244       0.375 -16.663 -20.313  1.00  0.00           H  
ATOM   3924 1HG  LYS B 244       1.601 -13.969 -19.674  1.00  0.00           H  
ATOM   3925 2HG  LYS B 244       2.028 -15.491 -18.929  1.00  0.00           H  
ATOM   3926 1HD  LYS B 244       2.811 -16.402 -21.011  1.00  0.00           H  
ATOM   3927 2HD  LYS B 244       2.243 -14.975 -21.887  1.00  0.00           H  
ATOM   3928 1HE  LYS B 244       4.589 -14.637 -21.551  1.00  0.00           H  
ATOM   3929 2HE  LYS B 244       3.754 -13.582 -20.402  1.00  0.00           H  
ATOM   3930 1HZ  LYS B 244       5.581 -14.702 -19.378  1.00  0.00           H  
ATOM   3931 2HZ  LYS B 244       4.174 -15.214 -18.643  1.00  0.00           H  
ATOM   3932 3HZ  LYS B 244       4.958 -16.178 -19.744  1.00  0.00           H  
ATOM   3933  N   ALA B 245      -1.790 -16.671 -22.176  1.00  0.00           N  
ATOM   3934  CA  ALA B 245      -3.020 -17.391 -22.470  1.00  0.00           C  
ATOM   3935  C   ALA B 245      -2.787 -18.864 -22.679  1.00  0.00           C  
ATOM   3936  O   ALA B 245      -1.679 -19.299 -22.997  1.00  0.00           O  
ATOM   3937  CB  ALA B 245      -3.667 -16.815 -23.721  1.00  0.00           C  
ATOM   3938  H   ALA B 245      -0.917 -16.984 -22.577  1.00  0.00           H  
ATOM   3939  HA  ALA B 245      -3.692 -17.275 -21.620  1.00  0.00           H  
ATOM   3940 1HB  ALA B 245      -4.602 -17.336 -23.923  1.00  0.00           H  
ATOM   3941 2HB  ALA B 245      -3.862 -15.767 -23.576  1.00  0.00           H  
ATOM   3942 3HB  ALA B 245      -2.999 -16.942 -24.567  1.00  0.00           H  
ATOM   3943  N   ILE B 246      -3.848 -19.623 -22.478  1.00  0.00           N  
ATOM   3944  CA  ILE B 246      -3.840 -21.044 -22.758  1.00  0.00           C  
ATOM   3945  C   ILE B 246      -5.090 -21.448 -23.525  1.00  0.00           C  
ATOM   3946  O   ILE B 246      -6.135 -20.794 -23.441  1.00  0.00           O  
ATOM   3947  CB  ILE B 246      -3.647 -21.882 -21.474  1.00  0.00           C  
ATOM   3948  CG1 ILE B 246      -4.740 -21.596 -20.494  1.00  0.00           C  
ATOM   3949  CG2 ILE B 246      -2.265 -21.651 -20.840  1.00  0.00           C  
ATOM   3950  CD1 ILE B 246      -4.715 -22.537 -19.344  1.00  0.00           C  
ATOM   3951  H   ILE B 246      -4.711 -19.161 -22.184  1.00  0.00           H  
ATOM   3952  HA  ILE B 246      -2.985 -21.259 -23.398  1.00  0.00           H  
ATOM   3953  HB  ILE B 246      -3.732 -22.938 -21.740  1.00  0.00           H  
ATOM   3954 1HG1 ILE B 246      -4.622 -20.581 -20.119  1.00  0.00           H  
ATOM   3955 2HG1 ILE B 246      -5.707 -21.672 -20.992  1.00  0.00           H  
ATOM   3956 1HG2 ILE B 246      -2.156 -22.280 -19.956  1.00  0.00           H  
ATOM   3957 2HG2 ILE B 246      -1.488 -21.903 -21.561  1.00  0.00           H  
ATOM   3958 3HG2 ILE B 246      -2.154 -20.612 -20.547  1.00  0.00           H  
ATOM   3959 1HD1 ILE B 246      -5.501 -22.281 -18.661  1.00  0.00           H  
ATOM   3960 2HD1 ILE B 246      -4.848 -23.558 -19.698  1.00  0.00           H  
ATOM   3961 3HD1 ILE B 246      -3.766 -22.452 -18.844  1.00  0.00           H  
ATOM   3962  N   ASN B 247      -4.961 -22.525 -24.288  1.00  0.00           N  
ATOM   3963  CA  ASN B 247      -6.072 -23.102 -25.032  1.00  0.00           C  
ATOM   3964  C   ASN B 247      -6.654 -24.287 -24.279  1.00  0.00           C  
ATOM   3965  O   ASN B 247      -5.926 -25.190 -23.849  1.00  0.00           O  
ATOM   3966  CB  ASN B 247      -5.641 -23.461 -26.438  1.00  0.00           C  
ATOM   3967  CG  ASN B 247      -5.330 -22.221 -27.267  1.00  0.00           C  
ATOM   3968  OD1 ASN B 247      -6.067 -21.228 -27.207  1.00  0.00           O  
ATOM   3969  ND2 ASN B 247      -4.260 -22.258 -28.006  1.00  0.00           N  
ATOM   3970  H   ASN B 247      -4.064 -22.983 -24.332  1.00  0.00           H  
ATOM   3971  HA  ASN B 247      -6.868 -22.360 -25.107  1.00  0.00           H  
ATOM   3972 1HB  ASN B 247      -4.754 -24.102 -26.407  1.00  0.00           H  
ATOM   3973 2HB  ASN B 247      -6.436 -24.023 -26.929  1.00  0.00           H  
ATOM   3974 1HD2 ASN B 247      -4.005 -21.473 -28.570  1.00  0.00           H  
ATOM   3975 2HD2 ASN B 247      -3.683 -23.098 -28.022  1.00  0.00           H  
ATOM   3976  N   ILE B 248      -7.961 -24.234 -24.081  1.00  0.00           N  
ATOM   3977  CA  ILE B 248      -8.691 -25.248 -23.338  1.00  0.00           C  
ATOM   3978  C   ILE B 248      -9.815 -25.849 -24.133  1.00  0.00           C  
ATOM   3979  O   ILE B 248     -10.541 -25.144 -24.837  1.00  0.00           O  
ATOM   3980  CB  ILE B 248      -9.210 -24.676 -22.017  1.00  0.00           C  
ATOM   3981  CG1 ILE B 248      -8.011 -24.274 -21.218  1.00  0.00           C  
ATOM   3982  CG2 ILE B 248     -10.137 -25.664 -21.240  1.00  0.00           C  
ATOM   3983  CD1 ILE B 248      -8.324 -23.546 -20.092  1.00  0.00           C  
ATOM   3984  H   ILE B 248      -8.478 -23.444 -24.470  1.00  0.00           H  
ATOM   3985  HA  ILE B 248      -7.993 -26.041 -23.095  1.00  0.00           H  
ATOM   3986  HB  ILE B 248      -9.764 -23.781 -22.229  1.00  0.00           H  
ATOM   3987 1HG1 ILE B 248      -7.462 -25.158 -20.933  1.00  0.00           H  
ATOM   3988 2HG1 ILE B 248      -7.369 -23.644 -21.816  1.00  0.00           H  
ATOM   3989 1HG2 ILE B 248     -10.469 -25.196 -20.320  1.00  0.00           H  
ATOM   3990 2HG2 ILE B 248     -11.006 -25.913 -21.847  1.00  0.00           H  
ATOM   3991 3HG2 ILE B 248      -9.591 -26.577 -21.004  1.00  0.00           H  
ATOM   3992 1HD1 ILE B 248      -7.404 -23.301 -19.586  1.00  0.00           H  
ATOM   3993 2HD1 ILE B 248      -8.850 -22.636 -20.366  1.00  0.00           H  
ATOM   3994 3HD1 ILE B 248      -8.949 -24.157 -19.450  1.00  0.00           H  
ATOM   3995  N   THR B 249      -9.941 -27.160 -24.074  1.00  0.00           N  
ATOM   3996  CA  THR B 249     -11.033 -27.775 -24.795  1.00  0.00           C  
ATOM   3997  C   THR B 249     -11.937 -28.543 -23.862  1.00  0.00           C  
ATOM   3998  O   THR B 249     -11.492 -29.060 -22.833  1.00  0.00           O  
ATOM   3999  CB  THR B 249     -10.513 -28.726 -25.889  1.00  0.00           C  
ATOM   4000  OG1 THR B 249      -9.777 -29.784 -25.284  1.00  0.00           O  
ATOM   4001  CG2 THR B 249      -9.603 -27.981 -26.857  1.00  0.00           C  
ATOM   4002  H   THR B 249      -9.292 -27.703 -23.504  1.00  0.00           H  
ATOM   4003  HA  THR B 249     -11.630 -27.005 -25.268  1.00  0.00           H  
ATOM   4004  HB  THR B 249     -11.361 -29.146 -26.431  1.00  0.00           H  
ATOM   4005  HG1 THR B 249      -9.010 -29.412 -24.831  1.00  0.00           H  
ATOM   4006 1HG2 THR B 249      -9.247 -28.671 -27.622  1.00  0.00           H  
ATOM   4007 2HG2 THR B 249     -10.163 -27.171 -27.325  1.00  0.00           H  
ATOM   4008 3HG2 THR B 249      -8.750 -27.570 -26.319  1.00  0.00           H  
ATOM   4009  N   VAL B 250     -13.194 -28.644 -24.265  1.00  0.00           N  
ATOM   4010  CA  VAL B 250     -14.178 -29.434 -23.561  1.00  0.00           C  
ATOM   4011  C   VAL B 250     -14.658 -30.504 -24.533  1.00  0.00           C  
ATOM   4012  O   VAL B 250     -15.008 -30.183 -25.676  1.00  0.00           O  
ATOM   4013  CB  VAL B 250     -15.365 -28.578 -23.085  1.00  0.00           C  
ATOM   4014  CG1 VAL B 250     -16.368 -29.458 -22.329  1.00  0.00           C  
ATOM   4015  CG2 VAL B 250     -14.875 -27.456 -22.227  1.00  0.00           C  
ATOM   4016  H   VAL B 250     -13.469 -28.132 -25.090  1.00  0.00           H  
ATOM   4017  HA  VAL B 250     -13.716 -29.890 -22.700  1.00  0.00           H  
ATOM   4018  HB  VAL B 250     -15.884 -28.164 -23.950  1.00  0.00           H  
ATOM   4019 1HG1 VAL B 250     -17.208 -28.862 -22.000  1.00  0.00           H  
ATOM   4020 2HG1 VAL B 250     -16.725 -30.257 -22.969  1.00  0.00           H  
ATOM   4021 3HG1 VAL B 250     -15.875 -29.888 -21.460  1.00  0.00           H  
ATOM   4022 1HG2 VAL B 250     -15.724 -26.869 -21.908  1.00  0.00           H  
ATOM   4023 2HG2 VAL B 250     -14.366 -27.858 -21.364  1.00  0.00           H  
ATOM   4024 3HG2 VAL B 250     -14.191 -26.831 -22.797  1.00  0.00           H  
ATOM   4025  N   VAL B 251     -14.681 -31.761 -24.091  1.00  0.00           N  
ATOM   4026  CA  VAL B 251     -15.074 -32.858 -24.981  1.00  0.00           C  
ATOM   4027  C   VAL B 251     -16.371 -33.518 -24.531  1.00  0.00           C  
ATOM   4028  O   VAL B 251     -16.772 -33.402 -23.375  1.00  0.00           O  
ATOM   4029  CB  VAL B 251     -13.967 -33.936 -25.027  1.00  0.00           C  
ATOM   4030  CG1 VAL B 251     -12.685 -33.331 -25.537  1.00  0.00           C  
ATOM   4031  CG2 VAL B 251     -13.760 -34.546 -23.680  1.00  0.00           C  
ATOM   4032  H   VAL B 251     -14.367 -31.938 -23.136  1.00  0.00           H  
ATOM   4033  HA  VAL B 251     -15.220 -32.459 -25.985  1.00  0.00           H  
ATOM   4034  HB  VAL B 251     -14.269 -34.717 -25.722  1.00  0.00           H  
ATOM   4035 1HG1 VAL B 251     -11.937 -34.104 -25.571  1.00  0.00           H  
ATOM   4036 2HG1 VAL B 251     -12.840 -32.913 -26.532  1.00  0.00           H  
ATOM   4037 3HG1 VAL B 251     -12.356 -32.541 -24.857  1.00  0.00           H  
ATOM   4038 1HG2 VAL B 251     -12.991 -35.314 -23.743  1.00  0.00           H  
ATOM   4039 2HG2 VAL B 251     -13.442 -33.783 -22.993  1.00  0.00           H  
ATOM   4040 3HG2 VAL B 251     -14.698 -34.992 -23.348  1.00  0.00           H  
ATOM   4041  N   GLU B 252     -17.033 -34.214 -25.449  1.00  0.00           N  
ATOM   4042  CA  GLU B 252     -18.299 -34.859 -25.126  1.00  0.00           C  
ATOM   4043  C   GLU B 252     -18.102 -36.278 -24.601  1.00  0.00           C  
ATOM   4044  O   GLU B 252     -17.079 -36.584 -23.983  1.00  0.00           O  
ATOM   4045  OXT GLU B 252     -18.946 -37.111 -24.789  1.00  0.00           O  
ATOM   4046  CB  GLU B 252     -19.210 -34.854 -26.349  1.00  0.00           C  
ATOM   4047  CG  GLU B 252     -20.651 -35.205 -26.048  1.00  0.00           C  
ATOM   4048  CD  GLU B 252     -21.559 -35.032 -27.229  1.00  0.00           C  
ATOM   4049  OE1 GLU B 252     -21.088 -34.609 -28.258  1.00  0.00           O  
ATOM   4050  OE2 GLU B 252     -22.723 -35.338 -27.111  1.00  0.00           O  
ATOM   4051  H   GLU B 252     -16.667 -34.283 -26.389  1.00  0.00           H  
ATOM   4052  HA  GLU B 252     -18.791 -34.279 -24.341  1.00  0.00           H  
ATOM   4053 1HB  GLU B 252     -19.188 -33.873 -26.824  1.00  0.00           H  
ATOM   4054 2HB  GLU B 252     -18.842 -35.574 -27.077  1.00  0.00           H  
ATOM   4055 1HG  GLU B 252     -20.700 -36.241 -25.717  1.00  0.00           H  
ATOM   4056 2HG  GLU B 252     -21.003 -34.572 -25.228  1.00  0.00           H  
TER                                                                             
REMARK PDBinfo-LABEL:    1 BOINC mot_bf3638518266f21cb84f5b4df2ecfe2d_0001_000000006_0001_43_47_H_._bcov_4helix_08698_0001_0001__native

score -682.769
silent_score -682.769
time -1410.88
                             
