# Supplementary material for: Design of protein-binding proteins from the target structure alone
Source: Nature. 2022 Mar 24;605(7910):551–60. doi: 10.1038/s41586-022-04654-9 (PMC9117152; doi:10.1038/s41586-022-04654-9)
Supplement: Supplementary file 3 — Supplementary Code Design scripts and main pdb files. This compressed file is the main supplement and contains the following files: => cao_2021_protocol/ => design_models_final_combo_optimized/ => design_models_sequence/ => design_models_ssm_natives/ => ngs_analysis_scripts/ [file 41586_2022_4654_MOESM3_ESM.gz › supplemental_files/design_models_ssm_natives/PDGFR_ssm/pol_dbffe343c7d163558afca76ad3d2ac5b_0001_000000006_0001.pdb]

SSBOND     CYS B   89    CYS B  130                                       2.07  
SSBOND     CYS B  175    CYS B  231                                       2.07  
ATOM      1  N   ASP A   1     -11.085   8.778  14.882  1.00  0.00           N  
ATOM      2  CA  ASP A   1     -11.452   7.769  13.904  1.00  0.00           C  
ATOM      3  C   ASP A   1     -10.338   7.660  12.874  1.00  0.00           C  
ATOM      4  O   ASP A   1     -10.552   7.844  11.668  1.00  0.00           O  
ATOM      5  CB  ASP A   1     -12.779   8.142  13.240  1.00  0.00           C  
ATOM      6  CG  ASP A   1     -13.399   7.011  12.465  1.00  0.00           C  
ATOM      7  OD1 ASP A   1     -12.913   5.898  12.553  1.00  0.00           O  
ATOM      8  OD2 ASP A   1     -14.400   7.235  11.826  1.00  0.00           O  
ATOM      9 1H   ASP A   1     -11.884   9.024  15.446  1.00  0.00           H  
ATOM     10 2H   ASP A   1     -10.364   8.371  15.469  1.00  0.00           H  
ATOM     11 3H   ASP A   1     -10.722   9.597  14.418  1.00  0.00           H  
ATOM     12  HA  ASP A   1     -11.555   6.808  14.410  1.00  0.00           H  
ATOM     13 1HB  ASP A   1     -13.487   8.466  14.003  1.00  0.00           H  
ATOM     14 2HB  ASP A   1     -12.622   8.984  12.561  1.00  0.00           H  
ATOM     15  N   LYS A   2      -9.141   7.346  13.361  1.00  0.00           N  
ATOM     16  CA  LYS A   2      -7.970   7.289  12.497  1.00  0.00           C  
ATOM     17  C   LYS A   2      -8.090   6.255  11.397  1.00  0.00           C  
ATOM     18  O   LYS A   2      -7.667   6.496  10.271  1.00  0.00           O  
ATOM     19  CB  LYS A   2      -6.729   6.913  13.307  1.00  0.00           C  
ATOM     20  CG  LYS A   2      -6.206   7.924  14.269  1.00  0.00           C  
ATOM     21  CD  LYS A   2      -4.950   7.362  14.964  1.00  0.00           C  
ATOM     22  CE  LYS A   2      -4.474   8.246  16.110  1.00  0.00           C  
ATOM     23  NZ  LYS A   2      -4.142   9.617  15.661  1.00  0.00           N  
ATOM     24  H   LYS A   2      -9.039   7.183  14.371  1.00  0.00           H  
ATOM     25  HA  LYS A   2      -7.830   8.266  12.034  1.00  0.00           H  
ATOM     26 1HB  LYS A   2      -6.953   6.021  13.899  1.00  0.00           H  
ATOM     27 2HB  LYS A   2      -5.920   6.669  12.628  1.00  0.00           H  
ATOM     28 1HG  LYS A   2      -5.951   8.832  13.724  1.00  0.00           H  
ATOM     29 2HG  LYS A   2      -6.961   8.157  15.014  1.00  0.00           H  
ATOM     30 1HD  LYS A   2      -5.164   6.362  15.356  1.00  0.00           H  
ATOM     31 2HD  LYS A   2      -4.137   7.280  14.237  1.00  0.00           H  
ATOM     32 1HE  LYS A   2      -5.250   8.299  16.868  1.00  0.00           H  
ATOM     33 2HE  LYS A   2      -3.583   7.795  16.548  1.00  0.00           H  
ATOM     34 1HZ  LYS A   2      -3.818  10.163  16.439  1.00  0.00           H  
ATOM     35 2HZ  LYS A   2      -3.401   9.585  14.953  1.00  0.00           H  
ATOM     36 3HZ  LYS A   2      -4.947  10.056  15.262  1.00  0.00           H  
ATOM     37  N   ALA A   3      -8.638   5.093  11.714  1.00  0.00           N  
ATOM     38  CA  ALA A   3      -8.692   4.030  10.730  1.00  0.00           C  
ATOM     39  C   ALA A   3      -9.579   4.378   9.543  1.00  0.00           C  
ATOM     40  O   ALA A   3      -9.219   4.072   8.400  1.00  0.00           O  
ATOM     41  CB  ALA A   3      -9.171   2.793  11.392  1.00  0.00           C  
ATOM     42  H   ALA A   3      -9.011   4.956  12.644  1.00  0.00           H  
ATOM     43  HA  ALA A   3      -7.687   3.862  10.350  1.00  0.00           H  
ATOM     44 1HB  ALA A   3      -9.185   2.009  10.672  1.00  0.00           H  
ATOM     45 2HB  ALA A   3      -8.527   2.514  12.220  1.00  0.00           H  
ATOM     46 3HB  ALA A   3     -10.152   3.006  11.754  1.00  0.00           H  
ATOM     47  N   ARG A   4     -10.715   5.047   9.780  1.00  0.00           N  
ATOM     48  CA  ARG A   4     -11.565   5.420   8.661  1.00  0.00           C  
ATOM     49  C   ARG A   4     -10.832   6.419   7.807  1.00  0.00           C  
ATOM     50  O   ARG A   4     -10.906   6.358   6.578  1.00  0.00           O  
ATOM     51  CB  ARG A   4     -12.877   6.033   9.078  1.00  0.00           C  
ATOM     52  CG  ARG A   4     -13.813   6.331   7.893  1.00  0.00           C  
ATOM     53  CD  ARG A   4     -15.130   6.814   8.344  1.00  0.00           C  
ATOM     54  NE  ARG A   4     -16.032   7.107   7.222  1.00  0.00           N  
ATOM     55  CZ  ARG A   4     -16.054   8.266   6.518  1.00  0.00           C  
ATOM     56  NH1 ARG A   4     -15.203   9.244   6.791  1.00  0.00           N  
ATOM     57  NH2 ARG A   4     -16.936   8.425   5.550  1.00  0.00           N  
ATOM     58  H   ARG A   4     -11.000   5.275  10.731  1.00  0.00           H  
ATOM     59  HA  ARG A   4     -11.772   4.531   8.066  1.00  0.00           H  
ATOM     60 1HB  ARG A   4     -13.387   5.394   9.788  1.00  0.00           H  
ATOM     61 2HB  ARG A   4     -12.681   6.980   9.584  1.00  0.00           H  
ATOM     62 1HG  ARG A   4     -13.369   7.099   7.264  1.00  0.00           H  
ATOM     63 2HG  ARG A   4     -13.954   5.433   7.303  1.00  0.00           H  
ATOM     64 1HD  ARG A   4     -15.593   6.035   8.954  1.00  0.00           H  
ATOM     65 2HD  ARG A   4     -15.009   7.710   8.953  1.00  0.00           H  
ATOM     66  HE  ARG A   4     -16.710   6.390   6.968  1.00  0.00           H  
ATOM     67 1HH1 ARG A   4     -14.517   9.140   7.525  1.00  0.00           H  
ATOM     68 2HH1 ARG A   4     -15.231  10.103   6.260  1.00  0.00           H  
ATOM     69 1HH2 ARG A   4     -17.622   7.678   5.333  1.00  0.00           H  
ATOM     70 2HH2 ARG A   4     -16.963   9.280   5.021  1.00  0.00           H  
ATOM     71  N   GLU A   5     -10.126   7.343   8.460  1.00  0.00           N  
ATOM     72  CA  GLU A   5      -9.373   8.367   7.765  1.00  0.00           C  
ATOM     73  C   GLU A   5      -8.254   7.758   6.912  1.00  0.00           C  
ATOM     74  O   GLU A   5      -8.038   8.194   5.778  1.00  0.00           O  
ATOM     75  CB  GLU A   5      -8.870   9.374   8.796  1.00  0.00           C  
ATOM     76  CG  GLU A   5      -9.961  10.286   9.327  1.00  0.00           C  
ATOM     77  CD  GLU A   5     -10.360  11.289   8.276  1.00  0.00           C  
ATOM     78  OE1 GLU A   5      -9.579  12.174   8.019  1.00  0.00           O  
ATOM     79  OE2 GLU A   5     -11.409  11.149   7.697  1.00  0.00           O  
ATOM     80  H   GLU A   5     -10.147   7.357   9.489  1.00  0.00           H  
ATOM     81  HA  GLU A   5     -10.057   8.890   7.096  1.00  0.00           H  
ATOM     82 1HB  GLU A   5      -8.444   8.846   9.641  1.00  0.00           H  
ATOM     83 2HB  GLU A   5      -8.124   9.969   8.387  1.00  0.00           H  
ATOM     84 1HG  GLU A   5     -10.831   9.685   9.602  1.00  0.00           H  
ATOM     85 2HG  GLU A   5      -9.605  10.799  10.219  1.00  0.00           H  
ATOM     86  N   PHE A   6      -7.596   6.704   7.400  1.00  0.00           N  
ATOM     87  CA  PHE A   6      -6.575   6.059   6.581  1.00  0.00           C  
ATOM     88  C   PHE A   6      -7.198   5.383   5.361  1.00  0.00           C  
ATOM     89  O   PHE A   6      -6.655   5.480   4.253  1.00  0.00           O  
ATOM     90  CB  PHE A   6      -5.773   5.019   7.360  1.00  0.00           C  
ATOM     91  CG  PHE A   6      -4.687   5.566   8.201  1.00  0.00           C  
ATOM     92  CD1 PHE A   6      -4.775   5.660   9.575  1.00  0.00           C  
ATOM     93  CD2 PHE A   6      -3.548   5.987   7.585  1.00  0.00           C  
ATOM     94  CE1 PHE A   6      -3.734   6.184  10.307  1.00  0.00           C  
ATOM     95  CE2 PHE A   6      -2.523   6.500   8.290  1.00  0.00           C  
ATOM     96  CZ  PHE A   6      -2.605   6.610   9.661  1.00  0.00           C  
ATOM     97  H   PHE A   6      -7.757   6.423   8.372  1.00  0.00           H  
ATOM     98  HA  PHE A   6      -5.888   6.828   6.231  1.00  0.00           H  
ATOM     99 1HB  PHE A   6      -6.446   4.433   7.994  1.00  0.00           H  
ATOM    100 2HB  PHE A   6      -5.328   4.362   6.656  1.00  0.00           H  
ATOM    101  HD1 PHE A   6      -5.666   5.318  10.074  1.00  0.00           H  
ATOM    102  HD2 PHE A   6      -3.476   5.901   6.512  1.00  0.00           H  
ATOM    103  HE1 PHE A   6      -3.802   6.258  11.392  1.00  0.00           H  
ATOM    104  HE2 PHE A   6      -1.633   6.819   7.768  1.00  0.00           H  
ATOM    105  HZ  PHE A   6      -1.763   7.026  10.230  1.00  0.00           H  
ATOM    106  N   LEU A   7      -8.352   4.728   5.532  1.00  0.00           N  
ATOM    107  CA  LEU A   7      -8.990   4.110   4.381  1.00  0.00           C  
ATOM    108  C   LEU A   7      -9.484   5.156   3.415  1.00  0.00           C  
ATOM    109  O   LEU A   7      -9.407   4.951   2.202  1.00  0.00           O  
ATOM    110  CB  LEU A   7     -10.172   3.251   4.790  1.00  0.00           C  
ATOM    111  CG  LEU A   7      -9.854   2.022   5.567  1.00  0.00           C  
ATOM    112  CD1 LEU A   7     -11.172   1.412   6.033  1.00  0.00           C  
ATOM    113  CD2 LEU A   7      -9.035   1.040   4.698  1.00  0.00           C  
ATOM    114  H   LEU A   7      -8.751   4.627   6.476  1.00  0.00           H  
ATOM    115  HA  LEU A   7      -8.250   3.523   3.854  1.00  0.00           H  
ATOM    116 1HB  LEU A   7     -10.840   3.863   5.396  1.00  0.00           H  
ATOM    117 2HB  LEU A   7     -10.707   2.948   3.885  1.00  0.00           H  
ATOM    118  HG  LEU A   7      -9.271   2.291   6.446  1.00  0.00           H  
ATOM    119 1HD1 LEU A   7     -10.971   0.538   6.608  1.00  0.00           H  
ATOM    120 2HD1 LEU A   7     -11.710   2.134   6.646  1.00  0.00           H  
ATOM    121 3HD1 LEU A   7     -11.769   1.153   5.174  1.00  0.00           H  
ATOM    122 1HD2 LEU A   7      -8.813   0.180   5.259  1.00  0.00           H  
ATOM    123 2HD2 LEU A   7      -9.607   0.766   3.832  1.00  0.00           H  
ATOM    124 3HD2 LEU A   7      -8.105   1.477   4.393  1.00  0.00           H  
ATOM    125  N   ARG A   8      -9.991   6.279   3.934  1.00  0.00           N  
ATOM    126  CA  ARG A   8     -10.462   7.340   3.076  1.00  0.00           C  
ATOM    127  C   ARG A   8      -9.314   7.813   2.222  1.00  0.00           C  
ATOM    128  O   ARG A   8      -9.473   8.002   1.018  1.00  0.00           O  
ATOM    129  CB  ARG A   8     -11.008   8.521   3.868  1.00  0.00           C  
ATOM    130  CG  ARG A   8     -11.516   9.663   2.994  1.00  0.00           C  
ATOM    131  CD  ARG A   8     -11.982  10.874   3.773  1.00  0.00           C  
ATOM    132  NE  ARG A   8     -10.922  11.492   4.611  1.00  0.00           N  
ATOM    133  CZ  ARG A   8      -9.865  12.238   4.149  1.00  0.00           C  
ATOM    134  NH1 ARG A   8      -9.691  12.414   2.845  1.00  0.00           N  
ATOM    135  NH2 ARG A   8      -9.019  12.778   5.023  1.00  0.00           N  
ATOM    136  H   ARG A   8     -10.077   6.375   4.946  1.00  0.00           H  
ATOM    137  HA  ARG A   8     -11.246   6.953   2.429  1.00  0.00           H  
ATOM    138 1HB  ARG A   8     -11.813   8.192   4.519  1.00  0.00           H  
ATOM    139 2HB  ARG A   8     -10.219   8.918   4.504  1.00  0.00           H  
ATOM    140 1HG  ARG A   8     -10.735   9.969   2.307  1.00  0.00           H  
ATOM    141 2HG  ARG A   8     -12.364   9.298   2.415  1.00  0.00           H  
ATOM    142 1HD  ARG A   8     -12.363  11.628   3.085  1.00  0.00           H  
ATOM    143 2HD  ARG A   8     -12.789  10.562   4.439  1.00  0.00           H  
ATOM    144  HE  ARG A   8     -11.033  11.402   5.645  1.00  0.00           H  
ATOM    145 1HH1 ARG A   8     -10.334  12.006   2.193  1.00  0.00           H  
ATOM    146 2HH1 ARG A   8      -8.899  12.959   2.465  1.00  0.00           H  
ATOM    147 1HH2 ARG A   8      -9.183  12.645   6.039  1.00  0.00           H  
ATOM    148 2HH2 ARG A   8      -8.193  13.336   4.718  1.00  0.00           H  
ATOM    149  N   ALA A   9      -8.152   8.007   2.843  1.00  0.00           N  
ATOM    150  CA  ALA A   9      -7.007   8.472   2.103  1.00  0.00           C  
ATOM    151  C   ALA A   9      -6.634   7.528   0.993  1.00  0.00           C  
ATOM    152  O   ALA A   9      -6.394   7.959  -0.128  1.00  0.00           O  
ATOM    153  CB  ALA A   9      -5.829   8.575   3.025  1.00  0.00           C  
ATOM    154  H   ALA A   9      -8.083   7.878   3.858  1.00  0.00           H  
ATOM    155  HA  ALA A   9      -7.244   9.439   1.667  1.00  0.00           H  
ATOM    156 1HB  ALA A   9      -5.000   8.891   2.464  1.00  0.00           H  
ATOM    157 2HB  ALA A   9      -6.058   9.270   3.820  1.00  0.00           H  
ATOM    158 3HB  ALA A   9      -5.610   7.604   3.451  1.00  0.00           H  
ATOM    159  N   ALA A  10      -6.652   6.231   1.271  1.00  0.00           N  
ATOM    160  CA  ALA A  10      -6.322   5.258   0.247  1.00  0.00           C  
ATOM    161  C   ALA A  10      -7.362   5.234  -0.867  1.00  0.00           C  
ATOM    162  O   ALA A  10      -7.021   5.157  -2.059  1.00  0.00           O  
ATOM    163  CB  ALA A  10      -6.205   3.913   0.896  1.00  0.00           C  
ATOM    164  H   ALA A  10      -6.828   5.925   2.233  1.00  0.00           H  
ATOM    165  HA  ALA A  10      -5.375   5.531  -0.193  1.00  0.00           H  
ATOM    166 1HB  ALA A  10      -5.932   3.160   0.154  1.00  0.00           H  
ATOM    167 2HB  ALA A  10      -5.449   3.962   1.671  1.00  0.00           H  
ATOM    168 3HB  ALA A  10      -7.138   3.672   1.345  1.00  0.00           H  
ATOM    169  N   ALA A  11      -8.629   5.367  -0.499  1.00  0.00           N  
ATOM    170  CA  ALA A  11      -9.734   5.371  -1.438  1.00  0.00           C  
ATOM    171  C   ALA A  11      -9.591   6.520  -2.437  1.00  0.00           C  
ATOM    172  O   ALA A  11      -9.842   6.373  -3.634  1.00  0.00           O  
ATOM    173  CB  ALA A  11     -11.041   5.473  -0.684  1.00  0.00           C  
ATOM    174  H   ALA A  11      -8.850   5.406   0.504  1.00  0.00           H  
ATOM    175  HA  ALA A  11      -9.708   4.428  -1.998  1.00  0.00           H  
ATOM    176 1HB  ALA A  11     -11.858   5.471  -1.367  1.00  0.00           H  
ATOM    177 2HB  ALA A  11     -11.127   4.634   0.009  1.00  0.00           H  
ATOM    178 3HB  ALA A  11     -11.054   6.403  -0.125  1.00  0.00           H  
ATOM    179  N   LYS A  12      -9.079   7.656  -1.951  1.00  0.00           N  
ATOM    180  CA  LYS A  12      -8.913   8.856  -2.765  1.00  0.00           C  
ATOM    181  C   LYS A  12      -7.750   8.759  -3.739  1.00  0.00           C  
ATOM    182  O   LYS A  12      -7.587   9.631  -4.596  1.00  0.00           O  
ATOM    183  CB  LYS A  12      -8.746  10.103  -1.889  1.00  0.00           C  
ATOM    184  CG  LYS A  12      -9.973  10.495  -1.037  1.00  0.00           C  
ATOM    185  CD  LYS A  12     -11.173  10.932  -1.884  1.00  0.00           C  
ATOM    186  CE  LYS A  12     -12.322  11.412  -1.007  1.00  0.00           C  
ATOM    187  NZ  LYS A  12     -13.513  11.807  -1.818  1.00  0.00           N  
ATOM    188  H   LYS A  12      -8.885   7.708  -0.945  1.00  0.00           H  
ATOM    189  HA  LYS A  12      -9.808   8.976  -3.367  1.00  0.00           H  
ATOM    190 1HB  LYS A  12      -7.914   9.933  -1.194  1.00  0.00           H  
ATOM    191 2HB  LYS A  12      -8.476  10.954  -2.510  1.00  0.00           H  
ATOM    192 1HG  LYS A  12     -10.289   9.648  -0.460  1.00  0.00           H  
ATOM    193 2HG  LYS A  12      -9.691  11.296  -0.350  1.00  0.00           H  
ATOM    194 1HD  LYS A  12     -10.872  11.729  -2.564  1.00  0.00           H  
ATOM    195 2HD  LYS A  12     -11.540  10.092  -2.467  1.00  0.00           H  
ATOM    196 1HE  LYS A  12     -12.607  10.610  -0.325  1.00  0.00           H  
ATOM    197 2HE  LYS A  12     -11.991  12.271  -0.421  1.00  0.00           H  
ATOM    198 1HZ  LYS A  12     -14.256  12.118  -1.206  1.00  0.00           H  
ATOM    199 2HZ  LYS A  12     -13.262  12.558  -2.446  1.00  0.00           H  
ATOM    200 3HZ  LYS A  12     -13.834  11.014  -2.355  1.00  0.00           H  
ATOM    201  N   TYR A  13      -6.938   7.711  -3.620  1.00  0.00           N  
ATOM    202  CA  TYR A  13      -5.834   7.510  -4.527  1.00  0.00           C  
ATOM    203  C   TYR A  13      -6.178   6.404  -5.513  1.00  0.00           C  
ATOM    204  O   TYR A  13      -5.344   6.004  -6.327  1.00  0.00           O  
ATOM    205  CB  TYR A  13      -4.544   7.157  -3.802  1.00  0.00           C  
ATOM    206  CG  TYR A  13      -3.926   8.245  -2.970  1.00  0.00           C  
ATOM    207  CD1 TYR A  13      -3.869   8.163  -1.583  1.00  0.00           C  
ATOM    208  CD2 TYR A  13      -3.391   9.329  -3.615  1.00  0.00           C  
ATOM    209  CE1 TYR A  13      -3.272   9.186  -0.847  1.00  0.00           C  
ATOM    210  CE2 TYR A  13      -2.807  10.337  -2.904  1.00  0.00           C  
ATOM    211  CZ  TYR A  13      -2.739  10.280  -1.534  1.00  0.00           C  
ATOM    212  OH  TYR A  13      -2.128  11.324  -0.873  1.00  0.00           O  
ATOM    213  H   TYR A  13      -7.104   6.994  -2.912  1.00  0.00           H  
ATOM    214  HA  TYR A  13      -5.675   8.423  -5.098  1.00  0.00           H  
ATOM    215 1HB  TYR A  13      -4.716   6.287  -3.162  1.00  0.00           H  
ATOM    216 2HB  TYR A  13      -3.837   6.880  -4.545  1.00  0.00           H  
ATOM    217  HD1 TYR A  13      -4.282   7.303  -1.079  1.00  0.00           H  
ATOM    218  HD2 TYR A  13      -3.432   9.388  -4.701  1.00  0.00           H  
ATOM    219  HE1 TYR A  13      -3.215   9.132   0.245  1.00  0.00           H  
ATOM    220  HE2 TYR A  13      -2.385  11.194  -3.428  1.00  0.00           H  
ATOM    221  HH  TYR A  13      -2.129  11.183   0.098  1.00  0.00           H  
ATOM    222  N   GLY A  14      -7.429   5.932  -5.473  1.00  0.00           N  
ATOM    223  CA  GLY A  14      -7.851   4.885  -6.377  1.00  0.00           C  
ATOM    224  C   GLY A  14      -7.778   3.458  -5.836  1.00  0.00           C  
ATOM    225  O   GLY A  14      -7.879   2.525  -6.623  1.00  0.00           O  
ATOM    226  H   GLY A  14      -8.108   6.296  -4.799  1.00  0.00           H  
ATOM    227 1HA  GLY A  14      -8.877   5.092  -6.673  1.00  0.00           H  
ATOM    228 2HA  GLY A  14      -7.255   4.948  -7.286  1.00  0.00           H  
ATOM    229  N   ASP A  15      -7.596   3.255  -4.521  1.00  0.00           N  
ATOM    230  CA  ASP A  15      -7.542   1.901  -3.974  1.00  0.00           C  
ATOM    231  C   ASP A  15      -8.961   1.332  -3.722  1.00  0.00           C  
ATOM    232  O   ASP A  15      -9.642   1.788  -2.798  1.00  0.00           O  
ATOM    233  CB  ASP A  15      -6.752   1.934  -2.660  1.00  0.00           C  
ATOM    234  CG  ASP A  15      -6.583   0.590  -1.977  1.00  0.00           C  
ATOM    235  OD1 ASP A  15      -7.445  -0.278  -2.132  1.00  0.00           O  
ATOM    236  OD2 ASP A  15      -5.625   0.444  -1.268  1.00  0.00           O  
ATOM    237  H   ASP A  15      -7.493   4.026  -3.855  1.00  0.00           H  
ATOM    238  HA  ASP A  15      -6.984   1.294  -4.677  1.00  0.00           H  
ATOM    239 1HB  ASP A  15      -5.767   2.358  -2.843  1.00  0.00           H  
ATOM    240 2HB  ASP A  15      -7.253   2.597  -1.973  1.00  0.00           H  
ATOM    241  N   PRO A  16      -9.436   0.330  -4.512  1.00  0.00           N  
ATOM    242  CA  PRO A  16     -10.771  -0.231  -4.456  1.00  0.00           C  
ATOM    243  C   PRO A  16     -10.997  -1.079  -3.219  1.00  0.00           C  
ATOM    244  O   PRO A  16     -12.144  -1.369  -2.876  1.00  0.00           O  
ATOM    245  CB  PRO A  16     -10.827  -1.113  -5.707  1.00  0.00           C  
ATOM    246  CG  PRO A  16      -9.404  -1.518  -5.941  1.00  0.00           C  
ATOM    247  CD  PRO A  16      -8.570  -0.340  -5.483  1.00  0.00           C  
ATOM    248  HA  PRO A  16     -11.499   0.576  -4.517  1.00  0.00           H  
ATOM    249 1HB  PRO A  16     -11.490  -1.975  -5.535  1.00  0.00           H  
ATOM    250 2HB  PRO A  16     -11.251  -0.541  -6.548  1.00  0.00           H  
ATOM    251 1HG  PRO A  16      -9.170  -2.443  -5.386  1.00  0.00           H  
ATOM    252 2HG  PRO A  16      -9.252  -1.750  -7.006  1.00  0.00           H  
ATOM    253 1HD  PRO A  16      -7.664  -0.730  -4.992  1.00  0.00           H  
ATOM    254 2HD  PRO A  16      -8.356   0.290  -6.336  1.00  0.00           H  
ATOM    255  N   SER A  17      -9.925  -1.504  -2.554  1.00  0.00           N  
ATOM    256  CA  SER A  17     -10.108  -2.358  -1.403  1.00  0.00           C  
ATOM    257  C   SER A  17     -10.374  -1.445  -0.257  1.00  0.00           C  
ATOM    258  O   SER A  17     -11.205  -1.741   0.603  1.00  0.00           O  
ATOM    259  CB  SER A  17      -8.900  -3.229  -1.192  1.00  0.00           C  
ATOM    260  OG  SER A  17      -8.755  -4.116  -2.275  1.00  0.00           O  
ATOM    261  H   SER A  17      -8.970  -1.216  -2.793  1.00  0.00           H  
ATOM    262  HA  SER A  17     -10.973  -2.994  -1.549  1.00  0.00           H  
ATOM    263 1HB  SER A  17      -8.006  -2.605  -1.100  1.00  0.00           H  
ATOM    264 2HB  SER A  17      -9.003  -3.795  -0.271  1.00  0.00           H  
ATOM    265  HG  SER A  17      -7.963  -4.642  -2.082  1.00  0.00           H  
ATOM    266  N   ALA A  18      -9.710  -0.289  -0.292  1.00  0.00           N  
ATOM    267  CA  ALA A  18      -9.929   0.733   0.705  1.00  0.00           C  
ATOM    268  C   ALA A  18     -11.346   1.272   0.559  1.00  0.00           C  
ATOM    269  O   ALA A  18     -11.990   1.619   1.553  1.00  0.00           O  
ATOM    270  CB  ALA A  18      -8.933   1.840   0.575  1.00  0.00           C  
ATOM    271  H   ALA A  18      -8.992  -0.171  -1.024  1.00  0.00           H  
ATOM    272  HA  ALA A  18      -9.827   0.276   1.682  1.00  0.00           H  
ATOM    273 1HB  ALA A  18      -9.128   2.574   1.347  1.00  0.00           H  
ATOM    274 2HB  ALA A  18      -7.931   1.429   0.689  1.00  0.00           H  
ATOM    275 3HB  ALA A  18      -9.030   2.302  -0.399  1.00  0.00           H  
ATOM    276  N   LYS A  19     -11.835   1.360  -0.692  1.00  0.00           N  
ATOM    277  CA  LYS A  19     -13.192   1.832  -0.932  1.00  0.00           C  
ATOM    278  C   LYS A  19     -14.210   0.830  -0.415  1.00  0.00           C  
ATOM    279  O   LYS A  19     -15.177   1.216   0.248  1.00  0.00           O  
ATOM    280  CB  LYS A  19     -13.445   2.061  -2.420  1.00  0.00           C  
ATOM    281  CG  LYS A  19     -12.721   3.234  -2.987  1.00  0.00           C  
ATOM    282  CD  LYS A  19     -12.929   3.406  -4.472  1.00  0.00           C  
ATOM    283  CE  LYS A  19     -12.086   4.558  -4.995  1.00  0.00           C  
ATOM    284  NZ  LYS A  19     -12.248   4.748  -6.460  1.00  0.00           N  
ATOM    285  H   LYS A  19     -11.217   1.127  -1.477  1.00  0.00           H  
ATOM    286  HA  LYS A  19     -13.334   2.770  -0.394  1.00  0.00           H  
ATOM    287 1HB  LYS A  19     -13.158   1.175  -2.972  1.00  0.00           H  
ATOM    288 2HB  LYS A  19     -14.510   2.213  -2.583  1.00  0.00           H  
ATOM    289 1HG  LYS A  19     -13.122   4.112  -2.509  1.00  0.00           H  
ATOM    290 2HG  LYS A  19     -11.667   3.166  -2.766  1.00  0.00           H  
ATOM    291 1HD  LYS A  19     -12.652   2.501  -5.001  1.00  0.00           H  
ATOM    292 2HD  LYS A  19     -13.978   3.617  -4.670  1.00  0.00           H  
ATOM    293 1HE  LYS A  19     -12.376   5.473  -4.482  1.00  0.00           H  
ATOM    294 2HE  LYS A  19     -11.034   4.349  -4.780  1.00  0.00           H  
ATOM    295 1HZ  LYS A  19     -11.668   5.519  -6.761  1.00  0.00           H  
ATOM    296 2HZ  LYS A  19     -11.966   3.906  -6.939  1.00  0.00           H  
ATOM    297 3HZ  LYS A  19     -13.213   4.952  -6.670  1.00  0.00           H  
ATOM    298  N   ARG A  20     -13.976  -0.465  -0.665  1.00  0.00           N  
ATOM    299  CA  ARG A  20     -14.911  -1.469  -0.189  1.00  0.00           C  
ATOM    300  C   ARG A  20     -14.891  -1.522   1.333  1.00  0.00           C  
ATOM    301  O   ARG A  20     -15.941  -1.633   1.970  1.00  0.00           O  
ATOM    302  CB  ARG A  20     -14.560  -2.846  -0.749  1.00  0.00           C  
ATOM    303  CG  ARG A  20     -14.855  -3.092  -2.253  1.00  0.00           C  
ATOM    304  CD  ARG A  20     -14.406  -4.485  -2.719  1.00  0.00           C  
ATOM    305  NE  ARG A  20     -12.908  -4.623  -2.799  1.00  0.00           N  
ATOM    306  CZ  ARG A  20     -12.196  -5.806  -2.753  1.00  0.00           C  
ATOM    307  NH1 ARG A  20     -12.828  -6.958  -2.616  1.00  0.00           N  
ATOM    308  NH2 ARG A  20     -10.853  -5.803  -2.837  1.00  0.00           N  
ATOM    309  H   ARG A  20     -13.182  -0.746  -1.247  1.00  0.00           H  
ATOM    310  HA  ARG A  20     -15.913  -1.197  -0.520  1.00  0.00           H  
ATOM    311 1HB  ARG A  20     -13.497  -3.023  -0.598  1.00  0.00           H  
ATOM    312 2HB  ARG A  20     -15.108  -3.592  -0.189  1.00  0.00           H  
ATOM    313 1HG  ARG A  20     -15.929  -3.019  -2.415  1.00  0.00           H  
ATOM    314 2HG  ARG A  20     -14.359  -2.347  -2.858  1.00  0.00           H  
ATOM    315 1HD  ARG A  20     -14.793  -5.231  -2.034  1.00  0.00           H  
ATOM    316 2HD  ARG A  20     -14.813  -4.667  -3.714  1.00  0.00           H  
ATOM    317  HE  ARG A  20     -12.382  -3.756  -2.918  1.00  0.00           H  
ATOM    318 1HH1 ARG A  20     -13.833  -6.985  -2.547  1.00  0.00           H  
ATOM    319 2HH1 ARG A  20     -12.301  -7.821  -2.584  1.00  0.00           H  
ATOM    320 1HH2 ARG A  20     -10.332  -4.933  -2.921  1.00  0.00           H  
ATOM    321 2HH2 ARG A  20     -10.291  -6.685  -2.774  1.00  0.00           H  
ATOM    322  N   ALA A  21     -13.693  -1.405   1.915  1.00  0.00           N  
ATOM    323  CA  ALA A  21     -13.501  -1.431   3.349  1.00  0.00           C  
ATOM    324  C   ALA A  21     -14.150  -0.254   4.046  1.00  0.00           C  
ATOM    325  O   ALA A  21     -14.796  -0.436   5.082  1.00  0.00           O  
ATOM    326  CB  ALA A  21     -12.033  -1.422   3.606  1.00  0.00           C  
ATOM    327  H   ALA A  21     -12.862  -1.342   1.326  1.00  0.00           H  
ATOM    328  HA  ALA A  21     -13.938  -2.344   3.744  1.00  0.00           H  
ATOM    329 1HB  ALA A  21     -11.814  -1.450   4.628  1.00  0.00           H  
ATOM    330 2HB  ALA A  21     -11.636  -2.281   3.122  1.00  0.00           H  
ATOM    331 3HB  ALA A  21     -11.606  -0.523   3.185  1.00  0.00           H  
ATOM    332  N   LEU A  22     -14.057   0.944   3.467  1.00  0.00           N  
ATOM    333  CA  LEU A  22     -14.687   2.094   4.078  1.00  0.00           C  
ATOM    334  C   LEU A  22     -16.196   1.944   4.004  1.00  0.00           C  
ATOM    335  O   LEU A  22     -16.891   2.264   4.972  1.00  0.00           O  
ATOM    336  CB  LEU A  22     -14.198   3.406   3.460  1.00  0.00           C  
ATOM    337  CG  LEU A  22     -14.700   4.722   4.161  1.00  0.00           C  
ATOM    338  CD1 LEU A  22     -13.606   5.790   4.054  1.00  0.00           C  
ATOM    339  CD2 LEU A  22     -15.992   5.238   3.485  1.00  0.00           C  
ATOM    340  H   LEU A  22     -13.477   1.079   2.631  1.00  0.00           H  
ATOM    341  HA  LEU A  22     -14.402   2.111   5.130  1.00  0.00           H  
ATOM    342 1HB  LEU A  22     -13.108   3.406   3.476  1.00  0.00           H  
ATOM    343 2HB  LEU A  22     -14.515   3.429   2.414  1.00  0.00           H  
ATOM    344  HG  LEU A  22     -14.894   4.524   5.215  1.00  0.00           H  
ATOM    345 1HD1 LEU A  22     -13.942   6.704   4.545  1.00  0.00           H  
ATOM    346 2HD1 LEU A  22     -12.698   5.432   4.543  1.00  0.00           H  
ATOM    347 3HD1 LEU A  22     -13.400   5.994   3.008  1.00  0.00           H  
ATOM    348 1HD2 LEU A  22     -16.316   6.149   3.975  1.00  0.00           H  
ATOM    349 2HD2 LEU A  22     -15.797   5.445   2.436  1.00  0.00           H  
ATOM    350 3HD2 LEU A  22     -16.795   4.515   3.555  1.00  0.00           H  
ATOM    351  N   LYS A  23     -16.724   1.505   2.851  1.00  0.00           N  
ATOM    352  CA  LYS A  23     -18.164   1.342   2.732  1.00  0.00           C  
ATOM    353  C   LYS A  23     -18.655   0.296   3.730  1.00  0.00           C  
ATOM    354  O   LYS A  23     -19.703   0.490   4.351  1.00  0.00           O  
ATOM    355  CB  LYS A  23     -18.547   0.968   1.304  1.00  0.00           C  
ATOM    356  CG  LYS A  23     -18.383   2.114   0.305  1.00  0.00           C  
ATOM    357  CD  LYS A  23     -18.729   1.679  -1.112  1.00  0.00           C  
ATOM    358  CE  LYS A  23     -18.545   2.824  -2.105  1.00  0.00           C  
ATOM    359  NZ  LYS A  23     -18.867   2.410  -3.504  1.00  0.00           N  
ATOM    360  H   LYS A  23     -16.122   1.290   2.049  1.00  0.00           H  
ATOM    361  HA  LYS A  23     -18.642   2.291   2.981  1.00  0.00           H  
ATOM    362 1HB  LYS A  23     -17.918   0.139   0.970  1.00  0.00           H  
ATOM    363 2HB  LYS A  23     -19.583   0.630   1.279  1.00  0.00           H  
ATOM    364 1HG  LYS A  23     -19.037   2.937   0.596  1.00  0.00           H  
ATOM    365 2HG  LYS A  23     -17.357   2.472   0.331  1.00  0.00           H  
ATOM    366 1HD  LYS A  23     -18.073   0.855  -1.399  1.00  0.00           H  
ATOM    367 2HD  LYS A  23     -19.761   1.333  -1.150  1.00  0.00           H  
ATOM    368 1HE  LYS A  23     -19.195   3.650  -1.821  1.00  0.00           H  
ATOM    369 2HE  LYS A  23     -17.507   3.162  -2.066  1.00  0.00           H  
ATOM    370 1HZ  LYS A  23     -18.731   3.194  -4.128  1.00  0.00           H  
ATOM    371 2HZ  LYS A  23     -18.259   1.652  -3.779  1.00  0.00           H  
ATOM    372 3HZ  LYS A  23     -19.828   2.105  -3.554  1.00  0.00           H  
ATOM    373  N   LEU A  24     -17.874  -0.777   3.929  1.00  0.00           N  
ATOM    374  CA  LEU A  24     -18.203  -1.810   4.895  1.00  0.00           C  
ATOM    375  C   LEU A  24     -18.242  -1.220   6.284  1.00  0.00           C  
ATOM    376  O   LEU A  24     -19.175  -1.479   7.043  1.00  0.00           O  
ATOM    377  CB  LEU A  24     -17.165  -2.947   4.832  1.00  0.00           C  
ATOM    378  CG  LEU A  24     -17.278  -4.096   5.872  1.00  0.00           C  
ATOM    379  CD1 LEU A  24     -18.625  -4.808   5.772  1.00  0.00           C  
ATOM    380  CD2 LEU A  24     -16.120  -5.077   5.630  1.00  0.00           C  
ATOM    381  H   LEU A  24     -17.040  -0.908   3.348  1.00  0.00           H  
ATOM    382  HA  LEU A  24     -19.188  -2.201   4.650  1.00  0.00           H  
ATOM    383 1HB  LEU A  24     -17.199  -3.386   3.836  1.00  0.00           H  
ATOM    384 2HB  LEU A  24     -16.187  -2.506   4.958  1.00  0.00           H  
ATOM    385  HG  LEU A  24     -17.189  -3.680   6.864  1.00  0.00           H  
ATOM    386 1HD1 LEU A  24     -18.668  -5.603   6.517  1.00  0.00           H  
ATOM    387 2HD1 LEU A  24     -19.437  -4.106   5.960  1.00  0.00           H  
ATOM    388 3HD1 LEU A  24     -18.741  -5.236   4.778  1.00  0.00           H  
ATOM    389 1HD2 LEU A  24     -16.156  -5.881   6.363  1.00  0.00           H  
ATOM    390 2HD2 LEU A  24     -16.202  -5.498   4.626  1.00  0.00           H  
ATOM    391 3HD2 LEU A  24     -15.177  -4.553   5.714  1.00  0.00           H  
ATOM    392  N   LEU A  25     -17.265  -0.382   6.607  1.00  0.00           N  
ATOM    393  CA  LEU A  25     -17.208   0.217   7.915  1.00  0.00           C  
ATOM    394  C   LEU A  25     -18.446   1.045   8.202  1.00  0.00           C  
ATOM    395  O   LEU A  25     -19.030   0.941   9.291  1.00  0.00           O  
ATOM    396  CB  LEU A  25     -15.992   1.141   7.977  1.00  0.00           C  
ATOM    397  CG  LEU A  25     -15.718   1.854   9.244  1.00  0.00           C  
ATOM    398  CD1 LEU A  25     -15.537   0.841  10.355  1.00  0.00           C  
ATOM    399  CD2 LEU A  25     -14.469   2.694   9.021  1.00  0.00           C  
ATOM    400  H   LEU A  25     -16.491  -0.234   5.952  1.00  0.00           H  
ATOM    401  HA  LEU A  25     -17.133  -0.584   8.639  1.00  0.00           H  
ATOM    402 1HB  LEU A  25     -15.114   0.628   7.656  1.00  0.00           H  
ATOM    403 2HB  LEU A  25     -16.165   1.926   7.254  1.00  0.00           H  
ATOM    404  HG  LEU A  25     -16.545   2.513   9.508  1.00  0.00           H  
ATOM    405 1HD1 LEU A  25     -15.314   1.343  11.272  1.00  0.00           H  
ATOM    406 2HD1 LEU A  25     -16.433   0.292  10.481  1.00  0.00           H  
ATOM    407 3HD1 LEU A  25     -14.745   0.160  10.110  1.00  0.00           H  
ATOM    408 1HD2 LEU A  25     -14.237   3.238   9.927  1.00  0.00           H  
ATOM    409 2HD2 LEU A  25     -13.632   2.051   8.749  1.00  0.00           H  
ATOM    410 3HD2 LEU A  25     -14.659   3.393   8.215  1.00  0.00           H  
ATOM    411  N   GLU A  26     -18.880   1.844   7.220  1.00  0.00           N  
ATOM    412  CA  GLU A  26     -20.066   2.650   7.440  1.00  0.00           C  
ATOM    413  C   GLU A  26     -21.299   1.765   7.628  1.00  0.00           C  
ATOM    414  O   GLU A  26     -22.097   2.005   8.544  1.00  0.00           O  
ATOM    415  CB  GLU A  26     -20.312   3.602   6.259  1.00  0.00           C  
ATOM    416  CG  GLU A  26     -19.305   4.759   6.088  1.00  0.00           C  
ATOM    417  CD  GLU A  26     -19.634   5.611   4.865  1.00  0.00           C  
ATOM    418  OE1 GLU A  26     -20.514   5.226   4.134  1.00  0.00           O  
ATOM    419  OE2 GLU A  26     -19.018   6.639   4.664  1.00  0.00           O  
ATOM    420  H   GLU A  26     -18.338   1.919   6.350  1.00  0.00           H  
ATOM    421  HA  GLU A  26     -19.921   3.238   8.344  1.00  0.00           H  
ATOM    422 1HB  GLU A  26     -20.296   3.022   5.331  1.00  0.00           H  
ATOM    423 2HB  GLU A  26     -21.306   4.036   6.349  1.00  0.00           H  
ATOM    424 1HG  GLU A  26     -19.323   5.384   6.978  1.00  0.00           H  
ATOM    425 2HG  GLU A  26     -18.301   4.343   5.983  1.00  0.00           H  
ATOM    426  N   GLU A  27     -21.418   0.691   6.836  1.00  0.00           N  
ATOM    427  CA  GLU A  27     -22.593  -0.164   6.935  1.00  0.00           C  
ATOM    428  C   GLU A  27     -22.642  -0.926   8.256  1.00  0.00           C  
ATOM    429  O   GLU A  27     -23.728  -1.165   8.791  1.00  0.00           O  
ATOM    430  CB  GLU A  27     -22.678  -1.127   5.747  1.00  0.00           C  
ATOM    431  CG  GLU A  27     -22.958  -0.431   4.391  1.00  0.00           C  
ATOM    432  CD  GLU A  27     -24.238   0.399   4.351  1.00  0.00           C  
ATOM    433  OE1 GLU A  27     -25.296  -0.090   4.659  1.00  0.00           O  
ATOM    434  OE2 GLU A  27     -24.122   1.569   4.056  1.00  0.00           O  
ATOM    435  H   GLU A  27     -20.730   0.534   6.088  1.00  0.00           H  
ATOM    436  HA  GLU A  27     -23.470   0.478   6.894  1.00  0.00           H  
ATOM    437 1HB  GLU A  27     -21.722  -1.652   5.651  1.00  0.00           H  
ATOM    438 2HB  GLU A  27     -23.441  -1.875   5.923  1.00  0.00           H  
ATOM    439 1HG  GLU A  27     -22.133   0.229   4.164  1.00  0.00           H  
ATOM    440 2HG  GLU A  27     -22.999  -1.189   3.613  1.00  0.00           H  
ATOM    441  N   LEU A  28     -21.479  -1.316   8.785  1.00  0.00           N  
ATOM    442  CA  LEU A  28     -21.428  -2.012  10.066  1.00  0.00           C  
ATOM    443  C   LEU A  28     -21.833  -1.089  11.212  1.00  0.00           C  
ATOM    444  O   LEU A  28     -22.643  -1.460  12.074  1.00  0.00           O  
ATOM    445  CB  LEU A  28     -19.996  -2.490  10.310  1.00  0.00           C  
ATOM    446  CG  LEU A  28     -19.472  -3.609   9.417  1.00  0.00           C  
ATOM    447  CD1 LEU A  28     -17.992  -3.709   9.617  1.00  0.00           C  
ATOM    448  CD2 LEU A  28     -20.134  -4.918   9.777  1.00  0.00           C  
ATOM    449  H   LEU A  28     -20.620  -1.159   8.249  1.00  0.00           H  
ATOM    450  HA  LEU A  28     -22.121  -2.846  10.038  1.00  0.00           H  
ATOM    451 1HB  LEU A  28     -19.343  -1.635  10.151  1.00  0.00           H  
ATOM    452 2HB  LEU A  28     -19.899  -2.807  11.342  1.00  0.00           H  
ATOM    453  HG  LEU A  28     -19.673  -3.385   8.382  1.00  0.00           H  
ATOM    454 1HD1 LEU A  28     -17.594  -4.489   8.993  1.00  0.00           H  
ATOM    455 2HD1 LEU A  28     -17.519  -2.770   9.356  1.00  0.00           H  
ATOM    456 3HD1 LEU A  28     -17.793  -3.935  10.639  1.00  0.00           H  
ATOM    457 1HD2 LEU A  28     -19.736  -5.706   9.139  1.00  0.00           H  
ATOM    458 2HD2 LEU A  28     -19.929  -5.153  10.815  1.00  0.00           H  
ATOM    459 3HD2 LEU A  28     -21.204  -4.852   9.628  1.00  0.00           H  
ATOM    460  N   ARG A  29     -21.380   0.163  11.162  1.00  0.00           N  
ATOM    461  CA  ARG A  29     -21.719   1.112  12.212  1.00  0.00           C  
ATOM    462  C   ARG A  29     -23.228   1.400  12.218  1.00  0.00           C  
ATOM    463  O   ARG A  29     -23.843   1.522  13.283  1.00  0.00           O  
ATOM    464  CB  ARG A  29     -20.893   2.372  12.042  1.00  0.00           C  
ATOM    465  CG  ARG A  29     -19.408   2.166  12.377  1.00  0.00           C  
ATOM    466  CD  ARG A  29     -18.598   3.360  12.100  1.00  0.00           C  
ATOM    467  NE  ARG A  29     -17.202   3.151  12.453  1.00  0.00           N  
ATOM    468  CZ  ARG A  29     -16.210   4.060  12.303  1.00  0.00           C  
ATOM    469  NH1 ARG A  29     -16.460   5.245  11.797  1.00  0.00           N  
ATOM    470  NH2 ARG A  29     -14.980   3.762  12.680  1.00  0.00           N  
ATOM    471  H   ARG A  29     -20.713   0.433  10.429  1.00  0.00           H  
ATOM    472  HA  ARG A  29     -21.446   0.670  13.172  1.00  0.00           H  
ATOM    473 1HB  ARG A  29     -20.959   2.712  11.007  1.00  0.00           H  
ATOM    474 2HB  ARG A  29     -21.283   3.161  12.681  1.00  0.00           H  
ATOM    475 1HG  ARG A  29     -19.310   1.921  13.439  1.00  0.00           H  
ATOM    476 2HG  ARG A  29     -19.012   1.344  11.788  1.00  0.00           H  
ATOM    477 1HD  ARG A  29     -18.654   3.583  11.032  1.00  0.00           H  
ATOM    478 2HD  ARG A  29     -18.979   4.200  12.678  1.00  0.00           H  
ATOM    479  HE  ARG A  29     -16.958   2.254  12.855  1.00  0.00           H  
ATOM    480 1HH1 ARG A  29     -17.387   5.497  11.509  1.00  0.00           H  
ATOM    481 2HH1 ARG A  29     -15.693   5.942  11.724  1.00  0.00           H  
ATOM    482 1HH2 ARG A  29     -14.774   2.858  13.084  1.00  0.00           H  
ATOM    483 2HH2 ARG A  29     -14.220   4.466  12.575  1.00  0.00           H  
ATOM    484  N   LYS A  30     -23.849   1.391  11.032  1.00  0.00           N  
ATOM    485  CA  LYS A  30     -25.292   1.613  10.872  1.00  0.00           C  
ATOM    486  C   LYS A  30     -26.147   0.520  11.529  1.00  0.00           C  
ATOM    487  O   LYS A  30     -27.354   0.704  11.697  1.00  0.00           O  
ATOM    488  CB  LYS A  30     -25.696   1.727   9.398  1.00  0.00           C  
ATOM    489  CG  LYS A  30     -25.246   2.995   8.673  1.00  0.00           C  
ATOM    490  CD  LYS A  30     -25.654   2.933   7.193  1.00  0.00           C  
ATOM    491  CE  LYS A  30     -25.139   4.115   6.391  1.00  0.00           C  
ATOM    492  NZ  LYS A  30     -25.473   3.969   4.937  1.00  0.00           N  
ATOM    493  H   LYS A  30     -23.265   1.315  10.191  1.00  0.00           H  
ATOM    494  HA  LYS A  30     -25.539   2.554  11.359  1.00  0.00           H  
ATOM    495 1HB  LYS A  30     -25.286   0.880   8.851  1.00  0.00           H  
ATOM    496 2HB  LYS A  30     -26.780   1.665   9.317  1.00  0.00           H  
ATOM    497 1HG  LYS A  30     -25.730   3.854   9.135  1.00  0.00           H  
ATOM    498 2HG  LYS A  30     -24.183   3.124   8.760  1.00  0.00           H  
ATOM    499 1HD  LYS A  30     -25.264   2.018   6.745  1.00  0.00           H  
ATOM    500 2HD  LYS A  30     -26.738   2.909   7.122  1.00  0.00           H  
ATOM    501 1HE  LYS A  30     -25.581   5.033   6.770  1.00  0.00           H  
ATOM    502 2HE  LYS A  30     -24.053   4.171   6.497  1.00  0.00           H  
ATOM    503 1HZ  LYS A  30     -25.109   4.753   4.420  1.00  0.00           H  
ATOM    504 2HZ  LYS A  30     -25.034   3.092   4.582  1.00  0.00           H  
ATOM    505 3HZ  LYS A  30     -26.469   3.915   4.812  1.00  0.00           H  
ATOM    506  N   ARG A  31     -25.551  -0.638  11.852  1.00  0.00           N  
ATOM    507  CA  ARG A  31     -26.277  -1.741  12.466  1.00  0.00           C  
ATOM    508  C   ARG A  31     -25.981  -1.818  13.957  1.00  0.00           C  
ATOM    509  O   ARG A  31     -26.412  -2.755  14.633  1.00  0.00           O  
ATOM    510  CB  ARG A  31     -25.929  -3.085  11.830  1.00  0.00           C  
ATOM    511  CG  ARG A  31     -26.765  -3.463  10.614  1.00  0.00           C  
ATOM    512  CD  ARG A  31     -26.328  -2.763   9.412  1.00  0.00           C  
ATOM    513  NE  ARG A  31     -27.149  -3.075   8.274  1.00  0.00           N  
ATOM    514  CZ  ARG A  31     -27.000  -2.504   7.071  1.00  0.00           C  
ATOM    515  NH1 ARG A  31     -26.037  -1.635   6.891  1.00  0.00           N  
ATOM    516  NH2 ARG A  31     -27.816  -2.814   6.073  1.00  0.00           N  
ATOM    517  H   ARG A  31     -24.543  -0.755  11.729  1.00  0.00           H  
ATOM    518  HA  ARG A  31     -27.344  -1.567  12.337  1.00  0.00           H  
ATOM    519 1HB  ARG A  31     -24.881  -3.065  11.519  1.00  0.00           H  
ATOM    520 2HB  ARG A  31     -26.035  -3.880  12.565  1.00  0.00           H  
ATOM    521 1HG  ARG A  31     -26.675  -4.532  10.431  1.00  0.00           H  
ATOM    522 2HG  ARG A  31     -27.808  -3.211  10.794  1.00  0.00           H  
ATOM    523 1HD  ARG A  31     -26.370  -1.694   9.564  1.00  0.00           H  
ATOM    524 2HD  ARG A  31     -25.307  -3.063   9.189  1.00  0.00           H  
ATOM    525  HE  ARG A  31     -27.896  -3.743   8.397  1.00  0.00           H  
ATOM    526 1HH1 ARG A  31     -25.376  -1.412   7.653  1.00  0.00           H  
ATOM    527 2HH1 ARG A  31     -25.900  -1.185   5.978  1.00  0.00           H  
ATOM    528 1HH2 ARG A  31     -28.558  -3.483   6.213  1.00  0.00           H  
ATOM    529 2HH2 ARG A  31     -27.694  -2.375   5.168  1.00  0.00           H  
ATOM    530  N   GLY A  32     -25.242  -0.837  14.475  1.00  0.00           N  
ATOM    531  CA  GLY A  32     -24.903  -0.827  15.883  1.00  0.00           C  
ATOM    532  C   GLY A  32     -23.569  -1.474  16.239  1.00  0.00           C  
ATOM    533  O   GLY A  32     -23.333  -1.751  17.417  1.00  0.00           O  
ATOM    534  H   GLY A  32     -24.905  -0.066  13.892  1.00  0.00           H  
ATOM    535 1HA  GLY A  32     -24.888   0.210  16.219  1.00  0.00           H  
ATOM    536 2HA  GLY A  32     -25.700  -1.317  16.441  1.00  0.00           H  
ATOM    537  N   ILE A  33     -22.692  -1.741  15.264  1.00  0.00           N  
ATOM    538  CA  ILE A  33     -21.414  -2.331  15.607  1.00  0.00           C  
ATOM    539  C   ILE A  33     -20.518  -1.184  16.106  1.00  0.00           C  
ATOM    540  O   ILE A  33     -20.314  -0.221  15.366  1.00  0.00           O  
ATOM    541  CB  ILE A  33     -20.763  -3.000  14.378  1.00  0.00           C  
ATOM    542  CG1 ILE A  33     -21.700  -4.085  13.737  1.00  0.00           C  
ATOM    543  CG2 ILE A  33     -19.440  -3.598  14.762  1.00  0.00           C  
ATOM    544  CD1 ILE A  33     -22.095  -5.249  14.619  1.00  0.00           C  
ATOM    545  H   ILE A  33     -22.870  -1.523  14.278  1.00  0.00           H  
ATOM    546  HA  ILE A  33     -21.566  -3.080  16.369  1.00  0.00           H  
ATOM    547  HB  ILE A  33     -20.593  -2.243  13.622  1.00  0.00           H  
ATOM    548 1HG1 ILE A  33     -22.618  -3.595  13.418  1.00  0.00           H  
ATOM    549 2HG1 ILE A  33     -21.202  -4.482  12.855  1.00  0.00           H  
ATOM    550 1HG2 ILE A  33     -18.982  -4.033  13.893  1.00  0.00           H  
ATOM    551 2HG2 ILE A  33     -18.807  -2.821  15.154  1.00  0.00           H  
ATOM    552 3HG2 ILE A  33     -19.565  -4.360  15.519  1.00  0.00           H  
ATOM    553 1HD1 ILE A  33     -22.746  -5.913  14.048  1.00  0.00           H  
ATOM    554 2HD1 ILE A  33     -21.220  -5.805  14.938  1.00  0.00           H  
ATOM    555 3HD1 ILE A  33     -22.637  -4.888  15.490  1.00  0.00           H  
ATOM    556  N   PRO A  34     -19.952  -1.237  17.333  1.00  0.00           N  
ATOM    557  CA  PRO A  34     -19.125  -0.184  17.895  1.00  0.00           C  
ATOM    558  C   PRO A  34     -18.017   0.089  16.899  1.00  0.00           C  
ATOM    559  O   PRO A  34     -17.500  -0.875  16.340  1.00  0.00           O  
ATOM    560  CB  PRO A  34     -18.575  -0.830  19.172  1.00  0.00           C  
ATOM    561  CG  PRO A  34     -19.626  -1.844  19.560  1.00  0.00           C  
ATOM    562  CD  PRO A  34     -20.160  -2.390  18.245  1.00  0.00           C  
ATOM    563  HA  PRO A  34     -19.761   0.677  18.116  1.00  0.00           H  
ATOM    564 1HB  PRO A  34     -17.594  -1.285  18.977  1.00  0.00           H  
ATOM    565 2HB  PRO A  34     -18.417  -0.058  19.942  1.00  0.00           H  
ATOM    566 1HG  PRO A  34     -19.176  -2.627  20.191  1.00  0.00           H  
ATOM    567 2HG  PRO A  34     -20.411  -1.364  20.165  1.00  0.00           H  
ATOM    568 1HD  PRO A  34     -19.603  -3.271  17.912  1.00  0.00           H  
ATOM    569 2HD  PRO A  34     -21.224  -2.595  18.405  1.00  0.00           H  
ATOM    570  N   PRO A  35     -17.564   1.341  16.710  1.00  0.00           N  
ATOM    571  CA  PRO A  35     -16.530   1.706  15.761  1.00  0.00           C  
ATOM    572  C   PRO A  35     -15.308   0.808  15.826  1.00  0.00           C  
ATOM    573  O   PRO A  35     -14.820   0.369  14.787  1.00  0.00           O  
ATOM    574  CB  PRO A  35     -16.186   3.130  16.219  1.00  0.00           C  
ATOM    575  CG  PRO A  35     -17.490   3.661  16.764  1.00  0.00           C  
ATOM    576  CD  PRO A  35     -18.109   2.481  17.485  1.00  0.00           C  
ATOM    577  HA  PRO A  35     -16.962   1.696  14.757  1.00  0.00           H  
ATOM    578 1HB  PRO A  35     -15.388   3.099  16.986  1.00  0.00           H  
ATOM    579 2HB  PRO A  35     -15.798   3.721  15.385  1.00  0.00           H  
ATOM    580 1HG  PRO A  35     -17.300   4.519  17.432  1.00  0.00           H  
ATOM    581 2HG  PRO A  35     -18.121   4.030  15.941  1.00  0.00           H  
ATOM    582 1HD  PRO A  35     -17.785   2.432  18.540  1.00  0.00           H  
ATOM    583 2HD  PRO A  35     -19.196   2.571  17.371  1.00  0.00           H  
ATOM    584  N   GLU A  36     -14.873   0.439  17.025  1.00  0.00           N  
ATOM    585  CA  GLU A  36     -13.694  -0.402  17.147  1.00  0.00           C  
ATOM    586  C   GLU A  36     -13.920  -1.794  16.589  1.00  0.00           C  
ATOM    587  O   GLU A  36     -13.007  -2.394  16.015  1.00  0.00           O  
ATOM    588  CB  GLU A  36     -13.275  -0.484  18.611  1.00  0.00           C  
ATOM    589  CG  GLU A  36     -12.794   0.848  19.201  1.00  0.00           C  
ATOM    590  CD  GLU A  36     -13.929   1.776  19.612  1.00  0.00           C  
ATOM    591  OE1 GLU A  36     -15.076   1.394  19.462  1.00  0.00           O  
ATOM    592  OE2 GLU A  36     -13.651   2.858  20.059  1.00  0.00           O  
ATOM    593  H   GLU A  36     -15.306   0.795  17.881  1.00  0.00           H  
ATOM    594  HA  GLU A  36     -12.886   0.058  16.581  1.00  0.00           H  
ATOM    595 1HB  GLU A  36     -14.112  -0.846  19.209  1.00  0.00           H  
ATOM    596 2HB  GLU A  36     -12.464  -1.209  18.713  1.00  0.00           H  
ATOM    597 1HG  GLU A  36     -12.172   0.645  20.072  1.00  0.00           H  
ATOM    598 2HG  GLU A  36     -12.173   1.351  18.457  1.00  0.00           H  
ATOM    599  N   GLU A  37     -15.123  -2.326  16.787  1.00  0.00           N  
ATOM    600  CA  GLU A  37     -15.425  -3.669  16.350  1.00  0.00           C  
ATOM    601  C   GLU A  37     -15.666  -3.637  14.861  1.00  0.00           C  
ATOM    602  O   GLU A  37     -15.300  -4.570  14.139  1.00  0.00           O  
ATOM    603  CB  GLU A  37     -16.626  -4.223  17.109  1.00  0.00           C  
ATOM    604  CG  GLU A  37     -16.367  -4.418  18.611  1.00  0.00           C  
ATOM    605  CD  GLU A  37     -15.223  -5.381  18.892  1.00  0.00           C  
ATOM    606  OE1 GLU A  37     -15.217  -6.451  18.344  1.00  0.00           O  
ATOM    607  OE2 GLU A  37     -14.338  -5.023  19.649  1.00  0.00           O  
ATOM    608  H   GLU A  37     -15.857  -1.766  17.210  1.00  0.00           H  
ATOM    609  HA  GLU A  37     -14.565  -4.307  16.548  1.00  0.00           H  
ATOM    610 1HB  GLU A  37     -17.448  -3.526  17.013  1.00  0.00           H  
ATOM    611 2HB  GLU A  37     -16.940  -5.172  16.675  1.00  0.00           H  
ATOM    612 1HG  GLU A  37     -16.124  -3.450  19.049  1.00  0.00           H  
ATOM    613 2HG  GLU A  37     -17.277  -4.783  19.083  1.00  0.00           H  
ATOM    614  N   ALA A  38     -16.276  -2.546  14.392  1.00  0.00           N  
ATOM    615  CA  ALA A  38     -16.571  -2.422  12.985  1.00  0.00           C  
ATOM    616  C   ALA A  38     -15.260  -2.406  12.218  1.00  0.00           C  
ATOM    617  O   ALA A  38     -15.134  -3.038  11.170  1.00  0.00           O  
ATOM    618  CB  ALA A  38     -17.405  -1.176  12.724  1.00  0.00           C  
ATOM    619  H   ALA A  38     -16.572  -1.823  15.055  1.00  0.00           H  
ATOM    620  HA  ALA A  38     -17.132  -3.295  12.678  1.00  0.00           H  
ATOM    621 1HB  ALA A  38     -17.637  -1.113  11.676  1.00  0.00           H  
ATOM    622 2HB  ALA A  38     -18.331  -1.222  13.293  1.00  0.00           H  
ATOM    623 3HB  ALA A  38     -16.843  -0.299  13.033  1.00  0.00           H  
ATOM    624  N   LEU A  39     -14.260  -1.739  12.793  1.00  0.00           N  
ATOM    625  CA  LEU A  39     -12.943  -1.673  12.200  1.00  0.00           C  
ATOM    626  C   LEU A  39     -12.242  -3.026  12.231  1.00  0.00           C  
ATOM    627  O   LEU A  39     -11.623  -3.403  11.242  1.00  0.00           O  
ATOM    628  CB  LEU A  39     -12.140  -0.594  12.909  1.00  0.00           C  
ATOM    629  CG  LEU A  39     -12.588   0.838  12.645  1.00  0.00           C  
ATOM    630  CD1 LEU A  39     -11.913   1.772  13.633  1.00  0.00           C  
ATOM    631  CD2 LEU A  39     -12.206   1.220  11.235  1.00  0.00           C  
ATOM    632  H   LEU A  39     -14.451  -1.212  13.648  1.00  0.00           H  
ATOM    633  HA  LEU A  39     -13.064  -1.398  11.165  1.00  0.00           H  
ATOM    634 1HB  LEU A  39     -12.211  -0.764  13.982  1.00  0.00           H  
ATOM    635 2HB  LEU A  39     -11.104  -0.674  12.603  1.00  0.00           H  
ATOM    636  HG  LEU A  39     -13.649   0.923  12.768  1.00  0.00           H  
ATOM    637 1HD1 LEU A  39     -12.233   2.798  13.442  1.00  0.00           H  
ATOM    638 2HD1 LEU A  39     -12.197   1.491  14.646  1.00  0.00           H  
ATOM    639 3HD1 LEU A  39     -10.850   1.707  13.532  1.00  0.00           H  
ATOM    640 1HD2 LEU A  39     -12.498   2.249  11.055  1.00  0.00           H  
ATOM    641 2HD2 LEU A  39     -11.185   1.123  11.145  1.00  0.00           H  
ATOM    642 3HD2 LEU A  39     -12.653   0.596  10.503  1.00  0.00           H  
ATOM    643  N   LYS A  40     -12.385  -3.807  13.312  1.00  0.00           N  
ATOM    644  CA  LYS A  40     -11.775  -5.143  13.344  1.00  0.00           C  
ATOM    645  C   LYS A  40     -12.347  -6.029  12.221  1.00  0.00           C  
ATOM    646  O   LYS A  40     -11.618  -6.824  11.613  1.00  0.00           O  
ATOM    647  CB  LYS A  40     -12.005  -5.804  14.697  1.00  0.00           C  
ATOM    648  CG  LYS A  40     -11.215  -5.208  15.849  1.00  0.00           C  
ATOM    649  CD  LYS A  40     -11.632  -5.861  17.154  1.00  0.00           C  
ATOM    650  CE  LYS A  40     -10.965  -5.229  18.358  1.00  0.00           C  
ATOM    651  NZ  LYS A  40     -11.519  -5.788  19.637  1.00  0.00           N  
ATOM    652  H   LYS A  40     -12.850  -3.434  14.147  1.00  0.00           H  
ATOM    653  HA  LYS A  40     -10.704  -5.038  13.183  1.00  0.00           H  
ATOM    654 1HB  LYS A  40     -13.062  -5.739  14.952  1.00  0.00           H  
ATOM    655 2HB  LYS A  40     -11.752  -6.861  14.629  1.00  0.00           H  
ATOM    656 1HG  LYS A  40     -10.152  -5.381  15.684  1.00  0.00           H  
ATOM    657 2HG  LYS A  40     -11.376  -4.145  15.903  1.00  0.00           H  
ATOM    658 1HD  LYS A  40     -12.713  -5.766  17.276  1.00  0.00           H  
ATOM    659 2HD  LYS A  40     -11.385  -6.921  17.129  1.00  0.00           H  
ATOM    660 1HE  LYS A  40      -9.894  -5.417  18.319  1.00  0.00           H  
ATOM    661 2HE  LYS A  40     -11.138  -4.150  18.338  1.00  0.00           H  
ATOM    662 1HZ  LYS A  40     -11.076  -5.352  20.428  1.00  0.00           H  
ATOM    663 2HZ  LYS A  40     -12.546  -5.588  19.664  1.00  0.00           H  
ATOM    664 3HZ  LYS A  40     -11.372  -6.782  19.677  1.00  0.00           H  
ATOM    665  N   ILE A  41     -13.652  -5.876  11.943  1.00  0.00           N  
ATOM    666  CA  ILE A  41     -14.318  -6.618  10.866  1.00  0.00           C  
ATOM    667  C   ILE A  41     -13.716  -6.177   9.536  1.00  0.00           C  
ATOM    668  O   ILE A  41     -13.460  -7.003   8.653  1.00  0.00           O  
ATOM    669  CB  ILE A  41     -15.841  -6.412  10.872  1.00  0.00           C  
ATOM    670  CG1 ILE A  41     -16.446  -7.074  12.143  1.00  0.00           C  
ATOM    671  CG2 ILE A  41     -16.453  -7.005   9.569  1.00  0.00           C  
ATOM    672  CD1 ILE A  41     -17.898  -6.691  12.438  1.00  0.00           C  
ATOM    673  H   ILE A  41     -14.196  -5.248  12.549  1.00  0.00           H  
ATOM    674  HA  ILE A  41     -14.117  -7.679  10.995  1.00  0.00           H  
ATOM    675  HB  ILE A  41     -16.048  -5.363  10.935  1.00  0.00           H  
ATOM    676 1HG1 ILE A  41     -16.384  -8.156  12.036  1.00  0.00           H  
ATOM    677 2HG1 ILE A  41     -15.842  -6.781  13.000  1.00  0.00           H  
ATOM    678 1HG2 ILE A  41     -17.523  -6.860   9.560  1.00  0.00           H  
ATOM    679 2HG2 ILE A  41     -16.033  -6.514   8.697  1.00  0.00           H  
ATOM    680 3HG2 ILE A  41     -16.232  -8.072   9.520  1.00  0.00           H  
ATOM    681 1HD1 ILE A  41     -18.225  -7.188  13.350  1.00  0.00           H  
ATOM    682 2HD1 ILE A  41     -17.957  -5.619  12.572  1.00  0.00           H  
ATOM    683 3HD1 ILE A  41     -18.542  -6.989  11.623  1.00  0.00           H  
ATOM    684  N   VAL A  42     -13.504  -4.874   9.393  1.00  0.00           N  
ATOM    685  CA  VAL A  42     -12.877  -4.304   8.218  1.00  0.00           C  
ATOM    686  C   VAL A  42     -11.443  -4.833   8.047  1.00  0.00           C  
ATOM    687  O   VAL A  42     -11.021  -5.061   6.912  1.00  0.00           O  
ATOM    688  CB  VAL A  42     -12.944  -2.784   8.257  1.00  0.00           C  
ATOM    689  CG1 VAL A  42     -12.138  -2.208   7.200  1.00  0.00           C  
ATOM    690  CG2 VAL A  42     -14.385  -2.363   8.049  1.00  0.00           C  
ATOM    691  H   VAL A  42     -13.836  -4.253  10.140  1.00  0.00           H  
ATOM    692  HA  VAL A  42     -13.457  -4.614   7.354  1.00  0.00           H  
ATOM    693  HB  VAL A  42     -12.582  -2.426   9.196  1.00  0.00           H  
ATOM    694 1HG1 VAL A  42     -12.242  -1.137   7.243  1.00  0.00           H  
ATOM    695 2HG1 VAL A  42     -11.093  -2.477   7.308  1.00  0.00           H  
ATOM    696 3HG1 VAL A  42     -12.524  -2.592   6.271  1.00  0.00           H  
ATOM    697 1HG2 VAL A  42     -14.428  -1.314   8.085  1.00  0.00           H  
ATOM    698 2HG2 VAL A  42     -14.735  -2.706   7.085  1.00  0.00           H  
ATOM    699 3HG2 VAL A  42     -15.015  -2.773   8.814  1.00  0.00           H  
ATOM    700  N   VAL A  43     -10.684  -4.994   9.140  1.00  0.00           N  
ATOM    701  CA  VAL A  43      -9.328  -5.543   9.042  1.00  0.00           C  
ATOM    702  C   VAL A  43      -9.397  -6.952   8.451  1.00  0.00           C  
ATOM    703  O   VAL A  43      -8.618  -7.282   7.550  1.00  0.00           O  
ATOM    704  CB  VAL A  43      -8.653  -5.652  10.435  1.00  0.00           C  
ATOM    705  CG1 VAL A  43      -7.322  -6.415  10.370  1.00  0.00           C  
ATOM    706  CG2 VAL A  43      -8.408  -4.306  10.977  1.00  0.00           C  
ATOM    707  H   VAL A  43     -11.079  -4.695  10.038  1.00  0.00           H  
ATOM    708  HA  VAL A  43      -8.732  -4.900   8.393  1.00  0.00           H  
ATOM    709  HB  VAL A  43      -9.311  -6.199  11.094  1.00  0.00           H  
ATOM    710 1HG1 VAL A  43      -6.896  -6.479  11.374  1.00  0.00           H  
ATOM    711 2HG1 VAL A  43      -7.467  -7.421   9.986  1.00  0.00           H  
ATOM    712 3HG1 VAL A  43      -6.638  -5.878   9.741  1.00  0.00           H  
ATOM    713 1HG2 VAL A  43      -7.963  -4.388  11.963  1.00  0.00           H  
ATOM    714 2HG2 VAL A  43      -7.738  -3.777  10.310  1.00  0.00           H  
ATOM    715 3HG2 VAL A  43      -9.323  -3.789  11.051  1.00  0.00           H  
ATOM    716  N   GLU A  44     -10.332  -7.784   8.949  1.00  0.00           N  
ATOM    717  CA  GLU A  44     -10.498  -9.136   8.416  1.00  0.00           C  
ATOM    718  C   GLU A  44     -10.839  -9.094   6.931  1.00  0.00           C  
ATOM    719  O   GLU A  44     -10.257  -9.837   6.129  1.00  0.00           O  
ATOM    720  CB  GLU A  44     -11.598  -9.895   9.159  1.00  0.00           C  
ATOM    721  CG  GLU A  44     -11.825 -11.324   8.649  1.00  0.00           C  
ATOM    722  CD  GLU A  44     -12.897 -12.066   9.394  1.00  0.00           C  
ATOM    723  OE1 GLU A  44     -13.400 -11.551  10.360  1.00  0.00           O  
ATOM    724  OE2 GLU A  44     -13.229 -13.163   8.980  1.00  0.00           O  
ATOM    725  H   GLU A  44     -10.914  -7.463   9.734  1.00  0.00           H  
ATOM    726  HA  GLU A  44      -9.557  -9.671   8.535  1.00  0.00           H  
ATOM    727 1HB  GLU A  44     -11.351  -9.942  10.219  1.00  0.00           H  
ATOM    728 2HB  GLU A  44     -12.538  -9.354   9.071  1.00  0.00           H  
ATOM    729 1HG  GLU A  44     -12.113 -11.276   7.603  1.00  0.00           H  
ATOM    730 2HG  GLU A  44     -10.889 -11.876   8.713  1.00  0.00           H  
ATOM    731  N   PHE A  45     -11.750  -8.182   6.561  1.00  0.00           N  
ATOM    732  CA  PHE A  45     -12.134  -8.002   5.172  1.00  0.00           C  
ATOM    733  C   PHE A  45     -10.954  -7.667   4.300  1.00  0.00           C  
ATOM    734  O   PHE A  45     -10.762  -8.310   3.274  1.00  0.00           O  
ATOM    735  CB  PHE A  45     -13.173  -6.897   5.022  1.00  0.00           C  
ATOM    736  CG  PHE A  45     -13.368  -6.494   3.601  1.00  0.00           C  
ATOM    737  CD1 PHE A  45     -14.103  -7.253   2.722  1.00  0.00           C  
ATOM    738  CD2 PHE A  45     -12.764  -5.329   3.138  1.00  0.00           C  
ATOM    739  CE1 PHE A  45     -14.222  -6.863   1.412  1.00  0.00           C  
ATOM    740  CE2 PHE A  45     -12.876  -4.948   1.837  1.00  0.00           C  
ATOM    741  CZ  PHE A  45     -13.602  -5.720   0.979  1.00  0.00           C  
ATOM    742  H   PHE A  45     -12.221  -7.629   7.284  1.00  0.00           H  
ATOM    743  HA  PHE A  45     -12.565  -8.938   4.819  1.00  0.00           H  
ATOM    744 1HB  PHE A  45     -14.121  -7.235   5.430  1.00  0.00           H  
ATOM    745 2HB  PHE A  45     -12.866  -6.033   5.578  1.00  0.00           H  
ATOM    746  HD1 PHE A  45     -14.580  -8.167   3.066  1.00  0.00           H  
ATOM    747  HD2 PHE A  45     -12.189  -4.729   3.824  1.00  0.00           H  
ATOM    748  HE1 PHE A  45     -14.798  -7.468   0.714  1.00  0.00           H  
ATOM    749  HE2 PHE A  45     -12.383  -4.037   1.477  1.00  0.00           H  
ATOM    750  HZ  PHE A  45     -13.686  -5.433  -0.043  1.00  0.00           H  
ATOM    751  N   LEU A  46     -10.160  -6.681   4.696  1.00  0.00           N  
ATOM    752  CA  LEU A  46      -9.025  -6.261   3.902  1.00  0.00           C  
ATOM    753  C   LEU A  46      -7.984  -7.343   3.735  1.00  0.00           C  
ATOM    754  O   LEU A  46      -7.380  -7.462   2.663  1.00  0.00           O  
ATOM    755  CB  LEU A  46      -8.450  -5.002   4.516  1.00  0.00           C  
ATOM    756  CG  LEU A  46      -9.272  -3.753   4.299  1.00  0.00           C  
ATOM    757  CD1 LEU A  46      -8.841  -2.700   5.216  1.00  0.00           C  
ATOM    758  CD2 LEU A  46      -9.028  -3.271   2.822  1.00  0.00           C  
ATOM    759  H   LEU A  46     -10.375  -6.190   5.568  1.00  0.00           H  
ATOM    760  HA  LEU A  46      -9.401  -6.018   2.923  1.00  0.00           H  
ATOM    761 1HB  LEU A  46      -8.395  -5.164   5.590  1.00  0.00           H  
ATOM    762 2HB  LEU A  46      -7.450  -4.837   4.119  1.00  0.00           H  
ATOM    763  HG  LEU A  46     -10.309  -3.949   4.492  1.00  0.00           H  
ATOM    764 1HD1 LEU A  46      -9.442  -1.842   5.031  1.00  0.00           H  
ATOM    765 2HD1 LEU A  46      -8.982  -3.024   6.246  1.00  0.00           H  
ATOM    766 3HD1 LEU A  46      -7.838  -2.471   5.051  1.00  0.00           H  
ATOM    767 1HD2 LEU A  46      -9.552  -2.355   2.619  1.00  0.00           H  
ATOM    768 2HD2 LEU A  46      -7.977  -3.093   2.681  1.00  0.00           H  
ATOM    769 3HD2 LEU A  46      -9.353  -4.016   2.115  1.00  0.00           H  
ATOM    770  N   ARG A  47      -7.749  -8.161   4.757  1.00  0.00           N  
ATOM    771  CA  ARG A  47      -6.783  -9.221   4.542  1.00  0.00           C  
ATOM    772  C   ARG A  47      -7.330 -10.210   3.495  1.00  0.00           C  
ATOM    773  O   ARG A  47      -6.641 -10.564   2.533  1.00  0.00           O  
ATOM    774  CB  ARG A  47      -6.504  -9.958   5.847  1.00  0.00           C  
ATOM    775  CG  ARG A  47      -5.730  -9.150   6.863  1.00  0.00           C  
ATOM    776  CD  ARG A  47      -5.444  -9.880   8.113  1.00  0.00           C  
ATOM    777  NE  ARG A  47      -4.734  -9.023   9.083  1.00  0.00           N  
ATOM    778  CZ  ARG A  47      -3.396  -8.792   9.092  1.00  0.00           C  
ATOM    779  NH1 ARG A  47      -2.613  -9.349   8.178  1.00  0.00           N  
ATOM    780  NH2 ARG A  47      -2.852  -8.007  10.022  1.00  0.00           N  
ATOM    781  H   ARG A  47      -8.203  -8.007   5.667  1.00  0.00           H  
ATOM    782  HA  ARG A  47      -5.857  -8.786   4.172  1.00  0.00           H  
ATOM    783 1HB  ARG A  47      -7.456 -10.238   6.306  1.00  0.00           H  
ATOM    784 2HB  ARG A  47      -5.952 -10.871   5.642  1.00  0.00           H  
ATOM    785 1HG  ARG A  47      -4.805  -8.796   6.431  1.00  0.00           H  
ATOM    786 2HG  ARG A  47      -6.344  -8.319   7.139  1.00  0.00           H  
ATOM    787 1HD  ARG A  47      -6.391 -10.186   8.564  1.00  0.00           H  
ATOM    788 2HD  ARG A  47      -4.842 -10.763   7.910  1.00  0.00           H  
ATOM    789  HE  ARG A  47      -5.287  -8.578   9.810  1.00  0.00           H  
ATOM    790 1HH1 ARG A  47      -3.003  -9.949   7.470  1.00  0.00           H  
ATOM    791 2HH1 ARG A  47      -1.617  -9.175   8.192  1.00  0.00           H  
ATOM    792 1HH2 ARG A  47      -3.424  -7.553  10.760  1.00  0.00           H  
ATOM    793 2HH2 ARG A  47      -1.860  -7.839  10.021  1.00  0.00           H  
ATOM    794  N   LYS A  48      -8.621 -10.555   3.607  1.00  0.00           N  
ATOM    795  CA  LYS A  48      -9.260 -11.512   2.701  1.00  0.00           C  
ATOM    796  C   LYS A  48      -9.538 -10.939   1.312  1.00  0.00           C  
ATOM    797  O   LYS A  48      -9.571 -11.670   0.321  1.00  0.00           O  
ATOM    798  CB  LYS A  48     -10.521 -12.064   3.353  1.00  0.00           C  
ATOM    799  CG  LYS A  48     -10.199 -12.984   4.530  1.00  0.00           C  
ATOM    800  CD  LYS A  48     -11.431 -13.517   5.235  1.00  0.00           C  
ATOM    801  CE  LYS A  48     -11.020 -14.520   6.320  1.00  0.00           C  
ATOM    802  NZ  LYS A  48     -12.173 -15.016   7.121  1.00  0.00           N  
ATOM    803  H   LYS A  48      -9.167 -10.198   4.403  1.00  0.00           H  
ATOM    804  HA  LYS A  48      -8.572 -12.346   2.568  1.00  0.00           H  
ATOM    805 1HB  LYS A  48     -11.131 -11.232   3.723  1.00  0.00           H  
ATOM    806 2HB  LYS A  48     -11.109 -12.615   2.622  1.00  0.00           H  
ATOM    807 1HG  LYS A  48      -9.600 -13.822   4.174  1.00  0.00           H  
ATOM    808 2HG  LYS A  48      -9.606 -12.423   5.255  1.00  0.00           H  
ATOM    809 1HD  LYS A  48     -11.973 -12.690   5.694  1.00  0.00           H  
ATOM    810 2HD  LYS A  48     -12.087 -14.008   4.519  1.00  0.00           H  
ATOM    811 1HE  LYS A  48     -10.547 -15.368   5.832  1.00  0.00           H  
ATOM    812 2HE  LYS A  48     -10.301 -14.051   6.993  1.00  0.00           H  
ATOM    813 1HZ  LYS A  48     -11.844 -15.677   7.804  1.00  0.00           H  
ATOM    814 2HZ  LYS A  48     -12.618 -14.231   7.625  1.00  0.00           H  
ATOM    815 3HZ  LYS A  48     -12.849 -15.461   6.524  1.00  0.00           H  
ATOM    816  N   ALA A  49      -9.644  -9.621   1.231  1.00  0.00           N  
ATOM    817  CA  ALA A  49      -9.901  -8.873   0.017  1.00  0.00           C  
ATOM    818  C   ALA A  49      -8.631  -8.705  -0.824  1.00  0.00           C  
ATOM    819  O   ALA A  49      -8.681  -8.079  -1.892  1.00  0.00           O  
ATOM    820  CB  ALA A  49     -10.470  -7.512   0.375  1.00  0.00           C  
ATOM    821  H   ALA A  49      -9.676  -9.094   2.100  1.00  0.00           H  
ATOM    822  HA  ALA A  49     -10.630  -9.426  -0.572  1.00  0.00           H  
ATOM    823 1HB  ALA A  49     -10.689  -6.962  -0.500  1.00  0.00           H  
ATOM    824 2HB  ALA A  49     -11.377  -7.646   0.952  1.00  0.00           H  
ATOM    825 3HB  ALA A  49      -9.745  -6.976   0.955  1.00  0.00           H  
ATOM    826  N   GLY A  50      -7.482  -9.205  -0.313  1.00  0.00           N  
ATOM    827  CA  GLY A  50      -6.200  -9.115  -1.004  1.00  0.00           C  
ATOM    828  C   GLY A  50      -5.332  -7.927  -0.601  1.00  0.00           C  
ATOM    829  O   GLY A  50      -4.333  -7.637  -1.261  1.00  0.00           O  
ATOM    830  H   GLY A  50      -7.491  -9.694   0.588  1.00  0.00           H  
ATOM    831 1HA  GLY A  50      -5.644 -10.035  -0.816  1.00  0.00           H  
ATOM    832 2HA  GLY A  50      -6.380  -9.077  -2.076  1.00  0.00           H  
ATOM    833  N   ASN A  51      -5.677  -7.228   0.478  1.00  0.00           N  
ATOM    834  CA  ASN A  51      -4.919  -6.069   0.893  1.00  0.00           C  
ATOM    835  C   ASN A  51      -4.579  -6.026   2.375  1.00  0.00           C  
ATOM    836  O   ASN A  51      -5.014  -5.105   3.071  1.00  0.00           O  
ATOM    837  CB  ASN A  51      -5.647  -4.817   0.468  1.00  0.00           C  
ATOM    838  CG  ASN A  51      -5.655  -4.725  -1.008  1.00  0.00           C  
ATOM    839  OD1 ASN A  51      -6.529  -5.245  -1.710  1.00  0.00           O  
ATOM    840  ND2 ASN A  51      -4.654  -4.058  -1.506  1.00  0.00           N  
ATOM    841  H   ASN A  51      -6.473  -7.489   1.063  1.00  0.00           H  
ATOM    842  HA  ASN A  51      -3.986  -6.055   0.336  1.00  0.00           H  
ATOM    843 1HB  ASN A  51      -6.672  -4.834   0.848  1.00  0.00           H  
ATOM    844 2HB  ASN A  51      -5.152  -3.939   0.869  1.00  0.00           H  
ATOM    845 1HD2 ASN A  51      -4.521  -3.957  -2.513  1.00  0.00           H  
ATOM    846 2HD2 ASN A  51      -3.978  -3.655  -0.898  1.00  0.00           H  
ATOM    847  N   PRO A  52      -3.690  -6.914   2.870  1.00  0.00           N  
ATOM    848  CA  PRO A  52      -3.231  -6.976   4.249  1.00  0.00           C  
ATOM    849  C   PRO A  52      -2.482  -5.689   4.623  1.00  0.00           C  
ATOM    850  O   PRO A  52      -2.297  -5.372   5.797  1.00  0.00           O  
ATOM    851  CB  PRO A  52      -2.330  -8.217   4.264  1.00  0.00           C  
ATOM    852  CG  PRO A  52      -1.908  -8.416   2.826  1.00  0.00           C  
ATOM    853  CD  PRO A  52      -3.104  -7.975   2.007  1.00  0.00           C  
ATOM    854  HA  PRO A  52      -4.100  -7.132   4.892  1.00  0.00           H  
ATOM    855 1HB  PRO A  52      -1.475  -8.050   4.938  1.00  0.00           H  
ATOM    856 2HB  PRO A  52      -2.889  -9.076   4.665  1.00  0.00           H  
ATOM    857 1HG  PRO A  52      -0.998  -7.839   2.607  1.00  0.00           H  
ATOM    858 2HG  PRO A  52      -1.659  -9.476   2.647  1.00  0.00           H  
ATOM    859 1HD  PRO A  52      -2.738  -7.613   1.046  1.00  0.00           H  
ATOM    860 2HD  PRO A  52      -3.816  -8.812   1.888  1.00  0.00           H  
ATOM    861  N   ARG A  53      -2.041  -4.938   3.608  1.00  0.00           N  
ATOM    862  CA  ARG A  53      -1.352  -3.683   3.846  1.00  0.00           C  
ATOM    863  C   ARG A  53      -2.361  -2.599   4.233  1.00  0.00           C  
ATOM    864  O   ARG A  53      -2.014  -1.640   4.928  1.00  0.00           O  
ATOM    865  CB  ARG A  53      -0.559  -3.277   2.613  1.00  0.00           C  
ATOM    866  CG  ARG A  53       0.641  -4.196   2.320  1.00  0.00           C  
ATOM    867  CD  ARG A  53       1.353  -3.837   1.051  1.00  0.00           C  
ATOM    868  NE  ARG A  53       0.553  -4.148  -0.137  1.00  0.00           N  
ATOM    869  CZ  ARG A  53       0.787  -3.693  -1.391  1.00  0.00           C  
ATOM    870  NH1 ARG A  53       1.805  -2.897  -1.630  1.00  0.00           N  
ATOM    871  NH2 ARG A  53      -0.047  -4.060  -2.367  1.00  0.00           N  
ATOM    872  H   ARG A  53      -2.180  -5.239   2.659  1.00  0.00           H  
ATOM    873  HA  ARG A  53      -0.653  -3.821   4.671  1.00  0.00           H  
ATOM    874 1HB  ARG A  53      -1.213  -3.276   1.742  1.00  0.00           H  
ATOM    875 2HB  ARG A  53      -0.178  -2.264   2.739  1.00  0.00           H  
ATOM    876 1HG  ARG A  53       1.358  -4.119   3.140  1.00  0.00           H  
ATOM    877 2HG  ARG A  53       0.300  -5.227   2.239  1.00  0.00           H  
ATOM    878 1HD  ARG A  53       1.568  -2.770   1.054  1.00  0.00           H  
ATOM    879 2HD  ARG A  53       2.287  -4.397   0.994  1.00  0.00           H  
ATOM    880  HE  ARG A  53      -0.234  -4.759  -0.015  1.00  0.00           H  
ATOM    881 1HH1 ARG A  53       2.452  -2.613  -0.898  1.00  0.00           H  
ATOM    882 2HH1 ARG A  53       1.984  -2.522  -2.566  1.00  0.00           H  
ATOM    883 1HH2 ARG A  53      -0.823  -4.671  -2.164  1.00  0.00           H  
ATOM    884 2HH2 ARG A  53       0.040  -3.720  -3.334  1.00  0.00           H  
ATOM    885  N   LEU A  54      -3.625  -2.750   3.827  1.00  0.00           N  
ATOM    886  CA  LEU A  54      -4.607  -1.755   4.198  1.00  0.00           C  
ATOM    887  C   LEU A  54      -5.271  -2.286   5.443  1.00  0.00           C  
ATOM    888  O   LEU A  54      -5.784  -1.530   6.268  1.00  0.00           O  
ATOM    889  CB  LEU A  54      -5.609  -1.507   3.068  1.00  0.00           C  
ATOM    890  CG  LEU A  54      -5.234  -0.430   1.993  1.00  0.00           C  
ATOM    891  CD1 LEU A  54      -5.275   0.960   2.604  1.00  0.00           C  
ATOM    892  CD2 LEU A  54      -3.836  -0.701   1.411  1.00  0.00           C  
ATOM    893  H   LEU A  54      -3.936  -3.544   3.272  1.00  0.00           H  
ATOM    894  HA  LEU A  54      -4.108  -0.829   4.448  1.00  0.00           H  
ATOM    895 1HB  LEU A  54      -5.764  -2.444   2.550  1.00  0.00           H  
ATOM    896 2HB  LEU A  54      -6.553  -1.200   3.506  1.00  0.00           H  
ATOM    897  HG  LEU A  54      -5.968  -0.469   1.180  1.00  0.00           H  
ATOM    898 1HD1 LEU A  54      -5.028   1.658   1.834  1.00  0.00           H  
ATOM    899 2HD1 LEU A  54      -6.268   1.168   2.983  1.00  0.00           H  
ATOM    900 3HD1 LEU A  54      -4.558   1.060   3.404  1.00  0.00           H  
ATOM    901 1HD2 LEU A  54      -3.627   0.055   0.650  1.00  0.00           H  
ATOM    902 2HD2 LEU A  54      -3.078  -0.644   2.182  1.00  0.00           H  
ATOM    903 3HD2 LEU A  54      -3.815  -1.686   0.950  1.00  0.00           H  
ATOM    904  N   ALA A  55      -5.233  -3.609   5.613  1.00  0.00           N  
ATOM    905  CA  ALA A  55      -5.779  -4.181   6.819  1.00  0.00           C  
ATOM    906  C   ALA A  55      -4.970  -3.630   7.969  1.00  0.00           C  
ATOM    907  O   ALA A  55      -5.527  -3.265   8.999  1.00  0.00           O  
ATOM    908  CB  ALA A  55      -5.701  -5.678   6.782  1.00  0.00           C  
ATOM    909  H   ALA A  55      -4.875  -4.204   4.869  1.00  0.00           H  
ATOM    910  HA  ALA A  55      -6.811  -3.866   6.928  1.00  0.00           H  
ATOM    911 1HB  ALA A  55      -6.108  -6.080   7.676  1.00  0.00           H  
ATOM    912 2HB  ALA A  55      -6.251  -6.055   5.943  1.00  0.00           H  
ATOM    913 3HB  ALA A  55      -4.671  -5.971   6.699  1.00  0.00           H  
ATOM    914  N   ARG A  56      -3.652  -3.498   7.729  1.00  0.00           N  
ATOM    915  CA  ARG A  56      -2.675  -2.935   8.640  1.00  0.00           C  
ATOM    916  C   ARG A  56      -2.949  -1.471   8.952  1.00  0.00           C  
ATOM    917  O   ARG A  56      -2.907  -1.074  10.115  1.00  0.00           O  
ATOM    918  CB  ARG A  56      -1.293  -3.065   8.044  1.00  0.00           C  
ATOM    919  CG  ARG A  56      -0.154  -2.547   8.883  1.00  0.00           C  
ATOM    920  CD  ARG A  56       1.123  -2.725   8.168  1.00  0.00           C  
ATOM    921  NE  ARG A  56       1.162  -1.924   6.928  1.00  0.00           N  
ATOM    922  CZ  ARG A  56       2.014  -2.117   5.896  1.00  0.00           C  
ATOM    923  NH1 ARG A  56       2.903  -3.095   5.936  1.00  0.00           N  
ATOM    924  NH2 ARG A  56       1.963  -1.317   4.841  1.00  0.00           N  
ATOM    925  H   ARG A  56      -3.292  -3.884   6.854  1.00  0.00           H  
ATOM    926  HA  ARG A  56      -2.709  -3.506   9.568  1.00  0.00           H  
ATOM    927 1HB  ARG A  56      -1.095  -4.111   7.824  1.00  0.00           H  
ATOM    928 2HB  ARG A  56      -1.272  -2.537   7.107  1.00  0.00           H  
ATOM    929 1HG  ARG A  56      -0.285  -1.490   9.084  1.00  0.00           H  
ATOM    930 2HG  ARG A  56      -0.104  -3.090   9.831  1.00  0.00           H  
ATOM    931 1HD  ARG A  56       1.945  -2.404   8.816  1.00  0.00           H  
ATOM    932 2HD  ARG A  56       1.241  -3.776   7.912  1.00  0.00           H  
ATOM    933  HE  ARG A  56       0.498  -1.162   6.844  1.00  0.00           H  
ATOM    934 1HH1 ARG A  56       2.957  -3.710   6.731  1.00  0.00           H  
ATOM    935 2HH1 ARG A  56       3.582  -3.204   5.160  1.00  0.00           H  
ATOM    936 1HH2 ARG A  56       1.290  -0.567   4.801  1.00  0.00           H  
ATOM    937 2HH2 ARG A  56       2.602  -1.456   4.064  1.00  0.00           H  
ATOM    938  N   VAL A  57      -3.309  -0.642   7.955  1.00  0.00           N  
ATOM    939  CA  VAL A  57      -3.528   0.754   8.347  1.00  0.00           C  
ATOM    940  C   VAL A  57      -4.751   0.797   9.262  1.00  0.00           C  
ATOM    941  O   VAL A  57      -4.748   1.499  10.276  1.00  0.00           O  
ATOM    942  CB  VAL A  57      -3.749   1.743   7.134  1.00  0.00           C  
ATOM    943  CG1 VAL A  57      -2.680   1.557   6.123  1.00  0.00           C  
ATOM    944  CG2 VAL A  57      -5.137   1.627   6.448  1.00  0.00           C  
ATOM    945  H   VAL A  57      -3.277  -0.962   6.984  1.00  0.00           H  
ATOM    946  HA  VAL A  57      -2.664   1.102   8.909  1.00  0.00           H  
ATOM    947  HB  VAL A  57      -3.635   2.752   7.520  1.00  0.00           H  
ATOM    948 1HG1 VAL A  57      -2.804   2.287   5.335  1.00  0.00           H  
ATOM    949 2HG1 VAL A  57      -1.752   1.683   6.578  1.00  0.00           H  
ATOM    950 3HG1 VAL A  57      -2.735   0.572   5.705  1.00  0.00           H  
ATOM    951 1HG2 VAL A  57      -5.200   2.348   5.641  1.00  0.00           H  
ATOM    952 2HG2 VAL A  57      -5.257   0.671   6.039  1.00  0.00           H  
ATOM    953 3HG2 VAL A  57      -5.943   1.828   7.147  1.00  0.00           H  
ATOM    954  N   VAL A  58      -5.758  -0.036   8.978  1.00  0.00           N  
ATOM    955  CA  VAL A  58      -6.946  -0.051   9.816  1.00  0.00           C  
ATOM    956  C   VAL A  58      -6.678  -0.617  11.202  1.00  0.00           C  
ATOM    957  O   VAL A  58      -7.136  -0.047  12.196  1.00  0.00           O  
ATOM    958  CB  VAL A  58      -8.065  -0.880   9.153  1.00  0.00           C  
ATOM    959  CG1 VAL A  58      -9.266  -1.062  10.075  1.00  0.00           C  
ATOM    960  CG2 VAL A  58      -8.491  -0.194   7.964  1.00  0.00           C  
ATOM    961  H   VAL A  58      -5.705  -0.614   8.128  1.00  0.00           H  
ATOM    962  HA  VAL A  58      -7.285   0.974   9.919  1.00  0.00           H  
ATOM    963  HB  VAL A  58      -7.675  -1.863   8.899  1.00  0.00           H  
ATOM    964 1HG1 VAL A  58     -10.032  -1.653   9.571  1.00  0.00           H  
ATOM    965 2HG1 VAL A  58      -8.984  -1.560  10.979  1.00  0.00           H  
ATOM    966 3HG1 VAL A  58      -9.655  -0.119  10.315  1.00  0.00           H  
ATOM    967 1HG2 VAL A  58      -9.262  -0.775   7.484  1.00  0.00           H  
ATOM    968 2HG2 VAL A  58      -8.876   0.787   8.235  1.00  0.00           H  
ATOM    969 3HG2 VAL A  58      -7.649  -0.080   7.292  1.00  0.00           H  
ATOM    970  N   GLU A  59      -5.973  -1.744  11.271  1.00  0.00           N  
ATOM    971  CA  GLU A  59      -5.707  -2.404  12.531  1.00  0.00           C  
ATOM    972  C   GLU A  59      -4.826  -1.596  13.443  1.00  0.00           C  
ATOM    973  O   GLU A  59      -5.128  -1.458  14.631  1.00  0.00           O  
ATOM    974  CB  GLU A  59      -5.035  -3.752  12.298  1.00  0.00           C  
ATOM    975  CG  GLU A  59      -4.812  -4.549  13.566  1.00  0.00           C  
ATOM    976  CD  GLU A  59      -4.235  -5.895  13.318  1.00  0.00           C  
ATOM    977  OE1 GLU A  59      -4.010  -6.228  12.173  1.00  0.00           O  
ATOM    978  OE2 GLU A  59      -4.004  -6.600  14.285  1.00  0.00           O  
ATOM    979  H   GLU A  59      -5.640  -2.179  10.413  1.00  0.00           H  
ATOM    980  HA  GLU A  59      -6.655  -2.569  13.032  1.00  0.00           H  
ATOM    981 1HB  GLU A  59      -5.605  -4.340  11.602  1.00  0.00           H  
ATOM    982 2HB  GLU A  59      -4.060  -3.582  11.837  1.00  0.00           H  
ATOM    983 1HG  GLU A  59      -4.130  -4.001  14.210  1.00  0.00           H  
ATOM    984 2HG  GLU A  59      -5.764  -4.648  14.088  1.00  0.00           H  
ATOM    985  N   GLU A  60      -3.737  -1.044  12.920  1.00  0.00           N  
ATOM    986  CA  GLU A  60      -2.884  -0.303  13.811  1.00  0.00           C  
ATOM    987  C   GLU A  60      -3.599   0.965  14.246  1.00  0.00           C  
ATOM    988  O   GLU A  60      -3.643   1.279  15.436  1.00  0.00           O  
ATOM    989  CB  GLU A  60      -1.543  -0.011  13.137  1.00  0.00           C  
ATOM    990  CG  GLU A  60      -0.664  -1.267  12.926  1.00  0.00           C  
ATOM    991  CD  GLU A  60       0.719  -1.010  12.320  1.00  0.00           C  
ATOM    992  OE1 GLU A  60       0.996   0.092  11.875  1.00  0.00           O  
ATOM    993  OE2 GLU A  60       1.501  -1.931  12.314  1.00  0.00           O  
ATOM    994  H   GLU A  60      -3.498  -1.151  11.928  1.00  0.00           H  
ATOM    995  HA  GLU A  60      -2.694  -0.908  14.697  1.00  0.00           H  
ATOM    996 1HB  GLU A  60      -1.749   0.398  12.152  1.00  0.00           H  
ATOM    997 2HB  GLU A  60      -0.997   0.732  13.705  1.00  0.00           H  
ATOM    998 1HG  GLU A  60      -0.537  -1.763  13.887  1.00  0.00           H  
ATOM    999 2HG  GLU A  60      -1.212  -1.951  12.273  1.00  0.00           H  
ATOM   1000  N   ALA A  61      -4.288   1.627  13.318  1.00  0.00           N  
ATOM   1001  CA  ALA A  61      -4.986   2.838  13.659  1.00  0.00           C  
ATOM   1002  C   ALA A  61      -6.082   2.621  14.706  1.00  0.00           C  
ATOM   1003  O   ALA A  61      -6.230   3.437  15.607  1.00  0.00           O  
ATOM   1004  CB  ALA A  61      -5.562   3.425  12.404  1.00  0.00           C  
ATOM   1005  H   ALA A  61      -4.260   1.349  12.334  1.00  0.00           H  
ATOM   1006  HA  ALA A  61      -4.260   3.537  14.079  1.00  0.00           H  
ATOM   1007 1HB  ALA A  61      -6.050   4.331  12.621  1.00  0.00           H  
ATOM   1008 2HB  ALA A  61      -4.756   3.598  11.698  1.00  0.00           H  
ATOM   1009 3HB  ALA A  61      -6.260   2.720  11.984  1.00  0.00           H  
ATOM   1010  N   LEU A  62      -6.823   1.493  14.659  1.00  0.00           N  
ATOM   1011  CA  LEU A  62      -7.876   1.327  15.668  1.00  0.00           C  
ATOM   1012  C   LEU A  62      -7.232   1.007  17.024  1.00  0.00           C  
ATOM   1013  O   LEU A  62      -7.764   1.379  18.073  1.00  0.00           O  
ATOM   1014  CB  LEU A  62      -8.906   0.223  15.254  1.00  0.00           C  
ATOM   1015  CG  LEU A  62      -8.519  -1.307  15.351  1.00  0.00           C  
ATOM   1016  CD1 LEU A  62      -8.899  -1.880  16.747  1.00  0.00           C  
ATOM   1017  CD2 LEU A  62      -9.236  -2.099  14.272  1.00  0.00           C  
ATOM   1018  H   LEU A  62      -6.730   0.834  13.885  1.00  0.00           H  
ATOM   1019  HA  LEU A  62      -8.416   2.263  15.761  1.00  0.00           H  
ATOM   1020 1HB  LEU A  62      -9.821   0.377  15.824  1.00  0.00           H  
ATOM   1021 2HB  LEU A  62      -9.129   0.391  14.206  1.00  0.00           H  
ATOM   1022  HG  LEU A  62      -7.460  -1.406  15.217  1.00  0.00           H  
ATOM   1023 1HD1 LEU A  62      -8.617  -2.930  16.791  1.00  0.00           H  
ATOM   1024 2HD1 LEU A  62      -8.399  -1.354  17.544  1.00  0.00           H  
ATOM   1025 3HD1 LEU A  62      -9.981  -1.790  16.888  1.00  0.00           H  
ATOM   1026 1HD2 LEU A  62      -8.950  -3.146  14.336  1.00  0.00           H  
ATOM   1027 2HD2 LEU A  62     -10.297  -2.015  14.425  1.00  0.00           H  
ATOM   1028 3HD2 LEU A  62      -8.969  -1.711  13.297  1.00  0.00           H  
ATOM   1029  N   LYS A  63      -6.069   0.344  17.015  1.00  0.00           N  
ATOM   1030  CA  LYS A  63      -5.373  -0.021  18.246  1.00  0.00           C  
ATOM   1031  C   LYS A  63      -4.557   1.133  18.853  1.00  0.00           C  
ATOM   1032  O   LYS A  63      -4.294   1.135  20.056  1.00  0.00           O  
ATOM   1033  CB  LYS A  63      -4.516  -1.269  18.017  1.00  0.00           C  
ATOM   1034  CG  LYS A  63      -5.368  -2.534  17.802  1.00  0.00           C  
ATOM   1035  CD  LYS A  63      -4.555  -3.799  17.524  1.00  0.00           C  
ATOM   1036  CE  LYS A  63      -5.504  -5.015  17.428  1.00  0.00           C  
ATOM   1037  NZ  LYS A  63      -4.805  -6.295  17.054  1.00  0.00           N  
ATOM   1038  H   LYS A  63      -5.680   0.027  16.117  1.00  0.00           H  
ATOM   1039  HA  LYS A  63      -6.132  -0.287  18.982  1.00  0.00           H  
ATOM   1040 1HB  LYS A  63      -3.897  -1.121  17.126  1.00  0.00           H  
ATOM   1041 2HB  LYS A  63      -3.851  -1.425  18.864  1.00  0.00           H  
ATOM   1042 1HG  LYS A  63      -6.000  -2.695  18.675  1.00  0.00           H  
ATOM   1043 2HG  LYS A  63      -6.009  -2.365  16.947  1.00  0.00           H  
ATOM   1044 1HD  LYS A  63      -4.020  -3.684  16.581  1.00  0.00           H  
ATOM   1045 2HD  LYS A  63      -3.833  -3.964  18.320  1.00  0.00           H  
ATOM   1046 1HE  LYS A  63      -5.969  -5.149  18.402  1.00  0.00           H  
ATOM   1047 2HE  LYS A  63      -6.282  -4.809  16.691  1.00  0.00           H  
ATOM   1048 1HZ  LYS A  63      -5.479  -7.043  17.031  1.00  0.00           H  
ATOM   1049 2HZ  LYS A  63      -4.379  -6.223  16.108  1.00  0.00           H  
ATOM   1050 3HZ  LYS A  63      -4.091  -6.511  17.729  1.00  0.00           H  
ATOM   1051  N   ASP A  64      -4.220   2.151  18.054  1.00  0.00           N  
ATOM   1052  CA  ASP A  64      -3.457   3.306  18.534  1.00  0.00           C  
ATOM   1053  C   ASP A  64      -4.326   4.383  19.202  1.00  0.00           C  
ATOM   1054  O   ASP A  64      -3.797   5.385  19.691  1.00  0.00           O  
ATOM   1055  CB  ASP A  64      -2.699   3.978  17.382  1.00  0.00           C  
ATOM   1056  CG  ASP A  64      -1.505   3.188  16.808  1.00  0.00           C  
ATOM   1057  OD1 ASP A  64      -0.866   2.410  17.515  1.00  0.00           O  
ATOM   1058  OD2 ASP A  64      -1.228   3.388  15.645  1.00  0.00           O  
ATOM   1059  H   ASP A  64      -4.402   2.076  17.049  1.00  0.00           H  
ATOM   1060  HA  ASP A  64      -2.735   2.951  19.267  1.00  0.00           H  
ATOM   1061 1HB  ASP A  64      -3.407   4.153  16.566  1.00  0.00           H  
ATOM   1062 2HB  ASP A  64      -2.341   4.954  17.707  1.00  0.00           H  
ATOM   1063  N   GLU A  65      -5.645   4.204  19.195  1.00  0.00           N  
ATOM   1064  CA  GLU A  65      -6.561   5.176  19.795  1.00  0.00           C  
ATOM   1065  C   GLU A  65      -6.939   4.819  21.232  1.00  0.00           C  
ATOM   1066  O   GLU A  65      -7.102   5.714  22.062  1.00  0.00           O  
ATOM   1067  OXT GLU A  65      -7.298   3.677  21.508  1.00  0.00           O  
ATOM   1068  CB  GLU A  65      -7.834   5.347  18.955  1.00  0.00           C  
ATOM   1069  CG  GLU A  65      -7.618   6.039  17.617  1.00  0.00           C  
ATOM   1070  CD  GLU A  65      -8.898   6.266  16.825  1.00  0.00           C  
ATOM   1071  OE1 GLU A  65      -9.786   5.447  16.883  1.00  0.00           O  
ATOM   1072  OE2 GLU A  65      -8.996   7.307  16.184  1.00  0.00           O  
ATOM   1073  H   GLU A  65      -6.018   3.357  18.775  1.00  0.00           H  
ATOM   1074  HA  GLU A  65      -6.056   6.141  19.819  1.00  0.00           H  
ATOM   1075 1HB  GLU A  65      -8.261   4.361  18.750  1.00  0.00           H  
ATOM   1076 2HB  GLU A  65      -8.571   5.915  19.518  1.00  0.00           H  
ATOM   1077 1HG  GLU A  65      -7.147   6.999  17.801  1.00  0.00           H  
ATOM   1078 2HG  GLU A  65      -6.929   5.441  17.026  1.00  0.00           H  
TER                                                                             
ATOM   1080  N   GLY B  66       4.157  19.427  19.476  1.00  0.00           N  
ATOM   1081  CA  GLY B  66       4.895  18.249  19.020  1.00  0.00           C  
ATOM   1082  C   GLY B  66       4.980  18.208  17.511  1.00  0.00           C  
ATOM   1083  O   GLY B  66       5.140  19.237  16.858  1.00  0.00           O  
ATOM   1084 1H   GLY B  66       4.116  19.429  20.475  1.00  0.00           H  
ATOM   1085 2H   GLY B  66       4.620  20.254  19.160  1.00  0.00           H  
ATOM   1086 3H   GLY B  66       3.229  19.403  19.105  1.00  0.00           H  
ATOM   1087 1HA  GLY B  66       5.891  18.259  19.435  1.00  0.00           H  
ATOM   1088 2HA  GLY B  66       4.404  17.346  19.383  1.00  0.00           H  
ATOM   1089  N   PHE B  67       4.905  17.023  16.942  1.00  0.00           N  
ATOM   1090  CA  PHE B  67       5.010  16.963  15.501  1.00  0.00           C  
ATOM   1091  C   PHE B  67       3.815  17.692  14.937  1.00  0.00           C  
ATOM   1092  O   PHE B  67       2.714  17.617  15.484  1.00  0.00           O  
ATOM   1093  CB  PHE B  67       5.074  15.523  14.996  1.00  0.00           C  
ATOM   1094  CG  PHE B  67       6.408  14.891  15.237  1.00  0.00           C  
ATOM   1095  CD1 PHE B  67       6.636  14.066  16.332  1.00  0.00           C  
ATOM   1096  CD2 PHE B  67       7.444  15.127  14.361  1.00  0.00           C  
ATOM   1097  CE1 PHE B  67       7.865  13.495  16.531  1.00  0.00           C  
ATOM   1098  CE2 PHE B  67       8.672  14.560  14.565  1.00  0.00           C  
ATOM   1099  CZ  PHE B  67       8.881  13.742  15.657  1.00  0.00           C  
ATOM   1100  H   PHE B  67       4.775  16.185  17.488  1.00  0.00           H  
ATOM   1101  HA  PHE B  67       5.914  17.481  15.187  1.00  0.00           H  
ATOM   1102 1HB  PHE B  67       4.311  14.925  15.487  1.00  0.00           H  
ATOM   1103 2HB  PHE B  67       4.869  15.508  13.923  1.00  0.00           H  
ATOM   1104  HD1 PHE B  67       5.827  13.865  17.032  1.00  0.00           H  
ATOM   1105  HD2 PHE B  67       7.276  15.775  13.502  1.00  0.00           H  
ATOM   1106  HE1 PHE B  67       8.031  12.846  17.387  1.00  0.00           H  
ATOM   1107  HE2 PHE B  67       9.479  14.758  13.863  1.00  0.00           H  
ATOM   1108  HZ  PHE B  67       9.849  13.290  15.817  1.00  0.00           H  
ATOM   1109  N   LEU B  68       4.033  18.410  13.862  1.00  0.00           N  
ATOM   1110  CA  LEU B  68       2.954  19.159  13.282  1.00  0.00           C  
ATOM   1111  C   LEU B  68       1.883  18.202  12.762  1.00  0.00           C  
ATOM   1112  O   LEU B  68       2.215  17.297  11.987  1.00  0.00           O  
ATOM   1113  CB  LEU B  68       3.527  20.016  12.160  1.00  0.00           C  
ATOM   1114  CG  LEU B  68       4.425  21.141  12.698  1.00  0.00           C  
ATOM   1115  CD1 LEU B  68       5.320  21.710  11.584  1.00  0.00           C  
ATOM   1116  CD2 LEU B  68       3.526  22.214  13.322  1.00  0.00           C  
ATOM   1117  H   LEU B  68       4.974  18.434  13.471  1.00  0.00           H  
ATOM   1118  HA  LEU B  68       2.581  19.829  14.037  1.00  0.00           H  
ATOM   1119 1HB  LEU B  68       4.129  19.387  11.499  1.00  0.00           H  
ATOM   1120 2HB  LEU B  68       2.709  20.452  11.586  1.00  0.00           H  
ATOM   1121  HG  LEU B  68       5.089  20.736  13.470  1.00  0.00           H  
ATOM   1122 1HD1 LEU B  68       5.948  22.481  12.010  1.00  0.00           H  
ATOM   1123 2HD1 LEU B  68       5.942  20.933  11.176  1.00  0.00           H  
ATOM   1124 3HD1 LEU B  68       4.707  22.136  10.789  1.00  0.00           H  
ATOM   1125 1HD2 LEU B  68       4.132  22.997  13.715  1.00  0.00           H  
ATOM   1126 2HD2 LEU B  68       2.859  22.626  12.563  1.00  0.00           H  
ATOM   1127 3HD2 LEU B  68       2.931  21.772  14.129  1.00  0.00           H  
ATOM   1128  N   PRO B  69       0.604  18.376  13.152  1.00  0.00           N  
ATOM   1129  CA  PRO B  69      -0.522  17.577  12.710  1.00  0.00           C  
ATOM   1130  C   PRO B  69      -0.634  17.620  11.209  1.00  0.00           C  
ATOM   1131  O   PRO B  69      -0.403  18.660  10.595  1.00  0.00           O  
ATOM   1132  CB  PRO B  69      -1.722  18.278  13.362  1.00  0.00           C  
ATOM   1133  CG  PRO B  69      -1.149  18.960  14.575  1.00  0.00           C  
ATOM   1134  CD  PRO B  69       0.238  19.402  14.164  1.00  0.00           C  
ATOM   1135  HA  PRO B  69      -0.394  16.541  13.054  1.00  0.00           H  
ATOM   1136 1HB  PRO B  69      -2.177  18.985  12.649  1.00  0.00           H  
ATOM   1137 2HB  PRO B  69      -2.495  17.537  13.612  1.00  0.00           H  
ATOM   1138 1HG  PRO B  69      -1.790  19.804  14.873  1.00  0.00           H  
ATOM   1139 2HG  PRO B  69      -1.127  18.263  15.426  1.00  0.00           H  
ATOM   1140 1HD  PRO B  69       0.236  20.413  13.727  1.00  0.00           H  
ATOM   1141 2HD  PRO B  69       0.854  19.317  15.073  1.00  0.00           H  
ATOM   1142  N   ASN B  70      -1.000  16.491  10.619  1.00  0.00           N  
ATOM   1143  CA  ASN B  70      -1.155  16.434   9.181  1.00  0.00           C  
ATOM   1144  C   ASN B  70      -2.282  15.478   8.768  1.00  0.00           C  
ATOM   1145  O   ASN B  70      -2.649  14.558   9.499  1.00  0.00           O  
ATOM   1146  CB  ASN B  70       0.199  16.096   8.594  1.00  0.00           C  
ATOM   1147  CG  ASN B  70       0.751  14.777   9.104  1.00  0.00           C  
ATOM   1148  OD1 ASN B  70       0.548  13.720   8.506  1.00  0.00           O  
ATOM   1149  ND2 ASN B  70       1.448  14.827  10.234  1.00  0.00           N  
ATOM   1150  H   ASN B  70      -1.173  15.667  11.174  1.00  0.00           H  
ATOM   1151  HA  ASN B  70      -1.472  17.421   8.841  1.00  0.00           H  
ATOM   1152 1HB  ASN B  70       0.115  16.038   7.516  1.00  0.00           H  
ATOM   1153 2HB  ASN B  70       0.909  16.892   8.827  1.00  0.00           H  
ATOM   1154 1HD2 ASN B  70       1.837  13.992  10.623  1.00  0.00           H  
ATOM   1155 2HD2 ASN B  70       1.602  15.720  10.729  1.00  0.00           H  
ATOM   1156  N   ASP B  71      -2.853  15.749   7.600  1.00  0.00           N  
ATOM   1157  CA  ASP B  71      -3.978  15.001   7.046  1.00  0.00           C  
ATOM   1158  C   ASP B  71      -3.730  13.514   6.783  1.00  0.00           C  
ATOM   1159  O   ASP B  71      -2.614  13.066   6.524  1.00  0.00           O  
ATOM   1160  CB  ASP B  71      -4.472  15.635   5.736  1.00  0.00           C  
ATOM   1161  CG  ASP B  71      -5.923  15.191   5.386  1.00  0.00           C  
ATOM   1162  OD1 ASP B  71      -6.822  15.819   5.882  1.00  0.00           O  
ATOM   1163  OD2 ASP B  71      -6.115  14.202   4.688  1.00  0.00           O  
ATOM   1164  H   ASP B  71      -2.489  16.523   7.067  1.00  0.00           H  
ATOM   1165  HA  ASP B  71      -4.795  15.068   7.764  1.00  0.00           H  
ATOM   1166 1HB  ASP B  71      -4.445  16.721   5.822  1.00  0.00           H  
ATOM   1167 2HB  ASP B  71      -3.803  15.354   4.918  1.00  0.00           H  
ATOM   1168  N   ALA B  72      -4.829  12.771   6.748  1.00  0.00           N  
ATOM   1169  CA  ALA B  72      -4.831  11.351   6.431  1.00  0.00           C  
ATOM   1170  C   ALA B  72      -4.218  11.059   5.053  1.00  0.00           C  
ATOM   1171  O   ALA B  72      -3.576  10.020   4.867  1.00  0.00           O  
ATOM   1172  CB  ALA B  72      -6.223  10.819   6.460  1.00  0.00           C  
ATOM   1173  H   ALA B  72      -5.715  13.218   6.946  1.00  0.00           H  
ATOM   1174  HA  ALA B  72      -4.243  10.834   7.183  1.00  0.00           H  
ATOM   1175 1HB  ALA B  72      -6.203   9.755   6.269  1.00  0.00           H  
ATOM   1176 2HB  ALA B  72      -6.616  11.024   7.429  1.00  0.00           H  
ATOM   1177 3HB  ALA B  72      -6.821  11.314   5.708  1.00  0.00           H  
ATOM   1178  N   GLU B  73      -4.345  11.979   4.093  1.00  0.00           N  
ATOM   1179  CA  GLU B  73      -3.800  11.716   2.757  1.00  0.00           C  
ATOM   1180  C   GLU B  73      -2.268  11.889   2.718  1.00  0.00           C  
ATOM   1181  O   GLU B  73      -1.633  11.595   1.703  1.00  0.00           O  
ATOM   1182  CB  GLU B  73      -4.471  12.631   1.730  1.00  0.00           C  
ATOM   1183  CG  GLU B  73      -5.950  12.340   1.539  1.00  0.00           C  
ATOM   1184  CD  GLU B  73      -6.657  13.284   0.600  1.00  0.00           C  
ATOM   1185  OE1 GLU B  73      -6.056  13.763  -0.335  1.00  0.00           O  
ATOM   1186  OE2 GLU B  73      -7.810  13.561   0.861  1.00  0.00           O  
ATOM   1187  H   GLU B  73      -4.866  12.849   4.276  1.00  0.00           H  
ATOM   1188  HA  GLU B  73      -4.026  10.681   2.495  1.00  0.00           H  
ATOM   1189 1HB  GLU B  73      -4.369  13.670   2.050  1.00  0.00           H  
ATOM   1190 2HB  GLU B  73      -3.977  12.529   0.766  1.00  0.00           H  
ATOM   1191 1HG  GLU B  73      -6.036  11.337   1.135  1.00  0.00           H  
ATOM   1192 2HG  GLU B  73      -6.445  12.356   2.511  1.00  0.00           H  
ATOM   1193  N   GLU B  74      -1.687  12.390   3.823  1.00  0.00           N  
ATOM   1194  CA  GLU B  74      -0.245  12.558   3.986  1.00  0.00           C  
ATOM   1195  C   GLU B  74       0.274  11.365   4.810  1.00  0.00           C  
ATOM   1196  O   GLU B  74       1.354  10.829   4.545  1.00  0.00           O  
ATOM   1197  CB  GLU B  74       0.084  13.926   4.604  1.00  0.00           C  
ATOM   1198  CG  GLU B  74      -0.323  15.097   3.665  1.00  0.00           C  
ATOM   1199  CD  GLU B  74       0.030  16.489   4.150  1.00  0.00           C  
ATOM   1200  OE1 GLU B  74       0.552  16.622   5.225  1.00  0.00           O  
ATOM   1201  OE2 GLU B  74      -0.229  17.423   3.424  1.00  0.00           O  
ATOM   1202  H   GLU B  74      -2.265  12.628   4.622  1.00  0.00           H  
ATOM   1203  HA  GLU B  74       0.234  12.543   3.008  1.00  0.00           H  
ATOM   1204 1HB  GLU B  74      -0.439  14.041   5.557  1.00  0.00           H  
ATOM   1205 2HB  GLU B  74       1.151  13.994   4.806  1.00  0.00           H  
ATOM   1206 1HG  GLU B  74       0.148  14.935   2.697  1.00  0.00           H  
ATOM   1207 2HG  GLU B  74      -1.402  15.044   3.517  1.00  0.00           H  
ATOM   1208  N   LEU B  75      -0.522  10.945   5.813  1.00  0.00           N  
ATOM   1209  CA  LEU B  75      -0.151   9.803   6.644  1.00  0.00           C  
ATOM   1210  C   LEU B  75      -0.121   8.527   5.793  1.00  0.00           C  
ATOM   1211  O   LEU B  75       0.711   7.649   6.006  1.00  0.00           O  
ATOM   1212  CB  LEU B  75      -1.125   9.637   7.813  1.00  0.00           C  
ATOM   1213  CG  LEU B  75      -1.131  10.736   8.902  1.00  0.00           C  
ATOM   1214  CD1 LEU B  75      -2.295  10.489   9.840  1.00  0.00           C  
ATOM   1215  CD2 LEU B  75       0.183  10.704   9.690  1.00  0.00           C  
ATOM   1216  H   LEU B  75      -1.380  11.458   6.006  1.00  0.00           H  
ATOM   1217  HA  LEU B  75       0.839   9.977   7.044  1.00  0.00           H  
ATOM   1218 1HB  LEU B  75      -2.134   9.511   7.427  1.00  0.00           H  
ATOM   1219 2HB  LEU B  75      -0.828   8.742   8.332  1.00  0.00           H  
ATOM   1220  HG  LEU B  75      -1.262  11.720   8.436  1.00  0.00           H  
ATOM   1221 1HD1 LEU B  75      -2.309  11.265  10.606  1.00  0.00           H  
ATOM   1222 2HD1 LEU B  75      -3.228  10.516   9.290  1.00  0.00           H  
ATOM   1223 3HD1 LEU B  75      -2.185   9.518  10.317  1.00  0.00           H  
ATOM   1224 1HD2 LEU B  75       0.157  11.478  10.454  1.00  0.00           H  
ATOM   1225 2HD2 LEU B  75       0.311   9.726  10.160  1.00  0.00           H  
ATOM   1226 3HD2 LEU B  75       1.003  10.893   9.041  1.00  0.00           H  
ATOM   1227  N   PHE B  76      -1.022   8.425   4.826  1.00  0.00           N  
ATOM   1228  CA  PHE B  76      -1.034   7.283   3.927  1.00  0.00           C  
ATOM   1229  C   PHE B  76      -0.327   7.685   2.639  1.00  0.00           C  
ATOM   1230  O   PHE B  76      -0.814   8.522   1.876  1.00  0.00           O  
ATOM   1231  CB  PHE B  76      -2.456   6.828   3.620  1.00  0.00           C  
ATOM   1232  CG  PHE B  76      -2.492   5.607   2.779  1.00  0.00           C  
ATOM   1233  CD1 PHE B  76      -2.173   4.360   3.307  1.00  0.00           C  
ATOM   1234  CD2 PHE B  76      -2.834   5.691   1.464  1.00  0.00           C  
ATOM   1235  CE1 PHE B  76      -2.192   3.233   2.511  1.00  0.00           C  
ATOM   1236  CE2 PHE B  76      -2.857   4.574   0.685  1.00  0.00           C  
ATOM   1237  CZ  PHE B  76      -2.535   3.345   1.197  1.00  0.00           C  
ATOM   1238  H   PHE B  76      -1.730   9.153   4.715  1.00  0.00           H  
ATOM   1239  HA  PHE B  76      -0.473   6.464   4.378  1.00  0.00           H  
ATOM   1240 1HB  PHE B  76      -2.992   6.642   4.526  1.00  0.00           H  
ATOM   1241 2HB  PHE B  76      -2.974   7.627   3.094  1.00  0.00           H  
ATOM   1242  HD1 PHE B  76      -1.902   4.284   4.355  1.00  0.00           H  
ATOM   1243  HD2 PHE B  76      -3.091   6.666   1.044  1.00  0.00           H  
ATOM   1244  HE1 PHE B  76      -1.938   2.256   2.928  1.00  0.00           H  
ATOM   1245  HE2 PHE B  76      -3.145   4.666  -0.334  1.00  0.00           H  
ATOM   1246  HZ  PHE B  76      -2.563   2.462   0.558  1.00  0.00           H  
ATOM   1247  N   ILE B  77       0.832   7.087   2.401  1.00  0.00           N  
ATOM   1248  CA  ILE B  77       1.672   7.442   1.275  1.00  0.00           C  
ATOM   1249  C   ILE B  77       1.492   6.472   0.123  1.00  0.00           C  
ATOM   1250  O   ILE B  77       2.134   5.417   0.060  1.00  0.00           O  
ATOM   1251  CB  ILE B  77       3.145   7.438   1.754  1.00  0.00           C  
ATOM   1252  CG1 ILE B  77       3.303   8.462   2.947  1.00  0.00           C  
ATOM   1253  CG2 ILE B  77       4.110   7.725   0.597  1.00  0.00           C  
ATOM   1254  CD1 ILE B  77       4.639   8.394   3.703  1.00  0.00           C  
ATOM   1255  H   ILE B  77       1.162   6.372   3.040  1.00  0.00           H  
ATOM   1256  HA  ILE B  77       1.402   8.440   0.938  1.00  0.00           H  
ATOM   1257  HB  ILE B  77       3.369   6.468   2.160  1.00  0.00           H  
ATOM   1258 1HG1 ILE B  77       3.173   9.472   2.561  1.00  0.00           H  
ATOM   1259 2HG1 ILE B  77       2.511   8.275   3.678  1.00  0.00           H  
ATOM   1260 1HG2 ILE B  77       5.111   7.687   0.962  1.00  0.00           H  
ATOM   1261 2HG2 ILE B  77       4.002   6.985  -0.180  1.00  0.00           H  
ATOM   1262 3HG2 ILE B  77       3.908   8.713   0.182  1.00  0.00           H  
ATOM   1263 1HD1 ILE B  77       4.631   9.131   4.505  1.00  0.00           H  
ATOM   1264 2HD1 ILE B  77       4.764   7.398   4.128  1.00  0.00           H  
ATOM   1265 3HD1 ILE B  77       5.467   8.612   3.035  1.00  0.00           H  
ATOM   1266  N   PHE B  78       0.630   6.843  -0.806  1.00  0.00           N  
ATOM   1267  CA  PHE B  78       0.289   5.927  -1.882  1.00  0.00           C  
ATOM   1268  C   PHE B  78       1.103   6.195  -3.139  1.00  0.00           C  
ATOM   1269  O   PHE B  78       1.113   7.318  -3.644  1.00  0.00           O  
ATOM   1270  CB  PHE B  78      -1.167   6.119  -2.280  1.00  0.00           C  
ATOM   1271  CG  PHE B  78      -1.732   5.216  -3.385  1.00  0.00           C  
ATOM   1272  CD1 PHE B  78      -2.464   4.070  -3.099  1.00  0.00           C  
ATOM   1273  CD2 PHE B  78      -1.550   5.538  -4.726  1.00  0.00           C  
ATOM   1274  CE1 PHE B  78      -3.006   3.308  -4.102  1.00  0.00           C  
ATOM   1275  CE2 PHE B  78      -2.089   4.756  -5.717  1.00  0.00           C  
ATOM   1276  CZ  PHE B  78      -2.821   3.647  -5.401  1.00  0.00           C  
ATOM   1277  H   PHE B  78       0.164   7.739  -0.720  1.00  0.00           H  
ATOM   1278  HA  PHE B  78       0.517   4.911  -1.553  1.00  0.00           H  
ATOM   1279 1HB  PHE B  78      -1.779   6.025  -1.418  1.00  0.00           H  
ATOM   1280 2HB  PHE B  78      -1.273   7.143  -2.621  1.00  0.00           H  
ATOM   1281  HD1 PHE B  78      -2.625   3.768  -2.087  1.00  0.00           H  
ATOM   1282  HD2 PHE B  78      -0.985   6.434  -4.994  1.00  0.00           H  
ATOM   1283  HE1 PHE B  78      -3.588   2.418  -3.854  1.00  0.00           H  
ATOM   1284  HE2 PHE B  78      -1.952   5.029  -6.755  1.00  0.00           H  
ATOM   1285  HZ  PHE B  78      -3.259   3.037  -6.184  1.00  0.00           H  
ATOM   1286  N   LEU B  79       1.801   5.160  -3.613  1.00  0.00           N  
ATOM   1287  CA  LEU B  79       2.703   5.252  -4.752  1.00  0.00           C  
ATOM   1288  C   LEU B  79       2.338   4.282  -5.876  1.00  0.00           C  
ATOM   1289  O   LEU B  79       1.873   3.172  -5.619  1.00  0.00           O  
ATOM   1290  CB  LEU B  79       4.064   4.908  -4.188  1.00  0.00           C  
ATOM   1291  CG  LEU B  79       4.454   5.750  -2.959  1.00  0.00           C  
ATOM   1292  CD1 LEU B  79       5.583   5.158  -2.360  1.00  0.00           C  
ATOM   1293  CD2 LEU B  79       4.760   7.202  -3.343  1.00  0.00           C  
ATOM   1294  H   LEU B  79       1.742   4.271  -3.115  1.00  0.00           H  
ATOM   1295  HA  LEU B  79       2.679   6.269  -5.140  1.00  0.00           H  
ATOM   1296 1HB  LEU B  79       4.054   3.873  -3.887  1.00  0.00           H  
ATOM   1297 2HB  LEU B  79       4.823   5.044  -4.962  1.00  0.00           H  
ATOM   1298  HG  LEU B  79       3.658   5.722  -2.229  1.00  0.00           H  
ATOM   1299 1HD1 LEU B  79       5.819   5.729  -1.482  1.00  0.00           H  
ATOM   1300 2HD1 LEU B  79       5.352   4.137  -2.070  1.00  0.00           H  
ATOM   1301 3HD1 LEU B  79       6.409   5.168  -3.066  1.00  0.00           H  
ATOM   1302 1HD2 LEU B  79       5.042   7.757  -2.451  1.00  0.00           H  
ATOM   1303 2HD2 LEU B  79       5.581   7.228  -4.057  1.00  0.00           H  
ATOM   1304 3HD2 LEU B  79       3.882   7.667  -3.783  1.00  0.00           H  
ATOM   1305  N   THR B  80       2.631   4.663  -7.114  1.00  0.00           N  
ATOM   1306  CA  THR B  80       2.381   3.804  -8.276  1.00  0.00           C  
ATOM   1307  C   THR B  80       3.664   3.368  -8.996  1.00  0.00           C  
ATOM   1308  O   THR B  80       3.624   2.736 -10.055  1.00  0.00           O  
ATOM   1309  CB  THR B  80       1.466   4.504  -9.279  1.00  0.00           C  
ATOM   1310  OG1 THR B  80       2.083   5.721  -9.727  1.00  0.00           O  
ATOM   1311  CG2 THR B  80       0.143   4.818  -8.612  1.00  0.00           C  
ATOM   1312  H   THR B  80       3.004   5.591  -7.266  1.00  0.00           H  
ATOM   1313  HA  THR B  80       1.878   2.905  -7.935  1.00  0.00           H  
ATOM   1314  HB  THR B  80       1.307   3.853 -10.125  1.00  0.00           H  
ATOM   1315  HG1 THR B  80       2.781   5.510 -10.367  1.00  0.00           H  
ATOM   1316 1HG2 THR B  80      -0.518   5.312  -9.320  1.00  0.00           H  
ATOM   1317 2HG2 THR B  80      -0.312   3.893  -8.272  1.00  0.00           H  
ATOM   1318 3HG2 THR B  80       0.307   5.473  -7.761  1.00  0.00           H  
ATOM   1319  N   GLU B  81       4.795   3.750  -8.422  1.00  0.00           N  
ATOM   1320  CA  GLU B  81       6.111   3.493  -8.997  1.00  0.00           C  
ATOM   1321  C   GLU B  81       7.210   3.451  -7.930  1.00  0.00           C  
ATOM   1322  O   GLU B  81       7.007   3.897  -6.793  1.00  0.00           O  
ATOM   1323  CB  GLU B  81       6.451   4.556 -10.047  1.00  0.00           C  
ATOM   1324  CG  GLU B  81       6.564   5.985  -9.511  1.00  0.00           C  
ATOM   1325  CD  GLU B  81       6.833   6.991 -10.606  1.00  0.00           C  
ATOM   1326  OE1 GLU B  81       6.842   6.599 -11.749  1.00  0.00           O  
ATOM   1327  OE2 GLU B  81       7.035   8.144 -10.303  1.00  0.00           O  
ATOM   1328  H   GLU B  81       4.738   4.247  -7.548  1.00  0.00           H  
ATOM   1329  HA  GLU B  81       6.085   2.521  -9.492  1.00  0.00           H  
ATOM   1330 1HB  GLU B  81       7.402   4.308 -10.518  1.00  0.00           H  
ATOM   1331 2HB  GLU B  81       5.689   4.551 -10.827  1.00  0.00           H  
ATOM   1332 1HG  GLU B  81       5.637   6.250  -9.004  1.00  0.00           H  
ATOM   1333 2HG  GLU B  81       7.372   6.027  -8.780  1.00  0.00           H  
ATOM   1334  N   ILE B  82       8.388   2.949  -8.313  1.00  0.00           N  
ATOM   1335  CA  ILE B  82       9.530   2.945  -7.401  1.00  0.00           C  
ATOM   1336  C   ILE B  82      10.208   4.300  -7.431  1.00  0.00           C  
ATOM   1337  O   ILE B  82      10.647   4.784  -8.471  1.00  0.00           O  
ATOM   1338  CB  ILE B  82      10.526   1.845  -7.732  1.00  0.00           C  
ATOM   1339  CG1 ILE B  82       9.792   0.497  -7.789  1.00  0.00           C  
ATOM   1340  CG2 ILE B  82      11.607   1.840  -6.696  1.00  0.00           C  
ATOM   1341  CD1 ILE B  82       9.079   0.160  -6.499  1.00  0.00           C  
ATOM   1342  H   ILE B  82       8.494   2.584  -9.248  1.00  0.00           H  
ATOM   1343  HA  ILE B  82       9.170   2.768  -6.393  1.00  0.00           H  
ATOM   1344  HB  ILE B  82      10.965   2.025  -8.711  1.00  0.00           H  
ATOM   1345 1HG1 ILE B  82       9.060   0.522  -8.596  1.00  0.00           H  
ATOM   1346 2HG1 ILE B  82      10.515  -0.293  -8.002  1.00  0.00           H  
ATOM   1347 1HG2 ILE B  82      12.325   1.058  -6.931  1.00  0.00           H  
ATOM   1348 2HG2 ILE B  82      12.111   2.803  -6.694  1.00  0.00           H  
ATOM   1349 3HG2 ILE B  82      11.171   1.658  -5.715  1.00  0.00           H  
ATOM   1350 1HD1 ILE B  82       8.574  -0.801  -6.591  1.00  0.00           H  
ATOM   1351 2HD1 ILE B  82       9.798   0.118  -5.683  1.00  0.00           H  
ATOM   1352 3HD1 ILE B  82       8.347   0.937  -6.298  1.00  0.00           H  
ATOM   1353  N   THR B  83      10.235   4.909  -6.275  1.00  0.00           N  
ATOM   1354  CA  THR B  83      10.657   6.272  -6.086  1.00  0.00           C  
ATOM   1355  C   THR B  83      11.139   6.601  -4.702  1.00  0.00           C  
ATOM   1356  O   THR B  83      10.773   5.948  -3.713  1.00  0.00           O  
ATOM   1357  CB  THR B  83       9.494   7.239  -6.372  1.00  0.00           C  
ATOM   1358  OG1 THR B  83       9.953   8.586  -6.217  1.00  0.00           O  
ATOM   1359  CG2 THR B  83       8.326   6.992  -5.418  1.00  0.00           C  
ATOM   1360  H   THR B  83       9.885   4.401  -5.480  1.00  0.00           H  
ATOM   1361  HA  THR B  83      11.455   6.481  -6.791  1.00  0.00           H  
ATOM   1362  HB  THR B  83       9.157   7.096  -7.402  1.00  0.00           H  
ATOM   1363  HG1 THR B  83       9.980   8.826  -5.245  1.00  0.00           H  
ATOM   1364 1HG2 THR B  83       7.524   7.693  -5.646  1.00  0.00           H  
ATOM   1365 2HG2 THR B  83       7.960   5.972  -5.539  1.00  0.00           H  
ATOM   1366 3HG2 THR B  83       8.658   7.145  -4.388  1.00  0.00           H  
ATOM   1367  N   GLU B  84      11.922   7.667  -4.659  1.00  0.00           N  
ATOM   1368  CA  GLU B  84      12.276   8.354  -3.425  1.00  0.00           C  
ATOM   1369  C   GLU B  84      10.953   8.841  -2.818  1.00  0.00           C  
ATOM   1370  O   GLU B  84      10.071   9.305  -3.547  1.00  0.00           O  
ATOM   1371  CB  GLU B  84      13.208   9.533  -3.709  1.00  0.00           C  
ATOM   1372  CG  GLU B  84      13.660  10.292  -2.476  1.00  0.00           C  
ATOM   1373  CD  GLU B  84      14.633  11.430  -2.792  1.00  0.00           C  
ATOM   1374  OE1 GLU B  84      15.050  11.543  -3.916  1.00  0.00           O  
ATOM   1375  OE2 GLU B  84      14.930  12.193  -1.897  1.00  0.00           O  
ATOM   1376  H   GLU B  84      12.210   8.077  -5.538  1.00  0.00           H  
ATOM   1377  HA  GLU B  84      12.751   7.659  -2.737  1.00  0.00           H  
ATOM   1378 1HB  GLU B  84      14.101   9.174  -4.218  1.00  0.00           H  
ATOM   1379 2HB  GLU B  84      12.711  10.237  -4.374  1.00  0.00           H  
ATOM   1380 1HG  GLU B  84      12.786  10.703  -1.966  1.00  0.00           H  
ATOM   1381 2HG  GLU B  84      14.138   9.586  -1.793  1.00  0.00           H  
ATOM   1382  N   ILE B  85      10.823   8.667  -1.525  1.00  0.00           N  
ATOM   1383  CA  ILE B  85       9.666   8.988  -0.696  1.00  0.00           C  
ATOM   1384  C   ILE B  85       9.977   9.953   0.417  1.00  0.00           C  
ATOM   1385  O   ILE B  85      11.029   9.852   1.063  1.00  0.00           O  
ATOM   1386  CB  ILE B  85       9.067   7.708  -0.085  1.00  0.00           C  
ATOM   1387  CG1 ILE B  85       8.587   6.763  -1.189  1.00  0.00           C  
ATOM   1388  CG2 ILE B  85       7.925   8.053   0.858  1.00  0.00           C  
ATOM   1389  CD1 ILE B  85       8.406   5.333  -0.733  1.00  0.00           C  
ATOM   1390  H   ILE B  85      11.617   8.265  -1.051  1.00  0.00           H  
ATOM   1391  HA  ILE B  85       8.894   9.416  -1.330  1.00  0.00           H  
ATOM   1392  HB  ILE B  85       9.837   7.176   0.472  1.00  0.00           H  
ATOM   1393 1HG1 ILE B  85       7.636   7.118  -1.585  1.00  0.00           H  
ATOM   1394 2HG1 ILE B  85       9.305   6.769  -2.011  1.00  0.00           H  
ATOM   1395 1HG2 ILE B  85       7.512   7.137   1.281  1.00  0.00           H  
ATOM   1396 2HG2 ILE B  85       8.296   8.688   1.661  1.00  0.00           H  
ATOM   1397 3HG2 ILE B  85       7.146   8.582   0.308  1.00  0.00           H  
ATOM   1398 1HD1 ILE B  85       8.065   4.724  -1.571  1.00  0.00           H  
ATOM   1399 2HD1 ILE B  85       9.356   4.945  -0.366  1.00  0.00           H  
ATOM   1400 3HD1 ILE B  85       7.666   5.297   0.065  1.00  0.00           H  
ATOM   1401  N   THR B  86       9.075  10.906   0.641  1.00  0.00           N  
ATOM   1402  CA  THR B  86       9.245  11.784   1.787  1.00  0.00           C  
ATOM   1403  C   THR B  86       8.179  11.470   2.841  1.00  0.00           C  
ATOM   1404  O   THR B  86       6.999  11.337   2.516  1.00  0.00           O  
ATOM   1405  CB  THR B  86       9.204  13.279   1.394  1.00  0.00           C  
ATOM   1406  OG1 THR B  86      10.290  13.562   0.484  1.00  0.00           O  
ATOM   1407  CG2 THR B  86       9.350  14.163   2.647  1.00  0.00           C  
ATOM   1408  H   THR B  86       8.259  10.981   0.054  1.00  0.00           H  
ATOM   1409  HA  THR B  86      10.210  11.593   2.225  1.00  0.00           H  
ATOM   1410  HB  THR B  86       8.261  13.497   0.903  1.00  0.00           H  
ATOM   1411  HG1 THR B  86      11.126  13.363   0.908  1.00  0.00           H  
ATOM   1412 1HG2 THR B  86       9.327  15.213   2.361  1.00  0.00           H  
ATOM   1413 2HG2 THR B  86       8.535  13.969   3.341  1.00  0.00           H  
ATOM   1414 3HG2 THR B  86      10.298  13.948   3.140  1.00  0.00           H  
ATOM   1415  N   ILE B  87       8.622  11.332   4.086  1.00  0.00           N  
ATOM   1416  CA  ILE B  87       7.751  11.106   5.217  1.00  0.00           C  
ATOM   1417  C   ILE B  87       7.680  12.412   6.002  1.00  0.00           C  
ATOM   1418  O   ILE B  87       8.581  12.715   6.800  1.00  0.00           O  
ATOM   1419  CB  ILE B  87       8.251   9.939   6.109  1.00  0.00           C  
ATOM   1420  CG1 ILE B  87       8.292   8.618   5.261  1.00  0.00           C  
ATOM   1421  CG2 ILE B  87       7.414   9.807   7.366  1.00  0.00           C  
ATOM   1422  CD1 ILE B  87       8.893   7.433   5.990  1.00  0.00           C  
ATOM   1423  H   ILE B  87       9.620  11.434   4.239  1.00  0.00           H  
ATOM   1424  HA  ILE B  87       6.782  10.801   4.848  1.00  0.00           H  
ATOM   1425  HB  ILE B  87       9.271  10.145   6.407  1.00  0.00           H  
ATOM   1426 1HG1 ILE B  87       7.284   8.363   4.954  1.00  0.00           H  
ATOM   1427 2HG1 ILE B  87       8.887   8.799   4.362  1.00  0.00           H  
ATOM   1428 1HG2 ILE B  87       7.798   8.995   7.986  1.00  0.00           H  
ATOM   1429 2HG2 ILE B  87       7.446  10.741   7.934  1.00  0.00           H  
ATOM   1430 3HG2 ILE B  87       6.397   9.594   7.077  1.00  0.00           H  
ATOM   1431 1HD1 ILE B  87       8.892   6.559   5.330  1.00  0.00           H  
ATOM   1432 2HD1 ILE B  87       9.912   7.665   6.281  1.00  0.00           H  
ATOM   1433 3HD1 ILE B  87       8.305   7.215   6.875  1.00  0.00           H  
ATOM   1434  N   PRO B  88       6.585  13.192   5.847  1.00  0.00           N  
ATOM   1435  CA  PRO B  88       6.458  14.561   6.299  1.00  0.00           C  
ATOM   1436  C   PRO B  88       6.185  14.754   7.774  1.00  0.00           C  
ATOM   1437  O   PRO B  88       5.193  15.362   8.166  1.00  0.00           O  
ATOM   1438  CB  PRO B  88       5.282  15.063   5.450  1.00  0.00           C  
ATOM   1439  CG  PRO B  88       4.401  13.857   5.274  1.00  0.00           C  
ATOM   1440  CD  PRO B  88       5.368  12.685   5.148  1.00  0.00           C  
ATOM   1441  HA  PRO B  88       7.363  15.104   6.019  1.00  0.00           H  
ATOM   1442 1HB  PRO B  88       4.772  15.899   5.953  1.00  0.00           H  
ATOM   1443 2HB  PRO B  88       5.662  15.455   4.494  1.00  0.00           H  
ATOM   1444 1HG  PRO B  88       3.713  13.790   6.120  1.00  0.00           H  
ATOM   1445 2HG  PRO B  88       3.773  13.980   4.377  1.00  0.00           H  
ATOM   1446 1HD  PRO B  88       4.960  11.800   5.645  1.00  0.00           H  
ATOM   1447 2HD  PRO B  88       5.558  12.516   4.084  1.00  0.00           H  
ATOM   1448  N   CYS B  89       7.090  14.265   8.582  1.00  0.00           N  
ATOM   1449  CA  CYS B  89       7.005  14.519  10.020  1.00  0.00           C  
ATOM   1450  C   CYS B  89       7.930  15.671  10.364  1.00  0.00           C  
ATOM   1451  O   CYS B  89       9.162  15.558  10.236  1.00  0.00           O  
ATOM   1452  CB  CYS B  89       7.328  13.269  10.818  1.00  0.00           C  
ATOM   1453  SG  CYS B  89       9.015  12.698  10.653  1.00  0.00           S  
ATOM   1454  H   CYS B  89       7.869  13.743   8.215  1.00  0.00           H  
ATOM   1455  HA  CYS B  89       5.975  14.820  10.255  1.00  0.00           H  
ATOM   1456 1HB  CYS B  89       7.139  13.457  11.876  1.00  0.00           H  
ATOM   1457 2HB  CYS B  89       6.674  12.459  10.512  1.00  0.00           H  
ATOM   1458  N   ARG B  90       7.342  16.782  10.772  1.00  0.00           N  
ATOM   1459  CA  ARG B  90       8.057  18.026  11.005  1.00  0.00           C  
ATOM   1460  C   ARG B  90       7.852  18.546  12.397  1.00  0.00           C  
ATOM   1461  O   ARG B  90       6.848  18.241  13.040  1.00  0.00           O  
ATOM   1462  CB  ARG B  90       7.598  19.059  10.007  1.00  0.00           C  
ATOM   1463  CG  ARG B  90       7.863  18.674   8.595  1.00  0.00           C  
ATOM   1464  CD  ARG B  90       7.554  19.745   7.671  1.00  0.00           C  
ATOM   1465  NE  ARG B  90       6.177  20.110   7.708  1.00  0.00           N  
ATOM   1466  CZ  ARG B  90       5.669  21.155   7.059  1.00  0.00           C  
ATOM   1467  NH1 ARG B  90       6.454  21.917   6.309  1.00  0.00           N  
ATOM   1468  NH2 ARG B  90       4.377  21.414   7.161  1.00  0.00           N  
ATOM   1469  H   ARG B  90       6.335  16.771  10.866  1.00  0.00           H  
ATOM   1470  HA  ARG B  90       9.122  17.856  10.858  1.00  0.00           H  
ATOM   1471 1HB  ARG B  90       6.529  19.203  10.107  1.00  0.00           H  
ATOM   1472 2HB  ARG B  90       8.092  20.018  10.201  1.00  0.00           H  
ATOM   1473 1HG  ARG B  90       8.924  18.429   8.483  1.00  0.00           H  
ATOM   1474 2HG  ARG B  90       7.260  17.809   8.323  1.00  0.00           H  
ATOM   1475 1HD  ARG B  90       8.155  20.624   7.910  1.00  0.00           H  
ATOM   1476 2HD  ARG B  90       7.779  19.410   6.664  1.00  0.00           H  
ATOM   1477  HE  ARG B  90       5.550  19.550   8.264  1.00  0.00           H  
ATOM   1478 1HH1 ARG B  90       7.473  21.707   6.219  1.00  0.00           H  
ATOM   1479 2HH1 ARG B  90       6.064  22.702   5.809  1.00  0.00           H  
ATOM   1480 1HH2 ARG B  90       3.787  20.820   7.734  1.00  0.00           H  
ATOM   1481 2HH2 ARG B  90       3.981  22.196   6.667  1.00  0.00           H  
ATOM   1482  N   VAL B  91       8.793  19.348  12.844  1.00  0.00           N  
ATOM   1483  CA  VAL B  91       8.763  19.931  14.164  1.00  0.00           C  
ATOM   1484  C   VAL B  91       8.799  21.452  14.098  1.00  0.00           C  
ATOM   1485  O   VAL B  91       8.936  22.042  13.027  1.00  0.00           O  
ATOM   1486  CB  VAL B  91       9.938  19.410  15.001  1.00  0.00           C  
ATOM   1487  CG1 VAL B  91       9.858  17.893  15.175  1.00  0.00           C  
ATOM   1488  CG2 VAL B  91      11.247  19.792  14.310  1.00  0.00           C  
ATOM   1489  H   VAL B  91       9.582  19.552  12.242  1.00  0.00           H  
ATOM   1490  HA  VAL B  91       7.834  19.631  14.654  1.00  0.00           H  
ATOM   1491  HB  VAL B  91       9.879  19.845  15.979  1.00  0.00           H  
ATOM   1492 1HG1 VAL B  91      10.691  17.557  15.790  1.00  0.00           H  
ATOM   1493 2HG1 VAL B  91       8.919  17.629  15.666  1.00  0.00           H  
ATOM   1494 3HG1 VAL B  91       9.906  17.404  14.204  1.00  0.00           H  
ATOM   1495 1HG2 VAL B  91      12.083  19.439  14.897  1.00  0.00           H  
ATOM   1496 2HG2 VAL B  91      11.282  19.331  13.321  1.00  0.00           H  
ATOM   1497 3HG2 VAL B  91      11.312  20.875  14.204  1.00  0.00           H  
ATOM   1498  N   THR B  92       8.642  22.080  15.258  1.00  0.00           N  
ATOM   1499  CA  THR B  92       8.584  23.531  15.379  1.00  0.00           C  
ATOM   1500  C   THR B  92       9.924  24.201  15.663  1.00  0.00           C  
ATOM   1501  O   THR B  92      10.018  25.422  15.721  1.00  0.00           O  
ATOM   1502  CB  THR B  92       7.620  23.891  16.507  1.00  0.00           C  
ATOM   1503  OG1 THR B  92       8.081  23.339  17.754  1.00  0.00           O  
ATOM   1504  CG2 THR B  92       6.293  23.322  16.203  1.00  0.00           C  
ATOM   1505  H   THR B  92       8.533  21.524  16.097  1.00  0.00           H  
ATOM   1506  HA  THR B  92       8.195  23.932  14.443  1.00  0.00           H  
ATOM   1507  HB  THR B  92       7.546  24.944  16.583  1.00  0.00           H  
ATOM   1508  HG1 THR B  92       7.938  22.388  17.765  1.00  0.00           H  
ATOM   1509 1HG2 THR B  92       5.619  23.571  16.989  1.00  0.00           H  
ATOM   1510 2HG2 THR B  92       5.958  23.750  15.276  1.00  0.00           H  
ATOM   1511 3HG2 THR B  92       6.353  22.234  16.113  1.00  0.00           H  
ATOM   1512  N   ASP B  93      10.953  23.407  15.872  1.00  0.00           N  
ATOM   1513  CA  ASP B  93      12.251  23.928  16.271  1.00  0.00           C  
ATOM   1514  C   ASP B  93      13.406  23.244  15.522  1.00  0.00           C  
ATOM   1515  O   ASP B  93      13.636  22.053  15.734  1.00  0.00           O  
ATOM   1516  CB  ASP B  93      12.420  23.785  17.783  1.00  0.00           C  
ATOM   1517  CG  ASP B  93      13.724  24.377  18.349  1.00  0.00           C  
ATOM   1518  OD1 ASP B  93      14.654  24.595  17.600  1.00  0.00           O  
ATOM   1519  OD2 ASP B  93      13.766  24.617  19.534  1.00  0.00           O  
ATOM   1520  H   ASP B  93      10.814  22.410  15.779  1.00  0.00           H  
ATOM   1521  HA  ASP B  93      12.241  24.993  16.094  1.00  0.00           H  
ATOM   1522 1HB  ASP B  93      11.592  24.271  18.277  1.00  0.00           H  
ATOM   1523 2HB  ASP B  93      12.353  22.764  18.044  1.00  0.00           H  
ATOM   1524  N   PRO B  94      14.163  23.962  14.660  1.00  0.00           N  
ATOM   1525  CA  PRO B  94      15.276  23.474  13.858  1.00  0.00           C  
ATOM   1526  C   PRO B  94      16.378  22.801  14.680  1.00  0.00           C  
ATOM   1527  O   PRO B  94      17.216  22.092  14.128  1.00  0.00           O  
ATOM   1528  CB  PRO B  94      15.836  24.753  13.222  1.00  0.00           C  
ATOM   1529  CG  PRO B  94      14.692  25.667  13.126  1.00  0.00           C  
ATOM   1530  CD  PRO B  94      13.838  25.388  14.350  1.00  0.00           C  
ATOM   1531  HA  PRO B  94      14.890  22.790  13.085  1.00  0.00           H  
ATOM   1532 1HB  PRO B  94      16.647  25.152  13.851  1.00  0.00           H  
ATOM   1533 2HB  PRO B  94      16.273  24.524  12.240  1.00  0.00           H  
ATOM   1534 1HG  PRO B  94      15.041  26.700  13.066  1.00  0.00           H  
ATOM   1535 2HG  PRO B  94      14.186  25.461  12.207  1.00  0.00           H  
ATOM   1536 1HD  PRO B  94      14.121  26.035  15.199  1.00  0.00           H  
ATOM   1537 2HD  PRO B  94      12.809  25.515  14.053  1.00  0.00           H  
ATOM   1538  N   GLN B  95      16.433  23.073  15.992  1.00  0.00           N  
ATOM   1539  CA  GLN B  95      17.473  22.478  16.825  1.00  0.00           C  
ATOM   1540  C   GLN B  95      17.113  21.071  17.321  1.00  0.00           C  
ATOM   1541  O   GLN B  95      17.957  20.388  17.911  1.00  0.00           O  
ATOM   1542  CB  GLN B  95      17.771  23.356  18.058  1.00  0.00           C  
ATOM   1543  CG  GLN B  95      18.392  24.730  17.764  1.00  0.00           C  
ATOM   1544  CD  GLN B  95      18.729  25.535  19.058  1.00  0.00           C  
ATOM   1545  OE1 GLN B  95      19.044  24.966  20.113  1.00  0.00           O  
ATOM   1546  NE2 GLN B  95      18.665  26.865  18.963  1.00  0.00           N  
ATOM   1547  H   GLN B  95      15.738  23.676  16.446  1.00  0.00           H  
ATOM   1548  HA  GLN B  95      18.381  22.397  16.229  1.00  0.00           H  
ATOM   1549 1HB  GLN B  95      16.832  23.536  18.597  1.00  0.00           H  
ATOM   1550 2HB  GLN B  95      18.435  22.821  18.733  1.00  0.00           H  
ATOM   1551 1HG  GLN B  95      19.307  24.593  17.191  1.00  0.00           H  
ATOM   1552 2HG  GLN B  95      17.665  25.308  17.184  1.00  0.00           H  
ATOM   1553 1HE2 GLN B  95      18.871  27.437  19.759  1.00  0.00           H  
ATOM   1554 2HE2 GLN B  95      18.403  27.289  18.097  1.00  0.00           H  
ATOM   1555  N   LEU B  96      15.865  20.641  17.123  1.00  0.00           N  
ATOM   1556  CA  LEU B  96      15.445  19.324  17.597  1.00  0.00           C  
ATOM   1557  C   LEU B  96      16.046  18.155  16.843  1.00  0.00           C  
ATOM   1558  O   LEU B  96      16.107  18.128  15.611  1.00  0.00           O  
ATOM   1559  CB  LEU B  96      13.918  19.201  17.555  1.00  0.00           C  
ATOM   1560  CG  LEU B  96      13.145  20.022  18.571  1.00  0.00           C  
ATOM   1561  CD1 LEU B  96      11.681  20.025  18.194  1.00  0.00           C  
ATOM   1562  CD2 LEU B  96      13.305  19.398  19.935  1.00  0.00           C  
ATOM   1563  H   LEU B  96      15.193  21.229  16.626  1.00  0.00           H  
ATOM   1564  HA  LEU B  96      15.755  19.239  18.637  1.00  0.00           H  
ATOM   1565 1HB  LEU B  96      13.590  19.515  16.574  1.00  0.00           H  
ATOM   1566 2HB  LEU B  96      13.647  18.150  17.689  1.00  0.00           H  
ATOM   1567  HG  LEU B  96      13.525  21.030  18.592  1.00  0.00           H  
ATOM   1568 1HD1 LEU B  96      11.108  20.600  18.920  1.00  0.00           H  
ATOM   1569 2HD1 LEU B  96      11.601  20.479  17.222  1.00  0.00           H  
ATOM   1570 3HD1 LEU B  96      11.309  18.997  18.165  1.00  0.00           H  
ATOM   1571 1HD2 LEU B  96      12.748  19.967  20.678  1.00  0.00           H  
ATOM   1572 2HD2 LEU B  96      12.923  18.377  19.900  1.00  0.00           H  
ATOM   1573 3HD2 LEU B  96      14.358  19.379  20.210  1.00  0.00           H  
ATOM   1574  N   VAL B  97      16.432  17.133  17.592  1.00  0.00           N  
ATOM   1575  CA  VAL B  97      16.882  15.908  16.966  1.00  0.00           C  
ATOM   1576  C   VAL B  97      15.653  15.070  16.678  1.00  0.00           C  
ATOM   1577  O   VAL B  97      14.833  14.842  17.575  1.00  0.00           O  
ATOM   1578  CB  VAL B  97      17.869  15.129  17.865  1.00  0.00           C  
ATOM   1579  CG1 VAL B  97      18.253  13.800  17.197  1.00  0.00           C  
ATOM   1580  CG2 VAL B  97      19.131  15.980  18.099  1.00  0.00           C  
ATOM   1581  H   VAL B  97      16.396  17.206  18.599  1.00  0.00           H  
ATOM   1582  HA  VAL B  97      17.381  16.148  16.025  1.00  0.00           H  
ATOM   1583  HB  VAL B  97      17.387  14.904  18.818  1.00  0.00           H  
ATOM   1584 1HG1 VAL B  97      18.943  13.252  17.838  1.00  0.00           H  
ATOM   1585 2HG1 VAL B  97      17.356  13.198  17.039  1.00  0.00           H  
ATOM   1586 3HG1 VAL B  97      18.730  13.998  16.238  1.00  0.00           H  
ATOM   1587 1HG2 VAL B  97      19.832  15.436  18.734  1.00  0.00           H  
ATOM   1588 2HG2 VAL B  97      19.603  16.193  17.139  1.00  0.00           H  
ATOM   1589 3HG2 VAL B  97      18.855  16.917  18.582  1.00  0.00           H  
ATOM   1590  N   VAL B  98      15.504  14.665  15.427  1.00  0.00           N  
ATOM   1591  CA  VAL B  98      14.363  13.872  15.016  1.00  0.00           C  
ATOM   1592  C   VAL B  98      14.875  12.597  14.357  1.00  0.00           C  
ATOM   1593  O   VAL B  98      15.744  12.653  13.479  1.00  0.00           O  
ATOM   1594  CB  VAL B  98      13.474  14.645  14.028  1.00  0.00           C  
ATOM   1595  CG1 VAL B  98      12.287  13.781  13.636  1.00  0.00           C  
ATOM   1596  CG2 VAL B  98      13.029  15.981  14.646  1.00  0.00           C  
ATOM   1597  H   VAL B  98      16.211  14.905  14.748  1.00  0.00           H  
ATOM   1598  HA  VAL B  98      13.775  13.613  15.890  1.00  0.00           H  
ATOM   1599  HB  VAL B  98      14.039  14.836  13.128  1.00  0.00           H  
ATOM   1600 1HG1 VAL B  98      11.664  14.306  12.917  1.00  0.00           H  
ATOM   1601 2HG1 VAL B  98      12.641  12.867  13.200  1.00  0.00           H  
ATOM   1602 3HG1 VAL B  98      11.711  13.554  14.524  1.00  0.00           H  
ATOM   1603 1HG2 VAL B  98      12.411  16.521  13.930  1.00  0.00           H  
ATOM   1604 2HG2 VAL B  98      12.461  15.794  15.541  1.00  0.00           H  
ATOM   1605 3HG2 VAL B  98      13.900  16.586  14.889  1.00  0.00           H  
ATOM   1606  N   THR B  99      14.348  11.454  14.778  1.00  0.00           N  
ATOM   1607  CA  THR B  99      14.759  10.178  14.208  1.00  0.00           C  
ATOM   1608  C   THR B  99      13.579   9.404  13.599  1.00  0.00           C  
ATOM   1609  O   THR B  99      12.428   9.585  13.993  1.00  0.00           O  
ATOM   1610  CB  THR B  99      15.496   9.358  15.271  1.00  0.00           C  
ATOM   1611  OG1 THR B  99      14.628   9.116  16.387  1.00  0.00           O  
ATOM   1612  CG2 THR B  99      16.767  10.115  15.752  1.00  0.00           C  
ATOM   1613  H   THR B  99      13.645  11.489  15.515  1.00  0.00           H  
ATOM   1614  HA  THR B  99      15.466  10.369  13.403  1.00  0.00           H  
ATOM   1615  HB  THR B  99      15.780   8.410  14.845  1.00  0.00           H  
ATOM   1616  HG1 THR B  99      14.267   8.218  16.334  1.00  0.00           H  
ATOM   1617 1HG2 THR B  99      17.285   9.518  16.499  1.00  0.00           H  
ATOM   1618 2HG2 THR B  99      17.429  10.292  14.905  1.00  0.00           H  
ATOM   1619 3HG2 THR B  99      16.477  11.066  16.189  1.00  0.00           H  
ATOM   1620  N   LEU B 100      13.877   8.545  12.626  1.00  0.00           N  
ATOM   1621  CA  LEU B 100      12.855   7.747  11.948  1.00  0.00           C  
ATOM   1622  C   LEU B 100      12.940   6.286  12.345  1.00  0.00           C  
ATOM   1623  O   LEU B 100      14.020   5.699  12.349  1.00  0.00           O  
ATOM   1624  CB  LEU B 100      13.013   7.854  10.451  1.00  0.00           C  
ATOM   1625  CG  LEU B 100      11.975   7.149   9.625  1.00  0.00           C  
ATOM   1626  CD1 LEU B 100      10.635   7.848   9.764  1.00  0.00           C  
ATOM   1627  CD2 LEU B 100      12.407   7.156   8.231  1.00  0.00           C  
ATOM   1628  H   LEU B 100      14.841   8.452  12.342  1.00  0.00           H  
ATOM   1629  HA  LEU B 100      11.870   8.123  12.227  1.00  0.00           H  
ATOM   1630 1HB  LEU B 100      12.960   8.857  10.183  1.00  0.00           H  
ATOM   1631 2HB  LEU B 100      13.996   7.481  10.172  1.00  0.00           H  
ATOM   1632  HG  LEU B 100      11.850   6.129   9.972  1.00  0.00           H  
ATOM   1633 1HD1 LEU B 100       9.895   7.338   9.161  1.00  0.00           H  
ATOM   1634 2HD1 LEU B 100      10.323   7.838  10.806  1.00  0.00           H  
ATOM   1635 3HD1 LEU B 100      10.722   8.874   9.427  1.00  0.00           H  
ATOM   1636 1HD2 LEU B 100      11.642   6.655   7.666  1.00  0.00           H  
ATOM   1637 2HD2 LEU B 100      12.518   8.172   7.875  1.00  0.00           H  
ATOM   1638 3HD2 LEU B 100      13.353   6.634   8.144  1.00  0.00           H  
ATOM   1639  N   HIS B 101      11.815   5.694  12.684  1.00  0.00           N  
ATOM   1640  CA  HIS B 101      11.798   4.314  13.119  1.00  0.00           C  
ATOM   1641  C   HIS B 101      10.710   3.501  12.439  1.00  0.00           C  
ATOM   1642  O   HIS B 101       9.649   4.034  12.105  1.00  0.00           O  
ATOM   1643  CB  HIS B 101      11.496   4.286  14.608  1.00  0.00           C  
ATOM   1644  CG  HIS B 101      12.452   5.032  15.406  1.00  0.00           C  
ATOM   1645  ND1 HIS B 101      13.556   4.466  15.945  1.00  0.00           N  
ATOM   1646  CD2 HIS B 101      12.499   6.339  15.722  1.00  0.00           C  
ATOM   1647  CE1 HIS B 101      14.244   5.381  16.587  1.00  0.00           C  
ATOM   1648  NE2 HIS B 101      13.627   6.534  16.459  1.00  0.00           N  
ATOM   1649  H   HIS B 101      10.944   6.226  12.681  1.00  0.00           H  
ATOM   1650  HA  HIS B 101      12.760   3.841  12.936  1.00  0.00           H  
ATOM   1651 1HB  HIS B 101      10.516   4.703  14.768  1.00  0.00           H  
ATOM   1652 2HB  HIS B 101      11.472   3.250  14.963  1.00  0.00           H  
ATOM   1653  HD1 HIS B 101      13.847   3.506  15.835  1.00  0.00           H  
ATOM   1654  HD2 HIS B 101      11.840   7.183  15.489  1.00  0.00           H  
ATOM   1655  HE1 HIS B 101      15.166   5.115  17.101  1.00  0.00           H  
ATOM   1656  N   GLU B 102      10.920   2.188  12.275  1.00  0.00           N  
ATOM   1657  CA  GLU B 102       9.773   1.363  11.881  1.00  0.00           C  
ATOM   1658  C   GLU B 102       8.846   1.480  13.086  1.00  0.00           C  
ATOM   1659  O   GLU B 102       9.339   1.529  14.212  1.00  0.00           O  
ATOM   1660  CB  GLU B 102      10.191  -0.073  11.567  1.00  0.00           C  
ATOM   1661  CG  GLU B 102      11.086  -0.181  10.316  1.00  0.00           C  
ATOM   1662  CD  GLU B 102      11.436  -1.591   9.926  1.00  0.00           C  
ATOM   1663  OE1 GLU B 102      10.909  -2.500  10.514  1.00  0.00           O  
ATOM   1664  OE2 GLU B 102      12.231  -1.755   9.033  1.00  0.00           O  
ATOM   1665  H   GLU B 102      11.816   1.770  12.493  1.00  0.00           H  
ATOM   1666  HA  GLU B 102       9.278   1.796  11.010  1.00  0.00           H  
ATOM   1667 1HB  GLU B 102      10.728  -0.494  12.418  1.00  0.00           H  
ATOM   1668 2HB  GLU B 102       9.302  -0.682  11.405  1.00  0.00           H  
ATOM   1669 1HG  GLU B 102      10.567   0.289   9.484  1.00  0.00           H  
ATOM   1670 2HG  GLU B 102      12.002   0.375  10.493  1.00  0.00           H  
ATOM   1671  N   LYS B 103       7.528   1.512  12.872  1.00  0.00           N  
ATOM   1672  CA  LYS B 103       6.586   1.718  13.990  1.00  0.00           C  
ATOM   1673  C   LYS B 103       6.939   0.854  15.204  1.00  0.00           C  
ATOM   1674  O   LYS B 103       6.971   1.340  16.341  1.00  0.00           O  
ATOM   1675  CB  LYS B 103       5.147   1.469  13.564  1.00  0.00           C  
ATOM   1676  CG  LYS B 103       4.115   1.782  14.664  1.00  0.00           C  
ATOM   1677  CD  LYS B 103       2.706   1.592  14.151  1.00  0.00           C  
ATOM   1678  CE  LYS B 103       1.625   2.116  15.117  1.00  0.00           C  
ATOM   1679  NZ  LYS B 103       1.515   1.329  16.405  1.00  0.00           N  
ATOM   1680  H   LYS B 103       7.184   1.460  11.913  1.00  0.00           H  
ATOM   1681  HA  LYS B 103       6.640   2.756  14.298  1.00  0.00           H  
ATOM   1682 1HB  LYS B 103       4.918   2.092  12.695  1.00  0.00           H  
ATOM   1683 2HB  LYS B 103       5.024   0.429  13.261  1.00  0.00           H  
ATOM   1684 1HG  LYS B 103       4.277   1.110  15.507  1.00  0.00           H  
ATOM   1685 2HG  LYS B 103       4.244   2.804  15.007  1.00  0.00           H  
ATOM   1686 1HD  LYS B 103       2.590   2.094  13.186  1.00  0.00           H  
ATOM   1687 2HD  LYS B 103       2.535   0.529  13.996  1.00  0.00           H  
ATOM   1688 1HE  LYS B 103       1.832   3.156  15.360  1.00  0.00           H  
ATOM   1689 2HE  LYS B 103       0.673   2.065  14.599  1.00  0.00           H  
ATOM   1690 1HZ  LYS B 103       0.735   1.738  16.965  1.00  0.00           H  
ATOM   1691 2HZ  LYS B 103       1.292   0.374  16.208  1.00  0.00           H  
ATOM   1692 3HZ  LYS B 103       2.367   1.376  16.928  1.00  0.00           H  
ATOM   1693  N   LYS B 104       7.184  -0.434  14.965  1.00  0.00           N  
ATOM   1694  CA  LYS B 104       7.583  -1.315  16.040  1.00  0.00           C  
ATOM   1695  C   LYS B 104       9.068  -1.635  15.901  1.00  0.00           C  
ATOM   1696  O   LYS B 104       9.453  -2.649  15.305  1.00  0.00           O  
ATOM   1697  CB  LYS B 104       6.774  -2.609  15.997  1.00  0.00           C  
ATOM   1698  CG  LYS B 104       5.284  -2.439  16.227  1.00  0.00           C  
ATOM   1699  CD  LYS B 104       4.569  -3.785  16.130  1.00  0.00           C  
ATOM   1700  CE  LYS B 104       3.069  -3.647  16.329  1.00  0.00           C  
ATOM   1701  NZ  LYS B 104       2.365  -4.954  16.192  1.00  0.00           N  
ATOM   1702  H   LYS B 104       7.138  -0.776  14.017  1.00  0.00           H  
ATOM   1703  HA  LYS B 104       7.442  -0.802  16.991  1.00  0.00           H  
ATOM   1704 1HB  LYS B 104       6.910  -3.084  15.026  1.00  0.00           H  
ATOM   1705 2HB  LYS B 104       7.154  -3.296  16.753  1.00  0.00           H  
ATOM   1706 1HG  LYS B 104       5.118  -2.006  17.214  1.00  0.00           H  
ATOM   1707 2HG  LYS B 104       4.878  -1.758  15.478  1.00  0.00           H  
ATOM   1708 1HD  LYS B 104       4.754  -4.220  15.146  1.00  0.00           H  
ATOM   1709 2HD  LYS B 104       4.966  -4.462  16.886  1.00  0.00           H  
ATOM   1710 1HE  LYS B 104       2.876  -3.245  17.322  1.00  0.00           H  
ATOM   1711 2HE  LYS B 104       2.672  -2.953  15.582  1.00  0.00           H  
ATOM   1712 1HZ  LYS B 104       1.373  -4.818  16.327  1.00  0.00           H  
ATOM   1713 2HZ  LYS B 104       2.528  -5.327  15.265  1.00  0.00           H  
ATOM   1714 3HZ  LYS B 104       2.713  -5.604  16.883  1.00  0.00           H  
ATOM   1715  N   GLY B 105       9.892  -0.784  16.484  1.00  0.00           N  
ATOM   1716  CA  GLY B 105      11.339  -0.918  16.406  1.00  0.00           C  
ATOM   1717  C   GLY B 105      11.973   0.208  17.189  1.00  0.00           C  
ATOM   1718  O   GLY B 105      11.438   1.314  17.261  1.00  0.00           O  
ATOM   1719  H   GLY B 105       9.495   0.017  16.958  1.00  0.00           H  
ATOM   1720 1HA  GLY B 105      11.650  -1.878  16.811  1.00  0.00           H  
ATOM   1721 2HA  GLY B 105      11.657  -0.873  15.364  1.00  0.00           H  
ATOM   1722  N   ASP B 106      13.130  -0.083  17.763  1.00  0.00           N  
ATOM   1723  CA  ASP B 106      13.832   0.891  18.588  1.00  0.00           C  
ATOM   1724  C   ASP B 106      14.935   1.633  17.870  1.00  0.00           C  
ATOM   1725  O   ASP B 106      15.276   2.761  18.225  1.00  0.00           O  
ATOM   1726  CB  ASP B 106      14.429   0.185  19.802  1.00  0.00           C  
ATOM   1727  CG  ASP B 106      13.357  -0.461  20.670  1.00  0.00           C  
ATOM   1728  OD1 ASP B 106      12.494   0.242  21.148  1.00  0.00           O  
ATOM   1729  OD2 ASP B 106      13.403  -1.659  20.836  1.00  0.00           O  
ATOM   1730  H   ASP B 106      13.511  -1.009  17.651  1.00  0.00           H  
ATOM   1731  HA  ASP B 106      13.107   1.627  18.936  1.00  0.00           H  
ATOM   1732 1HB  ASP B 106      15.127  -0.583  19.471  1.00  0.00           H  
ATOM   1733 2HB  ASP B 106      14.990   0.901  20.404  1.00  0.00           H  
ATOM   1734  N   VAL B 107      15.536   0.983  16.900  1.00  0.00           N  
ATOM   1735  CA  VAL B 107      16.697   1.557  16.253  1.00  0.00           C  
ATOM   1736  C   VAL B 107      16.329   2.520  15.140  1.00  0.00           C  
ATOM   1737  O   VAL B 107      15.463   2.232  14.314  1.00  0.00           O  
ATOM   1738  CB  VAL B 107      17.617   0.434  15.758  1.00  0.00           C  
ATOM   1739  CG1 VAL B 107      18.763   0.988  15.024  1.00  0.00           C  
ATOM   1740  CG2 VAL B 107      18.136  -0.356  16.972  1.00  0.00           C  
ATOM   1741  H   VAL B 107      15.200   0.077  16.622  1.00  0.00           H  
ATOM   1742  HA  VAL B 107      17.256   2.118  17.001  1.00  0.00           H  
ATOM   1743  HB  VAL B 107      17.065  -0.224  15.085  1.00  0.00           H  
ATOM   1744 1HG1 VAL B 107      19.374   0.170  14.707  1.00  0.00           H  
ATOM   1745 2HG1 VAL B 107      18.415   1.542  14.156  1.00  0.00           H  
ATOM   1746 3HG1 VAL B 107      19.339   1.646  15.671  1.00  0.00           H  
ATOM   1747 1HG2 VAL B 107      18.790  -1.161  16.628  1.00  0.00           H  
ATOM   1748 2HG2 VAL B 107      18.696   0.310  17.627  1.00  0.00           H  
ATOM   1749 3HG2 VAL B 107      17.295  -0.782  17.519  1.00  0.00           H  
ATOM   1750  N   ALA B 108      16.941   3.705  15.188  1.00  0.00           N  
ATOM   1751  CA  ALA B 108      16.736   4.752  14.195  1.00  0.00           C  
ATOM   1752  C   ALA B 108      17.293   4.331  12.834  1.00  0.00           C  
ATOM   1753  O   ALA B 108      18.347   3.689  12.751  1.00  0.00           O  
ATOM   1754  CB  ALA B 108      17.388   6.040  14.640  1.00  0.00           C  
ATOM   1755  H   ALA B 108      17.606   3.868  15.931  1.00  0.00           H  
ATOM   1756  HA  ALA B 108      15.665   4.914  14.088  1.00  0.00           H  
ATOM   1757 1HB  ALA B 108      17.203   6.806  13.889  1.00  0.00           H  
ATOM   1758 2HB  ALA B 108      16.969   6.348  15.597  1.00  0.00           H  
ATOM   1759 3HB  ALA B 108      18.457   5.884  14.746  1.00  0.00           H  
ATOM   1760  N   LEU B 109      16.613   4.753  11.783  1.00  0.00           N  
ATOM   1761  CA  LEU B 109      16.999   4.468  10.427  1.00  0.00           C  
ATOM   1762  C   LEU B 109      17.895   5.575   9.844  1.00  0.00           C  
ATOM   1763  O   LEU B 109      17.635   6.763  10.050  1.00  0.00           O  
ATOM   1764  CB  LEU B 109      15.722   4.325   9.592  1.00  0.00           C  
ATOM   1765  CG  LEU B 109      14.767   3.218  10.065  1.00  0.00           C  
ATOM   1766  CD1 LEU B 109      13.448   3.324   9.300  1.00  0.00           C  
ATOM   1767  CD2 LEU B 109      15.417   1.863   9.839  1.00  0.00           C  
ATOM   1768  H   LEU B 109      15.744   5.257  11.950  1.00  0.00           H  
ATOM   1769  HA  LEU B 109      17.516   3.515  10.444  1.00  0.00           H  
ATOM   1770 1HB  LEU B 109      15.181   5.268   9.621  1.00  0.00           H  
ATOM   1771 2HB  LEU B 109      15.985   4.115   8.563  1.00  0.00           H  
ATOM   1772  HG  LEU B 109      14.555   3.346  11.133  1.00  0.00           H  
ATOM   1773 1HD1 LEU B 109      12.768   2.546   9.642  1.00  0.00           H  
ATOM   1774 2HD1 LEU B 109      13.002   4.293   9.480  1.00  0.00           H  
ATOM   1775 3HD1 LEU B 109      13.633   3.202   8.232  1.00  0.00           H  
ATOM   1776 1HD2 LEU B 109      14.744   1.076  10.176  1.00  0.00           H  
ATOM   1777 2HD2 LEU B 109      15.626   1.728   8.777  1.00  0.00           H  
ATOM   1778 3HD2 LEU B 109      16.355   1.806  10.401  1.00  0.00           H  
ATOM   1779  N   PRO B 110      18.901   5.236   9.013  1.00  0.00           N  
ATOM   1780  CA  PRO B 110      19.831   6.161   8.384  1.00  0.00           C  
ATOM   1781  C   PRO B 110      19.236   6.895   7.186  1.00  0.00           C  
ATOM   1782  O   PRO B 110      19.715   6.771   6.070  1.00  0.00           O  
ATOM   1783  CB  PRO B 110      20.954   5.239   7.937  1.00  0.00           C  
ATOM   1784  CG  PRO B 110      20.290   3.943   7.695  1.00  0.00           C  
ATOM   1785  CD  PRO B 110      19.212   3.830   8.800  1.00  0.00           C  
ATOM   1786  HA  PRO B 110      20.187   6.879   9.140  1.00  0.00           H  
ATOM   1787 1HB  PRO B 110      21.417   5.641   7.037  1.00  0.00           H  
ATOM   1788 2HB  PRO B 110      21.734   5.189   8.709  1.00  0.00           H  
ATOM   1789 1HG  PRO B 110      19.872   3.919   6.675  1.00  0.00           H  
ATOM   1790 2HG  PRO B 110      21.034   3.144   7.743  1.00  0.00           H  
ATOM   1791 1HD  PRO B 110      18.345   3.269   8.417  1.00  0.00           H  
ATOM   1792 2HD  PRO B 110      19.650   3.367   9.701  1.00  0.00           H  
ATOM   1793  N   VAL B 111      18.212   7.680   7.430  1.00  0.00           N  
ATOM   1794  CA  VAL B 111      17.546   8.424   6.374  1.00  0.00           C  
ATOM   1795  C   VAL B 111      17.804   9.912   6.641  1.00  0.00           C  
ATOM   1796  O   VAL B 111      17.703  10.335   7.792  1.00  0.00           O  
ATOM   1797  CB  VAL B 111      16.041   8.113   6.408  1.00  0.00           C  
ATOM   1798  CG1 VAL B 111      15.318   8.890   5.350  1.00  0.00           C  
ATOM   1799  CG2 VAL B 111      15.813   6.618   6.235  1.00  0.00           C  
ATOM   1800  H   VAL B 111      17.878   7.734   8.392  1.00  0.00           H  
ATOM   1801  HA  VAL B 111      17.961   8.122   5.421  1.00  0.00           H  
ATOM   1802  HB  VAL B 111      15.650   8.424   7.378  1.00  0.00           H  
ATOM   1803 1HG1 VAL B 111      14.282   8.678   5.407  1.00  0.00           H  
ATOM   1804 2HG1 VAL B 111      15.476   9.958   5.491  1.00  0.00           H  
ATOM   1805 3HG1 VAL B 111      15.688   8.593   4.382  1.00  0.00           H  
ATOM   1806 1HG2 VAL B 111      14.757   6.413   6.294  1.00  0.00           H  
ATOM   1807 2HG2 VAL B 111      16.155   6.295   5.292  1.00  0.00           H  
ATOM   1808 3HG2 VAL B 111      16.330   6.080   7.023  1.00  0.00           H  
ATOM   1809  N   PRO B 112      18.203  10.731   5.658  1.00  0.00           N  
ATOM   1810  CA  PRO B 112      18.480  12.138   5.875  1.00  0.00           C  
ATOM   1811  C   PRO B 112      17.198  12.872   6.270  1.00  0.00           C  
ATOM   1812  O   PRO B 112      16.095  12.555   5.803  1.00  0.00           O  
ATOM   1813  CB  PRO B 112      19.027  12.591   4.510  1.00  0.00           C  
ATOM   1814  CG  PRO B 112      18.508  11.582   3.500  1.00  0.00           C  
ATOM   1815  CD  PRO B 112      18.425  10.269   4.268  1.00  0.00           C  
ATOM   1816  HA  PRO B 112      19.243  12.244   6.652  1.00  0.00           H  
ATOM   1817 1HB  PRO B 112      18.693  13.608   4.297  1.00  0.00           H  
ATOM   1818 2HB  PRO B 112      20.130  12.613   4.552  1.00  0.00           H  
ATOM   1819 1HG  PRO B 112      17.534  11.911   3.111  1.00  0.00           H  
ATOM   1820 2HG  PRO B 112      19.182  11.519   2.635  1.00  0.00           H  
ATOM   1821 1HD  PRO B 112      17.595   9.693   3.885  1.00  0.00           H  
ATOM   1822 2HD  PRO B 112      19.380   9.733   4.201  1.00  0.00           H  
ATOM   1823  N   TYR B 113      17.373  13.897   7.111  1.00  0.00           N  
ATOM   1824  CA  TYR B 113      16.236  14.660   7.599  1.00  0.00           C  
ATOM   1825  C   TYR B 113      16.358  16.147   7.325  1.00  0.00           C  
ATOM   1826  O   TYR B 113      17.378  16.782   7.599  1.00  0.00           O  
ATOM   1827  CB  TYR B 113      16.059  14.444   9.106  1.00  0.00           C  
ATOM   1828  CG  TYR B 113      14.807  15.122   9.703  1.00  0.00           C  
ATOM   1829  CD1 TYR B 113      13.579  14.596   9.430  1.00  0.00           C  
ATOM   1830  CD2 TYR B 113      14.888  16.221  10.527  1.00  0.00           C  
ATOM   1831  CE1 TYR B 113      12.443  15.128   9.954  1.00  0.00           C  
ATOM   1832  CE2 TYR B 113      13.730  16.760  11.048  1.00  0.00           C  
ATOM   1833  CZ  TYR B 113      12.513  16.214  10.757  1.00  0.00           C  
ATOM   1834  OH  TYR B 113      11.365  16.755  11.272  1.00  0.00           O  
ATOM   1835  H   TYR B 113      18.300  14.123   7.441  1.00  0.00           H  
ATOM   1836  HA  TYR B 113      15.339  14.309   7.089  1.00  0.00           H  
ATOM   1837 1HB  TYR B 113      16.013  13.397   9.310  1.00  0.00           H  
ATOM   1838 2HB  TYR B 113      16.929  14.831   9.630  1.00  0.00           H  
ATOM   1839  HD1 TYR B 113      13.514  13.739   8.790  1.00  0.00           H  
ATOM   1840  HD2 TYR B 113      15.855  16.660  10.773  1.00  0.00           H  
ATOM   1841  HE1 TYR B 113      11.486  14.678   9.729  1.00  0.00           H  
ATOM   1842  HE2 TYR B 113      13.777  17.612  11.694  1.00  0.00           H  
ATOM   1843  HH  TYR B 113      10.581  16.296  10.888  1.00  0.00           H  
ATOM   1844  N   ASP B 114      15.296  16.670   6.748  1.00  0.00           N  
ATOM   1845  CA  ASP B 114      15.100  18.075   6.454  1.00  0.00           C  
ATOM   1846  C   ASP B 114      14.046  18.634   7.410  1.00  0.00           C  
ATOM   1847  O   ASP B 114      12.872  18.295   7.291  1.00  0.00           O  
ATOM   1848  CB  ASP B 114      14.660  18.252   5.008  1.00  0.00           C  
ATOM   1849  CG  ASP B 114      14.460  19.723   4.575  1.00  0.00           C  
ATOM   1850  OD1 ASP B 114      14.282  20.586   5.421  1.00  0.00           O  
ATOM   1851  OD2 ASP B 114      14.442  19.956   3.383  1.00  0.00           O  
ATOM   1852  H   ASP B 114      14.519  16.043   6.524  1.00  0.00           H  
ATOM   1853  HA  ASP B 114      16.038  18.608   6.613  1.00  0.00           H  
ATOM   1854 1HB  ASP B 114      15.411  17.806   4.356  1.00  0.00           H  
ATOM   1855 2HB  ASP B 114      13.741  17.692   4.852  1.00  0.00           H  
ATOM   1856  N   HIS B 115      14.409  19.497   8.354  1.00  0.00           N  
ATOM   1857  CA  HIS B 115      13.402  19.947   9.333  1.00  0.00           C  
ATOM   1858  C   HIS B 115      12.176  20.637   8.701  1.00  0.00           C  
ATOM   1859  O   HIS B 115      11.130  20.746   9.352  1.00  0.00           O  
ATOM   1860  CB  HIS B 115      14.018  20.891  10.364  1.00  0.00           C  
ATOM   1861  CG  HIS B 115      14.923  20.244  11.314  1.00  0.00           C  
ATOM   1862  ND1 HIS B 115      16.195  19.847  10.973  1.00  0.00           N  
ATOM   1863  CD2 HIS B 115      14.764  19.938  12.627  1.00  0.00           C  
ATOM   1864  CE1 HIS B 115      16.779  19.309  12.042  1.00  0.00           C  
ATOM   1865  NE2 HIS B 115      15.924  19.355  13.052  1.00  0.00           N  
ATOM   1866  H   HIS B 115      15.369  19.803   8.419  1.00  0.00           H  
ATOM   1867  HA  HIS B 115      13.017  19.087   9.868  1.00  0.00           H  
ATOM   1868 1HB  HIS B 115      14.564  21.684   9.853  1.00  0.00           H  
ATOM   1869 2HB  HIS B 115      13.221  21.358  10.938  1.00  0.00           H  
ATOM   1870  HD2 HIS B 115      13.886  20.121  13.230  1.00  0.00           H  
ATOM   1871  HE1 HIS B 115      17.787  18.901  12.082  1.00  0.00           H  
ATOM   1872  HE2 HIS B 115      16.093  19.012  14.001  1.00  0.00           H  
ATOM   1873  N   GLN B 116      12.305  21.121   7.456  1.00  0.00           N  
ATOM   1874  CA  GLN B 116      11.211  21.780   6.768  1.00  0.00           C  
ATOM   1875  C   GLN B 116      10.335  20.812   5.954  1.00  0.00           C  
ATOM   1876  O   GLN B 116       9.232  21.186   5.518  1.00  0.00           O  
ATOM   1877  CB  GLN B 116      11.747  22.826   5.783  1.00  0.00           C  
ATOM   1878  CG  GLN B 116      12.466  24.014   6.386  1.00  0.00           C  
ATOM   1879  CD  GLN B 116      12.943  24.962   5.291  1.00  0.00           C  
ATOM   1880  OE1 GLN B 116      12.392  24.926   4.156  1.00  0.00           O  
ATOM   1881  NE2 GLN B 116      13.924  25.821   5.599  1.00  0.00           N  
ATOM   1882  H   GLN B 116      13.181  20.982   6.936  1.00  0.00           H  
ATOM   1883  HA  GLN B 116      10.583  22.267   7.511  1.00  0.00           H  
ATOM   1884 1HB  GLN B 116      12.448  22.332   5.102  1.00  0.00           H  
ATOM   1885 2HB  GLN B 116      10.928  23.201   5.181  1.00  0.00           H  
ATOM   1886 1HG  GLN B 116      11.817  24.535   7.056  1.00  0.00           H  
ATOM   1887 2HG  GLN B 116      13.342  23.651   6.926  1.00  0.00           H  
ATOM   1888 1HE2 GLN B 116      14.264  26.470   4.922  1.00  0.00           H  
ATOM   1889 2HE2 GLN B 116      14.354  25.848   6.529  1.00  0.00           H  
ATOM   1890  N   ARG B 117      10.839  19.592   5.685  1.00  0.00           N  
ATOM   1891  CA  ARG B 117      10.136  18.644   4.800  1.00  0.00           C  
ATOM   1892  C   ARG B 117       9.893  17.236   5.373  1.00  0.00           C  
ATOM   1893  O   ARG B 117       8.975  16.545   4.930  1.00  0.00           O  
ATOM   1894  CB  ARG B 117      10.878  18.509   3.479  1.00  0.00           C  
ATOM   1895  CG  ARG B 117      10.877  19.772   2.650  1.00  0.00           C  
ATOM   1896  CD  ARG B 117      11.686  19.657   1.427  1.00  0.00           C  
ATOM   1897  NE  ARG B 117      11.597  20.878   0.626  1.00  0.00           N  
ATOM   1898  CZ  ARG B 117      12.350  22.005   0.805  1.00  0.00           C  
ATOM   1899  NH1 ARG B 117      13.280  22.096   1.753  1.00  0.00           N  
ATOM   1900  NH2 ARG B 117      12.150  23.031   0.004  1.00  0.00           N  
ATOM   1901  H   ARG B 117      11.723  19.318   6.107  1.00  0.00           H  
ATOM   1902  HA  ARG B 117       9.161  19.070   4.574  1.00  0.00           H  
ATOM   1903 1HB  ARG B 117      11.904  18.236   3.657  1.00  0.00           H  
ATOM   1904 2HB  ARG B 117      10.427  17.716   2.883  1.00  0.00           H  
ATOM   1905 1HG  ARG B 117       9.858  20.034   2.375  1.00  0.00           H  
ATOM   1906 2HG  ARG B 117      11.315  20.581   3.237  1.00  0.00           H  
ATOM   1907 1HD  ARG B 117      12.726  19.487   1.683  1.00  0.00           H  
ATOM   1908 2HD  ARG B 117      11.318  18.824   0.826  1.00  0.00           H  
ATOM   1909  HE  ARG B 117      10.917  20.890  -0.119  1.00  0.00           H  
ATOM   1910 1HH1 ARG B 117      13.492  21.303   2.389  1.00  0.00           H  
ATOM   1911 2HH1 ARG B 117      13.814  22.941   1.857  1.00  0.00           H  
ATOM   1912 1HH2 ARG B 117      11.448  22.977  -0.722  1.00  0.00           H  
ATOM   1913 2HH2 ARG B 117      12.709  23.859   0.111  1.00  0.00           H  
ATOM   1914  N   GLY B 118      10.719  16.799   6.324  1.00  0.00           N  
ATOM   1915  CA  GLY B 118      10.626  15.440   6.859  1.00  0.00           C  
ATOM   1916  C   GLY B 118      11.780  14.535   6.399  1.00  0.00           C  
ATOM   1917  O   GLY B 118      12.863  15.008   6.023  1.00  0.00           O  
ATOM   1918  H   GLY B 118      11.454  17.402   6.667  1.00  0.00           H  
ATOM   1919 1HA  GLY B 118      10.586  15.491   7.938  1.00  0.00           H  
ATOM   1920 2HA  GLY B 118       9.684  14.998   6.547  1.00  0.00           H  
ATOM   1921  N   PHE B 119      11.583  13.219   6.511  1.00  0.00           N  
ATOM   1922  CA  PHE B 119      12.626  12.272   6.135  1.00  0.00           C  
ATOM   1923  C   PHE B 119      12.516  11.949   4.677  1.00  0.00           C  
ATOM   1924  O   PHE B 119      11.420  11.702   4.193  1.00  0.00           O  
ATOM   1925  CB  PHE B 119      12.520  10.992   6.928  1.00  0.00           C  
ATOM   1926  CG  PHE B 119      12.958  11.125   8.295  1.00  0.00           C  
ATOM   1927  CD1 PHE B 119      12.076  11.396   9.283  1.00  0.00           C  
ATOM   1928  CD2 PHE B 119      14.284  10.983   8.607  1.00  0.00           C  
ATOM   1929  CE1 PHE B 119      12.493  11.539  10.571  1.00  0.00           C  
ATOM   1930  CE2 PHE B 119      14.711  11.120   9.895  1.00  0.00           C  
ATOM   1931  CZ  PHE B 119      13.814  11.407  10.874  1.00  0.00           C  
ATOM   1932  H   PHE B 119      10.667  12.884   6.818  1.00  0.00           H  
ATOM   1933  HA  PHE B 119      13.601  12.721   6.320  1.00  0.00           H  
ATOM   1934 1HB  PHE B 119      11.495  10.653   6.937  1.00  0.00           H  
ATOM   1935 2HB  PHE B 119      13.103  10.234   6.459  1.00  0.00           H  
ATOM   1936  HD1 PHE B 119      11.026  11.501   9.024  1.00  0.00           H  
ATOM   1937  HD2 PHE B 119      15.002  10.771   7.812  1.00  0.00           H  
ATOM   1938  HE1 PHE B 119      11.777  11.761  11.351  1.00  0.00           H  
ATOM   1939  HE2 PHE B 119      15.771  11.014  10.132  1.00  0.00           H  
ATOM   1940  HZ  PHE B 119      14.144  11.531  11.874  1.00  0.00           H  
ATOM   1941  N   SER B 120      13.637  11.907   3.964  1.00  0.00           N  
ATOM   1942  CA  SER B 120      13.562  11.565   2.539  1.00  0.00           C  
ATOM   1943  C   SER B 120      14.478  10.395   2.210  1.00  0.00           C  
ATOM   1944  O   SER B 120      15.650  10.408   2.554  1.00  0.00           O  
ATOM   1945  CB  SER B 120      13.913  12.761   1.670  1.00  0.00           C  
ATOM   1946  OG  SER B 120      12.931  13.768   1.775  1.00  0.00           O  
ATOM   1947  H   SER B 120      14.532  12.115   4.422  1.00  0.00           H  
ATOM   1948  HA  SER B 120      12.547  11.266   2.306  1.00  0.00           H  
ATOM   1949 1HB  SER B 120      14.875  13.157   1.981  1.00  0.00           H  
ATOM   1950 2HB  SER B 120      14.008  12.441   0.626  1.00  0.00           H  
ATOM   1951  HG  SER B 120      12.374  13.672   1.007  1.00  0.00           H  
ATOM   1952  N   GLY B 121      13.935   9.402   1.515  1.00  0.00           N  
ATOM   1953  CA  GLY B 121      14.708   8.215   1.190  1.00  0.00           C  
ATOM   1954  C   GLY B 121      13.880   7.152   0.499  1.00  0.00           C  
ATOM   1955  O   GLY B 121      12.916   7.445  -0.188  1.00  0.00           O  
ATOM   1956  H   GLY B 121      12.950   9.468   1.252  1.00  0.00           H  
ATOM   1957 1HA  GLY B 121      15.556   8.496   0.569  1.00  0.00           H  
ATOM   1958 2HA  GLY B 121      15.084   7.798   2.111  1.00  0.00           H  
ATOM   1959  N   ILE B 122      14.272   5.909   0.633  1.00  0.00           N  
ATOM   1960  CA  ILE B 122      13.528   4.831  -0.012  1.00  0.00           C  
ATOM   1961  C   ILE B 122      13.044   3.878   1.063  1.00  0.00           C  
ATOM   1962  O   ILE B 122      13.755   3.619   2.024  1.00  0.00           O  
ATOM   1963  CB  ILE B 122      14.424   4.075  -0.941  1.00  0.00           C  
ATOM   1964  CG1 ILE B 122      15.639   3.933  -0.192  1.00  0.00           C  
ATOM   1965  CG2 ILE B 122      14.624   4.794  -2.263  1.00  0.00           C  
ATOM   1966  CD1 ILE B 122      16.511   3.076  -0.742  1.00  0.00           C  
ATOM   1967  H   ILE B 122      15.069   5.694   1.210  1.00  0.00           H  
ATOM   1968  HA  ILE B 122      12.668   5.234  -0.551  1.00  0.00           H  
ATOM   1969  HB  ILE B 122      14.016   3.071  -1.129  1.00  0.00           H  
ATOM   1970 1HG1 ILE B 122      16.058   4.899  -0.106  1.00  0.00           H  
ATOM   1971 2HG1 ILE B 122      15.412   3.573   0.805  1.00  0.00           H  
ATOM   1972 1HG2 ILE B 122      15.305   4.218  -2.881  1.00  0.00           H  
ATOM   1973 2HG2 ILE B 122      13.664   4.889  -2.774  1.00  0.00           H  
ATOM   1974 3HG2 ILE B 122      15.035   5.783  -2.091  1.00  0.00           H  
ATOM   1975 1HD1 ILE B 122      17.406   2.999  -0.158  1.00  0.00           H  
ATOM   1976 2HD1 ILE B 122      16.017   2.111  -0.755  1.00  0.00           H  
ATOM   1977 3HD1 ILE B 122      16.748   3.398  -1.720  1.00  0.00           H  
ATOM   1978  N   PHE B 123      11.854   3.346   0.897  1.00  0.00           N  
ATOM   1979  CA  PHE B 123      11.287   2.499   1.915  1.00  0.00           C  
ATOM   1980  C   PHE B 123      10.549   1.306   1.388  1.00  0.00           C  
ATOM   1981  O   PHE B 123      10.079   1.303   0.242  1.00  0.00           O  
ATOM   1982  CB  PHE B 123      10.280   3.306   2.747  1.00  0.00           C  
ATOM   1983  CG  PHE B 123      10.858   4.515   3.376  1.00  0.00           C  
ATOM   1984  CD1 PHE B 123      10.720   5.705   2.743  1.00  0.00           C  
ATOM   1985  CD2 PHE B 123      11.561   4.467   4.547  1.00  0.00           C  
ATOM   1986  CE1 PHE B 123      11.268   6.859   3.239  1.00  0.00           C  
ATOM   1987  CE2 PHE B 123      12.117   5.595   5.060  1.00  0.00           C  
ATOM   1988  CZ  PHE B 123      11.972   6.807   4.401  1.00  0.00           C  
ATOM   1989  H   PHE B 123      11.325   3.580   0.073  1.00  0.00           H  
ATOM   1990  HA  PHE B 123      12.099   2.134   2.549  1.00  0.00           H  
ATOM   1991 1HB  PHE B 123       9.458   3.615   2.109  1.00  0.00           H  
ATOM   1992 2HB  PHE B 123       9.861   2.687   3.509  1.00  0.00           H  
ATOM   1993  HD1 PHE B 123      10.172   5.700   1.835  1.00  0.00           H  
ATOM   1994  HD2 PHE B 123      11.687   3.513   5.059  1.00  0.00           H  
ATOM   1995  HE1 PHE B 123      11.145   7.808   2.703  1.00  0.00           H  
ATOM   1996  HE2 PHE B 123      12.675   5.528   5.979  1.00  0.00           H  
ATOM   1997  HZ  PHE B 123      12.408   7.707   4.801  1.00  0.00           H  
ATOM   1998  N   GLU B 124      10.409   0.304   2.252  1.00  0.00           N  
ATOM   1999  CA  GLU B 124       9.556  -0.842   1.968  1.00  0.00           C  
ATOM   2000  C   GLU B 124       8.132  -0.561   2.452  1.00  0.00           C  
ATOM   2001  O   GLU B 124       7.932   0.341   3.277  1.00  0.00           O  
ATOM   2002  CB  GLU B 124      10.099  -2.098   2.653  1.00  0.00           C  
ATOM   2003  CG  GLU B 124      11.466  -2.557   2.155  1.00  0.00           C  
ATOM   2004  CD  GLU B 124      11.945  -3.822   2.840  1.00  0.00           C  
ATOM   2005  OE1 GLU B 124      11.370  -4.184   3.851  1.00  0.00           O  
ATOM   2006  OE2 GLU B 124      12.876  -4.423   2.359  1.00  0.00           O  
ATOM   2007  H   GLU B 124      10.874   0.352   3.149  1.00  0.00           H  
ATOM   2008  HA  GLU B 124       9.514  -0.994   0.891  1.00  0.00           H  
ATOM   2009 1HB  GLU B 124      10.178  -1.913   3.725  1.00  0.00           H  
ATOM   2010 2HB  GLU B 124       9.395  -2.920   2.519  1.00  0.00           H  
ATOM   2011 1HG  GLU B 124      11.407  -2.736   1.081  1.00  0.00           H  
ATOM   2012 2HG  GLU B 124      12.189  -1.760   2.322  1.00  0.00           H  
ATOM   2013  N   ASP B 125       7.158  -1.361   1.996  1.00  0.00           N  
ATOM   2014  CA  ASP B 125       5.768  -1.157   2.408  1.00  0.00           C  
ATOM   2015  C   ASP B 125       5.490  -1.629   3.838  1.00  0.00           C  
ATOM   2016  O   ASP B 125       5.038  -2.747   4.078  1.00  0.00           O  
ATOM   2017  CB  ASP B 125       4.790  -1.855   1.486  1.00  0.00           C  
ATOM   2018  CG  ASP B 125       4.770  -1.246   0.159  1.00  0.00           C  
ATOM   2019  OD1 ASP B 125       5.513  -0.340  -0.066  1.00  0.00           O  
ATOM   2020  OD2 ASP B 125       3.946  -1.615  -0.632  1.00  0.00           O  
ATOM   2021  H   ASP B 125       7.383  -2.099   1.341  1.00  0.00           H  
ATOM   2022  HA  ASP B 125       5.548  -0.093   2.360  1.00  0.00           H  
ATOM   2023 1HB  ASP B 125       5.039  -2.912   1.407  1.00  0.00           H  
ATOM   2024 2HB  ASP B 125       3.791  -1.777   1.915  1.00  0.00           H  
ATOM   2025  N   ARG B 126       5.812  -0.741   4.762  1.00  0.00           N  
ATOM   2026  CA  ARG B 126       5.687  -0.869   6.215  1.00  0.00           C  
ATOM   2027  C   ARG B 126       5.159   0.427   6.829  1.00  0.00           C  
ATOM   2028  O   ARG B 126       4.790   1.363   6.111  1.00  0.00           O  
ATOM   2029  CB  ARG B 126       7.063  -1.161   6.805  1.00  0.00           C  
ATOM   2030  CG  ARG B 126       7.719  -2.447   6.327  1.00  0.00           C  
ATOM   2031  CD  ARG B 126       9.099  -2.598   6.872  1.00  0.00           C  
ATOM   2032  NE  ARG B 126       9.782  -3.754   6.286  1.00  0.00           N  
ATOM   2033  CZ  ARG B 126       9.780  -5.017   6.761  1.00  0.00           C  
ATOM   2034  NH1 ARG B 126       9.133  -5.342   7.867  1.00  0.00           N  
ATOM   2035  NH2 ARG B 126      10.453  -5.925   6.078  1.00  0.00           N  
ATOM   2036  H   ARG B 126       6.236   0.109   4.394  1.00  0.00           H  
ATOM   2037  HA  ARG B 126       4.959  -1.658   6.419  1.00  0.00           H  
ATOM   2038 1HB  ARG B 126       7.735  -0.346   6.551  1.00  0.00           H  
ATOM   2039 2HB  ARG B 126       7.006  -1.204   7.889  1.00  0.00           H  
ATOM   2040 1HG  ARG B 126       7.119  -3.303   6.625  1.00  0.00           H  
ATOM   2041 2HG  ARG B 126       7.810  -2.430   5.243  1.00  0.00           H  
ATOM   2042 1HD  ARG B 126       9.680  -1.705   6.620  1.00  0.00           H  
ATOM   2043 2HD  ARG B 126       9.077  -2.708   7.955  1.00  0.00           H  
ATOM   2044  HE  ARG B 126      10.311  -3.606   5.410  1.00  0.00           H  
ATOM   2045 1HH1 ARG B 126       8.631  -4.639   8.386  1.00  0.00           H  
ATOM   2046 2HH1 ARG B 126       9.151  -6.293   8.202  1.00  0.00           H  
ATOM   2047 1HH2 ARG B 126      10.946  -5.618   5.218  1.00  0.00           H  
ATOM   2048 2HH2 ARG B 126      10.488  -6.884   6.382  1.00  0.00           H  
ATOM   2049  N   SER B 127       5.043   0.458   8.156  1.00  0.00           N  
ATOM   2050  CA  SER B 127       4.614   1.693   8.792  1.00  0.00           C  
ATOM   2051  C   SER B 127       5.773   2.303   9.567  1.00  0.00           C  
ATOM   2052  O   SER B 127       6.600   1.573  10.129  1.00  0.00           O  
ATOM   2053  CB  SER B 127       3.434   1.404   9.694  1.00  0.00           C  
ATOM   2054  OG  SER B 127       3.739   0.554  10.765  1.00  0.00           O  
ATOM   2055  H   SER B 127       5.297  -0.339   8.716  1.00  0.00           H  
ATOM   2056  HA  SER B 127       4.299   2.384   8.025  1.00  0.00           H  
ATOM   2057 1HB  SER B 127       2.993   2.334  10.056  1.00  0.00           H  
ATOM   2058 2HB  SER B 127       2.724   0.905   9.092  1.00  0.00           H  
ATOM   2059  HG  SER B 127       2.858   0.358  11.206  1.00  0.00           H  
ATOM   2060  N   TYR B 128       5.781   3.637   9.645  1.00  0.00           N  
ATOM   2061  CA  TYR B 128       6.856   4.366  10.302  1.00  0.00           C  
ATOM   2062  C   TYR B 128       6.393   5.456  11.233  1.00  0.00           C  
ATOM   2063  O   TYR B 128       5.337   6.054  11.047  1.00  0.00           O  
ATOM   2064  CB  TYR B 128       7.753   5.012   9.233  1.00  0.00           C  
ATOM   2065  CG  TYR B 128       8.328   4.031   8.238  1.00  0.00           C  
ATOM   2066  CD1 TYR B 128       7.588   3.712   7.098  1.00  0.00           C  
ATOM   2067  CD2 TYR B 128       9.563   3.444   8.450  1.00  0.00           C  
ATOM   2068  CE1 TYR B 128       8.071   2.806   6.196  1.00  0.00           C  
ATOM   2069  CE2 TYR B 128      10.047   2.532   7.532  1.00  0.00           C  
ATOM   2070  CZ  TYR B 128       9.294   2.210   6.412  1.00  0.00           C  
ATOM   2071  OH  TYR B 128       9.751   1.296   5.493  1.00  0.00           O  
ATOM   2072  H   TYR B 128       5.025   4.141   9.187  1.00  0.00           H  
ATOM   2073  HA  TYR B 128       7.434   3.662  10.894  1.00  0.00           H  
ATOM   2074 1HB  TYR B 128       7.191   5.771   8.688  1.00  0.00           H  
ATOM   2075 2HB  TYR B 128       8.582   5.508   9.731  1.00  0.00           H  
ATOM   2076  HD1 TYR B 128       6.614   4.176   6.930  1.00  0.00           H  
ATOM   2077  HD2 TYR B 128      10.146   3.695   9.340  1.00  0.00           H  
ATOM   2078  HE1 TYR B 128       7.485   2.549   5.313  1.00  0.00           H  
ATOM   2079  HE2 TYR B 128      11.015   2.058   7.695  1.00  0.00           H  
ATOM   2080  HH  TYR B 128       9.033   1.135   4.839  1.00  0.00           H  
ATOM   2081  N   ILE B 129       7.217   5.735  12.224  1.00  0.00           N  
ATOM   2082  CA  ILE B 129       6.971   6.838  13.139  1.00  0.00           C  
ATOM   2083  C   ILE B 129       8.220   7.673  13.281  1.00  0.00           C  
ATOM   2084  O   ILE B 129       9.333   7.177  13.109  1.00  0.00           O  
ATOM   2085  CB  ILE B 129       6.453   6.341  14.519  1.00  0.00           C  
ATOM   2086  CG1 ILE B 129       7.452   5.395  15.196  1.00  0.00           C  
ATOM   2087  CG2 ILE B 129       5.090   5.685  14.390  1.00  0.00           C  
ATOM   2088  CD1 ILE B 129       8.413   6.062  16.123  1.00  0.00           C  
ATOM   2089  H   ILE B 129       8.070   5.180  12.314  1.00  0.00           H  
ATOM   2090  HA  ILE B 129       6.173   7.469  12.743  1.00  0.00           H  
ATOM   2091  HB  ILE B 129       6.350   7.209  15.178  1.00  0.00           H  
ATOM   2092 1HG1 ILE B 129       6.895   4.656  15.771  1.00  0.00           H  
ATOM   2093 2HG1 ILE B 129       8.029   4.873  14.431  1.00  0.00           H  
ATOM   2094 1HG2 ILE B 129       4.730   5.383  15.371  1.00  0.00           H  
ATOM   2095 2HG2 ILE B 129       4.412   6.408  13.972  1.00  0.00           H  
ATOM   2096 3HG2 ILE B 129       5.150   4.815  13.743  1.00  0.00           H  
ATOM   2097 1HD1 ILE B 129       9.044   5.298  16.533  1.00  0.00           H  
ATOM   2098 2HD1 ILE B 129       9.027   6.782  15.616  1.00  0.00           H  
ATOM   2099 3HD1 ILE B 129       7.864   6.566  16.927  1.00  0.00           H  
ATOM   2100  N   CYS B 130       8.047   8.925  13.647  1.00  0.00           N  
ATOM   2101  CA  CYS B 130       9.188   9.750  13.933  1.00  0.00           C  
ATOM   2102  C   CYS B 130       9.228   9.987  15.425  1.00  0.00           C  
ATOM   2103  O   CYS B 130       8.180  10.019  16.078  1.00  0.00           O  
ATOM   2104  CB  CYS B 130       9.072  11.051  13.178  1.00  0.00           C  
ATOM   2105  SG  CYS B 130       8.995  10.785  11.449  1.00  0.00           S  
ATOM   2106  H   CYS B 130       7.115   9.313  13.734  1.00  0.00           H  
ATOM   2107  HA  CYS B 130      10.091   9.238  13.622  1.00  0.00           H  
ATOM   2108 1HB  CYS B 130       8.193  11.585  13.485  1.00  0.00           H  
ATOM   2109 2HB  CYS B 130       9.938  11.676  13.393  1.00  0.00           H  
ATOM   2110  N   LYS B 131      10.426  10.172  15.959  1.00  0.00           N  
ATOM   2111  CA  LYS B 131      10.582  10.493  17.370  1.00  0.00           C  
ATOM   2112  C   LYS B 131      11.406  11.719  17.587  1.00  0.00           C  
ATOM   2113  O   LYS B 131      12.372  11.967  16.869  1.00  0.00           O  
ATOM   2114  CB  LYS B 131      11.268   9.373  18.150  1.00  0.00           C  
ATOM   2115  CG  LYS B 131      10.495   8.107  18.301  1.00  0.00           C  
ATOM   2116  CD  LYS B 131      11.257   7.109  19.148  1.00  0.00           C  
ATOM   2117  CE  LYS B 131      10.478   5.819  19.372  1.00  0.00           C  
ATOM   2118  NZ  LYS B 131       9.351   6.027  20.342  1.00  0.00           N  
ATOM   2119  H   LYS B 131      11.241  10.087  15.357  1.00  0.00           H  
ATOM   2120  HA  LYS B 131       9.599  10.667  17.793  1.00  0.00           H  
ATOM   2121 1HB  LYS B 131      12.214   9.130  17.667  1.00  0.00           H  
ATOM   2122 2HB  LYS B 131      11.500   9.729  19.155  1.00  0.00           H  
ATOM   2123 1HG  LYS B 131       9.574   8.352  18.803  1.00  0.00           H  
ATOM   2124 2HG  LYS B 131      10.261   7.675  17.331  1.00  0.00           H  
ATOM   2125 1HD  LYS B 131      12.206   6.876  18.695  1.00  0.00           H  
ATOM   2126 2HD  LYS B 131      11.452   7.563  20.117  1.00  0.00           H  
ATOM   2127 1HE  LYS B 131      10.074   5.469  18.426  1.00  0.00           H  
ATOM   2128 2HE  LYS B 131      11.152   5.062  19.771  1.00  0.00           H  
ATOM   2129 1HZ  LYS B 131       8.845   5.178  20.497  1.00  0.00           H  
ATOM   2130 2HZ  LYS B 131       9.749   6.364  21.231  1.00  0.00           H  
ATOM   2131 3HZ  LYS B 131       8.699   6.729  19.988  1.00  0.00           H  
ATOM   2132  N   THR B 132      11.055  12.463  18.618  1.00  0.00           N  
ATOM   2133  CA  THR B 132      11.885  13.582  19.026  1.00  0.00           C  
ATOM   2134  C   THR B 132      11.846  13.737  20.541  1.00  0.00           C  
ATOM   2135  O   THR B 132      11.262  12.903  21.238  1.00  0.00           O  
ATOM   2136  CB  THR B 132      11.486  14.889  18.308  1.00  0.00           C  
ATOM   2137  OG1 THR B 132      12.507  15.864  18.559  1.00  0.00           O  
ATOM   2138  CG2 THR B 132      10.147  15.417  18.783  1.00  0.00           C  
ATOM   2139  H   THR B 132      10.197  12.232  19.123  1.00  0.00           H  
ATOM   2140  HA  THR B 132      12.918  13.366  18.742  1.00  0.00           H  
ATOM   2141  HB  THR B 132      11.428  14.697  17.242  1.00  0.00           H  
ATOM   2142  HG1 THR B 132      13.343  15.564  18.108  1.00  0.00           H  
ATOM   2143 1HG2 THR B 132       9.906  16.335  18.250  1.00  0.00           H  
ATOM   2144 2HG2 THR B 132       9.384  14.679  18.596  1.00  0.00           H  
ATOM   2145 3HG2 THR B 132      10.193  15.616  19.841  1.00  0.00           H  
ATOM   2146  N   THR B 133      12.504  14.772  21.043  1.00  0.00           N  
ATOM   2147  CA  THR B 133      12.508  15.055  22.474  1.00  0.00           C  
ATOM   2148  C   THR B 133      12.125  16.502  22.707  1.00  0.00           C  
ATOM   2149  O   THR B 133      12.796  17.402  22.204  1.00  0.00           O  
ATOM   2150  CB  THR B 133      13.879  14.793  23.132  1.00  0.00           C  
ATOM   2151  OG1 THR B 133      14.264  13.428  22.930  1.00  0.00           O  
ATOM   2152  CG2 THR B 133      13.796  15.077  24.652  1.00  0.00           C  
ATOM   2153  H   THR B 133      12.933  15.399  20.375  1.00  0.00           H  
ATOM   2154  HA  THR B 133      11.773  14.425  22.951  1.00  0.00           H  
ATOM   2155  HB  THR B 133      14.628  15.445  22.691  1.00  0.00           H  
ATOM   2156  HG1 THR B 133      13.540  12.849  23.193  1.00  0.00           H  
ATOM   2157 1HG2 THR B 133      14.764  14.892  25.110  1.00  0.00           H  
ATOM   2158 2HG2 THR B 133      13.511  16.116  24.816  1.00  0.00           H  
ATOM   2159 3HG2 THR B 133      13.051  14.423  25.100  1.00  0.00           H  
ATOM   2160  N   ILE B 134      11.068  16.732  23.475  1.00  0.00           N  
ATOM   2161  CA  ILE B 134      10.656  18.103  23.731  1.00  0.00           C  
ATOM   2162  C   ILE B 134      10.690  18.374  25.223  1.00  0.00           C  
ATOM   2163  O   ILE B 134      10.006  17.737  26.035  1.00  0.00           O  
ATOM   2164  CB  ILE B 134       9.304  18.429  23.070  1.00  0.00           C  
ATOM   2165  CG1 ILE B 134       9.454  18.231  21.546  1.00  0.00           C  
ATOM   2166  CG2 ILE B 134       8.892  19.853  23.369  1.00  0.00           C  
ATOM   2167  CD1 ILE B 134       8.194  18.344  20.781  1.00  0.00           C  
ATOM   2168  H   ILE B 134      10.579  15.936  23.885  1.00  0.00           H  
ATOM   2169  HA  ILE B 134      11.381  18.772  23.270  1.00  0.00           H  
ATOM   2170  HB  ILE B 134       8.540  17.743  23.434  1.00  0.00           H  
ATOM   2171 1HG1 ILE B 134      10.163  18.966  21.162  1.00  0.00           H  
ATOM   2172 2HG1 ILE B 134       9.848  17.249  21.368  1.00  0.00           H  
ATOM   2173 1HG2 ILE B 134       7.936  20.067  22.884  1.00  0.00           H  
ATOM   2174 2HG2 ILE B 134       8.784  19.989  24.445  1.00  0.00           H  
ATOM   2175 3HG2 ILE B 134       9.647  20.540  22.994  1.00  0.00           H  
ATOM   2176 1HD1 ILE B 134       8.398  18.184  19.722  1.00  0.00           H  
ATOM   2177 2HD1 ILE B 134       7.484  17.607  21.126  1.00  0.00           H  
ATOM   2178 3HD1 ILE B 134       7.775  19.342  20.919  1.00  0.00           H  
ATOM   2179  N   GLY B 135      11.580  19.280  25.587  1.00  0.00           N  
ATOM   2180  CA  GLY B 135      11.868  19.635  26.967  1.00  0.00           C  
ATOM   2181  C   GLY B 135      12.724  18.541  27.604  1.00  0.00           C  
ATOM   2182  O   GLY B 135      13.919  18.721  27.839  1.00  0.00           O  
ATOM   2183  H   GLY B 135      12.098  19.748  24.856  1.00  0.00           H  
ATOM   2184 1HA  GLY B 135      12.394  20.591  27.003  1.00  0.00           H  
ATOM   2185 2HA  GLY B 135      10.936  19.751  27.520  1.00  0.00           H  
ATOM   2186  N   ASP B 136      12.096  17.397  27.850  1.00  0.00           N  
ATOM   2187  CA  ASP B 136      12.761  16.226  28.394  1.00  0.00           C  
ATOM   2188  C   ASP B 136      11.926  14.984  28.125  1.00  0.00           C  
ATOM   2189  O   ASP B 136      12.254  13.887  28.583  1.00  0.00           O  
ATOM   2190  CB  ASP B 136      13.077  16.410  29.898  1.00  0.00           C  
ATOM   2191  CG  ASP B 136      11.831  16.602  30.876  1.00  0.00           C  
ATOM   2192  OD1 ASP B 136      10.703  16.487  30.456  1.00  0.00           O  
ATOM   2193  OD2 ASP B 136      12.069  16.879  32.034  1.00  0.00           O  
ATOM   2194  H   ASP B 136      11.111  17.333  27.590  1.00  0.00           H  
ATOM   2195  HA  ASP B 136      13.712  16.100  27.876  1.00  0.00           H  
ATOM   2196 1HB  ASP B 136      13.634  15.539  30.242  1.00  0.00           H  
ATOM   2197 2HB  ASP B 136      13.739  17.269  30.022  1.00  0.00           H  
ATOM   2198  N   ARG B 137      10.849  15.160  27.360  1.00  0.00           N  
ATOM   2199  CA  ARG B 137       9.933  14.054  27.091  1.00  0.00           C  
ATOM   2200  C   ARG B 137      10.116  13.450  25.710  1.00  0.00           C  
ATOM   2201  O   ARG B 137      10.330  14.174  24.737  1.00  0.00           O  
ATOM   2202  CB  ARG B 137       8.496  14.536  27.225  1.00  0.00           C  
ATOM   2203  CG  ARG B 137       8.108  14.943  28.629  1.00  0.00           C  
ATOM   2204  CD  ARG B 137       6.692  15.362  28.727  1.00  0.00           C  
ATOM   2205  NE  ARG B 137       6.363  15.795  30.076  1.00  0.00           N  
ATOM   2206  CZ  ARG B 137       5.134  16.154  30.493  1.00  0.00           C  
ATOM   2207  NH1 ARG B 137       4.117  16.128  29.658  1.00  0.00           N  
ATOM   2208  NH2 ARG B 137       4.954  16.532  31.747  1.00  0.00           N  
ATOM   2209  H   ARG B 137      10.639  16.095  27.002  1.00  0.00           H  
ATOM   2210  HA  ARG B 137      10.108  13.275  27.832  1.00  0.00           H  
ATOM   2211 1HB  ARG B 137       8.348  15.403  26.577  1.00  0.00           H  
ATOM   2212 2HB  ARG B 137       7.813  13.754  26.891  1.00  0.00           H  
ATOM   2213 1HG  ARG B 137       8.272  14.109  29.309  1.00  0.00           H  
ATOM   2214 2HG  ARG B 137       8.729  15.787  28.941  1.00  0.00           H  
ATOM   2215 1HD  ARG B 137       6.510  16.195  28.047  1.00  0.00           H  
ATOM   2216 2HD  ARG B 137       6.041  14.528  28.465  1.00  0.00           H  
ATOM   2217  HE  ARG B 137       7.121  15.831  30.751  1.00  0.00           H  
ATOM   2218 1HH1 ARG B 137       4.258  15.838  28.702  1.00  0.00           H  
ATOM   2219 2HH1 ARG B 137       3.197  16.399  29.975  1.00  0.00           H  
ATOM   2220 1HH2 ARG B 137       5.739  16.551  32.385  1.00  0.00           H  
ATOM   2221 2HH2 ARG B 137       4.035  16.801  32.067  1.00  0.00           H  
ATOM   2222  N   GLU B 138       9.967  12.130  25.596  1.00  0.00           N  
ATOM   2223  CA  GLU B 138      10.040  11.526  24.269  1.00  0.00           C  
ATOM   2224  C   GLU B 138       8.672  11.631  23.623  1.00  0.00           C  
ATOM   2225  O   GLU B 138       7.655  11.312  24.241  1.00  0.00           O  
ATOM   2226  CB  GLU B 138      10.545  10.086  24.322  1.00  0.00           C  
ATOM   2227  CG  GLU B 138      10.726   9.436  22.938  1.00  0.00           C  
ATOM   2228  CD  GLU B 138      11.373   8.059  23.006  1.00  0.00           C  
ATOM   2229  OE1 GLU B 138      12.523   8.001  23.382  1.00  0.00           O  
ATOM   2230  OE2 GLU B 138      10.732   7.071  22.671  1.00  0.00           O  
ATOM   2231  H   GLU B 138       9.803  11.557  26.414  1.00  0.00           H  
ATOM   2232  HA  GLU B 138      10.742  12.093  23.658  1.00  0.00           H  
ATOM   2233 1HB  GLU B 138      11.501  10.056  24.839  1.00  0.00           H  
ATOM   2234 2HB  GLU B 138       9.841   9.474  24.886  1.00  0.00           H  
ATOM   2235 1HG  GLU B 138       9.751   9.343  22.458  1.00  0.00           H  
ATOM   2236 2HG  GLU B 138      11.339  10.095  22.318  1.00  0.00           H  
ATOM   2237  N   VAL B 139       8.671  12.129  22.395  1.00  0.00           N  
ATOM   2238  CA  VAL B 139       7.462  12.399  21.635  1.00  0.00           C  
ATOM   2239  C   VAL B 139       7.371  11.609  20.334  1.00  0.00           C  
ATOM   2240  O   VAL B 139       8.298  11.636  19.529  1.00  0.00           O  
ATOM   2241  CB  VAL B 139       7.449  13.904  21.291  1.00  0.00           C  
ATOM   2242  CG1 VAL B 139       6.240  14.260  20.445  1.00  0.00           C  
ATOM   2243  CG2 VAL B 139       7.497  14.711  22.576  1.00  0.00           C  
ATOM   2244  H   VAL B 139       9.572  12.357  21.981  1.00  0.00           H  
ATOM   2245  HA  VAL B 139       6.602  12.157  22.260  1.00  0.00           H  
ATOM   2246  HB  VAL B 139       8.328  14.133  20.704  1.00  0.00           H  
ATOM   2247 1HG1 VAL B 139       6.267  15.321  20.199  1.00  0.00           H  
ATOM   2248 2HG1 VAL B 139       6.255  13.674  19.527  1.00  0.00           H  
ATOM   2249 3HG1 VAL B 139       5.330  14.038  20.999  1.00  0.00           H  
ATOM   2250 1HG2 VAL B 139       7.515  15.759  22.346  1.00  0.00           H  
ATOM   2251 2HG2 VAL B 139       6.620  14.488  23.178  1.00  0.00           H  
ATOM   2252 3HG2 VAL B 139       8.390  14.459  23.133  1.00  0.00           H  
ATOM   2253  N   ASP B 140       6.245  10.920  20.121  1.00  0.00           N  
ATOM   2254  CA  ASP B 140       6.024  10.197  18.861  1.00  0.00           C  
ATOM   2255  C   ASP B 140       5.103  10.949  17.917  1.00  0.00           C  
ATOM   2256  O   ASP B 140       4.164  11.620  18.348  1.00  0.00           O  
ATOM   2257  CB  ASP B 140       5.360   8.838  19.110  1.00  0.00           C  
ATOM   2258  CG  ASP B 140       6.224   7.831  19.787  1.00  0.00           C  
ATOM   2259  OD1 ASP B 140       7.378   7.750  19.456  1.00  0.00           O  
ATOM   2260  OD2 ASP B 140       5.743   7.134  20.642  1.00  0.00           O  
ATOM   2261  H   ASP B 140       5.527  10.915  20.832  1.00  0.00           H  
ATOM   2262  HA  ASP B 140       6.983  10.063  18.364  1.00  0.00           H  
ATOM   2263 1HB  ASP B 140       4.461   8.983  19.707  1.00  0.00           H  
ATOM   2264 2HB  ASP B 140       5.036   8.426  18.145  1.00  0.00           H  
ATOM   2265  N   SER B 141       5.351  10.782  16.631  1.00  0.00           N  
ATOM   2266  CA  SER B 141       4.475  11.270  15.579  1.00  0.00           C  
ATOM   2267  C   SER B 141       3.408  10.220  15.393  1.00  0.00           C  
ATOM   2268  O   SER B 141       3.475   9.155  16.011  1.00  0.00           O  
ATOM   2269  CB  SER B 141       5.202  11.398  14.261  1.00  0.00           C  
ATOM   2270  OG  SER B 141       5.506  10.113  13.770  1.00  0.00           O  
ATOM   2271  H   SER B 141       6.206  10.292  16.372  1.00  0.00           H  
ATOM   2272  HA  SER B 141       4.017  12.211  15.881  1.00  0.00           H  
ATOM   2273 1HB  SER B 141       4.597  11.940  13.540  1.00  0.00           H  
ATOM   2274 2HB  SER B 141       6.115  11.955  14.408  1.00  0.00           H  
ATOM   2275  HG  SER B 141       4.660   9.725  13.392  1.00  0.00           H  
ATOM   2276  N   ASP B 142       2.431  10.502  14.547  1.00  0.00           N  
ATOM   2277  CA  ASP B 142       1.441   9.492  14.225  1.00  0.00           C  
ATOM   2278  C   ASP B 142       2.130   8.535  13.260  1.00  0.00           C  
ATOM   2279  O   ASP B 142       3.277   8.781  12.871  1.00  0.00           O  
ATOM   2280  CB  ASP B 142       0.196  10.130  13.610  1.00  0.00           C  
ATOM   2281  CG  ASP B 142      -1.054   9.280  13.756  1.00  0.00           C  
ATOM   2282  OD1 ASP B 142      -0.944   8.074  13.849  1.00  0.00           O  
ATOM   2283  OD2 ASP B 142      -2.120   9.852  13.812  1.00  0.00           O  
ATOM   2284  H   ASP B 142       2.392  11.406  14.099  1.00  0.00           H  
ATOM   2285  HA  ASP B 142       1.166   8.946  15.128  1.00  0.00           H  
ATOM   2286 1HB  ASP B 142       0.016  11.100  14.071  1.00  0.00           H  
ATOM   2287 2HB  ASP B 142       0.374  10.299  12.556  1.00  0.00           H  
ATOM   2288  N   ALA B 143       1.479   7.433  12.920  1.00  0.00           N  
ATOM   2289  CA  ALA B 143       2.116   6.485  12.010  1.00  0.00           C  
ATOM   2290  C   ALA B 143       1.864   6.820  10.565  1.00  0.00           C  
ATOM   2291  O   ALA B 143       0.753   7.176  10.176  1.00  0.00           O  
ATOM   2292  CB  ALA B 143       1.652   5.073  12.288  1.00  0.00           C  
ATOM   2293  H   ALA B 143       0.529   7.301  13.280  1.00  0.00           H  
ATOM   2294  HA  ALA B 143       3.190   6.537  12.174  1.00  0.00           H  
ATOM   2295 1HB  ALA B 143       2.169   4.383  11.617  1.00  0.00           H  
ATOM   2296 2HB  ALA B 143       1.879   4.816  13.318  1.00  0.00           H  
ATOM   2297 3HB  ALA B 143       0.582   5.002  12.128  1.00  0.00           H  
ATOM   2298  N   TYR B 144       2.891   6.618   9.755  1.00  0.00           N  
ATOM   2299  CA  TYR B 144       2.803   6.819   8.327  1.00  0.00           C  
ATOM   2300  C   TYR B 144       2.825   5.448   7.690  1.00  0.00           C  
ATOM   2301  O   TYR B 144       3.480   4.549   8.205  1.00  0.00           O  
ATOM   2302  CB  TYR B 144       3.992   7.657   7.840  1.00  0.00           C  
ATOM   2303  CG  TYR B 144       4.001   9.078   8.370  1.00  0.00           C  
ATOM   2304  CD1 TYR B 144       4.515   9.337   9.633  1.00  0.00           C  
ATOM   2305  CD2 TYR B 144       3.523  10.122   7.600  1.00  0.00           C  
ATOM   2306  CE1 TYR B 144       4.526  10.616  10.124  1.00  0.00           C  
ATOM   2307  CE2 TYR B 144       3.538  11.411   8.103  1.00  0.00           C  
ATOM   2308  CZ  TYR B 144       4.033  11.656   9.361  1.00  0.00           C  
ATOM   2309  OH  TYR B 144       4.040  12.933   9.880  1.00  0.00           O  
ATOM   2310  H   TYR B 144       3.781   6.341  10.160  1.00  0.00           H  
ATOM   2311  HA  TYR B 144       1.862   7.308   8.088  1.00  0.00           H  
ATOM   2312 1HB  TYR B 144       4.925   7.175   8.141  1.00  0.00           H  
ATOM   2313 2HB  TYR B 144       3.980   7.698   6.751  1.00  0.00           H  
ATOM   2314  HD1 TYR B 144       4.905   8.523  10.249  1.00  0.00           H  
ATOM   2315  HD2 TYR B 144       3.122   9.928   6.600  1.00  0.00           H  
ATOM   2316  HE1 TYR B 144       4.921  10.803  11.121  1.00  0.00           H  
ATOM   2317  HE2 TYR B 144       3.148  12.225   7.512  1.00  0.00           H  
ATOM   2318  HH  TYR B 144       3.721  13.566   9.215  1.00  0.00           H  
ATOM   2319  N   TYR B 145       2.136   5.280   6.579  1.00  0.00           N  
ATOM   2320  CA  TYR B 145       2.126   3.992   5.918  1.00  0.00           C  
ATOM   2321  C   TYR B 145       2.533   4.122   4.474  1.00  0.00           C  
ATOM   2322  O   TYR B 145       1.966   4.911   3.733  1.00  0.00           O  
ATOM   2323  CB  TYR B 145       0.728   3.391   6.033  1.00  0.00           C  
ATOM   2324  CG  TYR B 145       0.362   3.114   7.449  1.00  0.00           C  
ATOM   2325  CD1 TYR B 145      -0.108   4.121   8.246  1.00  0.00           C  
ATOM   2326  CD2 TYR B 145       0.496   1.856   7.956  1.00  0.00           C  
ATOM   2327  CE1 TYR B 145      -0.407   3.880   9.544  1.00  0.00           C  
ATOM   2328  CE2 TYR B 145       0.178   1.621   9.259  1.00  0.00           C  
ATOM   2329  CZ  TYR B 145      -0.256   2.627  10.047  1.00  0.00           C  
ATOM   2330  OH  TYR B 145      -0.510   2.395  11.353  1.00  0.00           O  
ATOM   2331  H   TYR B 145       1.602   6.065   6.212  1.00  0.00           H  
ATOM   2332  HA  TYR B 145       2.848   3.337   6.404  1.00  0.00           H  
ATOM   2333 1HB  TYR B 145       0.002   4.086   5.625  1.00  0.00           H  
ATOM   2334 2HB  TYR B 145       0.669   2.463   5.462  1.00  0.00           H  
ATOM   2335  HD1 TYR B 145      -0.210   5.119   7.848  1.00  0.00           H  
ATOM   2336  HD2 TYR B 145       0.866   1.046   7.328  1.00  0.00           H  
ATOM   2337  HE1 TYR B 145      -0.749   4.686  10.181  1.00  0.00           H  
ATOM   2338  HE2 TYR B 145       0.296   0.629   9.673  1.00  0.00           H  
ATOM   2339  HH  TYR B 145      -0.125   1.515  11.605  1.00  0.00           H  
ATOM   2340  N   VAL B 146       3.515   3.314   4.070  1.00  0.00           N  
ATOM   2341  CA  VAL B 146       3.967   3.304   2.693  1.00  0.00           C  
ATOM   2342  C   VAL B 146       3.231   2.189   1.985  1.00  0.00           C  
ATOM   2343  O   VAL B 146       3.071   1.120   2.556  1.00  0.00           O  
ATOM   2344  CB  VAL B 146       5.520   3.162   2.614  1.00  0.00           C  
ATOM   2345  CG1 VAL B 146       6.003   3.009   1.146  1.00  0.00           C  
ATOM   2346  CG2 VAL B 146       6.182   4.444   3.231  1.00  0.00           C  
ATOM   2347  H   VAL B 146       3.953   2.680   4.743  1.00  0.00           H  
ATOM   2348  HA  VAL B 146       3.712   4.244   2.220  1.00  0.00           H  
ATOM   2349  HB  VAL B 146       5.831   2.275   3.171  1.00  0.00           H  
ATOM   2350 1HG1 VAL B 146       7.091   2.911   1.130  1.00  0.00           H  
ATOM   2351 2HG1 VAL B 146       5.564   2.112   0.696  1.00  0.00           H  
ATOM   2352 3HG1 VAL B 146       5.707   3.882   0.569  1.00  0.00           H  
ATOM   2353 1HG2 VAL B 146       7.268   4.356   3.195  1.00  0.00           H  
ATOM   2354 2HG2 VAL B 146       5.871   5.322   2.664  1.00  0.00           H  
ATOM   2355 3HG2 VAL B 146       5.865   4.554   4.268  1.00  0.00           H  
ATOM   2356  N   TYR B 147       2.722   2.468   0.786  1.00  0.00           N  
ATOM   2357  CA  TYR B 147       2.034   1.440   0.012  1.00  0.00           C  
ATOM   2358  C   TYR B 147       2.406   1.598  -1.462  1.00  0.00           C  
ATOM   2359  O   TYR B 147       2.122   2.635  -2.050  1.00  0.00           O  
ATOM   2360  CB  TYR B 147       0.527   1.644   0.170  1.00  0.00           C  
ATOM   2361  CG  TYR B 147      -0.303   0.821  -0.742  1.00  0.00           C  
ATOM   2362  CD1 TYR B 147      -0.731  -0.441  -0.422  1.00  0.00           C  
ATOM   2363  CD2 TYR B 147      -0.616   1.365  -1.963  1.00  0.00           C  
ATOM   2364  CE1 TYR B 147      -1.500  -1.129  -1.353  1.00  0.00           C  
ATOM   2365  CE2 TYR B 147      -1.335   0.687  -2.853  1.00  0.00           C  
ATOM   2366  CZ  TYR B 147      -1.785  -0.526  -2.576  1.00  0.00           C  
ATOM   2367  OH  TYR B 147      -2.529  -1.136  -3.521  1.00  0.00           O  
ATOM   2368  H   TYR B 147       2.810   3.412   0.413  1.00  0.00           H  
ATOM   2369  HA  TYR B 147       2.335   0.456   0.346  1.00  0.00           H  
ATOM   2370 1HB  TYR B 147       0.240   1.411   1.196  1.00  0.00           H  
ATOM   2371 2HB  TYR B 147       0.288   2.695  -0.004  1.00  0.00           H  
ATOM   2372  HD1 TYR B 147      -0.484  -0.884   0.541  1.00  0.00           H  
ATOM   2373  HD2 TYR B 147      -0.267   2.362  -2.220  1.00  0.00           H  
ATOM   2374  HE1 TYR B 147      -1.872  -2.128  -1.132  1.00  0.00           H  
ATOM   2375  HE2 TYR B 147      -1.559   1.124  -3.813  1.00  0.00           H  
ATOM   2376  HH  TYR B 147      -2.706  -2.061  -3.274  1.00  0.00           H  
ATOM   2377  N   ARG B 148       3.007   0.566  -2.062  1.00  0.00           N  
ATOM   2378  CA  ARG B 148       3.360   0.667  -3.455  1.00  0.00           C  
ATOM   2379  C   ARG B 148       2.435  -0.285  -4.213  1.00  0.00           C  
ATOM   2380  O   ARG B 148       2.293  -1.466  -3.896  1.00  0.00           O  
ATOM   2381  CB  ARG B 148       4.816   0.317  -3.700  1.00  0.00           C  
ATOM   2382  CG  ARG B 148       5.863   1.248  -3.036  1.00  0.00           C  
ATOM   2383  CD  ARG B 148       7.203   0.825  -3.432  1.00  0.00           C  
ATOM   2384  NE  ARG B 148       8.311   1.476  -2.721  1.00  0.00           N  
ATOM   2385  CZ  ARG B 148       8.935   2.648  -3.031  1.00  0.00           C  
ATOM   2386  NH1 ARG B 148       8.607   3.457  -4.027  1.00  0.00           N  
ATOM   2387  NH2 ARG B 148       9.947   3.030  -2.291  1.00  0.00           N  
ATOM   2388  H   ARG B 148       3.277  -0.277  -1.552  1.00  0.00           H  
ATOM   2389  HA  ARG B 148       3.184   1.675  -3.812  1.00  0.00           H  
ATOM   2390 1HB  ARG B 148       5.000  -0.692  -3.328  1.00  0.00           H  
ATOM   2391 2HB  ARG B 148       5.007   0.314  -4.771  1.00  0.00           H  
ATOM   2392 1HG  ARG B 148       5.714   2.258  -3.376  1.00  0.00           H  
ATOM   2393 2HG  ARG B 148       5.781   1.206  -1.949  1.00  0.00           H  
ATOM   2394 1HD  ARG B 148       7.295  -0.252  -3.286  1.00  0.00           H  
ATOM   2395 2HD  ARG B 148       7.290   1.051  -4.459  1.00  0.00           H  
ATOM   2396  HE  ARG B 148       8.680   0.970  -1.909  1.00  0.00           H  
ATOM   2397 1HH1 ARG B 148       7.830   3.280  -4.694  1.00  0.00           H  
ATOM   2398 2HH1 ARG B 148       9.172   4.328  -4.128  1.00  0.00           H  
ATOM   2399 1HH2 ARG B 148      10.223   2.447  -1.477  1.00  0.00           H  
ATOM   2400 2HH2 ARG B 148      10.413   3.931  -2.534  1.00  0.00           H  
ATOM   2401  N   LEU B 149       1.729   0.286  -5.173  1.00  0.00           N  
ATOM   2402  CA  LEU B 149       0.756  -0.428  -5.963  1.00  0.00           C  
ATOM   2403  C   LEU B 149       1.407  -1.471  -6.817  1.00  0.00           C  
ATOM   2404  O   LEU B 149       2.423  -1.199  -7.457  1.00  0.00           O  
ATOM   2405  CB  LEU B 149      -0.004   0.589  -6.817  1.00  0.00           C  
ATOM   2406  CG  LEU B 149      -1.175   0.089  -7.642  1.00  0.00           C  
ATOM   2407  CD1 LEU B 149      -2.276  -0.386  -6.763  1.00  0.00           C  
ATOM   2408  CD2 LEU B 149      -1.663   1.213  -8.479  1.00  0.00           C  
ATOM   2409  H   LEU B 149       1.866   1.280  -5.361  1.00  0.00           H  
ATOM   2410  HA  LEU B 149       0.050  -0.920  -5.291  1.00  0.00           H  
ATOM   2411 1HB  LEU B 149      -0.358   1.391  -6.163  1.00  0.00           H  
ATOM   2412 2HB  LEU B 149       0.704   1.014  -7.514  1.00  0.00           H  
ATOM   2413  HG  LEU B 149      -0.862  -0.742  -8.279  1.00  0.00           H  
ATOM   2414 1HD1 LEU B 149      -3.066  -0.711  -7.393  1.00  0.00           H  
ATOM   2415 2HD1 LEU B 149      -1.954  -1.215  -6.149  1.00  0.00           H  
ATOM   2416 3HD1 LEU B 149      -2.623   0.418  -6.119  1.00  0.00           H  
ATOM   2417 1HD2 LEU B 149      -2.506   0.865  -9.080  1.00  0.00           H  
ATOM   2418 2HD2 LEU B 149      -1.982   2.033  -7.849  1.00  0.00           H  
ATOM   2419 3HD2 LEU B 149      -0.854   1.548  -9.125  1.00  0.00           H  
ATOM   2420  N   GLN B 150       0.847  -2.681  -6.846  1.00  0.00           N  
ATOM   2421  CA  GLN B 150       1.459  -3.650  -7.733  1.00  0.00           C  
ATOM   2422  C   GLN B 150       0.983  -3.382  -9.162  1.00  0.00           C  
ATOM   2423  O   GLN B 150      -0.212  -3.508  -9.487  1.00  0.00           O  
ATOM   2424  CB  GLN B 150       1.148  -5.088  -7.305  1.00  0.00           C  
ATOM   2425  CG  GLN B 150       1.804  -6.190  -8.169  1.00  0.00           C  
ATOM   2426  CD  GLN B 150       3.323  -6.166  -8.052  1.00  0.00           C  
ATOM   2427  OE1 GLN B 150       3.851  -6.051  -6.944  1.00  0.00           O  
ATOM   2428  NE2 GLN B 150       4.030  -6.285  -9.171  1.00  0.00           N  
ATOM   2429  H   GLN B 150       0.017  -2.911  -6.286  1.00  0.00           H  
ATOM   2430  HA  GLN B 150       2.539  -3.520  -7.708  1.00  0.00           H  
ATOM   2431 1HB  GLN B 150       1.459  -5.234  -6.271  1.00  0.00           H  
ATOM   2432 2HB  GLN B 150       0.087  -5.246  -7.343  1.00  0.00           H  
ATOM   2433 1HG  GLN B 150       1.454  -7.165  -7.825  1.00  0.00           H  
ATOM   2434 2HG  GLN B 150       1.528  -6.048  -9.221  1.00  0.00           H  
ATOM   2435 1HE2 GLN B 150       5.034  -6.282  -9.136  1.00  0.00           H  
ATOM   2436 2HE2 GLN B 150       3.566  -6.406 -10.052  1.00  0.00           H  
ATOM   2437  N   VAL B 151       1.932  -3.015 -10.019  1.00  0.00           N  
ATOM   2438  CA  VAL B 151       1.615  -2.691 -11.401  1.00  0.00           C  
ATOM   2439  C   VAL B 151       2.433  -3.546 -12.367  1.00  0.00           C  
ATOM   2440  O   VAL B 151       3.597  -3.878 -12.093  1.00  0.00           O  
ATOM   2441  CB  VAL B 151       1.877  -1.179 -11.644  1.00  0.00           C  
ATOM   2442  CG1 VAL B 151       0.945  -0.322 -10.757  1.00  0.00           C  
ATOM   2443  CG2 VAL B 151       3.341  -0.831 -11.309  1.00  0.00           C  
ATOM   2444  H   VAL B 151       2.885  -2.930  -9.689  1.00  0.00           H  
ATOM   2445  HA  VAL B 151       0.560  -2.897 -11.575  1.00  0.00           H  
ATOM   2446  HB  VAL B 151       1.658  -0.944 -12.688  1.00  0.00           H  
ATOM   2447 1HG1 VAL B 151       1.128   0.735 -10.947  1.00  0.00           H  
ATOM   2448 2HG1 VAL B 151      -0.094  -0.560 -10.992  1.00  0.00           H  
ATOM   2449 3HG1 VAL B 151       1.140  -0.533  -9.715  1.00  0.00           H  
ATOM   2450 1HG2 VAL B 151       3.508   0.235 -11.486  1.00  0.00           H  
ATOM   2451 2HG2 VAL B 151       3.541  -1.051 -10.261  1.00  0.00           H  
ATOM   2452 3HG2 VAL B 151       4.020  -1.404 -11.935  1.00  0.00           H  
ATOM   2453  N   SER B 152       1.809  -3.863 -13.496  1.00  0.00           N  
ATOM   2454  CA  SER B 152       2.350  -4.638 -14.605  1.00  0.00           C  
ATOM   2455  C   SER B 152       1.614  -4.275 -15.910  1.00  0.00           C  
ATOM   2456  O   SER B 152       0.909  -3.267 -15.984  1.00  0.00           O  
ATOM   2457  CB  SER B 152       2.211  -6.135 -14.327  1.00  0.00           C  
ATOM   2458  OG  SER B 152       2.945  -6.885 -15.264  1.00  0.00           O  
ATOM   2459  H   SER B 152       0.838  -3.568 -13.588  1.00  0.00           H  
ATOM   2460  HA  SER B 152       3.407  -4.397 -14.722  1.00  0.00           H  
ATOM   2461 1HB  SER B 152       2.547  -6.367 -13.314  1.00  0.00           H  
ATOM   2462 2HB  SER B 152       1.158  -6.406 -14.393  1.00  0.00           H  
ATOM   2463  HG  SER B 152       2.744  -7.809 -15.075  1.00  0.00           H  
ATOM   2464  N   SER B 153       1.842  -5.057 -16.958  1.00  0.00           N  
ATOM   2465  CA  SER B 153       1.156  -4.832 -18.235  1.00  0.00           C  
ATOM   2466  C   SER B 153      -0.242  -5.436 -18.110  1.00  0.00           C  
ATOM   2467  O   SER B 153      -0.501  -6.167 -17.155  1.00  0.00           O  
ATOM   2468  CB  SER B 153       1.928  -5.451 -19.392  1.00  0.00           C  
ATOM   2469  OG  SER B 153       1.934  -6.852 -19.315  1.00  0.00           O  
ATOM   2470  H   SER B 153       2.450  -5.857 -16.808  1.00  0.00           H  
ATOM   2471  HA  SER B 153       1.059  -3.759 -18.408  1.00  0.00           H  
ATOM   2472 1HB  SER B 153       1.473  -5.143 -20.331  1.00  0.00           H  
ATOM   2473 2HB  SER B 153       2.952  -5.080 -19.389  1.00  0.00           H  
ATOM   2474  HG  SER B 153       1.207  -7.146 -19.877  1.00  0.00           H  
ATOM   2475  N   ILE B 154      -1.149  -5.162 -19.044  1.00  0.00           N  
ATOM   2476  CA  ILE B 154      -2.460  -5.804 -18.927  1.00  0.00           C  
ATOM   2477  C   ILE B 154      -2.521  -7.085 -19.747  1.00  0.00           C  
ATOM   2478  O   ILE B 154      -2.176  -7.095 -20.926  1.00  0.00           O  
ATOM   2479  CB  ILE B 154      -3.625  -4.879 -19.304  1.00  0.00           C  
ATOM   2480  CG1 ILE B 154      -3.683  -3.744 -18.381  1.00  0.00           C  
ATOM   2481  CG2 ILE B 154      -4.941  -5.614 -19.236  1.00  0.00           C  
ATOM   2482  CD1 ILE B 154      -4.517  -2.727 -18.887  1.00  0.00           C  
ATOM   2483  H   ILE B 154      -0.939  -4.543 -19.813  1.00  0.00           H  
ATOM   2484  HA  ILE B 154      -2.616  -6.078 -17.884  1.00  0.00           H  
ATOM   2485  HB  ILE B 154      -3.470  -4.493 -20.314  1.00  0.00           H  
ATOM   2486 1HG1 ILE B 154      -4.066  -4.063 -17.417  1.00  0.00           H  
ATOM   2487 2HG1 ILE B 154      -2.681  -3.339 -18.242  1.00  0.00           H  
ATOM   2488 1HG2 ILE B 154      -5.757  -4.943 -19.518  1.00  0.00           H  
ATOM   2489 2HG2 ILE B 154      -4.899  -6.443 -19.911  1.00  0.00           H  
ATOM   2490 3HG2 ILE B 154      -5.103  -5.976 -18.230  1.00  0.00           H  
ATOM   2491 1HD1 ILE B 154      -4.516  -1.916 -18.206  1.00  0.00           H  
ATOM   2492 2HD1 ILE B 154      -4.127  -2.430 -19.822  1.00  0.00           H  
ATOM   2493 3HD1 ILE B 154      -5.527  -3.099 -19.019  1.00  0.00           H  
ATOM   2494  N   ASN B 155      -2.935  -8.163 -19.084  1.00  0.00           N  
ATOM   2495  CA  ASN B 155      -3.046  -9.500 -19.659  1.00  0.00           C  
ATOM   2496  C   ASN B 155      -4.453 -10.071 -19.481  1.00  0.00           C  
ATOM   2497  O   ASN B 155      -4.762 -10.645 -18.433  1.00  0.00           O  
ATOM   2498  CB  ASN B 155      -2.003 -10.394 -18.977  1.00  0.00           C  
ATOM   2499  CG  ASN B 155      -1.893 -11.838 -19.474  1.00  0.00           C  
ATOM   2500  OD1 ASN B 155      -2.638 -12.293 -20.344  1.00  0.00           O  
ATOM   2501  ND2 ASN B 155      -0.944 -12.561 -18.912  1.00  0.00           N  
ATOM   2502  H   ASN B 155      -3.170  -8.045 -18.109  1.00  0.00           H  
ATOM   2503  HA  ASN B 155      -2.850  -9.442 -20.733  1.00  0.00           H  
ATOM   2504 1HB  ASN B 155      -1.025  -9.923 -19.076  1.00  0.00           H  
ATOM   2505 2HB  ASN B 155      -2.224 -10.410 -17.927  1.00  0.00           H  
ATOM   2506 1HD2 ASN B 155      -0.810 -13.517 -19.180  1.00  0.00           H  
ATOM   2507 2HD2 ASN B 155      -0.344 -12.146 -18.227  1.00  0.00           H  
ATOM   2508  N   VAL B 156      -5.311  -9.893 -20.503  1.00  0.00           N  
ATOM   2509  CA  VAL B 156      -6.715 -10.341 -20.436  1.00  0.00           C  
ATOM   2510  C   VAL B 156      -6.964 -11.730 -21.039  1.00  0.00           C  
ATOM   2511  O   VAL B 156      -6.572 -12.028 -22.181  1.00  0.00           O  
ATOM   2512  CB  VAL B 156      -7.643  -9.331 -21.144  1.00  0.00           C  
ATOM   2513  CG1 VAL B 156      -9.066  -9.815 -21.157  1.00  0.00           C  
ATOM   2514  CG2 VAL B 156      -7.599  -8.083 -20.440  1.00  0.00           C  
ATOM   2515  H   VAL B 156      -5.002  -9.380 -21.342  1.00  0.00           H  
ATOM   2516  HA  VAL B 156      -7.005 -10.378 -19.386  1.00  0.00           H  
ATOM   2517  HB  VAL B 156      -7.301  -9.188 -22.164  1.00  0.00           H  
ATOM   2518 1HG1 VAL B 156      -9.709  -9.081 -21.653  1.00  0.00           H  
ATOM   2519 2HG1 VAL B 156      -9.115 -10.749 -21.679  1.00  0.00           H  
ATOM   2520 3HG1 VAL B 156      -9.397  -9.954 -20.135  1.00  0.00           H  
ATOM   2521 1HG2 VAL B 156      -8.236  -7.364 -20.953  1.00  0.00           H  
ATOM   2522 2HG2 VAL B 156      -7.940  -8.231 -19.446  1.00  0.00           H  
ATOM   2523 3HG2 VAL B 156      -6.594  -7.751 -20.423  1.00  0.00           H  
ATOM   2524  N   SER B 157      -7.660 -12.565 -20.266  1.00  0.00           N  
ATOM   2525  CA  SER B 157      -8.041 -13.912 -20.657  1.00  0.00           C  
ATOM   2526  C   SER B 157      -9.563 -14.078 -20.552  1.00  0.00           C  
ATOM   2527  O   SER B 157     -10.130 -13.947 -19.466  1.00  0.00           O  
ATOM   2528  CB  SER B 157      -7.329 -14.908 -19.753  1.00  0.00           C  
ATOM   2529  OG  SER B 157      -7.711 -16.226 -20.035  1.00  0.00           O  
ATOM   2530  H   SER B 157      -7.900 -12.255 -19.325  1.00  0.00           H  
ATOM   2531  HA  SER B 157      -7.742 -14.078 -21.692  1.00  0.00           H  
ATOM   2532 1HB  SER B 157      -6.251 -14.803 -19.884  1.00  0.00           H  
ATOM   2533 2HB  SER B 157      -7.550 -14.672 -18.710  1.00  0.00           H  
ATOM   2534  HG  SER B 157      -7.075 -16.554 -20.675  1.00  0.00           H  
ATOM   2535  N   VAL B 158     -10.227 -14.323 -21.687  1.00  0.00           N  
ATOM   2536  CA  VAL B 158     -11.692 -14.445 -21.725  1.00  0.00           C  
ATOM   2537  C   VAL B 158     -12.183 -15.785 -22.234  1.00  0.00           C  
ATOM   2538  O   VAL B 158     -11.704 -16.292 -23.250  1.00  0.00           O  
ATOM   2539  CB  VAL B 158     -12.324 -13.324 -22.564  1.00  0.00           C  
ATOM   2540  CG1 VAL B 158     -13.827 -13.518 -22.687  1.00  0.00           C  
ATOM   2541  CG2 VAL B 158     -12.089 -12.041 -21.884  1.00  0.00           C  
ATOM   2542  H   VAL B 158      -9.707 -14.426 -22.547  1.00  0.00           H  
ATOM   2543  HA  VAL B 158     -12.057 -14.325 -20.709  1.00  0.00           H  
ATOM   2544  HB  VAL B 158     -11.886 -13.322 -23.560  1.00  0.00           H  
ATOM   2545 1HG1 VAL B 158     -14.250 -12.702 -23.273  1.00  0.00           H  
ATOM   2546 2HG1 VAL B 158     -14.040 -14.458 -23.183  1.00  0.00           H  
ATOM   2547 3HG1 VAL B 158     -14.272 -13.520 -21.688  1.00  0.00           H  
ATOM   2548 1HG2 VAL B 158     -12.531 -11.251 -22.478  1.00  0.00           H  
ATOM   2549 2HG2 VAL B 158     -12.552 -12.070 -20.909  1.00  0.00           H  
ATOM   2550 3HG2 VAL B 158     -11.043 -11.872 -21.776  1.00  0.00           H  
ATOM   2551  N   ASN B 159     -13.158 -16.336 -21.521  1.00  0.00           N  
ATOM   2552  CA  ASN B 159     -13.752 -17.619 -21.872  1.00  0.00           C  
ATOM   2553  C   ASN B 159     -15.175 -17.715 -21.307  1.00  0.00           C  
ATOM   2554  O   ASN B 159     -15.706 -16.748 -20.760  1.00  0.00           O  
ATOM   2555  CB  ASN B 159     -12.851 -18.738 -21.361  1.00  0.00           C  
ATOM   2556  CG  ASN B 159     -12.885 -20.011 -22.206  1.00  0.00           C  
ATOM   2557  OD1 ASN B 159     -13.938 -20.381 -22.738  1.00  0.00           O  
ATOM   2558  ND2 ASN B 159     -11.752 -20.666 -22.335  1.00  0.00           N  
ATOM   2559  H   ASN B 159     -13.473 -15.843 -20.684  1.00  0.00           H  
ATOM   2560  HA  ASN B 159     -13.817 -17.691 -22.957  1.00  0.00           H  
ATOM   2561 1HB  ASN B 159     -11.820 -18.380 -21.318  1.00  0.00           H  
ATOM   2562 2HB  ASN B 159     -13.145 -18.990 -20.342  1.00  0.00           H  
ATOM   2563 1HD2 ASN B 159     -11.719 -21.501 -22.882  1.00  0.00           H  
ATOM   2564 2HD2 ASN B 159     -10.925 -20.327 -21.890  1.00  0.00           H  
ATOM   2565  N   ALA B 160     -15.803 -18.874 -21.445  1.00  0.00           N  
ATOM   2566  CA  ALA B 160     -17.174 -19.060 -20.963  1.00  0.00           C  
ATOM   2567  C   ALA B 160     -17.390 -20.475 -20.502  1.00  0.00           C  
ATOM   2568  O   ALA B 160     -16.686 -21.394 -20.922  1.00  0.00           O  
ATOM   2569  CB  ALA B 160     -18.195 -18.743 -22.046  1.00  0.00           C  
ATOM   2570  H   ALA B 160     -15.323 -19.630 -21.918  1.00  0.00           H  
ATOM   2571  HA  ALA B 160     -17.330 -18.399 -20.111  1.00  0.00           H  
ATOM   2572 1HB  ALA B 160     -19.201 -18.879 -21.647  1.00  0.00           H  
ATOM   2573 2HB  ALA B 160     -18.076 -17.733 -22.362  1.00  0.00           H  
ATOM   2574 3HB  ALA B 160     -18.051 -19.409 -22.892  1.00  0.00           H  
ATOM   2575  N   VAL B 161     -18.423 -20.669 -19.684  1.00  0.00           N  
ATOM   2576  CA  VAL B 161     -18.759 -22.022 -19.242  1.00  0.00           C  
ATOM   2577  C   VAL B 161     -19.189 -22.876 -20.430  1.00  0.00           C  
ATOM   2578  O   VAL B 161     -19.026 -24.097 -20.427  1.00  0.00           O  
ATOM   2579  CB  VAL B 161     -19.854 -21.961 -18.163  1.00  0.00           C  
ATOM   2580  CG1 VAL B 161     -19.285 -21.214 -16.943  1.00  0.00           C  
ATOM   2581  CG2 VAL B 161     -21.125 -21.234 -18.731  1.00  0.00           C  
ATOM   2582  H   VAL B 161     -18.951 -19.858 -19.349  1.00  0.00           H  
ATOM   2583  HA  VAL B 161     -17.869 -22.472 -18.798  1.00  0.00           H  
ATOM   2584  HB  VAL B 161     -20.118 -22.968 -17.847  1.00  0.00           H  
ATOM   2585 1HG1 VAL B 161     -20.036 -21.167 -16.155  1.00  0.00           H  
ATOM   2586 2HG1 VAL B 161     -18.407 -21.742 -16.571  1.00  0.00           H  
ATOM   2587 3HG1 VAL B 161     -18.996 -20.203 -17.239  1.00  0.00           H  
ATOM   2588 1HG2 VAL B 161     -21.894 -21.180 -17.960  1.00  0.00           H  
ATOM   2589 2HG2 VAL B 161     -20.850 -20.233 -19.046  1.00  0.00           H  
ATOM   2590 3HG2 VAL B 161     -21.528 -21.780 -19.583  1.00  0.00           H  
ATOM   2591  N   GLN B 162     -19.727 -22.212 -21.444  1.00  0.00           N  
ATOM   2592  CA  GLN B 162     -20.048 -22.807 -22.718  1.00  0.00           C  
ATOM   2593  C   GLN B 162     -20.294 -21.656 -23.691  1.00  0.00           C  
ATOM   2594  O   GLN B 162     -20.799 -20.608 -23.292  1.00  0.00           O  
ATOM   2595  CB  GLN B 162     -21.194 -23.815 -22.597  1.00  0.00           C  
ATOM   2596  CG  GLN B 162     -21.587 -24.429 -23.897  1.00  0.00           C  
ATOM   2597  CD  GLN B 162     -20.415 -25.210 -24.580  1.00  0.00           C  
ATOM   2598  OE1 GLN B 162     -19.539 -24.569 -25.201  1.00  0.00           O  
ATOM   2599  NE2 GLN B 162     -20.390 -26.542 -24.445  1.00  0.00           N  
ATOM   2600  H   GLN B 162     -19.860 -21.221 -21.328  1.00  0.00           H  
ATOM   2601  HA  GLN B 162     -19.177 -23.358 -23.074  1.00  0.00           H  
ATOM   2602 1HB  GLN B 162     -20.918 -24.624 -21.932  1.00  0.00           H  
ATOM   2603 2HB  GLN B 162     -22.057 -23.322 -22.166  1.00  0.00           H  
ATOM   2604 1HG  GLN B 162     -22.411 -25.119 -23.726  1.00  0.00           H  
ATOM   2605 2HG  GLN B 162     -21.905 -23.653 -24.533  1.00  0.00           H  
ATOM   2606 1HE2 GLN B 162     -19.638 -27.072 -24.845  1.00  0.00           H  
ATOM   2607 2HE2 GLN B 162     -21.103 -27.002 -23.915  1.00  0.00           H  
ATOM   2608  N   THR B 163     -19.945 -21.858 -24.964  1.00  0.00           N  
ATOM   2609  CA  THR B 163     -20.144 -20.823 -25.978  1.00  0.00           C  
ATOM   2610  C   THR B 163     -21.378 -21.056 -26.832  1.00  0.00           C  
ATOM   2611  O   THR B 163     -21.777 -20.189 -27.610  1.00  0.00           O  
ATOM   2612  CB  THR B 163     -18.889 -20.669 -26.847  1.00  0.00           C  
ATOM   2613  OG1 THR B 163     -18.597 -21.929 -27.487  1.00  0.00           O  
ATOM   2614  CG2 THR B 163     -17.706 -20.200 -25.998  1.00  0.00           C  
ATOM   2615  H   THR B 163     -19.548 -22.763 -25.215  1.00  0.00           H  
ATOM   2616  HA  THR B 163     -20.288 -19.881 -25.458  1.00  0.00           H  
ATOM   2617  HB  THR B 163     -19.077 -19.919 -27.619  1.00  0.00           H  
ATOM   2618  HG1 THR B 163     -18.317 -22.577 -26.822  1.00  0.00           H  
ATOM   2619 1HG2 THR B 163     -16.828 -20.081 -26.628  1.00  0.00           H  
ATOM   2620 2HG2 THR B 163     -17.957 -19.243 -25.542  1.00  0.00           H  
ATOM   2621 3HG2 THR B 163     -17.494 -20.930 -25.215  1.00  0.00           H  
ATOM   2622  N   VAL B 164     -21.935 -22.240 -26.724  1.00  0.00           N  
ATOM   2623  CA  VAL B 164     -23.155 -22.598 -27.419  1.00  0.00           C  
ATOM   2624  C   VAL B 164     -24.094 -23.157 -26.370  1.00  0.00           C  
ATOM   2625  O   VAL B 164     -23.856 -24.257 -25.862  1.00  0.00           O  
ATOM   2626  CB  VAL B 164     -22.894 -23.663 -28.505  1.00  0.00           C  
ATOM   2627  CG1 VAL B 164     -24.186 -24.015 -29.216  1.00  0.00           C  
ATOM   2628  CG2 VAL B 164     -21.835 -23.165 -29.532  1.00  0.00           C  
ATOM   2629  H   VAL B 164     -21.515 -22.902 -26.095  1.00  0.00           H  
ATOM   2630  HA  VAL B 164     -23.606 -21.711 -27.866  1.00  0.00           H  
ATOM   2631  HB  VAL B 164     -22.548 -24.538 -28.020  1.00  0.00           H  
ATOM   2632 1HG1 VAL B 164     -23.989 -24.793 -29.956  1.00  0.00           H  
ATOM   2633 2HG1 VAL B 164     -24.917 -24.377 -28.490  1.00  0.00           H  
ATOM   2634 3HG1 VAL B 164     -24.582 -23.127 -29.715  1.00  0.00           H  
ATOM   2635 1HG2 VAL B 164     -21.651 -23.937 -30.283  1.00  0.00           H  
ATOM   2636 2HG2 VAL B 164     -22.202 -22.270 -30.020  1.00  0.00           H  
ATOM   2637 3HG2 VAL B 164     -20.897 -22.939 -29.021  1.00  0.00           H  
ATOM   2638  N   VAL B 165     -25.159 -22.433 -26.062  1.00  0.00           N  
ATOM   2639  CA  VAL B 165     -26.070 -22.864 -24.999  1.00  0.00           C  
ATOM   2640  C   VAL B 165     -27.495 -22.899 -25.518  1.00  0.00           C  
ATOM   2641  O   VAL B 165     -27.802 -22.282 -26.536  1.00  0.00           O  
ATOM   2642  CB  VAL B 165     -25.991 -21.906 -23.783  1.00  0.00           C  
ATOM   2643  CG1 VAL B 165     -24.553 -21.862 -23.222  1.00  0.00           C  
ATOM   2644  CG2 VAL B 165     -26.479 -20.514 -24.186  1.00  0.00           C  
ATOM   2645  H   VAL B 165     -25.312 -21.547 -26.549  1.00  0.00           H  
ATOM   2646  HA  VAL B 165     -25.792 -23.866 -24.670  1.00  0.00           H  
ATOM   2647  HB  VAL B 165     -26.629 -22.294 -22.993  1.00  0.00           H  
ATOM   2648 1HG1 VAL B 165     -24.520 -21.210 -22.346  1.00  0.00           H  
ATOM   2649 2HG1 VAL B 165     -24.265 -22.868 -22.935  1.00  0.00           H  
ATOM   2650 3HG1 VAL B 165     -23.863 -21.483 -23.973  1.00  0.00           H  
ATOM   2651 1HG2 VAL B 165     -26.449 -19.857 -23.322  1.00  0.00           H  
ATOM   2652 2HG2 VAL B 165     -25.841 -20.112 -24.978  1.00  0.00           H  
ATOM   2653 3HG2 VAL B 165     -27.507 -20.590 -24.546  1.00  0.00           H  
ATOM   2654  N   ARG B 166     -28.371 -23.617 -24.841  1.00  0.00           N  
ATOM   2655  CA  ARG B 166     -29.765 -23.613 -25.265  1.00  0.00           C  
ATOM   2656  C   ARG B 166     -30.547 -22.499 -24.598  1.00  0.00           C  
ATOM   2657  O   ARG B 166     -30.210 -22.036 -23.509  1.00  0.00           O  
ATOM   2658  CB  ARG B 166     -30.463 -24.939 -24.999  1.00  0.00           C  
ATOM   2659  CG  ARG B 166     -29.874 -26.159 -25.717  1.00  0.00           C  
ATOM   2660  CD  ARG B 166     -30.650 -27.395 -25.417  1.00  0.00           C  
ATOM   2661  NE  ARG B 166     -30.564 -27.746 -24.016  1.00  0.00           N  
ATOM   2662  CZ  ARG B 166     -31.314 -28.656 -23.379  1.00  0.00           C  
ATOM   2663  NH1 ARG B 166     -32.242 -29.355 -24.008  1.00  0.00           N  
ATOM   2664  NH2 ARG B 166     -31.090 -28.819 -22.091  1.00  0.00           N  
ATOM   2665  H   ARG B 166     -28.082 -24.145 -24.006  1.00  0.00           H  
ATOM   2666  HA  ARG B 166     -29.808 -23.435 -26.333  1.00  0.00           H  
ATOM   2667 1HB  ARG B 166     -30.467 -25.140 -23.938  1.00  0.00           H  
ATOM   2668 2HB  ARG B 166     -31.504 -24.854 -25.309  1.00  0.00           H  
ATOM   2669 1HG  ARG B 166     -29.894 -26.008 -26.782  1.00  0.00           H  
ATOM   2670 2HG  ARG B 166     -28.845 -26.311 -25.383  1.00  0.00           H  
ATOM   2671 1HD  ARG B 166     -31.699 -27.234 -25.667  1.00  0.00           H  
ATOM   2672 2HD  ARG B 166     -30.259 -28.224 -26.005  1.00  0.00           H  
ATOM   2673  HE  ARG B 166     -29.869 -27.254 -23.435  1.00  0.00           H  
ATOM   2674 1HH1 ARG B 166     -32.397 -29.211 -24.995  1.00  0.00           H  
ATOM   2675 2HH1 ARG B 166     -32.794 -30.033 -23.502  1.00  0.00           H  
ATOM   2676 1HH2 ARG B 166     -30.359 -28.227 -21.659  1.00  0.00           H  
ATOM   2677 2HH2 ARG B 166     -31.619 -29.484 -21.550  1.00  0.00           H  
ATOM   2678  N   GLN B 167     -31.609 -22.079 -25.246  1.00  0.00           N  
ATOM   2679  CA  GLN B 167     -32.523 -21.134 -24.653  1.00  0.00           C  
ATOM   2680  C   GLN B 167     -32.944 -21.695 -23.290  1.00  0.00           C  
ATOM   2681  O   GLN B 167     -33.336 -22.862 -23.184  1.00  0.00           O  
ATOM   2682  CB  GLN B 167     -33.722 -20.954 -25.587  1.00  0.00           C  
ATOM   2683  CG  GLN B 167     -34.739 -19.954 -25.160  1.00  0.00           C  
ATOM   2684  CD  GLN B 167     -35.892 -19.893 -26.142  1.00  0.00           C  
ATOM   2685  OE1 GLN B 167     -36.096 -20.806 -26.951  1.00  0.00           O  
ATOM   2686  NE2 GLN B 167     -36.661 -18.818 -26.087  1.00  0.00           N  
ATOM   2687  H   GLN B 167     -31.791 -22.426 -26.184  1.00  0.00           H  
ATOM   2688  HA  GLN B 167     -32.018 -20.181 -24.504  1.00  0.00           H  
ATOM   2689 1HB  GLN B 167     -33.358 -20.651 -26.569  1.00  0.00           H  
ATOM   2690 2HB  GLN B 167     -34.224 -21.911 -25.717  1.00  0.00           H  
ATOM   2691 1HG  GLN B 167     -35.126 -20.221 -24.178  1.00  0.00           H  
ATOM   2692 2HG  GLN B 167     -34.274 -18.975 -25.118  1.00  0.00           H  
ATOM   2693 1HE2 GLN B 167     -37.433 -18.723 -26.710  1.00  0.00           H  
ATOM   2694 2HE2 GLN B 167     -36.465 -18.071 -25.408  1.00  0.00           H  
ATOM   2695  N   GLY B 168     -32.853 -20.865 -22.254  1.00  0.00           N  
ATOM   2696  CA  GLY B 168     -33.190 -21.238 -20.879  1.00  0.00           C  
ATOM   2697  C   GLY B 168     -31.973 -21.631 -20.010  1.00  0.00           C  
ATOM   2698  O   GLY B 168     -32.081 -21.681 -18.782  1.00  0.00           O  
ATOM   2699  H   GLY B 168     -32.534 -19.915 -22.430  1.00  0.00           H  
ATOM   2700 1HA  GLY B 168     -33.713 -20.402 -20.411  1.00  0.00           H  
ATOM   2701 2HA  GLY B 168     -33.892 -22.069 -20.904  1.00  0.00           H  
ATOM   2702  N   GLU B 169     -30.823 -21.877 -20.637  1.00  0.00           N  
ATOM   2703  CA  GLU B 169     -29.584 -22.239 -19.940  1.00  0.00           C  
ATOM   2704  C   GLU B 169     -28.795 -20.985 -19.558  1.00  0.00           C  
ATOM   2705  O   GLU B 169     -29.172 -19.871 -19.921  1.00  0.00           O  
ATOM   2706  CB  GLU B 169     -28.736 -23.211 -20.781  1.00  0.00           C  
ATOM   2707  CG  GLU B 169     -29.395 -24.605 -20.998  1.00  0.00           C  
ATOM   2708  CD  GLU B 169     -28.559 -25.574 -21.852  1.00  0.00           C  
ATOM   2709  OE1 GLU B 169     -27.600 -25.131 -22.447  1.00  0.00           O  
ATOM   2710  OE2 GLU B 169     -28.894 -26.750 -21.913  1.00  0.00           O  
ATOM   2711  H   GLU B 169     -30.793 -21.832 -21.657  1.00  0.00           H  
ATOM   2712  HA  GLU B 169     -29.852 -22.755 -19.016  1.00  0.00           H  
ATOM   2713 1HB  GLU B 169     -28.558 -22.775 -21.758  1.00  0.00           H  
ATOM   2714 2HB  GLU B 169     -27.766 -23.360 -20.310  1.00  0.00           H  
ATOM   2715 1HG  GLU B 169     -29.581 -25.059 -20.027  1.00  0.00           H  
ATOM   2716 2HG  GLU B 169     -30.361 -24.447 -21.483  1.00  0.00           H  
ATOM   2717  N   ASN B 170     -27.761 -21.150 -18.739  1.00  0.00           N  
ATOM   2718  CA  ASN B 170     -26.968 -20.003 -18.290  1.00  0.00           C  
ATOM   2719  C   ASN B 170     -25.806 -19.608 -19.228  1.00  0.00           C  
ATOM   2720  O   ASN B 170     -25.070 -20.467 -19.728  1.00  0.00           O  
ATOM   2721  CB  ASN B 170     -26.395 -20.312 -16.900  1.00  0.00           C  
ATOM   2722  CG  ASN B 170     -27.442 -20.404 -15.772  1.00  0.00           C  
ATOM   2723  OD1 ASN B 170     -27.980 -19.387 -15.320  1.00  0.00           O  
ATOM   2724  ND2 ASN B 170     -27.712 -21.602 -15.311  1.00  0.00           N  
ATOM   2725  H   ASN B 170     -27.501 -22.081 -18.443  1.00  0.00           H  
ATOM   2726  HA  ASN B 170     -27.628 -19.134 -18.219  1.00  0.00           H  
ATOM   2727 1HB  ASN B 170     -25.853 -21.258 -16.941  1.00  0.00           H  
ATOM   2728 2HB  ASN B 170     -25.666 -19.540 -16.635  1.00  0.00           H  
ATOM   2729 1HD2 ASN B 170     -28.375 -21.719 -14.569  1.00  0.00           H  
ATOM   2730 2HD2 ASN B 170     -27.246 -22.402 -15.690  1.00  0.00           H  
ATOM   2731  N   ILE B 171     -25.596 -18.290 -19.387  1.00  0.00           N  
ATOM   2732  CA  ILE B 171     -24.401 -17.780 -20.073  1.00  0.00           C  
ATOM   2733  C   ILE B 171     -23.506 -17.140 -19.039  1.00  0.00           C  
ATOM   2734  O   ILE B 171     -23.804 -16.047 -18.542  1.00  0.00           O  
ATOM   2735  CB  ILE B 171     -24.702 -16.696 -21.141  1.00  0.00           C  
ATOM   2736  CG1 ILE B 171     -25.568 -17.213 -22.230  1.00  0.00           C  
ATOM   2737  CG2 ILE B 171     -23.410 -16.142 -21.709  1.00  0.00           C  
ATOM   2738  CD1 ILE B 171     -26.146 -16.098 -23.095  1.00  0.00           C  
ATOM   2739  H   ILE B 171     -26.270 -17.627 -18.995  1.00  0.00           H  
ATOM   2740  HA  ILE B 171     -23.866 -18.608 -20.536  1.00  0.00           H  
ATOM   2741  HB  ILE B 171     -25.231 -15.891 -20.676  1.00  0.00           H  
ATOM   2742 1HG1 ILE B 171     -24.973 -17.869 -22.867  1.00  0.00           H  
ATOM   2743 2HG1 ILE B 171     -26.356 -17.791 -21.800  1.00  0.00           H  
ATOM   2744 1HG2 ILE B 171     -23.628 -15.358 -22.438  1.00  0.00           H  
ATOM   2745 2HG2 ILE B 171     -22.815 -15.727 -20.899  1.00  0.00           H  
ATOM   2746 3HG2 ILE B 171     -22.857 -16.945 -22.192  1.00  0.00           H  
ATOM   2747 1HD1 ILE B 171     -26.758 -16.523 -23.879  1.00  0.00           H  
ATOM   2748 2HD1 ILE B 171     -26.757 -15.435 -22.480  1.00  0.00           H  
ATOM   2749 3HD1 ILE B 171     -25.334 -15.527 -23.544  1.00  0.00           H  
ATOM   2750  N   THR B 172     -22.408 -17.804 -18.720  1.00  0.00           N  
ATOM   2751  CA  THR B 172     -21.502 -17.280 -17.707  1.00  0.00           C  
ATOM   2752  C   THR B 172     -20.162 -17.038 -18.342  1.00  0.00           C  
ATOM   2753  O   THR B 172     -19.488 -17.970 -18.803  1.00  0.00           O  
ATOM   2754  CB  THR B 172     -21.358 -18.228 -16.510  1.00  0.00           C  
ATOM   2755  OG1 THR B 172     -22.636 -18.450 -15.898  1.00  0.00           O  
ATOM   2756  CG2 THR B 172     -20.407 -17.643 -15.503  1.00  0.00           C  
ATOM   2757  H   THR B 172     -22.217 -18.687 -19.172  1.00  0.00           H  
ATOM   2758  HA  THR B 172     -21.876 -16.321 -17.346  1.00  0.00           H  
ATOM   2759  HB  THR B 172     -20.989 -19.144 -16.843  1.00  0.00           H  
ATOM   2760  HG1 THR B 172     -22.595 -19.237 -15.347  1.00  0.00           H  
ATOM   2761 1HG2 THR B 172     -20.300 -18.320 -14.659  1.00  0.00           H  
ATOM   2762 2HG2 THR B 172     -19.432 -17.481 -15.967  1.00  0.00           H  
ATOM   2763 3HG2 THR B 172     -20.814 -16.699 -15.165  1.00  0.00           H  
ATOM   2764  N   LEU B 173     -19.780 -15.775 -18.379  1.00  0.00           N  
ATOM   2765  CA  LEU B 173     -18.557 -15.374 -19.038  1.00  0.00           C  
ATOM   2766  C   LEU B 173     -17.559 -15.027 -18.012  1.00  0.00           C  
ATOM   2767  O   LEU B 173     -17.895 -14.355 -17.042  1.00  0.00           O  
ATOM   2768  CB  LEU B 173     -18.827 -14.154 -19.863  1.00  0.00           C  
ATOM   2769  CG  LEU B 173     -19.999 -14.332 -20.646  1.00  0.00           C  
ATOM   2770  CD1 LEU B 173     -20.335 -13.132 -21.334  1.00  0.00           C  
ATOM   2771  CD2 LEU B 173     -19.781 -15.401 -21.541  1.00  0.00           C  
ATOM   2772  H   LEU B 173     -20.381 -15.058 -17.972  1.00  0.00           H  
ATOM   2773  HA  LEU B 173     -18.178 -16.187 -19.655  1.00  0.00           H  
ATOM   2774 1HB  LEU B 173     -18.959 -13.303 -19.213  1.00  0.00           H  
ATOM   2775 2HB  LEU B 173     -17.982 -13.977 -20.528  1.00  0.00           H  
ATOM   2776  HG  LEU B 173     -20.831 -14.576 -19.980  1.00  0.00           H  
ATOM   2777 1HD1 LEU B 173     -21.238 -13.327 -21.894  1.00  0.00           H  
ATOM   2778 2HD1 LEU B 173     -20.501 -12.345 -20.622  1.00  0.00           H  
ATOM   2779 3HD1 LEU B 173     -19.527 -12.861 -22.003  1.00  0.00           H  
ATOM   2780 1HD2 LEU B 173     -20.678 -15.534 -22.071  1.00  0.00           H  
ATOM   2781 2HD2 LEU B 173     -18.970 -15.148 -22.196  1.00  0.00           H  
ATOM   2782 3HD2 LEU B 173     -19.543 -16.302 -21.012  1.00  0.00           H  
ATOM   2783  N   MET B 174     -16.326 -15.388 -18.244  1.00  0.00           N  
ATOM   2784  CA  MET B 174     -15.340 -15.033 -17.270  1.00  0.00           C  
ATOM   2785  C   MET B 174     -14.207 -14.285 -17.931  1.00  0.00           C  
ATOM   2786  O   MET B 174     -13.693 -14.681 -18.982  1.00  0.00           O  
ATOM   2787  CB  MET B 174     -14.870 -16.308 -16.568  1.00  0.00           C  
ATOM   2788  CG  MET B 174     -16.033 -17.069 -15.865  1.00  0.00           C  
ATOM   2789  SD  MET B 174     -15.513 -18.424 -14.815  1.00  0.00           S  
ATOM   2790  CE  MET B 174     -17.092 -18.924 -14.132  1.00  0.00           C  
ATOM   2791  H   MET B 174     -16.088 -15.915 -19.084  1.00  0.00           H  
ATOM   2792  HA  MET B 174     -15.778 -14.364 -16.529  1.00  0.00           H  
ATOM   2793 1HB  MET B 174     -14.410 -16.977 -17.296  1.00  0.00           H  
ATOM   2794 2HB  MET B 174     -14.117 -16.057 -15.818  1.00  0.00           H  
ATOM   2795 1HG  MET B 174     -16.634 -16.404 -15.298  1.00  0.00           H  
ATOM   2796 2HG  MET B 174     -16.675 -17.493 -16.640  1.00  0.00           H  
ATOM   2797 1HE  MET B 174     -16.947 -19.763 -13.452  1.00  0.00           H  
ATOM   2798 2HE  MET B 174     -17.534 -18.090 -13.593  1.00  0.00           H  
ATOM   2799 3HE  MET B 174     -17.756 -19.225 -14.942  1.00  0.00           H  
ATOM   2800  N   CYS B 175     -13.793 -13.220 -17.283  1.00  0.00           N  
ATOM   2801  CA  CYS B 175     -12.686 -12.403 -17.750  1.00  0.00           C  
ATOM   2802  C   CYS B 175     -11.669 -12.247 -16.643  1.00  0.00           C  
ATOM   2803  O   CYS B 175     -11.978 -11.741 -15.565  1.00  0.00           O  
ATOM   2804  CB  CYS B 175     -13.209 -11.038 -18.189  1.00  0.00           C  
ATOM   2805  SG  CYS B 175     -11.968  -9.911 -18.822  1.00  0.00           S  
ATOM   2806  H   CYS B 175     -14.296 -12.924 -16.452  1.00  0.00           H  
ATOM   2807  HA  CYS B 175     -12.217 -12.897 -18.599  1.00  0.00           H  
ATOM   2808 1HB  CYS B 175     -13.948 -11.180 -18.968  1.00  0.00           H  
ATOM   2809 2HB  CYS B 175     -13.706 -10.555 -17.349  1.00  0.00           H  
ATOM   2810  N   ILE B 176     -10.462 -12.743 -16.884  1.00  0.00           N  
ATOM   2811  CA  ILE B 176      -9.424 -12.689 -15.874  1.00  0.00           C  
ATOM   2812  C   ILE B 176      -8.274 -11.839 -16.329  1.00  0.00           C  
ATOM   2813  O   ILE B 176      -7.814 -11.933 -17.470  1.00  0.00           O  
ATOM   2814  CB  ILE B 176      -8.945 -14.086 -15.438  1.00  0.00           C  
ATOM   2815  CG1 ILE B 176     -10.134 -14.839 -14.828  1.00  0.00           C  
ATOM   2816  CG2 ILE B 176      -7.781 -13.971 -14.390  1.00  0.00           C  
ATOM   2817  CD1 ILE B 176      -9.895 -16.284 -14.617  1.00  0.00           C  
ATOM   2818  H   ILE B 176     -10.269 -13.169 -17.792  1.00  0.00           H  
ATOM   2819  HA  ILE B 176      -9.839 -12.216 -14.994  1.00  0.00           H  
ATOM   2820  HB  ILE B 176      -8.605 -14.641 -16.310  1.00  0.00           H  
ATOM   2821 1HG1 ILE B 176     -10.360 -14.387 -13.882  1.00  0.00           H  
ATOM   2822 2HG1 ILE B 176     -10.999 -14.734 -15.479  1.00  0.00           H  
ATOM   2823 1HG2 ILE B 176      -7.463 -14.966 -14.087  1.00  0.00           H  
ATOM   2824 2HG2 ILE B 176      -6.933 -13.448 -14.828  1.00  0.00           H  
ATOM   2825 3HG2 ILE B 176      -8.128 -13.420 -13.513  1.00  0.00           H  
ATOM   2826 1HD1 ILE B 176     -10.778 -16.741 -14.174  1.00  0.00           H  
ATOM   2827 2HD1 ILE B 176      -9.681 -16.759 -15.575  1.00  0.00           H  
ATOM   2828 3HD1 ILE B 176      -9.047 -16.414 -13.950  1.00  0.00           H  
ATOM   2829  N   VAL B 177      -7.851 -10.957 -15.442  1.00  0.00           N  
ATOM   2830  CA  VAL B 177      -6.766 -10.056 -15.732  1.00  0.00           C  
ATOM   2831  C   VAL B 177      -5.589 -10.414 -14.849  1.00  0.00           C  
ATOM   2832  O   VAL B 177      -5.742 -10.580 -13.629  1.00  0.00           O  
ATOM   2833  CB  VAL B 177      -7.213  -8.630 -15.463  1.00  0.00           C  
ATOM   2834  CG1 VAL B 177      -6.091  -7.649 -15.788  1.00  0.00           C  
ATOM   2835  CG2 VAL B 177      -8.437  -8.398 -16.251  1.00  0.00           C  
ATOM   2836  H   VAL B 177      -8.306 -10.924 -14.533  1.00  0.00           H  
ATOM   2837  HA  VAL B 177      -6.476 -10.168 -16.774  1.00  0.00           H  
ATOM   2838  HB  VAL B 177      -7.450  -8.518 -14.402  1.00  0.00           H  
ATOM   2839 1HG1 VAL B 177      -6.429  -6.650 -15.597  1.00  0.00           H  
ATOM   2840 2HG1 VAL B 177      -5.213  -7.850 -15.175  1.00  0.00           H  
ATOM   2841 3HG1 VAL B 177      -5.834  -7.751 -16.840  1.00  0.00           H  
ATOM   2842 1HG2 VAL B 177      -8.815  -7.409 -16.054  1.00  0.00           H  
ATOM   2843 2HG2 VAL B 177      -8.208  -8.519 -17.285  1.00  0.00           H  
ATOM   2844 3HG2 VAL B 177      -9.189  -9.113 -15.976  1.00  0.00           H  
ATOM   2845  N   ILE B 178      -4.423 -10.560 -15.474  1.00  0.00           N  
ATOM   2846  CA  ILE B 178      -3.229 -10.978 -14.763  1.00  0.00           C  
ATOM   2847  C   ILE B 178      -2.125  -9.903 -14.658  1.00  0.00           C  
ATOM   2848  O   ILE B 178      -1.766  -9.261 -15.649  1.00  0.00           O  
ATOM   2849  CB  ILE B 178      -2.677 -12.235 -15.444  1.00  0.00           C  
ATOM   2850  CG1 ILE B 178      -3.741 -13.307 -15.404  1.00  0.00           C  
ATOM   2851  CG2 ILE B 178      -1.435 -12.710 -14.715  1.00  0.00           C  
ATOM   2852  CD1 ILE B 178      -3.452 -14.490 -16.268  1.00  0.00           C  
ATOM   2853  H   ILE B 178      -4.394 -10.443 -16.486  1.00  0.00           H  
ATOM   2854  HA  ILE B 178      -3.529 -11.255 -13.766  1.00  0.00           H  
ATOM   2855  HB  ILE B 178      -2.452 -12.037 -16.464  1.00  0.00           H  
ATOM   2856 1HG1 ILE B 178      -3.863 -13.608 -14.395  1.00  0.00           H  
ATOM   2857 2HG1 ILE B 178      -4.677 -12.887 -15.752  1.00  0.00           H  
ATOM   2858 1HG2 ILE B 178      -1.061 -13.616 -15.184  1.00  0.00           H  
ATOM   2859 2HG2 ILE B 178      -0.669 -11.944 -14.751  1.00  0.00           H  
ATOM   2860 3HG2 ILE B 178      -1.691 -12.918 -13.673  1.00  0.00           H  
ATOM   2861 1HD1 ILE B 178      -4.269 -15.205 -16.185  1.00  0.00           H  
ATOM   2862 2HD1 ILE B 178      -3.356 -14.162 -17.306  1.00  0.00           H  
ATOM   2863 3HD1 ILE B 178      -2.524 -14.958 -15.943  1.00  0.00           H  
ATOM   2864  N   GLY B 179      -1.610  -9.730 -13.430  1.00  0.00           N  
ATOM   2865  CA  GLY B 179      -0.500  -8.841 -13.063  1.00  0.00           C  
ATOM   2866  C   GLY B 179      -0.805  -7.491 -12.384  1.00  0.00           C  
ATOM   2867  O   GLY B 179       0.088  -6.939 -11.742  1.00  0.00           O  
ATOM   2868  H   GLY B 179      -2.004 -10.304 -12.690  1.00  0.00           H  
ATOM   2869 1HA  GLY B 179       0.163  -9.404 -12.406  1.00  0.00           H  
ATOM   2870 2HA  GLY B 179       0.083  -8.648 -13.962  1.00  0.00           H  
ATOM   2871  N   ASN B 180      -2.031  -6.970 -12.480  1.00  0.00           N  
ATOM   2872  CA  ASN B 180      -2.357  -5.681 -11.829  1.00  0.00           C  
ATOM   2873  C   ASN B 180      -3.245  -5.799 -10.606  1.00  0.00           C  
ATOM   2874  O   ASN B 180      -4.183  -6.591 -10.580  1.00  0.00           O  
ATOM   2875  CB  ASN B 180      -3.001  -4.726 -12.808  1.00  0.00           C  
ATOM   2876  CG  ASN B 180      -2.057  -4.176 -13.794  1.00  0.00           C  
ATOM   2877  OD1 ASN B 180      -0.905  -3.933 -13.429  1.00  0.00           O  
ATOM   2878  ND2 ASN B 180      -2.507  -3.943 -14.990  1.00  0.00           N  
ATOM   2879  H   ASN B 180      -2.731  -7.459 -13.018  1.00  0.00           H  
ATOM   2880  HA  ASN B 180      -1.423  -5.232 -11.484  1.00  0.00           H  
ATOM   2881 1HB  ASN B 180      -3.775  -5.258 -13.346  1.00  0.00           H  
ATOM   2882 2HB  ASN B 180      -3.472  -3.899 -12.268  1.00  0.00           H  
ATOM   2883 1HD2 ASN B 180      -1.899  -3.522 -15.677  1.00  0.00           H  
ATOM   2884 2HD2 ASN B 180      -3.462  -4.136 -15.201  1.00  0.00           H  
ATOM   2885  N   GLU B 181      -2.991  -4.928  -9.632  1.00  0.00           N  
ATOM   2886  CA  GLU B 181      -3.809  -4.849  -8.428  1.00  0.00           C  
ATOM   2887  C   GLU B 181      -5.126  -4.101  -8.641  1.00  0.00           C  
ATOM   2888  O   GLU B 181      -6.161  -4.468  -8.081  1.00  0.00           O  
ATOM   2889  CB  GLU B 181      -2.984  -4.208  -7.321  1.00  0.00           C  
ATOM   2890  CG  GLU B 181      -3.641  -4.120  -5.977  1.00  0.00           C  
ATOM   2891  CD  GLU B 181      -2.648  -3.769  -4.918  1.00  0.00           C  
ATOM   2892  OE1 GLU B 181      -1.462  -3.646  -5.225  1.00  0.00           O  
ATOM   2893  OE2 GLU B 181      -3.044  -3.606  -3.784  1.00  0.00           O  
ATOM   2894  H   GLU B 181      -2.164  -4.329  -9.703  1.00  0.00           H  
ATOM   2895  HA  GLU B 181      -4.057  -5.864  -8.123  1.00  0.00           H  
ATOM   2896 1HB  GLU B 181      -2.083  -4.770  -7.199  1.00  0.00           H  
ATOM   2897 2HB  GLU B 181      -2.691  -3.205  -7.626  1.00  0.00           H  
ATOM   2898 1HG  GLU B 181      -4.409  -3.357  -5.994  1.00  0.00           H  
ATOM   2899 2HG  GLU B 181      -4.127  -5.057  -5.745  1.00  0.00           H  
ATOM   2900  N   VAL B 182      -5.062  -3.011  -9.391  1.00  0.00           N  
ATOM   2901  CA  VAL B 182      -6.226  -2.172  -9.635  1.00  0.00           C  
ATOM   2902  C   VAL B 182      -6.498  -1.989 -11.112  1.00  0.00           C  
ATOM   2903  O   VAL B 182      -5.654  -1.478 -11.849  1.00  0.00           O  
ATOM   2904  CB  VAL B 182      -6.035  -0.792  -8.970  1.00  0.00           C  
ATOM   2905  CG1 VAL B 182      -7.243   0.118  -9.236  1.00  0.00           C  
ATOM   2906  CG2 VAL B 182      -5.857  -1.000  -7.491  1.00  0.00           C  
ATOM   2907  H   VAL B 182      -4.182  -2.770  -9.820  1.00  0.00           H  
ATOM   2908  HA  VAL B 182      -7.096  -2.651  -9.192  1.00  0.00           H  
ATOM   2909  HB  VAL B 182      -5.153  -0.303  -9.387  1.00  0.00           H  
ATOM   2910 1HG1 VAL B 182      -7.082   1.083  -8.749  1.00  0.00           H  
ATOM   2911 2HG1 VAL B 182      -7.372   0.280 -10.307  1.00  0.00           H  
ATOM   2912 3HG1 VAL B 182      -8.143  -0.340  -8.832  1.00  0.00           H  
ATOM   2913 1HG2 VAL B 182      -5.718  -0.040  -6.994  1.00  0.00           H  
ATOM   2914 2HG2 VAL B 182      -6.726  -1.494  -7.111  1.00  0.00           H  
ATOM   2915 3HG2 VAL B 182      -5.014  -1.618  -7.309  1.00  0.00           H  
ATOM   2916  N   VAL B 183      -7.666  -2.469 -11.537  1.00  0.00           N  
ATOM   2917  CA  VAL B 183      -8.070  -2.440 -12.935  1.00  0.00           C  
ATOM   2918  C   VAL B 183      -9.531  -2.063 -13.093  1.00  0.00           C  
ATOM   2919  O   VAL B 183     -10.346  -2.356 -12.224  1.00  0.00           O  
ATOM   2920  CB  VAL B 183      -7.816  -3.809 -13.622  1.00  0.00           C  
ATOM   2921  CG1 VAL B 183      -6.331  -4.126 -13.611  1.00  0.00           C  
ATOM   2922  CG2 VAL B 183      -8.596  -4.933 -12.920  1.00  0.00           C  
ATOM   2923  H   VAL B 183      -8.311  -2.821 -10.831  1.00  0.00           H  
ATOM   2924  HA  VAL B 183      -7.461  -1.705 -13.462  1.00  0.00           H  
ATOM   2925  HB  VAL B 183      -8.134  -3.735 -14.662  1.00  0.00           H  
ATOM   2926 1HG1 VAL B 183      -6.156  -5.054 -14.110  1.00  0.00           H  
ATOM   2927 2HG1 VAL B 183      -5.785  -3.326 -14.121  1.00  0.00           H  
ATOM   2928 3HG1 VAL B 183      -5.980  -4.211 -12.590  1.00  0.00           H  
ATOM   2929 1HG2 VAL B 183      -8.412  -5.881 -13.430  1.00  0.00           H  
ATOM   2930 2HG2 VAL B 183      -8.275  -5.015 -11.882  1.00  0.00           H  
ATOM   2931 3HG2 VAL B 183      -9.658  -4.711 -12.954  1.00  0.00           H  
ATOM   2932  N   ASN B 184      -9.879  -1.495 -14.238  1.00  0.00           N  
ATOM   2933  CA  ASN B 184     -11.279  -1.266 -14.540  1.00  0.00           C  
ATOM   2934  C   ASN B 184     -11.752  -2.364 -15.455  1.00  0.00           C  
ATOM   2935  O   ASN B 184     -11.065  -2.709 -16.420  1.00  0.00           O  
ATOM   2936  CB  ASN B 184     -11.525   0.099 -15.147  1.00  0.00           C  
ATOM   2937  CG  ASN B 184     -11.336   1.235 -14.166  1.00  0.00           C  
ATOM   2938  OD1 ASN B 184     -11.614   1.105 -12.966  1.00  0.00           O  
ATOM   2939  ND2 ASN B 184     -10.906   2.365 -14.657  1.00  0.00           N  
ATOM   2940  H   ASN B 184      -9.165  -1.256 -14.915  1.00  0.00           H  
ATOM   2941  HA  ASN B 184     -11.863  -1.301 -13.625  1.00  0.00           H  
ATOM   2942 1HB  ASN B 184     -10.837   0.241 -15.972  1.00  0.00           H  
ATOM   2943 2HB  ASN B 184     -12.535   0.139 -15.553  1.00  0.00           H  
ATOM   2944 1HD2 ASN B 184     -10.797   3.155 -14.055  1.00  0.00           H  
ATOM   2945 2HD2 ASN B 184     -10.707   2.447 -15.632  1.00  0.00           H  
ATOM   2946  N   PHE B 185     -12.958  -2.836 -15.230  1.00  0.00           N  
ATOM   2947  CA  PHE B 185     -13.567  -3.739 -16.187  1.00  0.00           C  
ATOM   2948  C   PHE B 185     -14.756  -3.066 -16.850  1.00  0.00           C  
ATOM   2949  O   PHE B 185     -15.585  -2.449 -16.176  1.00  0.00           O  
ATOM   2950  CB  PHE B 185     -14.061  -5.032 -15.530  1.00  0.00           C  
ATOM   2951  CG  PHE B 185     -13.011  -6.009 -15.035  1.00  0.00           C  
ATOM   2952  CD1 PHE B 185     -12.457  -5.918 -13.767  1.00  0.00           C  
ATOM   2953  CD2 PHE B 185     -12.633  -7.069 -15.839  1.00  0.00           C  
ATOM   2954  CE1 PHE B 185     -11.550  -6.869 -13.331  1.00  0.00           C  
ATOM   2955  CE2 PHE B 185     -11.736  -8.015 -15.405  1.00  0.00           C  
ATOM   2956  CZ  PHE B 185     -11.192  -7.919 -14.147  1.00  0.00           C  
ATOM   2957  H   PHE B 185     -13.434  -2.572 -14.373  1.00  0.00           H  
ATOM   2958  HA  PHE B 185     -12.840  -3.996 -16.962  1.00  0.00           H  
ATOM   2959 1HB  PHE B 185     -14.704  -4.779 -14.690  1.00  0.00           H  
ATOM   2960 2HB  PHE B 185     -14.687  -5.562 -16.253  1.00  0.00           H  
ATOM   2961  HD1 PHE B 185     -12.746  -5.095 -13.111  1.00  0.00           H  
ATOM   2962  HD2 PHE B 185     -13.070  -7.161 -16.828  1.00  0.00           H  
ATOM   2963  HE1 PHE B 185     -11.125  -6.789 -12.336  1.00  0.00           H  
ATOM   2964  HE2 PHE B 185     -11.470  -8.848 -16.059  1.00  0.00           H  
ATOM   2965  HZ  PHE B 185     -10.482  -8.675 -13.795  1.00  0.00           H  
ATOM   2966  N   GLU B 186     -14.876  -3.256 -18.155  1.00  0.00           N  
ATOM   2967  CA  GLU B 186     -16.014  -2.763 -18.917  1.00  0.00           C  
ATOM   2968  C   GLU B 186     -16.488  -3.844 -19.875  1.00  0.00           C  
ATOM   2969  O   GLU B 186     -15.700  -4.419 -20.625  1.00  0.00           O  
ATOM   2970  CB  GLU B 186     -15.629  -1.497 -19.699  1.00  0.00           C  
ATOM   2971  CG  GLU B 186     -16.756  -0.864 -20.518  1.00  0.00           C  
ATOM   2972  CD  GLU B 186     -16.344   0.441 -21.223  1.00  0.00           C  
ATOM   2973  OE1 GLU B 186     -15.214   0.856 -21.079  1.00  0.00           O  
ATOM   2974  OE2 GLU B 186     -17.179   1.016 -21.892  1.00  0.00           O  
ATOM   2975  H   GLU B 186     -14.117  -3.716 -18.659  1.00  0.00           H  
ATOM   2976  HA  GLU B 186     -16.829  -2.529 -18.231  1.00  0.00           H  
ATOM   2977 1HB  GLU B 186     -15.283  -0.740 -18.998  1.00  0.00           H  
ATOM   2978 2HB  GLU B 186     -14.803  -1.718 -20.366  1.00  0.00           H  
ATOM   2979 1HG  GLU B 186     -17.079  -1.584 -21.275  1.00  0.00           H  
ATOM   2980 2HG  GLU B 186     -17.602  -0.670 -19.860  1.00  0.00           H  
ATOM   2981  N   TRP B 187     -17.779  -4.114 -19.861  1.00  0.00           N  
ATOM   2982  CA  TRP B 187     -18.291  -5.119 -20.769  1.00  0.00           C  
ATOM   2983  C   TRP B 187     -19.188  -4.536 -21.844  1.00  0.00           C  
ATOM   2984  O   TRP B 187     -19.991  -3.622 -21.579  1.00  0.00           O  
ATOM   2985  CB  TRP B 187     -19.080  -6.189 -20.014  1.00  0.00           C  
ATOM   2986  CG  TRP B 187     -18.283  -7.131 -19.130  1.00  0.00           C  
ATOM   2987  CD1 TRP B 187     -17.903  -6.935 -17.836  1.00  0.00           C  
ATOM   2988  CD2 TRP B 187     -17.822  -8.460 -19.482  1.00  0.00           C  
ATOM   2989  NE1 TRP B 187     -17.243  -8.049 -17.359  1.00  0.00           N  
ATOM   2990  CE2 TRP B 187     -17.195  -8.990 -18.348  1.00  0.00           C  
ATOM   2991  CE3 TRP B 187     -17.907  -9.236 -20.636  1.00  0.00           C  
ATOM   2992  CZ2 TRP B 187     -16.663 -10.272 -18.334  1.00  0.00           C  
ATOM   2993  CZ3 TRP B 187     -17.372 -10.519 -20.619  1.00  0.00           C  
ATOM   2994  CH2 TRP B 187     -16.768 -11.025 -19.496  1.00  0.00           C  
ATOM   2995  H   TRP B 187     -18.397  -3.628 -19.227  1.00  0.00           H  
ATOM   2996  HA  TRP B 187     -17.449  -5.598 -21.258  1.00  0.00           H  
ATOM   2997 1HB  TRP B 187     -19.832  -5.705 -19.395  1.00  0.00           H  
ATOM   2998 2HB  TRP B 187     -19.615  -6.796 -20.743  1.00  0.00           H  
ATOM   2999  HD1 TRP B 187     -18.104  -6.035 -17.256  1.00  0.00           H  
ATOM   3000  HE1 TRP B 187     -16.853  -8.178 -16.414  1.00  0.00           H  
ATOM   3001  HE3 TRP B 187     -18.391  -8.841 -21.530  1.00  0.00           H  
ATOM   3002  HZ2 TRP B 187     -16.182 -10.689 -17.450  1.00  0.00           H  
ATOM   3003  HZ3 TRP B 187     -17.452 -11.117 -21.528  1.00  0.00           H  
ATOM   3004  HH2 TRP B 187     -16.362 -12.040 -19.513  1.00  0.00           H  
ATOM   3005  N   THR B 188     -19.105  -5.132 -23.029  1.00  0.00           N  
ATOM   3006  CA  THR B 188     -20.011  -4.866 -24.134  1.00  0.00           C  
ATOM   3007  C   THR B 188     -20.689  -6.171 -24.488  1.00  0.00           C  
ATOM   3008  O   THR B 188     -20.037  -7.210 -24.623  1.00  0.00           O  
ATOM   3009  CB  THR B 188     -19.308  -4.285 -25.356  1.00  0.00           C  
ATOM   3010  OG1 THR B 188     -18.696  -3.039 -25.007  1.00  0.00           O  
ATOM   3011  CG2 THR B 188     -20.316  -4.058 -26.469  1.00  0.00           C  
ATOM   3012  H   THR B 188     -18.364  -5.829 -23.146  1.00  0.00           H  
ATOM   3013  HA  THR B 188     -20.778  -4.166 -23.809  1.00  0.00           H  
ATOM   3014  HB  THR B 188     -18.550  -4.963 -25.697  1.00  0.00           H  
ATOM   3015  HG1 THR B 188     -18.073  -2.785 -25.692  1.00  0.00           H  
ATOM   3016 1HG2 THR B 188     -19.809  -3.641 -27.336  1.00  0.00           H  
ATOM   3017 2HG2 THR B 188     -20.774  -5.007 -26.744  1.00  0.00           H  
ATOM   3018 3HG2 THR B 188     -21.086  -3.367 -26.129  1.00  0.00           H  
ATOM   3019  N   TYR B 189     -22.003  -6.134 -24.616  1.00  0.00           N  
ATOM   3020  CA  TYR B 189     -22.723  -7.361 -24.883  1.00  0.00           C  
ATOM   3021  C   TYR B 189     -24.043  -7.089 -25.624  1.00  0.00           C  
ATOM   3022  O   TYR B 189     -24.509  -5.944 -25.640  1.00  0.00           O  
ATOM   3023  CB  TYR B 189     -22.840  -8.088 -23.524  1.00  0.00           C  
ATOM   3024  CG  TYR B 189     -23.659  -7.399 -22.448  1.00  0.00           C  
ATOM   3025  CD1 TYR B 189     -24.968  -7.752 -22.231  1.00  0.00           C  
ATOM   3026  CD2 TYR B 189     -23.071  -6.389 -21.660  1.00  0.00           C  
ATOM   3027  CE1 TYR B 189     -25.701  -7.110 -21.249  1.00  0.00           C  
ATOM   3028  CE2 TYR B 189     -23.809  -5.753 -20.685  1.00  0.00           C  
ATOM   3029  CZ  TYR B 189     -25.128  -6.107 -20.484  1.00  0.00           C  
ATOM   3030  OH  TYR B 189     -25.897  -5.460 -19.547  1.00  0.00           O  
ATOM   3031  H   TYR B 189     -22.497  -5.265 -24.514  1.00  0.00           H  
ATOM   3032  HA  TYR B 189     -22.076  -7.958 -25.524  1.00  0.00           H  
ATOM   3033 1HB  TYR B 189     -23.284  -9.035 -23.664  1.00  0.00           H  
ATOM   3034 2HB  TYR B 189     -21.841  -8.268 -23.121  1.00  0.00           H  
ATOM   3035  HD1 TYR B 189     -25.429  -8.537 -22.830  1.00  0.00           H  
ATOM   3036  HD2 TYR B 189     -22.038  -6.108 -21.818  1.00  0.00           H  
ATOM   3037  HE1 TYR B 189     -26.738  -7.386 -21.083  1.00  0.00           H  
ATOM   3038  HE2 TYR B 189     -23.348  -4.963 -20.084  1.00  0.00           H  
ATOM   3039  HH  TYR B 189     -26.799  -5.421 -19.892  1.00  0.00           H  
ATOM   3040  N   PRO B 190     -24.689  -8.104 -26.249  1.00  0.00           N  
ATOM   3041  CA  PRO B 190     -25.959  -8.063 -26.964  1.00  0.00           C  
ATOM   3042  C   PRO B 190     -27.167  -7.438 -26.245  1.00  0.00           C  
ATOM   3043  O   PRO B 190     -28.051  -6.904 -26.905  1.00  0.00           O  
ATOM   3044  CB  PRO B 190     -26.196  -9.536 -27.286  1.00  0.00           C  
ATOM   3045  CG  PRO B 190     -24.819 -10.119 -27.369  1.00  0.00           C  
ATOM   3046  CD  PRO B 190     -24.057  -9.450 -26.296  1.00  0.00           C  
ATOM   3047  HA  PRO B 190     -25.789  -7.513 -27.908  1.00  0.00           H  
ATOM   3048 1HB  PRO B 190     -26.803 -10.004 -26.492  1.00  0.00           H  
ATOM   3049 2HB  PRO B 190     -26.764  -9.654 -28.227  1.00  0.00           H  
ATOM   3050 1HG  PRO B 190     -24.859 -11.207 -27.265  1.00  0.00           H  
ATOM   3051 2HG  PRO B 190     -24.391  -9.914 -28.357  1.00  0.00           H  
ATOM   3052 1HD  PRO B 190     -24.230  -9.970 -25.384  1.00  0.00           H  
ATOM   3053 2HD  PRO B 190     -23.023  -9.451 -26.596  1.00  0.00           H  
ATOM   3054  N   ARG B 191     -27.219  -7.494 -24.908  1.00  0.00           N  
ATOM   3055  CA  ARG B 191     -28.381  -6.912 -24.207  1.00  0.00           C  
ATOM   3056  C   ARG B 191     -27.952  -5.805 -23.276  1.00  0.00           C  
ATOM   3057  O   ARG B 191     -28.257  -5.826 -22.083  1.00  0.00           O  
ATOM   3058  CB  ARG B 191     -29.117  -7.951 -23.354  1.00  0.00           C  
ATOM   3059  CG  ARG B 191     -29.750  -9.112 -24.093  1.00  0.00           C  
ATOM   3060  CD  ARG B 191     -30.831  -8.642 -25.024  1.00  0.00           C  
ATOM   3061  NE  ARG B 191     -31.574  -9.751 -25.615  1.00  0.00           N  
ATOM   3062  CZ  ARG B 191     -32.489  -9.636 -26.609  1.00  0.00           C  
ATOM   3063  NH1 ARG B 191     -32.761  -8.454 -27.126  1.00  0.00           N  
ATOM   3064  NH2 ARG B 191     -33.103 -10.700 -27.072  1.00  0.00           N  
ATOM   3065  H   ARG B 191     -26.481  -7.914 -24.386  1.00  0.00           H  
ATOM   3066  HA  ARG B 191     -29.072  -6.497 -24.936  1.00  0.00           H  
ATOM   3067 1HB  ARG B 191     -28.424  -8.374 -22.627  1.00  0.00           H  
ATOM   3068 2HB  ARG B 191     -29.911  -7.457 -22.789  1.00  0.00           H  
ATOM   3069 1HG  ARG B 191     -29.000  -9.641 -24.678  1.00  0.00           H  
ATOM   3070 2HG  ARG B 191     -30.196  -9.805 -23.371  1.00  0.00           H  
ATOM   3071 1HD  ARG B 191     -31.534  -8.012 -24.484  1.00  0.00           H  
ATOM   3072 2HD  ARG B 191     -30.378  -8.070 -25.837  1.00  0.00           H  
ATOM   3073  HE  ARG B 191     -31.363 -10.697 -25.250  1.00  0.00           H  
ATOM   3074 1HH1 ARG B 191     -32.285  -7.632 -26.783  1.00  0.00           H  
ATOM   3075 2HH1 ARG B 191     -33.436  -8.373 -27.876  1.00  0.00           H  
ATOM   3076 1HH2 ARG B 191     -32.905 -11.627 -26.689  1.00  0.00           H  
ATOM   3077 2HH2 ARG B 191     -33.758 -10.616 -27.865  1.00  0.00           H  
ATOM   3078  N   LYS B 192     -27.275  -4.819 -23.831  1.00  0.00           N  
ATOM   3079  CA  LYS B 192     -26.798  -3.696 -23.049  1.00  0.00           C  
ATOM   3080  C   LYS B 192     -27.585  -2.439 -23.389  1.00  0.00           C  
ATOM   3081  O   LYS B 192     -28.282  -1.867 -22.557  1.00  0.00           O  
ATOM   3082  CB  LYS B 192     -25.302  -3.490 -23.305  1.00  0.00           C  
ATOM   3083  CG  LYS B 192     -24.660  -2.392 -22.499  1.00  0.00           C  
ATOM   3084  CD  LYS B 192     -23.172  -2.322 -22.785  1.00  0.00           C  
ATOM   3085  CE  LYS B 192     -22.502  -1.218 -21.990  1.00  0.00           C  
ATOM   3086  NZ  LYS B 192     -21.058  -1.145 -22.283  1.00  0.00           N  
ATOM   3087  H   LYS B 192     -27.064  -4.871 -24.822  1.00  0.00           H  
ATOM   3088  HA  LYS B 192     -26.945  -3.917 -21.994  1.00  0.00           H  
ATOM   3089 1HB  LYS B 192     -24.773  -4.414 -23.088  1.00  0.00           H  
ATOM   3090 2HB  LYS B 192     -25.140  -3.277 -24.363  1.00  0.00           H  
ATOM   3091 1HG  LYS B 192     -25.126  -1.434 -22.745  1.00  0.00           H  
ATOM   3092 2HG  LYS B 192     -24.810  -2.588 -21.437  1.00  0.00           H  
ATOM   3093 1HD  LYS B 192     -22.705  -3.275 -22.521  1.00  0.00           H  
ATOM   3094 2HD  LYS B 192     -23.008  -2.145 -23.848  1.00  0.00           H  
ATOM   3095 1HE  LYS B 192     -22.964  -0.262 -22.230  1.00  0.00           H  
ATOM   3096 2HE  LYS B 192     -22.634  -1.420 -20.928  1.00  0.00           H  
ATOM   3097 1HZ  LYS B 192     -20.620  -0.425 -21.734  1.00  0.00           H  
ATOM   3098 2HZ  LYS B 192     -20.641  -2.050 -22.046  1.00  0.00           H  
ATOM   3099 3HZ  LYS B 192     -20.906  -0.960 -23.260  1.00  0.00           H  
ATOM   3100  N   GLU B 193     -27.490  -2.026 -24.641  1.00  0.00           N  
ATOM   3101  CA  GLU B 193     -28.191  -0.840 -25.087  1.00  0.00           C  
ATOM   3102  C   GLU B 193     -29.661  -1.191 -25.249  1.00  0.00           C  
ATOM   3103  O   GLU B 193     -29.980  -2.277 -25.726  1.00  0.00           O  
ATOM   3104  CB  GLU B 193     -27.575  -0.321 -26.382  1.00  0.00           C  
ATOM   3105  CG  GLU B 193     -28.147   0.996 -26.867  1.00  0.00           C  
ATOM   3106  CD  GLU B 193     -27.454   1.510 -28.094  1.00  0.00           C  
ATOM   3107  OE1 GLU B 193     -26.578   0.838 -28.584  1.00  0.00           O  
ATOM   3108  OE2 GLU B 193     -27.789   2.586 -28.534  1.00  0.00           O  
ATOM   3109  H   GLU B 193     -26.917  -2.535 -25.293  1.00  0.00           H  
ATOM   3110  HA  GLU B 193     -28.102  -0.067 -24.324  1.00  0.00           H  
ATOM   3111 1HB  GLU B 193     -26.500  -0.191 -26.250  1.00  0.00           H  
ATOM   3112 2HB  GLU B 193     -27.720  -1.058 -27.172  1.00  0.00           H  
ATOM   3113 1HG  GLU B 193     -29.204   0.856 -27.098  1.00  0.00           H  
ATOM   3114 2HG  GLU B 193     -28.071   1.732 -26.069  1.00  0.00           H  
ATOM   3115  N   SER B 194     -30.550  -0.285 -24.840  1.00  0.00           N  
ATOM   3116  CA  SER B 194     -31.993  -0.504 -24.968  1.00  0.00           C  
ATOM   3117  C   SER B 194     -32.469  -1.826 -24.346  1.00  0.00           C  
ATOM   3118  O   SER B 194     -33.191  -2.601 -24.976  1.00  0.00           O  
ATOM   3119  CB  SER B 194     -32.423  -0.436 -26.428  1.00  0.00           C  
ATOM   3120  OG  SER B 194     -32.155   0.829 -26.976  1.00  0.00           O  
ATOM   3121  H   SER B 194     -30.214   0.579 -24.439  1.00  0.00           H  
ATOM   3122  HA  SER B 194     -32.503   0.302 -24.438  1.00  0.00           H  
ATOM   3123 1HB  SER B 194     -31.907  -1.202 -27.003  1.00  0.00           H  
ATOM   3124 2HB  SER B 194     -33.489  -0.642 -26.497  1.00  0.00           H  
ATOM   3125  HG  SER B 194     -32.979   1.320 -26.915  1.00  0.00           H  
ATOM   3126  N   GLY B 195     -32.089  -2.070 -23.100  1.00  0.00           N  
ATOM   3127  CA  GLY B 195     -32.517  -3.285 -22.433  1.00  0.00           C  
ATOM   3128  C   GLY B 195     -32.106  -3.322 -20.971  1.00  0.00           C  
ATOM   3129  O   GLY B 195     -31.459  -2.403 -20.467  1.00  0.00           O  
ATOM   3130  H   GLY B 195     -31.485  -1.415 -22.621  1.00  0.00           H  
ATOM   3131 1HA  GLY B 195     -33.599  -3.377 -22.512  1.00  0.00           H  
ATOM   3132 2HA  GLY B 195     -32.084  -4.142 -22.951  1.00  0.00           H  
ATOM   3133  N   ARG B 196     -32.539  -4.379 -20.284  1.00  0.00           N  
ATOM   3134  CA  ARG B 196     -32.270  -4.573 -18.861  1.00  0.00           C  
ATOM   3135  C   ARG B 196     -30.828  -5.078 -18.737  1.00  0.00           C  
ATOM   3136  O   ARG B 196     -30.427  -5.997 -19.453  1.00  0.00           O  
ATOM   3137  CB  ARG B 196     -33.347  -5.512 -18.284  1.00  0.00           C  
ATOM   3138  CG  ARG B 196     -33.313  -5.837 -16.777  1.00  0.00           C  
ATOM   3139  CD  ARG B 196     -34.527  -6.720 -16.391  1.00  0.00           C  
ATOM   3140  NE  ARG B 196     -34.533  -7.098 -14.967  1.00  0.00           N  
ATOM   3141  CZ  ARG B 196     -35.484  -7.878 -14.339  1.00  0.00           C  
ATOM   3142  NH1 ARG B 196     -36.534  -8.372 -14.962  1.00  0.00           N  
ATOM   3143  NH2 ARG B 196     -35.356  -8.160 -13.067  1.00  0.00           N  
ATOM   3144  H   ARG B 196     -33.074  -5.081 -20.775  1.00  0.00           H  
ATOM   3145  HA  ARG B 196     -32.343  -3.614 -18.348  1.00  0.00           H  
ATOM   3146 1HB  ARG B 196     -34.328  -5.089 -18.492  1.00  0.00           H  
ATOM   3147 2HB  ARG B 196     -33.294  -6.467 -18.807  1.00  0.00           H  
ATOM   3148 1HG  ARG B 196     -32.394  -6.377 -16.540  1.00  0.00           H  
ATOM   3149 2HG  ARG B 196     -33.351  -4.914 -16.200  1.00  0.00           H  
ATOM   3150 1HD  ARG B 196     -35.448  -6.173 -16.598  1.00  0.00           H  
ATOM   3151 2HD  ARG B 196     -34.510  -7.633 -16.985  1.00  0.00           H  
ATOM   3152  HE  ARG B 196     -33.762  -6.771 -14.401  1.00  0.00           H  
ATOM   3153 1HH1 ARG B 196     -36.691  -8.190 -15.939  1.00  0.00           H  
ATOM   3154 2HH1 ARG B 196     -37.219  -8.961 -14.398  1.00  0.00           H  
ATOM   3155 1HH2 ARG B 196     -34.577  -7.818 -12.537  1.00  0.00           H  
ATOM   3156 2HH2 ARG B 196     -36.066  -8.783 -12.638  1.00  0.00           H  
ATOM   3157  N   LEU B 197     -30.042  -4.438 -17.870  1.00  0.00           N  
ATOM   3158  CA  LEU B 197     -28.604  -4.708 -17.753  1.00  0.00           C  
ATOM   3159  C   LEU B 197     -28.211  -5.884 -16.882  1.00  0.00           C  
ATOM   3160  O   LEU B 197     -28.948  -6.290 -15.981  1.00  0.00           O  
ATOM   3161  CB  LEU B 197     -27.879  -3.465 -17.232  1.00  0.00           C  
ATOM   3162  CG  LEU B 197     -28.045  -2.215 -18.098  1.00  0.00           C  
ATOM   3163  CD1 LEU B 197     -27.405  -1.031 -17.398  1.00  0.00           C  
ATOM   3164  CD2 LEU B 197     -27.425  -2.469 -19.464  1.00  0.00           C  
ATOM   3165  H   LEU B 197     -30.446  -3.708 -17.300  1.00  0.00           H  
ATOM   3166  HA  LEU B 197     -28.236  -4.914 -18.761  1.00  0.00           H  
ATOM   3167 1HB  LEU B 197     -28.248  -3.237 -16.234  1.00  0.00           H  
ATOM   3168 2HB  LEU B 197     -26.811  -3.687 -17.161  1.00  0.00           H  
ATOM   3169  HG  LEU B 197     -29.108  -1.994 -18.229  1.00  0.00           H  
ATOM   3170 1HD1 LEU B 197     -27.532  -0.139 -18.010  1.00  0.00           H  
ATOM   3171 2HD1 LEU B 197     -27.883  -0.880 -16.431  1.00  0.00           H  
ATOM   3172 3HD1 LEU B 197     -26.344  -1.227 -17.253  1.00  0.00           H  
ATOM   3173 1HD2 LEU B 197     -27.547  -1.583 -20.088  1.00  0.00           H  
ATOM   3174 2HD2 LEU B 197     -26.367  -2.686 -19.352  1.00  0.00           H  
ATOM   3175 3HD2 LEU B 197     -27.927  -3.316 -19.938  1.00  0.00           H  
ATOM   3176  N   VAL B 198     -27.012  -6.402 -17.159  1.00  0.00           N  
ATOM   3177  CA  VAL B 198     -26.409  -7.478 -16.402  1.00  0.00           C  
ATOM   3178  C   VAL B 198     -25.320  -6.903 -15.507  1.00  0.00           C  
ATOM   3179  O   VAL B 198     -24.466  -6.142 -15.965  1.00  0.00           O  
ATOM   3180  CB  VAL B 198     -25.781  -8.511 -17.348  1.00  0.00           C  
ATOM   3181  CG1 VAL B 198     -25.127  -9.614 -16.547  1.00  0.00           C  
ATOM   3182  CG2 VAL B 198     -26.813  -9.071 -18.270  1.00  0.00           C  
ATOM   3183  H   VAL B 198     -26.475  -6.017 -17.928  1.00  0.00           H  
ATOM   3184  HA  VAL B 198     -27.171  -7.958 -15.785  1.00  0.00           H  
ATOM   3185  HB  VAL B 198     -25.020  -8.020 -17.939  1.00  0.00           H  
ATOM   3186 1HG1 VAL B 198     -24.677 -10.334 -17.220  1.00  0.00           H  
ATOM   3187 2HG1 VAL B 198     -24.367  -9.202 -15.891  1.00  0.00           H  
ATOM   3188 3HG1 VAL B 198     -25.886 -10.105 -15.947  1.00  0.00           H  
ATOM   3189 1HG2 VAL B 198     -26.321  -9.760 -18.933  1.00  0.00           H  
ATOM   3190 2HG2 VAL B 198     -27.585  -9.583 -17.695  1.00  0.00           H  
ATOM   3191 3HG2 VAL B 198     -27.262  -8.267 -18.851  1.00  0.00           H  
ATOM   3192  N   GLU B 199     -25.377  -7.233 -14.228  1.00  0.00           N  
ATOM   3193  CA  GLU B 199     -24.403  -6.747 -13.267  1.00  0.00           C  
ATOM   3194  C   GLU B 199     -23.164  -7.637 -13.230  1.00  0.00           C  
ATOM   3195  O   GLU B 199     -23.294  -8.807 -12.864  1.00  0.00           O  
ATOM   3196  CB  GLU B 199     -25.048  -6.747 -11.875  1.00  0.00           C  
ATOM   3197  CG  GLU B 199     -24.185  -6.232 -10.740  1.00  0.00           C  
ATOM   3198  CD  GLU B 199     -24.926  -6.269  -9.405  1.00  0.00           C  
ATOM   3199  OE1 GLU B 199     -26.065  -6.683  -9.400  1.00  0.00           O  
ATOM   3200  OE2 GLU B 199     -24.339  -5.942  -8.392  1.00  0.00           O  
ATOM   3201  H   GLU B 199     -26.117  -7.850 -13.919  1.00  0.00           H  
ATOM   3202  HA  GLU B 199     -24.149  -5.730 -13.537  1.00  0.00           H  
ATOM   3203 1HB  GLU B 199     -25.955  -6.143 -11.902  1.00  0.00           H  
ATOM   3204 2HB  GLU B 199     -25.344  -7.764 -11.622  1.00  0.00           H  
ATOM   3205 1HG  GLU B 199     -23.283  -6.847 -10.669  1.00  0.00           H  
ATOM   3206 2HG  GLU B 199     -23.876  -5.212 -10.961  1.00  0.00           H  
ATOM   3207  N   PRO B 200     -21.973  -7.171 -13.644  1.00  0.00           N  
ATOM   3208  CA  PRO B 200     -20.782  -7.966 -13.610  1.00  0.00           C  
ATOM   3209  C   PRO B 200     -20.398  -8.060 -12.165  1.00  0.00           C  
ATOM   3210  O   PRO B 200     -20.583  -7.080 -11.443  1.00  0.00           O  
ATOM   3211  CB  PRO B 200     -19.792  -7.147 -14.438  1.00  0.00           C  
ATOM   3212  CG  PRO B 200     -20.258  -5.707 -14.258  1.00  0.00           C  
ATOM   3213  CD  PRO B 200     -21.779  -5.790 -14.113  1.00  0.00           C  
ATOM   3214  HA  PRO B 200     -20.983  -8.951 -14.046  1.00  0.00           H  
ATOM   3215 1HB  PRO B 200     -18.771  -7.320 -14.070  1.00  0.00           H  
ATOM   3216 2HB  PRO B 200     -19.814  -7.487 -15.484  1.00  0.00           H  
ATOM   3217 1HG  PRO B 200     -19.781  -5.264 -13.367  1.00  0.00           H  
ATOM   3218 2HG  PRO B 200     -19.950  -5.098 -15.121  1.00  0.00           H  
ATOM   3219 1HD  PRO B 200     -22.085  -5.068 -13.341  1.00  0.00           H  
ATOM   3220 2HD  PRO B 200     -22.273  -5.621 -15.077  1.00  0.00           H  
ATOM   3221  N   VAL B 201     -19.822  -9.168 -11.751  1.00  0.00           N  
ATOM   3222  CA  VAL B 201     -19.337  -9.275 -10.380  1.00  0.00           C  
ATOM   3223  C   VAL B 201     -17.893  -9.750 -10.333  1.00  0.00           C  
ATOM   3224  O   VAL B 201     -17.509 -10.675 -11.052  1.00  0.00           O  
ATOM   3225  CB  VAL B 201     -20.261 -10.206  -9.551  1.00  0.00           C  
ATOM   3226  CG1 VAL B 201     -19.730 -10.368  -8.115  1.00  0.00           C  
ATOM   3227  CG2 VAL B 201     -21.698  -9.608  -9.516  1.00  0.00           C  
ATOM   3228  H   VAL B 201     -19.733  -9.948 -12.405  1.00  0.00           H  
ATOM   3229  HA  VAL B 201     -19.370  -8.282  -9.934  1.00  0.00           H  
ATOM   3230  HB  VAL B 201     -20.283 -11.194 -10.011  1.00  0.00           H  
ATOM   3231 1HG1 VAL B 201     -20.395 -11.027  -7.560  1.00  0.00           H  
ATOM   3232 2HG1 VAL B 201     -18.728 -10.804  -8.118  1.00  0.00           H  
ATOM   3233 3HG1 VAL B 201     -19.697  -9.395  -7.626  1.00  0.00           H  
ATOM   3234 1HG2 VAL B 201     -22.352 -10.259  -8.941  1.00  0.00           H  
ATOM   3235 2HG2 VAL B 201     -21.675  -8.618  -9.054  1.00  0.00           H  
ATOM   3236 3HG2 VAL B 201     -22.095  -9.517 -10.527  1.00  0.00           H  
ATOM   3237  N   THR B 202     -17.078  -9.085  -9.528  1.00  0.00           N  
ATOM   3238  CA  THR B 202     -15.671  -9.424  -9.450  1.00  0.00           C  
ATOM   3239  C   THR B 202     -15.279 -10.358  -8.322  1.00  0.00           C  
ATOM   3240  O   THR B 202     -15.997 -10.510  -7.328  1.00  0.00           O  
ATOM   3241  CB  THR B 202     -14.814  -8.150  -9.366  1.00  0.00           C  
ATOM   3242  OG1 THR B 202     -15.180  -7.412  -8.187  1.00  0.00           O  
ATOM   3243  CG2 THR B 202     -15.018  -7.294 -10.621  1.00  0.00           C  
ATOM   3244  H   THR B 202     -17.450  -8.327  -8.964  1.00  0.00           H  
ATOM   3245  HA  THR B 202     -15.421  -9.917 -10.371  1.00  0.00           H  
ATOM   3246  HB  THR B 202     -13.759  -8.428  -9.297  1.00  0.00           H  
ATOM   3247  HG1 THR B 202     -14.921  -7.914  -7.406  1.00  0.00           H  
ATOM   3248 1HG2 THR B 202     -14.400  -6.399 -10.557  1.00  0.00           H  
ATOM   3249 2HG2 THR B 202     -14.726  -7.872 -11.493  1.00  0.00           H  
ATOM   3250 3HG2 THR B 202     -16.062  -7.008 -10.708  1.00  0.00           H  
ATOM   3251  N   ASP B 203     -14.076 -10.912  -8.458  1.00  0.00           N  
ATOM   3252  CA  ASP B 203     -13.485 -11.783  -7.460  1.00  0.00           C  
ATOM   3253  C   ASP B 203     -11.956 -11.774  -7.535  1.00  0.00           C  
ATOM   3254  O   ASP B 203     -11.356 -11.333  -8.522  1.00  0.00           O  
ATOM   3255  CB  ASP B 203     -13.994 -13.218  -7.682  1.00  0.00           C  
ATOM   3256  CG  ASP B 203     -13.885 -14.119  -6.472  1.00  0.00           C  
ATOM   3257  OD1 ASP B 203     -13.404 -13.655  -5.450  1.00  0.00           O  
ATOM   3258  OD2 ASP B 203     -14.253 -15.278  -6.583  1.00  0.00           O  
ATOM   3259  H   ASP B 203     -13.586 -10.737  -9.332  1.00  0.00           H  
ATOM   3260  HA  ASP B 203     -13.786 -11.432  -6.472  1.00  0.00           H  
ATOM   3261 1HB  ASP B 203     -15.040 -13.183  -7.996  1.00  0.00           H  
ATOM   3262 2HB  ASP B 203     -13.424 -13.669  -8.489  1.00  0.00           H  
ATOM   3263  N   PHE B 204     -11.328 -12.300  -6.493  1.00  0.00           N  
ATOM   3264  CA  PHE B 204      -9.864 -12.308  -6.404  1.00  0.00           C  
ATOM   3265  C   PHE B 204      -9.303 -13.710  -6.224  1.00  0.00           C  
ATOM   3266  O   PHE B 204      -9.649 -14.416  -5.276  1.00  0.00           O  
ATOM   3267  CB  PHE B 204      -9.399 -11.370  -5.287  1.00  0.00           C  
ATOM   3268  CG  PHE B 204      -9.703  -9.914  -5.596  1.00  0.00           C  
ATOM   3269  CD1 PHE B 204     -10.957  -9.364  -5.359  1.00  0.00           C  
ATOM   3270  CD2 PHE B 204      -8.722  -9.099  -6.129  1.00  0.00           C  
ATOM   3271  CE1 PHE B 204     -11.217  -8.045  -5.668  1.00  0.00           C  
ATOM   3272  CE2 PHE B 204      -8.980  -7.777  -6.427  1.00  0.00           C  
ATOM   3273  CZ  PHE B 204     -10.227  -7.253  -6.204  1.00  0.00           C  
ATOM   3274  H   PHE B 204     -11.912 -12.696  -5.750  1.00  0.00           H  
ATOM   3275  HA  PHE B 204      -9.457 -11.918  -7.339  1.00  0.00           H  
ATOM   3276 1HB  PHE B 204      -9.886 -11.638  -4.349  1.00  0.00           H  
ATOM   3277 2HB  PHE B 204      -8.323 -11.477  -5.145  1.00  0.00           H  
ATOM   3278  HD1 PHE B 204     -11.743  -9.989  -4.935  1.00  0.00           H  
ATOM   3279  HD2 PHE B 204      -7.731  -9.512  -6.315  1.00  0.00           H  
ATOM   3280  HE1 PHE B 204     -12.206  -7.629  -5.488  1.00  0.00           H  
ATOM   3281  HE2 PHE B 204      -8.194  -7.147  -6.847  1.00  0.00           H  
ATOM   3282  HZ  PHE B 204     -10.427  -6.210  -6.446  1.00  0.00           H  
ATOM   3283  N   LEU B 205      -8.424 -14.105  -7.150  1.00  0.00           N  
ATOM   3284  CA  LEU B 205      -7.875 -15.462  -7.172  1.00  0.00           C  
ATOM   3285  C   LEU B 205      -6.531 -15.502  -6.455  1.00  0.00           C  
ATOM   3286  O   LEU B 205      -6.329 -16.271  -5.507  1.00  0.00           O  
ATOM   3287  CB  LEU B 205      -7.697 -15.883  -8.639  1.00  0.00           C  
ATOM   3288  CG  LEU B 205      -8.939 -16.432  -9.415  1.00  0.00           C  
ATOM   3289  CD1 LEU B 205     -10.090 -15.376  -9.443  1.00  0.00           C  
ATOM   3290  CD2 LEU B 205      -8.513 -16.727 -10.855  1.00  0.00           C  
ATOM   3291  H   LEU B 205      -8.149 -13.463  -7.891  1.00  0.00           H  
ATOM   3292  HA  LEU B 205      -8.570 -16.140  -6.684  1.00  0.00           H  
ATOM   3293 1HB  LEU B 205      -7.370 -15.035  -9.174  1.00  0.00           H  
ATOM   3294 2HB  LEU B 205      -6.913 -16.638  -8.685  1.00  0.00           H  
ATOM   3295  HG  LEU B 205      -9.304 -17.341  -8.938  1.00  0.00           H  
ATOM   3296 1HD1 LEU B 205     -10.923 -15.780 -10.007  1.00  0.00           H  
ATOM   3297 2HD1 LEU B 205     -10.434 -15.153  -8.441  1.00  0.00           H  
ATOM   3298 3HD1 LEU B 205      -9.733 -14.460  -9.921  1.00  0.00           H  
ATOM   3299 1HD2 LEU B 205      -9.367 -17.114 -11.412  1.00  0.00           H  
ATOM   3300 2HD2 LEU B 205      -8.167 -15.814 -11.327  1.00  0.00           H  
ATOM   3301 3HD2 LEU B 205      -7.713 -17.466 -10.859  1.00  0.00           H  
ATOM   3302  N   LEU B 206      -5.614 -14.658  -6.926  1.00  0.00           N  
ATOM   3303  CA  LEU B 206      -4.274 -14.567  -6.313  1.00  0.00           C  
ATOM   3304  C   LEU B 206      -3.962 -13.131  -5.953  1.00  0.00           C  
ATOM   3305  O   LEU B 206      -4.281 -12.225  -6.730  1.00  0.00           O  
ATOM   3306  CB  LEU B 206      -3.221 -15.161  -7.264  1.00  0.00           C  
ATOM   3307  CG  LEU B 206      -3.412 -16.685  -7.616  1.00  0.00           C  
ATOM   3308  CD1 LEU B 206      -2.443 -17.087  -8.694  1.00  0.00           C  
ATOM   3309  CD2 LEU B 206      -3.182 -17.554  -6.377  1.00  0.00           C  
ATOM   3310  H   LEU B 206      -5.894 -14.058  -7.707  1.00  0.00           H  
ATOM   3311  HA  LEU B 206      -4.269 -15.135  -5.380  1.00  0.00           H  
ATOM   3312 1HB  LEU B 206      -3.220 -14.592  -8.196  1.00  0.00           H  
ATOM   3313 2HB  LEU B 206      -2.246 -15.047  -6.803  1.00  0.00           H  
ATOM   3314  HG  LEU B 206      -4.419 -16.841  -7.994  1.00  0.00           H  
ATOM   3315 1HD1 LEU B 206      -2.595 -18.133  -8.945  1.00  0.00           H  
ATOM   3316 2HD1 LEU B 206      -2.607 -16.493  -9.563  1.00  0.00           H  
ATOM   3317 3HD1 LEU B 206      -1.432 -16.949  -8.350  1.00  0.00           H  
ATOM   3318 1HD2 LEU B 206      -3.319 -18.600  -6.645  1.00  0.00           H  
ATOM   3319 2HD2 LEU B 206      -2.168 -17.406  -6.007  1.00  0.00           H  
ATOM   3320 3HD2 LEU B 206      -3.890 -17.302  -5.594  1.00  0.00           H  
ATOM   3321  N   ASP B 207      -3.346 -12.913  -4.775  1.00  0.00           N  
ATOM   3322  CA  ASP B 207      -3.067 -11.540  -4.369  1.00  0.00           C  
ATOM   3323  C   ASP B 207      -1.639 -10.983  -4.488  1.00  0.00           C  
ATOM   3324  O   ASP B 207      -1.437  -9.801  -4.201  1.00  0.00           O  
ATOM   3325  CB  ASP B 207      -3.558 -11.381  -2.939  1.00  0.00           C  
ATOM   3326  CG  ASP B 207      -2.888 -12.407  -2.037  1.00  0.00           C  
ATOM   3327  OD1 ASP B 207      -2.447 -13.428  -2.579  1.00  0.00           O  
ATOM   3328  OD2 ASP B 207      -2.826 -12.212  -0.849  1.00  0.00           O  
ATOM   3329  H   ASP B 207      -3.101 -13.677  -4.162  1.00  0.00           H  
ATOM   3330  HA  ASP B 207      -3.662 -10.911  -5.014  1.00  0.00           H  
ATOM   3331 1HB  ASP B 207      -3.335 -10.370  -2.578  1.00  0.00           H  
ATOM   3332 2HB  ASP B 207      -4.637 -11.518  -2.905  1.00  0.00           H  
ATOM   3333  N   MET B 208      -0.665 -11.789  -4.936  1.00  0.00           N  
ATOM   3334  CA  MET B 208       0.671 -11.250  -5.271  1.00  0.00           C  
ATOM   3335  C   MET B 208       0.859 -11.283  -6.800  1.00  0.00           C  
ATOM   3336  O   MET B 208       0.954 -10.228  -7.431  1.00  0.00           O  
ATOM   3337  CB  MET B 208       1.773 -11.899  -4.423  1.00  0.00           C  
ATOM   3338  CG  MET B 208       1.713 -11.491  -2.959  1.00  0.00           C  
ATOM   3339  SD  MET B 208       2.925 -12.349  -1.918  1.00  0.00           S  
ATOM   3340  CE  MET B 208       4.485 -11.608  -2.417  1.00  0.00           C  
ATOM   3341  H   MET B 208      -0.893 -12.758  -5.092  1.00  0.00           H  
ATOM   3342  HA  MET B 208       0.678 -10.194  -4.996  1.00  0.00           H  
ATOM   3343 1HB  MET B 208       1.659 -12.962  -4.374  1.00  0.00           H  
ATOM   3344 2HB  MET B 208       2.750 -11.668  -4.836  1.00  0.00           H  
ATOM   3345 1HG  MET B 208       1.880 -10.418  -2.877  1.00  0.00           H  
ATOM   3346 2HG  MET B 208       0.712 -11.705  -2.569  1.00  0.00           H  
ATOM   3347 1HE  MET B 208       5.296 -12.051  -1.838  1.00  0.00           H  
ATOM   3348 2HE  MET B 208       4.664 -11.789  -3.473  1.00  0.00           H  
ATOM   3349 3HE  MET B 208       4.455 -10.534  -2.231  1.00  0.00           H  
ATOM   3350  N   PRO B 209       0.850 -12.471  -7.464  1.00  0.00           N  
ATOM   3351  CA  PRO B 209       0.875 -12.607  -8.902  1.00  0.00           C  
ATOM   3352  C   PRO B 209      -0.564 -12.391  -9.312  1.00  0.00           C  
ATOM   3353  O   PRO B 209      -1.272 -13.353  -9.592  1.00  0.00           O  
ATOM   3354  CB  PRO B 209       1.359 -14.040  -9.125  1.00  0.00           C  
ATOM   3355  CG  PRO B 209       0.840 -14.783  -7.933  1.00  0.00           C  
ATOM   3356  CD  PRO B 209       0.941 -13.795  -6.776  1.00  0.00           C  
ATOM   3357  HA  PRO B 209       1.557 -11.866  -9.344  1.00  0.00           H  
ATOM   3358 1HB  PRO B 209       0.964 -14.427 -10.078  1.00  0.00           H  
ATOM   3359 2HB  PRO B 209       2.457 -14.060  -9.201  1.00  0.00           H  
ATOM   3360 1HG  PRO B 209      -0.183 -15.095  -8.117  1.00  0.00           H  
ATOM   3361 2HG  PRO B 209       1.425 -15.701  -7.768  1.00  0.00           H  
ATOM   3362 1HD  PRO B 209       0.126 -13.985  -6.088  1.00  0.00           H  
ATOM   3363 2HD  PRO B 209       1.931 -13.932  -6.327  1.00  0.00           H  
ATOM   3364  N   TYR B 210      -1.014 -11.137  -9.242  1.00  0.00           N  
ATOM   3365  CA  TYR B 210      -2.443 -10.894  -9.325  1.00  0.00           C  
ATOM   3366  C   TYR B 210      -3.185 -11.519 -10.462  1.00  0.00           C  
ATOM   3367  O   TYR B 210      -2.797 -11.480 -11.612  1.00  0.00           O  
ATOM   3368  CB  TYR B 210      -2.730  -9.397  -9.391  1.00  0.00           C  
ATOM   3369  CG  TYR B 210      -2.768  -8.761  -8.092  1.00  0.00           C  
ATOM   3370  CD1 TYR B 210      -1.680  -8.109  -7.582  1.00  0.00           C  
ATOM   3371  CD2 TYR B 210      -3.953  -8.829  -7.390  1.00  0.00           C  
ATOM   3372  CE1 TYR B 210      -1.775  -7.540  -6.346  1.00  0.00           C  
ATOM   3373  CE2 TYR B 210      -4.056  -8.263  -6.174  1.00  0.00           C  
ATOM   3374  CZ  TYR B 210      -2.977  -7.629  -5.639  1.00  0.00           C  
ATOM   3375  OH  TYR B 210      -3.079  -7.073  -4.400  1.00  0.00           O  
ATOM   3376  H   TYR B 210      -0.365 -10.387  -9.013  1.00  0.00           H  
ATOM   3377  HA  TYR B 210      -2.880 -11.279  -8.414  1.00  0.00           H  
ATOM   3378 1HB  TYR B 210      -1.965  -8.903  -9.985  1.00  0.00           H  
ATOM   3379 2HB  TYR B 210      -3.689  -9.226  -9.885  1.00  0.00           H  
ATOM   3380  HD1 TYR B 210      -0.752  -8.055  -8.146  1.00  0.00           H  
ATOM   3381  HD2 TYR B 210      -4.810  -9.348  -7.819  1.00  0.00           H  
ATOM   3382  HE1 TYR B 210      -0.920  -7.024  -5.910  1.00  0.00           H  
ATOM   3383  HE2 TYR B 210      -4.992  -8.321  -5.616  1.00  0.00           H  
ATOM   3384  HH  TYR B 210      -2.208  -6.826  -4.091  1.00  0.00           H  
ATOM   3385  N   HIS B 211      -4.334 -12.061 -10.050  1.00  0.00           N  
ATOM   3386  CA  HIS B 211      -5.364 -12.676 -10.869  1.00  0.00           C  
ATOM   3387  C   HIS B 211      -6.723 -12.193 -10.405  1.00  0.00           C  
ATOM   3388  O   HIS B 211      -7.212 -12.639  -9.349  1.00  0.00           O  
ATOM   3389  CB  HIS B 211      -5.296 -14.211 -10.871  1.00  0.00           C  
ATOM   3390  CG  HIS B 211      -4.184 -14.842 -11.659  1.00  0.00           C  
ATOM   3391  ND1 HIS B 211      -2.861 -14.651 -11.389  1.00  0.00           N  
ATOM   3392  CD2 HIS B 211      -4.238 -15.721 -12.689  1.00  0.00           C  
ATOM   3393  CE1 HIS B 211      -2.134 -15.364 -12.228  1.00  0.00           C  
ATOM   3394  NE2 HIS B 211      -2.947 -16.031 -13.029  1.00  0.00           N  
ATOM   3395  H   HIS B 211      -4.475 -12.056  -9.043  1.00  0.00           H  
ATOM   3396  HA  HIS B 211      -5.251 -12.352 -11.904  1.00  0.00           H  
ATOM   3397 1HB  HIS B 211      -5.202 -14.564  -9.851  1.00  0.00           H  
ATOM   3398 2HB  HIS B 211      -6.224 -14.592 -11.269  1.00  0.00           H  
ATOM   3399  HD1 HIS B 211      -2.450 -14.061 -10.668  1.00  0.00           H  
ATOM   3400  HD2 HIS B 211      -5.066 -16.178 -13.231  1.00  0.00           H  
ATOM   3401  HE1 HIS B 211      -1.048 -15.331 -12.166  1.00  0.00           H  
ATOM   3402  N   ILE B 212      -7.286 -11.237 -11.143  1.00  0.00           N  
ATOM   3403  CA  ILE B 212      -8.555 -10.618 -10.786  1.00  0.00           C  
ATOM   3404  C   ILE B 212      -9.590 -11.033 -11.806  1.00  0.00           C  
ATOM   3405  O   ILE B 212      -9.348 -10.980 -13.013  1.00  0.00           O  
ATOM   3406  CB  ILE B 212      -8.456  -9.078 -10.725  1.00  0.00           C  
ATOM   3407  CG1 ILE B 212      -7.369  -8.676  -9.691  1.00  0.00           C  
ATOM   3408  CG2 ILE B 212      -9.848  -8.493 -10.302  1.00  0.00           C  
ATOM   3409  CD1 ILE B 212      -7.011  -7.201  -9.676  1.00  0.00           C  
ATOM   3410  H   ILE B 212      -6.811 -10.934 -12.000  1.00  0.00           H  
ATOM   3411  HA  ILE B 212      -8.871 -10.985  -9.810  1.00  0.00           H  
ATOM   3412  HB  ILE B 212      -8.163  -8.684 -11.700  1.00  0.00           H  
ATOM   3413 1HG1 ILE B 212      -7.697  -8.970  -8.718  1.00  0.00           H  
ATOM   3414 2HG1 ILE B 212      -6.454  -9.221  -9.921  1.00  0.00           H  
ATOM   3415 1HG2 ILE B 212      -9.804  -7.415 -10.247  1.00  0.00           H  
ATOM   3416 2HG2 ILE B 212     -10.613  -8.770 -11.022  1.00  0.00           H  
ATOM   3417 3HG2 ILE B 212     -10.126  -8.893  -9.317  1.00  0.00           H  
ATOM   3418 1HD1 ILE B 212      -6.230  -7.033  -8.934  1.00  0.00           H  
ATOM   3419 2HD1 ILE B 212      -6.642  -6.908 -10.659  1.00  0.00           H  
ATOM   3420 3HD1 ILE B 212      -7.866  -6.590  -9.422  1.00  0.00           H  
ATOM   3421  N   ARG B 213     -10.707 -11.530 -11.326  1.00  0.00           N  
ATOM   3422  CA  ARG B 213     -11.768 -12.021 -12.182  1.00  0.00           C  
ATOM   3423  C   ARG B 213     -13.008 -11.142 -12.207  1.00  0.00           C  
ATOM   3424  O   ARG B 213     -13.391 -10.574 -11.189  1.00  0.00           O  
ATOM   3425  CB  ARG B 213     -12.133 -13.446 -11.769  1.00  0.00           C  
ATOM   3426  CG  ARG B 213     -13.208 -14.125 -12.604  1.00  0.00           C  
ATOM   3427  CD  ARG B 213     -13.368 -15.561 -12.258  1.00  0.00           C  
ATOM   3428  NE  ARG B 213     -13.801 -15.778 -10.870  1.00  0.00           N  
ATOM   3429  CZ  ARG B 213     -14.114 -16.989 -10.346  1.00  0.00           C  
ATOM   3430  NH1 ARG B 213     -14.068 -18.064 -11.113  1.00  0.00           N  
ATOM   3431  NH2 ARG B 213     -14.471 -17.114  -9.064  1.00  0.00           N  
ATOM   3432  H   ARG B 213     -10.841 -11.534 -10.314  1.00  0.00           H  
ATOM   3433  HA  ARG B 213     -11.383 -12.067 -13.192  1.00  0.00           H  
ATOM   3434 1HB  ARG B 213     -11.249 -14.064 -11.812  1.00  0.00           H  
ATOM   3435 2HB  ARG B 213     -12.468 -13.435 -10.737  1.00  0.00           H  
ATOM   3436 1HG  ARG B 213     -14.159 -13.644 -12.411  1.00  0.00           H  
ATOM   3437 2HG  ARG B 213     -12.968 -14.044 -13.667  1.00  0.00           H  
ATOM   3438 1HD  ARG B 213     -14.118 -15.993 -12.925  1.00  0.00           H  
ATOM   3439 2HD  ARG B 213     -12.416 -16.069 -12.403  1.00  0.00           H  
ATOM   3440  HE  ARG B 213     -13.852 -14.975 -10.256  1.00  0.00           H  
ATOM   3441 1HH1 ARG B 213     -13.803 -17.988 -12.085  1.00  0.00           H  
ATOM   3442 2HH1 ARG B 213     -14.301 -18.970 -10.731  1.00  0.00           H  
ATOM   3443 1HH2 ARG B 213     -14.500 -16.301  -8.416  1.00  0.00           H  
ATOM   3444 2HH2 ARG B 213     -14.700 -18.022  -8.693  1.00  0.00           H  
ATOM   3445  N   SER B 214     -13.657 -11.081 -13.371  1.00  0.00           N  
ATOM   3446  CA  SER B 214     -14.954 -10.432 -13.534  1.00  0.00           C  
ATOM   3447  C   SER B 214     -15.882 -11.386 -14.261  1.00  0.00           C  
ATOM   3448  O   SER B 214     -15.525 -11.935 -15.305  1.00  0.00           O  
ATOM   3449  CB  SER B 214     -14.839  -9.151 -14.328  1.00  0.00           C  
ATOM   3450  OG  SER B 214     -16.102  -8.559 -14.551  1.00  0.00           O  
ATOM   3451  H   SER B 214     -13.215 -11.496 -14.188  1.00  0.00           H  
ATOM   3452  HA  SER B 214     -15.381 -10.219 -12.560  1.00  0.00           H  
ATOM   3453 1HB  SER B 214     -14.206  -8.462 -13.794  1.00  0.00           H  
ATOM   3454 2HB  SER B 214     -14.368  -9.372 -15.282  1.00  0.00           H  
ATOM   3455  HG  SER B 214     -16.329  -8.115 -13.726  1.00  0.00           H  
ATOM   3456  N   ILE B 215     -17.055 -11.625 -13.689  1.00  0.00           N  
ATOM   3457  CA  ILE B 215     -18.013 -12.527 -14.296  1.00  0.00           C  
ATOM   3458  C   ILE B 215     -19.257 -11.820 -14.764  1.00  0.00           C  
ATOM   3459  O   ILE B 215     -19.874 -11.061 -14.011  1.00  0.00           O  
ATOM   3460  CB  ILE B 215     -18.424 -13.658 -13.343  1.00  0.00           C  
ATOM   3461  CG1 ILE B 215     -17.207 -14.453 -12.943  1.00  0.00           C  
ATOM   3462  CG2 ILE B 215     -19.469 -14.557 -13.983  1.00  0.00           C  
ATOM   3463  CD1 ILE B 215     -17.474 -15.424 -11.840  1.00  0.00           C  
ATOM   3464  H   ILE B 215     -17.280 -11.183 -12.801  1.00  0.00           H  
ATOM   3465  HA  ILE B 215     -17.545 -12.977 -15.162  1.00  0.00           H  
ATOM   3466  HB  ILE B 215     -18.837 -13.220 -12.433  1.00  0.00           H  
ATOM   3467 1HG1 ILE B 215     -16.837 -14.958 -13.797  1.00  0.00           H  
ATOM   3468 2HG1 ILE B 215     -16.443 -13.768 -12.601  1.00  0.00           H  
ATOM   3469 1HG2 ILE B 215     -19.746 -15.343 -13.287  1.00  0.00           H  
ATOM   3470 2HG2 ILE B 215     -20.352 -13.979 -14.239  1.00  0.00           H  
ATOM   3471 3HG2 ILE B 215     -19.050 -14.997 -14.887  1.00  0.00           H  
ATOM   3472 1HD1 ILE B 215     -16.580 -15.954 -11.606  1.00  0.00           H  
ATOM   3473 2HD1 ILE B 215     -17.826 -14.890 -10.959  1.00  0.00           H  
ATOM   3474 3HD1 ILE B 215     -18.233 -16.132 -12.162  1.00  0.00           H  
ATOM   3475  N   LEU B 216     -19.619 -12.044 -16.023  1.00  0.00           N  
ATOM   3476  CA  LEU B 216     -20.827 -11.442 -16.559  1.00  0.00           C  
ATOM   3477  C   LEU B 216     -21.794 -12.624 -16.701  1.00  0.00           C  
ATOM   3478  O   LEU B 216     -21.444 -13.640 -17.306  1.00  0.00           O  
ATOM   3479  CB  LEU B 216     -20.577 -10.751 -17.907  1.00  0.00           C  
ATOM   3480  CG  LEU B 216     -21.759  -9.976 -18.472  1.00  0.00           C  
ATOM   3481  CD1 LEU B 216     -21.940  -8.751 -17.584  1.00  0.00           C  
ATOM   3482  CD2 LEU B 216     -21.530  -9.559 -19.911  1.00  0.00           C  
ATOM   3483  H   LEU B 216     -19.057 -12.691 -16.576  1.00  0.00           H  
ATOM   3484  HA  LEU B 216     -21.241 -10.724 -15.855  1.00  0.00           H  
ATOM   3485 1HB  LEU B 216     -19.764 -10.054 -17.778  1.00  0.00           H  
ATOM   3486 2HB  LEU B 216     -20.283 -11.490 -18.634  1.00  0.00           H  
ATOM   3487  HG  LEU B 216     -22.655 -10.589 -18.416  1.00  0.00           H  
ATOM   3488 1HD1 LEU B 216     -22.778  -8.163 -17.928  1.00  0.00           H  
ATOM   3489 2HD1 LEU B 216     -22.110  -9.062 -16.556  1.00  0.00           H  
ATOM   3490 3HD1 LEU B 216     -21.039  -8.143 -17.629  1.00  0.00           H  
ATOM   3491 1HD2 LEU B 216     -22.394  -9.000 -20.254  1.00  0.00           H  
ATOM   3492 2HD2 LEU B 216     -20.660  -8.938 -19.972  1.00  0.00           H  
ATOM   3493 3HD2 LEU B 216     -21.399 -10.427 -20.532  1.00  0.00           H  
ATOM   3494  N   HIS B 217     -22.976 -12.529 -16.093  1.00  0.00           N  
ATOM   3495  CA  HIS B 217     -23.927 -13.652 -16.074  1.00  0.00           C  
ATOM   3496  C   HIS B 217     -25.358 -13.354 -16.478  1.00  0.00           C  
ATOM   3497  O   HIS B 217     -26.045 -12.553 -15.834  1.00  0.00           O  
ATOM   3498  CB  HIS B 217     -23.985 -14.286 -14.679  1.00  0.00           C  
ATOM   3499  CG  HIS B 217     -25.032 -15.404 -14.534  1.00  0.00           C  
ATOM   3500  ND1 HIS B 217     -25.850 -15.498 -13.417  1.00  0.00           N  
ATOM   3501  CD2 HIS B 217     -25.396 -16.441 -15.343  1.00  0.00           C  
ATOM   3502  CE1 HIS B 217     -26.669 -16.530 -13.551  1.00  0.00           C  
ATOM   3503  NE2 HIS B 217     -26.424 -17.115 -14.704  1.00  0.00           N  
ATOM   3504  H   HIS B 217     -23.217 -11.672 -15.614  1.00  0.00           H  
ATOM   3505  HA  HIS B 217     -23.566 -14.417 -16.759  1.00  0.00           H  
ATOM   3506 1HB  HIS B 217     -23.008 -14.709 -14.439  1.00  0.00           H  
ATOM   3507 2HB  HIS B 217     -24.201 -13.513 -13.941  1.00  0.00           H  
ATOM   3508  HD2 HIS B 217     -24.970 -16.689 -16.316  1.00  0.00           H  
ATOM   3509  HE1 HIS B 217     -27.427 -16.839 -12.832  1.00  0.00           H  
ATOM   3510  HE2 HIS B 217     -26.924 -17.937 -15.061  1.00  0.00           H  
ATOM   3511  N   ILE B 218     -25.824 -14.071 -17.501  1.00  0.00           N  
ATOM   3512  CA  ILE B 218     -27.208 -13.980 -17.933  1.00  0.00           C  
ATOM   3513  C   ILE B 218     -27.976 -15.270 -17.582  1.00  0.00           C  
ATOM   3514  O   ILE B 218     -27.714 -16.329 -18.178  1.00  0.00           O  
ATOM   3515  CB  ILE B 218     -27.316 -13.758 -19.454  1.00  0.00           C  
ATOM   3516  CG1 ILE B 218     -26.639 -12.476 -19.840  1.00  0.00           C  
ATOM   3517  CG2 ILE B 218     -28.773 -13.780 -19.894  1.00  0.00           C  
ATOM   3518  CD1 ILE B 218     -26.422 -12.314 -21.319  1.00  0.00           C  
ATOM   3519  H   ILE B 218     -25.181 -14.714 -17.977  1.00  0.00           H  
ATOM   3520  HA  ILE B 218     -27.644 -13.116 -17.451  1.00  0.00           H  
ATOM   3521  HB  ILE B 218     -26.804 -14.549 -19.962  1.00  0.00           H  
ATOM   3522 1HG1 ILE B 218     -27.268 -11.671 -19.504  1.00  0.00           H  
ATOM   3523 2HG1 ILE B 218     -25.676 -12.407 -19.338  1.00  0.00           H  
ATOM   3524 1HG2 ILE B 218     -28.838 -13.643 -20.978  1.00  0.00           H  
ATOM   3525 2HG2 ILE B 218     -29.222 -14.737 -19.622  1.00  0.00           H  
ATOM   3526 3HG2 ILE B 218     -29.318 -12.977 -19.394  1.00  0.00           H  
ATOM   3527 1HD1 ILE B 218     -25.949 -11.354 -21.518  1.00  0.00           H  
ATOM   3528 2HD1 ILE B 218     -25.781 -13.120 -21.679  1.00  0.00           H  
ATOM   3529 3HD1 ILE B 218     -27.382 -12.358 -21.840  1.00  0.00           H  
ATOM   3530  N   PRO B 219     -28.881 -15.258 -16.579  1.00  0.00           N  
ATOM   3531  CA  PRO B 219     -29.681 -16.402 -16.197  1.00  0.00           C  
ATOM   3532  C   PRO B 219     -30.734 -16.571 -17.270  1.00  0.00           C  
ATOM   3533  O   PRO B 219     -31.179 -15.566 -17.827  1.00  0.00           O  
ATOM   3534  CB  PRO B 219     -30.256 -15.992 -14.836  1.00  0.00           C  
ATOM   3535  CG  PRO B 219     -30.351 -14.483 -14.903  1.00  0.00           C  
ATOM   3536  CD  PRO B 219     -29.172 -14.036 -15.777  1.00  0.00           C  
ATOM   3537  HA  PRO B 219     -29.047 -17.290 -16.128  1.00  0.00           H  
ATOM   3538 1HB  PRO B 219     -31.237 -16.469 -14.691  1.00  0.00           H  
ATOM   3539 2HB  PRO B 219     -29.612 -16.350 -14.029  1.00  0.00           H  
ATOM   3540 1HG  PRO B 219     -31.325 -14.191 -15.325  1.00  0.00           H  
ATOM   3541 2HG  PRO B 219     -30.305 -14.058 -13.889  1.00  0.00           H  
ATOM   3542 1HD  PRO B 219     -29.531 -13.213 -16.404  1.00  0.00           H  
ATOM   3543 2HD  PRO B 219     -28.296 -13.759 -15.162  1.00  0.00           H  
ATOM   3544  N   SER B 220     -31.199 -17.800 -17.494  1.00  0.00           N  
ATOM   3545  CA  SER B 220     -32.281 -18.037 -18.458  1.00  0.00           C  
ATOM   3546  C   SER B 220     -32.028 -17.347 -19.811  1.00  0.00           C  
ATOM   3547  O   SER B 220     -32.781 -16.460 -20.209  1.00  0.00           O  
ATOM   3548  CB  SER B 220     -33.614 -17.582 -17.876  1.00  0.00           C  
ATOM   3549  OG  SER B 220     -33.930 -18.300 -16.705  1.00  0.00           O  
ATOM   3550  H   SER B 220     -30.794 -18.587 -17.006  1.00  0.00           H  
ATOM   3551  HA  SER B 220     -32.335 -19.109 -18.634  1.00  0.00           H  
ATOM   3552 1HB  SER B 220     -33.577 -16.514 -17.653  1.00  0.00           H  
ATOM   3553 2HB  SER B 220     -34.398 -17.729 -18.618  1.00  0.00           H  
ATOM   3554  HG  SER B 220     -34.287 -19.143 -16.998  1.00  0.00           H  
ATOM   3555  N   ALA B 221     -30.950 -17.739 -20.499  1.00  0.00           N  
ATOM   3556  CA  ALA B 221     -30.546 -17.101 -21.752  1.00  0.00           C  
ATOM   3557  C   ALA B 221     -31.632 -17.177 -22.809  1.00  0.00           C  
ATOM   3558  O   ALA B 221     -32.305 -18.203 -22.967  1.00  0.00           O  
ATOM   3559  CB  ALA B 221     -29.291 -17.761 -22.279  1.00  0.00           C  
ATOM   3560  H   ALA B 221     -30.370 -18.497 -20.146  1.00  0.00           H  
ATOM   3561  HA  ALA B 221     -30.346 -16.047 -21.549  1.00  0.00           H  
ATOM   3562 1HB  ALA B 221     -28.976 -17.264 -23.188  1.00  0.00           H  
ATOM   3563 2HB  ALA B 221     -28.534 -17.673 -21.517  1.00  0.00           H  
ATOM   3564 3HB  ALA B 221     -29.481 -18.817 -22.483  1.00  0.00           H  
ATOM   3565  N   GLU B 222     -31.774 -16.101 -23.566  1.00  0.00           N  
ATOM   3566  CA  GLU B 222     -32.770 -16.056 -24.614  1.00  0.00           C  
ATOM   3567  C   GLU B 222     -32.192 -16.020 -26.011  1.00  0.00           C  
ATOM   3568  O   GLU B 222     -31.011 -15.737 -26.237  1.00  0.00           O  
ATOM   3569  CB  GLU B 222     -33.731 -14.879 -24.408  1.00  0.00           C  
ATOM   3570  CG  GLU B 222     -34.645 -15.017 -23.178  1.00  0.00           C  
ATOM   3571  CD  GLU B 222     -35.683 -16.130 -23.379  1.00  0.00           C  
ATOM   3572  OE1 GLU B 222     -35.932 -16.470 -24.521  1.00  0.00           O  
ATOM   3573  OE2 GLU B 222     -36.224 -16.615 -22.420  1.00  0.00           O  
ATOM   3574  H   GLU B 222     -31.190 -15.271 -23.405  1.00  0.00           H  
ATOM   3575  HA  GLU B 222     -33.368 -16.958 -24.538  1.00  0.00           H  
ATOM   3576 1HB  GLU B 222     -33.150 -13.958 -24.295  1.00  0.00           H  
ATOM   3577 2HB  GLU B 222     -34.360 -14.759 -25.288  1.00  0.00           H  
ATOM   3578 1HG  GLU B 222     -34.031 -15.246 -22.302  1.00  0.00           H  
ATOM   3579 2HG  GLU B 222     -35.150 -14.069 -22.996  1.00  0.00           H  
ATOM   3580  N   LEU B 223     -33.046 -16.314 -26.961  1.00  0.00           N  
ATOM   3581  CA  LEU B 223     -32.660 -16.232 -28.343  1.00  0.00           C  
ATOM   3582  C   LEU B 223     -32.353 -14.757 -28.533  1.00  0.00           C  
ATOM   3583  O   LEU B 223     -32.903 -13.931 -27.804  1.00  0.00           O  
ATOM   3584  CB  LEU B 223     -33.795 -16.731 -29.234  1.00  0.00           C  
ATOM   3585  CG  LEU B 223     -34.168 -18.204 -28.984  1.00  0.00           C  
ATOM   3586  CD1 LEU B 223     -35.433 -18.565 -29.756  1.00  0.00           C  
ATOM   3587  CD2 LEU B 223     -33.011 -19.105 -29.374  1.00  0.00           C  
ATOM   3588  H   LEU B 223     -33.998 -16.567 -26.711  1.00  0.00           H  
ATOM   3589  HA  LEU B 223     -31.757 -16.820 -28.519  1.00  0.00           H  
ATOM   3590 1HB  LEU B 223     -34.679 -16.119 -29.056  1.00  0.00           H  
ATOM   3591 2HB  LEU B 223     -33.500 -16.627 -30.278  1.00  0.00           H  
ATOM   3592  HG  LEU B 223     -34.369 -18.335 -27.932  1.00  0.00           H  
ATOM   3593 1HD1 LEU B 223     -35.704 -19.604 -29.551  1.00  0.00           H  
ATOM   3594 2HD1 LEU B 223     -36.248 -17.916 -29.440  1.00  0.00           H  
ATOM   3595 3HD1 LEU B 223     -35.264 -18.442 -30.823  1.00  0.00           H  
ATOM   3596 1HD2 LEU B 223     -33.291 -20.126 -29.165  1.00  0.00           H  
ATOM   3597 2HD2 LEU B 223     -32.794 -18.995 -30.436  1.00  0.00           H  
ATOM   3598 3HD2 LEU B 223     -32.128 -18.843 -28.800  1.00  0.00           H  
ATOM   3599  N   GLU B 224     -31.435 -14.444 -29.430  1.00  0.00           N  
ATOM   3600  CA  GLU B 224     -30.941 -13.082 -29.675  1.00  0.00           C  
ATOM   3601  C   GLU B 224     -30.070 -12.517 -28.531  1.00  0.00           C  
ATOM   3602  O   GLU B 224     -29.636 -11.371 -28.609  1.00  0.00           O  
ATOM   3603  CB  GLU B 224     -32.078 -12.084 -29.932  1.00  0.00           C  
ATOM   3604  CG  GLU B 224     -32.968 -12.317 -31.101  1.00  0.00           C  
ATOM   3605  CD  GLU B 224     -34.036 -11.237 -31.152  1.00  0.00           C  
ATOM   3606  OE1 GLU B 224     -34.263 -10.584 -30.133  1.00  0.00           O  
ATOM   3607  OE2 GLU B 224     -34.622 -11.061 -32.194  1.00  0.00           O  
ATOM   3608  H   GLU B 224     -31.048 -15.195 -29.984  1.00  0.00           H  
ATOM   3609  HA  GLU B 224     -30.320 -13.112 -30.572  1.00  0.00           H  
ATOM   3610 1HB  GLU B 224     -32.720 -12.046 -29.116  1.00  0.00           H  
ATOM   3611 2HB  GLU B 224     -31.656 -11.086 -30.040  1.00  0.00           H  
ATOM   3612 1HG  GLU B 224     -32.382 -12.290 -32.017  1.00  0.00           H  
ATOM   3613 2HG  GLU B 224     -33.440 -13.295 -31.018  1.00  0.00           H  
ATOM   3614  N   ASP B 225     -29.671 -13.365 -27.553  1.00  0.00           N  
ATOM   3615  CA  ASP B 225     -28.612 -12.963 -26.614  1.00  0.00           C  
ATOM   3616  C   ASP B 225     -27.301 -13.403 -27.260  1.00  0.00           C  
ATOM   3617  O   ASP B 225     -26.213 -13.246 -26.699  1.00  0.00           O  
ATOM   3618  CB  ASP B 225     -28.710 -13.595 -25.211  1.00  0.00           C  
ATOM   3619  CG  ASP B 225     -29.872 -13.128 -24.395  1.00  0.00           C  
ATOM   3620  OD1 ASP B 225     -30.394 -12.088 -24.718  1.00  0.00           O  
ATOM   3621  OD2 ASP B 225     -30.205 -13.778 -23.417  1.00  0.00           O  
ATOM   3622  H   ASP B 225     -30.104 -14.284 -27.438  1.00  0.00           H  
ATOM   3623  HA  ASP B 225     -28.607 -11.877 -26.512  1.00  0.00           H  
ATOM   3624 1HB  ASP B 225     -28.785 -14.668 -25.315  1.00  0.00           H  
ATOM   3625 2HB  ASP B 225     -27.799 -13.387 -24.654  1.00  0.00           H  
ATOM   3626  N   SER B 226     -27.443 -14.016 -28.434  1.00  0.00           N  
ATOM   3627  CA  SER B 226     -26.350 -14.493 -29.243  1.00  0.00           C  
ATOM   3628  C   SER B 226     -25.558 -13.276 -29.703  1.00  0.00           C  
ATOM   3629  O   SER B 226     -26.144 -12.226 -29.982  1.00  0.00           O  
ATOM   3630  CB  SER B 226     -26.881 -15.215 -30.480  1.00  0.00           C  
ATOM   3631  OG  SER B 226     -27.644 -16.371 -30.161  1.00  0.00           O  
ATOM   3632  H   SER B 226     -28.373 -14.121 -28.794  1.00  0.00           H  
ATOM   3633  HA  SER B 226     -25.721 -15.143 -28.643  1.00  0.00           H  
ATOM   3634 1HB  SER B 226     -27.494 -14.522 -31.054  1.00  0.00           H  
ATOM   3635 2HB  SER B 226     -26.038 -15.498 -31.109  1.00  0.00           H  
ATOM   3636  HG  SER B 226     -27.986 -16.699 -31.006  1.00  0.00           H  
ATOM   3637  N   GLY B 227     -24.256 -13.416 -29.840  1.00  0.00           N  
ATOM   3638  CA  GLY B 227     -23.476 -12.310 -30.359  1.00  0.00           C  
ATOM   3639  C   GLY B 227     -22.107 -12.215 -29.745  1.00  0.00           C  
ATOM   3640  O   GLY B 227     -21.596 -13.162 -29.136  1.00  0.00           O  
ATOM   3641  H   GLY B 227     -23.826 -14.298 -29.582  1.00  0.00           H  
ATOM   3642 1HA  GLY B 227     -23.378 -12.419 -31.438  1.00  0.00           H  
ATOM   3643 2HA  GLY B 227     -24.009 -11.378 -30.188  1.00  0.00           H  
ATOM   3644  N   THR B 228     -21.485 -11.070 -29.952  1.00  0.00           N  
ATOM   3645  CA  THR B 228     -20.145 -10.881 -29.455  1.00  0.00           C  
ATOM   3646  C   THR B 228     -20.188 -10.280 -28.057  1.00  0.00           C  
ATOM   3647  O   THR B 228     -20.873  -9.280 -27.819  1.00  0.00           O  
ATOM   3648  CB  THR B 228     -19.331  -9.952 -30.373  1.00  0.00           C  
ATOM   3649  OG1 THR B 228     -19.251 -10.509 -31.701  1.00  0.00           O  
ATOM   3650  CG2 THR B 228     -17.912  -9.833 -29.803  1.00  0.00           C  
ATOM   3651  H   THR B 228     -21.945 -10.329 -30.461  1.00  0.00           H  
ATOM   3652  HA  THR B 228     -19.642 -11.847 -29.393  1.00  0.00           H  
ATOM   3653  HB  THR B 228     -19.796  -8.969 -30.422  1.00  0.00           H  
ATOM   3654  HG1 THR B 228     -18.883 -11.411 -31.655  1.00  0.00           H  
ATOM   3655 1HG2 THR B 228     -17.315  -9.188 -30.441  1.00  0.00           H  
ATOM   3656 2HG2 THR B 228     -17.946  -9.407 -28.801  1.00  0.00           H  
ATOM   3657 3HG2 THR B 228     -17.459 -10.825 -29.760  1.00  0.00           H  
ATOM   3658  N   TYR B 229     -19.463 -10.910 -27.147  1.00  0.00           N  
ATOM   3659  CA  TYR B 229     -19.308 -10.440 -25.782  1.00  0.00           C  
ATOM   3660  C   TYR B 229     -17.863 -10.006 -25.585  1.00  0.00           C  
ATOM   3661  O   TYR B 229     -16.941 -10.813 -25.763  1.00  0.00           O  
ATOM   3662  CB  TYR B 229     -19.687 -11.543 -24.802  1.00  0.00           C  
ATOM   3663  CG  TYR B 229     -21.172 -11.885 -24.740  1.00  0.00           C  
ATOM   3664  CD1 TYR B 229     -21.783 -12.682 -25.698  1.00  0.00           C  
ATOM   3665  CD2 TYR B 229     -21.900 -11.435 -23.664  1.00  0.00           C  
ATOM   3666  CE1 TYR B 229     -23.127 -13.000 -25.561  1.00  0.00           C  
ATOM   3667  CE2 TYR B 229     -23.220 -11.763 -23.518  1.00  0.00           C  
ATOM   3668  CZ  TYR B 229     -23.839 -12.533 -24.457  1.00  0.00           C  
ATOM   3669  OH  TYR B 229     -25.165 -12.830 -24.306  1.00  0.00           O  
ATOM   3670  H   TYR B 229     -18.961 -11.753 -27.425  1.00  0.00           H  
ATOM   3671  HA  TYR B 229     -19.950  -9.574 -25.623  1.00  0.00           H  
ATOM   3672 1HB  TYR B 229     -19.144 -12.455 -25.065  1.00  0.00           H  
ATOM   3673 2HB  TYR B 229     -19.367 -11.248 -23.806  1.00  0.00           H  
ATOM   3674  HD1 TYR B 229     -21.215 -13.052 -26.554  1.00  0.00           H  
ATOM   3675  HD2 TYR B 229     -21.409 -10.819 -22.911  1.00  0.00           H  
ATOM   3676  HE1 TYR B 229     -23.623 -13.618 -26.317  1.00  0.00           H  
ATOM   3677  HE2 TYR B 229     -23.776 -11.401 -22.656  1.00  0.00           H  
ATOM   3678  HH  TYR B 229     -25.531 -13.120 -25.166  1.00  0.00           H  
ATOM   3679  N   THR B 230     -17.664  -8.736 -25.219  1.00  0.00           N  
ATOM   3680  CA  THR B 230     -16.311  -8.195 -25.087  1.00  0.00           C  
ATOM   3681  C   THR B 230     -15.969  -7.662 -23.698  1.00  0.00           C  
ATOM   3682  O   THR B 230     -16.744  -6.913 -23.095  1.00  0.00           O  
ATOM   3683  CB  THR B 230     -16.087  -7.068 -26.111  1.00  0.00           C  
ATOM   3684  OG1 THR B 230     -16.267  -7.577 -27.438  1.00  0.00           O  
ATOM   3685  CG2 THR B 230     -14.695  -6.491 -25.980  1.00  0.00           C  
ATOM   3686  H   THR B 230     -18.471  -8.133 -25.058  1.00  0.00           H  
ATOM   3687  HA  THR B 230     -15.604  -8.993 -25.301  1.00  0.00           H  
ATOM   3688  HB  THR B 230     -16.799  -6.285 -25.941  1.00  0.00           H  
ATOM   3689  HG1 THR B 230     -16.370  -6.840 -28.045  1.00  0.00           H  
ATOM   3690 1HG2 THR B 230     -14.569  -5.702 -26.717  1.00  0.00           H  
ATOM   3691 2HG2 THR B 230     -14.551  -6.075 -24.989  1.00  0.00           H  
ATOM   3692 3HG2 THR B 230     -13.954  -7.268 -26.155  1.00  0.00           H  
ATOM   3693  N   CYS B 231     -14.785  -8.051 -23.206  1.00  0.00           N  
ATOM   3694  CA  CYS B 231     -14.252  -7.594 -21.923  1.00  0.00           C  
ATOM   3695  C   CYS B 231     -13.086  -6.629 -22.129  1.00  0.00           C  
ATOM   3696  O   CYS B 231     -11.997  -7.029 -22.565  1.00  0.00           O  
ATOM   3697  CB  CYS B 231     -13.741  -8.765 -21.085  1.00  0.00           C  
ATOM   3698  SG  CYS B 231     -13.101  -8.295 -19.450  1.00  0.00           S  
ATOM   3699  H   CYS B 231     -14.205  -8.671 -23.774  1.00  0.00           H  
ATOM   3700  HA  CYS B 231     -15.041  -7.078 -21.373  1.00  0.00           H  
ATOM   3701 1HB  CYS B 231     -14.533  -9.495 -20.948  1.00  0.00           H  
ATOM   3702 2HB  CYS B 231     -12.938  -9.239 -21.622  1.00  0.00           H  
ATOM   3703  N   ASN B 232     -13.338  -5.350 -21.874  1.00  0.00           N  
ATOM   3704  CA  ASN B 232     -12.343  -4.293 -22.021  1.00  0.00           C  
ATOM   3705  C   ASN B 232     -11.722  -4.011 -20.671  1.00  0.00           C  
ATOM   3706  O   ASN B 232     -12.426  -3.762 -19.687  1.00  0.00           O  
ATOM   3707  CB  ASN B 232     -12.920  -3.050 -22.688  1.00  0.00           C  
ATOM   3708  CG  ASN B 232     -11.880  -1.914 -22.878  1.00  0.00           C  
ATOM   3709  OD1 ASN B 232     -11.583  -1.213 -21.911  1.00  0.00           O  
ATOM   3710  ND2 ASN B 232     -11.338  -1.742 -24.062  1.00  0.00           N  
ATOM   3711  H   ASN B 232     -14.257  -5.090 -21.521  1.00  0.00           H  
ATOM   3712  HA  ASN B 232     -11.540  -4.655 -22.663  1.00  0.00           H  
ATOM   3713 1HB  ASN B 232     -13.306  -3.327 -23.672  1.00  0.00           H  
ATOM   3714 2HB  ASN B 232     -13.758  -2.681 -22.111  1.00  0.00           H  
ATOM   3715 1HD2 ASN B 232     -10.657  -1.019 -24.204  1.00  0.00           H  
ATOM   3716 2HD2 ASN B 232     -11.599  -2.339 -24.838  1.00  0.00           H  
ATOM   3717  N   VAL B 233     -10.410  -4.134 -20.593  1.00  0.00           N  
ATOM   3718  CA  VAL B 233      -9.737  -3.925 -19.330  1.00  0.00           C  
ATOM   3719  C   VAL B 233      -8.704  -2.833 -19.404  1.00  0.00           C  
ATOM   3720  O   VAL B 233      -7.845  -2.811 -20.293  1.00  0.00           O  
ATOM   3721  CB  VAL B 233      -9.084  -5.214 -18.848  1.00  0.00           C  
ATOM   3722  CG1 VAL B 233      -8.335  -4.964 -17.526  1.00  0.00           C  
ATOM   3723  CG2 VAL B 233     -10.189  -6.285 -18.698  1.00  0.00           C  
ATOM   3724  H   VAL B 233      -9.861  -4.346 -21.426  1.00  0.00           H  
ATOM   3725  HA  VAL B 233     -10.479  -3.637 -18.590  1.00  0.00           H  
ATOM   3726  HB  VAL B 233      -8.351  -5.526 -19.571  1.00  0.00           H  
ATOM   3727 1HG1 VAL B 233      -7.869  -5.857 -17.224  1.00  0.00           H  
ATOM   3728 2HG1 VAL B 233      -7.563  -4.210 -17.651  1.00  0.00           H  
ATOM   3729 3HG1 VAL B 233      -9.046  -4.634 -16.762  1.00  0.00           H  
ATOM   3730 1HG2 VAL B 233      -9.787  -7.217 -18.374  1.00  0.00           H  
ATOM   3731 2HG2 VAL B 233     -10.923  -5.940 -17.972  1.00  0.00           H  
ATOM   3732 3HG2 VAL B 233     -10.677  -6.441 -19.655  1.00  0.00           H  
ATOM   3733  N   THR B 234      -8.796  -1.902 -18.471  1.00  0.00           N  
ATOM   3734  CA  THR B 234      -7.840  -0.818 -18.469  1.00  0.00           C  
ATOM   3735  C   THR B 234      -7.200  -0.649 -17.106  1.00  0.00           C  
ATOM   3736  O   THR B 234      -7.807  -0.957 -16.075  1.00  0.00           O  
ATOM   3737  CB  THR B 234      -8.485   0.509 -18.905  1.00  0.00           C  
ATOM   3738  OG1 THR B 234      -9.457   0.905 -17.941  1.00  0.00           O  
ATOM   3739  CG2 THR B 234      -9.186   0.316 -20.243  1.00  0.00           C  
ATOM   3740  H   THR B 234      -9.530  -1.983 -17.764  1.00  0.00           H  
ATOM   3741  HA  THR B 234      -7.050  -1.052 -19.174  1.00  0.00           H  
ATOM   3742  HB  THR B 234      -7.708   1.274 -18.991  1.00  0.00           H  
ATOM   3743  HG1 THR B 234      -9.652   1.836 -18.057  1.00  0.00           H  
ATOM   3744 1HG2 THR B 234      -9.640   1.251 -20.562  1.00  0.00           H  
ATOM   3745 2HG2 THR B 234      -8.478  -0.014 -20.985  1.00  0.00           H  
ATOM   3746 3HG2 THR B 234      -9.958  -0.433 -20.139  1.00  0.00           H  
ATOM   3747  N   GLU B 235      -5.990  -0.110 -17.084  1.00  0.00           N  
ATOM   3748  CA  GLU B 235      -5.378   0.217 -15.809  1.00  0.00           C  
ATOM   3749  C   GLU B 235      -5.372   1.728 -15.704  1.00  0.00           C  
ATOM   3750  O   GLU B 235      -4.695   2.412 -16.476  1.00  0.00           O  
ATOM   3751  CB  GLU B 235      -3.974  -0.337 -15.650  1.00  0.00           C  
ATOM   3752  CG  GLU B 235      -3.455  -0.111 -14.268  1.00  0.00           C  
ATOM   3753  CD  GLU B 235      -2.115  -0.568 -14.042  1.00  0.00           C  
ATOM   3754  OE1 GLU B 235      -1.408  -0.730 -14.987  1.00  0.00           O  
ATOM   3755  OE2 GLU B 235      -1.798  -0.823 -12.917  1.00  0.00           O  
ATOM   3756  H   GLU B 235      -5.530   0.097 -17.974  1.00  0.00           H  
ATOM   3757  HA  GLU B 235      -5.989  -0.179 -14.998  1.00  0.00           H  
ATOM   3758 1HB  GLU B 235      -3.955  -1.404 -15.869  1.00  0.00           H  
ATOM   3759 2HB  GLU B 235      -3.307   0.170 -16.329  1.00  0.00           H  
ATOM   3760 1HG  GLU B 235      -3.493   0.929 -14.059  1.00  0.00           H  
ATOM   3761 2HG  GLU B 235      -4.112  -0.611 -13.569  1.00  0.00           H  
ATOM   3762  N   SER B 236      -6.100   2.245 -14.720  1.00  0.00           N  
ATOM   3763  CA  SER B 236      -6.285   3.680 -14.514  1.00  0.00           C  
ATOM   3764  C   SER B 236      -5.047   4.398 -13.995  1.00  0.00           C  
ATOM   3765  O   SER B 236      -5.000   5.636 -13.986  1.00  0.00           O  
ATOM   3766  CB  SER B 236      -7.425   3.900 -13.547  1.00  0.00           C  
ATOM   3767  OG  SER B 236      -7.094   3.412 -12.274  1.00  0.00           O  
ATOM   3768  H   SER B 236      -6.597   1.608 -14.111  1.00  0.00           H  
ATOM   3769  HA  SER B 236      -6.535   4.122 -15.479  1.00  0.00           H  
ATOM   3770 1HB  SER B 236      -7.652   4.963 -13.486  1.00  0.00           H  
ATOM   3771 2HB  SER B 236      -8.313   3.393 -13.914  1.00  0.00           H  
ATOM   3772  HG  SER B 236      -7.857   3.592 -11.713  1.00  0.00           H  
ATOM   3773  N   VAL B 237      -4.041   3.622 -13.589  1.00  0.00           N  
ATOM   3774  CA  VAL B 237      -2.799   4.181 -13.088  1.00  0.00           C  
ATOM   3775  C   VAL B 237      -2.171   5.023 -14.170  1.00  0.00           C  
ATOM   3776  O   VAL B 237      -1.883   6.196 -13.944  1.00  0.00           O  
ATOM   3777  CB  VAL B 237      -1.819   3.060 -12.710  1.00  0.00           C  
ATOM   3778  CG1 VAL B 237      -0.443   3.620 -12.379  1.00  0.00           C  
ATOM   3779  CG2 VAL B 237      -2.368   2.323 -11.559  1.00  0.00           C  
ATOM   3780  H   VAL B 237      -4.164   2.619 -13.622  1.00  0.00           H  
ATOM   3781  HA  VAL B 237      -2.999   4.793 -12.212  1.00  0.00           H  
ATOM   3782  HB  VAL B 237      -1.700   2.386 -13.551  1.00  0.00           H  
ATOM   3783 1HG1 VAL B 237       0.223   2.799 -12.117  1.00  0.00           H  
ATOM   3784 2HG1 VAL B 237      -0.021   4.154 -13.226  1.00  0.00           H  
ATOM   3785 3HG1 VAL B 237      -0.534   4.302 -11.546  1.00  0.00           H  
ATOM   3786 1HG2 VAL B 237      -1.685   1.514 -11.317  1.00  0.00           H  
ATOM   3787 2HG2 VAL B 237      -2.473   2.999 -10.713  1.00  0.00           H  
ATOM   3788 3HG2 VAL B 237      -3.339   1.903 -11.805  1.00  0.00           H  
ATOM   3789  N   ASN B 238      -1.999   4.443 -15.363  1.00  0.00           N  
ATOM   3790  CA  ASN B 238      -1.431   5.193 -16.467  1.00  0.00           C  
ATOM   3791  C   ASN B 238      -2.430   5.381 -17.615  1.00  0.00           C  
ATOM   3792  O   ASN B 238      -3.120   6.398 -17.707  1.00  0.00           O  
ATOM   3793  CB  ASN B 238      -0.202   4.460 -16.992  1.00  0.00           C  
ATOM   3794  CG  ASN B 238       0.986   4.476 -16.080  1.00  0.00           C  
ATOM   3795  OD1 ASN B 238       1.226   5.420 -15.315  1.00  0.00           O  
ATOM   3796  ND2 ASN B 238       1.760   3.404 -16.138  1.00  0.00           N  
ATOM   3797  H   ASN B 238      -2.274   3.479 -15.494  1.00  0.00           H  
ATOM   3798  HA  ASN B 238      -1.137   6.182 -16.115  1.00  0.00           H  
ATOM   3799 1HB  ASN B 238      -0.456   3.423 -17.159  1.00  0.00           H  
ATOM   3800 2HB  ASN B 238       0.089   4.881 -17.959  1.00  0.00           H  
ATOM   3801 1HD2 ASN B 238       2.570   3.342 -15.556  1.00  0.00           H  
ATOM   3802 2HD2 ASN B 238       1.537   2.619 -16.772  1.00  0.00           H  
ATOM   3803  N   ASP B 239      -2.522   4.360 -18.469  1.00  0.00           N  
ATOM   3804  CA  ASP B 239      -3.433   4.323 -19.604  1.00  0.00           C  
ATOM   3805  C   ASP B 239      -3.463   2.933 -20.240  1.00  0.00           C  
ATOM   3806  O   ASP B 239      -3.820   2.794 -21.412  1.00  0.00           O  
ATOM   3807  CB  ASP B 239      -3.051   5.396 -20.643  1.00  0.00           C  
ATOM   3808  CG  ASP B 239      -1.619   5.233 -21.236  1.00  0.00           C  
ATOM   3809  OD1 ASP B 239      -0.940   4.288 -20.884  1.00  0.00           O  
ATOM   3810  OD2 ASP B 239      -1.232   6.067 -22.031  1.00  0.00           O  
ATOM   3811  H   ASP B 239      -1.925   3.565 -18.335  1.00  0.00           H  
ATOM   3812  HA  ASP B 239      -4.438   4.543 -19.241  1.00  0.00           H  
ATOM   3813 1HB  ASP B 239      -3.764   5.354 -21.467  1.00  0.00           H  
ATOM   3814 2HB  ASP B 239      -3.136   6.390 -20.204  1.00  0.00           H  
ATOM   3815  N   HIS B 240      -2.986   1.920 -19.521  1.00  0.00           N  
ATOM   3816  CA  HIS B 240      -2.769   0.640 -20.174  1.00  0.00           C  
ATOM   3817  C   HIS B 240      -4.090   0.055 -20.590  1.00  0.00           C  
ATOM   3818  O   HIS B 240      -5.071   0.175 -19.856  1.00  0.00           O  
ATOM   3819  CB  HIS B 240      -2.054  -0.325 -19.232  1.00  0.00           C  
ATOM   3820  CG  HIS B 240      -0.709   0.152 -18.871  1.00  0.00           C  
ATOM   3821  ND1 HIS B 240       0.312   0.258 -19.786  1.00  0.00           N  
ATOM   3822  CD2 HIS B 240      -0.212   0.593 -17.690  1.00  0.00           C  
ATOM   3823  CE1 HIS B 240       1.386   0.741 -19.184  1.00  0.00           C  
ATOM   3824  NE2 HIS B 240       1.092   0.962 -17.911  1.00  0.00           N  
ATOM   3825  H   HIS B 240      -2.765   2.048 -18.545  1.00  0.00           H  
ATOM   3826  HA  HIS B 240      -2.160   0.774 -21.066  1.00  0.00           H  
ATOM   3827 1HB  HIS B 240      -2.625  -0.462 -18.337  1.00  0.00           H  
ATOM   3828 2HB  HIS B 240      -1.955  -1.297 -19.712  1.00  0.00           H  
ATOM   3829  HD1 HIS B 240       0.185   0.304 -20.779  1.00  0.00           H  
ATOM   3830  HD2 HIS B 240      -0.647   0.709 -16.705  1.00  0.00           H  
ATOM   3831  HE1 HIS B 240       2.306   0.905 -19.744  1.00  0.00           H  
ATOM   3832  N   GLN B 241      -4.118  -0.615 -21.743  1.00  0.00           N  
ATOM   3833  CA  GLN B 241      -5.352  -1.252 -22.191  1.00  0.00           C  
ATOM   3834  C   GLN B 241      -5.118  -2.651 -22.745  1.00  0.00           C  
ATOM   3835  O   GLN B 241      -4.068  -2.935 -23.317  1.00  0.00           O  
ATOM   3836  CB  GLN B 241      -6.048  -0.441 -23.299  1.00  0.00           C  
ATOM   3837  CG  GLN B 241      -6.391   1.005 -22.958  1.00  0.00           C  
ATOM   3838  CD  GLN B 241      -7.258   1.630 -24.010  1.00  0.00           C  
ATOM   3839  OE1 GLN B 241      -8.180   0.973 -24.514  1.00  0.00           O  
ATOM   3840  NE2 GLN B 241      -6.986   2.884 -24.365  1.00  0.00           N  
ATOM   3841  H   GLN B 241      -3.288  -0.671 -22.314  1.00  0.00           H  
ATOM   3842  HA  GLN B 241      -6.026  -1.341 -21.344  1.00  0.00           H  
ATOM   3843 1HB  GLN B 241      -5.413  -0.427 -24.182  1.00  0.00           H  
ATOM   3844 2HB  GLN B 241      -6.974  -0.943 -23.574  1.00  0.00           H  
ATOM   3845 1HG  GLN B 241      -6.866   1.080 -22.003  1.00  0.00           H  
ATOM   3846 2HG  GLN B 241      -5.462   1.570 -22.937  1.00  0.00           H  
ATOM   3847 1HE2 GLN B 241      -7.539   3.338 -25.065  1.00  0.00           H  
ATOM   3848 2HE2 GLN B 241      -6.228   3.378 -23.935  1.00  0.00           H  
ATOM   3849  N   ASP B 242      -6.152  -3.473 -22.652  1.00  0.00           N  
ATOM   3850  CA  ASP B 242      -6.250  -4.773 -23.320  1.00  0.00           C  
ATOM   3851  C   ASP B 242      -7.724  -5.084 -23.530  1.00  0.00           C  
ATOM   3852  O   ASP B 242      -8.594  -4.533 -22.855  1.00  0.00           O  
ATOM   3853  CB  ASP B 242      -5.586  -5.909 -22.541  1.00  0.00           C  
ATOM   3854  CG  ASP B 242      -5.339  -7.251 -23.386  1.00  0.00           C  
ATOM   3855  OD1 ASP B 242      -5.618  -7.234 -24.574  1.00  0.00           O  
ATOM   3856  OD2 ASP B 242      -4.940  -8.279 -22.822  1.00  0.00           O  
ATOM   3857  H   ASP B 242      -6.931  -3.178 -22.063  1.00  0.00           H  
ATOM   3858  HA  ASP B 242      -5.772  -4.704 -24.297  1.00  0.00           H  
ATOM   3859 1HB  ASP B 242      -4.623  -5.569 -22.167  1.00  0.00           H  
ATOM   3860 2HB  ASP B 242      -6.201  -6.110 -21.719  1.00  0.00           H  
ATOM   3861  N   GLU B 243      -8.005  -5.928 -24.502  1.00  0.00           N  
ATOM   3862  CA  GLU B 243      -9.390  -6.286 -24.780  1.00  0.00           C  
ATOM   3863  C   GLU B 243      -9.515  -7.645 -25.458  1.00  0.00           C  
ATOM   3864  O   GLU B 243      -8.849  -7.901 -26.464  1.00  0.00           O  
ATOM   3865  CB  GLU B 243     -10.012  -5.194 -25.665  1.00  0.00           C  
ATOM   3866  CG  GLU B 243     -11.455  -5.383 -26.003  1.00  0.00           C  
ATOM   3867  CD  GLU B 243     -12.001  -4.282 -26.896  1.00  0.00           C  
ATOM   3868  OE1 GLU B 243     -12.018  -3.136 -26.500  1.00  0.00           O  
ATOM   3869  OE2 GLU B 243     -12.408  -4.601 -27.990  1.00  0.00           O  
ATOM   3870  H   GLU B 243      -7.221  -6.373 -24.986  1.00  0.00           H  
ATOM   3871  HA  GLU B 243      -9.930  -6.334 -23.837  1.00  0.00           H  
ATOM   3872 1HB  GLU B 243      -9.926  -4.230 -25.162  1.00  0.00           H  
ATOM   3873 2HB  GLU B 243      -9.458  -5.124 -26.598  1.00  0.00           H  
ATOM   3874 1HG  GLU B 243     -11.574  -6.341 -26.507  1.00  0.00           H  
ATOM   3875 2HG  GLU B 243     -12.026  -5.420 -25.077  1.00  0.00           H  
ATOM   3876  N   LYS B 244     -10.394  -8.492 -24.925  1.00  0.00           N  
ATOM   3877  CA  LYS B 244     -10.641  -9.815 -25.505  1.00  0.00           C  
ATOM   3878  C   LYS B 244     -12.130 -10.079 -25.632  1.00  0.00           C  
ATOM   3879  O   LYS B 244     -12.937  -9.525 -24.882  1.00  0.00           O  
ATOM   3880  CB  LYS B 244      -9.976 -10.925 -24.699  1.00  0.00           C  
ATOM   3881  CG  LYS B 244      -8.482 -10.811 -24.593  1.00  0.00           C  
ATOM   3882  CD  LYS B 244      -7.756 -11.113 -25.892  1.00  0.00           C  
ATOM   3883  CE  LYS B 244      -6.250 -10.853 -25.725  1.00  0.00           C  
ATOM   3884  NZ  LYS B 244      -5.576 -11.870 -24.860  1.00  0.00           N  
ATOM   3885  H   LYS B 244     -10.909  -8.188 -24.094  1.00  0.00           H  
ATOM   3886  HA  LYS B 244     -10.222  -9.835 -26.511  1.00  0.00           H  
ATOM   3887 1HB  LYS B 244     -10.358 -10.899 -23.710  1.00  0.00           H  
ATOM   3888 2HB  LYS B 244     -10.224 -11.897 -25.126  1.00  0.00           H  
ATOM   3889 1HG  LYS B 244      -8.198  -9.820 -24.260  1.00  0.00           H  
ATOM   3890 2HG  LYS B 244      -8.153 -11.522 -23.865  1.00  0.00           H  
ATOM   3891 1HD  LYS B 244      -7.916 -12.152 -26.172  1.00  0.00           H  
ATOM   3892 2HD  LYS B 244      -8.138 -10.474 -26.686  1.00  0.00           H  
ATOM   3893 1HE  LYS B 244      -5.774 -10.844 -26.701  1.00  0.00           H  
ATOM   3894 2HE  LYS B 244      -6.126  -9.875 -25.264  1.00  0.00           H  
ATOM   3895 1HZ  LYS B 244      -4.600 -11.628 -24.773  1.00  0.00           H  
ATOM   3896 2HZ  LYS B 244      -6.000 -11.895 -23.907  1.00  0.00           H  
ATOM   3897 3HZ  LYS B 244      -5.665 -12.775 -25.275  1.00  0.00           H  
ATOM   3898  N   ALA B 245     -12.498 -10.942 -26.567  1.00  0.00           N  
ATOM   3899  CA  ALA B 245     -13.909 -11.231 -26.764  1.00  0.00           C  
ATOM   3900  C   ALA B 245     -14.144 -12.635 -27.254  1.00  0.00           C  
ATOM   3901  O   ALA B 245     -13.257 -13.272 -27.825  1.00  0.00           O  
ATOM   3902  CB  ALA B 245     -14.499 -10.256 -27.772  1.00  0.00           C  
ATOM   3903  H   ALA B 245     -11.806 -11.383 -27.157  1.00  0.00           H  
ATOM   3904  HA  ALA B 245     -14.415 -11.123 -25.805  1.00  0.00           H  
ATOM   3905 1HB  ALA B 245     -15.563 -10.456 -27.896  1.00  0.00           H  
ATOM   3906 2HB  ALA B 245     -14.361  -9.249 -27.422  1.00  0.00           H  
ATOM   3907 3HB  ALA B 245     -14.000 -10.375 -28.729  1.00  0.00           H  
ATOM   3908  N   ILE B 246     -15.350 -13.112 -27.007  1.00  0.00           N  
ATOM   3909  CA  ILE B 246     -15.791 -14.393 -27.519  1.00  0.00           C  
ATOM   3910  C   ILE B 246     -17.184 -14.281 -28.119  1.00  0.00           C  
ATOM   3911  O   ILE B 246     -17.975 -13.406 -27.749  1.00  0.00           O  
ATOM   3912  CB  ILE B 246     -15.704 -15.501 -26.447  1.00  0.00           C  
ATOM   3913  CG1 ILE B 246     -16.543 -15.147 -25.260  1.00  0.00           C  
ATOM   3914  CG2 ILE B 246     -14.252 -15.785 -26.029  1.00  0.00           C  
ATOM   3915  CD1 ILE B 246     -16.661 -16.280 -24.306  1.00  0.00           C  
ATOM   3916  H   ILE B 246     -16.000 -12.509 -26.496  1.00  0.00           H  
ATOM   3917  HA  ILE B 246     -15.116 -14.687 -28.323  1.00  0.00           H  
ATOM   3918  HB  ILE B 246     -16.127 -16.417 -26.867  1.00  0.00           H  
ATOM   3919 1HG1 ILE B 246     -16.089 -14.302 -24.745  1.00  0.00           H  
ATOM   3920 2HG1 ILE B 246     -17.541 -14.858 -25.591  1.00  0.00           H  
ATOM   3921 1HG2 ILE B 246     -14.231 -16.591 -25.296  1.00  0.00           H  
ATOM   3922 2HG2 ILE B 246     -13.673 -16.077 -26.904  1.00  0.00           H  
ATOM   3923 3HG2 ILE B 246     -13.807 -14.898 -25.589  1.00  0.00           H  
ATOM   3924 1HD1 ILE B 246     -17.252 -15.974 -23.465  1.00  0.00           H  
ATOM   3925 2HD1 ILE B 246     -17.129 -17.131 -24.797  1.00  0.00           H  
ATOM   3926 3HD1 ILE B 246     -15.677 -16.557 -23.968  1.00  0.00           H  
ATOM   3927  N   ASN B 247     -17.465 -15.169 -29.063  1.00  0.00           N  
ATOM   3928  CA  ASN B 247     -18.775 -15.261 -29.694  1.00  0.00           C  
ATOM   3929  C   ASN B 247     -19.587 -16.381 -29.063  1.00  0.00           C  
ATOM   3930  O   ASN B 247     -19.111 -17.513 -28.921  1.00  0.00           O  
ATOM   3931  CB  ASN B 247     -18.633 -15.419 -31.192  1.00  0.00           C  
ATOM   3932  CG  ASN B 247     -18.071 -14.160 -31.841  1.00  0.00           C  
ATOM   3933  OD1 ASN B 247     -18.472 -13.043 -31.490  1.00  0.00           O  
ATOM   3934  ND2 ASN B 247     -17.152 -14.324 -32.748  1.00  0.00           N  
ATOM   3935  H   ASN B 247     -16.753 -15.828 -29.336  1.00  0.00           H  
ATOM   3936  HA  ASN B 247     -19.322 -14.337 -29.506  1.00  0.00           H  
ATOM   3937 1HB  ASN B 247     -17.976 -16.264 -31.422  1.00  0.00           H  
ATOM   3938 2HB  ASN B 247     -19.609 -15.634 -31.629  1.00  0.00           H  
ATOM   3939 1HD2 ASN B 247     -16.745 -13.534 -33.207  1.00  0.00           H  
ATOM   3940 2HD2 ASN B 247     -16.853 -15.264 -33.004  1.00  0.00           H  
ATOM   3941  N   ILE B 248     -20.790 -16.026 -28.639  1.00  0.00           N  
ATOM   3942  CA  ILE B 248     -21.693 -16.943 -27.964  1.00  0.00           C  
ATOM   3943  C   ILE B 248     -23.028 -17.044 -28.647  1.00  0.00           C  
ATOM   3944  O   ILE B 248     -23.592 -16.041 -29.087  1.00  0.00           O  
ATOM   3945  CB  ILE B 248     -21.866 -16.544 -26.497  1.00  0.00           C  
ATOM   3946  CG1 ILE B 248     -20.517 -16.651 -25.858  1.00  0.00           C  
ATOM   3947  CG2 ILE B 248     -22.945 -17.391 -25.752  1.00  0.00           C  
ATOM   3948  CD1 ILE B 248     -20.472 -16.124 -24.587  1.00  0.00           C  
ATOM   3949  H   ILE B 248     -21.094 -15.064 -28.796  1.00  0.00           H  
ATOM   3950  HA  ILE B 248     -21.235 -17.925 -27.981  1.00  0.00           H  
ATOM   3951  HB  ILE B 248     -22.153 -15.510 -26.458  1.00  0.00           H  
ATOM   3952 1HG1 ILE B 248     -20.221 -17.689 -25.827  1.00  0.00           H  
ATOM   3953 2HG1 ILE B 248     -19.793 -16.100 -26.440  1.00  0.00           H  
ATOM   3954 1HG2 ILE B 248     -23.017 -17.055 -24.723  1.00  0.00           H  
ATOM   3955 2HG2 ILE B 248     -23.913 -17.268 -26.235  1.00  0.00           H  
ATOM   3956 3HG2 ILE B 248     -22.668 -18.444 -25.769  1.00  0.00           H  
ATOM   3957 1HD1 ILE B 248     -19.469 -16.243 -24.211  1.00  0.00           H  
ATOM   3958 2HD1 ILE B 248     -20.738 -15.071 -24.607  1.00  0.00           H  
ATOM   3959 3HD1 ILE B 248     -21.170 -16.671 -23.962  1.00  0.00           H  
ATOM   3960  N   THR B 249     -23.525 -18.257 -28.788  1.00  0.00           N  
ATOM   3961  CA  THR B 249     -24.825 -18.396 -29.406  1.00  0.00           C  
ATOM   3962  C   THR B 249     -25.800 -19.075 -28.476  1.00  0.00           C  
ATOM   3963  O   THR B 249     -25.409 -19.895 -27.639  1.00  0.00           O  
ATOM   3964  CB  THR B 249     -24.736 -19.200 -30.717  1.00  0.00           C  
ATOM   3965  OG1 THR B 249     -24.277 -20.517 -30.432  1.00  0.00           O  
ATOM   3966  CG2 THR B 249     -23.766 -18.536 -31.686  1.00  0.00           C  
ATOM   3967  H   THR B 249     -23.002 -19.060 -28.436  1.00  0.00           H  
ATOM   3968  HA  THR B 249     -25.220 -17.413 -29.634  1.00  0.00           H  
ATOM   3969  HB  THR B 249     -25.726 -19.256 -31.169  1.00  0.00           H  
ATOM   3970  HG1 THR B 249     -23.388 -20.465 -30.061  1.00  0.00           H  
ATOM   3971 1HG2 THR B 249     -23.719 -19.119 -32.606  1.00  0.00           H  
ATOM   3972 2HG2 THR B 249     -24.114 -17.527 -31.909  1.00  0.00           H  
ATOM   3973 3HG2 THR B 249     -22.774 -18.488 -31.240  1.00  0.00           H  
ATOM   3974  N   VAL B 250     -27.069 -18.752 -28.670  1.00  0.00           N  
ATOM   3975  CA  VAL B 250     -28.153 -19.383 -27.951  1.00  0.00           C  
ATOM   3976  C   VAL B 250     -29.033 -20.060 -28.994  1.00  0.00           C  
ATOM   3977  O   VAL B 250     -29.404 -19.425 -29.990  1.00  0.00           O  
ATOM   3978  CB  VAL B 250     -28.974 -18.363 -27.143  1.00  0.00           C  
ATOM   3979  CG1 VAL B 250     -30.095 -19.084 -26.386  1.00  0.00           C  
ATOM   3980  CG2 VAL B 250     -28.081 -17.616 -26.206  1.00  0.00           C  
ATOM   3981  H   VAL B 250     -27.275 -18.025 -29.338  1.00  0.00           H  
ATOM   3982  HA  VAL B 250     -27.748 -20.115 -27.271  1.00  0.00           H  
ATOM   3983  HB  VAL B 250     -29.446 -17.655 -27.825  1.00  0.00           H  
ATOM   3984 1HG1 VAL B 250     -30.679 -18.370 -25.823  1.00  0.00           H  
ATOM   3985 2HG1 VAL B 250     -30.742 -19.608 -27.080  1.00  0.00           H  
ATOM   3986 3HG1 VAL B 250     -29.651 -19.802 -25.698  1.00  0.00           H  
ATOM   3987 1HG2 VAL B 250     -28.678 -16.904 -25.653  1.00  0.00           H  
ATOM   3988 2HG2 VAL B 250     -27.615 -18.309 -25.522  1.00  0.00           H  
ATOM   3989 3HG2 VAL B 250     -27.314 -17.088 -26.771  1.00  0.00           H  
ATOM   3990  N   VAL B 251     -29.373 -21.329 -28.772  1.00  0.00           N  
ATOM   3991  CA  VAL B 251     -30.170 -22.071 -29.755  1.00  0.00           C  
ATOM   3992  C   VAL B 251     -31.542 -22.442 -29.208  1.00  0.00           C  
ATOM   3993  O   VAL B 251     -31.755 -22.470 -27.998  1.00  0.00           O  
ATOM   3994  CB  VAL B 251     -29.440 -23.369 -30.170  1.00  0.00           C  
ATOM   3995  CG1 VAL B 251     -28.105 -23.032 -30.781  1.00  0.00           C  
ATOM   3996  CG2 VAL B 251     -29.266 -24.281 -28.999  1.00  0.00           C  
ATOM   3997  H   VAL B 251     -29.016 -21.779 -27.929  1.00  0.00           H  
ATOM   3998  HA  VAL B 251     -30.307 -21.446 -30.637  1.00  0.00           H  
ATOM   3999  HB  VAL B 251     -30.036 -23.878 -30.924  1.00  0.00           H  
ATOM   4000 1HG1 VAL B 251     -27.625 -23.951 -31.071  1.00  0.00           H  
ATOM   4001 2HG1 VAL B 251     -28.245 -22.389 -31.650  1.00  0.00           H  
ATOM   4002 3HG1 VAL B 251     -27.483 -22.518 -30.044  1.00  0.00           H  
ATOM   4003 1HG2 VAL B 251     -28.768 -25.193 -29.320  1.00  0.00           H  
ATOM   4004 2HG2 VAL B 251     -28.662 -23.790 -28.258  1.00  0.00           H  
ATOM   4005 3HG2 VAL B 251     -30.249 -24.522 -28.592  1.00  0.00           H  
ATOM   4006  N   GLU B 252     -32.481 -22.731 -30.104  1.00  0.00           N  
ATOM   4007  CA  GLU B 252     -33.834 -23.069 -29.683  1.00  0.00           C  
ATOM   4008  C   GLU B 252     -34.001 -24.568 -29.446  1.00  0.00           C  
ATOM   4009  O   GLU B 252     -33.048 -25.257 -29.072  1.00  0.00           O  
ATOM   4010  OXT GLU B 252     -35.068 -25.089 -29.625  1.00  0.00           O  
ATOM   4011  CB  GLU B 252     -34.838 -22.567 -30.715  1.00  0.00           C  
ATOM   4012  CG  GLU B 252     -36.274 -22.579 -30.236  1.00  0.00           C  
ATOM   4013  CD  GLU B 252     -37.222 -21.927 -31.198  1.00  0.00           C  
ATOM   4014  OE1 GLU B 252     -36.769 -21.439 -32.207  1.00  0.00           O  
ATOM   4015  OE2 GLU B 252     -38.402 -21.931 -30.937  1.00  0.00           O  
ATOM   4016  H   GLU B 252     -32.262 -22.695 -31.090  1.00  0.00           H  
ATOM   4017  HA  GLU B 252     -34.040 -22.558 -28.739  1.00  0.00           H  
ATOM   4018 1HB  GLU B 252     -34.584 -21.550 -31.015  1.00  0.00           H  
ATOM   4019 2HB  GLU B 252     -34.784 -23.190 -31.605  1.00  0.00           H  
ATOM   4020 1HG  GLU B 252     -36.585 -23.610 -30.080  1.00  0.00           H  
ATOM   4021 2HG  GLU B 252     -36.327 -22.061 -29.273  1.00  0.00           H  
TER                                                                             
REMARK PDBinfo-LABEL:    1 BOINC pol_dbffe343c7d163558afca76ad3d2ac5b_0001_000000006_0001__native

score -676.5
silent_score -676.5
time -1408.2
                                  
