# Supplementary material for: Design of protein-binding proteins from the target structure alone
Source: Nature. 2022 Mar 24;605(7910):551–60. doi: 10.1038/s41586-022-04654-9 (PMC9117152; doi:10.1038/s41586-022-04654-9)
Supplement: Supplementary file 3 — Supplementary Code Design scripts and main pdb files. This compressed file is the main supplement and contains the following files: => cao_2021_protocol/ => design_models_final_combo_optimized/ => design_models_sequence/ => design_models_ssm_natives/ => ngs_analysis_scripts/ [file 41586_2022_4654_MOESM3_ESM.gz › supplemental_files/design_models_ssm_natives/PDGFR_ssm/Motif0654_HHH_eva_0065_0001_0002_0001.pdb]

SSBOND     CYS B   88    CYS B  129                                       2.07  
SSBOND     CYS B  174    CYS B  230                                       2.06  
ATOM      1  N   ASP A   1      -8.382   3.052 -10.874  1.00  0.00           N  
ATOM      2  CA  ASP A   1      -9.310   3.587  -9.879  1.00  0.00           C  
ATOM      3  C   ASP A   1      -8.671   3.687  -8.480  1.00  0.00           C  
ATOM      4  O   ASP A   1      -8.510   2.651  -7.813  1.00  0.00           O  
ATOM      5  CB  ASP A   1     -10.571   2.723  -9.764  1.00  0.00           C  
ATOM      6  CG  ASP A   1     -11.625   3.318  -8.769  1.00  0.00           C  
ATOM      7  OD1 ASP A   1     -11.364   4.385  -8.181  1.00  0.00           O  
ATOM      8  OD2 ASP A   1     -12.644   2.707  -8.596  1.00  0.00           O  
ATOM      9 1H   ASP A   1      -8.767   3.191 -11.797  1.00  0.00           H  
ATOM     10 2H   ASP A   1      -7.492   3.527 -10.807  1.00  0.00           H  
ATOM     11 3H   ASP A   1      -8.247   2.064 -10.714  1.00  0.00           H  
ATOM     12  HA  ASP A   1      -9.642   4.558 -10.228  1.00  0.00           H  
ATOM     13 1HB  ASP A   1     -11.039   2.627 -10.748  1.00  0.00           H  
ATOM     14 2HB  ASP A   1     -10.302   1.717  -9.434  1.00  0.00           H  
ATOM     15  N   PRO A   2      -8.342   4.902  -7.991  1.00  0.00           N  
ATOM     16  CA  PRO A   2      -7.754   5.181  -6.694  1.00  0.00           C  
ATOM     17  C   PRO A   2      -8.566   4.591  -5.550  1.00  0.00           C  
ATOM     18  O   PRO A   2      -8.015   4.355  -4.478  1.00  0.00           O  
ATOM     19  CB  PRO A   2      -7.765   6.713  -6.634  1.00  0.00           C  
ATOM     20  CG  PRO A   2      -7.716   7.155  -8.073  1.00  0.00           C  
ATOM     21  CD  PRO A   2      -8.532   6.126  -8.822  1.00  0.00           C  
ATOM     22  HA  PRO A   2      -6.722   4.813  -6.669  1.00  0.00           H  
ATOM     23 1HB  PRO A   2      -8.676   7.059  -6.117  1.00  0.00           H  
ATOM     24 2HB  PRO A   2      -6.908   7.076  -6.048  1.00  0.00           H  
ATOM     25 1HG  PRO A   2      -8.131   8.170  -8.170  1.00  0.00           H  
ATOM     26 2HG  PRO A   2      -6.672   7.207  -8.420  1.00  0.00           H  
ATOM     27 1HD  PRO A   2      -9.602   6.417  -8.850  1.00  0.00           H  
ATOM     28 2HD  PRO A   2      -8.089   6.017  -9.825  1.00  0.00           H  
ATOM     29  N   THR A   3      -9.866   4.340  -5.772  1.00  0.00           N  
ATOM     30  CA  THR A   3     -10.717   3.805  -4.730  1.00  0.00           C  
ATOM     31  C   THR A   3     -10.208   2.427  -4.355  1.00  0.00           C  
ATOM     32  O   THR A   3     -10.185   2.067  -3.172  1.00  0.00           O  
ATOM     33  CB  THR A   3     -12.170   3.625  -5.224  1.00  0.00           C  
ATOM     34  OG1 THR A   3     -12.674   4.873  -5.695  1.00  0.00           O  
ATOM     35  CG2 THR A   3     -13.037   3.158  -4.058  1.00  0.00           C  
ATOM     36  H   THR A   3     -10.305   4.530  -6.678  1.00  0.00           H  
ATOM     37  HA  THR A   3     -10.688   4.452  -3.860  1.00  0.00           H  
ATOM     38  HB  THR A   3     -12.214   2.891  -6.021  1.00  0.00           H  
ATOM     39  HG1 THR A   3     -12.322   4.985  -6.622  1.00  0.00           H  
ATOM     40 1HG2 THR A   3     -14.059   3.054  -4.405  1.00  0.00           H  
ATOM     41 2HG2 THR A   3     -12.687   2.198  -3.679  1.00  0.00           H  
ATOM     42 3HG2 THR A   3     -13.000   3.894  -3.259  1.00  0.00           H  
ATOM     43  N   SER A   4      -9.827   1.644  -5.370  1.00  0.00           N  
ATOM     44  CA  SER A   4      -9.381   0.281  -5.166  1.00  0.00           C  
ATOM     45  C   SER A   4      -8.082   0.311  -4.420  1.00  0.00           C  
ATOM     46  O   SER A   4      -7.866  -0.464  -3.487  1.00  0.00           O  
ATOM     47  CB  SER A   4      -9.210  -0.452  -6.474  1.00  0.00           C  
ATOM     48  OG  SER A   4      -8.849  -1.782  -6.232  1.00  0.00           O  
ATOM     49  H   SER A   4      -9.799   2.026  -6.314  1.00  0.00           H  
ATOM     50  HA  SER A   4     -10.117  -0.245  -4.559  1.00  0.00           H  
ATOM     51 1HB  SER A   4     -10.142  -0.417  -7.038  1.00  0.00           H  
ATOM     52 2HB  SER A   4      -8.440   0.039  -7.068  1.00  0.00           H  
ATOM     53  HG  SER A   4      -9.677  -2.186  -5.859  1.00  0.00           H  
ATOM     54  N   PHE A   5      -7.209   1.236  -4.810  1.00  0.00           N  
ATOM     55  CA  PHE A   5      -5.922   1.314  -4.147  1.00  0.00           C  
ATOM     56  C   PHE A   5      -6.093   1.696  -2.684  1.00  0.00           C  
ATOM     57  O   PHE A   5      -5.413   1.135  -1.817  1.00  0.00           O  
ATOM     58  CB  PHE A   5      -5.009   2.299  -4.845  1.00  0.00           C  
ATOM     59  CG  PHE A   5      -4.457   1.766  -6.127  1.00  0.00           C  
ATOM     60  CD1 PHE A   5      -4.834   2.300  -7.347  1.00  0.00           C  
ATOM     61  CD2 PHE A   5      -3.574   0.702  -6.122  1.00  0.00           C  
ATOM     62  CE1 PHE A   5      -4.330   1.789  -8.517  1.00  0.00           C  
ATOM     63  CE2 PHE A   5      -3.085   0.202  -7.288  1.00  0.00           C  
ATOM     64  CZ  PHE A   5      -3.460   0.744  -8.479  1.00  0.00           C  
ATOM     65  H   PHE A   5      -7.457   1.836  -5.605  1.00  0.00           H  
ATOM     66  HA  PHE A   5      -5.461   0.328  -4.186  1.00  0.00           H  
ATOM     67 1HB  PHE A   5      -5.558   3.212  -5.055  1.00  0.00           H  
ATOM     68 2HB  PHE A   5      -4.202   2.558  -4.188  1.00  0.00           H  
ATOM     69  HD1 PHE A   5      -5.530   3.124  -7.384  1.00  0.00           H  
ATOM     70  HD2 PHE A   5      -3.275   0.258  -5.173  1.00  0.00           H  
ATOM     71  HE1 PHE A   5      -4.625   2.211  -9.478  1.00  0.00           H  
ATOM     72  HE2 PHE A   5      -2.403  -0.630  -7.278  1.00  0.00           H  
ATOM     73  HZ  PHE A   5      -3.073   0.337  -9.406  1.00  0.00           H  
ATOM     74  N   ARG A   6      -7.025   2.615  -2.397  1.00  0.00           N  
ATOM     75  CA  ARG A   6      -7.277   3.003  -1.021  1.00  0.00           C  
ATOM     76  C   ARG A   6      -7.852   1.852  -0.208  1.00  0.00           C  
ATOM     77  O   ARG A   6      -7.416   1.645   0.924  1.00  0.00           O  
ATOM     78  CB  ARG A   6      -8.237   4.182  -0.960  1.00  0.00           C  
ATOM     79  CG  ARG A   6      -7.685   5.510  -1.465  1.00  0.00           C  
ATOM     80  CD  ARG A   6      -6.711   6.073  -0.530  1.00  0.00           C  
ATOM     81  NE  ARG A   6      -6.281   7.387  -0.917  1.00  0.00           N  
ATOM     82  CZ  ARG A   6      -5.400   8.114  -0.222  1.00  0.00           C  
ATOM     83  NH1 ARG A   6      -4.895   7.619   0.882  1.00  0.00           N  
ATOM     84  NH2 ARG A   6      -5.060   9.316  -0.640  1.00  0.00           N  
ATOM     85  H   ARG A   6      -7.527   3.082  -3.158  1.00  0.00           H  
ATOM     86  HA  ARG A   6      -6.330   3.285  -0.571  1.00  0.00           H  
ATOM     87 1HB  ARG A   6      -9.116   3.952  -1.561  1.00  0.00           H  
ATOM     88 2HB  ARG A   6      -8.572   4.323   0.067  1.00  0.00           H  
ATOM     89 1HG  ARG A   6      -7.171   5.357  -2.406  1.00  0.00           H  
ATOM     90 2HG  ARG A   6      -8.498   6.224  -1.603  1.00  0.00           H  
ATOM     91 1HD  ARG A   6      -7.161   6.134   0.461  1.00  0.00           H  
ATOM     92 2HD  ARG A   6      -5.829   5.440  -0.494  1.00  0.00           H  
ATOM     93  HE  ARG A   6      -6.670   7.789  -1.764  1.00  0.00           H  
ATOM     94 1HH1 ARG A   6      -5.167   6.706   1.197  1.00  0.00           H  
ATOM     95 2HH1 ARG A   6      -4.215   8.159   1.433  1.00  0.00           H  
ATOM     96 1HH2 ARG A   6      -5.467   9.694  -1.484  1.00  0.00           H  
ATOM     97 2HH2 ARG A   6      -4.433   9.913  -0.070  1.00  0.00           H  
ATOM     98  N   LEU A   7      -8.767   1.060  -0.787  1.00  0.00           N  
ATOM     99  CA  LEU A   7      -9.317  -0.068  -0.047  1.00  0.00           C  
ATOM    100  C   LEU A   7      -8.248  -1.099   0.236  1.00  0.00           C  
ATOM    101  O   LEU A   7      -8.195  -1.651   1.339  1.00  0.00           O  
ATOM    102  CB  LEU A   7     -10.450  -0.732  -0.835  1.00  0.00           C  
ATOM    103  CG  LEU A   7     -11.771   0.041  -0.960  1.00  0.00           C  
ATOM    104  CD1 LEU A   7     -12.643  -0.632  -2.015  1.00  0.00           C  
ATOM    105  CD2 LEU A   7     -12.499   0.020   0.403  1.00  0.00           C  
ATOM    106  H   LEU A   7      -9.128   1.292  -1.717  1.00  0.00           H  
ATOM    107  HA  LEU A   7      -9.688   0.297   0.908  1.00  0.00           H  
ATOM    108 1HB  LEU A   7     -10.087  -0.942  -1.846  1.00  0.00           H  
ATOM    109 2HB  LEU A   7     -10.670  -1.663  -0.347  1.00  0.00           H  
ATOM    110  HG  LEU A   7     -11.574   1.068  -1.264  1.00  0.00           H  
ATOM    111 1HD1 LEU A   7     -13.571  -0.109  -2.121  1.00  0.00           H  
ATOM    112 2HD1 LEU A   7     -12.118  -0.622  -2.975  1.00  0.00           H  
ATOM    113 3HD1 LEU A   7     -12.839  -1.648  -1.726  1.00  0.00           H  
ATOM    114 1HD2 LEU A   7     -13.420   0.550   0.316  1.00  0.00           H  
ATOM    115 2HD2 LEU A   7     -12.702  -1.008   0.703  1.00  0.00           H  
ATOM    116 3HD2 LEU A   7     -11.893   0.499   1.171  1.00  0.00           H  
ATOM    117  N   VAL A   8      -7.364  -1.336  -0.723  1.00  0.00           N  
ATOM    118  CA  VAL A   8      -6.297  -2.288  -0.522  1.00  0.00           C  
ATOM    119  C   VAL A   8      -5.359  -1.807   0.566  1.00  0.00           C  
ATOM    120  O   VAL A   8      -4.963  -2.597   1.419  1.00  0.00           O  
ATOM    121  CB  VAL A   8      -5.587  -2.583  -1.840  1.00  0.00           C  
ATOM    122  CG1 VAL A   8      -4.310  -3.427  -1.613  1.00  0.00           C  
ATOM    123  CG2 VAL A   8      -6.591  -3.346  -2.727  1.00  0.00           C  
ATOM    124  H   VAL A   8      -7.465  -0.866  -1.633  1.00  0.00           H  
ATOM    125  HA  VAL A   8      -6.748  -3.222  -0.183  1.00  0.00           H  
ATOM    126  HB  VAL A   8      -5.300  -1.643  -2.318  1.00  0.00           H  
ATOM    127 1HG1 VAL A   8      -3.836  -3.631  -2.556  1.00  0.00           H  
ATOM    128 2HG1 VAL A   8      -3.601  -2.890  -0.978  1.00  0.00           H  
ATOM    129 3HG1 VAL A   8      -4.559  -4.359  -1.140  1.00  0.00           H  
ATOM    130 1HG2 VAL A   8      -6.154  -3.557  -3.678  1.00  0.00           H  
ATOM    131 2HG2 VAL A   8      -6.870  -4.273  -2.235  1.00  0.00           H  
ATOM    132 3HG2 VAL A   8      -7.482  -2.752  -2.878  1.00  0.00           H  
ATOM    133  N   MET A   9      -4.993  -0.519   0.553  1.00  0.00           N  
ATOM    134  CA  MET A   9      -4.150   0.012   1.609  1.00  0.00           C  
ATOM    135  C   MET A   9      -4.786  -0.155   2.972  1.00  0.00           C  
ATOM    136  O   MET A   9      -4.110  -0.567   3.911  1.00  0.00           O  
ATOM    137  CB  MET A   9      -3.864   1.488   1.387  1.00  0.00           C  
ATOM    138  CG  MET A   9      -3.085   2.160   2.530  1.00  0.00           C  
ATOM    139  SD  MET A   9      -2.610   3.845   2.133  1.00  0.00           S  
ATOM    140  CE  MET A   9      -1.710   4.438   3.559  1.00  0.00           C  
ATOM    141  H   MET A   9      -5.300   0.094  -0.207  1.00  0.00           H  
ATOM    142  HA  MET A   9      -3.210  -0.538   1.606  1.00  0.00           H  
ATOM    143 1HB  MET A   9      -3.307   1.603   0.467  1.00  0.00           H  
ATOM    144 2HB  MET A   9      -4.808   2.018   1.261  1.00  0.00           H  
ATOM    145 1HG  MET A   9      -3.721   2.199   3.410  1.00  0.00           H  
ATOM    146 2HG  MET A   9      -2.223   1.580   2.784  1.00  0.00           H  
ATOM    147 1HE  MET A   9      -1.380   5.383   3.355  1.00  0.00           H  
ATOM    148 2HE  MET A   9      -2.326   4.455   4.414  1.00  0.00           H  
ATOM    149 3HE  MET A   9      -0.871   3.864   3.770  1.00  0.00           H  
ATOM    150  N   GLU A  10      -6.080   0.152   3.101  1.00  0.00           N  
ATOM    151  CA  GLU A  10      -6.730   0.046   4.397  1.00  0.00           C  
ATOM    152  C   GLU A  10      -6.757  -1.394   4.905  1.00  0.00           C  
ATOM    153  O   GLU A  10      -6.489  -1.645   6.083  1.00  0.00           O  
ATOM    154  CB  GLU A  10      -8.171   0.538   4.287  1.00  0.00           C  
ATOM    155  CG  GLU A  10      -8.383   2.040   4.064  1.00  0.00           C  
ATOM    156  CD  GLU A  10      -9.842   2.355   3.657  1.00  0.00           C  
ATOM    157  OE1 GLU A  10     -10.522   1.447   3.257  1.00  0.00           O  
ATOM    158  OE2 GLU A  10     -10.266   3.487   3.757  1.00  0.00           O  
ATOM    159  H   GLU A  10      -6.607   0.515   2.298  1.00  0.00           H  
ATOM    160  HA  GLU A  10      -6.182   0.660   5.111  1.00  0.00           H  
ATOM    161 1HB  GLU A  10      -8.675  -0.002   3.481  1.00  0.00           H  
ATOM    162 2HB  GLU A  10      -8.670   0.292   5.206  1.00  0.00           H  
ATOM    163 1HG  GLU A  10      -8.154   2.566   4.991  1.00  0.00           H  
ATOM    164 2HG  GLU A  10      -7.699   2.395   3.301  1.00  0.00           H  
ATOM    165  N   ILE A  11      -7.038  -2.342   4.009  1.00  0.00           N  
ATOM    166  CA  ILE A  11      -7.138  -3.743   4.383  1.00  0.00           C  
ATOM    167  C   ILE A  11      -5.775  -4.308   4.707  1.00  0.00           C  
ATOM    168  O   ILE A  11      -5.614  -5.027   5.703  1.00  0.00           O  
ATOM    169  CB  ILE A  11      -7.793  -4.549   3.255  1.00  0.00           C  
ATOM    170  CG1 ILE A  11      -9.262  -4.092   3.088  1.00  0.00           C  
ATOM    171  CG2 ILE A  11      -7.755  -6.042   3.615  1.00  0.00           C  
ATOM    172  CD1 ILE A  11      -9.913  -4.558   1.809  1.00  0.00           C  
ATOM    173  H   ILE A  11      -7.266  -2.060   3.049  1.00  0.00           H  
ATOM    174  HA  ILE A  11      -7.749  -3.829   5.272  1.00  0.00           H  
ATOM    175  HB  ILE A  11      -7.271  -4.364   2.316  1.00  0.00           H  
ATOM    176 1HG1 ILE A  11      -9.841  -4.476   3.925  1.00  0.00           H  
ATOM    177 2HG1 ILE A  11      -9.303  -3.006   3.112  1.00  0.00           H  
ATOM    178 1HG2 ILE A  11      -8.224  -6.606   2.845  1.00  0.00           H  
ATOM    179 2HG2 ILE A  11      -6.732  -6.393   3.732  1.00  0.00           H  
ATOM    180 3HG2 ILE A  11      -8.286  -6.182   4.529  1.00  0.00           H  
ATOM    181 1HD1 ILE A  11     -10.942  -4.197   1.772  1.00  0.00           H  
ATOM    182 2HD1 ILE A  11      -9.362  -4.162   0.955  1.00  0.00           H  
ATOM    183 3HD1 ILE A  11      -9.916  -5.628   1.759  1.00  0.00           H  
ATOM    184  N   SER A  12      -4.800  -4.004   3.857  1.00  0.00           N  
ATOM    185  CA  SER A  12      -3.455  -4.475   4.049  1.00  0.00           C  
ATOM    186  C   SER A  12      -2.882  -3.909   5.334  1.00  0.00           C  
ATOM    187  O   SER A  12      -2.277  -4.658   6.101  1.00  0.00           O  
ATOM    188  CB  SER A  12      -2.594  -4.101   2.885  1.00  0.00           C  
ATOM    189  OG  SER A  12      -1.298  -4.586   3.066  1.00  0.00           O  
ATOM    190  H   SER A  12      -4.989  -3.427   3.038  1.00  0.00           H  
ATOM    191  HA  SER A  12      -3.475  -5.560   4.127  1.00  0.00           H  
ATOM    192 1HB  SER A  12      -3.018  -4.499   1.962  1.00  0.00           H  
ATOM    193 2HB  SER A  12      -2.572  -3.013   2.789  1.00  0.00           H  
ATOM    194  HG  SER A  12      -0.793  -4.231   2.324  1.00  0.00           H  
ATOM    195  N   LEU A  13      -3.105  -2.612   5.625  1.00  0.00           N  
ATOM    196  CA  LEU A  13      -2.578  -2.066   6.863  1.00  0.00           C  
ATOM    197  C   LEU A  13      -3.183  -2.760   8.064  1.00  0.00           C  
ATOM    198  O   LEU A  13      -2.448  -3.048   8.999  1.00  0.00           O  
ATOM    199  CB  LEU A  13      -2.832  -0.553   6.995  1.00  0.00           C  
ATOM    200  CG  LEU A  13      -2.013   0.427   6.095  1.00  0.00           C  
ATOM    201  CD1 LEU A  13      -2.613   1.813   6.224  1.00  0.00           C  
ATOM    202  CD2 LEU A  13      -0.546   0.475   6.549  1.00  0.00           C  
ATOM    203  H   LEU A  13      -3.594  -1.996   4.970  1.00  0.00           H  
ATOM    204  HA  LEU A  13      -1.506  -2.245   6.877  1.00  0.00           H  
ATOM    205 1HB  LEU A  13      -3.889  -0.383   6.769  1.00  0.00           H  
ATOM    206 2HB  LEU A  13      -2.662  -0.271   8.033  1.00  0.00           H  
ATOM    207  HG  LEU A  13      -2.059   0.111   5.056  1.00  0.00           H  
ATOM    208 1HD1 LEU A  13      -2.048   2.492   5.609  1.00  0.00           H  
ATOM    209 2HD1 LEU A  13      -3.651   1.791   5.892  1.00  0.00           H  
ATOM    210 3HD1 LEU A  13      -2.569   2.141   7.261  1.00  0.00           H  
ATOM    211 1HD2 LEU A  13       0.008   1.181   5.923  1.00  0.00           H  
ATOM    212 2HD2 LEU A  13      -0.494   0.801   7.587  1.00  0.00           H  
ATOM    213 3HD2 LEU A  13      -0.089  -0.512   6.459  1.00  0.00           H  
ATOM    214  N   VAL A  14      -4.483  -3.085   8.045  1.00  0.00           N  
ATOM    215  CA  VAL A  14      -5.057  -3.759   9.205  1.00  0.00           C  
ATOM    216  C   VAL A  14      -4.454  -5.144   9.392  1.00  0.00           C  
ATOM    217  O   VAL A  14      -4.161  -5.537  10.531  1.00  0.00           O  
ATOM    218  CB  VAL A  14      -6.580  -3.849   9.109  1.00  0.00           C  
ATOM    219  CG1 VAL A  14      -7.128  -4.724  10.234  1.00  0.00           C  
ATOM    220  CG2 VAL A  14      -7.154  -2.469   9.228  1.00  0.00           C  
ATOM    221  H   VAL A  14      -5.080  -2.787   7.264  1.00  0.00           H  
ATOM    222  HA  VAL A  14      -4.826  -3.174  10.083  1.00  0.00           H  
ATOM    223  HB  VAL A  14      -6.858  -4.286   8.149  1.00  0.00           H  
ATOM    224 1HG1 VAL A  14      -8.198  -4.757  10.150  1.00  0.00           H  
ATOM    225 2HG1 VAL A  14      -6.741  -5.739  10.178  1.00  0.00           H  
ATOM    226 3HG1 VAL A  14      -6.853  -4.289  11.190  1.00  0.00           H  
ATOM    227 1HG2 VAL A  14      -8.226  -2.525   9.147  1.00  0.00           H  
ATOM    228 2HG2 VAL A  14      -6.874  -2.044  10.185  1.00  0.00           H  
ATOM    229 3HG2 VAL A  14      -6.772  -1.843   8.443  1.00  0.00           H  
ATOM    230  N   LEU A  15      -4.270  -5.898   8.304  1.00  0.00           N  
ATOM    231  CA  LEU A  15      -3.661  -7.209   8.456  1.00  0.00           C  
ATOM    232  C   LEU A  15      -2.211  -7.060   8.937  1.00  0.00           C  
ATOM    233  O   LEU A  15      -1.739  -7.874   9.737  1.00  0.00           O  
ATOM    234  CB  LEU A  15      -3.697  -8.022   7.157  1.00  0.00           C  
ATOM    235  CG  LEU A  15      -3.136  -9.514   7.263  1.00  0.00           C  
ATOM    236  CD1 LEU A  15      -3.953 -10.350   8.320  1.00  0.00           C  
ATOM    237  CD2 LEU A  15      -3.193 -10.185   5.870  1.00  0.00           C  
ATOM    238  H   LEU A  15      -4.577  -5.558   7.383  1.00  0.00           H  
ATOM    239  HA  LEU A  15      -4.227  -7.739   9.213  1.00  0.00           H  
ATOM    240 1HB  LEU A  15      -4.710  -8.043   6.797  1.00  0.00           H  
ATOM    241 2HB  LEU A  15      -3.094  -7.487   6.415  1.00  0.00           H  
ATOM    242  HG  LEU A  15      -2.102  -9.480   7.599  1.00  0.00           H  
ATOM    243 1HD1 LEU A  15      -3.544 -11.345   8.381  1.00  0.00           H  
ATOM    244 2HD1 LEU A  15      -3.888  -9.899   9.301  1.00  0.00           H  
ATOM    245 3HD1 LEU A  15      -4.990 -10.415   8.033  1.00  0.00           H  
ATOM    246 1HD2 LEU A  15      -2.797 -11.198   5.932  1.00  0.00           H  
ATOM    247 2HD2 LEU A  15      -4.204 -10.226   5.516  1.00  0.00           H  
ATOM    248 3HD2 LEU A  15      -2.595  -9.604   5.167  1.00  0.00           H  
ATOM    249  N   GLN A  16      -1.486  -6.046   8.442  1.00  0.00           N  
ATOM    250  CA  GLN A  16      -0.121  -5.830   8.896  1.00  0.00           C  
ATOM    251  C   GLN A  16      -0.088  -5.419  10.368  1.00  0.00           C  
ATOM    252  O   GLN A  16       0.781  -5.877  11.104  1.00  0.00           O  
ATOM    253  CB  GLN A  16       0.582  -4.762   8.068  1.00  0.00           C  
ATOM    254  CG  GLN A  16       0.902  -5.163   6.645  1.00  0.00           C  
ATOM    255  CD  GLN A  16       1.533  -4.031   5.895  1.00  0.00           C  
ATOM    256  OE1 GLN A  16       1.597  -2.911   6.415  1.00  0.00           O  
ATOM    257  NE2 GLN A  16       2.019  -4.307   4.697  1.00  0.00           N  
ATOM    258  H   GLN A  16      -1.885  -5.434   7.725  1.00  0.00           H  
ATOM    259  HA  GLN A  16       0.427  -6.763   8.789  1.00  0.00           H  
ATOM    260 1HB  GLN A  16      -0.053  -3.880   8.025  1.00  0.00           H  
ATOM    261 2HB  GLN A  16       1.501  -4.475   8.560  1.00  0.00           H  
ATOM    262 1HG  GLN A  16       1.607  -5.991   6.671  1.00  0.00           H  
ATOM    263 2HG  GLN A  16       0.001  -5.467   6.131  1.00  0.00           H  
ATOM    264 1HE2 GLN A  16       2.477  -3.599   4.158  1.00  0.00           H  
ATOM    265 2HE2 GLN A  16       1.943  -5.235   4.328  1.00  0.00           H  
ATOM    266  N   LEU A  17      -1.050  -4.611  10.832  1.00  0.00           N  
ATOM    267  CA  LEU A  17      -1.070  -4.210  12.235  1.00  0.00           C  
ATOM    268  C   LEU A  17      -1.255  -5.475  13.078  1.00  0.00           C  
ATOM    269  O   LEU A  17      -0.632  -5.641  14.145  1.00  0.00           O  
ATOM    270  CB  LEU A  17      -2.218  -3.209  12.499  1.00  0.00           C  
ATOM    271  CG  LEU A  17      -2.128  -1.764  11.898  1.00  0.00           C  
ATOM    272  CD1 LEU A  17      -3.483  -1.068  12.075  1.00  0.00           C  
ATOM    273  CD2 LEU A  17      -1.066  -0.973  12.603  1.00  0.00           C  
ATOM    274  H   LEU A  17      -1.724  -4.212  10.177  1.00  0.00           H  
ATOM    275  HA  LEU A  17      -0.113  -3.761  12.486  1.00  0.00           H  
ATOM    276 1HB  LEU A  17      -3.140  -3.655  12.136  1.00  0.00           H  
ATOM    277 2HB  LEU A  17      -2.295  -3.077  13.554  1.00  0.00           H  
ATOM    278  HG  LEU A  17      -1.889  -1.809  10.860  1.00  0.00           H  
ATOM    279 1HD1 LEU A  17      -3.432  -0.063  11.659  1.00  0.00           H  
ATOM    280 2HD1 LEU A  17      -4.252  -1.624  11.566  1.00  0.00           H  
ATOM    281 3HD1 LEU A  17      -3.724  -1.010  13.131  1.00  0.00           H  
ATOM    282 1HD2 LEU A  17      -1.021   0.030  12.180  1.00  0.00           H  
ATOM    283 2HD2 LEU A  17      -1.307  -0.907  13.659  1.00  0.00           H  
ATOM    284 3HD2 LEU A  17      -0.106  -1.454  12.474  1.00  0.00           H  
ATOM    285  N   PHE A  18      -2.095  -6.397  12.590  1.00  0.00           N  
ATOM    286  CA  PHE A  18      -2.268  -7.675  13.263  1.00  0.00           C  
ATOM    287  C   PHE A  18      -0.977  -8.492  13.331  1.00  0.00           C  
ATOM    288  O   PHE A  18      -0.556  -8.918  14.409  1.00  0.00           O  
ATOM    289  CB  PHE A  18      -3.337  -8.501  12.558  1.00  0.00           C  
ATOM    290  CG  PHE A  18      -3.366  -9.899  12.987  1.00  0.00           C  
ATOM    291  CD1 PHE A  18      -3.869 -10.259  14.197  1.00  0.00           C  
ATOM    292  CD2 PHE A  18      -2.866 -10.889  12.138  1.00  0.00           C  
ATOM    293  CE1 PHE A  18      -3.868 -11.573  14.572  1.00  0.00           C  
ATOM    294  CE2 PHE A  18      -2.869 -12.199  12.517  1.00  0.00           C  
ATOM    295  CZ  PHE A  18      -3.373 -12.532  13.746  1.00  0.00           C  
ATOM    296  H   PHE A  18      -2.646  -6.181  11.750  1.00  0.00           H  
ATOM    297  HA  PHE A  18      -2.601  -7.474  14.283  1.00  0.00           H  
ATOM    298 1HB  PHE A  18      -4.288  -8.067  12.744  1.00  0.00           H  
ATOM    299 2HB  PHE A  18      -3.186  -8.479  11.501  1.00  0.00           H  
ATOM    300  HD1 PHE A  18      -4.251  -9.491  14.858  1.00  0.00           H  
ATOM    301  HD2 PHE A  18      -2.469 -10.605  11.167  1.00  0.00           H  
ATOM    302  HE1 PHE A  18      -4.260 -11.873  15.524  1.00  0.00           H  
ATOM    303  HE2 PHE A  18      -2.476 -12.972  11.855  1.00  0.00           H  
ATOM    304  HZ  PHE A  18      -3.386 -13.555  14.073  1.00  0.00           H  
ATOM    305  N   LYS A  19      -0.317  -8.675  12.182  1.00  0.00           N  
ATOM    306  CA  LYS A  19       0.904  -9.477  12.116  1.00  0.00           C  
ATOM    307  C   LYS A  19       2.070  -8.871  12.889  1.00  0.00           C  
ATOM    308  O   LYS A  19       2.875  -9.596  13.480  1.00  0.00           O  
ATOM    309  CB  LYS A  19       1.319  -9.712  10.667  1.00  0.00           C  
ATOM    310  CG  LYS A  19       0.419 -10.672   9.904  1.00  0.00           C  
ATOM    311  CD  LYS A  19       0.896 -10.854   8.474  1.00  0.00           C  
ATOM    312  CE  LYS A  19       0.058 -11.883   7.745  1.00  0.00           C  
ATOM    313  NZ  LYS A  19       0.467 -12.045   6.323  1.00  0.00           N  
ATOM    314  H   LYS A  19      -0.709  -8.275  11.325  1.00  0.00           H  
ATOM    315  HA  LYS A  19       0.685 -10.445  12.564  1.00  0.00           H  
ATOM    316 1HB  LYS A  19       1.308  -8.757  10.139  1.00  0.00           H  
ATOM    317 2HB  LYS A  19       2.338 -10.093  10.638  1.00  0.00           H  
ATOM    318 1HG  LYS A  19       0.387 -11.637  10.413  1.00  0.00           H  
ATOM    319 2HG  LYS A  19      -0.587 -10.262   9.880  1.00  0.00           H  
ATOM    320 1HD  LYS A  19       0.817  -9.900   7.945  1.00  0.00           H  
ATOM    321 2HD  LYS A  19       1.938 -11.171   8.467  1.00  0.00           H  
ATOM    322 1HE  LYS A  19       0.163 -12.841   8.250  1.00  0.00           H  
ATOM    323 2HE  LYS A  19      -0.977 -11.580   7.779  1.00  0.00           H  
ATOM    324 1HZ  LYS A  19      -0.114 -12.742   5.868  1.00  0.00           H  
ATOM    325 2HZ  LYS A  19       0.362 -11.169   5.816  1.00  0.00           H  
ATOM    326 3HZ  LYS A  19       1.423 -12.340   6.239  1.00  0.00           H  
ATOM    327  N   LYS A  20       2.162  -7.543  12.880  1.00  0.00           N  
ATOM    328  CA  LYS A  20       3.218  -6.819  13.565  1.00  0.00           C  
ATOM    329  C   LYS A  20       2.973  -6.779  15.074  1.00  0.00           C  
ATOM    330  O   LYS A  20       3.924  -6.666  15.850  1.00  0.00           O  
ATOM    331  CB  LYS A  20       3.351  -5.402  12.991  1.00  0.00           C  
ATOM    332  CG  LYS A  20       3.908  -5.356  11.547  1.00  0.00           C  
ATOM    333  CD  LYS A  20       3.970  -3.921  10.982  1.00  0.00           C  
ATOM    334  CE  LYS A  20       4.512  -3.917   9.534  1.00  0.00           C  
ATOM    335  NZ  LYS A  20       4.560  -2.539   8.921  1.00  0.00           N  
ATOM    336  H   LYS A  20       1.480  -7.010  12.344  1.00  0.00           H  
ATOM    337  HA  LYS A  20       4.156  -7.346  13.398  1.00  0.00           H  
ATOM    338 1HB  LYS A  20       2.369  -4.923  12.988  1.00  0.00           H  
ATOM    339 2HB  LYS A  20       4.003  -4.807  13.631  1.00  0.00           H  
ATOM    340 1HG  LYS A  20       4.913  -5.778  11.547  1.00  0.00           H  
ATOM    341 2HG  LYS A  20       3.285  -5.970  10.899  1.00  0.00           H  
ATOM    342 1HD  LYS A  20       2.964  -3.493  10.982  1.00  0.00           H  
ATOM    343 2HD  LYS A  20       4.612  -3.303  11.610  1.00  0.00           H  
ATOM    344 1HE  LYS A  20       5.517  -4.333   9.534  1.00  0.00           H  
ATOM    345 2HE  LYS A  20       3.872  -4.548   8.921  1.00  0.00           H  
ATOM    346 1HZ  LYS A  20       4.921  -2.610   7.980  1.00  0.00           H  
ATOM    347 2HZ  LYS A  20       3.640  -2.120   8.886  1.00  0.00           H  
ATOM    348 3HZ  LYS A  20       5.166  -1.937   9.455  1.00  0.00           H  
ATOM    349  N   GLY A  21       1.706  -6.913  15.506  1.00  0.00           N  
ATOM    350  CA  GLY A  21       1.388  -6.871  16.924  1.00  0.00           C  
ATOM    351  C   GLY A  21       1.012  -5.474  17.402  1.00  0.00           C  
ATOM    352  O   GLY A  21       1.128  -5.169  18.592  1.00  0.00           O  
ATOM    353  H   GLY A  21       0.922  -6.980  14.852  1.00  0.00           H  
ATOM    354 1HA  GLY A  21       0.559  -7.554  17.113  1.00  0.00           H  
ATOM    355 2HA  GLY A  21       2.238  -7.239  17.496  1.00  0.00           H  
ATOM    356  N   GLU A  22       0.620  -4.601  16.468  1.00  0.00           N  
ATOM    357  CA  GLU A  22       0.233  -3.240  16.788  1.00  0.00           C  
ATOM    358  C   GLU A  22      -1.177  -3.195  17.377  1.00  0.00           C  
ATOM    359  O   GLU A  22      -1.471  -2.349  18.227  1.00  0.00           O  
ATOM    360  CB  GLU A  22       0.310  -2.378  15.536  1.00  0.00           C  
ATOM    361  CG  GLU A  22       1.723  -2.154  14.984  1.00  0.00           C  
ATOM    362  CD  GLU A  22       2.600  -1.302  15.867  1.00  0.00           C  
ATOM    363  OE1 GLU A  22       2.161  -0.257  16.283  1.00  0.00           O  
ATOM    364  OE2 GLU A  22       3.707  -1.697  16.127  1.00  0.00           O  
ATOM    365  H   GLU A  22       0.490  -4.916  15.509  1.00  0.00           H  
ATOM    366  HA  GLU A  22       0.931  -2.846  17.527  1.00  0.00           H  
ATOM    367 1HB  GLU A  22      -0.268  -2.853  14.766  1.00  0.00           H  
ATOM    368 2HB  GLU A  22      -0.140  -1.408  15.737  1.00  0.00           H  
ATOM    369 1HG  GLU A  22       2.197  -3.128  14.865  1.00  0.00           H  
ATOM    370 2HG  GLU A  22       1.659  -1.699  14.002  1.00  0.00           H  
ATOM    371  N   ILE A  23      -2.051  -4.103  16.913  1.00  0.00           N  
ATOM    372  CA  ILE A  23      -3.442  -4.135  17.393  1.00  0.00           C  
ATOM    373  C   ILE A  23      -3.859  -5.528  17.870  1.00  0.00           C  
ATOM    374  O   ILE A  23      -3.269  -6.542  17.496  1.00  0.00           O  
ATOM    375  CB  ILE A  23      -4.424  -3.633  16.307  1.00  0.00           C  
ATOM    376  CG1 ILE A  23      -4.398  -4.576  15.070  1.00  0.00           C  
ATOM    377  CG2 ILE A  23      -4.085  -2.183  15.943  1.00  0.00           C  
ATOM    378  CD1 ILE A  23      -5.419  -4.245  13.978  1.00  0.00           C  
ATOM    379  H   ILE A  23      -1.722  -4.759  16.204  1.00  0.00           H  
ATOM    380  HA  ILE A  23      -3.529  -3.465  18.246  1.00  0.00           H  
ATOM    381  HB  ILE A  23      -5.433  -3.665  16.708  1.00  0.00           H  
ATOM    382 1HG1 ILE A  23      -3.424  -4.570  14.664  1.00  0.00           H  
ATOM    383 2HG1 ILE A  23      -4.613  -5.593  15.405  1.00  0.00           H  
ATOM    384 1HG2 ILE A  23      -4.786  -1.796  15.217  1.00  0.00           H  
ATOM    385 2HG2 ILE A  23      -4.142  -1.575  16.846  1.00  0.00           H  
ATOM    386 3HG2 ILE A  23      -3.082  -2.122  15.540  1.00  0.00           H  
ATOM    387 1HD1 ILE A  23      -5.320  -4.968  13.167  1.00  0.00           H  
ATOM    388 2HD1 ILE A  23      -6.417  -4.292  14.398  1.00  0.00           H  
ATOM    389 3HD1 ILE A  23      -5.248  -3.257  13.575  1.00  0.00           H  
ATOM    390  N   ASP A  24      -4.912  -5.577  18.685  1.00  0.00           N  
ATOM    391  CA  ASP A  24      -5.472  -6.830  19.178  1.00  0.00           C  
ATOM    392  C   ASP A  24      -6.088  -7.605  18.009  1.00  0.00           C  
ATOM    393  O   ASP A  24      -6.721  -6.983  17.154  1.00  0.00           O  
ATOM    394  CB  ASP A  24      -6.557  -6.573  20.234  1.00  0.00           C  
ATOM    395  CG  ASP A  24      -6.998  -7.834  20.994  1.00  0.00           C  
ATOM    396  OD1 ASP A  24      -7.887  -8.548  20.523  1.00  0.00           O  
ATOM    397  OD2 ASP A  24      -6.438  -8.088  22.029  1.00  0.00           O  
ATOM    398  H   ASP A  24      -5.374  -4.703  18.954  1.00  0.00           H  
ATOM    399  HA  ASP A  24      -4.668  -7.389  19.645  1.00  0.00           H  
ATOM    400 1HB  ASP A  24      -6.201  -5.832  20.950  1.00  0.00           H  
ATOM    401 2HB  ASP A  24      -7.419  -6.156  19.754  1.00  0.00           H  
ATOM    402  N   PRO A  25      -5.969  -8.941  17.932  1.00  0.00           N  
ATOM    403  CA  PRO A  25      -6.617  -9.761  16.919  1.00  0.00           C  
ATOM    404  C   PRO A  25      -8.115  -9.454  16.778  1.00  0.00           C  
ATOM    405  O   PRO A  25      -8.632  -9.497  15.658  1.00  0.00           O  
ATOM    406  CB  PRO A  25      -6.379 -11.172  17.467  1.00  0.00           C  
ATOM    407  CG  PRO A  25      -5.055 -11.064  18.225  1.00  0.00           C  
ATOM    408  CD  PRO A  25      -5.084  -9.701  18.862  1.00  0.00           C  
ATOM    409  HA  PRO A  25      -6.117  -9.621  15.959  1.00  0.00           H  
ATOM    410 1HB  PRO A  25      -7.217 -11.469  18.122  1.00  0.00           H  
ATOM    411 2HB  PRO A  25      -6.362 -11.908  16.646  1.00  0.00           H  
ATOM    412 1HG  PRO A  25      -4.991 -11.872  18.973  1.00  0.00           H  
ATOM    413 2HG  PRO A  25      -4.199 -11.183  17.567  1.00  0.00           H  
ATOM    414 1HD  PRO A  25      -5.503  -9.772  19.874  1.00  0.00           H  
ATOM    415 2HD  PRO A  25      -4.057  -9.300  18.851  1.00  0.00           H  
ATOM    416  N   SER A  26      -8.810  -9.083  17.873  1.00  0.00           N  
ATOM    417  CA  SER A  26     -10.229  -8.785  17.744  1.00  0.00           C  
ATOM    418  C   SER A  26     -10.461  -7.430  17.085  1.00  0.00           C  
ATOM    419  O   SER A  26     -11.515  -7.208  16.462  1.00  0.00           O  
ATOM    420  CB  SER A  26     -10.884  -8.788  19.106  1.00  0.00           C  
ATOM    421  OG  SER A  26     -10.419  -7.716  19.874  1.00  0.00           O  
ATOM    422  H   SER A  26      -8.400  -9.027  18.818  1.00  0.00           H  
ATOM    423  HA  SER A  26     -10.689  -9.558  17.127  1.00  0.00           H  
ATOM    424 1HB  SER A  26     -11.963  -8.718  18.989  1.00  0.00           H  
ATOM    425 2HB  SER A  26     -10.664  -9.724  19.615  1.00  0.00           H  
ATOM    426  HG  SER A  26      -9.533  -7.987  20.196  1.00  0.00           H  
ATOM    427  N   GLN A  27      -9.477  -6.522  17.190  1.00  0.00           N  
ATOM    428  CA  GLN A  27      -9.586  -5.226  16.564  1.00  0.00           C  
ATOM    429  C   GLN A  27      -9.360  -5.446  15.099  1.00  0.00           C  
ATOM    430  O   GLN A  27     -10.046  -4.858  14.267  1.00  0.00           O  
ATOM    431  CB  GLN A  27      -8.559  -4.227  17.124  1.00  0.00           C  
ATOM    432  CG  GLN A  27      -8.820  -3.781  18.560  1.00  0.00           C  
ATOM    433  CD  GLN A  27      -7.688  -2.897  19.153  1.00  0.00           C  
ATOM    434  OE1 GLN A  27      -6.496  -3.275  19.262  1.00  0.00           O  
ATOM    435  NE2 GLN A  27      -8.072  -1.685  19.543  1.00  0.00           N  
ATOM    436  H   GLN A  27      -8.612  -6.740  17.678  1.00  0.00           H  
ATOM    437  HA  GLN A  27     -10.592  -4.834  16.711  1.00  0.00           H  
ATOM    438 1HB  GLN A  27      -7.574  -4.670  17.087  1.00  0.00           H  
ATOM    439 2HB  GLN A  27      -8.535  -3.340  16.490  1.00  0.00           H  
ATOM    440 1HG  GLN A  27      -9.733  -3.189  18.558  1.00  0.00           H  
ATOM    441 2HG  GLN A  27      -8.965  -4.651  19.186  1.00  0.00           H  
ATOM    442 1HE2 GLN A  27      -7.406  -1.047  19.937  1.00  0.00           H  
ATOM    443 2HE2 GLN A  27      -9.029  -1.402  19.447  1.00  0.00           H  
ATOM    444  N   ALA A  28      -8.416  -6.338  14.791  1.00  0.00           N  
ATOM    445  CA  ALA A  28      -8.093  -6.614  13.414  1.00  0.00           C  
ATOM    446  C   ALA A  28      -9.273  -7.235  12.691  1.00  0.00           C  
ATOM    447  O   ALA A  28      -9.615  -6.796  11.596  1.00  0.00           O  
ATOM    448  CB  ALA A  28      -6.895  -7.525  13.352  1.00  0.00           C  
ATOM    449  H   ALA A  28      -7.886  -6.770  15.556  1.00  0.00           H  
ATOM    450  HA  ALA A  28      -7.858  -5.671  12.929  1.00  0.00           H  
ATOM    451 1HB  ALA A  28      -6.632  -7.691  12.318  1.00  0.00           H  
ATOM    452 2HB  ALA A  28      -6.070  -7.061  13.870  1.00  0.00           H  
ATOM    453 3HB  ALA A  28      -7.126  -8.464  13.835  1.00  0.00           H  
ATOM    454  N   LYS A  29      -9.978  -8.167  13.345  1.00  0.00           N  
ATOM    455  CA  LYS A  29     -11.132  -8.785  12.708  1.00  0.00           C  
ATOM    456  C   LYS A  29     -12.233  -7.763  12.502  1.00  0.00           C  
ATOM    457  O   LYS A  29     -12.881  -7.751  11.451  1.00  0.00           O  
ATOM    458  CB  LYS A  29     -11.695  -9.918  13.559  1.00  0.00           C  
ATOM    459  CG  LYS A  29     -10.839 -11.151  13.660  1.00  0.00           C  
ATOM    460  CD  LYS A  29     -11.499 -12.177  14.582  1.00  0.00           C  
ATOM    461  CE  LYS A  29     -10.583 -13.342  14.882  1.00  0.00           C  
ATOM    462  NZ  LYS A  29     -11.199 -14.302  15.859  1.00  0.00           N  
ATOM    463  H   LYS A  29      -9.646  -8.508  14.253  1.00  0.00           H  
ATOM    464  HA  LYS A  29     -10.832  -9.172  11.734  1.00  0.00           H  
ATOM    465 1HB  LYS A  29     -11.853  -9.547  14.574  1.00  0.00           H  
ATOM    466 2HB  LYS A  29     -12.667 -10.213  13.166  1.00  0.00           H  
ATOM    467 1HG  LYS A  29     -10.694 -11.585  12.667  1.00  0.00           H  
ATOM    468 2HG  LYS A  29      -9.878 -10.880  14.058  1.00  0.00           H  
ATOM    469 1HD  LYS A  29     -11.763 -11.695  15.524  1.00  0.00           H  
ATOM    470 2HD  LYS A  29     -12.408 -12.553  14.117  1.00  0.00           H  
ATOM    471 1HE  LYS A  29     -10.336 -13.873  13.961  1.00  0.00           H  
ATOM    472 2HE  LYS A  29      -9.666 -12.950  15.322  1.00  0.00           H  
ATOM    473 1HZ  LYS A  29     -10.511 -15.050  16.065  1.00  0.00           H  
ATOM    474 2HZ  LYS A  29     -11.401 -13.816  16.717  1.00  0.00           H  
ATOM    475 3HZ  LYS A  29     -12.042 -14.701  15.490  1.00  0.00           H  
ATOM    476  N   THR A  30     -12.445  -6.894  13.497  1.00  0.00           N  
ATOM    477  CA  THR A  30     -13.493  -5.895  13.413  1.00  0.00           C  
ATOM    478  C   THR A  30     -13.225  -4.929  12.274  1.00  0.00           C  
ATOM    479  O   THR A  30     -14.121  -4.615  11.480  1.00  0.00           O  
ATOM    480  CB  THR A  30     -13.596  -5.101  14.735  1.00  0.00           C  
ATOM    481  OG1 THR A  30     -13.926  -5.994  15.818  1.00  0.00           O  
ATOM    482  CG2 THR A  30     -14.675  -4.023  14.615  1.00  0.00           C  
ATOM    483  H   THR A  30     -11.906  -6.959  14.365  1.00  0.00           H  
ATOM    484  HA  THR A  30     -14.439  -6.400  13.223  1.00  0.00           H  
ATOM    485  HB  THR A  30     -12.638  -4.628  14.952  1.00  0.00           H  
ATOM    486  HG1 THR A  30     -13.137  -6.542  16.047  1.00  0.00           H  
ATOM    487 1HG2 THR A  30     -14.737  -3.474  15.552  1.00  0.00           H  
ATOM    488 2HG2 THR A  30     -14.425  -3.333  13.814  1.00  0.00           H  
ATOM    489 3HG2 THR A  30     -15.635  -4.490  14.404  1.00  0.00           H  
ATOM    490  N   LEU A  31     -11.986  -4.460  12.181  1.00  0.00           N  
ATOM    491  CA  LEU A  31     -11.635  -3.510  11.158  1.00  0.00           C  
ATOM    492  C   LEU A  31     -11.703  -4.132   9.774  1.00  0.00           C  
ATOM    493  O   LEU A  31     -12.211  -3.497   8.849  1.00  0.00           O  
ATOM    494  CB  LEU A  31     -10.232  -2.982  11.443  1.00  0.00           C  
ATOM    495  CG  LEU A  31     -10.050  -2.080  12.688  1.00  0.00           C  
ATOM    496  CD1 LEU A  31      -8.548  -1.899  12.941  1.00  0.00           C  
ATOM    497  CD2 LEU A  31     -10.722  -0.729  12.463  1.00  0.00           C  
ATOM    498  H   LEU A  31     -11.282  -4.745  12.867  1.00  0.00           H  
ATOM    499  HA  LEU A  31     -12.351  -2.697  11.189  1.00  0.00           H  
ATOM    500 1HB  LEU A  31      -9.594  -3.838  11.595  1.00  0.00           H  
ATOM    501 2HB  LEU A  31      -9.898  -2.432  10.584  1.00  0.00           H  
ATOM    502  HG  LEU A  31     -10.492  -2.558  13.556  1.00  0.00           H  
ATOM    503 1HD1 LEU A  31      -8.400  -1.279  13.823  1.00  0.00           H  
ATOM    504 2HD1 LEU A  31      -8.093  -2.875  13.106  1.00  0.00           H  
ATOM    505 3HD1 LEU A  31      -8.090  -1.421  12.085  1.00  0.00           H  
ATOM    506 1HD2 LEU A  31     -10.575  -0.108  13.345  1.00  0.00           H  
ATOM    507 2HD2 LEU A  31     -10.277  -0.241  11.596  1.00  0.00           H  
ATOM    508 3HD2 LEU A  31     -11.785  -0.858  12.297  1.00  0.00           H  
ATOM    509  N   LEU A  32     -11.267  -5.385   9.621  1.00  0.00           N  
ATOM    510  CA  LEU A  32     -11.317  -6.003   8.309  1.00  0.00           C  
ATOM    511  C   LEU A  32     -12.744  -6.230   7.858  1.00  0.00           C  
ATOM    512  O   LEU A  32     -13.044  -6.039   6.679  1.00  0.00           O  
ATOM    513  CB  LEU A  32     -10.583  -7.327   8.326  1.00  0.00           C  
ATOM    514  CG  LEU A  32      -9.079  -7.276   8.505  1.00  0.00           C  
ATOM    515  CD1 LEU A  32      -8.623  -8.641   8.754  1.00  0.00           C  
ATOM    516  CD2 LEU A  32      -8.399  -6.693   7.275  1.00  0.00           C  
ATOM    517  H   LEU A  32     -10.842  -5.891  10.406  1.00  0.00           H  
ATOM    518  HA  LEU A  32     -10.850  -5.332   7.599  1.00  0.00           H  
ATOM    519 1HB  LEU A  32     -10.992  -7.920   9.144  1.00  0.00           H  
ATOM    520 2HB  LEU A  32     -10.790  -7.837   7.387  1.00  0.00           H  
ATOM    521  HG  LEU A  32      -8.840  -6.697   9.344  1.00  0.00           H  
ATOM    522 1HD1 LEU A  32      -7.547  -8.652   8.908  1.00  0.00           H  
ATOM    523 2HD1 LEU A  32      -9.129  -9.005   9.635  1.00  0.00           H  
ATOM    524 3HD1 LEU A  32      -8.878  -9.248   7.922  1.00  0.00           H  
ATOM    525 1HD2 LEU A  32      -7.315  -6.689   7.421  1.00  0.00           H  
ATOM    526 2HD2 LEU A  32      -8.648  -7.302   6.427  1.00  0.00           H  
ATOM    527 3HD2 LEU A  32      -8.726  -5.676   7.095  1.00  0.00           H  
ATOM    528  N   LYS A  33     -13.640  -6.619   8.778  1.00  0.00           N  
ATOM    529  CA  LYS A  33     -15.031  -6.823   8.402  1.00  0.00           C  
ATOM    530  C   LYS A  33     -15.670  -5.507   7.978  1.00  0.00           C  
ATOM    531  O   LYS A  33     -16.447  -5.482   7.021  1.00  0.00           O  
ATOM    532  CB  LYS A  33     -15.813  -7.469   9.541  1.00  0.00           C  
ATOM    533  CG  LYS A  33     -15.462  -8.931   9.772  1.00  0.00           C  
ATOM    534  CD  LYS A  33     -16.220  -9.515  10.941  1.00  0.00           C  
ATOM    535  CE  LYS A  33     -15.851 -10.976  11.166  1.00  0.00           C  
ATOM    536  NZ  LYS A  33     -16.588 -11.562  12.328  1.00  0.00           N  
ATOM    537  H   LYS A  33     -13.341  -6.816   9.739  1.00  0.00           H  
ATOM    538  HA  LYS A  33     -15.063  -7.497   7.547  1.00  0.00           H  
ATOM    539 1HB  LYS A  33     -15.609  -6.925  10.468  1.00  0.00           H  
ATOM    540 2HB  LYS A  33     -16.881  -7.396   9.340  1.00  0.00           H  
ATOM    541 1HG  LYS A  33     -15.721  -9.492   8.875  1.00  0.00           H  
ATOM    542 2HG  LYS A  33     -14.394  -9.032   9.941  1.00  0.00           H  
ATOM    543 1HD  LYS A  33     -15.976  -8.946  11.842  1.00  0.00           H  
ATOM    544 2HD  LYS A  33     -17.292  -9.439  10.760  1.00  0.00           H  
ATOM    545 1HE  LYS A  33     -16.087 -11.547  10.270  1.00  0.00           H  
ATOM    546 2HE  LYS A  33     -14.776 -11.046  11.356  1.00  0.00           H  
ATOM    547 1HZ  LYS A  33     -16.319 -12.527  12.450  1.00  0.00           H  
ATOM    548 2HZ  LYS A  33     -16.363 -11.043  13.165  1.00  0.00           H  
ATOM    549 3HZ  LYS A  33     -17.583 -11.511  12.158  1.00  0.00           H  
ATOM    550  N   ARG A  34     -15.343  -4.406   8.668  1.00  0.00           N  
ATOM    551  CA  ARG A  34     -15.905  -3.114   8.293  1.00  0.00           C  
ATOM    552  C   ARG A  34     -15.384  -2.671   6.926  1.00  0.00           C  
ATOM    553  O   ARG A  34     -16.141  -2.131   6.109  1.00  0.00           O  
ATOM    554  CB  ARG A  34     -15.561  -2.067   9.340  1.00  0.00           C  
ATOM    555  CG  ARG A  34     -16.289  -2.231  10.667  1.00  0.00           C  
ATOM    556  CD  ARG A  34     -15.811  -1.264  11.678  1.00  0.00           C  
ATOM    557  NE  ARG A  34     -16.499  -1.432  12.947  1.00  0.00           N  
ATOM    558  CZ  ARG A  34     -16.187  -0.790  14.092  1.00  0.00           C  
ATOM    559  NH1 ARG A  34     -15.193   0.074  14.121  1.00  0.00           N  
ATOM    560  NH2 ARG A  34     -16.886  -1.033  15.189  1.00  0.00           N  
ATOM    561  H   ARG A  34     -14.743  -4.484   9.499  1.00  0.00           H  
ATOM    562  HA  ARG A  34     -16.990  -3.212   8.239  1.00  0.00           H  
ATOM    563 1HB  ARG A  34     -14.490  -2.109   9.547  1.00  0.00           H  
ATOM    564 2HB  ARG A  34     -15.783  -1.075   8.952  1.00  0.00           H  
ATOM    565 1HG  ARG A  34     -17.353  -2.063  10.513  1.00  0.00           H  
ATOM    566 2HG  ARG A  34     -16.139  -3.235  11.051  1.00  0.00           H  
ATOM    567 1HD  ARG A  34     -14.744  -1.429  11.840  1.00  0.00           H  
ATOM    568 2HD  ARG A  34     -15.980  -0.249  11.323  1.00  0.00           H  
ATOM    569  HE  ARG A  34     -17.273  -2.086  12.973  1.00  0.00           H  
ATOM    570 1HH1 ARG A  34     -14.665   0.266  13.285  1.00  0.00           H  
ATOM    571 2HH1 ARG A  34     -14.962   0.552  14.981  1.00  0.00           H  
ATOM    572 1HH2 ARG A  34     -17.649  -1.696  15.167  1.00  0.00           H  
ATOM    573 2HH2 ARG A  34     -16.660  -0.558  16.051  1.00  0.00           H  
ATOM    574  N   LEU A  35     -14.103  -2.938   6.657  1.00  0.00           N  
ATOM    575  CA  LEU A  35     -13.506  -2.598   5.377  1.00  0.00           C  
ATOM    576  C   LEU A  35     -14.087  -3.467   4.279  1.00  0.00           C  
ATOM    577  O   LEU A  35     -14.256  -3.010   3.145  1.00  0.00           O  
ATOM    578  CB  LEU A  35     -11.996  -2.768   5.446  1.00  0.00           C  
ATOM    579  CG  LEU A  35     -11.244  -1.775   6.363  1.00  0.00           C  
ATOM    580  CD1 LEU A  35      -9.811  -2.228   6.463  1.00  0.00           C  
ATOM    581  CD2 LEU A  35     -11.338  -0.371   5.799  1.00  0.00           C  
ATOM    582  H   LEU A  35     -13.512  -3.341   7.391  1.00  0.00           H  
ATOM    583  HA  LEU A  35     -13.756  -1.571   5.142  1.00  0.00           H  
ATOM    584 1HB  LEU A  35     -11.782  -3.777   5.796  1.00  0.00           H  
ATOM    585 2HB  LEU A  35     -11.595  -2.659   4.441  1.00  0.00           H  
ATOM    586  HG  LEU A  35     -11.672  -1.774   7.348  1.00  0.00           H  
ATOM    587 1HD1 LEU A  35      -9.250  -1.549   7.101  1.00  0.00           H  
ATOM    588 2HD1 LEU A  35      -9.765  -3.232   6.879  1.00  0.00           H  
ATOM    589 3HD1 LEU A  35      -9.397  -2.220   5.479  1.00  0.00           H  
ATOM    590 1HD2 LEU A  35     -10.788   0.314   6.439  1.00  0.00           H  
ATOM    591 2HD2 LEU A  35     -10.908  -0.365   4.804  1.00  0.00           H  
ATOM    592 3HD2 LEU A  35     -12.361  -0.035   5.740  1.00  0.00           H  
ATOM    593  N   GLN A  36     -14.396  -4.722   4.607  1.00  0.00           N  
ATOM    594  CA  GLN A  36     -14.997  -5.612   3.645  1.00  0.00           C  
ATOM    595  C   GLN A  36     -16.363  -5.071   3.248  1.00  0.00           C  
ATOM    596  O   GLN A  36     -16.685  -5.046   2.061  1.00  0.00           O  
ATOM    597  CB  GLN A  36     -15.181  -6.996   4.230  1.00  0.00           C  
ATOM    598  CG  GLN A  36     -15.645  -7.981   3.257  1.00  0.00           C  
ATOM    599  CD  GLN A  36     -15.803  -9.296   3.873  1.00  0.00           C  
ATOM    600  OE1 GLN A  36     -16.601  -9.444   4.801  1.00  0.00           O  
ATOM    601  NE2 GLN A  36     -15.050 -10.258   3.390  1.00  0.00           N  
ATOM    602  H   GLN A  36     -14.154  -5.071   5.537  1.00  0.00           H  
ATOM    603  HA  GLN A  36     -14.362  -5.664   2.761  1.00  0.00           H  
ATOM    604 1HB  GLN A  36     -14.275  -7.339   4.695  1.00  0.00           H  
ATOM    605 2HB  GLN A  36     -15.931  -6.948   5.013  1.00  0.00           H  
ATOM    606 1HG  GLN A  36     -16.595  -7.659   2.861  1.00  0.00           H  
ATOM    607 2HG  GLN A  36     -14.909  -8.063   2.462  1.00  0.00           H  
ATOM    608 1HE2 GLN A  36     -15.094 -11.212   3.785  1.00  0.00           H  
ATOM    609 2HE2 GLN A  36     -14.408 -10.064   2.628  1.00  0.00           H  
ATOM    610  N   GLU A  37     -17.155  -4.594   4.230  1.00  0.00           N  
ATOM    611  CA  GLU A  37     -18.467  -4.039   3.911  1.00  0.00           C  
ATOM    612  C   GLU A  37     -18.331  -2.792   3.055  1.00  0.00           C  
ATOM    613  O   GLU A  37     -19.135  -2.581   2.141  1.00  0.00           O  
ATOM    614  CB  GLU A  37     -19.275  -3.697   5.167  1.00  0.00           C  
ATOM    615  CG  GLU A  37     -19.782  -4.893   5.962  1.00  0.00           C  
ATOM    616  CD  GLU A  37     -20.583  -4.478   7.181  1.00  0.00           C  
ATOM    617  OE1 GLU A  37     -20.621  -3.302   7.468  1.00  0.00           O  
ATOM    618  OE2 GLU A  37     -21.161  -5.333   7.813  1.00  0.00           O  
ATOM    619  H   GLU A  37     -16.859  -4.689   5.209  1.00  0.00           H  
ATOM    620  HA  GLU A  37     -19.023  -4.783   3.345  1.00  0.00           H  
ATOM    621 1HB  GLU A  37     -18.654  -3.099   5.837  1.00  0.00           H  
ATOM    622 2HB  GLU A  37     -20.134  -3.089   4.889  1.00  0.00           H  
ATOM    623 1HG  GLU A  37     -20.408  -5.505   5.315  1.00  0.00           H  
ATOM    624 2HG  GLU A  37     -18.931  -5.496   6.274  1.00  0.00           H  
ATOM    625  N   LYS A  38     -17.317  -1.965   3.342  1.00  0.00           N  
ATOM    626  CA  LYS A  38     -17.084  -0.765   2.560  1.00  0.00           C  
ATOM    627  C   LYS A  38     -16.805  -1.166   1.112  1.00  0.00           C  
ATOM    628  O   LYS A  38     -17.390  -0.602   0.181  1.00  0.00           O  
ATOM    629  CB  LYS A  38     -15.915   0.033   3.164  1.00  0.00           C  
ATOM    630  CG  LYS A  38     -15.592   1.362   2.495  1.00  0.00           C  
ATOM    631  CD  LYS A  38     -14.448   2.109   3.235  1.00  0.00           C  
ATOM    632  CE  LYS A  38     -14.092   3.428   2.528  1.00  0.00           C  
ATOM    633  NZ  LYS A  38     -13.042   4.250   3.275  1.00  0.00           N  
ATOM    634  H   LYS A  38     -16.733  -2.165   4.162  1.00  0.00           H  
ATOM    635  HA  LYS A  38     -17.984  -0.151   2.578  1.00  0.00           H  
ATOM    636 1HB  LYS A  38     -16.112   0.215   4.221  1.00  0.00           H  
ATOM    637 2HB  LYS A  38     -15.011  -0.569   3.109  1.00  0.00           H  
ATOM    638 1HG  LYS A  38     -15.294   1.180   1.483  1.00  0.00           H  
ATOM    639 2HG  LYS A  38     -16.483   1.988   2.482  1.00  0.00           H  
ATOM    640 1HD  LYS A  38     -14.749   2.321   4.261  1.00  0.00           H  
ATOM    641 2HD  LYS A  38     -13.553   1.475   3.261  1.00  0.00           H  
ATOM    642 1HE  LYS A  38     -13.715   3.200   1.530  1.00  0.00           H  
ATOM    643 2HE  LYS A  38     -14.999   4.022   2.435  1.00  0.00           H  
ATOM    644 1HZ  LYS A  38     -12.867   5.099   2.765  1.00  0.00           H  
ATOM    645 2HZ  LYS A  38     -13.388   4.480   4.191  1.00  0.00           H  
ATOM    646 3HZ  LYS A  38     -12.127   3.756   3.387  1.00  0.00           H  
ATOM    647  N   ALA A  39     -15.944  -2.175   0.922  1.00  0.00           N  
ATOM    648  CA  ALA A  39     -15.617  -2.663  -0.406  1.00  0.00           C  
ATOM    649  C   ALA A  39     -16.849  -3.240  -1.110  1.00  0.00           C  
ATOM    650  O   ALA A  39     -17.013  -3.041  -2.323  1.00  0.00           O  
ATOM    651  CB  ALA A  39     -14.532  -3.711  -0.312  1.00  0.00           C  
ATOM    652  H   ALA A  39     -15.469  -2.582   1.733  1.00  0.00           H  
ATOM    653  HA  ALA A  39     -15.254  -1.825  -0.994  1.00  0.00           H  
ATOM    654 1HB  ALA A  39     -14.292  -4.049  -1.307  1.00  0.00           H  
ATOM    655 2HB  ALA A  39     -13.651  -3.288   0.162  1.00  0.00           H  
ATOM    656 3HB  ALA A  39     -14.882  -4.544   0.282  1.00  0.00           H  
ATOM    657  N   LYS A  40     -17.734  -3.936  -0.367  1.00  0.00           N  
ATOM    658  CA  LYS A  40     -18.937  -4.510  -0.978  1.00  0.00           C  
ATOM    659  C   LYS A  40     -19.888  -3.432  -1.481  1.00  0.00           C  
ATOM    660  O   LYS A  40     -20.440  -3.556  -2.577  1.00  0.00           O  
ATOM    661  CB  LYS A  40     -19.711  -5.412   0.001  1.00  0.00           C  
ATOM    662  CG  LYS A  40     -19.074  -6.767   0.337  1.00  0.00           C  
ATOM    663  CD  LYS A  40     -19.920  -7.553   1.343  1.00  0.00           C  
ATOM    664  CE  LYS A  40     -19.322  -8.934   1.634  1.00  0.00           C  
ATOM    665  NZ  LYS A  40     -20.091  -9.674   2.684  1.00  0.00           N  
ATOM    666  H   LYS A  40     -17.514  -4.121   0.616  1.00  0.00           H  
ATOM    667  HA  LYS A  40     -18.632  -5.110  -1.833  1.00  0.00           H  
ATOM    668 1HB  LYS A  40     -19.844  -4.875   0.939  1.00  0.00           H  
ATOM    669 2HB  LYS A  40     -20.702  -5.604  -0.402  1.00  0.00           H  
ATOM    670 1HG  LYS A  40     -18.961  -7.354  -0.573  1.00  0.00           H  
ATOM    671 2HG  LYS A  40     -18.101  -6.608   0.769  1.00  0.00           H  
ATOM    672 1HD  LYS A  40     -19.976  -6.993   2.279  1.00  0.00           H  
ATOM    673 2HD  LYS A  40     -20.929  -7.679   0.953  1.00  0.00           H  
ATOM    674 1HE  LYS A  40     -19.325  -9.519   0.717  1.00  0.00           H  
ATOM    675 2HE  LYS A  40     -18.305  -8.818   1.968  1.00  0.00           H  
ATOM    676 1HZ  LYS A  40     -19.659 -10.576   2.841  1.00  0.00           H  
ATOM    677 2HZ  LYS A  40     -20.079  -9.145   3.547  1.00  0.00           H  
ATOM    678 3HZ  LYS A  40     -21.044  -9.807   2.383  1.00  0.00           H  
ATOM    679  N   LYS A  41     -20.044  -2.357  -0.698  1.00  0.00           N  
ATOM    680  CA  LYS A  41     -20.916  -1.240  -1.065  1.00  0.00           C  
ATOM    681  C   LYS A  41     -20.381  -0.515  -2.298  1.00  0.00           C  
ATOM    682  O   LYS A  41     -21.151  -0.096  -3.166  1.00  0.00           O  
ATOM    683  CB  LYS A  41     -21.066  -0.293   0.122  1.00  0.00           C  
ATOM    684  CG  LYS A  41     -21.901  -0.883   1.260  1.00  0.00           C  
ATOM    685  CD  LYS A  41     -21.975   0.045   2.460  1.00  0.00           C  
ATOM    686  CE  LYS A  41     -22.784  -0.587   3.592  1.00  0.00           C  
ATOM    687  NZ  LYS A  41     -22.835   0.286   4.801  1.00  0.00           N  
ATOM    688  H   LYS A  41     -19.584  -2.356   0.219  1.00  0.00           H  
ATOM    689  HA  LYS A  41     -21.897  -1.640  -1.315  1.00  0.00           H  
ATOM    690 1HB  LYS A  41     -20.075  -0.054   0.519  1.00  0.00           H  
ATOM    691 2HB  LYS A  41     -21.528   0.637  -0.206  1.00  0.00           H  
ATOM    692 1HG  LYS A  41     -22.911  -1.073   0.896  1.00  0.00           H  
ATOM    693 2HG  LYS A  41     -21.470  -1.832   1.568  1.00  0.00           H  
ATOM    694 1HD  LYS A  41     -20.962   0.245   2.818  1.00  0.00           H  
ATOM    695 2HD  LYS A  41     -22.436   0.987   2.170  1.00  0.00           H  
ATOM    696 1HE  LYS A  41     -23.799  -0.769   3.244  1.00  0.00           H  
ATOM    697 2HE  LYS A  41     -22.326  -1.541   3.866  1.00  0.00           H  
ATOM    698 1HZ  LYS A  41     -23.376  -0.172   5.524  1.00  0.00           H  
ATOM    699 2HZ  LYS A  41     -21.895   0.447   5.139  1.00  0.00           H  
ATOM    700 3HZ  LYS A  41     -23.266   1.169   4.566  1.00  0.00           H  
ATOM    701  N   ILE A  42     -19.057  -0.395  -2.367  1.00  0.00           N  
ATOM    702  CA  ILE A  42     -18.336   0.188  -3.490  1.00  0.00           C  
ATOM    703  C   ILE A  42     -18.447  -0.692  -4.726  1.00  0.00           C  
ATOM    704  O   ILE A  42     -18.606  -0.194  -5.841  1.00  0.00           O  
ATOM    705  CB  ILE A  42     -16.868   0.443  -3.112  1.00  0.00           C  
ATOM    706  CG1 ILE A  42     -16.845   1.587  -2.068  1.00  0.00           C  
ATOM    707  CG2 ILE A  42     -15.992   0.718  -4.359  1.00  0.00           C  
ATOM    708  CD1 ILE A  42     -15.555   1.763  -1.355  1.00  0.00           C  
ATOM    709  H   ILE A  42     -18.511  -0.715  -1.559  1.00  0.00           H  
ATOM    710  HA  ILE A  42     -18.794   1.148  -3.723  1.00  0.00           H  
ATOM    711  HB  ILE A  42     -16.484  -0.440  -2.612  1.00  0.00           H  
ATOM    712 1HG1 ILE A  42     -17.087   2.520  -2.574  1.00  0.00           H  
ATOM    713 2HG1 ILE A  42     -17.615   1.393  -1.325  1.00  0.00           H  
ATOM    714 1HG2 ILE A  42     -14.966   0.870  -4.061  1.00  0.00           H  
ATOM    715 2HG2 ILE A  42     -16.027  -0.127  -5.044  1.00  0.00           H  
ATOM    716 3HG2 ILE A  42     -16.358   1.608  -4.874  1.00  0.00           H  
ATOM    717 1HD1 ILE A  42     -15.646   2.578  -0.642  1.00  0.00           H  
ATOM    718 2HD1 ILE A  42     -15.338   0.844  -0.832  1.00  0.00           H  
ATOM    719 3HD1 ILE A  42     -14.760   1.988  -2.045  1.00  0.00           H  
ATOM    720  N   GLY A  43     -18.310  -2.005  -4.529  1.00  0.00           N  
ATOM    721  CA  GLY A  43     -18.363  -2.949  -5.623  1.00  0.00           C  
ATOM    722  C   GLY A  43     -16.972  -3.410  -6.032  1.00  0.00           C  
ATOM    723  O   GLY A  43     -16.773  -3.877  -7.157  1.00  0.00           O  
ATOM    724  H   GLY A  43     -18.142  -2.350  -3.587  1.00  0.00           H  
ATOM    725 1HA  GLY A  43     -18.959  -3.809  -5.314  1.00  0.00           H  
ATOM    726 2HA  GLY A  43     -18.869  -2.496  -6.473  1.00  0.00           H  
ATOM    727  N   ASP A  44     -15.986  -3.215  -5.150  1.00  0.00           N  
ATOM    728  CA  ASP A  44     -14.629  -3.635  -5.440  1.00  0.00           C  
ATOM    729  C   ASP A  44     -14.439  -5.056  -4.932  1.00  0.00           C  
ATOM    730  O   ASP A  44     -14.141  -5.272  -3.756  1.00  0.00           O  
ATOM    731  CB  ASP A  44     -13.621  -2.668  -4.813  1.00  0.00           C  
ATOM    732  CG  ASP A  44     -12.168  -3.012  -5.151  1.00  0.00           C  
ATOM    733  OD1 ASP A  44     -11.894  -4.163  -5.374  1.00  0.00           O  
ATOM    734  OD2 ASP A  44     -11.359  -2.135  -5.225  1.00  0.00           O  
ATOM    735  H   ASP A  44     -16.208  -2.859  -4.220  1.00  0.00           H  
ATOM    736  HA  ASP A  44     -14.481  -3.631  -6.519  1.00  0.00           H  
ATOM    737 1HB  ASP A  44     -13.832  -1.651  -5.148  1.00  0.00           H  
ATOM    738 2HB  ASP A  44     -13.753  -2.687  -3.735  1.00  0.00           H  
ATOM    739  N   ARG A  45     -14.632  -6.039  -5.819  1.00  0.00           N  
ATOM    740  CA  ARG A  45     -14.613  -7.430  -5.399  1.00  0.00           C  
ATOM    741  C   ARG A  45     -13.240  -7.829  -4.917  1.00  0.00           C  
ATOM    742  O   ARG A  45     -13.117  -8.670  -4.026  1.00  0.00           O  
ATOM    743  CB  ARG A  45     -15.063  -8.361  -6.514  1.00  0.00           C  
ATOM    744  CG  ARG A  45     -15.112  -9.873  -6.153  1.00  0.00           C  
ATOM    745  CD  ARG A  45     -16.088 -10.136  -5.039  1.00  0.00           C  
ATOM    746  NE  ARG A  45     -16.271 -11.553  -4.746  1.00  0.00           N  
ATOM    747  CZ  ARG A  45     -17.168 -12.355  -5.371  1.00  0.00           C  
ATOM    748  NH1 ARG A  45     -17.912 -11.865  -6.347  1.00  0.00           N  
ATOM    749  NH2 ARG A  45     -17.306 -13.619  -4.992  1.00  0.00           N  
ATOM    750  H   ARG A  45     -14.839  -5.801  -6.784  1.00  0.00           H  
ATOM    751  HA  ARG A  45     -15.312  -7.525  -4.572  1.00  0.00           H  
ATOM    752 1HB  ARG A  45     -16.057  -8.068  -6.848  1.00  0.00           H  
ATOM    753 2HB  ARG A  45     -14.390  -8.253  -7.364  1.00  0.00           H  
ATOM    754 1HG  ARG A  45     -15.422 -10.441  -7.029  1.00  0.00           H  
ATOM    755 2HG  ARG A  45     -14.126 -10.220  -5.838  1.00  0.00           H  
ATOM    756 1HD  ARG A  45     -15.703  -9.687  -4.132  1.00  0.00           H  
ATOM    757 2HD  ARG A  45     -17.052  -9.691  -5.266  1.00  0.00           H  
ATOM    758  HE  ARG A  45     -15.720 -11.952  -3.994  1.00  0.00           H  
ATOM    759 1HH1 ARG A  45     -17.810 -10.910  -6.635  1.00  0.00           H  
ATOM    760 2HH1 ARG A  45     -18.606 -12.451  -6.838  1.00  0.00           H  
ATOM    761 1HH2 ARG A  45     -16.745 -13.986  -4.238  1.00  0.00           H  
ATOM    762 2HH2 ARG A  45     -18.000 -14.213  -5.436  1.00  0.00           H  
ATOM    763  N   PHE A  46     -12.209  -7.262  -5.533  1.00  0.00           N  
ATOM    764  CA  PHE A  46     -10.844  -7.584  -5.169  1.00  0.00           C  
ATOM    765  C   PHE A  46     -10.637  -7.261  -3.696  1.00  0.00           C  
ATOM    766  O   PHE A  46     -10.147  -8.096  -2.927  1.00  0.00           O  
ATOM    767  CB  PHE A  46      -9.876  -6.756  -6.010  1.00  0.00           C  
ATOM    768  CG  PHE A  46      -8.482  -7.014  -5.711  1.00  0.00           C  
ATOM    769  CD1 PHE A  46      -7.867  -8.072  -6.326  1.00  0.00           C  
ATOM    770  CD2 PHE A  46      -7.765  -6.233  -4.806  1.00  0.00           C  
ATOM    771  CE1 PHE A  46      -6.589  -8.350  -6.066  1.00  0.00           C  
ATOM    772  CE2 PHE A  46      -6.464  -6.538  -4.542  1.00  0.00           C  
ATOM    773  CZ  PHE A  46      -5.894  -7.597  -5.179  1.00  0.00           C  
ATOM    774  H   PHE A  46     -12.378  -6.585  -6.270  1.00  0.00           H  
ATOM    775  HA  PHE A  46     -10.670  -8.648  -5.331  1.00  0.00           H  
ATOM    776 1HB  PHE A  46     -10.041  -6.965  -7.064  1.00  0.00           H  
ATOM    777 2HB  PHE A  46     -10.066  -5.694  -5.855  1.00  0.00           H  
ATOM    778  HD1 PHE A  46      -8.429  -8.686  -7.033  1.00  0.00           H  
ATOM    779  HD2 PHE A  46      -8.250  -5.388  -4.308  1.00  0.00           H  
ATOM    780  HE1 PHE A  46      -6.118  -9.176  -6.549  1.00  0.00           H  
ATOM    781  HE2 PHE A  46      -5.877  -5.958  -3.832  1.00  0.00           H  
ATOM    782  HZ  PHE A  46      -4.890  -7.861  -4.973  1.00  0.00           H  
ATOM    783  N   ALA A  47     -11.024  -6.039  -3.309  1.00  0.00           N  
ATOM    784  CA  ALA A  47     -10.920  -5.583  -1.931  1.00  0.00           C  
ATOM    785  C   ALA A  47     -11.805  -6.419  -0.991  1.00  0.00           C  
ATOM    786  O   ALA A  47     -11.431  -6.672   0.157  1.00  0.00           O  
ATOM    787  CB  ALA A  47     -11.277  -4.127  -1.857  1.00  0.00           C  
ATOM    788  H   ALA A  47     -11.397  -5.397  -4.031  1.00  0.00           H  
ATOM    789  HA  ALA A  47      -9.886  -5.705  -1.610  1.00  0.00           H  
ATOM    790 1HB  ALA A  47     -11.182  -3.788  -0.841  1.00  0.00           H  
ATOM    791 2HB  ALA A  47     -10.611  -3.555  -2.507  1.00  0.00           H  
ATOM    792 3HB  ALA A  47     -12.287  -4.005  -2.195  1.00  0.00           H  
ATOM    793  N   VAL A  48     -12.971  -6.872  -1.461  1.00  0.00           N  
ATOM    794  CA  VAL A  48     -13.829  -7.688  -0.600  1.00  0.00           C  
ATOM    795  C   VAL A  48     -13.130  -9.001  -0.273  1.00  0.00           C  
ATOM    796  O   VAL A  48     -13.119  -9.439   0.889  1.00  0.00           O  
ATOM    797  CB  VAL A  48     -15.181  -8.005  -1.283  1.00  0.00           C  
ATOM    798  CG1 VAL A  48     -15.991  -9.030  -0.476  1.00  0.00           C  
ATOM    799  CG2 VAL A  48     -15.978  -6.752  -1.408  1.00  0.00           C  
ATOM    800  H   VAL A  48     -13.260  -6.593  -2.408  1.00  0.00           H  
ATOM    801  HA  VAL A  48     -14.014  -7.140   0.324  1.00  0.00           H  
ATOM    802  HB  VAL A  48     -14.988  -8.422  -2.259  1.00  0.00           H  
ATOM    803 1HG1 VAL A  48     -16.929  -9.227  -0.990  1.00  0.00           H  
ATOM    804 2HG1 VAL A  48     -15.442  -9.966  -0.376  1.00  0.00           H  
ATOM    805 3HG1 VAL A  48     -16.199  -8.631   0.504  1.00  0.00           H  
ATOM    806 1HG2 VAL A  48     -16.919  -6.964  -1.901  1.00  0.00           H  
ATOM    807 2HG2 VAL A  48     -16.162  -6.357  -0.418  1.00  0.00           H  
ATOM    808 3HG2 VAL A  48     -15.442  -6.034  -1.977  1.00  0.00           H  
ATOM    809  N   VAL A  49     -12.547  -9.618  -1.298  1.00  0.00           N  
ATOM    810  CA  VAL A  49     -11.836 -10.867  -1.140  1.00  0.00           C  
ATOM    811  C   VAL A  49     -10.582 -10.671  -0.302  1.00  0.00           C  
ATOM    812  O   VAL A  49     -10.235 -11.557   0.481  1.00  0.00           O  
ATOM    813  CB  VAL A  49     -11.493 -11.498  -2.488  1.00  0.00           C  
ATOM    814  CG1 VAL A  49     -10.605 -12.733  -2.280  1.00  0.00           C  
ATOM    815  CG2 VAL A  49     -12.790 -11.891  -3.189  1.00  0.00           C  
ATOM    816  H   VAL A  49     -12.637  -9.201  -2.232  1.00  0.00           H  
ATOM    817  HA  VAL A  49     -12.491 -11.561  -0.614  1.00  0.00           H  
ATOM    818  HB  VAL A  49     -10.940 -10.771  -3.095  1.00  0.00           H  
ATOM    819 1HG1 VAL A  49     -10.364 -13.150  -3.227  1.00  0.00           H  
ATOM    820 2HG1 VAL A  49      -9.707 -12.485  -1.782  1.00  0.00           H  
ATOM    821 3HG1 VAL A  49     -11.142 -13.471  -1.682  1.00  0.00           H  
ATOM    822 1HG2 VAL A  49     -12.574 -12.340  -4.152  1.00  0.00           H  
ATOM    823 2HG2 VAL A  49     -13.326 -12.609  -2.572  1.00  0.00           H  
ATOM    824 3HG2 VAL A  49     -13.406 -11.016  -3.334  1.00  0.00           H  
ATOM    825  N   LEU A  50      -9.857  -9.566  -0.504  1.00  0.00           N  
ATOM    826  CA  LEU A  50      -8.652  -9.335   0.269  1.00  0.00           C  
ATOM    827  C   LEU A  50      -9.007  -9.239   1.746  1.00  0.00           C  
ATOM    828  O   LEU A  50      -8.273  -9.766   2.587  1.00  0.00           O  
ATOM    829  CB  LEU A  50      -7.951  -8.051  -0.181  1.00  0.00           C  
ATOM    830  CG  LEU A  50      -6.600  -7.697   0.514  1.00  0.00           C  
ATOM    831  CD1 LEU A  50      -5.535  -8.774   0.251  1.00  0.00           C  
ATOM    832  CD2 LEU A  50      -6.165  -6.336   0.014  1.00  0.00           C  
ATOM    833  H   LEU A  50     -10.144  -8.888  -1.217  1.00  0.00           H  
ATOM    834  HA  LEU A  50      -7.992 -10.181   0.127  1.00  0.00           H  
ATOM    835 1HB  LEU A  50      -7.782  -8.109  -1.256  1.00  0.00           H  
ATOM    836 2HB  LEU A  50      -8.635  -7.224   0.002  1.00  0.00           H  
ATOM    837  HG  LEU A  50      -6.739  -7.665   1.576  1.00  0.00           H  
ATOM    838 1HD1 LEU A  50      -4.611  -8.496   0.755  1.00  0.00           H  
ATOM    839 2HD1 LEU A  50      -5.862  -9.739   0.628  1.00  0.00           H  
ATOM    840 3HD1 LEU A  50      -5.352  -8.845  -0.808  1.00  0.00           H  
ATOM    841 1HD2 LEU A  50      -5.232  -6.044   0.504  1.00  0.00           H  
ATOM    842 2HD2 LEU A  50      -6.017  -6.378  -1.066  1.00  0.00           H  
ATOM    843 3HD2 LEU A  50      -6.940  -5.608   0.247  1.00  0.00           H  
ATOM    844  N   ALA A  51     -10.116  -8.557   2.086  1.00  0.00           N  
ATOM    845  CA  ALA A  51     -10.513  -8.503   3.485  1.00  0.00           C  
ATOM    846  C   ALA A  51     -10.846  -9.901   3.997  1.00  0.00           C  
ATOM    847  O   ALA A  51     -10.450 -10.240   5.109  1.00  0.00           O  
ATOM    848  CB  ALA A  51     -11.696  -7.585   3.671  1.00  0.00           C  
ATOM    849  H   ALA A  51     -10.656  -8.056   1.373  1.00  0.00           H  
ATOM    850  HA  ALA A  51      -9.680  -8.126   4.066  1.00  0.00           H  
ATOM    851 1HB  ALA A  51     -11.959  -7.550   4.726  1.00  0.00           H  
ATOM    852 2HB  ALA A  51     -11.450  -6.589   3.329  1.00  0.00           H  
ATOM    853 3HB  ALA A  51     -12.527  -7.971   3.088  1.00  0.00           H  
ATOM    854  N   GLU A  52     -11.493 -10.748   3.170  1.00  0.00           N  
ATOM    855  CA  GLU A  52     -11.851 -12.101   3.611  1.00  0.00           C  
ATOM    856  C   GLU A  52     -10.584 -12.915   3.837  1.00  0.00           C  
ATOM    857  O   GLU A  52     -10.493 -13.688   4.796  1.00  0.00           O  
ATOM    858  CB  GLU A  52     -12.729 -12.814   2.573  1.00  0.00           C  
ATOM    859  CG  GLU A  52     -13.306 -14.184   3.023  1.00  0.00           C  
ATOM    860  CD  GLU A  52     -14.294 -14.085   4.192  1.00  0.00           C  
ATOM    861  OE1 GLU A  52     -14.818 -13.013   4.432  1.00  0.00           O  
ATOM    862  OE2 GLU A  52     -14.541 -15.087   4.821  1.00  0.00           O  
ATOM    863  H   GLU A  52     -11.830 -10.400   2.265  1.00  0.00           H  
ATOM    864  HA  GLU A  52     -12.396 -12.031   4.550  1.00  0.00           H  
ATOM    865 1HB  GLU A  52     -13.543 -12.174   2.269  1.00  0.00           H  
ATOM    866 2HB  GLU A  52     -12.130 -13.001   1.682  1.00  0.00           H  
ATOM    867 1HG  GLU A  52     -13.816 -14.637   2.175  1.00  0.00           H  
ATOM    868 2HG  GLU A  52     -12.485 -14.844   3.305  1.00  0.00           H  
ATOM    869  N   PHE A  53      -9.593 -12.734   2.964  1.00  0.00           N  
ATOM    870  CA  PHE A  53      -8.311 -13.395   3.111  1.00  0.00           C  
ATOM    871  C   PHE A  53      -7.683 -13.007   4.418  1.00  0.00           C  
ATOM    872  O   PHE A  53      -7.302 -13.871   5.205  1.00  0.00           O  
ATOM    873  CB  PHE A  53      -7.386 -13.013   1.959  1.00  0.00           C  
ATOM    874  CG  PHE A  53      -5.946 -13.381   2.135  1.00  0.00           C  
ATOM    875  CD1 PHE A  53      -5.482 -14.677   1.986  1.00  0.00           C  
ATOM    876  CD2 PHE A  53      -5.028 -12.374   2.425  1.00  0.00           C  
ATOM    877  CE1 PHE A  53      -4.131 -14.954   2.119  1.00  0.00           C  
ATOM    878  CE2 PHE A  53      -3.692 -12.652   2.563  1.00  0.00           C  
ATOM    879  CZ  PHE A  53      -3.241 -13.946   2.405  1.00  0.00           C  
ATOM    880  H   PHE A  53      -9.759 -12.129   2.156  1.00  0.00           H  
ATOM    881  HA  PHE A  53      -8.463 -14.469   3.110  1.00  0.00           H  
ATOM    882 1HB  PHE A  53      -7.745 -13.481   1.046  1.00  0.00           H  
ATOM    883 2HB  PHE A  53      -7.437 -11.949   1.799  1.00  0.00           H  
ATOM    884  HD1 PHE A  53      -6.180 -15.482   1.748  1.00  0.00           H  
ATOM    885  HD2 PHE A  53      -5.385 -11.347   2.541  1.00  0.00           H  
ATOM    886  HE1 PHE A  53      -3.773 -15.979   1.986  1.00  0.00           H  
ATOM    887  HE2 PHE A  53      -2.985 -11.853   2.792  1.00  0.00           H  
ATOM    888  HZ  PHE A  53      -2.178 -14.173   2.507  1.00  0.00           H  
ATOM    889  N   ALA A  54      -7.615 -11.709   4.683  1.00  0.00           N  
ATOM    890  CA  ALA A  54      -7.014 -11.215   5.898  1.00  0.00           C  
ATOM    891  C   ALA A  54      -7.731 -11.739   7.148  1.00  0.00           C  
ATOM    892  O   ALA A  54      -7.084 -12.080   8.142  1.00  0.00           O  
ATOM    893  CB  ALA A  54      -7.020  -9.711   5.843  1.00  0.00           C  
ATOM    894  H   ALA A  54      -7.962 -11.034   3.990  1.00  0.00           H  
ATOM    895  HA  ALA A  54      -5.988 -11.581   5.937  1.00  0.00           H  
ATOM    896 1HB  ALA A  54      -6.561  -9.307   6.722  1.00  0.00           H  
ATOM    897 2HB  ALA A  54      -6.484  -9.373   4.957  1.00  0.00           H  
ATOM    898 3HB  ALA A  54      -8.043  -9.381   5.780  1.00  0.00           H  
ATOM    899  N   ILE A  55      -9.062 -11.859   7.083  1.00  0.00           N  
ATOM    900  CA  ILE A  55      -9.837 -12.372   8.208  1.00  0.00           C  
ATOM    901  C   ILE A  55      -9.475 -13.836   8.436  1.00  0.00           C  
ATOM    902  O   ILE A  55      -9.288 -14.258   9.584  1.00  0.00           O  
ATOM    903  CB  ILE A  55     -11.355 -12.202   7.973  1.00  0.00           C  
ATOM    904  CG1 ILE A  55     -11.701 -10.691   7.976  1.00  0.00           C  
ATOM    905  CG2 ILE A  55     -12.138 -12.937   9.087  1.00  0.00           C  
ATOM    906  CD1 ILE A  55     -13.074 -10.329   7.415  1.00  0.00           C  
ATOM    907  H   ILE A  55      -9.545 -11.510   6.248  1.00  0.00           H  
ATOM    908  HA  ILE A  55      -9.568 -11.812   9.100  1.00  0.00           H  
ATOM    909  HB  ILE A  55     -11.626 -12.608   6.996  1.00  0.00           H  
ATOM    910 1HG1 ILE A  55     -11.650 -10.330   9.005  1.00  0.00           H  
ATOM    911 2HG1 ILE A  55     -10.964 -10.177   7.408  1.00  0.00           H  
ATOM    912 1HG2 ILE A  55     -13.204 -12.821   8.929  1.00  0.00           H  
ATOM    913 2HG2 ILE A  55     -11.898 -13.996   9.071  1.00  0.00           H  
ATOM    914 3HG2 ILE A  55     -11.866 -12.519  10.060  1.00  0.00           H  
ATOM    915 1HD1 ILE A  55     -13.205  -9.252   7.460  1.00  0.00           H  
ATOM    916 2HD1 ILE A  55     -13.142 -10.652   6.375  1.00  0.00           H  
ATOM    917 3HD1 ILE A  55     -13.854 -10.808   7.987  1.00  0.00           H  
ATOM    918  N   ARG A  56      -9.393 -14.618   7.349  1.00  0.00           N  
ATOM    919  CA  ARG A  56      -9.021 -16.021   7.457  1.00  0.00           C  
ATOM    920  C   ARG A  56      -7.593 -16.183   7.982  1.00  0.00           C  
ATOM    921  O   ARG A  56      -7.331 -17.120   8.739  1.00  0.00           O  
ATOM    922  CB  ARG A  56      -9.156 -16.730   6.123  1.00  0.00           C  
ATOM    923  CG  ARG A  56     -10.592 -16.961   5.661  1.00  0.00           C  
ATOM    924  CD  ARG A  56     -10.631 -17.696   4.378  1.00  0.00           C  
ATOM    925  NE  ARG A  56     -10.124 -16.887   3.271  1.00  0.00           N  
ATOM    926  CZ  ARG A  56      -9.697 -17.375   2.076  1.00  0.00           C  
ATOM    927  NH1 ARG A  56      -9.715 -18.673   1.840  1.00  0.00           N  
ATOM    928  NH2 ARG A  56      -9.258 -16.544   1.147  1.00  0.00           N  
ATOM    929  H   ARG A  56      -9.628 -14.222   6.431  1.00  0.00           H  
ATOM    930  HA  ARG A  56      -9.702 -16.497   8.159  1.00  0.00           H  
ATOM    931 1HB  ARG A  56      -8.656 -16.138   5.357  1.00  0.00           H  
ATOM    932 2HB  ARG A  56      -8.657 -17.695   6.170  1.00  0.00           H  
ATOM    933 1HG  ARG A  56     -11.121 -17.547   6.409  1.00  0.00           H  
ATOM    934 2HG  ARG A  56     -11.100 -16.007   5.528  1.00  0.00           H  
ATOM    935 1HD  ARG A  56     -10.021 -18.591   4.468  1.00  0.00           H  
ATOM    936 2HD  ARG A  56     -11.663 -17.971   4.157  1.00  0.00           H  
ATOM    937  HE  ARG A  56     -10.094 -15.880   3.412  1.00  0.00           H  
ATOM    938 1HH1 ARG A  56     -10.051 -19.312   2.537  1.00  0.00           H  
ATOM    939 2HH1 ARG A  56      -9.391 -19.039   0.946  1.00  0.00           H  
ATOM    940 1HH2 ARG A  56      -9.249 -15.554   1.319  1.00  0.00           H  
ATOM    941 2HH2 ARG A  56      -8.918 -16.895   0.233  1.00  0.00           H  
ATOM    942  N   VAL A  57      -6.687 -15.260   7.630  1.00  0.00           N  
ATOM    943  CA  VAL A  57      -5.316 -15.323   8.128  1.00  0.00           C  
ATOM    944  C   VAL A  57      -5.315 -15.166   9.636  1.00  0.00           C  
ATOM    945  O   VAL A  57      -4.617 -15.909  10.332  1.00  0.00           O  
ATOM    946  CB  VAL A  57      -4.408 -14.236   7.504  1.00  0.00           C  
ATOM    947  CG1 VAL A  57      -3.041 -14.197   8.225  1.00  0.00           C  
ATOM    948  CG2 VAL A  57      -4.178 -14.533   6.028  1.00  0.00           C  
ATOM    949  H   VAL A  57      -6.967 -14.548   6.947  1.00  0.00           H  
ATOM    950  HA  VAL A  57      -4.904 -16.300   7.878  1.00  0.00           H  
ATOM    951  HB  VAL A  57      -4.885 -13.268   7.612  1.00  0.00           H  
ATOM    952 1HG1 VAL A  57      -2.433 -13.438   7.767  1.00  0.00           H  
ATOM    953 2HG1 VAL A  57      -3.165 -13.964   9.282  1.00  0.00           H  
ATOM    954 3HG1 VAL A  57      -2.550 -15.165   8.125  1.00  0.00           H  
ATOM    955 1HG2 VAL A  57      -3.548 -13.761   5.593  1.00  0.00           H  
ATOM    956 2HG2 VAL A  57      -3.690 -15.499   5.925  1.00  0.00           H  
ATOM    957 3HG2 VAL A  57      -5.105 -14.558   5.502  1.00  0.00           H  
ATOM    958  N   ILE A  58      -6.111 -14.227  10.146  1.00  0.00           N  
ATOM    959  CA  ILE A  58      -6.172 -14.024  11.581  1.00  0.00           C  
ATOM    960  C   ILE A  58      -6.724 -15.262  12.260  1.00  0.00           C  
ATOM    961  O   ILE A  58      -6.179 -15.691  13.280  1.00  0.00           O  
ATOM    962  CB  ILE A  58      -7.080 -12.845  11.948  1.00  0.00           C  
ATOM    963  CG1 ILE A  58      -6.458 -11.570  11.449  1.00  0.00           C  
ATOM    964  CG2 ILE A  58      -7.255 -12.803  13.514  1.00  0.00           C  
ATOM    965  CD1 ILE A  58      -7.379 -10.433  11.455  1.00  0.00           C  
ATOM    966  H   ILE A  58      -6.620 -13.610   9.501  1.00  0.00           H  
ATOM    967  HA  ILE A  58      -5.172 -13.840  11.949  1.00  0.00           H  
ATOM    968  HB  ILE A  58      -8.051 -12.954  11.465  1.00  0.00           H  
ATOM    969 1HG1 ILE A  58      -5.630 -11.326  12.063  1.00  0.00           H  
ATOM    970 2HG1 ILE A  58      -6.104 -11.721  10.435  1.00  0.00           H  
ATOM    971 1HG2 ILE A  58      -7.873 -11.979  13.810  1.00  0.00           H  
ATOM    972 2HG2 ILE A  58      -7.715 -13.717  13.877  1.00  0.00           H  
ATOM    973 3HG2 ILE A  58      -6.297 -12.699  13.982  1.00  0.00           H  
ATOM    974 1HD1 ILE A  58      -6.861  -9.565  11.069  1.00  0.00           H  
ATOM    975 2HD1 ILE A  58      -8.218 -10.676  10.818  1.00  0.00           H  
ATOM    976 3HD1 ILE A  58      -7.735 -10.230  12.447  1.00  0.00           H  
ATOM    977  N   LYS A  59      -7.812 -15.829  11.724  1.00  0.00           N  
ATOM    978  CA  LYS A  59      -8.394 -17.013  12.341  1.00  0.00           C  
ATOM    979  C   LYS A  59      -7.413 -18.181  12.366  1.00  0.00           C  
ATOM    980  O   LYS A  59      -7.312 -18.886  13.376  1.00  0.00           O  
ATOM    981  CB  LYS A  59      -9.659 -17.436  11.594  1.00  0.00           C  
ATOM    982  CG  LYS A  59     -10.867 -16.518  11.773  1.00  0.00           C  
ATOM    983  CD  LYS A  59     -12.053 -17.015  10.936  1.00  0.00           C  
ATOM    984  CE  LYS A  59     -13.296 -16.152  11.126  1.00  0.00           C  
ATOM    985  NZ  LYS A  59     -14.429 -16.602  10.253  1.00  0.00           N  
ATOM    986  H   LYS A  59      -8.242 -15.409  10.892  1.00  0.00           H  
ATOM    987  HA  LYS A  59      -8.651 -16.770  13.373  1.00  0.00           H  
ATOM    988 1HB  LYS A  59      -9.436 -17.484  10.527  1.00  0.00           H  
ATOM    989 2HB  LYS A  59      -9.944 -18.438  11.910  1.00  0.00           H  
ATOM    990 1HG  LYS A  59     -11.149 -16.492  12.825  1.00  0.00           H  
ATOM    991 2HG  LYS A  59     -10.601 -15.507  11.461  1.00  0.00           H  
ATOM    992 1HD  LYS A  59     -11.774 -16.996   9.880  1.00  0.00           H  
ATOM    993 2HD  LYS A  59     -12.290 -18.040  11.213  1.00  0.00           H  
ATOM    994 1HE  LYS A  59     -13.610 -16.210  12.167  1.00  0.00           H  
ATOM    995 2HE  LYS A  59     -13.056 -15.120  10.892  1.00  0.00           H  
ATOM    996 1HZ  LYS A  59     -15.233 -16.012  10.410  1.00  0.00           H  
ATOM    997 2HZ  LYS A  59     -14.156 -16.541   9.279  1.00  0.00           H  
ATOM    998 3HZ  LYS A  59     -14.670 -17.558  10.475  1.00  0.00           H  
ATOM    999  N   LYS A  60      -6.661 -18.380  11.278  1.00  0.00           N  
ATOM   1000  CA  LYS A  60      -5.700 -19.465  11.256  1.00  0.00           C  
ATOM   1001  C   LYS A  60      -4.594 -19.206  12.260  1.00  0.00           C  
ATOM   1002  O   LYS A  60      -4.170 -20.121  12.974  1.00  0.00           O  
ATOM   1003  CB  LYS A  60      -5.118 -19.647   9.857  1.00  0.00           C  
ATOM   1004  CG  LYS A  60      -6.096 -20.232   8.841  1.00  0.00           C  
ATOM   1005  CD  LYS A  60      -5.460 -20.343   7.461  1.00  0.00           C  
ATOM   1006  CE  LYS A  60      -6.434 -20.920   6.441  1.00  0.00           C  
ATOM   1007  NZ  LYS A  60      -5.823 -21.020   5.082  1.00  0.00           N  
ATOM   1008  H   LYS A  60      -6.797 -17.798  10.445  1.00  0.00           H  
ATOM   1009  HA  LYS A  60      -6.209 -20.384  11.543  1.00  0.00           H  
ATOM   1010 1HB  LYS A  60      -4.791 -18.673   9.480  1.00  0.00           H  
ATOM   1011 2HB  LYS A  60      -4.243 -20.293   9.905  1.00  0.00           H  
ATOM   1012 1HG  LYS A  60      -6.403 -21.224   9.172  1.00  0.00           H  
ATOM   1013 2HG  LYS A  60      -6.980 -19.604   8.782  1.00  0.00           H  
ATOM   1014 1HD  LYS A  60      -5.154 -19.347   7.130  1.00  0.00           H  
ATOM   1015 2HD  LYS A  60      -4.578 -20.979   7.513  1.00  0.00           H  
ATOM   1016 1HE  LYS A  60      -6.743 -21.913   6.764  1.00  0.00           H  
ATOM   1017 2HE  LYS A  60      -7.314 -20.276   6.385  1.00  0.00           H  
ATOM   1018 1HZ  LYS A  60      -6.497 -21.405   4.435  1.00  0.00           H  
ATOM   1019 2HZ  LYS A  60      -5.545 -20.101   4.769  1.00  0.00           H  
ATOM   1020 3HZ  LYS A  60      -5.013 -21.622   5.119  1.00  0.00           H  
ATOM   1021  N   ALA A  61      -4.141 -17.953  12.358  1.00  0.00           N  
ATOM   1022  CA  ALA A  61      -3.085 -17.617  13.292  1.00  0.00           C  
ATOM   1023  C   ALA A  61      -3.508 -17.885  14.737  1.00  0.00           C  
ATOM   1024  O   ALA A  61      -2.698 -18.371  15.529  1.00  0.00           O  
ATOM   1025  CB  ALA A  61      -2.719 -16.161  13.123  1.00  0.00           C  
ATOM   1026  H   ALA A  61      -4.493 -17.229  11.724  1.00  0.00           H  
ATOM   1027  HA  ALA A  61      -2.221 -18.238  13.069  1.00  0.00           H  
ATOM   1028 1HB  ALA A  61      -1.913 -15.899  13.806  1.00  0.00           H  
ATOM   1029 2HB  ALA A  61      -2.406 -15.981  12.094  1.00  0.00           H  
ATOM   1030 3HB  ALA A  61      -3.597 -15.574  13.339  1.00  0.00           H  
ATOM   1031  N   GLU A  62      -4.777 -17.602  15.071  1.00  0.00           N  
ATOM   1032  CA  GLU A  62      -5.287 -17.860  16.416  1.00  0.00           C  
ATOM   1033  C   GLU A  62      -5.445 -19.349  16.727  1.00  0.00           C  
ATOM   1034  O   GLU A  62      -5.176 -19.782  17.851  1.00  0.00           O  
ATOM   1035  CB  GLU A  62      -6.644 -17.187  16.636  1.00  0.00           C  
ATOM   1036  CG  GLU A  62      -6.635 -15.668  16.731  1.00  0.00           C  
ATOM   1037  CD  GLU A  62      -8.025 -15.131  16.969  1.00  0.00           C  
ATOM   1038  OE1 GLU A  62      -8.977 -15.856  16.713  1.00  0.00           O  
ATOM   1039  OE2 GLU A  62      -8.144 -14.015  17.423  1.00  0.00           O  
ATOM   1040  H   GLU A  62      -5.376 -17.133  14.382  1.00  0.00           H  
ATOM   1041  HA  GLU A  62      -4.578 -17.443  17.129  1.00  0.00           H  
ATOM   1042 1HB  GLU A  62      -7.302 -17.452  15.804  1.00  0.00           H  
ATOM   1043 2HB  GLU A  62      -7.098 -17.578  17.545  1.00  0.00           H  
ATOM   1044 1HG  GLU A  62      -5.988 -15.364  17.553  1.00  0.00           H  
ATOM   1045 2HG  GLU A  62      -6.232 -15.249  15.811  1.00  0.00           H  
ATOM   1046  N   LYS A  63      -5.888 -20.129  15.736  1.00  0.00           N  
ATOM   1047  CA  LYS A  63      -6.098 -21.565  15.909  1.00  0.00           C  
ATOM   1048  C   LYS A  63      -4.810 -22.401  15.915  1.00  0.00           C  
ATOM   1049  O   LYS A  63      -4.765 -23.447  16.568  1.00  0.00           O  
ATOM   1050  CB  LYS A  63      -7.030 -22.085  14.817  1.00  0.00           C  
ATOM   1051  CG  LYS A  63      -8.475 -21.615  14.948  1.00  0.00           C  
ATOM   1052  CD  LYS A  63      -9.333 -22.147  13.808  1.00  0.00           C  
ATOM   1053  CE  LYS A  63     -10.780 -21.684  13.932  1.00  0.00           C  
ATOM   1054  NZ  LYS A  63     -11.625 -22.188  12.809  1.00  0.00           N  
ATOM   1055  H   LYS A  63      -6.154 -19.686  14.849  1.00  0.00           H  
ATOM   1056  HA  LYS A  63      -6.582 -21.713  16.872  1.00  0.00           H  
ATOM   1057 1HB  LYS A  63      -6.658 -21.748  13.845  1.00  0.00           H  
ATOM   1058 2HB  LYS A  63      -7.019 -23.173  14.815  1.00  0.00           H  
ATOM   1059 1HG  LYS A  63      -8.880 -21.964  15.897  1.00  0.00           H  
ATOM   1060 2HG  LYS A  63      -8.502 -20.525  14.944  1.00  0.00           H  
ATOM   1061 1HD  LYS A  63      -8.926 -21.786  12.860  1.00  0.00           H  
ATOM   1062 2HD  LYS A  63      -9.305 -23.236  13.806  1.00  0.00           H  
ATOM   1063 1HE  LYS A  63     -11.190 -22.044  14.873  1.00  0.00           H  
ATOM   1064 2HE  LYS A  63     -10.805 -20.592  13.929  1.00  0.00           H  
ATOM   1065 1HZ  LYS A  63     -12.574 -21.859  12.926  1.00  0.00           H  
ATOM   1066 2HZ  LYS A  63     -11.258 -21.847  11.931  1.00  0.00           H  
ATOM   1067 3HZ  LYS A  63     -11.619 -23.198  12.806  1.00  0.00           H  
ATOM   1068  N   SER A  64      -3.800 -21.955  15.167  1.00  0.00           N  
ATOM   1069  CA  SER A  64      -2.521 -22.647  15.013  1.00  0.00           C  
ATOM   1070  C   SER A  64      -1.764 -22.854  16.330  1.00  0.00           C  
ATOM   1071  O   SER A  64      -1.610 -21.926  17.125  1.00  0.00           O  
ATOM   1072  OXT SER A  64      -1.007 -23.822  16.398  1.00  0.00           O  
ATOM   1073  CB  SER A  64      -1.636 -21.881  14.039  1.00  0.00           C  
ATOM   1074  OG  SER A  64      -2.181 -21.882  12.737  1.00  0.00           O  
ATOM   1075  H   SER A  64      -3.944 -21.103  14.626  1.00  0.00           H  
ATOM   1076  HA  SER A  64      -2.724 -23.628  14.586  1.00  0.00           H  
ATOM   1077 1HB  SER A  64      -1.529 -20.850  14.387  1.00  0.00           H  
ATOM   1078 2HB  SER A  64      -0.646 -22.328  14.024  1.00  0.00           H  
ATOM   1079  HG  SER A  64      -2.945 -21.279  12.777  1.00  0.00           H  
TER                                                                             
ATOM   1081  N   GLY B  65      -3.895  23.358  17.693  1.00  0.00           N  
ATOM   1082  CA  GLY B  65      -2.831  22.355  17.613  1.00  0.00           C  
ATOM   1083  C   GLY B  65      -2.453  22.075  16.176  1.00  0.00           C  
ATOM   1084  O   GLY B  65      -2.412  22.979  15.344  1.00  0.00           O  
ATOM   1085 1H   GLY B  65      -4.125  23.524  18.651  1.00  0.00           H  
ATOM   1086 2H   GLY B  65      -3.582  24.210  17.273  1.00  0.00           H  
ATOM   1087 3H   GLY B  65      -4.703  23.025  17.209  1.00  0.00           H  
ATOM   1088 1HA  GLY B  65      -1.962  22.701  18.152  1.00  0.00           H  
ATOM   1089 2HA  GLY B  65      -3.161  21.433  18.090  1.00  0.00           H  
ATOM   1090  N   PHE B  66      -2.142  20.832  15.874  1.00  0.00           N  
ATOM   1091  CA  PHE B  66      -1.752  20.550  14.510  1.00  0.00           C  
ATOM   1092  C   PHE B  66      -2.953  20.827  13.639  1.00  0.00           C  
ATOM   1093  O   PHE B  66      -4.090  20.561  14.028  1.00  0.00           O  
ATOM   1094  CB  PHE B  66      -1.264  19.113  14.344  1.00  0.00           C  
ATOM   1095  CG  PHE B  66       0.108  18.908  14.903  1.00  0.00           C  
ATOM   1096  CD1 PHE B  66       0.307  18.380  16.172  1.00  0.00           C  
ATOM   1097  CD2 PHE B  66       1.209  19.249  14.150  1.00  0.00           C  
ATOM   1098  CE1 PHE B  66       1.575  18.198  16.661  1.00  0.00           C  
ATOM   1099  CE2 PHE B  66       2.474  19.072  14.642  1.00  0.00           C  
ATOM   1100  CZ  PHE B  66       2.653  18.545  15.905  1.00  0.00           C  
ATOM   1101  H   PHE B  66      -2.178  20.098  16.566  1.00  0.00           H  
ATOM   1102  HA  PHE B  66      -0.950  21.225  14.221  1.00  0.00           H  
ATOM   1103 1HB  PHE B  66      -1.948  18.430  14.841  1.00  0.00           H  
ATOM   1104 2HB  PHE B  66      -1.251  18.857  13.283  1.00  0.00           H  
ATOM   1105  HD1 PHE B  66      -0.551  18.100  16.779  1.00  0.00           H  
ATOM   1106  HD2 PHE B  66       1.064  19.667  13.155  1.00  0.00           H  
ATOM   1107  HE1 PHE B  66       1.719  17.778  17.653  1.00  0.00           H  
ATOM   1108  HE2 PHE B  66       3.332  19.348  14.033  1.00  0.00           H  
ATOM   1109  HZ  PHE B  66       3.651  18.400  16.295  1.00  0.00           H  
ATOM   1110  N   LEU B  67      -2.705  21.377  12.475  1.00  0.00           N  
ATOM   1111  CA  LEU B  67      -3.797  21.701  11.600  1.00  0.00           C  
ATOM   1112  C   LEU B  67      -4.498  20.420  11.155  1.00  0.00           C  
ATOM   1113  O   LEU B  67      -3.825  19.514  10.650  1.00  0.00           O  
ATOM   1114  CB  LEU B  67      -3.233  22.468  10.410  1.00  0.00           C  
ATOM   1115  CG  LEU B  67      -2.737  23.867  10.812  1.00  0.00           C  
ATOM   1116  CD1 LEU B  67      -1.801  24.448   9.739  1.00  0.00           C  
ATOM   1117  CD2 LEU B  67      -3.959  24.756  11.055  1.00  0.00           C  
ATOM   1118  H   LEU B  67      -1.738  21.580  12.224  1.00  0.00           H  
ATOM   1119  HA  LEU B  67      -4.451  22.371  12.130  1.00  0.00           H  
ATOM   1120 1HB  LEU B  67      -2.388  21.915   9.992  1.00  0.00           H  
ATOM   1121 2HB  LEU B  67      -4.004  22.567   9.646  1.00  0.00           H  
ATOM   1122  HG  LEU B  67      -2.157  23.792  11.739  1.00  0.00           H  
ATOM   1123 1HD1 LEU B  67      -1.458  25.417  10.070  1.00  0.00           H  
ATOM   1124 2HD1 LEU B  67      -0.951  23.802   9.600  1.00  0.00           H  
ATOM   1125 3HD1 LEU B  67      -2.332  24.552   8.791  1.00  0.00           H  
ATOM   1126 1HD2 LEU B  67      -3.636  25.729  11.350  1.00  0.00           H  
ATOM   1127 2HD2 LEU B  67      -4.545  24.840  10.138  1.00  0.00           H  
ATOM   1128 3HD2 LEU B  67      -4.580  24.323  11.847  1.00  0.00           H  
ATOM   1129  N   PRO B  68      -5.833  20.316  11.313  1.00  0.00           N  
ATOM   1130  CA  PRO B  68      -6.639  19.182  10.901  1.00  0.00           C  
ATOM   1131  C   PRO B  68      -6.469  18.931   9.426  1.00  0.00           C  
ATOM   1132  O   PRO B  68      -6.371  19.870   8.640  1.00  0.00           O  
ATOM   1133  CB  PRO B  68      -8.064  19.638  11.244  1.00  0.00           C  
ATOM   1134  CG  PRO B  68      -7.876  20.655  12.348  1.00  0.00           C  
ATOM   1135  CD  PRO B  68      -6.598  21.373  12.012  1.00  0.00           C  
ATOM   1136  HA  PRO B  68      -6.344  18.294  11.477  1.00  0.00           H  
ATOM   1137 1HB  PRO B  68      -8.545  20.056  10.349  1.00  0.00           H  
ATOM   1138 2HB  PRO B  68      -8.667  18.773  11.558  1.00  0.00           H  
ATOM   1139 1HG  PRO B  68      -8.743  21.330  12.407  1.00  0.00           H  
ATOM   1140 2HG  PRO B  68      -7.809  20.140  13.317  1.00  0.00           H  
ATOM   1141 1HD  PRO B  68      -6.766  22.236  11.353  1.00  0.00           H  
ATOM   1142 2HD  PRO B  68      -6.159  21.650  12.982  1.00  0.00           H  
ATOM   1143  N   ASN B  69      -6.446  17.660   9.051  1.00  0.00           N  
ATOM   1144  CA  ASN B  69      -6.306  17.313   7.652  1.00  0.00           C  
ATOM   1145  C   ASN B  69      -7.081  16.037   7.303  1.00  0.00           C  
ATOM   1146  O   ASN B  69      -7.359  15.195   8.158  1.00  0.00           O  
ATOM   1147  CB  ASN B  69      -4.823  17.341   7.272  1.00  0.00           C  
ATOM   1148  CG  ASN B  69      -3.894  16.382   8.014  1.00  0.00           C  
ATOM   1149  OD1 ASN B  69      -3.618  15.280   7.528  1.00  0.00           O  
ATOM   1150  ND2 ASN B  69      -3.392  16.802   9.177  1.00  0.00           N  
ATOM   1151  H   ASN B  69      -6.527  16.930   9.742  1.00  0.00           H  
ATOM   1152  HA  ASN B  69      -6.770  18.106   7.065  1.00  0.00           H  
ATOM   1153 1HB  ASN B  69      -4.729  17.146   6.206  1.00  0.00           H  
ATOM   1154 2HB  ASN B  69      -4.448  18.356   7.437  1.00  0.00           H  
ATOM   1155 1HD2 ASN B  69      -2.732  16.234   9.674  1.00  0.00           H  
ATOM   1156 2HD2 ASN B  69      -3.646  17.719   9.567  1.00  0.00           H  
ATOM   1157  N   ASP B  70      -7.465  15.938   6.035  1.00  0.00           N  
ATOM   1158  CA  ASP B  70      -8.261  14.834   5.504  1.00  0.00           C  
ATOM   1159  C   ASP B  70      -7.631  13.444   5.609  1.00  0.00           C  
ATOM   1160  O   ASP B  70      -6.414  13.268   5.614  1.00  0.00           O  
ATOM   1161  CB  ASP B  70      -8.614  15.100   4.038  1.00  0.00           C  
ATOM   1162  CG  ASP B  70      -9.771  14.235   3.558  1.00  0.00           C  
ATOM   1163  OD1 ASP B  70      -9.524  13.160   3.062  1.00  0.00           O  
ATOM   1164  OD2 ASP B  70     -10.893  14.647   3.710  1.00  0.00           O  
ATOM   1165  H   ASP B  70      -7.194  16.675   5.403  1.00  0.00           H  
ATOM   1166  HA  ASP B  70      -9.193  14.809   6.068  1.00  0.00           H  
ATOM   1167 1HB  ASP B  70      -8.883  16.148   3.910  1.00  0.00           H  
ATOM   1168 2HB  ASP B  70      -7.740  14.908   3.409  1.00  0.00           H  
ATOM   1169  N   ALA B  71      -8.502  12.442   5.582  1.00  0.00           N  
ATOM   1170  CA  ALA B  71      -8.116  11.040   5.584  1.00  0.00           C  
ATOM   1171  C   ALA B  71      -7.201  10.683   4.404  1.00  0.00           C  
ATOM   1172  O   ALA B  71      -6.313   9.835   4.541  1.00  0.00           O  
ATOM   1173  CB  ALA B  71      -9.343  10.160   5.538  1.00  0.00           C  
ATOM   1174  H   ALA B  71      -9.489  12.667   5.551  1.00  0.00           H  
ATOM   1175  HA  ALA B  71      -7.579  10.837   6.506  1.00  0.00           H  
ATOM   1176 1HB  ALA B  71      -9.043   9.113   5.570  1.00  0.00           H  
ATOM   1177 2HB  ALA B  71      -9.982  10.382   6.391  1.00  0.00           H  
ATOM   1178 3HB  ALA B  71      -9.887  10.357   4.611  1.00  0.00           H  
ATOM   1179  N   GLU B  72      -7.351  11.355   3.258  1.00  0.00           N  
ATOM   1180  CA  GLU B  72      -6.515  11.014   2.102  1.00  0.00           C  
ATOM   1181  C   GLU B  72      -5.085  11.576   2.242  1.00  0.00           C  
ATOM   1182  O   GLU B  72      -4.218  11.288   1.415  1.00  0.00           O  
ATOM   1183  CB  GLU B  72      -7.159  11.521   0.803  1.00  0.00           C  
ATOM   1184  CG  GLU B  72      -8.449  10.794   0.406  1.00  0.00           C  
ATOM   1185  CD  GLU B  72      -8.998  11.232  -0.943  1.00  0.00           C  
ATOM   1186  OE1 GLU B  72      -8.385  12.064  -1.573  1.00  0.00           O  
ATOM   1187  OE2 GLU B  72     -10.018  10.718  -1.346  1.00  0.00           O  
ATOM   1188  H   GLU B  72      -8.082  12.074   3.172  1.00  0.00           H  
ATOM   1189  HA  GLU B  72      -6.441   9.927   2.042  1.00  0.00           H  
ATOM   1190 1HB  GLU B  72      -7.428  12.570   0.944  1.00  0.00           H  
ATOM   1191 2HB  GLU B  72      -6.456  11.485  -0.013  1.00  0.00           H  
ATOM   1192 1HG  GLU B  72      -8.256   9.722   0.381  1.00  0.00           H  
ATOM   1193 2HG  GLU B  72      -9.200  10.981   1.176  1.00  0.00           H  
ATOM   1194  N   GLU B  73      -4.857  12.399   3.283  1.00  0.00           N  
ATOM   1195  CA  GLU B  73      -3.551  12.968   3.607  1.00  0.00           C  
ATOM   1196  C   GLU B  73      -2.939  12.118   4.735  1.00  0.00           C  
ATOM   1197  O   GLU B  73      -1.735  11.848   4.748  1.00  0.00           O  
ATOM   1198  CB  GLU B  73      -3.675  14.463   3.939  1.00  0.00           C  
ATOM   1199  CG  GLU B  73      -4.152  15.283   2.702  1.00  0.00           C  
ATOM   1200  CD  GLU B  73      -4.241  16.786   2.886  1.00  0.00           C  
ATOM   1201  OE1 GLU B  73      -3.974  17.265   3.953  1.00  0.00           O  
ATOM   1202  OE2 GLU B  73      -4.583  17.452   1.935  1.00  0.00           O  
ATOM   1203  H   GLU B  73      -5.616  12.611   3.920  1.00  0.00           H  
ATOM   1204  HA  GLU B  73      -2.904  12.908   2.733  1.00  0.00           H  
ATOM   1205 1HB  GLU B  73      -4.390  14.607   4.752  1.00  0.00           H  
ATOM   1206 2HB  GLU B  73      -2.713  14.852   4.272  1.00  0.00           H  
ATOM   1207 1HG  GLU B  73      -3.474  15.076   1.876  1.00  0.00           H  
ATOM   1208 2HG  GLU B  73      -5.136  14.911   2.418  1.00  0.00           H  
ATOM   1209  N   LEU B  74      -3.793  11.684   5.683  1.00  0.00           N  
ATOM   1210  CA  LEU B  74      -3.335  10.845   6.786  1.00  0.00           C  
ATOM   1211  C   LEU B  74      -2.849   9.493   6.247  1.00  0.00           C  
ATOM   1212  O   LEU B  74      -1.894   8.918   6.760  1.00  0.00           O  
ATOM   1213  CB  LEU B  74      -4.452  10.614   7.809  1.00  0.00           C  
ATOM   1214  CG  LEU B  74      -4.915  11.854   8.636  1.00  0.00           C  
ATOM   1215  CD1 LEU B  74      -6.136  11.467   9.444  1.00  0.00           C  
ATOM   1216  CD2 LEU B  74      -3.787  12.336   9.570  1.00  0.00           C  
ATOM   1217  H   LEU B  74      -4.767  11.978   5.637  1.00  0.00           H  
ATOM   1218  HA  LEU B  74      -2.507  11.342   7.274  1.00  0.00           H  
ATOM   1219 1HB  LEU B  74      -5.315  10.226   7.282  1.00  0.00           H  
ATOM   1220 2HB  LEU B  74      -4.111   9.851   8.517  1.00  0.00           H  
ATOM   1221  HG  LEU B  74      -5.195  12.669   7.955  1.00  0.00           H  
ATOM   1222 1HD1 LEU B  74      -6.478  12.330  10.019  1.00  0.00           H  
ATOM   1223 2HD1 LEU B  74      -6.932  11.142   8.783  1.00  0.00           H  
ATOM   1224 3HD1 LEU B  74      -5.881  10.658  10.132  1.00  0.00           H  
ATOM   1225 1HD2 LEU B  74      -4.137  13.196  10.136  1.00  0.00           H  
ATOM   1226 2HD2 LEU B  74      -3.505  11.533  10.257  1.00  0.00           H  
ATOM   1227 3HD2 LEU B  74      -2.935  12.627   8.999  1.00  0.00           H  
ATOM   1228  N   PHE B  75      -3.501   8.990   5.207  1.00  0.00           N  
ATOM   1229  CA  PHE B  75      -3.078   7.746   4.586  1.00  0.00           C  
ATOM   1230  C   PHE B  75      -2.250   8.088   3.354  1.00  0.00           C  
ATOM   1231  O   PHE B  75      -2.761   8.620   2.367  1.00  0.00           O  
ATOM   1232  CB  PHE B  75      -4.320   6.880   4.328  1.00  0.00           C  
ATOM   1233  CG  PHE B  75      -4.943   6.338   5.649  1.00  0.00           C  
ATOM   1234  CD1 PHE B  75      -5.778   7.136   6.434  1.00  0.00           C  
ATOM   1235  CD2 PHE B  75      -4.704   5.032   6.091  1.00  0.00           C  
ATOM   1236  CE1 PHE B  75      -6.326   6.658   7.604  1.00  0.00           C  
ATOM   1237  CE2 PHE B  75      -5.255   4.559   7.257  1.00  0.00           C  
ATOM   1238  CZ  PHE B  75      -6.062   5.370   8.015  1.00  0.00           C  
ATOM   1239  H   PHE B  75      -4.323   9.474   4.842  1.00  0.00           H  
ATOM   1240  HA  PHE B  75      -2.439   7.196   5.279  1.00  0.00           H  
ATOM   1241 1HB  PHE B  75      -5.076   7.484   3.824  1.00  0.00           H  
ATOM   1242 2HB  PHE B  75      -4.080   6.049   3.688  1.00  0.00           H  
ATOM   1243  HD1 PHE B  75      -5.995   8.146   6.125  1.00  0.00           H  
ATOM   1244  HD2 PHE B  75      -4.086   4.376   5.517  1.00  0.00           H  
ATOM   1245  HE1 PHE B  75      -6.970   7.300   8.204  1.00  0.00           H  
ATOM   1246  HE2 PHE B  75      -5.052   3.539   7.585  1.00  0.00           H  
ATOM   1247  HZ  PHE B  75      -6.496   4.992   8.941  1.00  0.00           H  
ATOM   1248  N   ILE B  76      -0.960   7.786   3.418  1.00  0.00           N  
ATOM   1249  CA  ILE B  76      -0.025   8.146   2.371  1.00  0.00           C  
ATOM   1250  C   ILE B  76       0.246   6.978   1.444  1.00  0.00           C  
ATOM   1251  O   ILE B  76       1.114   6.135   1.704  1.00  0.00           O  
ATOM   1252  CB  ILE B  76       1.294   8.612   3.046  1.00  0.00           C  
ATOM   1253  CG1 ILE B  76       0.983   9.834   3.997  1.00  0.00           C  
ATOM   1254  CG2 ILE B  76       2.386   8.928   2.006  1.00  0.00           C  
ATOM   1255  CD1 ILE B  76       2.130  10.251   4.931  1.00  0.00           C  
ATOM   1256  H   ILE B  76      -0.603   7.306   4.237  1.00  0.00           H  
ATOM   1257  HA  ILE B  76      -0.448   8.963   1.791  1.00  0.00           H  
ATOM   1258  HB  ILE B  76       1.645   7.820   3.684  1.00  0.00           H  
ATOM   1259 1HG1 ILE B  76       0.705  10.691   3.386  1.00  0.00           H  
ATOM   1260 2HG1 ILE B  76       0.130   9.579   4.631  1.00  0.00           H  
ATOM   1261 1HG2 ILE B  76       3.287   9.216   2.511  1.00  0.00           H  
ATOM   1262 2HG2 ILE B  76       2.596   8.059   1.404  1.00  0.00           H  
ATOM   1263 3HG2 ILE B  76       2.054   9.740   1.358  1.00  0.00           H  
ATOM   1264 1HD1 ILE B  76       1.803  11.089   5.543  1.00  0.00           H  
ATOM   1265 2HD1 ILE B  76       2.395   9.413   5.576  1.00  0.00           H  
ATOM   1266 3HD1 ILE B  76       3.000  10.556   4.355  1.00  0.00           H  
ATOM   1267  N   PHE B  77      -0.484   6.939   0.345  1.00  0.00           N  
ATOM   1268  CA  PHE B  77      -0.393   5.792  -0.543  1.00  0.00           C  
ATOM   1269  C   PHE B  77       0.562   6.041  -1.700  1.00  0.00           C  
ATOM   1270  O   PHE B  77       0.410   7.019  -2.431  1.00  0.00           O  
ATOM   1271  CB  PHE B  77      -1.751   5.445  -1.147  1.00  0.00           C  
ATOM   1272  CG  PHE B  77      -1.666   4.273  -2.064  1.00  0.00           C  
ATOM   1273  CD1 PHE B  77      -1.571   2.992  -1.565  1.00  0.00           C  
ATOM   1274  CD2 PHE B  77      -1.653   4.454  -3.437  1.00  0.00           C  
ATOM   1275  CE1 PHE B  77      -1.471   1.927  -2.411  1.00  0.00           C  
ATOM   1276  CE2 PHE B  77      -1.548   3.386  -4.271  1.00  0.00           C  
ATOM   1277  CZ  PHE B  77      -1.458   2.133  -3.752  1.00  0.00           C  
ATOM   1278  H   PHE B  77      -1.152   7.680   0.168  1.00  0.00           H  
ATOM   1279  HA  PHE B  77      -0.004   4.946   0.028  1.00  0.00           H  
ATOM   1280 1HB  PHE B  77      -2.468   5.232  -0.373  1.00  0.00           H  
ATOM   1281 2HB  PHE B  77      -2.123   6.296  -1.712  1.00  0.00           H  
ATOM   1282  HD1 PHE B  77      -1.571   2.838  -0.491  1.00  0.00           H  
ATOM   1283  HD2 PHE B  77      -1.718   5.465  -3.846  1.00  0.00           H  
ATOM   1284  HE1 PHE B  77      -1.397   0.916  -2.017  1.00  0.00           H  
ATOM   1285  HE2 PHE B  77      -1.539   3.531  -5.351  1.00  0.00           H  
ATOM   1286  HZ  PHE B  77      -1.378   1.302  -4.406  1.00  0.00           H  
ATOM   1287  N   LEU B  78       1.557   5.160  -1.834  1.00  0.00           N  
ATOM   1288  CA  LEU B  78       2.615   5.287  -2.828  1.00  0.00           C  
ATOM   1289  C   LEU B  78       2.705   4.073  -3.754  1.00  0.00           C  
ATOM   1290  O   LEU B  78       2.468   2.942  -3.329  1.00  0.00           O  
ATOM   1291  CB  LEU B  78       3.896   5.417  -2.012  1.00  0.00           C  
ATOM   1292  CG  LEU B  78       3.855   6.541  -0.935  1.00  0.00           C  
ATOM   1293  CD1 LEU B  78       4.995   6.387  -0.044  1.00  0.00           C  
ATOM   1294  CD2 LEU B  78       3.873   7.930  -1.577  1.00  0.00           C  
ATOM   1295  H   LEU B  78       1.611   4.389  -1.169  1.00  0.00           H  
ATOM   1296  HA  LEU B  78       2.431   6.177  -3.427  1.00  0.00           H  
ATOM   1297 1HB  LEU B  78       4.061   4.485  -1.501  1.00  0.00           H  
ATOM   1298 2HB  LEU B  78       4.737   5.606  -2.683  1.00  0.00           H  
ATOM   1299  HG  LEU B  78       2.963   6.426  -0.331  1.00  0.00           H  
ATOM   1300 1HD1 LEU B  78       4.922   7.140   0.716  1.00  0.00           H  
ATOM   1301 2HD1 LEU B  78       4.960   5.408   0.424  1.00  0.00           H  
ATOM   1302 3HD1 LEU B  78       5.918   6.499  -0.601  1.00  0.00           H  
ATOM   1303 1HD2 LEU B  78       3.846   8.688  -0.796  1.00  0.00           H  
ATOM   1304 2HD2 LEU B  78       4.781   8.052  -2.165  1.00  0.00           H  
ATOM   1305 3HD2 LEU B  78       3.004   8.056  -2.220  1.00  0.00           H  
ATOM   1306  N   THR B  79       3.133   4.295  -4.990  1.00  0.00           N  
ATOM   1307  CA  THR B  79       3.314   3.211  -5.962  1.00  0.00           C  
ATOM   1308  C   THR B  79       4.777   3.010  -6.381  1.00  0.00           C  
ATOM   1309  O   THR B  79       5.087   2.214  -7.272  1.00  0.00           O  
ATOM   1310  CB  THR B  79       2.449   3.436  -7.203  1.00  0.00           C  
ATOM   1311  OG1 THR B  79       2.804   4.684  -7.822  1.00  0.00           O  
ATOM   1312  CG2 THR B  79       0.976   3.452  -6.795  1.00  0.00           C  
ATOM   1313  H   THR B  79       3.304   5.247  -5.287  1.00  0.00           H  
ATOM   1314  HA  THR B  79       2.976   2.285  -5.507  1.00  0.00           H  
ATOM   1315  HB  THR B  79       2.624   2.632  -7.903  1.00  0.00           H  
ATOM   1316  HG1 THR B  79       3.639   4.577  -8.303  1.00  0.00           H  
ATOM   1317 1HG2 THR B  79       0.351   3.601  -7.673  1.00  0.00           H  
ATOM   1318 2HG2 THR B  79       0.726   2.504  -6.328  1.00  0.00           H  
ATOM   1319 3HG2 THR B  79       0.802   4.259  -6.090  1.00  0.00           H  
ATOM   1320  N   GLU B  80       5.658   3.771  -5.750  1.00  0.00           N  
ATOM   1321  CA  GLU B  80       7.083   3.775  -6.064  1.00  0.00           C  
ATOM   1322  C   GLU B  80       7.938   4.212  -4.870  1.00  0.00           C  
ATOM   1323  O   GLU B  80       7.424   4.780  -3.898  1.00  0.00           O  
ATOM   1324  CB  GLU B  80       7.362   4.690  -7.261  1.00  0.00           C  
ATOM   1325  CG  GLU B  80       7.039   6.169  -7.037  1.00  0.00           C  
ATOM   1326  CD  GLU B  80       7.271   7.003  -8.275  1.00  0.00           C  
ATOM   1327  OE1 GLU B  80       7.581   6.433  -9.294  1.00  0.00           O  
ATOM   1328  OE2 GLU B  80       7.144   8.203  -8.204  1.00  0.00           O  
ATOM   1329  H   GLU B  80       5.322   4.380  -5.023  1.00  0.00           H  
ATOM   1330  HA  GLU B  80       7.376   2.759  -6.335  1.00  0.00           H  
ATOM   1331 1HB  GLU B  80       8.417   4.624  -7.528  1.00  0.00           H  
ATOM   1332 2HB  GLU B  80       6.786   4.348  -8.121  1.00  0.00           H  
ATOM   1333 1HG  GLU B  80       5.998   6.264  -6.733  1.00  0.00           H  
ATOM   1334 2HG  GLU B  80       7.663   6.550  -6.228  1.00  0.00           H  
ATOM   1335  N   ILE B  81       9.250   3.980  -4.965  1.00  0.00           N  
ATOM   1336  CA  ILE B  81      10.166   4.437  -3.922  1.00  0.00           C  
ATOM   1337  C   ILE B  81      10.507   5.896  -4.151  1.00  0.00           C  
ATOM   1338  O   ILE B  81      11.013   6.289  -5.198  1.00  0.00           O  
ATOM   1339  CB  ILE B  81      11.433   3.599  -3.862  1.00  0.00           C  
ATOM   1340  CG1 ILE B  81      11.055   2.117  -3.729  1.00  0.00           C  
ATOM   1341  CG2 ILE B  81      12.268   4.060  -2.707  1.00  0.00           C  
ATOM   1342  CD1 ILE B  81      10.204   1.834  -2.511  1.00  0.00           C  
ATOM   1343  H   ILE B  81       9.614   3.498  -5.773  1.00  0.00           H  
ATOM   1344  HA  ILE B  81       9.671   4.351  -2.961  1.00  0.00           H  
ATOM   1345  HB  ILE B  81      11.998   3.715  -4.785  1.00  0.00           H  
ATOM   1346 1HG1 ILE B  81      10.505   1.807  -4.617  1.00  0.00           H  
ATOM   1347 2HG1 ILE B  81      11.967   1.521  -3.661  1.00  0.00           H  
ATOM   1348 1HG2 ILE B  81      13.178   3.467  -2.664  1.00  0.00           H  
ATOM   1349 2HG2 ILE B  81      12.525   5.109  -2.843  1.00  0.00           H  
ATOM   1350 3HG2 ILE B  81      11.705   3.945  -1.783  1.00  0.00           H  
ATOM   1351 1HD1 ILE B  81       9.963   0.773  -2.462  1.00  0.00           H  
ATOM   1352 2HD1 ILE B  81      10.743   2.126  -1.611  1.00  0.00           H  
ATOM   1353 3HD1 ILE B  81       9.288   2.413  -2.589  1.00  0.00           H  
ATOM   1354  N   THR B  82      10.171   6.683  -3.163  1.00  0.00           N  
ATOM   1355  CA  THR B  82      10.224   8.121  -3.218  1.00  0.00           C  
ATOM   1356  C   THR B  82      10.344   8.803  -1.884  1.00  0.00           C  
ATOM   1357  O   THR B  82       9.956   8.259  -0.839  1.00  0.00           O  
ATOM   1358  CB  THR B  82       8.947   8.681  -3.868  1.00  0.00           C  
ATOM   1359  OG1 THR B  82       9.043  10.107  -3.948  1.00  0.00           O  
ATOM   1360  CG2 THR B  82       7.707   8.306  -3.058  1.00  0.00           C  
ATOM   1361  H   THR B  82       9.802   6.249  -2.334  1.00  0.00           H  
ATOM   1362  HA  THR B  82      11.072   8.406  -3.831  1.00  0.00           H  
ATOM   1363  HB  THR B  82       8.854   8.276  -4.880  1.00  0.00           H  
ATOM   1364  HG1 THR B  82       8.828  10.512  -3.056  1.00  0.00           H  
ATOM   1365 1HG2 THR B  82       6.823   8.719  -3.543  1.00  0.00           H  
ATOM   1366 2HG2 THR B  82       7.615   7.220  -3.004  1.00  0.00           H  
ATOM   1367 3HG2 THR B  82       7.792   8.718  -2.049  1.00  0.00           H  
ATOM   1368  N   GLU B  83      10.836  10.028  -1.965  1.00  0.00           N  
ATOM   1369  CA  GLU B  83      10.780  10.989  -0.873  1.00  0.00           C  
ATOM   1370  C   GLU B  83       9.290  11.208  -0.578  1.00  0.00           C  
ATOM   1371  O   GLU B  83       8.481  11.288  -1.508  1.00  0.00           O  
ATOM   1372  CB  GLU B  83      11.453  12.304  -1.271  1.00  0.00           C  
ATOM   1373  CG  GLU B  83      11.474  13.358  -0.182  1.00  0.00           C  
ATOM   1374  CD  GLU B  83      12.200  14.640  -0.598  1.00  0.00           C  
ATOM   1375  OE1 GLU B  83      12.787  14.662  -1.649  1.00  0.00           O  
ATOM   1376  OE2 GLU B  83      12.138  15.598   0.143  1.00  0.00           O  
ATOM   1377  H   GLU B  83      11.185  10.338  -2.862  1.00  0.00           H  
ATOM   1378  HA  GLU B  83      11.263  10.576   0.011  1.00  0.00           H  
ATOM   1379 1HB  GLU B  83      12.483  12.110  -1.561  1.00  0.00           H  
ATOM   1380 2HB  GLU B  83      10.942  12.724  -2.137  1.00  0.00           H  
ATOM   1381 1HG  GLU B  83      10.449  13.607   0.099  1.00  0.00           H  
ATOM   1382 2HG  GLU B  83      11.964  12.934   0.698  1.00  0.00           H  
ATOM   1383  N   ILE B  84       8.959  11.235   0.691  1.00  0.00           N  
ATOM   1384  CA  ILE B  84       7.623  11.379   1.258  1.00  0.00           C  
ATOM   1385  C   ILE B  84       7.485  12.572   2.167  1.00  0.00           C  
ATOM   1386  O   ILE B  84       8.388  12.866   2.961  1.00  0.00           O  
ATOM   1387  CB  ILE B  84       7.279  10.157   2.134  1.00  0.00           C  
ATOM   1388  CG1 ILE B  84       7.148   8.935   1.344  1.00  0.00           C  
ATOM   1389  CG2 ILE B  84       6.044  10.364   3.012  1.00  0.00           C  
ATOM   1390  CD1 ILE B  84       7.216   7.717   2.247  1.00  0.00           C  
ATOM   1391  H   ILE B  84       9.719  11.146   1.347  1.00  0.00           H  
ATOM   1392  HA  ILE B  84       6.908  11.470   0.444  1.00  0.00           H  
ATOM   1393  HB  ILE B  84       8.121   9.999   2.766  1.00  0.00           H  
ATOM   1394 1HG1 ILE B  84       6.202   8.962   0.816  1.00  0.00           H  
ATOM   1395 2HG1 ILE B  84       7.945   8.869   0.609  1.00  0.00           H  
ATOM   1396 1HG2 ILE B  84       5.891   9.481   3.636  1.00  0.00           H  
ATOM   1397 2HG2 ILE B  84       6.179  11.219   3.661  1.00  0.00           H  
ATOM   1398 3HG2 ILE B  84       5.178  10.520   2.381  1.00  0.00           H  
ATOM   1399 1HD1 ILE B  84       7.106   6.820   1.679  1.00  0.00           H  
ATOM   1400 2HD1 ILE B  84       8.168   7.697   2.751  1.00  0.00           H  
ATOM   1401 3HD1 ILE B  84       6.418   7.769   2.983  1.00  0.00           H  
ATOM   1402  N   THR B  85       6.361  13.276   2.049  1.00  0.00           N  
ATOM   1403  CA  THR B  85       6.102  14.354   2.988  1.00  0.00           C  
ATOM   1404  C   THR B  85       4.956  13.960   3.924  1.00  0.00           C  
ATOM   1405  O   THR B  85       3.923  13.465   3.473  1.00  0.00           O  
ATOM   1406  CB  THR B  85       5.794  15.693   2.278  1.00  0.00           C  
ATOM   1407  OG1 THR B  85       6.939  16.088   1.489  1.00  0.00           O  
ATOM   1408  CG2 THR B  85       5.491  16.790   3.316  1.00  0.00           C  
ATOM   1409  H   THR B  85       5.678  13.029   1.351  1.00  0.00           H  
ATOM   1410  HA  THR B  85       6.983  14.505   3.589  1.00  0.00           H  
ATOM   1411  HB  THR B  85       4.937  15.565   1.623  1.00  0.00           H  
ATOM   1412  HG1 THR B  85       7.705  16.178   2.057  1.00  0.00           H  
ATOM   1413 1HG2 THR B  85       5.281  17.729   2.809  1.00  0.00           H  
ATOM   1414 2HG2 THR B  85       4.627  16.513   3.914  1.00  0.00           H  
ATOM   1415 3HG2 THR B  85       6.351  16.922   3.973  1.00  0.00           H  
ATOM   1416  N   ILE B  86       5.172  14.164   5.220  1.00  0.00           N  
ATOM   1417  CA  ILE B  86       4.178  13.917   6.238  1.00  0.00           C  
ATOM   1418  C   ILE B  86       3.659  15.275   6.703  1.00  0.00           C  
ATOM   1419  O   ILE B  86       4.296  15.941   7.534  1.00  0.00           O  
ATOM   1420  CB  ILE B  86       4.753  13.099   7.424  1.00  0.00           C  
ATOM   1421  CG1 ILE B  86       5.258  11.709   6.898  1.00  0.00           C  
ATOM   1422  CG2 ILE B  86       3.744  12.973   8.548  1.00  0.00           C  
ATOM   1423  CD1 ILE B  86       5.966  10.871   7.945  1.00  0.00           C  
ATOM   1424  H   ILE B  86       6.072  14.552   5.486  1.00  0.00           H  
ATOM   1425  HA  ILE B  86       3.394  13.308   5.812  1.00  0.00           H  
ATOM   1426  HB  ILE B  86       5.622  13.617   7.811  1.00  0.00           H  
ATOM   1427 1HG1 ILE B  86       4.415  11.146   6.514  1.00  0.00           H  
ATOM   1428 2HG1 ILE B  86       5.957  11.881   6.074  1.00  0.00           H  
ATOM   1429 1HG2 ILE B  86       4.179  12.413   9.378  1.00  0.00           H  
ATOM   1430 2HG2 ILE B  86       3.450  13.966   8.898  1.00  0.00           H  
ATOM   1431 3HG2 ILE B  86       2.878  12.451   8.172  1.00  0.00           H  
ATOM   1432 1HD1 ILE B  86       6.293   9.925   7.497  1.00  0.00           H  
ATOM   1433 2HD1 ILE B  86       6.829  11.412   8.319  1.00  0.00           H  
ATOM   1434 3HD1 ILE B  86       5.285  10.664   8.764  1.00  0.00           H  
ATOM   1435  N   PRO B  87       2.463  15.698   6.229  1.00  0.00           N  
ATOM   1436  CA  PRO B  87       1.941  17.043   6.349  1.00  0.00           C  
ATOM   1437  C   PRO B  87       1.354  17.412   7.693  1.00  0.00           C  
ATOM   1438  O   PRO B  87       0.192  17.795   7.800  1.00  0.00           O  
ATOM   1439  CB  PRO B  87       0.872  17.050   5.252  1.00  0.00           C  
ATOM   1440  CG  PRO B  87       0.467  15.614   5.099  1.00  0.00           C  
ATOM   1441  CD  PRO B  87       1.745  14.827   5.275  1.00  0.00           C  
ATOM   1442  HA  PRO B  87       2.732  17.748   6.088  1.00  0.00           H  
ATOM   1443 1HB  PRO B  87       0.038  17.700   5.546  1.00  0.00           H  
ATOM   1444 2HB  PRO B  87       1.293  17.471   4.327  1.00  0.00           H  
ATOM   1445 1HG  PRO B  87      -0.301  15.367   5.837  1.00  0.00           H  
ATOM   1446 2HG  PRO B  87       0.001  15.459   4.107  1.00  0.00           H  
ATOM   1447 1HD  PRO B  87       1.526  13.843   5.698  1.00  0.00           H  
ATOM   1448 2HD  PRO B  87       2.235  14.767   4.296  1.00  0.00           H  
ATOM   1449  N   CYS B  88       2.175  17.329   8.707  1.00  0.00           N  
ATOM   1450  CA  CYS B  88       1.761  17.799  10.029  1.00  0.00           C  
ATOM   1451  C   CYS B  88       2.312  19.196  10.241  1.00  0.00           C  
ATOM   1452  O   CYS B  88       3.539  19.392  10.316  1.00  0.00           O  
ATOM   1453  CB  CYS B  88       2.206  16.838  11.118  1.00  0.00           C  
ATOM   1454  SG  CYS B  88       3.978  16.713  11.320  1.00  0.00           S  
ATOM   1455  H   CYS B  88       3.110  16.975   8.577  1.00  0.00           H  
ATOM   1456  HA  CYS B  88       0.664  17.855  10.046  1.00  0.00           H  
ATOM   1457 1HB  CYS B  88       1.779  17.152  12.071  1.00  0.00           H  
ATOM   1458 2HB  CYS B  88       1.825  15.844  10.906  1.00  0.00           H  
ATOM   1459  N   ARG B  89       1.417  20.166  10.310  1.00  0.00           N  
ATOM   1460  CA  ARG B  89       1.768  21.576  10.366  1.00  0.00           C  
ATOM   1461  C   ARG B  89       1.187  22.259  11.568  1.00  0.00           C  
ATOM   1462  O   ARG B  89       0.177  21.817  12.114  1.00  0.00           O  
ATOM   1463  CB  ARG B  89       1.284  22.259   9.113  1.00  0.00           C  
ATOM   1464  CG  ARG B  89       1.895  21.718   7.870  1.00  0.00           C  
ATOM   1465  CD  ARG B  89       1.530  22.489   6.701  1.00  0.00           C  
ATOM   1466  NE  ARG B  89       0.125  22.476   6.462  1.00  0.00           N  
ATOM   1467  CZ  ARG B  89      -0.477  23.220   5.536  1.00  0.00           C  
ATOM   1468  NH1 ARG B  89       0.240  24.019   4.756  1.00  0.00           N  
ATOM   1469  NH2 ARG B  89      -1.789  23.142   5.397  1.00  0.00           N  
ATOM   1470  H   ARG B  89       0.441  19.906  10.262  1.00  0.00           H  
ATOM   1471  HA  ARG B  89       2.852  21.669  10.411  1.00  0.00           H  
ATOM   1472 1HB  ARG B  89       0.211  22.131   9.027  1.00  0.00           H  
ATOM   1473 2HB  ARG B  89       1.497  23.334   9.161  1.00  0.00           H  
ATOM   1474 1HG  ARG B  89       2.984  21.745   7.964  1.00  0.00           H  
ATOM   1475 2HG  ARG B  89       1.571  20.690   7.710  1.00  0.00           H  
ATOM   1476 1HD  ARG B  89       1.855  23.524   6.825  1.00  0.00           H  
ATOM   1477 2HD  ARG B  89       2.014  22.055   5.833  1.00  0.00           H  
ATOM   1478  HE  ARG B  89      -0.451  21.879   7.033  1.00  0.00           H  
ATOM   1479 1HH1 ARG B  89       1.278  24.073   4.860  1.00  0.00           H  
ATOM   1480 2HH1 ARG B  89      -0.218  24.571   4.047  1.00  0.00           H  
ATOM   1481 1HH2 ARG B  89      -2.324  22.524   5.996  1.00  0.00           H  
ATOM   1482 2HH2 ARG B  89      -2.253  23.691   4.693  1.00  0.00           H  
ATOM   1483  N   VAL B  90       1.815  23.346  11.958  1.00  0.00           N  
ATOM   1484  CA  VAL B  90       1.400  24.122  13.102  1.00  0.00           C  
ATOM   1485  C   VAL B  90       1.095  25.563  12.712  1.00  0.00           C  
ATOM   1486  O   VAL B  90       1.296  25.971  11.569  1.00  0.00           O  
ATOM   1487  CB  VAL B  90       2.481  24.085  14.189  1.00  0.00           C  
ATOM   1488  CG1 VAL B  90       2.721  22.655  14.675  1.00  0.00           C  
ATOM   1489  CG2 VAL B  90       3.774  24.672  13.623  1.00  0.00           C  
ATOM   1490  H   VAL B  90       2.636  23.643  11.444  1.00  0.00           H  
ATOM   1491  HA  VAL B  90       0.489  23.679  13.510  1.00  0.00           H  
ATOM   1492  HB  VAL B  90       2.137  24.653  15.032  1.00  0.00           H  
ATOM   1493 1HG1 VAL B  90       3.476  22.665  15.460  1.00  0.00           H  
ATOM   1494 2HG1 VAL B  90       1.792  22.243  15.076  1.00  0.00           H  
ATOM   1495 3HG1 VAL B  90       3.065  22.034  13.851  1.00  0.00           H  
ATOM   1496 1HG2 VAL B  90       4.540  24.661  14.385  1.00  0.00           H  
ATOM   1497 2HG2 VAL B  90       4.103  24.070  12.772  1.00  0.00           H  
ATOM   1498 3HG2 VAL B  90       3.606  25.697  13.293  1.00  0.00           H  
ATOM   1499  N   THR B  91       0.581  26.320  13.673  1.00  0.00           N  
ATOM   1500  CA  THR B  91       0.167  27.702  13.467  1.00  0.00           C  
ATOM   1501  C   THR B  91       1.237  28.741  13.785  1.00  0.00           C  
ATOM   1502  O   THR B  91       1.034  29.934  13.587  1.00  0.00           O  
ATOM   1503  CB  THR B  91      -1.051  27.987  14.342  1.00  0.00           C  
ATOM   1504  OG1 THR B  91      -0.723  27.803  15.731  1.00  0.00           O  
ATOM   1505  CG2 THR B  91      -2.128  27.042  13.985  1.00  0.00           C  
ATOM   1506  H   THR B  91       0.443  25.911  14.589  1.00  0.00           H  
ATOM   1507  HA  THR B  91      -0.117  27.816  12.421  1.00  0.00           H  
ATOM   1508  HB  THR B  91      -1.378  28.978  14.176  1.00  0.00           H  
ATOM   1509  HG1 THR B  91      -0.643  26.864  15.929  1.00  0.00           H  
ATOM   1510 1HG2 THR B  91      -2.980  27.239  14.595  1.00  0.00           H  
ATOM   1511 2HG2 THR B  91      -2.369  27.199  12.949  1.00  0.00           H  
ATOM   1512 3HG2 THR B  91      -1.803  26.011  14.144  1.00  0.00           H  
ATOM   1513  N   ASP B  92       2.362  28.296  14.303  1.00  0.00           N  
ATOM   1514  CA  ASP B  92       3.404  29.203  14.759  1.00  0.00           C  
ATOM   1515  C   ASP B  92       4.807  28.729  14.347  1.00  0.00           C  
ATOM   1516  O   ASP B  92       5.260  27.697  14.843  1.00  0.00           O  
ATOM   1517  CB  ASP B  92       3.310  29.377  16.274  1.00  0.00           C  
ATOM   1518  CG  ASP B  92       4.310  30.382  16.875  1.00  0.00           C  
ATOM   1519  OD1 ASP B  92       5.289  30.704  16.236  1.00  0.00           O  
ATOM   1520  OD2 ASP B  92       4.068  30.828  17.974  1.00  0.00           O  
ATOM   1521  H   ASP B  92       2.476  27.298  14.411  1.00  0.00           H  
ATOM   1522  HA  ASP B  92       3.183  30.180  14.353  1.00  0.00           H  
ATOM   1523 1HB  ASP B  92       2.313  29.707  16.528  1.00  0.00           H  
ATOM   1524 2HB  ASP B  92       3.431  28.436  16.739  1.00  0.00           H  
ATOM   1525  N   PRO B  93       5.528  29.458  13.464  1.00  0.00           N  
ATOM   1526  CA  PRO B  93       6.856  29.149  12.953  1.00  0.00           C  
ATOM   1527  C   PRO B  93       7.906  28.946  14.049  1.00  0.00           C  
ATOM   1528  O   PRO B  93       8.974  28.398  13.788  1.00  0.00           O  
ATOM   1529  CB  PRO B  93       7.218  30.398  12.139  1.00  0.00           C  
ATOM   1530  CG  PRO B  93       5.934  30.947  11.687  1.00  0.00           C  
ATOM   1531  CD  PRO B  93       4.949  30.671  12.810  1.00  0.00           C  
ATOM   1532  HA  PRO B  93       6.793  28.263  12.301  1.00  0.00           H  
ATOM   1533 1HB  PRO B  93       7.780  31.101  12.774  1.00  0.00           H  
ATOM   1534 2HB  PRO B  93       7.874  30.124  11.302  1.00  0.00           H  
ATOM   1535 1HG  PRO B  93       6.040  32.007  11.453  1.00  0.00           H  
ATOM   1536 2HG  PRO B  93       5.674  30.457  10.773  1.00  0.00           H  
ATOM   1537 1HD  PRO B  93       4.914  31.505  13.532  1.00  0.00           H  
ATOM   1538 2HD  PRO B  93       3.993  30.476  12.350  1.00  0.00           H  
ATOM   1539  N   GLN B  94       7.645  29.447  15.264  1.00  0.00           N  
ATOM   1540  CA  GLN B  94       8.615  29.305  16.345  1.00  0.00           C  
ATOM   1541  C   GLN B  94       8.501  27.962  17.079  1.00  0.00           C  
ATOM   1542  O   GLN B  94       9.351  27.640  17.917  1.00  0.00           O  
ATOM   1543  CB  GLN B  94       8.461  30.432  17.387  1.00  0.00           C  
ATOM   1544  CG  GLN B  94       8.793  31.847  16.891  1.00  0.00           C  
ATOM   1545  CD  GLN B  94       8.682  32.927  18.015  1.00  0.00           C  
ATOM   1546  OE1 GLN B  94       8.912  32.654  19.201  1.00  0.00           O  
ATOM   1547  NE2 GLN B  94       8.333  34.155  17.623  1.00  0.00           N  
ATOM   1548  H   GLN B  94       6.756  29.916  15.474  1.00  0.00           H  
ATOM   1549  HA  GLN B  94       9.614  29.362  15.915  1.00  0.00           H  
ATOM   1550 1HB  GLN B  94       7.421  30.449  17.735  1.00  0.00           H  
ATOM   1551 2HB  GLN B  94       9.089  30.217  18.249  1.00  0.00           H  
ATOM   1552 1HG  GLN B  94       9.807  31.858  16.497  1.00  0.00           H  
ATOM   1553 2HG  GLN B  94       8.079  32.102  16.103  1.00  0.00           H  
ATOM   1554 1HE2 GLN B  94       8.246  34.891  18.298  1.00  0.00           H  
ATOM   1555 2HE2 GLN B  94       8.152  34.336  16.658  1.00  0.00           H  
ATOM   1556  N   LEU B  95       7.447  27.189  16.806  1.00  0.00           N  
ATOM   1557  CA  LEU B  95       7.259  25.912  17.491  1.00  0.00           C  
ATOM   1558  C   LEU B  95       8.246  24.830  17.102  1.00  0.00           C  
ATOM   1559  O   LEU B  95       8.546  24.605  15.926  1.00  0.00           O  
ATOM   1560  CB  LEU B  95       5.839  25.385  17.263  1.00  0.00           C  
ATOM   1561  CG  LEU B  95       4.717  26.137  17.958  1.00  0.00           C  
ATOM   1562  CD1 LEU B  95       3.392  25.688  17.385  1.00  0.00           C  
ATOM   1563  CD2 LEU B  95       4.754  25.823  19.433  1.00  0.00           C  
ATOM   1564  H   LEU B  95       6.765  27.482  16.103  1.00  0.00           H  
ATOM   1565  HA  LEU B  95       7.376  26.096  18.558  1.00  0.00           H  
ATOM   1566 1HB  LEU B  95       5.640  25.426  16.200  1.00  0.00           H  
ATOM   1567 2HB  LEU B  95       5.797  24.341  17.581  1.00  0.00           H  
ATOM   1568  HG  LEU B  95       4.844  27.197  17.814  1.00  0.00           H  
ATOM   1569 1HD1 LEU B  95       2.574  26.209  17.881  1.00  0.00           H  
ATOM   1570 2HD1 LEU B  95       3.397  25.929  16.336  1.00  0.00           H  
ATOM   1571 3HD1 LEU B  95       3.279  24.609  17.527  1.00  0.00           H  
ATOM   1572 1HD2 LEU B  95       3.948  26.346  19.949  1.00  0.00           H  
ATOM   1573 2HD2 LEU B  95       4.631  24.748  19.566  1.00  0.00           H  
ATOM   1574 3HD2 LEU B  95       5.710  26.131  19.850  1.00  0.00           H  
ATOM   1575  N   VAL B  96       8.707  24.095  18.102  1.00  0.00           N  
ATOM   1576  CA  VAL B  96       9.538  22.941  17.827  1.00  0.00           C  
ATOM   1577  C   VAL B  96       8.614  21.772  17.558  1.00  0.00           C  
ATOM   1578  O   VAL B  96       7.713  21.496  18.358  1.00  0.00           O  
ATOM   1579  CB  VAL B  96      10.487  22.621  19.004  1.00  0.00           C  
ATOM   1580  CG1 VAL B  96      11.288  21.344  18.702  1.00  0.00           C  
ATOM   1581  CG2 VAL B  96      11.450  23.801  19.224  1.00  0.00           C  
ATOM   1582  H   VAL B  96       8.464  24.331  19.053  1.00  0.00           H  
ATOM   1583  HA  VAL B  96      10.138  23.136  16.937  1.00  0.00           H  
ATOM   1584  HB  VAL B  96       9.898  22.448  19.906  1.00  0.00           H  
ATOM   1585 1HG1 VAL B  96      11.950  21.120  19.538  1.00  0.00           H  
ATOM   1586 2HG1 VAL B  96      10.601  20.510  18.554  1.00  0.00           H  
ATOM   1587 3HG1 VAL B  96      11.880  21.491  17.801  1.00  0.00           H  
ATOM   1588 1HG2 VAL B  96      12.123  23.583  20.053  1.00  0.00           H  
ATOM   1589 2HG2 VAL B  96      12.035  23.961  18.316  1.00  0.00           H  
ATOM   1590 3HG2 VAL B  96      10.878  24.703  19.447  1.00  0.00           H  
ATOM   1591  N   VAL B  97       8.804  21.129  16.418  1.00  0.00           N  
ATOM   1592  CA  VAL B  97       7.976  20.003  16.032  1.00  0.00           C  
ATOM   1593  C   VAL B  97       8.885  18.814  15.745  1.00  0.00           C  
ATOM   1594  O   VAL B  97       9.868  18.943  15.008  1.00  0.00           O  
ATOM   1595  CB  VAL B  97       7.139  20.329  14.785  1.00  0.00           C  
ATOM   1596  CG1 VAL B  97       6.280  19.127  14.426  1.00  0.00           C  
ATOM   1597  CG2 VAL B  97       6.288  21.585  15.028  1.00  0.00           C  
ATOM   1598  H   VAL B  97       9.553  21.425  15.809  1.00  0.00           H  
ATOM   1599  HA  VAL B  97       7.308  19.756  16.850  1.00  0.00           H  
ATOM   1600  HB  VAL B  97       7.805  20.502  13.954  1.00  0.00           H  
ATOM   1601 1HG1 VAL B  97       5.702  19.336  13.529  1.00  0.00           H  
ATOM   1602 2HG1 VAL B  97       6.911  18.278  14.254  1.00  0.00           H  
ATOM   1603 3HG1 VAL B  97       5.613  18.916  15.252  1.00  0.00           H  
ATOM   1604 1HG2 VAL B  97       5.711  21.810  14.131  1.00  0.00           H  
ATOM   1605 2HG2 VAL B  97       5.618  21.416  15.853  1.00  0.00           H  
ATOM   1606 3HG2 VAL B  97       6.933  22.433  15.254  1.00  0.00           H  
ATOM   1607  N   THR B  98       8.565  17.665  16.326  1.00  0.00           N  
ATOM   1608  CA  THR B  98       9.360  16.464  16.111  1.00  0.00           C  
ATOM   1609  C   THR B  98       8.528  15.311  15.526  1.00  0.00           C  
ATOM   1610  O   THR B  98       7.313  15.247  15.704  1.00  0.00           O  
ATOM   1611  CB  THR B  98      10.049  16.066  17.420  1.00  0.00           C  
ATOM   1612  OG1 THR B  98       9.063  15.803  18.429  1.00  0.00           O  
ATOM   1613  CG2 THR B  98      10.995  17.205  17.899  1.00  0.00           C  
ATOM   1614  H   THR B  98       7.745  17.641  16.932  1.00  0.00           H  
ATOM   1615  HA  THR B  98      10.143  16.691  15.392  1.00  0.00           H  
ATOM   1616  HB  THR B  98      10.619  15.168  17.255  1.00  0.00           H  
ATOM   1617  HG1 THR B  98       8.936  14.847  18.521  1.00  0.00           H  
ATOM   1618 1HG2 THR B  98      11.484  16.906  18.823  1.00  0.00           H  
ATOM   1619 2HG2 THR B  98      11.748  17.398  17.136  1.00  0.00           H  
ATOM   1620 3HG2 THR B  98      10.415  18.106  18.073  1.00  0.00           H  
ATOM   1621  N   LEU B  99       9.197  14.405  14.815  1.00  0.00           N  
ATOM   1622  CA  LEU B  99       8.535  13.259  14.189  1.00  0.00           C  
ATOM   1623  C   LEU B  99       8.877  11.965  14.902  1.00  0.00           C  
ATOM   1624  O   LEU B  99      10.042  11.694  15.186  1.00  0.00           O  
ATOM   1625  CB  LEU B  99       8.947  13.140  12.742  1.00  0.00           C  
ATOM   1626  CG  LEU B  99       8.278  12.052  11.951  1.00  0.00           C  
ATOM   1627  CD1 LEU B  99       6.812  12.383  11.745  1.00  0.00           C  
ATOM   1628  CD2 LEU B  99       8.955  11.928  10.665  1.00  0.00           C  
ATOM   1629  H   LEU B  99      10.192  14.521  14.696  1.00  0.00           H  
ATOM   1630  HA  LEU B  99       7.455  13.404  14.238  1.00  0.00           H  
ATOM   1631 1HB  LEU B  99       8.716  14.029  12.257  1.00  0.00           H  
ATOM   1632 2HB  LEU B  99      10.024  12.998  12.694  1.00  0.00           H  
ATOM   1633  HG  LEU B  99       8.328  11.112  12.492  1.00  0.00           H  
ATOM   1634 1HD1 LEU B  99       6.340  11.598  11.171  1.00  0.00           H  
ATOM   1635 2HD1 LEU B  99       6.318  12.473  12.710  1.00  0.00           H  
ATOM   1636 3HD1 LEU B  99       6.722  13.319  11.207  1.00  0.00           H  
ATOM   1637 1HD2 LEU B  99       8.451  11.150  10.122  1.00  0.00           H  
ATOM   1638 2HD2 LEU B  99       8.894  12.858  10.116  1.00  0.00           H  
ATOM   1639 3HD2 LEU B  99       9.996  11.669  10.828  1.00  0.00           H  
ATOM   1640  N   HIS B 100       7.875  11.166  15.200  1.00  0.00           N  
ATOM   1641  CA  HIS B 100       8.093   9.930  15.918  1.00  0.00           C  
ATOM   1642  C   HIS B 100       7.372   8.751  15.284  1.00  0.00           C  
ATOM   1643  O   HIS B 100       6.302   8.918  14.697  1.00  0.00           O  
ATOM   1644  CB  HIS B 100       7.512  10.105  17.309  1.00  0.00           C  
ATOM   1645  CG  HIS B 100       8.111  11.202  18.063  1.00  0.00           C  
ATOM   1646  ND1 HIS B 100       9.153  11.025  18.903  1.00  0.00           N  
ATOM   1647  CD2 HIS B 100       7.837  12.514  18.061  1.00  0.00           C  
ATOM   1648  CE1 HIS B 100       9.504  12.185  19.417  1.00  0.00           C  
ATOM   1649  NE2 HIS B 100       8.720  13.112  18.914  1.00  0.00           N  
ATOM   1650  H   HIS B 100       6.921  11.440  14.959  1.00  0.00           H  
ATOM   1651  HA  HIS B 100       9.156   9.702  15.980  1.00  0.00           H  
ATOM   1652 1HB  HIS B 100       6.452  10.281  17.231  1.00  0.00           H  
ATOM   1653 2HB  HIS B 100       7.648   9.179  17.880  1.00  0.00           H  
ATOM   1654  HD1 HIS B 100       9.706  10.182  18.955  1.00  0.00           H  
ATOM   1655  HD2 HIS B 100       7.093  13.117  17.529  1.00  0.00           H  
ATOM   1656  HE1 HIS B 100      10.330  12.248  20.126  1.00  0.00           H  
ATOM   1657  N   GLU B 101       7.907   7.532  15.442  1.00  0.00           N  
ATOM   1658  CA  GLU B 101       7.078   6.378  15.079  1.00  0.00           C  
ATOM   1659  C   GLU B 101       5.936   6.456  16.087  1.00  0.00           C  
ATOM   1660  O   GLU B 101       6.180   6.829  17.234  1.00  0.00           O  
ATOM   1661  CB  GLU B 101       7.869   5.072  15.149  1.00  0.00           C  
ATOM   1662  CG  GLU B 101       8.989   4.989  14.093  1.00  0.00           C  
ATOM   1663  CD  GLU B 101       9.731   3.682  14.080  1.00  0.00           C  
ATOM   1664  OE1 GLU B 101       9.330   2.784  14.774  1.00  0.00           O  
ATOM   1665  OE2 GLU B 101      10.701   3.583  13.368  1.00  0.00           O  
ATOM   1666  H   GLU B 101       8.817   7.410  15.869  1.00  0.00           H  
ATOM   1667  HA  GLU B 101       6.672   6.506  14.073  1.00  0.00           H  
ATOM   1668 1HB  GLU B 101       8.314   4.964  16.139  1.00  0.00           H  
ATOM   1669 2HB  GLU B 101       7.193   4.231  14.998  1.00  0.00           H  
ATOM   1670 1HG  GLU B 101       8.545   5.144  13.112  1.00  0.00           H  
ATOM   1671 2HG  GLU B 101       9.696   5.795  14.268  1.00  0.00           H  
ATOM   1672  N   LYS B 102       4.712   6.100  15.688  1.00  0.00           N  
ATOM   1673  CA  LYS B 102       3.552   6.242  16.589  1.00  0.00           C  
ATOM   1674  C   LYS B 102       3.856   5.729  18.000  1.00  0.00           C  
ATOM   1675  O   LYS B 102       3.557   6.398  18.997  1.00  0.00           O  
ATOM   1676  CB  LYS B 102       2.330   5.515  16.023  1.00  0.00           C  
ATOM   1677  CG  LYS B 102       1.054   5.670  16.870  1.00  0.00           C  
ATOM   1678  CD  LYS B 102      -0.132   4.917  16.265  1.00  0.00           C  
ATOM   1679  CE  LYS B 102      -1.379   5.067  17.144  1.00  0.00           C  
ATOM   1680  NZ  LYS B 102      -2.532   4.246  16.650  1.00  0.00           N  
ATOM   1681  H   LYS B 102       4.580   5.792  14.724  1.00  0.00           H  
ATOM   1682  HA  LYS B 102       3.306   7.295  16.669  1.00  0.00           H  
ATOM   1683 1HB  LYS B 102       2.120   5.902  15.023  1.00  0.00           H  
ATOM   1684 2HB  LYS B 102       2.549   4.452  15.923  1.00  0.00           H  
ATOM   1685 1HG  LYS B 102       1.235   5.285  17.876  1.00  0.00           H  
ATOM   1686 2HG  LYS B 102       0.804   6.726  16.950  1.00  0.00           H  
ATOM   1687 1HD  LYS B 102      -0.344   5.308  15.267  1.00  0.00           H  
ATOM   1688 2HD  LYS B 102       0.119   3.858  16.179  1.00  0.00           H  
ATOM   1689 1HE  LYS B 102      -1.136   4.759  18.161  1.00  0.00           H  
ATOM   1690 2HE  LYS B 102      -1.675   6.116  17.153  1.00  0.00           H  
ATOM   1691 1HZ  LYS B 102      -3.325   4.383  17.262  1.00  0.00           H  
ATOM   1692 2HZ  LYS B 102      -2.789   4.513  15.713  1.00  0.00           H  
ATOM   1693 3HZ  LYS B 102      -2.276   3.271  16.653  1.00  0.00           H  
ATOM   1694  N   LYS B 103       4.432   4.530  18.083  1.00  0.00           N  
ATOM   1695  CA  LYS B 103       4.810   3.988  19.370  1.00  0.00           C  
ATOM   1696  C   LYS B 103       6.328   4.053  19.515  1.00  0.00           C  
ATOM   1697  O   LYS B 103       7.042   3.088  19.214  1.00  0.00           O  
ATOM   1698  CB  LYS B 103       4.301   2.563  19.561  1.00  0.00           C  
ATOM   1699  CG  LYS B 103       2.781   2.451  19.602  1.00  0.00           C  
ATOM   1700  CD  LYS B 103       2.341   1.024  19.918  1.00  0.00           C  
ATOM   1701  CE  LYS B 103       0.819   0.882  19.930  1.00  0.00           C  
ATOM   1702  NZ  LYS B 103       0.397  -0.482  20.345  1.00  0.00           N  
ATOM   1703  H   LYS B 103       4.649   4.028  17.236  1.00  0.00           H  
ATOM   1704  HA  LYS B 103       4.376   4.604  20.157  1.00  0.00           H  
ATOM   1705 1HB  LYS B 103       4.662   1.936  18.744  1.00  0.00           H  
ATOM   1706 2HB  LYS B 103       4.700   2.157  20.490  1.00  0.00           H  
ATOM   1707 1HG  LYS B 103       2.387   3.132  20.357  1.00  0.00           H  
ATOM   1708 2HG  LYS B 103       2.377   2.742  18.632  1.00  0.00           H  
ATOM   1709 1HD  LYS B 103       2.744   0.350  19.152  1.00  0.00           H  
ATOM   1710 2HD  LYS B 103       2.737   0.724  20.886  1.00  0.00           H  
ATOM   1711 1HE  LYS B 103       0.385   1.612  20.610  1.00  0.00           H  
ATOM   1712 2HE  LYS B 103       0.446   1.070  18.921  1.00  0.00           H  
ATOM   1713 1HZ  LYS B 103      -0.616  -0.545  20.327  1.00  0.00           H  
ATOM   1714 2HZ  LYS B 103       0.803  -1.166  19.713  1.00  0.00           H  
ATOM   1715 3HZ  LYS B 103       0.726  -0.666  21.279  1.00  0.00           H  
ATOM   1716  N   GLY B 104       6.807   5.179  20.009  1.00  0.00           N  
ATOM   1717  CA  GLY B 104       8.233   5.421  20.166  1.00  0.00           C  
ATOM   1718  C   GLY B 104       8.429   6.793  20.767  1.00  0.00           C  
ATOM   1719  O   GLY B 104       7.649   7.713  20.521  1.00  0.00           O  
ATOM   1720  H   GLY B 104       6.153   5.917  20.236  1.00  0.00           H  
ATOM   1721 1HA  GLY B 104       8.674   4.664  20.811  1.00  0.00           H  
ATOM   1722 2HA  GLY B 104       8.725   5.364  19.196  1.00  0.00           H  
ATOM   1723  N   ASP B 105       9.490   6.924  21.548  1.00  0.00           N  
ATOM   1724  CA  ASP B 105       9.777   8.177  22.232  1.00  0.00           C  
ATOM   1725  C   ASP B 105      10.796   9.046  21.533  1.00  0.00           C  
ATOM   1726  O   ASP B 105      10.794  10.269  21.678  1.00  0.00           O  
ATOM   1727  CB  ASP B 105      10.278   7.878  23.642  1.00  0.00           C  
ATOM   1728  CG  ASP B 105       9.239   7.134  24.470  1.00  0.00           C  
ATOM   1729  OD1 ASP B 105       8.162   7.656  24.657  1.00  0.00           O  
ATOM   1730  OD2 ASP B 105       9.526   6.038  24.897  1.00  0.00           O  
ATOM   1731  H   ASP B 105      10.089   6.126  21.695  1.00  0.00           H  
ATOM   1732  HA  ASP B 105       8.850   8.745  22.305  1.00  0.00           H  
ATOM   1733 1HB  ASP B 105      11.184   7.275  23.587  1.00  0.00           H  
ATOM   1734 2HB  ASP B 105      10.534   8.811  24.147  1.00  0.00           H  
ATOM   1735  N   VAL B 106      11.705   8.419  20.821  1.00  0.00           N  
ATOM   1736  CA  VAL B 106      12.805   9.156  20.235  1.00  0.00           C  
ATOM   1737  C   VAL B 106      12.444   9.779  18.899  1.00  0.00           C  
ATOM   1738  O   VAL B 106      11.841   9.131  18.042  1.00  0.00           O  
ATOM   1739  CB  VAL B 106      14.036   8.247  20.131  1.00  0.00           C  
ATOM   1740  CG1 VAL B 106      15.141   8.946  19.463  1.00  0.00           C  
ATOM   1741  CG2 VAL B 106      14.481   7.848  21.548  1.00  0.00           C  
ATOM   1742  H   VAL B 106      11.645   7.422  20.703  1.00  0.00           H  
ATOM   1743  HA  VAL B 106      13.065   9.967  20.914  1.00  0.00           H  
ATOM   1744  HB  VAL B 106      13.789   7.360  19.547  1.00  0.00           H  
ATOM   1745 1HG1 VAL B 106      15.973   8.277  19.420  1.00  0.00           H  
ATOM   1746 2HG1 VAL B 106      14.848   9.228  18.455  1.00  0.00           H  
ATOM   1747 3HG1 VAL B 106      15.416   9.837  20.025  1.00  0.00           H  
ATOM   1748 1HG2 VAL B 106      15.355   7.198  21.484  1.00  0.00           H  
ATOM   1749 2HG2 VAL B 106      14.737   8.742  22.115  1.00  0.00           H  
ATOM   1750 3HG2 VAL B 106      13.672   7.319  22.052  1.00  0.00           H  
ATOM   1751  N   ALA B 107      12.746  11.071  18.774  1.00  0.00           N  
ATOM   1752  CA  ALA B 107      12.498  11.837  17.558  1.00  0.00           C  
ATOM   1753  C   ALA B 107      13.387  11.346  16.414  1.00  0.00           C  
ATOM   1754  O   ALA B 107      14.557  11.001  16.622  1.00  0.00           O  
ATOM   1755  CB  ALA B 107      12.739  13.308  17.800  1.00  0.00           C  
ATOM   1756  H   ALA B 107      13.200  11.531  19.549  1.00  0.00           H  
ATOM   1757  HA  ALA B 107      11.460  11.688  17.267  1.00  0.00           H  
ATOM   1758 1HB  ALA B 107      12.530  13.854  16.881  1.00  0.00           H  
ATOM   1759 2HB  ALA B 107      12.085  13.658  18.597  1.00  0.00           H  
ATOM   1760 3HB  ALA B 107      13.774  13.462  18.086  1.00  0.00           H  
ATOM   1761  N   LEU B 108      12.842  11.383  15.211  1.00  0.00           N  
ATOM   1762  CA  LEU B 108      13.534  10.977  14.017  1.00  0.00           C  
ATOM   1763  C   LEU B 108      14.247  12.162  13.340  1.00  0.00           C  
ATOM   1764  O   LEU B 108      13.685  13.255  13.244  1.00  0.00           O  
ATOM   1765  CB  LEU B 108      12.509  10.358  13.063  1.00  0.00           C  
ATOM   1766  CG  LEU B 108      11.761   9.138  13.625  1.00  0.00           C  
ATOM   1767  CD1 LEU B 108      10.625   8.757  12.677  1.00  0.00           C  
ATOM   1768  CD2 LEU B 108      12.738   7.985  13.793  1.00  0.00           C  
ATOM   1769  H   LEU B 108      11.865  11.661  15.140  1.00  0.00           H  
ATOM   1770  HA  LEU B 108      14.245  10.213  14.314  1.00  0.00           H  
ATOM   1771 1HB  LEU B 108      11.770  11.113  12.810  1.00  0.00           H  
ATOM   1772 2HB  LEU B 108      13.004  10.047  12.151  1.00  0.00           H  
ATOM   1773  HG  LEU B 108      11.328   9.391  14.600  1.00  0.00           H  
ATOM   1774 1HD1 LEU B 108      10.090   7.900  13.082  1.00  0.00           H  
ATOM   1775 2HD1 LEU B 108       9.943   9.589  12.579  1.00  0.00           H  
ATOM   1776 3HD1 LEU B 108      11.034   8.503  11.699  1.00  0.00           H  
ATOM   1777 1HD2 LEU B 108      12.212   7.120  14.195  1.00  0.00           H  
ATOM   1778 2HD2 LEU B 108      13.171   7.726  12.825  1.00  0.00           H  
ATOM   1779 3HD2 LEU B 108      13.540   8.276  14.480  1.00  0.00           H  
ATOM   1780  N   PRO B 109      15.443  11.960  12.753  1.00  0.00           N  
ATOM   1781  CA  PRO B 109      16.237  12.973  12.075  1.00  0.00           C  
ATOM   1782  C   PRO B 109      15.730  13.302  10.674  1.00  0.00           C  
ATOM   1783  O   PRO B 109      16.428  13.115   9.691  1.00  0.00           O  
ATOM   1784  CB  PRO B 109      17.607  12.316  12.002  1.00  0.00           C  
ATOM   1785  CG  PRO B 109      17.318  10.870  11.957  1.00  0.00           C  
ATOM   1786  CD  PRO B 109      16.105  10.672  12.897  1.00  0.00           C  
ATOM   1787  HA  PRO B 109      16.267  13.880  12.699  1.00  0.00           H  
ATOM   1788 1HB  PRO B 109      18.128  12.661  11.110  1.00  0.00           H  
ATOM   1789 2HB  PRO B 109      18.215  12.609  12.869  1.00  0.00           H  
ATOM   1790 1HG  PRO B 109      17.120  10.558  10.918  1.00  0.00           H  
ATOM   1791 2HG  PRO B 109      18.202  10.317  12.281  1.00  0.00           H  
ATOM   1792 1HD  PRO B 109      15.479   9.845  12.525  1.00  0.00           H  
ATOM   1793 2HD  PRO B 109      16.456  10.503  13.929  1.00  0.00           H  
ATOM   1794  N   VAL B 110      14.525  13.818  10.595  1.00  0.00           N  
ATOM   1795  CA  VAL B 110      13.920  14.164   9.319  1.00  0.00           C  
ATOM   1796  C   VAL B 110      13.772  15.691   9.290  1.00  0.00           C  
ATOM   1797  O   VAL B 110      13.358  16.266  10.295  1.00  0.00           O  
ATOM   1798  CB  VAL B 110      12.550  13.477   9.208  1.00  0.00           C  
ATOM   1799  CG1 VAL B 110      11.883  13.838   7.915  1.00  0.00           C  
ATOM   1800  CG2 VAL B 110      12.708  11.968   9.334  1.00  0.00           C  
ATOM   1801  H   VAL B 110      14.010  13.950  11.466  1.00  0.00           H  
ATOM   1802  HA  VAL B 110      14.568  13.820   8.523  1.00  0.00           H  
ATOM   1803  HB  VAL B 110      11.919  13.837  10.022  1.00  0.00           H  
ATOM   1804 1HG1 VAL B 110      10.932  13.373   7.870  1.00  0.00           H  
ATOM   1805 2HG1 VAL B 110      11.760  14.918   7.842  1.00  0.00           H  
ATOM   1806 3HG1 VAL B 110      12.489  13.485   7.097  1.00  0.00           H  
ATOM   1807 1HG2 VAL B 110      11.737  11.506   9.286  1.00  0.00           H  
ATOM   1808 2HG2 VAL B 110      13.290  11.587   8.541  1.00  0.00           H  
ATOM   1809 3HG2 VAL B 110      13.175  11.732  10.284  1.00  0.00           H  
ATOM   1810  N   PRO B 111      14.152  16.400   8.219  1.00  0.00           N  
ATOM   1811  CA  PRO B 111      14.051  17.846   8.161  1.00  0.00           C  
ATOM   1812  C   PRO B 111      12.583  18.273   8.202  1.00  0.00           C  
ATOM   1813  O   PRO B 111      11.693  17.599   7.665  1.00  0.00           O  
ATOM   1814  CB  PRO B 111      14.728  18.181   6.821  1.00  0.00           C  
ATOM   1815  CG  PRO B 111      14.659  16.909   5.992  1.00  0.00           C  
ATOM   1816  CD  PRO B 111      14.736  15.777   7.007  1.00  0.00           C  
ATOM   1817  HA  PRO B 111      14.606  18.283   8.996  1.00  0.00           H  
ATOM   1818 1HB  PRO B 111      14.217  19.020   6.347  1.00  0.00           H  
ATOM   1819 2HB  PRO B 111      15.769  18.500   7.013  1.00  0.00           H  
ATOM   1820 1HG  PRO B 111      13.729  16.897   5.407  1.00  0.00           H  
ATOM   1821 2HG  PRO B 111      15.483  16.876   5.265  1.00  0.00           H  
ATOM   1822 1HD  PRO B 111      14.150  14.943   6.645  1.00  0.00           H  
ATOM   1823 2HD  PRO B 111      15.782  15.509   7.195  1.00  0.00           H  
ATOM   1824  N   TYR B 112      12.353  19.438   8.816  1.00  0.00           N  
ATOM   1825  CA  TYR B 112      10.999  19.946   8.961  1.00  0.00           C  
ATOM   1826  C   TYR B 112      10.825  21.341   8.389  1.00  0.00           C  
ATOM   1827  O   TYR B 112      11.600  22.261   8.660  1.00  0.00           O  
ATOM   1828  CB  TYR B 112      10.592  19.959  10.438  1.00  0.00           C  
ATOM   1829  CG  TYR B 112       9.127  20.376  10.691  1.00  0.00           C  
ATOM   1830  CD1 TYR B 112       8.129  19.505  10.369  1.00  0.00           C  
ATOM   1831  CD2 TYR B 112       8.793  21.584  11.260  1.00  0.00           C  
ATOM   1832  CE1 TYR B 112       6.822  19.801  10.600  1.00  0.00           C  
ATOM   1833  CE2 TYR B 112       7.465  21.880  11.482  1.00  0.00           C  
ATOM   1834  CZ  TYR B 112       6.484  20.989  11.148  1.00  0.00           C  
ATOM   1835  OH  TYR B 112       5.167  21.290  11.367  1.00  0.00           O  
ATOM   1836  H   TYR B 112      13.121  19.955   9.216  1.00  0.00           H  
ATOM   1837  HA  TYR B 112      10.321  19.287   8.418  1.00  0.00           H  
ATOM   1838 1HB  TYR B 112      10.750  18.990  10.858  1.00  0.00           H  
ATOM   1839 2HB  TYR B 112      11.233  20.648  10.983  1.00  0.00           H  
ATOM   1840  HD1 TYR B 112       8.387  18.563   9.928  1.00  0.00           H  
ATOM   1841  HD2 TYR B 112       9.567  22.299  11.536  1.00  0.00           H  
ATOM   1842  HE1 TYR B 112       6.057  19.081  10.346  1.00  0.00           H  
ATOM   1843  HE2 TYR B 112       7.189  22.814  11.926  1.00  0.00           H  
ATOM   1844  HH  TYR B 112       4.598  20.579  10.986  1.00  0.00           H  
ATOM   1845  N   ASP B 113       9.801  21.456   7.570  1.00  0.00           N  
ATOM   1846  CA  ASP B 113       9.347  22.685   6.952  1.00  0.00           C  
ATOM   1847  C   ASP B 113       8.031  23.104   7.605  1.00  0.00           C  
ATOM   1848  O   ASP B 113       7.011  22.452   7.398  1.00  0.00           O  
ATOM   1849  CB  ASP B 113       9.163  22.484   5.455  1.00  0.00           C  
ATOM   1850  CG  ASP B 113       8.716  23.750   4.688  1.00  0.00           C  
ATOM   1851  OD1 ASP B 113       8.186  24.670   5.293  1.00  0.00           O  
ATOM   1852  OD2 ASP B 113       8.874  23.758   3.484  1.00  0.00           O  
ATOM   1853  H   ASP B 113       9.248  20.617   7.380  1.00  0.00           H  
ATOM   1854  HA  ASP B 113      10.088  23.466   7.122  1.00  0.00           H  
ATOM   1855 1HB  ASP B 113      10.107  22.145   5.029  1.00  0.00           H  
ATOM   1856 2HB  ASP B 113       8.445  21.682   5.296  1.00  0.00           H  
ATOM   1857  N   HIS B 114       7.996  24.184   8.380  1.00  0.00           N  
ATOM   1858  CA  HIS B 114       6.746  24.516   9.086  1.00  0.00           C  
ATOM   1859  C   HIS B 114       5.537  24.736   8.153  1.00  0.00           C  
ATOM   1860  O   HIS B 114       4.391  24.677   8.610  1.00  0.00           O  
ATOM   1861  CB  HIS B 114       6.919  25.755   9.963  1.00  0.00           C  
ATOM   1862  CG  HIS B 114       7.750  25.547  11.149  1.00  0.00           C  
ATOM   1863  ND1 HIS B 114       9.119  25.446  11.085  1.00  0.00           N  
ATOM   1864  CD2 HIS B 114       7.417  25.444  12.462  1.00  0.00           C  
ATOM   1865  CE1 HIS B 114       9.597  25.277  12.319  1.00  0.00           C  
ATOM   1866  NE2 HIS B 114       8.577  25.272  13.162  1.00  0.00           N  
ATOM   1867  H   HIS B 114       8.831  24.740   8.512  1.00  0.00           H  
ATOM   1868  HA  HIS B 114       6.474  23.693   9.735  1.00  0.00           H  
ATOM   1869 1HB  HIS B 114       7.355  26.562   9.373  1.00  0.00           H  
ATOM   1870 2HB  HIS B 114       5.940  26.088  10.304  1.00  0.00           H  
ATOM   1871  HD2 HIS B 114       6.421  25.491  12.880  1.00  0.00           H  
ATOM   1872  HE1 HIS B 114      10.644  25.165  12.588  1.00  0.00           H  
ATOM   1873  HE2 HIS B 114       8.634  25.158  14.178  1.00  0.00           H  
ATOM   1874  N   GLN B 115       5.787  25.012   6.864  1.00  0.00           N  
ATOM   1875  CA  GLN B 115       4.723  25.227   5.901  1.00  0.00           C  
ATOM   1876  C   GLN B 115       4.265  23.935   5.202  1.00  0.00           C  
ATOM   1877  O   GLN B 115       3.209  23.922   4.545  1.00  0.00           O  
ATOM   1878  CB  GLN B 115       5.182  26.188   4.798  1.00  0.00           C  
ATOM   1879  CG  GLN B 115       5.479  27.611   5.223  1.00  0.00           C  
ATOM   1880  CD  GLN B 115       5.925  28.445   4.026  1.00  0.00           C  
ATOM   1881  OE1 GLN B 115       5.624  28.065   2.860  1.00  0.00           O  
ATOM   1882  NE2 GLN B 115       6.603  29.571   4.276  1.00  0.00           N  
ATOM   1883  H   GLN B 115       6.754  25.020   6.515  1.00  0.00           H  
ATOM   1884  HA  GLN B 115       3.870  25.653   6.424  1.00  0.00           H  
ATOM   1885 1HB  GLN B 115       6.095  25.786   4.345  1.00  0.00           H  
ATOM   1886 2HB  GLN B 115       4.429  26.222   4.019  1.00  0.00           H  
ATOM   1887 1HG  GLN B 115       4.609  28.050   5.665  1.00  0.00           H  
ATOM   1888 2HG  GLN B 115       6.295  27.593   5.946  1.00  0.00           H  
ATOM   1889 1HE2 GLN B 115       6.908  30.157   3.528  1.00  0.00           H  
ATOM   1890 2HE2 GLN B 115       6.830  29.874   5.227  1.00  0.00           H  
ATOM   1891  N   ARG B 116       5.079  22.864   5.279  1.00  0.00           N  
ATOM   1892  CA  ARG B 116       4.796  21.624   4.531  1.00  0.00           C  
ATOM   1893  C   ARG B 116       4.779  20.325   5.357  1.00  0.00           C  
ATOM   1894  O   ARG B 116       4.146  19.349   4.950  1.00  0.00           O  
ATOM   1895  CB  ARG B 116       5.787  21.461   3.390  1.00  0.00           C  
ATOM   1896  CG  ARG B 116       5.655  22.513   2.314  1.00  0.00           C  
ATOM   1897  CD  ARG B 116       6.687  22.404   1.273  1.00  0.00           C  
ATOM   1898  NE  ARG B 116       6.474  23.398   0.221  1.00  0.00           N  
ATOM   1899  CZ  ARG B 116       6.901  24.697   0.256  1.00  0.00           C  
ATOM   1900  NH1 ARG B 116       7.585  25.195   1.282  1.00  0.00           N  
ATOM   1901  NH2 ARG B 116       6.626  25.478  -0.769  1.00  0.00           N  
ATOM   1902  H   ARG B 116       5.906  22.911   5.871  1.00  0.00           H  
ATOM   1903  HA  ARG B 116       3.810  21.731   4.083  1.00  0.00           H  
ATOM   1904 1HB  ARG B 116       6.795  21.503   3.766  1.00  0.00           H  
ATOM   1905 2HB  ARG B 116       5.653  20.486   2.923  1.00  0.00           H  
ATOM   1906 1HG  ARG B 116       4.674  22.446   1.849  1.00  0.00           H  
ATOM   1907 2HG  ARG B 116       5.774  23.499   2.768  1.00  0.00           H  
ATOM   1908 1HD  ARG B 116       7.668  22.560   1.703  1.00  0.00           H  
ATOM   1909 2HD  ARG B 116       6.642  21.411   0.820  1.00  0.00           H  
ATOM   1910  HE  ARG B 116       5.965  23.101  -0.597  1.00  0.00           H  
ATOM   1911 1HH1 ARG B 116       7.848  24.609   2.099  1.00  0.00           H  
ATOM   1912 2HH1 ARG B 116       7.880  26.154   1.275  1.00  0.00           H  
ATOM   1913 1HH2 ARG B 116       6.107  25.116  -1.557  1.00  0.00           H  
ATOM   1914 2HH2 ARG B 116       6.950  26.430  -0.767  1.00  0.00           H  
ATOM   1915  N   GLY B 117       5.486  20.295   6.487  1.00  0.00           N  
ATOM   1916  CA  GLY B 117       5.608  19.075   7.287  1.00  0.00           C  
ATOM   1917  C   GLY B 117       7.006  18.441   7.201  1.00  0.00           C  
ATOM   1918  O   GLY B 117       8.002  19.110   6.888  1.00  0.00           O  
ATOM   1919  H   GLY B 117       5.983  21.122   6.791  1.00  0.00           H  
ATOM   1920 1HA  GLY B 117       5.352  19.302   8.312  1.00  0.00           H  
ATOM   1921 2HA  GLY B 117       4.871  18.352   6.948  1.00  0.00           H  
ATOM   1922  N   PHE B 118       7.099  17.160   7.568  1.00  0.00           N  
ATOM   1923  CA  PHE B 118       8.385  16.472   7.557  1.00  0.00           C  
ATOM   1924  C   PHE B 118       8.633  15.881   6.204  1.00  0.00           C  
ATOM   1925  O   PHE B 118       7.736  15.272   5.637  1.00  0.00           O  
ATOM   1926  CB  PHE B 118       8.427  15.368   8.588  1.00  0.00           C  
ATOM   1927  CG  PHE B 118       8.555  15.850   9.940  1.00  0.00           C  
ATOM   1928  CD1 PHE B 118       7.464  16.050  10.712  1.00  0.00           C  
ATOM   1929  CD2 PHE B 118       9.794  16.118  10.458  1.00  0.00           C  
ATOM   1930  CE1 PHE B 118       7.585  16.520  11.984  1.00  0.00           C  
ATOM   1931  CE2 PHE B 118       9.927  16.586  11.733  1.00  0.00           C  
ATOM   1932  CZ  PHE B 118       8.819  16.795  12.490  1.00  0.00           C  
ATOM   1933  H   PHE B 118       6.244  16.654   7.809  1.00  0.00           H  
ATOM   1934  HA  PHE B 118       9.176  17.188   7.776  1.00  0.00           H  
ATOM   1935 1HB  PHE B 118       7.525  14.780   8.526  1.00  0.00           H  
ATOM   1936 2HB  PHE B 118       9.246  14.721   8.381  1.00  0.00           H  
ATOM   1937  HD1 PHE B 118       6.486  15.828  10.292  1.00  0.00           H  
ATOM   1938  HD2 PHE B 118      10.681  15.966   9.837  1.00  0.00           H  
ATOM   1939  HE1 PHE B 118       6.702  16.679  12.590  1.00  0.00           H  
ATOM   1940  HE2 PHE B 118      10.918  16.804  12.133  1.00  0.00           H  
ATOM   1941  HZ  PHE B 118       8.915  17.175  13.475  1.00  0.00           H  
ATOM   1942  N   SER B 119       9.848  16.013   5.683  1.00  0.00           N  
ATOM   1943  CA  SER B 119      10.128  15.418   4.371  1.00  0.00           C  
ATOM   1944  C   SER B 119      11.334  14.493   4.437  1.00  0.00           C  
ATOM   1945  O   SER B 119      12.384  14.876   4.931  1.00  0.00           O  
ATOM   1946  CB  SER B 119      10.353  16.494   3.321  1.00  0.00           C  
ATOM   1947  OG  SER B 119       9.164  17.208   3.065  1.00  0.00           O  
ATOM   1948  H   SER B 119      10.567  16.526   6.206  1.00  0.00           H  
ATOM   1949  HA  SER B 119       9.273  14.826   4.068  1.00  0.00           H  
ATOM   1950 1HB  SER B 119      11.120  17.179   3.670  1.00  0.00           H  
ATOM   1951 2HB  SER B 119      10.717  16.032   2.395  1.00  0.00           H  
ATOM   1952  HG  SER B 119       8.793  16.825   2.274  1.00  0.00           H  
ATOM   1953  N   GLY B 120      11.178  13.286   3.905  1.00  0.00           N  
ATOM   1954  CA  GLY B 120      12.251  12.307   3.958  1.00  0.00           C  
ATOM   1955  C   GLY B 120      11.838  10.961   3.406  1.00  0.00           C  
ATOM   1956  O   GLY B 120      10.982  10.862   2.542  1.00  0.00           O  
ATOM   1957  H   GLY B 120      10.273  13.043   3.498  1.00  0.00           H  
ATOM   1958 1HA  GLY B 120      13.114  12.689   3.417  1.00  0.00           H  
ATOM   1959 2HA  GLY B 120      12.530  12.173   4.992  1.00  0.00           H  
ATOM   1960  N   ILE B 121      12.473   9.908   3.860  1.00  0.00           N  
ATOM   1961  CA  ILE B 121      12.134   8.576   3.367  1.00  0.00           C  
ATOM   1962  C   ILE B 121      11.687   7.733   4.545  1.00  0.00           C  
ATOM   1963  O   ILE B 121      12.242   7.843   5.629  1.00  0.00           O  
ATOM   1964  CB  ILE B 121      13.341   7.932   2.761  1.00  0.00           C  
ATOM   1965  CG1 ILE B 121      14.390   8.250   3.685  1.00  0.00           C  
ATOM   1966  CG2 ILE B 121      13.618   8.435   1.355  1.00  0.00           C  
ATOM   1967  CD1 ILE B 121      15.525   7.571   3.464  1.00  0.00           C  
ATOM   1968  H   ILE B 121      13.172  10.015   4.577  1.00  0.00           H  
ATOM   1969  HA  ILE B 121      11.324   8.636   2.637  1.00  0.00           H  
ATOM   1970  HB  ILE B 121      13.220   6.840   2.740  1.00  0.00           H  
ATOM   1971 1HG1 ILE B 121      14.551   9.292   3.617  1.00  0.00           H  
ATOM   1972 2HG1 ILE B 121      14.066   8.024   4.695  1.00  0.00           H  
ATOM   1973 1HG2 ILE B 121      14.518   7.961   0.979  1.00  0.00           H  
ATOM   1974 2HG2 ILE B 121      12.779   8.182   0.706  1.00  0.00           H  
ATOM   1975 3HG2 ILE B 121      13.750   9.513   1.364  1.00  0.00           H  
ATOM   1976 1HD1 ILE B 121      16.285   7.836   4.171  1.00  0.00           H  
ATOM   1977 2HD1 ILE B 121      15.277   6.524   3.593  1.00  0.00           H  
ATOM   1978 3HD1 ILE B 121      15.864   7.768   2.484  1.00  0.00           H  
ATOM   1979  N   PHE B 122      10.706   6.885   4.333  1.00  0.00           N  
ATOM   1980  CA  PHE B 122      10.166   6.110   5.421  1.00  0.00           C  
ATOM   1981  C   PHE B 122       9.837   4.692   5.066  1.00  0.00           C  
ATOM   1982  O   PHE B 122       9.608   4.363   3.894  1.00  0.00           O  
ATOM   1983  CB  PHE B 122       8.896   6.775   5.923  1.00  0.00           C  
ATOM   1984  CG  PHE B 122       9.076   8.201   6.388  1.00  0.00           C  
ATOM   1985  CD1 PHE B 122       8.821   9.248   5.541  1.00  0.00           C  
ATOM   1986  CD2 PHE B 122       9.497   8.477   7.637  1.00  0.00           C  
ATOM   1987  CE1 PHE B 122       8.970  10.560   5.939  1.00  0.00           C  
ATOM   1988  CE2 PHE B 122       9.663   9.763   8.048  1.00  0.00           C  
ATOM   1989  CZ  PHE B 122       9.388  10.813   7.198  1.00  0.00           C  
ATOM   1990  H   PHE B 122      10.305   6.822   3.411  1.00  0.00           H  
ATOM   1991  HA  PHE B 122      10.903   6.089   6.226  1.00  0.00           H  
ATOM   1992 1HB  PHE B 122       8.155   6.765   5.134  1.00  0.00           H  
ATOM   1993 2HB  PHE B 122       8.495   6.195   6.740  1.00  0.00           H  
ATOM   1994  HD1 PHE B 122       8.502   9.023   4.563  1.00  0.00           H  
ATOM   1995  HD2 PHE B 122       9.719   7.655   8.312  1.00  0.00           H  
ATOM   1996  HE1 PHE B 122       8.755  11.383   5.245  1.00  0.00           H  
ATOM   1997  HE2 PHE B 122      10.016   9.937   9.047  1.00  0.00           H  
ATOM   1998  HZ  PHE B 122       9.507  11.826   7.529  1.00  0.00           H  
ATOM   1999  N   GLU B 123       9.769   3.855   6.100  1.00  0.00           N  
ATOM   2000  CA  GLU B 123       9.273   2.493   5.954  1.00  0.00           C  
ATOM   2001  C   GLU B 123       7.758   2.469   6.160  1.00  0.00           C  
ATOM   2002  O   GLU B 123       7.201   3.416   6.732  1.00  0.00           O  
ATOM   2003  CB  GLU B 123       9.949   1.565   6.965  1.00  0.00           C  
ATOM   2004  CG  GLU B 123      11.454   1.403   6.776  1.00  0.00           C  
ATOM   2005  CD  GLU B 123      12.072   0.451   7.781  1.00  0.00           C  
ATOM   2006  OE1 GLU B 123      11.413   0.137   8.757  1.00  0.00           O  
ATOM   2007  OE2 GLU B 123      13.188   0.040   7.577  1.00  0.00           O  
ATOM   2008  H   GLU B 123      10.030   4.181   7.021  1.00  0.00           H  
ATOM   2009  HA  GLU B 123       9.474   2.149   4.942  1.00  0.00           H  
ATOM   2010 1HB  GLU B 123       9.778   1.949   7.971  1.00  0.00           H  
ATOM   2011 2HB  GLU B 123       9.492   0.576   6.916  1.00  0.00           H  
ATOM   2012 1HG  GLU B 123      11.644   1.029   5.770  1.00  0.00           H  
ATOM   2013 2HG  GLU B 123      11.929   2.379   6.865  1.00  0.00           H  
ATOM   2014  N   ASP B 124       7.100   1.373   5.756  1.00  0.00           N  
ATOM   2015  CA  ASP B 124       5.648   1.271   5.914  1.00  0.00           C  
ATOM   2016  C   ASP B 124       5.217   1.000   7.359  1.00  0.00           C  
ATOM   2017  O   ASP B 124       4.998  -0.137   7.769  1.00  0.00           O  
ATOM   2018  CB  ASP B 124       5.057   0.203   5.019  1.00  0.00           C  
ATOM   2019  CG  ASP B 124       5.130   0.579   3.602  1.00  0.00           C  
ATOM   2020  OD1 ASP B 124       5.578   1.650   3.310  1.00  0.00           O  
ATOM   2021  OD2 ASP B 124       4.666  -0.170   2.793  1.00  0.00           O  
ATOM   2022  H   ASP B 124       7.609   0.617   5.316  1.00  0.00           H  
ATOM   2023  HA  ASP B 124       5.202   2.214   5.605  1.00  0.00           H  
ATOM   2024 1HB  ASP B 124       5.573  -0.742   5.171  1.00  0.00           H  
ATOM   2025 2HB  ASP B 124       4.003   0.057   5.284  1.00  0.00           H  
ATOM   2026  N   ARG B 125       5.144   2.089   8.103  1.00  0.00           N  
ATOM   2027  CA  ARG B 125       4.776   2.190   9.516  1.00  0.00           C  
ATOM   2028  C   ARG B 125       3.856   3.387   9.753  1.00  0.00           C  
ATOM   2029  O   ARG B 125       3.426   4.051   8.804  1.00  0.00           O  
ATOM   2030  CB  ARG B 125       6.044   2.393  10.344  1.00  0.00           C  
ATOM   2031  CG  ARG B 125       7.067   1.272  10.261  1.00  0.00           C  
ATOM   2032  CD  ARG B 125       8.315   1.598  11.010  1.00  0.00           C  
ATOM   2033  NE  ARG B 125       9.345   0.578  10.797  1.00  0.00           N  
ATOM   2034  CZ  ARG B 125       9.549  -0.530  11.540  1.00  0.00           C  
ATOM   2035  NH1 ARG B 125       8.805  -0.805  12.597  1.00  0.00           N  
ATOM   2036  NH2 ARG B 125      10.528  -1.338  11.173  1.00  0.00           N  
ATOM   2037  H   ARG B 125       5.423   2.943   7.623  1.00  0.00           H  
ATOM   2038  HA  ARG B 125       4.224   1.285   9.782  1.00  0.00           H  
ATOM   2039 1HB  ARG B 125       6.538   3.300  10.012  1.00  0.00           H  
ATOM   2040 2HB  ARG B 125       5.792   2.530  11.392  1.00  0.00           H  
ATOM   2041 1HG  ARG B 125       6.643   0.353  10.657  1.00  0.00           H  
ATOM   2042 2HG  ARG B 125       7.356   1.118   9.222  1.00  0.00           H  
ATOM   2043 1HD  ARG B 125       8.709   2.552  10.646  1.00  0.00           H  
ATOM   2044 2HD  ARG B 125       8.114   1.685  12.077  1.00  0.00           H  
ATOM   2045  HE  ARG B 125       9.976   0.695   9.986  1.00  0.00           H  
ATOM   2046 1HH1 ARG B 125       8.069  -0.176  12.877  1.00  0.00           H  
ATOM   2047 2HH1 ARG B 125       8.984  -1.638  13.139  1.00  0.00           H  
ATOM   2048 1HH2 ARG B 125      11.085  -1.076  10.337  1.00  0.00           H  
ATOM   2049 2HH2 ARG B 125      10.729  -2.179  11.687  1.00  0.00           H  
ATOM   2050  N   SER B 126       3.486   3.618  11.011  1.00  0.00           N  
ATOM   2051  CA  SER B 126       2.670   4.788  11.297  1.00  0.00           C  
ATOM   2052  C   SER B 126       3.487   5.807  12.076  1.00  0.00           C  
ATOM   2053  O   SER B 126       4.337   5.432  12.894  1.00  0.00           O  
ATOM   2054  CB  SER B 126       1.434   4.380  12.072  1.00  0.00           C  
ATOM   2055  OG  SER B 126       1.783   3.807  13.300  1.00  0.00           O  
ATOM   2056  H   SER B 126       3.804   3.027  11.762  1.00  0.00           H  
ATOM   2057  HA  SER B 126       2.356   5.225  10.362  1.00  0.00           H  
ATOM   2058 1HB  SER B 126       0.802   5.255  12.234  1.00  0.00           H  
ATOM   2059 2HB  SER B 126       0.861   3.669  11.487  1.00  0.00           H  
ATOM   2060  HG  SER B 126       0.957   3.582  13.731  1.00  0.00           H  
ATOM   2061  N   TYR B 127       3.172   7.089  11.862  1.00  0.00           N  
ATOM   2062  CA  TYR B 127       3.904   8.179  12.489  1.00  0.00           C  
ATOM   2063  C   TYR B 127       3.034   9.254  13.087  1.00  0.00           C  
ATOM   2064  O   TYR B 127       1.924   9.509  12.628  1.00  0.00           O  
ATOM   2065  CB  TYR B 127       4.817   8.841  11.442  1.00  0.00           C  
ATOM   2066  CG  TYR B 127       5.784   7.887  10.778  1.00  0.00           C  
ATOM   2067  CD1 TYR B 127       5.370   7.188   9.642  1.00  0.00           C  
ATOM   2068  CD2 TYR B 127       7.057   7.694  11.286  1.00  0.00           C  
ATOM   2069  CE1 TYR B 127       6.212   6.296   9.039  1.00  0.00           C  
ATOM   2070  CE2 TYR B 127       7.904   6.793  10.668  1.00  0.00           C  
ATOM   2071  CZ  TYR B 127       7.474   6.091   9.551  1.00  0.00           C  
ATOM   2072  OH  TYR B 127       8.296   5.181   8.929  1.00  0.00           O  
ATOM   2073  H   TYR B 127       2.422   7.287  11.203  1.00  0.00           H  
ATOM   2074  HA  TYR B 127       4.505   7.768  13.296  1.00  0.00           H  
ATOM   2075 1HB  TYR B 127       4.211   9.317  10.671  1.00  0.00           H  
ATOM   2076 2HB  TYR B 127       5.397   9.617  11.933  1.00  0.00           H  
ATOM   2077  HD1 TYR B 127       4.366   7.341   9.240  1.00  0.00           H  
ATOM   2078  HD2 TYR B 127       7.384   8.242  12.172  1.00  0.00           H  
ATOM   2079  HE1 TYR B 127       5.881   5.742   8.160  1.00  0.00           H  
ATOM   2080  HE2 TYR B 127       8.905   6.627  11.066  1.00  0.00           H  
ATOM   2081  HH  TYR B 127       7.772   4.725   8.230  1.00  0.00           H  
ATOM   2082  N   ILE B 128       3.566   9.910  14.099  1.00  0.00           N  
ATOM   2083  CA  ILE B 128       2.902  11.051  14.708  1.00  0.00           C  
ATOM   2084  C   ILE B 128       3.875  12.198  14.840  1.00  0.00           C  
ATOM   2085  O   ILE B 128       5.084  11.992  14.938  1.00  0.00           O  
ATOM   2086  CB  ILE B 128       2.260  10.683  16.077  1.00  0.00           C  
ATOM   2087  CG1 ILE B 128       3.304  10.173  17.077  1.00  0.00           C  
ATOM   2088  CG2 ILE B 128       1.142   9.669  15.903  1.00  0.00           C  
ATOM   2089  CD1 ILE B 128       3.886  11.225  17.961  1.00  0.00           C  
ATOM   2090  H   ILE B 128       4.491   9.624  14.427  1.00  0.00           H  
ATOM   2091  HA  ILE B 128       2.070  11.369  14.076  1.00  0.00           H  
ATOM   2092  HB  ILE B 128       1.829  11.592  16.509  1.00  0.00           H  
ATOM   2093 1HG1 ILE B 128       2.836   9.425  17.716  1.00  0.00           H  
ATOM   2094 2HG1 ILE B 128       4.122   9.698  16.534  1.00  0.00           H  
ATOM   2095 1HG2 ILE B 128       0.683   9.456  16.867  1.00  0.00           H  
ATOM   2096 2HG2 ILE B 128       0.406  10.095  15.246  1.00  0.00           H  
ATOM   2097 3HG2 ILE B 128       1.532   8.749  15.478  1.00  0.00           H  
ATOM   2098 1HD1 ILE B 128       4.587  10.741  18.613  1.00  0.00           H  
ATOM   2099 2HD1 ILE B 128       4.400  11.983  17.401  1.00  0.00           H  
ATOM   2100 3HD1 ILE B 128       3.090  11.697  18.550  1.00  0.00           H  
ATOM   2101  N   CYS B 129       3.352  13.404  14.897  1.00  0.00           N  
ATOM   2102  CA  CYS B 129       4.195  14.538  15.153  1.00  0.00           C  
ATOM   2103  C   CYS B 129       3.894  15.035  16.549  1.00  0.00           C  
ATOM   2104  O   CYS B 129       2.761  14.902  17.025  1.00  0.00           O  
ATOM   2105  CB  CYS B 129       3.929  15.609  14.125  1.00  0.00           C  
ATOM   2106  SG  CYS B 129       4.251  15.034  12.503  1.00  0.00           S  
ATOM   2107  H   CYS B 129       2.356  13.540  14.764  1.00  0.00           H  
ATOM   2108  HA  CYS B 129       5.234  14.237  15.092  1.00  0.00           H  
ATOM   2109 1HB  CYS B 129       2.909  15.936  14.181  1.00  0.00           H  
ATOM   2110 2HB  CYS B 129       4.569  16.469  14.320  1.00  0.00           H  
ATOM   2111  N   LYS B 130       4.892  15.620  17.193  1.00  0.00           N  
ATOM   2112  CA  LYS B 130       4.697  16.212  18.508  1.00  0.00           C  
ATOM   2113  C   LYS B 130       5.158  17.631  18.567  1.00  0.00           C  
ATOM   2114  O   LYS B 130       6.162  17.996  17.956  1.00  0.00           O  
ATOM   2115  CB  LYS B 130       5.461  15.469  19.601  1.00  0.00           C  
ATOM   2116  CG  LYS B 130       4.986  14.090  19.914  1.00  0.00           C  
ATOM   2117  CD  LYS B 130       5.781  13.493  21.056  1.00  0.00           C  
ATOM   2118  CE  LYS B 130       5.292  12.102  21.443  1.00  0.00           C  
ATOM   2119  NZ  LYS B 130       3.984  12.172  22.175  1.00  0.00           N  
ATOM   2120  H   LYS B 130       5.804  15.649  16.745  1.00  0.00           H  
ATOM   2121  HA  LYS B 130       3.639  16.192  18.740  1.00  0.00           H  
ATOM   2122 1HB  LYS B 130       6.513  15.403  19.321  1.00  0.00           H  
ATOM   2123 2HB  LYS B 130       5.408  16.043  20.527  1.00  0.00           H  
ATOM   2124 1HG  LYS B 130       3.955  14.166  20.215  1.00  0.00           H  
ATOM   2125 2HG  LYS B 130       5.048  13.448  19.037  1.00  0.00           H  
ATOM   2126 1HD  LYS B 130       6.827  13.442  20.803  1.00  0.00           H  
ATOM   2127 2HD  LYS B 130       5.679  14.144  21.920  1.00  0.00           H  
ATOM   2128 1HE  LYS B 130       5.169  11.497  20.549  1.00  0.00           H  
ATOM   2129 2HE  LYS B 130       6.034  11.632  22.089  1.00  0.00           H  
ATOM   2130 1HZ  LYS B 130       3.666  11.260  22.439  1.00  0.00           H  
ATOM   2131 2HZ  LYS B 130       4.116  12.753  23.017  1.00  0.00           H  
ATOM   2132 3HZ  LYS B 130       3.267  12.603  21.588  1.00  0.00           H  
ATOM   2133  N   THR B 131       4.456  18.424  19.351  1.00  0.00           N  
ATOM   2134  CA  THR B 131       4.913  19.776  19.619  1.00  0.00           C  
ATOM   2135  C   THR B 131       4.550  20.178  21.043  1.00  0.00           C  
ATOM   2136  O   THR B 131       4.051  19.355  21.815  1.00  0.00           O  
ATOM   2137  CB  THR B 131       4.368  20.785  18.585  1.00  0.00           C  
ATOM   2138  OG1 THR B 131       5.070  22.023  18.759  1.00  0.00           O  
ATOM   2139  CG2 THR B 131       2.877  21.015  18.740  1.00  0.00           C  
ATOM   2140  H   THR B 131       3.594  18.067  19.769  1.00  0.00           H  
ATOM   2141  HA  THR B 131       6.002  19.794  19.538  1.00  0.00           H  
ATOM   2142  HB  THR B 131       4.560  20.401  17.589  1.00  0.00           H  
ATOM   2143  HG1 THR B 131       6.021  21.881  18.507  1.00  0.00           H  
ATOM   2144 1HG2 THR B 131       2.538  21.729  17.992  1.00  0.00           H  
ATOM   2145 2HG2 THR B 131       2.356  20.081  18.612  1.00  0.00           H  
ATOM   2146 3HG2 THR B 131       2.673  21.401  19.725  1.00  0.00           H  
ATOM   2147  N   THR B 132       4.844  21.422  21.395  1.00  0.00           N  
ATOM   2148  CA  THR B 132       4.509  21.942  22.716  1.00  0.00           C  
ATOM   2149  C   THR B 132       3.765  23.254  22.573  1.00  0.00           C  
ATOM   2150  O   THR B 132       4.294  24.196  21.985  1.00  0.00           O  
ATOM   2151  CB  THR B 132       5.751  22.171  23.601  1.00  0.00           C  
ATOM   2152  OG1 THR B 132       6.472  20.942  23.757  1.00  0.00           O  
ATOM   2153  CG2 THR B 132       5.316  22.683  24.996  1.00  0.00           C  
ATOM   2154  H   THR B 132       5.235  22.013  20.674  1.00  0.00           H  
ATOM   2155  HA  THR B 132       3.861  21.234  23.211  1.00  0.00           H  
ATOM   2156  HB  THR B 132       6.398  22.910  23.140  1.00  0.00           H  
ATOM   2157  HG1 THR B 132       5.866  20.248  24.034  1.00  0.00           H  
ATOM   2158 1HG2 THR B 132       6.195  22.843  25.616  1.00  0.00           H  
ATOM   2159 2HG2 THR B 132       4.772  23.620  24.891  1.00  0.00           H  
ATOM   2160 3HG2 THR B 132       4.670  21.942  25.466  1.00  0.00           H  
ATOM   2161  N   ILE B 133       2.557  23.327  23.115  1.00  0.00           N  
ATOM   2162  CA  ILE B 133       1.798  24.564  23.006  1.00  0.00           C  
ATOM   2163  C   ILE B 133       1.484  25.092  24.393  1.00  0.00           C  
ATOM   2164  O   ILE B 133       0.823  24.448  25.220  1.00  0.00           O  
ATOM   2165  CB  ILE B 133       0.560  24.401  22.107  1.00  0.00           C  
ATOM   2166  CG1 ILE B 133       1.040  23.984  20.699  1.00  0.00           C  
ATOM   2167  CG2 ILE B 133      -0.218  25.694  22.028  1.00  0.00           C  
ATOM   2168  CD1 ILE B 133      -0.043  23.624  19.758  1.00  0.00           C  
ATOM   2169  H   ILE B 133       2.195  22.515  23.616  1.00  0.00           H  
ATOM   2170  HA  ILE B 133       2.425  25.309  22.518  1.00  0.00           H  
ATOM   2171  HB  ILE B 133      -0.081  23.612  22.501  1.00  0.00           H  
ATOM   2172 1HG1 ILE B 133       1.620  24.801  20.267  1.00  0.00           H  
ATOM   2173 2HG1 ILE B 133       1.676  23.126  20.796  1.00  0.00           H  
ATOM   2174 1HG2 ILE B 133      -1.087  25.560  21.376  1.00  0.00           H  
ATOM   2175 2HG2 ILE B 133      -0.558  25.984  23.021  1.00  0.00           H  
ATOM   2176 3HG2 ILE B 133       0.417  26.479  21.620  1.00  0.00           H  
ATOM   2177 1HD1 ILE B 133       0.391  23.339  18.800  1.00  0.00           H  
ATOM   2178 2HD1 ILE B 133      -0.615  22.798  20.152  1.00  0.00           H  
ATOM   2179 3HD1 ILE B 133      -0.698  24.484  19.615  1.00  0.00           H  
ATOM   2180  N   GLY B 134       2.055  26.250  24.673  1.00  0.00           N  
ATOM   2181  CA  GLY B 134       1.984  26.904  25.969  1.00  0.00           C  
ATOM   2182  C   GLY B 134       2.931  26.204  26.943  1.00  0.00           C  
ATOM   2183  O   GLY B 134       3.983  26.731  27.299  1.00  0.00           O  
ATOM   2184  H   GLY B 134       2.581  26.702  23.938  1.00  0.00           H  
ATOM   2185 1HA  GLY B 134       2.259  27.955  25.870  1.00  0.00           H  
ATOM   2186 2HA  GLY B 134       0.962  26.865  26.347  1.00  0.00           H  
ATOM   2187  N   ASP B 135       2.548  24.996  27.341  1.00  0.00           N  
ATOM   2188  CA  ASP B 135       3.349  24.156  28.215  1.00  0.00           C  
ATOM   2189  C   ASP B 135       2.890  22.711  28.108  1.00  0.00           C  
ATOM   2190  O   ASP B 135       3.368  21.837  28.835  1.00  0.00           O  
ATOM   2191  CB  ASP B 135       3.320  24.678  29.672  1.00  0.00           C  
ATOM   2192  CG  ASP B 135       1.901  24.702  30.399  1.00  0.00           C  
ATOM   2193  OD1 ASP B 135       0.930  24.222  29.860  1.00  0.00           O  
ATOM   2194  OD2 ASP B 135       1.843  25.231  31.490  1.00  0.00           O  
ATOM   2195  H   ASP B 135       1.673  24.630  26.965  1.00  0.00           H  
ATOM   2196  HA  ASP B 135       4.384  24.198  27.876  1.00  0.00           H  
ATOM   2197 1HB  ASP B 135       3.987  24.060  30.273  1.00  0.00           H  
ATOM   2198 2HB  ASP B 135       3.730  25.688  29.698  1.00  0.00           H  
ATOM   2199  N   ARG B 136       1.967  22.459  27.179  1.00  0.00           N  
ATOM   2200  CA  ARG B 136       1.399  21.121  27.030  1.00  0.00           C  
ATOM   2201  C   ARG B 136       1.978  20.355  25.853  1.00  0.00           C  
ATOM   2202  O   ARG B 136       2.201  20.928  24.787  1.00  0.00           O  
ATOM   2203  CB  ARG B 136      -0.108  21.222  26.852  1.00  0.00           C  
ATOM   2204  CG  ARG B 136      -0.841  21.752  28.065  1.00  0.00           C  
ATOM   2205  CD  ARG B 136      -2.307  21.792  27.869  1.00  0.00           C  
ATOM   2206  NE  ARG B 136      -2.978  22.352  29.031  1.00  0.00           N  
ATOM   2207  CZ  ARG B 136      -4.313  22.442  29.183  1.00  0.00           C  
ATOM   2208  NH1 ARG B 136      -5.118  22.004  28.239  1.00  0.00           N  
ATOM   2209  NH2 ARG B 136      -4.812  22.973  30.286  1.00  0.00           N  
ATOM   2210  H   ARG B 136       1.620  23.228  26.600  1.00  0.00           H  
ATOM   2211  HA  ARG B 136       1.605  20.558  27.940  1.00  0.00           H  
ATOM   2212 1HB  ARG B 136      -0.325  21.892  26.018  1.00  0.00           H  
ATOM   2213 2HB  ARG B 136      -0.516  20.242  26.603  1.00  0.00           H  
ATOM   2214 1HG  ARG B 136      -0.622  21.121  28.927  1.00  0.00           H  
ATOM   2215 2HG  ARG B 136      -0.501  22.770  28.272  1.00  0.00           H  
ATOM   2216 1HD  ARG B 136      -2.541  22.417  27.005  1.00  0.00           H  
ATOM   2217 2HD  ARG B 136      -2.686  20.785  27.706  1.00  0.00           H  
ATOM   2218  HE  ARG B 136      -2.392  22.705  29.783  1.00  0.00           H  
ATOM   2219 1HH1 ARG B 136      -4.734  21.599  27.398  1.00  0.00           H  
ATOM   2220 2HH1 ARG B 136      -6.119  22.073  28.356  1.00  0.00           H  
ATOM   2221 1HH2 ARG B 136      -4.189  23.308  31.009  1.00  0.00           H  
ATOM   2222 2HH2 ARG B 136      -5.812  23.041  30.406  1.00  0.00           H  
ATOM   2223  N   GLU B 137       2.161  19.044  26.010  1.00  0.00           N  
ATOM   2224  CA  GLU B 137       2.624  18.258  24.870  1.00  0.00           C  
ATOM   2225  C   GLU B 137       1.418  17.882  24.030  1.00  0.00           C  
ATOM   2226  O   GLU B 137       0.402  17.419  24.554  1.00  0.00           O  
ATOM   2227  CB  GLU B 137       3.427  17.034  25.306  1.00  0.00           C  
ATOM   2228  CG  GLU B 137       4.015  16.225  24.136  1.00  0.00           C  
ATOM   2229  CD  GLU B 137       4.936  15.101  24.593  1.00  0.00           C  
ATOM   2230  OE1 GLU B 137       5.976  15.414  25.131  1.00  0.00           O  
ATOM   2231  OE2 GLU B 137       4.615  13.936  24.393  1.00  0.00           O  
ATOM   2232  H   GLU B 137       1.980  18.599  26.901  1.00  0.00           H  
ATOM   2233  HA  GLU B 137       3.280  18.874  24.256  1.00  0.00           H  
ATOM   2234 1HB  GLU B 137       4.247  17.348  25.947  1.00  0.00           H  
ATOM   2235 2HB  GLU B 137       2.788  16.366  25.883  1.00  0.00           H  
ATOM   2236 1HG  GLU B 137       3.200  15.796  23.553  1.00  0.00           H  
ATOM   2237 2HG  GLU B 137       4.569  16.903  23.482  1.00  0.00           H  
ATOM   2238  N   VAL B 138       1.536  18.139  22.736  1.00  0.00           N  
ATOM   2239  CA  VAL B 138       0.466  17.943  21.773  1.00  0.00           C  
ATOM   2240  C   VAL B 138       0.810  16.942  20.676  1.00  0.00           C  
ATOM   2241  O   VAL B 138       1.842  17.072  20.023  1.00  0.00           O  
ATOM   2242  CB  VAL B 138       0.173  19.307  21.112  1.00  0.00           C  
ATOM   2243  CG1 VAL B 138      -0.901  19.178  20.047  1.00  0.00           C  
ATOM   2244  CG2 VAL B 138      -0.214  20.311  22.184  1.00  0.00           C  
ATOM   2245  H   VAL B 138       2.423  18.522  22.414  1.00  0.00           H  
ATOM   2246  HA  VAL B 138      -0.418  17.596  22.308  1.00  0.00           H  
ATOM   2247  HB  VAL B 138       1.071  19.654  20.619  1.00  0.00           H  
ATOM   2248 1HG1 VAL B 138      -1.073  20.148  19.581  1.00  0.00           H  
ATOM   2249 2HG1 VAL B 138      -0.576  18.464  19.289  1.00  0.00           H  
ATOM   2250 3HG1 VAL B 138      -1.825  18.824  20.502  1.00  0.00           H  
ATOM   2251 1HG2 VAL B 138      -0.394  21.269  21.736  1.00  0.00           H  
ATOM   2252 2HG2 VAL B 138      -1.114  19.972  22.690  1.00  0.00           H  
ATOM   2253 3HG2 VAL B 138       0.591  20.405  22.901  1.00  0.00           H  
ATOM   2254  N   ASP B 139      -0.065  15.954  20.461  1.00  0.00           N  
ATOM   2255  CA  ASP B 139       0.131  14.989  19.370  1.00  0.00           C  
ATOM   2256  C   ASP B 139      -0.740  15.294  18.165  1.00  0.00           C  
ATOM   2257  O   ASP B 139      -1.873  15.758  18.303  1.00  0.00           O  
ATOM   2258  CB  ASP B 139      -0.198  13.552  19.787  1.00  0.00           C  
ATOM   2259  CG  ASP B 139       0.753  12.958  20.791  1.00  0.00           C  
ATOM   2260  OD1 ASP B 139       1.916  13.145  20.639  1.00  0.00           O  
ATOM   2261  OD2 ASP B 139       0.325  12.314  21.710  1.00  0.00           O  
ATOM   2262  H   ASP B 139      -0.884  15.883  21.047  1.00  0.00           H  
ATOM   2263  HA  ASP B 139       1.172  15.028  19.054  1.00  0.00           H  
ATOM   2264 1HB  ASP B 139      -1.208  13.517  20.186  1.00  0.00           H  
ATOM   2265 2HB  ASP B 139      -0.190  12.923  18.887  1.00  0.00           H  
ATOM   2266  N   SER B 140      -0.219  14.977  16.994  1.00  0.00           N  
ATOM   2267  CA  SER B 140      -0.966  15.023  15.748  1.00  0.00           C  
ATOM   2268  C   SER B 140      -1.707  13.713  15.647  1.00  0.00           C  
ATOM   2269  O   SER B 140      -1.516  12.828  16.485  1.00  0.00           O  
ATOM   2270  CB  SER B 140      -0.070  15.129  14.540  1.00  0.00           C  
ATOM   2271  OG  SER B 140       0.616  13.929  14.366  1.00  0.00           O  
ATOM   2272  H   SER B 140       0.759  14.691  16.971  1.00  0.00           H  
ATOM   2273  HA  SER B 140      -1.679  15.848  15.771  1.00  0.00           H  
ATOM   2274 1HB  SER B 140      -0.653  15.353  13.650  1.00  0.00           H  
ATOM   2275 2HB  SER B 140       0.636  15.934  14.681  1.00  0.00           H  
ATOM   2276  HG  SER B 140      -0.037  13.285  13.983  1.00  0.00           H  
ATOM   2277  N   ASP B 141      -2.542  13.574  14.631  1.00  0.00           N  
ATOM   2278  CA  ASP B 141      -3.193  12.298  14.400  1.00  0.00           C  
ATOM   2279  C   ASP B 141      -2.131  11.403  13.774  1.00  0.00           C  
ATOM   2280  O   ASP B 141      -1.018  11.873  13.506  1.00  0.00           O  
ATOM   2281  CB  ASP B 141      -4.424  12.454  13.491  1.00  0.00           C  
ATOM   2282  CG  ASP B 141      -5.446  11.282  13.577  1.00  0.00           C  
ATOM   2283  OD1 ASP B 141      -5.068  10.178  13.976  1.00  0.00           O  
ATOM   2284  OD2 ASP B 141      -6.592  11.517  13.259  1.00  0.00           O  
ATOM   2285  H   ASP B 141      -2.702  14.342  13.996  1.00  0.00           H  
ATOM   2286  HA  ASP B 141      -3.502  11.865  15.353  1.00  0.00           H  
ATOM   2287 1HB  ASP B 141      -4.942  13.382  13.732  1.00  0.00           H  
ATOM   2288 2HB  ASP B 141      -4.089  12.529  12.459  1.00  0.00           H  
ATOM   2289  N   ALA B 142      -2.433  10.126  13.593  1.00  0.00           N  
ATOM   2290  CA  ALA B 142      -1.432   9.236  13.010  1.00  0.00           C  
ATOM   2291  C   ALA B 142      -1.474   9.235  11.506  1.00  0.00           C  
ATOM   2292  O   ALA B 142      -2.542   9.210  10.897  1.00  0.00           O  
ATOM   2293  CB  ALA B 142      -1.598   7.819  13.512  1.00  0.00           C  
ATOM   2294  H   ALA B 142      -3.377   9.814  13.836  1.00  0.00           H  
ATOM   2295  HA  ALA B 142      -0.452   9.598  13.308  1.00  0.00           H  
ATOM   2296 1HB  ALA B 142      -0.815   7.194  13.080  1.00  0.00           H  
ATOM   2297 2HB  ALA B 142      -1.520   7.810  14.597  1.00  0.00           H  
ATOM   2298 3HB  ALA B 142      -2.569   7.445  13.212  1.00  0.00           H  
ATOM   2299  N   TYR B 143      -0.293   9.172  10.913  1.00  0.00           N  
ATOM   2300  CA  TYR B 143      -0.152   9.090   9.478  1.00  0.00           C  
ATOM   2301  C   TYR B 143       0.308   7.684   9.164  1.00  0.00           C  
ATOM   2302  O   TYR B 143       1.042   7.094   9.949  1.00  0.00           O  
ATOM   2303  CB  TYR B 143       0.884  10.109   8.987  1.00  0.00           C  
ATOM   2304  CG  TYR B 143       0.464  11.550   9.159  1.00  0.00           C  
ATOM   2305  CD1 TYR B 143       0.626  12.177  10.387  1.00  0.00           C  
ATOM   2306  CD2 TYR B 143      -0.058  12.256   8.090  1.00  0.00           C  
ATOM   2307  CE1 TYR B 143       0.246  13.483  10.547  1.00  0.00           C  
ATOM   2308  CE2 TYR B 143      -0.434  13.570   8.256  1.00  0.00           C  
ATOM   2309  CZ  TYR B 143      -0.289  14.183   9.480  1.00  0.00           C  
ATOM   2310  OH  TYR B 143      -0.677  15.495   9.660  1.00  0.00           O  
ATOM   2311  H   TYR B 143       0.542   9.215  11.489  1.00  0.00           H  
ATOM   2312  HA  TYR B 143      -1.115   9.263   9.008  1.00  0.00           H  
ATOM   2313 1HB  TYR B 143       1.821   9.962   9.529  1.00  0.00           H  
ATOM   2314 2HB  TYR B 143       1.086   9.935   7.930  1.00  0.00           H  
ATOM   2315  HD1 TYR B 143       1.045  11.630  11.236  1.00  0.00           H  
ATOM   2316  HD2 TYR B 143      -0.182  11.770   7.117  1.00  0.00           H  
ATOM   2317  HE1 TYR B 143       0.366  13.963  11.517  1.00  0.00           H  
ATOM   2318  HE2 TYR B 143      -0.859  14.113   7.433  1.00  0.00           H  
ATOM   2319  HH  TYR B 143      -0.945  15.886   8.808  1.00  0.00           H  
ATOM   2320  N   TYR B 144      -0.098   7.147   8.030  1.00  0.00           N  
ATOM   2321  CA  TYR B 144       0.316   5.808   7.671  1.00  0.00           C  
ATOM   2322  C   TYR B 144       0.950   5.785   6.305  1.00  0.00           C  
ATOM   2323  O   TYR B 144       0.368   6.254   5.338  1.00  0.00           O  
ATOM   2324  CB  TYR B 144      -0.935   4.923   7.625  1.00  0.00           C  
ATOM   2325  CG  TYR B 144      -1.738   4.972   8.890  1.00  0.00           C  
ATOM   2326  CD1 TYR B 144      -2.633   6.027   9.057  1.00  0.00           C  
ATOM   2327  CD2 TYR B 144      -1.616   4.011   9.866  1.00  0.00           C  
ATOM   2328  CE1 TYR B 144      -3.376   6.133  10.182  1.00  0.00           C  
ATOM   2329  CE2 TYR B 144      -2.386   4.115  11.014  1.00  0.00           C  
ATOM   2330  CZ  TYR B 144      -3.260   5.184  11.166  1.00  0.00           C  
ATOM   2331  OH  TYR B 144      -4.039   5.305  12.290  1.00  0.00           O  
ATOM   2332  H   TYR B 144      -0.719   7.687   7.428  1.00  0.00           H  
ATOM   2333  HA  TYR B 144       1.062   5.462   8.384  1.00  0.00           H  
ATOM   2334 1HB  TYR B 144      -1.577   5.235   6.801  1.00  0.00           H  
ATOM   2335 2HB  TYR B 144      -0.640   3.890   7.442  1.00  0.00           H  
ATOM   2336  HD1 TYR B 144      -2.741   6.786   8.281  1.00  0.00           H  
ATOM   2337  HD2 TYR B 144      -0.923   3.179   9.738  1.00  0.00           H  
ATOM   2338  HE1 TYR B 144      -4.066   6.970  10.299  1.00  0.00           H  
ATOM   2339  HE2 TYR B 144      -2.303   3.361  11.797  1.00  0.00           H  
ATOM   2340  HH  TYR B 144      -4.422   6.194  12.301  1.00  0.00           H  
ATOM   2341  N   VAL B 145       2.151   5.208   6.228  1.00  0.00           N  
ATOM   2342  CA  VAL B 145       2.847   5.076   4.965  1.00  0.00           C  
ATOM   2343  C   VAL B 145       2.536   3.701   4.419  1.00  0.00           C  
ATOM   2344  O   VAL B 145       2.521   2.745   5.181  1.00  0.00           O  
ATOM   2345  CB  VAL B 145       4.378   5.337   5.141  1.00  0.00           C  
ATOM   2346  CG1 VAL B 145       5.155   5.072   3.827  1.00  0.00           C  
ATOM   2347  CG2 VAL B 145       4.601   6.834   5.560  1.00  0.00           C  
ATOM   2348  H   VAL B 145       2.586   4.840   7.078  1.00  0.00           H  
ATOM   2349  HA  VAL B 145       2.478   5.818   4.268  1.00  0.00           H  
ATOM   2350  HB  VAL B 145       4.771   4.669   5.910  1.00  0.00           H  
ATOM   2351 1HG1 VAL B 145       6.218   5.259   3.990  1.00  0.00           H  
ATOM   2352 2HG1 VAL B 145       5.026   4.033   3.518  1.00  0.00           H  
ATOM   2353 3HG1 VAL B 145       4.785   5.728   3.042  1.00  0.00           H  
ATOM   2354 1HG2 VAL B 145       5.666   7.026   5.699  1.00  0.00           H  
ATOM   2355 2HG2 VAL B 145       4.212   7.491   4.781  1.00  0.00           H  
ATOM   2356 3HG2 VAL B 145       4.076   7.032   6.493  1.00  0.00           H  
ATOM   2357  N   TYR B 146       2.216   3.621   3.129  1.00  0.00           N  
ATOM   2358  CA  TYR B 146       1.944   2.329   2.508  1.00  0.00           C  
ATOM   2359  C   TYR B 146       2.545   2.318   1.103  1.00  0.00           C  
ATOM   2360  O   TYR B 146       2.147   3.124   0.269  1.00  0.00           O  
ATOM   2361  CB  TYR B 146       0.487   1.991   2.423  1.00  0.00           C  
ATOM   2362  CG  TYR B 146       0.274   0.619   1.990  1.00  0.00           C  
ATOM   2363  CD1 TYR B 146       0.361  -0.343   2.956  1.00  0.00           C  
ATOM   2364  CD2 TYR B 146       0.024   0.285   0.673  1.00  0.00           C  
ATOM   2365  CE1 TYR B 146       0.207  -1.629   2.648  1.00  0.00           C  
ATOM   2366  CE2 TYR B 146      -0.134  -1.044   0.344  1.00  0.00           C  
ATOM   2367  CZ  TYR B 146      -0.033  -1.996   1.348  1.00  0.00           C  
ATOM   2368  OH  TYR B 146      -0.160  -3.322   1.088  1.00  0.00           O  
ATOM   2369  H   TYR B 146       2.154   4.474   2.577  1.00  0.00           H  
ATOM   2370  HA  TYR B 146       2.394   1.533   3.088  1.00  0.00           H  
ATOM   2371 1HB  TYR B 146       0.068   2.059   3.406  1.00  0.00           H  
ATOM   2372 2HB  TYR B 146      -0.014   2.666   1.745  1.00  0.00           H  
ATOM   2373  HD1 TYR B 146       0.564  -0.062   3.983  1.00  0.00           H  
ATOM   2374  HD2 TYR B 146      -0.030   1.055  -0.085  1.00  0.00           H  
ATOM   2375  HE1 TYR B 146       0.283  -2.384   3.430  1.00  0.00           H  
ATOM   2376  HE2 TYR B 146      -0.322  -1.348  -0.688  1.00  0.00           H  
ATOM   2377  HH  TYR B 146      -0.409  -3.468   0.156  1.00  0.00           H  
ATOM   2378  N   ARG B 147       3.470   1.394   0.833  1.00  0.00           N  
ATOM   2379  CA  ARG B 147       4.050   1.338  -0.485  1.00  0.00           C  
ATOM   2380  C   ARG B 147       3.532   0.058  -1.140  1.00  0.00           C  
ATOM   2381  O   ARG B 147       3.608  -1.044  -0.597  1.00  0.00           O  
ATOM   2382  CB  ARG B 147       5.569   1.361  -0.440  1.00  0.00           C  
ATOM   2383  CG  ARG B 147       6.202   2.656   0.131  1.00  0.00           C  
ATOM   2384  CD  ARG B 147       7.657   2.576   0.060  1.00  0.00           C  
ATOM   2385  NE  ARG B 147       8.378   3.643   0.767  1.00  0.00           N  
ATOM   2386  CZ  ARG B 147       8.741   4.872   0.294  1.00  0.00           C  
ATOM   2387  NH1 ARG B 147       8.454   5.354  -0.902  1.00  0.00           N  
ATOM   2388  NH2 ARG B 147       9.438   5.652   1.078  1.00  0.00           N  
ATOM   2389  H   ARG B 147       3.825   0.755   1.547  1.00  0.00           H  
ATOM   2390  HA  ARG B 147       3.719   2.186  -1.074  1.00  0.00           H  
ATOM   2391 1HB  ARG B 147       5.915   0.533   0.179  1.00  0.00           H  
ATOM   2392 2HB  ARG B 147       5.962   1.211  -1.445  1.00  0.00           H  
ATOM   2393 1HG  ARG B 147       5.889   3.494  -0.465  1.00  0.00           H  
ATOM   2394 2HG  ARG B 147       5.902   2.805   1.168  1.00  0.00           H  
ATOM   2395 1HD  ARG B 147       7.982   1.620   0.471  1.00  0.00           H  
ATOM   2396 2HD  ARG B 147       7.914   2.627  -0.965  1.00  0.00           H  
ATOM   2397  HE  ARG B 147       8.676   3.424   1.725  1.00  0.00           H  
ATOM   2398 1HH1 ARG B 147       7.912   4.842  -1.625  1.00  0.00           H  
ATOM   2399 2HH1 ARG B 147       8.802   6.314  -1.111  1.00  0.00           H  
ATOM   2400 1HH2 ARG B 147       9.674   5.314   2.033  1.00  0.00           H  
ATOM   2401 2HH2 ARG B 147       9.720   6.586   0.712  1.00  0.00           H  
ATOM   2402  N   LEU B 148       2.910   0.245  -2.291  1.00  0.00           N  
ATOM   2403  CA  LEU B 148       2.297  -0.827  -3.036  1.00  0.00           C  
ATOM   2404  C   LEU B 148       3.322  -1.794  -3.542  1.00  0.00           C  
ATOM   2405  O   LEU B 148       4.351  -1.380  -4.076  1.00  0.00           O  
ATOM   2406  CB  LEU B 148       1.536  -0.242  -4.222  1.00  0.00           C  
ATOM   2407  CG  LEU B 148       0.720  -1.210  -5.072  1.00  0.00           C  
ATOM   2408  CD1 LEU B 148      -0.458  -1.760  -4.304  1.00  0.00           C  
ATOM   2409  CD2 LEU B 148       0.271  -0.504  -6.271  1.00  0.00           C  
ATOM   2410  H   LEU B 148       2.848   1.191  -2.670  1.00  0.00           H  
ATOM   2411  HA  LEU B 148       1.608  -1.363  -2.379  1.00  0.00           H  
ATOM   2412 1HB  LEU B 148       0.889   0.540  -3.852  1.00  0.00           H  
ATOM   2413 2HB  LEU B 148       2.265   0.212  -4.879  1.00  0.00           H  
ATOM   2414  HG  LEU B 148       1.348  -2.053  -5.370  1.00  0.00           H  
ATOM   2415 1HD1 LEU B 148      -0.985  -2.434  -4.950  1.00  0.00           H  
ATOM   2416 2HD1 LEU B 148      -0.125  -2.296  -3.431  1.00  0.00           H  
ATOM   2417 3HD1 LEU B 148      -1.119  -0.963  -3.995  1.00  0.00           H  
ATOM   2418 1HD2 LEU B 148      -0.280  -1.206  -6.890  1.00  0.00           H  
ATOM   2419 2HD2 LEU B 148      -0.357   0.326  -6.015  1.00  0.00           H  
ATOM   2420 3HD2 LEU B 148       1.135  -0.135  -6.806  1.00  0.00           H  
ATOM   2421  N   GLN B 149       3.072  -3.095  -3.386  1.00  0.00           N  
ATOM   2422  CA  GLN B 149       4.049  -4.007  -3.945  1.00  0.00           C  
ATOM   2423  C   GLN B 149       3.806  -4.130  -5.450  1.00  0.00           C  
ATOM   2424  O   GLN B 149       2.756  -4.621  -5.905  1.00  0.00           O  
ATOM   2425  CB  GLN B 149       3.998  -5.377  -3.259  1.00  0.00           C  
ATOM   2426  CG  GLN B 149       5.039  -6.401  -3.759  1.00  0.00           C  
ATOM   2427  CD  GLN B 149       6.462  -5.960  -3.439  1.00  0.00           C  
ATOM   2428  OE1 GLN B 149       6.729  -5.519  -2.318  1.00  0.00           O  
ATOM   2429  NE2 GLN B 149       7.379  -6.083  -4.394  1.00  0.00           N  
ATOM   2430  H   GLN B 149       2.226  -3.434  -2.911  1.00  0.00           H  
ATOM   2431  HA  GLN B 149       5.044  -3.594  -3.797  1.00  0.00           H  
ATOM   2432 1HB  GLN B 149       4.131  -5.249  -2.185  1.00  0.00           H  
ATOM   2433 2HB  GLN B 149       3.025  -5.812  -3.410  1.00  0.00           H  
ATOM   2434 1HG  GLN B 149       4.861  -7.356  -3.261  1.00  0.00           H  
ATOM   2435 2HG  GLN B 149       4.943  -6.526  -4.844  1.00  0.00           H  
ATOM   2436 1HE2 GLN B 149       8.330  -5.811  -4.219  1.00  0.00           H  
ATOM   2437 2HE2 GLN B 149       7.131  -6.473  -5.285  1.00  0.00           H  
ATOM   2438  N   VAL B 150       4.790  -3.681  -6.225  1.00  0.00           N  
ATOM   2439  CA  VAL B 150       4.677  -3.699  -7.675  1.00  0.00           C  
ATOM   2440  C   VAL B 150       5.840  -4.463  -8.306  1.00  0.00           C  
ATOM   2441  O   VAL B 150       6.974  -4.423  -7.806  1.00  0.00           O  
ATOM   2442  CB  VAL B 150       4.641  -2.243  -8.209  1.00  0.00           C  
ATOM   2443  CG1 VAL B 150       3.407  -1.520  -7.685  1.00  0.00           C  
ATOM   2444  CG2 VAL B 150       5.895  -1.472  -7.753  1.00  0.00           C  
ATOM   2445  H   VAL B 150       5.618  -3.291  -5.790  1.00  0.00           H  
ATOM   2446  HA  VAL B 150       3.752  -4.204  -7.946  1.00  0.00           H  
ATOM   2447  HB  VAL B 150       4.581  -2.266  -9.299  1.00  0.00           H  
ATOM   2448 1HG1 VAL B 150       3.384  -0.504  -8.078  1.00  0.00           H  
ATOM   2449 2HG1 VAL B 150       2.514  -2.058  -8.007  1.00  0.00           H  
ATOM   2450 3HG1 VAL B 150       3.441  -1.483  -6.604  1.00  0.00           H  
ATOM   2451 1HG2 VAL B 150       5.850  -0.449  -8.136  1.00  0.00           H  
ATOM   2452 2HG2 VAL B 150       5.930  -1.440  -6.664  1.00  0.00           H  
ATOM   2453 3HG2 VAL B 150       6.794  -1.951  -8.129  1.00  0.00           H  
ATOM   2454  N   SER B 151       5.532  -5.127  -9.415  1.00  0.00           N  
ATOM   2455  CA  SER B 151       6.440  -5.913 -10.241  1.00  0.00           C  
ATOM   2456  C   SER B 151       5.903  -5.992 -11.685  1.00  0.00           C  
ATOM   2457  O   SER B 151       5.012  -5.234 -12.075  1.00  0.00           O  
ATOM   2458  CB  SER B 151       6.599  -7.321  -9.667  1.00  0.00           C  
ATOM   2459  OG  SER B 151       7.651  -8.002 -10.305  1.00  0.00           O  
ATOM   2460  H   SER B 151       4.556  -5.120  -9.706  1.00  0.00           H  
ATOM   2461  HA  SER B 151       7.415  -5.425 -10.258  1.00  0.00           H  
ATOM   2462 1HB  SER B 151       6.778  -7.275  -8.590  1.00  0.00           H  
ATOM   2463 2HB  SER B 151       5.669  -7.868  -9.821  1.00  0.00           H  
ATOM   2464  HG  SER B 151       7.635  -8.898  -9.951  1.00  0.00           H  
ATOM   2465  N   SER B 152       6.501  -6.857 -12.495  1.00  0.00           N  
ATOM   2466  CA  SER B 152       6.038  -7.048 -13.873  1.00  0.00           C  
ATOM   2467  C   SER B 152       4.820  -7.968 -13.819  1.00  0.00           C  
ATOM   2468  O   SER B 152       4.559  -8.563 -12.773  1.00  0.00           O  
ATOM   2469  CB  SER B 152       7.139  -7.634 -14.748  1.00  0.00           C  
ATOM   2470  OG  SER B 152       7.453  -8.947 -14.368  1.00  0.00           O  
ATOM   2471  H   SER B 152       7.236  -7.428 -12.090  1.00  0.00           H  
ATOM   2472  HA  SER B 152       5.732  -6.086 -14.288  1.00  0.00           H  
ATOM   2473 1HB  SER B 152       6.814  -7.626 -15.786  1.00  0.00           H  
ATOM   2474 2HB  SER B 152       8.030  -7.011 -14.680  1.00  0.00           H  
ATOM   2475  HG  SER B 152       6.935  -9.516 -14.950  1.00  0.00           H  
ATOM   2476  N   ILE B 153       4.069  -8.111 -14.908  1.00  0.00           N  
ATOM   2477  CA  ILE B 153       2.944  -9.046 -14.840  1.00  0.00           C  
ATOM   2478  C   ILE B 153       3.338 -10.421 -15.362  1.00  0.00           C  
ATOM   2479  O   ILE B 153       3.895 -10.546 -16.450  1.00  0.00           O  
ATOM   2480  CB  ILE B 153       1.692  -8.543 -15.570  1.00  0.00           C  
ATOM   2481  CG1 ILE B 153       1.198  -7.320 -14.933  1.00  0.00           C  
ATOM   2482  CG2 ILE B 153       0.593  -9.575 -15.529  1.00  0.00           C  
ATOM   2483  CD1 ILE B 153       0.265  -6.665 -15.761  1.00  0.00           C  
ATOM   2484  H   ILE B 153       4.275  -7.604 -15.756  1.00  0.00           H  
ATOM   2485  HA  ILE B 153       2.660  -9.165 -13.795  1.00  0.00           H  
ATOM   2486  HB  ILE B 153       1.944  -8.313 -16.608  1.00  0.00           H  
ATOM   2487 1HG1 ILE B 153       0.723  -7.555 -13.987  1.00  0.00           H  
ATOM   2488 2HG1 ILE B 153       2.035  -6.647 -14.745  1.00  0.00           H  
ATOM   2489 1HG2 ILE B 153      -0.286  -9.204 -16.062  1.00  0.00           H  
ATOM   2490 2HG2 ILE B 153       0.953 -10.469 -15.995  1.00  0.00           H  
ATOM   2491 3HG2 ILE B 153       0.329  -9.785 -14.502  1.00  0.00           H  
ATOM   2492 1HD1 ILE B 153      -0.050  -5.776 -15.279  1.00  0.00           H  
ATOM   2493 2HD1 ILE B 153       0.747  -6.444 -16.673  1.00  0.00           H  
ATOM   2494 3HD1 ILE B 153      -0.588  -7.307 -15.950  1.00  0.00           H  
ATOM   2495  N   ASN B 154       3.064 -11.437 -14.546  1.00  0.00           N  
ATOM   2496  CA  ASN B 154       3.377 -12.834 -14.825  1.00  0.00           C  
ATOM   2497  C   ASN B 154       2.132 -13.716 -14.728  1.00  0.00           C  
ATOM   2498  O   ASN B 154       1.769 -14.159 -13.634  1.00  0.00           O  
ATOM   2499  CB  ASN B 154       4.448 -13.287 -13.826  1.00  0.00           C  
ATOM   2500  CG  ASN B 154       4.981 -14.715 -13.976  1.00  0.00           C  
ATOM   2501  OD1 ASN B 154       4.542 -15.495 -14.822  1.00  0.00           O  
ATOM   2502  ND2 ASN B 154       5.945 -15.052 -13.141  1.00  0.00           N  
ATOM   2503  H   ASN B 154       2.628 -11.216 -13.663  1.00  0.00           H  
ATOM   2504  HA  ASN B 154       3.756 -12.916 -15.848  1.00  0.00           H  
ATOM   2505 1HB  ASN B 154       5.291 -12.599 -13.885  1.00  0.00           H  
ATOM   2506 2HB  ASN B 154       4.040 -13.178 -12.839  1.00  0.00           H  
ATOM   2507 1HD2 ASN B 154       6.345 -15.970 -13.174  1.00  0.00           H  
ATOM   2508 2HD2 ASN B 154       6.290 -14.380 -12.485  1.00  0.00           H  
ATOM   2509  N   VAL B 155       1.468 -13.953 -15.874  1.00  0.00           N  
ATOM   2510  CA  VAL B 155       0.219 -14.737 -15.910  1.00  0.00           C  
ATOM   2511  C   VAL B 155       0.417 -16.226 -16.225  1.00  0.00           C  
ATOM   2512  O   VAL B 155       1.077 -16.606 -17.208  1.00  0.00           O  
ATOM   2513  CB  VAL B 155      -0.764 -14.148 -16.944  1.00  0.00           C  
ATOM   2514  CG1 VAL B 155      -2.008 -14.985 -17.052  1.00  0.00           C  
ATOM   2515  CG2 VAL B 155      -1.144 -12.830 -16.530  1.00  0.00           C  
ATOM   2516  H   VAL B 155       1.805 -13.532 -16.752  1.00  0.00           H  
ATOM   2517  HA  VAL B 155      -0.250 -14.665 -14.928  1.00  0.00           H  
ATOM   2518  HB  VAL B 155      -0.275 -14.101 -17.912  1.00  0.00           H  
ATOM   2519 1HG1 VAL B 155      -2.695 -14.547 -17.782  1.00  0.00           H  
ATOM   2520 2HG1 VAL B 155      -1.740 -15.976 -17.360  1.00  0.00           H  
ATOM   2521 3HG1 VAL B 155      -2.487 -15.026 -16.081  1.00  0.00           H  
ATOM   2522 1HG2 VAL B 155      -1.820 -12.407 -17.271  1.00  0.00           H  
ATOM   2523 2HG2 VAL B 155      -1.626 -12.886 -15.586  1.00  0.00           H  
ATOM   2524 3HG2 VAL B 155      -0.265 -12.246 -16.443  1.00  0.00           H  
ATOM   2525  N   SER B 156      -0.203 -17.066 -15.395  1.00  0.00           N  
ATOM   2526  CA  SER B 156      -0.181 -18.513 -15.533  1.00  0.00           C  
ATOM   2527  C   SER B 156      -1.616 -19.055 -15.610  1.00  0.00           C  
ATOM   2528  O   SER B 156      -2.394 -18.889 -14.670  1.00  0.00           O  
ATOM   2529  CB  SER B 156       0.554 -19.111 -14.344  1.00  0.00           C  
ATOM   2530  OG  SER B 156       0.548 -20.512 -14.382  1.00  0.00           O  
ATOM   2531  H   SER B 156      -0.683 -16.671 -14.588  1.00  0.00           H  
ATOM   2532  HA  SER B 156       0.339 -18.773 -16.455  1.00  0.00           H  
ATOM   2533 1HB  SER B 156       1.584 -18.751 -14.341  1.00  0.00           H  
ATOM   2534 2HB  SER B 156       0.090 -18.763 -13.418  1.00  0.00           H  
ATOM   2535  HG  SER B 156       1.352 -20.768 -14.839  1.00  0.00           H  
ATOM   2536  N   VAL B 157      -1.975 -19.661 -16.747  1.00  0.00           N  
ATOM   2537  CA  VAL B 157      -3.338 -20.170 -16.963  1.00  0.00           C  
ATOM   2538  C   VAL B 157      -3.401 -21.659 -17.232  1.00  0.00           C  
ATOM   2539  O   VAL B 157      -2.632 -22.192 -18.036  1.00  0.00           O  
ATOM   2540  CB  VAL B 157      -4.040 -19.421 -18.106  1.00  0.00           C  
ATOM   2541  CG1 VAL B 157      -5.405 -20.023 -18.395  1.00  0.00           C  
ATOM   2542  CG2 VAL B 157      -4.240 -18.022 -17.696  1.00  0.00           C  
ATOM   2543  H   VAL B 157      -1.292 -19.772 -17.482  1.00  0.00           H  
ATOM   2544  HA  VAL B 157      -3.909 -19.975 -16.060  1.00  0.00           H  
ATOM   2545  HB  VAL B 157      -3.431 -19.478 -19.008  1.00  0.00           H  
ATOM   2546 1HG1 VAL B 157      -5.885 -19.463 -19.197  1.00  0.00           H  
ATOM   2547 2HG1 VAL B 157      -5.298 -21.057 -18.699  1.00  0.00           H  
ATOM   2548 3HG1 VAL B 157      -6.021 -19.968 -17.493  1.00  0.00           H  
ATOM   2549 1HG2 VAL B 157      -4.731 -17.495 -18.503  1.00  0.00           H  
ATOM   2550 2HG2 VAL B 157      -4.862 -18.002 -16.813  1.00  0.00           H  
ATOM   2551 3HG2 VAL B 157      -3.302 -17.568 -17.481  1.00  0.00           H  
ATOM   2552  N   ASN B 158      -4.340 -22.316 -16.562  1.00  0.00           N  
ATOM   2553  CA  ASN B 158      -4.543 -23.750 -16.704  1.00  0.00           C  
ATOM   2554  C   ASN B 158      -5.988 -24.118 -16.339  1.00  0.00           C  
ATOM   2555  O   ASN B 158      -6.822 -23.245 -16.095  1.00  0.00           O  
ATOM   2556  CB  ASN B 158      -3.524 -24.484 -15.841  1.00  0.00           C  
ATOM   2557  CG  ASN B 158      -3.102 -25.849 -16.385  1.00  0.00           C  
ATOM   2558  OD1 ASN B 158      -3.920 -26.571 -16.966  1.00  0.00           O  
ATOM   2559  ND2 ASN B 158      -1.846 -26.194 -16.207  1.00  0.00           N  
ATOM   2560  H   ASN B 158      -4.914 -21.784 -15.905  1.00  0.00           H  
ATOM   2561  HA  ASN B 158      -4.383 -24.025 -17.746  1.00  0.00           H  
ATOM   2562 1HB  ASN B 158      -2.631 -23.865 -15.731  1.00  0.00           H  
ATOM   2563 2HB  ASN B 158      -3.942 -24.622 -14.843  1.00  0.00           H  
ATOM   2564 1HD2 ASN B 158      -1.518 -27.073 -16.548  1.00  0.00           H  
ATOM   2565 2HD2 ASN B 158      -1.220 -25.575 -15.734  1.00  0.00           H  
ATOM   2566  N   ALA B 159      -6.294 -25.408 -16.308  1.00  0.00           N  
ATOM   2567  CA  ALA B 159      -7.651 -25.861 -15.995  1.00  0.00           C  
ATOM   2568  C   ALA B 159      -7.620 -27.180 -15.273  1.00  0.00           C  
ATOM   2569  O   ALA B 159      -6.656 -27.939 -15.379  1.00  0.00           O  
ATOM   2570  CB  ALA B 159      -8.492 -26.021 -17.254  1.00  0.00           C  
ATOM   2571  H   ALA B 159      -5.572 -26.081 -16.533  1.00  0.00           H  
ATOM   2572  HA  ALA B 159      -8.115 -25.126 -15.339  1.00  0.00           H  
ATOM   2573 1HB  ALA B 159      -9.496 -26.345 -16.981  1.00  0.00           H  
ATOM   2574 2HB  ALA B 159      -8.550 -25.086 -17.762  1.00  0.00           H  
ATOM   2575 3HB  ALA B 159      -8.039 -26.762 -17.907  1.00  0.00           H  
ATOM   2576  N   VAL B 160      -8.716 -27.494 -14.586  1.00  0.00           N  
ATOM   2577  CA  VAL B 160      -8.810 -28.788 -13.913  1.00  0.00           C  
ATOM   2578  C   VAL B 160      -8.797 -29.920 -14.934  1.00  0.00           C  
ATOM   2579  O   VAL B 160      -8.360 -31.034 -14.643  1.00  0.00           O  
ATOM   2580  CB  VAL B 160     -10.075 -28.832 -13.038  1.00  0.00           C  
ATOM   2581  CG1 VAL B 160      -9.937 -27.758 -11.943  1.00  0.00           C  
ATOM   2582  CG2 VAL B 160     -11.347 -28.576 -13.924  1.00  0.00           C  
ATOM   2583  H   VAL B 160      -9.472 -26.805 -14.514  1.00  0.00           H  
ATOM   2584  HA  VAL B 160      -7.942 -28.902 -13.260  1.00  0.00           H  
ATOM   2585  HB  VAL B 160     -10.155 -29.800 -12.549  1.00  0.00           H  
ATOM   2586 1HG1 VAL B 160     -10.815 -27.773 -11.297  1.00  0.00           H  
ATOM   2587 2HG1 VAL B 160      -9.049 -27.962 -11.344  1.00  0.00           H  
ATOM   2588 3HG1 VAL B 160      -9.838 -26.774 -12.406  1.00  0.00           H  
ATOM   2589 1HG2 VAL B 160     -12.240 -28.594 -13.299  1.00  0.00           H  
ATOM   2590 2HG2 VAL B 160     -11.255 -27.609 -14.407  1.00  0.00           H  
ATOM   2591 3HG2 VAL B 160     -11.442 -29.350 -14.684  1.00  0.00           H  
ATOM   2592  N   GLN B 161      -9.269 -29.610 -16.134  1.00  0.00           N  
ATOM   2593  CA  GLN B 161      -9.194 -30.482 -17.280  1.00  0.00           C  
ATOM   2594  C   GLN B 161      -9.508 -29.626 -18.505  1.00  0.00           C  
ATOM   2595  O   GLN B 161     -10.308 -28.695 -18.419  1.00  0.00           O  
ATOM   2596  CB  GLN B 161     -10.079 -31.719 -17.105  1.00  0.00           C  
ATOM   2597  CG  GLN B 161     -10.065 -32.631 -18.283  1.00  0.00           C  
ATOM   2598  CD  GLN B 161      -8.638 -33.185 -18.609  1.00  0.00           C  
ATOM   2599  OE1 GLN B 161      -7.829 -32.455 -19.223  1.00  0.00           O  
ATOM   2600  NE2 GLN B 161      -8.335 -34.419 -18.187  1.00  0.00           N  
ATOM   2601  H   GLN B 161      -9.647 -28.684 -16.257  1.00  0.00           H  
ATOM   2602  HA  GLN B 161      -8.168 -30.836 -17.382  1.00  0.00           H  
ATOM   2603 1HB  GLN B 161      -9.756 -32.298 -16.249  1.00  0.00           H  
ATOM   2604 2HB  GLN B 161     -11.098 -31.404 -16.917  1.00  0.00           H  
ATOM   2605 1HG  GLN B 161     -10.726 -33.474 -18.084  1.00  0.00           H  
ATOM   2606 2HG  GLN B 161     -10.425 -32.090 -19.111  1.00  0.00           H  
ATOM   2607 1HE2 GLN B 161      -7.419 -34.795 -18.353  1.00  0.00           H  
ATOM   2608 2HE2 GLN B 161      -9.011 -34.951 -17.678  1.00  0.00           H  
ATOM   2609  N   THR B 162      -8.886 -29.948 -19.641  1.00  0.00           N  
ATOM   2610  CA  THR B 162      -9.120 -29.196 -20.874  1.00  0.00           C  
ATOM   2611  C   THR B 162     -10.081 -29.892 -21.822  1.00  0.00           C  
ATOM   2612  O   THR B 162     -10.512 -29.312 -22.818  1.00  0.00           O  
ATOM   2613  CB  THR B 162      -7.793 -28.871 -21.570  1.00  0.00           C  
ATOM   2614  OG1 THR B 162      -7.101 -30.101 -21.873  1.00  0.00           O  
ATOM   2615  CG2 THR B 162      -6.935 -27.965 -20.685  1.00  0.00           C  
ATOM   2616  H   THR B 162      -8.251 -30.745 -19.631  1.00  0.00           H  
ATOM   2617  HA  THR B 162      -9.574 -28.250 -20.597  1.00  0.00           H  
ATOM   2618  HB  THR B 162      -7.997 -28.345 -22.505  1.00  0.00           H  
ATOM   2619  HG1 THR B 162      -6.813 -30.525 -21.050  1.00  0.00           H  
ATOM   2620 1HG2 THR B 162      -6.003 -27.731 -21.195  1.00  0.00           H  
ATOM   2621 2HG2 THR B 162      -7.481 -27.044 -20.488  1.00  0.00           H  
ATOM   2622 3HG2 THR B 162      -6.713 -28.464 -19.740  1.00  0.00           H  
ATOM   2623  N   VAL B 163     -10.360 -31.144 -21.539  1.00  0.00           N  
ATOM   2624  CA  VAL B 163     -11.309 -31.928 -22.304  1.00  0.00           C  
ATOM   2625  C   VAL B 163     -12.276 -32.522 -21.301  1.00  0.00           C  
ATOM   2626  O   VAL B 163     -11.893 -33.413 -20.538  1.00  0.00           O  
ATOM   2627  CB  VAL B 163     -10.606 -33.059 -23.084  1.00  0.00           C  
ATOM   2628  CG1 VAL B 163     -11.622 -33.859 -23.876  1.00  0.00           C  
ATOM   2629  CG2 VAL B 163      -9.516 -32.486 -24.035  1.00  0.00           C  
ATOM   2630  H   VAL B 163      -9.927 -31.551 -20.728  1.00  0.00           H  
ATOM   2631  HA  VAL B 163     -11.858 -31.284 -22.992  1.00  0.00           H  
ATOM   2632  HB  VAL B 163     -10.168 -33.712 -22.376  1.00  0.00           H  
ATOM   2633 1HG1 VAL B 163     -11.114 -34.673 -24.394  1.00  0.00           H  
ATOM   2634 2HG1 VAL B 163     -12.376 -34.268 -23.199  1.00  0.00           H  
ATOM   2635 3HG1 VAL B 163     -12.110 -33.209 -24.607  1.00  0.00           H  
ATOM   2636 1HG2 VAL B 163      -9.018 -33.303 -24.566  1.00  0.00           H  
ATOM   2637 2HG2 VAL B 163      -9.979 -31.820 -24.754  1.00  0.00           H  
ATOM   2638 3HG2 VAL B 163      -8.770 -31.935 -23.459  1.00  0.00           H  
ATOM   2639  N   VAL B 164     -13.518 -32.063 -21.311  1.00  0.00           N  
ATOM   2640  CA  VAL B 164     -14.492 -32.526 -20.320  1.00  0.00           C  
ATOM   2641  C   VAL B 164     -15.744 -33.026 -21.014  1.00  0.00           C  
ATOM   2642  O   VAL B 164     -15.984 -32.701 -22.174  1.00  0.00           O  
ATOM   2643  CB  VAL B 164     -14.869 -31.383 -19.342  1.00  0.00           C  
ATOM   2644  CG1 VAL B 164     -13.615 -30.864 -18.608  1.00  0.00           C  
ATOM   2645  CG2 VAL B 164     -15.579 -30.262 -20.104  1.00  0.00           C  
ATOM   2646  H   VAL B 164     -13.776 -31.348 -21.996  1.00  0.00           H  
ATOM   2647  HA  VAL B 164     -14.058 -33.346 -19.745  1.00  0.00           H  
ATOM   2648  HB  VAL B 164     -15.540 -31.782 -18.585  1.00  0.00           H  
ATOM   2649 1HG1 VAL B 164     -13.901 -30.083 -17.899  1.00  0.00           H  
ATOM   2650 2HG1 VAL B 164     -13.163 -31.691 -18.070  1.00  0.00           H  
ATOM   2651 3HG1 VAL B 164     -12.899 -30.454 -19.318  1.00  0.00           H  
ATOM   2652 1HG2 VAL B 164     -15.866 -29.480 -19.407  1.00  0.00           H  
ATOM   2653 2HG2 VAL B 164     -14.911 -29.851 -20.866  1.00  0.00           H  
ATOM   2654 3HG2 VAL B 164     -16.473 -30.668 -20.580  1.00  0.00           H  
ATOM   2655  N   ARG B 165     -16.544 -33.820 -20.327  1.00  0.00           N  
ATOM   2656  CA  ARG B 165     -17.794 -34.258 -20.934  1.00  0.00           C  
ATOM   2657  C   ARG B 165     -18.924 -33.292 -20.642  1.00  0.00           C  
ATOM   2658  O   ARG B 165     -18.917 -32.573 -19.644  1.00  0.00           O  
ATOM   2659  CB  ARG B 165     -18.205 -35.654 -20.487  1.00  0.00           C  
ATOM   2660  CG  ARG B 165     -17.224 -36.782 -20.832  1.00  0.00           C  
ATOM   2661  CD  ARG B 165     -17.737 -38.106 -20.382  1.00  0.00           C  
ATOM   2662  NE  ARG B 165     -17.843 -38.170 -18.941  1.00  0.00           N  
ATOM   2663  CZ  ARG B 165     -18.471 -39.120 -18.234  1.00  0.00           C  
ATOM   2664  NH1 ARG B 165     -19.074 -40.139 -18.820  1.00  0.00           N  
ATOM   2665  NH2 ARG B 165     -18.465 -38.992 -16.923  1.00  0.00           N  
ATOM   2666  H   ARG B 165     -16.306 -34.098 -19.365  1.00  0.00           H  
ATOM   2667  HA  ARG B 165     -17.672 -34.288 -22.010  1.00  0.00           H  
ATOM   2668 1HB  ARG B 165     -18.365 -35.660 -19.419  1.00  0.00           H  
ATOM   2669 2HB  ARG B 165     -19.159 -35.903 -20.952  1.00  0.00           H  
ATOM   2670 1HG  ARG B 165     -17.074 -36.830 -21.896  1.00  0.00           H  
ATOM   2671 2HG  ARG B 165     -16.272 -36.595 -20.332  1.00  0.00           H  
ATOM   2672 1HD  ARG B 165     -18.728 -38.275 -20.807  1.00  0.00           H  
ATOM   2673 2HD  ARG B 165     -17.061 -38.891 -20.714  1.00  0.00           H  
ATOM   2674  HE  ARG B 165     -17.405 -37.420 -18.388  1.00  0.00           H  
ATOM   2675 1HH1 ARG B 165     -19.066 -40.217 -19.827  1.00  0.00           H  
ATOM   2676 2HH1 ARG B 165     -19.541 -40.839 -18.261  1.00  0.00           H  
ATOM   2677 1HH2 ARG B 165     -17.988 -38.160 -16.532  1.00  0.00           H  
ATOM   2678 2HH2 ARG B 165     -18.920 -39.667 -16.331  1.00  0.00           H  
ATOM   2679  N   GLN B 166     -19.910 -33.288 -21.509  1.00  0.00           N  
ATOM   2680  CA  GLN B 166     -21.113 -32.529 -21.271  1.00  0.00           C  
ATOM   2681  C   GLN B 166     -21.647 -32.933 -19.891  1.00  0.00           C  
ATOM   2682  O   GLN B 166     -21.772 -34.125 -19.591  1.00  0.00           O  
ATOM   2683  CB  GLN B 166     -22.120 -32.838 -22.381  1.00  0.00           C  
ATOM   2684  CG  GLN B 166     -23.403 -32.084 -22.330  1.00  0.00           C  
ATOM   2685  CD  GLN B 166     -24.329 -32.503 -23.454  1.00  0.00           C  
ATOM   2686  OE1 GLN B 166     -24.159 -33.565 -24.065  1.00  0.00           O  
ATOM   2687  NE2 GLN B 166     -25.321 -31.676 -23.744  1.00  0.00           N  
ATOM   2688  H   GLN B 166     -19.825 -33.828 -22.365  1.00  0.00           H  
ATOM   2689  HA  GLN B 166     -20.879 -31.465 -21.264  1.00  0.00           H  
ATOM   2690 1HB  GLN B 166     -21.656 -32.627 -23.344  1.00  0.00           H  
ATOM   2691 2HB  GLN B 166     -22.355 -33.902 -22.369  1.00  0.00           H  
ATOM   2692 1HG  GLN B 166     -23.898 -32.268 -21.377  1.00  0.00           H  
ATOM   2693 2HG  GLN B 166     -23.192 -31.025 -22.436  1.00  0.00           H  
ATOM   2694 1HE2 GLN B 166     -25.961 -31.898 -24.475  1.00  0.00           H  
ATOM   2695 2HE2 GLN B 166     -25.436 -30.796 -23.223  1.00  0.00           H  
ATOM   2696  N   GLY B 167     -21.949 -31.940 -19.059  1.00  0.00           N  
ATOM   2697  CA  GLY B 167     -22.447 -32.142 -17.697  1.00  0.00           C  
ATOM   2698  C   GLY B 167     -21.362 -32.042 -16.601  1.00  0.00           C  
ATOM   2699  O   GLY B 167     -21.688 -31.902 -15.419  1.00  0.00           O  
ATOM   2700  H   GLY B 167     -21.829 -30.986 -19.392  1.00  0.00           H  
ATOM   2701 1HA  GLY B 167     -23.228 -31.406 -17.500  1.00  0.00           H  
ATOM   2702 2HA  GLY B 167     -22.921 -33.120 -17.639  1.00  0.00           H  
ATOM   2703  N   GLU B 168     -20.087 -32.081 -16.991  1.00  0.00           N  
ATOM   2704  CA  GLU B 168     -18.955 -31.975 -16.065  1.00  0.00           C  
ATOM   2705  C   GLU B 168     -18.564 -30.511 -15.857  1.00  0.00           C  
ATOM   2706  O   GLU B 168     -19.112 -29.617 -16.503  1.00  0.00           O  
ATOM   2707  CB  GLU B 168     -17.760 -32.820 -16.546  1.00  0.00           C  
ATOM   2708  CG  GLU B 168     -18.027 -34.354 -16.545  1.00  0.00           C  
ATOM   2709  CD  GLU B 168     -16.844 -35.203 -17.040  1.00  0.00           C  
ATOM   2710  OE1 GLU B 168     -15.917 -34.632 -17.577  1.00  0.00           O  
ATOM   2711  OE2 GLU B 168     -16.880 -36.417 -16.890  1.00  0.00           O  
ATOM   2712  H   GLU B 168     -19.875 -32.209 -17.981  1.00  0.00           H  
ATOM   2713  HA  GLU B 168     -19.268 -32.373 -15.097  1.00  0.00           H  
ATOM   2714 1HB  GLU B 168     -17.505 -32.530 -17.559  1.00  0.00           H  
ATOM   2715 2HB  GLU B 168     -16.891 -32.623 -15.921  1.00  0.00           H  
ATOM   2716 1HG  GLU B 168     -18.286 -34.664 -15.534  1.00  0.00           H  
ATOM   2717 2HG  GLU B 168     -18.893 -34.545 -17.183  1.00  0.00           H  
ATOM   2718  N   ASN B 169     -17.696 -30.250 -14.885  1.00  0.00           N  
ATOM   2719  CA  ASN B 169     -17.290 -28.874 -14.589  1.00  0.00           C  
ATOM   2720  C   ASN B 169     -16.093 -28.357 -15.417  1.00  0.00           C  
ATOM   2721  O   ASN B 169     -15.097 -29.065 -15.609  1.00  0.00           O  
ATOM   2722  CB  ASN B 169     -16.937 -28.773 -13.098  1.00  0.00           C  
ATOM   2723  CG  ASN B 169     -18.131 -28.938 -12.136  1.00  0.00           C  
ATOM   2724  OD1 ASN B 169     -18.965 -28.037 -11.998  1.00  0.00           O  
ATOM   2725  ND2 ASN B 169     -18.201 -30.065 -11.467  1.00  0.00           N  
ATOM   2726  H   ASN B 169     -17.290 -31.013 -14.360  1.00  0.00           H  
ATOM   2727  HA  ASN B 169     -18.133 -28.213 -14.802  1.00  0.00           H  
ATOM   2728 1HB  ASN B 169     -16.195 -29.534 -12.855  1.00  0.00           H  
ATOM   2729 2HB  ASN B 169     -16.471 -27.802 -12.908  1.00  0.00           H  
ATOM   2730 1HD2 ASN B 169     -18.948 -30.221 -10.819  1.00  0.00           H  
ATOM   2731 2HD2 ASN B 169     -17.499 -30.767 -11.594  1.00  0.00           H  
ATOM   2732  N   ILE B 170     -16.165 -27.079 -15.828  1.00  0.00           N  
ATOM   2733  CA  ILE B 170     -15.012 -26.400 -16.432  1.00  0.00           C  
ATOM   2734  C   ILE B 170     -14.503 -25.376 -15.448  1.00  0.00           C  
ATOM   2735  O   ILE B 170     -15.134 -24.331 -15.247  1.00  0.00           O  
ATOM   2736  CB  ILE B 170     -15.344 -25.639 -17.743  1.00  0.00           C  
ATOM   2737  CG1 ILE B 170     -15.844 -26.548 -18.803  1.00  0.00           C  
ATOM   2738  CG2 ILE B 170     -14.130 -24.873 -18.232  1.00  0.00           C  
ATOM   2739  CD1 ILE B 170     -16.489 -25.795 -19.963  1.00  0.00           C  
ATOM   2740  H   ILE B 170     -17.037 -26.560 -15.688  1.00  0.00           H  
ATOM   2741  HA  ILE B 170     -14.223 -27.125 -16.625  1.00  0.00           H  
ATOM   2742  HB  ILE B 170     -16.124 -24.933 -17.543  1.00  0.00           H  
ATOM   2743 1HG1 ILE B 170     -15.005 -27.126 -19.192  1.00  0.00           H  
ATOM   2744 2HG1 ILE B 170     -16.546 -27.229 -18.372  1.00  0.00           H  
ATOM   2745 1HG2 ILE B 170     -14.379 -24.314 -19.135  1.00  0.00           H  
ATOM   2746 2HG2 ILE B 170     -13.813 -24.181 -17.454  1.00  0.00           H  
ATOM   2747 3HG2 ILE B 170     -13.326 -25.572 -18.445  1.00  0.00           H  
ATOM   2748 1HD1 ILE B 170     -16.826 -26.496 -20.714  1.00  0.00           H  
ATOM   2749 2HD1 ILE B 170     -17.340 -25.218 -19.600  1.00  0.00           H  
ATOM   2750 3HD1 ILE B 170     -15.758 -25.118 -20.406  1.00  0.00           H  
ATOM   2751  N   THR B 171     -13.363 -25.659 -14.840  1.00  0.00           N  
ATOM   2752  CA  THR B 171     -12.813 -24.746 -13.848  1.00  0.00           C  
ATOM   2753  C   THR B 171     -11.469 -24.274 -14.325  1.00  0.00           C  
ATOM   2754  O   THR B 171     -10.522 -25.060 -14.472  1.00  0.00           O  
ATOM   2755  CB  THR B 171     -12.686 -25.398 -12.465  1.00  0.00           C  
ATOM   2756  OG1 THR B 171     -13.972 -25.839 -12.006  1.00  0.00           O  
ATOM   2757  CG2 THR B 171     -12.106 -24.415 -11.486  1.00  0.00           C  
ATOM   2758  H   THR B 171     -12.891 -26.525 -15.057  1.00  0.00           H  
ATOM   2759  HA  THR B 171     -13.460 -23.872 -13.760  1.00  0.00           H  
ATOM   2760  HB  THR B 171     -12.058 -26.227 -12.535  1.00  0.00           H  
ATOM   2761  HG1 THR B 171     -13.856 -26.478 -11.298  1.00  0.00           H  
ATOM   2762 1HG2 THR B 171     -12.010 -24.881 -10.508  1.00  0.00           H  
ATOM   2763 2HG2 THR B 171     -11.124 -24.086 -11.832  1.00  0.00           H  
ATOM   2764 3HG2 THR B 171     -12.776 -23.568 -11.423  1.00  0.00           H  
ATOM   2765  N   LEU B 172     -11.389 -22.981 -14.582  1.00  0.00           N  
ATOM   2766  CA  LEU B 172     -10.188 -22.394 -15.134  1.00  0.00           C  
ATOM   2767  C   LEU B 172      -9.512 -21.621 -14.077  1.00  0.00           C  
ATOM   2768  O   LEU B 172     -10.173 -20.903 -13.334  1.00  0.00           O  
ATOM   2769  CB  LEU B 172     -10.569 -21.453 -16.234  1.00  0.00           C  
ATOM   2770  CG  LEU B 172     -11.498 -22.068 -17.117  1.00  0.00           C  
ATOM   2771  CD1 LEU B 172     -11.961 -21.138 -18.089  1.00  0.00           C  
ATOM   2772  CD2 LEU B 172     -10.874 -23.181 -17.716  1.00  0.00           C  
ATOM   2773  H   LEU B 172     -12.204 -22.389 -14.429  1.00  0.00           H  
ATOM   2774  HA  LEU B 172      -9.521 -23.173 -15.499  1.00  0.00           H  
ATOM   2775 1HB  LEU B 172     -11.014 -20.567 -15.809  1.00  0.00           H  
ATOM   2776 2HB  LEU B 172      -9.676 -21.178 -16.796  1.00  0.00           H  
ATOM   2777  HG  LEU B 172     -12.363 -22.400 -16.536  1.00  0.00           H  
ATOM   2778 1HD1 LEU B 172     -12.673 -21.660 -18.713  1.00  0.00           H  
ATOM   2779 2HD1 LEU B 172     -12.436 -20.311 -17.596  1.00  0.00           H  
ATOM   2780 3HD1 LEU B 172     -11.125 -20.787 -18.681  1.00  0.00           H  
ATOM   2781 1HD2 LEU B 172     -11.599 -23.638 -18.324  1.00  0.00           H  
ATOM   2782 2HD2 LEU B 172     -10.032 -22.843 -18.289  1.00  0.00           H  
ATOM   2783 3HD2 LEU B 172     -10.541 -23.880 -16.974  1.00  0.00           H  
ATOM   2784  N   MET B 173      -8.208 -21.678 -14.049  1.00  0.00           N  
ATOM   2785  CA  MET B 173      -7.535 -20.911 -13.046  1.00  0.00           C  
ATOM   2786  C   MET B 173      -6.500 -20.019 -13.688  1.00  0.00           C  
ATOM   2787  O   MET B 173      -5.717 -20.442 -14.545  1.00  0.00           O  
ATOM   2788  CB  MET B 173      -6.927 -21.873 -12.025  1.00  0.00           C  
ATOM   2789  CG  MET B 173      -7.996 -22.778 -11.343  1.00  0.00           C  
ATOM   2790  SD  MET B 173      -7.388 -23.743  -9.962  1.00  0.00           S  
ATOM   2791  CE  MET B 173      -8.909 -24.514  -9.416  1.00  0.00           C  
ATOM   2792  H   MET B 173      -7.699 -22.263 -14.712  1.00  0.00           H  
ATOM   2793  HA  MET B 173      -8.249 -20.263 -12.538  1.00  0.00           H  
ATOM   2794 1HB  MET B 173      -6.196 -22.515 -12.518  1.00  0.00           H  
ATOM   2795 2HB  MET B 173      -6.409 -21.305 -11.249  1.00  0.00           H  
ATOM   2796 1HG  MET B 173      -8.831 -22.207 -11.025  1.00  0.00           H  
ATOM   2797 2HG  MET B 173      -8.364 -23.485 -12.091  1.00  0.00           H  
ATOM   2798 1HE  MET B 173      -8.708 -25.153  -8.556  1.00  0.00           H  
ATOM   2799 2HE  MET B 173      -9.626 -23.746  -9.138  1.00  0.00           H  
ATOM   2800 3HE  MET B 173      -9.320 -25.116 -10.226  1.00  0.00           H  
ATOM   2801  N   CYS B 174      -6.474 -18.786 -13.236  1.00  0.00           N  
ATOM   2802  CA  CYS B 174      -5.517 -17.800 -13.709  1.00  0.00           C  
ATOM   2803  C   CYS B 174      -4.794 -17.190 -12.530  1.00  0.00           C  
ATOM   2804  O   CYS B 174      -5.411 -16.602 -11.642  1.00  0.00           O  
ATOM   2805  CB  CYS B 174      -6.241 -16.711 -14.505  1.00  0.00           C  
ATOM   2806  SG  CYS B 174      -5.198 -15.414 -15.189  1.00  0.00           S  
ATOM   2807  H   CYS B 174      -7.181 -18.492 -12.568  1.00  0.00           H  
ATOM   2808  HA  CYS B 174      -4.794 -18.293 -14.355  1.00  0.00           H  
ATOM   2809 1HB  CYS B 174      -6.764 -17.178 -15.331  1.00  0.00           H  
ATOM   2810 2HB  CYS B 174      -6.990 -16.240 -13.870  1.00  0.00           H  
ATOM   2811  N   ILE B 175      -3.482 -17.384 -12.485  1.00  0.00           N  
ATOM   2812  CA  ILE B 175      -2.697 -16.880 -11.374  1.00  0.00           C  
ATOM   2813  C   ILE B 175      -1.708 -15.851 -11.837  1.00  0.00           C  
ATOM   2814  O   ILE B 175      -1.030 -16.018 -12.854  1.00  0.00           O  
ATOM   2815  CB  ILE B 175      -2.002 -18.003 -10.582  1.00  0.00           C  
ATOM   2816  CG1 ILE B 175      -3.079 -18.923  -9.996  1.00  0.00           C  
ATOM   2817  CG2 ILE B 175      -1.117 -17.403  -9.432  1.00  0.00           C  
ATOM   2818  CD1 ILE B 175      -2.558 -20.195  -9.444  1.00  0.00           C  
ATOM   2819  H   ILE B 175      -3.026 -17.895 -13.242  1.00  0.00           H  
ATOM   2820  HA  ILE B 175      -3.371 -16.388 -10.686  1.00  0.00           H  
ATOM   2821  HB  ILE B 175      -1.383 -18.592 -11.254  1.00  0.00           H  
ATOM   2822 1HG1 ILE B 175      -3.579 -18.389  -9.213  1.00  0.00           H  
ATOM   2823 2HG1 ILE B 175      -3.805 -19.167 -10.769  1.00  0.00           H  
ATOM   2824 1HG2 ILE B 175      -0.642 -18.210  -8.878  1.00  0.00           H  
ATOM   2825 2HG2 ILE B 175      -0.344 -16.760  -9.850  1.00  0.00           H  
ATOM   2826 3HG2 ILE B 175      -1.742 -16.817  -8.753  1.00  0.00           H  
ATOM   2827 1HD1 ILE B 175      -3.381 -20.783  -9.040  1.00  0.00           H  
ATOM   2828 2HD1 ILE B 175      -2.061 -20.757 -10.236  1.00  0.00           H  
ATOM   2829 3HD1 ILE B 175      -1.847 -19.977  -8.652  1.00  0.00           H  
ATOM   2830  N   VAL B 176      -1.678 -14.747 -11.113  1.00  0.00           N  
ATOM   2831  CA  VAL B 176      -0.795 -13.657 -11.436  1.00  0.00           C  
ATOM   2832  C   VAL B 176       0.242 -13.531 -10.339  1.00  0.00           C  
ATOM   2833  O   VAL B 176      -0.099 -13.515  -9.147  1.00  0.00           O  
ATOM   2834  CB  VAL B 176      -1.601 -12.375 -11.550  1.00  0.00           C  
ATOM   2835  CG1 VAL B 176      -0.693 -11.206 -11.920  1.00  0.00           C  
ATOM   2836  CG2 VAL B 176      -2.675 -12.615 -12.533  1.00  0.00           C  
ATOM   2837  H   VAL B 176      -2.293 -14.677 -10.305  1.00  0.00           H  
ATOM   2838  HA  VAL B 176      -0.293 -13.869 -12.377  1.00  0.00           H  
ATOM   2839  HB  VAL B 176      -2.054 -12.144 -10.583  1.00  0.00           H  
ATOM   2840 1HG1 VAL B 176      -1.279 -10.313 -12.002  1.00  0.00           H  
ATOM   2841 2HG1 VAL B 176       0.076 -11.059 -11.162  1.00  0.00           H  
ATOM   2842 3HG1 VAL B 176      -0.223 -11.422 -12.879  1.00  0.00           H  
ATOM   2843 1HG2 VAL B 176      -3.299 -11.743 -12.611  1.00  0.00           H  
ATOM   2844 2HG2 VAL B 176      -2.231 -12.852 -13.475  1.00  0.00           H  
ATOM   2845 3HG2 VAL B 176      -3.280 -13.443 -12.216  1.00  0.00           H  
ATOM   2846  N   ILE B 177       1.508 -13.471 -10.747  1.00  0.00           N  
ATOM   2847  CA  ILE B 177       2.607 -13.428  -9.801  1.00  0.00           C  
ATOM   2848  C   ILE B 177       3.393 -12.097  -9.778  1.00  0.00           C  
ATOM   2849  O   ILE B 177       3.777 -11.568 -10.824  1.00  0.00           O  
ATOM   2850  CB  ILE B 177       3.553 -14.593 -10.108  1.00  0.00           C  
ATOM   2851  CG1 ILE B 177       2.777 -15.884  -9.990  1.00  0.00           C  
ATOM   2852  CG2 ILE B 177       4.707 -14.590  -9.123  1.00  0.00           C  
ATOM   2853  CD1 ILE B 177       3.494 -17.080 -10.520  1.00  0.00           C  
ATOM   2854  H   ILE B 177       1.701 -13.530 -11.746  1.00  0.00           H  
ATOM   2855  HA  ILE B 177       2.195 -13.594  -8.820  1.00  0.00           H  
ATOM   2856  HB  ILE B 177       3.920 -14.522 -11.103  1.00  0.00           H  
ATOM   2857 1HG1 ILE B 177       2.531 -16.024  -8.968  1.00  0.00           H  
ATOM   2858 2HG1 ILE B 177       1.857 -15.794 -10.554  1.00  0.00           H  
ATOM   2859 1HG2 ILE B 177       5.362 -15.432  -9.325  1.00  0.00           H  
ATOM   2860 2HG2 ILE B 177       5.268 -13.668  -9.214  1.00  0.00           H  
ATOM   2861 3HG2 ILE B 177       4.309 -14.674  -8.108  1.00  0.00           H  
ATOM   2862 1HD1 ILE B 177       2.862 -17.960 -10.403  1.00  0.00           H  
ATOM   2863 2HD1 ILE B 177       3.715 -16.927 -11.579  1.00  0.00           H  
ATOM   2864 3HD1 ILE B 177       4.421 -17.222  -9.968  1.00  0.00           H  
ATOM   2865  N   GLY B 178       3.610 -11.583  -8.557  1.00  0.00           N  
ATOM   2866  CA  GLY B 178       4.394 -10.382  -8.239  1.00  0.00           C  
ATOM   2867  C   GLY B 178       3.662  -9.063  -7.921  1.00  0.00           C  
ATOM   2868  O   GLY B 178       4.264  -8.191  -7.295  1.00  0.00           O  
ATOM   2869  H   GLY B 178       3.225 -12.102  -7.773  1.00  0.00           H  
ATOM   2870 1HA  GLY B 178       5.031 -10.626  -7.389  1.00  0.00           H  
ATOM   2871 2HA  GLY B 178       5.078 -10.202  -9.068  1.00  0.00           H  
ATOM   2872  N   ASN B 179       2.391  -8.909  -8.300  1.00  0.00           N  
ATOM   2873  CA  ASN B 179       1.658  -7.660  -7.997  1.00  0.00           C  
ATOM   2874  C   ASN B 179       0.604  -7.792  -6.915  1.00  0.00           C  
ATOM   2875  O   ASN B 179      -0.114  -8.785  -6.850  1.00  0.00           O  
ATOM   2876  CB  ASN B 179       1.010  -7.095  -9.241  1.00  0.00           C  
ATOM   2877  CG  ASN B 179       1.973  -6.496 -10.180  1.00  0.00           C  
ATOM   2878  OD1 ASN B 179       2.946  -5.898  -9.718  1.00  0.00           O  
ATOM   2879  ND2 ASN B 179       1.718  -6.602 -11.449  1.00  0.00           N  
ATOM   2880  H   ASN B 179       1.938  -9.652  -8.811  1.00  0.00           H  
ATOM   2881  HA  ASN B 179       2.380  -6.926  -7.630  1.00  0.00           H  
ATOM   2882 1HB  ASN B 179       0.497  -7.899  -9.755  1.00  0.00           H  
ATOM   2883 2HB  ASN B 179       0.266  -6.342  -8.965  1.00  0.00           H  
ATOM   2884 1HD2 ASN B 179       2.331  -6.161 -12.118  1.00  0.00           H  
ATOM   2885 2HD2 ASN B 179       0.891  -7.073 -11.746  1.00  0.00           H  
ATOM   2886  N   GLU B 180       0.460  -6.727  -6.128  1.00  0.00           N  
ATOM   2887  CA  GLU B 180      -0.569  -6.658  -5.098  1.00  0.00           C  
ATOM   2888  C   GLU B 180      -1.958  -6.333  -5.652  1.00  0.00           C  
ATOM   2889  O   GLU B 180      -2.967  -6.857  -5.178  1.00  0.00           O  
ATOM   2890  CB  GLU B 180      -0.156  -5.627  -4.083  1.00  0.00           C  
ATOM   2891  CG  GLU B 180      -1.073  -5.447  -2.952  1.00  0.00           C  
ATOM   2892  CD  GLU B 180      -0.447  -4.624  -1.946  1.00  0.00           C  
ATOM   2893  OE1 GLU B 180       0.727  -4.333  -2.080  1.00  0.00           O  
ATOM   2894  OE2 GLU B 180      -1.102  -4.245  -1.036  1.00  0.00           O  
ATOM   2895  H   GLU B 180       1.125  -5.953  -6.211  1.00  0.00           H  
ATOM   2896  HA  GLU B 180      -0.629  -7.633  -4.617  1.00  0.00           H  
ATOM   2897 1HB  GLU B 180       0.801  -5.903  -3.691  1.00  0.00           H  
ATOM   2898 2HB  GLU B 180      -0.030  -4.671  -4.578  1.00  0.00           H  
ATOM   2899 1HG  GLU B 180      -1.977  -4.972  -3.279  1.00  0.00           H  
ATOM   2900 2HG  GLU B 180      -1.344  -6.409  -2.539  1.00  0.00           H  
ATOM   2901  N   VAL B 181      -2.004  -5.415  -6.605  1.00  0.00           N  
ATOM   2902  CA  VAL B 181      -3.261  -4.968  -7.186  1.00  0.00           C  
ATOM   2903  C   VAL B 181      -3.281  -5.126  -8.691  1.00  0.00           C  
ATOM   2904  O   VAL B 181      -2.452  -4.547  -9.395  1.00  0.00           O  
ATOM   2905  CB  VAL B 181      -3.568  -3.497  -6.823  1.00  0.00           C  
ATOM   2906  CG1 VAL B 181      -4.888  -3.031  -7.465  1.00  0.00           C  
ATOM   2907  CG2 VAL B 181      -3.694  -3.382  -5.351  1.00  0.00           C  
ATOM   2908  H   VAL B 181      -1.138  -5.029  -6.947  1.00  0.00           H  
ATOM   2909  HA  VAL B 181      -4.066  -5.575  -6.777  1.00  0.00           H  
ATOM   2910  HB  VAL B 181      -2.766  -2.865  -7.185  1.00  0.00           H  
ATOM   2911 1HG1 VAL B 181      -5.085  -1.996  -7.186  1.00  0.00           H  
ATOM   2912 2HG1 VAL B 181      -4.830  -3.096  -8.553  1.00  0.00           H  
ATOM   2913 3HG1 VAL B 181      -5.709  -3.659  -7.108  1.00  0.00           H  
ATOM   2914 1HG2 VAL B 181      -3.913  -2.352  -5.072  1.00  0.00           H  
ATOM   2915 2HG2 VAL B 181      -4.494  -4.030  -5.031  1.00  0.00           H  
ATOM   2916 3HG2 VAL B 181      -2.790  -3.690  -4.886  1.00  0.00           H  
ATOM   2917  N   VAL B 182      -4.203  -5.964  -9.162  1.00  0.00           N  
ATOM   2918  CA  VAL B 182      -4.328  -6.287 -10.576  1.00  0.00           C  
ATOM   2919  C   VAL B 182      -5.779  -6.344 -11.016  1.00  0.00           C  
ATOM   2920  O   VAL B 182      -6.655  -6.685 -10.227  1.00  0.00           O  
ATOM   2921  CB  VAL B 182      -3.649  -7.646 -10.888  1.00  0.00           C  
ATOM   2922  CG1 VAL B 182      -2.162  -7.563 -10.595  1.00  0.00           C  
ATOM   2923  CG2 VAL B 182      -4.285  -8.779 -10.051  1.00  0.00           C  
ATOM   2924  H   VAL B 182      -4.873  -6.344  -8.495  1.00  0.00           H  
ATOM   2925  HA  VAL B 182      -3.816  -5.522 -11.159  1.00  0.00           H  
ATOM   2926  HB  VAL B 182      -3.771  -7.857 -11.950  1.00  0.00           H  
ATOM   2927 1HG1 VAL B 182      -1.695  -8.494 -10.836  1.00  0.00           H  
ATOM   2928 2HG1 VAL B 182      -1.717  -6.764 -11.196  1.00  0.00           H  
ATOM   2929 3HG1 VAL B 182      -2.002  -7.358  -9.544  1.00  0.00           H  
ATOM   2930 1HG2 VAL B 182      -3.802  -9.728 -10.293  1.00  0.00           H  
ATOM   2931 2HG2 VAL B 182      -4.157  -8.572  -8.988  1.00  0.00           H  
ATOM   2932 3HG2 VAL B 182      -5.343  -8.849 -10.280  1.00  0.00           H  
ATOM   2933  N   ASN B 183      -6.023  -6.097 -12.294  1.00  0.00           N  
ATOM   2934  CA  ASN B 183      -7.354  -6.303 -12.833  1.00  0.00           C  
ATOM   2935  C   ASN B 183      -7.377  -7.629 -13.544  1.00  0.00           C  
ATOM   2936  O   ASN B 183      -6.458  -7.944 -14.305  1.00  0.00           O  
ATOM   2937  CB  ASN B 183      -7.786  -5.182 -13.754  1.00  0.00           C  
ATOM   2938  CG  ASN B 183      -8.054  -3.883 -13.034  1.00  0.00           C  
ATOM   2939  OD1 ASN B 183      -8.519  -3.861 -11.886  1.00  0.00           O  
ATOM   2940  ND2 ASN B 183      -7.809  -2.789 -13.700  1.00  0.00           N  
ATOM   2941  H   ASN B 183      -5.268  -5.801 -12.900  1.00  0.00           H  
ATOM   2942  HA  ASN B 183      -8.078  -6.330 -12.024  1.00  0.00           H  
ATOM   2943 1HB  ASN B 183      -7.006  -5.015 -14.486  1.00  0.00           H  
ATOM   2944 2HB  ASN B 183      -8.682  -5.484 -14.295  1.00  0.00           H  
ATOM   2945 1HD2 ASN B 183      -8.003  -1.903 -13.282  1.00  0.00           H  
ATOM   2946 2HD2 ASN B 183      -7.452  -2.836 -14.631  1.00  0.00           H  
ATOM   2947  N   PHE B 184      -8.462  -8.357 -13.395  1.00  0.00           N  
ATOM   2948  CA  PHE B 184      -8.652  -9.541 -14.208  1.00  0.00           C  
ATOM   2949  C   PHE B 184      -9.815  -9.332 -15.162  1.00  0.00           C  
ATOM   2950  O   PHE B 184     -10.877  -8.849 -14.762  1.00  0.00           O  
ATOM   2951  CB  PHE B 184      -8.953 -10.781 -13.359  1.00  0.00           C  
ATOM   2952  CG  PHE B 184      -7.825 -11.338 -12.514  1.00  0.00           C  
ATOM   2953  CD1 PHE B 184      -7.569 -10.878 -11.230  1.00  0.00           C  
ATOM   2954  CD2 PHE B 184      -7.057 -12.382 -13.000  1.00  0.00           C  
ATOM   2955  CE1 PHE B 184      -6.571 -11.457 -10.466  1.00  0.00           C  
ATOM   2956  CE2 PHE B 184      -6.070 -12.960 -12.241  1.00  0.00           C  
ATOM   2957  CZ  PHE B 184      -5.822 -12.500 -10.970  1.00  0.00           C  
ATOM   2958  H   PHE B 184      -9.141  -8.082 -12.692  1.00  0.00           H  
ATOM   2959  HA  PHE B 184      -7.752  -9.728 -14.798  1.00  0.00           H  
ATOM   2960 1HB  PHE B 184      -9.789 -10.564 -12.699  1.00  0.00           H  
ATOM   2961 2HB  PHE B 184      -9.284 -11.579 -14.030  1.00  0.00           H  
ATOM   2962  HD1 PHE B 184      -8.166 -10.061 -10.822  1.00  0.00           H  
ATOM   2963  HD2 PHE B 184      -7.256 -12.762 -13.998  1.00  0.00           H  
ATOM   2964  HE1 PHE B 184      -6.383 -11.091  -9.463  1.00  0.00           H  
ATOM   2965  HE2 PHE B 184      -5.493 -13.792 -12.649  1.00  0.00           H  
ATOM   2966  HZ  PHE B 184      -5.040 -12.963 -10.360  1.00  0.00           H  
ATOM   2967  N   GLU B 185      -9.637  -9.773 -16.398  1.00  0.00           N  
ATOM   2968  CA  GLU B 185     -10.690  -9.740 -17.402  1.00  0.00           C  
ATOM   2969  C   GLU B 185     -10.710 -11.058 -18.159  1.00  0.00           C  
ATOM   2970  O   GLU B 185      -9.683 -11.526 -18.647  1.00  0.00           O  
ATOM   2971  CB  GLU B 185     -10.482  -8.564 -18.353  1.00  0.00           C  
ATOM   2972  CG  GLU B 185     -11.566  -8.402 -19.396  1.00  0.00           C  
ATOM   2973  CD  GLU B 185     -11.359  -7.201 -20.252  1.00  0.00           C  
ATOM   2974  OE1 GLU B 185     -10.359  -6.547 -20.099  1.00  0.00           O  
ATOM   2975  OE2 GLU B 185     -12.232  -6.909 -21.029  1.00  0.00           O  
ATOM   2976  H   GLU B 185      -8.710 -10.097 -16.678  1.00  0.00           H  
ATOM   2977  HA  GLU B 185     -11.653  -9.613 -16.906  1.00  0.00           H  
ATOM   2978 1HB  GLU B 185     -10.438  -7.642 -17.773  1.00  0.00           H  
ATOM   2979 2HB  GLU B 185      -9.530  -8.670 -18.857  1.00  0.00           H  
ATOM   2980 1HG  GLU B 185     -11.581  -9.285 -20.037  1.00  0.00           H  
ATOM   2981 2HG  GLU B 185     -12.531  -8.329 -18.898  1.00  0.00           H  
ATOM   2982  N   TRP B 186     -11.883 -11.653 -18.268  1.00  0.00           N  
ATOM   2983  CA  TRP B 186     -11.966 -12.900 -18.999  1.00  0.00           C  
ATOM   2984  C   TRP B 186     -12.751 -12.772 -20.290  1.00  0.00           C  
ATOM   2985  O   TRP B 186     -13.778 -12.071 -20.346  1.00  0.00           O  
ATOM   2986  CB  TRP B 186     -12.612 -13.997 -18.150  1.00  0.00           C  
ATOM   2987  CG  TRP B 186     -11.783 -14.528 -16.979  1.00  0.00           C  
ATOM   2988  CD1 TRP B 186     -11.709 -14.001 -15.721  1.00  0.00           C  
ATOM   2989  CD2 TRP B 186     -10.959 -15.737 -16.955  1.00  0.00           C  
ATOM   2990  NE1 TRP B 186     -10.909 -14.787 -14.922  1.00  0.00           N  
ATOM   2991  CE2 TRP B 186     -10.454 -15.859 -15.657  1.00  0.00           C  
ATOM   2992  CE3 TRP B 186     -10.633 -16.722 -17.917  1.00  0.00           C  
ATOM   2993  CZ2 TRP B 186      -9.652 -16.926 -15.278  1.00  0.00           C  
ATOM   2994  CZ3 TRP B 186      -9.825 -17.790 -17.534  1.00  0.00           C  
ATOM   2995  CH2 TRP B 186      -9.351 -17.891 -16.245  1.00  0.00           C  
ATOM   2996  H   TRP B 186     -12.706 -11.244 -17.849  1.00  0.00           H  
ATOM   2997  HA  TRP B 186     -10.959 -13.217 -19.248  1.00  0.00           H  
ATOM   2998 1HB  TRP B 186     -13.555 -13.633 -17.749  1.00  0.00           H  
ATOM   2999 2HB  TRP B 186     -12.848 -14.837 -18.800  1.00  0.00           H  
ATOM   3000  HD1 TRP B 186     -12.218 -13.096 -15.393  1.00  0.00           H  
ATOM   3001  HE1 TRP B 186     -10.695 -14.614 -13.928  1.00  0.00           H  
ATOM   3002  HE3 TRP B 186     -11.012 -16.650 -18.937  1.00  0.00           H  
ATOM   3003  HZ2 TRP B 186      -9.268 -17.026 -14.261  1.00  0.00           H  
ATOM   3004  HZ3 TRP B 186      -9.583 -18.546 -18.279  1.00  0.00           H  
ATOM   3005  HH2 TRP B 186      -8.724 -18.742 -15.970  1.00  0.00           H  
ATOM   3006  N   THR B 187     -12.308 -13.523 -21.293  1.00  0.00           N  
ATOM   3007  CA  THR B 187     -13.022 -13.704 -22.546  1.00  0.00           C  
ATOM   3008  C   THR B 187     -13.301 -15.182 -22.700  1.00  0.00           C  
ATOM   3009  O   THR B 187     -12.414 -16.019 -22.512  1.00  0.00           O  
ATOM   3010  CB  THR B 187     -12.252 -13.181 -23.754  1.00  0.00           C  
ATOM   3011  OG1 THR B 187     -12.021 -11.777 -23.602  1.00  0.00           O  
ATOM   3012  CG2 THR B 187     -13.054 -13.426 -25.020  1.00  0.00           C  
ATOM   3013  H   THR B 187     -11.418 -14.010 -21.150  1.00  0.00           H  
ATOM   3014  HA  THR B 187     -13.978 -13.186 -22.492  1.00  0.00           H  
ATOM   3015  HB  THR B 187     -11.307 -13.683 -23.829  1.00  0.00           H  
ATOM   3016  HG1 THR B 187     -11.354 -11.492 -24.229  1.00  0.00           H  
ATOM   3017 1HG2 THR B 187     -12.499 -13.048 -25.877  1.00  0.00           H  
ATOM   3018 2HG2 THR B 187     -13.220 -14.495 -25.144  1.00  0.00           H  
ATOM   3019 3HG2 THR B 187     -14.012 -12.914 -24.950  1.00  0.00           H  
ATOM   3020  N   TYR B 188     -14.538 -15.517 -23.017  1.00  0.00           N  
ATOM   3021  CA  TYR B 188     -14.892 -16.917 -23.109  1.00  0.00           C  
ATOM   3022  C   TYR B 188     -16.072 -17.138 -24.070  1.00  0.00           C  
ATOM   3023  O   TYR B 188     -16.777 -16.178 -24.401  1.00  0.00           O  
ATOM   3024  CB  TYR B 188     -15.096 -17.400 -21.655  1.00  0.00           C  
ATOM   3025  CG  TYR B 188     -16.294 -16.842 -20.910  1.00  0.00           C  
ATOM   3026  CD1 TYR B 188     -17.454 -17.570 -20.804  1.00  0.00           C  
ATOM   3027  CD2 TYR B 188     -16.219 -15.565 -20.320  1.00  0.00           C  
ATOM   3028  CE1 TYR B 188     -18.538 -17.043 -20.126  1.00  0.00           C  
ATOM   3029  CE2 TYR B 188     -17.305 -15.046 -19.647  1.00  0.00           C  
ATOM   3030  CZ  TYR B 188     -18.469 -15.782 -19.556  1.00  0.00           C  
ATOM   3031  OH  TYR B 188     -19.579 -15.270 -18.928  1.00  0.00           O  
ATOM   3032  H   TYR B 188     -15.230 -14.805 -23.177  1.00  0.00           H  
ATOM   3033  HA  TYR B 188     -14.015 -17.425 -23.507  1.00  0.00           H  
ATOM   3034 1HB  TYR B 188     -15.209 -18.448 -21.640  1.00  0.00           H  
ATOM   3035 2HB  TYR B 188     -14.202 -17.174 -21.068  1.00  0.00           H  
ATOM   3036  HD1 TYR B 188     -17.520 -18.562 -21.251  1.00  0.00           H  
ATOM   3037  HD2 TYR B 188     -15.308 -14.985 -20.391  1.00  0.00           H  
ATOM   3038  HE1 TYR B 188     -19.456 -17.618 -20.047  1.00  0.00           H  
ATOM   3039  HE2 TYR B 188     -17.241 -14.050 -19.200  1.00  0.00           H  
ATOM   3040  HH  TYR B 188     -20.334 -15.818 -19.185  1.00  0.00           H  
ATOM   3041  N   PRO B 189     -16.336 -18.380 -24.543  1.00  0.00           N  
ATOM   3042  CA  PRO B 189     -17.420 -18.803 -25.422  1.00  0.00           C  
ATOM   3043  C   PRO B 189     -18.854 -18.403 -25.034  1.00  0.00           C  
ATOM   3044  O   PRO B 189     -19.695 -18.245 -25.912  1.00  0.00           O  
ATOM   3045  CB  PRO B 189     -17.246 -20.318 -25.446  1.00  0.00           C  
ATOM   3046  CG  PRO B 189     -15.781 -20.522 -25.204  1.00  0.00           C  
ATOM   3047  CD  PRO B 189     -15.415 -19.499 -24.205  1.00  0.00           C  
ATOM   3048  HA  PRO B 189     -17.204 -18.401 -26.429  1.00  0.00           H  
ATOM   3049 1HB  PRO B 189     -17.869 -20.784 -24.665  1.00  0.00           H  
ATOM   3050 2HB  PRO B 189     -17.579 -20.745 -26.409  1.00  0.00           H  
ATOM   3051 1HG  PRO B 189     -15.589 -21.546 -24.872  1.00  0.00           H  
ATOM   3052 2HG  PRO B 189     -15.231 -20.388 -26.143  1.00  0.00           H  
ATOM   3053 1HD  PRO B 189     -15.639 -19.877 -23.237  1.00  0.00           H  
ATOM   3054 2HD  PRO B 189     -14.370 -19.282 -24.345  1.00  0.00           H  
ATOM   3055  N   ARG B 190     -19.146 -18.235 -23.738  1.00  0.00           N  
ATOM   3056  CA  ARG B 190     -20.523 -17.867 -23.351  1.00  0.00           C  
ATOM   3057  C   ARG B 190     -20.547 -16.541 -22.632  1.00  0.00           C  
ATOM   3058  O   ARG B 190     -21.061 -16.433 -21.518  1.00  0.00           O  
ATOM   3059  CB  ARG B 190     -21.149 -18.898 -22.405  1.00  0.00           C  
ATOM   3060  CG  ARG B 190     -21.346 -20.295 -22.956  1.00  0.00           C  
ATOM   3061  CD  ARG B 190     -22.310 -20.297 -24.108  1.00  0.00           C  
ATOM   3062  NE  ARG B 190     -22.651 -21.647 -24.545  1.00  0.00           N  
ATOM   3063  CZ  ARG B 190     -23.362 -21.952 -25.658  1.00  0.00           C  
ATOM   3064  NH1 ARG B 190     -23.795 -20.991 -26.452  1.00  0.00           N  
ATOM   3065  NH2 ARG B 190     -23.614 -23.204 -25.963  1.00  0.00           N  
ATOM   3066  H   ARG B 190     -18.445 -18.348 -23.038  1.00  0.00           H  
ATOM   3067  HA  ARG B 190     -21.139 -17.785 -24.243  1.00  0.00           H  
ATOM   3068 1HB  ARG B 190     -20.529 -18.991 -21.515  1.00  0.00           H  
ATOM   3069 2HB  ARG B 190     -22.127 -18.540 -22.076  1.00  0.00           H  
ATOM   3070 1HG  ARG B 190     -20.398 -20.702 -23.301  1.00  0.00           H  
ATOM   3071 2HG  ARG B 190     -21.750 -20.945 -22.170  1.00  0.00           H  
ATOM   3072 1HD  ARG B 190     -23.227 -19.790 -23.822  1.00  0.00           H  
ATOM   3073 2HD  ARG B 190     -21.855 -19.775 -24.954  1.00  0.00           H  
ATOM   3074  HE  ARG B 190     -22.300 -22.425 -23.958  1.00  0.00           H  
ATOM   3075 1HH1 ARG B 190     -23.596 -20.027 -26.231  1.00  0.00           H  
ATOM   3076 2HH1 ARG B 190     -24.316 -21.223 -27.288  1.00  0.00           H  
ATOM   3077 1HH2 ARG B 190     -23.283 -23.965 -25.365  1.00  0.00           H  
ATOM   3078 2HH2 ARG B 190     -24.107 -23.435 -26.839  1.00  0.00           H  
ATOM   3079  N   LYS B 191     -20.022 -15.525 -23.287  1.00  0.00           N  
ATOM   3080  CA  LYS B 191     -19.975 -14.196 -22.710  1.00  0.00           C  
ATOM   3081  C   LYS B 191     -20.951 -13.271 -23.422  1.00  0.00           C  
ATOM   3082  O   LYS B 191     -21.906 -12.768 -22.841  1.00  0.00           O  
ATOM   3083  CB  LYS B 191     -18.547 -13.651 -22.791  1.00  0.00           C  
ATOM   3084  CG  LYS B 191     -18.344 -12.296 -22.168  1.00  0.00           C  
ATOM   3085  CD  LYS B 191     -16.883 -11.890 -22.242  1.00  0.00           C  
ATOM   3086  CE  LYS B 191     -16.658 -10.507 -21.661  1.00  0.00           C  
ATOM   3087  NZ  LYS B 191     -15.238 -10.112 -21.747  1.00  0.00           N  
ATOM   3088  H   LYS B 191     -19.620 -15.691 -24.203  1.00  0.00           H  
ATOM   3089  HA  LYS B 191     -20.267 -14.260 -21.663  1.00  0.00           H  
ATOM   3090 1HB  LYS B 191     -17.870 -14.347 -22.300  1.00  0.00           H  
ATOM   3091 2HB  LYS B 191     -18.236 -13.597 -23.836  1.00  0.00           H  
ATOM   3092 1HG  LYS B 191     -18.955 -11.554 -22.687  1.00  0.00           H  
ATOM   3093 2HG  LYS B 191     -18.650 -12.328 -21.122  1.00  0.00           H  
ATOM   3094 1HD  LYS B 191     -16.277 -12.607 -21.682  1.00  0.00           H  
ATOM   3095 2HD  LYS B 191     -16.550 -11.897 -23.280  1.00  0.00           H  
ATOM   3096 1HE  LYS B 191     -17.264  -9.780 -22.197  1.00  0.00           H  
ATOM   3097 2HE  LYS B 191     -16.957 -10.514 -20.612  1.00  0.00           H  
ATOM   3098 1HZ  LYS B 191     -15.097  -9.205 -21.338  1.00  0.00           H  
ATOM   3099 2HZ  LYS B 191     -14.687 -10.803 -21.232  1.00  0.00           H  
ATOM   3100 3HZ  LYS B 191     -14.936 -10.098 -22.706  1.00  0.00           H  
ATOM   3101  N   GLU B 192     -20.716 -13.074 -24.708  1.00  0.00           N  
ATOM   3102  CA  GLU B 192     -21.572 -12.213 -25.495  1.00  0.00           C  
ATOM   3103  C   GLU B 192     -22.864 -12.962 -25.782  1.00  0.00           C  
ATOM   3104  O   GLU B 192     -22.827 -14.160 -26.052  1.00  0.00           O  
ATOM   3105  CB  GLU B 192     -20.857 -11.785 -26.772  1.00  0.00           C  
ATOM   3106  CG  GLU B 192     -21.613 -10.771 -27.608  1.00  0.00           C  
ATOM   3107  CD  GLU B 192     -20.836 -10.316 -28.807  1.00  0.00           C  
ATOM   3108  OE1 GLU B 192     -19.753 -10.807 -29.011  1.00  0.00           O  
ATOM   3109  OE2 GLU B 192     -21.321  -9.462 -29.514  1.00  0.00           O  
ATOM   3110  H   GLU B 192     -19.927 -13.520 -25.146  1.00  0.00           H  
ATOM   3111  HA  GLU B 192     -21.811 -11.323 -24.914  1.00  0.00           H  
ATOM   3112 1HB  GLU B 192     -19.887 -11.355 -26.521  1.00  0.00           H  
ATOM   3113 2HB  GLU B 192     -20.675 -12.661 -27.394  1.00  0.00           H  
ATOM   3114 1HG  GLU B 192     -22.546 -11.224 -27.947  1.00  0.00           H  
ATOM   3115 2HG  GLU B 192     -21.861  -9.913 -26.987  1.00  0.00           H  
ATOM   3116  N   SER B 193     -23.998 -12.266 -25.710  1.00  0.00           N  
ATOM   3117  CA  SER B 193     -25.301 -12.877 -25.989  1.00  0.00           C  
ATOM   3118  C   SER B 193     -25.569 -14.148 -25.168  1.00  0.00           C  
ATOM   3119  O   SER B 193     -25.960 -15.184 -25.709  1.00  0.00           O  
ATOM   3120  CB  SER B 193     -25.448 -13.182 -27.474  1.00  0.00           C  
ATOM   3121  OG  SER B 193     -25.379 -12.007 -28.241  1.00  0.00           O  
ATOM   3122  H   SER B 193     -23.954 -11.288 -25.463  1.00  0.00           H  
ATOM   3123  HA  SER B 193     -26.074 -12.154 -25.724  1.00  0.00           H  
ATOM   3124 1HB  SER B 193     -24.668 -13.873 -27.790  1.00  0.00           H  
ATOM   3125 2HB  SER B 193     -26.404 -13.671 -27.647  1.00  0.00           H  
ATOM   3126  HG  SER B 193     -26.288 -11.756 -28.415  1.00  0.00           H  
ATOM   3127  N   GLY B 194     -25.388 -14.061 -23.858  1.00  0.00           N  
ATOM   3128  CA  GLY B 194     -25.644 -15.209 -23.009  1.00  0.00           C  
ATOM   3129  C   GLY B 194     -25.523 -14.879 -21.532  1.00  0.00           C  
ATOM   3130  O   GLY B 194     -25.214 -13.749 -21.154  1.00  0.00           O  
ATOM   3131  H   GLY B 194     -25.054 -13.196 -23.452  1.00  0.00           H  
ATOM   3132 1HA  GLY B 194     -26.640 -15.596 -23.218  1.00  0.00           H  
ATOM   3133 2HA  GLY B 194     -24.935 -15.999 -23.262  1.00  0.00           H  
ATOM   3134  N   ARG B 195     -25.824 -15.877 -20.699  1.00  0.00           N  
ATOM   3135  CA  ARG B 195     -25.795 -15.740 -19.245  1.00  0.00           C  
ATOM   3136  C   ARG B 195     -24.326 -15.816 -18.811  1.00  0.00           C  
ATOM   3137  O   ARG B 195     -23.595 -16.708 -19.247  1.00  0.00           O  
ATOM   3138  CB  ARG B 195     -26.716 -16.814 -18.634  1.00  0.00           C  
ATOM   3139  CG  ARG B 195     -26.897 -16.849 -17.104  1.00  0.00           C  
ATOM   3140  CD  ARG B 195     -27.925 -17.939 -16.709  1.00  0.00           C  
ATOM   3141  NE  ARG B 195     -28.116 -18.051 -15.253  1.00  0.00           N  
ATOM   3142  CZ  ARG B 195     -28.963 -18.931 -14.611  1.00  0.00           C  
ATOM   3143  NH1 ARG B 195     -29.734 -19.786 -15.254  1.00  0.00           N  
ATOM   3144  NH2 ARG B 195     -29.020 -18.943 -13.304  1.00  0.00           N  
ATOM   3145  H   ARG B 195     -26.079 -16.769 -21.096  1.00  0.00           H  
ATOM   3146  HA  ARG B 195     -26.184 -14.760 -18.969  1.00  0.00           H  
ATOM   3147 1HB  ARG B 195     -27.710 -16.709 -19.066  1.00  0.00           H  
ATOM   3148 2HB  ARG B 195     -26.347 -17.797 -18.926  1.00  0.00           H  
ATOM   3149 1HG  ARG B 195     -25.940 -17.079 -16.629  1.00  0.00           H  
ATOM   3150 2HG  ARG B 195     -27.255 -15.883 -16.752  1.00  0.00           H  
ATOM   3151 1HD  ARG B 195     -28.891 -17.700 -17.157  1.00  0.00           H  
ATOM   3152 2HD  ARG B 195     -27.587 -18.905 -17.083  1.00  0.00           H  
ATOM   3153  HE  ARG B 195     -27.563 -17.439 -14.669  1.00  0.00           H  
ATOM   3154 1HH1 ARG B 195     -29.740 -19.825 -16.259  1.00  0.00           H  
ATOM   3155 2HH1 ARG B 195     -30.361 -20.425 -14.677  1.00  0.00           H  
ATOM   3156 1HH2 ARG B 195     -28.455 -18.321 -12.755  1.00  0.00           H  
ATOM   3157 2HH2 ARG B 195     -29.636 -19.646 -12.853  1.00  0.00           H  
ATOM   3158  N   LEU B 196     -23.889 -14.850 -18.003  1.00  0.00           N  
ATOM   3159  CA  LEU B 196     -22.477 -14.706 -17.629  1.00  0.00           C  
ATOM   3160  C   LEU B 196     -21.998 -15.565 -16.476  1.00  0.00           C  
ATOM   3161  O   LEU B 196     -22.780 -15.987 -15.621  1.00  0.00           O  
ATOM   3162  CB  LEU B 196     -22.169 -13.246 -17.277  1.00  0.00           C  
ATOM   3163  CG  LEU B 196     -22.394 -12.187 -18.396  1.00  0.00           C  
ATOM   3164  CD1 LEU B 196     -22.100 -10.807 -17.821  1.00  0.00           C  
ATOM   3165  CD2 LEU B 196     -21.492 -12.481 -19.608  1.00  0.00           C  
ATOM   3166  H   LEU B 196     -24.552 -14.164 -17.668  1.00  0.00           H  
ATOM   3167  HA  LEU B 196     -21.886 -14.980 -18.506  1.00  0.00           H  
ATOM   3168 1HB  LEU B 196     -22.785 -12.965 -16.426  1.00  0.00           H  
ATOM   3169 2HB  LEU B 196     -21.122 -13.185 -16.968  1.00  0.00           H  
ATOM   3170  HG  LEU B 196     -23.437 -12.205 -18.720  1.00  0.00           H  
ATOM   3171 1HD1 LEU B 196     -22.267 -10.053 -18.591  1.00  0.00           H  
ATOM   3172 2HD1 LEU B 196     -22.759 -10.613 -16.975  1.00  0.00           H  
ATOM   3173 3HD1 LEU B 196     -21.062 -10.763 -17.490  1.00  0.00           H  
ATOM   3174 1HD2 LEU B 196     -21.657 -11.726 -20.379  1.00  0.00           H  
ATOM   3175 2HD2 LEU B 196     -20.446 -12.466 -19.307  1.00  0.00           H  
ATOM   3176 3HD2 LEU B 196     -21.734 -13.451 -20.030  1.00  0.00           H  
ATOM   3177  N   VAL B 197     -20.681 -15.788 -16.462  1.00  0.00           N  
ATOM   3178  CA  VAL B 197     -20.003 -16.516 -15.412  1.00  0.00           C  
ATOM   3179  C   VAL B 197     -19.267 -15.527 -14.519  1.00  0.00           C  
ATOM   3180  O   VAL B 197     -18.540 -14.660 -15.007  1.00  0.00           O  
ATOM   3181  CB  VAL B 197     -19.003 -17.500 -16.043  1.00  0.00           C  
ATOM   3182  CG1 VAL B 197     -18.254 -18.266 -14.969  1.00  0.00           C  
ATOM   3183  CG2 VAL B 197     -19.726 -18.447 -16.959  1.00  0.00           C  
ATOM   3184  H   VAL B 197     -20.111 -15.416 -17.213  1.00  0.00           H  
ATOM   3185  HA  VAL B 197     -20.738 -17.065 -14.819  1.00  0.00           H  
ATOM   3186  HB  VAL B 197     -18.288 -16.938 -16.623  1.00  0.00           H  
ATOM   3187 1HG1 VAL B 197     -17.550 -18.951 -15.435  1.00  0.00           H  
ATOM   3188 2HG1 VAL B 197     -17.720 -17.590 -14.314  1.00  0.00           H  
ATOM   3189 3HG1 VAL B 197     -18.972 -18.830 -14.383  1.00  0.00           H  
ATOM   3190 1HG2 VAL B 197     -18.997 -19.094 -17.413  1.00  0.00           H  
ATOM   3191 2HG2 VAL B 197     -20.448 -19.032 -16.389  1.00  0.00           H  
ATOM   3192 3HG2 VAL B 197     -20.247 -17.893 -17.735  1.00  0.00           H  
ATOM   3193  N   GLU B 198     -19.490 -15.631 -13.220  1.00  0.00           N  
ATOM   3194  CA  GLU B 198     -18.857 -14.745 -12.260  1.00  0.00           C  
ATOM   3195  C   GLU B 198     -17.476 -15.255 -11.856  1.00  0.00           C  
ATOM   3196  O   GLU B 198     -17.400 -16.334 -11.266  1.00  0.00           O  
ATOM   3197  CB  GLU B 198     -19.748 -14.676 -11.017  1.00  0.00           C  
ATOM   3198  CG  GLU B 198     -19.282 -13.773  -9.894  1.00  0.00           C  
ATOM   3199  CD  GLU B 198     -20.248 -13.816  -8.732  1.00  0.00           C  
ATOM   3200  OE1 GLU B 198     -21.216 -14.529  -8.830  1.00  0.00           O  
ATOM   3201  OE2 GLU B 198     -20.029 -13.143  -7.750  1.00  0.00           O  
ATOM   3202  H   GLU B 198     -20.114 -16.357 -12.892  1.00  0.00           H  
ATOM   3203  HA  GLU B 198     -18.797 -13.760 -12.707  1.00  0.00           H  
ATOM   3204 1HB  GLU B 198     -20.743 -14.342 -11.313  1.00  0.00           H  
ATOM   3205 2HB  GLU B 198     -19.856 -15.678 -10.602  1.00  0.00           H  
ATOM   3206 1HG  GLU B 198     -18.296 -14.096  -9.549  1.00  0.00           H  
ATOM   3207 2HG  GLU B 198     -19.194 -12.753 -10.263  1.00  0.00           H  
ATOM   3208  N   PRO B 199     -16.368 -14.571 -12.189  1.00  0.00           N  
ATOM   3209  CA  PRO B 199     -15.055 -15.004 -11.816  1.00  0.00           C  
ATOM   3210  C   PRO B 199     -14.943 -14.739 -10.346  1.00  0.00           C  
ATOM   3211  O   PRO B 199     -15.483 -13.732  -9.888  1.00  0.00           O  
ATOM   3212  CB  PRO B 199     -14.141 -14.112 -12.656  1.00  0.00           C  
ATOM   3213  CG  PRO B 199     -14.951 -12.838 -12.861  1.00  0.00           C  
ATOM   3214  CD  PRO B 199     -16.411 -13.292 -12.916  1.00  0.00           C  
ATOM   3215  HA  PRO B 199     -14.937 -16.068 -12.052  1.00  0.00           H  
ATOM   3216 1HB  PRO B 199     -13.197 -13.942 -12.119  1.00  0.00           H  
ATOM   3217 2HB  PRO B 199     -13.885 -14.625 -13.595  1.00  0.00           H  
ATOM   3218 1HG  PRO B 199     -14.765 -12.135 -12.031  1.00  0.00           H  
ATOM   3219 2HG  PRO B 199     -14.632 -12.333 -13.784  1.00  0.00           H  
ATOM   3220 1HD  PRO B 199     -17.016 -12.553 -12.372  1.00  0.00           H  
ATOM   3221 2HD  PRO B 199     -16.736 -13.432 -13.954  1.00  0.00           H  
ATOM   3222  N   VAL B 200     -14.218 -15.566  -9.623  1.00  0.00           N  
ATOM   3223  CA  VAL B 200     -13.992 -15.298  -8.208  1.00  0.00           C  
ATOM   3224  C   VAL B 200     -12.514 -15.360  -7.856  1.00  0.00           C  
ATOM   3225  O   VAL B 200     -11.797 -16.261  -8.295  1.00  0.00           O  
ATOM   3226  CB  VAL B 200     -14.816 -16.267  -7.326  1.00  0.00           C  
ATOM   3227  CG1 VAL B 200     -14.542 -16.006  -5.827  1.00  0.00           C  
ATOM   3228  CG2 VAL B 200     -16.322 -16.075  -7.635  1.00  0.00           C  
ATOM   3229  H   VAL B 200     -13.828 -16.396 -10.073  1.00  0.00           H  
ATOM   3230  HA  VAL B 200     -14.338 -14.288  -7.998  1.00  0.00           H  
ATOM   3231  HB  VAL B 200     -14.524 -17.295  -7.543  1.00  0.00           H  
ATOM   3232 1HG1 VAL B 200     -15.132 -16.699  -5.230  1.00  0.00           H  
ATOM   3233 2HG1 VAL B 200     -13.485 -16.157  -5.594  1.00  0.00           H  
ATOM   3234 3HG1 VAL B 200     -14.820 -14.987  -5.578  1.00  0.00           H  
ATOM   3235 1HG2 VAL B 200     -16.912 -16.754  -7.024  1.00  0.00           H  
ATOM   3236 2HG2 VAL B 200     -16.612 -15.048  -7.423  1.00  0.00           H  
ATOM   3237 3HG2 VAL B 200     -16.522 -16.288  -8.686  1.00  0.00           H  
ATOM   3238  N   THR B 201     -12.043 -14.373  -7.108  1.00  0.00           N  
ATOM   3239  CA  THR B 201     -10.638 -14.309  -6.761  1.00  0.00           C  
ATOM   3240  C   THR B 201     -10.264 -14.894  -5.413  1.00  0.00           C  
ATOM   3241  O   THR B 201     -11.104 -15.053  -4.521  1.00  0.00           O  
ATOM   3242  CB  THR B 201     -10.115 -12.861  -6.862  1.00  0.00           C  
ATOM   3243  OG1 THR B 201     -10.842 -12.026  -5.961  1.00  0.00           O  
ATOM   3244  CG2 THR B 201     -10.264 -12.343  -8.290  1.00  0.00           C  
ATOM   3245  H   THR B 201     -12.680 -13.653  -6.781  1.00  0.00           H  
ATOM   3246  HA  THR B 201     -10.110 -14.872  -7.508  1.00  0.00           H  
ATOM   3247  HB  THR B 201      -9.057 -12.839  -6.587  1.00  0.00           H  
ATOM   3248  HG1 THR B 201     -10.600 -12.249  -5.058  1.00  0.00           H  
ATOM   3249 1HG2 THR B 201      -9.882 -11.325  -8.351  1.00  0.00           H  
ATOM   3250 2HG2 THR B 201      -9.694 -12.982  -8.956  1.00  0.00           H  
ATOM   3251 3HG2 THR B 201     -11.311 -12.356  -8.581  1.00  0.00           H  
ATOM   3252  N   ASP B 202      -8.962 -15.125  -5.254  1.00  0.00           N  
ATOM   3253  CA  ASP B 202      -8.388 -15.620  -4.018  1.00  0.00           C  
ATOM   3254  C   ASP B 202      -6.917 -15.221  -3.877  1.00  0.00           C  
ATOM   3255  O   ASP B 202      -6.258 -14.817  -4.841  1.00  0.00           O  
ATOM   3256  CB  ASP B 202      -8.511 -17.151  -3.967  1.00  0.00           C  
ATOM   3257  CG  ASP B 202      -8.477 -17.736  -2.553  1.00  0.00           C  
ATOM   3258  OD1 ASP B 202      -8.293 -16.969  -1.606  1.00  0.00           O  
ATOM   3259  OD2 ASP B 202      -8.589 -18.939  -2.430  1.00  0.00           O  
ATOM   3260  H   ASP B 202      -8.368 -14.983  -6.068  1.00  0.00           H  
ATOM   3261  HA  ASP B 202      -8.945 -15.194  -3.183  1.00  0.00           H  
ATOM   3262 1HB  ASP B 202      -9.445 -17.453  -4.448  1.00  0.00           H  
ATOM   3263 2HB  ASP B 202      -7.692 -17.587  -4.533  1.00  0.00           H  
ATOM   3264  N   PHE B 203      -6.396 -15.372  -2.667  1.00  0.00           N  
ATOM   3265  CA  PHE B 203      -5.014 -14.977  -2.373  1.00  0.00           C  
ATOM   3266  C   PHE B 203      -4.190 -16.127  -1.816  1.00  0.00           C  
ATOM   3267  O   PHE B 203      -4.539 -16.722  -0.794  1.00  0.00           O  
ATOM   3268  CB  PHE B 203      -4.976 -13.793  -1.417  1.00  0.00           C  
ATOM   3269  CG  PHE B 203      -5.512 -12.536  -1.985  1.00  0.00           C  
ATOM   3270  CD1 PHE B 203      -6.848 -12.250  -1.918  1.00  0.00           C  
ATOM   3271  CD2 PHE B 203      -4.674 -11.630  -2.588  1.00  0.00           C  
ATOM   3272  CE1 PHE B 203      -7.337 -11.087  -2.460  1.00  0.00           C  
ATOM   3273  CE2 PHE B 203      -5.172 -10.469  -3.118  1.00  0.00           C  
ATOM   3274  CZ  PHE B 203      -6.517 -10.215  -3.046  1.00  0.00           C  
ATOM   3275  H   PHE B 203      -7.004 -15.771  -1.946  1.00  0.00           H  
ATOM   3276  HA  PHE B 203      -4.537 -14.664  -3.303  1.00  0.00           H  
ATOM   3277 1HB  PHE B 203      -5.576 -14.037  -0.582  1.00  0.00           H  
ATOM   3278 2HB  PHE B 203      -3.957 -13.622  -1.063  1.00  0.00           H  
ATOM   3279  HD1 PHE B 203      -7.515 -12.962  -1.436  1.00  0.00           H  
ATOM   3280  HD2 PHE B 203      -3.607 -11.844  -2.643  1.00  0.00           H  
ATOM   3281  HE1 PHE B 203      -8.387 -10.851  -2.419  1.00  0.00           H  
ATOM   3282  HE2 PHE B 203      -4.504  -9.751  -3.592  1.00  0.00           H  
ATOM   3283  HZ  PHE B 203      -6.934  -9.307  -3.448  1.00  0.00           H  
ATOM   3284  N   LEU B 204      -3.083 -16.432  -2.500  1.00  0.00           N  
ATOM   3285  CA  LEU B 204      -2.243 -17.578  -2.149  1.00  0.00           C  
ATOM   3286  C   LEU B 204      -1.089 -17.135  -1.258  1.00  0.00           C  
ATOM   3287  O   LEU B 204      -0.900 -17.645  -0.147  1.00  0.00           O  
ATOM   3288  CB  LEU B 204      -1.699 -18.187  -3.449  1.00  0.00           C  
ATOM   3289  CG  LEU B 204      -2.613 -19.173  -4.250  1.00  0.00           C  
ATOM   3290  CD1 LEU B 204      -3.956 -18.486  -4.651  1.00  0.00           C  
ATOM   3291  CD2 LEU B 204      -1.875 -19.582  -5.526  1.00  0.00           C  
ATOM   3292  H   LEU B 204      -2.827 -15.880  -3.317  1.00  0.00           H  
ATOM   3293  HA  LEU B 204      -2.843 -18.318  -1.628  1.00  0.00           H  
ATOM   3294 1HB  LEU B 204      -1.482 -17.391  -4.106  1.00  0.00           H  
ATOM   3295 2HB  LEU B 204      -0.767 -18.705  -3.222  1.00  0.00           H  
ATOM   3296  HG  LEU B 204      -2.831 -20.052  -3.645  1.00  0.00           H  
ATOM   3297 1HD1 LEU B 204      -4.551 -19.188  -5.222  1.00  0.00           H  
ATOM   3298 2HD1 LEU B 204      -4.520 -18.197  -3.774  1.00  0.00           H  
ATOM   3299 3HD1 LEU B 204      -3.746 -17.603  -5.260  1.00  0.00           H  
ATOM   3300 1HD2 LEU B 204      -2.496 -20.273  -6.097  1.00  0.00           H  
ATOM   3301 2HD2 LEU B 204      -1.676 -18.702  -6.130  1.00  0.00           H  
ATOM   3302 3HD2 LEU B 204      -0.934 -20.069  -5.270  1.00  0.00           H  
ATOM   3303  N   LEU B 205      -0.318 -16.175  -1.767  1.00  0.00           N  
ATOM   3304  CA  LEU B 205       0.822 -15.628  -1.006  1.00  0.00           C  
ATOM   3305  C   LEU B 205       0.721 -14.120  -0.926  1.00  0.00           C  
ATOM   3306  O   LEU B 205       0.356 -13.480  -1.920  1.00  0.00           O  
ATOM   3307  CB  LEU B 205       2.144 -16.084  -1.646  1.00  0.00           C  
ATOM   3308  CG  LEU B 205       2.373 -17.644  -1.681  1.00  0.00           C  
ATOM   3309  CD1 LEU B 205       3.595 -17.966  -2.498  1.00  0.00           C  
ATOM   3310  CD2 LEU B 205       2.552 -18.192  -0.262  1.00  0.00           C  
ATOM   3311  H   LEU B 205      -0.574 -15.816  -2.691  1.00  0.00           H  
ATOM   3312  HA  LEU B 205       0.780 -16.001   0.019  1.00  0.00           H  
ATOM   3313 1HB  LEU B 205       2.195 -15.706  -2.670  1.00  0.00           H  
ATOM   3314 2HB  LEU B 205       2.959 -15.643  -1.086  1.00  0.00           H  
ATOM   3315  HG  LEU B 205       1.519 -18.120  -2.154  1.00  0.00           H  
ATOM   3316 1HD1 LEU B 205       3.733 -19.044  -2.532  1.00  0.00           H  
ATOM   3317 2HD1 LEU B 205       3.470 -17.599  -3.492  1.00  0.00           H  
ATOM   3318 3HD1 LEU B 205       4.466 -17.513  -2.054  1.00  0.00           H  
ATOM   3319 1HD2 LEU B 205       2.708 -19.268  -0.312  1.00  0.00           H  
ATOM   3320 2HD2 LEU B 205       3.417 -17.723   0.206  1.00  0.00           H  
ATOM   3321 3HD2 LEU B 205       1.670 -17.997   0.339  1.00  0.00           H  
ATOM   3322  N   ASP B 206       1.033 -13.544   0.250  1.00  0.00           N  
ATOM   3323  CA  ASP B 206       0.905 -12.097   0.383  1.00  0.00           C  
ATOM   3324  C   ASP B 206       2.162 -11.212   0.348  1.00  0.00           C  
ATOM   3325  O   ASP B 206       2.027  -9.988   0.396  1.00  0.00           O  
ATOM   3326  CB  ASP B 206       0.105 -11.832   1.642  1.00  0.00           C  
ATOM   3327  CG  ASP B 206       0.758 -12.490   2.838  1.00  0.00           C  
ATOM   3328  OD1 ASP B 206       1.530 -13.425   2.630  1.00  0.00           O  
ATOM   3329  OD2 ASP B 206       0.471 -12.106   3.956  1.00  0.00           O  
ATOM   3330  H   ASP B 206       1.325 -14.097   1.043  1.00  0.00           H  
ATOM   3331  HA  ASP B 206       0.316 -11.771  -0.460  1.00  0.00           H  
ATOM   3332 1HB  ASP B 206       0.031 -10.756   1.811  1.00  0.00           H  
ATOM   3333 2HB  ASP B 206      -0.898 -12.215   1.515  1.00  0.00           H  
ATOM   3334  N   MET B 207       3.363 -11.799   0.228  1.00  0.00           N  
ATOM   3335  CA  MET B 207       4.577 -10.993  -0.024  1.00  0.00           C  
ATOM   3336  C   MET B 207       5.056 -11.241  -1.468  1.00  0.00           C  
ATOM   3337  O   MET B 207       5.025 -10.327  -2.294  1.00  0.00           O  
ATOM   3338  CB  MET B 207       5.619 -11.172   1.087  1.00  0.00           C  
ATOM   3339  CG  MET B 207       5.194 -10.550   2.406  1.00  0.00           C  
ATOM   3340  SD  MET B 207       6.351 -10.868   3.764  1.00  0.00           S  
ATOM   3341  CE  MET B 207       7.765  -9.844   3.342  1.00  0.00           C  
ATOM   3342  H   MET B 207       3.398 -12.805   0.256  1.00  0.00           H  
ATOM   3343  HA  MET B 207       4.288  -9.941   0.012  1.00  0.00           H  
ATOM   3344 1HB  MET B 207       5.748 -12.201   1.344  1.00  0.00           H  
ATOM   3345 2HB  MET B 207       6.577 -10.765   0.771  1.00  0.00           H  
ATOM   3346 1HG  MET B 207       5.094  -9.475   2.278  1.00  0.00           H  
ATOM   3347 2HG  MET B 207       4.214 -10.948   2.687  1.00  0.00           H  
ATOM   3348 1HE  MET B 207       8.531  -9.954   4.111  1.00  0.00           H  
ATOM   3349 2HE  MET B 207       8.176 -10.152   2.386  1.00  0.00           H  
ATOM   3350 3HE  MET B 207       7.458  -8.798   3.287  1.00  0.00           H  
ATOM   3351  N   PRO B 208       5.449 -12.488  -1.852  1.00  0.00           N  
ATOM   3352  CA  PRO B 208       5.778 -12.862  -3.207  1.00  0.00           C  
ATOM   3353  C   PRO B 208       4.434 -13.109  -3.853  1.00  0.00           C  
ATOM   3354  O   PRO B 208       4.034 -14.258  -4.014  1.00  0.00           O  
ATOM   3355  CB  PRO B 208       6.601 -14.142  -3.031  1.00  0.00           C  
ATOM   3356  CG  PRO B 208       6.002 -14.792  -1.819  1.00  0.00           C  
ATOM   3357  CD  PRO B 208       5.613 -13.645  -0.904  1.00  0.00           C  
ATOM   3358  HA  PRO B 208       6.343 -12.057  -3.700  1.00  0.00           H  
ATOM   3359 1HB  PRO B 208       6.532 -14.765  -3.931  1.00  0.00           H  
ATOM   3360 2HB  PRO B 208       7.665 -13.887  -2.893  1.00  0.00           H  
ATOM   3361 1HG  PRO B 208       5.133 -15.367  -2.124  1.00  0.00           H  
ATOM   3362 2HG  PRO B 208       6.711 -15.497  -1.358  1.00  0.00           H  
ATOM   3363 1HD  PRO B 208       4.710 -13.915  -0.366  1.00  0.00           H  
ATOM   3364 2HD  PRO B 208       6.471 -13.479  -0.248  1.00  0.00           H  
ATOM   3365  N   TYR B 209       3.702 -12.027  -4.122  1.00  0.00           N  
ATOM   3366  CA  TYR B 209       2.299 -12.188  -4.457  1.00  0.00           C  
ATOM   3367  C   TYR B 209       1.952 -13.176  -5.523  1.00  0.00           C  
ATOM   3368  O   TYR B 209       2.533 -13.237  -6.587  1.00  0.00           O  
ATOM   3369  CB  TYR B 209       1.685 -10.852  -4.875  1.00  0.00           C  
ATOM   3370  CG  TYR B 209       1.229 -10.026  -3.751  1.00  0.00           C  
ATOM   3371  CD1 TYR B 209       1.985  -8.993  -3.253  1.00  0.00           C  
ATOM   3372  CD2 TYR B 209      -0.010 -10.316  -3.216  1.00  0.00           C  
ATOM   3373  CE1 TYR B 209       1.495  -8.261  -2.197  1.00  0.00           C  
ATOM   3374  CE2 TYR B 209      -0.500  -9.600  -2.181  1.00  0.00           C  
ATOM   3375  CZ  TYR B 209       0.238  -8.579  -1.659  1.00  0.00           C  
ATOM   3376  OH  TYR B 209      -0.271  -7.867  -0.596  1.00  0.00           O  
ATOM   3377  H   TYR B 209       4.105 -11.103  -3.972  1.00  0.00           H  
ATOM   3378  HA  TYR B 209       1.796 -12.509  -3.554  1.00  0.00           H  
ATOM   3379 1HB  TYR B 209       2.414 -10.276  -5.440  1.00  0.00           H  
ATOM   3380 2HB  TYR B 209       0.832 -11.032  -5.534  1.00  0.00           H  
ATOM   3381  HD1 TYR B 209       2.957  -8.763  -3.682  1.00  0.00           H  
ATOM   3382  HD2 TYR B 209      -0.599 -11.136  -3.628  1.00  0.00           H  
ATOM   3383  HE1 TYR B 209       2.078  -7.442  -1.778  1.00  0.00           H  
ATOM   3384  HE2 TYR B 209      -1.477  -9.840  -1.762  1.00  0.00           H  
ATOM   3385  HH  TYR B 209       0.355  -7.182  -0.337  1.00  0.00           H  
ATOM   3386  N   HIS B 210       0.902 -13.921  -5.169  1.00  0.00           N  
ATOM   3387  CA  HIS B 210       0.217 -14.920  -5.972  1.00  0.00           C  
ATOM   3388  C   HIS B 210      -1.279 -14.739  -5.820  1.00  0.00           C  
ATOM   3389  O   HIS B 210      -1.845 -15.106  -4.772  1.00  0.00           O  
ATOM   3390  CB  HIS B 210       0.634 -16.359  -5.631  1.00  0.00           C  
ATOM   3391  CG  HIS B 210       1.990 -16.801  -6.096  1.00  0.00           C  
ATOM   3392  ND1 HIS B 210       3.157 -16.222  -5.690  1.00  0.00           N  
ATOM   3393  CD2 HIS B 210       2.341 -17.829  -6.908  1.00  0.00           C  
ATOM   3394  CE1 HIS B 210       4.176 -16.852  -6.242  1.00  0.00           C  
ATOM   3395  NE2 HIS B 210       3.709 -17.839  -6.985  1.00  0.00           N  
ATOM   3396  H   HIS B 210       0.574 -13.777  -4.217  1.00  0.00           H  
ATOM   3397  HA  HIS B 210       0.448 -14.764  -7.026  1.00  0.00           H  
ATOM   3398 1HB  HIS B 210       0.610 -16.490  -4.555  1.00  0.00           H  
ATOM   3399 2HB  HIS B 210      -0.087 -17.035  -6.063  1.00  0.00           H  
ATOM   3400  HD1 HIS B 210       3.272 -15.427  -5.063  1.00  0.00           H  
ATOM   3401  HD2 HIS B 210       1.759 -18.575  -7.448  1.00  0.00           H  
ATOM   3402  HE1 HIS B 210       5.193 -16.523  -6.035  1.00  0.00           H  
ATOM   3403  N   ILE B 211      -1.896 -14.110  -6.820  1.00  0.00           N  
ATOM   3404  CA  ILE B 211      -3.317 -13.795  -6.788  1.00  0.00           C  
ATOM   3405  C   ILE B 211      -4.015 -14.641  -7.830  1.00  0.00           C  
ATOM   3406  O   ILE B 211      -3.565 -14.739  -8.973  1.00  0.00           O  
ATOM   3407  CB  ILE B 211      -3.583 -12.304  -7.060  1.00  0.00           C  
ATOM   3408  CG1 ILE B 211      -2.847 -11.446  -5.996  1.00  0.00           C  
ATOM   3409  CG2 ILE B 211      -5.115 -12.048  -7.006  1.00  0.00           C  
ATOM   3410  CD1 ILE B 211      -2.836  -9.961  -6.271  1.00  0.00           C  
ATOM   3411  H   ILE B 211      -1.349 -13.848  -7.647  1.00  0.00           H  
ATOM   3412  HA  ILE B 211      -3.720 -14.056  -5.811  1.00  0.00           H  
ATOM   3413  HB  ILE B 211      -3.194 -12.034  -8.044  1.00  0.00           H  
ATOM   3414 1HG1 ILE B 211      -3.297 -11.623  -5.043  1.00  0.00           H  
ATOM   3415 2HG1 ILE B 211      -1.807 -11.769  -5.948  1.00  0.00           H  
ATOM   3416 1HG2 ILE B 211      -5.313 -11.026  -7.202  1.00  0.00           H  
ATOM   3417 2HG2 ILE B 211      -5.631 -12.645  -7.751  1.00  0.00           H  
ATOM   3418 3HG2 ILE B 211      -5.497 -12.314  -6.010  1.00  0.00           H  
ATOM   3419 1HD1 ILE B 211      -2.283  -9.456  -5.478  1.00  0.00           H  
ATOM   3420 2HD1 ILE B 211      -2.347  -9.771  -7.227  1.00  0.00           H  
ATOM   3421 3HD1 ILE B 211      -3.827  -9.567  -6.302  1.00  0.00           H  
ATOM   3422  N   ARG B 212      -5.058 -15.324  -7.415  1.00  0.00           N  
ATOM   3423  CA  ARG B 212      -5.793 -16.219  -8.284  1.00  0.00           C  
ATOM   3424  C   ARG B 212      -7.173 -15.718  -8.674  1.00  0.00           C  
ATOM   3425  O   ARG B 212      -7.864 -15.102  -7.869  1.00  0.00           O  
ATOM   3426  CB  ARG B 212      -5.885 -17.589  -7.617  1.00  0.00           C  
ATOM   3427  CG  ARG B 212      -6.582 -18.676  -8.409  1.00  0.00           C  
ATOM   3428  CD  ARG B 212      -6.454 -20.005  -7.756  1.00  0.00           C  
ATOM   3429  NE  ARG B 212      -7.091 -20.059  -6.428  1.00  0.00           N  
ATOM   3430  CZ  ARG B 212      -7.173 -21.179  -5.665  1.00  0.00           C  
ATOM   3431  NH1 ARG B 212      -6.682 -22.315  -6.124  1.00  0.00           N  
ATOM   3432  NH2 ARG B 212      -7.746 -21.154  -4.456  1.00  0.00           N  
ATOM   3433  H   ARG B 212      -5.378 -15.186  -6.456  1.00  0.00           H  
ATOM   3434  HA  ARG B 212      -5.222 -16.339  -9.195  1.00  0.00           H  
ATOM   3435 1HB  ARG B 212      -4.889 -17.940  -7.394  1.00  0.00           H  
ATOM   3436 2HB  ARG B 212      -6.406 -17.481  -6.670  1.00  0.00           H  
ATOM   3437 1HG  ARG B 212      -7.636 -18.446  -8.469  1.00  0.00           H  
ATOM   3438 2HG  ARG B 212      -6.163 -18.737  -9.417  1.00  0.00           H  
ATOM   3439 1HD  ARG B 212      -6.927 -20.752  -8.397  1.00  0.00           H  
ATOM   3440 2HD  ARG B 212      -5.398 -20.242  -7.639  1.00  0.00           H  
ATOM   3441  HE  ARG B 212      -7.482 -19.205  -6.052  1.00  0.00           H  
ATOM   3442 1HH1 ARG B 212      -6.249 -22.353  -7.036  1.00  0.00           H  
ATOM   3443 2HH1 ARG B 212      -6.741 -23.155  -5.565  1.00  0.00           H  
ATOM   3444 1HH2 ARG B 212      -8.131 -20.284  -4.038  1.00  0.00           H  
ATOM   3445 2HH2 ARG B 212      -7.795 -21.998  -3.908  1.00  0.00           H  
ATOM   3446  N   SER B 213      -7.585 -16.035  -9.904  1.00  0.00           N  
ATOM   3447  CA  SER B 213      -8.941 -15.790 -10.385  1.00  0.00           C  
ATOM   3448  C   SER B 213      -9.467 -17.068 -11.010  1.00  0.00           C  
ATOM   3449  O   SER B 213      -8.800 -17.678 -11.849  1.00  0.00           O  
ATOM   3450  CB  SER B 213      -8.972 -14.684 -11.415  1.00  0.00           C  
ATOM   3451  OG  SER B 213     -10.270 -14.491 -11.937  1.00  0.00           O  
ATOM   3452  H   SER B 213      -6.911 -16.455 -10.541  1.00  0.00           H  
ATOM   3453  HA  SER B 213      -9.583 -15.531  -9.551  1.00  0.00           H  
ATOM   3454 1HB  SER B 213      -8.626 -13.770 -10.960  1.00  0.00           H  
ATOM   3455 2HB  SER B 213      -8.290 -14.937 -12.222  1.00  0.00           H  
ATOM   3456  HG  SER B 213     -10.748 -13.987 -11.268  1.00  0.00           H  
ATOM   3457  N   ILE B 214     -10.641 -17.504 -10.571  1.00  0.00           N  
ATOM   3458  CA  ILE B 214     -11.231 -18.719 -11.096  1.00  0.00           C  
ATOM   3459  C   ILE B 214     -12.491 -18.459 -11.877  1.00  0.00           C  
ATOM   3460  O   ILE B 214     -13.399 -17.770 -11.402  1.00  0.00           O  
ATOM   3461  CB  ILE B 214     -11.542 -19.725  -9.966  1.00  0.00           C  
ATOM   3462  CG1 ILE B 214     -10.229 -20.077  -9.240  1.00  0.00           C  
ATOM   3463  CG2 ILE B 214     -12.227 -20.993 -10.554  1.00  0.00           C  
ATOM   3464  CD1 ILE B 214     -10.381 -20.926  -7.998  1.00  0.00           C  
ATOM   3465  H   ILE B 214     -11.127 -16.989  -9.843  1.00  0.00           H  
ATOM   3466  HA  ILE B 214     -10.515 -19.174 -11.769  1.00  0.00           H  
ATOM   3467  HB  ILE B 214     -12.203 -19.256  -9.236  1.00  0.00           H  
ATOM   3468 1HG1 ILE B 214      -9.586 -20.560  -9.928  1.00  0.00           H  
ATOM   3469 2HG1 ILE B 214      -9.761 -19.154  -8.936  1.00  0.00           H  
ATOM   3470 1HG2 ILE B 214     -12.451 -21.698  -9.768  1.00  0.00           H  
ATOM   3471 2HG2 ILE B 214     -13.160 -20.734 -11.047  1.00  0.00           H  
ATOM   3472 3HG2 ILE B 214     -11.555 -21.456 -11.278  1.00  0.00           H  
ATOM   3473 1HD1 ILE B 214      -9.411 -21.100  -7.564  1.00  0.00           H  
ATOM   3474 2HD1 ILE B 214     -11.013 -20.405  -7.277  1.00  0.00           H  
ATOM   3475 3HD1 ILE B 214     -10.826 -21.878  -8.240  1.00  0.00           H  
ATOM   3476  N   LEU B 215     -12.545 -18.987 -13.095  1.00  0.00           N  
ATOM   3477  CA  LEU B 215     -13.734 -18.830 -13.915  1.00  0.00           C  
ATOM   3478  C   LEU B 215     -14.356 -20.231 -13.931  1.00  0.00           C  
ATOM   3479  O   LEU B 215     -13.673 -21.208 -14.245  1.00  0.00           O  
ATOM   3480  CB  LEU B 215     -13.390 -18.324 -15.339  1.00  0.00           C  
ATOM   3481  CG  LEU B 215     -14.609 -17.957 -16.303  1.00  0.00           C  
ATOM   3482  CD1 LEU B 215     -15.300 -16.675 -15.754  1.00  0.00           C  
ATOM   3483  CD2 LEU B 215     -14.149 -17.714 -17.740  1.00  0.00           C  
ATOM   3484  H   LEU B 215     -11.754 -19.550 -13.409  1.00  0.00           H  
ATOM   3485  HA  LEU B 215     -14.429 -18.135 -13.449  1.00  0.00           H  
ATOM   3486 1HB  LEU B 215     -12.790 -17.429 -15.230  1.00  0.00           H  
ATOM   3487 2HB  LEU B 215     -12.789 -19.060 -15.822  1.00  0.00           H  
ATOM   3488  HG  LEU B 215     -15.329 -18.772 -16.298  1.00  0.00           H  
ATOM   3489 1HD1 LEU B 215     -16.135 -16.407 -16.387  1.00  0.00           H  
ATOM   3490 2HD1 LEU B 215     -15.653 -16.818 -14.749  1.00  0.00           H  
ATOM   3491 3HD1 LEU B 215     -14.581 -15.856 -15.759  1.00  0.00           H  
ATOM   3492 1HD2 LEU B 215     -15.010 -17.465 -18.350  1.00  0.00           H  
ATOM   3493 2HD2 LEU B 215     -13.455 -16.903 -17.762  1.00  0.00           H  
ATOM   3494 3HD2 LEU B 215     -13.682 -18.591 -18.138  1.00  0.00           H  
ATOM   3495  N   HIS B 216     -15.623 -20.347 -13.531  1.00  0.00           N  
ATOM   3496  CA  HIS B 216     -16.275 -21.660 -13.401  1.00  0.00           C  
ATOM   3497  C   HIS B 216     -17.631 -21.825 -14.058  1.00  0.00           C  
ATOM   3498  O   HIS B 216     -18.595 -21.135 -13.707  1.00  0.00           O  
ATOM   3499  CB  HIS B 216     -16.451 -22.032 -11.925  1.00  0.00           C  
ATOM   3500  CG  HIS B 216     -17.220 -23.344 -11.688  1.00  0.00           C  
ATOM   3501  ND1 HIS B 216     -18.191 -23.454 -10.705  1.00  0.00           N  
ATOM   3502  CD2 HIS B 216     -17.172 -24.564 -12.297  1.00  0.00           C  
ATOM   3503  CE1 HIS B 216     -18.709 -24.673 -10.724  1.00  0.00           C  
ATOM   3504  NE2 HIS B 216     -18.120 -25.364 -11.676  1.00  0.00           N  
ATOM   3505  H   HIS B 216     -16.141 -19.514 -13.288  1.00  0.00           H  
ATOM   3506  HA  HIS B 216     -15.623 -22.409 -13.847  1.00  0.00           H  
ATOM   3507 1HB  HIS B 216     -15.466 -22.132 -11.464  1.00  0.00           H  
ATOM   3508 2HB  HIS B 216     -16.977 -21.226 -11.410  1.00  0.00           H  
ATOM   3509  HD2 HIS B 216     -16.524 -24.857 -13.122  1.00  0.00           H  
ATOM   3510  HE1 HIS B 216     -19.497 -25.041 -10.070  1.00  0.00           H  
ATOM   3511  HE2 HIS B 216     -18.339 -26.339 -11.914  1.00  0.00           H  
ATOM   3512  N   ILE B 217     -17.716 -22.808 -14.956  1.00  0.00           N  
ATOM   3513  CA  ILE B 217     -18.974 -23.163 -15.588  1.00  0.00           C  
ATOM   3514  C   ILE B 217     -19.477 -24.527 -15.077  1.00  0.00           C  
ATOM   3515  O   ILE B 217     -18.870 -25.567 -15.385  1.00  0.00           O  
ATOM   3516  CB  ILE B 217     -18.838 -23.247 -17.121  1.00  0.00           C  
ATOM   3517  CG1 ILE B 217     -18.414 -21.920 -17.677  1.00  0.00           C  
ATOM   3518  CG2 ILE B 217     -20.138 -23.729 -17.746  1.00  0.00           C  
ATOM   3519  CD1 ILE B 217     -17.962 -21.968 -19.110  1.00  0.00           C  
ATOM   3520  H   ILE B 217     -16.863 -23.331 -15.185  1.00  0.00           H  
ATOM   3521  HA  ILE B 217     -19.682 -22.374 -15.372  1.00  0.00           H  
ATOM   3522  HB  ILE B 217     -18.070 -23.952 -17.367  1.00  0.00           H  
ATOM   3523 1HG1 ILE B 217     -19.262 -21.264 -17.615  1.00  0.00           H  
ATOM   3524 2HG1 ILE B 217     -17.606 -21.513 -17.073  1.00  0.00           H  
ATOM   3525 1HG2 ILE B 217     -20.026 -23.808 -18.832  1.00  0.00           H  
ATOM   3526 2HG2 ILE B 217     -20.400 -24.708 -17.338  1.00  0.00           H  
ATOM   3527 3HG2 ILE B 217     -20.939 -23.023 -17.514  1.00  0.00           H  
ATOM   3528 1HD1 ILE B 217     -17.693 -20.968 -19.445  1.00  0.00           H  
ATOM   3529 2HD1 ILE B 217     -17.097 -22.627 -19.193  1.00  0.00           H  
ATOM   3530 3HD1 ILE B 217     -18.770 -22.354 -19.739  1.00  0.00           H  
ATOM   3531  N   PRO B 218     -20.535 -24.580 -14.239  1.00  0.00           N  
ATOM   3532  CA  PRO B 218     -21.108 -25.809 -13.733  1.00  0.00           C  
ATOM   3533  C   PRO B 218     -21.868 -26.435 -14.881  1.00  0.00           C  
ATOM   3534  O   PRO B 218     -22.418 -25.697 -15.700  1.00  0.00           O  
ATOM   3535  CB  PRO B 218     -22.012 -25.333 -12.589  1.00  0.00           C  
ATOM   3536  CG  PRO B 218     -22.437 -23.940 -12.996  1.00  0.00           C  
ATOM   3537  CD  PRO B 218     -21.248 -23.358 -13.770  1.00  0.00           C  
ATOM   3538  HA  PRO B 218     -20.312 -26.472 -13.384  1.00  0.00           H  
ATOM   3539 1HB  PRO B 218     -22.866 -26.019 -12.483  1.00  0.00           H  
ATOM   3540 2HB  PRO B 218     -21.468 -25.362 -11.642  1.00  0.00           H  
ATOM   3541 1HG  PRO B 218     -23.353 -23.994 -13.604  1.00  0.00           H  
ATOM   3542 2HG  PRO B 218     -22.685 -23.347 -12.102  1.00  0.00           H  
ATOM   3543 1HD  PRO B 218     -21.659 -22.777 -14.602  1.00  0.00           H  
ATOM   3544 2HD  PRO B 218     -20.591 -22.758 -13.112  1.00  0.00           H  
ATOM   3545  N   SER B 219     -21.987 -27.763 -14.895  1.00  0.00           N  
ATOM   3546  CA  SER B 219     -22.780 -28.442 -15.927  1.00  0.00           C  
ATOM   3547  C   SER B 219     -22.439 -27.958 -17.349  1.00  0.00           C  
ATOM   3548  O   SER B 219     -23.285 -27.385 -18.033  1.00  0.00           O  
ATOM   3549  CB  SER B 219     -24.268 -28.261 -15.652  1.00  0.00           C  
ATOM   3550  OG  SER B 219     -24.628 -28.821 -14.409  1.00  0.00           O  
ATOM   3551  H   SER B 219     -21.512 -28.317 -14.196  1.00  0.00           H  
ATOM   3552  HA  SER B 219     -22.551 -29.504 -15.872  1.00  0.00           H  
ATOM   3553 1HB  SER B 219     -24.521 -27.200 -15.665  1.00  0.00           H  
ATOM   3554 2HB  SER B 219     -24.840 -28.738 -16.447  1.00  0.00           H  
ATOM   3555  HG  SER B 219     -24.718 -29.766 -14.559  1.00  0.00           H  
ATOM   3556  N   ALA B 220     -21.189 -28.166 -17.776  1.00  0.00           N  
ATOM   3557  CA  ALA B 220     -20.711 -27.673 -19.068  1.00  0.00           C  
ATOM   3558  C   ALA B 220     -21.527 -28.217 -20.225  1.00  0.00           C  
ATOM   3559  O   ALA B 220     -21.903 -29.396 -20.249  1.00  0.00           O  
ATOM   3560  CB  ALA B 220     -19.260 -28.060 -19.256  1.00  0.00           C  
ATOM   3561  H   ALA B 220     -20.528 -28.669 -17.188  1.00  0.00           H  
ATOM   3562  HA  ALA B 220     -20.801 -26.586 -19.073  1.00  0.00           H  
ATOM   3563 1HB  ALA B 220     -18.900 -27.664 -20.198  1.00  0.00           H  
ATOM   3564 2HB  ALA B 220     -18.705 -27.643 -18.433  1.00  0.00           H  
ATOM   3565 3HB  ALA B 220     -19.160 -29.148 -19.250  1.00  0.00           H  
ATOM   3566  N   GLU B 221     -21.766 -27.367 -21.210  1.00  0.00           N  
ATOM   3567  CA  GLU B 221     -22.526 -27.771 -22.373  1.00  0.00           C  
ATOM   3568  C   GLU B 221     -21.716 -27.829 -23.648  1.00  0.00           C  
ATOM   3569  O   GLU B 221     -20.612 -27.288 -23.762  1.00  0.00           O  
ATOM   3570  CB  GLU B 221     -23.754 -26.872 -22.566  1.00  0.00           C  
ATOM   3571  CG  GLU B 221     -24.830 -27.029 -21.477  1.00  0.00           C  
ATOM   3572  CD  GLU B 221     -25.526 -28.394 -21.576  1.00  0.00           C  
ATOM   3573  OE1 GLU B 221     -25.466 -28.983 -22.639  1.00  0.00           O  
ATOM   3574  OE2 GLU B 221     -26.112 -28.830 -20.620  1.00  0.00           O  
ATOM   3575  H   GLU B 221     -21.430 -26.397 -21.154  1.00  0.00           H  
ATOM   3576  HA  GLU B 221     -22.904 -28.771 -22.187  1.00  0.00           H  
ATOM   3577 1HB  GLU B 221     -23.433 -25.825 -22.575  1.00  0.00           H  
ATOM   3578 2HB  GLU B 221     -24.214 -27.078 -23.530  1.00  0.00           H  
ATOM   3579 1HG  GLU B 221     -24.359 -26.932 -20.494  1.00  0.00           H  
ATOM   3580 2HG  GLU B 221     -25.564 -26.232 -21.577  1.00  0.00           H  
ATOM   3581  N   LEU B 222     -22.282 -28.500 -24.622  1.00  0.00           N  
ATOM   3582  CA  LEU B 222     -21.669 -28.562 -25.921  1.00  0.00           C  
ATOM   3583  C   LEU B 222     -21.679 -27.115 -26.382  1.00  0.00           C  
ATOM   3584  O   LEU B 222     -22.533 -26.349 -25.935  1.00  0.00           O  
ATOM   3585  CB  LEU B 222     -22.466 -29.491 -26.832  1.00  0.00           C  
ATOM   3586  CG  LEU B 222     -22.530 -30.942 -26.323  1.00  0.00           C  
ATOM   3587  CD1 LEU B 222     -23.507 -31.755 -27.168  1.00  0.00           C  
ATOM   3588  CD2 LEU B 222     -21.145 -31.561 -26.339  1.00  0.00           C  
ATOM   3589  H   LEU B 222     -23.180 -28.947 -24.460  1.00  0.00           H  
ATOM   3590  HA  LEU B 222     -20.638 -28.912 -25.836  1.00  0.00           H  
ATOM   3591 1HB  LEU B 222     -23.484 -29.113 -26.919  1.00  0.00           H  
ATOM   3592 2HB  LEU B 222     -22.008 -29.498 -27.822  1.00  0.00           H  
ATOM   3593  HG  LEU B 222     -22.895 -30.934 -25.306  1.00  0.00           H  
ATOM   3594 1HD1 LEU B 222     -23.565 -32.775 -26.782  1.00  0.00           H  
ATOM   3595 2HD1 LEU B 222     -24.494 -31.299 -27.122  1.00  0.00           H  
ATOM   3596 3HD1 LEU B 222     -23.169 -31.781 -28.202  1.00  0.00           H  
ATOM   3597 1HD2 LEU B 222     -21.218 -32.566 -25.954  1.00  0.00           H  
ATOM   3598 2HD2 LEU B 222     -20.758 -31.585 -27.356  1.00  0.00           H  
ATOM   3599 3HD2 LEU B 222     -20.474 -30.978 -25.716  1.00  0.00           H  
ATOM   3600  N   GLU B 223     -20.704 -26.733 -27.187  1.00  0.00           N  
ATOM   3601  CA  GLU B 223     -20.499 -25.353 -27.650  1.00  0.00           C  
ATOM   3602  C   GLU B 223     -20.017 -24.387 -26.546  1.00  0.00           C  
ATOM   3603  O   GLU B 223     -19.852 -23.200 -26.809  1.00  0.00           O  
ATOM   3604  CB  GLU B 223     -21.765 -24.752 -28.276  1.00  0.00           C  
ATOM   3605  CG  GLU B 223     -22.336 -25.411 -29.480  1.00  0.00           C  
ATOM   3606  CD  GLU B 223     -23.591 -24.677 -29.918  1.00  0.00           C  
ATOM   3607  OE1 GLU B 223     -24.154 -23.938 -29.109  1.00  0.00           O  
ATOM   3608  OE2 GLU B 223     -23.990 -24.845 -31.046  1.00  0.00           O  
ATOM   3609  H   GLU B 223     -20.055 -27.440 -27.504  1.00  0.00           H  
ATOM   3610  HA  GLU B 223     -19.728 -25.375 -28.423  1.00  0.00           H  
ATOM   3611 1HB  GLU B 223     -22.543 -24.744 -27.587  1.00  0.00           H  
ATOM   3612 2HB  GLU B 223     -21.573 -23.713 -28.536  1.00  0.00           H  
ATOM   3613 1HG  GLU B 223     -21.606 -25.393 -30.288  1.00  0.00           H  
ATOM   3614 2HG  GLU B 223     -22.578 -26.449 -29.256  1.00  0.00           H  
ATOM   3615  N   ASP B 224     -19.627 -24.915 -25.361  1.00  0.00           N  
ATOM   3616  CA  ASP B 224     -18.890 -24.090 -24.392  1.00  0.00           C  
ATOM   3617  C   ASP B 224     -17.414 -24.274 -24.735  1.00  0.00           C  
ATOM   3618  O   ASP B 224     -16.519 -23.739 -24.074  1.00  0.00           O  
ATOM   3619  CB  ASP B 224     -19.106 -24.469 -22.913  1.00  0.00           C  
ATOM   3620  CG  ASP B 224     -20.477 -24.190 -22.391  1.00  0.00           C  
ATOM   3621  OD1 ASP B 224     -21.153 -23.397 -23.002  1.00  0.00           O  
ATOM   3622  OD2 ASP B 224     -20.833 -24.723 -21.351  1.00  0.00           O  
ATOM   3623  H   ASP B 224     -19.851 -25.881 -25.111  1.00  0.00           H  
ATOM   3624  HA  ASP B 224     -19.154 -23.040 -24.529  1.00  0.00           H  
ATOM   3625 1HB  ASP B 224     -18.911 -25.524 -22.790  1.00  0.00           H  
ATOM   3626 2HB  ASP B 224     -18.390 -23.934 -22.291  1.00  0.00           H  
ATOM   3627  N   SER B 225     -17.184 -25.098 -25.756  1.00  0.00           N  
ATOM   3628  CA  SER B 225     -15.877 -25.403 -26.279  1.00  0.00           C  
ATOM   3629  C   SER B 225     -15.313 -24.120 -26.876  1.00  0.00           C  
ATOM   3630  O   SER B 225     -16.061 -23.328 -27.457  1.00  0.00           O  
ATOM   3631  CB  SER B 225     -15.980 -26.445 -27.392  1.00  0.00           C  
ATOM   3632  OG  SER B 225     -16.503 -27.688 -26.940  1.00  0.00           O  
ATOM   3633  H   SER B 225     -17.978 -25.506 -26.212  1.00  0.00           H  
ATOM   3634  HA  SER B 225     -15.241 -25.749 -25.470  1.00  0.00           H  
ATOM   3635 1HB  SER B 225     -16.615 -26.051 -28.184  1.00  0.00           H  
ATOM   3636 2HB  SER B 225     -14.990 -26.601 -27.818  1.00  0.00           H  
ATOM   3637  HG  SER B 225     -16.592 -28.237 -27.732  1.00  0.00           H  
ATOM   3638  N   GLY B 226     -14.013 -23.933 -26.795  1.00  0.00           N  
ATOM   3639  CA  GLY B 226     -13.424 -22.769 -27.427  1.00  0.00           C  
ATOM   3640  C   GLY B 226     -12.257 -22.210 -26.661  1.00  0.00           C  
ATOM   3641  O   GLY B 226     -11.667 -22.867 -25.795  1.00  0.00           O  
ATOM   3642  H   GLY B 226     -13.448 -24.611 -26.293  1.00  0.00           H  
ATOM   3643 1HA  GLY B 226     -13.099 -23.036 -28.432  1.00  0.00           H  
ATOM   3644 2HA  GLY B 226     -14.180 -21.996 -27.540  1.00  0.00           H  
ATOM   3645  N   THR B 227     -11.888 -20.996 -27.023  1.00  0.00           N  
ATOM   3646  CA  THR B 227     -10.748 -20.376 -26.395  1.00  0.00           C  
ATOM   3647  C   THR B 227     -11.195 -19.573 -25.182  1.00  0.00           C  
ATOM   3648  O   THR B 227     -12.124 -18.763 -25.266  1.00  0.00           O  
ATOM   3649  CB  THR B 227     -10.010 -19.440 -27.370  1.00  0.00           C  
ATOM   3650  OG1 THR B 227      -9.551 -20.180 -28.520  1.00  0.00           O  
ATOM   3651  CG2 THR B 227      -8.792 -18.854 -26.645  1.00  0.00           C  
ATOM   3652  H   THR B 227     -12.400 -20.504 -27.741  1.00  0.00           H  
ATOM   3653  HA  THR B 227     -10.057 -21.149 -26.055  1.00  0.00           H  
ATOM   3654  HB  THR B 227     -10.670 -18.640 -27.697  1.00  0.00           H  
ATOM   3655  HG1 THR B 227      -9.001 -20.930 -28.226  1.00  0.00           H  
ATOM   3656 1HG2 THR B 227      -8.250 -18.195 -27.316  1.00  0.00           H  
ATOM   3657 2HG2 THR B 227      -9.115 -18.283 -25.774  1.00  0.00           H  
ATOM   3658 3HG2 THR B 227      -8.140 -19.668 -26.324  1.00  0.00           H  
ATOM   3659  N   TYR B 228     -10.531 -19.820 -24.064  1.00  0.00           N  
ATOM   3660  CA  TYR B 228     -10.753 -19.093 -22.826  1.00  0.00           C  
ATOM   3661  C   TYR B 228      -9.511 -18.266 -22.526  1.00  0.00           C  
ATOM   3662  O   TYR B 228      -8.412 -18.819 -22.393  1.00  0.00           O  
ATOM   3663  CB  TYR B 228     -11.047 -20.068 -21.693  1.00  0.00           C  
ATOM   3664  CG  TYR B 228     -12.397 -20.775 -21.768  1.00  0.00           C  
ATOM   3665  CD1 TYR B 228     -12.614 -21.857 -22.610  1.00  0.00           C  
ATOM   3666  CD2 TYR B 228     -13.399 -20.356 -20.926  1.00  0.00           C  
ATOM   3667  CE1 TYR B 228     -13.849 -22.491 -22.598  1.00  0.00           C  
ATOM   3668  CE2 TYR B 228     -14.611 -20.992 -20.900  1.00  0.00           C  
ATOM   3669  CZ  TYR B 228     -14.846 -22.046 -21.730  1.00  0.00           C  
ATOM   3670  OH  TYR B 228     -16.070 -22.653 -21.707  1.00  0.00           O  
ATOM   3671  H   TYR B 228      -9.805 -20.535 -24.079  1.00  0.00           H  
ATOM   3672  HA  TYR B 228     -11.595 -18.413 -22.951  1.00  0.00           H  
ATOM   3673 1HB  TYR B 228     -10.268 -20.835 -21.670  1.00  0.00           H  
ATOM   3674 2HB  TYR B 228     -11.000 -19.530 -20.750  1.00  0.00           H  
ATOM   3675  HD1 TYR B 228     -11.823 -22.204 -23.279  1.00  0.00           H  
ATOM   3676  HD2 TYR B 228     -13.217 -19.512 -20.261  1.00  0.00           H  
ATOM   3677  HE1 TYR B 228     -14.036 -23.337 -23.267  1.00  0.00           H  
ATOM   3678  HE2 TYR B 228     -15.389 -20.647 -20.223  1.00  0.00           H  
ATOM   3679  HH  TYR B 228     -16.187 -23.177 -22.527  1.00  0.00           H  
ATOM   3680  N   THR B 229      -9.684 -16.944 -22.421  1.00  0.00           N  
ATOM   3681  CA  THR B 229      -8.543 -16.051 -22.221  1.00  0.00           C  
ATOM   3682  C   THR B 229      -8.605 -15.212 -20.947  1.00  0.00           C  
ATOM   3683  O   THR B 229      -9.632 -14.600 -20.637  1.00  0.00           O  
ATOM   3684  CB  THR B 229      -8.394 -15.102 -23.424  1.00  0.00           C  
ATOM   3685  OG1 THR B 229      -8.194 -15.865 -24.619  1.00  0.00           O  
ATOM   3686  CG2 THR B 229      -7.223 -14.164 -23.227  1.00  0.00           C  
ATOM   3687  H   THR B 229     -10.624 -16.558 -22.511  1.00  0.00           H  
ATOM   3688  HA  THR B 229      -7.643 -16.658 -22.154  1.00  0.00           H  
ATOM   3689  HB  THR B 229      -9.285 -14.518 -23.530  1.00  0.00           H  
ATOM   3690  HG1 THR B 229      -8.346 -15.298 -25.381  1.00  0.00           H  
ATOM   3691 1HG2 THR B 229      -7.144 -13.513 -24.093  1.00  0.00           H  
ATOM   3692 2HG2 THR B 229      -7.370 -13.558 -22.339  1.00  0.00           H  
ATOM   3693 3HG2 THR B 229      -6.303 -14.736 -23.122  1.00  0.00           H  
ATOM   3694  N   CYS B 230      -7.479 -15.182 -20.220  1.00  0.00           N  
ATOM   3695  CA  CYS B 230      -7.322 -14.383 -19.006  1.00  0.00           C  
ATOM   3696  C   CYS B 230      -6.392 -13.196 -19.250  1.00  0.00           C  
ATOM   3697  O   CYS B 230      -5.177 -13.364 -19.431  1.00  0.00           O  
ATOM   3698  CB  CYS B 230      -6.724 -15.211 -17.869  1.00  0.00           C  
ATOM   3699  SG  CYS B 230      -6.536 -14.311 -16.302  1.00  0.00           S  
ATOM   3700  H   CYS B 230      -6.674 -15.716 -20.553  1.00  0.00           H  
ATOM   3701  HA  CYS B 230      -8.298 -14.005 -18.698  1.00  0.00           H  
ATOM   3702 1HB  CYS B 230      -7.338 -16.090 -17.691  1.00  0.00           H  
ATOM   3703 2HB  CYS B 230      -5.745 -15.542 -18.171  1.00  0.00           H  
ATOM   3704  N   ASN B 231      -6.976 -12.005 -19.317  1.00  0.00           N  
ATOM   3705  CA  ASN B 231      -6.242 -10.765 -19.550  1.00  0.00           C  
ATOM   3706  C   ASN B 231      -5.973 -10.097 -18.219  1.00  0.00           C  
ATOM   3707  O   ASN B 231      -6.890  -9.875 -17.423  1.00  0.00           O  
ATOM   3708  CB  ASN B 231      -6.952  -9.855 -20.546  1.00  0.00           C  
ATOM   3709  CG  ASN B 231      -6.180  -8.541 -20.837  1.00  0.00           C  
ATOM   3710  OD1 ASN B 231      -6.240  -7.623 -20.019  1.00  0.00           O  
ATOM   3711  ND2 ASN B 231      -5.476  -8.450 -21.941  1.00  0.00           N  
ATOM   3712  H   ASN B 231      -7.980 -11.939 -19.163  1.00  0.00           H  
ATOM   3713  HA  ASN B 231      -5.269 -11.009 -19.978  1.00  0.00           H  
ATOM   3714 1HB  ASN B 231      -7.073 -10.394 -21.487  1.00  0.00           H  
ATOM   3715 2HB  ASN B 231      -7.943  -9.620 -20.183  1.00  0.00           H  
ATOM   3716 1HD2 ASN B 231      -4.962  -7.612 -22.145  1.00  0.00           H  
ATOM   3717 2HD2 ASN B 231      -5.442  -9.225 -22.594  1.00  0.00           H  
ATOM   3718  N   VAL B 232      -4.707  -9.853 -17.932  1.00  0.00           N  
ATOM   3719  CA  VAL B 232      -4.354  -9.257 -16.663  1.00  0.00           C  
ATOM   3720  C   VAL B 232      -3.607  -7.961 -16.827  1.00  0.00           C  
ATOM   3721  O   VAL B 232      -2.622  -7.869 -17.569  1.00  0.00           O  
ATOM   3722  CB  VAL B 232      -3.526 -10.223 -15.826  1.00  0.00           C  
ATOM   3723  CG1 VAL B 232      -3.122  -9.557 -14.497  1.00  0.00           C  
ATOM   3724  CG2 VAL B 232      -4.362 -11.504 -15.603  1.00  0.00           C  
ATOM   3725  H   VAL B 232      -3.975 -10.055 -18.614  1.00  0.00           H  
ATOM   3726  HA  VAL B 232      -5.270  -9.050 -16.116  1.00  0.00           H  
ATOM   3727  HB  VAL B 232      -2.616 -10.452 -16.354  1.00  0.00           H  
ATOM   3728 1HG1 VAL B 232      -2.529 -10.228 -13.946  1.00  0.00           H  
ATOM   3729 2HG1 VAL B 232      -2.536  -8.659 -14.673  1.00  0.00           H  
ATOM   3730 3HG1 VAL B 232      -4.023  -9.299 -13.932  1.00  0.00           H  
ATOM   3731 1HG2 VAL B 232      -3.825 -12.224 -15.030  1.00  0.00           H  
ATOM   3732 2HG2 VAL B 232      -5.280 -11.243 -15.079  1.00  0.00           H  
ATOM   3733 3HG2 VAL B 232      -4.610 -11.948 -16.562  1.00  0.00           H  
ATOM   3734  N   THR B 233      -4.087  -6.939 -16.141  1.00  0.00           N  
ATOM   3735  CA  THR B 233      -3.425  -5.658 -16.240  1.00  0.00           C  
ATOM   3736  C   THR B 233      -3.114  -5.090 -14.871  1.00  0.00           C  
ATOM   3737  O   THR B 233      -3.819  -5.362 -13.894  1.00  0.00           O  
ATOM   3738  CB  THR B 233      -4.264  -4.646 -17.040  1.00  0.00           C  
ATOM   3739  OG1 THR B 233      -5.464  -4.354 -16.330  1.00  0.00           O  
ATOM   3740  CG2 THR B 233      -4.643  -5.257 -18.383  1.00  0.00           C  
ATOM   3741  H   THR B 233      -4.904  -7.086 -15.545  1.00  0.00           H  
ATOM   3742  HA  THR B 233      -2.482  -5.795 -16.759  1.00  0.00           H  
ATOM   3743  HB  THR B 233      -3.681  -3.733 -17.187  1.00  0.00           H  
ATOM   3744  HG1 THR B 233      -5.839  -3.540 -16.671  1.00  0.00           H  
ATOM   3745 1HG2 THR B 233      -5.232  -4.548 -18.959  1.00  0.00           H  
ATOM   3746 2HG2 THR B 233      -3.755  -5.520 -18.932  1.00  0.00           H  
ATOM   3747 3HG2 THR B 233      -5.230  -6.150 -18.220  1.00  0.00           H  
ATOM   3748  N   GLU B 234      -2.087  -4.255 -14.796  1.00  0.00           N  
ATOM   3749  CA  GLU B 234      -1.823  -3.560 -13.550  1.00  0.00           C  
ATOM   3750  C   GLU B 234      -2.185  -2.107 -13.777  1.00  0.00           C  
ATOM   3751  O   GLU B 234      -1.549  -1.415 -14.575  1.00  0.00           O  
ATOM   3752  CB  GLU B 234      -0.387  -3.686 -13.077  1.00  0.00           C  
ATOM   3753  CG  GLU B 234      -0.212  -3.091 -11.719  1.00  0.00           C  
ATOM   3754  CD  GLU B 234       1.126  -3.133 -11.207  1.00  0.00           C  
ATOM   3755  OE1 GLU B 234       2.021  -3.274 -11.981  1.00  0.00           O  
ATOM   3756  OE2 GLU B 234       1.269  -3.086 -10.020  1.00  0.00           O  
ATOM   3757  H   GLU B 234      -1.526  -4.093 -15.636  1.00  0.00           H  
ATOM   3758  HA  GLU B 234      -2.470  -3.955 -12.766  1.00  0.00           H  
ATOM   3759 1HB  GLU B 234      -0.080  -4.732 -13.052  1.00  0.00           H  
ATOM   3760 2HB  GLU B 234       0.263  -3.149 -13.749  1.00  0.00           H  
ATOM   3761 1HG  GLU B 234      -0.521  -2.076 -11.754  1.00  0.00           H  
ATOM   3762 2HG  GLU B 234      -0.863  -3.611 -11.029  1.00  0.00           H  
ATOM   3763  N   SER B 235      -3.187  -1.636 -13.042  1.00  0.00           N  
ATOM   3764  CA  SER B 235      -3.733  -0.288 -13.180  1.00  0.00           C  
ATOM   3765  C   SER B 235      -2.816   0.811 -12.661  1.00  0.00           C  
ATOM   3766  O   SER B 235      -3.059   1.998 -12.915  1.00  0.00           O  
ATOM   3767  CB  SER B 235      -5.062  -0.215 -12.467  1.00  0.00           C  
ATOM   3768  OG  SER B 235      -4.887  -0.364 -11.094  1.00  0.00           O  
ATOM   3769  H   SER B 235      -3.630  -2.266 -12.384  1.00  0.00           H  
ATOM   3770  HA  SER B 235      -3.890  -0.104 -14.244  1.00  0.00           H  
ATOM   3771 1HB  SER B 235      -5.536   0.743 -12.677  1.00  0.00           H  
ATOM   3772 2HB  SER B 235      -5.717  -0.997 -12.841  1.00  0.00           H  
ATOM   3773  HG  SER B 235      -5.766  -0.299 -10.704  1.00  0.00           H  
ATOM   3774  N   VAL B 236      -1.755   0.411 -11.958  1.00  0.00           N  
ATOM   3775  CA  VAL B 236      -0.795   1.357 -11.421  1.00  0.00           C  
ATOM   3776  C   VAL B 236      -0.183   2.132 -12.560  1.00  0.00           C  
ATOM   3777  O   VAL B 236      -0.222   3.361 -12.557  1.00  0.00           O  
ATOM   3778  CB  VAL B 236       0.352   0.628 -10.699  1.00  0.00           C  
ATOM   3779  CG1 VAL B 236       1.461   1.592 -10.316  1.00  0.00           C  
ATOM   3780  CG2 VAL B 236      -0.163  -0.022  -9.512  1.00  0.00           C  
ATOM   3781  H   VAL B 236      -1.635  -0.578 -11.789  1.00  0.00           H  
ATOM   3782  HA  VAL B 236      -1.295   2.038 -10.736  1.00  0.00           H  
ATOM   3783  HB  VAL B 236       0.779  -0.115 -11.366  1.00  0.00           H  
ATOM   3784 1HG1 VAL B 236       2.254   1.041  -9.810  1.00  0.00           H  
ATOM   3785 2HG1 VAL B 236       1.882   2.082 -11.187  1.00  0.00           H  
ATOM   3786 3HG1 VAL B 236       1.057   2.345  -9.653  1.00  0.00           H  
ATOM   3787 1HG2 VAL B 236       0.656  -0.551  -9.043  1.00  0.00           H  
ATOM   3788 2HG2 VAL B 236      -0.566   0.731  -8.841  1.00  0.00           H  
ATOM   3789 3HG2 VAL B 236      -0.939  -0.734  -9.773  1.00  0.00           H  
ATOM   3790  N   ASN B 237       0.343   1.419 -13.563  1.00  0.00           N  
ATOM   3791  CA  ASN B 237       0.923   2.086 -14.712  1.00  0.00           C  
ATOM   3792  C   ASN B 237       0.146   1.800 -16.002  1.00  0.00           C  
ATOM   3793  O   ASN B 237      -0.730   2.567 -16.409  1.00  0.00           O  
ATOM   3794  CB  ASN B 237       2.365   1.624 -14.887  1.00  0.00           C  
ATOM   3795  CG  ASN B 237       3.321   2.117 -13.844  1.00  0.00           C  
ATOM   3796  OD1 ASN B 237       3.187   3.212 -13.283  1.00  0.00           O  
ATOM   3797  ND2 ASN B 237       4.314   1.293 -13.552  1.00  0.00           N  
ATOM   3798  H   ASN B 237       0.327   0.408 -13.518  1.00  0.00           H  
ATOM   3799  HA  ASN B 237       0.908   3.164 -14.545  1.00  0.00           H  
ATOM   3800 1HB  ASN B 237       2.394   0.544 -14.855  1.00  0.00           H  
ATOM   3801 2HB  ASN B 237       2.729   1.929 -15.872  1.00  0.00           H  
ATOM   3802 1HD2 ASN B 237       4.990   1.554 -12.863  1.00  0.00           H  
ATOM   3803 2HD2 ASN B 237       4.402   0.377 -14.020  1.00  0.00           H  
ATOM   3804  N   ASP B 238       0.456   0.658 -16.618  1.00  0.00           N  
ATOM   3805  CA  ASP B 238      -0.188   0.184 -17.834  1.00  0.00           C  
ATOM   3806  C   ASP B 238       0.225  -1.254 -18.150  1.00  0.00           C  
ATOM   3807  O   ASP B 238       0.141  -1.686 -19.303  1.00  0.00           O  
ATOM   3808  CB  ASP B 238       0.128   1.120 -19.018  1.00  0.00           C  
ATOM   3809  CG  ASP B 238       1.645   1.240 -19.353  1.00  0.00           C  
ATOM   3810  OD1 ASP B 238       2.444   0.584 -18.712  1.00  0.00           O  
ATOM   3811  OD2 ASP B 238       1.974   1.992 -20.248  1.00  0.00           O  
ATOM   3812  H   ASP B 238       1.184   0.085 -16.231  1.00  0.00           H  
ATOM   3813  HA  ASP B 238      -1.267   0.190 -17.674  1.00  0.00           H  
ATOM   3814 1HB  ASP B 238      -0.385   0.748 -19.904  1.00  0.00           H  
ATOM   3815 2HB  ASP B 238      -0.265   2.117 -18.821  1.00  0.00           H  
ATOM   3816  N   HIS B 239       0.776  -1.963 -17.169  1.00  0.00           N  
ATOM   3817  CA  HIS B 239       1.403  -3.235 -17.490  1.00  0.00           C  
ATOM   3818  C   HIS B 239       0.358  -4.210 -17.951  1.00  0.00           C  
ATOM   3819  O   HIS B 239      -0.746  -4.228 -17.406  1.00  0.00           O  
ATOM   3820  CB  HIS B 239       2.128  -3.796 -16.270  1.00  0.00           C  
ATOM   3821  CG  HIS B 239       3.229  -2.923 -15.832  1.00  0.00           C  
ATOM   3822  ND1 HIS B 239       4.351  -2.703 -16.595  1.00  0.00           N  
ATOM   3823  CD2 HIS B 239       3.374  -2.172 -14.713  1.00  0.00           C  
ATOM   3824  CE1 HIS B 239       5.147  -1.855 -15.965  1.00  0.00           C  
ATOM   3825  NE2 HIS B 239       4.573  -1.510 -14.822  1.00  0.00           N  
ATOM   3826  H   HIS B 239       0.771  -1.612 -16.223  1.00  0.00           H  
ATOM   3827  HA  HIS B 239       2.124  -3.103 -18.295  1.00  0.00           H  
ATOM   3828 1HB  HIS B 239       1.444  -3.923 -15.456  1.00  0.00           H  
ATOM   3829 2HB  HIS B 239       2.542  -4.774 -16.508  1.00  0.00           H  
ATOM   3830  HD1 HIS B 239       4.408  -2.861 -17.584  1.00  0.00           H  
ATOM   3831  HD2 HIS B 239       2.746  -2.012 -13.847  1.00  0.00           H  
ATOM   3832  HE1 HIS B 239       6.092  -1.549 -16.411  1.00  0.00           H  
ATOM   3833  N   GLN B 240       0.705  -5.056 -18.922  1.00  0.00           N  
ATOM   3834  CA  GLN B 240      -0.240  -6.064 -19.390  1.00  0.00           C  
ATOM   3835  C   GLN B 240       0.412  -7.426 -19.590  1.00  0.00           C  
ATOM   3836  O   GLN B 240       1.588  -7.518 -19.931  1.00  0.00           O  
ATOM   3837  CB  GLN B 240      -0.879  -5.672 -20.735  1.00  0.00           C  
ATOM   3838  CG  GLN B 240      -1.620  -4.340 -20.764  1.00  0.00           C  
ATOM   3839  CD  GLN B 240      -2.375  -4.156 -22.047  1.00  0.00           C  
ATOM   3840  OE1 GLN B 240      -2.909  -5.133 -22.589  1.00  0.00           O  
ATOM   3841  NE2 GLN B 240      -2.430  -2.926 -22.555  1.00  0.00           N  
ATOM   3842  H   GLN B 240       1.619  -4.989 -19.345  1.00  0.00           H  
ATOM   3843  HA  GLN B 240      -1.024  -6.179 -18.648  1.00  0.00           H  
ATOM   3844 1HB  GLN B 240      -0.104  -5.633 -21.498  1.00  0.00           H  
ATOM   3845 2HB  GLN B 240      -1.584  -6.448 -21.030  1.00  0.00           H  
ATOM   3846 1HG  GLN B 240      -2.286  -4.246 -19.932  1.00  0.00           H  
ATOM   3847 2HG  GLN B 240      -0.878  -3.547 -20.716  1.00  0.00           H  
ATOM   3848 1HE2 GLN B 240      -2.921  -2.759 -23.411  1.00  0.00           H  
ATOM   3849 2HE2 GLN B 240      -1.978  -2.164 -22.086  1.00  0.00           H  
ATOM   3850  N   ASP B 241      -0.403  -8.463 -19.465  1.00  0.00           N  
ATOM   3851  CA  ASP B 241      -0.069  -9.839 -19.841  1.00  0.00           C  
ATOM   3852  C   ASP B 241      -1.364 -10.560 -20.184  1.00  0.00           C  
ATOM   3853  O   ASP B 241      -2.450 -10.149 -19.774  1.00  0.00           O  
ATOM   3854  CB  ASP B 241       0.677 -10.605 -18.748  1.00  0.00           C  
ATOM   3855  CG  ASP B 241       1.382 -11.960 -19.237  1.00  0.00           C  
ATOM   3856  OD1 ASP B 241       1.340 -12.226 -20.428  1.00  0.00           O  
ATOM   3857  OD2 ASP B 241       1.893 -12.731 -18.412  1.00  0.00           O  
ATOM   3858  H   ASP B 241      -1.327  -8.285 -19.070  1.00  0.00           H  
ATOM   3859  HA  ASP B 241       0.558  -9.817 -20.732  1.00  0.00           H  
ATOM   3860 1HB  ASP B 241       1.445  -9.962 -18.326  1.00  0.00           H  
ATOM   3861 2HB  ASP B 241      -0.021 -10.814 -17.997  1.00  0.00           H  
ATOM   3862  N   GLU B 242      -1.252 -11.604 -20.979  1.00  0.00           N  
ATOM   3863  CA  GLU B 242      -2.438 -12.359 -21.365  1.00  0.00           C  
ATOM   3864  C   GLU B 242      -2.114 -13.799 -21.741  1.00  0.00           C  
ATOM   3865  O   GLU B 242      -1.227 -14.043 -22.564  1.00  0.00           O  
ATOM   3866  CB  GLU B 242      -3.114 -11.643 -22.545  1.00  0.00           C  
ATOM   3867  CG  GLU B 242      -4.381 -12.263 -23.034  1.00  0.00           C  
ATOM   3868  CD  GLU B 242      -4.983 -11.521 -24.216  1.00  0.00           C  
ATOM   3869  OE1 GLU B 242      -5.343 -10.370 -24.087  1.00  0.00           O  
ATOM   3870  OE2 GLU B 242      -5.086 -12.122 -25.260  1.00  0.00           O  
ATOM   3871  H   GLU B 242      -0.309 -11.904 -21.239  1.00  0.00           H  
ATOM   3872  HA  GLU B 242      -3.123 -12.381 -20.519  1.00  0.00           H  
ATOM   3873 1HB  GLU B 242      -3.352 -10.618 -22.255  1.00  0.00           H  
ATOM   3874 2HB  GLU B 242      -2.423 -11.591 -23.382  1.00  0.00           H  
ATOM   3875 1HG  GLU B 242      -4.176 -13.292 -23.329  1.00  0.00           H  
ATOM   3876 2HG  GLU B 242      -5.095 -12.287 -22.214  1.00  0.00           H  
ATOM   3877  N   LYS B 243      -2.860 -14.741 -21.166  1.00  0.00           N  
ATOM   3878  CA  LYS B 243      -2.679 -16.163 -21.473  1.00  0.00           C  
ATOM   3879  C   LYS B 243      -4.015 -16.829 -21.749  1.00  0.00           C  
ATOM   3880  O   LYS B 243      -5.056 -16.386 -21.258  1.00  0.00           O  
ATOM   3881  CB  LYS B 243      -1.944 -16.900 -20.360  1.00  0.00           C  
ATOM   3882  CG  LYS B 243      -0.565 -16.378 -20.072  1.00  0.00           C  
ATOM   3883  CD  LYS B 243       0.446 -16.700 -21.159  1.00  0.00           C  
ATOM   3884  CE  LYS B 243       1.789 -16.025 -20.844  1.00  0.00           C  
ATOM   3885  NZ  LYS B 243       2.504 -16.659 -19.691  1.00  0.00           N  
ATOM   3886  H   LYS B 243      -3.580 -14.443 -20.502  1.00  0.00           H  
ATOM   3887  HA  LYS B 243      -2.083 -16.247 -22.382  1.00  0.00           H  
ATOM   3888 1HB  LYS B 243      -2.503 -16.802 -19.463  1.00  0.00           H  
ATOM   3889 2HB  LYS B 243      -1.874 -17.961 -20.595  1.00  0.00           H  
ATOM   3890 1HG  LYS B 243      -0.586 -15.305 -19.925  1.00  0.00           H  
ATOM   3891 2HG  LYS B 243      -0.225 -16.838 -19.167  1.00  0.00           H  
ATOM   3892 1HD  LYS B 243       0.586 -17.776 -21.225  1.00  0.00           H  
ATOM   3893 2HD  LYS B 243       0.085 -16.334 -22.119  1.00  0.00           H  
ATOM   3894 1HE  LYS B 243       2.428 -16.061 -21.722  1.00  0.00           H  
ATOM   3895 2HE  LYS B 243       1.595 -14.983 -20.592  1.00  0.00           H  
ATOM   3896 1HZ  LYS B 243       3.362 -16.156 -19.524  1.00  0.00           H  
ATOM   3897 2HZ  LYS B 243       1.924 -16.628 -18.826  1.00  0.00           H  
ATOM   3898 3HZ  LYS B 243       2.707 -17.614 -19.909  1.00  0.00           H  
ATOM   3899  N   ALA B 244      -3.989 -17.908 -22.515  1.00  0.00           N  
ATOM   3900  CA  ALA B 244      -5.231 -18.590 -22.841  1.00  0.00           C  
ATOM   3901  C   ALA B 244      -5.038 -20.070 -23.043  1.00  0.00           C  
ATOM   3902  O   ALA B 244      -3.936 -20.539 -23.331  1.00  0.00           O  
ATOM   3903  CB  ALA B 244      -5.827 -17.997 -24.111  1.00  0.00           C  
ATOM   3904  H   ALA B 244      -3.115 -18.247 -22.892  1.00  0.00           H  
ATOM   3905  HA  ALA B 244      -5.922 -18.452 -22.010  1.00  0.00           H  
ATOM   3906 1HB  ALA B 244      -6.772 -18.490 -24.336  1.00  0.00           H  
ATOM   3907 2HB  ALA B 244      -5.994 -16.944 -23.972  1.00  0.00           H  
ATOM   3908 3HB  ALA B 244      -5.140 -18.146 -24.938  1.00  0.00           H  
ATOM   3909  N   ILE B 245      -6.127 -20.797 -22.870  1.00  0.00           N  
ATOM   3910  CA  ILE B 245      -6.154 -22.217 -23.148  1.00  0.00           C  
ATOM   3911  C   ILE B 245      -7.394 -22.585 -23.948  1.00  0.00           C  
ATOM   3912  O   ILE B 245      -8.421 -21.899 -23.893  1.00  0.00           O  
ATOM   3913  CB  ILE B 245      -6.021 -23.059 -21.859  1.00  0.00           C  
ATOM   3914  CG1 ILE B 245      -7.130 -22.737 -20.908  1.00  0.00           C  
ATOM   3915  CG2 ILE B 245      -4.650 -22.870 -21.189  1.00  0.00           C  
ATOM   3916  CD1 ILE B 245      -7.164 -23.677 -19.758  1.00  0.00           C  
ATOM   3917  H   ILE B 245      -6.983 -20.307 -22.600  1.00  0.00           H  
ATOM   3918  HA  ILE B 245      -5.288 -22.459 -23.765  1.00  0.00           H  
ATOM   3919  HB  ILE B 245      -6.132 -24.112 -22.126  1.00  0.00           H  
ATOM   3920 1HG1 ILE B 245      -6.990 -21.725 -20.530  1.00  0.00           H  
ATOM   3921 2HG1 ILE B 245      -8.085 -22.782 -21.431  1.00  0.00           H  
ATOM   3922 1HG2 ILE B 245      -4.584 -23.500 -20.302  1.00  0.00           H  
ATOM   3923 2HG2 ILE B 245      -3.863 -23.149 -21.889  1.00  0.00           H  
ATOM   3924 3HG2 ILE B 245      -4.514 -21.835 -20.894  1.00  0.00           H  
ATOM   3925 1HD1 ILE B 245      -7.960 -23.395 -19.096  1.00  0.00           H  
ATOM   3926 2HD1 ILE B 245      -7.322 -24.693 -20.113  1.00  0.00           H  
ATOM   3927 3HD1 ILE B 245      -6.226 -23.621 -19.233  1.00  0.00           H  
ATOM   3928  N   ASN B 246      -7.278 -23.666 -24.706  1.00  0.00           N  
ATOM   3929  CA  ASN B 246      -8.386 -24.210 -25.480  1.00  0.00           C  
ATOM   3930  C   ASN B 246      -9.023 -25.376 -24.741  1.00  0.00           C  
ATOM   3931  O   ASN B 246      -8.335 -26.300 -24.291  1.00  0.00           O  
ATOM   3932  CB  ASN B 246      -7.927 -24.585 -26.873  1.00  0.00           C  
ATOM   3933  CG  ASN B 246      -7.557 -23.357 -27.694  1.00  0.00           C  
ATOM   3934  OD1 ASN B 246      -8.264 -22.341 -27.655  1.00  0.00           O  
ATOM   3935  ND2 ASN B 246      -6.469 -23.427 -28.405  1.00  0.00           N  
ATOM   3936  H   ASN B 246      -6.394 -24.152 -24.726  1.00  0.00           H  
ATOM   3937  HA  ASN B 246      -9.156 -23.445 -25.577  1.00  0.00           H  
ATOM   3938 1HB  ASN B 246      -7.062 -25.252 -26.818  1.00  0.00           H  
ATOM   3939 2HB  ASN B 246      -8.726 -25.124 -27.385  1.00  0.00           H  
ATOM   3940 1HD2 ASN B 246      -6.176 -22.651 -28.963  1.00  0.00           H  
ATOM   3941 2HD2 ASN B 246      -5.919 -24.285 -28.406  1.00  0.00           H  
ATOM   3942  N   ILE B 247     -10.333 -25.283 -24.579  1.00  0.00           N  
ATOM   3943  CA  ILE B 247     -11.112 -26.273 -23.855  1.00  0.00           C  
ATOM   3944  C   ILE B 247     -12.233 -26.841 -24.680  1.00  0.00           C  
ATOM   3945  O   ILE B 247     -12.918 -26.116 -25.403  1.00  0.00           O  
ATOM   3946  CB  ILE B 247     -11.650 -25.684 -22.549  1.00  0.00           C  
ATOM   3947  CG1 ILE B 247     -10.461 -25.317 -21.718  1.00  0.00           C  
ATOM   3948  CG2 ILE B 247     -12.626 -26.643 -21.797  1.00  0.00           C  
ATOM   3949  CD1 ILE B 247     -10.782 -24.579 -20.600  1.00  0.00           C  
ATOM   3950  H   ILE B 247     -10.815 -24.478 -24.983  1.00  0.00           H  
ATOM   3951  HA  ILE B 247     -10.446 -27.087 -23.593  1.00  0.00           H  
ATOM   3952  HB  ILE B 247     -12.169 -24.772 -22.777  1.00  0.00           H  
ATOM   3953 1HG1 ILE B 247      -9.946 -26.217 -21.420  1.00  0.00           H  
ATOM   3954 2HG1 ILE B 247      -9.785 -24.705 -22.299  1.00  0.00           H  
ATOM   3955 1HG2 ILE B 247     -12.968 -26.163 -20.886  1.00  0.00           H  
ATOM   3956 2HG2 ILE B 247     -13.486 -26.866 -22.427  1.00  0.00           H  
ATOM   3957 3HG2 ILE B 247     -12.114 -27.571 -21.544  1.00  0.00           H  
ATOM   3958 1HD1 ILE B 247      -9.869 -24.361 -20.070  1.00  0.00           H  
ATOM   3959 2HD1 ILE B 247     -11.274 -23.655 -20.888  1.00  0.00           H  
ATOM   3960 3HD1 ILE B 247     -11.441 -25.172 -19.976  1.00  0.00           H  
ATOM   3961  N   THR B 248     -12.400 -28.148 -24.623  1.00  0.00           N  
ATOM   3962  CA  THR B 248     -13.490 -28.731 -25.372  1.00  0.00           C  
ATOM   3963  C   THR B 248     -14.442 -29.470 -24.463  1.00  0.00           C  
ATOM   3964  O   THR B 248     -14.040 -29.997 -23.422  1.00  0.00           O  
ATOM   3965  CB  THR B 248     -12.970 -29.700 -26.451  1.00  0.00           C  
ATOM   3966  OG1 THR B 248     -12.283 -30.778 -25.825  1.00  0.00           O  
ATOM   3967  CG2 THR B 248     -12.012 -28.984 -27.395  1.00  0.00           C  
ATOM   3968  H   THR B 248     -11.784 -28.709 -24.035  1.00  0.00           H  
ATOM   3969  HA  THR B 248     -14.051 -27.944 -25.862  1.00  0.00           H  
ATOM   3970  HB  THR B 248     -13.814 -30.094 -27.016  1.00  0.00           H  
ATOM   3971  HG1 THR B 248     -11.517 -30.430 -25.352  1.00  0.00           H  
ATOM   3972 1HG2 THR B 248     -11.658 -29.686 -28.150  1.00  0.00           H  
ATOM   3973 2HG2 THR B 248     -12.533 -28.157 -27.878  1.00  0.00           H  
ATOM   3974 3HG2 THR B 248     -11.161 -28.598 -26.834  1.00  0.00           H  
ATOM   3975  N   VAL B 249     -15.690 -29.533 -24.900  1.00  0.00           N  
ATOM   3976  CA  VAL B 249     -16.717 -30.291 -24.222  1.00  0.00           C  
ATOM   3977  C   VAL B 249     -17.202 -31.348 -25.205  1.00  0.00           C  
ATOM   3978  O   VAL B 249     -17.510 -31.019 -26.358  1.00  0.00           O  
ATOM   3979  CB  VAL B 249     -17.889 -29.399 -23.779  1.00  0.00           C  
ATOM   3980  CG1 VAL B 249     -18.937 -30.247 -23.049  1.00  0.00           C  
ATOM   3981  CG2 VAL B 249     -17.389 -28.291 -22.910  1.00  0.00           C  
ATOM   3982  H   VAL B 249     -15.927 -29.015 -25.733  1.00  0.00           H  
ATOM   3983  HA  VAL B 249     -16.291 -30.760 -23.348  1.00  0.00           H  
ATOM   3984  HB  VAL B 249     -18.373 -28.972 -24.658  1.00  0.00           H  
ATOM   3985 1HG1 VAL B 249     -19.767 -29.625 -22.743  1.00  0.00           H  
ATOM   3986 2HG1 VAL B 249     -19.301 -31.036 -23.696  1.00  0.00           H  
ATOM   3987 3HG1 VAL B 249     -18.481 -30.691 -22.166  1.00  0.00           H  
ATOM   3988 1HG2 VAL B 249     -18.228 -27.677 -22.615  1.00  0.00           H  
ATOM   3989 2HG2 VAL B 249     -16.914 -28.706 -22.034  1.00  0.00           H  
ATOM   3990 3HG2 VAL B 249     -16.671 -27.688 -23.463  1.00  0.00           H  
ATOM   3991  N   VAL B 250     -17.276 -32.603 -24.763  1.00  0.00           N  
ATOM   3992  CA  VAL B 250     -17.677 -33.690 -25.663  1.00  0.00           C  
ATOM   3993  C   VAL B 250     -19.006 -34.308 -25.247  1.00  0.00           C  
ATOM   3994  O   VAL B 250     -19.434 -34.179 -24.103  1.00  0.00           O  
ATOM   3995  CB  VAL B 250     -16.602 -34.801 -25.678  1.00  0.00           C  
ATOM   3996  CG1 VAL B 250     -15.290 -34.235 -26.154  1.00  0.00           C  
ATOM   3997  CG2 VAL B 250     -16.451 -35.415 -24.325  1.00  0.00           C  
ATOM   3998  H   VAL B 250     -16.992 -32.788 -23.800  1.00  0.00           H  
ATOM   3999  HA  VAL B 250     -17.784 -33.288 -26.670  1.00  0.00           H  
ATOM   4000  HB  VAL B 250     -16.909 -35.573 -26.380  1.00  0.00           H  
ATOM   4001 1HG1 VAL B 250     -14.564 -35.031 -26.166  1.00  0.00           H  
ATOM   4002 2HG1 VAL B 250     -15.405 -33.815 -27.152  1.00  0.00           H  
ATOM   4003 3HG1 VAL B 250     -14.954 -33.454 -25.466  1.00  0.00           H  
ATOM   4004 1HG2 VAL B 250     -15.703 -36.205 -24.366  1.00  0.00           H  
ATOM   4005 2HG2 VAL B 250     -16.129 -34.659 -23.630  1.00  0.00           H  
ATOM   4006 3HG2 VAL B 250     -17.410 -35.831 -24.018  1.00  0.00           H  
ATOM   4007  N   GLU B 251     -19.664 -34.986 -26.182  1.00  0.00           N  
ATOM   4008  CA  GLU B 251     -20.957 -35.591 -25.892  1.00  0.00           C  
ATOM   4009  C   GLU B 251     -20.816 -37.016 -25.361  1.00  0.00           C  
ATOM   4010  O   GLU B 251     -19.820 -37.351 -24.716  1.00  0.00           O  
ATOM   4011  OXT GLU B 251     -21.680 -37.822 -25.571  1.00  0.00           O  
ATOM   4012  CB  GLU B 251     -21.834 -35.561 -27.140  1.00  0.00           C  
ATOM   4013  CG  GLU B 251     -23.292 -35.867 -26.877  1.00  0.00           C  
ATOM   4014  CD  GLU B 251     -24.162 -35.668 -28.083  1.00  0.00           C  
ATOM   4015  OE1 GLU B 251     -23.651 -35.263 -29.099  1.00  0.00           O  
ATOM   4016  OE2 GLU B 251     -25.339 -35.940 -27.995  1.00  0.00           O  
ATOM   4017  H   GLU B 251     -19.275 -35.068 -27.112  1.00  0.00           H  
ATOM   4018  HA  GLU B 251     -21.452 -34.996 -25.121  1.00  0.00           H  
ATOM   4019 1HB  GLU B 251     -21.768 -34.582 -27.615  1.00  0.00           H  
ATOM   4020 2HB  GLU B 251     -21.469 -36.294 -27.856  1.00  0.00           H  
ATOM   4021 1HG  GLU B 251     -23.381 -36.900 -26.545  1.00  0.00           H  
ATOM   4022 2HG  GLU B 251     -23.646 -35.222 -26.068  1.00  0.00           H  
TER                                                                             
REMARK PDBinfo-LABEL:    1 BOINC Motif0654_HHH_eva_0065_0001_0002_0001__native
 
score -673.986
silent_score -673.986
time -1385.32
                             
