# Supplementary material for: Design of protein-binding proteins from the target structure alone
Source: Nature. 2022 Mar 24;605(7910):551–60. doi: 10.1038/s41586-022-04654-9 (PMC9117152; doi:10.1038/s41586-022-04654-9)
Supplement: Supplementary file 3 — Supplementary Code Design scripts and main pdb files. This compressed file is the main supplement and contains the following files: => cao_2021_protocol/ => design_models_final_combo_optimized/ => design_models_sequence/ => design_models_ssm_natives/ => ngs_analysis_scripts/ [file 41586_2022_4654_MOESM3_ESM.gz › supplemental_files/design_models_ssm_natives/PDGFR_ssm/Motif0700_HHH_eva_0491_0001_0001.pdb]

SSBOND     CYS B   79    CYS B  120                                       2.07  
SSBOND     CYS B  165    CYS B  221                                       2.05  
ATOM      1  N   ASP A   1     -18.910  -5.274   7.606  1.00  0.00           N  
ATOM      2  CA  ASP A   1     -17.685  -4.970   6.875  1.00  0.00           C  
ATOM      3  C   ASP A   1     -17.867  -3.774   5.946  1.00  0.00           C  
ATOM      4  O   ASP A   1     -18.477  -3.886   4.875  1.00  0.00           O  
ATOM      5  CB  ASP A   1     -17.214  -6.186   6.071  1.00  0.00           C  
ATOM      6  CG  ASP A   1     -15.907  -5.934   5.345  1.00  0.00           C  
ATOM      7  OD1 ASP A   1     -15.480  -4.795   5.290  1.00  0.00           O  
ATOM      8  OD2 ASP A   1     -15.369  -6.839   4.784  1.00  0.00           O  
ATOM      9 1H   ASP A   1     -18.675  -5.654   8.511  1.00  0.00           H  
ATOM     10 2H   ASP A   1     -19.451  -4.430   7.725  1.00  0.00           H  
ATOM     11 3H   ASP A   1     -19.453  -5.951   7.089  1.00  0.00           H  
ATOM     12  HA  ASP A   1     -16.908  -4.720   7.599  1.00  0.00           H  
ATOM     13 1HB  ASP A   1     -17.086  -7.042   6.737  1.00  0.00           H  
ATOM     14 2HB  ASP A   1     -17.974  -6.453   5.334  1.00  0.00           H  
ATOM     15  N   LYS A   2     -17.314  -2.630   6.348  1.00  0.00           N  
ATOM     16  CA  LYS A   2     -17.446  -1.404   5.572  1.00  0.00           C  
ATOM     17  C   LYS A   2     -16.404  -1.298   4.467  1.00  0.00           C  
ATOM     18  O   LYS A   2     -16.475  -0.400   3.624  1.00  0.00           O  
ATOM     19  CB  LYS A   2     -17.354  -0.185   6.479  1.00  0.00           C  
ATOM     20  CG  LYS A   2     -18.512  -0.029   7.445  1.00  0.00           C  
ATOM     21  CD  LYS A   2     -18.342   1.216   8.309  1.00  0.00           C  
ATOM     22  CE  LYS A   2     -19.515   1.405   9.263  1.00  0.00           C  
ATOM     23  NZ  LYS A   2     -19.340   2.609  10.130  1.00  0.00           N  
ATOM     24  H   LYS A   2     -16.796  -2.608   7.218  1.00  0.00           H  
ATOM     25  HA  LYS A   2     -18.429  -1.403   5.109  1.00  0.00           H  
ATOM     26 1HB  LYS A   2     -16.453  -0.263   7.071  1.00  0.00           H  
ATOM     27 2HB  LYS A   2     -17.278   0.720   5.874  1.00  0.00           H  
ATOM     28 1HG  LYS A   2     -19.442   0.046   6.879  1.00  0.00           H  
ATOM     29 2HG  LYS A   2     -18.569  -0.906   8.086  1.00  0.00           H  
ATOM     30 1HD  LYS A   2     -17.429   1.125   8.897  1.00  0.00           H  
ATOM     31 2HD  LYS A   2     -18.255   2.094   7.670  1.00  0.00           H  
ATOM     32 1HE  LYS A   2     -20.430   1.517   8.685  1.00  0.00           H  
ATOM     33 2HE  LYS A   2     -19.603   0.524   9.898  1.00  0.00           H  
ATOM     34 1HZ  LYS A   2     -20.135   2.700  10.748  1.00  0.00           H  
ATOM     35 2HZ  LYS A   2     -18.498   2.511  10.681  1.00  0.00           H  
ATOM     36 3HZ  LYS A   2     -19.268   3.435   9.553  1.00  0.00           H  
ATOM     37  N   LEU A   3     -15.422  -2.196   4.471  1.00  0.00           N  
ATOM     38  CA  LEU A   3     -14.398  -2.145   3.457  1.00  0.00           C  
ATOM     39  C   LEU A   3     -15.002  -2.823   2.243  1.00  0.00           C  
ATOM     40  O   LEU A   3     -14.933  -2.305   1.125  1.00  0.00           O  
ATOM     41  CB  LEU A   3     -13.134  -2.880   3.927  1.00  0.00           C  
ATOM     42  CG  LEU A   3     -11.915  -2.860   2.998  1.00  0.00           C  
ATOM     43  CD1 LEU A   3     -11.425  -1.425   2.791  1.00  0.00           C  
ATOM     44  CD2 LEU A   3     -10.821  -3.738   3.615  1.00  0.00           C  
ATOM     45  H   LEU A   3     -15.423  -2.972   5.140  1.00  0.00           H  
ATOM     46  HA  LEU A   3     -14.182  -1.106   3.225  1.00  0.00           H  
ATOM     47 1HB  LEU A   3     -12.829  -2.463   4.882  1.00  0.00           H  
ATOM     48 2HB  LEU A   3     -13.396  -3.928   4.093  1.00  0.00           H  
ATOM     49  HG  LEU A   3     -12.196  -3.255   2.031  1.00  0.00           H  
ATOM     50 1HD1 LEU A   3     -10.567  -1.444   2.124  1.00  0.00           H  
ATOM     51 2HD1 LEU A   3     -12.189  -0.810   2.351  1.00  0.00           H  
ATOM     52 3HD1 LEU A   3     -11.146  -1.010   3.735  1.00  0.00           H  
ATOM     53 1HD2 LEU A   3      -9.933  -3.750   2.987  1.00  0.00           H  
ATOM     54 2HD2 LEU A   3     -10.562  -3.358   4.571  1.00  0.00           H  
ATOM     55 3HD2 LEU A   3     -11.195  -4.755   3.728  1.00  0.00           H  
ATOM     56  N   THR A   4     -15.653  -3.965   2.480  1.00  0.00           N  
ATOM     57  CA  THR A   4     -16.307  -4.669   1.388  1.00  0.00           C  
ATOM     58  C   THR A   4     -17.471  -3.819   0.893  1.00  0.00           C  
ATOM     59  O   THR A   4     -17.644  -3.655  -0.317  1.00  0.00           O  
ATOM     60  CB  THR A   4     -16.781  -6.093   1.744  1.00  0.00           C  
ATOM     61  OG1 THR A   4     -15.654  -6.918   2.099  1.00  0.00           O  
ATOM     62  CG2 THR A   4     -17.456  -6.702   0.510  1.00  0.00           C  
ATOM     63  H   THR A   4     -15.651  -4.339   3.437  1.00  0.00           H  
ATOM     64  HA  THR A   4     -15.595  -4.771   0.571  1.00  0.00           H  
ATOM     65  HB  THR A   4     -17.482  -6.060   2.579  1.00  0.00           H  
ATOM     66  HG1 THR A   4     -15.404  -6.760   3.038  1.00  0.00           H  
ATOM     67 1HG2 THR A   4     -17.783  -7.713   0.744  1.00  0.00           H  
ATOM     68 2HG2 THR A   4     -18.317  -6.108   0.218  1.00  0.00           H  
ATOM     69 3HG2 THR A   4     -16.745  -6.734  -0.317  1.00  0.00           H  
ATOM     70  N   LYS A   5     -18.262  -3.233   1.813  1.00  0.00           N  
ATOM     71  CA  LYS A   5     -19.353  -2.386   1.359  1.00  0.00           C  
ATOM     72  C   LYS A   5     -18.831  -1.271   0.471  1.00  0.00           C  
ATOM     73  O   LYS A   5     -19.429  -0.995  -0.576  1.00  0.00           O  
ATOM     74  CB  LYS A   5     -20.103  -1.758   2.526  1.00  0.00           C  
ATOM     75  CG  LYS A   5     -21.291  -0.894   2.102  1.00  0.00           C  
ATOM     76  CD  LYS A   5     -22.031  -0.328   3.302  1.00  0.00           C  
ATOM     77  CE  LYS A   5     -23.186   0.565   2.854  1.00  0.00           C  
ATOM     78  NZ  LYS A   5     -23.926   1.147   4.011  1.00  0.00           N  
ATOM     79  H   LYS A   5     -18.155  -3.416   2.815  1.00  0.00           H  
ATOM     80  HA  LYS A   5     -20.045  -2.993   0.777  1.00  0.00           H  
ATOM     81 1HB  LYS A   5     -20.443  -2.536   3.211  1.00  0.00           H  
ATOM     82 2HB  LYS A   5     -19.422  -1.115   3.070  1.00  0.00           H  
ATOM     83 1HG  LYS A   5     -20.939  -0.061   1.490  1.00  0.00           H  
ATOM     84 2HG  LYS A   5     -21.977  -1.492   1.502  1.00  0.00           H  
ATOM     85 1HD  LYS A   5     -22.422  -1.146   3.911  1.00  0.00           H  
ATOM     86 2HD  LYS A   5     -21.339   0.257   3.909  1.00  0.00           H  
ATOM     87 1HE  LYS A   5     -22.791   1.375   2.240  1.00  0.00           H  
ATOM     88 2HE  LYS A   5     -23.877  -0.026   2.253  1.00  0.00           H  
ATOM     89 1HZ  LYS A   5     -24.680   1.728   3.670  1.00  0.00           H  
ATOM     90 2HZ  LYS A   5     -24.306   0.404   4.580  1.00  0.00           H  
ATOM     91 3HZ  LYS A   5     -23.297   1.708   4.568  1.00  0.00           H  
ATOM     92  N   ALA A   6     -17.730  -0.610   0.859  1.00  0.00           N  
ATOM     93  CA  ALA A   6     -17.199   0.440   0.020  1.00  0.00           C  
ATOM     94  C   ALA A   6     -16.800  -0.105  -1.339  1.00  0.00           C  
ATOM     95  O   ALA A   6     -17.096   0.517  -2.353  1.00  0.00           O  
ATOM     96  CB  ALA A   6     -16.017   1.103   0.685  1.00  0.00           C  
ATOM     97  H   ALA A   6     -17.268  -0.804   1.755  1.00  0.00           H  
ATOM     98  HA  ALA A   6     -17.987   1.182  -0.136  1.00  0.00           H  
ATOM     99 1HB  ALA A   6     -15.631   1.902   0.052  1.00  0.00           H  
ATOM    100 2HB  ALA A   6     -16.333   1.509   1.644  1.00  0.00           H  
ATOM    101 3HB  ALA A   6     -15.245   0.362   0.853  1.00  0.00           H  
ATOM    102  N   ALA A   7     -16.195  -1.302  -1.386  1.00  0.00           N  
ATOM    103  CA  ALA A   7     -15.813  -1.849  -2.680  1.00  0.00           C  
ATOM    104  C   ALA A   7     -17.046  -2.056  -3.563  1.00  0.00           C  
ATOM    105  O   ALA A   7     -17.021  -1.776  -4.765  1.00  0.00           O  
ATOM    106  CB  ALA A   7     -15.081  -3.169  -2.496  1.00  0.00           C  
ATOM    107  H   ALA A   7     -15.926  -1.775  -0.517  1.00  0.00           H  
ATOM    108  HA  ALA A   7     -15.154  -1.134  -3.159  1.00  0.00           H  
ATOM    109 1HB  ALA A   7     -14.773  -3.559  -3.458  1.00  0.00           H  
ATOM    110 2HB  ALA A   7     -14.216  -3.021  -1.872  1.00  0.00           H  
ATOM    111 3HB  ALA A   7     -15.747  -3.878  -2.015  1.00  0.00           H  
ATOM    112  N   LYS A   8     -18.147  -2.510  -2.975  1.00  0.00           N  
ATOM    113  CA  LYS A   8     -19.357  -2.720  -3.755  1.00  0.00           C  
ATOM    114  C   LYS A   8     -20.002  -1.423  -4.221  1.00  0.00           C  
ATOM    115  O   LYS A   8     -20.408  -1.329  -5.386  1.00  0.00           O  
ATOM    116  CB  LYS A   8     -20.327  -3.608  -2.984  1.00  0.00           C  
ATOM    117  CG  LYS A   8     -19.846  -5.064  -2.898  1.00  0.00           C  
ATOM    118  CD  LYS A   8     -20.783  -5.952  -2.115  1.00  0.00           C  
ATOM    119  CE  LYS A   8     -20.276  -7.401  -2.117  1.00  0.00           C  
ATOM    120  NZ  LYS A   8     -21.154  -8.306  -1.315  1.00  0.00           N  
ATOM    121  H   LYS A   8     -18.103  -2.765  -1.980  1.00  0.00           H  
ATOM    122  HA  LYS A   8     -19.094  -3.244  -4.659  1.00  0.00           H  
ATOM    123 1HB  LYS A   8     -20.436  -3.221  -1.966  1.00  0.00           H  
ATOM    124 2HB  LYS A   8     -21.306  -3.587  -3.457  1.00  0.00           H  
ATOM    125 1HG  LYS A   8     -19.753  -5.465  -3.905  1.00  0.00           H  
ATOM    126 2HG  LYS A   8     -18.860  -5.084  -2.428  1.00  0.00           H  
ATOM    127 1HD  LYS A   8     -20.840  -5.594  -1.086  1.00  0.00           H  
ATOM    128 2HD  LYS A   8     -21.778  -5.917  -2.555  1.00  0.00           H  
ATOM    129 1HE  LYS A   8     -20.240  -7.762  -3.145  1.00  0.00           H  
ATOM    130 2HE  LYS A   8     -19.270  -7.427  -1.706  1.00  0.00           H  
ATOM    131 1HZ  LYS A   8     -20.785  -9.247  -1.345  1.00  0.00           H  
ATOM    132 2HZ  LYS A   8     -21.185  -7.989  -0.356  1.00  0.00           H  
ATOM    133 3HZ  LYS A   8     -22.089  -8.301  -1.700  1.00  0.00           H  
ATOM    134  N   GLU A   9     -20.045  -0.400  -3.364  1.00  0.00           N  
ATOM    135  CA  GLU A   9     -20.668   0.848  -3.788  1.00  0.00           C  
ATOM    136  C   GLU A   9     -19.817   1.529  -4.856  1.00  0.00           C  
ATOM    137  O   GLU A   9     -20.345   2.080  -5.833  1.00  0.00           O  
ATOM    138  CB  GLU A   9     -20.885   1.783  -2.591  1.00  0.00           C  
ATOM    139  CG  GLU A   9     -21.964   1.308  -1.588  1.00  0.00           C  
ATOM    140  CD  GLU A   9     -23.326   1.188  -2.221  1.00  0.00           C  
ATOM    141  OE1 GLU A   9     -23.704   2.079  -2.938  1.00  0.00           O  
ATOM    142  OE2 GLU A   9     -23.992   0.189  -2.003  1.00  0.00           O  
ATOM    143  H   GLU A   9     -19.706  -0.522  -2.404  1.00  0.00           H  
ATOM    144  HA  GLU A   9     -21.636   0.621  -4.224  1.00  0.00           H  
ATOM    145 1HB  GLU A   9     -19.945   1.874  -2.039  1.00  0.00           H  
ATOM    146 2HB  GLU A   9     -21.156   2.775  -2.945  1.00  0.00           H  
ATOM    147 1HG  GLU A   9     -21.671   0.332  -1.197  1.00  0.00           H  
ATOM    148 2HG  GLU A   9     -22.008   2.004  -0.752  1.00  0.00           H  
ATOM    149  N   LEU A  10     -18.496   1.443  -4.711  1.00  0.00           N  
ATOM    150  CA  LEU A  10     -17.601   2.040  -5.674  1.00  0.00           C  
ATOM    151  C   LEU A  10     -17.700   1.301  -6.999  1.00  0.00           C  
ATOM    152  O   LEU A  10     -17.704   1.939  -8.052  1.00  0.00           O  
ATOM    153  CB  LEU A  10     -16.183   1.998  -5.112  1.00  0.00           C  
ATOM    154  CG  LEU A  10     -15.894   2.908  -3.898  1.00  0.00           C  
ATOM    155  CD1 LEU A  10     -14.583   2.501  -3.301  1.00  0.00           C  
ATOM    156  CD2 LEU A  10     -15.811   4.347  -4.326  1.00  0.00           C  
ATOM    157  H   LEU A  10     -18.100   0.985  -3.884  1.00  0.00           H  
ATOM    158  HA  LEU A  10     -17.905   3.068  -5.841  1.00  0.00           H  
ATOM    159 1HB  LEU A  10     -15.985   0.984  -4.795  1.00  0.00           H  
ATOM    160 2HB  LEU A  10     -15.496   2.257  -5.891  1.00  0.00           H  
ATOM    161  HG  LEU A  10     -16.679   2.794  -3.155  1.00  0.00           H  
ATOM    162 1HD1 LEU A  10     -14.361   3.126  -2.438  1.00  0.00           H  
ATOM    163 2HD1 LEU A  10     -14.646   1.460  -2.987  1.00  0.00           H  
ATOM    164 3HD1 LEU A  10     -13.802   2.614  -4.040  1.00  0.00           H  
ATOM    165 1HD2 LEU A  10     -15.595   4.963  -3.457  1.00  0.00           H  
ATOM    166 2HD2 LEU A  10     -15.022   4.451  -5.044  1.00  0.00           H  
ATOM    167 3HD2 LEU A  10     -16.748   4.670  -4.764  1.00  0.00           H  
ATOM    168  N   ALA A  11     -17.820  -0.037  -6.976  1.00  0.00           N  
ATOM    169  CA  ALA A  11     -17.943  -0.769  -8.224  1.00  0.00           C  
ATOM    170  C   ALA A  11     -19.209  -0.383  -8.969  1.00  0.00           C  
ATOM    171  O   ALA A  11     -19.187  -0.223 -10.192  1.00  0.00           O  
ATOM    172  CB  ALA A  11     -17.958  -2.253  -7.974  1.00  0.00           C  
ATOM    173  H   ALA A  11     -17.762  -0.558  -6.094  1.00  0.00           H  
ATOM    174  HA  ALA A  11     -17.091  -0.512  -8.842  1.00  0.00           H  
ATOM    175 1HB  ALA A  11     -18.028  -2.778  -8.922  1.00  0.00           H  
ATOM    176 2HB  ALA A  11     -17.057  -2.536  -7.467  1.00  0.00           H  
ATOM    177 3HB  ALA A  11     -18.815  -2.506  -7.351  1.00  0.00           H  
ATOM    178  N   LYS A  12     -20.316  -0.188  -8.240  1.00  0.00           N  
ATOM    179  CA  LYS A  12     -21.556   0.199  -8.900  1.00  0.00           C  
ATOM    180  C   LYS A  12     -21.424   1.559  -9.572  1.00  0.00           C  
ATOM    181  O   LYS A  12     -21.884   1.737 -10.710  1.00  0.00           O  
ATOM    182  CB  LYS A  12     -22.718   0.191  -7.910  1.00  0.00           C  
ATOM    183  CG  LYS A  12     -23.170  -1.220  -7.495  1.00  0.00           C  
ATOM    184  CD  LYS A  12     -24.449  -1.202  -6.637  1.00  0.00           C  
ATOM    185  CE  LYS A  12     -24.155  -0.736  -5.211  1.00  0.00           C  
ATOM    186  NZ  LYS A  12     -25.335  -0.855  -4.304  1.00  0.00           N  
ATOM    187  H   LYS A  12     -20.299  -0.377  -7.231  1.00  0.00           H  
ATOM    188  HA  LYS A  12     -21.768  -0.534  -9.677  1.00  0.00           H  
ATOM    189 1HB  LYS A  12     -22.408   0.728  -7.012  1.00  0.00           H  
ATOM    190 2HB  LYS A  12     -23.567   0.720  -8.337  1.00  0.00           H  
ATOM    191 1HG  LYS A  12     -23.359  -1.807  -8.393  1.00  0.00           H  
ATOM    192 2HG  LYS A  12     -22.371  -1.703  -6.938  1.00  0.00           H  
ATOM    193 1HD  LYS A  12     -25.180  -0.531  -7.087  1.00  0.00           H  
ATOM    194 2HD  LYS A  12     -24.875  -2.203  -6.600  1.00  0.00           H  
ATOM    195 1HE  LYS A  12     -23.339  -1.334  -4.806  1.00  0.00           H  
ATOM    196 2HE  LYS A  12     -23.850   0.307  -5.230  1.00  0.00           H  
ATOM    197 1HZ  LYS A  12     -25.027  -0.519  -3.370  1.00  0.00           H  
ATOM    198 2HZ  LYS A  12     -26.093  -0.285  -4.638  1.00  0.00           H  
ATOM    199 3HZ  LYS A  12     -25.631  -1.812  -4.239  1.00  0.00           H  
ATOM    200  N   LYS A  13     -20.756   2.509  -8.902  1.00  0.00           N  
ATOM    201  CA  LYS A  13     -20.563   3.829  -9.487  1.00  0.00           C  
ATOM    202  C   LYS A  13     -19.710   3.732 -10.748  1.00  0.00           C  
ATOM    203  O   LYS A  13     -19.955   4.435 -11.737  1.00  0.00           O  
ATOM    204  CB  LYS A  13     -19.927   4.785  -8.483  1.00  0.00           C  
ATOM    205  CG  LYS A  13     -20.839   5.204  -7.342  1.00  0.00           C  
ATOM    206  CD  LYS A  13     -20.123   6.140  -6.363  1.00  0.00           C  
ATOM    207  CE  LYS A  13     -21.051   6.561  -5.225  1.00  0.00           C  
ATOM    208  NZ  LYS A  13     -20.373   7.463  -4.243  1.00  0.00           N  
ATOM    209  H   LYS A  13     -20.438   2.314  -7.942  1.00  0.00           H  
ATOM    210  HA  LYS A  13     -21.537   4.226  -9.769  1.00  0.00           H  
ATOM    211 1HB  LYS A  13     -19.047   4.313  -8.052  1.00  0.00           H  
ATOM    212 2HB  LYS A  13     -19.611   5.682  -8.999  1.00  0.00           H  
ATOM    213 1HG  LYS A  13     -21.712   5.714  -7.752  1.00  0.00           H  
ATOM    214 2HG  LYS A  13     -21.177   4.317  -6.808  1.00  0.00           H  
ATOM    215 1HD  LYS A  13     -19.260   5.619  -5.942  1.00  0.00           H  
ATOM    216 2HD  LYS A  13     -19.771   7.026  -6.892  1.00  0.00           H  
ATOM    217 1HE  LYS A  13     -21.911   7.081  -5.646  1.00  0.00           H  
ATOM    218 2HE  LYS A  13     -21.399   5.667  -4.703  1.00  0.00           H  
ATOM    219 1HZ  LYS A  13     -21.026   7.715  -3.513  1.00  0.00           H  
ATOM    220 2HZ  LYS A  13     -19.582   6.991  -3.832  1.00  0.00           H  
ATOM    221 3HZ  LYS A  13     -20.058   8.301  -4.712  1.00  0.00           H  
ATOM    222  N   VAL A  14     -18.713   2.851 -10.738  1.00  0.00           N  
ATOM    223  CA  VAL A  14     -17.877   2.713 -11.916  1.00  0.00           C  
ATOM    224  C   VAL A  14     -18.637   2.056 -13.065  1.00  0.00           C  
ATOM    225  O   VAL A  14     -18.632   2.562 -14.186  1.00  0.00           O  
ATOM    226  CB  VAL A  14     -16.617   1.890 -11.625  1.00  0.00           C  
ATOM    227  CG1 VAL A  14     -15.850   1.649 -12.885  1.00  0.00           C  
ATOM    228  CG2 VAL A  14     -15.744   2.603 -10.670  1.00  0.00           C  
ATOM    229  H   VAL A  14     -18.509   2.333  -9.874  1.00  0.00           H  
ATOM    230  HA  VAL A  14     -17.582   3.703 -12.230  1.00  0.00           H  
ATOM    231  HB  VAL A  14     -16.915   0.939 -11.210  1.00  0.00           H  
ATOM    232 1HG1 VAL A  14     -14.978   1.081 -12.639  1.00  0.00           H  
ATOM    233 2HG1 VAL A  14     -16.439   1.105 -13.617  1.00  0.00           H  
ATOM    234 3HG1 VAL A  14     -15.557   2.609 -13.300  1.00  0.00           H  
ATOM    235 1HG2 VAL A  14     -14.880   2.002 -10.473  1.00  0.00           H  
ATOM    236 2HG2 VAL A  14     -15.434   3.546 -11.077  1.00  0.00           H  
ATOM    237 3HG2 VAL A  14     -16.274   2.771  -9.767  1.00  0.00           H  
ATOM    238  N   LYS A  15     -19.350   0.958 -12.788  1.00  0.00           N  
ATOM    239  CA  LYS A  15     -20.098   0.254 -13.832  1.00  0.00           C  
ATOM    240  C   LYS A  15     -21.160   1.151 -14.456  1.00  0.00           C  
ATOM    241  O   LYS A  15     -21.434   1.065 -15.656  1.00  0.00           O  
ATOM    242  CB  LYS A  15     -20.734  -1.039 -13.308  1.00  0.00           C  
ATOM    243  CG  LYS A  15     -19.722  -2.180 -13.070  1.00  0.00           C  
ATOM    244  CD  LYS A  15     -20.356  -3.466 -12.476  1.00  0.00           C  
ATOM    245  CE  LYS A  15     -21.274  -4.201 -13.493  1.00  0.00           C  
ATOM    246  NZ  LYS A  15     -21.759  -5.549 -12.989  1.00  0.00           N  
ATOM    247  H   LYS A  15     -19.342   0.592 -11.835  1.00  0.00           H  
ATOM    248  HA  LYS A  15     -19.399  -0.022 -14.619  1.00  0.00           H  
ATOM    249 1HB  LYS A  15     -21.240  -0.833 -12.360  1.00  0.00           H  
ATOM    250 2HB  LYS A  15     -21.484  -1.374 -14.017  1.00  0.00           H  
ATOM    251 1HG  LYS A  15     -19.233  -2.435 -14.010  1.00  0.00           H  
ATOM    252 2HG  LYS A  15     -18.954  -1.826 -12.381  1.00  0.00           H  
ATOM    253 1HD  LYS A  15     -19.550  -4.151 -12.190  1.00  0.00           H  
ATOM    254 2HD  LYS A  15     -20.924  -3.213 -11.582  1.00  0.00           H  
ATOM    255 1HE  LYS A  15     -22.144  -3.582 -13.686  1.00  0.00           H  
ATOM    256 2HE  LYS A  15     -20.729  -4.352 -14.426  1.00  0.00           H  
ATOM    257 1HZ  LYS A  15     -22.353  -5.974 -13.681  1.00  0.00           H  
ATOM    258 2HZ  LYS A  15     -20.955  -6.192 -12.819  1.00  0.00           H  
ATOM    259 3HZ  LYS A  15     -22.270  -5.435 -12.135  1.00  0.00           H  
ATOM    260  N   SER A  16     -21.713   2.056 -13.652  1.00  0.00           N  
ATOM    261  CA  SER A  16     -22.743   2.995 -14.060  1.00  0.00           C  
ATOM    262  C   SER A  16     -22.177   4.179 -14.862  1.00  0.00           C  
ATOM    263  O   SER A  16     -22.941   4.999 -15.377  1.00  0.00           O  
ATOM    264  CB  SER A  16     -23.451   3.536 -12.831  1.00  0.00           C  
ATOM    265  OG  SER A  16     -24.111   2.518 -12.126  1.00  0.00           O  
ATOM    266  H   SER A  16     -21.474   2.036 -12.657  1.00  0.00           H  
ATOM    267  HA  SER A  16     -23.461   2.465 -14.685  1.00  0.00           H  
ATOM    268 1HB  SER A  16     -22.723   4.022 -12.180  1.00  0.00           H  
ATOM    269 2HB  SER A  16     -24.168   4.292 -13.139  1.00  0.00           H  
ATOM    270  HG  SER A  16     -23.407   2.044 -11.628  1.00  0.00           H  
ATOM    271  N   GLY A  17     -20.840   4.306 -14.929  1.00  0.00           N  
ATOM    272  CA  GLY A  17     -20.187   5.402 -15.632  1.00  0.00           C  
ATOM    273  C   GLY A  17     -20.132   6.703 -14.837  1.00  0.00           C  
ATOM    274  O   GLY A  17     -20.051   7.784 -15.421  1.00  0.00           O  
ATOM    275  H   GLY A  17     -20.237   3.592 -14.517  1.00  0.00           H  
ATOM    276 1HA  GLY A  17     -19.172   5.091 -15.883  1.00  0.00           H  
ATOM    277 2HA  GLY A  17     -20.702   5.576 -16.575  1.00  0.00           H  
ATOM    278  N   LYS A  18     -20.207   6.614 -13.507  1.00  0.00           N  
ATOM    279  CA  LYS A  18     -20.205   7.783 -12.644  1.00  0.00           C  
ATOM    280  C   LYS A  18     -18.889   7.939 -11.883  1.00  0.00           C  
ATOM    281  O   LYS A  18     -18.750   8.830 -11.044  1.00  0.00           O  
ATOM    282  CB  LYS A  18     -21.360   7.662 -11.655  1.00  0.00           C  
ATOM    283  CG  LYS A  18     -22.728   7.646 -12.318  1.00  0.00           C  
ATOM    284  CD  LYS A  18     -23.845   7.510 -11.296  1.00  0.00           C  
ATOM    285  CE  LYS A  18     -25.213   7.493 -11.972  1.00  0.00           C  
ATOM    286  NZ  LYS A  18     -26.324   7.328 -10.985  1.00  0.00           N  
ATOM    287  H   LYS A  18     -20.229   5.704 -13.040  1.00  0.00           H  
ATOM    288  HA  LYS A  18     -20.346   8.672 -13.258  1.00  0.00           H  
ATOM    289 1HB  LYS A  18     -21.249   6.736 -11.086  1.00  0.00           H  
ATOM    290 2HB  LYS A  18     -21.327   8.490 -10.950  1.00  0.00           H  
ATOM    291 1HG  LYS A  18     -22.861   8.566 -12.884  1.00  0.00           H  
ATOM    292 2HG  LYS A  18     -22.779   6.807 -13.015  1.00  0.00           H  
ATOM    293 1HD  LYS A  18     -23.710   6.578 -10.741  1.00  0.00           H  
ATOM    294 2HD  LYS A  18     -23.800   8.342 -10.593  1.00  0.00           H  
ATOM    295 1HE  LYS A  18     -25.354   8.428 -12.511  1.00  0.00           H  
ATOM    296 2HE  LYS A  18     -25.247   6.667 -12.685  1.00  0.00           H  
ATOM    297 1HZ  LYS A  18     -27.210   7.322 -11.472  1.00  0.00           H  
ATOM    298 2HZ  LYS A  18     -26.209   6.454 -10.488  1.00  0.00           H  
ATOM    299 3HZ  LYS A  18     -26.309   8.094 -10.327  1.00  0.00           H  
ATOM    300  N   LEU A  19     -17.957   7.024 -12.125  1.00  0.00           N  
ATOM    301  CA  LEU A  19     -16.687   6.997 -11.412  1.00  0.00           C  
ATOM    302  C   LEU A  19     -15.621   6.259 -12.226  1.00  0.00           C  
ATOM    303  O   LEU A  19     -15.883   5.193 -12.769  1.00  0.00           O  
ATOM    304  CB  LEU A  19     -16.931   6.320 -10.046  1.00  0.00           C  
ATOM    305  CG  LEU A  19     -15.766   6.153  -9.059  1.00  0.00           C  
ATOM    306  CD1 LEU A  19     -15.299   7.491  -8.580  1.00  0.00           C  
ATOM    307  CD2 LEU A  19     -16.247   5.330  -7.865  1.00  0.00           C  
ATOM    308  H   LEU A  19     -18.132   6.348 -12.852  1.00  0.00           H  
ATOM    309  HA  LEU A  19     -16.355   8.022 -11.262  1.00  0.00           H  
ATOM    310 1HB  LEU A  19     -17.693   6.893  -9.532  1.00  0.00           H  
ATOM    311 2HB  LEU A  19     -17.325   5.332 -10.235  1.00  0.00           H  
ATOM    312  HG  LEU A  19     -14.934   5.647  -9.548  1.00  0.00           H  
ATOM    313 1HD1 LEU A  19     -14.489   7.350  -7.876  1.00  0.00           H  
ATOM    314 2HD1 LEU A  19     -14.954   8.089  -9.412  1.00  0.00           H  
ATOM    315 3HD1 LEU A  19     -16.120   8.006  -8.085  1.00  0.00           H  
ATOM    316 1HD2 LEU A  19     -15.437   5.214  -7.173  1.00  0.00           H  
ATOM    317 2HD2 LEU A  19     -17.068   5.846  -7.376  1.00  0.00           H  
ATOM    318 3HD2 LEU A  19     -16.585   4.354  -8.191  1.00  0.00           H  
ATOM    319  N   SER A  20     -14.436   6.835 -12.376  1.00  0.00           N  
ATOM    320  CA  SER A  20     -13.370   6.103 -13.056  1.00  0.00           C  
ATOM    321  C   SER A  20     -12.903   4.940 -12.180  1.00  0.00           C  
ATOM    322  O   SER A  20     -12.833   5.114 -10.961  1.00  0.00           O  
ATOM    323  CB  SER A  20     -12.186   7.000 -13.352  1.00  0.00           C  
ATOM    324  OG  SER A  20     -11.094   6.251 -13.855  1.00  0.00           O  
ATOM    325  H   SER A  20     -14.241   7.759 -11.974  1.00  0.00           H  
ATOM    326  HA  SER A  20     -13.769   5.748 -13.999  1.00  0.00           H  
ATOM    327 1HB  SER A  20     -12.477   7.760 -14.074  1.00  0.00           H  
ATOM    328 2HB  SER A  20     -11.892   7.505 -12.459  1.00  0.00           H  
ATOM    329  HG  SER A  20     -10.425   6.904 -14.103  1.00  0.00           H  
ATOM    330  N   PRO A  21     -12.533   3.762 -12.729  1.00  0.00           N  
ATOM    331  CA  PRO A  21     -11.964   2.645 -11.985  1.00  0.00           C  
ATOM    332  C   PRO A  21     -10.763   3.083 -11.136  1.00  0.00           C  
ATOM    333  O   PRO A  21     -10.497   2.497 -10.083  1.00  0.00           O  
ATOM    334  CB  PRO A  21     -11.510   1.702 -13.105  1.00  0.00           C  
ATOM    335  CG  PRO A  21     -12.445   1.986 -14.257  1.00  0.00           C  
ATOM    336  CD  PRO A  21     -12.724   3.487 -14.178  1.00  0.00           C  
ATOM    337  HA  PRO A  21     -12.739   2.189 -11.361  1.00  0.00           H  
ATOM    338 1HB  PRO A  21     -10.468   1.897 -13.355  1.00  0.00           H  
ATOM    339 2HB  PRO A  21     -11.564   0.654 -12.758  1.00  0.00           H  
ATOM    340 1HG  PRO A  21     -11.954   1.710 -15.205  1.00  0.00           H  
ATOM    341 2HG  PRO A  21     -13.337   1.370 -14.192  1.00  0.00           H  
ATOM    342 1HD  PRO A  21     -12.012   4.053 -14.795  1.00  0.00           H  
ATOM    343 2HD  PRO A  21     -13.768   3.650 -14.483  1.00  0.00           H  
ATOM    344  N   LYS A  22     -10.028   4.107 -11.605  1.00  0.00           N  
ATOM    345  CA  LYS A  22      -8.865   4.612 -10.886  1.00  0.00           C  
ATOM    346  C   LYS A  22      -9.280   5.374  -9.642  1.00  0.00           C  
ATOM    347  O   LYS A  22      -8.608   5.329  -8.607  1.00  0.00           O  
ATOM    348  CB  LYS A  22      -8.043   5.520 -11.777  1.00  0.00           C  
ATOM    349  CG  LYS A  22      -6.776   6.014 -11.138  1.00  0.00           C  
ATOM    350  CD  LYS A  22      -5.961   6.763 -12.115  1.00  0.00           C  
ATOM    351  CE  LYS A  22      -4.675   7.223 -11.506  1.00  0.00           C  
ATOM    352  NZ  LYS A  22      -3.817   7.814 -12.516  1.00  0.00           N  
ATOM    353  H   LYS A  22     -10.261   4.560 -12.491  1.00  0.00           H  
ATOM    354  HA  LYS A  22      -8.250   3.763 -10.581  1.00  0.00           H  
ATOM    355 1HB  LYS A  22      -7.775   4.985 -12.690  1.00  0.00           H  
ATOM    356 2HB  LYS A  22      -8.642   6.384 -12.065  1.00  0.00           H  
ATOM    357 1HG  LYS A  22      -6.994   6.652 -10.281  1.00  0.00           H  
ATOM    358 2HG  LYS A  22      -6.198   5.164 -10.807  1.00  0.00           H  
ATOM    359 1HD  LYS A  22      -5.744   6.119 -12.972  1.00  0.00           H  
ATOM    360 2HD  LYS A  22      -6.517   7.629 -12.466  1.00  0.00           H  
ATOM    361 1HE  LYS A  22      -4.874   7.957 -10.729  1.00  0.00           H  
ATOM    362 2HE  LYS A  22      -4.163   6.369 -11.069  1.00  0.00           H  
ATOM    363 1HZ  LYS A  22      -2.947   8.096 -12.104  1.00  0.00           H  
ATOM    364 2HZ  LYS A  22      -3.655   7.060 -13.216  1.00  0.00           H  
ATOM    365 3HZ  LYS A  22      -4.262   8.605 -12.951  1.00  0.00           H  
ATOM    366  N   GLN A  23     -10.361   6.128  -9.777  1.00  0.00           N  
ATOM    367  CA  GLN A  23     -10.872   6.912  -8.682  1.00  0.00           C  
ATOM    368  C   GLN A  23     -11.451   5.953  -7.665  1.00  0.00           C  
ATOM    369  O   GLN A  23     -11.311   6.161  -6.461  1.00  0.00           O  
ATOM    370  CB  GLN A  23     -11.930   7.890  -9.180  1.00  0.00           C  
ATOM    371  CG  GLN A  23     -11.402   9.019 -10.039  1.00  0.00           C  
ATOM    372  CD  GLN A  23     -12.533   9.872 -10.661  1.00  0.00           C  
ATOM    373  OE1 GLN A  23     -13.515   9.373 -11.265  1.00  0.00           O  
ATOM    374  NE2 GLN A  23     -12.395  11.185 -10.513  1.00  0.00           N  
ATOM    375  H   GLN A  23     -10.862   6.099 -10.654  1.00  0.00           H  
ATOM    376  HA  GLN A  23     -10.058   7.464  -8.221  1.00  0.00           H  
ATOM    377 1HB  GLN A  23     -12.665   7.349  -9.763  1.00  0.00           H  
ATOM    378 2HB  GLN A  23     -12.434   8.334  -8.329  1.00  0.00           H  
ATOM    379 1HG  GLN A  23     -10.804   9.670  -9.403  1.00  0.00           H  
ATOM    380 2HG  GLN A  23     -10.777   8.613 -10.826  1.00  0.00           H  
ATOM    381 1HE2 GLN A  23     -13.084  11.810 -10.889  1.00  0.00           H  
ATOM    382 2HE2 GLN A  23     -11.602  11.561 -10.031  1.00  0.00           H  
ATOM    383  N   ALA A  24     -12.082   4.884  -8.152  1.00  0.00           N  
ATOM    384  CA  ALA A  24     -12.661   3.904  -7.263  1.00  0.00           C  
ATOM    385  C   ALA A  24     -11.560   3.237  -6.437  1.00  0.00           C  
ATOM    386  O   ALA A  24     -11.710   3.058  -5.227  1.00  0.00           O  
ATOM    387  CB  ALA A  24     -13.454   2.912  -8.075  1.00  0.00           C  
ATOM    388  H   ALA A  24     -12.185   4.790  -9.168  1.00  0.00           H  
ATOM    389  HA  ALA A  24     -13.322   4.421  -6.578  1.00  0.00           H  
ATOM    390 1HB  ALA A  24     -13.931   2.198  -7.457  1.00  0.00           H  
ATOM    391 2HB  ALA A  24     -14.194   3.457  -8.618  1.00  0.00           H  
ATOM    392 3HB  ALA A  24     -12.793   2.403  -8.771  1.00  0.00           H  
ATOM    393  N   MET A  25     -10.419   2.941  -7.076  1.00  0.00           N  
ATOM    394  CA  MET A  25      -9.269   2.369  -6.392  1.00  0.00           C  
ATOM    395  C   MET A  25      -8.809   3.285  -5.273  1.00  0.00           C  
ATOM    396  O   MET A  25      -8.666   2.863  -4.117  1.00  0.00           O  
ATOM    397  CB  MET A  25      -8.139   2.190  -7.397  1.00  0.00           C  
ATOM    398  CG  MET A  25      -6.804   1.777  -6.822  1.00  0.00           C  
ATOM    399  SD  MET A  25      -5.453   1.791  -8.048  1.00  0.00           S  
ATOM    400  CE  MET A  25      -5.363   3.510  -8.476  1.00  0.00           C  
ATOM    401  H   MET A  25     -10.369   3.065  -8.091  1.00  0.00           H  
ATOM    402  HA  MET A  25      -9.551   1.411  -5.964  1.00  0.00           H  
ATOM    403 1HB  MET A  25      -8.428   1.454  -8.136  1.00  0.00           H  
ATOM    404 2HB  MET A  25      -8.023   3.101  -7.916  1.00  0.00           H  
ATOM    405 1HG  MET A  25      -6.526   2.457  -6.028  1.00  0.00           H  
ATOM    406 2HG  MET A  25      -6.892   0.778  -6.400  1.00  0.00           H  
ATOM    407 1HE  MET A  25      -4.555   3.681  -9.166  1.00  0.00           H  
ATOM    408 2HE  MET A  25      -6.281   3.829  -8.938  1.00  0.00           H  
ATOM    409 3HE  MET A  25      -5.212   4.072  -7.600  1.00  0.00           H  
ATOM    410  N   ARG A  26      -8.608   4.561  -5.604  1.00  0.00           N  
ATOM    411  CA  ARG A  26      -8.141   5.499  -4.605  1.00  0.00           C  
ATOM    412  C   ARG A  26      -9.099   5.602  -3.432  1.00  0.00           C  
ATOM    413  O   ARG A  26      -8.663   5.572  -2.277  1.00  0.00           O  
ATOM    414  CB  ARG A  26      -7.972   6.881  -5.209  1.00  0.00           C  
ATOM    415  CG  ARG A  26      -7.517   7.949  -4.222  1.00  0.00           C  
ATOM    416  CD  ARG A  26      -7.338   9.286  -4.869  1.00  0.00           C  
ATOM    417  NE  ARG A  26      -8.613   9.853  -5.322  1.00  0.00           N  
ATOM    418  CZ  ARG A  26      -9.512  10.502  -4.526  1.00  0.00           C  
ATOM    419  NH1 ARG A  26      -9.288  10.701  -3.253  1.00  0.00           N  
ATOM    420  NH2 ARG A  26     -10.646  10.965  -5.015  1.00  0.00           N  
ATOM    421  H   ARG A  26      -8.745   4.865  -6.575  1.00  0.00           H  
ATOM    422  HA  ARG A  26      -7.173   5.156  -4.243  1.00  0.00           H  
ATOM    423 1HB  ARG A  26      -7.246   6.832  -6.019  1.00  0.00           H  
ATOM    424 2HB  ARG A  26      -8.922   7.200  -5.640  1.00  0.00           H  
ATOM    425 1HG  ARG A  26      -8.273   8.059  -3.445  1.00  0.00           H  
ATOM    426 2HG  ARG A  26      -6.610   7.638  -3.773  1.00  0.00           H  
ATOM    427 1HD  ARG A  26      -6.871   9.978  -4.169  1.00  0.00           H  
ATOM    428 2HD  ARG A  26      -6.689   9.172  -5.740  1.00  0.00           H  
ATOM    429  HE  ARG A  26      -8.846   9.745  -6.301  1.00  0.00           H  
ATOM    430 1HH1 ARG A  26      -8.439  10.402  -2.811  1.00  0.00           H  
ATOM    431 2HH1 ARG A  26     -10.011  11.202  -2.711  1.00  0.00           H  
ATOM    432 1HH2 ARG A  26     -10.877  10.850  -5.988  1.00  0.00           H  
ATOM    433 2HH2 ARG A  26     -11.292  11.442  -4.362  1.00  0.00           H  
ATOM    434  N   LEU A  27     -10.397   5.695  -3.715  1.00  0.00           N  
ATOM    435  CA  LEU A  27     -11.391   5.864  -2.675  1.00  0.00           C  
ATOM    436  C   LEU A  27     -11.475   4.673  -1.745  1.00  0.00           C  
ATOM    437  O   LEU A  27     -11.678   4.846  -0.543  1.00  0.00           O  
ATOM    438  CB  LEU A  27     -12.744   6.145  -3.314  1.00  0.00           C  
ATOM    439  CG  LEU A  27     -12.884   7.518  -4.034  1.00  0.00           C  
ATOM    440  CD1 LEU A  27     -14.177   7.527  -4.816  1.00  0.00           C  
ATOM    441  CD2 LEU A  27     -12.861   8.662  -3.014  1.00  0.00           C  
ATOM    442  H   LEU A  27     -10.700   5.701  -4.696  1.00  0.00           H  
ATOM    443  HA  LEU A  27     -11.092   6.716  -2.073  1.00  0.00           H  
ATOM    444 1HB  LEU A  27     -12.923   5.366  -4.056  1.00  0.00           H  
ATOM    445 2HB  LEU A  27     -13.514   6.077  -2.549  1.00  0.00           H  
ATOM    446  HG  LEU A  27     -12.064   7.657  -4.727  1.00  0.00           H  
ATOM    447 1HD1 LEU A  27     -14.279   8.478  -5.336  1.00  0.00           H  
ATOM    448 2HD1 LEU A  27     -14.157   6.719  -5.542  1.00  0.00           H  
ATOM    449 3HD1 LEU A  27     -15.018   7.392  -4.142  1.00  0.00           H  
ATOM    450 1HD2 LEU A  27     -12.969   9.612  -3.538  1.00  0.00           H  
ATOM    451 2HD2 LEU A  27     -13.684   8.549  -2.311  1.00  0.00           H  
ATOM    452 3HD2 LEU A  27     -11.928   8.682  -2.466  1.00  0.00           H  
ATOM    453  N   LEU A  28     -11.314   3.461  -2.270  1.00  0.00           N  
ATOM    454  CA  LEU A  28     -11.368   2.311  -1.388  1.00  0.00           C  
ATOM    455  C   LEU A  28     -10.160   2.291  -0.468  1.00  0.00           C  
ATOM    456  O   LEU A  28     -10.285   1.913   0.703  1.00  0.00           O  
ATOM    457  CB  LEU A  28     -11.480   1.020  -2.168  1.00  0.00           C  
ATOM    458  CG  LEU A  28     -11.647  -0.272  -1.353  1.00  0.00           C  
ATOM    459  CD1 LEU A  28     -12.831  -0.199  -0.429  1.00  0.00           C  
ATOM    460  CD2 LEU A  28     -11.929  -1.317  -2.297  1.00  0.00           C  
ATOM    461  H   LEU A  28     -11.222   3.342  -3.285  1.00  0.00           H  
ATOM    462  HA  LEU A  28     -12.258   2.421  -0.781  1.00  0.00           H  
ATOM    463 1HB  LEU A  28     -12.301   1.102  -2.828  1.00  0.00           H  
ATOM    464 2HB  LEU A  28     -10.575   0.918  -2.776  1.00  0.00           H  
ATOM    465  HG  LEU A  28     -10.738  -0.493  -0.783  1.00  0.00           H  
ATOM    466 1HD1 LEU A  28     -12.948  -1.153   0.081  1.00  0.00           H  
ATOM    467 2HD1 LEU A  28     -12.696   0.576   0.317  1.00  0.00           H  
ATOM    468 3HD1 LEU A  28     -13.717   0.007  -1.010  1.00  0.00           H  
ATOM    469 1HD2 LEU A  28     -12.063  -2.249  -1.792  1.00  0.00           H  
ATOM    470 2HD2 LEU A  28     -12.830  -1.066  -2.816  1.00  0.00           H  
ATOM    471 3HD2 LEU A  28     -11.136  -1.394  -2.983  1.00  0.00           H  
ATOM    472  N   PHE A  29      -8.990   2.694  -0.976  1.00  0.00           N  
ATOM    473  CA  PHE A  29      -7.818   2.739  -0.120  1.00  0.00           C  
ATOM    474  C   PHE A  29      -8.011   3.827   0.975  1.00  0.00           C  
ATOM    475  O   PHE A  29      -7.557   3.640   2.113  1.00  0.00           O  
ATOM    476  CB  PHE A  29      -6.538   2.998  -0.912  1.00  0.00           C  
ATOM    477  CG  PHE A  29      -5.911   1.856  -1.731  1.00  0.00           C  
ATOM    478  CD1 PHE A  29      -5.702   1.983  -3.096  1.00  0.00           C  
ATOM    479  CD2 PHE A  29      -5.479   0.688  -1.120  1.00  0.00           C  
ATOM    480  CE1 PHE A  29      -5.064   0.984  -3.809  1.00  0.00           C  
ATOM    481  CE2 PHE A  29      -4.845  -0.304  -1.835  1.00  0.00           C  
ATOM    482  CZ  PHE A  29      -4.631  -0.152  -3.173  1.00  0.00           C  
ATOM    483  H   PHE A  29      -8.918   2.924  -1.977  1.00  0.00           H  
ATOM    484  HA  PHE A  29      -7.718   1.773   0.372  1.00  0.00           H  
ATOM    485 1HB  PHE A  29      -6.700   3.847  -1.581  1.00  0.00           H  
ATOM    486 2HB  PHE A  29      -5.816   3.273  -0.219  1.00  0.00           H  
ATOM    487  HD1 PHE A  29      -6.029   2.892  -3.605  1.00  0.00           H  
ATOM    488  HD2 PHE A  29      -5.634   0.555  -0.063  1.00  0.00           H  
ATOM    489  HE1 PHE A  29      -4.890   1.101  -4.871  1.00  0.00           H  
ATOM    490  HE2 PHE A  29      -4.504  -1.208  -1.335  1.00  0.00           H  
ATOM    491  HZ  PHE A  29      -4.115  -0.941  -3.731  1.00  0.00           H  
ATOM    492  N   VAL A  30      -8.727   4.932   0.651  1.00  0.00           N  
ATOM    493  CA  VAL A  30      -9.007   5.984   1.647  1.00  0.00           C  
ATOM    494  C   VAL A  30      -9.854   5.394   2.772  1.00  0.00           C  
ATOM    495  O   VAL A  30      -9.574   5.620   3.961  1.00  0.00           O  
ATOM    496  CB  VAL A  30      -9.806   7.192   1.048  1.00  0.00           C  
ATOM    497  CG1 VAL A  30     -10.252   8.152   2.180  1.00  0.00           C  
ATOM    498  CG2 VAL A  30      -8.970   7.980   0.034  1.00  0.00           C  
ATOM    499  H   VAL A  30      -9.008   5.046  -0.329  1.00  0.00           H  
ATOM    500  HA  VAL A  30      -8.077   6.334   2.067  1.00  0.00           H  
ATOM    501  HB  VAL A  30     -10.693   6.807   0.560  1.00  0.00           H  
ATOM    502 1HG1 VAL A  30     -10.822   8.976   1.759  1.00  0.00           H  
ATOM    503 2HG1 VAL A  30     -10.877   7.638   2.906  1.00  0.00           H  
ATOM    504 3HG1 VAL A  30      -9.370   8.541   2.681  1.00  0.00           H  
ATOM    505 1HG2 VAL A  30      -9.556   8.786  -0.376  1.00  0.00           H  
ATOM    506 2HG2 VAL A  30      -8.121   8.390   0.515  1.00  0.00           H  
ATOM    507 3HG2 VAL A  30      -8.655   7.340  -0.758  1.00  0.00           H  
ATOM    508  N   ILE A  31     -10.870   4.616   2.394  1.00  0.00           N  
ATOM    509  CA  ILE A  31     -11.729   3.978   3.373  1.00  0.00           C  
ATOM    510  C   ILE A  31     -10.936   3.001   4.220  1.00  0.00           C  
ATOM    511  O   ILE A  31     -11.063   3.011   5.447  1.00  0.00           O  
ATOM    512  CB  ILE A  31     -12.909   3.239   2.686  1.00  0.00           C  
ATOM    513  CG1 ILE A  31     -13.872   4.249   1.962  1.00  0.00           C  
ATOM    514  CG2 ILE A  31     -13.648   2.335   3.669  1.00  0.00           C  
ATOM    515  CD1 ILE A  31     -14.558   5.289   2.838  1.00  0.00           C  
ATOM    516  H   ILE A  31     -11.063   4.516   1.392  1.00  0.00           H  
ATOM    517  HA  ILE A  31     -12.118   4.737   4.041  1.00  0.00           H  
ATOM    518  HB  ILE A  31     -12.502   2.608   1.899  1.00  0.00           H  
ATOM    519 1HG1 ILE A  31     -13.308   4.782   1.216  1.00  0.00           H  
ATOM    520 2HG1 ILE A  31     -14.645   3.676   1.464  1.00  0.00           H  
ATOM    521 1HG2 ILE A  31     -14.440   1.799   3.156  1.00  0.00           H  
ATOM    522 2HG2 ILE A  31     -12.957   1.618   4.073  1.00  0.00           H  
ATOM    523 3HG2 ILE A  31     -14.076   2.921   4.479  1.00  0.00           H  
ATOM    524 1HD1 ILE A  31     -15.193   5.913   2.208  1.00  0.00           H  
ATOM    525 2HD1 ILE A  31     -15.174   4.801   3.590  1.00  0.00           H  
ATOM    526 3HD1 ILE A  31     -13.826   5.921   3.325  1.00  0.00           H  
ATOM    527  N   ALA A  32     -10.064   2.209   3.594  1.00  0.00           N  
ATOM    528  CA  ALA A  32      -9.289   1.251   4.355  1.00  0.00           C  
ATOM    529  C   ALA A  32      -8.475   1.939   5.445  1.00  0.00           C  
ATOM    530  O   ALA A  32      -8.383   1.455   6.581  1.00  0.00           O  
ATOM    531  CB  ALA A  32      -8.355   0.518   3.416  1.00  0.00           C  
ATOM    532  H   ALA A  32     -10.000   2.229   2.571  1.00  0.00           H  
ATOM    533  HA  ALA A  32      -9.977   0.566   4.828  1.00  0.00           H  
ATOM    534 1HB  ALA A  32      -7.796  -0.198   3.955  1.00  0.00           H  
ATOM    535 2HB  ALA A  32      -8.918   0.027   2.640  1.00  0.00           H  
ATOM    536 3HB  ALA A  32      -7.680   1.235   2.962  1.00  0.00           H  
ATOM    537  N   PHE A  33      -7.909   3.095   5.137  1.00  0.00           N  
ATOM    538  CA  PHE A  33      -7.178   3.816   6.161  1.00  0.00           C  
ATOM    539  C   PHE A  33      -8.060   4.230   7.327  1.00  0.00           C  
ATOM    540  O   PHE A  33      -7.742   3.956   8.490  1.00  0.00           O  
ATOM    541  CB  PHE A  33      -6.441   4.993   5.562  1.00  0.00           C  
ATOM    542  CG  PHE A  33      -5.853   5.945   6.569  1.00  0.00           C  
ATOM    543  CD1 PHE A  33      -4.861   5.555   7.445  1.00  0.00           C  
ATOM    544  CD2 PHE A  33      -6.274   7.265   6.603  1.00  0.00           C  
ATOM    545  CE1 PHE A  33      -4.333   6.456   8.351  1.00  0.00           C  
ATOM    546  CE2 PHE A  33      -5.731   8.163   7.484  1.00  0.00           C  
ATOM    547  CZ  PHE A  33      -4.766   7.762   8.362  1.00  0.00           C  
ATOM    548  H   PHE A  33      -7.941   3.436   4.168  1.00  0.00           H  
ATOM    549  HA  PHE A  33      -6.421   3.138   6.552  1.00  0.00           H  
ATOM    550 1HB  PHE A  33      -5.641   4.595   4.958  1.00  0.00           H  
ATOM    551 2HB  PHE A  33      -7.113   5.546   4.901  1.00  0.00           H  
ATOM    552  HD1 PHE A  33      -4.507   4.525   7.434  1.00  0.00           H  
ATOM    553  HD2 PHE A  33      -7.048   7.591   5.914  1.00  0.00           H  
ATOM    554  HE1 PHE A  33      -3.560   6.136   9.047  1.00  0.00           H  
ATOM    555  HE2 PHE A  33      -6.065   9.190   7.490  1.00  0.00           H  
ATOM    556  HZ  PHE A  33      -4.337   8.481   9.066  1.00  0.00           H  
ATOM    557  N   ARG A  34      -9.197   4.857   7.038  1.00  0.00           N  
ATOM    558  CA  ARG A  34     -10.047   5.362   8.114  1.00  0.00           C  
ATOM    559  C   ARG A  34     -10.654   4.239   8.953  1.00  0.00           C  
ATOM    560  O   ARG A  34     -10.891   4.413  10.150  1.00  0.00           O  
ATOM    561  CB  ARG A  34     -11.158   6.244   7.579  1.00  0.00           C  
ATOM    562  CG  ARG A  34     -10.701   7.491   6.816  1.00  0.00           C  
ATOM    563  CD  ARG A  34      -9.714   8.370   7.547  1.00  0.00           C  
ATOM    564  NE  ARG A  34     -10.263   9.058   8.722  1.00  0.00           N  
ATOM    565  CZ  ARG A  34      -9.501   9.614   9.710  1.00  0.00           C  
ATOM    566  NH1 ARG A  34      -8.193   9.506   9.670  1.00  0.00           N  
ATOM    567  NH2 ARG A  34     -10.062  10.282  10.711  1.00  0.00           N  
ATOM    568  H   ARG A  34      -9.430   5.025   6.049  1.00  0.00           H  
ATOM    569  HA  ARG A  34      -9.427   5.946   8.789  1.00  0.00           H  
ATOM    570 1HB  ARG A  34     -11.779   5.654   6.897  1.00  0.00           H  
ATOM    571 2HB  ARG A  34     -11.793   6.569   8.402  1.00  0.00           H  
ATOM    572 1HG  ARG A  34     -10.249   7.195   5.870  1.00  0.00           H  
ATOM    573 2HG  ARG A  34     -11.584   8.085   6.622  1.00  0.00           H  
ATOM    574 1HD  ARG A  34      -8.858   7.795   7.846  1.00  0.00           H  
ATOM    575 2HD  ARG A  34      -9.376   9.135   6.847  1.00  0.00           H  
ATOM    576  HE  ARG A  34     -11.268   9.167   8.782  1.00  0.00           H  
ATOM    577 1HH1 ARG A  34      -7.746   9.009   8.921  1.00  0.00           H  
ATOM    578 2HH1 ARG A  34      -7.618   9.929  10.400  1.00  0.00           H  
ATOM    579 1HH2 ARG A  34     -11.063  10.385  10.760  1.00  0.00           H  
ATOM    580 2HH2 ARG A  34      -9.458  10.743  11.427  1.00  0.00           H  
ATOM    581  N   LEU A  35     -10.856   3.071   8.351  1.00  0.00           N  
ATOM    582  CA  LEU A  35     -11.411   1.928   9.065  1.00  0.00           C  
ATOM    583  C   LEU A  35     -10.363   1.149   9.877  1.00  0.00           C  
ATOM    584  O   LEU A  35     -10.727   0.187  10.562  1.00  0.00           O  
ATOM    585  CB  LEU A  35     -12.055   0.932   8.090  1.00  0.00           C  
ATOM    586  CG  LEU A  35     -13.282   1.323   7.282  1.00  0.00           C  
ATOM    587  CD1 LEU A  35     -13.578   0.152   6.336  1.00  0.00           C  
ATOM    588  CD2 LEU A  35     -14.473   1.623   8.172  1.00  0.00           C  
ATOM    589  H   LEU A  35     -10.693   2.999   7.340  1.00  0.00           H  
ATOM    590  HA  LEU A  35     -12.159   2.296   9.760  1.00  0.00           H  
ATOM    591 1HB  LEU A  35     -11.315   0.756   7.337  1.00  0.00           H  
ATOM    592 2HB  LEU A  35     -12.256  -0.002   8.611  1.00  0.00           H  
ATOM    593  HG  LEU A  35     -13.060   2.202   6.690  1.00  0.00           H  
ATOM    594 1HD1 LEU A  35     -14.430   0.399   5.716  1.00  0.00           H  
ATOM    595 2HD1 LEU A  35     -12.710  -0.033   5.703  1.00  0.00           H  
ATOM    596 3HD1 LEU A  35     -13.796  -0.743   6.912  1.00  0.00           H  
ATOM    597 1HD2 LEU A  35     -15.320   1.888   7.543  1.00  0.00           H  
ATOM    598 2HD2 LEU A  35     -14.719   0.746   8.772  1.00  0.00           H  
ATOM    599 3HD2 LEU A  35     -14.244   2.458   8.827  1.00  0.00           H  
ATOM    600  N   GLY A  36      -9.072   1.514   9.797  1.00  0.00           N  
ATOM    601  CA  GLY A  36      -8.035   0.788  10.534  1.00  0.00           C  
ATOM    602  C   GLY A  36      -7.610  -0.543   9.901  1.00  0.00           C  
ATOM    603  O   GLY A  36      -7.223  -1.474  10.611  1.00  0.00           O  
ATOM    604  H   GLY A  36      -8.795   2.337   9.248  1.00  0.00           H  
ATOM    605 1HA  GLY A  36      -7.161   1.434  10.621  1.00  0.00           H  
ATOM    606 2HA  GLY A  36      -8.387   0.607  11.548  1.00  0.00           H  
ATOM    607  N   ILE A  37      -7.712  -0.633   8.581  1.00  0.00           N  
ATOM    608  CA  ILE A  37      -7.391  -1.816   7.788  1.00  0.00           C  
ATOM    609  C   ILE A  37      -5.883  -1.969   7.541  1.00  0.00           C  
ATOM    610  O   ILE A  37      -5.182  -0.992   7.270  1.00  0.00           O  
ATOM    611  CB  ILE A  37      -8.159  -1.709   6.470  1.00  0.00           C  
ATOM    612  CG1 ILE A  37      -9.684  -1.617   6.754  1.00  0.00           C  
ATOM    613  CG2 ILE A  37      -7.856  -2.772   5.536  1.00  0.00           C  
ATOM    614  CD1 ILE A  37     -10.348  -2.766   7.491  1.00  0.00           C  
ATOM    615  H   ILE A  37      -8.024   0.188   8.055  1.00  0.00           H  
ATOM    616  HA  ILE A  37      -7.711  -2.703   8.327  1.00  0.00           H  
ATOM    617  HB  ILE A  37      -7.870  -0.807   6.025  1.00  0.00           H  
ATOM    618 1HG1 ILE A  37      -9.828  -0.745   7.338  1.00  0.00           H  
ATOM    619 2HG1 ILE A  37     -10.193  -1.492   5.821  1.00  0.00           H  
ATOM    620 1HG2 ILE A  37      -8.390  -2.614   4.615  1.00  0.00           H  
ATOM    621 2HG2 ILE A  37      -6.804  -2.781   5.324  1.00  0.00           H  
ATOM    622 3HG2 ILE A  37      -8.152  -3.696   5.981  1.00  0.00           H  
ATOM    623 1HD1 ILE A  37     -11.407  -2.531   7.616  1.00  0.00           H  
ATOM    624 2HD1 ILE A  37     -10.254  -3.691   6.930  1.00  0.00           H  
ATOM    625 3HD1 ILE A  37      -9.901  -2.895   8.471  1.00  0.00           H  
ATOM    626  N   ASP A  38      -5.387  -3.206   7.692  1.00  0.00           N  
ATOM    627  CA  ASP A  38      -3.973  -3.543   7.499  1.00  0.00           C  
ATOM    628  C   ASP A  38      -3.608  -3.499   6.012  1.00  0.00           C  
ATOM    629  O   ASP A  38      -4.487  -3.527   5.147  1.00  0.00           O  
ATOM    630  CB  ASP A  38      -3.667  -4.919   8.117  1.00  0.00           C  
ATOM    631  CG  ASP A  38      -2.156  -5.220   8.321  1.00  0.00           C  
ATOM    632  OD1 ASP A  38      -1.330  -4.475   7.811  1.00  0.00           O  
ATOM    633  OD2 ASP A  38      -1.852  -6.189   8.965  1.00  0.00           O  
ATOM    634  H   ASP A  38      -6.037  -3.971   7.920  1.00  0.00           H  
ATOM    635  HA  ASP A  38      -3.369  -2.798   8.019  1.00  0.00           H  
ATOM    636 1HB  ASP A  38      -4.169  -4.987   9.086  1.00  0.00           H  
ATOM    637 2HB  ASP A  38      -4.100  -5.697   7.487  1.00  0.00           H  
ATOM    638  N   ARG A  39      -2.322  -3.413   5.696  1.00  0.00           N  
ATOM    639  CA  ARG A  39      -1.911  -3.303   4.297  1.00  0.00           C  
ATOM    640  C   ARG A  39      -2.337  -4.504   3.465  1.00  0.00           C  
ATOM    641  O   ARG A  39      -2.725  -4.368   2.310  1.00  0.00           O  
ATOM    642  CB  ARG A  39      -0.413  -3.106   4.145  1.00  0.00           C  
ATOM    643  CG  ARG A  39       0.045  -2.825   2.684  1.00  0.00           C  
ATOM    644  CD  ARG A  39       1.496  -2.489   2.616  1.00  0.00           C  
ATOM    645  NE  ARG A  39       1.950  -2.118   1.253  1.00  0.00           N  
ATOM    646  CZ  ARG A  39       3.243  -1.845   0.925  1.00  0.00           C  
ATOM    647  NH1 ARG A  39       4.186  -1.937   1.844  1.00  0.00           N  
ATOM    648  NH2 ARG A  39       3.580  -1.476  -0.311  1.00  0.00           N  
ATOM    649  H   ARG A  39      -1.645  -3.454   6.461  1.00  0.00           H  
ATOM    650  HA  ARG A  39      -2.379  -2.414   3.895  1.00  0.00           H  
ATOM    651 1HB  ARG A  39      -0.095  -2.268   4.760  1.00  0.00           H  
ATOM    652 2HB  ARG A  39       0.111  -3.995   4.498  1.00  0.00           H  
ATOM    653 1HG  ARG A  39      -0.116  -3.713   2.070  1.00  0.00           H  
ATOM    654 2HG  ARG A  39      -0.535  -2.001   2.274  1.00  0.00           H  
ATOM    655 1HD  ARG A  39       1.692  -1.648   3.281  1.00  0.00           H  
ATOM    656 2HD  ARG A  39       2.069  -3.356   2.944  1.00  0.00           H  
ATOM    657  HE  ARG A  39       1.246  -2.041   0.518  1.00  0.00           H  
ATOM    658 1HH1 ARG A  39       3.955  -2.213   2.786  1.00  0.00           H  
ATOM    659 2HH1 ARG A  39       5.146  -1.729   1.607  1.00  0.00           H  
ATOM    660 1HH2 ARG A  39       2.888  -1.357  -1.050  1.00  0.00           H  
ATOM    661 2HH2 ARG A  39       4.543  -1.258  -0.527  1.00  0.00           H  
ATOM    662  N   LYS A  40      -2.276  -5.699   4.025  1.00  0.00           N  
ATOM    663  CA  LYS A  40      -2.643  -6.854   3.221  1.00  0.00           C  
ATOM    664  C   LYS A  40      -4.126  -6.789   2.858  1.00  0.00           C  
ATOM    665  O   LYS A  40      -4.537  -7.175   1.758  1.00  0.00           O  
ATOM    666  CB  LYS A  40      -2.334  -8.144   3.975  1.00  0.00           C  
ATOM    667  CG  LYS A  40      -0.841  -8.419   4.161  1.00  0.00           C  
ATOM    668  CD  LYS A  40      -0.596  -9.754   4.878  1.00  0.00           C  
ATOM    669  CE  LYS A  40       0.894  -9.969   5.213  1.00  0.00           C  
ATOM    670  NZ  LYS A  40       1.769  -9.987   3.989  1.00  0.00           N  
ATOM    671  H   LYS A  40      -1.966  -5.787   4.987  1.00  0.00           H  
ATOM    672  HA  LYS A  40      -2.067  -6.836   2.294  1.00  0.00           H  
ATOM    673 1HB  LYS A  40      -2.796  -8.104   4.964  1.00  0.00           H  
ATOM    674 2HB  LYS A  40      -2.769  -8.987   3.444  1.00  0.00           H  
ATOM    675 1HG  LYS A  40      -0.360  -8.439   3.179  1.00  0.00           H  
ATOM    676 2HG  LYS A  40      -0.398  -7.614   4.745  1.00  0.00           H  
ATOM    677 1HD  LYS A  40      -1.169  -9.775   5.807  1.00  0.00           H  
ATOM    678 2HD  LYS A  40      -0.934 -10.574   4.245  1.00  0.00           H  
ATOM    679 1HE  LYS A  40       1.229  -9.173   5.874  1.00  0.00           H  
ATOM    680 2HE  LYS A  40       0.997 -10.923   5.727  1.00  0.00           H  
ATOM    681 1HZ  LYS A  40       2.729 -10.134   4.238  1.00  0.00           H  
ATOM    682 2HZ  LYS A  40       1.492 -10.719   3.358  1.00  0.00           H  
ATOM    683 3HZ  LYS A  40       1.713  -9.093   3.483  1.00  0.00           H  
ATOM    684  N   GLU A  41      -4.921  -6.324   3.818  1.00  0.00           N  
ATOM    685  CA  GLU A  41      -6.361  -6.214   3.695  1.00  0.00           C  
ATOM    686  C   GLU A  41      -6.802  -5.094   2.740  1.00  0.00           C  
ATOM    687  O   GLU A  41      -7.730  -5.297   1.948  1.00  0.00           O  
ATOM    688  CB  GLU A  41      -6.942  -5.979   5.085  1.00  0.00           C  
ATOM    689  CG  GLU A  41      -6.845  -7.137   6.046  1.00  0.00           C  
ATOM    690  CD  GLU A  41      -7.203  -6.768   7.487  1.00  0.00           C  
ATOM    691  OE1 GLU A  41      -7.063  -5.610   7.870  1.00  0.00           O  
ATOM    692  OE2 GLU A  41      -7.626  -7.645   8.198  1.00  0.00           O  
ATOM    693  H   GLU A  41      -4.490  -6.030   4.685  1.00  0.00           H  
ATOM    694  HA  GLU A  41      -6.743  -7.157   3.309  1.00  0.00           H  
ATOM    695 1HB  GLU A  41      -6.417  -5.159   5.544  1.00  0.00           H  
ATOM    696 2HB  GLU A  41      -7.994  -5.718   4.992  1.00  0.00           H  
ATOM    697 1HG  GLU A  41      -7.531  -7.908   5.717  1.00  0.00           H  
ATOM    698 2HG  GLU A  41      -5.836  -7.545   6.015  1.00  0.00           H  
ATOM    699  N   MET A  42      -6.109  -3.934   2.763  1.00  0.00           N  
ATOM    700  CA  MET A  42      -6.507  -2.826   1.888  1.00  0.00           C  
ATOM    701  C   MET A  42      -6.157  -3.154   0.446  1.00  0.00           C  
ATOM    702  O   MET A  42      -6.835  -2.696  -0.480  1.00  0.00           O  
ATOM    703  CB  MET A  42      -5.846  -1.510   2.321  1.00  0.00           C  
ATOM    704  CG  MET A  42      -4.375  -1.362   2.016  1.00  0.00           C  
ATOM    705  SD  MET A  42      -3.598   0.054   2.865  1.00  0.00           S  
ATOM    706  CE  MET A  42      -4.113   1.507   1.985  1.00  0.00           C  
ATOM    707  H   MET A  42      -5.374  -3.809   3.468  1.00  0.00           H  
ATOM    708  HA  MET A  42      -7.587  -2.707   1.952  1.00  0.00           H  
ATOM    709 1HB  MET A  42      -6.361  -0.687   1.855  1.00  0.00           H  
ATOM    710 2HB  MET A  42      -5.935  -1.407   3.401  1.00  0.00           H  
ATOM    711 1HG  MET A  42      -3.884  -2.248   2.308  1.00  0.00           H  
ATOM    712 2HG  MET A  42      -4.218  -1.236   0.955  1.00  0.00           H  
ATOM    713 1HE  MET A  42      -3.669   2.354   2.462  1.00  0.00           H  
ATOM    714 2HE  MET A  42      -3.759   1.454   0.962  1.00  0.00           H  
ATOM    715 3HE  MET A  42      -5.201   1.606   2.008  1.00  0.00           H  
ATOM    716  N   VAL A  43      -5.109  -3.961   0.260  1.00  0.00           N  
ATOM    717  CA  VAL A  43      -4.717  -4.391  -1.064  1.00  0.00           C  
ATOM    718  C   VAL A  43      -5.712  -5.385  -1.615  1.00  0.00           C  
ATOM    719  O   VAL A  43      -6.108  -5.280  -2.782  1.00  0.00           O  
ATOM    720  CB  VAL A  43      -3.314  -4.987  -1.062  1.00  0.00           C  
ATOM    721  CG1 VAL A  43      -3.023  -5.599  -2.422  1.00  0.00           C  
ATOM    722  CG2 VAL A  43      -2.321  -3.877  -0.768  1.00  0.00           C  
ATOM    723  H   VAL A  43      -4.544  -4.235   1.071  1.00  0.00           H  
ATOM    724  HA  VAL A  43      -4.705  -3.519  -1.717  1.00  0.00           H  
ATOM    725  HB  VAL A  43      -3.241  -5.766  -0.298  1.00  0.00           H  
ATOM    726 1HG1 VAL A  43      -2.032  -6.003  -2.413  1.00  0.00           H  
ATOM    727 2HG1 VAL A  43      -3.722  -6.390  -2.633  1.00  0.00           H  
ATOM    728 3HG1 VAL A  43      -3.107  -4.837  -3.187  1.00  0.00           H  
ATOM    729 1HG2 VAL A  43      -1.311  -4.274  -0.765  1.00  0.00           H  
ATOM    730 2HG2 VAL A  43      -2.413  -3.133  -1.528  1.00  0.00           H  
ATOM    731 3HG2 VAL A  43      -2.523  -3.421   0.181  1.00  0.00           H  
ATOM    732  N   ARG A  44      -6.117  -6.366  -0.800  1.00  0.00           N  
ATOM    733  CA  ARG A  44      -7.083  -7.314  -1.300  1.00  0.00           C  
ATOM    734  C   ARG A  44      -8.375  -6.597  -1.640  1.00  0.00           C  
ATOM    735  O   ARG A  44      -9.019  -6.928  -2.636  1.00  0.00           O  
ATOM    736  CB  ARG A  44      -7.372  -8.434  -0.314  1.00  0.00           C  
ATOM    737  CG  ARG A  44      -6.249  -9.445  -0.124  1.00  0.00           C  
ATOM    738  CD  ARG A  44      -6.724 -10.668   0.571  1.00  0.00           C  
ATOM    739  NE  ARG A  44      -7.195 -10.405   1.935  1.00  0.00           N  
ATOM    740  CZ  ARG A  44      -6.439 -10.418   3.059  1.00  0.00           C  
ATOM    741  NH1 ARG A  44      -5.152 -10.681   3.019  1.00  0.00           N  
ATOM    742  NH2 ARG A  44      -7.014 -10.176   4.221  1.00  0.00           N  
ATOM    743  H   ARG A  44      -5.729  -6.467   0.144  1.00  0.00           H  
ATOM    744  HA  ARG A  44      -6.687  -7.756  -2.207  1.00  0.00           H  
ATOM    745 1HB  ARG A  44      -7.585  -7.996   0.664  1.00  0.00           H  
ATOM    746 2HB  ARG A  44      -8.258  -8.975  -0.633  1.00  0.00           H  
ATOM    747 1HG  ARG A  44      -5.853  -9.725  -1.079  1.00  0.00           H  
ATOM    748 2HG  ARG A  44      -5.458  -9.007   0.462  1.00  0.00           H  
ATOM    749 1HD  ARG A  44      -7.555 -11.091   0.006  1.00  0.00           H  
ATOM    750 2HD  ARG A  44      -5.920 -11.398   0.611  1.00  0.00           H  
ATOM    751  HE  ARG A  44      -8.180 -10.204   2.046  1.00  0.00           H  
ATOM    752 1HH1 ARG A  44      -4.694 -10.870   2.142  1.00  0.00           H  
ATOM    753 2HH1 ARG A  44      -4.628 -10.713   3.881  1.00  0.00           H  
ATOM    754 1HH2 ARG A  44      -8.005  -9.976   4.265  1.00  0.00           H  
ATOM    755 2HH2 ARG A  44      -6.469 -10.187   5.072  1.00  0.00           H  
ATOM    756  N   ALA A  45      -8.773  -5.617  -0.817  1.00  0.00           N  
ATOM    757  CA  ALA A  45      -9.996  -4.891  -1.095  1.00  0.00           C  
ATOM    758  C   ALA A  45      -9.906  -4.110  -2.399  1.00  0.00           C  
ATOM    759  O   ALA A  45     -10.869  -4.114  -3.173  1.00  0.00           O  
ATOM    760  CB  ALA A  45     -10.290  -3.959   0.042  1.00  0.00           C  
ATOM    761  H   ALA A  45      -8.240  -5.406   0.031  1.00  0.00           H  
ATOM    762  HA  ALA A  45     -10.803  -5.610  -1.176  1.00  0.00           H  
ATOM    763 1HB  ALA A  45     -11.219  -3.445  -0.128  1.00  0.00           H  
ATOM    764 2HB  ALA A  45     -10.364  -4.560   0.931  1.00  0.00           H  
ATOM    765 3HB  ALA A  45      -9.484  -3.235   0.147  1.00  0.00           H  
ATOM    766  N   ALA A  46      -8.756  -3.484  -2.696  1.00  0.00           N  
ATOM    767  CA  ALA A  46      -8.631  -2.756  -3.952  1.00  0.00           C  
ATOM    768  C   ALA A  46      -8.788  -3.699  -5.130  1.00  0.00           C  
ATOM    769  O   ALA A  46      -9.438  -3.362  -6.122  1.00  0.00           O  
ATOM    770  CB  ALA A  46      -7.310  -2.040  -4.015  1.00  0.00           C  
ATOM    771  H   ALA A  46      -7.995  -3.444  -2.006  1.00  0.00           H  
ATOM    772  HA  ALA A  46      -9.415  -2.016  -4.010  1.00  0.00           H  
ATOM    773 1HB  ALA A  46      -7.240  -1.481  -4.943  1.00  0.00           H  
ATOM    774 2HB  ALA A  46      -7.252  -1.358  -3.168  1.00  0.00           H  
ATOM    775 3HB  ALA A  46      -6.494  -2.766  -3.958  1.00  0.00           H  
ATOM    776  N   GLN A  47      -8.223  -4.899  -5.013  1.00  0.00           N  
ATOM    777  CA  GLN A  47      -8.379  -5.861  -6.087  1.00  0.00           C  
ATOM    778  C   GLN A  47      -9.805  -6.414  -6.151  1.00  0.00           C  
ATOM    779  O   GLN A  47     -10.312  -6.695  -7.244  1.00  0.00           O  
ATOM    780  CB  GLN A  47      -7.339  -6.947  -5.970  1.00  0.00           C  
ATOM    781  CG  GLN A  47      -7.294  -7.901  -7.135  1.00  0.00           C  
ATOM    782  CD  GLN A  47      -7.005  -7.123  -8.390  1.00  0.00           C  
ATOM    783  OE1 GLN A  47      -6.133  -6.225  -8.410  1.00  0.00           O  
ATOM    784  NE2 GLN A  47      -7.756  -7.430  -9.414  1.00  0.00           N  
ATOM    785  H   GLN A  47      -7.637  -5.109  -4.195  1.00  0.00           H  
ATOM    786  HA  GLN A  47      -8.191  -5.336  -7.019  1.00  0.00           H  
ATOM    787 1HB  GLN A  47      -6.372  -6.459  -5.903  1.00  0.00           H  
ATOM    788 2HB  GLN A  47      -7.514  -7.495  -5.053  1.00  0.00           H  
ATOM    789 1HG  GLN A  47      -6.501  -8.619  -6.970  1.00  0.00           H  
ATOM    790 2HG  GLN A  47      -8.253  -8.411  -7.246  1.00  0.00           H  
ATOM    791 1HE2 GLN A  47      -7.677  -6.897 -10.266  1.00  0.00           H  
ATOM    792 2HE2 GLN A  47      -8.452  -8.140  -9.329  1.00  0.00           H  
ATOM    793  N   HIS A  48     -10.456  -6.569  -4.989  1.00  0.00           N  
ATOM    794  CA  HIS A  48     -11.830  -7.050  -4.917  1.00  0.00           C  
ATOM    795  C   HIS A  48     -12.689  -6.059  -5.678  1.00  0.00           C  
ATOM    796  O   HIS A  48     -13.559  -6.450  -6.449  1.00  0.00           O  
ATOM    797  CB  HIS A  48     -12.315  -7.203  -3.473  1.00  0.00           C  
ATOM    798  CG  HIS A  48     -13.686  -7.785  -3.362  1.00  0.00           C  
ATOM    799  ND1 HIS A  48     -13.966  -9.090  -3.705  1.00  0.00           N  
ATOM    800  CD2 HIS A  48     -14.849  -7.252  -2.931  1.00  0.00           C  
ATOM    801  CE1 HIS A  48     -15.248  -9.329  -3.505  1.00  0.00           C  
ATOM    802  NE2 HIS A  48     -15.809  -8.235  -3.037  1.00  0.00           N  
ATOM    803  H   HIS A  48      -9.952  -6.395  -4.116  1.00  0.00           H  
ATOM    804  HA  HIS A  48     -11.914  -8.019  -5.408  1.00  0.00           H  
ATOM    805 1HB  HIS A  48     -11.615  -7.825  -2.915  1.00  0.00           H  
ATOM    806 2HB  HIS A  48     -12.331  -6.227  -3.000  1.00  0.00           H  
ATOM    807  HD1 HIS A  48     -13.315  -9.767  -4.050  1.00  0.00           H  
ATOM    808  HD2 HIS A  48     -15.111  -6.265  -2.558  1.00  0.00           H  
ATOM    809  HE1 HIS A  48     -15.670 -10.310  -3.724  1.00  0.00           H  
ATOM    810  N   LEU A  49     -12.426  -4.773  -5.472  1.00  0.00           N  
ATOM    811  CA  LEU A  49     -13.120  -3.731  -6.194  1.00  0.00           C  
ATOM    812  C   LEU A  49     -12.900  -3.855  -7.686  1.00  0.00           C  
ATOM    813  O   LEU A  49     -13.867  -3.822  -8.446  1.00  0.00           O  
ATOM    814  CB  LEU A  49     -12.638  -2.381  -5.703  1.00  0.00           C  
ATOM    815  CG  LEU A  49     -13.108  -1.148  -6.426  1.00  0.00           C  
ATOM    816  CD1 LEU A  49     -14.549  -0.999  -6.385  1.00  0.00           C  
ATOM    817  CD2 LEU A  49     -12.452  -0.004  -5.785  1.00  0.00           C  
ATOM    818  H   LEU A  49     -11.724  -4.527  -4.770  1.00  0.00           H  
ATOM    819  HA  LEU A  49     -14.178  -3.828  -5.987  1.00  0.00           H  
ATOM    820 1HB  LEU A  49     -12.953  -2.298  -4.690  1.00  0.00           H  
ATOM    821 2HB  LEU A  49     -11.566  -2.374  -5.713  1.00  0.00           H  
ATOM    822  HG  LEU A  49     -12.831  -1.203  -7.450  1.00  0.00           H  
ATOM    823 1HD1 LEU A  49     -14.835  -0.096  -6.913  1.00  0.00           H  
ATOM    824 2HD1 LEU A  49     -15.020  -1.843  -6.854  1.00  0.00           H  
ATOM    825 3HD1 LEU A  49     -14.852  -0.934  -5.377  1.00  0.00           H  
ATOM    826 1HD2 LEU A  49     -12.743   0.863  -6.274  1.00  0.00           H  
ATOM    827 2HD2 LEU A  49     -12.751   0.058  -4.762  1.00  0.00           H  
ATOM    828 3HD2 LEU A  49     -11.374  -0.117  -5.846  1.00  0.00           H  
ATOM    829  N   MET A  50     -11.662  -4.068  -8.137  1.00  0.00           N  
ATOM    830  CA  MET A  50     -11.464  -4.178  -9.578  1.00  0.00           C  
ATOM    831  C   MET A  50     -12.263  -5.367 -10.132  1.00  0.00           C  
ATOM    832  O   MET A  50     -12.840  -5.280 -11.223  1.00  0.00           O  
ATOM    833  CB  MET A  50     -10.003  -4.356  -9.932  1.00  0.00           C  
ATOM    834  CG  MET A  50      -9.053  -3.211  -9.581  1.00  0.00           C  
ATOM    835  SD  MET A  50      -9.441  -1.581 -10.276  1.00  0.00           S  
ATOM    836  CE  MET A  50     -10.139  -0.820  -8.810  1.00  0.00           C  
ATOM    837  H   MET A  50     -10.870  -4.066  -7.484  1.00  0.00           H  
ATOM    838  HA  MET A  50     -11.833  -3.281 -10.058  1.00  0.00           H  
ATOM    839 1HB  MET A  50      -9.624  -5.245  -9.434  1.00  0.00           H  
ATOM    840 2HB  MET A  50      -9.919  -4.526 -10.986  1.00  0.00           H  
ATOM    841 1HG  MET A  50      -9.021  -3.120  -8.511  1.00  0.00           H  
ATOM    842 2HG  MET A  50      -8.068  -3.495  -9.922  1.00  0.00           H  
ATOM    843 1HE  MET A  50     -10.455   0.196  -9.032  1.00  0.00           H  
ATOM    844 2HE  MET A  50     -10.970  -1.392  -8.492  1.00  0.00           H  
ATOM    845 3HE  MET A  50      -9.392  -0.810  -8.014  1.00  0.00           H  
ATOM    846  N   LEU A  51     -12.337  -6.467  -9.357  1.00  0.00           N  
ATOM    847  CA  LEU A  51     -13.113  -7.640  -9.758  1.00  0.00           C  
ATOM    848  C   LEU A  51     -14.589  -7.283  -9.839  1.00  0.00           C  
ATOM    849  O   LEU A  51     -15.250  -7.614 -10.820  1.00  0.00           O  
ATOM    850  CB  LEU A  51     -12.922  -8.800  -8.752  1.00  0.00           C  
ATOM    851  CG  LEU A  51     -13.746 -10.129  -8.980  1.00  0.00           C  
ATOM    852  CD1 LEU A  51     -13.409 -10.767 -10.314  1.00  0.00           C  
ATOM    853  CD2 LEU A  51     -13.451 -11.105  -7.818  1.00  0.00           C  
ATOM    854  H   LEU A  51     -11.785  -6.492  -8.493  1.00  0.00           H  
ATOM    855  HA  LEU A  51     -12.773  -7.952 -10.744  1.00  0.00           H  
ATOM    856 1HB  LEU A  51     -11.865  -9.060  -8.731  1.00  0.00           H  
ATOM    857 2HB  LEU A  51     -13.184  -8.439  -7.769  1.00  0.00           H  
ATOM    858  HG  LEU A  51     -14.815  -9.898  -8.986  1.00  0.00           H  
ATOM    859 1HD1 LEU A  51     -14.002 -11.670 -10.405  1.00  0.00           H  
ATOM    860 2HD1 LEU A  51     -13.650 -10.088 -11.134  1.00  0.00           H  
ATOM    861 3HD1 LEU A  51     -12.360 -11.020 -10.355  1.00  0.00           H  
ATOM    862 1HD2 LEU A  51     -14.031 -12.023  -7.958  1.00  0.00           H  
ATOM    863 2HD2 LEU A  51     -12.397 -11.344  -7.797  1.00  0.00           H  
ATOM    864 3HD2 LEU A  51     -13.730 -10.635  -6.876  1.00  0.00           H  
ATOM    865  N   LEU A  52     -15.101  -6.563  -8.844  1.00  0.00           N  
ATOM    866  CA  LEU A  52     -16.499  -6.162  -8.827  1.00  0.00           C  
ATOM    867  C   LEU A  52     -16.817  -5.223  -9.990  1.00  0.00           C  
ATOM    868  O   LEU A  52     -17.928  -5.247 -10.513  1.00  0.00           O  
ATOM    869  CB  LEU A  52     -16.826  -5.464  -7.515  1.00  0.00           C  
ATOM    870  CG  LEU A  52     -16.824  -6.292  -6.224  1.00  0.00           C  
ATOM    871  CD1 LEU A  52     -16.944  -5.329  -5.099  1.00  0.00           C  
ATOM    872  CD2 LEU A  52     -17.983  -7.269  -6.202  1.00  0.00           C  
ATOM    873  H   LEU A  52     -14.504  -6.348  -8.039  1.00  0.00           H  
ATOM    874  HA  LEU A  52     -17.111  -7.052  -8.940  1.00  0.00           H  
ATOM    875 1HB  LEU A  52     -16.103  -4.665  -7.384  1.00  0.00           H  
ATOM    876 2HB  LEU A  52     -17.811  -5.029  -7.608  1.00  0.00           H  
ATOM    877  HG  LEU A  52     -15.899  -6.843  -6.123  1.00  0.00           H  
ATOM    878 1HD1 LEU A  52     -16.961  -5.853  -4.154  1.00  0.00           H  
ATOM    879 2HD1 LEU A  52     -16.119  -4.637  -5.112  1.00  0.00           H  
ATOM    880 3HD1 LEU A  52     -17.841  -4.809  -5.231  1.00  0.00           H  
ATOM    881 1HD2 LEU A  52     -17.963  -7.818  -5.257  1.00  0.00           H  
ATOM    882 2HD2 LEU A  52     -18.924  -6.726  -6.286  1.00  0.00           H  
ATOM    883 3HD2 LEU A  52     -17.896  -7.972  -7.023  1.00  0.00           H  
ATOM    884  N   ILE A  53     -15.849  -4.390 -10.382  1.00  0.00           N  
ATOM    885  CA  ILE A  53     -16.011  -3.477 -11.510  1.00  0.00           C  
ATOM    886  C   ILE A  53     -16.156  -4.210 -12.838  1.00  0.00           C  
ATOM    887  O   ILE A  53     -17.001  -3.836 -13.653  1.00  0.00           O  
ATOM    888  CB  ILE A  53     -14.834  -2.475 -11.613  1.00  0.00           C  
ATOM    889  CG1 ILE A  53     -14.905  -1.499 -10.426  1.00  0.00           C  
ATOM    890  CG2 ILE A  53     -14.864  -1.745 -12.981  1.00  0.00           C  
ATOM    891  CD1 ILE A  53     -13.677  -0.653 -10.202  1.00  0.00           C  
ATOM    892  H   ILE A  53     -14.980  -4.380  -9.841  1.00  0.00           H  
ATOM    893  HA  ILE A  53     -16.919  -2.903 -11.347  1.00  0.00           H  
ATOM    894  HB  ILE A  53     -13.896  -3.013 -11.524  1.00  0.00           H  
ATOM    895 1HG1 ILE A  53     -15.731  -0.848 -10.600  1.00  0.00           H  
ATOM    896 2HG1 ILE A  53     -15.104  -2.059  -9.526  1.00  0.00           H  
ATOM    897 1HG2 ILE A  53     -14.033  -1.056 -13.050  1.00  0.00           H  
ATOM    898 2HG2 ILE A  53     -14.778  -2.452 -13.802  1.00  0.00           H  
ATOM    899 3HG2 ILE A  53     -15.805  -1.207 -13.077  1.00  0.00           H  
ATOM    900 1HD1 ILE A  53     -13.844  -0.001  -9.351  1.00  0.00           H  
ATOM    901 2HD1 ILE A  53     -12.837  -1.288 -10.003  1.00  0.00           H  
ATOM    902 3HD1 ILE A  53     -13.468  -0.057 -11.068  1.00  0.00           H  
ATOM    903  N   THR A  54     -15.325  -5.223 -13.094  1.00  0.00           N  
ATOM    904  CA  THR A  54     -15.440  -5.914 -14.374  1.00  0.00           C  
ATOM    905  C   THR A  54     -16.440  -7.079 -14.394  1.00  0.00           C  
ATOM    906  O   THR A  54     -16.917  -7.450 -15.473  1.00  0.00           O  
ATOM    907  CB  THR A  54     -14.082  -6.459 -14.816  1.00  0.00           C  
ATOM    908  OG1 THR A  54     -13.623  -7.418 -13.870  1.00  0.00           O  
ATOM    909  CG2 THR A  54     -13.062  -5.340 -14.918  1.00  0.00           C  
ATOM    910  H   THR A  54     -14.583  -5.471 -12.428  1.00  0.00           H  
ATOM    911  HA  THR A  54     -15.767  -5.189 -15.116  1.00  0.00           H  
ATOM    912  HB  THR A  54     -14.195  -6.944 -15.774  1.00  0.00           H  
ATOM    913  HG1 THR A  54     -12.882  -7.913 -14.273  1.00  0.00           H  
ATOM    914 1HG2 THR A  54     -12.125  -5.773 -15.237  1.00  0.00           H  
ATOM    915 2HG2 THR A  54     -13.396  -4.606 -15.649  1.00  0.00           H  
ATOM    916 3HG2 THR A  54     -12.935  -4.856 -13.948  1.00  0.00           H  
ATOM    917  N   LYS A  55     -16.788  -7.618 -13.225  1.00  0.00           N  
ATOM    918  CA  LYS A  55     -17.723  -8.728 -13.081  1.00  0.00           C  
ATOM    919  C   LYS A  55     -19.175  -8.302 -13.342  1.00  0.00           C  
ATOM    920  O   LYS A  55     -19.686  -7.404 -12.665  1.00  0.00           O  
ATOM    921  OXT LYS A  55     -19.918  -9.108 -13.899  1.00  0.00           O  
ATOM    922  CB  LYS A  55     -17.582  -9.310 -11.674  1.00  0.00           C  
ATOM    923  CG  LYS A  55     -18.406 -10.517 -11.363  1.00  0.00           C  
ATOM    924  CD  LYS A  55     -18.111 -10.992  -9.939  1.00  0.00           C  
ATOM    925  CE  LYS A  55     -18.895 -12.237  -9.615  1.00  0.00           C  
ATOM    926  NZ  LYS A  55     -18.699 -12.696  -8.210  1.00  0.00           N  
ATOM    927  H   LYS A  55     -16.313  -7.299 -12.377  1.00  0.00           H  
ATOM    928  HA  LYS A  55     -17.459  -9.493 -13.810  1.00  0.00           H  
ATOM    929 1HB  LYS A  55     -16.543  -9.595 -11.519  1.00  0.00           H  
ATOM    930 2HB  LYS A  55     -17.816  -8.535 -10.942  1.00  0.00           H  
ATOM    931 1HG  LYS A  55     -19.465 -10.263 -11.454  1.00  0.00           H  
ATOM    932 2HG  LYS A  55     -18.175 -11.308 -12.073  1.00  0.00           H  
ATOM    933 1HD  LYS A  55     -17.043 -11.207  -9.841  1.00  0.00           H  
ATOM    934 2HD  LYS A  55     -18.373 -10.202  -9.233  1.00  0.00           H  
ATOM    935 1HE  LYS A  55     -19.955 -12.048  -9.778  1.00  0.00           H  
ATOM    936 2HE  LYS A  55     -18.572 -13.025 -10.288  1.00  0.00           H  
ATOM    937 1HZ  LYS A  55     -19.272 -13.554  -8.083  1.00  0.00           H  
ATOM    938 2HZ  LYS A  55     -17.724 -12.903  -8.026  1.00  0.00           H  
ATOM    939 3HZ  LYS A  55     -19.015 -11.985  -7.572  1.00  0.00           H  
TER                                                                             
ATOM    941  N   GLY B  56      -7.458  24.597  16.642  1.00  0.00           N  
ATOM    942  CA  GLY B  56      -6.233  23.830  16.415  1.00  0.00           C  
ATOM    943  C   GLY B  56      -5.985  23.623  14.938  1.00  0.00           C  
ATOM    944  O   GLY B  56      -6.229  24.511  14.124  1.00  0.00           O  
ATOM    945 1H   GLY B  56      -7.599  24.720  17.624  1.00  0.00           H  
ATOM    946 2H   GLY B  56      -7.378  25.492  16.203  1.00  0.00           H  
ATOM    947 3H   GLY B  56      -8.237  24.105  16.255  1.00  0.00           H  
ATOM    948 1HA  GLY B  56      -5.392  24.348  16.851  1.00  0.00           H  
ATOM    949 2HA  GLY B  56      -6.309  22.863  16.912  1.00  0.00           H  
ATOM    950  N   PHE B  57      -5.469  22.466  14.578  1.00  0.00           N  
ATOM    951  CA  PHE B  57      -5.200  22.260  13.172  1.00  0.00           C  
ATOM    952  C   PHE B  57      -6.530  22.283  12.458  1.00  0.00           C  
ATOM    953  O   PHE B  57      -7.533  21.795  12.977  1.00  0.00           O  
ATOM    954  CB  PHE B  57      -4.456  20.950  12.922  1.00  0.00           C  
ATOM    955  CG  PHE B  57      -3.012  21.032  13.305  1.00  0.00           C  
ATOM    956  CD1 PHE B  57      -2.557  20.560  14.531  1.00  0.00           C  
ATOM    957  CD2 PHE B  57      -2.104  21.585  12.432  1.00  0.00           C  
ATOM    958  CE1 PHE B  57      -1.229  20.643  14.859  1.00  0.00           C  
ATOM    959  CE2 PHE B  57      -0.780  21.670  12.764  1.00  0.00           C  
ATOM    960  CZ  PHE B  57      -0.345  21.198  13.984  1.00  0.00           C  
ATOM    961  H   PHE B  57      -5.271  21.746  15.254  1.00  0.00           H  
ATOM    962  HA  PHE B  57      -4.592  23.082  12.799  1.00  0.00           H  
ATOM    963 1HB  PHE B  57      -4.921  20.147  13.485  1.00  0.00           H  
ATOM    964 2HB  PHE B  57      -4.523  20.695  11.862  1.00  0.00           H  
ATOM    965  HD1 PHE B  57      -3.261  20.117  15.232  1.00  0.00           H  
ATOM    966  HD2 PHE B  57      -2.452  21.960  11.470  1.00  0.00           H  
ATOM    967  HE1 PHE B  57      -0.883  20.267  15.817  1.00  0.00           H  
ATOM    968  HE2 PHE B  57      -0.076  22.113  12.061  1.00  0.00           H  
ATOM    969  HZ  PHE B  57       0.703  21.260  14.247  1.00  0.00           H  
ATOM    970  N   LEU B  58      -6.542  22.864  11.282  1.00  0.00           N  
ATOM    971  CA  LEU B  58      -7.776  22.955  10.552  1.00  0.00           C  
ATOM    972  C   LEU B  58      -8.254  21.555  10.172  1.00  0.00           C  
ATOM    973  O   LEU B  58      -7.479  20.800   9.573  1.00  0.00           O  
ATOM    974  CB  LEU B  58      -7.528  23.812   9.317  1.00  0.00           C  
ATOM    975  CG  LEU B  58      -7.276  25.284   9.682  1.00  0.00           C  
ATOM    976  CD1 LEU B  58      -6.618  26.035   8.512  1.00  0.00           C  
ATOM    977  CD2 LEU B  58      -8.611  25.911  10.092  1.00  0.00           C  
ATOM    978  H   LEU B  58      -5.675  23.257  10.919  1.00  0.00           H  
ATOM    979  HA  LEU B  58      -8.481  23.482  11.170  1.00  0.00           H  
ATOM    980 1HB  LEU B  58      -6.648  23.437   8.789  1.00  0.00           H  
ATOM    981 2HB  LEU B  58      -8.393  23.750   8.655  1.00  0.00           H  
ATOM    982  HG  LEU B  58      -6.581  25.333  10.528  1.00  0.00           H  
ATOM    983 1HD1 LEU B  58      -6.438  27.058   8.817  1.00  0.00           H  
ATOM    984 2HD1 LEU B  58      -5.680  25.574   8.257  1.00  0.00           H  
ATOM    985 3HD1 LEU B  58      -7.273  26.025   7.641  1.00  0.00           H  
ATOM    986 1HD2 LEU B  58      -8.455  26.930  10.365  1.00  0.00           H  
ATOM    987 2HD2 LEU B  58      -9.313  25.869   9.258  1.00  0.00           H  
ATOM    988 3HD2 LEU B  58      -9.027  25.367  10.946  1.00  0.00           H  
ATOM    989  N   PRO B  59      -9.511  21.184  10.489  1.00  0.00           N  
ATOM    990  CA  PRO B  59     -10.115  19.907  10.157  1.00  0.00           C  
ATOM    991  C   PRO B  59     -10.080  19.686   8.669  1.00  0.00           C  
ATOM    992  O   PRO B  59     -10.270  20.622   7.893  1.00  0.00           O  
ATOM    993  CB  PRO B  59     -11.550  20.068  10.678  1.00  0.00           C  
ATOM    994  CG  PRO B  59     -11.438  21.110  11.771  1.00  0.00           C  
ATOM    995  CD  PRO B  59     -10.382  22.070  11.295  1.00  0.00           C  
ATOM    996  HA  PRO B  59      -9.579  19.102  10.677  1.00  0.00           H  
ATOM    997 1HB  PRO B  59     -12.212  20.374   9.857  1.00  0.00           H  
ATOM    998 2HB  PRO B  59     -11.923  19.103  11.048  1.00  0.00           H  
ATOM    999 1HG  PRO B  59     -12.409  21.596  11.945  1.00  0.00           H  
ATOM   1000 2HG  PRO B  59     -11.151  20.626  12.715  1.00  0.00           H  
ATOM   1001 1HD  PRO B  59     -10.799  22.875  10.676  1.00  0.00           H  
ATOM   1002 2HD  PRO B  59      -9.892  22.437  12.209  1.00  0.00           H  
ATOM   1003  N   ASN B  60      -9.847  18.444   8.270  1.00  0.00           N  
ATOM   1004  CA  ASN B  60      -9.813  18.124   6.858  1.00  0.00           C  
ATOM   1005  C   ASN B  60     -10.351  16.715   6.582  1.00  0.00           C  
ATOM   1006  O   ASN B  60     -10.347  15.839   7.450  1.00  0.00           O  
ATOM   1007  CB  ASN B  60      -8.399  18.370   6.374  1.00  0.00           C  
ATOM   1008  CG  ASN B  60      -7.361  17.547   7.112  1.00  0.00           C  
ATOM   1009  OD1 ASN B  60      -6.987  16.458   6.686  1.00  0.00           O  
ATOM   1010  ND2 ASN B  60      -6.893  18.060   8.245  1.00  0.00           N  
ATOM   1011  H   ASN B  60      -9.694  17.717   8.952  1.00  0.00           H  
ATOM   1012  HA  ASN B  60     -10.496  18.803   6.346  1.00  0.00           H  
ATOM   1013 1HB  ASN B  60      -8.336  18.130   5.320  1.00  0.00           H  
ATOM   1014 2HB  ASN B  60      -8.152  19.429   6.485  1.00  0.00           H  
ATOM   1015 1HD2 ASN B  60      -6.208  17.563   8.778  1.00  0.00           H  
ATOM   1016 2HD2 ASN B  60      -7.219  18.973   8.594  1.00  0.00           H  
ATOM   1017  N   ASP B  61     -10.860  16.532   5.369  1.00  0.00           N  
ATOM   1018  CA  ASP B  61     -11.476  15.286   4.918  1.00  0.00           C  
ATOM   1019  C   ASP B  61     -10.570  14.053   4.920  1.00  0.00           C  
ATOM   1020  O   ASP B  61      -9.352  14.127   4.774  1.00  0.00           O  
ATOM   1021  CB  ASP B  61     -12.040  15.467   3.505  1.00  0.00           C  
ATOM   1022  CG  ASP B  61     -13.061  14.398   3.136  1.00  0.00           C  
ATOM   1023  OD1 ASP B  61     -12.683  13.385   2.589  1.00  0.00           O  
ATOM   1024  OD2 ASP B  61     -14.216  14.598   3.421  1.00  0.00           O  
ATOM   1025  H   ASP B  61     -10.823  17.305   4.722  1.00  0.00           H  
ATOM   1026  HA  ASP B  61     -12.307  15.076   5.590  1.00  0.00           H  
ATOM   1027 1HB  ASP B  61     -12.514  16.445   3.425  1.00  0.00           H  
ATOM   1028 2HB  ASP B  61     -11.222  15.441   2.780  1.00  0.00           H  
ATOM   1029  N   ALA B  62     -11.218  12.896   4.980  1.00  0.00           N  
ATOM   1030  CA  ALA B  62     -10.560  11.601   4.910  1.00  0.00           C  
ATOM   1031  C   ALA B  62      -9.742  11.429   3.621  1.00  0.00           C  
ATOM   1032  O   ALA B  62      -8.693  10.779   3.634  1.00  0.00           O  
ATOM   1033  CB  ALA B  62     -11.592  10.506   4.964  1.00  0.00           C  
ATOM   1034  H   ALA B  62     -12.225  12.916   5.073  1.00  0.00           H  
ATOM   1035  HA  ALA B  62      -9.885  11.516   5.756  1.00  0.00           H  
ATOM   1036 1HB  ALA B  62     -11.096   9.554   4.914  1.00  0.00           H  
ATOM   1037 2HB  ALA B  62     -12.166  10.585   5.884  1.00  0.00           H  
ATOM   1038 3HB  ALA B  62     -12.258  10.610   4.103  1.00  0.00           H  
ATOM   1039  N   GLU B  63     -10.165  12.048   2.515  1.00  0.00           N  
ATOM   1040  CA  GLU B  63      -9.425  11.877   1.259  1.00  0.00           C  
ATOM   1041  C   GLU B  63      -8.132  12.717   1.236  1.00  0.00           C  
ATOM   1042  O   GLU B  63      -7.332  12.605   0.304  1.00  0.00           O  
ATOM   1043  CB  GLU B  63     -10.315  12.249   0.066  1.00  0.00           C  
ATOM   1044  CG  GLU B  63     -11.529  11.324  -0.134  1.00  0.00           C  
ATOM   1045  CD  GLU B  63     -12.382  11.681  -1.324  1.00  0.00           C  
ATOM   1046  OE1 GLU B  63     -11.827  11.934  -2.379  1.00  0.00           O  
ATOM   1047  OE2 GLU B  63     -13.580  11.683  -1.182  1.00  0.00           O  
ATOM   1048  H   GLU B  63     -11.031  12.604   2.531  1.00  0.00           H  
ATOM   1049  HA  GLU B  63      -9.142  10.827   1.171  1.00  0.00           H  
ATOM   1050 1HB  GLU B  63     -10.695  13.263   0.210  1.00  0.00           H  
ATOM   1051 2HB  GLU B  63      -9.723  12.246  -0.842  1.00  0.00           H  
ATOM   1052 1HG  GLU B  63     -11.190  10.311  -0.256  1.00  0.00           H  
ATOM   1053 2HG  GLU B  63     -12.142  11.362   0.767  1.00  0.00           H  
ATOM   1054  N   GLU B  64      -7.949  13.576   2.256  1.00  0.00           N  
ATOM   1055  CA  GLU B  64      -6.755  14.399   2.430  1.00  0.00           C  
ATOM   1056  C   GLU B  64      -5.850  13.698   3.460  1.00  0.00           C  
ATOM   1057  O   GLU B  64      -4.624  13.678   3.321  1.00  0.00           O  
ATOM   1058  CB  GLU B  64      -7.131  15.838   2.815  1.00  0.00           C  
ATOM   1059  CG  GLU B  64      -7.914  16.555   1.678  1.00  0.00           C  
ATOM   1060  CD  GLU B  64      -8.267  18.009   1.930  1.00  0.00           C  
ATOM   1061  OE1 GLU B  64      -7.969  18.512   2.980  1.00  0.00           O  
ATOM   1062  OE2 GLU B  64      -8.841  18.612   1.051  1.00  0.00           O  
ATOM   1063  H   GLU B  64      -8.652  13.634   2.985  1.00  0.00           H  
ATOM   1064  HA  GLU B  64      -6.221  14.466   1.483  1.00  0.00           H  
ATOM   1065 1HB  GLU B  64      -7.746  15.836   3.717  1.00  0.00           H  
ATOM   1066 2HB  GLU B  64      -6.230  16.410   3.032  1.00  0.00           H  
ATOM   1067 1HG  GLU B  64      -7.322  16.495   0.767  1.00  0.00           H  
ATOM   1068 2HG  GLU B  64      -8.835  15.999   1.507  1.00  0.00           H  
ATOM   1069  N   LEU B  65      -6.477  13.107   4.495  1.00  0.00           N  
ATOM   1070  CA  LEU B  65      -5.727  12.385   5.520  1.00  0.00           C  
ATOM   1071  C   LEU B  65      -5.049  11.157   4.901  1.00  0.00           C  
ATOM   1072  O   LEU B  65      -3.942  10.789   5.282  1.00  0.00           O  
ATOM   1073  CB  LEU B  65      -6.678  12.013   6.667  1.00  0.00           C  
ATOM   1074  CG  LEU B  65      -7.221  13.237   7.492  1.00  0.00           C  
ATOM   1075  CD1 LEU B  65      -8.341  12.819   8.391  1.00  0.00           C  
ATOM   1076  CD2 LEU B  65      -6.094  13.816   8.365  1.00  0.00           C  
ATOM   1077  H   LEU B  65      -7.487  13.198   4.574  1.00  0.00           H  
ATOM   1078  HA  LEU B  65      -4.963  13.043   5.913  1.00  0.00           H  
ATOM   1079 1HB  LEU B  65      -7.517  11.453   6.270  1.00  0.00           H  
ATOM   1080 2HB  LEU B  65      -6.130  11.390   7.365  1.00  0.00           H  
ATOM   1081  HG  LEU B  65      -7.599  13.994   6.804  1.00  0.00           H  
ATOM   1082 1HD1 LEU B  65      -8.700  13.693   8.940  1.00  0.00           H  
ATOM   1083 2HD1 LEU B  65      -9.157  12.410   7.806  1.00  0.00           H  
ATOM   1084 3HD1 LEU B  65      -7.983  12.088   9.089  1.00  0.00           H  
ATOM   1085 1HD2 LEU B  65      -6.478  14.663   8.928  1.00  0.00           H  
ATOM   1086 2HD2 LEU B  65      -5.730  13.050   9.054  1.00  0.00           H  
ATOM   1087 3HD2 LEU B  65      -5.294  14.145   7.762  1.00  0.00           H  
ATOM   1088  N   PHE B  66      -5.708  10.524   3.939  1.00  0.00           N  
ATOM   1089  CA  PHE B  66      -5.122   9.388   3.248  1.00  0.00           C  
ATOM   1090  C   PHE B  66      -4.537   9.883   1.931  1.00  0.00           C  
ATOM   1091  O   PHE B  66      -5.262  10.293   1.023  1.00  0.00           O  
ATOM   1092  CB  PHE B  66      -6.119   8.313   2.922  1.00  0.00           C  
ATOM   1093  CG  PHE B  66      -5.475   7.147   2.233  1.00  0.00           C  
ATOM   1094  CD1 PHE B  66      -4.746   6.263   2.931  1.00  0.00           C  
ATOM   1095  CD2 PHE B  66      -5.604   6.926   0.885  1.00  0.00           C  
ATOM   1096  CE1 PHE B  66      -4.172   5.192   2.309  1.00  0.00           C  
ATOM   1097  CE2 PHE B  66      -5.026   5.848   0.310  1.00  0.00           C  
ATOM   1098  CZ  PHE B  66      -4.310   5.000   1.025  1.00  0.00           C  
ATOM   1099  H   PHE B  66      -6.649  10.829   3.685  1.00  0.00           H  
ATOM   1100  HA  PHE B  66      -4.306   8.984   3.848  1.00  0.00           H  
ATOM   1101 1HB  PHE B  66      -6.599   7.964   3.809  1.00  0.00           H  
ATOM   1102 2HB  PHE B  66      -6.879   8.729   2.288  1.00  0.00           H  
ATOM   1103  HD1 PHE B  66      -4.618   6.415   3.993  1.00  0.00           H  
ATOM   1104  HD2 PHE B  66      -6.169   7.608   0.276  1.00  0.00           H  
ATOM   1105  HE1 PHE B  66      -3.607   4.483   2.854  1.00  0.00           H  
ATOM   1106  HE2 PHE B  66      -5.147   5.654  -0.727  1.00  0.00           H  
ATOM   1107  HZ  PHE B  66      -3.846   4.141   0.553  1.00  0.00           H  
ATOM   1108  N   ILE B  67      -3.215   9.848   1.834  1.00  0.00           N  
ATOM   1109  CA  ILE B  67      -2.508  10.383   0.687  1.00  0.00           C  
ATOM   1110  C   ILE B  67      -2.122   9.287  -0.287  1.00  0.00           C  
ATOM   1111  O   ILE B  67      -1.077   8.640  -0.150  1.00  0.00           O  
ATOM   1112  CB  ILE B  67      -1.237  11.111   1.205  1.00  0.00           C  
ATOM   1113  CG1 ILE B  67      -1.669  12.252   2.209  1.00  0.00           C  
ATOM   1114  CG2 ILE B  67      -0.368  11.636   0.045  1.00  0.00           C  
ATOM   1115  CD1 ILE B  67      -0.524  12.898   3.004  1.00  0.00           C  
ATOM   1116  H   ILE B  67      -2.671   9.456   2.593  1.00  0.00           H  
ATOM   1117  HA  ILE B  67      -3.154  11.094   0.178  1.00  0.00           H  
ATOM   1118  HB  ILE B  67      -0.658  10.412   1.780  1.00  0.00           H  
ATOM   1119 1HG1 ILE B  67      -2.188  13.031   1.651  1.00  0.00           H  
ATOM   1120 2HG1 ILE B  67      -2.370  11.833   2.937  1.00  0.00           H  
ATOM   1121 1HG2 ILE B  67       0.511  12.104   0.442  1.00  0.00           H  
ATOM   1122 2HG2 ILE B  67      -0.062  10.822  -0.593  1.00  0.00           H  
ATOM   1123 3HG2 ILE B  67      -0.934  12.359  -0.543  1.00  0.00           H  
ATOM   1124 1HD1 ILE B  67      -0.937  13.657   3.667  1.00  0.00           H  
ATOM   1125 2HD1 ILE B  67      -0.019  12.135   3.597  1.00  0.00           H  
ATOM   1126 3HD1 ILE B  67       0.189  13.369   2.333  1.00  0.00           H  
ATOM   1127  N   PHE B  68      -2.958   9.095  -1.290  1.00  0.00           N  
ATOM   1128  CA  PHE B  68      -2.747   7.984  -2.204  1.00  0.00           C  
ATOM   1129  C   PHE B  68      -2.011   8.413  -3.465  1.00  0.00           C  
ATOM   1130  O   PHE B  68      -2.446   9.336  -4.153  1.00  0.00           O  
ATOM   1131  CB  PHE B  68      -4.062   7.462  -2.700  1.00  0.00           C  
ATOM   1132  CG  PHE B  68      -3.891   6.340  -3.600  1.00  0.00           C  
ATOM   1133  CD1 PHE B  68      -3.530   5.099  -3.137  1.00  0.00           C  
ATOM   1134  CD2 PHE B  68      -4.058   6.529  -4.939  1.00  0.00           C  
ATOM   1135  CE1 PHE B  68      -3.345   4.080  -4.010  1.00  0.00           C  
ATOM   1136  CE2 PHE B  68      -3.878   5.527  -5.789  1.00  0.00           C  
ATOM   1137  CZ  PHE B  68      -3.526   4.294  -5.327  1.00  0.00           C  
ATOM   1138  H   PHE B  68      -3.778   9.684  -1.372  1.00  0.00           H  
ATOM   1139  HA  PHE B  68      -2.128   7.238  -1.699  1.00  0.00           H  
ATOM   1140 1HB  PHE B  68      -4.704   7.233  -1.927  1.00  0.00           H  
ATOM   1141 2HB  PHE B  68      -4.525   8.262  -3.258  1.00  0.00           H  
ATOM   1142  HD1 PHE B  68      -3.382   4.943  -2.073  1.00  0.00           H  
ATOM   1143  HD2 PHE B  68      -4.328   7.515  -5.315  1.00  0.00           H  
ATOM   1144  HE1 PHE B  68      -3.054   3.094  -3.653  1.00  0.00           H  
ATOM   1145  HE2 PHE B  68      -4.010   5.706  -6.846  1.00  0.00           H  
ATOM   1146  HZ  PHE B  68      -3.387   3.488  -6.012  1.00  0.00           H  
ATOM   1147  N   LEU B  69      -0.883   7.752  -3.734  1.00  0.00           N  
ATOM   1148  CA  LEU B  69      -0.001   8.083  -4.846  1.00  0.00           C  
ATOM   1149  C   LEU B  69       0.217   6.907  -5.797  1.00  0.00           C  
ATOM   1150  O   LEU B  69       0.266   5.754  -5.368  1.00  0.00           O  
ATOM   1151  CB  LEU B  69       1.318   8.475  -4.189  1.00  0.00           C  
ATOM   1152  CG  LEU B  69       1.183   9.575  -3.094  1.00  0.00           C  
ATOM   1153  CD1 LEU B  69       2.431   9.662  -2.352  1.00  0.00           C  
ATOM   1154  CD2 LEU B  69       0.841  10.934  -3.708  1.00  0.00           C  
ATOM   1155  H   LEU B  69      -0.593   7.011  -3.094  1.00  0.00           H  
ATOM   1156  HA  LEU B  69      -0.433   8.913  -5.402  1.00  0.00           H  
ATOM   1157 1HB  LEU B  69       1.728   7.599  -3.719  1.00  0.00           H  
ATOM   1158 2HB  LEU B  69       2.015   8.826  -4.954  1.00  0.00           H  
ATOM   1159  HG  LEU B  69       0.413   9.286  -2.389  1.00  0.00           H  
ATOM   1160 1HD1 LEU B  69       2.301  10.389  -1.575  1.00  0.00           H  
ATOM   1161 2HD1 LEU B  69       2.652   8.700  -1.902  1.00  0.00           H  
ATOM   1162 3HD1 LEU B  69       3.237   9.955  -3.016  1.00  0.00           H  
ATOM   1163 1HD2 LEU B  69       0.758  11.677  -2.917  1.00  0.00           H  
ATOM   1164 2HD2 LEU B  69       1.627  11.234  -4.400  1.00  0.00           H  
ATOM   1165 3HD2 LEU B  69      -0.107  10.877  -4.239  1.00  0.00           H  
ATOM   1166  N   THR B  70       0.437   7.203  -7.073  1.00  0.00           N  
ATOM   1167  CA  THR B  70       0.712   6.171  -8.079  1.00  0.00           C  
ATOM   1168  C   THR B  70       2.122   6.267  -8.676  1.00  0.00           C  
ATOM   1169  O   THR B  70       2.475   5.545  -9.613  1.00  0.00           O  
ATOM   1170  CB  THR B  70      -0.307   6.240  -9.215  1.00  0.00           C  
ATOM   1171  OG1 THR B  70      -0.228   7.538  -9.838  1.00  0.00           O  
ATOM   1172  CG2 THR B  70      -1.712   6.003  -8.653  1.00  0.00           C  
ATOM   1173  H   THR B  70       0.375   8.167  -7.371  1.00  0.00           H  
ATOM   1174  HA  THR B  70       0.626   5.198  -7.604  1.00  0.00           H  
ATOM   1175  HB  THR B  70      -0.071   5.481  -9.946  1.00  0.00           H  
ATOM   1176  HG1 THR B  70       0.576   7.582 -10.380  1.00  0.00           H  
ATOM   1177 1HG2 THR B  70      -2.439   6.045  -9.451  1.00  0.00           H  
ATOM   1178 2HG2 THR B  70      -1.747   5.024  -8.181  1.00  0.00           H  
ATOM   1179 3HG2 THR B  70      -1.945   6.766  -7.916  1.00  0.00           H  
ATOM   1180  N   GLU B  71       2.903   7.195  -8.143  1.00  0.00           N  
ATOM   1181  CA  GLU B  71       4.248   7.485  -8.627  1.00  0.00           C  
ATOM   1182  C   GLU B  71       5.137   8.094  -7.537  1.00  0.00           C  
ATOM   1183  O   GLU B  71       4.642   8.553  -6.500  1.00  0.00           O  
ATOM   1184  CB  GLU B  71       4.189   8.431  -9.832  1.00  0.00           C  
ATOM   1185  CG  GLU B  71       3.606   9.816  -9.541  1.00  0.00           C  
ATOM   1186  CD  GLU B  71       3.513  10.673 -10.783  1.00  0.00           C  
ATOM   1187  OE1 GLU B  71       3.810  10.173 -11.842  1.00  0.00           O  
ATOM   1188  OE2 GLU B  71       3.154  11.822 -10.674  1.00  0.00           O  
ATOM   1189  H   GLU B  71       2.543   7.729  -7.369  1.00  0.00           H  
ATOM   1190  HA  GLU B  71       4.705   6.548  -8.950  1.00  0.00           H  
ATOM   1191 1HB  GLU B  71       5.194   8.576 -10.227  1.00  0.00           H  
ATOM   1192 2HB  GLU B  71       3.591   7.974 -10.621  1.00  0.00           H  
ATOM   1193 1HG  GLU B  71       2.611   9.702  -9.113  1.00  0.00           H  
ATOM   1194 2HG  GLU B  71       4.234  10.319  -8.806  1.00  0.00           H  
ATOM   1195  N   ILE B  72       6.447   8.131  -7.795  1.00  0.00           N  
ATOM   1196  CA  ILE B  72       7.373   8.772  -6.863  1.00  0.00           C  
ATOM   1197  C   ILE B  72       7.383  10.268  -7.104  1.00  0.00           C  
ATOM   1198  O   ILE B  72       7.666  10.748  -8.198  1.00  0.00           O  
ATOM   1199  CB  ILE B  72       8.781   8.207  -6.973  1.00  0.00           C  
ATOM   1200  CG1 ILE B  72       8.728   6.681  -6.820  1.00  0.00           C  
ATOM   1201  CG2 ILE B  72       9.641   8.837  -5.920  1.00  0.00           C  
ATOM   1202  CD1 ILE B  72       8.108   6.240  -5.513  1.00  0.00           C  
ATOM   1203  H   ILE B  72       6.800   7.728  -8.650  1.00  0.00           H  
ATOM   1204  HA  ILE B  72       7.027   8.593  -5.851  1.00  0.00           H  
ATOM   1205  HB  ILE B  72       9.193   8.428  -7.955  1.00  0.00           H  
ATOM   1206 1HG1 ILE B  72       8.149   6.259  -7.641  1.00  0.00           H  
ATOM   1207 2HG1 ILE B  72       9.744   6.283  -6.872  1.00  0.00           H  
ATOM   1208 1HG2 ILE B  72      10.651   8.441  -5.997  1.00  0.00           H  
ATOM   1209 2HG2 ILE B  72       9.664   9.915  -6.069  1.00  0.00           H  
ATOM   1210 3HG2 ILE B  72       9.231   8.617  -4.936  1.00  0.00           H  
ATOM   1211 1HD1 ILE B  72       8.092   5.152  -5.454  1.00  0.00           H  
ATOM   1212 2HD1 ILE B  72       8.681   6.643  -4.680  1.00  0.00           H  
ATOM   1213 3HD1 ILE B  72       7.090   6.621  -5.471  1.00  0.00           H  
ATOM   1214  N   THR B  73       7.018  10.977  -6.068  1.00  0.00           N  
ATOM   1215  CA  THR B  73       6.773  12.396  -6.103  1.00  0.00           C  
ATOM   1216  C   THR B  73       6.915  13.096  -4.781  1.00  0.00           C  
ATOM   1217  O   THR B  73       6.775  12.493  -3.707  1.00  0.00           O  
ATOM   1218  CB  THR B  73       5.339  12.681  -6.583  1.00  0.00           C  
ATOM   1219  OG1 THR B  73       5.136  14.097  -6.648  1.00  0.00           O  
ATOM   1220  CG2 THR B  73       4.309  12.068  -5.636  1.00  0.00           C  
ATOM   1221  H   THR B  73       6.849  10.483  -5.209  1.00  0.00           H  
ATOM   1222  HA  THR B  73       7.464  12.843  -6.810  1.00  0.00           H  
ATOM   1223  HB  THR B  73       5.207  12.259  -7.583  1.00  0.00           H  
ATOM   1224  HG1 THR B  73       4.954  14.455  -5.729  1.00  0.00           H  
ATOM   1225 1HG2 THR B  73       3.309  12.290  -6.002  1.00  0.00           H  
ATOM   1226 2HG2 THR B  73       4.446  10.986  -5.591  1.00  0.00           H  
ATOM   1227 3HG2 THR B  73       4.432  12.495  -4.637  1.00  0.00           H  
ATOM   1228  N   GLU B  74       7.137  14.396  -4.899  1.00  0.00           N  
ATOM   1229  CA  GLU B  74       7.022  15.333  -3.790  1.00  0.00           C  
ATOM   1230  C   GLU B  74       5.567  15.248  -3.314  1.00  0.00           C  
ATOM   1231  O   GLU B  74       4.650  15.155  -4.137  1.00  0.00           O  
ATOM   1232  CB  GLU B  74       7.362  16.753  -4.243  1.00  0.00           C  
ATOM   1233  CG  GLU B  74       7.303  17.798  -3.145  1.00  0.00           C  
ATOM   1234  CD  GLU B  74       7.699  19.197  -3.623  1.00  0.00           C  
ATOM   1235  OE1 GLU B  74       8.135  19.329  -4.736  1.00  0.00           O  
ATOM   1236  OE2 GLU B  74       7.535  20.128  -2.864  1.00  0.00           O  
ATOM   1237  H   GLU B  74       7.303  14.764  -5.826  1.00  0.00           H  
ATOM   1238  HA  GLU B  74       7.683  15.031  -2.980  1.00  0.00           H  
ATOM   1239 1HB  GLU B  74       8.368  16.771  -4.658  1.00  0.00           H  
ATOM   1240 2HB  GLU B  74       6.676  17.056  -5.033  1.00  0.00           H  
ATOM   1241 1HG  GLU B  74       6.289  17.835  -2.739  1.00  0.00           H  
ATOM   1242 2HG  GLU B  74       7.970  17.487  -2.339  1.00  0.00           H  
ATOM   1243  N   ILE B  75       5.394  15.215  -2.014  1.00  0.00           N  
ATOM   1244  CA  ILE B  75       4.135  15.089  -1.286  1.00  0.00           C  
ATOM   1245  C   ILE B  75       3.874  16.236  -0.345  1.00  0.00           C  
ATOM   1246  O   ILE B  75       4.787  16.712   0.339  1.00  0.00           O  
ATOM   1247  CB  ILE B  75       4.157  13.829  -0.397  1.00  0.00           C  
ATOM   1248  CG1 ILE B  75       4.180  12.600  -1.188  1.00  0.00           C  
ATOM   1249  CG2 ILE B  75       3.020  13.786   0.626  1.00  0.00           C  
ATOM   1250  CD1 ILE B  75       4.600  11.428  -0.321  1.00  0.00           C  
ATOM   1251  H   ILE B  75       6.231  15.286  -1.455  1.00  0.00           H  
ATOM   1252  HA  ILE B  75       3.324  15.028  -2.005  1.00  0.00           H  
ATOM   1253  HB  ILE B  75       5.083  13.850   0.125  1.00  0.00           H  
ATOM   1254 1HG1 ILE B  75       3.192  12.433  -1.598  1.00  0.00           H  
ATOM   1255 2HG1 ILE B  75       4.880  12.692  -2.013  1.00  0.00           H  
ATOM   1256 1HG2 ILE B  75       3.125  12.895   1.248  1.00  0.00           H  
ATOM   1257 2HG2 ILE B  75       3.058  14.655   1.271  1.00  0.00           H  
ATOM   1258 3HG2 ILE B  75       2.071  13.760   0.108  1.00  0.00           H  
ATOM   1259 1HD1 ILE B  75       4.606  10.523  -0.888  1.00  0.00           H  
ATOM   1260 2HD1 ILE B  75       5.592  11.604   0.065  1.00  0.00           H  
ATOM   1261 3HD1 ILE B  75       3.904  11.321   0.505  1.00  0.00           H  
ATOM   1262  N   THR B  76       2.624  16.697  -0.313  1.00  0.00           N  
ATOM   1263  CA  THR B  76       2.270  17.707   0.669  1.00  0.00           C  
ATOM   1264  C   THR B  76       1.351  17.094   1.731  1.00  0.00           C  
ATOM   1265  O   THR B  76       0.392  16.398   1.400  1.00  0.00           O  
ATOM   1266  CB  THR B  76       1.614  18.951   0.028  1.00  0.00           C  
ATOM   1267  OG1 THR B  76       2.550  19.565  -0.887  1.00  0.00           O  
ATOM   1268  CG2 THR B  76       1.224  19.970   1.115  1.00  0.00           C  
ATOM   1269  H   THR B  76       1.925  16.312  -0.927  1.00  0.00           H  
ATOM   1270  HA  THR B  76       3.170  18.036   1.162  1.00  0.00           H  
ATOM   1271  HB  THR B  76       0.727  18.648  -0.521  1.00  0.00           H  
ATOM   1272  HG1 THR B  76       3.344  19.818  -0.412  1.00  0.00           H  
ATOM   1273 1HG2 THR B  76       0.770  20.844   0.654  1.00  0.00           H  
ATOM   1274 2HG2 THR B  76       0.513  19.527   1.808  1.00  0.00           H  
ATOM   1275 3HG2 THR B  76       2.114  20.279   1.664  1.00  0.00           H  
ATOM   1276  N   ILE B  77       1.678  17.347   2.994  1.00  0.00           N  
ATOM   1277  CA  ILE B  77       0.887  16.911   4.121  1.00  0.00           C  
ATOM   1278  C   ILE B  77       0.165  18.138   4.670  1.00  0.00           C  
ATOM   1279  O   ILE B  77       0.752  18.925   5.430  1.00  0.00           O  
ATOM   1280  CB  ILE B  77       1.756  16.233   5.213  1.00  0.00           C  
ATOM   1281  CG1 ILE B  77       2.463  14.971   4.604  1.00  0.00           C  
ATOM   1282  CG2 ILE B  77       0.938  15.914   6.449  1.00  0.00           C  
ATOM   1283  CD1 ILE B  77       3.449  14.302   5.540  1.00  0.00           C  
ATOM   1284  H   ILE B  77       2.507  17.910   3.158  1.00  0.00           H  
ATOM   1285  HA  ILE B  77       0.195  16.152   3.782  1.00  0.00           H  
ATOM   1286  HB  ILE B  77       2.543  16.918   5.501  1.00  0.00           H  
ATOM   1287 1HG1 ILE B  77       1.709  14.247   4.318  1.00  0.00           H  
ATOM   1288 2HG1 ILE B  77       3.004  15.275   3.705  1.00  0.00           H  
ATOM   1289 1HG2 ILE B  77       1.577  15.459   7.210  1.00  0.00           H  
ATOM   1290 2HG2 ILE B  77       0.496  16.830   6.851  1.00  0.00           H  
ATOM   1291 3HG2 ILE B  77       0.157  15.225   6.171  1.00  0.00           H  
ATOM   1292 1HD1 ILE B  77       3.903  13.440   5.041  1.00  0.00           H  
ATOM   1293 2HD1 ILE B  77       4.224  15.010   5.816  1.00  0.00           H  
ATOM   1294 3HD1 ILE B  77       2.932  13.967   6.435  1.00  0.00           H  
ATOM   1295  N   PRO B  78      -1.140  18.308   4.352  1.00  0.00           N  
ATOM   1296  CA  PRO B  78      -1.904  19.520   4.559  1.00  0.00           C  
ATOM   1297  C   PRO B  78      -2.384  19.771   5.972  1.00  0.00           C  
ATOM   1298  O   PRO B  78      -3.577  19.912   6.226  1.00  0.00           O  
ATOM   1299  CB  PRO B  78      -3.091  19.304   3.614  1.00  0.00           C  
ATOM   1300  CG  PRO B  78      -3.305  17.828   3.628  1.00  0.00           C  
ATOM   1301  CD  PRO B  78      -1.917  17.249   3.699  1.00  0.00           C  
ATOM   1302  HA  PRO B  78      -1.309  20.368   4.218  1.00  0.00           H  
ATOM   1303 1HB  PRO B  78      -3.965  19.865   3.974  1.00  0.00           H  
ATOM   1304 2HB  PRO B  78      -2.850  19.691   2.613  1.00  0.00           H  
ATOM   1305 1HG  PRO B  78      -3.927  17.543   4.489  1.00  0.00           H  
ATOM   1306 2HG  PRO B  78      -3.849  17.515   2.725  1.00  0.00           H  
ATOM   1307 1HD  PRO B  78      -1.934  16.327   4.298  1.00  0.00           H  
ATOM   1308 2HD  PRO B  78      -1.552  17.045   2.682  1.00  0.00           H  
ATOM   1309  N   CYS B  79      -1.445  19.862   6.876  1.00  0.00           N  
ATOM   1310  CA  CYS B  79      -1.780  20.248   8.248  1.00  0.00           C  
ATOM   1311  C   CYS B  79      -1.500  21.729   8.417  1.00  0.00           C  
ATOM   1312  O   CYS B  79      -0.339  22.170   8.347  1.00  0.00           O  
ATOM   1313  CB  CYS B  79      -1.021  19.404   9.257  1.00  0.00           C  
ATOM   1314  SG  CYS B  79       0.751  19.642   9.240  1.00  0.00           S  
ATOM   1315  H   CYS B  79      -0.481  19.704   6.628  1.00  0.00           H  
ATOM   1316  HA  CYS B  79      -2.855  20.079   8.398  1.00  0.00           H  
ATOM   1317 1HB  CYS B  79      -1.382  19.632  10.260  1.00  0.00           H  
ATOM   1318 2HB  CYS B  79      -1.217  18.352   9.075  1.00  0.00           H  
ATOM   1319  N   ARG B  80      -2.557  22.498   8.612  1.00  0.00           N  
ATOM   1320  CA  ARG B  80      -2.494  23.950   8.651  1.00  0.00           C  
ATOM   1321  C   ARG B  80      -3.049  24.509   9.926  1.00  0.00           C  
ATOM   1322  O   ARG B  80      -3.875  23.875  10.583  1.00  0.00           O  
ATOM   1323  CB  ARG B  80      -3.256  24.513   7.478  1.00  0.00           C  
ATOM   1324  CG  ARG B  80      -2.703  24.100   6.161  1.00  0.00           C  
ATOM   1325  CD  ARG B  80      -3.356  24.776   5.060  1.00  0.00           C  
ATOM   1326  NE  ARG B  80      -4.748  24.479   4.991  1.00  0.00           N  
ATOM   1327  CZ  ARG B  80      -5.595  25.081   4.160  1.00  0.00           C  
ATOM   1328  NH1 ARG B  80      -5.154  26.007   3.318  1.00  0.00           N  
ATOM   1329  NH2 ARG B  80      -6.871  24.737   4.178  1.00  0.00           N  
ATOM   1330  H   ARG B  80      -3.459  22.046   8.678  1.00  0.00           H  
ATOM   1331  HA  ARG B  80      -1.454  24.261   8.566  1.00  0.00           H  
ATOM   1332 1HB  ARG B  80      -4.282  24.168   7.520  1.00  0.00           H  
ATOM   1333 2HB  ARG B  80      -3.262  25.609   7.522  1.00  0.00           H  
ATOM   1334 1HG  ARG B  80      -1.638  24.348   6.125  1.00  0.00           H  
ATOM   1335 2HG  ARG B  80      -2.829  23.027   6.020  1.00  0.00           H  
ATOM   1336 1HD  ARG B  80      -3.233  25.855   5.164  1.00  0.00           H  
ATOM   1337 2HD  ARG B  80      -2.902  24.444   4.131  1.00  0.00           H  
ATOM   1338  HE  ARG B  80      -5.116  23.777   5.614  1.00  0.00           H  
ATOM   1339 1HH1 ARG B  80      -4.146  26.270   3.297  1.00  0.00           H  
ATOM   1340 2HH1 ARG B  80      -5.797  26.453   2.680  1.00  0.00           H  
ATOM   1341 1HH2 ARG B  80      -7.193  24.026   4.823  1.00  0.00           H  
ATOM   1342 2HH2 ARG B  80      -7.519  25.180   3.547  1.00  0.00           H  
ATOM   1343  N   VAL B  81      -2.609  25.704  10.258  1.00  0.00           N  
ATOM   1344  CA  VAL B  81      -3.030  26.387  11.457  1.00  0.00           C  
ATOM   1345  C   VAL B  81      -3.664  27.734  11.133  1.00  0.00           C  
ATOM   1346  O   VAL B  81      -3.692  28.167   9.983  1.00  0.00           O  
ATOM   1347  CB  VAL B  81      -1.839  26.576  12.404  1.00  0.00           C  
ATOM   1348  CG1 VAL B  81      -1.258  25.228  12.832  1.00  0.00           C  
ATOM   1349  CG2 VAL B  81      -0.771  27.410  11.697  1.00  0.00           C  
ATOM   1350  H   VAL B  81      -1.935  26.157   9.653  1.00  0.00           H  
ATOM   1351  HA  VAL B  81      -3.776  25.770  11.965  1.00  0.00           H  
ATOM   1352  HB  VAL B  81      -2.183  27.069  13.292  1.00  0.00           H  
ATOM   1353 1HG1 VAL B  81      -0.429  25.395  13.519  1.00  0.00           H  
ATOM   1354 2HG1 VAL B  81      -2.029  24.639  13.334  1.00  0.00           H  
ATOM   1355 3HG1 VAL B  81      -0.899  24.684  11.960  1.00  0.00           H  
ATOM   1356 1HG2 VAL B  81       0.070  27.559  12.359  1.00  0.00           H  
ATOM   1357 2HG2 VAL B  81      -0.434  26.883  10.803  1.00  0.00           H  
ATOM   1358 3HG2 VAL B  81      -1.181  28.379  11.409  1.00  0.00           H  
ATOM   1359  N   THR B  82      -4.199  28.377  12.164  1.00  0.00           N  
ATOM   1360  CA  THR B  82      -4.904  29.646  12.035  1.00  0.00           C  
ATOM   1361  C   THR B  82      -4.036  30.882  12.240  1.00  0.00           C  
ATOM   1362  O   THR B  82      -4.498  32.008  12.091  1.00  0.00           O  
ATOM   1363  CB  THR B  82      -6.039  29.684  13.057  1.00  0.00           C  
ATOM   1364  OG1 THR B  82      -5.512  29.579  14.392  1.00  0.00           O  
ATOM   1365  CG2 THR B  82      -6.940  28.541  12.815  1.00  0.00           C  
ATOM   1366  H   THR B  82      -4.137  27.955  13.083  1.00  0.00           H  
ATOM   1367  HA  THR B  82      -5.333  29.693  11.033  1.00  0.00           H  
ATOM   1368  HB  THR B  82      -6.577  30.588  12.950  1.00  0.00           H  
ATOM   1369  HG1 THR B  82      -5.222  28.676  14.560  1.00  0.00           H  
ATOM   1370 1HG2 THR B  82      -7.732  28.564  13.527  1.00  0.00           H  
ATOM   1371 2HG2 THR B  82      -7.332  28.638  11.818  1.00  0.00           H  
ATOM   1372 3HG2 THR B  82      -6.397  27.596  12.913  1.00  0.00           H  
ATOM   1373  N   ASP B  83      -2.789  30.677  12.610  1.00  0.00           N  
ATOM   1374  CA  ASP B  83      -1.904  31.779  12.952  1.00  0.00           C  
ATOM   1375  C   ASP B  83      -0.496  31.596  12.365  1.00  0.00           C  
ATOM   1376  O   ASP B  83       0.214  30.679  12.783  1.00  0.00           O  
ATOM   1377  CB  ASP B  83      -1.845  31.941  14.471  1.00  0.00           C  
ATOM   1378  CG  ASP B  83      -1.003  33.131  14.965  1.00  0.00           C  
ATOM   1379  OD1 ASP B  83      -0.194  33.641  14.217  1.00  0.00           O  
ATOM   1380  OD2 ASP B  83      -1.192  33.525  16.093  1.00  0.00           O  
ATOM   1381  H   ASP B  83      -2.464  29.724  12.685  1.00  0.00           H  
ATOM   1382  HA  ASP B  83      -2.366  32.688  12.596  1.00  0.00           H  
ATOM   1383 1HB  ASP B  83      -2.849  32.063  14.850  1.00  0.00           H  
ATOM   1384 2HB  ASP B  83      -1.481  31.048  14.900  1.00  0.00           H  
ATOM   1385  N   PRO B  84      -0.050  32.451  11.414  1.00  0.00           N  
ATOM   1386  CA  PRO B  84       1.240  32.413  10.739  1.00  0.00           C  
ATOM   1387  C   PRO B  84       2.435  32.434  11.697  1.00  0.00           C  
ATOM   1388  O   PRO B  84       3.552  32.112  11.299  1.00  0.00           O  
ATOM   1389  CB  PRO B  84       1.240  33.704   9.912  1.00  0.00           C  
ATOM   1390  CG  PRO B  84      -0.172  33.979   9.629  1.00  0.00           C  
ATOM   1391  CD  PRO B  84      -0.937  33.517  10.857  1.00  0.00           C  
ATOM   1392  HA  PRO B  84       1.278  31.529  10.085  1.00  0.00           H  
ATOM   1393 1HB  PRO B  84       1.723  34.511  10.488  1.00  0.00           H  
ATOM   1394 2HB  PRO B  84       1.831  33.563   8.997  1.00  0.00           H  
ATOM   1395 1HG  PRO B  84      -0.312  35.038   9.402  1.00  0.00           H  
ATOM   1396 2HG  PRO B  84      -0.439  33.439   8.744  1.00  0.00           H  
ATOM   1397 1HD  PRO B  84      -1.052  34.331  11.594  1.00  0.00           H  
ATOM   1398 2HD  PRO B  84      -1.884  33.129  10.513  1.00  0.00           H  
ATOM   1399  N   GLN B  85       2.229  32.880  12.943  1.00  0.00           N  
ATOM   1400  CA  GLN B  85       3.334  32.944  13.896  1.00  0.00           C  
ATOM   1401  C   GLN B  85       3.584  31.611  14.614  1.00  0.00           C  
ATOM   1402  O   GLN B  85       4.576  31.473  15.336  1.00  0.00           O  
ATOM   1403  CB  GLN B  85       3.085  34.023  14.970  1.00  0.00           C  
ATOM   1404  CG  GLN B  85       3.062  35.473  14.464  1.00  0.00           C  
ATOM   1405  CD  GLN B  85       2.873  36.516  15.611  1.00  0.00           C  
ATOM   1406  OE1 GLN B  85       3.296  36.304  16.756  1.00  0.00           O  
ATOM   1407  NE2 GLN B  85       2.238  37.644  15.289  1.00  0.00           N  
ATOM   1408  H   GLN B  85       1.297  33.160  13.269  1.00  0.00           H  
ATOM   1409  HA  GLN B  85       4.240  33.200  13.350  1.00  0.00           H  
ATOM   1410 1HB  GLN B  85       2.114  33.832  15.443  1.00  0.00           H  
ATOM   1411 2HB  GLN B  85       3.844  33.946  15.746  1.00  0.00           H  
ATOM   1412 1HG  GLN B  85       3.997  35.686  13.951  1.00  0.00           H  
ATOM   1413 2HG  GLN B  85       2.219  35.574  13.773  1.00  0.00           H  
ATOM   1414 1HE2 GLN B  85       2.087  38.352  15.981  1.00  0.00           H  
ATOM   1415 2HE2 GLN B  85       1.906  37.779  14.356  1.00  0.00           H  
ATOM   1416  N   LEU B  86       2.681  30.639  14.456  1.00  0.00           N  
ATOM   1417  CA  LEU B  86       2.840  29.355  15.136  1.00  0.00           C  
ATOM   1418  C   LEU B  86       3.970  28.492  14.610  1.00  0.00           C  
ATOM   1419  O   LEU B  86       4.163  28.325  13.402  1.00  0.00           O  
ATOM   1420  CB  LEU B  86       1.539  28.550  15.072  1.00  0.00           C  
ATOM   1421  CG  LEU B  86       0.384  29.061  15.913  1.00  0.00           C  
ATOM   1422  CD1 LEU B  86      -0.884  28.351  15.497  1.00  0.00           C  
ATOM   1423  CD2 LEU B  86       0.664  28.766  17.367  1.00  0.00           C  
ATOM   1424  H   LEU B  86       1.874  30.784  13.847  1.00  0.00           H  
ATOM   1425  HA  LEU B  86       3.048  29.565  16.184  1.00  0.00           H  
ATOM   1426 1HB  LEU B  86       1.205  28.545  14.044  1.00  0.00           H  
ATOM   1427 2HB  LEU B  86       1.749  27.520  15.371  1.00  0.00           H  
ATOM   1428  HG  LEU B  86       0.276  30.125  15.779  1.00  0.00           H  
ATOM   1429 1HD1 LEU B  86      -1.724  28.698  16.102  1.00  0.00           H  
ATOM   1430 2HD1 LEU B  86      -1.058  28.585  14.461  1.00  0.00           H  
ATOM   1431 3HD1 LEU B  86      -0.760  27.273  15.629  1.00  0.00           H  
ATOM   1432 1HD2 LEU B  86      -0.159  29.116  17.988  1.00  0.00           H  
ATOM   1433 2HD2 LEU B  86       0.777  27.689  17.490  1.00  0.00           H  
ATOM   1434 3HD2 LEU B  86       1.583  29.262  17.672  1.00  0.00           H  
ATOM   1435  N   VAL B  87       4.689  27.872  15.533  1.00  0.00           N  
ATOM   1436  CA  VAL B  87       5.696  26.909  15.139  1.00  0.00           C  
ATOM   1437  C   VAL B  87       5.000  25.574  14.962  1.00  0.00           C  
ATOM   1438  O   VAL B  87       4.278  25.127  15.861  1.00  0.00           O  
ATOM   1439  CB  VAL B  87       6.826  26.795  16.186  1.00  0.00           C  
ATOM   1440  CG1 VAL B  87       7.824  25.704  15.766  1.00  0.00           C  
ATOM   1441  CG2 VAL B  87       7.551  28.147  16.308  1.00  0.00           C  
ATOM   1442  H   VAL B  87       4.521  28.059  16.511  1.00  0.00           H  
ATOM   1443  HA  VAL B  87       6.130  27.215  14.186  1.00  0.00           H  
ATOM   1444  HB  VAL B  87       6.399  26.512  17.148  1.00  0.00           H  
ATOM   1445 1HG1 VAL B  87       8.616  25.625  16.511  1.00  0.00           H  
ATOM   1446 2HG1 VAL B  87       7.307  24.747  15.688  1.00  0.00           H  
ATOM   1447 3HG1 VAL B  87       8.261  25.961  14.801  1.00  0.00           H  
ATOM   1448 1HG2 VAL B  87       8.352  28.074  17.045  1.00  0.00           H  
ATOM   1449 2HG2 VAL B  87       7.977  28.416  15.339  1.00  0.00           H  
ATOM   1450 3HG2 VAL B  87       6.842  28.916  16.615  1.00  0.00           H  
ATOM   1451  N   VAL B  88       5.175  24.976  13.795  1.00  0.00           N  
ATOM   1452  CA  VAL B  88       4.550  23.704  13.492  1.00  0.00           C  
ATOM   1453  C   VAL B  88       5.638  22.721  13.075  1.00  0.00           C  
ATOM   1454  O   VAL B  88       6.477  23.041  12.227  1.00  0.00           O  
ATOM   1455  CB  VAL B  88       3.518  23.845  12.362  1.00  0.00           C  
ATOM   1456  CG1 VAL B  88       2.882  22.493  12.088  1.00  0.00           C  
ATOM   1457  CG2 VAL B  88       2.468  24.906  12.729  1.00  0.00           C  
ATOM   1458  H   VAL B  88       5.768  25.413  13.106  1.00  0.00           H  
ATOM   1459  HA  VAL B  88       4.051  23.331  14.380  1.00  0.00           H  
ATOM   1460  HB  VAL B  88       4.029  24.144  11.459  1.00  0.00           H  
ATOM   1461 1HG1 VAL B  88       2.167  22.573  11.273  1.00  0.00           H  
ATOM   1462 2HG1 VAL B  88       3.646  21.787  11.826  1.00  0.00           H  
ATOM   1463 3HG1 VAL B  88       2.378  22.155  12.986  1.00  0.00           H  
ATOM   1464 1HG2 VAL B  88       1.751  25.002  11.914  1.00  0.00           H  
ATOM   1465 2HG2 VAL B  88       1.952  24.608  13.626  1.00  0.00           H  
ATOM   1466 3HG2 VAL B  88       2.951  25.867  12.892  1.00  0.00           H  
ATOM   1467  N   THR B  89       5.629  21.535  13.669  1.00  0.00           N  
ATOM   1468  CA  THR B  89       6.618  20.517  13.339  1.00  0.00           C  
ATOM   1469  C   THR B  89       5.971  19.217  12.837  1.00  0.00           C  
ATOM   1470  O   THR B  89       4.824  18.910  13.159  1.00  0.00           O  
ATOM   1471  CB  THR B  89       7.528  20.277  14.546  1.00  0.00           C  
ATOM   1472  OG1 THR B  89       6.747  19.827  15.662  1.00  0.00           O  
ATOM   1473  CG2 THR B  89       8.278  21.585  14.927  1.00  0.00           C  
ATOM   1474  H   THR B  89       4.912  21.350  14.370  1.00  0.00           H  
ATOM   1475  HA  THR B  89       7.247  20.894  12.533  1.00  0.00           H  
ATOM   1476  HB  THR B  89       8.243  19.511  14.297  1.00  0.00           H  
ATOM   1477  HG1 THR B  89       6.826  18.866  15.752  1.00  0.00           H  
ATOM   1478 1HG2 THR B  89       8.926  21.399  15.779  1.00  0.00           H  
ATOM   1479 2HG2 THR B  89       8.876  21.922  14.081  1.00  0.00           H  
ATOM   1480 3HG2 THR B  89       7.554  22.353  15.186  1.00  0.00           H  
ATOM   1481  N   LEU B  90       6.716  18.460  12.033  1.00  0.00           N  
ATOM   1482  CA  LEU B  90       6.227  17.200  11.471  1.00  0.00           C  
ATOM   1483  C   LEU B  90       6.908  16.007  12.114  1.00  0.00           C  
ATOM   1484  O   LEU B  90       8.129  15.979  12.249  1.00  0.00           O  
ATOM   1485  CB  LEU B  90       6.475  17.157   9.983  1.00  0.00           C  
ATOM   1486  CG  LEU B  90       5.946  15.952   9.260  1.00  0.00           C  
ATOM   1487  CD1 LEU B  90       4.428  15.980   9.239  1.00  0.00           C  
ATOM   1488  CD2 LEU B  90       6.470  15.960   7.897  1.00  0.00           C  
ATOM   1489  H   LEU B  90       7.645  18.774  11.797  1.00  0.00           H  
ATOM   1490  HA  LEU B  90       5.155  17.124  11.653  1.00  0.00           H  
ATOM   1491 1HB  LEU B  90       6.011  17.979   9.547  1.00  0.00           H  
ATOM   1492 2HB  LEU B  90       7.543  17.235   9.801  1.00  0.00           H  
ATOM   1493  HG  LEU B  90       6.250  15.045   9.771  1.00  0.00           H  
ATOM   1494 1HD1 LEU B  90       4.056  15.113   8.711  1.00  0.00           H  
ATOM   1495 2HD1 LEU B  90       4.049  15.975  10.259  1.00  0.00           H  
ATOM   1496 3HD1 LEU B  90       4.087  16.876   8.736  1.00  0.00           H  
ATOM   1497 1HD2 LEU B  90       6.068  15.093   7.405  1.00  0.00           H  
ATOM   1498 2HD2 LEU B  90       6.156  16.855   7.379  1.00  0.00           H  
ATOM   1499 3HD2 LEU B  90       7.553  15.915   7.928  1.00  0.00           H  
ATOM   1500  N   HIS B  91       6.132  15.023  12.516  1.00  0.00           N  
ATOM   1501  CA  HIS B  91       6.681  13.861  13.180  1.00  0.00           C  
ATOM   1502  C   HIS B  91       6.141  12.557  12.618  1.00  0.00           C  
ATOM   1503  O   HIS B  91       4.995  12.500  12.166  1.00  0.00           O  
ATOM   1504  CB  HIS B  91       6.251  13.926  14.634  1.00  0.00           C  
ATOM   1505  CG  HIS B  91       6.706  15.125  15.330  1.00  0.00           C  
ATOM   1506  ND1 HIS B  91       7.855  15.167  16.036  1.00  0.00           N  
ATOM   1507  CD2 HIS B  91       6.174  16.356  15.384  1.00  0.00           C  
ATOM   1508  CE1 HIS B  91       8.026  16.378  16.525  1.00  0.00           C  
ATOM   1509  NE2 HIS B  91       7.016  17.124  16.135  1.00  0.00           N  
ATOM   1510  H   HIS B  91       5.120  15.097  12.398  1.00  0.00           H  
ATOM   1511  HA  HIS B  91       7.767  13.854  13.108  1.00  0.00           H  
ATOM   1512 1HB  HIS B  91       5.177  13.883  14.689  1.00  0.00           H  
ATOM   1513 2HB  HIS B  91       6.640  13.051  15.166  1.00  0.00           H  
ATOM   1514  HD1 HIS B  91       8.568  14.455  16.007  1.00  0.00           H  
ATOM   1515  HD2 HIS B  91       5.266  16.793  14.955  1.00  0.00           H  
ATOM   1516  HE1 HIS B  91       8.901  16.610  17.130  1.00  0.00           H  
ATOM   1517  N   GLU B  92       6.925  11.473  12.686  1.00  0.00           N  
ATOM   1518  CA  GLU B  92       6.308  10.173  12.405  1.00  0.00           C  
ATOM   1519  C   GLU B  92       5.306  10.024  13.546  1.00  0.00           C  
ATOM   1520  O   GLU B  92       5.608  10.447  14.661  1.00  0.00           O  
ATOM   1521  CB  GLU B  92       7.305   9.001  12.365  1.00  0.00           C  
ATOM   1522  CG  GLU B  92       8.309   9.035  11.216  1.00  0.00           C  
ATOM   1523  CD  GLU B  92       9.214   7.743  11.109  1.00  0.00           C  
ATOM   1524  OE1 GLU B  92       8.962   6.779  11.810  1.00  0.00           O  
ATOM   1525  OE2 GLU B  92      10.132   7.749  10.317  1.00  0.00           O  
ATOM   1526  H   GLU B  92       7.886  11.541  12.998  1.00  0.00           H  
ATOM   1527  HA  GLU B  92       5.765  10.210  11.459  1.00  0.00           H  
ATOM   1528 1HB  GLU B  92       7.860   8.970  13.303  1.00  0.00           H  
ATOM   1529 2HB  GLU B  92       6.748   8.067  12.288  1.00  0.00           H  
ATOM   1530 1HG  GLU B  92       7.755   9.147  10.288  1.00  0.00           H  
ATOM   1531 2HG  GLU B  92       8.946   9.912  11.332  1.00  0.00           H  
ATOM   1532  N   LYS B  93       4.140   9.426  13.291  1.00  0.00           N  
ATOM   1533  CA  LYS B  93       3.094   9.337  14.329  1.00  0.00           C  
ATOM   1534  C   LYS B  93       3.667   8.904  15.683  1.00  0.00           C  
ATOM   1535  O   LYS B  93       3.362   9.505  16.721  1.00  0.00           O  
ATOM   1536  CB  LYS B  93       1.989   8.377  13.871  1.00  0.00           C  
ATOM   1537  CG  LYS B  93       0.792   8.263  14.820  1.00  0.00           C  
ATOM   1538  CD  LYS B  93      -0.263   7.282  14.281  1.00  0.00           C  
ATOM   1539  CE  LYS B  93      -1.459   7.175  15.233  1.00  0.00           C  
ATOM   1540  NZ  LYS B  93      -2.448   6.119  14.808  1.00  0.00           N  
ATOM   1541  H   LYS B  93       3.955   9.091  12.345  1.00  0.00           H  
ATOM   1542  HA  LYS B  93       2.653  10.318  14.457  1.00  0.00           H  
ATOM   1543 1HB  LYS B  93       1.612   8.714  12.903  1.00  0.00           H  
ATOM   1544 2HB  LYS B  93       2.406   7.382  13.728  1.00  0.00           H  
ATOM   1545 1HG  LYS B  93       1.135   7.913  15.798  1.00  0.00           H  
ATOM   1546 2HG  LYS B  93       0.338   9.242  14.950  1.00  0.00           H  
ATOM   1547 1HD  LYS B  93      -0.611   7.623  13.305  1.00  0.00           H  
ATOM   1548 2HD  LYS B  93       0.188   6.296  14.164  1.00  0.00           H  
ATOM   1549 1HE  LYS B  93      -1.096   6.937  16.232  1.00  0.00           H  
ATOM   1550 2HE  LYS B  93      -1.967   8.139  15.262  1.00  0.00           H  
ATOM   1551 1HZ  LYS B  93      -3.211   6.096  15.472  1.00  0.00           H  
ATOM   1552 2HZ  LYS B  93      -2.820   6.304  13.889  1.00  0.00           H  
ATOM   1553 3HZ  LYS B  93      -1.992   5.219  14.797  1.00  0.00           H  
ATOM   1554  N   LYS B  94       4.477   7.847  15.675  1.00  0.00           N  
ATOM   1555  CA  LYS B  94       5.112   7.402  16.894  1.00  0.00           C  
ATOM   1556  C   LYS B  94       6.591   7.773  16.856  1.00  0.00           C  
ATOM   1557  O   LYS B  94       7.443   6.971  16.452  1.00  0.00           O  
ATOM   1558  CB  LYS B  94       4.923   5.902  17.102  1.00  0.00           C  
ATOM   1559  CG  LYS B  94       3.454   5.458  17.192  1.00  0.00           C  
ATOM   1560  CD  LYS B  94       2.746   5.960  18.468  1.00  0.00           C  
ATOM   1561  CE  LYS B  94       1.314   5.391  18.548  1.00  0.00           C  
ATOM   1562  NZ  LYS B  94       1.316   3.927  18.858  1.00  0.00           N  
ATOM   1563  H   LYS B  94       4.685   7.395  14.797  1.00  0.00           H  
ATOM   1564  HA  LYS B  94       4.662   7.923  17.740  1.00  0.00           H  
ATOM   1565 1HB  LYS B  94       5.386   5.363  16.277  1.00  0.00           H  
ATOM   1566 2HB  LYS B  94       5.427   5.595  18.020  1.00  0.00           H  
ATOM   1567 1HG  LYS B  94       2.910   5.837  16.324  1.00  0.00           H  
ATOM   1568 2HG  LYS B  94       3.407   4.371  17.176  1.00  0.00           H  
ATOM   1569 1HD  LYS B  94       3.307   5.648  19.350  1.00  0.00           H  
ATOM   1570 2HD  LYS B  94       2.696   7.052  18.455  1.00  0.00           H  
ATOM   1571 1HE  LYS B  94       0.747   5.918  19.311  1.00  0.00           H  
ATOM   1572 2HE  LYS B  94       0.828   5.538  17.579  1.00  0.00           H  
ATOM   1573 1HZ  LYS B  94       0.360   3.555  18.864  1.00  0.00           H  
ATOM   1574 2HZ  LYS B  94       1.827   3.429  18.142  1.00  0.00           H  
ATOM   1575 3HZ  LYS B  94       1.745   3.764  19.748  1.00  0.00           H  
ATOM   1576  N   GLY B  95       6.890   8.976  17.309  1.00  0.00           N  
ATOM   1577  CA  GLY B  95       8.246   9.502  17.296  1.00  0.00           C  
ATOM   1578  C   GLY B  95       8.233  10.890  17.894  1.00  0.00           C  
ATOM   1579  O   GLY B  95       7.261  11.632  17.761  1.00  0.00           O  
ATOM   1580  H   GLY B  95       6.133   9.568  17.627  1.00  0.00           H  
ATOM   1581 1HA  GLY B  95       8.906   8.854  17.867  1.00  0.00           H  
ATOM   1582 2HA  GLY B  95       8.617   9.541  16.272  1.00  0.00           H  
ATOM   1583  N   ASP B  96       9.334  11.238  18.541  1.00  0.00           N  
ATOM   1584  CA  ASP B  96       9.444  12.528  19.209  1.00  0.00           C  
ATOM   1585  C   ASP B  96      10.174  13.581  18.408  1.00  0.00           C  
ATOM   1586  O   ASP B  96       9.943  14.778  18.575  1.00  0.00           O  
ATOM   1587  CB  ASP B  96      10.164  12.345  20.543  1.00  0.00           C  
ATOM   1588  CG  ASP B  96       9.405  11.411  21.477  1.00  0.00           C  
ATOM   1589  OD1 ASP B  96       8.276  11.706  21.802  1.00  0.00           O  
ATOM   1590  OD2 ASP B  96       9.959  10.400  21.845  1.00  0.00           O  
ATOM   1591  H   ASP B  96      10.095  10.579  18.601  1.00  0.00           H  
ATOM   1592  HA  ASP B  96       8.438  12.897  19.405  1.00  0.00           H  
ATOM   1593 1HB  ASP B  96      11.159  11.939  20.367  1.00  0.00           H  
ATOM   1594 2HB  ASP B  96      10.286  13.314  21.030  1.00  0.00           H  
ATOM   1595  N   VAL B  97      11.096  13.146  17.580  1.00  0.00           N  
ATOM   1596  CA  VAL B  97      11.944  14.086  16.880  1.00  0.00           C  
ATOM   1597  C   VAL B  97      11.305  14.613  15.608  1.00  0.00           C  
ATOM   1598  O   VAL B  97      10.746  13.852  14.819  1.00  0.00           O  
ATOM   1599  CB  VAL B  97      13.311  13.444  16.609  1.00  0.00           C  
ATOM   1600  CG1 VAL B  97      14.162  14.349  15.826  1.00  0.00           C  
ATOM   1601  CG2 VAL B  97      13.998  13.152  17.955  1.00  0.00           C  
ATOM   1602  H   VAL B  97      11.226  12.157  17.452  1.00  0.00           H  
ATOM   1603  HA  VAL B  97      12.117  14.938  17.536  1.00  0.00           H  
ATOM   1604  HB  VAL B  97      13.178  12.522  16.043  1.00  0.00           H  
ATOM   1605 1HG1 VAL B  97      15.101  13.861  15.670  1.00  0.00           H  
ATOM   1606 2HG1 VAL B  97      13.697  14.559  14.866  1.00  0.00           H  
ATOM   1607 3HG1 VAL B  97      14.319  15.280  16.366  1.00  0.00           H  
ATOM   1608 1HG2 VAL B  97      14.971  12.692  17.773  1.00  0.00           H  
ATOM   1609 2HG2 VAL B  97      14.136  14.084  18.503  1.00  0.00           H  
ATOM   1610 3HG2 VAL B  97      13.380  12.473  18.542  1.00  0.00           H  
ATOM   1611  N   ALA B  98      11.322  15.940  15.471  1.00  0.00           N  
ATOM   1612  CA  ALA B  98      10.778  16.632  14.308  1.00  0.00           C  
ATOM   1613  C   ALA B  98      11.600  16.324  13.056  1.00  0.00           C  
ATOM   1614  O   ALA B  98      12.833  16.223  13.114  1.00  0.00           O  
ATOM   1615  CB  ALA B  98      10.745  18.123  14.546  1.00  0.00           C  
ATOM   1616  H   ALA B  98      11.766  16.488  16.194  1.00  0.00           H  
ATOM   1617  HA  ALA B  98       9.763  16.274  14.144  1.00  0.00           H  
ATOM   1618 1HB  ALA B  98      10.319  18.609  13.670  1.00  0.00           H  
ATOM   1619 2HB  ALA B  98      10.137  18.338  15.423  1.00  0.00           H  
ATOM   1620 3HB  ALA B  98      11.755  18.485  14.708  1.00  0.00           H  
ATOM   1621  N   LEU B  99      10.916  16.241  11.929  1.00  0.00           N  
ATOM   1622  CA  LEU B  99      11.525  15.976  10.652  1.00  0.00           C  
ATOM   1623  C   LEU B  99      11.895  17.275   9.916  1.00  0.00           C  
ATOM   1624  O   LEU B  99      11.117  18.233   9.909  1.00  0.00           O  
ATOM   1625  CB  LEU B  99      10.536  15.156   9.818  1.00  0.00           C  
ATOM   1626  CG  LEU B  99      10.124  13.815  10.446  1.00  0.00           C  
ATOM   1627  CD1 LEU B  99       8.980  13.205   9.636  1.00  0.00           C  
ATOM   1628  CD2 LEU B  99      11.325  12.883  10.472  1.00  0.00           C  
ATOM   1629  H   LEU B  99       9.902  16.315  11.982  1.00  0.00           H  
ATOM   1630  HA  LEU B  99      12.406  15.373  10.847  1.00  0.00           H  
ATOM   1631 1HB  LEU B  99       9.635  15.745   9.670  1.00  0.00           H  
ATOM   1632 2HB  LEU B  99      10.969  14.945   8.848  1.00  0.00           H  
ATOM   1633  HG  LEU B  99       9.771  13.981  11.470  1.00  0.00           H  
ATOM   1634 1HD1 LEU B  99       8.682  12.261  10.086  1.00  0.00           H  
ATOM   1635 2HD1 LEU B  99       8.138  13.883   9.635  1.00  0.00           H  
ATOM   1636 3HD1 LEU B  99       9.308  13.032   8.611  1.00  0.00           H  
ATOM   1637 1HD2 LEU B  99      11.037  11.932  10.921  1.00  0.00           H  
ATOM   1638 2HD2 LEU B  99      11.680  12.711   9.455  1.00  0.00           H  
ATOM   1639 3HD2 LEU B  99      12.128  13.335  11.064  1.00  0.00           H  
ATOM   1640  N   PRO B 100      13.027  17.316   9.185  1.00  0.00           N  
ATOM   1641  CA  PRO B 100      13.511  18.465   8.434  1.00  0.00           C  
ATOM   1642  C   PRO B 100      12.780  18.675   7.112  1.00  0.00           C  
ATOM   1643  O   PRO B 100      13.377  18.627   6.047  1.00  0.00           O  
ATOM   1644  CB  PRO B 100      14.965  18.098   8.184  1.00  0.00           C  
ATOM   1645  CG  PRO B 100      14.971  16.622   8.147  1.00  0.00           C  
ATOM   1646  CD  PRO B 100      13.948  16.189   9.224  1.00  0.00           C  
ATOM   1647  HA  PRO B 100      13.433  19.363   9.066  1.00  0.00           H  
ATOM   1648 1HB  PRO B 100      15.293  18.536   7.242  1.00  0.00           H  
ATOM   1649 2HB  PRO B 100      15.603  18.515   8.975  1.00  0.00           H  
ATOM   1650 1HG  PRO B 100      14.713  16.270   7.134  1.00  0.00           H  
ATOM   1651 2HG  PRO B 100      15.982  16.263   8.351  1.00  0.00           H  
ATOM   1652 1HD  PRO B 100      13.460  15.251   8.916  1.00  0.00           H  
ATOM   1653 2HD  PRO B 100      14.450  16.103  10.202  1.00  0.00           H  
ATOM   1654  N   VAL B 101      11.495  18.937   7.188  1.00  0.00           N  
ATOM   1655  CA  VAL B 101      10.682  19.144   6.002  1.00  0.00           C  
ATOM   1656  C   VAL B 101      10.226  20.608   6.019  1.00  0.00           C  
ATOM   1657  O   VAL B 101       9.831  21.095   7.078  1.00  0.00           O  
ATOM   1658  CB  VAL B 101       9.474  18.194   6.045  1.00  0.00           C  
ATOM   1659  CG1 VAL B 101       8.595  18.404   4.850  1.00  0.00           C  
ATOM   1660  CG2 VAL B 101       9.950  16.749   6.123  1.00  0.00           C  
ATOM   1661  H   VAL B 101      11.075  18.967   8.118  1.00  0.00           H  
ATOM   1662  HA  VAL B 101      11.283  18.933   5.126  1.00  0.00           H  
ATOM   1663  HB  VAL B 101       8.889  18.425   6.936  1.00  0.00           H  
ATOM   1664 1HG1 VAL B 101       7.761  17.755   4.911  1.00  0.00           H  
ATOM   1665 2HG1 VAL B 101       8.250  19.435   4.812  1.00  0.00           H  
ATOM   1666 3HG1 VAL B 101       9.156  18.175   3.958  1.00  0.00           H  
ATOM   1667 1HG2 VAL B 101       9.093  16.099   6.185  1.00  0.00           H  
ATOM   1668 2HG2 VAL B 101      10.493  16.488   5.260  1.00  0.00           H  
ATOM   1669 3HG2 VAL B 101      10.567  16.618   7.006  1.00  0.00           H  
ATOM   1670  N   PRO B 102      10.321  21.374   4.923  1.00  0.00           N  
ATOM   1671  CA  PRO B 102       9.925  22.768   4.904  1.00  0.00           C  
ATOM   1672  C   PRO B 102       8.417  22.891   5.131  1.00  0.00           C  
ATOM   1673  O   PRO B 102       7.622  22.046   4.693  1.00  0.00           O  
ATOM   1674  CB  PRO B 102      10.352  23.224   3.497  1.00  0.00           C  
ATOM   1675  CG  PRO B 102      10.439  21.961   2.660  1.00  0.00           C  
ATOM   1676  CD  PRO B 102      10.866  20.873   3.638  1.00  0.00           C  
ATOM   1677  HA  PRO B 102      10.477  23.315   5.674  1.00  0.00           H  
ATOM   1678 1HB  PRO B 102       9.627  23.939   3.105  1.00  0.00           H  
ATOM   1679 2HB  PRO B 102      11.320  23.749   3.569  1.00  0.00           H  
ATOM   1680 1HG  PRO B 102       9.467  21.754   2.193  1.00  0.00           H  
ATOM   1681 2HG  PRO B 102      11.158  22.090   1.840  1.00  0.00           H  
ATOM   1682 1HD  PRO B 102      10.421  19.938   3.335  1.00  0.00           H  
ATOM   1683 2HD  PRO B 102      11.961  20.825   3.693  1.00  0.00           H  
ATOM   1684  N   TYR B 103       8.033  23.988   5.789  1.00  0.00           N  
ATOM   1685  CA  TYR B 103       6.633  24.213   6.107  1.00  0.00           C  
ATOM   1686  C   TYR B 103       6.113  25.540   5.587  1.00  0.00           C  
ATOM   1687  O   TYR B 103       6.714  26.600   5.777  1.00  0.00           O  
ATOM   1688  CB  TYR B 103       6.416  24.152   7.623  1.00  0.00           C  
ATOM   1689  CG  TYR B 103       4.939  24.267   8.058  1.00  0.00           C  
ATOM   1690  CD1 TYR B 103       4.106  23.209   7.844  1.00  0.00           C  
ATOM   1691  CD2 TYR B 103       4.441  25.386   8.686  1.00  0.00           C  
ATOM   1692  CE1 TYR B 103       2.804  23.236   8.237  1.00  0.00           C  
ATOM   1693  CE2 TYR B 103       3.117  25.408   9.073  1.00  0.00           C  
ATOM   1694  CZ  TYR B 103       2.304  24.336   8.844  1.00  0.00           C  
ATOM   1695  OH  TYR B 103       0.989  24.365   9.227  1.00  0.00           O  
ATOM   1696  H   TYR B 103       8.726  24.653   6.103  1.00  0.00           H  
ATOM   1697  HA  TYR B 103       6.041  23.427   5.639  1.00  0.00           H  
ATOM   1698 1HB  TYR B 103       6.817  23.238   8.001  1.00  0.00           H  
ATOM   1699 2HB  TYR B 103       6.966  24.960   8.098  1.00  0.00           H  
ATOM   1700  HD1 TYR B 103       4.493  22.337   7.359  1.00  0.00           H  
ATOM   1701  HD2 TYR B 103       5.083  26.244   8.879  1.00  0.00           H  
ATOM   1702  HE1 TYR B 103       2.173  22.375   8.064  1.00  0.00           H  
ATOM   1703  HE2 TYR B 103       2.716  26.270   9.566  1.00  0.00           H  
ATOM   1704  HH  TYR B 103       0.533  23.552   8.904  1.00  0.00           H  
ATOM   1705  N   ASP B 104       4.995  25.440   4.899  1.00  0.00           N  
ATOM   1706  CA  ASP B 104       4.229  26.548   4.364  1.00  0.00           C  
ATOM   1707  C   ASP B 104       2.946  26.696   5.180  1.00  0.00           C  
ATOM   1708  O   ASP B 104       2.060  25.850   5.086  1.00  0.00           O  
ATOM   1709  CB  ASP B 104       3.908  26.303   2.897  1.00  0.00           C  
ATOM   1710  CG  ASP B 104       3.124  27.448   2.213  1.00  0.00           C  
ATOM   1711  OD1 ASP B 104       2.499  28.246   2.895  1.00  0.00           O  
ATOM   1712  OD2 ASP B 104       3.129  27.480   0.999  1.00  0.00           O  
ATOM   1713  H   ASP B 104       4.603  24.505   4.763  1.00  0.00           H  
ATOM   1714  HA  ASP B 104       4.813  27.464   4.457  1.00  0.00           H  
ATOM   1715 1HB  ASP B 104       4.841  26.159   2.353  1.00  0.00           H  
ATOM   1716 2HB  ASP B 104       3.353  25.372   2.812  1.00  0.00           H  
ATOM   1717  N   HIS B 105       2.790  27.752   5.973  1.00  0.00           N  
ATOM   1718  CA  HIS B 105       1.594  27.828   6.831  1.00  0.00           C  
ATOM   1719  C   HIS B 105       0.261  27.793   6.055  1.00  0.00           C  
ATOM   1720  O   HIS B 105      -0.786  27.506   6.646  1.00  0.00           O  
ATOM   1721  CB  HIS B 105       1.619  29.082   7.703  1.00  0.00           C  
ATOM   1722  CG  HIS B 105       2.614  29.054   8.777  1.00  0.00           C  
ATOM   1723  ND1 HIS B 105       3.958  29.233   8.545  1.00  0.00           N  
ATOM   1724  CD2 HIS B 105       2.473  28.895  10.116  1.00  0.00           C  
ATOM   1725  CE1 HIS B 105       4.607  29.173   9.706  1.00  0.00           C  
ATOM   1726  NE2 HIS B 105       3.721  28.967  10.667  1.00  0.00           N  
ATOM   1727  H   HIS B 105       3.504  28.465   6.012  1.00  0.00           H  
ATOM   1728  HA  HIS B 105       1.575  26.971   7.493  1.00  0.00           H  
ATOM   1729 1HB  HIS B 105       1.809  29.957   7.080  1.00  0.00           H  
ATOM   1730 2HB  HIS B 105       0.643  29.213   8.166  1.00  0.00           H  
ATOM   1731  HD2 HIS B 105       1.547  28.742  10.654  1.00  0.00           H  
ATOM   1732  HE1 HIS B 105       5.681  29.276   9.844  1.00  0.00           H  
ATOM   1733  HE2 HIS B 105       3.924  28.872  11.666  1.00  0.00           H  
ATOM   1734  N   GLN B 106       0.290  28.105   4.751  1.00  0.00           N  
ATOM   1735  CA  GLN B 106      -0.905  28.094   3.928  1.00  0.00           C  
ATOM   1736  C   GLN B 106      -1.175  26.732   3.265  1.00  0.00           C  
ATOM   1737  O   GLN B 106      -2.279  26.501   2.742  1.00  0.00           O  
ATOM   1738  CB  GLN B 106      -0.788  29.121   2.795  1.00  0.00           C  
ATOM   1739  CG  GLN B 106      -0.734  30.577   3.208  1.00  0.00           C  
ATOM   1740  CD  GLN B 106      -0.616  31.475   1.980  1.00  0.00           C  
ATOM   1741  OE1 GLN B 106      -0.976  31.036   0.854  1.00  0.00           O  
ATOM   1742  NE2 GLN B 106      -0.152  32.718   2.167  1.00  0.00           N  
ATOM   1743  H   GLN B 106       1.185  28.306   4.288  1.00  0.00           H  
ATOM   1744  HA  GLN B 106      -1.756  28.342   4.559  1.00  0.00           H  
ATOM   1745 1HB  GLN B 106       0.125  28.909   2.229  1.00  0.00           H  
ATOM   1746 2HB  GLN B 106      -1.623  28.997   2.115  1.00  0.00           H  
ATOM   1747 1HG  GLN B 106      -1.611  30.835   3.760  1.00  0.00           H  
ATOM   1748 2HG  GLN B 106       0.152  30.729   3.826  1.00  0.00           H  
ATOM   1749 1HE2 GLN B 106      -0.067  33.349   1.399  1.00  0.00           H  
ATOM   1750 2HE2 GLN B 106       0.124  33.066   3.090  1.00  0.00           H  
ATOM   1751  N   ARG B 107      -0.159  25.848   3.224  1.00  0.00           N  
ATOM   1752  CA  ARG B 107      -0.275  24.571   2.494  1.00  0.00           C  
ATOM   1753  C   ARG B 107       0.071  23.301   3.291  1.00  0.00           C  
ATOM   1754  O   ARG B 107      -0.397  22.215   2.946  1.00  0.00           O  
ATOM   1755  CB  ARG B 107       0.581  24.605   1.238  1.00  0.00           C  
ATOM   1756  CG  ARG B 107       0.107  25.601   0.206  1.00  0.00           C  
ATOM   1757  CD  ARG B 107       1.003  25.695  -0.957  1.00  0.00           C  
ATOM   1758  NE  ARG B 107       0.467  26.619  -1.955  1.00  0.00           N  
ATOM   1759  CZ  ARG B 107       0.624  27.978  -1.949  1.00  0.00           C  
ATOM   1760  NH1 ARG B 107       1.315  28.609  -1.006  1.00  0.00           N  
ATOM   1761  NH2 ARG B 107       0.076  28.680  -2.920  1.00  0.00           N  
ATOM   1762  H   ARG B 107       0.707  26.066   3.712  1.00  0.00           H  
ATOM   1763  HA  ARG B 107      -1.310  24.474   2.170  1.00  0.00           H  
ATOM   1764 1HB  ARG B 107       1.597  24.853   1.490  1.00  0.00           H  
ATOM   1765 2HB  ARG B 107       0.591  23.619   0.772  1.00  0.00           H  
ATOM   1766 1HG  ARG B 107      -0.890  25.332  -0.139  1.00  0.00           H  
ATOM   1767 2HG  ARG B 107       0.081  26.594   0.658  1.00  0.00           H  
ATOM   1768 1HD  ARG B 107       1.980  26.049  -0.646  1.00  0.00           H  
ATOM   1769 2HD  ARG B 107       1.104  24.711  -1.418  1.00  0.00           H  
ATOM   1770  HE  ARG B 107      -0.067  26.218  -2.711  1.00  0.00           H  
ATOM   1771 1HH1 ARG B 107       1.790  28.095  -0.238  1.00  0.00           H  
ATOM   1772 2HH1 ARG B 107       1.409  29.609  -1.030  1.00  0.00           H  
ATOM   1773 1HH2 ARG B 107      -0.453  28.214  -3.646  1.00  0.00           H  
ATOM   1774 2HH2 ARG B 107       0.197  29.677  -2.938  1.00  0.00           H  
ATOM   1775  N   GLY B 108       0.901  23.422   4.327  1.00  0.00           N  
ATOM   1776  CA  GLY B 108       1.364  22.258   5.083  1.00  0.00           C  
ATOM   1777  C   GLY B 108       2.841  21.919   4.817  1.00  0.00           C  
ATOM   1778  O   GLY B 108       3.635  22.774   4.397  1.00  0.00           O  
ATOM   1779  H   GLY B 108       1.255  24.335   4.583  1.00  0.00           H  
ATOM   1780 1HA  GLY B 108       1.196  22.435   6.135  1.00  0.00           H  
ATOM   1781 2HA  GLY B 108       0.753  21.399   4.823  1.00  0.00           H  
ATOM   1782  N   PHE B 109       3.235  20.686   5.147  1.00  0.00           N  
ATOM   1783  CA  PHE B 109       4.621  20.272   4.968  1.00  0.00           C  
ATOM   1784  C   PHE B 109       4.816  19.735   3.583  1.00  0.00           C  
ATOM   1785  O   PHE B 109       3.998  18.954   3.118  1.00  0.00           O  
ATOM   1786  CB  PHE B 109       5.011  19.207   5.964  1.00  0.00           C  
ATOM   1787  CG  PHE B 109       5.201  19.714   7.301  1.00  0.00           C  
ATOM   1788  CD1 PHE B 109       4.194  19.693   8.201  1.00  0.00           C  
ATOM   1789  CD2 PHE B 109       6.414  20.229   7.671  1.00  0.00           C  
ATOM   1790  CE1 PHE B 109       4.369  20.186   9.456  1.00  0.00           C  
ATOM   1791  CE2 PHE B 109       6.602  20.722   8.929  1.00  0.00           C  
ATOM   1792  CZ  PHE B 109       5.576  20.708   9.817  1.00  0.00           C  
ATOM   1793  H   PHE B 109       2.535  20.020   5.480  1.00  0.00           H  
ATOM   1794  HA  PHE B 109       5.273  21.135   5.102  1.00  0.00           H  
ATOM   1795 1HB  PHE B 109       4.246  18.446   6.001  1.00  0.00           H  
ATOM   1796 2HB  PHE B 109       5.914  18.737   5.649  1.00  0.00           H  
ATOM   1797  HD1 PHE B 109       3.237  19.276   7.897  1.00  0.00           H  
ATOM   1798  HD2 PHE B 109       7.232  20.254   6.947  1.00  0.00           H  
ATOM   1799  HE1 PHE B 109       3.552  20.169  10.166  1.00  0.00           H  
ATOM   1800  HE2 PHE B 109       7.571  21.139   9.212  1.00  0.00           H  
ATOM   1801  HZ  PHE B 109       5.712  21.106  10.790  1.00  0.00           H  
ATOM   1802  N   SER B 110       5.906  20.107   2.921  1.00  0.00           N  
ATOM   1803  CA  SER B 110       6.137  19.573   1.574  1.00  0.00           C  
ATOM   1804  C   SER B 110       7.504  18.911   1.476  1.00  0.00           C  
ATOM   1805  O   SER B 110       8.508  19.501   1.846  1.00  0.00           O  
ATOM   1806  CB  SER B 110       6.011  20.664   0.524  1.00  0.00           C  
ATOM   1807  OG  SER B 110       4.679  21.121   0.426  1.00  0.00           O  
ATOM   1808  H   SER B 110       6.566  20.759   3.363  1.00  0.00           H  
ATOM   1809  HA  SER B 110       5.388  18.817   1.366  1.00  0.00           H  
ATOM   1810 1HB  SER B 110       6.662  21.492   0.791  1.00  0.00           H  
ATOM   1811 2HB  SER B 110       6.344  20.280  -0.447  1.00  0.00           H  
ATOM   1812  HG  SER B 110       4.304  20.673  -0.325  1.00  0.00           H  
ATOM   1813  N   GLY B 111       7.529  17.693   0.945  1.00  0.00           N  
ATOM   1814  CA  GLY B 111       8.777  16.953   0.850  1.00  0.00           C  
ATOM   1815  C   GLY B 111       8.580  15.546   0.327  1.00  0.00           C  
ATOM   1816  O   GLY B 111       7.662  15.272  -0.428  1.00  0.00           O  
ATOM   1817  H   GLY B 111       6.651  17.270   0.646  1.00  0.00           H  
ATOM   1818 1HA  GLY B 111       9.473  17.498   0.215  1.00  0.00           H  
ATOM   1819 2HA  GLY B 111       9.202  16.884   1.838  1.00  0.00           H  
ATOM   1820  N   ILE B 112       9.465  14.648   0.682  1.00  0.00           N  
ATOM   1821  CA  ILE B 112       9.344  13.271   0.209  1.00  0.00           C  
ATOM   1822  C   ILE B 112       9.223  12.363   1.415  1.00  0.00           C  
ATOM   1823  O   ILE B 112       9.873  12.590   2.427  1.00  0.00           O  
ATOM   1824  CB  ILE B 112      10.572  12.881  -0.551  1.00  0.00           C  
ATOM   1825  CG1 ILE B 112      11.640  13.410   0.245  1.00  0.00           C  
ATOM   1826  CG2 ILE B 112      10.568  13.422  -1.970  1.00  0.00           C  
ATOM   1827  CD1 ILE B 112      12.853  12.973  -0.124  1.00  0.00           C  
ATOM   1828  H   ILE B 112      10.210  14.899   1.310  1.00  0.00           H  
ATOM   1829  HA  ILE B 112       8.455  13.162  -0.416  1.00  0.00           H  
ATOM   1830  HB  ILE B 112      10.672  11.787  -0.578  1.00  0.00           H  
ATOM   1831 1HG1 ILE B 112      11.579  14.463   0.177  1.00  0.00           H  
ATOM   1832 2HG1 ILE B 112      11.496  13.129   1.283  1.00  0.00           H  
ATOM   1833 1HG2 ILE B 112      11.493  13.137  -2.461  1.00  0.00           H  
ATOM   1834 2HG2 ILE B 112       9.724  13.000  -2.517  1.00  0.00           H  
ATOM   1835 3HG2 ILE B 112      10.480  14.503  -1.956  1.00  0.00           H  
ATOM   1836 1HD1 ILE B 112      13.624  13.391   0.490  1.00  0.00           H  
ATOM   1837 2HD1 ILE B 112      12.839  11.898   0.015  1.00  0.00           H  
ATOM   1838 3HD1 ILE B 112      13.023  13.227  -1.135  1.00  0.00           H  
ATOM   1839  N   PHE B 113       8.415  11.333   1.309  1.00  0.00           N  
ATOM   1840  CA  PHE B 113       8.180  10.471   2.440  1.00  0.00           C  
ATOM   1841  C   PHE B 113       8.103   9.014   2.102  1.00  0.00           C  
ATOM   1842  O   PHE B 113       7.803   8.637   0.960  1.00  0.00           O  
ATOM   1843  CB  PHE B 113       6.873  10.869   3.105  1.00  0.00           C  
ATOM   1844  CG  PHE B 113       6.818  12.305   3.570  1.00  0.00           C  
ATOM   1845  CD1 PHE B 113       6.257  13.274   2.780  1.00  0.00           C  
ATOM   1846  CD2 PHE B 113       7.322  12.669   4.765  1.00  0.00           C  
ATOM   1847  CE1 PHE B 113       6.186  14.591   3.182  1.00  0.00           C  
ATOM   1848  CE2 PHE B 113       7.276  13.964   5.178  1.00  0.00           C  
ATOM   1849  CZ  PHE B 113       6.694  14.932   4.387  1.00  0.00           C  
ATOM   1850  H   PHE B 113       7.925  11.184   0.442  1.00  0.00           H  
ATOM   1851  HA  PHE B 113       8.999  10.605   3.150  1.00  0.00           H  
ATOM   1852 1HB  PHE B 113       6.059  10.705   2.412  1.00  0.00           H  
ATOM   1853 2HB  PHE B 113       6.700  10.225   3.953  1.00  0.00           H  
ATOM   1854  HD1 PHE B 113       5.873  12.982   1.844  1.00  0.00           H  
ATOM   1855  HD2 PHE B 113       7.786  11.913   5.394  1.00  0.00           H  
ATOM   1856  HE1 PHE B 113       5.729  15.349   2.533  1.00  0.00           H  
ATOM   1857  HE2 PHE B 113       7.705  14.211   6.131  1.00  0.00           H  
ATOM   1858  HZ  PHE B 113       6.646  15.950   4.719  1.00  0.00           H  
ATOM   1859  N   GLU B 114       8.332   8.187   3.121  1.00  0.00           N  
ATOM   1860  CA  GLU B 114       8.107   6.752   3.012  1.00  0.00           C  
ATOM   1861  C   GLU B 114       6.665   6.423   3.399  1.00  0.00           C  
ATOM   1862  O   GLU B 114       6.003   7.242   4.051  1.00  0.00           O  
ATOM   1863  CB  GLU B 114       9.076   5.984   3.914  1.00  0.00           C  
ATOM   1864  CG  GLU B 114      10.547   6.128   3.536  1.00  0.00           C  
ATOM   1865  CD  GLU B 114      11.464   5.314   4.427  1.00  0.00           C  
ATOM   1866  OE1 GLU B 114      11.007   4.856   5.459  1.00  0.00           O  
ATOM   1867  OE2 GLU B 114      12.609   5.151   4.081  1.00  0.00           O  
ATOM   1868  H   GLU B 114       8.633   8.565   4.009  1.00  0.00           H  
ATOM   1869  HA  GLU B 114       8.248   6.449   1.976  1.00  0.00           H  
ATOM   1870 1HB  GLU B 114       8.959   6.331   4.941  1.00  0.00           H  
ATOM   1871 2HB  GLU B 114       8.824   4.923   3.900  1.00  0.00           H  
ATOM   1872 1HG  GLU B 114      10.679   5.806   2.503  1.00  0.00           H  
ATOM   1873 2HG  GLU B 114      10.826   7.179   3.596  1.00  0.00           H  
ATOM   1874  N   ASP B 115       6.196   5.214   3.058  1.00  0.00           N  
ATOM   1875  CA  ASP B 115       4.825   4.822   3.389  1.00  0.00           C  
ATOM   1876  C   ASP B 115       4.639   4.479   4.870  1.00  0.00           C  
ATOM   1877  O   ASP B 115       4.705   3.324   5.284  1.00  0.00           O  
ATOM   1878  CB  ASP B 115       4.356   3.638   2.566  1.00  0.00           C  
ATOM   1879  CG  ASP B 115       4.197   3.986   1.145  1.00  0.00           C  
ATOM   1880  OD1 ASP B 115       4.450   5.103   0.794  1.00  0.00           O  
ATOM   1881  OD2 ASP B 115       3.741   3.166   0.403  1.00  0.00           O  
ATOM   1882  H   ASP B 115       6.790   4.574   2.545  1.00  0.00           H  
ATOM   1883  HA  ASP B 115       4.164   5.653   3.154  1.00  0.00           H  
ATOM   1884 1HB  ASP B 115       5.059   2.813   2.664  1.00  0.00           H  
ATOM   1885 2HB  ASP B 115       3.386   3.301   2.949  1.00  0.00           H  
ATOM   1886  N   ARG B 116       4.440   5.536   5.638  1.00  0.00           N  
ATOM   1887  CA  ARG B 116       4.234   5.569   7.086  1.00  0.00           C  
ATOM   1888  C   ARG B 116       3.128   6.557   7.455  1.00  0.00           C  
ATOM   1889  O   ARG B 116       2.460   7.114   6.579  1.00  0.00           O  
ATOM   1890  CB  ARG B 116       5.533   6.001   7.755  1.00  0.00           C  
ATOM   1891  CG  ARG B 116       6.721   5.080   7.506  1.00  0.00           C  
ATOM   1892  CD  ARG B 116       7.974   5.600   8.116  1.00  0.00           C  
ATOM   1893  NE  ARG B 116       9.133   4.792   7.722  1.00  0.00           N  
ATOM   1894  CZ  ARG B 116       9.609   3.702   8.357  1.00  0.00           C  
ATOM   1895  NH1 ARG B 116       9.047   3.239   9.459  1.00  0.00           N  
ATOM   1896  NH2 ARG B 116      10.667   3.106   7.835  1.00  0.00           N  
ATOM   1897  H   ARG B 116       4.479   6.425   5.142  1.00  0.00           H  
ATOM   1898  HA  ARG B 116       3.913   4.573   7.401  1.00  0.00           H  
ATOM   1899 1HB  ARG B 116       5.809   6.987   7.392  1.00  0.00           H  
ATOM   1900 2HB  ARG B 116       5.397   6.080   8.831  1.00  0.00           H  
ATOM   1901 1HG  ARG B 116       6.512   4.089   7.904  1.00  0.00           H  
ATOM   1902 2HG  ARG B 116       6.907   5.005   6.436  1.00  0.00           H  
ATOM   1903 1HD  ARG B 116       8.144   6.622   7.767  1.00  0.00           H  
ATOM   1904 2HD  ARG B 116       7.899   5.607   9.203  1.00  0.00           H  
ATOM   1905  HE  ARG B 116       9.639   5.067   6.863  1.00  0.00           H  
ATOM   1906 1HH1 ARG B 116       8.245   3.707   9.854  1.00  0.00           H  
ATOM   1907 2HH1 ARG B 116       9.425   2.425   9.916  1.00  0.00           H  
ATOM   1908 1HH2 ARG B 116      11.073   3.511   6.970  1.00  0.00           H  
ATOM   1909 2HH2 ARG B 116      11.067   2.288   8.263  1.00  0.00           H  
ATOM   1910  N   SER B 117       2.875   6.717   8.753  1.00  0.00           N  
ATOM   1911  CA  SER B 117       1.882   7.698   9.157  1.00  0.00           C  
ATOM   1912  C   SER B 117       2.565   8.867   9.850  1.00  0.00           C  
ATOM   1913  O   SER B 117       3.567   8.677  10.552  1.00  0.00           O  
ATOM   1914  CB  SER B 117       0.890   7.090  10.145  1.00  0.00           C  
ATOM   1915  OG  SER B 117       0.176   6.019   9.597  1.00  0.00           O  
ATOM   1916  H   SER B 117       3.396   6.207   9.448  1.00  0.00           H  
ATOM   1917  HA  SER B 117       1.374   8.057   8.275  1.00  0.00           H  
ATOM   1918 1HB  SER B 117       1.423   6.758  11.034  1.00  0.00           H  
ATOM   1919 2HB  SER B 117       0.191   7.866  10.458  1.00  0.00           H  
ATOM   1920  HG  SER B 117      -0.448   5.749  10.267  1.00  0.00           H  
ATOM   1921  N   TYR B 118       1.975  10.058   9.699  1.00  0.00           N  
ATOM   1922  CA  TYR B 118       2.544  11.277  10.253  1.00  0.00           C  
ATOM   1923  C   TYR B 118       1.554  12.158  10.971  1.00  0.00           C  
ATOM   1924  O   TYR B 118       0.367  12.180  10.655  1.00  0.00           O  
ATOM   1925  CB  TYR B 118       3.172  12.103   9.117  1.00  0.00           C  
ATOM   1926  CG  TYR B 118       4.223  11.359   8.325  1.00  0.00           C  
ATOM   1927  CD1 TYR B 118       3.826  10.584   7.234  1.00  0.00           C  
ATOM   1928  CD2 TYR B 118       5.560  11.428   8.677  1.00  0.00           C  
ATOM   1929  CE1 TYR B 118       4.751   9.876   6.520  1.00  0.00           C  
ATOM   1930  CE2 TYR B 118       6.492  10.712   7.948  1.00  0.00           C  
ATOM   1931  CZ  TYR B 118       6.081   9.932   6.876  1.00  0.00           C  
ATOM   1932  OH  TYR B 118       6.988   9.202   6.144  1.00  0.00           O  
ATOM   1933  H   TYR B 118       1.126  10.096   9.140  1.00  0.00           H  
ATOM   1934  HA  TYR B 118       3.309  11.001  10.973  1.00  0.00           H  
ATOM   1935 1HB  TYR B 118       2.394  12.440   8.432  1.00  0.00           H  
ATOM   1936 2HB  TYR B 118       3.639  12.984   9.549  1.00  0.00           H  
ATOM   1937  HD1 TYR B 118       2.771  10.530   6.957  1.00  0.00           H  
ATOM   1938  HD2 TYR B 118       5.874  12.036   9.528  1.00  0.00           H  
ATOM   1939  HE1 TYR B 118       4.436   9.262   5.675  1.00  0.00           H  
ATOM   1940  HE2 TYR B 118       7.545  10.754   8.223  1.00  0.00           H  
ATOM   1941  HH  TYR B 118       6.486   8.645   5.506  1.00  0.00           H  
ATOM   1942  N   ILE B 119       2.063  12.914  11.923  1.00  0.00           N  
ATOM   1943  CA  ILE B 119       1.262  13.901  12.629  1.00  0.00           C  
ATOM   1944  C   ILE B 119       1.992  15.222  12.663  1.00  0.00           C  
ATOM   1945  O   ILE B 119       3.221  15.266  12.610  1.00  0.00           O  
ATOM   1946  CB  ILE B 119       0.983  13.466  14.079  1.00  0.00           C  
ATOM   1947  CG1 ILE B 119       2.324  13.310  14.800  1.00  0.00           C  
ATOM   1948  CG2 ILE B 119       0.151  12.190  14.106  1.00  0.00           C  
ATOM   1949  CD1 ILE B 119       2.226  13.021  16.259  1.00  0.00           C  
ATOM   1950  H   ILE B 119       3.060  12.824  12.131  1.00  0.00           H  
ATOM   1951  HA  ILE B 119       0.313  14.040  12.109  1.00  0.00           H  
ATOM   1952  HB  ILE B 119       0.434  14.265  14.592  1.00  0.00           H  
ATOM   1953 1HG1 ILE B 119       2.891  12.520  14.319  1.00  0.00           H  
ATOM   1954 2HG1 ILE B 119       2.874  14.245  14.688  1.00  0.00           H  
ATOM   1955 1HG2 ILE B 119      -0.042  11.905  15.138  1.00  0.00           H  
ATOM   1956 2HG2 ILE B 119      -0.794  12.380  13.598  1.00  0.00           H  
ATOM   1957 3HG2 ILE B 119       0.674  11.390  13.604  1.00  0.00           H  
ATOM   1958 1HD1 ILE B 119       3.232  12.937  16.678  1.00  0.00           H  
ATOM   1959 2HD1 ILE B 119       1.685  13.831  16.761  1.00  0.00           H  
ATOM   1960 3HD1 ILE B 119       1.698  12.079  16.408  1.00  0.00           H  
ATOM   1961  N   CYS B 120       1.248  16.298  12.805  1.00  0.00           N  
ATOM   1962  CA  CYS B 120       1.870  17.580  12.978  1.00  0.00           C  
ATOM   1963  C   CYS B 120       1.648  18.016  14.409  1.00  0.00           C  
ATOM   1964  O   CYS B 120       0.633  17.660  15.016  1.00  0.00           O  
ATOM   1965  CB  CYS B 120       1.270  18.569  12.010  1.00  0.00           C  
ATOM   1966  SG  CYS B 120       1.499  18.061  10.350  1.00  0.00           S  
ATOM   1967  H   CYS B 120       0.236  16.229  12.797  1.00  0.00           H  
ATOM   1968  HA  CYS B 120       2.933  17.495  12.786  1.00  0.00           H  
ATOM   1969 1HB  CYS B 120       0.219  18.682  12.194  1.00  0.00           H  
ATOM   1970 2HB  CYS B 120       1.742  19.542  12.142  1.00  0.00           H  
ATOM   1971  N   LYS B 121       2.579  18.795  14.938  1.00  0.00           N  
ATOM   1972  CA  LYS B 121       2.431  19.344  16.277  1.00  0.00           C  
ATOM   1973  C   LYS B 121       2.601  20.827  16.306  1.00  0.00           C  
ATOM   1974  O   LYS B 121       3.427  21.383  15.585  1.00  0.00           O  
ATOM   1975  CB  LYS B 121       3.458  18.777  17.256  1.00  0.00           C  
ATOM   1976  CG  LYS B 121       3.313  17.334  17.597  1.00  0.00           C  
ATOM   1977  CD  LYS B 121       4.346  16.917  18.625  1.00  0.00           C  
ATOM   1978  CE  LYS B 121       4.198  15.459  19.044  1.00  0.00           C  
ATOM   1979  NZ  LYS B 121       3.002  15.268  19.931  1.00  0.00           N  
ATOM   1980  H   LYS B 121       3.405  19.005  14.383  1.00  0.00           H  
ATOM   1981  HA  LYS B 121       1.435  19.111  16.636  1.00  0.00           H  
ATOM   1982 1HB  LYS B 121       4.458  18.925  16.851  1.00  0.00           H  
ATOM   1983 2HB  LYS B 121       3.404  19.335  18.192  1.00  0.00           H  
ATOM   1984 1HG  LYS B 121       2.332  17.201  18.023  1.00  0.00           H  
ATOM   1985 2HG  LYS B 121       3.396  16.711  16.710  1.00  0.00           H  
ATOM   1986 1HD  LYS B 121       5.340  17.079  18.247  1.00  0.00           H  
ATOM   1987 2HD  LYS B 121       4.218  17.539  19.508  1.00  0.00           H  
ATOM   1988 1HE  LYS B 121       4.090  14.836  18.160  1.00  0.00           H  
ATOM   1989 2HE  LYS B 121       5.091  15.154  19.586  1.00  0.00           H  
ATOM   1990 1HZ  LYS B 121       2.909  14.313  20.214  1.00  0.00           H  
ATOM   1991 2HZ  LYS B 121       3.116  15.869  20.761  1.00  0.00           H  
ATOM   1992 3HZ  LYS B 121       2.146  15.541  19.443  1.00  0.00           H  
ATOM   1993  N   THR B 122       1.854  21.467  17.184  1.00  0.00           N  
ATOM   1994  CA  THR B 122       2.058  22.885  17.419  1.00  0.00           C  
ATOM   1995  C   THR B 122       1.799  23.215  18.885  1.00  0.00           C  
ATOM   1996  O   THR B 122       1.575  22.313  19.696  1.00  0.00           O  
ATOM   1997  CB  THR B 122       1.199  23.756  16.478  1.00  0.00           C  
ATOM   1998  OG1 THR B 122       1.653  25.111  16.589  1.00  0.00           O  
ATOM   1999  CG2 THR B 122      -0.277  23.680  16.816  1.00  0.00           C  
ATOM   2000  H   THR B 122       1.139  20.945  17.697  1.00  0.00           H  
ATOM   2001  HA  THR B 122       3.103  23.123  17.207  1.00  0.00           H  
ATOM   2002  HB  THR B 122       1.341  23.412  15.459  1.00  0.00           H  
ATOM   2003  HG1 THR B 122       2.575  25.163  16.220  1.00  0.00           H  
ATOM   2004 1HG2 THR B 122      -0.843  24.305  16.128  1.00  0.00           H  
ATOM   2005 2HG2 THR B 122      -0.612  22.659  16.735  1.00  0.00           H  
ATOM   2006 3HG2 THR B 122      -0.432  24.023  17.825  1.00  0.00           H  
ATOM   2007  N   THR B 123       1.877  24.494  19.221  1.00  0.00           N  
ATOM   2008  CA  THR B 123       1.608  24.945  20.582  1.00  0.00           C  
ATOM   2009  C   THR B 123       0.604  26.078  20.553  1.00  0.00           C  
ATOM   2010  O   THR B 123       0.855  27.104  19.924  1.00  0.00           O  
ATOM   2011  CB  THR B 123       2.878  25.426  21.315  1.00  0.00           C  
ATOM   2012  OG1 THR B 123       3.845  24.370  21.360  1.00  0.00           O  
ATOM   2013  CG2 THR B 123       2.522  25.850  22.760  1.00  0.00           C  
ATOM   2014  H   THR B 123       2.050  25.148  18.468  1.00  0.00           H  
ATOM   2015  HA  THR B 123       1.182  24.123  21.138  1.00  0.00           H  
ATOM   2016  HB  THR B 123       3.302  26.278  20.791  1.00  0.00           H  
ATOM   2017  HG1 THR B 123       3.428  23.570  21.697  1.00  0.00           H  
ATOM   2018 1HG2 THR B 123       3.420  26.189  23.272  1.00  0.00           H  
ATOM   2019 2HG2 THR B 123       1.792  26.659  22.737  1.00  0.00           H  
ATOM   2020 3HG2 THR B 123       2.101  25.000  23.292  1.00  0.00           H  
ATOM   2021  N   ILE B 124      -0.519  25.909  21.241  1.00  0.00           N  
ATOM   2022  CA  ILE B 124      -1.519  26.965  21.247  1.00  0.00           C  
ATOM   2023  C   ILE B 124      -1.761  27.428  22.671  1.00  0.00           C  
ATOM   2024  O   ILE B 124      -2.172  26.670  23.559  1.00  0.00           O  
ATOM   2025  CB  ILE B 124      -2.799  26.550  20.500  1.00  0.00           C  
ATOM   2026  CG1 ILE B 124      -2.421  26.228  19.038  1.00  0.00           C  
ATOM   2027  CG2 ILE B 124      -3.826  27.659  20.539  1.00  0.00           C  
ATOM   2028  CD1 ILE B 124      -3.516  25.649  18.230  1.00  0.00           C  
ATOM   2029  H   ILE B 124      -0.646  25.044  21.766  1.00  0.00           H  
ATOM   2030  HA  ILE B 124      -1.121  27.819  20.700  1.00  0.00           H  
ATOM   2031  HB  ILE B 124      -3.216  25.650  20.956  1.00  0.00           H  
ATOM   2032 1HG1 ILE B 124      -2.074  27.142  18.554  1.00  0.00           H  
ATOM   2033 2HG1 ILE B 124      -1.617  25.518  19.043  1.00  0.00           H  
ATOM   2034 1HG2 ILE B 124      -4.723  27.347  19.997  1.00  0.00           H  
ATOM   2035 2HG2 ILE B 124      -4.092  27.882  21.572  1.00  0.00           H  
ATOM   2036 3HG2 ILE B 124      -3.416  28.552  20.072  1.00  0.00           H  
ATOM   2037 1HD1 ILE B 124      -3.154  25.451  17.221  1.00  0.00           H  
ATOM   2038 2HD1 ILE B 124      -3.857  24.727  18.676  1.00  0.00           H  
ATOM   2039 3HD1 ILE B 124      -4.344  26.357  18.182  1.00  0.00           H  
ATOM   2040  N   GLY B 125      -1.404  28.680  22.900  1.00  0.00           N  
ATOM   2041  CA  GLY B 125      -1.448  29.314  24.208  1.00  0.00           C  
ATOM   2042  C   GLY B 125      -0.267  28.827  25.046  1.00  0.00           C  
ATOM   2043  O   GLY B 125       0.694  29.559  25.282  1.00  0.00           O  
ATOM   2044  H   GLY B 125      -1.076  29.224  22.116  1.00  0.00           H  
ATOM   2045 1HA  GLY B 125      -1.404  30.399  24.095  1.00  0.00           H  
ATOM   2046 2HA  GLY B 125      -2.386  29.072  24.706  1.00  0.00           H  
ATOM   2047  N   ASP B 126      -0.347  27.569  25.466  1.00  0.00           N  
ATOM   2048  CA  ASP B 126       0.708  26.915  26.221  1.00  0.00           C  
ATOM   2049  C   ASP B 126       0.540  25.405  26.144  1.00  0.00           C  
ATOM   2050  O   ASP B 126       1.270  24.651  26.791  1.00  0.00           O  
ATOM   2051  CB  ASP B 126       0.753  27.429  27.680  1.00  0.00           C  
ATOM   2052  CG  ASP B 126      -0.541  27.170  28.574  1.00  0.00           C  
ATOM   2053  OD1 ASP B 126      -1.454  26.500  28.147  1.00  0.00           O  
ATOM   2054  OD2 ASP B 126      -0.572  27.685  29.673  1.00  0.00           O  
ATOM   2055  H   ASP B 126      -1.169  27.031  25.191  1.00  0.00           H  
ATOM   2056  HA  ASP B 126       1.664  27.162  25.760  1.00  0.00           H  
ATOM   2057 1HB  ASP B 126       1.599  26.962  28.184  1.00  0.00           H  
ATOM   2058 2HB  ASP B 126       0.952  28.503  27.674  1.00  0.00           H  
ATOM   2059  N   ARG B 127      -0.420  24.967  25.329  1.00  0.00           N  
ATOM   2060  CA  ARG B 127      -0.720  23.540  25.226  1.00  0.00           C  
ATOM   2061  C   ARG B 127      -0.147  22.899  23.974  1.00  0.00           C  
ATOM   2062  O   ARG B 127      -0.177  23.498  22.899  1.00  0.00           O  
ATOM   2063  CB  ARG B 127      -2.227  23.333  25.233  1.00  0.00           C  
ATOM   2064  CG  ARG B 127      -2.897  23.711  26.536  1.00  0.00           C  
ATOM   2065  CD  ARG B 127      -4.354  23.451  26.520  1.00  0.00           C  
ATOM   2066  NE  ARG B 127      -4.977  23.871  27.766  1.00  0.00           N  
ATOM   2067  CZ  ARG B 127      -6.273  23.689  28.080  1.00  0.00           C  
ATOM   2068  NH1 ARG B 127      -7.082  23.089  27.233  1.00  0.00           N  
ATOM   2069  NH2 ARG B 127      -6.729  24.114  29.246  1.00  0.00           N  
ATOM   2070  H   ARG B 127      -0.982  25.645  24.811  1.00  0.00           H  
ATOM   2071  HA  ARG B 127      -0.295  23.037  26.092  1.00  0.00           H  
ATOM   2072 1HB  ARG B 127      -2.675  23.938  24.444  1.00  0.00           H  
ATOM   2073 2HB  ARG B 127      -2.456  22.288  25.018  1.00  0.00           H  
ATOM   2074 1HG  ARG B 127      -2.450  23.145  27.353  1.00  0.00           H  
ATOM   2075 2HG  ARG B 127      -2.748  24.778  26.718  1.00  0.00           H  
ATOM   2076 1HD  ARG B 127      -4.814  24.009  25.702  1.00  0.00           H  
ATOM   2077 2HD  ARG B 127      -4.538  22.387  26.387  1.00  0.00           H  
ATOM   2078  HE  ARG B 127      -4.386  24.341  28.446  1.00  0.00           H  
ATOM   2079 1HH1 ARG B 127      -6.730  22.765  26.346  1.00  0.00           H  
ATOM   2080 2HH1 ARG B 127      -8.054  22.954  27.472  1.00  0.00           H  
ATOM   2081 1HH2 ARG B 127      -6.104  24.575  29.894  1.00  0.00           H  
ATOM   2082 2HH2 ARG B 127      -7.699  23.978  29.488  1.00  0.00           H  
ATOM   2083  N   GLU B 128       0.314  21.653  24.082  1.00  0.00           N  
ATOM   2084  CA  GLU B 128       0.783  20.968  22.880  1.00  0.00           C  
ATOM   2085  C   GLU B 128      -0.416  20.353  22.187  1.00  0.00           C  
ATOM   2086  O   GLU B 128      -1.244  19.697  22.821  1.00  0.00           O  
ATOM   2087  CB  GLU B 128       1.864  19.937  23.193  1.00  0.00           C  
ATOM   2088  CG  GLU B 128       2.456  19.255  21.946  1.00  0.00           C  
ATOM   2089  CD  GLU B 128       3.633  18.344  22.267  1.00  0.00           C  
ATOM   2090  OE1 GLU B 128       4.645  18.865  22.681  1.00  0.00           O  
ATOM   2091  OE2 GLU B 128       3.533  17.137  22.087  1.00  0.00           O  
ATOM   2092  H   GLU B 128       0.339  21.187  24.981  1.00  0.00           H  
ATOM   2093  HA  GLU B 128       1.221  21.702  22.203  1.00  0.00           H  
ATOM   2094 1HB  GLU B 128       2.676  20.414  23.737  1.00  0.00           H  
ATOM   2095 2HB  GLU B 128       1.448  19.157  23.831  1.00  0.00           H  
ATOM   2096 1HG  GLU B 128       1.678  18.665  21.459  1.00  0.00           H  
ATOM   2097 2HG  GLU B 128       2.777  20.026  21.242  1.00  0.00           H  
ATOM   2098  N   VAL B 129      -0.511  20.619  20.893  1.00  0.00           N  
ATOM   2099  CA  VAL B 129      -1.630  20.205  20.062  1.00  0.00           C  
ATOM   2100  C   VAL B 129      -1.228  19.287  18.914  1.00  0.00           C  
ATOM   2101  O   VAL B 129      -0.331  19.618  18.143  1.00  0.00           O  
ATOM   2102  CB  VAL B 129      -2.271  21.477  19.467  1.00  0.00           C  
ATOM   2103  CG1 VAL B 129      -3.417  21.124  18.538  1.00  0.00           C  
ATOM   2104  CG2 VAL B 129      -2.718  22.387  20.596  1.00  0.00           C  
ATOM   2105  H   VAL B 129       0.234  21.171  20.472  1.00  0.00           H  
ATOM   2106  HA  VAL B 129      -2.353  19.689  20.695  1.00  0.00           H  
ATOM   2107  HB  VAL B 129      -1.527  21.994  18.876  1.00  0.00           H  
ATOM   2108 1HG1 VAL B 129      -3.837  22.037  18.113  1.00  0.00           H  
ATOM   2109 2HG1 VAL B 129      -3.050  20.488  17.732  1.00  0.00           H  
ATOM   2110 3HG1 VAL B 129      -4.189  20.594  19.094  1.00  0.00           H  
ATOM   2111 1HG2 VAL B 129      -3.141  23.286  20.191  1.00  0.00           H  
ATOM   2112 2HG2 VAL B 129      -3.463  21.877  21.202  1.00  0.00           H  
ATOM   2113 3HG2 VAL B 129      -1.868  22.647  21.214  1.00  0.00           H  
ATOM   2114  N   ASP B 130      -1.905  18.140  18.789  1.00  0.00           N  
ATOM   2115  CA  ASP B 130      -1.653  17.228  17.665  1.00  0.00           C  
ATOM   2116  C   ASP B 130      -2.709  17.342  16.579  1.00  0.00           C  
ATOM   2117  O   ASP B 130      -3.887  17.568  16.862  1.00  0.00           O  
ATOM   2118  CB  ASP B 130      -1.632  15.757  18.091  1.00  0.00           C  
ATOM   2119  CG  ASP B 130      -0.466  15.374  18.963  1.00  0.00           C  
ATOM   2120  OD1 ASP B 130       0.608  15.792  18.675  1.00  0.00           O  
ATOM   2121  OD2 ASP B 130      -0.640  14.663  19.915  1.00  0.00           O  
ATOM   2122  H   ASP B 130      -2.616  17.909  19.469  1.00  0.00           H  
ATOM   2123  HA  ASP B 130      -0.688  17.474  17.225  1.00  0.00           H  
ATOM   2124 1HB  ASP B 130      -2.559  15.519  18.609  1.00  0.00           H  
ATOM   2125 2HB  ASP B 130      -1.607  15.137  17.185  1.00  0.00           H  
ATOM   2126  N   SER B 131      -2.282  17.129  15.349  1.00  0.00           N  
ATOM   2127  CA  SER B 131      -3.171  17.015  14.204  1.00  0.00           C  
ATOM   2128  C   SER B 131      -3.638  15.582  14.169  1.00  0.00           C  
ATOM   2129  O   SER B 131      -3.172  14.759  14.960  1.00  0.00           O  
ATOM   2130  CB  SER B 131      -2.470  17.292  12.898  1.00  0.00           C  
ATOM   2131  OG  SER B 131      -1.581  16.254  12.620  1.00  0.00           O  
ATOM   2132  H   SER B 131      -1.277  17.047  15.202  1.00  0.00           H  
ATOM   2133  HA  SER B 131      -4.026  17.679  14.328  1.00  0.00           H  
ATOM   2134 1HB  SER B 131      -3.190  17.388  12.089  1.00  0.00           H  
ATOM   2135 2HB  SER B 131      -1.929  18.224  12.967  1.00  0.00           H  
ATOM   2136  HG  SER B 131      -2.135  15.489  12.306  1.00  0.00           H  
ATOM   2137  N   ASP B 132      -4.547  15.270  13.259  1.00  0.00           N  
ATOM   2138  CA  ASP B 132      -4.950  13.887  13.086  1.00  0.00           C  
ATOM   2139  C   ASP B 132      -3.814  13.222  12.319  1.00  0.00           C  
ATOM   2140  O   ASP B 132      -2.860  13.904  11.927  1.00  0.00           O  
ATOM   2141  CB  ASP B 132      -6.299  13.783  12.335  1.00  0.00           C  
ATOM   2142  CG  ASP B 132      -7.040  12.371  12.438  1.00  0.00           C  
ATOM   2143  OD1 ASP B 132      -6.398  11.392  12.774  1.00  0.00           O  
ATOM   2144  OD2 ASP B 132      -8.227  12.314  12.160  1.00  0.00           O  
ATOM   2145  H   ASP B 132      -4.935  15.986  12.663  1.00  0.00           H  
ATOM   2146  HA  ASP B 132      -5.047  13.407  14.061  1.00  0.00           H  
ATOM   2147 1HB  ASP B 132      -6.977  14.548  12.713  1.00  0.00           H  
ATOM   2148 2HB  ASP B 132      -6.130  13.999  11.286  1.00  0.00           H  
ATOM   2149  N   ALA B 133      -3.872  11.908  12.152  1.00  0.00           N  
ATOM   2150  CA  ALA B 133      -2.792  11.236  11.436  1.00  0.00           C  
ATOM   2151  C   ALA B 133      -3.016  11.216   9.949  1.00  0.00           C  
ATOM   2152  O   ALA B 133      -4.124  10.973   9.473  1.00  0.00           O  
ATOM   2153  CB  ALA B 133      -2.608   9.820  11.936  1.00  0.00           C  
ATOM   2154  H   ALA B 133      -4.697  11.413  12.502  1.00  0.00           H  
ATOM   2155  HA  ALA B 133      -1.875  11.790  11.620  1.00  0.00           H  
ATOM   2156 1HB  ALA B 133      -1.772   9.364  11.406  1.00  0.00           H  
ATOM   2157 2HB  ALA B 133      -2.399   9.842  13.004  1.00  0.00           H  
ATOM   2158 3HB  ALA B 133      -3.515   9.252  11.750  1.00  0.00           H  
ATOM   2159  N   TYR B 134      -1.928  11.390   9.215  1.00  0.00           N  
ATOM   2160  CA  TYR B 134      -1.950  11.328   7.772  1.00  0.00           C  
ATOM   2161  C   TYR B 134      -1.259  10.042   7.379  1.00  0.00           C  
ATOM   2162  O   TYR B 134      -0.330   9.618   8.059  1.00  0.00           O  
ATOM   2163  CB  TYR B 134      -1.206  12.534   7.182  1.00  0.00           C  
ATOM   2164  CG  TYR B 134      -1.874  13.863   7.459  1.00  0.00           C  
ATOM   2165  CD1 TYR B 134      -1.658  14.501   8.673  1.00  0.00           C  
ATOM   2166  CD2 TYR B 134      -2.680  14.457   6.508  1.00  0.00           C  
ATOM   2167  CE1 TYR B 134      -2.263  15.701   8.936  1.00  0.00           C  
ATOM   2168  CE2 TYR B 134      -3.285  15.668   6.783  1.00  0.00           C  
ATOM   2169  CZ  TYR B 134      -3.082  16.286   7.992  1.00  0.00           C  
ATOM   2170  OH  TYR B 134      -3.693  17.487   8.283  1.00  0.00           O  
ATOM   2171  H   TYR B 134      -1.055  11.605   9.687  1.00  0.00           H  
ATOM   2172  HA  TYR B 134      -2.979  11.300   7.426  1.00  0.00           H  
ATOM   2173 1HB  TYR B 134      -0.192  12.571   7.588  1.00  0.00           H  
ATOM   2174 2HB  TYR B 134      -1.123  12.411   6.101  1.00  0.00           H  
ATOM   2175  HD1 TYR B 134      -1.017  14.046   9.430  1.00  0.00           H  
ATOM   2176  HD2 TYR B 134      -2.851  13.963   5.546  1.00  0.00           H  
ATOM   2177  HE1 TYR B 134      -2.097  16.185   9.897  1.00  0.00           H  
ATOM   2178  HE2 TYR B 134      -3.930  16.121   6.054  1.00  0.00           H  
ATOM   2179  HH  TYR B 134      -4.189  17.805   7.509  1.00  0.00           H  
ATOM   2180  N   TYR B 135      -1.684   9.427   6.294  1.00  0.00           N  
ATOM   2181  CA  TYR B 135      -1.056   8.197   5.862  1.00  0.00           C  
ATOM   2182  C   TYR B 135      -0.601   8.294   4.430  1.00  0.00           C  
ATOM   2183  O   TYR B 135      -1.380   8.629   3.549  1.00  0.00           O  
ATOM   2184  CB  TYR B 135      -1.903   6.992   6.148  1.00  0.00           C  
ATOM   2185  CG  TYR B 135      -1.244   5.696   5.762  1.00  0.00           C  
ATOM   2186  CD1 TYR B 135      -0.129   5.248   6.423  1.00  0.00           C  
ATOM   2187  CD2 TYR B 135      -1.762   4.978   4.796  1.00  0.00           C  
ATOM   2188  CE1 TYR B 135       0.463   4.066   6.068  1.00  0.00           C  
ATOM   2189  CE2 TYR B 135      -1.214   3.781   4.412  1.00  0.00           C  
ATOM   2190  CZ  TYR B 135      -0.085   3.322   5.048  1.00  0.00           C  
ATOM   2191  OH  TYR B 135       0.494   2.126   4.684  1.00  0.00           O  
ATOM   2192  H   TYR B 135      -2.469   9.826   5.782  1.00  0.00           H  
ATOM   2193  HA  TYR B 135      -0.173   8.014   6.473  1.00  0.00           H  
ATOM   2194 1HB  TYR B 135      -2.050   6.969   7.206  1.00  0.00           H  
ATOM   2195 2HB  TYR B 135      -2.868   7.076   5.654  1.00  0.00           H  
ATOM   2196  HD1 TYR B 135       0.295   5.834   7.220  1.00  0.00           H  
ATOM   2197  HD2 TYR B 135      -2.605   5.362   4.347  1.00  0.00           H  
ATOM   2198  HE1 TYR B 135       1.355   3.726   6.590  1.00  0.00           H  
ATOM   2199  HE2 TYR B 135      -1.665   3.206   3.610  1.00  0.00           H  
ATOM   2200  HH  TYR B 135       1.274   1.975   5.227  1.00  0.00           H  
ATOM   2201  N   VAL B 136       0.672   7.971   4.198  1.00  0.00           N  
ATOM   2202  CA  VAL B 136       1.220   7.975   2.856  1.00  0.00           C  
ATOM   2203  C   VAL B 136       1.129   6.561   2.327  1.00  0.00           C  
ATOM   2204  O   VAL B 136       1.400   5.627   3.067  1.00  0.00           O  
ATOM   2205  CB  VAL B 136       2.677   8.538   2.850  1.00  0.00           C  
ATOM   2206  CG1 VAL B 136       3.328   8.420   1.445  1.00  0.00           C  
ATOM   2207  CG2 VAL B 136       2.644  10.052   3.264  1.00  0.00           C  
ATOM   2208  H   VAL B 136       1.273   7.705   4.981  1.00  0.00           H  
ATOM   2209  HA  VAL B 136       0.626   8.622   2.223  1.00  0.00           H  
ATOM   2210  HB  VAL B 136       3.285   7.969   3.557  1.00  0.00           H  
ATOM   2211 1HG1 VAL B 136       4.344   8.819   1.482  1.00  0.00           H  
ATOM   2212 2HG1 VAL B 136       3.374   7.370   1.138  1.00  0.00           H  
ATOM   2213 3HG1 VAL B 136       2.742   8.981   0.720  1.00  0.00           H  
ATOM   2214 1HG2 VAL B 136       3.657  10.456   3.277  1.00  0.00           H  
ATOM   2215 2HG2 VAL B 136       2.039  10.611   2.548  1.00  0.00           H  
ATOM   2216 3HG2 VAL B 136       2.206  10.148   4.256  1.00  0.00           H  
ATOM   2217  N   TYR B 137       0.676   6.410   1.085  1.00  0.00           N  
ATOM   2218  CA  TYR B 137       0.596   5.085   0.477  1.00  0.00           C  
ATOM   2219  C   TYR B 137       1.010   5.187  -0.990  1.00  0.00           C  
ATOM   2220  O   TYR B 137       0.358   5.891  -1.755  1.00  0.00           O  
ATOM   2221  CB  TYR B 137      -0.823   4.540   0.587  1.00  0.00           C  
ATOM   2222  CG  TYR B 137      -0.913   3.112   0.190  1.00  0.00           C  
ATOM   2223  CD1 TYR B 137      -0.487   2.171   1.093  1.00  0.00           C  
ATOM   2224  CD2 TYR B 137      -1.384   2.727  -1.051  1.00  0.00           C  
ATOM   2225  CE1 TYR B 137      -0.526   0.857   0.785  1.00  0.00           C  
ATOM   2226  CE2 TYR B 137      -1.424   1.389  -1.374  1.00  0.00           C  
ATOM   2227  CZ  TYR B 137      -0.994   0.455  -0.445  1.00  0.00           C  
ATOM   2228  OH  TYR B 137      -1.002  -0.874  -0.734  1.00  0.00           O  
ATOM   2229  H   TYR B 137       0.377   7.229   0.559  1.00  0.00           H  
ATOM   2230  HA  TYR B 137       1.265   4.402   0.983  1.00  0.00           H  
ATOM   2231 1HB  TYR B 137      -1.173   4.641   1.608  1.00  0.00           H  
ATOM   2232 2HB  TYR B 137      -1.484   5.123  -0.050  1.00  0.00           H  
ATOM   2233  HD1 TYR B 137      -0.106   2.482   2.061  1.00  0.00           H  
ATOM   2234  HD2 TYR B 137      -1.701   3.469  -1.760  1.00  0.00           H  
ATOM   2235  HE1 TYR B 137      -0.182   0.129   1.509  1.00  0.00           H  
ATOM   2236  HE2 TYR B 137      -1.785   1.064  -2.353  1.00  0.00           H  
ATOM   2237  HH  TYR B 137      -1.266  -1.015  -1.666  1.00  0.00           H  
ATOM   2238  N   ARG B 138       2.063   4.467  -1.388  1.00  0.00           N  
ATOM   2239  CA  ARG B 138       2.476   4.522  -2.767  1.00  0.00           C  
ATOM   2240  C   ARG B 138       2.150   3.159  -3.378  1.00  0.00           C  
ATOM   2241  O   ARG B 138       2.513   2.099  -2.868  1.00  0.00           O  
ATOM   2242  CB  ARG B 138       3.952   4.851  -2.907  1.00  0.00           C  
ATOM   2243  CG  ARG B 138       4.376   6.247  -2.391  1.00  0.00           C  
ATOM   2244  CD  ARG B 138       5.797   6.465  -2.641  1.00  0.00           C  
ATOM   2245  NE  ARG B 138       6.369   7.662  -2.007  1.00  0.00           N  
ATOM   2246  CZ  ARG B 138       6.416   8.936  -2.497  1.00  0.00           C  
ATOM   2247  NH1 ARG B 138       5.894   9.343  -3.641  1.00  0.00           N  
ATOM   2248  NH2 ARG B 138       7.033   9.846  -1.789  1.00  0.00           N  
ATOM   2249  H   ARG B 138       2.623   3.918  -0.734  1.00  0.00           H  
ATOM   2250  HA  ARG B 138       1.911   5.281  -3.296  1.00  0.00           H  
ATOM   2251 1HB  ARG B 138       4.532   4.114  -2.350  1.00  0.00           H  
ATOM   2252 2HB  ARG B 138       4.241   4.779  -3.954  1.00  0.00           H  
ATOM   2253 1HG  ARG B 138       3.827   7.002  -2.923  1.00  0.00           H  
ATOM   2254 2HG  ARG B 138       4.185   6.333  -1.321  1.00  0.00           H  
ATOM   2255 1HD  ARG B 138       6.358   5.598  -2.291  1.00  0.00           H  
ATOM   2256 2HD  ARG B 138       5.910   6.561  -3.689  1.00  0.00           H  
ATOM   2257  HE  ARG B 138       6.820   7.514  -1.096  1.00  0.00           H  
ATOM   2258 1HH1 ARG B 138       5.383   8.726  -4.302  1.00  0.00           H  
ATOM   2259 2HH1 ARG B 138       6.014  10.351  -3.874  1.00  0.00           H  
ATOM   2260 1HH2 ARG B 138       7.447   9.570  -0.876  1.00  0.00           H  
ATOM   2261 2HH2 ARG B 138       7.074  10.816  -2.169  1.00  0.00           H  
ATOM   2262  N   LEU B 139       1.367   3.209  -4.441  1.00  0.00           N  
ATOM   2263  CA  LEU B 139       0.896   2.030  -5.126  1.00  0.00           C  
ATOM   2264  C   LEU B 139       2.025   1.287  -5.770  1.00  0.00           C  
ATOM   2265  O   LEU B 139       2.876   1.898  -6.417  1.00  0.00           O  
ATOM   2266  CB  LEU B 139      -0.121   2.457  -6.193  1.00  0.00           C  
ATOM   2267  CG  LEU B 139      -0.900   1.354  -6.922  1.00  0.00           C  
ATOM   2268  CD1 LEU B 139      -1.844   0.662  -5.980  1.00  0.00           C  
ATOM   2269  CD2 LEU B 139      -1.654   1.962  -8.038  1.00  0.00           C  
ATOM   2270  H   LEU B 139       1.069   4.120  -4.792  1.00  0.00           H  
ATOM   2271  HA  LEU B 139       0.416   1.370  -4.401  1.00  0.00           H  
ATOM   2272 1HB  LEU B 139      -0.833   3.137  -5.729  1.00  0.00           H  
ATOM   2273 2HB  LEU B 139       0.419   3.008  -6.952  1.00  0.00           H  
ATOM   2274  HG  LEU B 139      -0.204   0.607  -7.316  1.00  0.00           H  
ATOM   2275 1HD1 LEU B 139      -2.367  -0.098  -6.526  1.00  0.00           H  
ATOM   2276 2HD1 LEU B 139      -1.308   0.211  -5.173  1.00  0.00           H  
ATOM   2277 3HD1 LEU B 139      -2.551   1.368  -5.579  1.00  0.00           H  
ATOM   2278 1HD2 LEU B 139      -2.198   1.175  -8.564  1.00  0.00           H  
ATOM   2279 2HD2 LEU B 139      -2.347   2.689  -7.678  1.00  0.00           H  
ATOM   2280 3HD2 LEU B 139      -0.955   2.447  -8.708  1.00  0.00           H  
ATOM   2281  N   GLN B 140       2.063  -0.036  -5.609  1.00  0.00           N  
ATOM   2282  CA  GLN B 140       3.128  -0.736  -6.299  1.00  0.00           C  
ATOM   2283  C   GLN B 140       2.733  -0.915  -7.766  1.00  0.00           C  
ATOM   2284  O   GLN B 140       1.756  -1.611  -8.099  1.00  0.00           O  
ATOM   2285  CB  GLN B 140       3.434  -2.083  -5.641  1.00  0.00           C  
ATOM   2286  CG  GLN B 140       4.599  -2.873  -6.267  1.00  0.00           C  
ATOM   2287  CD  GLN B 140       5.922  -2.149  -6.086  1.00  0.00           C  
ATOM   2288  OE1 GLN B 140       6.209  -1.666  -4.987  1.00  0.00           O  
ATOM   2289  NE2 GLN B 140       6.735  -2.076  -7.136  1.00  0.00           N  
ATOM   2290  H   GLN B 140       1.368  -0.537  -5.041  1.00  0.00           H  
ATOM   2291  HA  GLN B 140       4.031  -0.129  -6.265  1.00  0.00           H  
ATOM   2292 1HB  GLN B 140       3.644  -1.933  -4.582  1.00  0.00           H  
ATOM   2293 2HB  GLN B 140       2.564  -2.707  -5.708  1.00  0.00           H  
ATOM   2294 1HG  GLN B 140       4.677  -3.841  -5.772  1.00  0.00           H  
ATOM   2295 2HG  GLN B 140       4.416  -3.015  -7.338  1.00  0.00           H  
ATOM   2296 1HE2 GLN B 140       7.623  -1.613  -7.056  1.00  0.00           H  
ATOM   2297 2HE2 GLN B 140       6.478  -2.507  -8.006  1.00  0.00           H  
ATOM   2298  N   VAL B 141       3.504  -0.281  -8.645  1.00  0.00           N  
ATOM   2299  CA  VAL B 141       3.220  -0.332 -10.071  1.00  0.00           C  
ATOM   2300  C   VAL B 141       4.427  -0.849 -10.853  1.00  0.00           C  
ATOM   2301  O   VAL B 141       5.583  -0.576 -10.493  1.00  0.00           O  
ATOM   2302  CB  VAL B 141       2.814   1.083 -10.563  1.00  0.00           C  
ATOM   2303  CG1 VAL B 141       1.519   1.536  -9.868  1.00  0.00           C  
ATOM   2304  CG2 VAL B 141       3.929   2.099 -10.248  1.00  0.00           C  
ATOM   2305  H   VAL B 141       4.283   0.271  -8.307  1.00  0.00           H  
ATOM   2306  HA  VAL B 141       2.389  -1.015 -10.237  1.00  0.00           H  
ATOM   2307  HB  VAL B 141       2.624   1.045 -11.638  1.00  0.00           H  
ATOM   2308 1HG1 VAL B 141       1.235   2.522 -10.231  1.00  0.00           H  
ATOM   2309 2HG1 VAL B 141       0.724   0.822 -10.090  1.00  0.00           H  
ATOM   2310 3HG1 VAL B 141       1.676   1.582  -8.798  1.00  0.00           H  
ATOM   2311 1HG2 VAL B 141       3.626   3.089 -10.599  1.00  0.00           H  
ATOM   2312 2HG2 VAL B 141       4.094   2.142  -9.171  1.00  0.00           H  
ATOM   2313 3HG2 VAL B 141       4.853   1.815 -10.744  1.00  0.00           H  
ATOM   2314  N   SER B 142       4.127  -1.568 -11.929  1.00  0.00           N  
ATOM   2315  CA  SER B 142       5.065  -2.160 -12.873  1.00  0.00           C  
ATOM   2316  C   SER B 142       4.383  -2.355 -14.242  1.00  0.00           C  
ATOM   2317  O   SER B 142       3.316  -1.796 -14.507  1.00  0.00           O  
ATOM   2318  CB  SER B 142       5.575  -3.503 -12.348  1.00  0.00           C  
ATOM   2319  OG  SER B 142       6.657  -3.961 -13.121  1.00  0.00           O  
ATOM   2320  H   SER B 142       3.140  -1.760 -12.098  1.00  0.00           H  
ATOM   2321  HA  SER B 142       5.913  -1.485 -12.999  1.00  0.00           H  
ATOM   2322 1HB  SER B 142       5.871  -3.414 -11.301  1.00  0.00           H  
ATOM   2323 2HB  SER B 142       4.761  -4.226 -12.398  1.00  0.00           H  
ATOM   2324  HG  SER B 142       6.865  -4.839 -12.784  1.00  0.00           H  
ATOM   2325  N   SER B 143       5.039  -3.086 -15.134  1.00  0.00           N  
ATOM   2326  CA  SER B 143       4.459  -3.377 -16.450  1.00  0.00           C  
ATOM   2327  C   SER B 143       3.467  -4.524 -16.265  1.00  0.00           C  
ATOM   2328  O   SER B 143       3.462  -5.152 -15.206  1.00  0.00           O  
ATOM   2329  CB  SER B 143       5.540  -3.733 -17.462  1.00  0.00           C  
ATOM   2330  OG  SER B 143       6.156  -4.953 -17.146  1.00  0.00           O  
ATOM   2331  H   SER B 143       5.919  -3.495 -14.832  1.00  0.00           H  
ATOM   2332  HA  SER B 143       3.917  -2.499 -16.806  1.00  0.00           H  
ATOM   2333 1HB  SER B 143       5.095  -3.797 -18.452  1.00  0.00           H  
ATOM   2334 2HB  SER B 143       6.288  -2.942 -17.492  1.00  0.00           H  
ATOM   2335  HG  SER B 143       5.694  -5.620 -17.670  1.00  0.00           H  
ATOM   2336  N   ILE B 144       2.634  -4.823 -17.257  1.00  0.00           N  
ATOM   2337  CA  ILE B 144       1.737  -5.966 -17.070  1.00  0.00           C  
ATOM   2338  C   ILE B 144       2.333  -7.236 -17.662  1.00  0.00           C  
ATOM   2339  O   ILE B 144       2.765  -7.253 -18.811  1.00  0.00           O  
ATOM   2340  CB  ILE B 144       0.322  -5.757 -17.608  1.00  0.00           C  
ATOM   2341  CG1 ILE B 144      -0.291  -4.634 -16.874  1.00  0.00           C  
ATOM   2342  CG2 ILE B 144      -0.508  -7.040 -17.424  1.00  0.00           C  
ATOM   2343  CD1 ILE B 144      -1.545  -4.222 -17.402  1.00  0.00           C  
ATOM   2344  H   ILE B 144       2.627  -4.290 -18.114  1.00  0.00           H  
ATOM   2345  HA  ILE B 144       1.613  -6.132 -16.001  1.00  0.00           H  
ATOM   2346  HB  ILE B 144       0.367  -5.495 -18.666  1.00  0.00           H  
ATOM   2347 1HG1 ILE B 144      -0.424  -4.901 -15.835  1.00  0.00           H  
ATOM   2348 2HG1 ILE B 144       0.388  -3.787 -16.928  1.00  0.00           H  
ATOM   2349 1HG2 ILE B 144      -1.509  -6.925 -17.811  1.00  0.00           H  
ATOM   2350 2HG2 ILE B 144      -0.034  -7.833 -17.952  1.00  0.00           H  
ATOM   2351 3HG2 ILE B 144      -0.557  -7.287 -16.375  1.00  0.00           H  
ATOM   2352 1HD1 ILE B 144      -1.871  -3.392 -16.844  1.00  0.00           H  
ATOM   2353 2HD1 ILE B 144      -1.399  -3.949 -18.414  1.00  0.00           H  
ATOM   2354 3HD1 ILE B 144      -2.290  -4.992 -17.349  1.00  0.00           H  
ATOM   2355  N   ASN B 145       2.372  -8.280 -16.837  1.00  0.00           N  
ATOM   2356  CA  ASN B 145       2.923  -9.588 -17.178  1.00  0.00           C  
ATOM   2357  C   ASN B 145       1.903 -10.702 -16.946  1.00  0.00           C  
ATOM   2358  O   ASN B 145       1.774 -11.203 -15.825  1.00  0.00           O  
ATOM   2359  CB  ASN B 145       4.177  -9.808 -16.324  1.00  0.00           C  
ATOM   2360  CG  ASN B 145       4.964 -11.099 -16.564  1.00  0.00           C  
ATOM   2361  OD1 ASN B 145       4.591 -11.958 -17.365  1.00  0.00           O  
ATOM   2362  ND2 ASN B 145       6.071 -11.228 -15.858  1.00  0.00           N  
ATOM   2363  H   ASN B 145       2.011  -8.147 -15.903  1.00  0.00           H  
ATOM   2364  HA  ASN B 145       3.183  -9.598 -18.240  1.00  0.00           H  
ATOM   2365 1HB  ASN B 145       4.851  -8.964 -16.473  1.00  0.00           H  
ATOM   2366 2HB  ASN B 145       3.880  -9.777 -15.293  1.00  0.00           H  
ATOM   2367 1HD2 ASN B 145       6.641 -12.047 -15.954  1.00  0.00           H  
ATOM   2368 2HD2 ASN B 145       6.353 -10.496 -15.237  1.00  0.00           H  
ATOM   2369  N   VAL B 146       1.165 -11.076 -18.008  1.00  0.00           N  
ATOM   2370  CA  VAL B 146       0.105 -12.098 -17.907  1.00  0.00           C  
ATOM   2371  C   VAL B 146       0.559 -13.518 -18.270  1.00  0.00           C  
ATOM   2372  O   VAL B 146       1.157 -13.762 -19.333  1.00  0.00           O  
ATOM   2373  CB  VAL B 146      -1.095 -11.726 -18.803  1.00  0.00           C  
ATOM   2374  CG1 VAL B 146      -2.150 -12.798 -18.773  1.00  0.00           C  
ATOM   2375  CG2 VAL B 146      -1.679 -10.509 -18.323  1.00  0.00           C  
ATOM   2376  H   VAL B 146       1.300 -10.601 -18.913  1.00  0.00           H  
ATOM   2377  HA  VAL B 146      -0.245 -12.115 -16.874  1.00  0.00           H  
ATOM   2378  HB  VAL B 146      -0.749 -11.590 -19.823  1.00  0.00           H  
ATOM   2379 1HG1 VAL B 146      -2.995 -12.512 -19.406  1.00  0.00           H  
ATOM   2380 2HG1 VAL B 146      -1.728 -13.716 -19.127  1.00  0.00           H  
ATOM   2381 3HG1 VAL B 146      -2.488 -12.927 -17.751  1.00  0.00           H  
ATOM   2382 1HG2 VAL B 146      -2.512 -10.235 -18.970  1.00  0.00           H  
ATOM   2383 2HG2 VAL B 146      -2.019 -10.654 -17.328  1.00  0.00           H  
ATOM   2384 3HG2 VAL B 146      -0.932  -9.759 -18.334  1.00  0.00           H  
ATOM   2385  N   SER B 147       0.228 -14.460 -17.387  1.00  0.00           N  
ATOM   2386  CA  SER B 147       0.524 -15.874 -17.553  1.00  0.00           C  
ATOM   2387  C   SER B 147      -0.770 -16.695 -17.465  1.00  0.00           C  
ATOM   2388  O   SER B 147      -1.445 -16.684 -16.435  1.00  0.00           O  
ATOM   2389  CB  SER B 147       1.505 -16.303 -16.473  1.00  0.00           C  
ATOM   2390  OG  SER B 147       1.776 -17.676 -16.536  1.00  0.00           O  
ATOM   2391  H   SER B 147      -0.220 -14.165 -16.520  1.00  0.00           H  
ATOM   2392  HA  SER B 147       0.968 -16.029 -18.536  1.00  0.00           H  
ATOM   2393 1HB  SER B 147       2.433 -15.742 -16.589  1.00  0.00           H  
ATOM   2394 2HB  SER B 147       1.097 -16.050 -15.492  1.00  0.00           H  
ATOM   2395  HG  SER B 147       2.552 -17.766 -17.094  1.00  0.00           H  
ATOM   2396  N   VAL B 148      -1.138 -17.369 -18.560  1.00  0.00           N  
ATOM   2397  CA  VAL B 148      -2.385 -18.144 -18.620  1.00  0.00           C  
ATOM   2398  C   VAL B 148      -2.179 -19.618 -18.907  1.00  0.00           C  
ATOM   2399  O   VAL B 148      -1.423 -19.989 -19.808  1.00  0.00           O  
ATOM   2400  CB  VAL B 148      -3.358 -17.560 -19.656  1.00  0.00           C  
ATOM   2401  CG1 VAL B 148      -4.598 -18.429 -19.787  1.00  0.00           C  
ATOM   2402  CG2 VAL B 148      -3.784 -16.229 -19.198  1.00  0.00           C  
ATOM   2403  H   VAL B 148      -0.540 -17.343 -19.376  1.00  0.00           H  
ATOM   2404  HA  VAL B 148      -2.868 -18.063 -17.650  1.00  0.00           H  
ATOM   2405  HB  VAL B 148      -2.865 -17.499 -20.625  1.00  0.00           H  
ATOM   2406 1HG1 VAL B 148      -5.276 -17.983 -20.516  1.00  0.00           H  
ATOM   2407 2HG1 VAL B 148      -4.323 -19.421 -20.122  1.00  0.00           H  
ATOM   2408 3HG1 VAL B 148      -5.097 -18.493 -18.817  1.00  0.00           H  
ATOM   2409 1HG2 VAL B 148      -4.467 -15.816 -19.931  1.00  0.00           H  
ATOM   2410 2HG2 VAL B 148      -4.285 -16.328 -18.247  1.00  0.00           H  
ATOM   2411 3HG2 VAL B 148      -2.938 -15.592 -19.090  1.00  0.00           H  
ATOM   2412  N   ASN B 149      -2.877 -20.446 -18.140  1.00  0.00           N  
ATOM   2413  CA  ASN B 149      -2.804 -21.892 -18.283  1.00  0.00           C  
ATOM   2414  C   ASN B 149      -4.087 -22.543 -17.752  1.00  0.00           C  
ATOM   2415  O   ASN B 149      -5.044 -21.855 -17.393  1.00  0.00           O  
ATOM   2416  CB  ASN B 149      -1.558 -22.399 -17.563  1.00  0.00           C  
ATOM   2417  CG  ASN B 149      -0.940 -23.655 -18.179  1.00  0.00           C  
ATOM   2418  OD1 ASN B 149      -1.660 -24.531 -18.669  1.00  0.00           O  
ATOM   2419  ND2 ASN B 149       0.373 -23.737 -18.163  1.00  0.00           N  
ATOM   2420  H   ASN B 149      -3.461 -20.037 -17.408  1.00  0.00           H  
ATOM   2421  HA  ASN B 149      -2.719 -22.137 -19.341  1.00  0.00           H  
ATOM   2422 1HB  ASN B 149      -0.802 -21.611 -17.553  1.00  0.00           H  
ATOM   2423 2HB  ASN B 149      -1.814 -22.612 -16.525  1.00  0.00           H  
ATOM   2424 1HD2 ASN B 149       0.826 -24.534 -18.557  1.00  0.00           H  
ATOM   2425 2HD2 ASN B 149       0.915 -23.000 -17.758  1.00  0.00           H  
ATOM   2426  N   ALA B 150      -4.121 -23.867 -17.708  1.00  0.00           N  
ATOM   2427  CA  ALA B 150      -5.310 -24.584 -17.241  1.00  0.00           C  
ATOM   2428  C   ALA B 150      -4.925 -25.865 -16.552  1.00  0.00           C  
ATOM   2429  O   ALA B 150      -3.849 -26.414 -16.788  1.00  0.00           O  
ATOM   2430  CB  ALA B 150      -6.249 -24.919 -18.392  1.00  0.00           C  
ATOM   2431  H   ALA B 150      -3.311 -24.382 -18.031  1.00  0.00           H  
ATOM   2432  HA  ALA B 150      -5.829 -23.954 -16.520  1.00  0.00           H  
ATOM   2433 1HB  ALA B 150      -7.126 -25.438 -18.005  1.00  0.00           H  
ATOM   2434 2HB  ALA B 150      -6.557 -24.019 -18.872  1.00  0.00           H  
ATOM   2435 3HB  ALA B 150      -5.740 -25.557 -19.107  1.00  0.00           H  
ATOM   2436  N   VAL B 151      -5.843 -26.389 -15.743  1.00  0.00           N  
ATOM   2437  CA  VAL B 151      -5.591 -27.671 -15.088  1.00  0.00           C  
ATOM   2438  C   VAL B 151      -5.475 -28.784 -16.124  1.00  0.00           C  
ATOM   2439  O   VAL B 151      -4.790 -29.784 -15.908  1.00  0.00           O  
ATOM   2440  CB  VAL B 151      -6.705 -27.963 -14.067  1.00  0.00           C  
ATOM   2441  CG1 VAL B 151      -6.654 -26.876 -12.978  1.00  0.00           C  
ATOM   2442  CG2 VAL B 151      -8.101 -27.979 -14.788  1.00  0.00           C  
ATOM   2443  H   VAL B 151      -6.707 -25.868 -15.567  1.00  0.00           H  
ATOM   2444  HA  VAL B 151      -4.645 -27.603 -14.547  1.00  0.00           H  
ATOM   2445  HB  VAL B 151      -6.528 -28.926 -13.590  1.00  0.00           H  
ATOM   2446 1HG1 VAL B 151      -7.424 -27.066 -12.230  1.00  0.00           H  
ATOM   2447 2HG1 VAL B 151      -5.676 -26.892 -12.494  1.00  0.00           H  
ATOM   2448 3HG1 VAL B 151      -6.813 -25.898 -13.433  1.00  0.00           H  
ATOM   2449 1HG2 VAL B 151      -8.887 -28.172 -14.059  1.00  0.00           H  
ATOM   2450 2HG2 VAL B 151      -8.266 -27.017 -15.262  1.00  0.00           H  
ATOM   2451 3HG2 VAL B 151      -8.130 -28.762 -15.545  1.00  0.00           H  
ATOM   2452  N   GLN B 152      -6.144 -28.583 -17.251  1.00  0.00           N  
ATOM   2453  CA  GLN B 152      -6.035 -29.430 -18.414  1.00  0.00           C  
ATOM   2454  C   GLN B 152      -6.663 -28.663 -19.576  1.00  0.00           C  
ATOM   2455  O   GLN B 152      -7.618 -27.913 -19.376  1.00  0.00           O  
ATOM   2456  CB  GLN B 152      -6.625 -30.819 -18.156  1.00  0.00           C  
ATOM   2457  CG  GLN B 152      -6.571 -31.718 -19.344  1.00  0.00           C  
ATOM   2458  CD  GLN B 152      -5.113 -31.973 -19.850  1.00  0.00           C  
ATOM   2459  OE1 GLN B 152      -4.550 -31.099 -20.547  1.00  0.00           O  
ATOM   2460  NE2 GLN B 152      -4.518 -33.117 -19.489  1.00  0.00           N  
ATOM   2461  H   GLN B 152      -6.712 -27.755 -17.311  1.00  0.00           H  
ATOM   2462  HA  GLN B 152      -4.979 -29.570 -18.646  1.00  0.00           H  
ATOM   2463 1HB  GLN B 152      -6.089 -31.315 -17.356  1.00  0.00           H  
ATOM   2464 2HB  GLN B 152      -7.655 -30.715 -17.840  1.00  0.00           H  
ATOM   2465 1HG  GLN B 152      -7.020 -32.675 -19.082  1.00  0.00           H  
ATOM   2466 2HG  GLN B 152      -7.132 -31.265 -20.111  1.00  0.00           H  
ATOM   2467 1HE2 GLN B 152      -3.572 -33.301 -19.771  1.00  0.00           H  
ATOM   2468 2HE2 GLN B 152      -5.005 -33.770 -18.910  1.00  0.00           H  
ATOM   2469  N   THR B 153      -6.133 -28.860 -20.785  1.00  0.00           N  
ATOM   2470  CA  THR B 153      -6.663 -28.180 -21.966  1.00  0.00           C  
ATOM   2471  C   THR B 153      -7.572 -29.062 -22.803  1.00  0.00           C  
ATOM   2472  O   THR B 153      -8.230 -28.588 -23.729  1.00  0.00           O  
ATOM   2473  CB  THR B 153      -5.522 -27.597 -22.812  1.00  0.00           C  
ATOM   2474  OG1 THR B 153      -4.640 -28.663 -23.219  1.00  0.00           O  
ATOM   2475  CG2 THR B 153      -4.764 -26.530 -22.022  1.00  0.00           C  
ATOM   2476  H   THR B 153      -5.354 -29.512 -20.866  1.00  0.00           H  
ATOM   2477  HA  THR B 153      -7.261 -27.343 -21.619  1.00  0.00           H  
ATOM   2478  HB  THR B 153      -5.942 -27.129 -23.706  1.00  0.00           H  
ATOM   2479  HG1 THR B 153      -4.174 -29.015 -22.445  1.00  0.00           H  
ATOM   2480 1HG2 THR B 153      -3.969 -26.115 -22.636  1.00  0.00           H  
ATOM   2481 2HG2 THR B 153      -5.457 -25.737 -21.743  1.00  0.00           H  
ATOM   2482 3HG2 THR B 153      -4.332 -26.967 -21.120  1.00  0.00           H  
ATOM   2483  N   VAL B 154      -7.556 -30.342 -22.511  1.00  0.00           N  
ATOM   2484  CA  VAL B 154      -8.414 -31.307 -23.171  1.00  0.00           C  
ATOM   2485  C   VAL B 154      -9.111 -32.078 -22.069  1.00  0.00           C  
ATOM   2486  O   VAL B 154      -8.466 -32.868 -21.374  1.00  0.00           O  
ATOM   2487  CB  VAL B 154      -7.599 -32.278 -24.050  1.00  0.00           C  
ATOM   2488  CG1 VAL B 154      -8.522 -33.272 -24.729  1.00  0.00           C  
ATOM   2489  CG2 VAL B 154      -6.769 -31.502 -25.115  1.00  0.00           C  
ATOM   2490  H   VAL B 154      -6.954 -30.648 -21.767  1.00  0.00           H  
ATOM   2491  HA  VAL B 154      -9.162 -30.792 -23.774  1.00  0.00           H  
ATOM   2492  HB  VAL B 154      -6.956 -32.825 -23.414  1.00  0.00           H  
ATOM   2493 1HG1 VAL B 154      -7.927 -33.970 -25.319  1.00  0.00           H  
ATOM   2494 2HG1 VAL B 154      -9.089 -33.819 -23.975  1.00  0.00           H  
ATOM   2495 3HG1 VAL B 154      -9.216 -32.737 -25.384  1.00  0.00           H  
ATOM   2496 1HG2 VAL B 154      -6.187 -32.204 -25.717  1.00  0.00           H  
ATOM   2497 2HG2 VAL B 154      -7.441 -30.948 -25.760  1.00  0.00           H  
ATOM   2498 3HG2 VAL B 154      -6.086 -30.809 -24.623  1.00  0.00           H  
ATOM   2499  N   VAL B 155     -10.412 -31.880 -21.919  1.00  0.00           N  
ATOM   2500  CA  VAL B 155     -11.143 -32.523 -20.826  1.00  0.00           C  
ATOM   2501  C   VAL B 155     -12.344 -33.272 -21.372  1.00  0.00           C  
ATOM   2502  O   VAL B 155     -12.785 -33.009 -22.488  1.00  0.00           O  
ATOM   2503  CB  VAL B 155     -11.620 -31.474 -19.789  1.00  0.00           C  
ATOM   2504  CG1 VAL B 155     -10.416 -30.708 -19.202  1.00  0.00           C  
ATOM   2505  CG2 VAL B 155     -12.629 -30.527 -20.437  1.00  0.00           C  
ATOM   2506  H   VAL B 155     -10.891 -31.236 -22.555  1.00  0.00           H  
ATOM   2507  HA  VAL B 155     -10.486 -33.235 -20.323  1.00  0.00           H  
ATOM   2508  HB  VAL B 155     -12.100 -31.995 -18.963  1.00  0.00           H  
ATOM   2509 1HG1 VAL B 155     -10.764 -29.995 -18.450  1.00  0.00           H  
ATOM   2510 2HG1 VAL B 155      -9.745 -31.423 -18.739  1.00  0.00           H  
ATOM   2511 3HG1 VAL B 155      -9.892 -30.166 -19.987  1.00  0.00           H  
ATOM   2512 1HG2 VAL B 155     -12.981 -29.813 -19.697  1.00  0.00           H  
ATOM   2513 2HG2 VAL B 155     -12.157 -29.993 -21.267  1.00  0.00           H  
ATOM   2514 3HG2 VAL B 155     -13.475 -31.107 -20.809  1.00  0.00           H  
ATOM   2515  N   ARG B 156     -12.878 -34.207 -20.608  1.00  0.00           N  
ATOM   2516  CA  ARG B 156     -14.079 -34.893 -21.067  1.00  0.00           C  
ATOM   2517  C   ARG B 156     -15.335 -34.173 -20.623  1.00  0.00           C  
ATOM   2518  O   ARG B 156     -15.351 -33.461 -19.620  1.00  0.00           O  
ATOM   2519  CB  ARG B 156     -14.142 -36.339 -20.599  1.00  0.00           C  
ATOM   2520  CG  ARG B 156     -13.004 -37.248 -21.081  1.00  0.00           C  
ATOM   2521  CD  ARG B 156     -13.179 -38.646 -20.598  1.00  0.00           C  
ATOM   2522  NE  ARG B 156     -13.094 -38.720 -19.155  1.00  0.00           N  
ATOM   2523  CZ  ARG B 156     -13.425 -39.773 -18.394  1.00  0.00           C  
ATOM   2524  NH1 ARG B 156     -13.876 -40.897 -18.922  1.00  0.00           N  
ATOM   2525  NH2 ARG B 156     -13.287 -39.637 -17.093  1.00  0.00           N  
ATOM   2526  H   ARG B 156     -12.472 -34.424 -19.688  1.00  0.00           H  
ATOM   2527  HA  ARG B 156     -14.086 -34.905 -22.150  1.00  0.00           H  
ATOM   2528 1HB  ARG B 156     -14.165 -36.371 -19.520  1.00  0.00           H  
ATOM   2529 2HB  ARG B 156     -15.076 -36.778 -20.949  1.00  0.00           H  
ATOM   2530 1HG  ARG B 156     -12.981 -37.272 -22.158  1.00  0.00           H  
ATOM   2531 2HG  ARG B 156     -12.053 -36.869 -20.698  1.00  0.00           H  
ATOM   2532 1HD  ARG B 156     -14.160 -39.014 -20.902  1.00  0.00           H  
ATOM   2533 2HD  ARG B 156     -12.405 -39.281 -21.023  1.00  0.00           H  
ATOM   2534  HE  ARG B 156     -12.753 -37.892 -18.646  1.00  0.00           H  
ATOM   2535 1HH1 ARG B 156     -13.976 -40.979 -19.923  1.00  0.00           H  
ATOM   2536 2HH1 ARG B 156     -14.119 -41.673 -18.324  1.00  0.00           H  
ATOM   2537 1HH2 ARG B 156     -12.943 -38.723 -16.746  1.00  0.00           H  
ATOM   2538 2HH2 ARG B 156     -13.519 -40.385 -16.461  1.00  0.00           H  
ATOM   2539  N   GLN B 157     -16.401 -34.374 -21.364  1.00  0.00           N  
ATOM   2540  CA  GLN B 157     -17.693 -33.873 -20.967  1.00  0.00           C  
ATOM   2541  C   GLN B 157     -17.962 -34.368 -19.541  1.00  0.00           C  
ATOM   2542  O   GLN B 157     -17.807 -35.558 -19.249  1.00  0.00           O  
ATOM   2543  CB  GLN B 157     -18.746 -34.387 -21.952  1.00  0.00           C  
ATOM   2544  CG  GLN B 157     -20.138 -33.908 -21.732  1.00  0.00           C  
ATOM   2545  CD  GLN B 157     -21.091 -34.512 -22.743  1.00  0.00           C  
ATOM   2546  OE1 GLN B 157     -20.788 -35.523 -23.389  1.00  0.00           O  
ATOM   2547  NE2 GLN B 157     -22.256 -33.904 -22.896  1.00  0.00           N  
ATOM   2548  H   GLN B 157     -16.313 -34.892 -22.233  1.00  0.00           H  
ATOM   2549  HA  GLN B 157     -17.680 -32.784 -20.969  1.00  0.00           H  
ATOM   2550 1HB  GLN B 157     -18.456 -34.092 -22.961  1.00  0.00           H  
ATOM   2551 2HB  GLN B 157     -18.757 -35.476 -21.931  1.00  0.00           H  
ATOM   2552 1HG  GLN B 157     -20.466 -34.183 -20.730  1.00  0.00           H  
ATOM   2553 2HG  GLN B 157     -20.161 -32.828 -21.843  1.00  0.00           H  
ATOM   2554 1HE2 GLN B 157     -22.923 -34.256 -23.548  1.00  0.00           H  
ATOM   2555 2HE2 GLN B 157     -22.481 -33.063 -22.350  1.00  0.00           H  
ATOM   2556  N   GLY B 158     -18.354 -33.451 -18.660  1.00  0.00           N  
ATOM   2557  CA  GLY B 158     -18.631 -33.741 -17.251  1.00  0.00           C  
ATOM   2558  C   GLY B 158     -17.462 -33.415 -16.293  1.00  0.00           C  
ATOM   2559  O   GLY B 158     -17.662 -33.337 -15.078  1.00  0.00           O  
ATOM   2560  H   GLY B 158     -18.471 -32.495 -18.986  1.00  0.00           H  
ATOM   2561 1HA  GLY B 158     -19.514 -33.176 -16.948  1.00  0.00           H  
ATOM   2562 2HA  GLY B 158     -18.887 -34.794 -17.155  1.00  0.00           H  
ATOM   2563  N   GLU B 159     -16.263 -33.198 -16.836  1.00  0.00           N  
ATOM   2564  CA  GLU B 159     -15.071 -32.860 -16.052  1.00  0.00           C  
ATOM   2565  C   GLU B 159     -14.961 -31.345 -15.866  1.00  0.00           C  
ATOM   2566  O   GLU B 159     -15.752 -30.585 -16.424  1.00  0.00           O  
ATOM   2567  CB  GLU B 159     -13.799 -33.449 -16.690  1.00  0.00           C  
ATOM   2568  CG  GLU B 159     -13.748 -35.005 -16.685  1.00  0.00           C  
ATOM   2569  CD  GLU B 159     -12.487 -35.600 -17.335  1.00  0.00           C  
ATOM   2570  OE1 GLU B 159     -11.767 -34.857 -17.969  1.00  0.00           O  
ATOM   2571  OE2 GLU B 159     -12.260 -36.795 -17.206  1.00  0.00           O  
ATOM   2572  H   GLU B 159     -16.152 -33.287 -17.847  1.00  0.00           H  
ATOM   2573  HA  GLU B 159     -15.176 -33.307 -15.061  1.00  0.00           H  
ATOM   2574 1HB  GLU B 159     -13.732 -33.120 -17.720  1.00  0.00           H  
ATOM   2575 2HB  GLU B 159     -12.917 -33.077 -16.172  1.00  0.00           H  
ATOM   2576 1HG  GLU B 159     -13.814 -35.354 -15.657  1.00  0.00           H  
ATOM   2577 2HG  GLU B 159     -14.629 -35.370 -17.218  1.00  0.00           H  
ATOM   2578  N   ASN B 160     -14.050 -30.908 -15.002  1.00  0.00           N  
ATOM   2579  CA  ASN B 160     -13.897 -29.476 -14.732  1.00  0.00           C  
ATOM   2580  C   ASN B 160     -12.939 -28.733 -15.690  1.00  0.00           C  
ATOM   2581  O   ASN B 160     -11.852 -29.227 -16.014  1.00  0.00           O  
ATOM   2582  CB  ASN B 160     -13.392 -29.296 -13.293  1.00  0.00           C  
ATOM   2583  CG  ASN B 160     -14.401 -29.694 -12.197  1.00  0.00           C  
ATOM   2584  OD1 ASN B 160     -15.374 -28.978 -11.940  1.00  0.00           O  
ATOM   2585  ND2 ASN B 160     -14.161 -30.808 -11.548  1.00  0.00           N  
ATOM   2586  H   ASN B 160     -13.438 -31.569 -14.544  1.00  0.00           H  
ATOM   2587  HA  ASN B 160     -14.876 -29.001 -14.829  1.00  0.00           H  
ATOM   2588 1HB  ASN B 160     -12.486 -29.889 -13.156  1.00  0.00           H  
ATOM   2589 2HB  ASN B 160     -13.112 -28.248 -13.142  1.00  0.00           H  
ATOM   2590 1HD2 ASN B 160     -14.776 -31.108 -10.817  1.00  0.00           H  
ATOM   2591 2HD2 ASN B 160     -13.353 -31.356 -11.773  1.00  0.00           H  
ATOM   2592  N   ILE B 161     -13.318 -27.499 -16.065  1.00  0.00           N  
ATOM   2593  CA  ILE B 161     -12.408 -26.605 -16.792  1.00  0.00           C  
ATOM   2594  C   ILE B 161     -11.999 -25.492 -15.858  1.00  0.00           C  
ATOM   2595  O   ILE B 161     -12.799 -24.595 -15.563  1.00  0.00           O  
ATOM   2596  CB  ILE B 161     -13.045 -25.935 -18.038  1.00  0.00           C  
ATOM   2597  CG1 ILE B 161     -13.479 -26.933 -19.047  1.00  0.00           C  
ATOM   2598  CG2 ILE B 161     -12.080 -24.942 -18.656  1.00  0.00           C  
ATOM   2599  CD1 ILE B 161     -14.398 -26.335 -20.106  1.00  0.00           C  
ATOM   2600  H   ILE B 161     -14.252 -27.166 -15.811  1.00  0.00           H  
ATOM   2601  HA  ILE B 161     -11.518 -27.156 -17.092  1.00  0.00           H  
ATOM   2602  HB  ILE B 161     -13.920 -25.400 -17.732  1.00  0.00           H  
ATOM   2603 1HG1 ILE B 161     -12.594 -27.332 -19.546  1.00  0.00           H  
ATOM   2604 2HG1 ILE B 161     -13.969 -27.739 -18.546  1.00  0.00           H  
ATOM   2605 1HG2 ILE B 161     -12.545 -24.452 -19.514  1.00  0.00           H  
ATOM   2606 2HG2 ILE B 161     -11.815 -24.194 -17.912  1.00  0.00           H  
ATOM   2607 3HG2 ILE B 161     -11.182 -25.467 -18.978  1.00  0.00           H  
ATOM   2608 1HD1 ILE B 161     -14.677 -27.095 -20.822  1.00  0.00           H  
ATOM   2609 2HD1 ILE B 161     -15.297 -25.940 -19.631  1.00  0.00           H  
ATOM   2610 3HD1 ILE B 161     -13.879 -25.527 -20.623  1.00  0.00           H  
ATOM   2611  N   THR B 162     -10.760 -25.535 -15.398  1.00  0.00           N  
ATOM   2612  CA  THR B 162     -10.288 -24.523 -14.464  1.00  0.00           C  
ATOM   2613  C   THR B 162      -9.135 -23.791 -15.091  1.00  0.00           C  
ATOM   2614  O   THR B 162      -8.076 -24.371 -15.367  1.00  0.00           O  
ATOM   2615  CB  THR B 162      -9.864 -25.126 -13.119  1.00  0.00           C  
ATOM   2616  OG1 THR B 162     -10.968 -25.814 -12.516  1.00  0.00           O  
ATOM   2617  CG2 THR B 162      -9.379 -24.040 -12.199  1.00  0.00           C  
ATOM   2618  H   THR B 162     -10.153 -26.289 -15.687  1.00  0.00           H  
ATOM   2619  HA  THR B 162     -11.082 -23.797 -14.282  1.00  0.00           H  
ATOM   2620  HB  THR B 162      -9.097 -25.813 -13.280  1.00  0.00           H  
ATOM   2621  HG1 THR B 162     -10.641 -26.412 -11.837  1.00  0.00           H  
ATOM   2622 1HG2 THR B 162      -9.071 -24.472 -11.249  1.00  0.00           H  
ATOM   2623 2HG2 THR B 162      -8.532 -23.521 -12.656  1.00  0.00           H  
ATOM   2624 3HG2 THR B 162     -10.191 -23.346 -12.040  1.00  0.00           H  
ATOM   2625  N   LEU B 163      -9.350 -22.511 -15.332  1.00  0.00           N  
ATOM   2626  CA  LEU B 163      -8.369 -21.696 -16.015  1.00  0.00           C  
ATOM   2627  C   LEU B 163      -7.739 -20.796 -15.034  1.00  0.00           C  
ATOM   2628  O   LEU B 163      -8.434 -20.222 -14.203  1.00  0.00           O  
ATOM   2629  CB  LEU B 163      -9.064 -20.859 -17.042  1.00  0.00           C  
ATOM   2630  CG  LEU B 163      -9.949 -21.656 -17.818  1.00  0.00           C  
ATOM   2631  CD1 LEU B 163     -10.702 -20.847 -18.716  1.00  0.00           C  
ATOM   2632  CD2 LEU B 163      -9.190 -22.627 -18.504  1.00  0.00           C  
ATOM   2633  H   LEU B 163     -10.242 -22.095 -15.071  1.00  0.00           H  
ATOM   2634  HA  LEU B 163      -7.609 -22.326 -16.472  1.00  0.00           H  
ATOM   2635 1HB  LEU B 163      -9.625 -20.079 -16.552  1.00  0.00           H  
ATOM   2636 2HB  LEU B 163      -8.321 -20.412 -17.703  1.00  0.00           H  
ATOM   2637  HG  LEU B 163     -10.654 -22.150 -17.144  1.00  0.00           H  
ATOM   2638 1HD1 LEU B 163     -11.364 -21.506 -19.259  1.00  0.00           H  
ATOM   2639 2HD1 LEU B 163     -11.271 -20.127 -18.158  1.00  0.00           H  
ATOM   2640 3HD1 LEU B 163     -10.029 -20.340 -19.397  1.00  0.00           H  
ATOM   2641 1HD2 LEU B 163      -9.876 -23.224 -19.030  1.00  0.00           H  
ATOM   2642 2HD2 LEU B 163      -8.508 -22.132 -19.169  1.00  0.00           H  
ATOM   2643 3HD2 LEU B 163      -8.639 -23.239 -17.820  1.00  0.00           H  
ATOM   2644  N   MET B 164      -6.456 -20.588 -15.165  1.00  0.00           N  
ATOM   2645  CA  MET B 164      -5.834 -19.694 -14.237  1.00  0.00           C  
ATOM   2646  C   MET B 164      -5.086 -18.614 -14.984  1.00  0.00           C  
ATOM   2647  O   MET B 164      -4.345 -18.876 -15.937  1.00  0.00           O  
ATOM   2648  CB  MET B 164      -4.925 -20.506 -13.316  1.00  0.00           C  
ATOM   2649  CG  MET B 164      -5.696 -21.606 -12.529  1.00  0.00           C  
ATOM   2650  SD  MET B 164      -4.741 -22.420 -11.248  1.00  0.00           S  
ATOM   2651  CE  MET B 164      -5.997 -23.483 -10.540  1.00  0.00           C  
ATOM   2652  H   MET B 164      -5.925 -21.062 -15.895  1.00  0.00           H  
ATOM   2653  HA  MET B 164      -6.596 -19.200 -13.635  1.00  0.00           H  
ATOM   2654 1HB  MET B 164      -4.143 -20.988 -13.905  1.00  0.00           H  
ATOM   2655 2HB  MET B 164      -4.442 -19.840 -12.596  1.00  0.00           H  
ATOM   2656 1HG  MET B 164      -6.585 -21.214 -12.101  1.00  0.00           H  
ATOM   2657 2HG  MET B 164      -6.003 -22.377 -13.238  1.00  0.00           H  
ATOM   2658 1HE  MET B 164      -5.568 -24.063  -9.724  1.00  0.00           H  
ATOM   2659 2HE  MET B 164      -6.816 -22.875 -10.164  1.00  0.00           H  
ATOM   2660 3HE  MET B 164      -6.371 -24.161 -11.307  1.00  0.00           H  
ATOM   2661  N   CYS B 165      -5.255 -17.399 -14.515  1.00  0.00           N  
ATOM   2662  CA  CYS B 165      -4.582 -16.243 -15.082  1.00  0.00           C  
ATOM   2663  C   CYS B 165      -3.858 -15.491 -13.989  1.00  0.00           C  
ATOM   2664  O   CYS B 165      -4.467 -15.035 -13.023  1.00  0.00           O  
ATOM   2665  CB  CYS B 165      -5.603 -15.330 -15.764  1.00  0.00           C  
ATOM   2666  SG  CYS B 165      -4.935 -13.855 -16.545  1.00  0.00           S  
ATOM   2667  H   CYS B 165      -5.920 -17.250 -13.761  1.00  0.00           H  
ATOM   2668  HA  CYS B 165      -3.859 -16.584 -15.820  1.00  0.00           H  
ATOM   2669 1HB  CYS B 165      -6.119 -15.898 -16.529  1.00  0.00           H  
ATOM   2670 2HB  CYS B 165      -6.349 -15.016 -15.035  1.00  0.00           H  
ATOM   2671  N   ILE B 166      -2.538 -15.415 -14.107  1.00  0.00           N  
ATOM   2672  CA  ILE B 166      -1.741 -14.756 -13.091  1.00  0.00           C  
ATOM   2673  C   ILE B 166      -1.044 -13.551 -13.651  1.00  0.00           C  
ATOM   2674  O   ILE B 166      -0.476 -13.584 -14.745  1.00  0.00           O  
ATOM   2675  CB  ILE B 166      -0.722 -15.723 -12.434  1.00  0.00           C  
ATOM   2676  CG1 ILE B 166      -1.511 -16.873 -11.751  1.00  0.00           C  
ATOM   2677  CG2 ILE B 166       0.179 -14.946 -11.379  1.00  0.00           C  
ATOM   2678  CD1 ILE B 166      -0.683 -18.042 -11.294  1.00  0.00           C  
ATOM   2679  H   ILE B 166      -2.085 -15.829 -14.922  1.00  0.00           H  
ATOM   2680  HA  ILE B 166      -2.410 -14.406 -12.317  1.00  0.00           H  
ATOM   2681  HB  ILE B 166      -0.089 -16.164 -13.203  1.00  0.00           H  
ATOM   2682 1HG1 ILE B 166      -2.021 -16.462 -10.901  1.00  0.00           H  
ATOM   2683 2HG1 ILE B 166      -2.251 -17.251 -12.448  1.00  0.00           H  
ATOM   2684 1HG2 ILE B 166       0.888 -15.622 -10.917  1.00  0.00           H  
ATOM   2685 2HG2 ILE B 166       0.737 -14.152 -11.869  1.00  0.00           H  
ATOM   2686 3HG2 ILE B 166      -0.461 -14.510 -10.604  1.00  0.00           H  
ATOM   2687 1HD1 ILE B 166      -1.333 -18.785 -10.837  1.00  0.00           H  
ATOM   2688 2HD1 ILE B 166      -0.179 -18.485 -12.157  1.00  0.00           H  
ATOM   2689 3HD1 ILE B 166       0.056 -17.726 -10.570  1.00  0.00           H  
ATOM   2690  N   VAL B 167      -1.148 -12.459 -12.916  1.00  0.00           N  
ATOM   2691  CA  VAL B 167      -0.550 -11.215 -13.324  1.00  0.00           C  
ATOM   2692  C   VAL B 167       0.566 -10.874 -12.358  1.00  0.00           C  
ATOM   2693  O   VAL B 167       0.378 -10.920 -11.133  1.00  0.00           O  
ATOM   2694  CB  VAL B 167      -1.609 -10.128 -13.310  1.00  0.00           C  
ATOM   2695  CG1 VAL B 167      -1.017  -8.804 -13.757  1.00  0.00           C  
ATOM   2696  CG2 VAL B 167      -2.721 -10.585 -14.165  1.00  0.00           C  
ATOM   2697  H   VAL B 167      -1.662 -12.510 -12.038  1.00  0.00           H  
ATOM   2698  HA  VAL B 167      -0.135 -11.328 -14.322  1.00  0.00           H  
ATOM   2699  HB  VAL B 167      -1.979  -9.994 -12.291  1.00  0.00           H  
ATOM   2700 1HG1 VAL B 167      -1.781  -8.054 -13.748  1.00  0.00           H  
ATOM   2701 2HG1 VAL B 167      -0.209  -8.497 -13.094  1.00  0.00           H  
ATOM   2702 3HG1 VAL B 167      -0.635  -8.925 -14.767  1.00  0.00           H  
ATOM   2703 1HG2 VAL B 167      -3.514  -9.860 -14.148  1.00  0.00           H  
ATOM   2704 2HG2 VAL B 167      -2.356 -10.726 -15.157  1.00  0.00           H  
ATOM   2705 3HG2 VAL B 167      -3.102 -11.520 -13.799  1.00  0.00           H  
ATOM   2706  N   ILE B 168       1.735 -10.562 -12.917  1.00  0.00           N  
ATOM   2707  CA  ILE B 168       2.910 -10.291 -12.109  1.00  0.00           C  
ATOM   2708  C   ILE B 168       3.408  -8.830 -12.157  1.00  0.00           C  
ATOM   2709  O   ILE B 168       3.547  -8.240 -13.232  1.00  0.00           O  
ATOM   2710  CB  ILE B 168       4.055 -11.226 -12.541  1.00  0.00           C  
ATOM   2711  CG1 ILE B 168       3.661 -12.689 -12.322  1.00  0.00           C  
ATOM   2712  CG2 ILE B 168       5.328 -10.894 -11.779  1.00  0.00           C  
ATOM   2713  CD1 ILE B 168       4.623 -13.679 -12.938  1.00  0.00           C  
ATOM   2714  H   ILE B 168       1.812 -10.587 -13.931  1.00  0.00           H  
ATOM   2715  HA  ILE B 168       2.663 -10.531 -11.089  1.00  0.00           H  
ATOM   2716  HB  ILE B 168       4.239 -11.106 -13.608  1.00  0.00           H  
ATOM   2717 1HG1 ILE B 168       3.598 -12.893 -11.254  1.00  0.00           H  
ATOM   2718 2HG1 ILE B 168       2.672 -12.867 -12.746  1.00  0.00           H  
ATOM   2719 1HG2 ILE B 168       6.127 -11.565 -12.096  1.00  0.00           H  
ATOM   2720 2HG2 ILE B 168       5.617  -9.864 -11.984  1.00  0.00           H  
ATOM   2721 3HG2 ILE B 168       5.155 -11.017 -10.710  1.00  0.00           H  
ATOM   2722 1HD1 ILE B 168       4.276 -14.694 -12.741  1.00  0.00           H  
ATOM   2723 2HD1 ILE B 168       4.673 -13.516 -14.015  1.00  0.00           H  
ATOM   2724 3HD1 ILE B 168       5.612 -13.543 -12.503  1.00  0.00           H  
ATOM   2725  N   GLY B 169       3.665  -8.274 -10.962  1.00  0.00           N  
ATOM   2726  CA  GLY B 169       4.224  -6.937 -10.720  1.00  0.00           C  
ATOM   2727  C   GLY B 169       3.285  -5.792 -10.291  1.00  0.00           C  
ATOM   2728  O   GLY B 169       3.771  -4.811  -9.726  1.00  0.00           O  
ATOM   2729  H   GLY B 169       3.491  -8.855 -10.147  1.00  0.00           H  
ATOM   2730 1HA  GLY B 169       4.996  -7.041  -9.957  1.00  0.00           H  
ATOM   2731 2HA  GLY B 169       4.750  -6.628 -11.622  1.00  0.00           H  
ATOM   2732  N   ASN B 170       1.972  -5.900 -10.510  1.00  0.00           N  
ATOM   2733  CA  ASN B 170       1.045  -4.823 -10.097  1.00  0.00           C  
ATOM   2734  C   ASN B 170       0.181  -5.159  -8.899  1.00  0.00           C  
ATOM   2735  O   ASN B 170      -0.309  -6.275  -8.765  1.00  0.00           O  
ATOM   2736  CB  ASN B 170       0.151  -4.403 -11.239  1.00  0.00           C  
ATOM   2737  CG  ASN B 170       0.850  -3.622 -12.267  1.00  0.00           C  
ATOM   2738  OD1 ASN B 170       1.734  -2.841 -11.912  1.00  0.00           O  
ATOM   2739  ND2 ASN B 170       0.466  -3.773 -13.494  1.00  0.00           N  
ATOM   2740  H   ASN B 170       1.620  -6.723 -10.975  1.00  0.00           H  
ATOM   2741  HA  ASN B 170       1.644  -3.956  -9.808  1.00  0.00           H  
ATOM   2742 1HB  ASN B 170      -0.245  -5.296 -11.709  1.00  0.00           H  
ATOM   2743 2HB  ASN B 170      -0.691  -3.818 -10.859  1.00  0.00           H  
ATOM   2744 1HD2 ASN B 170       0.889  -3.217 -14.221  1.00  0.00           H  
ATOM   2745 2HD2 ASN B 170      -0.282  -4.401 -13.698  1.00  0.00           H  
ATOM   2746  N   GLU B 171      -0.078  -4.140  -8.080  1.00  0.00           N  
ATOM   2747  CA  GLU B 171      -0.966  -4.274  -6.932  1.00  0.00           C  
ATOM   2748  C   GLU B 171      -2.448  -4.241  -7.308  1.00  0.00           C  
ATOM   2749  O   GLU B 171      -3.266  -4.954  -6.724  1.00  0.00           O  
ATOM   2750  CB  GLU B 171      -0.650  -3.141  -5.981  1.00  0.00           C  
ATOM   2751  CG  GLU B 171      -1.396  -3.126  -4.746  1.00  0.00           C  
ATOM   2752  CD  GLU B 171      -0.909  -2.104  -3.864  1.00  0.00           C  
ATOM   2753  OE1 GLU B 171       0.234  -1.709  -3.980  1.00  0.00           O  
ATOM   2754  OE2 GLU B 171      -1.690  -1.621  -3.110  1.00  0.00           O  
ATOM   2755  H   GLU B 171       0.402  -3.248  -8.229  1.00  0.00           H  
ATOM   2756  HA  GLU B 171      -0.769  -5.237  -6.466  1.00  0.00           H  
ATOM   2757 1HB  GLU B 171       0.389  -3.188  -5.731  1.00  0.00           H  
ATOM   2758 2HB  GLU B 171      -0.812  -2.191  -6.486  1.00  0.00           H  
ATOM   2759 1HG  GLU B 171      -2.447  -2.978  -4.919  1.00  0.00           H  
ATOM   2760 2HG  GLU B 171      -1.276  -4.082  -4.282  1.00  0.00           H  
ATOM   2761  N   VAL B 172      -2.795  -3.357  -8.230  1.00  0.00           N  
ATOM   2762  CA  VAL B 172      -4.178  -3.177  -8.647  1.00  0.00           C  
ATOM   2763  C   VAL B 172      -4.350  -3.346 -10.142  1.00  0.00           C  
ATOM   2764  O   VAL B 172      -3.747  -2.616 -10.930  1.00  0.00           O  
ATOM   2765  CB  VAL B 172      -4.739  -1.826  -8.181  1.00  0.00           C  
ATOM   2766  CG1 VAL B 172      -6.167  -1.687  -8.642  1.00  0.00           C  
ATOM   2767  CG2 VAL B 172      -4.702  -1.768  -6.673  1.00  0.00           C  
ATOM   2768  H   VAL B 172      -2.073  -2.805  -8.668  1.00  0.00           H  
ATOM   2769  HA  VAL B 172      -4.788  -3.932  -8.154  1.00  0.00           H  
ATOM   2770  HB  VAL B 172      -4.151  -1.013  -8.609  1.00  0.00           H  
ATOM   2771 1HG1 VAL B 172      -6.592  -0.765  -8.317  1.00  0.00           H  
ATOM   2772 2HG1 VAL B 172      -6.226  -1.729  -9.727  1.00  0.00           H  
ATOM   2773 3HG1 VAL B 172      -6.734  -2.501  -8.208  1.00  0.00           H  
ATOM   2774 1HG2 VAL B 172      -5.099  -0.828  -6.333  1.00  0.00           H  
ATOM   2775 2HG2 VAL B 172      -5.295  -2.587  -6.267  1.00  0.00           H  
ATOM   2776 3HG2 VAL B 172      -3.700  -1.865  -6.339  1.00  0.00           H  
ATOM   2777  N   VAL B 173      -5.135  -4.356 -10.512  1.00  0.00           N  
ATOM   2778  CA  VAL B 173      -5.364  -4.708 -11.906  1.00  0.00           C  
ATOM   2779  C   VAL B 173      -6.817  -5.060 -12.167  1.00  0.00           C  
ATOM   2780  O   VAL B 173      -7.503  -5.565 -11.285  1.00  0.00           O  
ATOM   2781  CB  VAL B 173      -4.445  -5.882 -12.362  1.00  0.00           C  
ATOM   2782  CG1 VAL B 173      -2.989  -5.461 -12.279  1.00  0.00           C  
ATOM   2783  CG2 VAL B 173      -4.670  -7.139 -11.500  1.00  0.00           C  
ATOM   2784  H   VAL B 173      -5.627  -4.860  -9.775  1.00  0.00           H  
ATOM   2785  HA  VAL B 173      -5.092  -3.858 -12.532  1.00  0.00           H  
ATOM   2786  HB  VAL B 173      -4.671  -6.106 -13.403  1.00  0.00           H  
ATOM   2787 1HG1 VAL B 173      -2.361  -6.254 -12.623  1.00  0.00           H  
ATOM   2788 2HG1 VAL B 173      -2.831  -4.574 -12.901  1.00  0.00           H  
ATOM   2789 3HG1 VAL B 173      -2.735  -5.234 -11.251  1.00  0.00           H  
ATOM   2790 1HG2 VAL B 173      -4.025  -7.948 -11.849  1.00  0.00           H  
ATOM   2791 2HG2 VAL B 173      -4.438  -6.919 -10.455  1.00  0.00           H  
ATOM   2792 3HG2 VAL B 173      -5.703  -7.446 -11.582  1.00  0.00           H  
ATOM   2793  N   ASN B 174      -7.260  -4.876 -13.402  1.00  0.00           N  
ATOM   2794  CA  ASN B 174      -8.578  -5.350 -13.779  1.00  0.00           C  
ATOM   2795  C   ASN B 174      -8.420  -6.659 -14.507  1.00  0.00           C  
ATOM   2796  O   ASN B 174      -7.557  -6.786 -15.379  1.00  0.00           O  
ATOM   2797  CB  ASN B 174      -9.264  -4.381 -14.712  1.00  0.00           C  
ATOM   2798  CG  ASN B 174      -9.662  -3.106 -14.114  1.00  0.00           C  
ATOM   2799  OD1 ASN B 174     -10.320  -3.046 -13.078  1.00  0.00           O  
ATOM   2800  ND2 ASN B 174      -9.279  -2.050 -14.767  1.00  0.00           N  
ATOM   2801  H   ASN B 174      -6.660  -4.437 -14.089  1.00  0.00           H  
ATOM   2802  HA  ASN B 174      -9.177  -5.518 -12.889  1.00  0.00           H  
ATOM   2803 1HB  ASN B 174      -8.583  -4.167 -15.524  1.00  0.00           H  
ATOM   2804 2HB  ASN B 174     -10.121  -4.852 -15.149  1.00  0.00           H  
ATOM   2805 1HD2 ASN B 174      -9.517  -1.143 -14.428  1.00  0.00           H  
ATOM   2806 2HD2 ASN B 174      -8.751  -2.150 -15.616  1.00  0.00           H  
ATOM   2807  N   PHE B 175      -9.310  -7.589 -14.240  1.00  0.00           N  
ATOM   2808  CA  PHE B 175      -9.355  -8.793 -15.046  1.00  0.00           C  
ATOM   2809  C   PHE B 175     -10.644  -8.830 -15.848  1.00  0.00           C  
ATOM   2810  O   PHE B 175     -11.724  -8.569 -15.314  1.00  0.00           O  
ATOM   2811  CB  PHE B 175      -9.291 -10.061 -14.187  1.00  0.00           C  
ATOM   2812  CG  PHE B 175      -7.977 -10.366 -13.493  1.00  0.00           C  
ATOM   2813  CD1 PHE B 175      -7.661  -9.845 -12.245  1.00  0.00           C  
ATOM   2814  CD2 PHE B 175      -7.082 -11.243 -14.082  1.00  0.00           C  
ATOM   2815  CE1 PHE B 175      -6.479 -10.200 -11.619  1.00  0.00           C  
ATOM   2816  CE2 PHE B 175      -5.913 -11.599 -13.458  1.00  0.00           C  
ATOM   2817  CZ  PHE B 175      -5.606 -11.079 -12.223  1.00  0.00           C  
ATOM   2818  H   PHE B 175      -9.938  -7.453 -13.455  1.00  0.00           H  
ATOM   2819  HA  PHE B 175      -8.515  -8.798 -15.744  1.00  0.00           H  
ATOM   2820 1HB  PHE B 175     -10.069 -10.016 -13.427  1.00  0.00           H  
ATOM   2821 2HB  PHE B 175      -9.529 -10.916 -14.826  1.00  0.00           H  
ATOM   2822  HD1 PHE B 175      -8.352  -9.161 -11.759  1.00  0.00           H  
ATOM   2823  HD2 PHE B 175      -7.324 -11.670 -15.051  1.00  0.00           H  
ATOM   2824  HE1 PHE B 175      -6.243  -9.789 -10.644  1.00  0.00           H  
ATOM   2825  HE2 PHE B 175      -5.236 -12.305 -13.944  1.00  0.00           H  
ATOM   2826  HZ  PHE B 175      -4.676 -11.366 -11.722  1.00  0.00           H  
ATOM   2827  N   GLU B 176     -10.533  -9.234 -17.106  1.00  0.00           N  
ATOM   2828  CA  GLU B 176     -11.687  -9.421 -17.971  1.00  0.00           C  
ATOM   2829  C   GLU B 176     -11.533 -10.721 -18.746  1.00  0.00           C  
ATOM   2830  O   GLU B 176     -10.500 -10.975 -19.363  1.00  0.00           O  
ATOM   2831  CB  GLU B 176     -11.846  -8.241 -18.948  1.00  0.00           C  
ATOM   2832  CG  GLU B 176     -12.145  -6.879 -18.302  1.00  0.00           C  
ATOM   2833  CD  GLU B 176     -12.336  -5.760 -19.308  1.00  0.00           C  
ATOM   2834  OE1 GLU B 176     -12.256  -6.025 -20.484  1.00  0.00           O  
ATOM   2835  OE2 GLU B 176     -12.566  -4.645 -18.894  1.00  0.00           O  
ATOM   2836  H   GLU B 176      -9.601  -9.365 -17.501  1.00  0.00           H  
ATOM   2837  HA  GLU B 176     -12.587  -9.488 -17.361  1.00  0.00           H  
ATOM   2838 1HB  GLU B 176     -10.927  -8.123 -19.509  1.00  0.00           H  
ATOM   2839 2HB  GLU B 176     -12.639  -8.461 -19.660  1.00  0.00           H  
ATOM   2840 1HG  GLU B 176     -13.044  -6.975 -17.717  1.00  0.00           H  
ATOM   2841 2HG  GLU B 176     -11.329  -6.617 -17.630  1.00  0.00           H  
ATOM   2842  N   TRP B 177     -12.566 -11.542 -18.723  1.00  0.00           N  
ATOM   2843  CA  TRP B 177     -12.484 -12.785 -19.460  1.00  0.00           C  
ATOM   2844  C   TRP B 177     -13.432 -12.827 -20.645  1.00  0.00           C  
ATOM   2845  O   TRP B 177     -14.578 -12.348 -20.563  1.00  0.00           O  
ATOM   2846  CB  TRP B 177     -12.783 -13.985 -18.558  1.00  0.00           C  
ATOM   2847  CG  TRP B 177     -11.731 -14.327 -17.508  1.00  0.00           C  
ATOM   2848  CD1 TRP B 177     -11.610 -13.787 -16.259  1.00  0.00           C  
ATOM   2849  CD2 TRP B 177     -10.685 -15.345 -17.606  1.00  0.00           C  
ATOM   2850  NE1 TRP B 177     -10.576 -14.391 -15.577  1.00  0.00           N  
ATOM   2851  CE2 TRP B 177     -10.010 -15.354 -16.381  1.00  0.00           C  
ATOM   2852  CE3 TRP B 177     -10.290 -16.252 -18.618  1.00  0.00           C  
ATOM   2853  CZ2 TRP B 177      -8.968 -16.235 -16.123  1.00  0.00           C  
ATOM   2854  CZ3 TRP B 177      -9.242 -17.132 -18.356  1.00  0.00           C  
ATOM   2855  CH2 TRP B 177      -8.602 -17.127 -17.137  1.00  0.00           C  
ATOM   2856  H   TRP B 177     -13.397 -11.305 -18.199  1.00  0.00           H  
ATOM   2857  HA  TRP B 177     -11.472 -12.893 -19.836  1.00  0.00           H  
ATOM   2858 1HB  TRP B 177     -13.727 -13.823 -18.043  1.00  0.00           H  
ATOM   2859 2HB  TRP B 177     -12.913 -14.860 -19.187  1.00  0.00           H  
ATOM   2860  HD1 TRP B 177     -12.245 -13.001 -15.855  1.00  0.00           H  
ATOM   2861  HE1 TRP B 177     -10.281 -14.171 -14.613  1.00  0.00           H  
ATOM   2862  HE3 TRP B 177     -10.798 -16.264 -19.582  1.00  0.00           H  
ATOM   2863  HZ2 TRP B 177      -8.449 -16.248 -15.163  1.00  0.00           H  
ATOM   2864  HZ3 TRP B 177      -8.948 -17.829 -19.139  1.00  0.00           H  
ATOM   2865  HH2 TRP B 177      -7.788 -17.832 -16.956  1.00  0.00           H  
ATOM   2866  N   THR B 178     -12.972 -13.479 -21.708  1.00  0.00           N  
ATOM   2867  CA  THR B 178     -13.783 -13.809 -22.868  1.00  0.00           C  
ATOM   2868  C   THR B 178     -13.775 -15.314 -23.014  1.00  0.00           C  
ATOM   2869  O   THR B 178     -12.721 -15.953 -22.950  1.00  0.00           O  
ATOM   2870  CB  THR B 178     -13.287 -13.129 -24.166  1.00  0.00           C  
ATOM   2871  OG1 THR B 178     -13.342 -11.703 -24.022  1.00  0.00           O  
ATOM   2872  CG2 THR B 178     -14.153 -13.541 -25.354  1.00  0.00           C  
ATOM   2873  H   THR B 178     -11.992 -13.774 -21.683  1.00  0.00           H  
ATOM   2874  HA  THR B 178     -14.810 -13.494 -22.689  1.00  0.00           H  
ATOM   2875  HB  THR B 178     -12.274 -13.420 -24.359  1.00  0.00           H  
ATOM   2876  HG1 THR B 178     -12.728 -11.431 -23.337  1.00  0.00           H  
ATOM   2877 1HG2 THR B 178     -13.785 -13.046 -26.252  1.00  0.00           H  
ATOM   2878 2HG2 THR B 178     -14.109 -14.620 -25.501  1.00  0.00           H  
ATOM   2879 3HG2 THR B 178     -15.185 -13.241 -25.173  1.00  0.00           H  
ATOM   2880  N   TYR B 179     -14.949 -15.895 -23.184  1.00  0.00           N  
ATOM   2881  CA  TYR B 179     -15.021 -17.338 -23.260  1.00  0.00           C  
ATOM   2882  C   TYR B 179     -16.241 -17.800 -24.073  1.00  0.00           C  
ATOM   2883  O   TYR B 179     -17.161 -17.004 -24.298  1.00  0.00           O  
ATOM   2884  CB  TYR B 179     -14.958 -17.850 -21.799  1.00  0.00           C  
ATOM   2885  CG  TYR B 179     -16.014 -17.327 -20.824  1.00  0.00           C  
ATOM   2886  CD1 TYR B 179     -17.159 -18.046 -20.545  1.00  0.00           C  
ATOM   2887  CD2 TYR B 179     -15.793 -16.108 -20.178  1.00  0.00           C  
ATOM   2888  CE1 TYR B 179     -18.076 -17.546 -19.626  1.00  0.00           C  
ATOM   2889  CE2 TYR B 179     -16.701 -15.620 -19.274  1.00  0.00           C  
ATOM   2890  CZ  TYR B 179     -17.840 -16.333 -18.994  1.00  0.00           C  
ATOM   2891  OH  TYR B 179     -18.749 -15.850 -18.080  1.00  0.00           O  
ATOM   2892  H   TYR B 179     -15.784 -15.338 -23.247  1.00  0.00           H  
ATOM   2893  HA  TYR B 179     -14.116 -17.660 -23.770  1.00  0.00           H  
ATOM   2894 1HB  TYR B 179     -15.041 -18.901 -21.779  1.00  0.00           H  
ATOM   2895 2HB  TYR B 179     -13.980 -17.611 -21.385  1.00  0.00           H  
ATOM   2896  HD1 TYR B 179     -17.341 -18.999 -21.031  1.00  0.00           H  
ATOM   2897  HD2 TYR B 179     -14.895 -15.539 -20.383  1.00  0.00           H  
ATOM   2898  HE1 TYR B 179     -18.977 -18.112 -19.397  1.00  0.00           H  
ATOM   2899  HE2 TYR B 179     -16.511 -14.670 -18.775  1.00  0.00           H  
ATOM   2900  HH  TYR B 179     -18.382 -15.059 -17.655  1.00  0.00           H  
ATOM   2901  N   PRO B 180     -16.305 -19.072 -24.534  1.00  0.00           N  
ATOM   2902  CA  PRO B 180     -17.382 -19.711 -25.283  1.00  0.00           C  
ATOM   2903  C   PRO B 180     -18.808 -19.607 -24.716  1.00  0.00           C  
ATOM   2904  O   PRO B 180     -19.764 -19.629 -25.483  1.00  0.00           O  
ATOM   2905  CB  PRO B 180     -16.909 -21.160 -25.355  1.00  0.00           C  
ATOM   2906  CG  PRO B 180     -15.416 -21.063 -25.297  1.00  0.00           C  
ATOM   2907  CD  PRO B 180     -15.142 -19.979 -24.332  1.00  0.00           C  
ATOM   2908  HA  PRO B 180     -17.376 -19.281 -26.301  1.00  0.00           H  
ATOM   2909 1HB  PRO B 180     -17.324 -21.736 -24.511  1.00  0.00           H  
ATOM   2910 2HB  PRO B 180     -17.266 -21.652 -26.278  1.00  0.00           H  
ATOM   2911 1HG  PRO B 180     -14.981 -22.023 -25.011  1.00  0.00           H  
ATOM   2912 2HG  PRO B 180     -15.024 -20.825 -26.293  1.00  0.00           H  
ATOM   2913 1HD  PRO B 180     -15.164 -20.388 -23.350  1.00  0.00           H  
ATOM   2914 2HD  PRO B 180     -14.187 -19.556 -24.595  1.00  0.00           H  
ATOM   2915  N   ARG B 181     -18.967 -19.494 -23.391  1.00  0.00           N  
ATOM   2916  CA  ARG B 181     -20.331 -19.409 -22.834  1.00  0.00           C  
ATOM   2917  C   ARG B 181     -20.534 -18.111 -22.093  1.00  0.00           C  
ATOM   2918  O   ARG B 181     -20.919 -18.102 -20.923  1.00  0.00           O  
ATOM   2919  CB  ARG B 181     -20.617 -20.539 -21.838  1.00  0.00           C  
ATOM   2920  CG  ARG B 181     -20.594 -21.952 -22.386  1.00  0.00           C  
ATOM   2921  CD  ARG B 181     -21.670 -22.155 -23.413  1.00  0.00           C  
ATOM   2922  NE  ARG B 181     -21.782 -23.550 -23.828  1.00  0.00           N  
ATOM   2923  CZ  ARG B 181     -22.548 -24.001 -24.852  1.00  0.00           C  
ATOM   2924  NH1 ARG B 181     -23.261 -23.154 -25.571  1.00  0.00           N  
ATOM   2925  NH2 ARG B 181     -22.579 -25.280 -25.145  1.00  0.00           N  
ATOM   2926  H   ARG B 181     -18.177 -19.457 -22.784  1.00  0.00           H  
ATOM   2927  HA  ARG B 181     -21.056 -19.459 -23.642  1.00  0.00           H  
ATOM   2928 1HB  ARG B 181     -19.886 -20.499 -21.031  1.00  0.00           H  
ATOM   2929 2HB  ARG B 181     -21.600 -20.385 -21.387  1.00  0.00           H  
ATOM   2930 1HG  ARG B 181     -19.632 -22.160 -22.851  1.00  0.00           H  
ATOM   2931 2HG  ARG B 181     -20.759 -22.663 -21.569  1.00  0.00           H  
ATOM   2932 1HD  ARG B 181     -22.629 -21.842 -23.008  1.00  0.00           H  
ATOM   2933 2HD  ARG B 181     -21.435 -21.559 -24.299  1.00  0.00           H  
ATOM   2934  HE  ARG B 181     -21.213 -24.237 -23.303  1.00  0.00           H  
ATOM   2935 1HH1 ARG B 181     -23.234 -22.167 -25.358  1.00  0.00           H  
ATOM   2936 2HH1 ARG B 181     -23.822 -23.491 -26.341  1.00  0.00           H  
ATOM   2937 1HH2 ARG B 181     -22.032 -25.953 -24.605  1.00  0.00           H  
ATOM   2938 2HH2 ARG B 181     -23.119 -25.612 -25.959  1.00  0.00           H  
ATOM   2939  N   LYS B 182     -20.309 -17.014 -22.788  1.00  0.00           N  
ATOM   2940  CA  LYS B 182     -20.461 -15.699 -22.196  1.00  0.00           C  
ATOM   2941  C   LYS B 182     -21.683 -14.996 -22.768  1.00  0.00           C  
ATOM   2942  O   LYS B 182     -22.642 -14.692 -22.066  1.00  0.00           O  
ATOM   2943  CB  LYS B 182     -19.207 -14.862 -22.409  1.00  0.00           C  
ATOM   2944  CG  LYS B 182     -19.252 -13.498 -21.746  1.00  0.00           C  
ATOM   2945  CD  LYS B 182     -17.943 -12.772 -21.932  1.00  0.00           C  
ATOM   2946  CE  LYS B 182     -17.965 -11.405 -21.283  1.00  0.00           C  
ATOM   2947  NZ  LYS B 182     -16.679 -10.708 -21.473  1.00  0.00           N  
ATOM   2948  H   LYS B 182     -19.997 -17.102 -23.749  1.00  0.00           H  
ATOM   2949  HA  LYS B 182     -20.603 -15.814 -21.123  1.00  0.00           H  
ATOM   2950 1HB  LYS B 182     -18.348 -15.400 -22.012  1.00  0.00           H  
ATOM   2951 2HB  LYS B 182     -19.030 -14.724 -23.473  1.00  0.00           H  
ATOM   2952 1HG  LYS B 182     -20.062 -12.899 -22.167  1.00  0.00           H  
ATOM   2953 2HG  LYS B 182     -19.434 -13.628 -20.682  1.00  0.00           H  
ATOM   2954 1HD  LYS B 182     -17.135 -13.358 -21.482  1.00  0.00           H  
ATOM   2955 2HD  LYS B 182     -17.733 -12.659 -22.995  1.00  0.00           H  
ATOM   2956 1HE  LYS B 182     -18.763 -10.806 -21.716  1.00  0.00           H  
ATOM   2957 2HE  LYS B 182     -18.147 -11.522 -20.215  1.00  0.00           H  
ATOM   2958 1HZ  LYS B 182     -16.700  -9.807 -21.026  1.00  0.00           H  
ATOM   2959 2HZ  LYS B 182     -15.924 -11.282 -21.057  1.00  0.00           H  
ATOM   2960 3HZ  LYS B 182     -16.491 -10.590 -22.453  1.00  0.00           H  
ATOM   2961  N   GLU B 183     -21.652 -14.764 -24.069  1.00  0.00           N  
ATOM   2962  CA  GLU B 183     -22.754 -14.099 -24.731  1.00  0.00           C  
ATOM   2963  C   GLU B 183     -23.893 -15.095 -24.872  1.00  0.00           C  
ATOM   2964  O   GLU B 183     -23.649 -16.262 -25.166  1.00  0.00           O  
ATOM   2965  CB  GLU B 183     -22.301 -13.543 -26.077  1.00  0.00           C  
ATOM   2966  CG  GLU B 183     -23.343 -12.709 -26.796  1.00  0.00           C  
ATOM   2967  CD  GLU B 183     -22.827 -12.115 -28.072  1.00  0.00           C  
ATOM   2968  OE1 GLU B 183     -21.699 -12.378 -28.414  1.00  0.00           O  
ATOM   2969  OE2 GLU B 183     -23.556 -11.379 -28.699  1.00  0.00           O  
ATOM   2970  H   GLU B 183     -20.849 -15.044 -24.607  1.00  0.00           H  
ATOM   2971  HA  GLU B 183     -23.095 -13.271 -24.108  1.00  0.00           H  
ATOM   2972 1HB  GLU B 183     -21.416 -12.923 -25.937  1.00  0.00           H  
ATOM   2973 2HB  GLU B 183     -22.024 -14.368 -26.732  1.00  0.00           H  
ATOM   2974 1HG  GLU B 183     -24.200 -13.344 -27.030  1.00  0.00           H  
ATOM   2975 2HG  GLU B 183     -23.684 -11.916 -26.134  1.00  0.00           H  
ATOM   2976  N   SER B 184     -25.127 -14.644 -24.650  1.00  0.00           N  
ATOM   2977  CA  SER B 184     -26.303 -15.507 -24.779  1.00  0.00           C  
ATOM   2978  C   SER B 184     -26.207 -16.800 -23.957  1.00  0.00           C  
ATOM   2979  O   SER B 184     -26.445 -17.897 -24.465  1.00  0.00           O  
ATOM   2980  CB  SER B 184     -26.567 -15.845 -26.242  1.00  0.00           C  
ATOM   2981  OG  SER B 184     -26.830 -14.686 -26.990  1.00  0.00           O  
ATOM   2982  H   SER B 184     -25.251 -13.674 -24.392  1.00  0.00           H  
ATOM   2983  HA  SER B 184     -27.168 -14.954 -24.411  1.00  0.00           H  
ATOM   2984 1HB  SER B 184     -25.709 -16.365 -26.664  1.00  0.00           H  
ATOM   2985 2HB  SER B 184     -27.419 -16.518 -26.307  1.00  0.00           H  
ATOM   2986  HG  SER B 184     -27.789 -14.621 -27.040  1.00  0.00           H  
ATOM   2987  N   GLY B 185     -25.889 -16.670 -22.677  1.00  0.00           N  
ATOM   2988  CA  GLY B 185     -25.803 -17.839 -21.824  1.00  0.00           C  
ATOM   2989  C   GLY B 185     -25.570 -17.483 -20.367  1.00  0.00           C  
ATOM   2990  O   GLY B 185     -25.451 -16.311 -20.009  1.00  0.00           O  
ATOM   2991  H   GLY B 185     -25.688 -15.753 -22.299  1.00  0.00           H  
ATOM   2992 1HA  GLY B 185     -26.718 -18.423 -21.918  1.00  0.00           H  
ATOM   2993 2HA  GLY B 185     -24.985 -18.472 -22.175  1.00  0.00           H  
ATOM   2994  N   ARG B 186     -25.560 -18.514 -19.522  1.00  0.00           N  
ATOM   2995  CA  ARG B 186     -25.381 -18.366 -18.080  1.00  0.00           C  
ATOM   2996  C   ARG B 186     -23.885 -18.141 -17.829  1.00  0.00           C  
ATOM   2997  O   ARG B 186     -23.048 -18.868 -18.367  1.00  0.00           O  
ATOM   2998  CB  ARG B 186     -25.985 -19.600 -17.381  1.00  0.00           C  
ATOM   2999  CG  ARG B 186     -25.965 -19.661 -15.841  1.00  0.00           C  
ATOM   3000  CD  ARG B 186     -26.696 -20.935 -15.346  1.00  0.00           C  
ATOM   3001  NE  ARG B 186     -26.680 -21.073 -13.879  1.00  0.00           N  
ATOM   3002  CZ  ARG B 186     -27.248 -22.102 -13.155  1.00  0.00           C  
ATOM   3003  NH1 ARG B 186     -27.901 -23.100 -13.715  1.00  0.00           N  
ATOM   3004  NH2 ARG B 186     -27.140 -22.116 -11.852  1.00  0.00           N  
ATOM   3005  H   ARG B 186     -25.675 -19.444 -19.902  1.00  0.00           H  
ATOM   3006  HA  ARG B 186     -25.922 -17.483 -17.741  1.00  0.00           H  
ATOM   3007 1HB  ARG B 186     -27.024 -19.700 -17.686  1.00  0.00           H  
ATOM   3008 2HB  ARG B 186     -25.462 -20.490 -17.734  1.00  0.00           H  
ATOM   3009 1HG  ARG B 186     -24.932 -19.688 -15.491  1.00  0.00           H  
ATOM   3010 2HG  ARG B 186     -26.466 -18.786 -15.431  1.00  0.00           H  
ATOM   3011 1HD  ARG B 186     -27.737 -20.900 -15.670  1.00  0.00           H  
ATOM   3012 2HD  ARG B 186     -26.216 -21.814 -15.775  1.00  0.00           H  
ATOM   3013  HE  ARG B 186     -26.195 -20.358 -13.356  1.00  0.00           H  
ATOM   3014 1HH1 ARG B 186     -28.022 -23.146 -14.714  1.00  0.00           H  
ATOM   3015 2HH1 ARG B 186     -28.310 -23.850 -13.079  1.00  0.00           H  
ATOM   3016 1HH2 ARG B 186     -26.652 -21.390 -11.364  1.00  0.00           H  
ATOM   3017 2HH2 ARG B 186     -27.541 -22.927 -11.342  1.00  0.00           H  
ATOM   3018  N   LEU B 187     -23.556 -17.100 -17.062  1.00  0.00           N  
ATOM   3019  CA  LEU B 187     -22.167 -16.671 -16.859  1.00  0.00           C  
ATOM   3020  C   LEU B 187     -21.387 -17.408 -15.789  1.00  0.00           C  
ATOM   3021  O   LEU B 187     -21.957 -17.974 -14.854  1.00  0.00           O  
ATOM   3022  CB  LEU B 187     -22.118 -15.177 -16.512  1.00  0.00           C  
ATOM   3023  CG  LEU B 187     -22.681 -14.188 -17.571  1.00  0.00           C  
ATOM   3024  CD1 LEU B 187     -22.605 -12.775 -17.001  1.00  0.00           C  
ATOM   3025  CD2 LEU B 187     -21.883 -14.293 -18.882  1.00  0.00           C  
ATOM   3026  H   LEU B 187     -24.298 -16.561 -16.637  1.00  0.00           H  
ATOM   3027  HA  LEU B 187     -21.645 -16.826 -17.806  1.00  0.00           H  
ATOM   3028 1HB  LEU B 187     -22.673 -15.025 -15.590  1.00  0.00           H  
ATOM   3029 2HB  LEU B 187     -21.077 -14.906 -16.325  1.00  0.00           H  
ATOM   3030  HG  LEU B 187     -23.728 -14.418 -17.775  1.00  0.00           H  
ATOM   3031 1HD1 LEU B 187     -23.009 -12.071 -17.730  1.00  0.00           H  
ATOM   3032 2HD1 LEU B 187     -23.188 -12.718 -16.082  1.00  0.00           H  
ATOM   3033 3HD1 LEU B 187     -21.567 -12.519 -16.787  1.00  0.00           H  
ATOM   3034 1HD2 LEU B 187     -22.284 -13.587 -19.612  1.00  0.00           H  
ATOM   3035 2HD2 LEU B 187     -20.837 -14.064 -18.696  1.00  0.00           H  
ATOM   3036 3HD2 LEU B 187     -21.968 -15.292 -19.296  1.00  0.00           H  
ATOM   3037  N   VAL B 188     -20.061 -17.359 -15.939  1.00  0.00           N  
ATOM   3038  CA  VAL B 188     -19.126 -17.929 -14.992  1.00  0.00           C  
ATOM   3039  C   VAL B 188     -18.503 -16.805 -14.177  1.00  0.00           C  
ATOM   3040  O   VAL B 188     -18.030 -15.812 -14.734  1.00  0.00           O  
ATOM   3041  CB  VAL B 188     -18.026 -18.684 -15.758  1.00  0.00           C  
ATOM   3042  CG1 VAL B 188     -17.017 -19.281 -14.796  1.00  0.00           C  
ATOM   3043  CG2 VAL B 188     -18.639 -19.749 -16.616  1.00  0.00           C  
ATOM   3044  H   VAL B 188     -19.674 -16.885 -16.747  1.00  0.00           H  
ATOM   3045  HA  VAL B 188     -19.657 -18.612 -14.325  1.00  0.00           H  
ATOM   3046  HB  VAL B 188     -17.512 -17.986 -16.395  1.00  0.00           H  
ATOM   3047 1HG1 VAL B 188     -16.246 -19.803 -15.356  1.00  0.00           H  
ATOM   3048 2HG1 VAL B 188     -16.562 -18.510 -14.187  1.00  0.00           H  
ATOM   3049 3HG1 VAL B 188     -17.531 -19.983 -14.149  1.00  0.00           H  
ATOM   3050 1HG2 VAL B 188     -17.851 -20.234 -17.168  1.00  0.00           H  
ATOM   3051 2HG2 VAL B 188     -19.159 -20.472 -15.989  1.00  0.00           H  
ATOM   3052 3HG2 VAL B 188     -19.347 -19.306 -17.316  1.00  0.00           H  
ATOM   3053  N   GLU B 189     -18.538 -16.943 -12.864  1.00  0.00           N  
ATOM   3054  CA  GLU B 189     -17.983 -15.942 -11.971  1.00  0.00           C  
ATOM   3055  C   GLU B 189     -16.489 -16.159 -11.747  1.00  0.00           C  
ATOM   3056  O   GLU B 189     -16.126 -17.197 -11.191  1.00  0.00           O  
ATOM   3057  CB  GLU B 189     -18.671 -16.027 -10.607  1.00  0.00           C  
ATOM   3058  CG  GLU B 189     -20.162 -15.689 -10.599  1.00  0.00           C  
ATOM   3059  CD  GLU B 189     -20.786 -15.786  -9.204  1.00  0.00           C  
ATOM   3060  OE1 GLU B 189     -20.350 -15.075  -8.302  1.00  0.00           O  
ATOM   3061  OE2 GLU B 189     -21.696 -16.566  -9.044  1.00  0.00           O  
ATOM   3062  H   GLU B 189     -18.957 -17.779 -12.475  1.00  0.00           H  
ATOM   3063  HA  GLU B 189     -18.179 -14.968 -12.404  1.00  0.00           H  
ATOM   3064 1HB  GLU B 189     -18.569 -17.040 -10.219  1.00  0.00           H  
ATOM   3065 2HB  GLU B 189     -18.163 -15.368  -9.907  1.00  0.00           H  
ATOM   3066 1HG  GLU B 189     -20.304 -14.684 -10.986  1.00  0.00           H  
ATOM   3067 2HG  GLU B 189     -20.678 -16.377 -11.269  1.00  0.00           H  
ATOM   3068  N   PRO B 190     -15.592 -15.267 -12.199  1.00  0.00           N  
ATOM   3069  CA  PRO B 190     -14.181 -15.424 -11.997  1.00  0.00           C  
ATOM   3070  C   PRO B 190     -13.947 -15.131 -10.546  1.00  0.00           C  
ATOM   3071  O   PRO B 190     -14.619 -14.251 -10.007  1.00  0.00           O  
ATOM   3072  CB  PRO B 190     -13.579 -14.391 -12.954  1.00  0.00           C  
ATOM   3073  CG  PRO B 190     -14.653 -13.319 -13.088  1.00  0.00           C  
ATOM   3074  CD  PRO B 190     -15.980 -14.049 -12.933  1.00  0.00           C  
ATOM   3075  HA  PRO B 190     -13.881 -16.442 -12.264  1.00  0.00           H  
ATOM   3076 1HB  PRO B 190     -12.637 -14.006 -12.536  1.00  0.00           H  
ATOM   3077 2HB  PRO B 190     -13.326 -14.877 -13.909  1.00  0.00           H  
ATOM   3078 1HG  PRO B 190     -14.524 -12.542 -12.350  1.00  0.00           H  
ATOM   3079 2HG  PRO B 190     -14.564 -12.834 -14.070  1.00  0.00           H  
ATOM   3080 1HD  PRO B 190     -16.644 -13.419 -12.325  1.00  0.00           H  
ATOM   3081 2HD  PRO B 190     -16.396 -14.286 -13.916  1.00  0.00           H  
ATOM   3082  N   VAL B 191     -12.987 -15.789  -9.932  1.00  0.00           N  
ATOM   3083  CA  VAL B 191     -12.648 -15.472  -8.550  1.00  0.00           C  
ATOM   3084  C   VAL B 191     -11.156 -15.231  -8.381  1.00  0.00           C  
ATOM   3085  O   VAL B 191     -10.332 -15.972  -8.920  1.00  0.00           O  
ATOM   3086  CB  VAL B 191     -13.140 -16.589  -7.595  1.00  0.00           C  
ATOM   3087  CG1 VAL B 191     -12.742 -16.276  -6.141  1.00  0.00           C  
ATOM   3088  CG2 VAL B 191     -14.677 -16.711  -7.702  1.00  0.00           C  
ATOM   3089  H   VAL B 191     -12.496 -16.526 -10.441  1.00  0.00           H  
ATOM   3090  HA  VAL B 191     -13.162 -14.551  -8.281  1.00  0.00           H  
ATOM   3091  HB  VAL B 191     -12.674 -17.533  -7.874  1.00  0.00           H  
ATOM   3092 1HG1 VAL B 191     -13.099 -17.076  -5.494  1.00  0.00           H  
ATOM   3093 2HG1 VAL B 191     -11.657 -16.205  -6.041  1.00  0.00           H  
ATOM   3094 3HG1 VAL B 191     -13.195 -15.335  -5.832  1.00  0.00           H  
ATOM   3095 1HG2 VAL B 191     -15.027 -17.498  -7.036  1.00  0.00           H  
ATOM   3096 2HG2 VAL B 191     -15.138 -15.765  -7.422  1.00  0.00           H  
ATOM   3097 3HG2 VAL B 191     -14.964 -16.961  -8.724  1.00  0.00           H  
ATOM   3098  N   THR B 192     -10.806 -14.164  -7.678  1.00  0.00           N  
ATOM   3099  CA  THR B 192      -9.411 -13.815  -7.502  1.00  0.00           C  
ATOM   3100  C   THR B 192      -8.765 -14.303  -6.220  1.00  0.00           C  
ATOM   3101  O   THR B 192      -9.440 -14.623  -5.236  1.00  0.00           O  
ATOM   3102  CB  THR B 192      -9.205 -12.294  -7.603  1.00  0.00           C  
ATOM   3103  OG1 THR B 192      -9.973 -11.648  -6.574  1.00  0.00           O  
ATOM   3104  CG2 THR B 192      -9.618 -11.794  -8.987  1.00  0.00           C  
ATOM   3105  H   THR B 192     -11.530 -13.587  -7.262  1.00  0.00           H  
ATOM   3106  HA  THR B 192      -8.876 -14.264  -8.318  1.00  0.00           H  
ATOM   3107  HB  THR B 192      -8.149 -12.059  -7.449  1.00  0.00           H  
ATOM   3108  HG1 THR B 192      -9.585 -11.853  -5.714  1.00  0.00           H  
ATOM   3109 1HG2 THR B 192      -9.465 -10.717  -9.049  1.00  0.00           H  
ATOM   3110 2HG2 THR B 192      -9.010 -12.290  -9.737  1.00  0.00           H  
ATOM   3111 3HG2 THR B 192     -10.654 -12.024  -9.160  1.00  0.00           H  
ATOM   3112  N   ASP B 193      -7.434 -14.265  -6.226  1.00  0.00           N  
ATOM   3113  CA  ASP B 193      -6.625 -14.626  -5.077  1.00  0.00           C  
ATOM   3114  C   ASP B 193      -5.258 -13.936  -5.108  1.00  0.00           C  
ATOM   3115  O   ASP B 193      -4.817 -13.414  -6.137  1.00  0.00           O  
ATOM   3116  CB  ASP B 193      -6.421 -16.152  -5.061  1.00  0.00           C  
ATOM   3117  CG  ASP B 193      -6.050 -16.721  -3.706  1.00  0.00           C  
ATOM   3118  OD1 ASP B 193      -5.944 -15.945  -2.768  1.00  0.00           O  
ATOM   3119  OD2 ASP B 193      -5.837 -17.919  -3.621  1.00  0.00           O  
ATOM   3120  H   ASP B 193      -6.985 -14.011  -7.102  1.00  0.00           H  
ATOM   3121  HA  ASP B 193      -7.150 -14.315  -4.172  1.00  0.00           H  
ATOM   3122 1HB  ASP B 193      -7.337 -16.641  -5.403  1.00  0.00           H  
ATOM   3123 2HB  ASP B 193      -5.632 -16.407  -5.760  1.00  0.00           H  
ATOM   3124  N   PHE B 194      -4.573 -13.970  -3.973  1.00  0.00           N  
ATOM   3125  CA  PHE B 194      -3.274 -13.302  -3.842  1.00  0.00           C  
ATOM   3126  C   PHE B 194      -2.173 -14.258  -3.409  1.00  0.00           C  
ATOM   3127  O   PHE B 194      -2.267 -14.905  -2.364  1.00  0.00           O  
ATOM   3128  CB  PHE B 194      -3.282 -12.132  -2.877  1.00  0.00           C  
ATOM   3129  CG  PHE B 194      -3.866 -10.925  -3.400  1.00  0.00           C  
ATOM   3130  CD1 PHE B 194      -5.208 -10.735  -3.541  1.00  0.00           C  
ATOM   3131  CD2 PHE B 194      -2.993  -9.909  -3.740  1.00  0.00           C  
ATOM   3132  CE1 PHE B 194      -5.661  -9.550  -4.024  1.00  0.00           C  
ATOM   3133  CE2 PHE B 194      -3.442  -8.740  -4.206  1.00  0.00           C  
ATOM   3134  CZ  PHE B 194      -4.758  -8.552  -4.349  1.00  0.00           C  
ATOM   3135  H   PHE B 194      -4.995 -14.480  -3.191  1.00  0.00           H  
ATOM   3136  HA  PHE B 194      -2.987 -12.905  -4.817  1.00  0.00           H  
ATOM   3137 1HB  PHE B 194      -3.830 -12.413  -1.981  1.00  0.00           H  
ATOM   3138 2HB  PHE B 194      -2.256 -11.917  -2.574  1.00  0.00           H  
ATOM   3139  HD1 PHE B 194      -5.904 -11.529  -3.272  1.00  0.00           H  
ATOM   3140  HD2 PHE B 194      -1.916 -10.069  -3.619  1.00  0.00           H  
ATOM   3141  HE1 PHE B 194      -6.731  -9.397  -4.141  1.00  0.00           H  
ATOM   3142  HE2 PHE B 194      -2.749  -7.942  -4.471  1.00  0.00           H  
ATOM   3143  HZ  PHE B 194      -5.081  -7.610  -4.714  1.00  0.00           H  
ATOM   3144  N   LEU B 195      -1.119 -14.337  -4.228  1.00  0.00           N  
ATOM   3145  CA  LEU B 195      -0.029 -15.286  -4.003  1.00  0.00           C  
ATOM   3146  C   LEU B 195       1.112 -14.613  -3.251  1.00  0.00           C  
ATOM   3147  O   LEU B 195       1.535 -15.068  -2.180  1.00  0.00           O  
ATOM   3148  CB  LEU B 195       0.376 -15.831  -5.374  1.00  0.00           C  
ATOM   3149  CG  LEU B 195      -0.779 -16.557  -6.196  1.00  0.00           C  
ATOM   3150  CD1 LEU B 195      -0.266 -16.902  -7.585  1.00  0.00           C  
ATOM   3151  CD2 LEU B 195      -1.261 -17.822  -5.481  1.00  0.00           C  
ATOM   3152  H   LEU B 195      -1.083 -13.750  -5.059  1.00  0.00           H  
ATOM   3153  HA  LEU B 195      -0.399 -16.130  -3.427  1.00  0.00           H  
ATOM   3154 1HB  LEU B 195       0.714 -15.031  -5.957  1.00  0.00           H  
ATOM   3155 2HB  LEU B 195       1.184 -16.542  -5.244  1.00  0.00           H  
ATOM   3156  HG  LEU B 195      -1.622 -15.873  -6.312  1.00  0.00           H  
ATOM   3157 1HD1 LEU B 195      -1.059 -17.380  -8.153  1.00  0.00           H  
ATOM   3158 2HD1 LEU B 195       0.037 -16.005  -8.098  1.00  0.00           H  
ATOM   3159 3HD1 LEU B 195       0.581 -17.581  -7.508  1.00  0.00           H  
ATOM   3160 1HD2 LEU B 195      -2.045 -18.287  -6.073  1.00  0.00           H  
ATOM   3161 2HD2 LEU B 195      -0.431 -18.520  -5.369  1.00  0.00           H  
ATOM   3162 3HD2 LEU B 195      -1.664 -17.578  -4.501  1.00  0.00           H  
ATOM   3163  N   LEU B 196       1.605 -13.521  -3.832  1.00  0.00           N  
ATOM   3164  CA  LEU B 196       2.696 -12.749  -3.204  1.00  0.00           C  
ATOM   3165  C   LEU B 196       2.302 -11.293  -3.085  1.00  0.00           C  
ATOM   3166  O   LEU B 196       1.698 -10.747  -4.015  1.00  0.00           O  
ATOM   3167  CB  LEU B 196       4.011 -12.919  -3.992  1.00  0.00           C  
ATOM   3168  CG  LEU B 196       4.678 -14.350  -3.912  1.00  0.00           C  
ATOM   3169  CD1 LEU B 196       4.192 -15.253  -5.047  1.00  0.00           C  
ATOM   3170  CD2 LEU B 196       6.173 -14.217  -3.993  1.00  0.00           C  
ATOM   3171  H   LEU B 196       1.171 -13.229  -4.710  1.00  0.00           H  
ATOM   3172  HA  LEU B 196       2.856 -13.117  -2.189  1.00  0.00           H  
ATOM   3173 1HB  LEU B 196       3.833 -12.680  -5.041  1.00  0.00           H  
ATOM   3174 2HB  LEU B 196       4.725 -12.200  -3.607  1.00  0.00           H  
ATOM   3175  HG  LEU B 196       4.397 -14.814  -2.963  1.00  0.00           H  
ATOM   3176 1HD1 LEU B 196       4.661 -16.230  -4.957  1.00  0.00           H  
ATOM   3177 2HD1 LEU B 196       3.146 -15.371  -5.012  1.00  0.00           H  
ATOM   3178 3HD1 LEU B 196       4.469 -14.815  -5.989  1.00  0.00           H  
ATOM   3179 1HD2 LEU B 196       6.626 -15.204  -3.918  1.00  0.00           H  
ATOM   3180 2HD2 LEU B 196       6.440 -13.774  -4.949  1.00  0.00           H  
ATOM   3181 3HD2 LEU B 196       6.535 -13.591  -3.177  1.00  0.00           H  
ATOM   3182  N   ASP B 197       2.634 -10.658  -1.945  1.00  0.00           N  
ATOM   3183  CA  ASP B 197       2.235  -9.265  -1.771  1.00  0.00           C  
ATOM   3184  C   ASP B 197       3.273  -8.145  -1.942  1.00  0.00           C  
ATOM   3185  O   ASP B 197       2.902  -6.974  -1.855  1.00  0.00           O  
ATOM   3186  CB  ASP B 197       1.592  -9.142  -0.402  1.00  0.00           C  
ATOM   3187  CG  ASP B 197       2.557  -9.606   0.673  1.00  0.00           C  
ATOM   3188  OD1 ASP B 197       3.438 -10.392   0.342  1.00  0.00           O  
ATOM   3189  OD2 ASP B 197       2.432  -9.185   1.815  1.00  0.00           O  
ATOM   3190  H   ASP B 197       3.127 -11.135  -1.204  1.00  0.00           H  
ATOM   3191  HA  ASP B 197       1.493  -9.071  -2.531  1.00  0.00           H  
ATOM   3192 1HB  ASP B 197       1.314  -8.103  -0.218  1.00  0.00           H  
ATOM   3193 2HB  ASP B 197       0.684  -9.744  -0.363  1.00  0.00           H  
ATOM   3194  N   MET B 198       4.545  -8.477  -2.218  1.00  0.00           N  
ATOM   3195  CA  MET B 198       5.530  -7.444  -2.600  1.00  0.00           C  
ATOM   3196  C   MET B 198       5.870  -7.600  -4.096  1.00  0.00           C  
ATOM   3197  O   MET B 198       5.554  -6.716  -4.895  1.00  0.00           O  
ATOM   3198  CB  MET B 198       6.710  -7.391  -1.616  1.00  0.00           C  
ATOM   3199  CG  MET B 198       6.332  -6.840  -0.223  1.00  0.00           C  
ATOM   3200  SD  MET B 198       5.641  -5.145  -0.245  1.00  0.00           S  
ATOM   3201  CE  MET B 198       7.039  -4.143  -0.748  1.00  0.00           C  
ATOM   3202  H   MET B 198       4.784  -9.455  -2.212  1.00  0.00           H  
ATOM   3203  HA  MET B 198       5.042  -6.472  -2.510  1.00  0.00           H  
ATOM   3204 1HB  MET B 198       7.061  -8.375  -1.382  1.00  0.00           H  
ATOM   3205 2HB  MET B 198       7.539  -6.823  -2.036  1.00  0.00           H  
ATOM   3206 1HG  MET B 198       5.581  -7.505   0.219  1.00  0.00           H  
ATOM   3207 2HG  MET B 198       7.208  -6.845   0.424  1.00  0.00           H  
ATOM   3208 1HE  MET B 198       6.739  -3.096  -0.789  1.00  0.00           H  
ATOM   3209 2HE  MET B 198       7.851  -4.260  -0.029  1.00  0.00           H  
ATOM   3210 3HE  MET B 198       7.378  -4.455  -1.735  1.00  0.00           H  
ATOM   3211  N   PRO B 199       6.455  -8.744  -4.547  1.00  0.00           N  
ATOM   3212  CA  PRO B 199       6.685  -9.053  -5.939  1.00  0.00           C  
ATOM   3213  C   PRO B 199       5.350  -9.571  -6.422  1.00  0.00           C  
ATOM   3214  O   PRO B 199       5.173 -10.777  -6.554  1.00  0.00           O  
ATOM   3215  CB  PRO B 199       7.778 -10.118  -5.898  1.00  0.00           C  
ATOM   3216  CG  PRO B 199       7.528 -10.834  -4.616  1.00  0.00           C  
ATOM   3217  CD  PRO B 199       7.059  -9.761  -3.644  1.00  0.00           C  
ATOM   3218  HA  PRO B 199       7.011  -8.153  -6.482  1.00  0.00           H  
ATOM   3219 1HB  PRO B 199       7.696 -10.775  -6.777  1.00  0.00           H  
ATOM   3220 2HB  PRO B 199       8.772  -9.645  -5.941  1.00  0.00           H  
ATOM   3221 1HG  PRO B 199       6.770 -11.580  -4.780  1.00  0.00           H  
ATOM   3222 2HG  PRO B 199       8.434 -11.364  -4.283  1.00  0.00           H  
ATOM   3223 1HD  PRO B 199       6.353 -10.204  -2.955  1.00  0.00           H  
ATOM   3224 2HD  PRO B 199       7.953  -9.362  -3.153  1.00  0.00           H  
ATOM   3225  N   TYR B 200       4.387  -8.660  -6.580  1.00  0.00           N  
ATOM   3226  CA  TYR B 200       3.015  -9.104  -6.745  1.00  0.00           C  
ATOM   3227  C   TYR B 200       2.747 -10.149  -7.779  1.00  0.00           C  
ATOM   3228  O   TYR B 200       3.194 -10.099  -8.907  1.00  0.00           O  
ATOM   3229  CB  TYR B 200       2.103  -7.924  -7.066  1.00  0.00           C  
ATOM   3230  CG  TYR B 200       1.678  -7.171  -5.892  1.00  0.00           C  
ATOM   3231  CD1 TYR B 200       2.294  -6.004  -5.530  1.00  0.00           C  
ATOM   3232  CD2 TYR B 200       0.626  -7.672  -5.155  1.00  0.00           C  
ATOM   3233  CE1 TYR B 200       1.855  -5.342  -4.415  1.00  0.00           C  
ATOM   3234  CE2 TYR B 200       0.192  -7.019  -4.062  1.00  0.00           C  
ATOM   3235  CZ  TYR B 200       0.802  -5.860  -3.679  1.00  0.00           C  
ATOM   3236  OH  TYR B 200       0.367  -5.202  -2.566  1.00  0.00           O  
ATOM   3237  H   TYR B 200       4.611  -7.674  -6.463  1.00  0.00           H  
ATOM   3238  HA  TYR B 200       2.702  -9.515  -5.794  1.00  0.00           H  
ATOM   3239 1HB  TYR B 200       2.616  -7.237  -7.737  1.00  0.00           H  
ATOM   3240 2HB  TYR B 200       1.210  -8.279  -7.587  1.00  0.00           H  
ATOM   3241  HD1 TYR B 200       3.121  -5.610  -6.117  1.00  0.00           H  
ATOM   3242  HD2 TYR B 200       0.143  -8.602  -5.457  1.00  0.00           H  
ATOM   3243  HE1 TYR B 200       2.332  -4.418  -4.101  1.00  0.00           H  
ATOM   3244  HE2 TYR B 200      -0.630  -7.422  -3.482  1.00  0.00           H  
ATOM   3245  HH  TYR B 200       0.919  -4.429  -2.419  1.00  0.00           H  
ATOM   3246  N   HIS B 201       1.919 -11.089  -7.314  1.00  0.00           N  
ATOM   3247  CA  HIS B 201       1.358 -12.211  -8.046  1.00  0.00           C  
ATOM   3248  C   HIS B 201      -0.115 -12.336  -7.711  1.00  0.00           C  
ATOM   3249  O   HIS B 201      -0.462 -12.803  -6.609  1.00  0.00           O  
ATOM   3250  CB  HIS B 201       2.097 -13.523  -7.769  1.00  0.00           C  
ATOM   3251  CG  HIS B 201       3.461 -13.700  -8.359  1.00  0.00           C  
ATOM   3252  ND1 HIS B 201       4.528 -12.907  -8.051  1.00  0.00           N  
ATOM   3253  CD2 HIS B 201       3.927 -14.650  -9.205  1.00  0.00           C  
ATOM   3254  CE1 HIS B 201       5.594 -13.335  -8.692  1.00  0.00           C  
ATOM   3255  NE2 HIS B 201       5.260 -14.402  -9.400  1.00  0.00           N  
ATOM   3256  H   HIS B 201       1.687 -11.008  -6.327  1.00  0.00           H  
ATOM   3257  HA  HIS B 201       1.421 -12.019  -9.118  1.00  0.00           H  
ATOM   3258 1HB  HIS B 201       2.218 -13.620  -6.704  1.00  0.00           H  
ATOM   3259 2HB  HIS B 201       1.495 -14.338  -8.116  1.00  0.00           H  
ATOM   3260  HD1 HIS B 201       4.545 -12.095  -7.446  1.00  0.00           H  
ATOM   3261  HD2 HIS B 201       3.454 -15.499  -9.696  1.00  0.00           H  
ATOM   3262  HE1 HIS B 201       6.542 -12.816  -8.571  1.00  0.00           H  
ATOM   3263  N   ILE B 202      -0.963 -11.852  -8.617  1.00  0.00           N  
ATOM   3264  CA  ILE B 202      -2.404 -11.831  -8.408  1.00  0.00           C  
ATOM   3265  C   ILE B 202      -3.039 -12.807  -9.372  1.00  0.00           C  
ATOM   3266  O   ILE B 202      -2.722 -12.819 -10.563  1.00  0.00           O  
ATOM   3267  CB  ILE B 202      -3.004 -10.421  -8.607  1.00  0.00           C  
ATOM   3268  CG1 ILE B 202      -2.337  -9.439  -7.614  1.00  0.00           C  
ATOM   3269  CG2 ILE B 202      -4.544 -10.467  -8.369  1.00  0.00           C  
ATOM   3270  CD1 ILE B 202      -2.684  -7.970  -7.820  1.00  0.00           C  
ATOM   3271  H   ILE B 202      -0.586 -11.489  -9.499  1.00  0.00           H  
ATOM   3272  HA  ILE B 202      -2.624 -12.162  -7.393  1.00  0.00           H  
ATOM   3273  HB  ILE B 202      -2.796 -10.074  -9.621  1.00  0.00           H  
ATOM   3274 1HG1 ILE B 202      -2.603  -9.733  -6.621  1.00  0.00           H  
ATOM   3275 2HG1 ILE B 202      -1.256  -9.526  -7.718  1.00  0.00           H  
ATOM   3276 1HG2 ILE B 202      -4.964  -9.488  -8.513  1.00  0.00           H  
ATOM   3277 2HG2 ILE B 202      -5.018 -11.152  -9.066  1.00  0.00           H  
ATOM   3278 3HG2 ILE B 202      -4.746 -10.805  -7.344  1.00  0.00           H  
ATOM   3279 1HD1 ILE B 202      -2.146  -7.372  -7.084  1.00  0.00           H  
ATOM   3280 2HD1 ILE B 202      -2.383  -7.660  -8.820  1.00  0.00           H  
ATOM   3281 3HD1 ILE B 202      -3.746  -7.790  -7.698  1.00  0.00           H  
ATOM   3282  N   ARG B 203      -3.864 -13.684  -8.847  1.00  0.00           N  
ATOM   3283  CA  ARG B 203      -4.504 -14.715  -9.637  1.00  0.00           C  
ATOM   3284  C   ARG B 203      -5.995 -14.506  -9.847  1.00  0.00           C  
ATOM   3285  O   ARG B 203      -6.693 -14.037  -8.952  1.00  0.00           O  
ATOM   3286  CB  ARG B 203      -4.222 -16.070  -8.986  1.00  0.00           C  
ATOM   3287  CG  ARG B 203      -4.765 -17.284  -9.711  1.00  0.00           C  
ATOM   3288  CD  ARG B 203      -4.270 -18.554  -9.119  1.00  0.00           C  
ATOM   3289  NE  ARG B 203      -4.691 -18.743  -7.723  1.00  0.00           N  
ATOM   3290  CZ  ARG B 203      -4.439 -19.859  -6.994  1.00  0.00           C  
ATOM   3291  NH1 ARG B 203      -3.795 -20.870  -7.550  1.00  0.00           N  
ATOM   3292  NH2 ARG B 203      -4.830 -19.951  -5.720  1.00  0.00           N  
ATOM   3293  H   ARG B 203      -4.085 -13.607  -7.853  1.00  0.00           H  
ATOM   3294  HA  ARG B 203      -4.038 -14.723 -10.612  1.00  0.00           H  
ATOM   3295 1HB  ARG B 203      -3.152 -16.197  -8.871  1.00  0.00           H  
ATOM   3296 2HB  ARG B 203      -4.648 -16.067  -7.988  1.00  0.00           H  
ATOM   3297 1HG  ARG B 203      -5.844 -17.287  -9.630  1.00  0.00           H  
ATOM   3298 2HG  ARG B 203      -4.480 -17.253 -10.766  1.00  0.00           H  
ATOM   3299 1HD  ARG B 203      -4.658 -19.385  -9.712  1.00  0.00           H  
ATOM   3300 2HD  ARG B 203      -3.183 -18.560  -9.151  1.00  0.00           H  
ATOM   3301  HE  ARG B 203      -5.187 -17.988  -7.267  1.00  0.00           H  
ATOM   3302 1HH1 ARG B 203      -3.494 -20.817  -8.512  1.00  0.00           H  
ATOM   3303 2HH1 ARG B 203      -3.605 -21.705  -7.014  1.00  0.00           H  
ATOM   3304 1HH2 ARG B 203      -5.321 -19.174  -5.233  1.00  0.00           H  
ATOM   3305 2HH2 ARG B 203      -4.633 -20.788  -5.194  1.00  0.00           H  
ATOM   3306  N   SER B 204      -6.481 -14.908 -11.023  1.00  0.00           N  
ATOM   3307  CA  SER B 204      -7.907 -14.946 -11.332  1.00  0.00           C  
ATOM   3308  C   SER B 204      -8.237 -16.308 -11.912  1.00  0.00           C  
ATOM   3309  O   SER B 204      -7.569 -16.775 -12.836  1.00  0.00           O  
ATOM   3310  CB  SER B 204      -8.287 -13.874 -12.327  1.00  0.00           C  
ATOM   3311  OG  SER B 204      -9.651 -13.951 -12.685  1.00  0.00           O  
ATOM   3312  H   SER B 204      -5.819 -15.187 -11.744  1.00  0.00           H  
ATOM   3313  HA  SER B 204      -8.482 -14.817 -10.421  1.00  0.00           H  
ATOM   3314 1HB  SER B 204      -8.079 -12.906 -11.898  1.00  0.00           H  
ATOM   3315 2HB  SER B 204      -7.671 -13.986 -13.216  1.00  0.00           H  
ATOM   3316  HG  SER B 204     -10.134 -13.552 -11.953  1.00  0.00           H  
ATOM   3317  N   ILE B 205      -9.236 -16.969 -11.342  1.00  0.00           N  
ATOM   3318  CA  ILE B 205      -9.630 -18.282 -11.814  1.00  0.00           C  
ATOM   3319  C   ILE B 205     -11.002 -18.288 -12.431  1.00  0.00           C  
ATOM   3320  O   ILE B 205     -11.964 -17.794 -11.837  1.00  0.00           O  
ATOM   3321  CB  ILE B 205      -9.583 -19.322 -10.672  1.00  0.00           C  
ATOM   3322  CG1 ILE B 205      -8.141 -19.389 -10.126  1.00  0.00           C  
ATOM   3323  CG2 ILE B 205     -10.061 -20.706 -11.192  1.00  0.00           C  
ATOM   3324  CD1 ILE B 205      -7.950 -20.238  -8.890  1.00  0.00           C  
ATOM   3325  H   ILE B 205      -9.723 -16.559 -10.549  1.00  0.00           H  
ATOM   3326  HA  ILE B 205      -8.924 -18.588 -12.576  1.00  0.00           H  
ATOM   3327  HB  ILE B 205     -10.228 -18.992  -9.856  1.00  0.00           H  
ATOM   3328 1HG1 ILE B 205      -7.507 -19.735 -10.901  1.00  0.00           H  
ATOM   3329 2HG1 ILE B 205      -7.837 -18.387  -9.870  1.00  0.00           H  
ATOM   3330 1HG2 ILE B 205     -10.033 -21.436 -10.396  1.00  0.00           H  
ATOM   3331 2HG2 ILE B 205     -11.083 -20.648 -11.559  1.00  0.00           H  
ATOM   3332 3HG2 ILE B 205      -9.407 -21.027 -12.003  1.00  0.00           H  
ATOM   3333 1HD1 ILE B 205      -6.914 -20.202  -8.590  1.00  0.00           H  
ATOM   3334 2HD1 ILE B 205      -8.574 -19.852  -8.084  1.00  0.00           H  
ATOM   3335 3HD1 ILE B 205      -8.216 -21.263  -9.088  1.00  0.00           H  
ATOM   3336  N   LEU B 206     -11.097 -18.824 -13.643  1.00  0.00           N  
ATOM   3337  CA  LEU B 206     -12.384 -18.916 -14.310  1.00  0.00           C  
ATOM   3338  C   LEU B 206     -12.709 -20.414 -14.275  1.00  0.00           C  
ATOM   3339  O   LEU B 206     -11.886 -21.235 -14.688  1.00  0.00           O  
ATOM   3340  CB  LEU B 206     -12.322 -18.365 -15.755  1.00  0.00           C  
ATOM   3341  CG  LEU B 206     -13.690 -18.265 -16.551  1.00  0.00           C  
ATOM   3342  CD1 LEU B 206     -14.558 -17.144 -15.909  1.00  0.00           C  
ATOM   3343  CD2 LEU B 206     -13.468 -17.957 -18.021  1.00  0.00           C  
ATOM   3344  H   LEU B 206     -10.253 -19.217 -14.061  1.00  0.00           H  
ATOM   3345  HA  LEU B 206     -13.143 -18.373 -13.750  1.00  0.00           H  
ATOM   3346 1HB  LEU B 206     -11.908 -17.366 -15.705  1.00  0.00           H  
ATOM   3347 2HB  LEU B 206     -11.647 -18.968 -16.318  1.00  0.00           H  
ATOM   3348  HG  LEU B 206     -14.222 -19.210 -16.470  1.00  0.00           H  
ATOM   3349 1HD1 LEU B 206     -15.498 -17.062 -16.433  1.00  0.00           H  
ATOM   3350 2HD1 LEU B 206     -14.751 -17.343 -14.870  1.00  0.00           H  
ATOM   3351 3HD1 LEU B 206     -14.029 -16.196 -15.991  1.00  0.00           H  
ATOM   3352 1HD2 LEU B 206     -14.426 -17.906 -18.508  1.00  0.00           H  
ATOM   3353 2HD2 LEU B 206     -12.965 -17.020 -18.123  1.00  0.00           H  
ATOM   3354 3HD2 LEU B 206     -12.887 -18.722 -18.484  1.00  0.00           H  
ATOM   3355  N   HIS B 207     -13.867 -20.780 -13.727  1.00  0.00           N  
ATOM   3356  CA  HIS B 207     -14.220 -22.198 -13.544  1.00  0.00           C  
ATOM   3357  C   HIS B 207     -15.585 -22.639 -14.034  1.00  0.00           C  
ATOM   3358  O   HIS B 207     -16.618 -22.156 -13.556  1.00  0.00           O  
ATOM   3359  CB  HIS B 207     -14.129 -22.584 -12.064  1.00  0.00           C  
ATOM   3360  CG  HIS B 207     -14.579 -24.020 -11.767  1.00  0.00           C  
ATOM   3361  ND1 HIS B 207     -15.384 -24.320 -10.686  1.00  0.00           N  
ATOM   3362  CD2 HIS B 207     -14.354 -25.209 -12.399  1.00  0.00           C  
ATOM   3363  CE1 HIS B 207     -15.640 -25.614 -10.673  1.00  0.00           C  
ATOM   3364  NE2 HIS B 207     -15.036 -26.173 -11.694  1.00  0.00           N  
ATOM   3365  H   HIS B 207     -14.509 -20.069 -13.408  1.00  0.00           H  
ATOM   3366  HA  HIS B 207     -13.490 -22.803 -14.078  1.00  0.00           H  
ATOM   3367 1HB  HIS B 207     -13.096 -22.479 -11.731  1.00  0.00           H  
ATOM   3368 2HB  HIS B 207     -14.738 -21.901 -11.473  1.00  0.00           H  
ATOM   3369  HD2 HIS B 207     -13.760 -25.372 -13.296  1.00  0.00           H  
ATOM   3370  HE1 HIS B 207     -16.252 -26.134  -9.940  1.00  0.00           H  
ATOM   3371  HE2 HIS B 207     -15.083 -27.175 -11.914  1.00  0.00           H  
ATOM   3372  N   ILE B 208     -15.579 -23.624 -14.933  1.00  0.00           N  
ATOM   3373  CA  ILE B 208     -16.808 -24.230 -15.414  1.00  0.00           C  
ATOM   3374  C   ILE B 208     -16.959 -25.665 -14.872  1.00  0.00           C  
ATOM   3375  O   ILE B 208     -16.197 -26.563 -15.270  1.00  0.00           O  
ATOM   3376  CB  ILE B 208     -16.846 -24.295 -16.954  1.00  0.00           C  
ATOM   3377  CG1 ILE B 208     -16.771 -22.913 -17.533  1.00  0.00           C  
ATOM   3378  CG2 ILE B 208     -18.090 -25.036 -17.424  1.00  0.00           C  
ATOM   3379  CD1 ILE B 208     -16.497 -22.879 -19.011  1.00  0.00           C  
ATOM   3380  H   ILE B 208     -14.673 -23.965 -15.274  1.00  0.00           H  
ATOM   3381  HA  ILE B 208     -17.628 -23.599 -15.100  1.00  0.00           H  
ATOM   3382  HB  ILE B 208     -15.987 -24.831 -17.304  1.00  0.00           H  
ATOM   3383 1HG1 ILE B 208     -17.721 -22.444 -17.357  1.00  0.00           H  
ATOM   3384 2HG1 ILE B 208     -15.994 -22.347 -17.023  1.00  0.00           H  
ATOM   3385 1HG2 ILE B 208     -18.097 -25.097 -18.518  1.00  0.00           H  
ATOM   3386 2HG2 ILE B 208     -18.095 -26.046 -17.006  1.00  0.00           H  
ATOM   3387 3HG2 ILE B 208     -18.981 -24.507 -17.085  1.00  0.00           H  
ATOM   3388 1HD1 ILE B 208     -16.480 -21.847 -19.357  1.00  0.00           H  
ATOM   3389 2HD1 ILE B 208     -15.533 -23.348 -19.209  1.00  0.00           H  
ATOM   3390 3HD1 ILE B 208     -17.281 -23.424 -19.544  1.00  0.00           H  
ATOM   3391  N   PRO B 209     -17.874 -25.925 -13.912  1.00  0.00           N  
ATOM   3392  CA  PRO B 209     -18.121 -27.242 -13.363  1.00  0.00           C  
ATOM   3393  C   PRO B 209     -18.874 -28.017 -14.422  1.00  0.00           C  
ATOM   3394  O   PRO B 209     -19.657 -27.410 -15.155  1.00  0.00           O  
ATOM   3395  CB  PRO B 209     -18.954 -26.951 -12.110  1.00  0.00           C  
ATOM   3396  CG  PRO B 209     -19.698 -25.674 -12.435  1.00  0.00           C  
ATOM   3397  CD  PRO B 209     -18.756 -24.869 -13.339  1.00  0.00           C  
ATOM   3398  HA  PRO B 209     -17.170 -27.727 -13.125  1.00  0.00           H  
ATOM   3399 1HB  PRO B 209     -19.632 -27.795 -11.914  1.00  0.00           H  
ATOM   3400 2HB  PRO B 209     -18.305 -26.864 -11.235  1.00  0.00           H  
ATOM   3401 1HG  PRO B 209     -20.653 -25.917 -12.928  1.00  0.00           H  
ATOM   3402 2HG  PRO B 209     -19.949 -25.138 -11.508  1.00  0.00           H  
ATOM   3403 1HD  PRO B 209     -19.376 -24.391 -14.105  1.00  0.00           H  
ATOM   3404 2HD  PRO B 209     -18.158 -24.144 -12.755  1.00  0.00           H  
ATOM   3405  N   SER B 210     -18.723 -29.341 -14.446  1.00  0.00           N  
ATOM   3406  CA  SER B 210     -19.483 -30.173 -15.386  1.00  0.00           C  
ATOM   3407  C   SER B 210     -19.424 -29.639 -16.830  1.00  0.00           C  
ATOM   3408  O   SER B 210     -20.445 -29.254 -17.394  1.00  0.00           O  
ATOM   3409  CB  SER B 210     -20.932 -30.295 -14.930  1.00  0.00           C  
ATOM   3410  OG  SER B 210     -21.016 -30.908 -13.663  1.00  0.00           O  
ATOM   3411  H   SER B 210     -18.064 -29.782 -13.820  1.00  0.00           H  
ATOM   3412  HA  SER B 210     -19.040 -31.166 -15.379  1.00  0.00           H  
ATOM   3413 1HB  SER B 210     -21.393 -29.306 -14.892  1.00  0.00           H  
ATOM   3414 2HB  SER B 210     -21.489 -30.882 -15.658  1.00  0.00           H  
ATOM   3415  HG  SER B 210     -20.931 -31.853 -13.818  1.00  0.00           H  
ATOM   3416  N   ALA B 211     -18.219 -29.593 -17.409  1.00  0.00           N  
ATOM   3417  CA  ALA B 211     -18.012 -29.023 -18.740  1.00  0.00           C  
ATOM   3418  C   ALA B 211     -18.837 -29.727 -19.799  1.00  0.00           C  
ATOM   3419  O   ALA B 211     -18.968 -30.958 -19.800  1.00  0.00           O  
ATOM   3420  CB  ALA B 211     -16.548 -29.109 -19.110  1.00  0.00           C  
ATOM   3421  H   ALA B 211     -17.403 -29.948 -16.915  1.00  0.00           H  
ATOM   3422  HA  ALA B 211     -18.320 -27.975 -18.715  1.00  0.00           H  
ATOM   3423 1HB  ALA B 211     -16.393 -28.654 -20.081  1.00  0.00           H  
ATOM   3424 2HB  ALA B 211     -15.991 -28.582 -18.353  1.00  0.00           H  
ATOM   3425 3HB  ALA B 211     -16.230 -30.153 -19.137  1.00  0.00           H  
ATOM   3426  N   GLU B 212     -19.362 -28.950 -20.733  1.00  0.00           N  
ATOM   3427  CA  GLU B 212     -20.161 -29.507 -21.802  1.00  0.00           C  
ATOM   3428  C   GLU B 212     -19.519 -29.408 -23.167  1.00  0.00           C  
ATOM   3429  O   GLU B 212     -18.569 -28.655 -23.404  1.00  0.00           O  
ATOM   3430  CB  GLU B 212     -21.560 -28.876 -21.828  1.00  0.00           C  
ATOM   3431  CG  GLU B 212     -22.439 -29.241 -20.620  1.00  0.00           C  
ATOM   3432  CD  GLU B 212     -22.852 -30.719 -20.660  1.00  0.00           C  
ATOM   3433  OE1 GLU B 212     -22.806 -31.290 -21.732  1.00  0.00           O  
ATOM   3434  OE2 GLU B 212     -23.218 -31.258 -19.648  1.00  0.00           O  
ATOM   3435  H   GLU B 212     -19.224 -27.932 -20.700  1.00  0.00           H  
ATOM   3436  HA  GLU B 212     -20.304 -30.561 -21.590  1.00  0.00           H  
ATOM   3437 1HB  GLU B 212     -21.460 -27.787 -21.856  1.00  0.00           H  
ATOM   3438 2HB  GLU B 212     -22.082 -29.177 -22.734  1.00  0.00           H  
ATOM   3439 1HG  GLU B 212     -21.881 -29.043 -19.700  1.00  0.00           H  
ATOM   3440 2HG  GLU B 212     -23.327 -28.609 -20.616  1.00  0.00           H  
ATOM   3441  N   LEU B 213     -20.053 -30.186 -24.077  1.00  0.00           N  
ATOM   3442  CA  LEU B 213     -19.603 -30.131 -25.442  1.00  0.00           C  
ATOM   3443  C   LEU B 213     -19.961 -28.719 -25.872  1.00  0.00           C  
ATOM   3444  O   LEU B 213     -20.891 -28.140 -25.310  1.00  0.00           O  
ATOM   3445  CB  LEU B 213     -20.302 -31.208 -26.267  1.00  0.00           C  
ATOM   3446  CG  LEU B 213     -20.010 -32.639 -25.780  1.00  0.00           C  
ATOM   3447  CD1 LEU B 213     -20.899 -33.638 -26.515  1.00  0.00           C  
ATOM   3448  CD2 LEU B 213     -18.541 -32.964 -25.974  1.00  0.00           C  
ATOM   3449  H   LEU B 213     -20.815 -30.804 -23.815  1.00  0.00           H  
ATOM   3450  HA  LEU B 213     -18.521 -30.265 -25.489  1.00  0.00           H  
ATOM   3451 1HB  LEU B 213     -21.378 -31.044 -26.222  1.00  0.00           H  
ATOM   3452 2HB  LEU B 213     -19.977 -31.129 -27.304  1.00  0.00           H  
ATOM   3453  HG  LEU B 213     -20.240 -32.699 -24.726  1.00  0.00           H  
ATOM   3454 1HD1 LEU B 213     -20.703 -34.646 -26.144  1.00  0.00           H  
ATOM   3455 2HD1 LEU B 213     -21.943 -33.392 -26.341  1.00  0.00           H  
ATOM   3456 3HD1 LEU B 213     -20.691 -33.602 -27.583  1.00  0.00           H  
ATOM   3457 1HD2 LEU B 213     -18.361 -33.961 -25.603  1.00  0.00           H  
ATOM   3458 2HD2 LEU B 213     -18.286 -32.916 -27.032  1.00  0.00           H  
ATOM   3459 3HD2 LEU B 213     -17.930 -32.254 -25.427  1.00  0.00           H  
ATOM   3460  N   GLU B 214     -19.189 -28.153 -26.782  1.00  0.00           N  
ATOM   3461  CA  GLU B 214     -19.325 -26.764 -27.241  1.00  0.00           C  
ATOM   3462  C   GLU B 214     -18.916 -25.713 -26.185  1.00  0.00           C  
ATOM   3463  O   GLU B 214     -19.028 -24.518 -26.445  1.00  0.00           O  
ATOM   3464  CB  GLU B 214     -20.754 -26.435 -27.697  1.00  0.00           C  
ATOM   3465  CG  GLU B 214     -21.323 -27.205 -28.835  1.00  0.00           C  
ATOM   3466  CD  GLU B 214     -22.745 -26.744 -29.102  1.00  0.00           C  
ATOM   3467  OE1 GLU B 214     -23.342 -26.130 -28.216  1.00  0.00           O  
ATOM   3468  OE2 GLU B 214     -23.236 -26.995 -30.177  1.00  0.00           O  
ATOM   3469  H   GLU B 214     -18.456 -28.716 -27.188  1.00  0.00           H  
ATOM   3470  HA  GLU B 214     -18.666 -26.634 -28.100  1.00  0.00           H  
ATOM   3471 1HB  GLU B 214     -21.427 -26.580 -26.919  1.00  0.00           H  
ATOM   3472 2HB  GLU B 214     -20.808 -25.379 -27.960  1.00  0.00           H  
ATOM   3473 1HG  GLU B 214     -20.716 -27.044 -29.725  1.00  0.00           H  
ATOM   3474 2HG  GLU B 214     -21.322 -28.269 -28.601  1.00  0.00           H  
ATOM   3475  N   ASP B 215     -18.285 -26.144 -25.066  1.00  0.00           N  
ATOM   3476  CA  ASP B 215     -17.617 -25.179 -24.178  1.00  0.00           C  
ATOM   3477  C   ASP B 215     -16.188 -25.063 -24.702  1.00  0.00           C  
ATOM   3478  O   ASP B 215     -15.345 -24.353 -24.143  1.00  0.00           O  
ATOM   3479  CB  ASP B 215     -17.570 -25.585 -22.692  1.00  0.00           C  
ATOM   3480  CG  ASP B 215     -18.894 -25.586 -22.001  1.00  0.00           C  
ATOM   3481  OD1 ASP B 215     -19.785 -24.949 -22.511  1.00  0.00           O  
ATOM   3482  OD2 ASP B 215     -19.006 -26.175 -20.938  1.00  0.00           O  
ATOM   3483  H   ASP B 215     -18.278 -27.132 -24.808  1.00  0.00           H  
ATOM   3484  HA  ASP B 215     -18.103 -24.206 -24.264  1.00  0.00           H  
ATOM   3485 1HB  ASP B 215     -17.151 -26.578 -22.613  1.00  0.00           H  
ATOM   3486 2HB  ASP B 215     -16.906 -24.911 -22.153  1.00  0.00           H  
ATOM   3487  N   SER B 216     -15.923 -25.830 -25.758  1.00  0.00           N  
ATOM   3488  CA  SER B 216     -14.655 -25.868 -26.442  1.00  0.00           C  
ATOM   3489  C   SER B 216     -14.440 -24.502 -27.079  1.00  0.00           C  
ATOM   3490  O   SER B 216     -15.397 -23.881 -27.550  1.00  0.00           O  
ATOM   3491  CB  SER B 216     -14.682 -26.917 -27.552  1.00  0.00           C  
ATOM   3492  OG  SER B 216     -14.885 -28.236 -27.063  1.00  0.00           O  
ATOM   3493  H   SER B 216     -16.669 -26.394 -26.122  1.00  0.00           H  
ATOM   3494  HA  SER B 216     -13.869 -26.073 -25.722  1.00  0.00           H  
ATOM   3495 1HB  SER B 216     -15.476 -26.664 -28.254  1.00  0.00           H  
ATOM   3496 2HB  SER B 216     -13.741 -26.872 -28.099  1.00  0.00           H  
ATOM   3497  HG  SER B 216     -14.958 -28.798 -27.849  1.00  0.00           H  
ATOM   3498  N   GLY B 217     -13.204 -24.055 -27.152  1.00  0.00           N  
ATOM   3499  CA  GLY B 217     -12.943 -22.800 -27.830  1.00  0.00           C  
ATOM   3500  C   GLY B 217     -11.828 -22.011 -27.201  1.00  0.00           C  
ATOM   3501  O   GLY B 217     -11.017 -22.529 -26.425  1.00  0.00           O  
ATOM   3502  H   GLY B 217     -12.457 -24.601 -26.736  1.00  0.00           H  
ATOM   3503 1HA  GLY B 217     -12.697 -23.002 -28.871  1.00  0.00           H  
ATOM   3504 2HA  GLY B 217     -13.848 -22.197 -27.836  1.00  0.00           H  
ATOM   3505  N   THR B 218     -11.759 -20.750 -27.582  1.00  0.00           N  
ATOM   3506  CA  THR B 218     -10.700 -19.908 -27.086  1.00  0.00           C  
ATOM   3507  C   THR B 218     -11.147 -19.204 -25.813  1.00  0.00           C  
ATOM   3508  O   THR B 218     -12.224 -18.599 -25.769  1.00  0.00           O  
ATOM   3509  CB  THR B 218     -10.290 -18.849 -28.127  1.00  0.00           C  
ATOM   3510  OG1 THR B 218      -9.836 -19.488 -29.336  1.00  0.00           O  
ATOM   3511  CG2 THR B 218      -9.137 -18.023 -27.543  1.00  0.00           C  
ATOM   3512  H   THR B 218     -12.444 -20.376 -28.224  1.00  0.00           H  
ATOM   3513  HA  THR B 218      -9.831 -20.523 -26.846  1.00  0.00           H  
ATOM   3514  HB  THR B 218     -11.134 -18.201 -28.356  1.00  0.00           H  
ATOM   3515  HG1 THR B 218      -9.114 -20.110 -29.126  1.00  0.00           H  
ATOM   3516 1HG2 THR B 218      -8.824 -17.272 -28.264  1.00  0.00           H  
ATOM   3517 2HG2 THR B 218      -9.458 -17.523 -26.630  1.00  0.00           H  
ATOM   3518 3HG2 THR B 218      -8.298 -18.685 -27.318  1.00  0.00           H  
ATOM   3519  N   TYR B 219     -10.316 -19.304 -24.789  1.00  0.00           N  
ATOM   3520  CA  TYR B 219     -10.526 -18.629 -23.520  1.00  0.00           C  
ATOM   3521  C   TYR B 219      -9.449 -17.566 -23.358  1.00  0.00           C  
ATOM   3522  O   TYR B 219      -8.253 -17.884 -23.369  1.00  0.00           O  
ATOM   3523  CB  TYR B 219     -10.477 -19.636 -22.377  1.00  0.00           C  
ATOM   3524  CG  TYR B 219     -11.655 -20.600 -22.300  1.00  0.00           C  
ATOM   3525  CD1 TYR B 219     -11.749 -21.713 -23.124  1.00  0.00           C  
ATOM   3526  CD2 TYR B 219     -12.615 -20.382 -21.339  1.00  0.00           C  
ATOM   3527  CE1 TYR B 219     -12.821 -22.582 -22.974  1.00  0.00           C  
ATOM   3528  CE2 TYR B 219     -13.661 -21.247 -21.178  1.00  0.00           C  
ATOM   3529  CZ  TYR B 219     -13.776 -22.337 -21.987  1.00  0.00           C  
ATOM   3530  OH  TYR B 219     -14.843 -23.178 -21.826  1.00  0.00           O  
ATOM   3531  H   TYR B 219      -9.467 -19.858 -24.904  1.00  0.00           H  
ATOM   3532  HA  TYR B 219     -11.497 -18.135 -23.529  1.00  0.00           H  
ATOM   3533 1HB  TYR B 219      -9.563 -20.231 -22.465  1.00  0.00           H  
ATOM   3534 2HB  TYR B 219     -10.422 -19.092 -21.438  1.00  0.00           H  
ATOM   3535  HD1 TYR B 219     -10.992 -21.902 -23.887  1.00  0.00           H  
ATOM   3536  HD2 TYR B 219     -12.526 -19.512 -20.690  1.00  0.00           H  
ATOM   3537  HE1 TYR B 219     -12.912 -23.456 -23.626  1.00  0.00           H  
ATOM   3538  HE2 TYR B 219     -14.406 -21.058 -20.408  1.00  0.00           H  
ATOM   3539  HH  TYR B 219     -14.952 -23.721 -22.633  1.00  0.00           H  
ATOM   3540  N   THR B 220      -9.871 -16.306 -23.208  1.00  0.00           N  
ATOM   3541  CA  THR B 220      -8.916 -15.199 -23.132  1.00  0.00           C  
ATOM   3542  C   THR B 220      -8.991 -14.382 -21.844  1.00  0.00           C  
ATOM   3543  O   THR B 220     -10.075 -13.988 -21.401  1.00  0.00           O  
ATOM   3544  CB  THR B 220      -9.128 -14.235 -24.325  1.00  0.00           C  
ATOM   3545  OG1 THR B 220      -8.954 -14.943 -25.556  1.00  0.00           O  
ATOM   3546  CG2 THR B 220      -8.133 -13.086 -24.272  1.00  0.00           C  
ATOM   3547  H   THR B 220     -10.873 -16.118 -23.176  1.00  0.00           H  
ATOM   3548  HA  THR B 220      -7.913 -15.611 -23.186  1.00  0.00           H  
ATOM   3549  HB  THR B 220     -10.119 -13.835 -24.294  1.00  0.00           H  
ATOM   3550  HG1 THR B 220      -9.725 -15.495 -25.695  1.00  0.00           H  
ATOM   3551 1HG2 THR B 220      -8.305 -12.438 -25.128  1.00  0.00           H  
ATOM   3552 2HG2 THR B 220      -8.258 -12.501 -23.365  1.00  0.00           H  
ATOM   3553 3HG2 THR B 220      -7.117 -13.472 -24.311  1.00  0.00           H  
ATOM   3554  N   CYS B 221      -7.814 -14.119 -21.259  1.00  0.00           N  
ATOM   3555  CA  CYS B 221      -7.673 -13.297 -20.058  1.00  0.00           C  
ATOM   3556  C   CYS B 221      -7.039 -11.948 -20.392  1.00  0.00           C  
ATOM   3557  O   CYS B 221      -5.847 -11.868 -20.721  1.00  0.00           O  
ATOM   3558  CB  CYS B 221      -6.792 -13.986 -19.015  1.00  0.00           C  
ATOM   3559  SG  CYS B 221      -6.593 -13.058 -17.452  1.00  0.00           S  
ATOM   3560  H   CYS B 221      -6.965 -14.482 -21.696  1.00  0.00           H  
ATOM   3561  HA  CYS B 221      -8.661 -13.123 -19.628  1.00  0.00           H  
ATOM   3562 1HB  CYS B 221      -7.196 -14.967 -18.785  1.00  0.00           H  
ATOM   3563 2HB  CYS B 221      -5.812 -14.122 -19.440  1.00  0.00           H  
ATOM   3564  N   ASN B 222      -7.856 -10.900 -20.365  1.00  0.00           N  
ATOM   3565  CA  ASN B 222      -7.420  -9.539 -20.662  1.00  0.00           C  
ATOM   3566  C   ASN B 222      -7.130  -8.821 -19.363  1.00  0.00           C  
ATOM   3567  O   ASN B 222      -7.969  -8.784 -18.456  1.00  0.00           O  
ATOM   3568  CB  ASN B 222      -8.422  -8.811 -21.534  1.00  0.00           C  
ATOM   3569  CG  ASN B 222      -7.962  -7.424 -21.902  1.00  0.00           C  
ATOM   3570  OD1 ASN B 222      -7.944  -6.527 -21.056  1.00  0.00           O  
ATOM   3571  ND2 ASN B 222      -7.579  -7.224 -23.137  1.00  0.00           N  
ATOM   3572  H   ASN B 222      -8.825 -11.038 -20.090  1.00  0.00           H  
ATOM   3573  HA  ASN B 222      -6.478  -9.584 -21.210  1.00  0.00           H  
ATOM   3574 1HB  ASN B 222      -8.569  -9.381 -22.455  1.00  0.00           H  
ATOM   3575 2HB  ASN B 222      -9.376  -8.757 -21.030  1.00  0.00           H  
ATOM   3576 1HD2 ASN B 222      -7.264  -6.319 -23.424  1.00  0.00           H  
ATOM   3577 2HD2 ASN B 222      -7.592  -7.982 -23.822  1.00  0.00           H  
ATOM   3578  N   VAL B 223      -5.914  -8.326 -19.226  1.00  0.00           N  
ATOM   3579  CA  VAL B 223      -5.535  -7.662 -17.999  1.00  0.00           C  
ATOM   3580  C   VAL B 223      -5.091  -6.242 -18.227  1.00  0.00           C  
ATOM   3581  O   VAL B 223      -4.243  -5.957 -19.082  1.00  0.00           O  
ATOM   3582  CB  VAL B 223      -4.436  -8.437 -17.284  1.00  0.00           C  
ATOM   3583  CG1 VAL B 223      -4.019  -7.695 -15.999  1.00  0.00           C  
ATOM   3584  CG2 VAL B 223      -4.963  -9.861 -16.988  1.00  0.00           C  
ATOM   3585  H   VAL B 223      -5.246  -8.379 -19.995  1.00  0.00           H  
ATOM   3586  HA  VAL B 223      -6.401  -7.640 -17.341  1.00  0.00           H  
ATOM   3587  HB  VAL B 223      -3.569  -8.480 -17.920  1.00  0.00           H  
ATOM   3588 1HG1 VAL B 223      -3.242  -8.227 -15.533  1.00  0.00           H  
ATOM   3589 2HG1 VAL B 223      -3.654  -6.700 -16.225  1.00  0.00           H  
ATOM   3590 3HG1 VAL B 223      -4.880  -7.622 -15.328  1.00  0.00           H  
ATOM   3591 1HG2 VAL B 223      -4.226 -10.455 -16.498  1.00  0.00           H  
ATOM   3592 2HG2 VAL B 223      -5.845  -9.790 -16.355  1.00  0.00           H  
ATOM   3593 3HG2 VAL B 223      -5.228 -10.351 -17.920  1.00  0.00           H  
ATOM   3594  N   THR B 224      -5.680  -5.334 -17.470  1.00  0.00           N  
ATOM   3595  CA  THR B 224      -5.307  -3.946 -17.625  1.00  0.00           C  
ATOM   3596  C   THR B 224      -4.952  -3.318 -16.293  1.00  0.00           C  
ATOM   3597  O   THR B 224      -5.462  -3.720 -15.243  1.00  0.00           O  
ATOM   3598  CB  THR B 224      -6.417  -3.130 -18.330  1.00  0.00           C  
ATOM   3599  OG1 THR B 224      -7.598  -3.076 -17.524  1.00  0.00           O  
ATOM   3600  CG2 THR B 224      -6.785  -3.821 -19.632  1.00  0.00           C  
ATOM   3601  H   THR B 224      -6.371  -5.639 -16.782  1.00  0.00           H  
ATOM   3602  HA  THR B 224      -4.427  -3.893 -18.257  1.00  0.00           H  
ATOM   3603  HB  THR B 224      -6.050  -2.120 -18.530  1.00  0.00           H  
ATOM   3604  HG1 THR B 224      -8.208  -2.434 -17.901  1.00  0.00           H  
ATOM   3605 1HG2 THR B 224      -7.556  -3.255 -20.146  1.00  0.00           H  
ATOM   3606 2HG2 THR B 224      -5.916  -3.908 -20.261  1.00  0.00           H  
ATOM   3607 3HG2 THR B 224      -7.161  -4.810 -19.416  1.00  0.00           H  
ATOM   3608  N   GLU B 225      -4.113  -2.292 -16.328  1.00  0.00           N  
ATOM   3609  CA  GLU B 225      -3.844  -1.549 -15.111  1.00  0.00           C  
ATOM   3610  C   GLU B 225      -4.517  -0.201 -15.266  1.00  0.00           C  
ATOM   3611  O   GLU B 225      -4.136   0.600 -16.123  1.00  0.00           O  
ATOM   3612  CB  GLU B 225      -2.364  -1.373 -14.817  1.00  0.00           C  
ATOM   3613  CG  GLU B 225      -2.146  -0.728 -13.495  1.00  0.00           C  
ATOM   3614  CD  GLU B 225      -0.773  -0.484 -13.154  1.00  0.00           C  
ATOM   3615  OE1 GLU B 225       0.027  -0.401 -14.036  1.00  0.00           O  
ATOM   3616  OE2 GLU B 225      -0.497  -0.425 -11.993  1.00  0.00           O  
ATOM   3617  H   GLU B 225      -3.703  -2.025 -17.227  1.00  0.00           H  
ATOM   3618  HA  GLU B 225      -4.297  -2.062 -14.262  1.00  0.00           H  
ATOM   3619 1HB  GLU B 225      -1.855  -2.333 -14.815  1.00  0.00           H  
ATOM   3620 2HB  GLU B 225      -1.916  -0.741 -15.569  1.00  0.00           H  
ATOM   3621 1HG  GLU B 225      -2.654   0.201 -13.491  1.00  0.00           H  
ATOM   3622 2HG  GLU B 225      -2.590  -1.351 -12.728  1.00  0.00           H  
ATOM   3623  N   SER B 226      -5.495   0.061 -14.406  1.00  0.00           N  
ATOM   3624  CA  SER B 226      -6.315   1.271 -14.453  1.00  0.00           C  
ATOM   3625  C   SER B 226      -5.582   2.535 -14.028  1.00  0.00           C  
ATOM   3626  O   SER B 226      -6.088   3.648 -14.229  1.00  0.00           O  
ATOM   3627  CB  SER B 226      -7.514   1.101 -13.548  1.00  0.00           C  
ATOM   3628  OG  SER B 226      -7.104   0.995 -12.213  1.00  0.00           O  
ATOM   3629  H   SER B 226      -5.719  -0.640 -13.711  1.00  0.00           H  
ATOM   3630  HA  SER B 226      -6.634   1.412 -15.485  1.00  0.00           H  
ATOM   3631 1HB  SER B 226      -8.167   1.964 -13.658  1.00  0.00           H  
ATOM   3632 2HB  SER B 226      -8.073   0.224 -13.830  1.00  0.00           H  
ATOM   3633  HG  SER B 226      -7.909   0.900 -11.687  1.00  0.00           H  
ATOM   3634  N   VAL B 227      -4.384   2.364 -13.467  1.00  0.00           N  
ATOM   3635  CA  VAL B 227      -3.576   3.488 -13.032  1.00  0.00           C  
ATOM   3636  C   VAL B 227      -3.277   4.363 -14.223  1.00  0.00           C  
ATOM   3637  O   VAL B 227      -3.562   5.558 -14.192  1.00  0.00           O  
ATOM   3638  CB  VAL B 227      -2.244   2.998 -12.452  1.00  0.00           C  
ATOM   3639  CG1 VAL B 227      -1.309   4.160 -12.169  1.00  0.00           C  
ATOM   3640  CG2 VAL B 227      -2.511   2.241 -11.231  1.00  0.00           C  
ATOM   3641  H   VAL B 227      -4.047   1.421 -13.331  1.00  0.00           H  
ATOM   3642  HA  VAL B 227      -4.115   4.058 -12.279  1.00  0.00           H  
ATOM   3643  HB  VAL B 227      -1.753   2.356 -13.175  1.00  0.00           H  
ATOM   3644 1HG1 VAL B 227      -0.375   3.774 -11.762  1.00  0.00           H  
ATOM   3645 2HG1 VAL B 227      -1.089   4.719 -13.073  1.00  0.00           H  
ATOM   3646 3HG1 VAL B 227      -1.778   4.819 -11.453  1.00  0.00           H  
ATOM   3647 1HG2 VAL B 227      -1.566   1.873 -10.852  1.00  0.00           H  
ATOM   3648 2HG2 VAL B 227      -2.979   2.884 -10.513  1.00  0.00           H  
ATOM   3649 3HG2 VAL B 227      -3.163   1.396 -11.435  1.00  0.00           H  
ATOM   3650  N   ASN B 228      -2.745   3.764 -15.295  1.00  0.00           N  
ATOM   3651  CA  ASN B 228      -2.457   4.528 -16.493  1.00  0.00           C  
ATOM   3652  C   ASN B 228      -3.312   4.082 -17.684  1.00  0.00           C  
ATOM   3653  O   ASN B 228      -4.367   4.653 -17.969  1.00  0.00           O  
ATOM   3654  CB  ASN B 228      -0.982   4.373 -16.851  1.00  0.00           C  
ATOM   3655  CG  ASN B 228      -0.027   5.061 -15.923  1.00  0.00           C  
ATOM   3656  OD1 ASN B 228      -0.334   6.089 -15.304  1.00  0.00           O  
ATOM   3657  ND2 ASN B 228       1.164   4.493 -15.802  1.00  0.00           N  
ATOM   3658  H   ASN B 228      -2.551   2.772 -15.267  1.00  0.00           H  
ATOM   3659  HA  ASN B 228      -2.668   5.582 -16.306  1.00  0.00           H  
ATOM   3660 1HB  ASN B 228      -0.729   3.322 -16.844  1.00  0.00           H  
ATOM   3661 2HB  ASN B 228      -0.812   4.738 -17.869  1.00  0.00           H  
ATOM   3662 1HD2 ASN B 228       1.850   4.900 -15.198  1.00  0.00           H  
ATOM   3663 2HD2 ASN B 228       1.400   3.630 -16.318  1.00  0.00           H  
ATOM   3664  N   ASP B 229      -2.856   3.022 -18.355  1.00  0.00           N  
ATOM   3665  CA  ASP B 229      -3.535   2.420 -19.492  1.00  0.00           C  
ATOM   3666  C   ASP B 229      -2.882   1.093 -19.883  1.00  0.00           C  
ATOM   3667  O   ASP B 229      -3.018   0.645 -21.024  1.00  0.00           O  
ATOM   3668  CB  ASP B 229      -3.532   3.392 -20.682  1.00  0.00           C  
ATOM   3669  CG  ASP B 229      -2.111   3.770 -21.146  1.00  0.00           C  
ATOM   3670  OD1 ASP B 229      -1.165   3.267 -20.571  1.00  0.00           O  
ATOM   3671  OD2 ASP B 229      -1.987   4.562 -22.062  1.00  0.00           O  
ATOM   3672  H   ASP B 229      -1.986   2.611 -18.070  1.00  0.00           H  
ATOM   3673  HA  ASP B 229      -4.565   2.209 -19.202  1.00  0.00           H  
ATOM   3674 1HB  ASP B 229      -4.055   2.932 -21.521  1.00  0.00           H  
ATOM   3675 2HB  ASP B 229      -4.074   4.301 -20.427  1.00  0.00           H  
ATOM   3676  N   HIS B 230      -2.082   0.516 -18.988  1.00  0.00           N  
ATOM   3677  CA  HIS B 230      -1.257  -0.604 -19.407  1.00  0.00           C  
ATOM   3678  C   HIS B 230      -2.133  -1.774 -19.755  1.00  0.00           C  
ATOM   3679  O   HIS B 230      -3.135  -2.011 -19.081  1.00  0.00           O  
ATOM   3680  CB  HIS B 230      -0.238  -0.965 -18.318  1.00  0.00           C  
ATOM   3681  CG  HIS B 230       0.745   0.162 -18.038  1.00  0.00           C  
ATOM   3682  ND1 HIS B 230       1.682   0.593 -18.963  1.00  0.00           N  
ATOM   3683  CD2 HIS B 230       0.906   0.953 -16.942  1.00  0.00           C  
ATOM   3684  CE1 HIS B 230       2.372   1.606 -18.448  1.00  0.00           C  
ATOM   3685  NE2 HIS B 230       1.916   1.852 -17.222  1.00  0.00           N  
ATOM   3686  H   HIS B 230      -2.043   0.865 -18.042  1.00  0.00           H  
ATOM   3687  HA  HIS B 230      -0.681  -0.334 -20.291  1.00  0.00           H  
ATOM   3688 1HB  HIS B 230      -0.744  -1.215 -17.404  1.00  0.00           H  
ATOM   3689 2HB  HIS B 230       0.326  -1.843 -18.627  1.00  0.00           H  
ATOM   3690  HD1 HIS B 230       1.824   0.241 -19.890  1.00  0.00           H  
ATOM   3691  HD2 HIS B 230       0.399   0.995 -15.979  1.00  0.00           H  
ATOM   3692  HE1 HIS B 230       3.158   2.089 -19.029  1.00  0.00           H  
ATOM   3693  N   GLN B 231      -1.744  -2.538 -20.777  1.00  0.00           N  
ATOM   3694  CA  GLN B 231      -2.516  -3.720 -21.145  1.00  0.00           C  
ATOM   3695  C   GLN B 231      -1.632  -4.923 -21.446  1.00  0.00           C  
ATOM   3696  O   GLN B 231      -0.512  -4.777 -21.931  1.00  0.00           O  
ATOM   3697  CB  GLN B 231      -3.369  -3.434 -22.391  1.00  0.00           C  
ATOM   3698  CG  GLN B 231      -4.323  -2.250 -22.261  1.00  0.00           C  
ATOM   3699  CD  GLN B 231      -5.249  -2.092 -23.439  1.00  0.00           C  
ATOM   3700  OE1 GLN B 231      -5.187  -2.862 -24.403  1.00  0.00           O  
ATOM   3701  NE2 GLN B 231      -6.117  -1.092 -23.373  1.00  0.00           N  
ATOM   3702  H   GLN B 231      -0.920  -2.291 -21.306  1.00  0.00           H  
ATOM   3703  HA  GLN B 231      -3.163  -3.986 -20.315  1.00  0.00           H  
ATOM   3704 1HB  GLN B 231      -2.714  -3.243 -23.239  1.00  0.00           H  
ATOM   3705 2HB  GLN B 231      -3.961  -4.318 -22.629  1.00  0.00           H  
ATOM   3706 1HG  GLN B 231      -4.893  -2.311 -21.356  1.00  0.00           H  
ATOM   3707 2HG  GLN B 231      -3.715  -1.358 -22.234  1.00  0.00           H  
ATOM   3708 1HE2 GLN B 231      -6.758  -0.932 -24.124  1.00  0.00           H  
ATOM   3709 2HE2 GLN B 231      -6.125  -0.491 -22.572  1.00  0.00           H  
ATOM   3710  N   ASP B 232      -2.200  -6.102 -21.244  1.00  0.00           N  
ATOM   3711  CA  ASP B 232      -1.644  -7.385 -21.683  1.00  0.00           C  
ATOM   3712  C   ASP B 232      -2.799  -8.355 -21.878  1.00  0.00           C  
ATOM   3713  O   ASP B 232      -3.887  -8.169 -21.333  1.00  0.00           O  
ATOM   3714  CB  ASP B 232      -0.631  -7.976 -20.703  1.00  0.00           C  
ATOM   3715  CG  ASP B 232       0.268  -9.165 -21.298  1.00  0.00           C  
ATOM   3716  OD1 ASP B 232       0.134  -9.442 -22.479  1.00  0.00           O  
ATOM   3717  OD2 ASP B 232       1.019  -9.811 -20.557  1.00  0.00           O  
ATOM   3718  H   ASP B 232      -3.085  -6.113 -20.737  1.00  0.00           H  
ATOM   3719  HA  ASP B 232      -1.148  -7.243 -22.643  1.00  0.00           H  
ATOM   3720 1HB  ASP B 232       0.039  -7.190 -20.365  1.00  0.00           H  
ATOM   3721 2HB  ASP B 232      -1.175  -8.316 -19.876  1.00  0.00           H  
ATOM   3722  N   GLU B 233      -2.576  -9.360 -22.701  1.00  0.00           N  
ATOM   3723  CA  GLU B 233      -3.625 -10.342 -22.954  1.00  0.00           C  
ATOM   3724  C   GLU B 233      -3.065 -11.689 -23.395  1.00  0.00           C  
ATOM   3725  O   GLU B 233      -2.255 -11.754 -24.323  1.00  0.00           O  
ATOM   3726  CB  GLU B 233      -4.552  -9.804 -24.056  1.00  0.00           C  
ATOM   3727  CG  GLU B 233      -5.730 -10.678 -24.395  1.00  0.00           C  
ATOM   3728  CD  GLU B 233      -6.600 -10.115 -25.502  1.00  0.00           C  
ATOM   3729  OE1 GLU B 233      -7.272  -9.125 -25.308  1.00  0.00           O  
ATOM   3730  OE2 GLU B 233      -6.583 -10.690 -26.563  1.00  0.00           O  
ATOM   3731  H   GLU B 233      -1.632  -9.465 -23.079  1.00  0.00           H  
ATOM   3732  HA  GLU B 233      -4.181 -10.497 -22.033  1.00  0.00           H  
ATOM   3733 1HB  GLU B 233      -4.945  -8.833 -23.754  1.00  0.00           H  
ATOM   3734 2HB  GLU B 233      -3.976  -9.653 -24.968  1.00  0.00           H  
ATOM   3735 1HG  GLU B 233      -5.373 -11.659 -24.705  1.00  0.00           H  
ATOM   3736 2HG  GLU B 233      -6.328 -10.809 -23.494  1.00  0.00           H  
ATOM   3737  N   LYS B 234      -3.530 -12.759 -22.749  1.00  0.00           N  
ATOM   3738  CA  LYS B 234      -3.105 -14.117 -23.102  1.00  0.00           C  
ATOM   3739  C   LYS B 234      -4.301 -15.041 -23.226  1.00  0.00           C  
ATOM   3740  O   LYS B 234      -5.344 -14.815 -22.604  1.00  0.00           O  
ATOM   3741  CB  LYS B 234      -2.105 -14.682 -22.100  1.00  0.00           C  
ATOM   3742  CG  LYS B 234      -0.835 -13.890 -21.971  1.00  0.00           C  
ATOM   3743  CD  LYS B 234       0.078 -14.008 -23.180  1.00  0.00           C  
ATOM   3744  CE  LYS B 234       1.287 -13.075 -23.017  1.00  0.00           C  
ATOM   3745  NZ  LYS B 234       2.248 -13.540 -21.969  1.00  0.00           N  
ATOM   3746  H   LYS B 234      -4.208 -12.609 -21.998  1.00  0.00           H  
ATOM   3747  HA  LYS B 234      -2.620 -14.085 -24.078  1.00  0.00           H  
ATOM   3748 1HB  LYS B 234      -2.559 -14.693 -21.141  1.00  0.00           H  
ATOM   3749 2HB  LYS B 234      -1.853 -15.710 -22.362  1.00  0.00           H  
ATOM   3750 1HG  LYS B 234      -1.054 -12.844 -21.805  1.00  0.00           H  
ATOM   3751 2HG  LYS B 234      -0.302 -14.266 -21.125  1.00  0.00           H  
ATOM   3752 1HD  LYS B 234       0.424 -15.035 -23.283  1.00  0.00           H  
ATOM   3753 2HD  LYS B 234      -0.463 -13.731 -24.082  1.00  0.00           H  
ATOM   3754 1HE  LYS B 234       1.811 -12.991 -23.967  1.00  0.00           H  
ATOM   3755 2HE  LYS B 234       0.919 -12.092 -22.730  1.00  0.00           H  
ATOM   3756 1HZ  LYS B 234       3.001 -12.873 -21.898  1.00  0.00           H  
ATOM   3757 2HZ  LYS B 234       1.780 -13.618 -21.039  1.00  0.00           H  
ATOM   3758 3HZ  LYS B 234       2.610 -14.437 -22.221  1.00  0.00           H  
ATOM   3759  N   ALA B 235      -4.154 -16.098 -24.010  1.00  0.00           N  
ATOM   3760  CA  ALA B 235      -5.264 -17.019 -24.195  1.00  0.00           C  
ATOM   3761  C   ALA B 235      -4.802 -18.430 -24.446  1.00  0.00           C  
ATOM   3762  O   ALA B 235      -3.671 -18.669 -24.874  1.00  0.00           O  
ATOM   3763  CB  ALA B 235      -6.117 -16.568 -25.372  1.00  0.00           C  
ATOM   3764  H   ALA B 235      -3.281 -16.255 -24.496  1.00  0.00           H  
ATOM   3765  HA  ALA B 235      -5.860 -17.019 -23.284  1.00  0.00           H  
ATOM   3766 1HB  ALA B 235      -6.963 -17.242 -25.490  1.00  0.00           H  
ATOM   3767 2HB  ALA B 235      -6.475 -15.569 -25.194  1.00  0.00           H  
ATOM   3768 3HB  ALA B 235      -5.521 -16.580 -26.279  1.00  0.00           H  
ATOM   3769  N   ILE B 236      -5.692 -19.361 -24.156  1.00  0.00           N  
ATOM   3770  CA  ILE B 236      -5.466 -20.760 -24.455  1.00  0.00           C  
ATOM   3771  C   ILE B 236      -6.695 -21.376 -25.105  1.00  0.00           C  
ATOM   3772  O   ILE B 236      -7.825 -20.912 -24.914  1.00  0.00           O  
ATOM   3773  CB  ILE B 236      -5.009 -21.548 -23.207  1.00  0.00           C  
ATOM   3774  CG1 ILE B 236      -6.036 -21.453 -22.124  1.00  0.00           C  
ATOM   3775  CG2 ILE B 236      -3.634 -21.080 -22.704  1.00  0.00           C  
ATOM   3776  CD1 ILE B 236      -5.739 -22.372 -20.995  1.00  0.00           C  
ATOM   3777  H   ILE B 236      -6.589 -19.054 -23.775  1.00  0.00           H  
ATOM   3778  HA  ILE B 236      -4.652 -20.826 -25.176  1.00  0.00           H  
ATOM   3779  HB  ILE B 236      -4.935 -22.604 -23.477  1.00  0.00           H  
ATOM   3780 1HG1 ILE B 236      -6.059 -20.432 -21.747  1.00  0.00           H  
ATOM   3781 2HG1 ILE B 236      -7.018 -21.696 -22.529  1.00  0.00           H  
ATOM   3782 1HG2 ILE B 236      -3.334 -21.680 -21.843  1.00  0.00           H  
ATOM   3783 2HG2 ILE B 236      -2.898 -21.196 -23.498  1.00  0.00           H  
ATOM   3784 3HG2 ILE B 236      -3.675 -20.037 -22.409  1.00  0.00           H  
ATOM   3785 1HD1 ILE B 236      -6.487 -22.254 -20.236  1.00  0.00           H  
ATOM   3786 2HD1 ILE B 236      -5.729 -23.401 -21.347  1.00  0.00           H  
ATOM   3787 3HD1 ILE B 236      -4.775 -22.123 -20.585  1.00  0.00           H  
ATOM   3788  N   ASN B 237      -6.458 -22.417 -25.891  1.00  0.00           N  
ATOM   3789  CA  ASN B 237      -7.518 -23.179 -26.535  1.00  0.00           C  
ATOM   3790  C   ASN B 237      -7.812 -24.444 -25.746  1.00  0.00           C  
ATOM   3791  O   ASN B 237      -6.902 -25.207 -25.399  1.00  0.00           O  
ATOM   3792  CB  ASN B 237      -7.168 -23.462 -27.980  1.00  0.00           C  
ATOM   3793  CG  ASN B 237      -7.157 -22.190 -28.817  1.00  0.00           C  
ATOM   3794  OD1 ASN B 237      -8.044 -21.339 -28.674  1.00  0.00           O  
ATOM   3795  ND2 ASN B 237      -6.173 -22.043 -29.656  1.00  0.00           N  
ATOM   3796  H   ASN B 237      -5.502 -22.713 -26.027  1.00  0.00           H  
ATOM   3797  HA  ASN B 237      -8.433 -22.586 -26.523  1.00  0.00           H  
ATOM   3798 1HB  ASN B 237      -6.185 -23.940 -28.043  1.00  0.00           H  
ATOM   3799 2HB  ASN B 237      -7.898 -24.155 -28.401  1.00  0.00           H  
ATOM   3800 1HD2 ASN B 237      -6.112 -21.227 -30.232  1.00  0.00           H  
ATOM   3801 2HD2 ASN B 237      -5.464 -22.772 -29.739  1.00  0.00           H  
ATOM   3802  N   ILE B 238      -9.084 -24.618 -25.424  1.00  0.00           N  
ATOM   3803  CA  ILE B 238      -9.553 -25.740 -24.629  1.00  0.00           C  
ATOM   3804  C   ILE B 238     -10.629 -26.529 -25.323  1.00  0.00           C  
ATOM   3805  O   ILE B 238     -11.529 -25.962 -25.944  1.00  0.00           O  
ATOM   3806  CB  ILE B 238     -10.034 -25.263 -23.257  1.00  0.00           C  
ATOM   3807  CG1 ILE B 238      -8.851 -24.657 -22.570  1.00  0.00           C  
ATOM   3808  CG2 ILE B 238     -10.699 -26.394 -22.409  1.00  0.00           C  
ATOM   3809  CD1 ILE B 238      -9.175 -23.990 -21.411  1.00  0.00           C  
ATOM   3810  H   ILE B 238      -9.764 -23.930 -25.752  1.00  0.00           H  
ATOM   3811  HA  ILE B 238      -8.710 -26.400 -24.465  1.00  0.00           H  
ATOM   3812  HB  ILE B 238     -10.751 -24.478 -23.404  1.00  0.00           H  
ATOM   3813 1HG1 ILE B 238      -8.135 -25.433 -22.350  1.00  0.00           H  
ATOM   3814 2HG1 ILE B 238      -8.387 -23.929 -23.219  1.00  0.00           H  
ATOM   3815 1HG2 ILE B 238     -11.015 -25.988 -21.455  1.00  0.00           H  
ATOM   3816 2HG2 ILE B 238     -11.565 -26.791 -22.935  1.00  0.00           H  
ATOM   3817 3HG2 ILE B 238      -9.982 -27.198 -22.240  1.00  0.00           H  
ATOM   3818 1HD1 ILE B 238      -8.268 -23.588 -20.991  1.00  0.00           H  
ATOM   3819 2HD1 ILE B 238      -9.874 -23.184 -21.622  1.00  0.00           H  
ATOM   3820 3HD1 ILE B 238      -9.623 -24.696 -20.720  1.00  0.00           H  
ATOM   3821  N   THR B 239     -10.521 -27.841 -25.269  1.00  0.00           N  
ATOM   3822  CA  THR B 239     -11.555 -28.638 -25.892  1.00  0.00           C  
ATOM   3823  C   THR B 239     -12.219 -29.548 -24.888  1.00  0.00           C  
ATOM   3824  O   THR B 239     -11.595 -29.977 -23.913  1.00  0.00           O  
ATOM   3825  CB  THR B 239     -10.985 -29.488 -27.044  1.00  0.00           C  
ATOM   3826  OG1 THR B 239     -10.024 -30.401 -26.525  1.00  0.00           O  
ATOM   3827  CG2 THR B 239     -10.315 -28.601 -28.082  1.00  0.00           C  
ATOM   3828  H   THR B 239      -9.735 -28.263 -24.771  1.00  0.00           H  
ATOM   3829  HA  THR B 239     -12.318 -27.985 -26.296  1.00  0.00           H  
ATOM   3830  HB  THR B 239     -11.797 -30.049 -27.508  1.00  0.00           H  
ATOM   3831  HG1 THR B 239      -9.292 -29.901 -26.143  1.00  0.00           H  
ATOM   3832 1HG2 THR B 239      -9.920 -29.220 -28.889  1.00  0.00           H  
ATOM   3833 2HG2 THR B 239     -11.047 -27.900 -28.485  1.00  0.00           H  
ATOM   3834 3HG2 THR B 239      -9.498 -28.046 -27.623  1.00  0.00           H  
ATOM   3835  N   VAL B 240     -13.473 -29.865 -25.171  1.00  0.00           N  
ATOM   3836  CA  VAL B 240     -14.234 -30.811 -24.388  1.00  0.00           C  
ATOM   3837  C   VAL B 240     -14.613 -31.951 -25.324  1.00  0.00           C  
ATOM   3838  O   VAL B 240     -15.121 -31.699 -26.425  1.00  0.00           O  
ATOM   3839  CB  VAL B 240     -15.499 -30.172 -23.789  1.00  0.00           C  
ATOM   3840  CG1 VAL B 240     -16.258 -31.209 -22.955  1.00  0.00           C  
ATOM   3841  CG2 VAL B 240     -15.130 -28.980 -22.966  1.00  0.00           C  
ATOM   3842  H   VAL B 240     -13.909 -29.411 -25.959  1.00  0.00           H  
ATOM   3843  HA  VAL B 240     -13.619 -31.178 -23.581  1.00  0.00           H  
ATOM   3844  HB  VAL B 240     -16.163 -29.857 -24.595  1.00  0.00           H  
ATOM   3845 1HG1 VAL B 240     -17.152 -30.768 -22.539  1.00  0.00           H  
ATOM   3846 2HG1 VAL B 240     -16.532 -32.060 -23.568  1.00  0.00           H  
ATOM   3847 3HG1 VAL B 240     -15.617 -31.546 -22.141  1.00  0.00           H  
ATOM   3848 1HG2 VAL B 240     -16.033 -28.547 -22.561  1.00  0.00           H  
ATOM   3849 2HG2 VAL B 240     -14.478 -29.285 -22.162  1.00  0.00           H  
ATOM   3850 3HG2 VAL B 240     -14.621 -28.246 -23.591  1.00  0.00           H  
ATOM   3851  N   VAL B 241     -14.377 -33.192 -24.900  1.00  0.00           N  
ATOM   3852  CA  VAL B 241     -14.658 -34.343 -25.764  1.00  0.00           C  
ATOM   3853  C   VAL B 241     -15.774 -35.215 -25.202  1.00  0.00           C  
ATOM   3854  O   VAL B 241     -16.076 -35.167 -24.012  1.00  0.00           O  
ATOM   3855  CB  VAL B 241     -13.392 -35.214 -25.930  1.00  0.00           C  
ATOM   3856  CG1 VAL B 241     -12.289 -34.398 -26.551  1.00  0.00           C  
ATOM   3857  CG2 VAL B 241     -12.955 -35.776 -24.618  1.00  0.00           C  
ATOM   3858  H   VAL B 241     -13.947 -33.310 -23.982  1.00  0.00           H  
ATOM   3859  HA  VAL B 241     -14.967 -33.978 -26.744  1.00  0.00           H  
ATOM   3860  HB  VAL B 241     -13.620 -36.036 -26.604  1.00  0.00           H  
ATOM   3861 1HG1 VAL B 241     -11.425 -35.030 -26.665  1.00  0.00           H  
ATOM   3862 2HG1 VAL B 241     -12.607 -34.015 -27.519  1.00  0.00           H  
ATOM   3863 3HG1 VAL B 241     -12.036 -33.561 -25.893  1.00  0.00           H  
ATOM   3864 1HG2 VAL B 241     -12.075 -36.399 -24.763  1.00  0.00           H  
ATOM   3865 2HG2 VAL B 241     -12.710 -34.968 -23.952  1.00  0.00           H  
ATOM   3866 3HG2 VAL B 241     -13.768 -36.376 -24.204  1.00  0.00           H  
ATOM   3867  N   GLU B 242     -16.391 -36.019 -26.062  1.00  0.00           N  
ATOM   3868  CA  GLU B 242     -17.490 -36.871 -25.628  1.00  0.00           C  
ATOM   3869  C   GLU B 242     -17.002 -38.234 -25.145  1.00  0.00           C  
ATOM   3870  O   GLU B 242     -15.887 -38.356 -24.631  1.00  0.00           O  
ATOM   3871  OXT GLU B 242     -17.704 -39.200 -25.263  1.00  0.00           O  
ATOM   3872  CB  GLU B 242     -18.501 -37.027 -26.760  1.00  0.00           C  
ATOM   3873  CG  GLU B 242     -19.825 -37.621 -26.328  1.00  0.00           C  
ATOM   3874  CD  GLU B 242     -20.858 -37.611 -27.414  1.00  0.00           C  
ATOM   3875  OE1 GLU B 242     -20.567 -37.117 -28.479  1.00  0.00           O  
ATOM   3876  OE2 GLU B 242     -21.937 -38.112 -27.191  1.00  0.00           O  
ATOM   3877  H   GLU B 242     -16.110 -36.025 -27.033  1.00  0.00           H  
ATOM   3878  HA  GLU B 242     -17.997 -36.382 -24.793  1.00  0.00           H  
ATOM   3879 1HB  GLU B 242     -18.694 -36.058 -27.221  1.00  0.00           H  
ATOM   3880 2HB  GLU B 242     -18.087 -37.675 -27.529  1.00  0.00           H  
ATOM   3881 1HG  GLU B 242     -19.662 -38.649 -26.008  1.00  0.00           H  
ATOM   3882 2HG  GLU B 242     -20.200 -37.056 -25.469  1.00  0.00           H  
TER                                                                             
REMARK PDBinfo-LABEL:    1 BOINC Motif0700_HHH_eva_0491_0001_0001__native
      
score -653.034
silent_score -653.034
time -1354.5
                              
