# Supplementary material for: Design of protein-binding proteins from the target structure alone
Source: Nature. 2022 Mar 24;605(7910):551–60. doi: 10.1038/s41586-022-04654-9 (PMC9117152; doi:10.1038/s41586-022-04654-9)
Supplement: Supplementary file 3 — Supplementary Code Design scripts and main pdb files. This compressed file is the main supplement and contains the following files: => cao_2021_protocol/ => design_models_final_combo_optimized/ => design_models_sequence/ => design_models_ssm_natives/ => ngs_analysis_scripts/ [file 41586_2022_4654_MOESM3_ESM.gz › supplemental_files/design_models_ssm_natives/PDGFR_ssm/mot_160197465f8bb7538cb2ee3a4afbc558_0001_1_000000012_0001_43_48_H_._bcov_4helix_13604_0001_0001_0001.pdb]

SSBOND     CYS B   89    CYS B  130                                       2.07  
SSBOND     CYS B  175    CYS B  231                                       2.06  
ATOM      1  N   SER A   1     -11.460  -9.571  12.113  1.00  0.00           N  
ATOM      2  CA  SER A   1     -11.947  -8.289  12.600  1.00  0.00           C  
ATOM      3  C   SER A   1     -11.841  -7.172  11.560  1.00  0.00           C  
ATOM      4  O   SER A   1     -12.820  -6.817  10.885  1.00  0.00           O  
ATOM      5  CB  SER A   1     -11.170  -7.910  13.837  1.00  0.00           C  
ATOM      6  OG  SER A   1      -9.817  -7.740  13.527  1.00  0.00           O  
ATOM      7 1H   SER A   1     -11.613 -10.292  12.802  1.00  0.00           H  
ATOM      8 2H   SER A   1     -11.913  -9.820  11.247  1.00  0.00           H  
ATOM      9 3H   SER A   1     -10.476  -9.481  11.921  1.00  0.00           H  
ATOM     10  HA  SER A   1     -12.998  -8.405  12.865  1.00  0.00           H  
ATOM     11 1HB  SER A   1     -11.571  -6.983  14.250  1.00  0.00           H  
ATOM     12 2HB  SER A   1     -11.282  -8.685  14.593  1.00  0.00           H  
ATOM     13  HG  SER A   1      -9.377  -7.529  14.370  1.00  0.00           H  
ATOM     14  N   VAL A   2     -10.639  -6.618  11.456  1.00  0.00           N  
ATOM     15  CA  VAL A   2     -10.370  -5.464  10.605  1.00  0.00           C  
ATOM     16  C   VAL A   2     -10.525  -5.744   9.106  1.00  0.00           C  
ATOM     17  O   VAL A   2     -10.966  -4.876   8.346  1.00  0.00           O  
ATOM     18  CB  VAL A   2      -8.922  -4.943  10.899  1.00  0.00           C  
ATOM     19  CG1 VAL A   2      -8.788  -4.540  12.360  1.00  0.00           C  
ATOM     20  CG2 VAL A   2      -7.857  -6.011  10.570  1.00  0.00           C  
ATOM     21  H   VAL A   2      -9.905  -6.992  12.044  1.00  0.00           H  
ATOM     22  HA  VAL A   2     -11.076  -4.678  10.877  1.00  0.00           H  
ATOM     23  HB  VAL A   2      -8.741  -4.068  10.313  1.00  0.00           H  
ATOM     24 1HG1 VAL A   2      -7.783  -4.148  12.535  1.00  0.00           H  
ATOM     25 2HG1 VAL A   2      -9.503  -3.790  12.607  1.00  0.00           H  
ATOM     26 3HG1 VAL A   2      -8.951  -5.392  12.999  1.00  0.00           H  
ATOM     27 1HG2 VAL A   2      -6.876  -5.625  10.790  1.00  0.00           H  
ATOM     28 2HG2 VAL A   2      -8.020  -6.903  11.165  1.00  0.00           H  
ATOM     29 3HG2 VAL A   2      -7.892  -6.254   9.537  1.00  0.00           H  
ATOM     30  N   LEU A   3     -10.213  -6.955   8.667  1.00  0.00           N  
ATOM     31  CA  LEU A   3     -10.274  -7.179   7.244  1.00  0.00           C  
ATOM     32  C   LEU A   3     -11.678  -7.495   6.764  1.00  0.00           C  
ATOM     33  O   LEU A   3     -12.039  -7.109   5.649  1.00  0.00           O  
ATOM     34  CB  LEU A   3      -9.344  -8.305   6.874  1.00  0.00           C  
ATOM     35  CG  LEU A   3      -7.868  -8.136   7.192  1.00  0.00           C  
ATOM     36  CD1 LEU A   3      -7.158  -9.387   6.769  1.00  0.00           C  
ATOM     37  CD2 LEU A   3      -7.305  -6.911   6.518  1.00  0.00           C  
ATOM     38  H   LEU A   3      -9.889  -7.669   9.306  1.00  0.00           H  
ATOM     39  HA  LEU A   3      -9.971  -6.272   6.736  1.00  0.00           H  
ATOM     40 1HB  LEU A   3      -9.694  -9.200   7.381  1.00  0.00           H  
ATOM     41 2HB  LEU A   3      -9.416  -8.430   5.805  1.00  0.00           H  
ATOM     42  HG  LEU A   3      -7.740  -8.046   8.255  1.00  0.00           H  
ATOM     43 1HD1 LEU A   3      -6.128  -9.283   7.017  1.00  0.00           H  
ATOM     44 2HD1 LEU A   3      -7.576 -10.248   7.293  1.00  0.00           H  
ATOM     45 3HD1 LEU A   3      -7.265  -9.526   5.693  1.00  0.00           H  
ATOM     46 1HD2 LEU A   3      -6.263  -6.804   6.762  1.00  0.00           H  
ATOM     47 2HD2 LEU A   3      -7.421  -7.021   5.458  1.00  0.00           H  
ATOM     48 3HD2 LEU A   3      -7.818  -6.030   6.852  1.00  0.00           H  
ATOM     49  N   GLU A   4     -12.486  -8.174   7.579  1.00  0.00           N  
ATOM     50  CA  GLU A   4     -13.847  -8.469   7.175  1.00  0.00           C  
ATOM     51  C   GLU A   4     -14.638  -7.174   7.048  1.00  0.00           C  
ATOM     52  O   GLU A   4     -15.487  -7.065   6.162  1.00  0.00           O  
ATOM     53  CB  GLU A   4     -14.513  -9.443   8.134  1.00  0.00           C  
ATOM     54  CG  GLU A   4     -13.915 -10.857   8.108  1.00  0.00           C  
ATOM     55  CD  GLU A   4     -12.680 -10.982   8.935  1.00  0.00           C  
ATOM     56  OE1 GLU A   4     -12.275  -9.988   9.508  1.00  0.00           O  
ATOM     57  OE2 GLU A   4     -12.153 -12.065   9.033  1.00  0.00           O  
ATOM     58  H   GLU A   4     -12.163  -8.539   8.475  1.00  0.00           H  
ATOM     59  HA  GLU A   4     -13.819  -8.942   6.195  1.00  0.00           H  
ATOM     60 1HB  GLU A   4     -14.447  -9.055   9.152  1.00  0.00           H  
ATOM     61 2HB  GLU A   4     -15.566  -9.527   7.884  1.00  0.00           H  
ATOM     62 1HG  GLU A   4     -14.660 -11.560   8.478  1.00  0.00           H  
ATOM     63 2HG  GLU A   4     -13.685 -11.124   7.079  1.00  0.00           H  
ATOM     64  N   GLU A   5     -14.351  -6.178   7.905  1.00  0.00           N  
ATOM     65  CA  GLU A   5     -15.059  -4.907   7.794  1.00  0.00           C  
ATOM     66  C   GLU A   5     -14.718  -4.239   6.466  1.00  0.00           C  
ATOM     67  O   GLU A   5     -15.606  -3.734   5.771  1.00  0.00           O  
ATOM     68  CB  GLU A   5     -14.687  -3.982   8.958  1.00  0.00           C  
ATOM     69  CG  GLU A   5     -15.336  -2.574   8.934  1.00  0.00           C  
ATOM     70  CD  GLU A   5     -16.861  -2.539   9.070  1.00  0.00           C  
ATOM     71  OE1 GLU A   5     -17.464  -3.501   9.520  1.00  0.00           O  
ATOM     72  OE2 GLU A   5     -17.418  -1.527   8.714  1.00  0.00           O  
ATOM     73  H   GLU A   5     -13.682  -6.339   8.669  1.00  0.00           H  
ATOM     74  HA  GLU A   5     -16.130  -5.093   7.814  1.00  0.00           H  
ATOM     75 1HB  GLU A   5     -14.960  -4.462   9.898  1.00  0.00           H  
ATOM     76 2HB  GLU A   5     -13.600  -3.846   8.973  1.00  0.00           H  
ATOM     77 1HG  GLU A   5     -14.907  -1.994   9.751  1.00  0.00           H  
ATOM     78 2HG  GLU A   5     -15.054  -2.077   8.005  1.00  0.00           H  
ATOM     79  N   LEU A   6     -13.451  -4.300   6.065  1.00  0.00           N  
ATOM     80  CA  LEU A   6     -13.076  -3.719   4.789  1.00  0.00           C  
ATOM     81  C   LEU A   6     -13.714  -4.476   3.637  1.00  0.00           C  
ATOM     82  O   LEU A   6     -14.157  -3.868   2.658  1.00  0.00           O  
ATOM     83  CB  LEU A   6     -11.559  -3.754   4.662  1.00  0.00           C  
ATOM     84  CG  LEU A   6     -10.842  -2.851   5.599  1.00  0.00           C  
ATOM     85  CD1 LEU A   6      -9.430  -3.174   5.593  1.00  0.00           C  
ATOM     86  CD2 LEU A   6     -11.001  -1.417   5.177  1.00  0.00           C  
ATOM     87  H   LEU A   6     -12.733  -4.686   6.691  1.00  0.00           H  
ATOM     88  HA  LEU A   6     -13.442  -2.701   4.754  1.00  0.00           H  
ATOM     89 1HB  LEU A   6     -11.217  -4.771   4.845  1.00  0.00           H  
ATOM     90 2HB  LEU A   6     -11.278  -3.475   3.658  1.00  0.00           H  
ATOM     91  HG  LEU A   6     -11.233  -2.992   6.603  1.00  0.00           H  
ATOM     92 1HD1 LEU A   6      -8.949  -2.519   6.288  1.00  0.00           H  
ATOM     93 2HD1 LEU A   6      -9.289  -4.201   5.902  1.00  0.00           H  
ATOM     94 3HD1 LEU A   6      -9.023  -3.032   4.616  1.00  0.00           H  
ATOM     95 1HD2 LEU A   6     -10.472  -0.825   5.865  1.00  0.00           H  
ATOM     96 2HD2 LEU A   6     -10.588  -1.277   4.190  1.00  0.00           H  
ATOM     97 3HD2 LEU A   6     -12.035  -1.115   5.181  1.00  0.00           H  
ATOM     98  N   LEU A   7     -13.809  -5.798   3.744  1.00  0.00           N  
ATOM     99  CA  LEU A   7     -14.393  -6.540   2.645  1.00  0.00           C  
ATOM    100  C   LEU A   7     -15.847  -6.179   2.484  1.00  0.00           C  
ATOM    101  O   LEU A   7     -16.313  -5.976   1.359  1.00  0.00           O  
ATOM    102  CB  LEU A   7     -14.286  -8.053   2.861  1.00  0.00           C  
ATOM    103  CG  LEU A   7     -14.869  -8.947   1.732  1.00  0.00           C  
ATOM    104  CD1 LEU A   7     -14.154  -8.661   0.407  1.00  0.00           C  
ATOM    105  CD2 LEU A   7     -14.707 -10.401   2.116  1.00  0.00           C  
ATOM    106  H   LEU A   7     -13.394  -6.280   4.549  1.00  0.00           H  
ATOM    107  HA  LEU A   7     -13.860  -6.258   1.743  1.00  0.00           H  
ATOM    108 1HB  LEU A   7     -13.256  -8.313   2.995  1.00  0.00           H  
ATOM    109 2HB  LEU A   7     -14.812  -8.298   3.785  1.00  0.00           H  
ATOM    110  HG  LEU A   7     -15.919  -8.731   1.608  1.00  0.00           H  
ATOM    111 1HD1 LEU A   7     -14.565  -9.297  -0.378  1.00  0.00           H  
ATOM    112 2HD1 LEU A   7     -14.285  -7.630   0.109  1.00  0.00           H  
ATOM    113 3HD1 LEU A   7     -13.098  -8.867   0.514  1.00  0.00           H  
ATOM    114 1HD2 LEU A   7     -15.126 -11.034   1.333  1.00  0.00           H  
ATOM    115 2HD2 LEU A   7     -13.664 -10.627   2.232  1.00  0.00           H  
ATOM    116 3HD2 LEU A   7     -15.228 -10.590   3.055  1.00  0.00           H  
ATOM    117  N   ARG A   8     -16.571  -6.079   3.601  1.00  0.00           N  
ATOM    118  CA  ARG A   8     -17.975  -5.739   3.537  1.00  0.00           C  
ATOM    119  C   ARG A   8     -18.163  -4.367   2.921  1.00  0.00           C  
ATOM    120  O   ARG A   8     -19.037  -4.193   2.071  1.00  0.00           O  
ATOM    121  CB  ARG A   8     -18.598  -5.764   4.927  1.00  0.00           C  
ATOM    122  CG  ARG A   8     -18.835  -7.160   5.522  1.00  0.00           C  
ATOM    123  CD  ARG A   8     -19.681  -7.092   6.756  1.00  0.00           C  
ATOM    124  NE  ARG A   8     -18.964  -6.465   7.890  1.00  0.00           N  
ATOM    125  CZ  ARG A   8     -18.206  -7.125   8.808  1.00  0.00           C  
ATOM    126  NH1 ARG A   8     -18.070  -8.438   8.764  1.00  0.00           N  
ATOM    127  NH2 ARG A   8     -17.600  -6.441   9.765  1.00  0.00           N  
ATOM    128  H   ARG A   8     -16.134  -6.280   4.507  1.00  0.00           H  
ATOM    129  HA  ARG A   8     -18.480  -6.474   2.913  1.00  0.00           H  
ATOM    130 1HB  ARG A   8     -17.942  -5.227   5.617  1.00  0.00           H  
ATOM    131 2HB  ARG A   8     -19.552  -5.236   4.906  1.00  0.00           H  
ATOM    132 1HG  ARG A   8     -19.346  -7.780   4.789  1.00  0.00           H  
ATOM    133 2HG  ARG A   8     -17.884  -7.616   5.778  1.00  0.00           H  
ATOM    134 1HD  ARG A   8     -20.565  -6.490   6.545  1.00  0.00           H  
ATOM    135 2HD  ARG A   8     -19.995  -8.090   7.045  1.00  0.00           H  
ATOM    136  HE  ARG A   8     -19.028  -5.452   7.987  1.00  0.00           H  
ATOM    137 1HH1 ARG A   8     -18.524  -8.975   8.043  1.00  0.00           H  
ATOM    138 2HH1 ARG A   8     -17.522  -8.911   9.470  1.00  0.00           H  
ATOM    139 1HH2 ARG A   8     -17.689  -5.411   9.798  1.00  0.00           H  
ATOM    140 2HH2 ARG A   8     -17.028  -6.913  10.445  1.00  0.00           H  
ATOM    141  N   LEU A   9     -17.301  -3.412   3.277  1.00  0.00           N  
ATOM    142  CA  LEU A   9     -17.438  -2.076   2.737  1.00  0.00           C  
ATOM    143  C   LEU A   9     -17.173  -2.055   1.233  1.00  0.00           C  
ATOM    144  O   LEU A   9     -17.933  -1.430   0.489  1.00  0.00           O  
ATOM    145  CB  LEU A   9     -16.474  -1.138   3.479  1.00  0.00           C  
ATOM    146  CG  LEU A   9     -16.452   0.363   3.090  1.00  0.00           C  
ATOM    147  CD1 LEU A   9     -17.811   1.012   3.294  1.00  0.00           C  
ATOM    148  CD2 LEU A   9     -15.382   1.049   3.954  1.00  0.00           C  
ATOM    149  H   LEU A   9     -16.598  -3.600   4.001  1.00  0.00           H  
ATOM    150  HA  LEU A   9     -18.463  -1.754   2.913  1.00  0.00           H  
ATOM    151 1HB  LEU A   9     -16.695  -1.205   4.545  1.00  0.00           H  
ATOM    152 2HB  LEU A   9     -15.463  -1.523   3.329  1.00  0.00           H  
ATOM    153  HG  LEU A   9     -16.215   0.462   2.055  1.00  0.00           H  
ATOM    154 1HD1 LEU A   9     -17.752   2.064   3.012  1.00  0.00           H  
ATOM    155 2HD1 LEU A   9     -18.559   0.522   2.669  1.00  0.00           H  
ATOM    156 3HD1 LEU A   9     -18.104   0.932   4.341  1.00  0.00           H  
ATOM    157 1HD2 LEU A   9     -15.317   2.108   3.710  1.00  0.00           H  
ATOM    158 2HD2 LEU A   9     -15.660   0.931   4.998  1.00  0.00           H  
ATOM    159 3HD2 LEU A   9     -14.418   0.588   3.791  1.00  0.00           H  
ATOM    160  N   ALA A  10     -16.125  -2.745   0.765  1.00  0.00           N  
ATOM    161  CA  ALA A  10     -15.846  -2.742  -0.666  1.00  0.00           C  
ATOM    162  C   ALA A  10     -16.997  -3.389  -1.427  1.00  0.00           C  
ATOM    163  O   ALA A  10     -17.365  -2.934  -2.524  1.00  0.00           O  
ATOM    164  CB  ALA A  10     -14.538  -3.457  -0.950  1.00  0.00           C  
ATOM    165  H   ALA A  10     -15.507  -3.241   1.417  1.00  0.00           H  
ATOM    166  HA  ALA A  10     -15.767  -1.712  -1.000  1.00  0.00           H  
ATOM    167 1HB  ALA A  10     -14.330  -3.431  -2.021  1.00  0.00           H  
ATOM    168 2HB  ALA A  10     -13.735  -2.965  -0.415  1.00  0.00           H  
ATOM    169 3HB  ALA A  10     -14.620  -4.489  -0.609  1.00  0.00           H  
ATOM    170  N   ARG A  11     -17.591  -4.445  -0.854  1.00  0.00           N  
ATOM    171  CA  ARG A  11     -18.683  -5.124  -1.529  1.00  0.00           C  
ATOM    172  C   ARG A  11     -19.952  -4.275  -1.591  1.00  0.00           C  
ATOM    173  O   ARG A  11     -20.618  -4.252  -2.629  1.00  0.00           O  
ATOM    174  CB  ARG A  11     -18.965  -6.454  -0.862  1.00  0.00           C  
ATOM    175  CG  ARG A  11     -17.879  -7.503  -1.092  1.00  0.00           C  
ATOM    176  CD  ARG A  11     -18.116  -8.728  -0.311  1.00  0.00           C  
ATOM    177  NE  ARG A  11     -19.313  -9.442  -0.749  1.00  0.00           N  
ATOM    178  CZ  ARG A  11     -19.920 -10.437  -0.064  1.00  0.00           C  
ATOM    179  NH1 ARG A  11     -19.441 -10.838   1.098  1.00  0.00           N  
ATOM    180  NH2 ARG A  11     -21.002 -11.013  -0.565  1.00  0.00           N  
ATOM    181  H   ARG A  11     -17.233  -4.815   0.036  1.00  0.00           H  
ATOM    182  HA  ARG A  11     -18.364  -5.331  -2.549  1.00  0.00           H  
ATOM    183 1HB  ARG A  11     -19.053  -6.301   0.215  1.00  0.00           H  
ATOM    184 2HB  ARG A  11     -19.912  -6.850  -1.218  1.00  0.00           H  
ATOM    185 1HG  ARG A  11     -17.851  -7.770  -2.147  1.00  0.00           H  
ATOM    186 2HG  ARG A  11     -16.914  -7.097  -0.801  1.00  0.00           H  
ATOM    187 1HD  ARG A  11     -17.259  -9.393  -0.421  1.00  0.00           H  
ATOM    188 2HD  ARG A  11     -18.235  -8.452   0.737  1.00  0.00           H  
ATOM    189  HE  ARG A  11     -19.718  -9.174  -1.638  1.00  0.00           H  
ATOM    190 1HH1 ARG A  11     -18.615 -10.404   1.485  1.00  0.00           H  
ATOM    191 2HH1 ARG A  11     -19.899 -11.583   1.605  1.00  0.00           H  
ATOM    192 1HH2 ARG A  11     -21.371 -10.708  -1.457  1.00  0.00           H  
ATOM    193 2HH2 ARG A  11     -21.462 -11.757  -0.061  1.00  0.00           H  
ATOM    194  N   GLU A  12     -20.265  -3.539  -0.513  1.00  0.00           N  
ATOM    195  CA  GLU A  12     -21.444  -2.667  -0.481  1.00  0.00           C  
ATOM    196  C   GLU A  12     -21.312  -1.527  -1.484  1.00  0.00           C  
ATOM    197  O   GLU A  12     -22.288  -1.136  -2.128  1.00  0.00           O  
ATOM    198  CB  GLU A  12     -21.655  -2.082   0.917  1.00  0.00           C  
ATOM    199  CG  GLU A  12     -22.128  -3.074   1.978  1.00  0.00           C  
ATOM    200  CD  GLU A  12     -22.187  -2.452   3.345  1.00  0.00           C  
ATOM    201  OE1 GLU A  12     -21.801  -1.311   3.459  1.00  0.00           O  
ATOM    202  OE2 GLU A  12     -22.609  -3.107   4.269  1.00  0.00           O  
ATOM    203  H   GLU A  12     -19.700  -3.637   0.337  1.00  0.00           H  
ATOM    204  HA  GLU A  12     -22.316  -3.259  -0.748  1.00  0.00           H  
ATOM    205 1HB  GLU A  12     -20.710  -1.656   1.266  1.00  0.00           H  
ATOM    206 2HB  GLU A  12     -22.378  -1.269   0.864  1.00  0.00           H  
ATOM    207 1HG  GLU A  12     -23.124  -3.419   1.708  1.00  0.00           H  
ATOM    208 2HG  GLU A  12     -21.475  -3.936   1.993  1.00  0.00           H  
ATOM    209  N   LEU A  13     -20.089  -1.012  -1.626  1.00  0.00           N  
ATOM    210  CA  LEU A  13     -19.789   0.068  -2.554  1.00  0.00           C  
ATOM    211  C   LEU A  13     -19.758  -0.432  -4.001  1.00  0.00           C  
ATOM    212  O   LEU A  13     -20.025   0.333  -4.931  1.00  0.00           O  
ATOM    213  CB  LEU A  13     -18.438   0.684  -2.183  1.00  0.00           C  
ATOM    214  CG  LEU A  13     -18.367   1.424  -0.823  1.00  0.00           C  
ATOM    215  CD1 LEU A  13     -16.928   1.719  -0.521  1.00  0.00           C  
ATOM    216  CD2 LEU A  13     -19.159   2.726  -0.860  1.00  0.00           C  
ATOM    217  H   LEU A  13     -19.342  -1.356  -1.012  1.00  0.00           H  
ATOM    218  HA  LEU A  13     -20.573   0.814  -2.478  1.00  0.00           H  
ATOM    219 1HB  LEU A  13     -17.702  -0.121  -2.152  1.00  0.00           H  
ATOM    220 2HB  LEU A  13     -18.148   1.384  -2.965  1.00  0.00           H  
ATOM    221  HG  LEU A  13     -18.765   0.787  -0.040  1.00  0.00           H  
ATOM    222 1HD1 LEU A  13     -16.874   2.208   0.437  1.00  0.00           H  
ATOM    223 2HD1 LEU A  13     -16.387   0.786  -0.483  1.00  0.00           H  
ATOM    224 3HD1 LEU A  13     -16.497   2.367  -1.288  1.00  0.00           H  
ATOM    225 1HD2 LEU A  13     -19.073   3.220   0.108  1.00  0.00           H  
ATOM    226 2HD2 LEU A  13     -18.755   3.381  -1.636  1.00  0.00           H  
ATOM    227 3HD2 LEU A  13     -20.205   2.527  -1.064  1.00  0.00           H  
ATOM    228  N   GLY A  14     -19.442  -1.722  -4.199  1.00  0.00           N  
ATOM    229  CA  GLY A  14     -19.377  -2.303  -5.530  1.00  0.00           C  
ATOM    230  C   GLY A  14     -17.967  -2.314  -6.096  1.00  0.00           C  
ATOM    231  O   GLY A  14     -17.757  -2.519  -7.301  1.00  0.00           O  
ATOM    232  H   GLY A  14     -19.182  -2.319  -3.413  1.00  0.00           H  
ATOM    233 1HA  GLY A  14     -19.756  -3.324  -5.481  1.00  0.00           H  
ATOM    234 2HA  GLY A  14     -20.037  -1.751  -6.198  1.00  0.00           H  
ATOM    235  N   ASP A  15     -16.966  -2.089  -5.254  1.00  0.00           N  
ATOM    236  CA  ASP A  15     -15.621  -2.069  -5.764  1.00  0.00           C  
ATOM    237  C   ASP A  15     -15.101  -3.474  -5.787  1.00  0.00           C  
ATOM    238  O   ASP A  15     -14.506  -3.948  -4.815  1.00  0.00           O  
ATOM    239  CB  ASP A  15     -14.739  -1.171  -4.913  1.00  0.00           C  
ATOM    240  CG  ASP A  15     -13.329  -1.007  -5.471  1.00  0.00           C  
ATOM    241  OD1 ASP A  15     -12.896  -1.792  -6.314  1.00  0.00           O  
ATOM    242  OD2 ASP A  15     -12.681  -0.093  -5.033  1.00  0.00           O  
ATOM    243  H   ASP A  15     -17.121  -2.007  -4.248  1.00  0.00           H  
ATOM    244  HA  ASP A  15     -15.630  -1.682  -6.783  1.00  0.00           H  
ATOM    245 1HB  ASP A  15     -15.207  -0.189  -4.839  1.00  0.00           H  
ATOM    246 2HB  ASP A  15     -14.679  -1.582  -3.901  1.00  0.00           H  
ATOM    247  N   LYS A  16     -15.374  -4.149  -6.899  1.00  0.00           N  
ATOM    248  CA  LYS A  16     -15.046  -5.551  -7.045  1.00  0.00           C  
ATOM    249  C   LYS A  16     -13.551  -5.787  -7.042  1.00  0.00           C  
ATOM    250  O   LYS A  16     -13.089  -6.809  -6.534  1.00  0.00           O  
ATOM    251  CB  LYS A  16     -15.661  -6.117  -8.326  1.00  0.00           C  
ATOM    252  CG  LYS A  16     -17.220  -6.180  -8.361  1.00  0.00           C  
ATOM    253  CD  LYS A  16     -17.845  -7.160  -7.324  1.00  0.00           C  
ATOM    254  CE  LYS A  16     -17.558  -8.636  -7.666  1.00  0.00           C  
ATOM    255  NZ  LYS A  16     -18.285  -9.577  -6.759  1.00  0.00           N  
ATOM    256  H   LYS A  16     -15.897  -3.647  -7.622  1.00  0.00           H  
ATOM    257  HA  LYS A  16     -15.452  -6.081  -6.189  1.00  0.00           H  
ATOM    258 1HB  LYS A  16     -15.351  -5.494  -9.164  1.00  0.00           H  
ATOM    259 2HB  LYS A  16     -15.262  -7.109  -8.511  1.00  0.00           H  
ATOM    260 1HG  LYS A  16     -17.615  -5.181  -8.163  1.00  0.00           H  
ATOM    261 2HG  LYS A  16     -17.540  -6.477  -9.359  1.00  0.00           H  
ATOM    262 1HD  LYS A  16     -17.492  -6.944  -6.321  1.00  0.00           H  
ATOM    263 2HD  LYS A  16     -18.924  -7.017  -7.332  1.00  0.00           H  
ATOM    264 1HE  LYS A  16     -17.858  -8.834  -8.693  1.00  0.00           H  
ATOM    265 2HE  LYS A  16     -16.492  -8.829  -7.565  1.00  0.00           H  
ATOM    266 1HZ  LYS A  16     -18.055 -10.557  -7.018  1.00  0.00           H  
ATOM    267 2HZ  LYS A  16     -18.005  -9.422  -5.807  1.00  0.00           H  
ATOM    268 3HZ  LYS A  16     -19.278  -9.438  -6.843  1.00  0.00           H  
ATOM    269  N   ARG A  17     -12.777  -4.859  -7.605  1.00  0.00           N  
ATOM    270  CA  ARG A  17     -11.336  -5.073  -7.654  1.00  0.00           C  
ATOM    271  C   ARG A  17     -10.734  -5.008  -6.266  1.00  0.00           C  
ATOM    272  O   ARG A  17      -9.893  -5.843  -5.901  1.00  0.00           O  
ATOM    273  CB  ARG A  17     -10.667  -4.024  -8.520  1.00  0.00           C  
ATOM    274  CG  ARG A  17     -10.950  -4.147  -9.986  1.00  0.00           C  
ATOM    275  CD  ARG A  17     -10.264  -3.100 -10.759  1.00  0.00           C  
ATOM    276  NE  ARG A  17     -10.515  -3.253 -12.170  1.00  0.00           N  
ATOM    277  CZ  ARG A  17     -11.578  -2.714 -12.838  1.00  0.00           C  
ATOM    278  NH1 ARG A  17     -12.472  -1.981 -12.188  1.00  0.00           N  
ATOM    279  NH2 ARG A  17     -11.739  -2.914 -14.137  1.00  0.00           N  
ATOM    280  H   ARG A  17     -13.198  -4.024  -7.997  1.00  0.00           H  
ATOM    281  HA  ARG A  17     -11.145  -6.060  -8.075  1.00  0.00           H  
ATOM    282 1HB  ARG A  17     -10.997  -3.032  -8.200  1.00  0.00           H  
ATOM    283 2HB  ARG A  17      -9.588  -4.068  -8.379  1.00  0.00           H  
ATOM    284 1HG  ARG A  17     -10.597  -5.115 -10.343  1.00  0.00           H  
ATOM    285 2HG  ARG A  17     -12.021  -4.069 -10.156  1.00  0.00           H  
ATOM    286 1HD  ARG A  17     -10.596  -2.117 -10.443  1.00  0.00           H  
ATOM    287 2HD  ARG A  17      -9.190  -3.182 -10.597  1.00  0.00           H  
ATOM    288  HE  ARG A  17      -9.814  -3.815 -12.684  1.00  0.00           H  
ATOM    289 1HH1 ARG A  17     -12.376  -1.815 -11.197  1.00  0.00           H  
ATOM    290 2HH1 ARG A  17     -13.257  -1.585 -12.686  1.00  0.00           H  
ATOM    291 1HH2 ARG A  17     -11.070  -3.489 -14.672  1.00  0.00           H  
ATOM    292 2HH2 ARG A  17     -12.526  -2.515 -14.619  1.00  0.00           H  
ATOM    293  N   LEU A  18     -11.190  -4.049  -5.472  1.00  0.00           N  
ATOM    294  CA  LEU A  18     -10.651  -3.924  -4.144  1.00  0.00           C  
ATOM    295  C   LEU A  18     -11.209  -5.023  -3.259  1.00  0.00           C  
ATOM    296  O   LEU A  18     -10.477  -5.564  -2.430  1.00  0.00           O  
ATOM    297  CB  LEU A  18     -10.927  -2.529  -3.620  1.00  0.00           C  
ATOM    298  CG  LEU A  18     -10.329  -2.091  -2.305  1.00  0.00           C  
ATOM    299  CD1 LEU A  18      -8.797  -2.237  -2.288  1.00  0.00           C  
ATOM    300  CD2 LEU A  18     -10.658  -0.642  -2.189  1.00  0.00           C  
ATOM    301  H   LEU A  18     -11.871  -3.354  -5.821  1.00  0.00           H  
ATOM    302  HA  LEU A  18      -9.575  -4.055  -4.214  1.00  0.00           H  
ATOM    303 1HB  LEU A  18     -10.658  -1.810  -4.371  1.00  0.00           H  
ATOM    304 2HB  LEU A  18     -12.004  -2.461  -3.487  1.00  0.00           H  
ATOM    305  HG  LEU A  18     -10.753  -2.651  -1.486  1.00  0.00           H  
ATOM    306 1HD1 LEU A  18      -8.398  -1.856  -1.350  1.00  0.00           H  
ATOM    307 2HD1 LEU A  18      -8.510  -3.284  -2.390  1.00  0.00           H  
ATOM    308 3HD1 LEU A  18      -8.385  -1.665  -3.101  1.00  0.00           H  
ATOM    309 1HD2 LEU A  18     -10.251  -0.264  -1.279  1.00  0.00           H  
ATOM    310 2HD2 LEU A  18     -10.227  -0.106  -3.030  1.00  0.00           H  
ATOM    311 3HD2 LEU A  18     -11.736  -0.510  -2.211  1.00  0.00           H  
ATOM    312  N   ALA A  19     -12.495  -5.372  -3.423  1.00  0.00           N  
ATOM    313  CA  ALA A  19     -13.105  -6.420  -2.622  1.00  0.00           C  
ATOM    314  C   ALA A  19     -12.369  -7.732  -2.841  1.00  0.00           C  
ATOM    315  O   ALA A  19     -12.137  -8.480  -1.893  1.00  0.00           O  
ATOM    316  CB  ALA A  19     -14.571  -6.580  -2.973  1.00  0.00           C  
ATOM    317  H   ALA A  19     -13.087  -4.892  -4.108  1.00  0.00           H  
ATOM    318  HA  ALA A  19     -13.009  -6.147  -1.571  1.00  0.00           H  
ATOM    319 1HB  ALA A  19     -15.009  -7.358  -2.359  1.00  0.00           H  
ATOM    320 2HB  ALA A  19     -15.101  -5.647  -2.811  1.00  0.00           H  
ATOM    321 3HB  ALA A  19     -14.652  -6.856  -4.020  1.00  0.00           H  
ATOM    322  N   ASP A  20     -11.939  -7.971  -4.092  1.00  0.00           N  
ATOM    323  CA  ASP A  20     -11.208  -9.171  -4.449  1.00  0.00           C  
ATOM    324  C   ASP A  20      -9.907  -9.250  -3.674  1.00  0.00           C  
ATOM    325  O   ASP A  20      -9.610 -10.260  -3.024  1.00  0.00           O  
ATOM    326  CB  ASP A  20     -10.938  -9.190  -5.959  1.00  0.00           C  
ATOM    327  CG  ASP A  20     -10.237 -10.440  -6.482  1.00  0.00           C  
ATOM    328  OD1 ASP A  20     -10.190 -11.465  -5.784  1.00  0.00           O  
ATOM    329  OD2 ASP A  20      -9.779 -10.391  -7.590  1.00  0.00           O  
ATOM    330  H   ASP A  20     -12.203  -7.333  -4.846  1.00  0.00           H  
ATOM    331  HA  ASP A  20     -11.823 -10.012  -4.200  1.00  0.00           H  
ATOM    332 1HB  ASP A  20     -11.886  -9.080  -6.488  1.00  0.00           H  
ATOM    333 2HB  ASP A  20     -10.332  -8.325  -6.223  1.00  0.00           H  
ATOM    334  N   ILE A  21      -9.155  -8.172  -3.682  1.00  0.00           N  
ATOM    335  CA  ILE A  21      -7.908  -8.159  -2.958  1.00  0.00           C  
ATOM    336  C   ILE A  21      -8.121  -8.308  -1.468  1.00  0.00           C  
ATOM    337  O   ILE A  21      -7.350  -9.000  -0.802  1.00  0.00           O  
ATOM    338  CB  ILE A  21      -7.123  -6.903  -3.270  1.00  0.00           C  
ATOM    339  CG1 ILE A  21      -6.727  -6.911  -4.777  1.00  0.00           C  
ATOM    340  CG2 ILE A  21      -5.928  -6.773  -2.321  1.00  0.00           C  
ATOM    341  CD1 ILE A  21      -5.799  -8.057  -5.275  1.00  0.00           C  
ATOM    342  H   ILE A  21      -9.446  -7.362  -4.245  1.00  0.00           H  
ATOM    343  HA  ILE A  21      -7.331  -9.022  -3.272  1.00  0.00           H  
ATOM    344  HB  ILE A  21      -7.778  -6.035  -3.133  1.00  0.00           H  
ATOM    345 1HG1 ILE A  21      -7.640  -6.960  -5.366  1.00  0.00           H  
ATOM    346 2HG1 ILE A  21      -6.269  -5.997  -4.973  1.00  0.00           H  
ATOM    347 1HG2 ILE A  21      -5.408  -5.883  -2.536  1.00  0.00           H  
ATOM    348 2HG2 ILE A  21      -6.271  -6.724  -1.301  1.00  0.00           H  
ATOM    349 3HG2 ILE A  21      -5.266  -7.619  -2.432  1.00  0.00           H  
ATOM    350 1HD1 ILE A  21      -5.614  -7.915  -6.341  1.00  0.00           H  
ATOM    351 2HD1 ILE A  21      -4.856  -8.033  -4.749  1.00  0.00           H  
ATOM    352 3HD1 ILE A  21      -6.261  -9.025  -5.136  1.00  0.00           H  
ATOM    353  N   ILE A  22      -9.139  -7.655  -0.930  1.00  0.00           N  
ATOM    354  CA  ILE A  22      -9.341  -7.741   0.495  1.00  0.00           C  
ATOM    355  C   ILE A  22      -9.613  -9.189   0.891  1.00  0.00           C  
ATOM    356  O   ILE A  22      -9.013  -9.663   1.856  1.00  0.00           O  
ATOM    357  CB  ILE A  22     -10.516  -6.864   0.940  1.00  0.00           C  
ATOM    358  CG1 ILE A  22     -10.174  -5.386   0.729  1.00  0.00           C  
ATOM    359  CG2 ILE A  22     -10.734  -7.126   2.462  1.00  0.00           C  
ATOM    360  CD1 ILE A  22     -11.339  -4.470   0.778  1.00  0.00           C  
ATOM    361  H   ILE A  22      -9.738  -7.066  -1.517  1.00  0.00           H  
ATOM    362  HA  ILE A  22      -8.438  -7.407   0.995  1.00  0.00           H  
ATOM    363  HB  ILE A  22     -11.412  -7.096   0.368  1.00  0.00           H  
ATOM    364 1HG1 ILE A  22      -9.533  -5.084   1.499  1.00  0.00           H  
ATOM    365 2HG1 ILE A  22      -9.660  -5.260  -0.211  1.00  0.00           H  
ATOM    366 1HG2 ILE A  22     -11.515  -6.527   2.826  1.00  0.00           H  
ATOM    367 2HG2 ILE A  22     -10.982  -8.161   2.643  1.00  0.00           H  
ATOM    368 3HG2 ILE A  22      -9.835  -6.889   3.010  1.00  0.00           H  
ATOM    369 1HD1 ILE A  22     -10.996  -3.455   0.649  1.00  0.00           H  
ATOM    370 2HD1 ILE A  22     -12.025  -4.722  -0.015  1.00  0.00           H  
ATOM    371 3HD1 ILE A  22     -11.830  -4.555   1.704  1.00  0.00           H  
ATOM    372  N   ARG A  23     -10.479  -9.908   0.161  1.00  0.00           N  
ATOM    373  CA  ARG A  23     -10.747 -11.298   0.542  1.00  0.00           C  
ATOM    374  C   ARG A  23      -9.515 -12.185   0.355  1.00  0.00           C  
ATOM    375  O   ARG A  23      -9.322 -13.143   1.114  1.00  0.00           O  
ATOM    376  CB  ARG A  23     -11.951 -11.862  -0.204  1.00  0.00           C  
ATOM    377  CG  ARG A  23     -11.782 -11.932  -1.661  1.00  0.00           C  
ATOM    378  CD  ARG A  23     -12.928 -12.417  -2.390  1.00  0.00           C  
ATOM    379  NE  ARG A  23     -12.610 -12.396  -3.798  1.00  0.00           N  
ATOM    380  CZ  ARG A  23     -13.388 -12.762  -4.810  1.00  0.00           C  
ATOM    381  NH1 ARG A  23     -14.600 -13.258  -4.615  1.00  0.00           N  
ATOM    382  NH2 ARG A  23     -12.844 -12.597  -5.998  1.00  0.00           N  
ATOM    383  H   ARG A  23     -10.960  -9.464  -0.631  1.00  0.00           H  
ATOM    384  HA  ARG A  23     -11.001 -11.311   1.588  1.00  0.00           H  
ATOM    385 1HB  ARG A  23     -12.169 -12.859   0.160  1.00  0.00           H  
ATOM    386 2HB  ARG A  23     -12.816 -11.248  -0.014  1.00  0.00           H  
ATOM    387 1HG  ARG A  23     -11.645 -10.934  -1.992  1.00  0.00           H  
ATOM    388 2HG  ARG A  23     -10.926 -12.522  -1.941  1.00  0.00           H  
ATOM    389 1HD  ARG A  23     -13.160 -13.436  -2.096  1.00  0.00           H  
ATOM    390 2HD  ARG A  23     -13.780 -11.762  -2.211  1.00  0.00           H  
ATOM    391  HE  ARG A  23     -11.677 -12.025  -4.085  1.00  0.00           H  
ATOM    392 1HH1 ARG A  23     -14.966 -13.363  -3.686  1.00  0.00           H  
ATOM    393 2HH1 ARG A  23     -15.191 -13.541  -5.407  1.00  0.00           H  
ATOM    394 1HH2 ARG A  23     -11.892 -12.216  -6.032  1.00  0.00           H  
ATOM    395 2HH2 ARG A  23     -13.279 -12.854  -6.890  1.00  0.00           H  
ATOM    396  N   ALA A  24      -8.670 -11.866  -0.633  1.00  0.00           N  
ATOM    397  CA  ALA A  24      -7.439 -12.609  -0.871  1.00  0.00           C  
ATOM    398  C   ALA A  24      -6.503 -12.495   0.324  1.00  0.00           C  
ATOM    399  O   ALA A  24      -5.814 -13.454   0.698  1.00  0.00           O  
ATOM    400  CB  ALA A  24      -6.767 -12.076  -2.113  1.00  0.00           C  
ATOM    401  H   ALA A  24      -8.921 -11.110  -1.283  1.00  0.00           H  
ATOM    402  HA  ALA A  24      -7.679 -13.657  -1.009  1.00  0.00           H  
ATOM    403 1HB  ALA A  24      -5.868 -12.620  -2.314  1.00  0.00           H  
ATOM    404 2HB  ALA A  24      -7.453 -12.179  -2.946  1.00  0.00           H  
ATOM    405 3HB  ALA A  24      -6.538 -11.039  -1.970  1.00  0.00           H  
ATOM    406  N   LEU A  25      -6.493 -11.317   0.935  1.00  0.00           N  
ATOM    407  CA  LEU A  25      -5.645 -11.059   2.074  1.00  0.00           C  
ATOM    408  C   LEU A  25      -6.266 -11.630   3.341  1.00  0.00           C  
ATOM    409  O   LEU A  25      -5.535 -12.035   4.240  1.00  0.00           O  
ATOM    410  CB  LEU A  25      -5.390  -9.576   2.144  1.00  0.00           C  
ATOM    411  CG  LEU A  25      -4.586  -9.029   0.949  1.00  0.00           C  
ATOM    412  CD1 LEU A  25      -4.675  -7.597   0.964  1.00  0.00           C  
ATOM    413  CD2 LEU A  25      -3.096  -9.444   1.025  1.00  0.00           C  
ATOM    414  H   LEU A  25      -7.065 -10.556   0.546  1.00  0.00           H  
ATOM    415  HA  LEU A  25      -4.704 -11.566   1.915  1.00  0.00           H  
ATOM    416 1HB  LEU A  25      -6.348  -9.051   2.200  1.00  0.00           H  
ATOM    417 2HB  LEU A  25      -4.828  -9.385   3.021  1.00  0.00           H  
ATOM    418  HG  LEU A  25      -5.020  -9.394   0.025  1.00  0.00           H  
ATOM    419 1HD1 LEU A  25      -4.149  -7.213   0.113  1.00  0.00           H  
ATOM    420 2HD1 LEU A  25      -5.722  -7.325   0.896  1.00  0.00           H  
ATOM    421 3HD1 LEU A  25      -4.253  -7.205   1.873  1.00  0.00           H  
ATOM    422 1HD2 LEU A  25      -2.566  -9.023   0.172  1.00  0.00           H  
ATOM    423 2HD2 LEU A  25      -2.653  -9.065   1.936  1.00  0.00           H  
ATOM    424 3HD2 LEU A  25      -2.994 -10.522   0.999  1.00  0.00           H  
ATOM    425  N   ILE A  26      -7.603 -11.716   3.399  1.00  0.00           N  
ATOM    426  CA  ILE A  26      -8.253 -12.352   4.543  1.00  0.00           C  
ATOM    427  C   ILE A  26      -7.858 -13.805   4.569  1.00  0.00           C  
ATOM    428  O   ILE A  26      -7.528 -14.334   5.633  1.00  0.00           O  
ATOM    429  CB  ILE A  26      -9.796 -12.246   4.517  1.00  0.00           C  
ATOM    430  CG1 ILE A  26     -10.191 -10.831   4.742  1.00  0.00           C  
ATOM    431  CG2 ILE A  26     -10.400 -13.153   5.594  1.00  0.00           C  
ATOM    432  CD1 ILE A  26     -11.622 -10.465   4.469  1.00  0.00           C  
ATOM    433  H   ILE A  26      -8.154 -11.277   2.655  1.00  0.00           H  
ATOM    434  HA  ILE A  26      -7.893 -11.888   5.455  1.00  0.00           H  
ATOM    435  HB  ILE A  26     -10.167 -12.548   3.542  1.00  0.00           H  
ATOM    436 1HG1 ILE A  26     -10.009 -10.644   5.764  1.00  0.00           H  
ATOM    437 2HG1 ILE A  26      -9.553 -10.195   4.149  1.00  0.00           H  
ATOM    438 1HG2 ILE A  26     -11.478 -13.084   5.579  1.00  0.00           H  
ATOM    439 2HG2 ILE A  26     -10.125 -14.183   5.411  1.00  0.00           H  
ATOM    440 3HG2 ILE A  26     -10.035 -12.850   6.580  1.00  0.00           H  
ATOM    441 1HD1 ILE A  26     -11.767  -9.424   4.694  1.00  0.00           H  
ATOM    442 2HD1 ILE A  26     -11.839 -10.629   3.451  1.00  0.00           H  
ATOM    443 3HD1 ILE A  26     -12.294 -11.049   5.076  1.00  0.00           H  
ATOM    444  N   ARG A  27      -7.897 -14.465   3.411  1.00  0.00           N  
ATOM    445  CA  ARG A  27      -7.487 -15.853   3.352  1.00  0.00           C  
ATOM    446  C   ARG A  27      -6.016 -15.991   3.714  1.00  0.00           C  
ATOM    447  O   ARG A  27      -5.649 -16.868   4.493  1.00  0.00           O  
ATOM    448  CB  ARG A  27      -7.747 -16.407   1.965  1.00  0.00           C  
ATOM    449  CG  ARG A  27      -9.205 -16.669   1.670  1.00  0.00           C  
ATOM    450  CD  ARG A  27      -9.414 -17.419   0.390  1.00  0.00           C  
ATOM    451  NE  ARG A  27      -9.081 -16.573  -0.768  1.00  0.00           N  
ATOM    452  CZ  ARG A  27      -9.944 -15.699  -1.331  1.00  0.00           C  
ATOM    453  NH1 ARG A  27     -11.162 -15.578  -0.840  1.00  0.00           N  
ATOM    454  NH2 ARG A  27      -9.589 -14.946  -2.359  1.00  0.00           N  
ATOM    455  H   ARG A  27      -8.233 -13.983   2.570  1.00  0.00           H  
ATOM    456  HA  ARG A  27      -8.080 -16.419   4.067  1.00  0.00           H  
ATOM    457 1HB  ARG A  27      -7.383 -15.693   1.223  1.00  0.00           H  
ATOM    458 2HB  ARG A  27      -7.194 -17.334   1.829  1.00  0.00           H  
ATOM    459 1HG  ARG A  27      -9.629 -17.256   2.482  1.00  0.00           H  
ATOM    460 2HG  ARG A  27      -9.726 -15.713   1.611  1.00  0.00           H  
ATOM    461 1HD  ARG A  27      -8.755 -18.288   0.373  1.00  0.00           H  
ATOM    462 2HD  ARG A  27     -10.444 -17.755   0.305  1.00  0.00           H  
ATOM    463  HE  ARG A  27      -8.146 -16.632  -1.161  1.00  0.00           H  
ATOM    464 1HH1 ARG A  27     -11.451 -16.134  -0.052  1.00  0.00           H  
ATOM    465 2HH1 ARG A  27     -11.808 -14.929  -1.252  1.00  0.00           H  
ATOM    466 1HH2 ARG A  27      -8.650 -15.000  -2.795  1.00  0.00           H  
ATOM    467 2HH2 ARG A  27     -10.238 -14.271  -2.720  1.00  0.00           H  
ATOM    468  N   ALA A  28      -5.167 -15.084   3.226  1.00  0.00           N  
ATOM    469  CA  ALA A  28      -3.758 -15.165   3.564  1.00  0.00           C  
ATOM    470  C   ALA A  28      -3.546 -15.013   5.079  1.00  0.00           C  
ATOM    471  O   ALA A  28      -2.680 -15.684   5.664  1.00  0.00           O  
ATOM    472  CB  ALA A  28      -2.993 -14.116   2.777  1.00  0.00           C  
ATOM    473  H   ALA A  28      -5.486 -14.387   2.547  1.00  0.00           H  
ATOM    474  HA  ALA A  28      -3.409 -16.146   3.284  1.00  0.00           H  
ATOM    475 1HB  ALA A  28      -1.931 -14.193   2.983  1.00  0.00           H  
ATOM    476 2HB  ALA A  28      -3.163 -14.271   1.709  1.00  0.00           H  
ATOM    477 3HB  ALA A  28      -3.355 -13.142   3.056  1.00  0.00           H  
ATOM    478  N   VAL A  29      -4.344 -14.181   5.747  1.00  0.00           N  
ATOM    479  CA  VAL A  29      -4.219 -14.081   7.194  1.00  0.00           C  
ATOM    480  C   VAL A  29      -4.735 -15.351   7.878  1.00  0.00           C  
ATOM    481  O   VAL A  29      -4.065 -15.911   8.748  1.00  0.00           O  
ATOM    482  CB  VAL A  29      -4.951 -12.845   7.757  1.00  0.00           C  
ATOM    483  CG1 VAL A  29      -4.963 -12.869   9.282  1.00  0.00           C  
ATOM    484  CG2 VAL A  29      -4.230 -11.607   7.328  1.00  0.00           C  
ATOM    485  H   VAL A  29      -4.990 -13.576   5.228  1.00  0.00           H  
ATOM    486  HA  VAL A  29      -3.168 -13.977   7.431  1.00  0.00           H  
ATOM    487  HB  VAL A  29      -5.980 -12.835   7.391  1.00  0.00           H  
ATOM    488 1HG1 VAL A  29      -5.475 -11.986   9.639  1.00  0.00           H  
ATOM    489 2HG1 VAL A  29      -5.481 -13.750   9.652  1.00  0.00           H  
ATOM    490 3HG1 VAL A  29      -3.934 -12.874   9.648  1.00  0.00           H  
ATOM    491 1HG2 VAL A  29      -4.723 -10.759   7.724  1.00  0.00           H  
ATOM    492 2HG2 VAL A  29      -3.226 -11.642   7.713  1.00  0.00           H  
ATOM    493 3HG2 VAL A  29      -4.203 -11.545   6.252  1.00  0.00           H  
ATOM    494  N   ARG A  30      -5.907 -15.841   7.465  1.00  0.00           N  
ATOM    495  CA  ARG A  30      -6.513 -17.018   8.087  1.00  0.00           C  
ATOM    496  C   ARG A  30      -5.677 -18.274   7.898  1.00  0.00           C  
ATOM    497  O   ARG A  30      -5.637 -19.139   8.774  1.00  0.00           O  
ATOM    498  CB  ARG A  30      -7.906 -17.268   7.537  1.00  0.00           C  
ATOM    499  CG  ARG A  30      -8.955 -16.257   7.964  1.00  0.00           C  
ATOM    500  CD  ARG A  30     -10.263 -16.547   7.350  1.00  0.00           C  
ATOM    501  NE  ARG A  30     -11.256 -15.539   7.695  1.00  0.00           N  
ATOM    502  CZ  ARG A  30     -12.527 -15.514   7.249  1.00  0.00           C  
ATOM    503  NH1 ARG A  30     -12.981 -16.467   6.454  1.00  0.00           N  
ATOM    504  NH2 ARG A  30     -13.317 -14.518   7.611  1.00  0.00           N  
ATOM    505  H   ARG A  30      -6.413 -15.351   6.722  1.00  0.00           H  
ATOM    506  HA  ARG A  30      -6.601 -16.824   9.155  1.00  0.00           H  
ATOM    507 1HB  ARG A  30      -7.861 -17.253   6.448  1.00  0.00           H  
ATOM    508 2HB  ARG A  30      -8.245 -18.257   7.838  1.00  0.00           H  
ATOM    509 1HG  ARG A  30      -9.072 -16.292   9.045  1.00  0.00           H  
ATOM    510 2HG  ARG A  30      -8.650 -15.256   7.670  1.00  0.00           H  
ATOM    511 1HD  ARG A  30     -10.148 -16.562   6.265  1.00  0.00           H  
ATOM    512 2HD  ARG A  30     -10.618 -17.516   7.697  1.00  0.00           H  
ATOM    513  HE  ARG A  30     -10.961 -14.776   8.303  1.00  0.00           H  
ATOM    514 1HH1 ARG A  30     -12.380 -17.226   6.175  1.00  0.00           H  
ATOM    515 2HH1 ARG A  30     -13.935 -16.437   6.122  1.00  0.00           H  
ATOM    516 1HH2 ARG A  30     -12.949 -13.758   8.212  1.00  0.00           H  
ATOM    517 2HH2 ARG A  30     -14.270 -14.478   7.287  1.00  0.00           H  
ATOM    518  N   ASN A  31      -4.958 -18.347   6.788  1.00  0.00           N  
ATOM    519  CA  ASN A  31      -4.135 -19.495   6.475  1.00  0.00           C  
ATOM    520  C   ASN A  31      -2.729 -19.388   7.069  1.00  0.00           C  
ATOM    521  O   ASN A  31      -1.902 -20.280   6.858  1.00  0.00           O  
ATOM    522  CB  ASN A  31      -4.041 -19.651   4.973  1.00  0.00           C  
ATOM    523  CG  ASN A  31      -5.356 -20.035   4.353  1.00  0.00           C  
ATOM    524  OD1 ASN A  31      -6.195 -20.708   4.966  1.00  0.00           O  
ATOM    525  ND2 ASN A  31      -5.559 -19.617   3.132  1.00  0.00           N  
ATOM    526  H   ASN A  31      -5.072 -17.618   6.080  1.00  0.00           H  
ATOM    527  HA  ASN A  31      -4.603 -20.383   6.900  1.00  0.00           H  
ATOM    528 1HB  ASN A  31      -3.709 -18.704   4.538  1.00  0.00           H  
ATOM    529 2HB  ASN A  31      -3.296 -20.404   4.726  1.00  0.00           H  
ATOM    530 1HD2 ASN A  31      -6.413 -19.838   2.667  1.00  0.00           H  
ATOM    531 2HD2 ASN A  31      -4.863 -19.073   2.668  1.00  0.00           H  
ATOM    532  N   GLY A  32      -2.441 -18.300   7.794  1.00  0.00           N  
ATOM    533  CA  GLY A  32      -1.141 -18.118   8.412  1.00  0.00           C  
ATOM    534  C   GLY A  32      -0.024 -17.646   7.481  1.00  0.00           C  
ATOM    535  O   GLY A  32       1.149 -17.873   7.783  1.00  0.00           O  
ATOM    536  H   GLY A  32      -3.148 -17.580   7.967  1.00  0.00           H  
ATOM    537 1HA  GLY A  32      -1.251 -17.395   9.220  1.00  0.00           H  
ATOM    538 2HA  GLY A  32      -0.843 -19.055   8.879  1.00  0.00           H  
ATOM    539  N   LYS A  33      -0.347 -17.015   6.346  1.00  0.00           N  
ATOM    540  CA  LYS A  33       0.713 -16.580   5.454  1.00  0.00           C  
ATOM    541  C   LYS A  33       1.151 -15.157   5.793  1.00  0.00           C  
ATOM    542  O   LYS A  33       2.343 -14.844   5.743  1.00  0.00           O  
ATOM    543  CB  LYS A  33       0.237 -16.651   3.999  1.00  0.00           C  
ATOM    544  CG  LYS A  33      -0.016 -18.084   3.486  1.00  0.00           C  
ATOM    545  CD  LYS A  33      -0.263 -18.133   1.952  1.00  0.00           C  
ATOM    546  CE  LYS A  33      -1.644 -17.589   1.565  1.00  0.00           C  
ATOM    547  NZ  LYS A  33      -1.910 -17.694   0.108  1.00  0.00           N  
ATOM    548  H   LYS A  33      -1.313 -16.803   6.108  1.00  0.00           H  
ATOM    549  HA  LYS A  33       1.572 -17.237   5.578  1.00  0.00           H  
ATOM    550 1HB  LYS A  33      -0.684 -16.090   3.910  1.00  0.00           H  
ATOM    551 2HB  LYS A  33       0.975 -16.178   3.349  1.00  0.00           H  
ATOM    552 1HG  LYS A  33       0.845 -18.706   3.731  1.00  0.00           H  
ATOM    553 2HG  LYS A  33      -0.888 -18.494   4.003  1.00  0.00           H  
ATOM    554 1HD  LYS A  33       0.498 -17.535   1.438  1.00  0.00           H  
ATOM    555 2HD  LYS A  33      -0.179 -19.161   1.604  1.00  0.00           H  
ATOM    556 1HE  LYS A  33      -2.415 -18.133   2.109  1.00  0.00           H  
ATOM    557 2HE  LYS A  33      -1.686 -16.547   1.826  1.00  0.00           H  
ATOM    558 1HZ  LYS A  33      -2.827 -17.285  -0.147  1.00  0.00           H  
ATOM    559 2HZ  LYS A  33      -1.201 -17.152  -0.381  1.00  0.00           H  
ATOM    560 3HZ  LYS A  33      -1.886 -18.644  -0.212  1.00  0.00           H  
ATOM    561  N   ILE A  34       0.189 -14.290   6.127  1.00  0.00           N  
ATOM    562  CA  ILE A  34       0.516 -12.894   6.453  1.00  0.00           C  
ATOM    563  C   ILE A  34      -0.177 -12.435   7.741  1.00  0.00           C  
ATOM    564  O   ILE A  34      -1.157 -13.031   8.176  1.00  0.00           O  
ATOM    565  CB  ILE A  34       0.163 -11.928   5.297  1.00  0.00           C  
ATOM    566  CG1 ILE A  34      -1.334 -11.926   5.071  1.00  0.00           C  
ATOM    567  CG2 ILE A  34       0.940 -12.325   4.019  1.00  0.00           C  
ATOM    568  CD1 ILE A  34      -1.850 -10.903   4.084  1.00  0.00           C  
ATOM    569  H   ILE A  34      -0.772 -14.634   6.150  1.00  0.00           H  
ATOM    570  HA  ILE A  34       1.589 -12.823   6.619  1.00  0.00           H  
ATOM    571  HB  ILE A  34       0.441 -10.931   5.582  1.00  0.00           H  
ATOM    572 1HG1 ILE A  34      -1.622 -12.897   4.783  1.00  0.00           H  
ATOM    573 2HG1 ILE A  34      -1.800 -11.703   5.999  1.00  0.00           H  
ATOM    574 1HG2 ILE A  34       0.730 -11.637   3.210  1.00  0.00           H  
ATOM    575 2HG2 ILE A  34       2.013 -12.299   4.230  1.00  0.00           H  
ATOM    576 3HG2 ILE A  34       0.662 -13.328   3.712  1.00  0.00           H  
ATOM    577 1HD1 ILE A  34      -2.938 -10.979   4.030  1.00  0.00           H  
ATOM    578 2HD1 ILE A  34      -1.569  -9.909   4.424  1.00  0.00           H  
ATOM    579 3HD1 ILE A  34      -1.436 -11.078   3.102  1.00  0.00           H  
ATOM    580  N   SER A  35       0.320 -11.361   8.343  1.00  0.00           N  
ATOM    581  CA  SER A  35      -0.347 -10.744   9.481  1.00  0.00           C  
ATOM    582  C   SER A  35      -1.450  -9.796   8.980  1.00  0.00           C  
ATOM    583  O   SER A  35      -1.334  -9.291   7.854  1.00  0.00           O  
ATOM    584  CB  SER A  35       0.671  -9.944  10.269  1.00  0.00           C  
ATOM    585  OG  SER A  35       1.117  -8.831   9.523  1.00  0.00           O  
ATOM    586  H   SER A  35       1.166 -10.937   7.994  1.00  0.00           H  
ATOM    587  HA  SER A  35      -0.759 -11.536  10.099  1.00  0.00           H  
ATOM    588 1HB  SER A  35       0.245  -9.602  11.205  1.00  0.00           H  
ATOM    589 2HB  SER A  35       1.518 -10.581  10.513  1.00  0.00           H  
ATOM    590  HG  SER A  35       1.757  -8.382  10.096  1.00  0.00           H  
ATOM    591  N   PRO A  36      -2.471  -9.449   9.807  1.00  0.00           N  
ATOM    592  CA  PRO A  36      -3.475  -8.430   9.531  1.00  0.00           C  
ATOM    593  C   PRO A  36      -2.859  -7.092   9.144  1.00  0.00           C  
ATOM    594  O   PRO A  36      -3.403  -6.395   8.294  1.00  0.00           O  
ATOM    595  CB  PRO A  36      -4.209  -8.318  10.869  1.00  0.00           C  
ATOM    596  CG  PRO A  36      -4.081  -9.687  11.480  1.00  0.00           C  
ATOM    597  CD  PRO A  36      -2.685 -10.155  11.095  1.00  0.00           C  
ATOM    598  HA  PRO A  36      -4.152  -8.783   8.745  1.00  0.00           H  
ATOM    599 1HB  PRO A  36      -3.742  -7.528  11.490  1.00  0.00           H  
ATOM    600 2HB  PRO A  36      -5.252  -8.018  10.698  1.00  0.00           H  
ATOM    601 1HG  PRO A  36      -4.214  -9.619  12.573  1.00  0.00           H  
ATOM    602 2HG  PRO A  36      -4.877 -10.335  11.109  1.00  0.00           H  
ATOM    603 1HD  PRO A  36      -1.959  -9.828  11.856  1.00  0.00           H  
ATOM    604 2HD  PRO A  36      -2.710 -11.242  10.969  1.00  0.00           H  
ATOM    605  N   GLU A  37      -1.704  -6.745   9.718  1.00  0.00           N  
ATOM    606  CA  GLU A  37      -1.072  -5.481   9.381  1.00  0.00           C  
ATOM    607  C   GLU A  37      -0.577  -5.478   7.944  1.00  0.00           C  
ATOM    608  O   GLU A  37      -0.712  -4.465   7.249  1.00  0.00           O  
ATOM    609  CB  GLU A  37       0.059  -5.194  10.359  1.00  0.00           C  
ATOM    610  CG  GLU A  37      -0.424  -4.910  11.789  1.00  0.00           C  
ATOM    611  CD  GLU A  37      -0.798  -6.160  12.565  1.00  0.00           C  
ATOM    612  OE1 GLU A  37      -0.582  -7.245  12.061  1.00  0.00           O  
ATOM    613  OE2 GLU A  37      -1.307  -6.030  13.648  1.00  0.00           O  
ATOM    614  H   GLU A  37      -1.281  -7.314  10.457  1.00  0.00           H  
ATOM    615  HA  GLU A  37      -1.814  -4.691   9.482  1.00  0.00           H  
ATOM    616 1HB  GLU A  37       0.743  -6.042  10.386  1.00  0.00           H  
ATOM    617 2HB  GLU A  37       0.621  -4.328  10.017  1.00  0.00           H  
ATOM    618 1HG  GLU A  37       0.363  -4.383  12.327  1.00  0.00           H  
ATOM    619 2HG  GLU A  37      -1.291  -4.250  11.735  1.00  0.00           H  
ATOM    620  N   LYS A  38      -0.022  -6.605   7.481  1.00  0.00           N  
ATOM    621  CA  LYS A  38       0.419  -6.664   6.096  1.00  0.00           C  
ATOM    622  C   LYS A  38      -0.794  -6.569   5.196  1.00  0.00           C  
ATOM    623  O   LYS A  38      -0.760  -5.885   4.168  1.00  0.00           O  
ATOM    624  CB  LYS A  38       1.176  -7.957   5.782  1.00  0.00           C  
ATOM    625  CG  LYS A  38       2.583  -8.072   6.370  1.00  0.00           C  
ATOM    626  CD  LYS A  38       3.246  -9.422   6.000  1.00  0.00           C  
ATOM    627  CE  LYS A  38       4.693  -9.519   6.522  1.00  0.00           C  
ATOM    628  NZ  LYS A  38       5.335 -10.835   6.167  1.00  0.00           N  
ATOM    629  H   LYS A  38       0.078  -7.413   8.102  1.00  0.00           H  
ATOM    630  HA  LYS A  38       1.063  -5.811   5.891  1.00  0.00           H  
ATOM    631 1HB  LYS A  38       0.600  -8.781   6.184  1.00  0.00           H  
ATOM    632 2HB  LYS A  38       1.237  -8.098   4.704  1.00  0.00           H  
ATOM    633 1HG  LYS A  38       3.194  -7.278   5.961  1.00  0.00           H  
ATOM    634 2HG  LYS A  38       2.540  -7.960   7.451  1.00  0.00           H  
ATOM    635 1HD  LYS A  38       2.670 -10.240   6.425  1.00  0.00           H  
ATOM    636 2HD  LYS A  38       3.260  -9.543   4.913  1.00  0.00           H  
ATOM    637 1HE  LYS A  38       5.279  -8.715   6.080  1.00  0.00           H  
ATOM    638 2HE  LYS A  38       4.695  -9.405   7.605  1.00  0.00           H  
ATOM    639 1HZ  LYS A  38       6.281 -10.863   6.505  1.00  0.00           H  
ATOM    640 2HZ  LYS A  38       4.815 -11.593   6.563  1.00  0.00           H  
ATOM    641 3HZ  LYS A  38       5.338 -10.945   5.142  1.00  0.00           H  
ATOM    642  N   ALA A  39      -1.879  -7.243   5.589  1.00  0.00           N  
ATOM    643  CA  ALA A  39      -3.084  -7.213   4.786  1.00  0.00           C  
ATOM    644  C   ALA A  39      -3.643  -5.799   4.690  1.00  0.00           C  
ATOM    645  O   ALA A  39      -4.019  -5.353   3.606  1.00  0.00           O  
ATOM    646  CB  ALA A  39      -4.113  -8.132   5.385  1.00  0.00           C  
ATOM    647  H   ALA A  39      -1.832  -7.806   6.447  1.00  0.00           H  
ATOM    648  HA  ALA A  39      -2.835  -7.544   3.781  1.00  0.00           H  
ATOM    649 1HB  ALA A  39      -5.018  -8.114   4.796  1.00  0.00           H  
ATOM    650 2HB  ALA A  39      -3.727  -9.141   5.436  1.00  0.00           H  
ATOM    651 3HB  ALA A  39      -4.327  -7.792   6.380  1.00  0.00           H  
ATOM    652  N   LEU A  40      -3.628  -5.053   5.794  1.00  0.00           N  
ATOM    653  CA  LEU A  40      -4.155  -3.702   5.762  1.00  0.00           C  
ATOM    654  C   LEU A  40      -3.281  -2.798   4.892  1.00  0.00           C  
ATOM    655  O   LEU A  40      -3.807  -1.970   4.143  1.00  0.00           O  
ATOM    656  CB  LEU A  40      -4.268  -3.154   7.192  1.00  0.00           C  
ATOM    657  CG  LEU A  40      -5.353  -3.825   8.139  1.00  0.00           C  
ATOM    658  CD1 LEU A  40      -5.155  -3.336   9.515  1.00  0.00           C  
ATOM    659  CD2 LEU A  40      -6.737  -3.461   7.717  1.00  0.00           C  
ATOM    660  H   LEU A  40      -3.326  -5.464   6.681  1.00  0.00           H  
ATOM    661  HA  LEU A  40      -5.140  -3.733   5.315  1.00  0.00           H  
ATOM    662 1HB  LEU A  40      -3.297  -3.269   7.673  1.00  0.00           H  
ATOM    663 2HB  LEU A  40      -4.496  -2.102   7.129  1.00  0.00           H  
ATOM    664  HG  LEU A  40      -5.243  -4.897   8.116  1.00  0.00           H  
ATOM    665 1HD1 LEU A  40      -5.875  -3.768  10.177  1.00  0.00           H  
ATOM    666 2HD1 LEU A  40      -4.153  -3.585   9.861  1.00  0.00           H  
ATOM    667 3HD1 LEU A  40      -5.291  -2.291   9.496  1.00  0.00           H  
ATOM    668 1HD2 LEU A  40      -7.456  -3.924   8.376  1.00  0.00           H  
ATOM    669 2HD2 LEU A  40      -6.856  -2.377   7.763  1.00  0.00           H  
ATOM    670 3HD2 LEU A  40      -6.904  -3.813   6.713  1.00  0.00           H  
ATOM    671  N   ARG A  41      -1.951  -2.964   4.939  1.00  0.00           N  
ATOM    672  CA  ARG A  41      -1.091  -2.128   4.104  1.00  0.00           C  
ATOM    673  C   ARG A  41      -1.320  -2.404   2.616  1.00  0.00           C  
ATOM    674  O   ARG A  41      -1.372  -1.462   1.813  1.00  0.00           O  
ATOM    675  CB  ARG A  41       0.377  -2.315   4.447  1.00  0.00           C  
ATOM    676  CG  ARG A  41       0.769  -1.718   5.790  1.00  0.00           C  
ATOM    677  CD  ARG A  41       2.230  -1.616   5.977  1.00  0.00           C  
ATOM    678  NE  ARG A  41       2.922  -2.915   6.008  1.00  0.00           N  
ATOM    679  CZ  ARG A  41       3.164  -3.665   7.112  1.00  0.00           C  
ATOM    680  NH1 ARG A  41       2.789  -3.270   8.304  1.00  0.00           N  
ATOM    681  NH2 ARG A  41       3.807  -4.808   6.985  1.00  0.00           N  
ATOM    682  H   ARG A  41      -1.541  -3.631   5.604  1.00  0.00           H  
ATOM    683  HA  ARG A  41      -1.343  -1.085   4.298  1.00  0.00           H  
ATOM    684 1HB  ARG A  41       0.604  -3.382   4.481  1.00  0.00           H  
ATOM    685 2HB  ARG A  41       1.001  -1.866   3.675  1.00  0.00           H  
ATOM    686 1HG  ARG A  41       0.346  -0.716   5.871  1.00  0.00           H  
ATOM    687 2HG  ARG A  41       0.370  -2.341   6.574  1.00  0.00           H  
ATOM    688 1HD  ARG A  41       2.636  -1.034   5.186  1.00  0.00           H  
ATOM    689 2HD  ARG A  41       2.426  -1.104   6.907  1.00  0.00           H  
ATOM    690  HE  ARG A  41       3.249  -3.287   5.125  1.00  0.00           H  
ATOM    691 1HH1 ARG A  41       2.307  -2.398   8.417  1.00  0.00           H  
ATOM    692 2HH1 ARG A  41       3.001  -3.837   9.112  1.00  0.00           H  
ATOM    693 1HH2 ARG A  41       4.111  -5.117   6.072  1.00  0.00           H  
ATOM    694 2HH2 ARG A  41       4.000  -5.373   7.798  1.00  0.00           H  
ATOM    695  N   LEU A  42      -1.526  -3.680   2.252  1.00  0.00           N  
ATOM    696  CA  LEU A  42      -1.778  -4.018   0.858  1.00  0.00           C  
ATOM    697  C   LEU A  42      -3.114  -3.434   0.410  1.00  0.00           C  
ATOM    698  O   LEU A  42      -3.184  -2.790  -0.638  1.00  0.00           O  
ATOM    699  CB  LEU A  42      -1.839  -5.550   0.687  1.00  0.00           C  
ATOM    700  CG  LEU A  42      -0.555  -6.368   0.294  1.00  0.00           C  
ATOM    701  CD1 LEU A  42      -0.363  -6.296  -1.213  1.00  0.00           C  
ATOM    702  CD2 LEU A  42       0.674  -5.837   1.024  1.00  0.00           C  
ATOM    703  H   LEU A  42      -1.434  -4.426   2.952  1.00  0.00           H  
ATOM    704  HA  LEU A  42      -0.992  -3.590   0.240  1.00  0.00           H  
ATOM    705 1HB  LEU A  42      -2.209  -5.969   1.621  1.00  0.00           H  
ATOM    706 2HB  LEU A  42      -2.563  -5.739  -0.085  1.00  0.00           H  
ATOM    707  HG  LEU A  42      -0.699  -7.412   0.569  1.00  0.00           H  
ATOM    708 1HD1 LEU A  42       0.511  -6.876  -1.501  1.00  0.00           H  
ATOM    709 2HD1 LEU A  42      -1.239  -6.704  -1.698  1.00  0.00           H  
ATOM    710 3HD1 LEU A  42      -0.229  -5.259  -1.515  1.00  0.00           H  
ATOM    711 1HD2 LEU A  42       1.538  -6.430   0.742  1.00  0.00           H  
ATOM    712 2HD2 LEU A  42       0.862  -4.796   0.758  1.00  0.00           H  
ATOM    713 3HD2 LEU A  42       0.530  -5.911   2.093  1.00  0.00           H  
ATOM    714  N   ILE A  43      -4.142  -3.525   1.256  1.00  0.00           N  
ATOM    715  CA  ILE A  43      -5.465  -3.023   0.898  1.00  0.00           C  
ATOM    716  C   ILE A  43      -5.394  -1.535   0.660  1.00  0.00           C  
ATOM    717  O   ILE A  43      -6.000  -1.042  -0.291  1.00  0.00           O  
ATOM    718  CB  ILE A  43      -6.494  -3.335   1.995  1.00  0.00           C  
ATOM    719  CG1 ILE A  43      -6.701  -4.821   2.032  1.00  0.00           C  
ATOM    720  CG2 ILE A  43      -7.847  -2.554   1.714  1.00  0.00           C  
ATOM    721  CD1 ILE A  43      -7.398  -5.336   3.262  1.00  0.00           C  
ATOM    722  H   ILE A  43      -4.021  -4.034   2.139  1.00  0.00           H  
ATOM    723  HA  ILE A  43      -5.782  -3.506  -0.024  1.00  0.00           H  
ATOM    724  HB  ILE A  43      -6.081  -3.071   2.946  1.00  0.00           H  
ATOM    725 1HG1 ILE A  43      -7.262  -5.111   1.151  1.00  0.00           H  
ATOM    726 2HG1 ILE A  43      -5.752  -5.283   1.975  1.00  0.00           H  
ATOM    727 1HG2 ILE A  43      -8.575  -2.772   2.467  1.00  0.00           H  
ATOM    728 2HG2 ILE A  43      -7.676  -1.479   1.705  1.00  0.00           H  
ATOM    729 3HG2 ILE A  43      -8.239  -2.859   0.748  1.00  0.00           H  
ATOM    730 1HD1 ILE A  43      -7.474  -6.419   3.187  1.00  0.00           H  
ATOM    731 2HD1 ILE A  43      -6.807  -5.073   4.136  1.00  0.00           H  
ATOM    732 3HD1 ILE A  43      -8.378  -4.917   3.366  1.00  0.00           H  
ATOM    733  N   LEU A  44      -4.684  -0.815   1.525  1.00  0.00           N  
ATOM    734  CA  LEU A  44      -4.521   0.613   1.364  1.00  0.00           C  
ATOM    735  C   LEU A  44      -3.879   0.938   0.034  1.00  0.00           C  
ATOM    736  O   LEU A  44      -4.380   1.804  -0.688  1.00  0.00           O  
ATOM    737  CB  LEU A  44      -3.672   1.158   2.517  1.00  0.00           C  
ATOM    738  CG  LEU A  44      -3.492   2.680   2.614  1.00  0.00           C  
ATOM    739  CD1 LEU A  44      -3.302   3.052   4.074  1.00  0.00           C  
ATOM    740  CD2 LEU A  44      -2.245   3.129   1.791  1.00  0.00           C  
ATOM    741  H   LEU A  44      -4.248  -1.279   2.330  1.00  0.00           H  
ATOM    742  HA  LEU A  44      -5.495   1.086   1.372  1.00  0.00           H  
ATOM    743 1HB  LEU A  44      -4.090   0.798   3.451  1.00  0.00           H  
ATOM    744 2HB  LEU A  44      -2.678   0.722   2.428  1.00  0.00           H  
ATOM    745  HG  LEU A  44      -4.380   3.179   2.258  1.00  0.00           H  
ATOM    746 1HD1 LEU A  44      -3.178   4.133   4.156  1.00  0.00           H  
ATOM    747 2HD1 LEU A  44      -4.164   2.746   4.649  1.00  0.00           H  
ATOM    748 3HD1 LEU A  44      -2.425   2.552   4.459  1.00  0.00           H  
ATOM    749 1HD2 LEU A  44      -2.112   4.198   1.905  1.00  0.00           H  
ATOM    750 2HD2 LEU A  44      -1.374   2.616   2.169  1.00  0.00           H  
ATOM    751 3HD2 LEU A  44      -2.339   2.913   0.745  1.00  0.00           H  
ATOM    752  N   ALA A  45      -2.783   0.254  -0.320  1.00  0.00           N  
ATOM    753  CA  ALA A  45      -2.137   0.563  -1.588  1.00  0.00           C  
ATOM    754  C   ALA A  45      -3.098   0.326  -2.762  1.00  0.00           C  
ATOM    755  O   ALA A  45      -3.162   1.145  -3.684  1.00  0.00           O  
ATOM    756  CB  ALA A  45      -0.883  -0.272  -1.741  1.00  0.00           C  
ATOM    757  H   ALA A  45      -2.377  -0.439   0.322  1.00  0.00           H  
ATOM    758  HA  ALA A  45      -1.862   1.615  -1.578  1.00  0.00           H  
ATOM    759 1HB  ALA A  45      -0.390  -0.011  -2.661  1.00  0.00           H  
ATOM    760 2HB  ALA A  45      -0.213  -0.080  -0.903  1.00  0.00           H  
ATOM    761 3HB  ALA A  45      -1.151  -1.332  -1.749  1.00  0.00           H  
ATOM    762  N   TYR A  46      -3.922  -0.724  -2.704  1.00  0.00           N  
ATOM    763  CA  TYR A  46      -4.872  -0.935  -3.791  1.00  0.00           C  
ATOM    764  C   TYR A  46      -5.956   0.142  -3.785  1.00  0.00           C  
ATOM    765  O   TYR A  46      -6.294   0.675  -4.843  1.00  0.00           O  
ATOM    766  CB  TYR A  46      -5.514  -2.331  -3.724  1.00  0.00           C  
ATOM    767  CG  TYR A  46      -4.667  -3.455  -4.285  1.00  0.00           C  
ATOM    768  CD1 TYR A  46      -3.755  -4.090  -3.502  1.00  0.00           C  
ATOM    769  CD2 TYR A  46      -4.842  -3.866  -5.592  1.00  0.00           C  
ATOM    770  CE1 TYR A  46      -2.989  -5.097  -3.980  1.00  0.00           C  
ATOM    771  CE2 TYR A  46      -4.062  -4.909  -6.082  1.00  0.00           C  
ATOM    772  CZ  TYR A  46      -3.130  -5.505  -5.261  1.00  0.00           C  
ATOM    773  OH  TYR A  46      -2.302  -6.500  -5.719  1.00  0.00           O  
ATOM    774  H   TYR A  46      -3.825  -1.400  -1.937  1.00  0.00           H  
ATOM    775  HA  TYR A  46      -4.335  -0.854  -4.735  1.00  0.00           H  
ATOM    776 1HB  TYR A  46      -5.741  -2.567  -2.679  1.00  0.00           H  
ATOM    777 2HB  TYR A  46      -6.455  -2.322  -4.267  1.00  0.00           H  
ATOM    778  HD1 TYR A  46      -3.633  -3.791  -2.519  1.00  0.00           H  
ATOM    779  HD2 TYR A  46      -5.577  -3.379  -6.233  1.00  0.00           H  
ATOM    780  HE1 TYR A  46      -2.257  -5.571  -3.344  1.00  0.00           H  
ATOM    781  HE2 TYR A  46      -4.177  -5.239  -7.109  1.00  0.00           H  
ATOM    782  HH  TYR A  46      -1.414  -6.391  -5.263  1.00  0.00           H  
ATOM    783  N   ALA A  47      -6.448   0.524  -2.594  1.00  0.00           N  
ATOM    784  CA  ALA A  47      -7.486   1.544  -2.499  1.00  0.00           C  
ATOM    785  C   ALA A  47      -6.965   2.860  -3.059  1.00  0.00           C  
ATOM    786  O   ALA A  47      -7.699   3.589  -3.749  1.00  0.00           O  
ATOM    787  CB  ALA A  47      -7.914   1.733  -1.041  1.00  0.00           C  
ATOM    788  H   ALA A  47      -6.140   0.044  -1.749  1.00  0.00           H  
ATOM    789  HA  ALA A  47      -8.334   1.224  -3.090  1.00  0.00           H  
ATOM    790 1HB  ALA A  47      -8.702   2.487  -0.988  1.00  0.00           H  
ATOM    791 2HB  ALA A  47      -8.283   0.794  -0.643  1.00  0.00           H  
ATOM    792 3HB  ALA A  47      -7.060   2.055  -0.453  1.00  0.00           H  
ATOM    793  N   HIS A  48      -5.677   3.132  -2.825  1.00  0.00           N  
ATOM    794  CA  HIS A  48      -5.027   4.352  -3.266  1.00  0.00           C  
ATOM    795  C   HIS A  48      -5.083   4.498  -4.781  1.00  0.00           C  
ATOM    796  O   HIS A  48      -5.535   5.527  -5.289  1.00  0.00           O  
ATOM    797  CB  HIS A  48      -3.554   4.355  -2.828  1.00  0.00           C  
ATOM    798  CG  HIS A  48      -2.802   5.573  -3.196  1.00  0.00           C  
ATOM    799  ND1 HIS A  48      -2.878   6.745  -2.478  1.00  0.00           N  
ATOM    800  CD2 HIS A  48      -1.969   5.814  -4.227  1.00  0.00           C  
ATOM    801  CE1 HIS A  48      -2.109   7.654  -3.046  1.00  0.00           C  
ATOM    802  NE2 HIS A  48      -1.547   7.117  -4.113  1.00  0.00           N  
ATOM    803  H   HIS A  48      -5.150   2.482  -2.229  1.00  0.00           H  
ATOM    804  HA  HIS A  48      -5.524   5.212  -2.823  1.00  0.00           H  
ATOM    805 1HB  HIS A  48      -3.489   4.209  -1.753  1.00  0.00           H  
ATOM    806 2HB  HIS A  48      -3.041   3.526  -3.288  1.00  0.00           H  
ATOM    807  HD1 HIS A  48      -3.427   6.903  -1.656  1.00  0.00           H  
ATOM    808  HD2 HIS A  48      -1.623   5.195  -5.045  1.00  0.00           H  
ATOM    809  HE1 HIS A  48      -2.027   8.654  -2.623  1.00  0.00           H  
ATOM    810  N   PHE A  49      -4.673   3.456  -5.508  1.00  0.00           N  
ATOM    811  CA  PHE A  49      -4.655   3.547  -6.969  1.00  0.00           C  
ATOM    812  C   PHE A  49      -6.027   3.416  -7.595  1.00  0.00           C  
ATOM    813  O   PHE A  49      -6.284   3.979  -8.663  1.00  0.00           O  
ATOM    814  CB  PHE A  49      -3.752   2.499  -7.561  1.00  0.00           C  
ATOM    815  CG  PHE A  49      -2.381   2.770  -7.235  1.00  0.00           C  
ATOM    816  CD1 PHE A  49      -1.796   2.038  -6.271  1.00  0.00           C  
ATOM    817  CD2 PHE A  49      -1.674   3.781  -7.847  1.00  0.00           C  
ATOM    818  CE1 PHE A  49      -0.558   2.262  -5.898  1.00  0.00           C  
ATOM    819  CE2 PHE A  49      -0.404   4.027  -7.462  1.00  0.00           C  
ATOM    820  CZ  PHE A  49       0.145   3.262  -6.488  1.00  0.00           C  
ATOM    821  H   PHE A  49      -4.303   2.635  -5.016  1.00  0.00           H  
ATOM    822  HA  PHE A  49      -4.261   4.527  -7.233  1.00  0.00           H  
ATOM    823 1HB  PHE A  49      -4.023   1.510  -7.188  1.00  0.00           H  
ATOM    824 2HB  PHE A  49      -3.862   2.512  -8.632  1.00  0.00           H  
ATOM    825  HD1 PHE A  49      -2.359   1.259  -5.801  1.00  0.00           H  
ATOM    826  HD2 PHE A  49      -2.144   4.384  -8.630  1.00  0.00           H  
ATOM    827  HE1 PHE A  49      -0.129   1.644  -5.123  1.00  0.00           H  
ATOM    828  HE2 PHE A  49       0.174   4.829  -7.927  1.00  0.00           H  
ATOM    829  HZ  PHE A  49       1.138   3.445  -6.189  1.00  0.00           H  
ATOM    830  N   LEU A  50      -6.914   2.679  -6.937  1.00  0.00           N  
ATOM    831  CA  LEU A  50      -8.259   2.500  -7.442  1.00  0.00           C  
ATOM    832  C   LEU A  50      -9.091   3.757  -7.169  1.00  0.00           C  
ATOM    833  O   LEU A  50     -10.074   4.012  -7.867  1.00  0.00           O  
ATOM    834  CB  LEU A  50      -8.885   1.238  -6.825  1.00  0.00           C  
ATOM    835  CG  LEU A  50      -8.210  -0.145  -7.237  1.00  0.00           C  
ATOM    836  CD1 LEU A  50      -8.792  -1.256  -6.377  1.00  0.00           C  
ATOM    837  CD2 LEU A  50      -8.474  -0.457  -8.717  1.00  0.00           C  
ATOM    838  H   LEU A  50      -6.641   2.196  -6.075  1.00  0.00           H  
ATOM    839  HA  LEU A  50      -8.207   2.379  -8.519  1.00  0.00           H  
ATOM    840 1HB  LEU A  50      -8.823   1.322  -5.739  1.00  0.00           H  
ATOM    841 2HB  LEU A  50      -9.940   1.196  -7.103  1.00  0.00           H  
ATOM    842  HG  LEU A  50      -7.138  -0.095  -7.062  1.00  0.00           H  
ATOM    843 1HD1 LEU A  50      -8.334  -2.210  -6.633  1.00  0.00           H  
ATOM    844 2HD1 LEU A  50      -8.591  -1.029  -5.337  1.00  0.00           H  
ATOM    845 3HD1 LEU A  50      -9.873  -1.318  -6.538  1.00  0.00           H  
ATOM    846 1HD2 LEU A  50      -8.011  -1.412  -8.969  1.00  0.00           H  
ATOM    847 2HD2 LEU A  50      -9.547  -0.515  -8.884  1.00  0.00           H  
ATOM    848 3HD2 LEU A  50      -8.051   0.315  -9.351  1.00  0.00           H  
ATOM    849  N   GLY A  51      -8.678   4.575  -6.185  1.00  0.00           N  
ATOM    850  CA  GLY A  51      -9.379   5.807  -5.869  1.00  0.00           C  
ATOM    851  C   GLY A  51     -10.573   5.586  -4.966  1.00  0.00           C  
ATOM    852  O   GLY A  51     -11.555   6.333  -5.027  1.00  0.00           O  
ATOM    853  H   GLY A  51      -7.892   4.321  -5.584  1.00  0.00           H  
ATOM    854 1HA  GLY A  51      -8.678   6.487  -5.382  1.00  0.00           H  
ATOM    855 2HA  GLY A  51      -9.697   6.287  -6.792  1.00  0.00           H  
ATOM    856  N   ASN A  52     -10.522   4.525  -4.168  1.00  0.00           N  
ATOM    857  CA  ASN A  52     -11.626   4.228  -3.282  1.00  0.00           C  
ATOM    858  C   ASN A  52     -11.356   4.899  -1.939  1.00  0.00           C  
ATOM    859  O   ASN A  52     -10.578   4.390  -1.124  1.00  0.00           O  
ATOM    860  CB  ASN A  52     -11.824   2.731  -3.152  1.00  0.00           C  
ATOM    861  CG  ASN A  52     -13.061   2.403  -2.379  1.00  0.00           C  
ATOM    862  OD1 ASN A  52     -13.366   3.040  -1.360  1.00  0.00           O  
ATOM    863  ND2 ASN A  52     -13.787   1.433  -2.865  1.00  0.00           N  
ATOM    864  H   ASN A  52      -9.662   3.974  -4.143  1.00  0.00           H  
ATOM    865  HA  ASN A  52     -12.541   4.658  -3.691  1.00  0.00           H  
ATOM    866 1HB  ASN A  52     -11.888   2.274  -4.145  1.00  0.00           H  
ATOM    867 2HB  ASN A  52     -10.961   2.298  -2.648  1.00  0.00           H  
ATOM    868 1HD2 ASN A  52     -14.651   1.164  -2.435  1.00  0.00           H  
ATOM    869 2HD2 ASN A  52     -13.465   0.948  -3.705  1.00  0.00           H  
ATOM    870  N   LYS A  53     -11.984   6.059  -1.722  1.00  0.00           N  
ATOM    871  CA  LYS A  53     -11.703   6.864  -0.545  1.00  0.00           C  
ATOM    872  C   LYS A  53     -12.277   6.259   0.714  1.00  0.00           C  
ATOM    873  O   LYS A  53     -11.679   6.382   1.789  1.00  0.00           O  
ATOM    874  CB  LYS A  53     -12.253   8.279  -0.716  1.00  0.00           C  
ATOM    875  CG  LYS A  53     -11.567   9.143  -1.794  1.00  0.00           C  
ATOM    876  CD  LYS A  53     -10.097   9.430  -1.449  1.00  0.00           C  
ATOM    877  CE  LYS A  53      -9.499  10.496  -2.357  1.00  0.00           C  
ATOM    878  NZ  LYS A  53      -8.053  10.718  -2.062  1.00  0.00           N  
ATOM    879  H   LYS A  53     -12.656   6.392  -2.408  1.00  0.00           H  
ATOM    880  HA  LYS A  53     -10.626   6.912  -0.415  1.00  0.00           H  
ATOM    881 1HB  LYS A  53     -13.315   8.216  -0.970  1.00  0.00           H  
ATOM    882 2HB  LYS A  53     -12.181   8.809   0.233  1.00  0.00           H  
ATOM    883 1HG  LYS A  53     -11.604   8.613  -2.749  1.00  0.00           H  
ATOM    884 2HG  LYS A  53     -12.102  10.085  -1.901  1.00  0.00           H  
ATOM    885 1HD  LYS A  53     -10.008   9.760  -0.409  1.00  0.00           H  
ATOM    886 2HD  LYS A  53      -9.507   8.525  -1.576  1.00  0.00           H  
ATOM    887 1HE  LYS A  53      -9.610  10.200  -3.398  1.00  0.00           H  
ATOM    888 2HE  LYS A  53     -10.033  11.431  -2.194  1.00  0.00           H  
ATOM    889 1HZ  LYS A  53      -7.683  11.439  -2.657  1.00  0.00           H  
ATOM    890 2HZ  LYS A  53      -7.925  10.998  -1.068  1.00  0.00           H  
ATOM    891 3HZ  LYS A  53      -7.542   9.869  -2.213  1.00  0.00           H  
ATOM    892  N   GLU A  54     -13.416   5.590   0.597  1.00  0.00           N  
ATOM    893  CA  GLU A  54     -14.034   5.006   1.765  1.00  0.00           C  
ATOM    894  C   GLU A  54     -13.167   3.883   2.300  1.00  0.00           C  
ATOM    895  O   GLU A  54     -12.939   3.799   3.511  1.00  0.00           O  
ATOM    896  CB  GLU A  54     -15.421   4.492   1.405  1.00  0.00           C  
ATOM    897  CG  GLU A  54     -16.441   5.589   1.055  1.00  0.00           C  
ATOM    898  CD  GLU A  54     -16.265   6.140  -0.347  1.00  0.00           C  
ATOM    899  OE1 GLU A  54     -15.454   5.601  -1.068  1.00  0.00           O  
ATOM    900  OE2 GLU A  54     -16.921   7.091  -0.686  1.00  0.00           O  
ATOM    901  H   GLU A  54     -13.884   5.525  -0.313  1.00  0.00           H  
ATOM    902  HA  GLU A  54     -14.124   5.771   2.536  1.00  0.00           H  
ATOM    903 1HB  GLU A  54     -15.322   3.845   0.547  1.00  0.00           H  
ATOM    904 2HB  GLU A  54     -15.822   3.902   2.223  1.00  0.00           H  
ATOM    905 1HG  GLU A  54     -17.445   5.172   1.144  1.00  0.00           H  
ATOM    906 2HG  GLU A  54     -16.346   6.400   1.774  1.00  0.00           H  
ATOM    907  N   LEU A  55     -12.611   3.066   1.404  1.00  0.00           N  
ATOM    908  CA  LEU A  55     -11.770   1.986   1.870  1.00  0.00           C  
ATOM    909  C   LEU A  55     -10.432   2.488   2.296  1.00  0.00           C  
ATOM    910  O   LEU A  55      -9.875   1.940   3.237  1.00  0.00           O  
ATOM    911  CB  LEU A  55     -11.541   0.916   0.803  1.00  0.00           C  
ATOM    912  CG  LEU A  55     -12.519  -0.283   0.755  1.00  0.00           C  
ATOM    913  CD1 LEU A  55     -12.376  -1.127   1.960  1.00  0.00           C  
ATOM    914  CD2 LEU A  55     -13.864   0.212   0.631  1.00  0.00           C  
ATOM    915  H   LEU A  55     -12.832   3.164   0.412  1.00  0.00           H  
ATOM    916  HA  LEU A  55     -12.240   1.550   2.741  1.00  0.00           H  
ATOM    917 1HB  LEU A  55     -11.558   1.408  -0.160  1.00  0.00           H  
ATOM    918 2HB  LEU A  55     -10.540   0.510   0.954  1.00  0.00           H  
ATOM    919  HG  LEU A  55     -12.298  -0.904  -0.079  1.00  0.00           H  
ATOM    920 1HD1 LEU A  55     -13.056  -1.947   1.876  1.00  0.00           H  
ATOM    921 2HD1 LEU A  55     -11.359  -1.499   2.007  1.00  0.00           H  
ATOM    922 3HD1 LEU A  55     -12.600  -0.583   2.854  1.00  0.00           H  
ATOM    923 1HD2 LEU A  55     -14.535  -0.605   0.599  1.00  0.00           H  
ATOM    924 2HD2 LEU A  55     -14.098   0.825   1.464  1.00  0.00           H  
ATOM    925 3HD2 LEU A  55     -13.960   0.786  -0.256  1.00  0.00           H  
ATOM    926  N   PHE A  56      -9.900   3.520   1.632  1.00  0.00           N  
ATOM    927  CA  PHE A  56      -8.592   4.039   1.990  1.00  0.00           C  
ATOM    928  C   PHE A  56      -8.650   4.537   3.430  1.00  0.00           C  
ATOM    929  O   PHE A  56      -7.792   4.213   4.252  1.00  0.00           O  
ATOM    930  CB  PHE A  56      -8.173   5.189   1.078  1.00  0.00           C  
ATOM    931  CG  PHE A  56      -6.785   5.715   1.351  1.00  0.00           C  
ATOM    932  CD1 PHE A  56      -5.693   5.173   0.688  1.00  0.00           C  
ATOM    933  CD2 PHE A  56      -6.555   6.726   2.288  1.00  0.00           C  
ATOM    934  CE1 PHE A  56      -4.420   5.642   0.939  1.00  0.00           C  
ATOM    935  CE2 PHE A  56      -5.278   7.175   2.545  1.00  0.00           C  
ATOM    936  CZ  PHE A  56      -4.211   6.638   1.871  1.00  0.00           C  
ATOM    937  H   PHE A  56     -10.397   3.945   0.842  1.00  0.00           H  
ATOM    938  HA  PHE A  56      -7.857   3.237   1.915  1.00  0.00           H  
ATOM    939 1HB  PHE A  56      -8.223   4.864   0.036  1.00  0.00           H  
ATOM    940 2HB  PHE A  56      -8.877   6.011   1.190  1.00  0.00           H  
ATOM    941  HD1 PHE A  56      -5.846   4.374  -0.044  1.00  0.00           H  
ATOM    942  HD2 PHE A  56      -7.398   7.163   2.827  1.00  0.00           H  
ATOM    943  HE1 PHE A  56      -3.578   5.215   0.404  1.00  0.00           H  
ATOM    944  HE2 PHE A  56      -5.115   7.961   3.283  1.00  0.00           H  
ATOM    945  HZ  PHE A  56      -3.201   6.997   2.073  1.00  0.00           H  
ATOM    946  N   ARG A  57      -9.676   5.336   3.749  1.00  0.00           N  
ATOM    947  CA  ARG A  57      -9.787   5.873   5.091  1.00  0.00           C  
ATOM    948  C   ARG A  57     -10.080   4.812   6.144  1.00  0.00           C  
ATOM    949  O   ARG A  57      -9.533   4.885   7.250  1.00  0.00           O  
ATOM    950  CB  ARG A  57     -10.826   6.973   5.125  1.00  0.00           C  
ATOM    951  CG  ARG A  57     -10.353   8.245   4.446  1.00  0.00           C  
ATOM    952  CD  ARG A  57     -11.349   9.345   4.486  1.00  0.00           C  
ATOM    953  NE  ARG A  57     -10.814  10.532   3.832  1.00  0.00           N  
ATOM    954  CZ  ARG A  57     -10.005  11.451   4.426  1.00  0.00           C  
ATOM    955  NH1 ARG A  57      -9.670  11.332   5.703  1.00  0.00           N  
ATOM    956  NH2 ARG A  57      -9.539  12.469   3.719  1.00  0.00           N  
ATOM    957  H   ARG A  57     -10.378   5.587   3.045  1.00  0.00           H  
ATOM    958  HA  ARG A  57      -8.830   6.331   5.340  1.00  0.00           H  
ATOM    959 1HB  ARG A  57     -11.732   6.633   4.616  1.00  0.00           H  
ATOM    960 2HB  ARG A  57     -11.083   7.205   6.150  1.00  0.00           H  
ATOM    961 1HG  ARG A  57      -9.434   8.583   4.920  1.00  0.00           H  
ATOM    962 2HG  ARG A  57     -10.148   8.024   3.395  1.00  0.00           H  
ATOM    963 1HD  ARG A  57     -12.242   9.030   3.940  1.00  0.00           H  
ATOM    964 2HD  ARG A  57     -11.617   9.589   5.509  1.00  0.00           H  
ATOM    965  HE  ARG A  57     -11.038  10.670   2.855  1.00  0.00           H  
ATOM    966 1HH1 ARG A  57     -10.012  10.567   6.252  1.00  0.00           H  
ATOM    967 2HH1 ARG A  57      -9.053  12.041   6.146  1.00  0.00           H  
ATOM    968 1HH2 ARG A  57      -9.774  12.566   2.744  1.00  0.00           H  
ATOM    969 2HH2 ARG A  57      -8.896  13.159   4.160  1.00  0.00           H  
ATOM    970  N   VAL A  58     -10.918   3.821   5.830  1.00  0.00           N  
ATOM    971  CA  VAL A  58     -11.200   2.801   6.822  1.00  0.00           C  
ATOM    972  C   VAL A  58      -9.979   1.914   7.045  1.00  0.00           C  
ATOM    973  O   VAL A  58      -9.656   1.618   8.197  1.00  0.00           O  
ATOM    974  CB  VAL A  58     -12.457   1.987   6.457  1.00  0.00           C  
ATOM    975  CG1 VAL A  58     -12.652   0.799   7.425  1.00  0.00           C  
ATOM    976  CG2 VAL A  58     -13.655   2.908   6.562  1.00  0.00           C  
ATOM    977  H   VAL A  58     -11.391   3.795   4.920  1.00  0.00           H  
ATOM    978  HA  VAL A  58     -11.417   3.303   7.762  1.00  0.00           H  
ATOM    979  HB  VAL A  58     -12.358   1.602   5.438  1.00  0.00           H  
ATOM    980 1HG1 VAL A  58     -13.554   0.247   7.151  1.00  0.00           H  
ATOM    981 2HG1 VAL A  58     -11.815   0.142   7.382  1.00  0.00           H  
ATOM    982 3HG1 VAL A  58     -12.752   1.173   8.444  1.00  0.00           H  
ATOM    983 1HG2 VAL A  58     -14.555   2.381   6.316  1.00  0.00           H  
ATOM    984 2HG2 VAL A  58     -13.725   3.263   7.573  1.00  0.00           H  
ATOM    985 3HG2 VAL A  58     -13.537   3.752   5.890  1.00  0.00           H  
ATOM    986  N   VAL A  59      -9.280   1.501   5.980  1.00  0.00           N  
ATOM    987  CA  VAL A  59      -8.117   0.643   6.162  1.00  0.00           C  
ATOM    988  C   VAL A  59      -7.035   1.388   6.895  1.00  0.00           C  
ATOM    989  O   VAL A  59      -6.315   0.790   7.692  1.00  0.00           O  
ATOM    990  CB  VAL A  59      -7.592   0.088   4.815  1.00  0.00           C  
ATOM    991  CG1 VAL A  59      -6.973   1.111   3.978  1.00  0.00           C  
ATOM    992  CG2 VAL A  59      -6.559  -0.940   5.053  1.00  0.00           C  
ATOM    993  H   VAL A  59      -9.572   1.764   5.035  1.00  0.00           H  
ATOM    994  HA  VAL A  59      -8.411  -0.205   6.778  1.00  0.00           H  
ATOM    995  HB  VAL A  59      -8.426  -0.317   4.261  1.00  0.00           H  
ATOM    996 1HG1 VAL A  59      -6.687   0.636   3.081  1.00  0.00           H  
ATOM    997 2HG1 VAL A  59      -7.650   1.862   3.770  1.00  0.00           H  
ATOM    998 3HG1 VAL A  59      -6.114   1.538   4.451  1.00  0.00           H  
ATOM    999 1HG2 VAL A  59      -6.226  -1.295   4.115  1.00  0.00           H  
ATOM   1000 2HG2 VAL A  59      -5.712  -0.514   5.588  1.00  0.00           H  
ATOM   1001 3HG2 VAL A  59      -6.957  -1.731   5.606  1.00  0.00           H  
ATOM   1002  N   LEU A  60      -6.905   2.687   6.639  1.00  0.00           N  
ATOM   1003  CA  LEU A  60      -5.912   3.457   7.324  1.00  0.00           C  
ATOM   1004  C   LEU A  60      -6.231   3.601   8.802  1.00  0.00           C  
ATOM   1005  O   LEU A  60      -5.331   3.452   9.636  1.00  0.00           O  
ATOM   1006  CB  LEU A  60      -5.743   4.793   6.615  1.00  0.00           C  
ATOM   1007  CG  LEU A  60      -4.787   5.783   7.225  1.00  0.00           C  
ATOM   1008  CD1 LEU A  60      -3.438   5.166   7.430  1.00  0.00           C  
ATOM   1009  CD2 LEU A  60      -4.652   6.931   6.226  1.00  0.00           C  
ATOM   1010  H   LEU A  60      -7.480   3.152   5.930  1.00  0.00           H  
ATOM   1011  HA  LEU A  60      -4.977   2.917   7.227  1.00  0.00           H  
ATOM   1012 1HB  LEU A  60      -5.438   4.605   5.588  1.00  0.00           H  
ATOM   1013 2HB  LEU A  60      -6.724   5.269   6.580  1.00  0.00           H  
ATOM   1014  HG  LEU A  60      -5.173   6.147   8.179  1.00  0.00           H  
ATOM   1015 1HD1 LEU A  60      -2.771   5.910   7.842  1.00  0.00           H  
ATOM   1016 2HD1 LEU A  60      -3.487   4.337   8.124  1.00  0.00           H  
ATOM   1017 3HD1 LEU A  60      -3.081   4.818   6.480  1.00  0.00           H  
ATOM   1018 1HD2 LEU A  60      -3.972   7.676   6.623  1.00  0.00           H  
ATOM   1019 2HD2 LEU A  60      -4.259   6.548   5.285  1.00  0.00           H  
ATOM   1020 3HD2 LEU A  60      -5.626   7.378   6.050  1.00  0.00           H  
ATOM   1021  N   ARG A  61      -7.488   3.859   9.163  1.00  0.00           N  
ATOM   1022  CA  ARG A  61      -7.783   3.952  10.581  1.00  0.00           C  
ATOM   1023  C   ARG A  61      -7.566   2.608  11.280  1.00  0.00           C  
ATOM   1024  O   ARG A  61      -7.038   2.577  12.397  1.00  0.00           O  
ATOM   1025  CB  ARG A  61      -9.205   4.429  10.837  1.00  0.00           C  
ATOM   1026  CG  ARG A  61      -9.451   5.908  10.542  1.00  0.00           C  
ATOM   1027  CD  ARG A  61     -10.748   6.380  11.115  1.00  0.00           C  
ATOM   1028  NE  ARG A  61     -11.919   5.751  10.492  1.00  0.00           N  
ATOM   1029  CZ  ARG A  61     -12.573   6.208   9.396  1.00  0.00           C  
ATOM   1030  NH1 ARG A  61     -12.184   7.303   8.780  1.00  0.00           N  
ATOM   1031  NH2 ARG A  61     -13.624   5.552   8.950  1.00  0.00           N  
ATOM   1032  H   ARG A  61      -8.216   4.030   8.462  1.00  0.00           H  
ATOM   1033  HA  ARG A  61      -7.103   4.680  11.020  1.00  0.00           H  
ATOM   1034 1HB  ARG A  61      -9.886   3.853  10.203  1.00  0.00           H  
ATOM   1035 2HB  ARG A  61      -9.474   4.236  11.871  1.00  0.00           H  
ATOM   1036 1HG  ARG A  61      -8.648   6.500  10.977  1.00  0.00           H  
ATOM   1037 2HG  ARG A  61      -9.472   6.065   9.468  1.00  0.00           H  
ATOM   1038 1HD  ARG A  61     -10.767   6.139  12.178  1.00  0.00           H  
ATOM   1039 2HD  ARG A  61     -10.828   7.458  11.001  1.00  0.00           H  
ATOM   1040  HE  ARG A  61     -12.275   4.909  10.925  1.00  0.00           H  
ATOM   1041 1HH1 ARG A  61     -11.385   7.819   9.111  1.00  0.00           H  
ATOM   1042 2HH1 ARG A  61     -12.702   7.631   7.980  1.00  0.00           H  
ATOM   1043 1HH2 ARG A  61     -13.933   4.714   9.423  1.00  0.00           H  
ATOM   1044 2HH2 ARG A  61     -14.123   5.883   8.137  1.00  0.00           H  
ATOM   1045  N   LEU A  62      -7.947   1.499  10.626  1.00  0.00           N  
ATOM   1046  CA  LEU A  62      -7.800   0.175  11.221  1.00  0.00           C  
ATOM   1047  C   LEU A  62      -6.326  -0.184  11.376  1.00  0.00           C  
ATOM   1048  O   LEU A  62      -5.944  -0.833  12.351  1.00  0.00           O  
ATOM   1049  CB  LEU A  62      -8.503  -0.860  10.341  1.00  0.00           C  
ATOM   1050  CG  LEU A  62     -10.063  -0.758  10.244  1.00  0.00           C  
ATOM   1051  CD1 LEU A  62     -10.517  -1.698   9.164  1.00  0.00           C  
ATOM   1052  CD2 LEU A  62     -10.738  -1.086  11.555  1.00  0.00           C  
ATOM   1053  H   LEU A  62      -8.398   1.585   9.708  1.00  0.00           H  
ATOM   1054  HA  LEU A  62      -8.244   0.188  12.211  1.00  0.00           H  
ATOM   1055 1HB  LEU A  62      -8.106  -0.766   9.331  1.00  0.00           H  
ATOM   1056 2HB  LEU A  62      -8.247  -1.841  10.715  1.00  0.00           H  
ATOM   1057  HG  LEU A  62     -10.342   0.244   9.970  1.00  0.00           H  
ATOM   1058 1HD1 LEU A  62     -11.596  -1.635   9.049  1.00  0.00           H  
ATOM   1059 2HD1 LEU A  62     -10.039  -1.420   8.235  1.00  0.00           H  
ATOM   1060 3HD1 LEU A  62     -10.255  -2.698   9.407  1.00  0.00           H  
ATOM   1061 1HD2 LEU A  62     -11.816  -1.002  11.426  1.00  0.00           H  
ATOM   1062 2HD2 LEU A  62     -10.499  -2.077  11.842  1.00  0.00           H  
ATOM   1063 3HD2 LEU A  62     -10.420  -0.396  12.330  1.00  0.00           H  
ATOM   1064  N   PHE A  63      -5.510   0.221  10.396  1.00  0.00           N  
ATOM   1065  CA  PHE A  63      -4.068   0.021  10.394  1.00  0.00           C  
ATOM   1066  C   PHE A  63      -3.363   0.790  11.491  1.00  0.00           C  
ATOM   1067  O   PHE A  63      -2.535   0.235  12.216  1.00  0.00           O  
ATOM   1068  CB  PHE A  63      -3.500   0.423   9.027  1.00  0.00           C  
ATOM   1069  CG  PHE A  63      -2.032   0.430   8.964  1.00  0.00           C  
ATOM   1070  CD1 PHE A  63      -1.319  -0.748   8.982  1.00  0.00           C  
ATOM   1071  CD2 PHE A  63      -1.343   1.643   8.878  1.00  0.00           C  
ATOM   1072  CE1 PHE A  63       0.048  -0.721   8.940  1.00  0.00           C  
ATOM   1073  CE2 PHE A  63       0.028   1.668   8.826  1.00  0.00           C  
ATOM   1074  CZ  PHE A  63       0.728   0.487   8.860  1.00  0.00           C  
ATOM   1075  H   PHE A  63      -5.918   0.669   9.575  1.00  0.00           H  
ATOM   1076  HA  PHE A  63      -3.857  -1.027  10.564  1.00  0.00           H  
ATOM   1077 1HB  PHE A  63      -3.877  -0.240   8.268  1.00  0.00           H  
ATOM   1078 2HB  PHE A  63      -3.853   1.416   8.780  1.00  0.00           H  
ATOM   1079  HD1 PHE A  63      -1.845  -1.704   9.046  1.00  0.00           H  
ATOM   1080  HD2 PHE A  63      -1.908   2.575   8.861  1.00  0.00           H  
ATOM   1081  HE1 PHE A  63       0.589  -1.655   8.972  1.00  0.00           H  
ATOM   1082  HE2 PHE A  63       0.560   2.618   8.766  1.00  0.00           H  
ATOM   1083  HZ  PHE A  63       1.815   0.504   8.827  1.00  0.00           H  
ATOM   1084  N   LYS A  64      -3.670   2.079  11.587  1.00  0.00           N  
ATOM   1085  CA  LYS A  64      -3.047   2.954  12.556  1.00  0.00           C  
ATOM   1086  C   LYS A  64      -3.421   2.652  14.016  1.00  0.00           C  
ATOM   1087  O   LYS A  64      -2.567   2.788  14.895  1.00  0.00           O  
ATOM   1088  CB  LYS A  64      -3.390   4.399  12.218  1.00  0.00           C  
ATOM   1089  CG  LYS A  64      -2.737   5.408  13.115  1.00  0.00           C  
ATOM   1090  CD  LYS A  64      -3.035   6.818  12.666  1.00  0.00           C  
ATOM   1091  CE  LYS A  64      -2.287   7.808  13.520  1.00  0.00           C  
ATOM   1092  NZ  LYS A  64      -2.731   7.775  14.939  1.00  0.00           N  
ATOM   1093  H   LYS A  64      -4.350   2.481  10.939  1.00  0.00           H  
ATOM   1094  HA  LYS A  64      -1.970   2.828  12.465  1.00  0.00           H  
ATOM   1095 1HB  LYS A  64      -3.096   4.606  11.188  1.00  0.00           H  
ATOM   1096 2HB  LYS A  64      -4.473   4.533  12.277  1.00  0.00           H  
ATOM   1097 1HG  LYS A  64      -3.109   5.272  14.128  1.00  0.00           H  
ATOM   1098 2HG  LYS A  64      -1.658   5.248  13.115  1.00  0.00           H  
ATOM   1099 1HD  LYS A  64      -2.730   6.946  11.624  1.00  0.00           H  
ATOM   1100 2HD  LYS A  64      -4.104   7.011  12.743  1.00  0.00           H  
ATOM   1101 1HE  LYS A  64      -1.221   7.582  13.479  1.00  0.00           H  
ATOM   1102 2HE  LYS A  64      -2.446   8.807  13.134  1.00  0.00           H  
ATOM   1103 1HZ  LYS A  64      -2.171   8.474  15.433  1.00  0.00           H  
ATOM   1104 2HZ  LYS A  64      -3.706   8.019  15.004  1.00  0.00           H  
ATOM   1105 3HZ  LYS A  64      -2.578   6.873  15.346  1.00  0.00           H  
ATOM   1106  N   LYS A  65      -4.701   2.330  14.262  1.00  0.00           N  
ATOM   1107  CA  LYS A  65      -5.262   2.046  15.585  1.00  0.00           C  
ATOM   1108  C   LYS A  65      -4.294   1.386  16.566  1.00  0.00           C  
ATOM   1109  O   LYS A  65      -4.351   1.699  17.758  1.00  0.00           O  
ATOM   1110  OXT LYS A  65      -3.808   0.294  16.270  1.00  0.00           O  
ATOM   1111  CB  LYS A  65      -6.514   1.177  15.440  1.00  0.00           C  
ATOM   1112  CG  LYS A  65      -7.249   0.876  16.749  1.00  0.00           C  
ATOM   1113  CD  LYS A  65      -8.543   0.086  16.494  1.00  0.00           C  
ATOM   1114  CE  LYS A  65      -9.297  -0.193  17.789  1.00  0.00           C  
ATOM   1115  NZ  LYS A  65     -10.558  -0.957  17.549  1.00  0.00           N  
ATOM   1116  H   LYS A  65      -5.356   2.285  13.477  1.00  0.00           H  
ATOM   1117  HA  LYS A  65      -5.565   2.997  16.021  1.00  0.00           H  
ATOM   1118 1HB  LYS A  65      -7.217   1.671  14.771  1.00  0.00           H  
ATOM   1119 2HB  LYS A  65      -6.241   0.229  14.970  1.00  0.00           H  
ATOM   1120 1HG  LYS A  65      -6.594   0.287  17.397  1.00  0.00           H  
ATOM   1121 2HG  LYS A  65      -7.482   1.810  17.255  1.00  0.00           H  
ATOM   1122 1HD  LYS A  65      -9.185   0.653  15.818  1.00  0.00           H  
ATOM   1123 2HD  LYS A  65      -8.292  -0.862  16.016  1.00  0.00           H  
ATOM   1124 1HE  LYS A  65      -8.657  -0.768  18.456  1.00  0.00           H  
ATOM   1125 2HE  LYS A  65      -9.545   0.754  18.267  1.00  0.00           H  
ATOM   1126 1HZ  LYS A  65     -11.026  -1.120  18.429  1.00  0.00           H  
ATOM   1127 2HZ  LYS A  65     -11.166  -0.427  16.940  1.00  0.00           H  
ATOM   1128 3HZ  LYS A  65     -10.340  -1.843  17.117  1.00  0.00           H  
TER                                                                             
ATOM   1130  N   GLY B  66      -0.430  22.811  20.061  1.00  0.00           N  
ATOM   1131  CA  GLY B  66       0.685  21.898  19.806  1.00  0.00           C  
ATOM   1132  C   GLY B  66       0.932  21.740  18.323  1.00  0.00           C  
ATOM   1133  O   GLY B  66       0.827  22.696  17.558  1.00  0.00           O  
ATOM   1134 1H   GLY B  66      -0.572  22.897  21.047  1.00  0.00           H  
ATOM   1135 2H   GLY B  66      -0.221  23.709  19.675  1.00  0.00           H  
ATOM   1136 3H   GLY B  66      -1.260  22.451  19.636  1.00  0.00           H  
ATOM   1137 1HA  GLY B  66       1.579  22.271  20.281  1.00  0.00           H  
ATOM   1138 2HA  GLY B  66       0.469  20.924  20.246  1.00  0.00           H  
ATOM   1139  N   PHE B  67       1.295  20.546  17.903  1.00  0.00           N  
ATOM   1140  CA  PHE B  67       1.560  20.383  16.491  1.00  0.00           C  
ATOM   1141  C   PHE B  67       0.260  20.625  15.763  1.00  0.00           C  
ATOM   1142  O   PHE B  67      -0.810  20.251  16.241  1.00  0.00           O  
ATOM   1143  CB  PHE B  67       2.126  19.000  16.175  1.00  0.00           C  
ATOM   1144  CG  PHE B  67       3.559  18.862  16.580  1.00  0.00           C  
ATOM   1145  CD1 PHE B  67       3.922  18.267  17.783  1.00  0.00           C  
ATOM   1146  CD2 PHE B  67       4.552  19.335  15.752  1.00  0.00           C  
ATOM   1147  CE1 PHE B  67       5.242  18.150  18.132  1.00  0.00           C  
ATOM   1148  CE2 PHE B  67       5.868  19.221  16.105  1.00  0.00           C  
ATOM   1149  CZ  PHE B  67       6.211  18.626  17.302  1.00  0.00           C  
ATOM   1150  H   PHE B  67       1.379  19.769  18.540  1.00  0.00           H  
ATOM   1151  HA  PHE B  67       2.281  21.134  16.174  1.00  0.00           H  
ATOM   1152 1HB  PHE B  67       1.545  18.237  16.686  1.00  0.00           H  
ATOM   1153 2HB  PHE B  67       2.047  18.815  15.102  1.00  0.00           H  
ATOM   1154  HD1 PHE B  67       3.151  17.885  18.449  1.00  0.00           H  
ATOM   1155  HD2 PHE B  67       4.277  19.806  14.809  1.00  0.00           H  
ATOM   1156  HE1 PHE B  67       5.515  17.677  19.072  1.00  0.00           H  
ATOM   1157  HE2 PHE B  67       6.639  19.601  15.438  1.00  0.00           H  
ATOM   1158  HZ  PHE B  67       7.252  18.531  17.582  1.00  0.00           H  
ATOM   1159  N   LEU B  68       0.350  21.267  14.623  1.00  0.00           N  
ATOM   1160  CA  LEU B  68      -0.845  21.564  13.884  1.00  0.00           C  
ATOM   1161  C   LEU B  68      -1.500  20.266  13.419  1.00  0.00           C  
ATOM   1162  O   LEU B  68      -0.822  19.447  12.786  1.00  0.00           O  
ATOM   1163  CB  LEU B  68      -0.459  22.447  12.704  1.00  0.00           C  
ATOM   1164  CG  LEU B  68      -0.021  23.850  13.154  1.00  0.00           C  
ATOM   1165  CD1 LEU B  68       0.759  24.566  12.039  1.00  0.00           C  
ATOM   1166  CD2 LEU B  68      -1.270  24.628  13.579  1.00  0.00           C  
ATOM   1167  H   LEU B  68       1.270  21.557  14.294  1.00  0.00           H  
ATOM   1168  HA  LEU B  68      -1.485  22.148  14.523  1.00  0.00           H  
ATOM   1169 1HB  LEU B  68       0.374  21.986  12.167  1.00  0.00           H  
ATOM   1170 2HB  LEU B  68      -1.309  22.537  12.027  1.00  0.00           H  
ATOM   1171  HG  LEU B  68       0.655  23.759  14.013  1.00  0.00           H  
ATOM   1172 1HD1 LEU B  68       1.067  25.537  12.405  1.00  0.00           H  
ATOM   1173 2HD1 LEU B  68       1.632  23.998  11.773  1.00  0.00           H  
ATOM   1174 3HD1 LEU B  68       0.129  24.691  11.159  1.00  0.00           H  
ATOM   1175 1HD2 LEU B  68      -0.984  25.600  13.910  1.00  0.00           H  
ATOM   1176 2HD2 LEU B  68      -1.951  24.726  12.732  1.00  0.00           H  
ATOM   1177 3HD2 LEU B  68      -1.775  24.099  14.394  1.00  0.00           H  
ATOM   1178  N   PRO B  69      -2.801  20.052  13.698  1.00  0.00           N  
ATOM   1179  CA  PRO B  69      -3.566  18.891  13.287  1.00  0.00           C  
ATOM   1180  C   PRO B  69      -3.532  18.749  11.788  1.00  0.00           C  
ATOM   1181  O   PRO B  69      -3.578  19.742  11.066  1.00  0.00           O  
ATOM   1182  CB  PRO B  69      -4.977  19.215  13.798  1.00  0.00           C  
ATOM   1183  CG  PRO B  69      -4.745  20.171  14.950  1.00  0.00           C  
ATOM   1184  CD  PRO B  69      -3.560  21.003  14.543  1.00  0.00           C  
ATOM   1185  HA  PRO B  69      -3.154  17.991  13.766  1.00  0.00           H  
ATOM   1186 1HB  PRO B  69      -5.574  19.654  12.988  1.00  0.00           H  
ATOM   1187 2HB  PRO B  69      -5.483  18.290  14.107  1.00  0.00           H  
ATOM   1188 1HG  PRO B  69      -5.645  20.773  15.140  1.00  0.00           H  
ATOM   1189 2HG  PRO B  69      -4.545  19.600  15.869  1.00  0.00           H  
ATOM   1190 1HD  PRO B  69      -3.854  21.893  13.971  1.00  0.00           H  
ATOM   1191 2HD  PRO B  69      -3.042  21.245  15.483  1.00  0.00           H  
ATOM   1192  N   ASN B  70      -3.461  17.510  11.322  1.00  0.00           N  
ATOM   1193  CA  ASN B  70      -3.442  17.266   9.895  1.00  0.00           C  
ATOM   1194  C   ASN B  70      -4.160  15.961   9.532  1.00  0.00           C  
ATOM   1195  O   ASN B  70      -4.292  15.047  10.347  1.00  0.00           O  
ATOM   1196  CB  ASN B  70      -1.999  17.337   9.443  1.00  0.00           C  
ATOM   1197  CG  ASN B  70      -1.104  16.334  10.145  1.00  0.00           C  
ATOM   1198  OD1 ASN B  70      -0.889  15.220   9.669  1.00  0.00           O  
ATOM   1199  ND2 ASN B  70      -0.580  16.720  11.303  1.00  0.00           N  
ATOM   1200  H   ASN B  70      -3.421  16.733  11.963  1.00  0.00           H  
ATOM   1201  HA  ASN B  70      -4.017  18.059   9.414  1.00  0.00           H  
ATOM   1202 1HB  ASN B  70      -1.951  17.151   8.377  1.00  0.00           H  
ATOM   1203 2HB  ASN B  70      -1.609  18.342   9.619  1.00  0.00           H  
ATOM   1204 1HD2 ASN B  70       0.018  16.103  11.815  1.00  0.00           H  
ATOM   1205 2HD2 ASN B  70      -0.775  17.654  11.694  1.00  0.00           H  
ATOM   1206  N   ASP B  71      -4.664  15.916   8.304  1.00  0.00           N  
ATOM   1207  CA  ASP B  71      -5.434  14.793   7.775  1.00  0.00           C  
ATOM   1208  C   ASP B  71      -4.704  13.449   7.718  1.00  0.00           C  
ATOM   1209  O   ASP B  71      -3.483  13.365   7.591  1.00  0.00           O  
ATOM   1210  CB  ASP B  71      -5.990  15.133   6.387  1.00  0.00           C  
ATOM   1211  CG  ASP B  71      -7.154  14.187   5.928  1.00  0.00           C  
ATOM   1212  OD1 ASP B  71      -7.628  13.384   6.735  1.00  0.00           O  
ATOM   1213  OD2 ASP B  71      -7.531  14.270   4.790  1.00  0.00           O  
ATOM   1214  H   ASP B  71      -4.511  16.711   7.703  1.00  0.00           H  
ATOM   1215  HA  ASP B  71      -6.299  14.661   8.424  1.00  0.00           H  
ATOM   1216 1HB  ASP B  71      -6.357  16.160   6.388  1.00  0.00           H  
ATOM   1217 2HB  ASP B  71      -5.181  15.082   5.651  1.00  0.00           H  
ATOM   1218  N   ALA B  72      -5.503  12.390   7.704  1.00  0.00           N  
ATOM   1219  CA  ALA B  72      -5.025  11.023   7.567  1.00  0.00           C  
ATOM   1220  C   ALA B  72      -4.213  10.812   6.281  1.00  0.00           C  
ATOM   1221  O   ALA B  72      -3.261  10.026   6.269  1.00  0.00           O  
ATOM   1222  CB  ALA B  72      -6.209  10.081   7.591  1.00  0.00           C  
ATOM   1223  H   ALA B  72      -6.501  12.542   7.785  1.00  0.00           H  
ATOM   1224  HA  ALA B  72      -4.384  10.801   8.415  1.00  0.00           H  
ATOM   1225 1HB  ALA B  72      -5.871   9.070   7.538  1.00  0.00           H  
ATOM   1226 2HB  ALA B  72      -6.761  10.225   8.518  1.00  0.00           H  
ATOM   1227 3HB  ALA B  72      -6.859  10.300   6.741  1.00  0.00           H  
ATOM   1228  N   GLU B  73      -4.525  11.544   5.207  1.00  0.00           N  
ATOM   1229  CA  GLU B  73      -3.790  11.342   3.953  1.00  0.00           C  
ATOM   1230  C   GLU B  73      -2.395  11.999   3.993  1.00  0.00           C  
ATOM   1231  O   GLU B  73      -1.600  11.830   3.067  1.00  0.00           O  
ATOM   1232  CB  GLU B  73      -4.566  11.875   2.743  1.00  0.00           C  
ATOM   1233  CG  GLU B  73      -5.855  11.122   2.418  1.00  0.00           C  
ATOM   1234  CD  GLU B  73      -6.498  11.582   1.116  1.00  0.00           C  
ATOM   1235  OE1 GLU B  73      -5.973  12.468   0.488  1.00  0.00           O  
ATOM   1236  OE2 GLU B  73      -7.505  11.024   0.732  1.00  0.00           O  
ATOM   1237  H   GLU B  73      -5.308  12.210   5.244  1.00  0.00           H  
ATOM   1238  HA  GLU B  73      -3.650  10.270   3.808  1.00  0.00           H  
ATOM   1239 1HB  GLU B  73      -4.830  12.920   2.920  1.00  0.00           H  
ATOM   1240 2HB  GLU B  73      -3.927  11.843   1.861  1.00  0.00           H  
ATOM   1241 1HG  GLU B  73      -5.632  10.068   2.340  1.00  0.00           H  
ATOM   1242 2HG  GLU B  73      -6.561  11.258   3.240  1.00  0.00           H  
ATOM   1243  N   GLU B  74      -2.118  12.767   5.063  1.00  0.00           N  
ATOM   1244  CA  GLU B  74      -0.827  13.410   5.298  1.00  0.00           C  
ATOM   1245  C   GLU B  74      -0.047  12.537   6.297  1.00  0.00           C  
ATOM   1246  O   GLU B  74       1.168  12.357   6.173  1.00  0.00           O  
ATOM   1247  CB  GLU B  74      -1.012  14.864   5.758  1.00  0.00           C  
ATOM   1248  CG  GLU B  74      -1.670  15.742   4.653  1.00  0.00           C  
ATOM   1249  CD  GLU B  74      -1.827  17.213   4.985  1.00  0.00           C  
ATOM   1250  OE1 GLU B  74      -1.483  17.611   6.065  1.00  0.00           O  
ATOM   1251  OE2 GLU B  74      -2.298  17.937   4.137  1.00  0.00           O  
ATOM   1252  H   GLU B  74      -2.821  12.881   5.785  1.00  0.00           H  
ATOM   1253  HA  GLU B  74      -0.271  13.456   4.363  1.00  0.00           H  
ATOM   1254 1HB  GLU B  74      -1.639  14.897   6.652  1.00  0.00           H  
ATOM   1255 2HB  GLU B  74      -0.046  15.296   6.016  1.00  0.00           H  
ATOM   1256 1HG  GLU B  74      -1.074  15.652   3.746  1.00  0.00           H  
ATOM   1257 2HG  GLU B  74      -2.655  15.327   4.439  1.00  0.00           H  
ATOM   1258  N   LEU B  75      -0.768  11.980   7.290  1.00  0.00           N  
ATOM   1259  CA  LEU B  75      -0.143  11.108   8.280  1.00  0.00           C  
ATOM   1260  C   LEU B  75       0.375   9.834   7.600  1.00  0.00           C  
ATOM   1261  O   LEU B  75       1.415   9.299   7.975  1.00  0.00           O  
ATOM   1262  CB  LEU B  75      -1.143  10.764   9.392  1.00  0.00           C  
ATOM   1263  CG  LEU B  75      -1.557  11.952  10.328  1.00  0.00           C  
ATOM   1264  CD1 LEU B  75      -2.706  11.535  11.206  1.00  0.00           C  
ATOM   1265  CD2 LEU B  75      -0.367  12.365  11.216  1.00  0.00           C  
ATOM   1266  H   LEU B  75      -1.759  12.203   7.361  1.00  0.00           H  
ATOM   1267  HA  LEU B  75       0.695  11.633   8.720  1.00  0.00           H  
ATOM   1268 1HB  LEU B  75      -2.041  10.364   8.932  1.00  0.00           H  
ATOM   1269 2HB  LEU B  75      -0.700   9.987  10.021  1.00  0.00           H  
ATOM   1270  HG  LEU B  75      -1.880  12.801   9.718  1.00  0.00           H  
ATOM   1271 1HD1 LEU B  75      -2.990  12.374  11.847  1.00  0.00           H  
ATOM   1272 2HD1 LEU B  75      -3.555  11.252  10.595  1.00  0.00           H  
ATOM   1273 3HD1 LEU B  75      -2.406  10.701  11.822  1.00  0.00           H  
ATOM   1274 1HD2 LEU B  75      -0.672  13.190  11.856  1.00  0.00           H  
ATOM   1275 2HD2 LEU B  75      -0.052  11.520  11.830  1.00  0.00           H  
ATOM   1276 3HD2 LEU B  75       0.449  12.684  10.616  1.00  0.00           H  
ATOM   1277  N   PHE B  76      -0.344   9.352   6.595  1.00  0.00           N  
ATOM   1278  CA  PHE B  76       0.097   8.185   5.848  1.00  0.00           C  
ATOM   1279  C   PHE B  76       0.769   8.668   4.569  1.00  0.00           C  
ATOM   1280  O   PHE B  76       0.125   9.223   3.677  1.00  0.00           O  
ATOM   1281  CB  PHE B  76      -1.034   7.245   5.488  1.00  0.00           C  
ATOM   1282  CG  PHE B  76      -0.524   5.915   4.968  1.00  0.00           C  
ATOM   1283  CD1 PHE B  76      -0.454   4.812   5.819  1.00  0.00           C  
ATOM   1284  CD2 PHE B  76      -0.072   5.759   3.686  1.00  0.00           C  
ATOM   1285  CE1 PHE B  76       0.008   3.608   5.385  1.00  0.00           C  
ATOM   1286  CE2 PHE B  76       0.426   4.554   3.273  1.00  0.00           C  
ATOM   1287  CZ  PHE B  76       0.456   3.478   4.117  1.00  0.00           C  
ATOM   1288  H   PHE B  76      -1.230   9.795   6.348  1.00  0.00           H  
ATOM   1289  HA  PHE B  76       0.838   7.642   6.434  1.00  0.00           H  
ATOM   1290 1HB  PHE B  76      -1.624   7.079   6.352  1.00  0.00           H  
ATOM   1291 2HB  PHE B  76      -1.674   7.703   4.732  1.00  0.00           H  
ATOM   1292  HD1 PHE B  76      -0.781   4.910   6.846  1.00  0.00           H  
ATOM   1293  HD2 PHE B  76      -0.094   6.604   2.999  1.00  0.00           H  
ATOM   1294  HE1 PHE B  76       0.038   2.755   6.063  1.00  0.00           H  
ATOM   1295  HE2 PHE B  76       0.790   4.446   2.281  1.00  0.00           H  
ATOM   1296  HZ  PHE B  76       0.844   2.520   3.770  1.00  0.00           H  
ATOM   1297  N   ILE B  77       2.076   8.459   4.485  1.00  0.00           N  
ATOM   1298  CA  ILE B  77       2.872   8.956   3.381  1.00  0.00           C  
ATOM   1299  C   ILE B  77       3.125   7.873   2.350  1.00  0.00           C  
ATOM   1300  O   ILE B  77       4.071   7.083   2.463  1.00  0.00           O  
ATOM   1301  CB  ILE B  77       4.218   9.475   3.955  1.00  0.00           C  
ATOM   1302  CG1 ILE B  77       3.925  10.606   5.018  1.00  0.00           C  
ATOM   1303  CG2 ILE B  77       5.173   9.940   2.838  1.00  0.00           C  
ATOM   1304  CD1 ILE B  77       5.131  11.046   5.862  1.00  0.00           C  
ATOM   1305  H   ILE B  77       2.547   7.956   5.228  1.00  0.00           H  
ATOM   1306  HA  ILE B  77       2.338   9.774   2.905  1.00  0.00           H  
ATOM   1307  HB  ILE B  77       4.687   8.672   4.497  1.00  0.00           H  
ATOM   1308 1HG1 ILE B  77       3.527  11.478   4.500  1.00  0.00           H  
ATOM   1309 2HG1 ILE B  77       3.161  10.246   5.712  1.00  0.00           H  
ATOM   1310 1HG2 ILE B  77       6.100  10.261   3.272  1.00  0.00           H  
ATOM   1311 2HG2 ILE B  77       5.379   9.128   2.158  1.00  0.00           H  
ATOM   1312 3HG2 ILE B  77       4.721  10.764   2.287  1.00  0.00           H  
ATOM   1313 1HD1 ILE B  77       4.812  11.816   6.563  1.00  0.00           H  
ATOM   1314 2HD1 ILE B  77       5.517  10.189   6.416  1.00  0.00           H  
ATOM   1315 3HD1 ILE B  77       5.914  11.452   5.228  1.00  0.00           H  
ATOM   1316  N   PHE B  78       2.291   7.852   1.327  1.00  0.00           N  
ATOM   1317  CA  PHE B  78       2.368   6.774   0.355  1.00  0.00           C  
ATOM   1318  C   PHE B  78       3.181   7.168  -0.870  1.00  0.00           C  
ATOM   1319  O   PHE B  78       2.889   8.178  -1.510  1.00  0.00           O  
ATOM   1320  CB  PHE B  78       0.966   6.369  -0.116  1.00  0.00           C  
ATOM   1321  CG  PHE B  78       0.996   5.250  -1.091  1.00  0.00           C  
ATOM   1322  CD1 PHE B  78       1.022   3.931  -0.683  1.00  0.00           C  
ATOM   1323  CD2 PHE B  78       1.033   5.514  -2.428  1.00  0.00           C  
ATOM   1324  CE1 PHE B  78       1.082   2.930  -1.595  1.00  0.00           C  
ATOM   1325  CE2 PHE B  78       1.093   4.516  -3.320  1.00  0.00           C  
ATOM   1326  CZ  PHE B  78       1.117   3.225  -2.902  1.00  0.00           C  
ATOM   1327  H   PHE B  78       1.560   8.550   1.270  1.00  0.00           H  
ATOM   1328  HA  PHE B  78       2.870   5.924   0.823  1.00  0.00           H  
ATOM   1329 1HB  PHE B  78       0.353   6.083   0.717  1.00  0.00           H  
ATOM   1330 2HB  PHE B  78       0.486   7.221  -0.596  1.00  0.00           H  
ATOM   1331  HD1 PHE B  78       1.000   3.687   0.360  1.00  0.00           H  
ATOM   1332  HD2 PHE B  78       1.018   6.551  -2.777  1.00  0.00           H  
ATOM   1333  HE1 PHE B  78       1.110   1.895  -1.272  1.00  0.00           H  
ATOM   1334  HE2 PHE B  78       1.119   4.762  -4.366  1.00  0.00           H  
ATOM   1335  HZ  PHE B  78       1.169   2.440  -3.607  1.00  0.00           H  
ATOM   1336  N   LEU B  79       4.214   6.375  -1.163  1.00  0.00           N  
ATOM   1337  CA  LEU B  79       5.153   6.644  -2.244  1.00  0.00           C  
ATOM   1338  C   LEU B  79       5.230   5.503  -3.258  1.00  0.00           C  
ATOM   1339  O   LEU B  79       5.115   4.332  -2.895  1.00  0.00           O  
ATOM   1340  CB  LEU B  79       6.499   6.817  -1.550  1.00  0.00           C  
ATOM   1341  CG  LEU B  79       6.492   7.863  -0.395  1.00  0.00           C  
ATOM   1342  CD1 LEU B  79       7.726   7.738   0.366  1.00  0.00           C  
ATOM   1343  CD2 LEU B  79       6.350   9.287  -0.935  1.00  0.00           C  
ATOM   1344  H   LEU B  79       4.388   5.568  -0.563  1.00  0.00           H  
ATOM   1345  HA  LEU B  79       4.850   7.555  -2.756  1.00  0.00           H  
ATOM   1346 1HB  LEU B  79       6.778   5.868  -1.124  1.00  0.00           H  
ATOM   1347 2HB  LEU B  79       7.253   7.110  -2.284  1.00  0.00           H  
ATOM   1348  HG  LEU B  79       5.677   7.643   0.283  1.00  0.00           H  
ATOM   1349 1HD1 LEU B  79       7.679   8.433   1.182  1.00  0.00           H  
ATOM   1350 2HD1 LEU B  79       7.805   6.731   0.765  1.00  0.00           H  
ATOM   1351 3HD1 LEU B  79       8.577   7.954  -0.268  1.00  0.00           H  
ATOM   1352 1HD2 LEU B  79       6.353   9.989  -0.103  1.00  0.00           H  
ATOM   1353 2HD2 LEU B  79       7.183   9.514  -1.598  1.00  0.00           H  
ATOM   1354 3HD2 LEU B  79       5.413   9.389  -1.480  1.00  0.00           H  
ATOM   1355  N   THR B  80       5.514   5.836  -4.512  1.00  0.00           N  
ATOM   1356  CA  THR B  80       5.667   4.834  -5.572  1.00  0.00           C  
ATOM   1357  C   THR B  80       7.089   4.770  -6.145  1.00  0.00           C  
ATOM   1358  O   THR B  80       7.360   4.059  -7.117  1.00  0.00           O  
ATOM   1359  CB  THR B  80       4.693   5.105  -6.710  1.00  0.00           C  
ATOM   1360  OG1 THR B  80       4.944   6.403  -7.270  1.00  0.00           O  
ATOM   1361  CG2 THR B  80       3.305   5.054  -6.165  1.00  0.00           C  
ATOM   1362  H   THR B  80       5.588   6.815  -4.755  1.00  0.00           H  
ATOM   1363  HA  THR B  80       5.441   3.857  -5.154  1.00  0.00           H  
ATOM   1364  HB  THR B  80       4.820   4.352  -7.475  1.00  0.00           H  
ATOM   1365  HG1 THR B  80       5.733   6.362  -7.833  1.00  0.00           H  
ATOM   1366 1HG2 THR B  80       2.593   5.235  -6.965  1.00  0.00           H  
ATOM   1367 2HG2 THR B  80       3.152   4.071  -5.737  1.00  0.00           H  
ATOM   1368 3HG2 THR B  80       3.176   5.809  -5.396  1.00  0.00           H  
ATOM   1369  N   GLU B  81       7.977   5.552  -5.550  1.00  0.00           N  
ATOM   1370  CA  GLU B  81       9.359   5.683  -6.001  1.00  0.00           C  
ATOM   1371  C   GLU B  81      10.300   6.104  -4.867  1.00  0.00           C  
ATOM   1372  O   GLU B  81       9.850   6.568  -3.811  1.00  0.00           O  
ATOM   1373  CB  GLU B  81       9.451   6.691  -7.151  1.00  0.00           C  
ATOM   1374  CG  GLU B  81       9.052   8.124  -6.792  1.00  0.00           C  
ATOM   1375  CD  GLU B  81       9.100   9.051  -7.985  1.00  0.00           C  
ATOM   1376  OE1 GLU B  81       9.352   8.574  -9.066  1.00  0.00           O  
ATOM   1377  OE2 GLU B  81       8.894  10.230  -7.816  1.00  0.00           O  
ATOM   1378  H   GLU B  81       7.677   6.086  -4.751  1.00  0.00           H  
ATOM   1379  HA  GLU B  81       9.691   4.711  -6.371  1.00  0.00           H  
ATOM   1380 1HB  GLU B  81      10.475   6.722  -7.524  1.00  0.00           H  
ATOM   1381 2HB  GLU B  81       8.815   6.362  -7.973  1.00  0.00           H  
ATOM   1382 1HG  GLU B  81       8.041   8.120  -6.386  1.00  0.00           H  
ATOM   1383 2HG  GLU B  81       9.724   8.498  -6.021  1.00  0.00           H  
ATOM   1384  N   ILE B  82      11.608   5.977  -5.106  1.00  0.00           N  
ATOM   1385  CA  ILE B  82      12.593   6.434  -4.127  1.00  0.00           C  
ATOM   1386  C   ILE B  82      12.809   7.925  -4.283  1.00  0.00           C  
ATOM   1387  O   ILE B  82      13.177   8.422  -5.344  1.00  0.00           O  
ATOM   1388  CB  ILE B  82      13.913   5.690  -4.252  1.00  0.00           C  
ATOM   1389  CG1 ILE B  82      13.652   4.178  -4.188  1.00  0.00           C  
ATOM   1390  CG2 ILE B  82      14.829   6.137  -3.154  1.00  0.00           C  
ATOM   1391  CD1 ILE B  82      12.953   3.755  -2.916  1.00  0.00           C  
ATOM   1392  H   ILE B  82      11.919   5.577  -5.979  1.00  0.00           H  
ATOM   1393  HA  ILE B  82      12.206   6.248  -3.131  1.00  0.00           H  
ATOM   1394  HB  ILE B  82      14.372   5.906  -5.215  1.00  0.00           H  
ATOM   1395 1HG1 ILE B  82      13.037   3.885  -5.038  1.00  0.00           H  
ATOM   1396 2HG1 ILE B  82      14.605   3.649  -4.252  1.00  0.00           H  
ATOM   1397 1HG2 ILE B  82      15.777   5.612  -3.242  1.00  0.00           H  
ATOM   1398 2HG2 ILE B  82      15.000   7.208  -3.240  1.00  0.00           H  
ATOM   1399 3HG2 ILE B  82      14.374   5.921  -2.190  1.00  0.00           H  
ATOM   1400 1HD1 ILE B  82      12.789   2.678  -2.920  1.00  0.00           H  
ATOM   1401 2HD1 ILE B  82      13.559   4.029  -2.055  1.00  0.00           H  
ATOM   1402 3HD1 ILE B  82      11.996   4.268  -2.863  1.00  0.00           H  
ATOM   1403  N   THR B  83      12.523   8.620  -3.212  1.00  0.00           N  
ATOM   1404  CA  THR B  83      12.473  10.058  -3.169  1.00  0.00           C  
ATOM   1405  C   THR B  83      12.682  10.659  -1.807  1.00  0.00           C  
ATOM   1406  O   THR B  83      12.441  10.022  -0.771  1.00  0.00           O  
ATOM   1407  CB  THR B  83      11.100  10.562  -3.649  1.00  0.00           C  
ATOM   1408  OG1 THR B  83      11.092  11.993  -3.635  1.00  0.00           O  
ATOM   1409  CG2 THR B  83       9.978  10.043  -2.751  1.00  0.00           C  
ATOM   1410  H   THR B  83      12.272   8.106  -2.385  1.00  0.00           H  
ATOM   1411  HA  THR B  83      13.232  10.445  -3.839  1.00  0.00           H  
ATOM   1412  HB  THR B  83      10.933  10.217  -4.673  1.00  0.00           H  
ATOM   1413  HG1 THR B  83      10.943  12.322  -2.700  1.00  0.00           H  
ATOM   1414 1HG2 THR B  83       9.024  10.419  -3.117  1.00  0.00           H  
ATOM   1415 2HG2 THR B  83       9.967   8.952  -2.767  1.00  0.00           H  
ATOM   1416 3HG2 THR B  83      10.137  10.394  -1.728  1.00  0.00           H  
ATOM   1417  N   GLU B  84      13.080  11.920  -1.847  1.00  0.00           N  
ATOM   1418  CA  GLU B  84      13.071  12.802  -0.689  1.00  0.00           C  
ATOM   1419  C   GLU B  84      11.607  12.889  -0.236  1.00  0.00           C  
ATOM   1420  O   GLU B  84      10.703  12.968  -1.074  1.00  0.00           O  
ATOM   1421  CB  GLU B  84      13.608  14.186  -1.056  1.00  0.00           C  
ATOM   1422  CG  GLU B  84      13.669  15.166   0.100  1.00  0.00           C  
ATOM   1423  CD  GLU B  84      14.259  16.523  -0.292  1.00  0.00           C  
ATOM   1424  OE1 GLU B  84      14.732  16.656  -1.391  1.00  0.00           O  
ATOM   1425  OE2 GLU B  84      14.208  17.424   0.518  1.00  0.00           O  
ATOM   1426  H   GLU B  84      13.313  12.313  -2.750  1.00  0.00           H  
ATOM   1427  HA  GLU B  84      13.668  12.369   0.111  1.00  0.00           H  
ATOM   1428 1HB  GLU B  84      14.615  14.089  -1.456  1.00  0.00           H  
ATOM   1429 2HB  GLU B  84      12.985  14.622  -1.835  1.00  0.00           H  
ATOM   1430 1HG  GLU B  84      12.663  15.319   0.496  1.00  0.00           H  
ATOM   1431 2HG  GLU B  84      14.272  14.724   0.895  1.00  0.00           H  
ATOM   1432  N   ILE B  85      11.407  12.809   1.058  1.00  0.00           N  
ATOM   1433  CA  ILE B  85      10.129  12.815   1.762  1.00  0.00           C  
ATOM   1434  C   ILE B  85      10.004  13.933   2.764  1.00  0.00           C  
ATOM   1435  O   ILE B  85      10.962  14.243   3.485  1.00  0.00           O  
ATOM   1436  CB  ILE B  85       9.960  11.517   2.578  1.00  0.00           C  
ATOM   1437  CG1 ILE B  85       9.833  10.342   1.718  1.00  0.00           C  
ATOM   1438  CG2 ILE B  85       8.809  11.573   3.584  1.00  0.00           C  
ATOM   1439  CD1 ILE B  85      10.075   9.078   2.521  1.00  0.00           C  
ATOM   1440  H   ILE B  85      12.234  12.735   1.630  1.00  0.00           H  
ATOM   1441  HA  ILE B  85       9.330  12.905   1.030  1.00  0.00           H  
ATOM   1442  HB  ILE B  85      10.871  11.383   3.111  1.00  0.00           H  
ATOM   1443 1HG1 ILE B  85       8.840  10.333   1.287  1.00  0.00           H  
ATOM   1444 2HG1 ILE B  85      10.555  10.384   0.908  1.00  0.00           H  
ATOM   1445 1HG2 ILE B  85       8.781  10.643   4.154  1.00  0.00           H  
ATOM   1446 2HG2 ILE B  85       8.952  12.393   4.276  1.00  0.00           H  
ATOM   1447 3HG2 ILE B  85       7.876  11.705   3.052  1.00  0.00           H  
ATOM   1448 1HD1 ILE B  85       9.969   8.213   1.903  1.00  0.00           H  
ATOM   1449 2HD1 ILE B  85      11.073   9.096   2.928  1.00  0.00           H  
ATOM   1450 3HD1 ILE B  85       9.354   9.021   3.332  1.00  0.00           H  
ATOM   1451  N   THR B  86       8.829  14.558   2.807  1.00  0.00           N  
ATOM   1452  CA  THR B  86       8.595  15.551   3.842  1.00  0.00           C  
ATOM   1453  C   THR B  86       7.580  15.012   4.855  1.00  0.00           C  
ATOM   1454  O   THR B  86       6.543  14.471   4.472  1.00  0.00           O  
ATOM   1455  CB  THR B  86       8.126  16.906   3.264  1.00  0.00           C  
ATOM   1456  OG1 THR B  86       9.154  17.436   2.396  1.00  0.00           O  
ATOM   1457  CG2 THR B  86       7.858  17.907   4.402  1.00  0.00           C  
ATOM   1458  H   THR B  86       8.096  14.306   2.163  1.00  0.00           H  
ATOM   1459  HA  THR B  86       9.521  15.728   4.363  1.00  0.00           H  
ATOM   1460  HB  THR B  86       7.217  16.757   2.688  1.00  0.00           H  
ATOM   1461  HG1 THR B  86       9.969  17.536   2.890  1.00  0.00           H  
ATOM   1462 1HG2 THR B  86       7.534  18.860   3.987  1.00  0.00           H  
ATOM   1463 2HG2 THR B  86       7.079  17.528   5.061  1.00  0.00           H  
ATOM   1464 3HG2 THR B  86       8.770  18.061   4.979  1.00  0.00           H  
ATOM   1465  N   ILE B  87       7.914  15.147   6.134  1.00  0.00           N  
ATOM   1466  CA  ILE B  87       7.048  14.762   7.224  1.00  0.00           C  
ATOM   1467  C   ILE B  87       6.488  16.044   7.834  1.00  0.00           C  
ATOM   1468  O   ILE B  87       7.161  16.700   8.645  1.00  0.00           O  
ATOM   1469  CB  ILE B  87       7.796  13.913   8.286  1.00  0.00           C  
ATOM   1470  CG1 ILE B  87       8.338  12.602   7.615  1.00  0.00           C  
ATOM   1471  CG2 ILE B  87       6.918  13.640   9.491  1.00  0.00           C  
ATOM   1472  CD1 ILE B  87       9.205  11.753   8.524  1.00  0.00           C  
ATOM   1473  H   ILE B  87       8.808  15.583   6.338  1.00  0.00           H  
ATOM   1474  HA  ILE B  87       6.267  14.124   6.834  1.00  0.00           H  
ATOM   1475  HB  ILE B  87       8.662  14.469   8.623  1.00  0.00           H  
ATOM   1476 1HG1 ILE B  87       7.500  12.005   7.276  1.00  0.00           H  
ATOM   1477 2HG1 ILE B  87       8.936  12.879   6.742  1.00  0.00           H  
ATOM   1478 1HG2 ILE B  87       7.473  13.061  10.232  1.00  0.00           H  
ATOM   1479 2HG2 ILE B  87       6.595  14.583   9.939  1.00  0.00           H  
ATOM   1480 3HG2 ILE B  87       6.056  13.080   9.165  1.00  0.00           H  
ATOM   1481 1HD1 ILE B  87       9.547  10.867   7.981  1.00  0.00           H  
ATOM   1482 2HD1 ILE B  87      10.062  12.332   8.852  1.00  0.00           H  
ATOM   1483 3HD1 ILE B  87       8.627  11.443   9.389  1.00  0.00           H  
ATOM   1484  N   PRO B  88       5.225  16.407   7.510  1.00  0.00           N  
ATOM   1485  CA  PRO B  88       4.627  17.698   7.777  1.00  0.00           C  
ATOM   1486  C   PRO B  88       4.158  17.934   9.195  1.00  0.00           C  
ATOM   1487  O   PRO B  88       2.990  18.221   9.443  1.00  0.00           O  
ATOM   1488  CB  PRO B  88       3.454  17.696   6.793  1.00  0.00           C  
ATOM   1489  CG  PRO B  88       3.133  16.247   6.580  1.00  0.00           C  
ATOM   1490  CD  PRO B  88       4.472  15.547   6.571  1.00  0.00           C  
ATOM   1491  HA  PRO B  88       5.338  18.475   7.492  1.00  0.00           H  
ATOM   1492 1HB  PRO B  88       2.612  18.263   7.213  1.00  0.00           H  
ATOM   1493 2HB  PRO B  88       3.749  18.206   5.864  1.00  0.00           H  
ATOM   1494 1HG  PRO B  88       2.463  15.896   7.368  1.00  0.00           H  
ATOM   1495 2HG  PRO B  88       2.579  16.122   5.629  1.00  0.00           H  
ATOM   1496 1HD  PRO B  88       4.364  14.523   6.937  1.00  0.00           H  
ATOM   1497 2HD  PRO B  88       4.864  15.591   5.549  1.00  0.00           H  
ATOM   1498  N   CYS B  89       5.082  17.847  10.116  1.00  0.00           N  
ATOM   1499  CA  CYS B  89       4.775  18.198  11.502  1.00  0.00           C  
ATOM   1500  C   CYS B  89       5.249  19.616  11.760  1.00  0.00           C  
ATOM   1501  O   CYS B  89       6.460  19.898  11.728  1.00  0.00           O  
ATOM   1502  CB  CYS B  89       5.392  17.205  12.470  1.00  0.00           C  
ATOM   1503  SG  CYS B  89       7.181  17.200  12.490  1.00  0.00           S  
ATOM   1504  H   CYS B  89       6.020  17.573   9.870  1.00  0.00           H  
ATOM   1505  HA  CYS B  89       3.684  18.170  11.630  1.00  0.00           H  
ATOM   1506 1HB  CYS B  89       5.046  17.423  13.481  1.00  0.00           H  
ATOM   1507 2HB  CYS B  89       5.061  16.201  12.226  1.00  0.00           H  
ATOM   1508  N   ARG B  90       4.302  20.510  11.985  1.00  0.00           N  
ATOM   1509  CA  ARG B  90       4.560  21.935  12.108  1.00  0.00           C  
ATOM   1510  C   ARG B  90       4.060  22.494  13.406  1.00  0.00           C  
ATOM   1511  O   ARG B  90       3.143  21.943  14.015  1.00  0.00           O  
ATOM   1512  CB  ARG B  90       3.905  22.660  10.960  1.00  0.00           C  
ATOM   1513  CG  ARG B  90       4.422  22.249   9.628  1.00  0.00           C  
ATOM   1514  CD  ARG B  90       3.889  23.066   8.559  1.00  0.00           C  
ATOM   1515  NE  ARG B  90       2.470  22.965   8.458  1.00  0.00           N  
ATOM   1516  CZ  ARG B  90       1.728  23.720   7.651  1.00  0.00           C  
ATOM   1517  NH1 ARG B  90       2.306  24.619   6.866  1.00  0.00           N  
ATOM   1518  NH2 ARG B  90       0.417  23.553   7.634  1.00  0.00           N  
ATOM   1519  H   ARG B  90       3.346  20.181  12.014  1.00  0.00           H  
ATOM   1520  HA  ARG B  90       5.634  22.106  12.053  1.00  0.00           H  
ATOM   1521 1HB  ARG B  90       2.841  22.457  10.969  1.00  0.00           H  
ATOM   1522 2HB  ARG B  90       4.047  23.742  11.066  1.00  0.00           H  
ATOM   1523 1HG  ARG B  90       5.512  22.352   9.619  1.00  0.00           H  
ATOM   1524 2HG  ARG B  90       4.155  21.212   9.426  1.00  0.00           H  
ATOM   1525 1HD  ARG B  90       4.153  24.111   8.726  1.00  0.00           H  
ATOM   1526 2HD  ARG B  90       4.310  22.726   7.619  1.00  0.00           H  
ATOM   1527  HE  ARG B  90       1.998  22.289   9.038  1.00  0.00           H  
ATOM   1528 1HH1 ARG B  90       3.342  24.744   6.871  1.00  0.00           H  
ATOM   1529 2HH1 ARG B  90       1.742  25.182   6.246  1.00  0.00           H  
ATOM   1530 1HH2 ARG B  90      -0.011  22.859   8.237  1.00  0.00           H  
ATOM   1531 2HH2 ARG B  90      -0.152  24.112   7.021  1.00  0.00           H  
ATOM   1532  N   VAL B  91       4.650  23.597  13.811  1.00  0.00           N  
ATOM   1533  CA  VAL B  91       4.302  24.264  15.042  1.00  0.00           C  
ATOM   1534  C   VAL B  91       3.863  25.701  14.789  1.00  0.00           C  
ATOM   1535  O   VAL B  91       3.917  26.196  13.664  1.00  0.00           O  
ATOM   1536  CB  VAL B  91       5.489  24.237  16.013  1.00  0.00           C  
ATOM   1537  CG1 VAL B  91       5.874  22.801  16.370  1.00  0.00           C  
ATOM   1538  CG2 VAL B  91       6.674  24.956  15.368  1.00  0.00           C  
ATOM   1539  H   VAL B  91       5.392  23.987  13.242  1.00  0.00           H  
ATOM   1540  HA  VAL B  91       3.470  23.728  15.504  1.00  0.00           H  
ATOM   1541  HB  VAL B  91       5.196  24.722  16.924  1.00  0.00           H  
ATOM   1542 1HG1 VAL B  91       6.703  22.816  17.076  1.00  0.00           H  
ATOM   1543 2HG1 VAL B  91       5.021  22.296  16.828  1.00  0.00           H  
ATOM   1544 3HG1 VAL B  91       6.174  22.262  15.473  1.00  0.00           H  
ATOM   1545 1HG2 VAL B  91       7.514  24.952  16.048  1.00  0.00           H  
ATOM   1546 2HG2 VAL B  91       6.954  24.437  14.448  1.00  0.00           H  
ATOM   1547 3HG2 VAL B  91       6.405  25.985  15.132  1.00  0.00           H  
ATOM   1548  N   THR B  92       3.399  26.353  15.848  1.00  0.00           N  
ATOM   1549  CA  THR B  92       2.873  27.711  15.783  1.00  0.00           C  
ATOM   1550  C   THR B  92       3.898  28.804  16.068  1.00  0.00           C  
ATOM   1551  O   THR B  92       3.595  29.989  15.978  1.00  0.00           O  
ATOM   1552  CB  THR B  92       1.735  27.847  16.791  1.00  0.00           C  
ATOM   1553  OG1 THR B  92       2.216  27.598  18.124  1.00  0.00           O  
ATOM   1554  CG2 THR B  92       0.693  26.850  16.474  1.00  0.00           C  
ATOM   1555  H   THR B  92       3.385  25.876  16.741  1.00  0.00           H  
ATOM   1556  HA  THR B  92       2.476  27.871  14.780  1.00  0.00           H  
ATOM   1557  HB  THR B  92       1.326  28.820  16.729  1.00  0.00           H  
ATOM   1558  HG1 THR B  92       2.379  26.658  18.245  1.00  0.00           H  
ATOM   1559 1HG2 THR B  92      -0.102  26.942  17.176  1.00  0.00           H  
ATOM   1560 2HG2 THR B  92       0.338  27.054  15.480  1.00  0.00           H  
ATOM   1561 3HG2 THR B  92       1.102  25.837  16.525  1.00  0.00           H  
ATOM   1562  N   ASP B  93       5.097  28.412  16.442  1.00  0.00           N  
ATOM   1563  CA  ASP B  93       6.116  29.362  16.857  1.00  0.00           C  
ATOM   1564  C   ASP B  93       7.499  29.022  16.277  1.00  0.00           C  
ATOM   1565  O   ASP B  93       8.070  27.997  16.651  1.00  0.00           O  
ATOM   1566  CB  ASP B  93       6.166  29.431  18.383  1.00  0.00           C  
ATOM   1567  CG  ASP B  93       7.151  30.466  18.955  1.00  0.00           C  
ATOM   1568  OD1 ASP B  93       8.037  30.901  18.247  1.00  0.00           O  
ATOM   1569  OD2 ASP B  93       6.994  30.821  20.101  1.00  0.00           O  
ATOM   1570  H   ASP B  93       5.289  27.420  16.466  1.00  0.00           H  
ATOM   1571  HA  ASP B  93       5.789  30.344  16.548  1.00  0.00           H  
ATOM   1572 1HB  ASP B  93       5.181  29.667  18.757  1.00  0.00           H  
ATOM   1573 2HB  ASP B  93       6.398  28.474  18.765  1.00  0.00           H  
ATOM   1574  N   PRO B  94       8.075  29.859  15.384  1.00  0.00           N  
ATOM   1575  CA  PRO B  94       9.361  29.684  14.724  1.00  0.00           C  
ATOM   1576  C   PRO B  94      10.529  29.489  15.695  1.00  0.00           C  
ATOM   1577  O   PRO B  94      11.599  29.040  15.293  1.00  0.00           O  
ATOM   1578  CB  PRO B  94       9.552  31.007  13.971  1.00  0.00           C  
ATOM   1579  CG  PRO B  94       8.194  31.486  13.687  1.00  0.00           C  
ATOM   1580  CD  PRO B  94       7.351  31.065  14.877  1.00  0.00           C  
ATOM   1581  HA  PRO B  94       9.292  28.840  14.020  1.00  0.00           H  
ATOM   1582 1HB  PRO B  94      10.127  31.707  14.597  1.00  0.00           H  
ATOM   1583 2HB  PRO B  94      10.137  30.837  13.056  1.00  0.00           H  
ATOM   1584 1HG  PRO B  94       8.204  32.565  13.521  1.00  0.00           H  
ATOM   1585 2HG  PRO B  94       7.876  31.038  12.770  1.00  0.00           H  
ATOM   1586 1HD  PRO B  94       7.327  31.848  15.655  1.00  0.00           H  
ATOM   1587 2HD  PRO B  94       6.370  30.822  14.499  1.00  0.00           H  
ATOM   1588  N   GLN B  95      10.360  29.890  16.963  1.00  0.00           N  
ATOM   1589  CA  GLN B  95      11.444  29.750  17.931  1.00  0.00           C  
ATOM   1590  C   GLN B  95      11.497  28.358  18.574  1.00  0.00           C  
ATOM   1591  O   GLN B  95      12.448  28.047  19.299  1.00  0.00           O  
ATOM   1592  CB  GLN B  95      11.321  30.793  19.061  1.00  0.00           C  
ATOM   1593  CG  GLN B  95      11.504  32.258  18.639  1.00  0.00           C  
ATOM   1594  CD  GLN B  95      11.435  33.252  19.841  1.00  0.00           C  
ATOM   1595  OE1 GLN B  95      11.804  32.921  20.978  1.00  0.00           O  
ATOM   1596  NE2 GLN B  95      10.965  34.472  19.576  1.00  0.00           N  
ATOM   1597  H   GLN B  95       9.468  30.276  17.292  1.00  0.00           H  
ATOM   1598  HA  GLN B  95      12.387  29.910  17.411  1.00  0.00           H  
ATOM   1599 1HB  GLN B  95      10.324  30.709  19.511  1.00  0.00           H  
ATOM   1600 2HB  GLN B  95      12.047  30.571  19.840  1.00  0.00           H  
ATOM   1601 1HG  GLN B  95      12.469  32.371  18.149  1.00  0.00           H  
ATOM   1602 2HG  GLN B  95      10.696  32.510  17.944  1.00  0.00           H  
ATOM   1603 1HE2 GLN B  95      10.898  35.154  20.306  1.00  0.00           H  
ATOM   1604 2HE2 GLN B  95      10.674  34.702  18.648  1.00  0.00           H  
ATOM   1605  N   LEU B  96      10.475  27.528  18.350  1.00  0.00           N  
ATOM   1606  CA  LEU B  96      10.445  26.199  18.957  1.00  0.00           C  
ATOM   1607  C   LEU B  96      11.458  25.221  18.396  1.00  0.00           C  
ATOM   1608  O   LEU B  96      11.651  25.096  17.184  1.00  0.00           O  
ATOM   1609  CB  LEU B  96       9.048  25.583  18.830  1.00  0.00           C  
ATOM   1610  CG  LEU B  96       7.956  26.202  19.683  1.00  0.00           C  
ATOM   1611  CD1 LEU B  96       6.612  25.693  19.213  1.00  0.00           C  
ATOM   1612  CD2 LEU B  96       8.164  25.799  21.122  1.00  0.00           C  
ATOM   1613  H   LEU B  96       9.707  27.815  17.740  1.00  0.00           H  
ATOM   1614  HA  LEU B  96      10.658  26.321  20.018  1.00  0.00           H  
ATOM   1615 1HB  LEU B  96       8.740  25.677  17.799  1.00  0.00           H  
ATOM   1616 2HB  LEU B  96       9.110  24.519  19.076  1.00  0.00           H  
ATOM   1617  HG  LEU B  96       7.994  27.276  19.604  1.00  0.00           H  
ATOM   1618 1HD1 LEU B  96       5.816  26.119  19.823  1.00  0.00           H  
ATOM   1619 2HD1 LEU B  96       6.493  26.001  18.189  1.00  0.00           H  
ATOM   1620 3HD1 LEU B  96       6.588  24.603  19.288  1.00  0.00           H  
ATOM   1621 1HD2 LEU B  96       7.382  26.225  21.750  1.00  0.00           H  
ATOM   1622 2HD2 LEU B  96       8.129  24.711  21.189  1.00  0.00           H  
ATOM   1623 3HD2 LEU B  96       9.135  26.150  21.465  1.00  0.00           H  
ATOM   1624  N   VAL B  97      12.068  24.459  19.291  1.00  0.00           N  
ATOM   1625  CA  VAL B  97      12.943  23.391  18.855  1.00  0.00           C  
ATOM   1626  C   VAL B  97      12.078  22.175  18.593  1.00  0.00           C  
ATOM   1627  O   VAL B  97      11.284  21.782  19.456  1.00  0.00           O  
ATOM   1628  CB  VAL B  97      14.027  23.067  19.907  1.00  0.00           C  
ATOM   1629  CG1 VAL B  97      14.877  21.876  19.438  1.00  0.00           C  
ATOM   1630  CG2 VAL B  97      14.926  24.299  20.115  1.00  0.00           C  
ATOM   1631  H   VAL B  97      11.908  24.613  20.276  1.00  0.00           H  
ATOM   1632  HA  VAL B  97      13.434  23.687  17.926  1.00  0.00           H  
ATOM   1633  HB  VAL B  97      13.546  22.792  20.847  1.00  0.00           H  
ATOM   1634 1HG1 VAL B  97      15.636  21.647  20.186  1.00  0.00           H  
ATOM   1635 2HG1 VAL B  97      14.237  21.003  19.298  1.00  0.00           H  
ATOM   1636 3HG1 VAL B  97      15.363  22.124  18.495  1.00  0.00           H  
ATOM   1637 1HG2 VAL B  97      15.693  24.078  20.857  1.00  0.00           H  
ATOM   1638 2HG2 VAL B  97      15.402  24.560  19.169  1.00  0.00           H  
ATOM   1639 3HG2 VAL B  97      14.320  25.139  20.458  1.00  0.00           H  
ATOM   1640  N   VAL B  98      12.193  21.624  17.396  1.00  0.00           N  
ATOM   1641  CA  VAL B  98      11.408  20.467  17.013  1.00  0.00           C  
ATOM   1642  C   VAL B  98      12.361  19.370  16.554  1.00  0.00           C  
ATOM   1643  O   VAL B  98      13.253  19.619  15.736  1.00  0.00           O  
ATOM   1644  CB  VAL B  98      10.427  20.810  15.880  1.00  0.00           C  
ATOM   1645  CG1 VAL B  98       9.620  19.573  15.521  1.00  0.00           C  
ATOM   1646  CG2 VAL B  98       9.523  21.981  16.295  1.00  0.00           C  
ATOM   1647  H   VAL B  98      12.853  22.014  16.740  1.00  0.00           H  
ATOM   1648  HA  VAL B  98      10.846  20.118  17.872  1.00  0.00           H  
ATOM   1649  HB  VAL B  98      10.992  21.085  15.003  1.00  0.00           H  
ATOM   1650 1HG1 VAL B  98       8.940  19.794  14.703  1.00  0.00           H  
ATOM   1651 2HG1 VAL B  98      10.287  18.785  15.228  1.00  0.00           H  
ATOM   1652 3HG1 VAL B  98       9.057  19.258  16.392  1.00  0.00           H  
ATOM   1653 1HG2 VAL B  98       8.842  22.219  15.478  1.00  0.00           H  
ATOM   1654 2HG2 VAL B  98       8.954  21.708  17.168  1.00  0.00           H  
ATOM   1655 3HG2 VAL B  98      10.129  22.857  16.518  1.00  0.00           H  
ATOM   1656  N   THR B  99      12.181  18.165  17.079  1.00  0.00           N  
ATOM   1657  CA  THR B  99      13.030  17.042  16.702  1.00  0.00           C  
ATOM   1658  C   THR B  99      12.222  15.872  16.119  1.00  0.00           C  
ATOM   1659  O   THR B  99      11.039  15.706  16.410  1.00  0.00           O  
ATOM   1660  CB  THR B  99      13.874  16.614  17.905  1.00  0.00           C  
ATOM   1661  OG1 THR B  99      13.017  16.214  18.984  1.00  0.00           O  
ATOM   1662  CG2 THR B  99      14.785  17.786  18.370  1.00  0.00           C  
ATOM   1663  H   THR B  99      11.431  18.041  17.759  1.00  0.00           H  
ATOM   1664  HA  THR B  99      13.719  17.374  15.928  1.00  0.00           H  
ATOM   1665  HB  THR B  99      14.484  15.773  17.622  1.00  0.00           H  
ATOM   1666  HG1 THR B  99      12.962  15.247  19.018  1.00  0.00           H  
ATOM   1667 1HG2 THR B  99      15.386  17.466  19.219  1.00  0.00           H  
ATOM   1668 2HG2 THR B  99      15.442  18.084  17.553  1.00  0.00           H  
ATOM   1669 3HG2 THR B  99      14.168  18.629  18.665  1.00  0.00           H  
ATOM   1670  N   LEU B 100      12.874  15.066  15.283  1.00  0.00           N  
ATOM   1671  CA  LEU B 100      12.231  13.916  14.644  1.00  0.00           C  
ATOM   1672  C   LEU B 100      12.731  12.609  15.225  1.00  0.00           C  
ATOM   1673  O   LEU B 100      13.935  12.407  15.374  1.00  0.00           O  
ATOM   1674  CB  LEU B 100      12.500  13.922  13.159  1.00  0.00           C  
ATOM   1675  CG  LEU B 100      11.829  12.841  12.361  1.00  0.00           C  
ATOM   1676  CD1 LEU B 100      10.330  13.075  12.323  1.00  0.00           C  
ATOM   1677  CD2 LEU B 100      12.377  12.853  11.009  1.00  0.00           C  
ATOM   1678  H   LEU B 100      13.842  15.263  15.076  1.00  0.00           H  
ATOM   1679  HA  LEU B 100      11.155  13.978  14.808  1.00  0.00           H  
ATOM   1680 1HB  LEU B 100      12.160  14.823  12.764  1.00  0.00           H  
ATOM   1681 2HB  LEU B 100      13.573  13.865  12.995  1.00  0.00           H  
ATOM   1682  HG  LEU B 100      11.998  11.875  12.825  1.00  0.00           H  
ATOM   1683 1HD1 LEU B 100       9.855  12.296  11.742  1.00  0.00           H  
ATOM   1684 2HD1 LEU B 100       9.932  13.066  13.336  1.00  0.00           H  
ATOM   1685 3HD1 LEU B 100      10.122  14.036  11.867  1.00  0.00           H  
ATOM   1686 1HD2 LEU B 100      11.872  12.077  10.463  1.00  0.00           H  
ATOM   1687 2HD2 LEU B 100      12.197  13.809  10.537  1.00  0.00           H  
ATOM   1688 3HD2 LEU B 100      13.443  12.661  11.050  1.00  0.00           H  
ATOM   1689  N   HIS B 101      11.822  11.719  15.561  1.00  0.00           N  
ATOM   1690  CA  HIS B 101      12.196  10.458  16.164  1.00  0.00           C  
ATOM   1691  C   HIS B 101      11.495   9.273  15.521  1.00  0.00           C  
ATOM   1692  O   HIS B 101      10.361   9.397  15.054  1.00  0.00           O  
ATOM   1693  CB  HIS B 101      11.750  10.499  17.614  1.00  0.00           C  
ATOM   1694  CG  HIS B 101      12.347  11.587  18.382  1.00  0.00           C  
ATOM   1695  ND1 HIS B 101      13.479  11.434  19.104  1.00  0.00           N  
ATOM   1696  CD2 HIS B 101      11.985  12.873  18.501  1.00  0.00           C  
ATOM   1697  CE1 HIS B 101      13.801  12.582  19.662  1.00  0.00           C  
ATOM   1698  NE2 HIS B 101      12.908  13.478  19.304  1.00  0.00           N  
ATOM   1699  H   HIS B 101      10.832  11.936  15.435  1.00  0.00           H  
ATOM   1700  HA  HIS B 101      13.272  10.308  16.105  1.00  0.00           H  
ATOM   1701 1HB  HIS B 101      10.678  10.600  17.653  1.00  0.00           H  
ATOM   1702 2HB  HIS B 101      12.006   9.552  18.101  1.00  0.00           H  
ATOM   1703  HD1 HIS B 101      14.090  10.635  19.042  1.00  0.00           H  
ATOM   1704  HD2 HIS B 101      11.152  13.451  18.088  1.00  0.00           H  
ATOM   1705  HE1 HIS B 101      14.687  12.661  20.290  1.00  0.00           H  
ATOM   1706  N   GLU B 102      12.124   8.090  15.537  1.00  0.00           N  
ATOM   1707  CA  GLU B 102      11.343   6.903  15.175  1.00  0.00           C  
ATOM   1708  C   GLU B 102      10.307   6.830  16.292  1.00  0.00           C  
ATOM   1709  O   GLU B 102      10.642   7.145  17.433  1.00  0.00           O  
ATOM   1710  CB  GLU B 102      12.173   5.611  15.080  1.00  0.00           C  
ATOM   1711  CG  GLU B 102      13.195   5.571  13.947  1.00  0.00           C  
ATOM   1712  CD  GLU B 102      13.919   4.176  13.776  1.00  0.00           C  
ATOM   1713  OE1 GLU B 102      13.526   3.217  14.418  1.00  0.00           O  
ATOM   1714  OE2 GLU B 102      14.845   4.100  12.999  1.00  0.00           O  
ATOM   1715  H   GLU B 102      13.080   8.009  15.864  1.00  0.00           H  
ATOM   1716  HA  GLU B 102      10.829   7.065  14.225  1.00  0.00           H  
ATOM   1717 1HB  GLU B 102      12.701   5.453  16.020  1.00  0.00           H  
ATOM   1718 2HB  GLU B 102      11.497   4.767  14.942  1.00  0.00           H  
ATOM   1719 1HG  GLU B 102      12.679   5.807  13.020  1.00  0.00           H  
ATOM   1720 2HG  GLU B 102      13.942   6.345  14.120  1.00  0.00           H  
ATOM   1721  N   LYS B 103       9.077   6.411  15.989  1.00  0.00           N  
ATOM   1722  CA  LYS B 103       8.008   6.407  17.008  1.00  0.00           C  
ATOM   1723  C   LYS B 103       8.489   5.827  18.342  1.00  0.00           C  
ATOM   1724  O   LYS B 103       8.249   6.406  19.408  1.00  0.00           O  
ATOM   1725  CB  LYS B 103       6.799   5.629  16.472  1.00  0.00           C  
ATOM   1726  CG  LYS B 103       5.566   5.608  17.380  1.00  0.00           C  
ATOM   1727  CD  LYS B 103       4.421   4.798  16.741  1.00  0.00           C  
ATOM   1728  CE  LYS B 103       3.179   4.771  17.639  1.00  0.00           C  
ATOM   1729  NZ  LYS B 103       2.093   3.869  17.099  1.00  0.00           N  
ATOM   1730  H   LYS B 103       8.867   6.157  15.024  1.00  0.00           H  
ATOM   1731  HA  LYS B 103       7.700   7.431  17.187  1.00  0.00           H  
ATOM   1732 1HB  LYS B 103       6.496   6.069  15.520  1.00  0.00           H  
ATOM   1733 2HB  LYS B 103       7.089   4.599  16.273  1.00  0.00           H  
ATOM   1734 1HG  LYS B 103       5.828   5.159  18.342  1.00  0.00           H  
ATOM   1735 2HG  LYS B 103       5.230   6.628  17.558  1.00  0.00           H  
ATOM   1736 1HD  LYS B 103       4.156   5.243  15.780  1.00  0.00           H  
ATOM   1737 2HD  LYS B 103       4.756   3.776  16.568  1.00  0.00           H  
ATOM   1738 1HE  LYS B 103       3.464   4.425  18.632  1.00  0.00           H  
ATOM   1739 2HE  LYS B 103       2.785   5.784  17.719  1.00  0.00           H  
ATOM   1740 1HZ  LYS B 103       1.298   3.888  17.725  1.00  0.00           H  
ATOM   1741 2HZ  LYS B 103       1.789   4.160  16.180  1.00  0.00           H  
ATOM   1742 3HZ  LYS B 103       2.443   2.924  17.039  1.00  0.00           H  
ATOM   1743  N   LYS B 104       9.150   4.672  18.282  1.00  0.00           N  
ATOM   1744  CA  LYS B 104       9.694   4.077  19.483  1.00  0.00           C  
ATOM   1745  C   LYS B 104      11.211   4.246  19.484  1.00  0.00           C  
ATOM   1746  O   LYS B 104      11.954   3.359  19.046  1.00  0.00           O  
ATOM   1747  CB  LYS B 104       9.301   2.608  19.601  1.00  0.00           C  
ATOM   1748  CG  LYS B 104       7.784   2.366  19.668  1.00  0.00           C  
ATOM   1749  CD  LYS B 104       7.144   2.882  20.975  1.00  0.00           C  
ATOM   1750  CE  LYS B 104       5.657   2.478  21.041  1.00  0.00           C  
ATOM   1751  NZ  LYS B 104       5.492   1.012  21.298  1.00  0.00           N  
ATOM   1752  H   LYS B 104       9.313   4.243  17.383  1.00  0.00           H  
ATOM   1753  HA  LYS B 104       9.302   4.607  20.351  1.00  0.00           H  
ATOM   1754 1HB  LYS B 104       9.691   2.060  18.746  1.00  0.00           H  
ATOM   1755 2HB  LYS B 104       9.752   2.181  20.499  1.00  0.00           H  
ATOM   1756 1HG  LYS B 104       7.302   2.867  18.826  1.00  0.00           H  
ATOM   1757 2HG  LYS B 104       7.589   1.297  19.586  1.00  0.00           H  
ATOM   1758 1HD  LYS B 104       7.669   2.465  21.835  1.00  0.00           H  
ATOM   1759 2HD  LYS B 104       7.219   3.972  21.013  1.00  0.00           H  
ATOM   1760 1HE  LYS B 104       5.153   3.038  21.825  1.00  0.00           H  
ATOM   1761 2HE  LYS B 104       5.190   2.715  20.081  1.00  0.00           H  
ATOM   1762 1HZ  LYS B 104       4.500   0.752  21.297  1.00  0.00           H  
ATOM   1763 2HZ  LYS B 104       5.942   0.486  20.563  1.00  0.00           H  
ATOM   1764 3HZ  LYS B 104       5.900   0.769  22.180  1.00  0.00           H  
ATOM   1765  N   GLY B 105      11.660   5.370  20.008  1.00  0.00           N  
ATOM   1766  CA  GLY B 105      13.075   5.707  20.043  1.00  0.00           C  
ATOM   1767  C   GLY B 105      13.238   7.049  20.719  1.00  0.00           C  
ATOM   1768  O   GLY B 105      12.377   7.922  20.616  1.00  0.00           O  
ATOM   1769  H   GLY B 105      10.985   6.041  20.351  1.00  0.00           H  
ATOM   1770 1HA  GLY B 105      13.630   4.945  20.585  1.00  0.00           H  
ATOM   1771 2HA  GLY B 105      13.468   5.751  19.027  1.00  0.00           H  
ATOM   1772  N   ASP B 106      14.362   7.207  21.400  1.00  0.00           N  
ATOM   1773  CA  ASP B 106      14.633   8.432  22.141  1.00  0.00           C  
ATOM   1774  C   ASP B 106      15.513   9.418  21.410  1.00  0.00           C  
ATOM   1775  O   ASP B 106      15.443  10.625  21.642  1.00  0.00           O  
ATOM   1776  CB  ASP B 106      15.294   8.080  23.470  1.00  0.00           C  
ATOM   1777  CG  ASP B 106      14.398   7.208  24.340  1.00  0.00           C  
ATOM   1778  OD1 ASP B 106      13.312   7.635  24.668  1.00  0.00           O  
ATOM   1779  OD2 ASP B 106      14.802   6.112  24.657  1.00  0.00           O  
ATOM   1780  H   ASP B 106      15.026   6.449  21.430  1.00  0.00           H  
ATOM   1781  HA  ASP B 106      13.682   8.922  22.345  1.00  0.00           H  
ATOM   1782 1HB  ASP B 106      16.229   7.551  23.284  1.00  0.00           H  
ATOM   1783 2HB  ASP B 106      15.536   8.994  24.013  1.00  0.00           H  
ATOM   1784  N   VAL B 107      16.385   8.908  20.570  1.00  0.00           N  
ATOM   1785  CA  VAL B 107      17.366   9.761  19.934  1.00  0.00           C  
ATOM   1786  C   VAL B 107      16.829  10.439  18.688  1.00  0.00           C  
ATOM   1787  O   VAL B 107      16.187   9.806  17.849  1.00  0.00           O  
ATOM   1788  CB  VAL B 107      18.639   8.955  19.645  1.00  0.00           C  
ATOM   1789  CG1 VAL B 107      19.620   9.778  18.925  1.00  0.00           C  
ATOM   1790  CG2 VAL B 107      19.253   8.499  20.980  1.00  0.00           C  
ATOM   1791  H   VAL B 107      16.382   7.919  20.387  1.00  0.00           H  
ATOM   1792  HA  VAL B 107      17.640  10.544  20.641  1.00  0.00           H  
ATOM   1793  HB  VAL B 107      18.394   8.092  19.025  1.00  0.00           H  
ATOM   1794 1HG1 VAL B 107      20.487   9.176  18.753  1.00  0.00           H  
ATOM   1795 2HG1 VAL B 107      19.207  10.101  17.973  1.00  0.00           H  
ATOM   1796 3HG1 VAL B 107      19.890  10.647  19.520  1.00  0.00           H  
ATOM   1797 1HG2 VAL B 107      20.158   7.922  20.784  1.00  0.00           H  
ATOM   1798 2HG2 VAL B 107      19.504   9.372  21.582  1.00  0.00           H  
ATOM   1799 3HG2 VAL B 107      18.538   7.879  21.520  1.00  0.00           H  
ATOM   1800  N   ALA B 108      17.028  11.757  18.627  1.00  0.00           N  
ATOM   1801  CA  ALA B 108      16.606  12.579  17.499  1.00  0.00           C  
ATOM   1802  C   ALA B 108      17.404  12.232  16.241  1.00  0.00           C  
ATOM   1803  O   ALA B 108      18.610  11.962  16.309  1.00  0.00           O  
ATOM   1804  CB  ALA B 108      16.770  14.046  17.822  1.00  0.00           C  
ATOM   1805  H   ALA B 108      17.528  12.199  19.385  1.00  0.00           H  
ATOM   1806  HA  ALA B 108      15.556  12.373  17.302  1.00  0.00           H  
ATOM   1807 1HB  ALA B 108      16.431  14.633  16.969  1.00  0.00           H  
ATOM   1808 2HB  ALA B 108      16.179  14.293  18.702  1.00  0.00           H  
ATOM   1809 3HB  ALA B 108      17.816  14.257  18.016  1.00  0.00           H  
ATOM   1810  N   LEU B 109      16.737  12.305  15.103  1.00  0.00           N  
ATOM   1811  CA  LEU B 109      17.330  12.030  13.821  1.00  0.00           C  
ATOM   1812  C   LEU B 109      17.887  13.306  13.165  1.00  0.00           C  
ATOM   1813  O   LEU B 109      17.246  14.359  13.204  1.00  0.00           O  
ATOM   1814  CB  LEU B 109      16.257  11.400  12.930  1.00  0.00           C  
ATOM   1815  CG  LEU B 109      15.656  10.094  13.473  1.00  0.00           C  
ATOM   1816  CD1 LEU B 109      14.456   9.690  12.616  1.00  0.00           C  
ATOM   1817  CD2 LEU B 109      16.720   9.008  13.462  1.00  0.00           C  
ATOM   1818  H   LEU B 109      15.742  12.514  15.148  1.00  0.00           H  
ATOM   1819  HA  LEU B 109      18.117  11.304  13.992  1.00  0.00           H  
ATOM   1820 1HB  LEU B 109      15.446  12.113  12.805  1.00  0.00           H  
ATOM   1821 2HB  LEU B 109      16.676  11.186  11.954  1.00  0.00           H  
ATOM   1822  HG  LEU B 109      15.307  10.250  14.501  1.00  0.00           H  
ATOM   1823 1HD1 LEU B 109      14.025   8.771  13.007  1.00  0.00           H  
ATOM   1824 2HD1 LEU B 109      13.712  10.475  12.643  1.00  0.00           H  
ATOM   1825 3HD1 LEU B 109      14.779   9.532  11.586  1.00  0.00           H  
ATOM   1826 1HD2 LEU B 109      16.298   8.082  13.850  1.00  0.00           H  
ATOM   1827 2HD2 LEU B 109      17.068   8.846  12.441  1.00  0.00           H  
ATOM   1828 3HD2 LEU B 109      17.565   9.314  14.087  1.00  0.00           H  
ATOM   1829  N   PRO B 110      19.028  13.233  12.451  1.00  0.00           N  
ATOM   1830  CA  PRO B 110      19.678  14.344  11.773  1.00  0.00           C  
ATOM   1831  C   PRO B 110      19.009  14.724  10.457  1.00  0.00           C  
ATOM   1832  O   PRO B 110      19.614  14.654   9.399  1.00  0.00           O  
ATOM   1833  CB  PRO B 110      21.074  13.798  11.521  1.00  0.00           C  
ATOM   1834  CG  PRO B 110      20.881  12.339  11.400  1.00  0.00           C  
ATOM   1835  CD  PRO B 110      19.787  11.991  12.437  1.00  0.00           C  
ATOM   1836  HA  PRO B 110      19.710  15.208  12.455  1.00  0.00           H  
ATOM   1837 1HB  PRO B 110      21.477  14.238  10.610  1.00  0.00           H  
ATOM   1838 2HB  PRO B 110      21.747  14.079  12.342  1.00  0.00           H  
ATOM   1839 1HG  PRO B 110      20.599  12.082  10.366  1.00  0.00           H  
ATOM   1840 2HG  PRO B 110      21.830  11.835  11.596  1.00  0.00           H  
ATOM   1841 1HD  PRO B 110      19.185  11.144  12.071  1.00  0.00           H  
ATOM   1842 2HD  PRO B 110      20.254  11.786  13.416  1.00  0.00           H  
ATOM   1843  N   VAL B 111      17.770  15.154  10.532  1.00  0.00           N  
ATOM   1844  CA  VAL B 111      17.015  15.535   9.350  1.00  0.00           C  
ATOM   1845  C   VAL B 111      16.762  17.044   9.445  1.00  0.00           C  
ATOM   1846  O   VAL B 111      16.415  17.522  10.525  1.00  0.00           O  
ATOM   1847  CB  VAL B 111      15.690  14.757   9.324  1.00  0.00           C  
ATOM   1848  CG1 VAL B 111      14.871  15.149   8.132  1.00  0.00           C  
ATOM   1849  CG2 VAL B 111      15.964  13.259   9.325  1.00  0.00           C  
ATOM   1850  H   VAL B 111      17.339  15.190  11.457  1.00  0.00           H  
ATOM   1851  HA  VAL B 111      17.600  15.293   8.472  1.00  0.00           H  
ATOM   1852  HB  VAL B 111      15.124  15.016  10.219  1.00  0.00           H  
ATOM   1853 1HG1 VAL B 111      13.955  14.619   8.146  1.00  0.00           H  
ATOM   1854 2HG1 VAL B 111      14.669  16.220   8.149  1.00  0.00           H  
ATOM   1855 3HG1 VAL B 111      15.413  14.896   7.235  1.00  0.00           H  
ATOM   1856 1HG2 VAL B 111      15.027  12.729   9.339  1.00  0.00           H  
ATOM   1857 2HG2 VAL B 111      16.485  12.975   8.454  1.00  0.00           H  
ATOM   1858 3HG2 VAL B 111      16.540  12.997  10.206  1.00  0.00           H  
ATOM   1859  N   PRO B 112      16.981  17.849   8.396  1.00  0.00           N  
ATOM   1860  CA  PRO B 112      16.777  19.283   8.452  1.00  0.00           C  
ATOM   1861  C   PRO B 112      15.296  19.596   8.667  1.00  0.00           C  
ATOM   1862  O   PRO B 112      14.403  18.894   8.172  1.00  0.00           O  
ATOM   1863  CB  PRO B 112      17.290  19.754   7.080  1.00  0.00           C  
ATOM   1864  CG  PRO B 112      17.222  18.538   6.173  1.00  0.00           C  
ATOM   1865  CD  PRO B 112      17.479  17.351   7.092  1.00  0.00           C  
ATOM   1866  HA  PRO B 112      17.383  19.706   9.259  1.00  0.00           H  
ATOM   1867 1HB  PRO B 112      16.676  20.582   6.720  1.00  0.00           H  
ATOM   1868 2HB  PRO B 112      18.319  20.137   7.192  1.00  0.00           H  
ATOM   1869 1HG  PRO B 112      16.240  18.493   5.682  1.00  0.00           H  
ATOM   1870 2HG  PRO B 112      17.967  18.613   5.368  1.00  0.00           H  
ATOM   1871 1HD  PRO B 112      16.917  16.502   6.730  1.00  0.00           H  
ATOM   1872 2HD  PRO B 112      18.556  17.150   7.155  1.00  0.00           H  
ATOM   1873  N   TYR B 113      15.051  20.698   9.383  1.00  0.00           N  
ATOM   1874  CA  TYR B 113      13.688  21.094   9.695  1.00  0.00           C  
ATOM   1875  C   TYR B 113      13.362  22.506   9.246  1.00  0.00           C  
ATOM   1876  O   TYR B 113      14.097  23.462   9.505  1.00  0.00           O  
ATOM   1877  CB  TYR B 113      13.434  20.980  11.202  1.00  0.00           C  
ATOM   1878  CG  TYR B 113      11.978  21.270  11.627  1.00  0.00           C  
ATOM   1879  CD1 TYR B 113      11.014  20.349  11.341  1.00  0.00           C  
ATOM   1880  CD2 TYR B 113      11.624  22.411  12.310  1.00  0.00           C  
ATOM   1881  CE1 TYR B 113       9.720  20.532  11.719  1.00  0.00           C  
ATOM   1882  CE2 TYR B 113      10.307  22.592  12.682  1.00  0.00           C  
ATOM   1883  CZ  TYR B 113       9.362  21.654  12.382  1.00  0.00           C  
ATOM   1884  OH  TYR B 113       8.055  21.840  12.749  1.00  0.00           O  
ATOM   1885  H   TYR B 113      15.820  21.245   9.742  1.00  0.00           H  
ATOM   1886  HA  TYR B 113      13.004  20.423   9.176  1.00  0.00           H  
ATOM   1887 1HB  TYR B 113      13.700  20.000  11.533  1.00  0.00           H  
ATOM   1888 2HB  TYR B 113      14.079  21.678  11.730  1.00  0.00           H  
ATOM   1889  HD1 TYR B 113      11.288  19.460  10.811  1.00  0.00           H  
ATOM   1890  HD2 TYR B 113      12.372  23.161  12.561  1.00  0.00           H  
ATOM   1891  HE1 TYR B 113       8.982  19.775  11.490  1.00  0.00           H  
ATOM   1892  HE2 TYR B 113      10.017  23.472  13.217  1.00  0.00           H  
ATOM   1893  HH  TYR B 113       7.500  21.116  12.376  1.00  0.00           H  
ATOM   1894  N   ASP B 114      12.254  22.597   8.540  1.00  0.00           N  
ATOM   1895  CA  ASP B 114      11.656  23.827   8.060  1.00  0.00           C  
ATOM   1896  C   ASP B 114      10.389  24.103   8.867  1.00  0.00           C  
ATOM   1897  O   ASP B 114       9.399  23.391   8.714  1.00  0.00           O  
ATOM   1898  CB  ASP B 114      11.334  23.709   6.577  1.00  0.00           C  
ATOM   1899  CG  ASP B 114      10.727  24.986   5.951  1.00  0.00           C  
ATOM   1900  OD1 ASP B 114      10.201  25.822   6.669  1.00  0.00           O  
ATOM   1901  OD2 ASP B 114      10.760  25.083   4.740  1.00  0.00           O  
ATOM   1902  H   ASP B 114      11.743  21.733   8.345  1.00  0.00           H  
ATOM   1903  HA  ASP B 114      12.357  24.648   8.212  1.00  0.00           H  
ATOM   1904 1HB  ASP B 114      12.250  23.469   6.037  1.00  0.00           H  
ATOM   1905 2HB  ASP B 114      10.660  22.869   6.432  1.00  0.00           H  
ATOM   1906  N   HIS B 115      10.361  25.124   9.717  1.00  0.00           N  
ATOM   1907  CA  HIS B 115       9.170  25.316  10.563  1.00  0.00           C  
ATOM   1908  C   HIS B 115       7.860  25.505   9.770  1.00  0.00           C  
ATOM   1909  O   HIS B 115       6.773  25.331  10.332  1.00  0.00           O  
ATOM   1910  CB  HIS B 115       9.347  26.505  11.506  1.00  0.00           C  
ATOM   1911  CG  HIS B 115      10.307  26.283  12.588  1.00  0.00           C  
ATOM   1912  ND1 HIS B 115      11.667  26.288  12.384  1.00  0.00           N  
ATOM   1913  CD2 HIS B 115      10.118  26.072  13.915  1.00  0.00           C  
ATOM   1914  CE1 HIS B 115      12.278  26.076  13.548  1.00  0.00           C  
ATOM   1915  NE2 HIS B 115      11.353  25.941  14.485  1.00  0.00           N  
ATOM   1916  H   HIS B 115      11.165  25.731   9.806  1.00  0.00           H  
ATOM   1917  HA  HIS B 115       9.022  24.434  11.175  1.00  0.00           H  
ATOM   1918 1HB  HIS B 115       9.665  27.379  10.937  1.00  0.00           H  
ATOM   1919 2HB  HIS B 115       8.389  26.742  11.964  1.00  0.00           H  
ATOM   1920  HD2 HIS B 115       9.170  26.017  14.431  1.00  0.00           H  
ATOM   1921  HE1 HIS B 115      13.353  26.023  13.705  1.00  0.00           H  
ATOM   1922  HE2 HIS B 115      11.523  25.766  15.480  1.00  0.00           H  
ATOM   1923  N   GLN B 116       7.957  25.881   8.486  1.00  0.00           N  
ATOM   1924  CA  GLN B 116       6.788  26.079   7.650  1.00  0.00           C  
ATOM   1925  C   GLN B 116       6.349  24.804   6.908  1.00  0.00           C  
ATOM   1926  O   GLN B 116       5.236  24.754   6.357  1.00  0.00           O  
ATOM   1927  CB  GLN B 116       7.065  27.141   6.579  1.00  0.00           C  
ATOM   1928  CG  GLN B 116       7.307  28.551   7.075  1.00  0.00           C  
ATOM   1929  CD  GLN B 116       7.570  29.491   5.903  1.00  0.00           C  
ATOM   1930  OE1 GLN B 116       7.178  29.167   4.748  1.00  0.00           O  
ATOM   1931  NE2 GLN B 116       8.193  30.647   6.166  1.00  0.00           N  
ATOM   1932  H   GLN B 116       8.880  25.984   8.046  1.00  0.00           H  
ATOM   1933  HA  GLN B 116       5.966  26.405   8.284  1.00  0.00           H  
ATOM   1934 1HB  GLN B 116       7.952  26.838   6.013  1.00  0.00           H  
ATOM   1935 2HB  GLN B 116       6.235  27.169   5.882  1.00  0.00           H  
ATOM   1936 1HG  GLN B 116       6.461  28.895   7.630  1.00  0.00           H  
ATOM   1937 2HG  GLN B 116       8.192  28.547   7.712  1.00  0.00           H  
ATOM   1938 1HE2 GLN B 116       8.378  31.302   5.437  1.00  0.00           H  
ATOM   1939 2HE2 GLN B 116       8.495  30.903   7.111  1.00  0.00           H  
ATOM   1940  N   ARG B 117       7.238  23.794   6.828  1.00  0.00           N  
ATOM   1941  CA  ARG B 117       6.964  22.587   6.024  1.00  0.00           C  
ATOM   1942  C   ARG B 117       7.120  21.240   6.752  1.00  0.00           C  
ATOM   1943  O   ARG B 117       6.517  20.248   6.340  1.00  0.00           O  
ATOM   1944  CB  ARG B 117       7.842  22.573   4.783  1.00  0.00           C  
ATOM   1945  CG  ARG B 117       7.528  23.680   3.803  1.00  0.00           C  
ATOM   1946  CD  ARG B 117       8.453  23.715   2.661  1.00  0.00           C  
ATOM   1947  NE  ARG B 117       8.067  24.758   1.709  1.00  0.00           N  
ATOM   1948  CZ  ARG B 117       8.405  26.079   1.794  1.00  0.00           C  
ATOM   1949  NH1 ARG B 117       9.157  26.559   2.781  1.00  0.00           N  
ATOM   1950  NH2 ARG B 117       7.975  26.902   0.859  1.00  0.00           N  
ATOM   1951  H   ARG B 117       8.115  23.864   7.338  1.00  0.00           H  
ATOM   1952  HA  ARG B 117       5.932  22.649   5.683  1.00  0.00           H  
ATOM   1953 1HB  ARG B 117       8.878  22.667   5.060  1.00  0.00           H  
ATOM   1954 2HB  ARG B 117       7.728  21.622   4.262  1.00  0.00           H  
ATOM   1955 1HG  ARG B 117       6.512  23.567   3.430  1.00  0.00           H  
ATOM   1956 2HG  ARG B 117       7.624  24.640   4.312  1.00  0.00           H  
ATOM   1957 1HD  ARG B 117       9.461  23.919   3.005  1.00  0.00           H  
ATOM   1958 2HD  ARG B 117       8.432  22.755   2.146  1.00  0.00           H  
ATOM   1959  HE  ARG B 117       7.498  24.475   0.926  1.00  0.00           H  
ATOM   1960 1HH1 ARG B 117       9.541  25.945   3.524  1.00  0.00           H  
ATOM   1961 2HH1 ARG B 117       9.384  27.537   2.814  1.00  0.00           H  
ATOM   1962 1HH2 ARG B 117       7.403  26.553   0.101  1.00  0.00           H  
ATOM   1963 2HH2 ARG B 117       8.231  27.873   0.898  1.00  0.00           H  
ATOM   1964  N   GLY B 118       7.939  21.189   7.803  1.00  0.00           N  
ATOM   1965  CA  GLY B 118       8.225  19.933   8.497  1.00  0.00           C  
ATOM   1966  C   GLY B 118       9.647  19.412   8.230  1.00  0.00           C  
ATOM   1967  O   GLY B 118      10.557  20.172   7.870  1.00  0.00           O  
ATOM   1968  H   GLY B 118       8.407  22.030   8.115  1.00  0.00           H  
ATOM   1969 1HA  GLY B 118       8.060  20.073   9.555  1.00  0.00           H  
ATOM   1970 2HA  GLY B 118       7.508  19.181   8.181  1.00  0.00           H  
ATOM   1971  N   PHE B 119       9.864  18.120   8.493  1.00  0.00           N  
ATOM   1972  CA  PHE B 119      11.185  17.532   8.308  1.00  0.00           C  
ATOM   1973  C   PHE B 119      11.333  17.051   6.897  1.00  0.00           C  
ATOM   1974  O   PHE B 119      10.426  16.415   6.378  1.00  0.00           O  
ATOM   1975  CB  PHE B 119      11.408  16.371   9.246  1.00  0.00           C  
ATOM   1976  CG  PHE B 119      11.638  16.772  10.612  1.00  0.00           C  
ATOM   1977  CD1 PHE B 119      10.619  16.837  11.498  1.00  0.00           C  
ATOM   1978  CD2 PHE B 119      12.902  17.099  11.025  1.00  0.00           C  
ATOM   1979  CE1 PHE B 119      10.836  17.232  12.782  1.00  0.00           C  
ATOM   1980  CE2 PHE B 119      13.130  17.492  12.311  1.00  0.00           C  
ATOM   1981  CZ  PHE B 119      12.093  17.567  13.185  1.00  0.00           C  
ATOM   1982  H   PHE B 119       9.074  17.538   8.779  1.00  0.00           H  
ATOM   1983  HA  PHE B 119      11.944  18.290   8.499  1.00  0.00           H  
ATOM   1984 1HB  PHE B 119      10.546  15.720   9.230  1.00  0.00           H  
ATOM   1985 2HB  PHE B 119      12.244  15.801   8.915  1.00  0.00           H  
ATOM   1986  HD1 PHE B 119       9.622  16.570  11.159  1.00  0.00           H  
ATOM   1987  HD2 PHE B 119      13.729  17.054  10.313  1.00  0.00           H  
ATOM   1988  HE1 PHE B 119      10.010  17.285  13.479  1.00  0.00           H  
ATOM   1989  HE2 PHE B 119      14.139  17.759  12.629  1.00  0.00           H  
ATOM   1990  HZ  PHE B 119      12.262  17.888  14.181  1.00  0.00           H  
ATOM   1991  N   SER B 120      12.476  17.306   6.271  1.00  0.00           N  
ATOM   1992  CA  SER B 120      12.660  16.821   4.899  1.00  0.00           C  
ATOM   1993  C   SER B 120      13.927  15.986   4.780  1.00  0.00           C  
ATOM   1994  O   SER B 120      14.993  16.413   5.195  1.00  0.00           O  
ATOM   1995  CB  SER B 120      12.703  17.976   3.911  1.00  0.00           C  
ATOM   1996  OG  SER B 120      11.448  18.613   3.823  1.00  0.00           O  
ATOM   1997  H   SER B 120      13.209  17.837   6.757  1.00  0.00           H  
ATOM   1998  HA  SER B 120      11.820  16.187   4.638  1.00  0.00           H  
ATOM   1999 1HB  SER B 120      13.453  18.692   4.234  1.00  0.00           H  
ATOM   2000 2HB  SER B 120      13.002  17.604   2.924  1.00  0.00           H  
ATOM   2001  HG  SER B 120      11.023  18.251   3.051  1.00  0.00           H  
ATOM   2002  N   GLY B 121      13.799  14.807   4.180  1.00  0.00           N  
ATOM   2003  CA  GLY B 121      14.935  13.910   4.058  1.00  0.00           C  
ATOM   2004  C   GLY B 121      14.561  12.574   3.453  1.00  0.00           C  
ATOM   2005  O   GLY B 121      13.629  12.469   2.672  1.00  0.00           O  
ATOM   2006  H   GLY B 121      12.876  14.524   3.846  1.00  0.00           H  
ATOM   2007 1HA  GLY B 121      15.711  14.390   3.463  1.00  0.00           H  
ATOM   2008 2HA  GLY B 121      15.328  13.730   5.047  1.00  0.00           H  
ATOM   2009  N   ILE B 122      15.309  11.546   3.766  1.00  0.00           N  
ATOM   2010  CA  ILE B 122      15.012  10.226   3.214  1.00  0.00           C  
ATOM   2011  C   ILE B 122      14.746   9.278   4.366  1.00  0.00           C  
ATOM   2012  O   ILE B 122      15.400   9.359   5.396  1.00  0.00           O  
ATOM   2013  CB  ILE B 122      16.191   9.716   2.448  1.00  0.00           C  
ATOM   2014  CG1 ILE B 122      17.305  10.050   3.287  1.00  0.00           C  
ATOM   2015  CG2 ILE B 122      16.289  10.328   1.062  1.00  0.00           C  
ATOM   2016  CD1 ILE B 122      18.456   9.474   2.907  1.00  0.00           C  
ATOM   2017  H   ILE B 122      16.069  11.658   4.417  1.00  0.00           H  
ATOM   2018  HA  ILE B 122      14.130  10.274   2.573  1.00  0.00           H  
ATOM   2019  HB  ILE B 122      16.143   8.621   2.361  1.00  0.00           H  
ATOM   2020 1HG1 ILE B 122      17.388  11.103   3.278  1.00  0.00           H  
ATOM   2021 2HG1 ILE B 122      17.103   9.735   4.305  1.00  0.00           H  
ATOM   2022 1HG2 ILE B 122      17.176   9.948   0.567  1.00  0.00           H  
ATOM   2023 2HG2 ILE B 122      15.406  10.056   0.482  1.00  0.00           H  
ATOM   2024 3HG2 ILE B 122      16.347  11.409   1.136  1.00  0.00           H  
ATOM   2025 1HD1 ILE B 122      19.264   9.749   3.554  1.00  0.00           H  
ATOM   2026 2HD1 ILE B 122      18.294   8.404   2.983  1.00  0.00           H  
ATOM   2027 3HD1 ILE B 122      18.678   9.759   1.915  1.00  0.00           H  
ATOM   2028  N   PHE B 123      13.808   8.375   4.190  1.00  0.00           N  
ATOM   2029  CA  PHE B 123      13.436   7.492   5.267  1.00  0.00           C  
ATOM   2030  C   PHE B 123      13.170   6.080   4.845  1.00  0.00           C  
ATOM   2031  O   PHE B 123      12.845   5.811   3.680  1.00  0.00           O  
ATOM   2032  CB  PHE B 123      12.182   8.027   5.937  1.00  0.00           C  
ATOM   2033  CG  PHE B 123      12.312   9.429   6.484  1.00  0.00           C  
ATOM   2034  CD1 PHE B 123      11.901  10.507   5.744  1.00  0.00           C  
ATOM   2035  CD2 PHE B 123      12.841   9.655   7.701  1.00  0.00           C  
ATOM   2036  CE1 PHE B 123      12.000  11.798   6.219  1.00  0.00           C  
ATOM   2037  CE2 PHE B 123      12.960  10.920   8.187  1.00  0.00           C  
ATOM   2038  CZ  PHE B 123      12.527  11.999   7.447  1.00  0.00           C  
ATOM   2039  H   PHE B 123      13.320   8.342   3.310  1.00  0.00           H  
ATOM   2040  HA  PHE B 123      14.252   7.475   5.993  1.00  0.00           H  
ATOM   2041 1HB  PHE B 123      11.367   8.013   5.226  1.00  0.00           H  
ATOM   2042 2HB  PHE B 123      11.907   7.367   6.746  1.00  0.00           H  
ATOM   2043  HD1 PHE B 123      11.498  10.322   4.788  1.00  0.00           H  
ATOM   2044  HD2 PHE B 123      13.186   8.810   8.291  1.00  0.00           H  
ATOM   2045  HE1 PHE B 123      11.660  12.645   5.611  1.00  0.00           H  
ATOM   2046  HE2 PHE B 123      13.402  11.055   9.157  1.00  0.00           H  
ATOM   2047  HZ  PHE B 123      12.611  12.995   7.836  1.00  0.00           H  
ATOM   2048  N   GLU B 124      13.265   5.175   5.817  1.00  0.00           N  
ATOM   2049  CA  GLU B 124      12.850   3.792   5.623  1.00  0.00           C  
ATOM   2050  C   GLU B 124      11.369   3.641   5.974  1.00  0.00           C  
ATOM   2051  O   GLU B 124      10.811   4.505   6.664  1.00  0.00           O  
ATOM   2052  CB  GLU B 124      13.710   2.857   6.446  1.00  0.00           C  
ATOM   2053  CG  GLU B 124      15.187   2.819   5.979  1.00  0.00           C  
ATOM   2054  CD  GLU B 124      15.992   1.844   6.728  1.00  0.00           C  
ATOM   2055  OE1 GLU B 124      16.262   0.794   6.185  1.00  0.00           O  
ATOM   2056  OE2 GLU B 124      16.351   2.132   7.848  1.00  0.00           O  
ATOM   2057  H   GLU B 124      13.597   5.459   6.730  1.00  0.00           H  
ATOM   2058  HA  GLU B 124      12.969   3.531   4.574  1.00  0.00           H  
ATOM   2059 1HB  GLU B 124      13.684   3.174   7.483  1.00  0.00           H  
ATOM   2060 2HB  GLU B 124      13.312   1.843   6.394  1.00  0.00           H  
ATOM   2061 1HG  GLU B 124      15.227   2.558   4.925  1.00  0.00           H  
ATOM   2062 2HG  GLU B 124      15.617   3.812   6.099  1.00  0.00           H  
ATOM   2063  N   ASP B 125      10.749   2.528   5.558  1.00  0.00           N  
ATOM   2064  CA  ASP B 125       9.331   2.308   5.850  1.00  0.00           C  
ATOM   2065  C   ASP B 125       9.070   1.913   7.306  1.00  0.00           C  
ATOM   2066  O   ASP B 125       8.972   0.738   7.654  1.00  0.00           O  
ATOM   2067  CB  ASP B 125       8.724   1.251   4.950  1.00  0.00           C  
ATOM   2068  CG  ASP B 125       8.614   1.714   3.562  1.00  0.00           C  
ATOM   2069  OD1 ASP B 125       8.947   2.835   3.302  1.00  0.00           O  
ATOM   2070  OD2 ASP B 125       8.126   0.982   2.751  1.00  0.00           O  
ATOM   2071  H   ASP B 125      11.261   1.842   5.017  1.00  0.00           H  
ATOM   2072  HA  ASP B 125       8.793   3.233   5.654  1.00  0.00           H  
ATOM   2073 1HB  ASP B 125       9.319   0.342   4.985  1.00  0.00           H  
ATOM   2074 2HB  ASP B 125       7.718   1.009   5.315  1.00  0.00           H  
ATOM   2075  N   ARG B 126       9.000   2.943   8.130  1.00  0.00           N  
ATOM   2076  CA  ARG B 126       8.773   2.924   9.576  1.00  0.00           C  
ATOM   2077  C   ARG B 126       7.803   4.031   9.987  1.00  0.00           C  
ATOM   2078  O   ARG B 126       7.234   4.722   9.135  1.00  0.00           O  
ATOM   2079  CB  ARG B 126      10.091   3.149  10.312  1.00  0.00           C  
ATOM   2080  CG  ARG B 126      11.182   2.125  10.041  1.00  0.00           C  
ATOM   2081  CD  ARG B 126      10.895   0.794  10.601  1.00  0.00           C  
ATOM   2082  NE  ARG B 126      12.023  -0.091  10.407  1.00  0.00           N  
ATOM   2083  CZ  ARG B 126      12.246  -0.844   9.302  1.00  0.00           C  
ATOM   2084  NH1 ARG B 126      11.414  -0.823   8.268  1.00  0.00           N  
ATOM   2085  NH2 ARG B 126      13.325  -1.614   9.255  1.00  0.00           N  
ATOM   2086  H   ARG B 126       9.169   3.845   7.687  1.00  0.00           H  
ATOM   2087  HA  ARG B 126       8.314   1.965   9.829  1.00  0.00           H  
ATOM   2088 1HB  ARG B 126      10.491   4.118  10.030  1.00  0.00           H  
ATOM   2089 2HB  ARG B 126       9.926   3.172  11.386  1.00  0.00           H  
ATOM   2090 1HG  ARG B 126      11.344   2.030   8.971  1.00  0.00           H  
ATOM   2091 2HG  ARG B 126      12.107   2.478  10.502  1.00  0.00           H  
ATOM   2092 1HD  ARG B 126      10.714   0.884  11.672  1.00  0.00           H  
ATOM   2093 2HD  ARG B 126      10.024   0.357  10.123  1.00  0.00           H  
ATOM   2094  HE  ARG B 126      12.698  -0.148  11.161  1.00  0.00           H  
ATOM   2095 1HH1 ARG B 126      10.563  -0.235   8.262  1.00  0.00           H  
ATOM   2096 2HH1 ARG B 126      11.606  -1.392   7.459  1.00  0.00           H  
ATOM   2097 1HH2 ARG B 126      13.969  -1.632  10.035  1.00  0.00           H  
ATOM   2098 2HH2 ARG B 126      13.513  -2.177   8.438  1.00  0.00           H  
ATOM   2099  N   SER B 127       7.548   4.152  11.289  1.00  0.00           N  
ATOM   2100  CA  SER B 127       6.689   5.236  11.736  1.00  0.00           C  
ATOM   2101  C   SER B 127       7.510   6.262  12.503  1.00  0.00           C  
ATOM   2102  O   SER B 127       8.463   5.899  13.205  1.00  0.00           O  
ATOM   2103  CB  SER B 127       5.622   4.723  12.700  1.00  0.00           C  
ATOM   2104  OG  SER B 127       4.780   3.776  12.120  1.00  0.00           O  
ATOM   2105  H   SER B 127       7.981   3.539  11.960  1.00  0.00           H  
ATOM   2106  HA  SER B 127       6.252   5.709  10.870  1.00  0.00           H  
ATOM   2107 1HB  SER B 127       6.105   4.293  13.575  1.00  0.00           H  
ATOM   2108 2HB  SER B 127       5.028   5.570  13.043  1.00  0.00           H  
ATOM   2109  HG  SER B 127       4.128   3.561  12.786  1.00  0.00           H  
ATOM   2110  N   TYR B 128       7.089   7.528  12.413  1.00  0.00           N  
ATOM   2111  CA  TYR B 128       7.806   8.626  13.043  1.00  0.00           C  
ATOM   2112  C   TYR B 128       6.930   9.592  13.798  1.00  0.00           C  
ATOM   2113  O   TYR B 128       5.764   9.793  13.470  1.00  0.00           O  
ATOM   2114  CB  TYR B 128       8.560   9.422  11.964  1.00  0.00           C  
ATOM   2115  CG  TYR B 128       9.516   8.589  11.144  1.00  0.00           C  
ATOM   2116  CD1 TYR B 128       9.040   7.937  10.006  1.00  0.00           C  
ATOM   2117  CD2 TYR B 128      10.843   8.458  11.516  1.00  0.00           C  
ATOM   2118  CE1 TYR B 128       9.875   7.151   9.264  1.00  0.00           C  
ATOM   2119  CE2 TYR B 128      11.683   7.664  10.760  1.00  0.00           C  
ATOM   2120  CZ  TYR B 128      11.193   7.006   9.640  1.00  0.00           C  
ATOM   2121  OH  TYR B 128      12.008   6.199   8.880  1.00  0.00           O  
ATOM   2122  H   TYR B 128       6.264   7.711  11.847  1.00  0.00           H  
ATOM   2123  HA  TYR B 128       8.513   8.209  13.755  1.00  0.00           H  
ATOM   2124 1HB  TYR B 128       7.848   9.900  11.291  1.00  0.00           H  
ATOM   2125 2HB  TYR B 128       9.133  10.207  12.451  1.00  0.00           H  
ATOM   2126  HD1 TYR B 128       7.993   8.042   9.713  1.00  0.00           H  
ATOM   2127  HD2 TYR B 128      11.218   8.969  12.405  1.00  0.00           H  
ATOM   2128  HE1 TYR B 128       9.497   6.632   8.382  1.00  0.00           H  
ATOM   2129  HE2 TYR B 128      12.727   7.546  11.049  1.00  0.00           H  
ATOM   2130  HH  TYR B 128      11.449   5.750   8.206  1.00  0.00           H  
ATOM   2131  N   ILE B 129       7.518  10.219  14.798  1.00  0.00           N  
ATOM   2132  CA  ILE B 129       6.844  11.265  15.550  1.00  0.00           C  
ATOM   2133  C   ILE B 129       7.745  12.471  15.668  1.00  0.00           C  
ATOM   2134  O   ILE B 129       8.969  12.350  15.633  1.00  0.00           O  
ATOM   2135  CB  ILE B 129       6.373  10.762  16.944  1.00  0.00           C  
ATOM   2136  CG1 ILE B 129       7.545  10.266  17.797  1.00  0.00           C  
ATOM   2137  CG2 ILE B 129       5.313   9.683  16.808  1.00  0.00           C  
ATOM   2138  CD1 ILE B 129       8.143  11.298  18.694  1.00  0.00           C  
ATOM   2139  H   ILE B 129       8.488   9.982  15.013  1.00  0.00           H  
ATOM   2140  HA  ILE B 129       5.933  11.561  15.027  1.00  0.00           H  
ATOM   2141  HB  ILE B 129       5.929  11.607  17.482  1.00  0.00           H  
ATOM   2142 1HG1 ILE B 129       7.197   9.446  18.424  1.00  0.00           H  
ATOM   2143 2HG1 ILE B 129       8.333   9.890  17.144  1.00  0.00           H  
ATOM   2144 1HG2 ILE B 129       4.970   9.375  17.794  1.00  0.00           H  
ATOM   2145 2HG2 ILE B 129       4.486  10.097  16.259  1.00  0.00           H  
ATOM   2146 3HG2 ILE B 129       5.717   8.825  16.281  1.00  0.00           H  
ATOM   2147 1HD1 ILE B 129       8.939  10.827  19.238  1.00  0.00           H  
ATOM   2148 2HD1 ILE B 129       8.545  12.127  18.143  1.00  0.00           H  
ATOM   2149 3HD1 ILE B 129       7.382  11.670  19.391  1.00  0.00           H  
ATOM   2150  N   CYS B 130       7.150  13.628  15.862  1.00  0.00           N  
ATOM   2151  CA  CYS B 130       7.936  14.802  16.117  1.00  0.00           C  
ATOM   2152  C   CYS B 130       7.747  15.185  17.567  1.00  0.00           C  
ATOM   2153  O   CYS B 130       6.681  14.937  18.140  1.00  0.00           O  
ATOM   2154  CB  CYS B 130       7.494  15.915  15.199  1.00  0.00           C  
ATOM   2155  SG  CYS B 130       7.683  15.472  13.516  1.00  0.00           S  
ATOM   2156  H   CYS B 130       6.139  13.698  15.838  1.00  0.00           H  
ATOM   2157  HA  CYS B 130       8.982  14.585  15.933  1.00  0.00           H  
ATOM   2158 1HB  CYS B 130       6.465  16.162  15.378  1.00  0.00           H  
ATOM   2159 2HB  CYS B 130       8.092  16.805  15.391  1.00  0.00           H  
ATOM   2160  N   LYS B 131       8.764  15.800  18.151  1.00  0.00           N  
ATOM   2161  CA  LYS B 131       8.665  16.289  19.518  1.00  0.00           C  
ATOM   2162  C   LYS B 131       9.033  17.731  19.633  1.00  0.00           C  
ATOM   2163  O   LYS B 131       9.940  18.209  18.955  1.00  0.00           O  
ATOM   2164  CB  LYS B 131       9.585  15.534  20.475  1.00  0.00           C  
ATOM   2165  CG  LYS B 131       9.240  14.108  20.732  1.00  0.00           C  
ATOM   2166  CD  LYS B 131      10.187  13.498  21.745  1.00  0.00           C  
ATOM   2167  CE  LYS B 131       9.835  12.054  22.078  1.00  0.00           C  
ATOM   2168  NZ  LYS B 131       8.606  11.979  22.937  1.00  0.00           N  
ATOM   2169  H   LYS B 131       9.621  15.925  17.619  1.00  0.00           H  
ATOM   2170  HA  LYS B 131       7.639  16.175  19.850  1.00  0.00           H  
ATOM   2171 1HB  LYS B 131      10.604  15.566  20.091  1.00  0.00           H  
ATOM   2172 2HB  LYS B 131       9.589  16.043  21.441  1.00  0.00           H  
ATOM   2173 1HG  LYS B 131       8.243  14.088  21.140  1.00  0.00           H  
ATOM   2174 2HG  LYS B 131       9.253  13.530  19.811  1.00  0.00           H  
ATOM   2175 1HD  LYS B 131      11.202  13.542  21.386  1.00  0.00           H  
ATOM   2176 2HD  LYS B 131      10.131  14.083  22.660  1.00  0.00           H  
ATOM   2177 1HE  LYS B 131       9.663  11.500  21.159  1.00  0.00           H  
ATOM   2178 2HE  LYS B 131      10.668  11.600  22.614  1.00  0.00           H  
ATOM   2179 1HZ  LYS B 131       8.380  11.031  23.164  1.00  0.00           H  
ATOM   2180 2HZ  LYS B 131       8.784  12.512  23.801  1.00  0.00           H  
ATOM   2181 3HZ  LYS B 131       7.806  12.392  22.455  1.00  0.00           H  
ATOM   2182  N   THR B 132       8.362  18.418  20.538  1.00  0.00           N  
ATOM   2183  CA  THR B 132       8.751  19.780  20.856  1.00  0.00           C  
ATOM   2184  C   THR B 132       8.509  20.060  22.334  1.00  0.00           C  
ATOM   2185  O   THR B 132       8.149  19.154  23.090  1.00  0.00           O  
ATOM   2186  CB  THR B 132       8.036  20.810  19.956  1.00  0.00           C  
ATOM   2187  OG1 THR B 132       8.666  22.083  20.149  1.00  0.00           O  
ATOM   2188  CG2 THR B 132       6.557  20.917  20.271  1.00  0.00           C  
ATOM   2189  H   THR B 132       7.573  17.971  21.011  1.00  0.00           H  
ATOM   2190  HA  THR B 132       9.822  19.885  20.671  1.00  0.00           H  
ATOM   2191  HB  THR B 132       8.150  20.507  18.920  1.00  0.00           H  
ATOM   2192  HG1 THR B 132       9.595  22.029  19.795  1.00  0.00           H  
ATOM   2193 1HG2 THR B 132       6.095  21.652  19.613  1.00  0.00           H  
ATOM   2194 2HG2 THR B 132       6.089  19.958  20.128  1.00  0.00           H  
ATOM   2195 3HG2 THR B 132       6.429  21.223  21.297  1.00  0.00           H  
ATOM   2196  N   THR B 133       8.753  21.297  22.745  1.00  0.00           N  
ATOM   2197  CA  THR B 133       8.520  21.705  24.126  1.00  0.00           C  
ATOM   2198  C   THR B 133       7.679  22.963  24.151  1.00  0.00           C  
ATOM   2199  O   THR B 133       8.079  23.979  23.584  1.00  0.00           O  
ATOM   2200  CB  THR B 133       9.828  21.967  24.901  1.00  0.00           C  
ATOM   2201  OG1 THR B 133      10.643  20.788  24.897  1.00  0.00           O  
ATOM   2202  CG2 THR B 133       9.505  22.355  26.364  1.00  0.00           C  
ATOM   2203  H   THR B 133       9.027  21.961  22.033  1.00  0.00           H  
ATOM   2204  HA  THR B 133       7.976  20.919  24.629  1.00  0.00           H  
ATOM   2205  HB  THR B 133      10.374  22.781  24.432  1.00  0.00           H  
ATOM   2206  HG1 THR B 133      10.115  20.034  25.182  1.00  0.00           H  
ATOM   2207 1HG2 THR B 133      10.429  22.541  26.905  1.00  0.00           H  
ATOM   2208 2HG2 THR B 133       8.891  23.256  26.377  1.00  0.00           H  
ATOM   2209 3HG2 THR B 133       8.962  21.542  26.841  1.00  0.00           H  
ATOM   2210  N   ILE B 134       6.530  22.911  24.812  1.00  0.00           N  
ATOM   2211  CA  ILE B 134       5.682  24.092  24.867  1.00  0.00           C  
ATOM   2212  C   ILE B 134       5.476  24.504  26.312  1.00  0.00           C  
ATOM   2213  O   ILE B 134       4.949  23.761  27.151  1.00  0.00           O  
ATOM   2214  CB  ILE B 134       4.372  23.896  24.083  1.00  0.00           C  
ATOM   2215  CG1 ILE B 134       4.733  23.607  22.609  1.00  0.00           C  
ATOM   2216  CG2 ILE B 134       3.505  25.130  24.172  1.00  0.00           C  
ATOM   2217  CD1 ILE B 134       3.587  23.229  21.755  1.00  0.00           C  
ATOM   2218  H   ILE B 134       6.277  22.044  25.286  1.00  0.00           H  
ATOM   2219  HA  ILE B 134       6.203  24.912  24.374  1.00  0.00           H  
ATOM   2220  HB  ILE B 134       3.830  23.038  24.480  1.00  0.00           H  
ATOM   2221 1HG1 ILE B 134       5.210  24.490  22.183  1.00  0.00           H  
ATOM   2222 2HG1 ILE B 134       5.432  22.793  22.583  1.00  0.00           H  
ATOM   2223 1HG2 ILE B 134       2.585  24.974  23.601  1.00  0.00           H  
ATOM   2224 2HG2 ILE B 134       3.250  25.330  25.212  1.00  0.00           H  
ATOM   2225 3HG2 ILE B 134       4.040  25.984  23.762  1.00  0.00           H  
ATOM   2226 1HD1 ILE B 134       3.938  23.039  20.741  1.00  0.00           H  
ATOM   2227 2HD1 ILE B 134       3.113  22.339  22.143  1.00  0.00           H  
ATOM   2228 3HD1 ILE B 134       2.863  24.045  21.738  1.00  0.00           H  
ATOM   2229  N   GLY B 135       5.993  25.681  26.617  1.00  0.00           N  
ATOM   2230  CA  GLY B 135       6.011  26.243  27.958  1.00  0.00           C  
ATOM   2231  C   GLY B 135       7.098  25.553  28.782  1.00  0.00           C  
ATOM   2232  O   GLY B 135       8.144  26.134  29.070  1.00  0.00           O  
ATOM   2233  H   GLY B 135       6.409  26.218  25.870  1.00  0.00           H  
ATOM   2234 1HA  GLY B 135       6.203  27.316  27.908  1.00  0.00           H  
ATOM   2235 2HA  GLY B 135       5.039  26.103  28.430  1.00  0.00           H  
ATOM   2236  N   ASP B 136       6.841  24.297  29.128  1.00  0.00           N  
ATOM   2237  CA  ASP B 136       7.782  23.465  29.857  1.00  0.00           C  
ATOM   2238  C   ASP B 136       7.414  21.999  29.691  1.00  0.00           C  
ATOM   2239  O   ASP B 136       8.022  21.118  30.303  1.00  0.00           O  
ATOM   2240  CB  ASP B 136       7.868  23.887  31.343  1.00  0.00           C  
ATOM   2241  CG  ASP B 136       6.532  23.758  32.205  1.00  0.00           C  
ATOM   2242  OD1 ASP B 136       5.546  23.243  31.730  1.00  0.00           O  
ATOM   2243  OD2 ASP B 136       6.551  24.208  33.333  1.00  0.00           O  
ATOM   2244  H   ASP B 136       5.959  23.892  28.813  1.00  0.00           H  
ATOM   2245  HA  ASP B 136       8.772  23.605  29.422  1.00  0.00           H  
ATOM   2246 1HB  ASP B 136       8.633  23.283  31.830  1.00  0.00           H  
ATOM   2247 2HB  ASP B 136       8.209  24.922  31.401  1.00  0.00           H  
ATOM   2248  N   ARG B 137       6.420  21.740  28.841  1.00  0.00           N  
ATOM   2249  CA  ARG B 137       5.932  20.375  28.652  1.00  0.00           C  
ATOM   2250  C   ARG B 137       6.438  19.732  27.373  1.00  0.00           C  
ATOM   2251  O   ARG B 137       6.510  20.388  26.334  1.00  0.00           O  
ATOM   2252  CB  ARG B 137       4.411  20.375  28.630  1.00  0.00           C  
ATOM   2253  CG  ARG B 137       3.772  20.769  29.943  1.00  0.00           C  
ATOM   2254  CD  ARG B 137       2.294  20.713  29.895  1.00  0.00           C  
ATOM   2255  NE  ARG B 137       1.709  21.144  31.154  1.00  0.00           N  
ATOM   2256  CZ  ARG B 137       0.394  21.124  31.441  1.00  0.00           C  
ATOM   2257  NH1 ARG B 137      -0.472  20.688  30.551  1.00  0.00           N  
ATOM   2258  NH2 ARG B 137      -0.024  21.543  32.624  1.00  0.00           N  
ATOM   2259  H   ARG B 137       5.964  22.516  28.356  1.00  0.00           H  
ATOM   2260  HA  ARG B 137       6.268  19.772  29.495  1.00  0.00           H  
ATOM   2261 1HB  ARG B 137       4.065  21.079  27.871  1.00  0.00           H  
ATOM   2262 2HB  ARG B 137       4.047  19.385  28.353  1.00  0.00           H  
ATOM   2263 1HG  ARG B 137       4.120  20.103  30.733  1.00  0.00           H  
ATOM   2264 2HG  ARG B 137       4.061  21.795  30.188  1.00  0.00           H  
ATOM   2265 1HD  ARG B 137       1.931  21.371  29.105  1.00  0.00           H  
ATOM   2266 2HD  ARG B 137       1.970  19.691  29.697  1.00  0.00           H  
ATOM   2267  HE  ARG B 137       2.344  21.491  31.868  1.00  0.00           H  
ATOM   2268 1HH1 ARG B 137      -0.149  20.368  29.650  1.00  0.00           H  
ATOM   2269 2HH1 ARG B 137      -1.458  20.675  30.770  1.00  0.00           H  
ATOM   2270 1HH2 ARG B 137       0.645  21.879  33.304  1.00  0.00           H  
ATOM   2271 2HH2 ARG B 137      -1.008  21.529  32.846  1.00  0.00           H  
ATOM   2272  N   GLU B 138       6.724  18.431  27.416  1.00  0.00           N  
ATOM   2273  CA  GLU B 138       7.120  17.757  26.182  1.00  0.00           C  
ATOM   2274  C   GLU B 138       5.863  17.348  25.440  1.00  0.00           C  
ATOM   2275  O   GLU B 138       4.941  16.778  26.025  1.00  0.00           O  
ATOM   2276  CB  GLU B 138       8.045  16.572  26.449  1.00  0.00           C  
ATOM   2277  CG  GLU B 138       8.564  15.886  25.172  1.00  0.00           C  
ATOM   2278  CD  GLU B 138       9.600  14.806  25.455  1.00  0.00           C  
ATOM   2279  OE1 GLU B 138      10.666  15.161  25.911  1.00  0.00           O  
ATOM   2280  OE2 GLU B 138       9.341  13.636  25.204  1.00  0.00           O  
ATOM   2281  H   GLU B 138       6.666  17.918  28.286  1.00  0.00           H  
ATOM   2282  HA  GLU B 138       7.666  18.460  25.553  1.00  0.00           H  
ATOM   2283 1HB  GLU B 138       8.903  16.904  27.028  1.00  0.00           H  
ATOM   2284 2HB  GLU B 138       7.515  15.822  27.036  1.00  0.00           H  
ATOM   2285 1HG  GLU B 138       7.723  15.435  24.643  1.00  0.00           H  
ATOM   2286 2HG  GLU B 138       9.000  16.644  24.517  1.00  0.00           H  
ATOM   2287  N   VAL B 139       5.830  17.697  24.162  1.00  0.00           N  
ATOM   2288  CA  VAL B 139       4.683  17.484  23.296  1.00  0.00           C  
ATOM   2289  C   VAL B 139       4.980  16.584  22.101  1.00  0.00           C  
ATOM   2290  O   VAL B 139       5.928  16.833  21.362  1.00  0.00           O  
ATOM   2291  CB  VAL B 139       4.231  18.863  22.767  1.00  0.00           C  
ATOM   2292  CG1 VAL B 139       3.065  18.721  21.805  1.00  0.00           C  
ATOM   2293  CG2 VAL B 139       3.890  19.762  23.941  1.00  0.00           C  
ATOM   2294  H   VAL B 139       6.652  18.164  23.783  1.00  0.00           H  
ATOM   2295  HA  VAL B 139       3.884  17.038  23.889  1.00  0.00           H  
ATOM   2296  HB  VAL B 139       5.049  19.306  22.214  1.00  0.00           H  
ATOM   2297 1HG1 VAL B 139       2.782  19.705  21.429  1.00  0.00           H  
ATOM   2298 2HG1 VAL B 139       3.359  18.086  20.970  1.00  0.00           H  
ATOM   2299 3HG1 VAL B 139       2.219  18.271  22.321  1.00  0.00           H  
ATOM   2300 1HG2 VAL B 139       3.600  20.732  23.583  1.00  0.00           H  
ATOM   2301 2HG2 VAL B 139       3.071  19.326  24.507  1.00  0.00           H  
ATOM   2302 3HG2 VAL B 139       4.756  19.869  24.582  1.00  0.00           H  
ATOM   2303  N   ASP B 140       4.157  15.550  21.903  1.00  0.00           N  
ATOM   2304  CA  ASP B 140       4.305  14.675  20.732  1.00  0.00           C  
ATOM   2305  C   ASP B 140       3.296  14.991  19.642  1.00  0.00           C  
ATOM   2306  O   ASP B 140       2.155  15.359  19.923  1.00  0.00           O  
ATOM   2307  CB  ASP B 140       4.118  13.193  21.073  1.00  0.00           C  
ATOM   2308  CG  ASP B 140       5.205  12.608  21.936  1.00  0.00           C  
ATOM   2309  OD1 ASP B 140       6.331  12.888  21.682  1.00  0.00           O  
ATOM   2310  OD2 ASP B 140       4.917  11.880  22.845  1.00  0.00           O  
ATOM   2311  H   ASP B 140       3.408  15.381  22.560  1.00  0.00           H  
ATOM   2312  HA  ASP B 140       5.303  14.812  20.319  1.00  0.00           H  
ATOM   2313 1HB  ASP B 140       3.159  13.057  21.565  1.00  0.00           H  
ATOM   2314 2HB  ASP B 140       4.078  12.627  20.134  1.00  0.00           H  
ATOM   2315  N   SER B 141       3.715  14.790  18.406  1.00  0.00           N  
ATOM   2316  CA  SER B 141       2.842  14.862  17.246  1.00  0.00           C  
ATOM   2317  C   SER B 141       2.186  13.509  17.123  1.00  0.00           C  
ATOM   2318  O   SER B 141       2.521  12.589  17.873  1.00  0.00           O  
ATOM   2319  CB  SER B 141       3.622  15.092  15.973  1.00  0.00           C  
ATOM   2320  OG  SER B 141       4.365  13.934  15.665  1.00  0.00           O  
ATOM   2321  H   SER B 141       4.702  14.581  18.267  1.00  0.00           H  
ATOM   2322  HA  SER B 141       2.082  15.628  17.397  1.00  0.00           H  
ATOM   2323 1HB  SER B 141       2.954  15.335  15.152  1.00  0.00           H  
ATOM   2324 2HB  SER B 141       4.293  15.926  16.109  1.00  0.00           H  
ATOM   2325  HG  SER B 141       3.727  13.257  15.284  1.00  0.00           H  
ATOM   2326  N   ASP B 142       1.262  13.374  16.186  1.00  0.00           N  
ATOM   2327  CA  ASP B 142       0.679  12.071  15.929  1.00  0.00           C  
ATOM   2328  C   ASP B 142       1.730  11.301  15.139  1.00  0.00           C  
ATOM   2329  O   ASP B 142       2.774  11.867  14.798  1.00  0.00           O  
ATOM   2330  CB  ASP B 142      -0.644  12.213  15.170  1.00  0.00           C  
ATOM   2331  CG  ASP B 142      -1.582  11.003  15.301  1.00  0.00           C  
ATOM   2332  OD1 ASP B 142      -1.113   9.900  15.602  1.00  0.00           O  
ATOM   2333  OD2 ASP B 142      -2.763  11.180  15.097  1.00  0.00           O  
ATOM   2334  H   ASP B 142       0.986  14.168  15.627  1.00  0.00           H  
ATOM   2335  HA  ASP B 142       0.499  11.556  16.873  1.00  0.00           H  
ATOM   2336 1HB  ASP B 142      -1.172  13.097  15.524  1.00  0.00           H  
ATOM   2337 2HB  ASP B 142      -0.429  12.364  14.120  1.00  0.00           H  
ATOM   2338  N   ALA B 143       1.498  10.019  14.897  1.00  0.00           N  
ATOM   2339  CA  ALA B 143       2.492   9.246  14.157  1.00  0.00           C  
ATOM   2340  C   ALA B 143       2.296   9.338  12.668  1.00  0.00           C  
ATOM   2341  O   ALA B 143       1.175   9.274  12.165  1.00  0.00           O  
ATOM   2342  CB  ALA B 143       2.472   7.794  14.584  1.00  0.00           C  
ATOM   2343  H   ALA B 143       0.607   9.622  15.208  1.00  0.00           H  
ATOM   2344  HA  ALA B 143       3.471   9.659  14.383  1.00  0.00           H  
ATOM   2345 1HB  ALA B 143       3.250   7.256  14.041  1.00  0.00           H  
ATOM   2346 2HB  ALA B 143       2.661   7.732  15.654  1.00  0.00           H  
ATOM   2347 3HB  ALA B 143       1.501   7.364  14.356  1.00  0.00           H  
ATOM   2348  N   TYR B 144       3.412   9.403  11.959  1.00  0.00           N  
ATOM   2349  CA  TYR B 144       3.411   9.425  10.515  1.00  0.00           C  
ATOM   2350  C   TYR B 144       3.930   8.080  10.057  1.00  0.00           C  
ATOM   2351  O   TYR B 144       4.779   7.497  10.722  1.00  0.00           O  
ATOM   2352  CB  TYR B 144       4.320  10.551  10.001  1.00  0.00           C  
ATOM   2353  CG  TYR B 144       3.828  11.948  10.333  1.00  0.00           C  
ATOM   2354  CD1 TYR B 144       4.084  12.483  11.587  1.00  0.00           C  
ATOM   2355  CD2 TYR B 144       3.148  12.705   9.389  1.00  0.00           C  
ATOM   2356  CE1 TYR B 144       3.645  13.739  11.903  1.00  0.00           C  
ATOM   2357  CE2 TYR B 144       2.710  13.976   9.717  1.00  0.00           C  
ATOM   2358  CZ  TYR B 144       2.953  14.488  10.971  1.00  0.00           C  
ATOM   2359  OH  TYR B 144       2.508  15.744  11.320  1.00  0.00           O  
ATOM   2360  H   TYR B 144       4.297   9.471  12.453  1.00  0.00           H  
ATOM   2361  HA  TYR B 144       2.395   9.556  10.155  1.00  0.00           H  
ATOM   2362 1HB  TYR B 144       5.319  10.434  10.427  1.00  0.00           H  
ATOM   2363 2HB  TYR B 144       4.414  10.471   8.918  1.00  0.00           H  
ATOM   2364  HD1 TYR B 144       4.627  11.900  12.335  1.00  0.00           H  
ATOM   2365  HD2 TYR B 144       2.947  12.296   8.394  1.00  0.00           H  
ATOM   2366  HE1 TYR B 144       3.841  14.140  12.896  1.00  0.00           H  
ATOM   2367  HE2 TYR B 144       2.164  14.561   8.998  1.00  0.00           H  
ATOM   2368  HH  TYR B 144       2.080  16.172  10.559  1.00  0.00           H  
ATOM   2369  N   TYR B 145       3.447   7.589   8.933  1.00  0.00           N  
ATOM   2370  CA  TYR B 145       3.912   6.311   8.439  1.00  0.00           C  
ATOM   2371  C   TYR B 145       4.403   6.424   7.021  1.00  0.00           C  
ATOM   2372  O   TYR B 145       3.695   6.910   6.151  1.00  0.00           O  
ATOM   2373  CB  TYR B 145       2.848   5.232   8.556  1.00  0.00           C  
ATOM   2374  CG  TYR B 145       3.362   3.871   8.116  1.00  0.00           C  
ATOM   2375  CD1 TYR B 145       4.251   3.184   8.903  1.00  0.00           C  
ATOM   2376  CD2 TYR B 145       2.947   3.328   6.963  1.00  0.00           C  
ATOM   2377  CE1 TYR B 145       4.721   1.957   8.524  1.00  0.00           C  
ATOM   2378  CE2 TYR B 145       3.383   2.091   6.575  1.00  0.00           C  
ATOM   2379  CZ  TYR B 145       4.279   1.406   7.349  1.00  0.00           C  
ATOM   2380  OH  TYR B 145       4.737   0.173   6.958  1.00  0.00           O  
ATOM   2381  H   TYR B 145       2.733   8.119   8.436  1.00  0.00           H  
ATOM   2382  HA  TYR B 145       4.749   5.976   9.049  1.00  0.00           H  
ATOM   2383 1HB  TYR B 145       2.515   5.157   9.592  1.00  0.00           H  
ATOM   2384 2HB  TYR B 145       1.986   5.494   7.942  1.00  0.00           H  
ATOM   2385  HD1 TYR B 145       4.593   3.622   9.816  1.00  0.00           H  
ATOM   2386  HD2 TYR B 145       2.281   3.878   6.363  1.00  0.00           H  
ATOM   2387  HE1 TYR B 145       5.436   1.428   9.152  1.00  0.00           H  
ATOM   2388  HE2 TYR B 145       3.031   1.663   5.650  1.00  0.00           H  
ATOM   2389  HH  TYR B 145       5.424  -0.119   7.567  1.00  0.00           H  
ATOM   2390  N   VAL B 146       5.626   5.944   6.787  1.00  0.00           N  
ATOM   2391  CA  VAL B 146       6.197   5.947   5.454  1.00  0.00           C  
ATOM   2392  C   VAL B 146       5.925   4.590   4.844  1.00  0.00           C  
ATOM   2393  O   VAL B 146       6.053   3.589   5.533  1.00  0.00           O  
ATOM   2394  CB  VAL B 146       7.717   6.309   5.498  1.00  0.00           C  
ATOM   2395  CG1 VAL B 146       8.371   6.187   4.098  1.00  0.00           C  
ATOM   2396  CG2 VAL B 146       7.880   7.787   6.001  1.00  0.00           C  
ATOM   2397  H   VAL B 146       6.170   5.555   7.560  1.00  0.00           H  
ATOM   2398  HA  VAL B 146       5.708   6.703   4.851  1.00  0.00           H  
ATOM   2399  HB  VAL B 146       8.230   5.622   6.175  1.00  0.00           H  
ATOM   2400 1HG1 VAL B 146       9.431   6.441   4.169  1.00  0.00           H  
ATOM   2401 2HG1 VAL B 146       8.281   5.163   3.730  1.00  0.00           H  
ATOM   2402 3HG1 VAL B 146       7.880   6.864   3.403  1.00  0.00           H  
ATOM   2403 1HG2 VAL B 146       8.939   8.048   6.048  1.00  0.00           H  
ATOM   2404 2HG2 VAL B 146       7.370   8.463   5.313  1.00  0.00           H  
ATOM   2405 3HG2 VAL B 146       7.441   7.885   6.993  1.00  0.00           H  
ATOM   2406  N   TYR B 147       5.481   4.570   3.589  1.00  0.00           N  
ATOM   2407  CA  TYR B 147       5.235   3.305   2.906  1.00  0.00           C  
ATOM   2408  C   TYR B 147       5.688   3.430   1.452  1.00  0.00           C  
ATOM   2409  O   TYR B 147       5.153   4.257   0.721  1.00  0.00           O  
ATOM   2410  CB  TYR B 147       3.774   2.929   2.926  1.00  0.00           C  
ATOM   2411  CG  TYR B 147       3.582   1.552   2.405  1.00  0.00           C  
ATOM   2412  CD1 TYR B 147       4.006   0.509   3.188  1.00  0.00           C  
ATOM   2413  CD2 TYR B 147       3.010   1.308   1.172  1.00  0.00           C  
ATOM   2414  CE1 TYR B 147       3.862  -0.767   2.768  1.00  0.00           C  
ATOM   2415  CE2 TYR B 147       2.855   0.001   0.743  1.00  0.00           C  
ATOM   2416  CZ  TYR B 147       3.288  -1.033   1.562  1.00  0.00           C  
ATOM   2417  OH  TYR B 147       3.143  -2.341   1.198  1.00  0.00           O  
ATOM   2418  H   TYR B 147       5.305   5.451   3.108  1.00  0.00           H  
ATOM   2419  HA  TYR B 147       5.795   2.509   3.380  1.00  0.00           H  
ATOM   2420 1HB  TYR B 147       3.388   2.996   3.921  1.00  0.00           H  
ATOM   2421 2HB  TYR B 147       3.211   3.619   2.304  1.00  0.00           H  
ATOM   2422  HD1 TYR B 147       4.467   0.703   4.155  1.00  0.00           H  
ATOM   2423  HD2 TYR B 147       2.694   2.129   0.557  1.00  0.00           H  
ATOM   2424  HE1 TYR B 147       4.203  -1.585   3.397  1.00  0.00           H  
ATOM   2425  HE2 TYR B 147       2.402  -0.221  -0.226  1.00  0.00           H  
ATOM   2426  HH  TYR B 147       2.654  -2.402   0.358  1.00  0.00           H  
ATOM   2427  N   ARG B 148       6.642   2.596   1.027  1.00  0.00           N  
ATOM   2428  CA  ARG B 148       7.086   2.670  -0.342  1.00  0.00           C  
ATOM   2429  C   ARG B 148       6.591   1.400  -1.034  1.00  0.00           C  
ATOM   2430  O   ARG B 148       6.797   0.274  -0.582  1.00  0.00           O  
ATOM   2431  CB  ARG B 148       8.596   2.803  -0.445  1.00  0.00           C  
ATOM   2432  CG  ARG B 148       9.195   4.100   0.155  1.00  0.00           C  
ATOM   2433  CD  ARG B 148      10.637   4.135  -0.066  1.00  0.00           C  
ATOM   2434  NE  ARG B 148      11.353   5.205   0.643  1.00  0.00           N  
ATOM   2435  CZ  ARG B 148      11.581   6.486   0.228  1.00  0.00           C  
ATOM   2436  NH1 ARG B 148      11.142   7.022  -0.896  1.00  0.00           N  
ATOM   2437  NH2 ARG B 148      12.301   7.262   0.995  1.00  0.00           N  
ATOM   2438  H   ARG B 148       7.109   1.941   1.655  1.00  0.00           H  
ATOM   2439  HA  ARG B 148       6.639   3.527  -0.833  1.00  0.00           H  
ATOM   2440 1HB  ARG B 148       9.060   1.964   0.076  1.00  0.00           H  
ATOM   2441 2HB  ARG B 148       8.893   2.749  -1.491  1.00  0.00           H  
ATOM   2442 1HG  ARG B 148       8.765   4.950  -0.343  1.00  0.00           H  
ATOM   2443 2HG  ARG B 148       8.995   4.155   1.225  1.00  0.00           H  
ATOM   2444 1HD  ARG B 148      11.068   3.181   0.237  1.00  0.00           H  
ATOM   2445 2HD  ARG B 148      10.780   4.275  -1.106  1.00  0.00           H  
ATOM   2446  HE  ARG B 148      11.763   4.947   1.549  1.00  0.00           H  
ATOM   2447 1HH1 ARG B 148      10.565   6.518  -1.597  1.00  0.00           H  
ATOM   2448 2HH1 ARG B 148      11.400   8.016  -1.068  1.00  0.00           H  
ATOM   2449 1HH2 ARG B 148      12.657   6.881   1.894  1.00  0.00           H  
ATOM   2450 2HH2 ARG B 148      12.480   8.237   0.671  1.00  0.00           H  
ATOM   2451  N   LEU B 149       5.843   1.614  -2.102  1.00  0.00           N  
ATOM   2452  CA  LEU B 149       5.232   0.550  -2.859  1.00  0.00           C  
ATOM   2453  C   LEU B 149       6.262  -0.303  -3.531  1.00  0.00           C  
ATOM   2454  O   LEU B 149       7.200   0.221  -4.131  1.00  0.00           O  
ATOM   2455  CB  LEU B 149       4.324   1.156  -3.926  1.00  0.00           C  
ATOM   2456  CG  LEU B 149       3.486   0.196  -4.759  1.00  0.00           C  
ATOM   2457  CD1 LEU B 149       2.463  -0.466  -3.920  1.00  0.00           C  
ATOM   2458  CD2 LEU B 149       2.842   0.955  -5.818  1.00  0.00           C  
ATOM   2459  H   LEU B 149       5.679   2.576  -2.404  1.00  0.00           H  
ATOM   2460  HA  LEU B 149       4.652  -0.078  -2.179  1.00  0.00           H  
ATOM   2461 1HB  LEU B 149       3.663   1.873  -3.444  1.00  0.00           H  
ATOM   2462 2HB  LEU B 149       4.958   1.696  -4.616  1.00  0.00           H  
ATOM   2463  HG  LEU B 149       4.121  -0.581  -5.196  1.00  0.00           H  
ATOM   2464 1HD1 LEU B 149       1.902  -1.120  -4.550  1.00  0.00           H  
ATOM   2465 2HD1 LEU B 149       2.924  -1.034  -3.143  1.00  0.00           H  
ATOM   2466 3HD1 LEU B 149       1.814   0.266  -3.481  1.00  0.00           H  
ATOM   2467 1HD2 LEU B 149       2.234   0.282  -6.425  1.00  0.00           H  
ATOM   2468 2HD2 LEU B 149       2.235   1.696  -5.378  1.00  0.00           H  
ATOM   2469 3HD2 LEU B 149       3.597   1.433  -6.434  1.00  0.00           H  
ATOM   2470  N   GLN B 150       6.118  -1.626  -3.445  1.00  0.00           N  
ATOM   2471  CA  GLN B 150       7.092  -2.425  -4.161  1.00  0.00           C  
ATOM   2472  C   GLN B 150       6.705  -2.467  -5.640  1.00  0.00           C  
ATOM   2473  O   GLN B 150       5.650  -3.005  -6.025  1.00  0.00           O  
ATOM   2474  CB  GLN B 150       7.203  -3.836  -3.579  1.00  0.00           C  
ATOM   2475  CG  GLN B 150       8.259  -4.741  -4.250  1.00  0.00           C  
ATOM   2476  CD  GLN B 150       9.671  -4.215  -4.032  1.00  0.00           C  
ATOM   2477  OE1 GLN B 150      10.014  -3.828  -2.913  1.00  0.00           O  
ATOM   2478  NE2 GLN B 150      10.496  -4.205  -5.075  1.00  0.00           N  
ATOM   2479  H   GLN B 150       5.350  -2.058  -2.916  1.00  0.00           H  
ATOM   2480  HA  GLN B 150       8.067  -1.949  -4.081  1.00  0.00           H  
ATOM   2481 1HB  GLN B 150       7.425  -3.775  -2.514  1.00  0.00           H  
ATOM   2482 2HB  GLN B 150       6.252  -4.329  -3.681  1.00  0.00           H  
ATOM   2483 1HG  GLN B 150       8.201  -5.737  -3.810  1.00  0.00           H  
ATOM   2484 2HG  GLN B 150       8.065  -4.799  -5.328  1.00  0.00           H  
ATOM   2485 1HE2 GLN B 150      11.438  -3.873  -4.971  1.00  0.00           H  
ATOM   2486 2HE2 GLN B 150      10.190  -4.554  -5.966  1.00  0.00           H  
ATOM   2487  N   VAL B 151       7.572  -1.897  -6.473  1.00  0.00           N  
ATOM   2488  CA  VAL B 151       7.313  -1.830  -7.902  1.00  0.00           C  
ATOM   2489  C   VAL B 151       8.454  -2.462  -8.698  1.00  0.00           C  
ATOM   2490  O   VAL B 151       9.628  -2.370  -8.308  1.00  0.00           O  
ATOM   2491  CB  VAL B 151       7.118  -0.350  -8.320  1.00  0.00           C  
ATOM   2492  CG1 VAL B 151       5.889   0.235  -7.628  1.00  0.00           C  
ATOM   2493  CG2 VAL B 151       8.354   0.485  -7.927  1.00  0.00           C  
ATOM   2494  H   VAL B 151       8.412  -1.475  -6.094  1.00  0.00           H  
ATOM   2495  HA  VAL B 151       6.401  -2.383  -8.118  1.00  0.00           H  
ATOM   2496  HB  VAL B 151       6.950  -0.304  -9.399  1.00  0.00           H  
ATOM   2497 1HG1 VAL B 151       5.753   1.269  -7.939  1.00  0.00           H  
ATOM   2498 2HG1 VAL B 151       5.011  -0.350  -7.906  1.00  0.00           H  
ATOM   2499 3HG1 VAL B 151       6.028   0.200  -6.557  1.00  0.00           H  
ATOM   2500 1HG2 VAL B 151       8.196   1.524  -8.227  1.00  0.00           H  
ATOM   2501 2HG2 VAL B 151       8.496   0.447  -6.847  1.00  0.00           H  
ATOM   2502 3HG2 VAL B 151       9.243   0.104  -8.421  1.00  0.00           H  
ATOM   2503  N   SER B 152       8.081  -3.074  -9.816  1.00  0.00           N  
ATOM   2504  CA  SER B 152       8.949  -3.735 -10.781  1.00  0.00           C  
ATOM   2505  C   SER B 152       8.274  -3.760 -12.168  1.00  0.00           C  
ATOM   2506  O   SER B 152       7.299  -3.047 -12.413  1.00  0.00           O  
ATOM   2507  CB  SER B 152       9.261  -5.162 -10.328  1.00  0.00           C  
ATOM   2508  OG  SER B 152      10.286  -5.720 -11.114  1.00  0.00           O  
ATOM   2509  H   SER B 152       7.081  -3.121 -10.009  1.00  0.00           H  
ATOM   2510  HA  SER B 152       9.883  -3.175 -10.858  1.00  0.00           H  
ATOM   2511 1HB  SER B 152       9.548  -5.172  -9.275  1.00  0.00           H  
ATOM   2512 2HB  SER B 152       8.359  -5.764 -10.428  1.00  0.00           H  
ATOM   2513  HG  SER B 152      10.368  -6.636 -10.824  1.00  0.00           H  
ATOM   2514  N   SER B 153       8.843  -4.523 -13.092  1.00  0.00           N  
ATOM   2515  CA  SER B 153       8.256  -4.659 -14.429  1.00  0.00           C  
ATOM   2516  C   SER B 153       7.114  -5.669 -14.322  1.00  0.00           C  
ATOM   2517  O   SER B 153       7.003  -6.348 -13.302  1.00  0.00           O  
ATOM   2518  CB  SER B 153       9.299  -5.103 -15.447  1.00  0.00           C  
ATOM   2519  OG  SER B 153       9.738  -6.411 -15.194  1.00  0.00           O  
ATOM   2520  H   SER B 153       9.653  -5.064 -12.803  1.00  0.00           H  
ATOM   2521  HA  SER B 153       7.844  -3.698 -14.742  1.00  0.00           H  
ATOM   2522 1HB  SER B 153       8.868  -5.052 -16.444  1.00  0.00           H  
ATOM   2523 2HB  SER B 153      10.147  -4.421 -15.422  1.00  0.00           H  
ATOM   2524  HG  SER B 153       9.187  -6.981 -15.744  1.00  0.00           H  
ATOM   2525  N   ILE B 154       6.268  -5.797 -15.340  1.00  0.00           N  
ATOM   2526  CA  ILE B 154       5.222  -6.816 -15.230  1.00  0.00           C  
ATOM   2527  C   ILE B 154       5.652  -8.120 -15.886  1.00  0.00           C  
ATOM   2528  O   ILE B 154       6.102  -8.133 -17.029  1.00  0.00           O  
ATOM   2529  CB  ILE B 154       3.870  -6.361 -15.797  1.00  0.00           C  
ATOM   2530  CG1 ILE B 154       3.361  -5.225 -15.026  1.00  0.00           C  
ATOM   2531  CG2 ILE B 154       2.855  -7.475 -15.727  1.00  0.00           C  
ATOM   2532  CD1 ILE B 154       2.302  -4.591 -15.706  1.00  0.00           C  
ATOM   2533  H   ILE B 154       6.351  -5.222 -16.166  1.00  0.00           H  
ATOM   2534  HA  ILE B 154       5.055  -7.023 -14.174  1.00  0.00           H  
ATOM   2535  HB  ILE B 154       3.999  -6.043 -16.834  1.00  0.00           H  
ATOM   2536 1HG1 ILE B 154       3.005  -5.558 -14.057  1.00  0.00           H  
ATOM   2537 2HG1 ILE B 154       4.162  -4.503 -14.874  1.00  0.00           H  
ATOM   2538 1HG2 ILE B 154       1.902  -7.136 -16.144  1.00  0.00           H  
ATOM   2539 2HG2 ILE B 154       3.226  -8.304 -16.291  1.00  0.00           H  
ATOM   2540 3HG2 ILE B 154       2.712  -7.773 -14.698  1.00  0.00           H  
ATOM   2541 1HD1 ILE B 154       1.976  -3.763 -15.132  1.00  0.00           H  
ATOM   2542 2HD1 ILE B 154       2.670  -4.273 -16.643  1.00  0.00           H  
ATOM   2543 3HD1 ILE B 154       1.482  -5.284 -15.856  1.00  0.00           H  
ATOM   2544  N   ASN B 155       5.534  -9.205 -15.122  1.00  0.00           N  
ATOM   2545  CA  ASN B 155       5.909 -10.554 -15.531  1.00  0.00           C  
ATOM   2546  C   ASN B 155       4.744 -11.531 -15.376  1.00  0.00           C  
ATOM   2547  O   ASN B 155       4.526 -12.070 -14.286  1.00  0.00           O  
ATOM   2548  CB  ASN B 155       7.105 -10.990 -14.675  1.00  0.00           C  
ATOM   2549  CG  ASN B 155       7.715 -12.361 -14.979  1.00  0.00           C  
ATOM   2550  OD1 ASN B 155       7.242 -13.118 -15.828  1.00  0.00           O  
ATOM   2551  ND2 ASN B 155       8.785 -12.675 -14.274  1.00  0.00           N  
ATOM   2552  H   ASN B 155       5.175  -9.075 -14.187  1.00  0.00           H  
ATOM   2553  HA  ASN B 155       6.187 -10.541 -16.588  1.00  0.00           H  
ATOM   2554 1HB  ASN B 155       7.890 -10.239 -14.768  1.00  0.00           H  
ATOM   2555 2HB  ASN B 155       6.794 -10.975 -13.648  1.00  0.00           H  
ATOM   2556 1HD2 ASN B 155       9.241 -13.557 -14.411  1.00  0.00           H  
ATOM   2557 2HD2 ASN B 155       9.153 -12.021 -13.612  1.00  0.00           H  
ATOM   2558  N   VAL B 156       3.983 -11.742 -16.466  1.00  0.00           N  
ATOM   2559  CA  VAL B 156       2.793 -12.613 -16.436  1.00  0.00           C  
ATOM   2560  C   VAL B 156       3.058 -14.060 -16.875  1.00  0.00           C  
ATOM   2561  O   VAL B 156       3.639 -14.324 -17.943  1.00  0.00           O  
ATOM   2562  CB  VAL B 156       1.672 -12.033 -17.325  1.00  0.00           C  
ATOM   2563  CG1 VAL B 156       0.482 -12.952 -17.369  1.00  0.00           C  
ATOM   2564  CG2 VAL B 156       1.249 -10.777 -16.782  1.00  0.00           C  
ATOM   2565  H   VAL B 156       4.199 -11.240 -17.340  1.00  0.00           H  
ATOM   2566  HA  VAL B 156       2.424 -12.640 -15.411  1.00  0.00           H  
ATOM   2567  HB  VAL B 156       2.054 -11.889 -18.330  1.00  0.00           H  
ATOM   2568 1HG1 VAL B 156      -0.304 -12.518 -17.995  1.00  0.00           H  
ATOM   2569 2HG1 VAL B 156       0.784 -13.898 -17.771  1.00  0.00           H  
ATOM   2570 3HG1 VAL B 156       0.110 -13.090 -16.361  1.00  0.00           H  
ATOM   2571 1HG2 VAL B 156       0.473 -10.357 -17.422  1.00  0.00           H  
ATOM   2572 2HG2 VAL B 156       0.872 -10.928 -15.802  1.00  0.00           H  
ATOM   2573 3HG2 VAL B 156       2.091 -10.136 -16.741  1.00  0.00           H  
ATOM   2574  N   SER B 157       2.585 -14.995 -16.051  1.00  0.00           N  
ATOM   2575  CA  SER B 157       2.691 -16.425 -16.295  1.00  0.00           C  
ATOM   2576  C   SER B 157       1.296 -17.066 -16.270  1.00  0.00           C  
ATOM   2577  O   SER B 157       0.608 -17.020 -15.249  1.00  0.00           O  
ATOM   2578  CB  SER B 157       3.583 -17.042 -15.229  1.00  0.00           C  
ATOM   2579  OG  SER B 157       3.668 -18.434 -15.367  1.00  0.00           O  
ATOM   2580  H   SER B 157       2.164 -14.690 -15.175  1.00  0.00           H  
ATOM   2581  HA  SER B 157       3.131 -16.585 -17.279  1.00  0.00           H  
ATOM   2582 1HB  SER B 157       4.581 -16.606 -15.300  1.00  0.00           H  
ATOM   2583 2HB  SER B 157       3.194 -16.791 -14.240  1.00  0.00           H  
ATOM   2584  HG  SER B 157       4.426 -18.597 -15.933  1.00  0.00           H  
ATOM   2585  N   VAL B 158       0.863 -17.623 -17.407  1.00  0.00           N  
ATOM   2586  CA  VAL B 158      -0.476 -18.217 -17.525  1.00  0.00           C  
ATOM   2587  C   VAL B 158      -0.465 -19.686 -17.894  1.00  0.00           C  
ATOM   2588  O   VAL B 158       0.251 -20.106 -18.805  1.00  0.00           O  
ATOM   2589  CB  VAL B 158      -1.340 -17.450 -18.538  1.00  0.00           C  
ATOM   2590  CG1 VAL B 158      -2.684 -18.132 -18.734  1.00  0.00           C  
ATOM   2591  CG2 VAL B 158      -1.593 -16.100 -18.010  1.00  0.00           C  
ATOM   2592  H   VAL B 158       1.475 -17.634 -18.211  1.00  0.00           H  
ATOM   2593  HA  VAL B 158      -0.963 -18.124 -16.559  1.00  0.00           H  
ATOM   2594  HB  VAL B 158      -0.825 -17.402 -19.496  1.00  0.00           H  
ATOM   2595 1HG1 VAL B 158      -3.280 -17.559 -19.445  1.00  0.00           H  
ATOM   2596 2HG1 VAL B 158      -2.539 -19.134 -19.121  1.00  0.00           H  
ATOM   2597 3HG1 VAL B 158      -3.205 -18.181 -17.775  1.00  0.00           H  
ATOM   2598 1HG2 VAL B 158      -2.197 -15.558 -18.726  1.00  0.00           H  
ATOM   2599 2HG2 VAL B 158      -2.120 -16.182 -17.071  1.00  0.00           H  
ATOM   2600 3HG2 VAL B 158      -0.670 -15.590 -17.855  1.00  0.00           H  
ATOM   2601  N   ASN B 159      -1.284 -20.453 -17.184  1.00  0.00           N  
ATOM   2602  CA  ASN B 159      -1.404 -21.886 -17.409  1.00  0.00           C  
ATOM   2603  C   ASN B 159      -2.775 -22.384 -16.931  1.00  0.00           C  
ATOM   2604  O   ASN B 159      -3.637 -21.593 -16.545  1.00  0.00           O  
ATOM   2605  CB  ASN B 159      -0.254 -22.596 -16.704  1.00  0.00           C  
ATOM   2606  CG  ASN B 159       0.202 -23.888 -17.383  1.00  0.00           C  
ATOM   2607  OD1 ASN B 159      -0.620 -24.630 -17.932  1.00  0.00           O  
ATOM   2608  ND2 ASN B 159       1.490 -24.149 -17.353  1.00  0.00           N  
ATOM   2609  H   ASN B 159      -1.822 -20.009 -16.437  1.00  0.00           H  
ATOM   2610  HA  ASN B 159      -1.332 -22.081 -18.478  1.00  0.00           H  
ATOM   2611 1HB  ASN B 159       0.602 -21.921 -16.639  1.00  0.00           H  
ATOM   2612 2HB  ASN B 159      -0.556 -22.829 -15.683  1.00  0.00           H  
ATOM   2613 1HD2 ASN B 159       1.840 -24.978 -17.788  1.00  0.00           H  
ATOM   2614 2HD2 ASN B 159       2.118 -23.518 -16.901  1.00  0.00           H  
ATOM   2615  N   ALA B 160      -2.988 -23.692 -16.964  1.00  0.00           N  
ATOM   2616  CA  ALA B 160      -4.272 -24.265 -16.553  1.00  0.00           C  
ATOM   2617  C   ALA B 160      -4.077 -25.622 -15.935  1.00  0.00           C  
ATOM   2618  O   ALA B 160      -3.080 -26.298 -16.188  1.00  0.00           O  
ATOM   2619  CB  ALA B 160      -5.224 -24.405 -17.733  1.00  0.00           C  
ATOM   2620  H   ALA B 160      -2.248 -24.293 -17.306  1.00  0.00           H  
ATOM   2621  HA  ALA B 160      -4.715 -23.611 -15.803  1.00  0.00           H  
ATOM   2622 1HB  ALA B 160      -6.171 -24.820 -17.387  1.00  0.00           H  
ATOM   2623 2HB  ALA B 160      -5.398 -23.446 -18.164  1.00  0.00           H  
ATOM   2624 3HB  ALA B 160      -4.792 -25.066 -18.478  1.00  0.00           H  
ATOM   2625  N   VAL B 161      -5.074 -26.060 -15.168  1.00  0.00           N  
ATOM   2626  CA  VAL B 161      -5.010 -27.399 -14.584  1.00  0.00           C  
ATOM   2627  C   VAL B 161      -5.024 -28.458 -15.681  1.00  0.00           C  
ATOM   2628  O   VAL B 161      -4.486 -29.553 -15.514  1.00  0.00           O  
ATOM   2629  CB  VAL B 161      -6.173 -27.593 -13.595  1.00  0.00           C  
ATOM   2630  CG1 VAL B 161      -5.997 -26.585 -12.444  1.00  0.00           C  
ATOM   2631  CG2 VAL B 161      -7.543 -27.378 -14.332  1.00  0.00           C  
ATOM   2632  H   VAL B 161      -5.863 -25.436 -14.973  1.00  0.00           H  
ATOM   2633  HA  VAL B 161      -4.074 -27.490 -14.029  1.00  0.00           H  
ATOM   2634  HB  VAL B 161      -6.137 -28.595 -13.172  1.00  0.00           H  
ATOM   2635 1HG1 VAL B 161      -6.802 -26.708 -11.719  1.00  0.00           H  
ATOM   2636 2HG1 VAL B 161      -5.041 -26.759 -11.952  1.00  0.00           H  
ATOM   2637 3HG1 VAL B 161      -6.013 -25.569 -12.845  1.00  0.00           H  
ATOM   2638 1HG2 VAL B 161      -8.364 -27.502 -13.626  1.00  0.00           H  
ATOM   2639 2HG2 VAL B 161      -7.568 -26.378 -14.752  1.00  0.00           H  
ATOM   2640 3HG2 VAL B 161      -7.663 -28.106 -15.133  1.00  0.00           H  
ATOM   2641  N   GLN B 162      -5.637 -28.107 -16.803  1.00  0.00           N  
ATOM   2642  CA  GLN B 162      -5.621 -28.895 -18.011  1.00  0.00           C  
ATOM   2643  C   GLN B 162      -6.117 -27.987 -19.134  1.00  0.00           C  
ATOM   2644  O   GLN B 162      -6.965 -27.126 -18.904  1.00  0.00           O  
ATOM   2645  CB  GLN B 162      -6.398 -30.203 -17.840  1.00  0.00           C  
ATOM   2646  CG  GLN B 162      -6.447 -31.032 -19.078  1.00  0.00           C  
ATOM   2647  CD  GLN B 162      -5.028 -31.458 -19.582  1.00  0.00           C  
ATOM   2648  OE1 GLN B 162      -4.336 -30.630 -20.216  1.00  0.00           O  
ATOM   2649  NE2 GLN B 162      -4.604 -32.693 -19.287  1.00  0.00           N  
ATOM   2650  H   GLN B 162      -6.087 -27.206 -16.822  1.00  0.00           H  
ATOM   2651  HA  GLN B 162      -4.590 -29.164 -18.237  1.00  0.00           H  
ATOM   2652 1HB  GLN B 162      -5.948 -30.812 -17.065  1.00  0.00           H  
ATOM   2653 2HB  GLN B 162      -7.410 -29.978 -17.528  1.00  0.00           H  
ATOM   2654 1HG  GLN B 162      -7.027 -31.931 -18.877  1.00  0.00           H  
ATOM   2655 2HG  GLN B 162      -6.925 -30.464 -19.823  1.00  0.00           H  
ATOM   2656 1HE2 GLN B 162      -3.688 -32.990 -19.570  1.00  0.00           H  
ATOM   2657 2HE2 GLN B 162      -5.188 -33.306 -18.755  1.00  0.00           H  
ATOM   2658  N   THR B 163      -5.594 -28.187 -20.346  1.00  0.00           N  
ATOM   2659  CA  THR B 163      -6.003 -27.377 -21.493  1.00  0.00           C  
ATOM   2660  C   THR B 163      -7.007 -28.080 -22.391  1.00  0.00           C  
ATOM   2661  O   THR B 163      -7.576 -27.471 -23.295  1.00  0.00           O  
ATOM   2662  CB  THR B 163      -4.779 -26.910 -22.290  1.00  0.00           C  
ATOM   2663  OG1 THR B 163      -4.040 -28.062 -22.747  1.00  0.00           O  
ATOM   2664  CG2 THR B 163      -3.898 -26.001 -21.430  1.00  0.00           C  
ATOM   2665  H   THR B 163      -4.908 -28.934 -20.455  1.00  0.00           H  
ATOM   2666  HA  THR B 163      -6.490 -26.487 -21.106  1.00  0.00           H  
ATOM   2667  HB  THR B 163      -5.113 -26.340 -23.161  1.00  0.00           H  
ATOM   2668  HG1 THR B 163      -3.640 -28.516 -21.988  1.00  0.00           H  
ATOM   2669 1HG2 THR B 163      -3.042 -25.665 -22.011  1.00  0.00           H  
ATOM   2670 2HG2 THR B 163      -4.483 -25.138 -21.115  1.00  0.00           H  
ATOM   2671 3HG2 THR B 163      -3.548 -26.542 -20.550  1.00  0.00           H  
ATOM   2672  N   VAL B 164      -7.170 -29.365 -22.172  1.00  0.00           N  
ATOM   2673  CA  VAL B 164      -8.137 -30.166 -22.895  1.00  0.00           C  
ATOM   2674  C   VAL B 164      -8.954 -30.895 -21.849  1.00  0.00           C  
ATOM   2675  O   VAL B 164      -8.435 -31.802 -21.193  1.00  0.00           O  
ATOM   2676  CB  VAL B 164      -7.443 -31.189 -23.819  1.00  0.00           C  
ATOM   2677  CG1 VAL B 164      -8.478 -32.009 -24.564  1.00  0.00           C  
ATOM   2678  CG2 VAL B 164      -6.495 -30.476 -24.829  1.00  0.00           C  
ATOM   2679  H   VAL B 164      -6.629 -29.790 -21.438  1.00  0.00           H  
ATOM   2680  HA  VAL B 164      -8.796 -29.522 -23.478  1.00  0.00           H  
ATOM   2681  HB  VAL B 164      -6.891 -31.852 -23.207  1.00  0.00           H  
ATOM   2682 1HG1 VAL B 164      -7.971 -32.749 -25.187  1.00  0.00           H  
ATOM   2683 2HG1 VAL B 164      -9.128 -32.516 -23.849  1.00  0.00           H  
ATOM   2684 3HG1 VAL B 164      -9.081 -31.351 -25.196  1.00  0.00           H  
ATOM   2685 1HG2 VAL B 164      -6.002 -31.216 -25.463  1.00  0.00           H  
ATOM   2686 2HG2 VAL B 164      -7.074 -29.801 -25.449  1.00  0.00           H  
ATOM   2687 3HG2 VAL B 164      -5.735 -29.909 -24.290  1.00  0.00           H  
ATOM   2688  N   VAL B 165     -10.218 -30.530 -21.704  1.00  0.00           N  
ATOM   2689  CA  VAL B 165     -11.051 -31.127 -20.658  1.00  0.00           C  
ATOM   2690  C   VAL B 165     -12.331 -31.674 -21.261  1.00  0.00           C  
ATOM   2691  O   VAL B 165     -12.711 -31.293 -22.366  1.00  0.00           O  
ATOM   2692  CB  VAL B 165     -11.404 -30.082 -19.569  1.00  0.00           C  
ATOM   2693  CG1 VAL B 165     -10.118 -29.519 -18.925  1.00  0.00           C  
ATOM   2694  CG2 VAL B 165     -12.262 -28.971 -20.175  1.00  0.00           C  
ATOM   2695  H   VAL B 165     -10.593 -29.793 -22.308  1.00  0.00           H  
ATOM   2696  HA  VAL B 165     -10.507 -31.948 -20.189  1.00  0.00           H  
ATOM   2697  HB  VAL B 165     -11.964 -30.578 -18.780  1.00  0.00           H  
ATOM   2698 1HG1 VAL B 165     -10.382 -28.809 -18.137  1.00  0.00           H  
ATOM   2699 2HG1 VAL B 165      -9.558 -30.344 -18.495  1.00  0.00           H  
ATOM   2700 3HG1 VAL B 165      -9.510 -29.011 -19.670  1.00  0.00           H  
ATOM   2701 1HG2 VAL B 165     -12.529 -28.259 -19.399  1.00  0.00           H  
ATOM   2702 2HG2 VAL B 165     -11.705 -28.462 -20.967  1.00  0.00           H  
ATOM   2703 3HG2 VAL B 165     -13.170 -29.411 -20.589  1.00  0.00           H  
ATOM   2704  N   ARG B 166     -13.001 -32.568 -20.558  1.00  0.00           N  
ATOM   2705  CA  ARG B 166     -14.274 -33.058 -21.070  1.00  0.00           C  
ATOM   2706  C   ARG B 166     -15.431 -32.200 -20.601  1.00  0.00           C  
ATOM   2707  O   ARG B 166     -15.371 -31.549 -19.559  1.00  0.00           O  
ATOM   2708  CB  ARG B 166     -14.542 -34.507 -20.687  1.00  0.00           C  
ATOM   2709  CG  ARG B 166     -13.528 -35.534 -21.207  1.00  0.00           C  
ATOM   2710  CD  ARG B 166     -13.901 -36.919 -20.806  1.00  0.00           C  
ATOM   2711  NE  ARG B 166     -13.854 -37.084 -19.370  1.00  0.00           N  
ATOM   2712  CZ  ARG B 166     -14.341 -38.121 -18.674  1.00  0.00           C  
ATOM   2713  NH1 ARG B 166     -14.931 -39.142 -19.271  1.00  0.00           N  
ATOM   2714  NH2 ARG B 166     -14.212 -38.076 -17.364  1.00  0.00           N  
ATOM   2715  H   ARG B 166     -12.647 -32.889 -19.647  1.00  0.00           H  
ATOM   2716  HA  ARG B 166     -14.261 -33.009 -22.153  1.00  0.00           H  
ATOM   2717 1HB  ARG B 166     -14.590 -34.594 -19.612  1.00  0.00           H  
ATOM   2718 2HB  ARG B 166     -15.519 -34.796 -21.073  1.00  0.00           H  
ATOM   2719 1HG  ARG B 166     -13.486 -35.501 -22.281  1.00  0.00           H  
ATOM   2720 2HG  ARG B 166     -12.543 -35.309 -20.791  1.00  0.00           H  
ATOM   2721 1HD  ARG B 166     -14.916 -37.133 -21.144  1.00  0.00           H  
ATOM   2722 2HD  ARG B 166     -13.210 -37.629 -21.257  1.00  0.00           H  
ATOM   2723  HE  ARG B 166     -13.413 -36.339 -18.810  1.00  0.00           H  
ATOM   2724 1HH1 ARG B 166     -15.021 -39.154 -20.276  1.00  0.00           H  
ATOM   2725 2HH1 ARG B 166     -15.291 -39.909 -18.721  1.00  0.00           H  
ATOM   2726 1HH2 ARG B 166     -13.753 -37.240 -16.963  1.00  0.00           H  
ATOM   2727 2HH2 ARG B 166     -14.557 -38.820 -16.780  1.00  0.00           H  
ATOM   2728  N   GLN B 167     -16.499 -32.213 -21.366  1.00  0.00           N  
ATOM   2729  CA  GLN B 167     -17.720 -31.564 -20.957  1.00  0.00           C  
ATOM   2730  C   GLN B 167     -18.081 -32.095 -19.565  1.00  0.00           C  
ATOM   2731  O   GLN B 167     -18.094 -33.310 -19.339  1.00  0.00           O  
ATOM   2732  CB  GLN B 167     -18.812 -31.875 -21.983  1.00  0.00           C  
ATOM   2733  CG  GLN B 167     -20.131 -31.223 -21.752  1.00  0.00           C  
ATOM   2734  CD  GLN B 167     -21.137 -31.636 -22.808  1.00  0.00           C  
ATOM   2735  OE1 GLN B 167     -20.959 -32.641 -23.507  1.00  0.00           O  
ATOM   2736  NE2 GLN B 167     -22.207 -30.868 -22.940  1.00  0.00           N  
ATOM   2737  H   GLN B 167     -16.465 -32.690 -22.262  1.00  0.00           H  
ATOM   2738  HA  GLN B 167     -17.559 -30.488 -20.896  1.00  0.00           H  
ATOM   2739 1HB  GLN B 167     -18.464 -31.567 -22.969  1.00  0.00           H  
ATOM   2740 2HB  GLN B 167     -18.971 -32.951 -22.024  1.00  0.00           H  
ATOM   2741 1HG  GLN B 167     -20.513 -31.504 -20.772  1.00  0.00           H  
ATOM   2742 2HG  GLN B 167     -20.005 -30.147 -21.803  1.00  0.00           H  
ATOM   2743 1HE2 GLN B 167     -22.901 -31.091 -23.618  1.00  0.00           H  
ATOM   2744 2HE2 GLN B 167     -22.327 -30.035 -22.349  1.00  0.00           H  
ATOM   2745  N   GLY B 168     -18.363 -31.184 -18.637  1.00  0.00           N  
ATOM   2746  CA  GLY B 168     -18.704 -31.510 -17.252  1.00  0.00           C  
ATOM   2747  C   GLY B 168     -17.521 -31.400 -16.262  1.00  0.00           C  
ATOM   2748  O   GLY B 168     -17.733 -31.362 -15.047  1.00  0.00           O  
ATOM   2749  H   GLY B 168     -18.343 -30.203 -18.910  1.00  0.00           H  
ATOM   2750 1HA  GLY B 168     -19.509 -30.848 -16.927  1.00  0.00           H  
ATOM   2751 2HA  GLY B 168     -19.102 -32.522 -17.218  1.00  0.00           H  
ATOM   2752  N   GLU B 169     -16.294 -31.318 -16.777  1.00  0.00           N  
ATOM   2753  CA  GLU B 169     -15.082 -31.189 -15.960  1.00  0.00           C  
ATOM   2754  C   GLU B 169     -14.773 -29.716 -15.686  1.00  0.00           C  
ATOM   2755  O   GLU B 169     -15.443 -28.826 -16.210  1.00  0.00           O  
ATOM   2756  CB  GLU B 169     -13.890 -31.909 -16.615  1.00  0.00           C  
ATOM   2757  CG  GLU B 169     -14.050 -33.455 -16.698  1.00  0.00           C  
ATOM   2758  CD  GLU B 169     -12.868 -34.179 -17.367  1.00  0.00           C  
ATOM   2759  OE1 GLU B 169     -12.042 -33.508 -17.948  1.00  0.00           O  
ATOM   2760  OE2 GLU B 169     -12.807 -35.400 -17.303  1.00  0.00           O  
ATOM   2761  H   GLU B 169     -16.175 -31.366 -17.789  1.00  0.00           H  
ATOM   2762  HA  GLU B 169     -15.267 -31.671 -14.998  1.00  0.00           H  
ATOM   2763 1HB  GLU B 169     -13.759 -31.536 -17.624  1.00  0.00           H  
ATOM   2764 2HB  GLU B 169     -12.976 -31.689 -16.065  1.00  0.00           H  
ATOM   2765 1HG  GLU B 169     -14.182 -33.849 -15.692  1.00  0.00           H  
ATOM   2766 2HG  GLU B 169     -14.961 -33.668 -17.261  1.00  0.00           H  
ATOM   2767  N   ASN B 170     -13.829 -29.455 -14.787  1.00  0.00           N  
ATOM   2768  CA  ASN B 170     -13.489 -28.074 -14.434  1.00  0.00           C  
ATOM   2769  C   ASN B 170     -12.421 -27.416 -15.336  1.00  0.00           C  
ATOM   2770  O   ASN B 170     -11.404 -28.034 -15.675  1.00  0.00           O  
ATOM   2771  CB  ASN B 170     -12.993 -28.043 -12.981  1.00  0.00           C  
ATOM   2772  CG  ASN B 170     -14.068 -28.359 -11.922  1.00  0.00           C  
ATOM   2773  OD1 ASN B 170     -14.943 -27.533 -11.640  1.00  0.00           O  
ATOM   2774  ND2 ASN B 170     -13.992 -29.527 -11.331  1.00  0.00           N  
ATOM   2775  H   ASN B 170     -13.321 -30.217 -14.361  1.00  0.00           H  
ATOM   2776  HA  ASN B 170     -14.393 -27.465 -14.516  1.00  0.00           H  
ATOM   2777 1HB  ASN B 170     -12.180 -28.762 -12.868  1.00  0.00           H  
ATOM   2778 2HB  ASN B 170     -12.575 -27.055 -12.768  1.00  0.00           H  
ATOM   2779 1HD2 ASN B 170     -14.657 -29.779 -10.625  1.00  0.00           H  
ATOM   2780 2HD2 ASN B 170     -13.261 -30.165 -11.573  1.00  0.00           H  
ATOM   2781  N   ILE B 171     -12.621 -26.124 -15.644  1.00  0.00           N  
ATOM   2782  CA  ILE B 171     -11.585 -25.323 -16.308  1.00  0.00           C  
ATOM   2783  C   ILE B 171     -11.048 -24.329 -15.307  1.00  0.00           C  
ATOM   2784  O   ILE B 171     -11.725 -23.349 -14.970  1.00  0.00           O  
ATOM   2785  CB  ILE B 171     -12.101 -24.505 -17.521  1.00  0.00           C  
ATOM   2786  CG1 ILE B 171     -12.644 -25.378 -18.591  1.00  0.00           C  
ATOM   2787  CG2 ILE B 171     -10.998 -23.620 -18.069  1.00  0.00           C  
ATOM   2788  CD1 ILE B 171     -13.453 -24.602 -19.625  1.00  0.00           C  
ATOM   2789  H   ILE B 171     -13.507 -25.681 -15.383  1.00  0.00           H  
ATOM   2790  HA  ILE B 171     -10.772 -25.973 -16.628  1.00  0.00           H  
ATOM   2791  HB  ILE B 171     -12.901 -23.873 -17.197  1.00  0.00           H  
ATOM   2792 1HG1 ILE B 171     -11.812 -25.865 -19.100  1.00  0.00           H  
ATOM   2793 2HG1 ILE B 171     -13.249 -26.136 -18.144  1.00  0.00           H  
ATOM   2794 1HG2 ILE B 171     -11.376 -23.024 -18.903  1.00  0.00           H  
ATOM   2795 2HG2 ILE B 171     -10.650 -22.958 -17.280  1.00  0.00           H  
ATOM   2796 3HG2 ILE B 171     -10.174 -24.243 -18.410  1.00  0.00           H  
ATOM   2797 1HD1 ILE B 171     -13.816 -25.277 -20.388  1.00  0.00           H  
ATOM   2798 2HD1 ILE B 171     -14.301 -24.116 -19.140  1.00  0.00           H  
ATOM   2799 3HD1 ILE B 171     -12.820 -23.845 -20.088  1.00  0.00           H  
ATOM   2800  N   THR B 172      -9.835 -24.566 -14.835  1.00  0.00           N  
ATOM   2801  CA  THR B 172      -9.250 -23.680 -13.839  1.00  0.00           C  
ATOM   2802  C   THR B 172      -7.997 -23.079 -14.409  1.00  0.00           C  
ATOM   2803  O   THR B 172      -7.020 -23.781 -14.704  1.00  0.00           O  
ATOM   2804  CB  THR B 172      -8.938 -24.408 -12.525  1.00  0.00           C  
ATOM   2805  OG1 THR B 172     -10.136 -24.973 -11.976  1.00  0.00           O  
ATOM   2806  CG2 THR B 172      -8.330 -23.451 -11.539  1.00  0.00           C  
ATOM   2807  H   THR B 172      -9.331 -25.378 -15.159  1.00  0.00           H  
ATOM   2808  HA  THR B 172      -9.942 -22.864 -13.625  1.00  0.00           H  
ATOM   2809  HB  THR B 172      -8.266 -25.183 -12.716  1.00  0.00           H  
ATOM   2810  HG1 THR B 172      -9.906 -25.646 -11.330  1.00  0.00           H  
ATOM   2811 1HG2 THR B 172      -8.102 -23.971 -10.611  1.00  0.00           H  
ATOM   2812 2HG2 THR B 172      -7.413 -23.026 -11.954  1.00  0.00           H  
ATOM   2813 3HG2 THR B 172      -9.046 -22.663 -11.350  1.00  0.00           H  
ATOM   2814  N   LEU B 173      -8.032 -21.770 -14.579  1.00  0.00           N  
ATOM   2815  CA  LEU B 173      -6.936 -21.060 -15.201  1.00  0.00           C  
ATOM   2816  C   LEU B 173      -6.209 -20.309 -14.163  1.00  0.00           C  
ATOM   2817  O   LEU B 173      -6.838 -19.692 -13.309  1.00  0.00           O  
ATOM   2818  CB  LEU B 173      -7.491 -20.080 -16.188  1.00  0.00           C  
ATOM   2819  CG  LEU B 173      -8.460 -20.705 -17.018  1.00  0.00           C  
ATOM   2820  CD1 LEU B 173      -9.084 -19.752 -17.873  1.00  0.00           C  
ATOM   2821  CD2 LEU B 173      -7.826 -21.727 -17.755  1.00  0.00           C  
ATOM   2822  H   LEU B 173      -8.865 -21.251 -14.305  1.00  0.00           H  
ATOM   2823  HA  LEU B 173      -6.259 -21.761 -15.685  1.00  0.00           H  
ATOM   2824 1HB  LEU B 173      -7.950 -19.259 -15.660  1.00  0.00           H  
ATOM   2825 2HB  LEU B 173      -6.681 -19.704 -16.813  1.00  0.00           H  
ATOM   2826  HG  LEU B 173      -9.237 -21.139 -16.383  1.00  0.00           H  
ATOM   2827 1HD1 LEU B 173      -9.817 -20.284 -18.461  1.00  0.00           H  
ATOM   2828 2HD1 LEU B 173      -9.561 -18.996 -17.278  1.00  0.00           H  
ATOM   2829 3HD1 LEU B 173      -8.338 -19.301 -18.516  1.00  0.00           H  
ATOM   2830 1HD2 LEU B 173      -8.576 -22.196 -18.321  1.00  0.00           H  
ATOM   2831 2HD2 LEU B 173      -7.073 -21.290 -18.381  1.00  0.00           H  
ATOM   2832 3HD2 LEU B 173      -7.372 -22.446 -17.102  1.00  0.00           H  
ATOM   2833  N   MET B 174      -4.908 -20.270 -14.266  1.00  0.00           N  
ATOM   2834  CA  MET B 174      -4.190 -19.522 -13.281  1.00  0.00           C  
ATOM   2835  C   MET B 174      -3.289 -18.514 -13.955  1.00  0.00           C  
ATOM   2836  O   MET B 174      -2.572 -18.822 -14.912  1.00  0.00           O  
ATOM   2837  CB  MET B 174      -3.355 -20.506 -12.464  1.00  0.00           C  
ATOM   2838  CG  MET B 174      -4.179 -21.550 -11.692  1.00  0.00           C  
ATOM   2839  SD  MET B 174      -3.273 -23.035 -11.352  1.00  0.00           S  
ATOM   2840  CE  MET B 174      -3.402 -23.795 -12.991  1.00  0.00           C  
ATOM   2841  H   MET B 174      -4.431 -20.771 -15.016  1.00  0.00           H  
ATOM   2842  HA  MET B 174      -4.890 -18.962 -12.661  1.00  0.00           H  
ATOM   2843 1HB  MET B 174      -2.649 -21.004 -13.116  1.00  0.00           H  
ATOM   2844 2HB  MET B 174      -2.773 -19.944 -11.730  1.00  0.00           H  
ATOM   2845 1HG  MET B 174      -4.477 -21.128 -10.748  1.00  0.00           H  
ATOM   2846 2HG  MET B 174      -5.073 -21.823 -12.231  1.00  0.00           H  
ATOM   2847 1HE  MET B 174      -2.909 -24.767 -12.986  1.00  0.00           H  
ATOM   2848 2HE  MET B 174      -4.450 -23.919 -13.241  1.00  0.00           H  
ATOM   2849 3HE  MET B 174      -2.934 -23.165 -13.743  1.00  0.00           H  
ATOM   2850  N   CYS B 175      -3.301 -17.315 -13.420  1.00  0.00           N  
ATOM   2851  CA  CYS B 175      -2.466 -16.232 -13.912  1.00  0.00           C  
ATOM   2852  C   CYS B 175      -1.669 -15.647 -12.768  1.00  0.00           C  
ATOM   2853  O   CYS B 175      -2.230 -15.166 -11.785  1.00  0.00           O  
ATOM   2854  CB  CYS B 175      -3.340 -15.151 -14.553  1.00  0.00           C  
ATOM   2855  SG  CYS B 175      -2.462 -13.738 -15.241  1.00  0.00           S  
ATOM   2856  H   CYS B 175      -3.954 -17.119 -12.667  1.00  0.00           H  
ATOM   2857  HA  CYS B 175      -1.781 -16.627 -14.659  1.00  0.00           H  
ATOM   2858 1HB  CYS B 175      -3.912 -15.601 -15.356  1.00  0.00           H  
ATOM   2859 2HB  CYS B 175      -4.050 -14.779 -13.816  1.00  0.00           H  
ATOM   2860  N   ILE B 176      -0.349 -15.745 -12.866  1.00  0.00           N  
ATOM   2861  CA  ILE B 176       0.509 -15.257 -11.804  1.00  0.00           C  
ATOM   2862  C   ILE B 176       1.374 -14.129 -12.285  1.00  0.00           C  
ATOM   2863  O   ILE B 176       1.954 -14.179 -13.373  1.00  0.00           O  
ATOM   2864  CB  ILE B 176       1.376 -16.389 -11.191  1.00  0.00           C  
ATOM   2865  CG1 ILE B 176       0.427 -17.457 -10.585  1.00  0.00           C  
ATOM   2866  CG2 ILE B 176       2.351 -15.800 -10.082  1.00  0.00           C  
ATOM   2867  CD1 ILE B 176       1.082 -18.751 -10.188  1.00  0.00           C  
ATOM   2868  H   ILE B 176       0.060 -16.171 -13.698  1.00  0.00           H  
ATOM   2869  HA  ILE B 176      -0.122 -14.862 -11.020  1.00  0.00           H  
ATOM   2870  HB  ILE B 176       1.959 -16.867 -11.976  1.00  0.00           H  
ATOM   2871 1HG1 ILE B 176      -0.039 -17.030  -9.718  1.00  0.00           H  
ATOM   2872 2HG1 ILE B 176      -0.344 -17.692 -11.311  1.00  0.00           H  
ATOM   2873 1HG2 ILE B 176       2.953 -16.591  -9.652  1.00  0.00           H  
ATOM   2874 2HG2 ILE B 176       3.020 -15.064 -10.518  1.00  0.00           H  
ATOM   2875 3HG2 ILE B 176       1.760 -15.326  -9.291  1.00  0.00           H  
ATOM   2876 1HD1 ILE B 176       0.330 -19.424  -9.781  1.00  0.00           H  
ATOM   2877 2HD1 ILE B 176       1.539 -19.209 -11.069  1.00  0.00           H  
ATOM   2878 3HD1 ILE B 176       1.843 -18.578  -9.438  1.00  0.00           H  
ATOM   2879  N   VAL B 177       1.403 -13.075 -11.490  1.00  0.00           N  
ATOM   2880  CA  VAL B 177       2.172 -11.904 -11.819  1.00  0.00           C  
ATOM   2881  C   VAL B 177       3.305 -11.772 -10.822  1.00  0.00           C  
ATOM   2882  O   VAL B 177       3.088 -11.858  -9.604  1.00  0.00           O  
ATOM   2883  CB  VAL B 177       1.273 -10.681 -11.760  1.00  0.00           C  
ATOM   2884  CG1 VAL B 177       2.057  -9.425 -12.132  1.00  0.00           C  
ATOM   2885  CG2 VAL B 177       0.123 -10.935 -12.649  1.00  0.00           C  
ATOM   2886  H   VAL B 177       0.871 -13.104 -10.624  1.00  0.00           H  
ATOM   2887  HA  VAL B 177       2.588 -12.016 -12.817  1.00  0.00           H  
ATOM   2888  HB  VAL B 177       0.907 -10.549 -10.739  1.00  0.00           H  
ATOM   2889 1HG1 VAL B 177       1.406  -8.575 -12.091  1.00  0.00           H  
ATOM   2890 2HG1 VAL B 177       2.888  -9.270 -11.444  1.00  0.00           H  
ATOM   2891 3HG1 VAL B 177       2.439  -9.542 -13.145  1.00  0.00           H  
ATOM   2892 1HG2 VAL B 177      -0.564 -10.108 -12.601  1.00  0.00           H  
ATOM   2893 2HG2 VAL B 177       0.482 -11.075 -13.645  1.00  0.00           H  
ATOM   2894 3HG2 VAL B 177      -0.390 -11.825 -12.335  1.00  0.00           H  
ATOM   2895  N   ILE B 178       4.516 -11.591 -11.346  1.00  0.00           N  
ATOM   2896  CA  ILE B 178       5.700 -11.527 -10.511  1.00  0.00           C  
ATOM   2897  C   ILE B 178       6.392 -10.146 -10.469  1.00  0.00           C  
ATOM   2898  O   ILE B 178       6.631  -9.523 -11.507  1.00  0.00           O  
ATOM   2899  CB  ILE B 178       6.687 -12.597 -10.991  1.00  0.00           C  
ATOM   2900  CG1 ILE B 178       6.026 -13.949 -10.864  1.00  0.00           C  
ATOM   2901  CG2 ILE B 178       7.945 -12.552 -10.145  1.00  0.00           C  
ATOM   2902  CD1 ILE B 178       6.758 -15.056 -11.549  1.00  0.00           C  
ATOM   2903  H   ILE B 178       4.609 -11.570 -12.360  1.00  0.00           H  
ATOM   2904  HA  ILE B 178       5.403 -11.788  -9.509  1.00  0.00           H  
ATOM   2905  HB  ILE B 178       6.928 -12.447 -12.016  1.00  0.00           H  
ATOM   2906 1HG1 ILE B 178       5.919 -14.163  -9.831  1.00  0.00           H  
ATOM   2907 2HG1 ILE B 178       5.040 -13.903 -11.309  1.00  0.00           H  
ATOM   2908 1HG2 ILE B 178       8.632 -13.327 -10.470  1.00  0.00           H  
ATOM   2909 2HG2 ILE B 178       8.423 -11.584 -10.244  1.00  0.00           H  
ATOM   2910 3HG2 ILE B 178       7.676 -12.718  -9.099  1.00  0.00           H  
ATOM   2911 1HD1 ILE B 178       6.211 -15.987 -11.413  1.00  0.00           H  
ATOM   2912 2HD1 ILE B 178       6.836 -14.829 -12.615  1.00  0.00           H  
ATOM   2913 3HD1 ILE B 178       7.754 -15.153 -11.120  1.00  0.00           H  
ATOM   2914  N   GLY B 179       6.698  -9.697  -9.241  1.00  0.00           N  
ATOM   2915  CA  GLY B 179       7.427  -8.465  -8.916  1.00  0.00           C  
ATOM   2916  C   GLY B 179       6.644  -7.228  -8.433  1.00  0.00           C  
ATOM   2917  O   GLY B 179       7.247  -6.355  -7.808  1.00  0.00           O  
ATOM   2918  H   GLY B 179       6.431 -10.294  -8.463  1.00  0.00           H  
ATOM   2919 1HA  GLY B 179       8.163  -8.714  -8.151  1.00  0.00           H  
ATOM   2920 2HA  GLY B 179       8.009  -8.181  -9.792  1.00  0.00           H  
ATOM   2921  N   ASN B 180       5.333  -7.145  -8.674  1.00  0.00           N  
ATOM   2922  CA  ASN B 180       4.552  -5.975  -8.212  1.00  0.00           C  
ATOM   2923  C   ASN B 180       3.626  -6.256  -7.045  1.00  0.00           C  
ATOM   2924  O   ASN B 180       2.988  -7.302  -6.982  1.00  0.00           O  
ATOM   2925  CB  ASN B 180       3.808  -5.359  -9.389  1.00  0.00           C  
ATOM   2926  CG  ASN B 180       4.760  -4.599 -10.267  1.00  0.00           C  
ATOM   2927  OD1 ASN B 180       5.521  -3.863  -9.674  1.00  0.00           O  
ATOM   2928  ND2 ASN B 180       4.755  -4.716 -11.554  1.00  0.00           N  
ATOM   2929  H   ASN B 180       4.882  -7.885  -9.192  1.00  0.00           H  
ATOM   2930  HA  ASN B 180       5.256  -5.215  -7.866  1.00  0.00           H  
ATOM   2931 1HB  ASN B 180       3.341  -6.146  -9.977  1.00  0.00           H  
ATOM   2932 2HB  ASN B 180       3.023  -4.685  -9.033  1.00  0.00           H  
ATOM   2933 1HD2 ASN B 180       5.430  -4.148 -12.092  1.00  0.00           H  
ATOM   2934 2HD2 ASN B 180       4.109  -5.319 -12.003  1.00  0.00           H  
ATOM   2935  N   GLU B 181       3.491  -5.258  -6.173  1.00  0.00           N  
ATOM   2936  CA  GLU B 181       2.571  -5.333  -5.045  1.00  0.00           C  
ATOM   2937  C   GLU B 181       1.114  -5.078  -5.437  1.00  0.00           C  
ATOM   2938  O   GLU B 181       0.196  -5.704  -4.905  1.00  0.00           O  
ATOM   2939  CB  GLU B 181       3.000  -4.316  -4.017  1.00  0.00           C  
ATOM   2940  CG  GLU B 181       2.174  -4.255  -2.815  1.00  0.00           C  
ATOM   2941  CD  GLU B 181       2.764  -3.387  -1.843  1.00  0.00           C  
ATOM   2942  OE1 GLU B 181       3.946  -3.098  -1.963  1.00  0.00           O  
ATOM   2943  OE2 GLU B 181       2.052  -2.921  -1.003  1.00  0.00           O  
ATOM   2944  H   GLU B 181       4.090  -4.433  -6.265  1.00  0.00           H  
ATOM   2945  HA  GLU B 181       2.626  -6.338  -4.633  1.00  0.00           H  
ATOM   2946 1HB  GLU B 181       4.005  -4.535  -3.717  1.00  0.00           H  
ATOM   2947 2HB  GLU B 181       3.015  -3.332  -4.473  1.00  0.00           H  
ATOM   2948 1HG  GLU B 181       1.183  -3.902  -3.045  1.00  0.00           H  
ATOM   2949 2HG  GLU B 181       2.082  -5.246  -2.408  1.00  0.00           H  
ATOM   2950  N   VAL B 182       0.908  -4.105  -6.312  1.00  0.00           N  
ATOM   2951  CA  VAL B 182      -0.429  -3.717  -6.734  1.00  0.00           C  
ATOM   2952  C   VAL B 182      -0.592  -3.778  -8.238  1.00  0.00           C  
ATOM   2953  O   VAL B 182       0.119  -3.095  -8.976  1.00  0.00           O  
ATOM   2954  CB  VAL B 182      -0.719  -2.253  -6.300  1.00  0.00           C  
ATOM   2955  CG1 VAL B 182      -2.064  -1.779  -6.795  1.00  0.00           C  
ATOM   2956  CG2 VAL B 182      -0.732  -2.158  -4.818  1.00  0.00           C  
ATOM   2957  H   VAL B 182       1.707  -3.634  -6.708  1.00  0.00           H  
ATOM   2958  HA  VAL B 182      -1.145  -4.408  -6.293  1.00  0.00           H  
ATOM   2959  HB  VAL B 182       0.051  -1.601  -6.711  1.00  0.00           H  
ATOM   2960 1HG1 VAL B 182      -2.226  -0.776  -6.472  1.00  0.00           H  
ATOM   2961 2HG1 VAL B 182      -2.109  -1.808  -7.884  1.00  0.00           H  
ATOM   2962 3HG1 VAL B 182      -2.815  -2.391  -6.400  1.00  0.00           H  
ATOM   2963 1HG2 VAL B 182      -0.926  -1.136  -4.544  1.00  0.00           H  
ATOM   2964 2HG2 VAL B 182      -1.497  -2.782  -4.422  1.00  0.00           H  
ATOM   2965 3HG2 VAL B 182       0.201  -2.468  -4.423  1.00  0.00           H  
ATOM   2966  N   VAL B 183      -1.499  -4.650  -8.676  1.00  0.00           N  
ATOM   2967  CA  VAL B 183      -1.746  -4.890 -10.090  1.00  0.00           C  
ATOM   2968  C   VAL B 183      -3.227  -5.026 -10.389  1.00  0.00           C  
ATOM   2969  O   VAL B 183      -3.993  -5.482  -9.545  1.00  0.00           O  
ATOM   2970  CB  VAL B 183      -1.003  -6.167 -10.568  1.00  0.00           C  
ATOM   2971  CG1 VAL B 183       0.504  -5.985 -10.417  1.00  0.00           C  
ATOM   2972  CG2 VAL B 183      -1.465  -7.397  -9.763  1.00  0.00           C  
ATOM   2973  H   VAL B 183      -2.070  -5.122  -7.975  1.00  0.00           H  
ATOM   2974  HA  VAL B 183      -1.349  -4.052 -10.663  1.00  0.00           H  
ATOM   2975  HB  VAL B 183      -1.219  -6.316 -11.626  1.00  0.00           H  
ATOM   2976 1HG1 VAL B 183       1.011  -6.857 -10.772  1.00  0.00           H  
ATOM   2977 2HG1 VAL B 183       0.824  -5.115 -10.998  1.00  0.00           H  
ATOM   2978 3HG1 VAL B 183       0.759  -5.839  -9.375  1.00  0.00           H  
ATOM   2979 1HG2 VAL B 183      -0.943  -8.286 -10.121  1.00  0.00           H  
ATOM   2980 2HG2 VAL B 183      -1.245  -7.252  -8.704  1.00  0.00           H  
ATOM   2981 3HG2 VAL B 183      -2.533  -7.534  -9.893  1.00  0.00           H  
ATOM   2982  N   ASN B 184      -3.617  -4.716 -11.616  1.00  0.00           N  
ATOM   2983  CA  ASN B 184      -4.979  -4.985 -12.036  1.00  0.00           C  
ATOM   2984  C   ASN B 184      -4.985  -6.261 -12.836  1.00  0.00           C  
ATOM   2985  O   ASN B 184      -4.129  -6.456 -13.703  1.00  0.00           O  
ATOM   2986  CB  ASN B 184      -5.520  -3.816 -12.832  1.00  0.00           C  
ATOM   2987  CG  ASN B 184      -6.959  -3.967 -13.236  1.00  0.00           C  
ATOM   2988  OD1 ASN B 184      -7.803  -4.459 -12.475  1.00  0.00           O  
ATOM   2989  ND2 ASN B 184      -7.239  -3.552 -14.438  1.00  0.00           N  
ATOM   2990  H   ASN B 184      -2.949  -4.325 -12.270  1.00  0.00           H  
ATOM   2991  HA  ASN B 184      -5.613  -5.119 -11.164  1.00  0.00           H  
ATOM   2992 1HB  ASN B 184      -5.411  -2.901 -12.250  1.00  0.00           H  
ATOM   2993 2HB  ASN B 184      -4.922  -3.701 -13.728  1.00  0.00           H  
ATOM   2994 1HD2 ASN B 184      -8.183  -3.652 -14.819  1.00  0.00           H  
ATOM   2995 2HD2 ASN B 184      -6.516  -3.172 -15.012  1.00  0.00           H  
ATOM   2996  N   PHE B 185      -5.997  -7.075 -12.634  1.00  0.00           N  
ATOM   2997  CA  PHE B 185      -6.189  -8.215 -13.508  1.00  0.00           C  
ATOM   2998  C   PHE B 185      -7.454  -8.033 -14.326  1.00  0.00           C  
ATOM   2999  O   PHE B 185      -8.500  -7.657 -13.791  1.00  0.00           O  
ATOM   3000  CB  PHE B 185      -6.317  -9.525 -12.723  1.00  0.00           C  
ATOM   3001  CG  PHE B 185      -5.071 -10.050 -12.032  1.00  0.00           C  
ATOM   3002  CD1 PHE B 185      -4.717  -9.655 -10.749  1.00  0.00           C  
ATOM   3003  CD2 PHE B 185      -4.289 -11.002 -12.663  1.00  0.00           C  
ATOM   3004  CE1 PHE B 185      -3.606 -10.206 -10.129  1.00  0.00           C  
ATOM   3005  CE2 PHE B 185      -3.192 -11.552 -12.046  1.00  0.00           C  
ATOM   3006  CZ  PHE B 185      -2.846 -11.157 -10.775  1.00  0.00           C  
ATOM   3007  H   PHE B 185      -6.617  -6.898 -11.850  1.00  0.00           H  
ATOM   3008  HA  PHE B 185      -5.343  -8.296 -14.195  1.00  0.00           H  
ATOM   3009 1HB  PHE B 185      -7.094  -9.410 -11.968  1.00  0.00           H  
ATOM   3010 2HB  PHE B 185      -6.663 -10.302 -13.410  1.00  0.00           H  
ATOM   3011  HD1 PHE B 185      -5.323  -8.912 -10.227  1.00  0.00           H  
ATOM   3012  HD2 PHE B 185      -4.563 -11.331 -13.661  1.00  0.00           H  
ATOM   3013  HE1 PHE B 185      -3.341  -9.891  -9.124  1.00  0.00           H  
ATOM   3014  HE2 PHE B 185      -2.606 -12.312 -12.567  1.00  0.00           H  
ATOM   3015  HZ  PHE B 185      -1.975 -11.598 -10.280  1.00  0.00           H  
ATOM   3016  N   GLU B 186      -7.375  -8.378 -15.602  1.00  0.00           N  
ATOM   3017  CA  GLU B 186      -8.525  -8.358 -16.493  1.00  0.00           C  
ATOM   3018  C   GLU B 186      -8.533  -9.623 -17.338  1.00  0.00           C  
ATOM   3019  O   GLU B 186      -7.531  -9.980 -17.956  1.00  0.00           O  
ATOM   3020  CB  GLU B 186      -8.456  -7.161 -17.464  1.00  0.00           C  
ATOM   3021  CG  GLU B 186      -8.482  -5.753 -16.875  1.00  0.00           C  
ATOM   3022  CD  GLU B 186      -9.824  -5.259 -16.408  1.00  0.00           C  
ATOM   3023  OE1 GLU B 186     -10.830  -5.821 -16.779  1.00  0.00           O  
ATOM   3024  OE2 GLU B 186      -9.834  -4.272 -15.695  1.00  0.00           O  
ATOM   3025  H   GLU B 186      -6.461  -8.613 -15.994  1.00  0.00           H  
ATOM   3026  HA  GLU B 186      -9.439  -8.336 -15.898  1.00  0.00           H  
ATOM   3027 1HB  GLU B 186      -7.534  -7.225 -18.013  1.00  0.00           H  
ATOM   3028 2HB  GLU B 186      -9.266  -7.239 -18.187  1.00  0.00           H  
ATOM   3029 1HG  GLU B 186      -7.797  -5.733 -16.036  1.00  0.00           H  
ATOM   3030 2HG  GLU B 186      -8.096  -5.067 -17.625  1.00  0.00           H  
ATOM   3031  N   TRP B 187      -9.668 -10.295 -17.375  1.00  0.00           N  
ATOM   3032  CA  TRP B 187      -9.740 -11.495 -18.181  1.00  0.00           C  
ATOM   3033  C   TRP B 187     -10.661 -11.343 -19.377  1.00  0.00           C  
ATOM   3034  O   TRP B 187     -11.733 -10.717 -19.283  1.00  0.00           O  
ATOM   3035  CB  TRP B 187     -10.219 -12.690 -17.353  1.00  0.00           C  
ATOM   3036  CG  TRP B 187      -9.242 -13.230 -16.309  1.00  0.00           C  
ATOM   3037  CD1 TRP B 187      -9.078 -12.780 -15.029  1.00  0.00           C  
ATOM   3038  CD2 TRP B 187      -8.339 -14.374 -16.450  1.00  0.00           C  
ATOM   3039  NE1 TRP B 187      -8.149 -13.554 -14.368  1.00  0.00           N  
ATOM   3040  CE2 TRP B 187      -7.698 -14.539 -15.218  1.00  0.00           C  
ATOM   3041  CE3 TRP B 187      -8.045 -15.267 -17.506  1.00  0.00           C  
ATOM   3042  CZ2 TRP B 187      -6.791 -15.566 -14.995  1.00  0.00           C  
ATOM   3043  CZ3 TRP B 187      -7.132 -16.294 -17.279  1.00  0.00           C  
ATOM   3044  CH2 TRP B 187      -6.524 -16.441 -16.053  1.00  0.00           C  
ATOM   3045  H   TRP B 187     -10.469  -9.976 -16.848  1.00  0.00           H  
ATOM   3046  HA  TRP B 187      -8.745 -11.719 -18.550  1.00  0.00           H  
ATOM   3047 1HB  TRP B 187     -11.140 -12.426 -16.840  1.00  0.00           H  
ATOM   3048 2HB  TRP B 187     -10.460 -13.503 -18.035  1.00  0.00           H  
ATOM   3049  HD1 TRP B 187      -9.611 -11.939 -14.590  1.00  0.00           H  
ATOM   3050  HE1 TRP B 187      -7.848 -13.429 -13.389  1.00  0.00           H  
ATOM   3051  HE3 TRP B 187      -8.529 -15.159 -18.477  1.00  0.00           H  
ATOM   3052  HZ2 TRP B 187      -6.300 -15.701 -14.030  1.00  0.00           H  
ATOM   3053  HZ3 TRP B 187      -6.916 -16.981 -18.097  1.00  0.00           H  
ATOM   3054  HH2 TRP B 187      -5.816 -17.259 -15.900  1.00  0.00           H  
ATOM   3055  N   THR B 188     -10.272 -11.992 -20.470  1.00  0.00           N  
ATOM   3056  CA  THR B 188     -11.097 -12.144 -21.657  1.00  0.00           C  
ATOM   3057  C   THR B 188     -11.290 -13.626 -21.889  1.00  0.00           C  
ATOM   3058  O   THR B 188     -10.333 -14.405 -21.849  1.00  0.00           O  
ATOM   3059  CB  THR B 188     -10.492 -11.488 -22.894  1.00  0.00           C  
ATOM   3060  OG1 THR B 188     -10.344 -10.083 -22.664  1.00  0.00           O  
ATOM   3061  CG2 THR B 188     -11.400 -11.711 -24.090  1.00  0.00           C  
ATOM   3062  H   THR B 188      -9.342 -12.418 -20.450  1.00  0.00           H  
ATOM   3063  HA  THR B 188     -12.075 -11.703 -21.474  1.00  0.00           H  
ATOM   3064  HB  THR B 188      -9.528 -11.912 -23.096  1.00  0.00           H  
ATOM   3065  HG1 THR B 188      -9.764  -9.709 -23.331  1.00  0.00           H  
ATOM   3066 1HG2 THR B 188     -10.964 -11.238 -24.967  1.00  0.00           H  
ATOM   3067 2HG2 THR B 188     -11.505 -12.779 -24.273  1.00  0.00           H  
ATOM   3068 3HG2 THR B 188     -12.379 -11.278 -23.891  1.00  0.00           H  
ATOM   3069  N   TYR B 189     -12.527 -14.031 -22.107  1.00  0.00           N  
ATOM   3070  CA  TYR B 189     -12.793 -15.445 -22.265  1.00  0.00           C  
ATOM   3071  C   TYR B 189     -14.047 -15.691 -23.120  1.00  0.00           C  
ATOM   3072  O   TYR B 189     -14.846 -14.766 -23.309  1.00  0.00           O  
ATOM   3073  CB  TYR B 189     -12.813 -16.034 -20.836  1.00  0.00           C  
ATOM   3074  CG  TYR B 189     -13.911 -15.544 -19.910  1.00  0.00           C  
ATOM   3075  CD1 TYR B 189     -15.059 -16.276 -19.735  1.00  0.00           C  
ATOM   3076  CD2 TYR B 189     -13.750 -14.327 -19.218  1.00  0.00           C  
ATOM   3077  CE1 TYR B 189     -16.050 -15.811 -18.891  1.00  0.00           C  
ATOM   3078  CE2 TYR B 189     -14.744 -13.869 -18.379  1.00  0.00           C  
ATOM   3079  CZ  TYR B 189     -15.900 -14.608 -18.221  1.00  0.00           C  
ATOM   3080  OH  TYR B 189     -16.923 -14.154 -17.423  1.00  0.00           O  
ATOM   3081  H   TYR B 189     -13.278 -13.364 -22.148  1.00  0.00           H  
ATOM   3082  HA  TYR B 189     -11.929 -15.859 -22.782  1.00  0.00           H  
ATOM   3083 1HB  TYR B 189     -12.923 -17.083 -20.885  1.00  0.00           H  
ATOM   3084 2HB  TYR B 189     -11.854 -15.843 -20.350  1.00  0.00           H  
ATOM   3085  HD1 TYR B 189     -15.189 -17.223 -20.260  1.00  0.00           H  
ATOM   3086  HD2 TYR B 189     -12.846 -13.745 -19.343  1.00  0.00           H  
ATOM   3087  HE1 TYR B 189     -16.961 -16.389 -18.758  1.00  0.00           H  
ATOM   3088  HE2 TYR B 189     -14.616 -12.919 -17.853  1.00  0.00           H  
ATOM   3089  HH  TYR B 189     -17.753 -14.431 -17.834  1.00  0.00           H  
ATOM   3090  N   PRO B 190     -14.273 -16.915 -23.653  1.00  0.00           N  
ATOM   3091  CA  PRO B 190     -15.411 -17.360 -24.450  1.00  0.00           C  
ATOM   3092  C   PRO B 190     -16.821 -17.094 -23.896  1.00  0.00           C  
ATOM   3093  O   PRO B 190     -17.756 -16.943 -24.675  1.00  0.00           O  
ATOM   3094  CB  PRO B 190     -15.137 -18.853 -24.600  1.00  0.00           C  
ATOM   3095  CG  PRO B 190     -13.646 -18.963 -24.518  1.00  0.00           C  
ATOM   3096  CD  PRO B 190     -13.248 -17.982 -23.490  1.00  0.00           C  
ATOM   3097  HA  PRO B 190     -15.327 -16.879 -25.442  1.00  0.00           H  
ATOM   3098 1HB  PRO B 190     -15.644 -19.413 -23.796  1.00  0.00           H  
ATOM   3099 2HB  PRO B 190     -15.539 -19.241 -25.554  1.00  0.00           H  
ATOM   3100 1HG  PRO B 190     -13.351 -19.989 -24.282  1.00  0.00           H  
ATOM   3101 2HG  PRO B 190     -13.206 -18.727 -25.494  1.00  0.00           H  
ATOM   3102 1HD  PRO B 190     -13.341 -18.438 -22.533  1.00  0.00           H  
ATOM   3103 2HD  PRO B 190     -12.241 -17.676 -23.718  1.00  0.00           H  
ATOM   3104  N   ARG B 191     -16.990 -17.033 -22.569  1.00  0.00           N  
ATOM   3105  CA  ARG B 191     -18.341 -16.795 -22.024  1.00  0.00           C  
ATOM   3106  C   ARG B 191     -18.381 -15.524 -21.213  1.00  0.00           C  
ATOM   3107  O   ARG B 191     -18.785 -15.526 -20.049  1.00  0.00           O  
ATOM   3108  CB  ARG B 191     -18.796 -17.929 -21.098  1.00  0.00           C  
ATOM   3109  CG  ARG B 191     -18.953 -19.298 -21.726  1.00  0.00           C  
ATOM   3110  CD  ARG B 191     -20.027 -19.296 -22.777  1.00  0.00           C  
ATOM   3111  NE  ARG B 191     -20.318 -20.638 -23.275  1.00  0.00           N  
ATOM   3112  CZ  ARG B 191     -21.117 -20.922 -24.332  1.00  0.00           C  
ATOM   3113  NH1 ARG B 191     -21.695 -19.948 -25.008  1.00  0.00           N  
ATOM   3114  NH2 ARG B 191     -21.314 -22.167 -24.699  1.00  0.00           N  
ATOM   3115  H   ARG B 191     -16.214 -17.138 -21.951  1.00  0.00           H  
ATOM   3116  HA  ARG B 191     -19.050 -16.701 -22.843  1.00  0.00           H  
ATOM   3117 1HB  ARG B 191     -18.083 -18.032 -20.281  1.00  0.00           H  
ATOM   3118 2HB  ARG B 191     -19.758 -17.667 -20.652  1.00  0.00           H  
ATOM   3119 1HG  ARG B 191     -18.020 -19.611 -22.190  1.00  0.00           H  
ATOM   3120 2HG  ARG B 191     -19.231 -20.024 -20.954  1.00  0.00           H  
ATOM   3121 1HD  ARG B 191     -20.943 -18.879 -22.367  1.00  0.00           H  
ATOM   3122 2HD  ARG B 191     -19.696 -18.689 -23.624  1.00  0.00           H  
ATOM   3123  HE  ARG B 191     -19.857 -21.424 -22.782  1.00  0.00           H  
ATOM   3124 1HH1 ARG B 191     -21.539 -18.987 -24.739  1.00  0.00           H  
ATOM   3125 2HH1 ARG B 191     -22.281 -20.162 -25.804  1.00  0.00           H  
ATOM   3126 1HH2 ARG B 191     -20.873 -22.938 -24.193  1.00  0.00           H  
ATOM   3127 2HH2 ARG B 191     -21.878 -22.377 -25.538  1.00  0.00           H  
ATOM   3128  N   LYS B 192     -17.997 -14.431 -21.841  1.00  0.00           N  
ATOM   3129  CA  LYS B 192     -17.981 -13.142 -21.177  1.00  0.00           C  
ATOM   3130  C   LYS B 192     -19.085 -12.249 -21.723  1.00  0.00           C  
ATOM   3131  O   LYS B 192     -20.008 -11.856 -21.016  1.00  0.00           O  
ATOM   3132  CB  LYS B 192     -16.609 -12.488 -21.357  1.00  0.00           C  
ATOM   3133  CG  LYS B 192     -16.431 -11.169 -20.653  1.00  0.00           C  
ATOM   3134  CD  LYS B 192     -15.019 -10.649 -20.846  1.00  0.00           C  
ATOM   3135  CE  LYS B 192     -14.814  -9.317 -20.148  1.00  0.00           C  
ATOM   3136  NZ  LYS B 192     -13.444  -8.810 -20.349  1.00  0.00           N  
ATOM   3137  H   LYS B 192     -17.680 -14.507 -22.802  1.00  0.00           H  
ATOM   3138  HA  LYS B 192     -18.159 -13.296 -20.114  1.00  0.00           H  
ATOM   3139 1HB  LYS B 192     -15.840 -13.165 -20.994  1.00  0.00           H  
ATOM   3140 2HB  LYS B 192     -16.415 -12.336 -22.421  1.00  0.00           H  
ATOM   3141 1HG  LYS B 192     -17.146 -10.442 -21.046  1.00  0.00           H  
ATOM   3142 2HG  LYS B 192     -16.620 -11.300 -19.587  1.00  0.00           H  
ATOM   3143 1HD  LYS B 192     -14.306 -11.370 -20.437  1.00  0.00           H  
ATOM   3144 2HD  LYS B 192     -14.811 -10.528 -21.909  1.00  0.00           H  
ATOM   3145 1HE  LYS B 192     -15.525  -8.590 -20.533  1.00  0.00           H  
ATOM   3146 2HE  LYS B 192     -14.985  -9.452 -19.079  1.00  0.00           H  
ATOM   3147 1HZ  LYS B 192     -13.312  -7.939 -19.863  1.00  0.00           H  
ATOM   3148 2HZ  LYS B 192     -12.791  -9.506 -19.976  1.00  0.00           H  
ATOM   3149 3HZ  LYS B 192     -13.258  -8.678 -21.328  1.00  0.00           H  
ATOM   3150  N   GLU B 193     -18.997 -11.952 -23.007  1.00  0.00           N  
ATOM   3151  CA  GLU B 193     -19.986 -11.108 -23.644  1.00  0.00           C  
ATOM   3152  C   GLU B 193     -21.246 -11.931 -23.856  1.00  0.00           C  
ATOM   3153  O   GLU B 193     -21.156 -13.102 -24.214  1.00  0.00           O  
ATOM   3154  CB  GLU B 193     -19.436 -10.545 -24.950  1.00  0.00           C  
ATOM   3155  CG  GLU B 193     -20.341  -9.540 -25.633  1.00  0.00           C  
ATOM   3156  CD  GLU B 193     -19.724  -8.952 -26.867  1.00  0.00           C  
ATOM   3157  OE1 GLU B 193     -18.636  -9.346 -27.210  1.00  0.00           O  
ATOM   3158  OE2 GLU B 193     -20.334  -8.091 -27.459  1.00  0.00           O  
ATOM   3159  H   GLU B 193     -18.229 -12.308 -23.551  1.00  0.00           H  
ATOM   3160  HA  GLU B 193     -20.224 -10.277 -22.979  1.00  0.00           H  
ATOM   3161 1HB  GLU B 193     -18.477 -10.060 -24.764  1.00  0.00           H  
ATOM   3162 2HB  GLU B 193     -19.259 -11.363 -25.648  1.00  0.00           H  
ATOM   3163 1HG  GLU B 193     -21.271 -10.038 -25.913  1.00  0.00           H  
ATOM   3164 2HG  GLU B 193     -20.583  -8.744 -24.931  1.00  0.00           H  
ATOM   3165  N   SER B 194     -22.412 -11.328 -23.624  1.00  0.00           N  
ATOM   3166  CA  SER B 194     -23.691 -12.015 -23.818  1.00  0.00           C  
ATOM   3167  C   SER B 194     -23.788 -13.353 -23.068  1.00  0.00           C  
ATOM   3168  O   SER B 194     -24.161 -14.378 -23.642  1.00  0.00           O  
ATOM   3169  CB  SER B 194     -23.969 -12.233 -25.300  1.00  0.00           C  
ATOM   3170  OG  SER B 194     -24.060 -11.009 -25.983  1.00  0.00           O  
ATOM   3171  H   SER B 194     -22.409 -10.367 -23.312  1.00  0.00           H  
ATOM   3172  HA  SER B 194     -24.481 -11.371 -23.427  1.00  0.00           H  
ATOM   3173 1HB  SER B 194     -23.181 -12.841 -25.740  1.00  0.00           H  
ATOM   3174 2HB  SER B 194     -24.902 -12.781 -25.413  1.00  0.00           H  
ATOM   3175  HG  SER B 194     -24.997 -10.801 -26.023  1.00  0.00           H  
ATOM   3176  N   GLY B 195     -23.480 -13.337 -21.779  1.00  0.00           N  
ATOM   3177  CA  GLY B 195     -23.569 -14.554 -20.994  1.00  0.00           C  
ATOM   3178  C   GLY B 195     -23.320 -14.313 -19.516  1.00  0.00           C  
ATOM   3179  O   GLY B 195     -23.051 -13.189 -19.090  1.00  0.00           O  
ATOM   3180  H   GLY B 195     -23.166 -12.478 -21.347  1.00  0.00           H  
ATOM   3181 1HA  GLY B 195     -24.553 -15.001 -21.132  1.00  0.00           H  
ATOM   3182 2HA  GLY B 195     -22.838 -15.271 -21.371  1.00  0.00           H  
ATOM   3183  N   ARG B 196     -23.466 -15.382 -18.732  1.00  0.00           N  
ATOM   3184  CA  ARG B 196     -23.297 -15.337 -17.281  1.00  0.00           C  
ATOM   3185  C   ARG B 196     -21.790 -15.332 -17.000  1.00  0.00           C  
ATOM   3186  O   ARG B 196     -21.049 -16.136 -17.568  1.00  0.00           O  
ATOM   3187  CB  ARG B 196     -24.076 -16.515 -16.663  1.00  0.00           C  
ATOM   3188  CG  ARG B 196     -24.096 -16.662 -15.129  1.00  0.00           C  
ATOM   3189  CD  ARG B 196     -25.003 -17.850 -14.715  1.00  0.00           C  
ATOM   3190  NE  ARG B 196     -25.035 -18.069 -13.258  1.00  0.00           N  
ATOM   3191  CZ  ARG B 196     -25.751 -19.050 -12.602  1.00  0.00           C  
ATOM   3192  NH1 ARG B 196     -26.522 -19.917 -13.226  1.00  0.00           N  
ATOM   3193  NH2 ARG B 196     -25.672 -19.150 -11.299  1.00  0.00           N  
ATOM   3194  H   ARG B 196     -23.698 -16.263 -19.165  1.00  0.00           H  
ATOM   3195  HA  ARG B 196     -23.721 -14.409 -16.898  1.00  0.00           H  
ATOM   3196 1HB  ARG B 196     -25.113 -16.456 -16.986  1.00  0.00           H  
ATOM   3197 2HB  ARG B 196     -23.671 -17.447 -17.058  1.00  0.00           H  
ATOM   3198 1HG  ARG B 196     -23.083 -16.849 -14.765  1.00  0.00           H  
ATOM   3199 2HG  ARG B 196     -24.482 -15.750 -14.675  1.00  0.00           H  
ATOM   3200 1HD  ARG B 196     -26.023 -17.656 -15.049  1.00  0.00           H  
ATOM   3201 2HD  ARG B 196     -24.638 -18.761 -15.188  1.00  0.00           H  
ATOM   3202  HE  ARG B 196     -24.469 -17.456 -12.688  1.00  0.00           H  
ATOM   3203 1HH1 ARG B 196     -26.627 -19.892 -14.226  1.00  0.00           H  
ATOM   3204 2HH1 ARG B 196     -27.040 -20.638 -12.639  1.00  0.00           H  
ATOM   3205 1HH2 ARG B 196     -25.099 -18.524 -10.766  1.00  0.00           H  
ATOM   3206 2HH2 ARG B 196     -26.189 -19.925 -10.843  1.00  0.00           H  
ATOM   3207  N   LEU B 197     -21.339 -14.390 -16.170  1.00  0.00           N  
ATOM   3208  CA  LEU B 197     -19.909 -14.166 -15.926  1.00  0.00           C  
ATOM   3209  C   LEU B 197     -19.257 -15.059 -14.890  1.00  0.00           C  
ATOM   3210  O   LEU B 197     -19.917 -15.593 -13.996  1.00  0.00           O  
ATOM   3211  CB  LEU B 197     -19.665 -12.712 -15.505  1.00  0.00           C  
ATOM   3212  CG  LEU B 197     -20.077 -11.605 -16.520  1.00  0.00           C  
ATOM   3213  CD1 LEU B 197     -19.815 -10.248 -15.884  1.00  0.00           C  
ATOM   3214  CD2 LEU B 197     -19.294 -11.755 -17.836  1.00  0.00           C  
ATOM   3215  H   LEU B 197     -22.009 -13.779 -15.724  1.00  0.00           H  
ATOM   3216  HA  LEU B 197     -19.394 -14.338 -16.874  1.00  0.00           H  
ATOM   3217 1HB  LEU B 197     -20.206 -12.532 -14.580  1.00  0.00           H  
ATOM   3218 2HB  LEU B 197     -18.598 -12.593 -15.297  1.00  0.00           H  
ATOM   3219  HG  LEU B 197     -21.145 -11.679 -16.736  1.00  0.00           H  
ATOM   3220 1HD1 LEU B 197     -20.113  -9.461 -16.577  1.00  0.00           H  
ATOM   3221 2HD1 LEU B 197     -20.392 -10.155 -14.963  1.00  0.00           H  
ATOM   3222 3HD1 LEU B 197     -18.753 -10.148 -15.658  1.00  0.00           H  
ATOM   3223 1HD2 LEU B 197     -19.591 -10.965 -18.529  1.00  0.00           H  
ATOM   3224 2HD2 LEU B 197     -18.225 -11.679 -17.643  1.00  0.00           H  
ATOM   3225 3HD2 LEU B 197     -19.515 -12.710 -18.299  1.00  0.00           H  
ATOM   3226  N   VAL B 198     -17.934 -15.184 -15.021  1.00  0.00           N  
ATOM   3227  CA  VAL B 198     -17.103 -15.926 -14.097  1.00  0.00           C  
ATOM   3228  C   VAL B 198     -16.349 -14.944 -13.211  1.00  0.00           C  
ATOM   3229  O   VAL B 198     -15.736 -13.996 -13.704  1.00  0.00           O  
ATOM   3230  CB  VAL B 198     -16.104 -16.783 -14.892  1.00  0.00           C  
ATOM   3231  CG1 VAL B 198     -15.201 -17.562 -13.955  1.00  0.00           C  
ATOM   3232  CG2 VAL B 198     -16.843 -17.710 -15.808  1.00  0.00           C  
ATOM   3233  H   VAL B 198     -17.470 -14.723 -15.795  1.00  0.00           H  
ATOM   3234  HA  VAL B 198     -17.735 -16.565 -13.476  1.00  0.00           H  
ATOM   3235  HB  VAL B 198     -15.489 -16.128 -15.489  1.00  0.00           H  
ATOM   3236 1HG1 VAL B 198     -14.500 -18.156 -14.535  1.00  0.00           H  
ATOM   3237 2HG1 VAL B 198     -14.654 -16.894 -13.302  1.00  0.00           H  
ATOM   3238 3HG1 VAL B 198     -15.816 -18.220 -13.350  1.00  0.00           H  
ATOM   3239 1HG2 VAL B 198     -16.119 -18.267 -16.378  1.00  0.00           H  
ATOM   3240 2HG2 VAL B 198     -17.465 -18.387 -15.224  1.00  0.00           H  
ATOM   3241 3HG2 VAL B 198     -17.473 -17.139 -16.488  1.00  0.00           H  
ATOM   3242  N   GLU B 199     -16.430 -15.148 -11.908  1.00  0.00           N  
ATOM   3243  CA  GLU B 199     -15.763 -14.282 -10.953  1.00  0.00           C  
ATOM   3244  C   GLU B 199     -14.317 -14.713 -10.724  1.00  0.00           C  
ATOM   3245  O   GLU B 199     -14.109 -15.819 -10.223  1.00  0.00           O  
ATOM   3246  CB  GLU B 199     -16.529 -14.264  -9.635  1.00  0.00           C  
ATOM   3247  CG  GLU B 199     -15.946 -13.325  -8.609  1.00  0.00           C  
ATOM   3248  CD  GLU B 199     -16.771 -13.215  -7.381  1.00  0.00           C  
ATOM   3249  OE1 GLU B 199     -16.578 -13.993  -6.483  1.00  0.00           O  
ATOM   3250  OE2 GLU B 199     -17.589 -12.317  -7.315  1.00  0.00           O  
ATOM   3251  H   GLU B 199     -16.966 -15.939 -11.574  1.00  0.00           H  
ATOM   3252  HA  GLU B 199     -15.816 -13.268 -11.331  1.00  0.00           H  
ATOM   3253 1HB  GLU B 199     -17.563 -13.970  -9.818  1.00  0.00           H  
ATOM   3254 2HB  GLU B 199     -16.540 -15.265  -9.205  1.00  0.00           H  
ATOM   3255 1HG  GLU B 199     -14.952 -13.681  -8.327  1.00  0.00           H  
ATOM   3256 2HG  GLU B 199     -15.830 -12.339  -9.056  1.00  0.00           H  
ATOM   3257  N   PRO B 200     -13.298 -13.927 -11.113  1.00  0.00           N  
ATOM   3258  CA  PRO B 200     -11.927 -14.285 -10.902  1.00  0.00           C  
ATOM   3259  C   PRO B 200     -11.684 -14.107  -9.435  1.00  0.00           C  
ATOM   3260  O   PRO B 200     -12.241 -13.176  -8.855  1.00  0.00           O  
ATOM   3261  CB  PRO B 200     -11.167 -13.276 -11.763  1.00  0.00           C  
ATOM   3262  CG  PRO B 200     -12.079 -12.057 -11.801  1.00  0.00           C  
ATOM   3263  CD  PRO B 200     -13.502 -12.613 -11.742  1.00  0.00           C  
ATOM   3264  HA  PRO B 200     -11.762 -15.319 -11.224  1.00  0.00           H  
ATOM   3265 1HB  PRO B 200     -10.189 -13.065 -11.306  1.00  0.00           H  
ATOM   3266 2HB  PRO B 200     -10.970 -13.710 -12.756  1.00  0.00           H  
ATOM   3267 1HG  PRO B 200     -11.854 -11.394 -10.945  1.00  0.00           H  
ATOM   3268 2HG  PRO B 200     -11.892 -11.473 -12.714  1.00  0.00           H  
ATOM   3269 1HD  PRO B 200     -14.096 -11.954 -11.092  1.00  0.00           H  
ATOM   3270 2HD  PRO B 200     -13.921 -12.711 -12.750  1.00  0.00           H  
ATOM   3271  N   VAL B 201     -10.834 -14.923  -8.847  1.00  0.00           N  
ATOM   3272  CA  VAL B 201     -10.483 -14.732  -7.445  1.00  0.00           C  
ATOM   3273  C   VAL B 201      -8.976 -14.706  -7.245  1.00  0.00           C  
ATOM   3274  O   VAL B 201      -8.248 -15.521  -7.815  1.00  0.00           O  
ATOM   3275  CB  VAL B 201     -11.090 -15.918  -6.629  1.00  0.00           C  
ATOM   3276  CG1 VAL B 201     -10.756 -15.795  -5.171  1.00  0.00           C  
ATOM   3277  CG2 VAL B 201     -12.628 -16.002  -6.834  1.00  0.00           C  
ATOM   3278  H   VAL B 201     -10.437 -15.691  -9.392  1.00  0.00           H  
ATOM   3279  HA  VAL B 201     -10.873 -13.766  -7.130  1.00  0.00           H  
ATOM   3280  HB  VAL B 201     -10.640 -16.845  -6.983  1.00  0.00           H  
ATOM   3281 1HG1 VAL B 201     -11.168 -16.647  -4.632  1.00  0.00           H  
ATOM   3282 2HG1 VAL B 201      -9.675 -15.780  -5.032  1.00  0.00           H  
ATOM   3283 3HG1 VAL B 201     -11.185 -14.879  -4.781  1.00  0.00           H  
ATOM   3284 1HG2 VAL B 201     -13.020 -16.850  -6.279  1.00  0.00           H  
ATOM   3285 2HG2 VAL B 201     -13.107 -15.119  -6.495  1.00  0.00           H  
ATOM   3286 3HG2 VAL B 201     -12.858 -16.139  -7.890  1.00  0.00           H  
ATOM   3287  N   THR B 202      -8.499 -13.736  -6.477  1.00  0.00           N  
ATOM   3288  CA  THR B 202      -7.073 -13.591  -6.265  1.00  0.00           C  
ATOM   3289  C   THR B 202      -6.525 -14.232  -5.005  1.00  0.00           C  
ATOM   3290  O   THR B 202      -7.256 -14.511  -4.049  1.00  0.00           O  
ATOM   3291  CB  THR B 202      -6.648 -12.111  -6.303  1.00  0.00           C  
ATOM   3292  OG1 THR B 202      -7.392 -11.380  -5.321  1.00  0.00           O  
ATOM   3293  CG2 THR B 202      -6.780 -11.507  -7.681  1.00  0.00           C  
ATOM   3294  H   THR B 202      -9.147 -13.089  -6.038  1.00  0.00           H  
ATOM   3295  HA  THR B 202      -6.587 -14.063  -7.098  1.00  0.00           H  
ATOM   3296  HB  THR B 202      -5.596 -12.051  -6.026  1.00  0.00           H  
ATOM   3297  HG1 THR B 202      -8.359 -11.457  -5.520  1.00  0.00           H  
ATOM   3298 1HG2 THR B 202      -6.448 -10.471  -7.661  1.00  0.00           H  
ATOM   3299 2HG2 THR B 202      -6.164 -12.070  -8.371  1.00  0.00           H  
ATOM   3300 3HG2 THR B 202      -7.805 -11.553  -8.003  1.00  0.00           H  
ATOM   3301  N   ASP B 203      -5.200 -14.375  -4.991  1.00  0.00           N  
ATOM   3302  CA  ASP B 203      -4.471 -14.905  -3.856  1.00  0.00           C  
ATOM   3303  C   ASP B 203      -3.023 -14.407  -3.831  1.00  0.00           C  
ATOM   3304  O   ASP B 203      -2.495 -13.894  -4.823  1.00  0.00           O  
ATOM   3305  CB  ASP B 203      -4.480 -16.450  -3.907  1.00  0.00           C  
ATOM   3306  CG  ASP B 203      -4.161 -17.181  -2.555  1.00  0.00           C  
ATOM   3307  OD1 ASP B 203      -3.860 -16.514  -1.561  1.00  0.00           O  
ATOM   3308  OD2 ASP B 203      -4.153 -18.400  -2.551  1.00  0.00           O  
ATOM   3309  H   ASP B 203      -4.704 -14.136  -5.846  1.00  0.00           H  
ATOM   3310  HA  ASP B 203      -4.967 -14.576  -2.941  1.00  0.00           H  
ATOM   3311 1HB  ASP B 203      -5.461 -16.786  -4.253  1.00  0.00           H  
ATOM   3312 2HB  ASP B 203      -3.750 -16.775  -4.641  1.00  0.00           H  
ATOM   3313  N   PHE B 204      -2.372 -14.597  -2.691  1.00  0.00           N  
ATOM   3314  CA  PHE B 204      -0.997 -14.120  -2.506  1.00  0.00           C  
ATOM   3315  C   PHE B 204      -0.045 -15.238  -2.116  1.00  0.00           C  
ATOM   3316  O   PHE B 204      -0.246 -15.923  -1.111  1.00  0.00           O  
ATOM   3317  CB  PHE B 204      -0.962 -12.967  -1.485  1.00  0.00           C  
ATOM   3318  CG  PHE B 204      -1.623 -11.659  -1.979  1.00  0.00           C  
ATOM   3319  CD1 PHE B 204      -3.002 -11.432  -1.927  1.00  0.00           C  
ATOM   3320  CD2 PHE B 204      -0.822 -10.643  -2.484  1.00  0.00           C  
ATOM   3321  CE1 PHE B 204      -3.533 -10.225  -2.391  1.00  0.00           C  
ATOM   3322  CE2 PHE B 204      -1.358  -9.455  -2.930  1.00  0.00           C  
ATOM   3323  CZ  PHE B 204      -2.704  -9.249  -2.889  1.00  0.00           C  
ATOM   3324  H   PHE B 204      -2.874 -15.086  -1.945  1.00  0.00           H  
ATOM   3325  HA  PHE B 204      -0.640 -13.712  -3.453  1.00  0.00           H  
ATOM   3326 1HB  PHE B 204      -1.464 -13.278  -0.570  1.00  0.00           H  
ATOM   3327 2HB  PHE B 204       0.076 -12.750  -1.230  1.00  0.00           H  
ATOM   3328  HD1 PHE B 204      -3.660 -12.203  -1.524  1.00  0.00           H  
ATOM   3329  HD2 PHE B 204       0.256 -10.794  -2.528  1.00  0.00           H  
ATOM   3330  HE1 PHE B 204      -4.603 -10.048  -2.356  1.00  0.00           H  
ATOM   3331  HE2 PHE B 204      -0.702  -8.675  -3.322  1.00  0.00           H  
ATOM   3332  HZ  PHE B 204      -3.109  -8.307  -3.246  1.00  0.00           H  
ATOM   3333  N   LEU B 205       1.005 -15.415  -2.925  1.00  0.00           N  
ATOM   3334  CA  LEU B 205       1.952 -16.515  -2.741  1.00  0.00           C  
ATOM   3335  C   LEU B 205       3.159 -16.046  -1.937  1.00  0.00           C  
ATOM   3336  O   LEU B 205       3.495 -16.612  -0.889  1.00  0.00           O  
ATOM   3337  CB  LEU B 205       2.331 -17.024  -4.134  1.00  0.00           C  
ATOM   3338  CG  LEU B 205       1.110 -17.554  -5.023  1.00  0.00           C  
ATOM   3339  CD1 LEU B 205       1.599 -17.879  -6.428  1.00  0.00           C  
ATOM   3340  CD2 LEU B 205       0.463 -18.792  -4.396  1.00  0.00           C  
ATOM   3341  H   LEU B 205       1.138 -14.794  -3.721  1.00  0.00           H  
ATOM   3342  HA  LEU B 205       1.460 -17.331  -2.218  1.00  0.00           H  
ATOM   3343 1HB  LEU B 205       2.769 -16.228  -4.659  1.00  0.00           H  
ATOM   3344 2HB  LEU B 205       3.065 -17.822  -4.033  1.00  0.00           H  
ATOM   3345  HG  LEU B 205       0.359 -16.765  -5.106  1.00  0.00           H  
ATOM   3346 1HD1 LEU B 205       0.760 -18.220  -7.029  1.00  0.00           H  
ATOM   3347 2HD1 LEU B 205       2.018 -16.998  -6.883  1.00  0.00           H  
ATOM   3348 3HD1 LEU B 205       2.353 -18.662  -6.385  1.00  0.00           H  
ATOM   3349 1HD2 LEU B 205      -0.360 -19.119  -5.026  1.00  0.00           H  
ATOM   3350 2HD2 LEU B 205       1.200 -19.593  -4.319  1.00  0.00           H  
ATOM   3351 3HD2 LEU B 205       0.075 -18.563  -3.409  1.00  0.00           H  
ATOM   3352  N   LEU B 206       3.807 -15.000  -2.448  1.00  0.00           N  
ATOM   3353  CA  LEU B 206       4.979 -14.420  -1.765  1.00  0.00           C  
ATOM   3354  C   LEU B 206       4.784 -12.932  -1.568  1.00  0.00           C  
ATOM   3355  O   LEU B 206       4.277 -12.259  -2.472  1.00  0.00           O  
ATOM   3356  CB  LEU B 206       6.255 -14.728  -2.567  1.00  0.00           C  
ATOM   3357  CG  LEU B 206       6.584 -16.259  -2.748  1.00  0.00           C  
ATOM   3358  CD1 LEU B 206       7.733 -16.424  -3.703  1.00  0.00           C  
ATOM   3359  CD2 LEU B 206       6.948 -16.893  -1.404  1.00  0.00           C  
ATOM   3360  H   LEU B 206       3.433 -14.603  -3.315  1.00  0.00           H  
ATOM   3361  HA  LEU B 206       5.067 -14.861  -0.770  1.00  0.00           H  
ATOM   3362 1HB  LEU B 206       6.172 -14.276  -3.557  1.00  0.00           H  
ATOM   3363 2HB  LEU B 206       7.094 -14.266  -2.058  1.00  0.00           H  
ATOM   3364  HG  LEU B 206       5.719 -16.763  -3.173  1.00  0.00           H  
ATOM   3365 1HD1 LEU B 206       7.942 -17.482  -3.839  1.00  0.00           H  
ATOM   3366 2HD1 LEU B 206       7.481 -15.996  -4.645  1.00  0.00           H  
ATOM   3367 3HD1 LEU B 206       8.612 -15.939  -3.311  1.00  0.00           H  
ATOM   3368 1HD2 LEU B 206       7.171 -17.947  -1.556  1.00  0.00           H  
ATOM   3369 2HD2 LEU B 206       7.823 -16.395  -0.988  1.00  0.00           H  
ATOM   3370 3HD2 LEU B 206       6.121 -16.810  -0.706  1.00  0.00           H  
ATOM   3371  N   ASP B 207       5.175 -12.412  -0.389  1.00  0.00           N  
ATOM   3372  CA  ASP B 207       4.964 -10.990  -0.140  1.00  0.00           C  
ATOM   3373  C   ASP B 207       6.148 -10.014  -0.234  1.00  0.00           C  
ATOM   3374  O   ASP B 207       5.936  -8.809  -0.085  1.00  0.00           O  
ATOM   3375  CB  ASP B 207       4.302 -10.851   1.215  1.00  0.00           C  
ATOM   3376  CG  ASP B 207       5.157 -11.475   2.283  1.00  0.00           C  
ATOM   3377  OD1 ASP B 207       5.950 -12.353   1.942  1.00  0.00           O  
ATOM   3378  OD2 ASP B 207       5.034 -11.086   3.427  1.00  0.00           O  
ATOM   3379  H   ASP B 207       5.585 -12.992   0.330  1.00  0.00           H  
ATOM   3380  HA  ASP B 207       4.271 -10.655  -0.896  1.00  0.00           H  
ATOM   3381 1HB  ASP B 207       4.148  -9.795   1.443  1.00  0.00           H  
ATOM   3382 2HB  ASP B 207       3.326 -11.336   1.201  1.00  0.00           H  
ATOM   3383  N   MET B 208       7.367 -10.500  -0.513  1.00  0.00           N  
ATOM   3384  CA  MET B 208       8.492  -9.591  -0.823  1.00  0.00           C  
ATOM   3385  C   MET B 208       8.836  -9.709  -2.321  1.00  0.00           C  
ATOM   3386  O   MET B 208       8.659  -8.748  -3.072  1.00  0.00           O  
ATOM   3387  CB  MET B 208       9.650  -9.762   0.169  1.00  0.00           C  
ATOM   3388  CG  MET B 208       9.316  -9.259   1.564  1.00  0.00           C  
ATOM   3389  SD  MET B 208      10.623  -9.573   2.780  1.00  0.00           S  
ATOM   3390  CE  MET B 208      11.914  -8.420   2.297  1.00  0.00           C  
ATOM   3391  H   MET B 208       7.473 -11.500  -0.560  1.00  0.00           H  
ATOM   3392  HA  MET B 208       8.137  -8.568  -0.683  1.00  0.00           H  
ATOM   3393 1HB  MET B 208       9.873 -10.794   0.343  1.00  0.00           H  
ATOM   3394 2HB  MET B 208      10.541  -9.267  -0.205  1.00  0.00           H  
ATOM   3395 1HG  MET B 208       9.127  -8.187   1.523  1.00  0.00           H  
ATOM   3396 2HG  MET B 208       8.399  -9.748   1.908  1.00  0.00           H  
ATOM   3397 1HE  MET B 208      12.760  -8.520   2.979  1.00  0.00           H  
ATOM   3398 2HE  MET B 208      12.247  -8.634   1.286  1.00  0.00           H  
ATOM   3399 3HE  MET B 208      11.530  -7.400   2.346  1.00  0.00           H  
ATOM   3400  N   PRO B 209       9.271 -10.895  -2.830  1.00  0.00           N  
ATOM   3401  CA  PRO B 209       9.484 -11.155  -4.235  1.00  0.00           C  
ATOM   3402  C   PRO B 209       8.101 -11.459  -4.762  1.00  0.00           C  
ATOM   3403  O   PRO B 209       7.766 -12.622  -4.965  1.00  0.00           O  
ATOM   3404  CB  PRO B 209      10.414 -12.368  -4.244  1.00  0.00           C  
ATOM   3405  CG  PRO B 209      10.037 -13.119  -3.006  1.00  0.00           C  
ATOM   3406  CD  PRO B 209       9.702 -12.044  -1.978  1.00  0.00           C  
ATOM   3407  HA  PRO B 209       9.940 -10.280  -4.720  1.00  0.00           H  
ATOM   3408 1HB  PRO B 209      10.260 -12.954  -5.164  1.00  0.00           H  
ATOM   3409 2HB  PRO B 209      11.465 -12.039  -4.245  1.00  0.00           H  
ATOM   3410 1HG  PRO B 209       9.189 -13.763  -3.216  1.00  0.00           H  
ATOM   3411 2HG  PRO B 209      10.862 -13.776  -2.690  1.00  0.00           H  
ATOM   3412 1HD  PRO B 209       8.924 -12.420  -1.326  1.00  0.00           H  
ATOM   3413 2HD  PRO B 209      10.634 -11.808  -1.451  1.00  0.00           H  
ATOM   3414  N   TYR B 210       7.274 -10.419  -4.880  1.00  0.00           N  
ATOM   3415  CA  TYR B 210       5.858 -10.663  -5.087  1.00  0.00           C  
ATOM   3416  C   TYR B 210       5.472 -11.603  -6.182  1.00  0.00           C  
ATOM   3417  O   TYR B 210       5.943 -11.551  -7.300  1.00  0.00           O  
ATOM   3418  CB  TYR B 210       5.115  -9.348  -5.337  1.00  0.00           C  
ATOM   3419  CG  TYR B 210       4.755  -8.598  -4.104  1.00  0.00           C  
ATOM   3420  CD1 TYR B 210       5.517  -7.546  -3.653  1.00  0.00           C  
ATOM   3421  CD2 TYR B 210       3.607  -8.972  -3.426  1.00  0.00           C  
ATOM   3422  CE1 TYR B 210       5.135  -6.879  -2.507  1.00  0.00           C  
ATOM   3423  CE2 TYR B 210       3.224  -8.313  -2.299  1.00  0.00           C  
ATOM   3424  CZ  TYR B 210       3.981  -7.272  -1.831  1.00  0.00           C  
ATOM   3425  OH  TYR B 210       3.588  -6.620  -0.686  1.00  0.00           O  
ATOM   3426  H   TYR B 210       7.627  -9.480  -4.704  1.00  0.00           H  
ATOM   3427  HA  TYR B 210       5.473 -11.078  -4.165  1.00  0.00           H  
ATOM   3428 1HB  TYR B 210       5.730  -8.697  -5.955  1.00  0.00           H  
ATOM   3429 2HB  TYR B 210       4.197  -9.548  -5.893  1.00  0.00           H  
ATOM   3430  HD1 TYR B 210       6.415  -7.249  -4.189  1.00  0.00           H  
ATOM   3431  HD2 TYR B 210       3.006  -9.804  -3.795  1.00  0.00           H  
ATOM   3432  HE1 TYR B 210       5.729  -6.051  -2.130  1.00  0.00           H  
ATOM   3433  HE2 TYR B 210       2.322  -8.614  -1.767  1.00  0.00           H  
ATOM   3434  HH  TYR B 210       4.200  -5.901  -0.477  1.00  0.00           H  
ATOM   3435  N   HIS B 211       4.516 -12.446  -5.782  1.00  0.00           N  
ATOM   3436  CA  HIS B 211       3.822 -13.439  -6.584  1.00  0.00           C  
ATOM   3437  C   HIS B 211       2.340 -13.380  -6.274  1.00  0.00           C  
ATOM   3438  O   HIS B 211       1.911 -13.856  -5.205  1.00  0.00           O  
ATOM   3439  CB  HIS B 211       4.391 -14.852  -6.390  1.00  0.00           C  
ATOM   3440  CG  HIS B 211       5.719 -15.155  -7.022  1.00  0.00           C  
ATOM   3441  ND1 HIS B 211       6.877 -14.513  -6.697  1.00  0.00           N  
ATOM   3442  CD2 HIS B 211       6.055 -16.103  -7.931  1.00  0.00           C  
ATOM   3443  CE1 HIS B 211       7.876 -15.028  -7.390  1.00  0.00           C  
ATOM   3444  NE2 HIS B 211       7.404 -16.002  -8.147  1.00  0.00           N  
ATOM   3445  H   HIS B 211       4.278 -12.389  -4.795  1.00  0.00           H  
ATOM   3446  HA  HIS B 211       3.933 -13.198  -7.642  1.00  0.00           H  
ATOM   3447 1HB  HIS B 211       4.511 -15.035  -5.331  1.00  0.00           H  
ATOM   3448 2HB  HIS B 211       3.689 -15.562  -6.776  1.00  0.00           H  
ATOM   3449  HD1 HIS B 211       7.002 -13.757  -6.028  1.00  0.00           H  
ATOM   3450  HD2 HIS B 211       5.475 -16.860  -8.459  1.00  0.00           H  
ATOM   3451  HE1 HIS B 211       8.882 -14.633  -7.265  1.00  0.00           H  
ATOM   3452  N   ILE B 212       1.583 -12.736  -7.162  1.00  0.00           N  
ATOM   3453  CA  ILE B 212       0.154 -12.531  -6.969  1.00  0.00           C  
ATOM   3454  C   ILE B 212      -0.587 -13.357  -7.996  1.00  0.00           C  
ATOM   3455  O   ILE B 212      -0.251 -13.347  -9.181  1.00  0.00           O  
ATOM   3456  CB  ILE B 212      -0.245 -11.044  -7.082  1.00  0.00           C  
ATOM   3457  CG1 ILE B 212       0.551 -10.231  -6.030  1.00  0.00           C  
ATOM   3458  CG2 ILE B 212      -1.792 -10.900  -6.824  1.00  0.00           C  
ATOM   3459  CD1 ILE B 212       0.420  -8.731  -6.153  1.00  0.00           C  
ATOM   3460  H   ILE B 212       2.023 -12.381  -8.017  1.00  0.00           H  
ATOM   3461  HA  ILE B 212      -0.129 -12.884  -5.978  1.00  0.00           H  
ATOM   3462  HB  ILE B 212       0.009 -10.665  -8.073  1.00  0.00           H  
ATOM   3463 1HG1 ILE B 212       0.239 -10.537  -5.055  1.00  0.00           H  
ATOM   3464 2HG1 ILE B 212       1.609 -10.466  -6.138  1.00  0.00           H  
ATOM   3465 1HG2 ILE B 212      -2.094  -9.863  -6.892  1.00  0.00           H  
ATOM   3466 2HG2 ILE B 212      -2.354 -11.471  -7.557  1.00  0.00           H  
ATOM   3467 3HG2 ILE B 212      -2.030 -11.278  -5.820  1.00  0.00           H  
ATOM   3468 1HD1 ILE B 212       1.031  -8.255  -5.385  1.00  0.00           H  
ATOM   3469 2HD1 ILE B 212       0.770  -8.414  -7.136  1.00  0.00           H  
ATOM   3470 3HD1 ILE B 212      -0.603  -8.422  -6.025  1.00  0.00           H  
ATOM   3471  N   ARG B 213      -1.533 -14.141  -7.531  1.00  0.00           N  
ATOM   3472  CA  ARG B 213      -2.291 -15.031  -8.387  1.00  0.00           C  
ATOM   3473  C   ARG B 213      -3.735 -14.610  -8.603  1.00  0.00           C  
ATOM   3474  O   ARG B 213      -4.380 -14.101  -7.692  1.00  0.00           O  
ATOM   3475  CB  ARG B 213      -2.203 -16.442  -7.807  1.00  0.00           C  
ATOM   3476  CG  ARG B 213      -2.878 -17.532  -8.601  1.00  0.00           C  
ATOM   3477  CD  ARG B 213      -2.560 -18.880  -8.066  1.00  0.00           C  
ATOM   3478  NE  ARG B 213      -3.051 -19.091  -6.696  1.00  0.00           N  
ATOM   3479  CZ  ARG B 213      -2.945 -20.263  -6.020  1.00  0.00           C  
ATOM   3480  NH1 ARG B 213      -2.388 -21.306  -6.608  1.00  0.00           N  
ATOM   3481  NH2 ARG B 213      -3.395 -20.382  -4.769  1.00  0.00           N  
ATOM   3482  H   ARG B 213      -1.762 -14.090  -6.538  1.00  0.00           H  
ATOM   3483  HA  ARG B 213      -1.810 -15.048  -9.355  1.00  0.00           H  
ATOM   3484 1HB  ARG B 213      -1.160 -16.713  -7.682  1.00  0.00           H  
ATOM   3485 2HB  ARG B 213      -2.647 -16.435  -6.816  1.00  0.00           H  
ATOM   3486 1HG  ARG B 213      -3.950 -17.400  -8.533  1.00  0.00           H  
ATOM   3487 2HG  ARG B 213      -2.570 -17.484  -9.648  1.00  0.00           H  
ATOM   3488 1HD  ARG B 213      -3.018 -19.627  -8.717  1.00  0.00           H  
ATOM   3489 2HD  ARG B 213      -1.480 -19.013  -8.065  1.00  0.00           H  
ATOM   3490  HE  ARG B 213      -3.485 -18.312  -6.220  1.00  0.00           H  
ATOM   3491 1HH1 ARG B 213      -2.042 -21.235  -7.553  1.00  0.00           H  
ATOM   3492 2HH1 ARG B 213      -2.307 -22.183  -6.112  1.00  0.00           H  
ATOM   3493 1HH2 ARG B 213      -3.820 -19.587  -4.256  1.00  0.00           H  
ATOM   3494 2HH2 ARG B 213      -3.306 -21.262  -4.287  1.00  0.00           H  
ATOM   3495  N   SER B 214      -4.248 -14.877  -9.806  1.00  0.00           N  
ATOM   3496  CA  SER B 214      -5.660 -14.703 -10.134  1.00  0.00           C  
ATOM   3497  C   SER B 214      -6.159 -15.974 -10.795  1.00  0.00           C  
ATOM   3498  O   SER B 214      -5.542 -16.476 -11.737  1.00  0.00           O  
ATOM   3499  CB  SER B 214      -5.874 -13.536 -11.071  1.00  0.00           C  
ATOM   3500  OG  SER B 214      -7.231 -13.401 -11.441  1.00  0.00           O  
ATOM   3501  H   SER B 214      -3.616 -15.203 -10.534  1.00  0.00           H  
ATOM   3502  HA  SER B 214      -6.230 -14.547  -9.224  1.00  0.00           H  
ATOM   3503 1HB  SER B 214      -5.538 -12.632 -10.592  1.00  0.00           H  
ATOM   3504 2HB  SER B 214      -5.269 -13.688 -11.962  1.00  0.00           H  
ATOM   3505  HG  SER B 214      -7.665 -12.972 -10.690  1.00  0.00           H  
ATOM   3506  N   ILE B 215      -7.249 -16.523 -10.277  1.00  0.00           N  
ATOM   3507  CA  ILE B 215      -7.807 -17.742 -10.827  1.00  0.00           C  
ATOM   3508  C   ILE B 215      -9.155 -17.527 -11.461  1.00  0.00           C  
ATOM   3509  O   ILE B 215     -10.054 -16.941 -10.852  1.00  0.00           O  
ATOM   3510  CB  ILE B 215      -7.904 -18.861  -9.772  1.00  0.00           C  
ATOM   3511  CG1 ILE B 215      -6.482 -19.191  -9.294  1.00  0.00           C  
ATOM   3512  CG2 ILE B 215      -8.627 -20.100 -10.363  1.00  0.00           C  
ATOM   3513  CD1 ILE B 215      -6.383 -20.152  -8.130  1.00  0.00           C  
ATOM   3514  H   ILE B 215      -7.692 -16.094  -9.468  1.00  0.00           H  
ATOM   3515  HA  ILE B 215      -7.135 -18.098 -11.598  1.00  0.00           H  
ATOM   3516  HB  ILE B 215      -8.460 -18.493  -8.907  1.00  0.00           H  
ATOM   3517 1HG1 ILE B 215      -5.940 -19.583 -10.133  1.00  0.00           H  
ATOM   3518 2HG1 ILE B 215      -6.013 -18.271  -8.990  1.00  0.00           H  
ATOM   3519 1HG2 ILE B 215      -8.696 -20.882  -9.620  1.00  0.00           H  
ATOM   3520 2HG2 ILE B 215      -9.636 -19.846 -10.678  1.00  0.00           H  
ATOM   3521 3HG2 ILE B 215      -8.062 -20.464 -11.223  1.00  0.00           H  
ATOM   3522 1HD1 ILE B 215      -5.344 -20.302  -7.877  1.00  0.00           H  
ATOM   3523 2HD1 ILE B 215      -6.909 -19.737  -7.269  1.00  0.00           H  
ATOM   3524 3HD1 ILE B 215      -6.817 -21.109  -8.392  1.00  0.00           H  
ATOM   3525  N   LEU B 216      -9.297 -17.978 -12.703  1.00  0.00           N  
ATOM   3526  CA  LEU B 216     -10.572 -17.857 -13.389  1.00  0.00           C  
ATOM   3527  C   LEU B 216     -11.096 -19.297 -13.445  1.00  0.00           C  
ATOM   3528  O   LEU B 216     -10.385 -20.198 -13.894  1.00  0.00           O  
ATOM   3529  CB  LEU B 216     -10.410 -17.236 -14.800  1.00  0.00           C  
ATOM   3530  CG  LEU B 216     -11.741 -16.898 -15.608  1.00  0.00           C  
ATOM   3531  CD1 LEU B 216     -12.455 -15.708 -14.906  1.00  0.00           C  
ATOM   3532  CD2 LEU B 216     -11.448 -16.532 -17.060  1.00  0.00           C  
ATOM   3533  H   LEU B 216      -8.506 -18.458 -13.132  1.00  0.00           H  
ATOM   3534  HA  LEU B 216     -11.261 -17.247 -12.809  1.00  0.00           H  
ATOM   3535 1HB  LEU B 216      -9.863 -16.309 -14.685  1.00  0.00           H  
ATOM   3536 2HB  LEU B 216      -9.814 -17.894 -15.390  1.00  0.00           H  
ATOM   3537  HG  LEU B 216     -12.401 -17.762 -15.592  1.00  0.00           H  
ATOM   3538 1HD1 LEU B 216     -13.367 -15.462 -15.435  1.00  0.00           H  
ATOM   3539 2HD1 LEU B 216     -12.694 -15.940 -13.884  1.00  0.00           H  
ATOM   3540 3HD1 LEU B 216     -11.797 -14.840 -14.923  1.00  0.00           H  
ATOM   3541 1HD2 LEU B 216     -12.381 -16.309 -17.561  1.00  0.00           H  
ATOM   3542 2HD2 LEU B 216     -10.816 -15.672 -17.093  1.00  0.00           H  
ATOM   3543 3HD2 LEU B 216     -10.967 -17.344 -17.563  1.00  0.00           H  
ATOM   3544  N   HIS B 217     -12.304 -19.532 -12.933  1.00  0.00           N  
ATOM   3545  CA  HIS B 217     -12.849 -20.896 -12.835  1.00  0.00           C  
ATOM   3546  C   HIS B 217     -14.251 -21.120 -13.367  1.00  0.00           C  
ATOM   3547  O   HIS B 217     -15.219 -20.527 -12.875  1.00  0.00           O  
ATOM   3548  CB  HIS B 217     -12.841 -21.372 -11.379  1.00  0.00           C  
ATOM   3549  CG  HIS B 217     -13.487 -22.747 -11.169  1.00  0.00           C  
ATOM   3550  ND1 HIS B 217     -14.346 -22.994 -10.116  1.00  0.00           N  
ATOM   3551  CD2 HIS B 217     -13.412 -23.919 -11.865  1.00  0.00           C  
ATOM   3552  CE1 HIS B 217     -14.775 -24.239 -10.180  1.00  0.00           C  
ATOM   3553  NE2 HIS B 217     -14.233 -24.818 -11.225  1.00  0.00           N  
ATOM   3554  H   HIS B 217     -12.851 -18.758 -12.581  1.00  0.00           H  
ATOM   3555  HA  HIS B 217     -12.197 -21.565 -13.395  1.00  0.00           H  
ATOM   3556 1HB  HIS B 217     -11.810 -21.427 -11.028  1.00  0.00           H  
ATOM   3557 2HB  HIS B 217     -13.362 -20.645 -10.757  1.00  0.00           H  
ATOM   3558  HD2 HIS B 217     -12.828 -24.112 -12.763  1.00  0.00           H  
ATOM   3559  HE1 HIS B 217     -15.466 -24.711  -9.485  1.00  0.00           H  
ATOM   3560  HE2 HIS B 217     -14.410 -25.791 -11.502  1.00  0.00           H  
ATOM   3561  N   ILE B 218     -14.361 -22.046 -14.321  1.00  0.00           N  
ATOM   3562  CA  ILE B 218     -15.650 -22.452 -14.851  1.00  0.00           C  
ATOM   3563  C   ILE B 218     -16.005 -23.880 -14.392  1.00  0.00           C  
ATOM   3564  O   ILE B 218     -15.363 -24.850 -14.832  1.00  0.00           O  
ATOM   3565  CB  ILE B 218     -15.667 -22.426 -16.391  1.00  0.00           C  
ATOM   3566  CG1 ILE B 218     -15.392 -21.038 -16.890  1.00  0.00           C  
ATOM   3567  CG2 ILE B 218     -16.989 -22.962 -16.920  1.00  0.00           C  
ATOM   3568  CD1 ILE B 218     -15.086 -20.959 -18.360  1.00  0.00           C  
ATOM   3569  H   ILE B 218     -13.503 -22.487 -14.669  1.00  0.00           H  
ATOM   3570  HA  ILE B 218     -16.384 -21.734 -14.511  1.00  0.00           H  
ATOM   3571  HB  ILE B 218     -14.882 -23.054 -16.762  1.00  0.00           H  
ATOM   3572 1HG1 ILE B 218     -16.273 -20.452 -16.699  1.00  0.00           H  
ATOM   3573 2HG1 ILE B 218     -14.556 -20.612 -16.338  1.00  0.00           H  
ATOM   3574 1HG2 ILE B 218     -16.983 -22.961 -18.014  1.00  0.00           H  
ATOM   3575 2HG2 ILE B 218     -17.140 -23.982 -16.560  1.00  0.00           H  
ATOM   3576 3HG2 ILE B 218     -17.807 -22.335 -16.562  1.00  0.00           H  
ATOM   3577 1HD1 ILE B 218     -14.921 -19.922 -18.646  1.00  0.00           H  
ATOM   3578 2HD1 ILE B 218     -14.190 -21.545 -18.573  1.00  0.00           H  
ATOM   3579 3HD1 ILE B 218     -15.925 -21.363 -18.933  1.00  0.00           H  
ATOM   3580  N   PRO B 219     -16.965 -24.066 -13.461  1.00  0.00           N  
ATOM   3581  CA  PRO B 219     -17.398 -25.365 -12.992  1.00  0.00           C  
ATOM   3582  C   PRO B 219     -18.228 -25.970 -14.102  1.00  0.00           C  
ATOM   3583  O   PRO B 219     -18.908 -25.223 -14.809  1.00  0.00           O  
ATOM   3584  CB  PRO B 219     -18.210 -25.033 -11.734  1.00  0.00           C  
ATOM   3585  CG  PRO B 219     -18.768 -23.651 -11.995  1.00  0.00           C  
ATOM   3586  CD  PRO B 219     -17.707 -22.933 -12.838  1.00  0.00           C  
ATOM   3587  HA  PRO B 219     -16.527 -25.987 -12.770  1.00  0.00           H  
ATOM   3588 1HB  PRO B 219     -19.000 -25.786 -11.595  1.00  0.00           H  
ATOM   3589 2HB  PRO B 219     -17.572 -25.082 -10.848  1.00  0.00           H  
ATOM   3590 1HG  PRO B 219     -19.736 -23.734 -12.513  1.00  0.00           H  
ATOM   3591 2HG  PRO B 219     -18.962 -23.137 -11.041  1.00  0.00           H  
ATOM   3592 1HD  PRO B 219     -18.240 -22.336 -13.586  1.00  0.00           H  
ATOM   3593 2HD  PRO B 219     -17.030 -22.327 -12.207  1.00  0.00           H  
ATOM   3594  N   SER B 220     -18.257 -27.299 -14.200  1.00  0.00           N  
ATOM   3595  CA  SER B 220     -19.104 -27.968 -15.196  1.00  0.00           C  
ATOM   3596  C   SER B 220     -18.944 -27.368 -16.606  1.00  0.00           C  
ATOM   3597  O   SER B 220     -19.893 -26.817 -17.160  1.00  0.00           O  
ATOM   3598  CB  SER B 220     -20.565 -27.916 -14.765  1.00  0.00           C  
ATOM   3599  OG  SER B 220     -20.757 -28.581 -13.536  1.00  0.00           O  
ATOM   3600  H   SER B 220     -17.676 -27.860 -13.592  1.00  0.00           H  
ATOM   3601  HA  SER B 220     -18.799 -29.010 -15.240  1.00  0.00           H  
ATOM   3602 1HB  SER B 220     -20.889 -26.878 -14.676  1.00  0.00           H  
ATOM   3603 2HB  SER B 220     -21.182 -28.382 -15.532  1.00  0.00           H  
ATOM   3604  HG  SER B 220     -20.797 -29.518 -13.744  1.00  0.00           H  
ATOM   3605  N   ALA B 221     -17.733 -27.454 -17.167  1.00  0.00           N  
ATOM   3606  CA  ALA B 221     -17.424 -26.844 -18.460  1.00  0.00           C  
ATOM   3607  C   ALA B 221     -18.316 -27.372 -19.568  1.00  0.00           C  
ATOM   3608  O   ALA B 221     -18.611 -28.571 -19.640  1.00  0.00           O  
ATOM   3609  CB  ALA B 221     -15.978 -27.109 -18.816  1.00  0.00           C  
ATOM   3610  H   ALA B 221     -16.982 -27.944 -16.684  1.00  0.00           H  
ATOM   3611  HA  ALA B 221     -17.588 -25.768 -18.378  1.00  0.00           H  
ATOM   3612 1HB  ALA B 221     -15.744 -26.627 -19.758  1.00  0.00           H  
ATOM   3613 2HB  ALA B 221     -15.370 -26.706 -18.023  1.00  0.00           H  
ATOM   3614 3HB  ALA B 221     -15.804 -28.184 -18.898  1.00  0.00           H  
ATOM   3615  N   GLU B 222     -18.712 -26.479 -20.461  1.00  0.00           N  
ATOM   3616  CA  GLU B 222     -19.558 -26.863 -21.570  1.00  0.00           C  
ATOM   3617  C   GLU B 222     -18.881 -26.778 -22.920  1.00  0.00           C  
ATOM   3618  O   GLU B 222     -17.833 -26.149 -23.102  1.00  0.00           O  
ATOM   3619  CB  GLU B 222     -20.857 -26.048 -21.577  1.00  0.00           C  
ATOM   3620  CG  GLU B 222     -21.802 -26.355 -20.403  1.00  0.00           C  
ATOM   3621  CD  GLU B 222     -22.410 -27.759 -20.531  1.00  0.00           C  
ATOM   3622  OE1 GLU B 222     -22.420 -28.271 -21.635  1.00  0.00           O  
ATOM   3623  OE2 GLU B 222     -22.866 -28.298 -19.557  1.00  0.00           O  
ATOM   3624  H   GLU B 222     -18.438 -25.493 -20.368  1.00  0.00           H  
ATOM   3625  HA  GLU B 222     -19.846 -27.898 -21.421  1.00  0.00           H  
ATOM   3626 1HB  GLU B 222     -20.611 -24.982 -21.542  1.00  0.00           H  
ATOM   3627 2HB  GLU B 222     -21.398 -26.225 -22.505  1.00  0.00           H  
ATOM   3628 1HG  GLU B 222     -21.240 -26.286 -19.467  1.00  0.00           H  
ATOM   3629 2HG  GLU B 222     -22.596 -25.609 -20.374  1.00  0.00           H  
ATOM   3630  N   LEU B 223     -19.497 -27.424 -23.880  1.00  0.00           N  
ATOM   3631  CA  LEU B 223     -19.017 -27.356 -25.233  1.00  0.00           C  
ATOM   3632  C   LEU B 223     -19.172 -25.887 -25.586  1.00  0.00           C  
ATOM   3633  O   LEU B 223     -20.026 -25.218 -25.003  1.00  0.00           O  
ATOM   3634  CB  LEU B 223     -19.839 -28.281 -26.127  1.00  0.00           C  
ATOM   3635  CG  LEU B 223     -19.751 -29.764 -25.719  1.00  0.00           C  
ATOM   3636  CD1 LEU B 223     -20.753 -30.590 -26.521  1.00  0.00           C  
ATOM   3637  CD2 LEU B 223     -18.337 -30.274 -25.916  1.00  0.00           C  
ATOM   3638  H   LEU B 223     -20.340 -27.947 -23.663  1.00  0.00           H  
ATOM   3639  HA  LEU B 223     -17.961 -27.633 -25.274  1.00  0.00           H  
ATOM   3640 1HB  LEU B 223     -20.883 -27.975 -26.086  1.00  0.00           H  
ATOM   3641 2HB  LEU B 223     -19.485 -28.189 -27.154  1.00  0.00           H  
ATOM   3642  HG  LEU B 223     -20.008 -29.849 -24.674  1.00  0.00           H  
ATOM   3643 1HD1 LEU B 223     -20.702 -31.634 -26.206  1.00  0.00           H  
ATOM   3644 2HD1 LEU B 223     -21.758 -30.213 -26.344  1.00  0.00           H  
ATOM   3645 3HD1 LEU B 223     -20.522 -30.523 -27.582  1.00  0.00           H  
ATOM   3646 1HD2 LEU B 223     -18.300 -31.305 -25.599  1.00  0.00           H  
ATOM   3647 2HD2 LEU B 223     -18.057 -30.203 -26.966  1.00  0.00           H  
ATOM   3648 3HD2 LEU B 223     -17.645 -29.684 -25.323  1.00  0.00           H  
ATOM   3649  N   GLU B 224     -18.313 -25.382 -26.452  1.00  0.00           N  
ATOM   3650  CA  GLU B 224     -18.251 -23.964 -26.833  1.00  0.00           C  
ATOM   3651  C   GLU B 224     -17.724 -23.038 -25.714  1.00  0.00           C  
ATOM   3652  O   GLU B 224     -17.669 -21.827 -25.906  1.00  0.00           O  
ATOM   3653  CB  GLU B 224     -19.612 -23.419 -27.287  1.00  0.00           C  
ATOM   3654  CG  GLU B 224     -20.256 -24.039 -28.476  1.00  0.00           C  
ATOM   3655  CD  GLU B 224     -21.595 -23.370 -28.737  1.00  0.00           C  
ATOM   3656  OE1 GLU B 224     -22.123 -22.733 -27.825  1.00  0.00           O  
ATOM   3657  OE2 GLU B 224     -22.090 -23.489 -29.833  1.00  0.00           O  
ATOM   3658  H   GLU B 224     -17.654 -26.016 -26.881  1.00  0.00           H  
ATOM   3659  HA  GLU B 224     -17.563 -23.878 -27.676  1.00  0.00           H  
ATOM   3660 1HB  GLU B 224     -20.314 -23.516 -26.527  1.00  0.00           H  
ATOM   3661 2HB  GLU B 224     -19.518 -22.353 -27.488  1.00  0.00           H  
ATOM   3662 1HG  GLU B 224     -19.614 -23.915 -29.346  1.00  0.00           H  
ATOM   3663 2HG  GLU B 224     -20.406 -25.104 -28.304  1.00  0.00           H  
ATOM   3664  N   ASP B 225     -17.181 -23.611 -24.613  1.00  0.00           N  
ATOM   3665  CA  ASP B 225     -16.405 -22.797 -23.665  1.00  0.00           C  
ATOM   3666  C   ASP B 225     -14.963 -22.848 -24.162  1.00  0.00           C  
ATOM   3667  O   ASP B 225     -14.044 -22.291 -23.555  1.00  0.00           O  
ATOM   3668  CB  ASP B 225     -16.443 -23.287 -22.203  1.00  0.00           C  
ATOM   3669  CG  ASP B 225     -17.769 -23.145 -21.530  1.00  0.00           C  
ATOM   3670  OD1 ASP B 225     -18.557 -22.368 -22.014  1.00  0.00           O  
ATOM   3671  OD2 ASP B 225     -17.979 -23.769 -20.502  1.00  0.00           O  
ATOM   3672  H   ASP B 225     -17.312 -24.605 -24.413  1.00  0.00           H  
ATOM   3673  HA  ASP B 225     -16.753 -21.764 -23.699  1.00  0.00           H  
ATOM   3674 1HB  ASP B 225     -16.164 -24.331 -22.176  1.00  0.00           H  
ATOM   3675 2HB  ASP B 225     -15.706 -22.741 -21.617  1.00  0.00           H  
ATOM   3676  N   SER B 226     -14.784 -23.585 -25.258  1.00  0.00           N  
ATOM   3677  CA  SER B 226     -13.519 -23.757 -25.926  1.00  0.00           C  
ATOM   3678  C   SER B 226     -13.108 -22.400 -26.482  1.00  0.00           C  
ATOM   3679  O   SER B 226     -13.963 -21.630 -26.928  1.00  0.00           O  
ATOM   3680  CB  SER B 226     -13.666 -24.730 -27.096  1.00  0.00           C  
ATOM   3681  OG  SER B 226     -14.054 -26.034 -26.685  1.00  0.00           O  
ATOM   3682  H   SER B 226     -15.591 -24.021 -25.662  1.00  0.00           H  
ATOM   3683  HA  SER B 226     -12.783 -24.106 -25.210  1.00  0.00           H  
ATOM   3684 1HB  SER B 226     -14.403 -24.333 -27.791  1.00  0.00           H  
ATOM   3685 2HB  SER B 226     -12.716 -24.783 -27.627  1.00  0.00           H  
ATOM   3686  HG  SER B 226     -14.187 -26.536 -27.503  1.00  0.00           H  
ATOM   3687  N   GLY B 227     -11.822 -22.122 -26.514  1.00  0.00           N  
ATOM   3688  CA  GLY B 227     -11.381 -20.878 -27.115  1.00  0.00           C  
ATOM   3689  C   GLY B 227     -10.183 -20.285 -26.429  1.00  0.00           C  
ATOM   3690  O   GLY B 227      -9.464 -20.950 -25.674  1.00  0.00           O  
ATOM   3691  H   GLY B 227     -11.164 -22.787 -26.120  1.00  0.00           H  
ATOM   3692 1HA  GLY B 227     -11.143 -21.055 -28.164  1.00  0.00           H  
ATOM   3693 2HA  GLY B 227     -12.195 -20.159 -27.098  1.00  0.00           H  
ATOM   3694  N   THR B 228      -9.936 -19.025 -26.737  1.00  0.00           N  
ATOM   3695  CA  THR B 228      -8.782 -18.364 -26.180  1.00  0.00           C  
ATOM   3696  C   THR B 228      -9.156 -17.677 -24.875  1.00  0.00           C  
ATOM   3697  O   THR B 228     -10.142 -16.935 -24.809  1.00  0.00           O  
ATOM   3698  CB  THR B 228      -8.213 -17.315 -27.152  1.00  0.00           C  
ATOM   3699  OG1 THR B 228      -7.825 -17.942 -28.391  1.00  0.00           O  
ATOM   3700  CG2 THR B 228      -6.970 -16.687 -26.509  1.00  0.00           C  
ATOM   3701  H   THR B 228     -10.551 -18.527 -27.364  1.00  0.00           H  
ATOM   3702  HA  THR B 228      -8.009 -19.104 -25.965  1.00  0.00           H  
ATOM   3703  HB  THR B 228      -8.956 -16.547 -27.354  1.00  0.00           H  
ATOM   3704  HG1 THR B 228      -7.199 -18.667 -28.209  1.00  0.00           H  
ATOM   3705 1HG2 THR B 228      -6.545 -15.948 -27.182  1.00  0.00           H  
ATOM   3706 2HG2 THR B 228      -7.239 -16.200 -25.572  1.00  0.00           H  
ATOM   3707 3HG2 THR B 228      -6.234 -17.469 -26.312  1.00  0.00           H  
ATOM   3708  N   TYR B 229      -8.366 -17.945 -23.847  1.00  0.00           N  
ATOM   3709  CA  TYR B 229      -8.509 -17.319 -22.544  1.00  0.00           C  
ATOM   3710  C   TYR B 229      -7.302 -16.422 -22.308  1.00  0.00           C  
ATOM   3711  O   TYR B 229      -6.159 -16.900 -22.323  1.00  0.00           O  
ATOM   3712  CB  TYR B 229      -8.619 -18.384 -21.461  1.00  0.00           C  
ATOM   3713  CG  TYR B 229      -9.918 -19.182 -21.454  1.00  0.00           C  
ATOM   3714  CD1 TYR B 229     -10.145 -20.225 -22.342  1.00  0.00           C  
ATOM   3715  CD2 TYR B 229     -10.857 -18.890 -20.493  1.00  0.00           C  
ATOM   3716  CE1 TYR B 229     -11.328 -20.947 -22.255  1.00  0.00           C  
ATOM   3717  CE2 TYR B 229     -12.014 -19.613 -20.395  1.00  0.00           C  
ATOM   3718  CZ  TYR B 229     -12.260 -20.630 -21.268  1.00  0.00           C  
ATOM   3719  OH  TYR B 229     -13.433 -21.325 -21.168  1.00  0.00           O  
ATOM   3720  H   TYR B 229      -7.598 -18.602 -23.984  1.00  0.00           H  
ATOM   3721  HA  TYR B 229      -9.403 -16.698 -22.537  1.00  0.00           H  
ATOM   3722 1HB  TYR B 229      -7.792 -19.092 -21.571  1.00  0.00           H  
ATOM   3723 2HB  TYR B 229      -8.511 -17.906 -20.491  1.00  0.00           H  
ATOM   3724  HD1 TYR B 229      -9.405 -20.473 -23.106  1.00  0.00           H  
ATOM   3725  HD2 TYR B 229     -10.666 -18.077 -19.794  1.00  0.00           H  
ATOM   3726  HE1 TYR B 229     -11.523 -21.763 -22.957  1.00  0.00           H  
ATOM   3727  HE2 TYR B 229     -12.742 -19.367 -19.624  1.00  0.00           H  
ATOM   3728  HH  TYR B 229     -13.599 -21.802 -22.007  1.00  0.00           H  
ATOM   3729  N   THR B 230      -7.552 -15.127 -22.092  1.00  0.00           N  
ATOM   3730  CA  THR B 230      -6.460 -14.166 -21.941  1.00  0.00           C  
ATOM   3731  C   THR B 230      -6.448 -13.418 -20.610  1.00  0.00           C  
ATOM   3732  O   THR B 230      -7.477 -12.906 -20.158  1.00  0.00           O  
ATOM   3733  CB  THR B 230      -6.499 -13.133 -23.080  1.00  0.00           C  
ATOM   3734  OG1 THR B 230      -6.372 -13.799 -24.342  1.00  0.00           O  
ATOM   3735  CG2 THR B 230      -5.381 -12.125 -22.932  1.00  0.00           C  
ATOM   3736  H   THR B 230      -8.520 -14.807 -22.062  1.00  0.00           H  
ATOM   3737  HA  THR B 230      -5.519 -14.708 -22.006  1.00  0.00           H  
ATOM   3738  HB  THR B 230      -7.434 -12.611 -23.057  1.00  0.00           H  
ATOM   3739  HG1 THR B 230      -6.638 -13.198 -25.042  1.00  0.00           H  
ATOM   3740 1HG2 THR B 230      -5.435 -11.414 -23.752  1.00  0.00           H  
ATOM   3741 2HG2 THR B 230      -5.478 -11.590 -21.993  1.00  0.00           H  
ATOM   3742 3HG2 THR B 230      -4.418 -12.632 -22.958  1.00  0.00           H  
ATOM   3743  N   CYS B 231      -5.258 -13.351 -19.996  1.00  0.00           N  
ATOM   3744  CA  CYS B 231      -5.031 -12.623 -18.748  1.00  0.00           C  
ATOM   3745  C   CYS B 231      -4.214 -11.357 -18.996  1.00  0.00           C  
ATOM   3746  O   CYS B 231      -3.016 -11.421 -19.306  1.00  0.00           O  
ATOM   3747  CB  CYS B 231      -4.266 -13.477 -17.738  1.00  0.00           C  
ATOM   3748  SG  CYS B 231      -3.979 -12.669 -16.136  1.00  0.00           S  
ATOM   3749  H   CYS B 231      -4.457 -13.801 -20.443  1.00  0.00           H  
ATOM   3750  HA  CYS B 231      -5.995 -12.340 -18.320  1.00  0.00           H  
ATOM   3751 1HB  CYS B 231      -4.797 -14.408 -17.564  1.00  0.00           H  
ATOM   3752 2HB  CYS B 231      -3.303 -13.713 -18.157  1.00  0.00           H  
ATOM   3753  N   ASN B 232      -4.881 -10.211 -18.920  1.00  0.00           N  
ATOM   3754  CA  ASN B 232      -4.260  -8.908 -19.133  1.00  0.00           C  
ATOM   3755  C   ASN B 232      -3.903  -8.308 -17.791  1.00  0.00           C  
ATOM   3756  O   ASN B 232      -4.746  -8.207 -16.894  1.00  0.00           O  
ATOM   3757  CB  ASN B 232      -5.121  -7.998 -19.983  1.00  0.00           C  
ATOM   3758  CG  ASN B 232      -4.469  -6.652 -20.223  1.00  0.00           C  
ATOM   3759  OD1 ASN B 232      -4.384  -5.841 -19.298  1.00  0.00           O  
ATOM   3760  ND2 ASN B 232      -3.999  -6.400 -21.417  1.00  0.00           N  
ATOM   3761  H   ASN B 232      -5.867 -10.231 -18.664  1.00  0.00           H  
ATOM   3762  HA  ASN B 232      -3.323  -9.050 -19.670  1.00  0.00           H  
ATOM   3763 1HB  ASN B 232      -5.288  -8.476 -20.953  1.00  0.00           H  
ATOM   3764 2HB  ASN B 232      -6.082  -7.865 -19.525  1.00  0.00           H  
ATOM   3765 1HD2 ASN B 232      -3.555  -5.520 -21.607  1.00  0.00           H  
ATOM   3766 2HD2 ASN B 232      -4.071  -7.088 -22.166  1.00  0.00           H  
ATOM   3767  N   VAL B 233      -2.633  -7.991 -17.612  1.00  0.00           N  
ATOM   3768  CA  VAL B 233      -2.194  -7.452 -16.344  1.00  0.00           C  
ATOM   3769  C   VAL B 233      -1.557  -6.096 -16.486  1.00  0.00           C  
ATOM   3770  O   VAL B 233      -0.661  -5.883 -17.312  1.00  0.00           O  
ATOM   3771  CB  VAL B 233      -1.221  -8.405 -15.662  1.00  0.00           C  
ATOM   3772  CG1 VAL B 233      -0.729  -7.797 -14.335  1.00  0.00           C  
ATOM   3773  CG2 VAL B 233      -1.941  -9.757 -15.451  1.00  0.00           C  
ATOM   3774  H   VAL B 233      -1.964  -8.092 -18.374  1.00  0.00           H  
ATOM   3775  HA  VAL B 233      -3.061  -7.350 -15.696  1.00  0.00           H  
ATOM   3776  HB  VAL B 233      -0.356  -8.531 -16.291  1.00  0.00           H  
ATOM   3777 1HG1 VAL B 233      -0.038  -8.456 -13.894  1.00  0.00           H  
ATOM   3778 2HG1 VAL B 233      -0.226  -6.849 -14.502  1.00  0.00           H  
ATOM   3779 3HG1 VAL B 233      -1.583  -7.645 -13.667  1.00  0.00           H  
ATOM   3780 1HG2 VAL B 233      -1.300 -10.470 -14.986  1.00  0.00           H  
ATOM   3781 2HG2 VAL B 233      -2.816  -9.599 -14.823  1.00  0.00           H  
ATOM   3782 3HG2 VAL B 233      -2.255 -10.156 -16.410  1.00  0.00           H  
ATOM   3783  N   THR B 234      -2.033  -5.160 -15.685  1.00  0.00           N  
ATOM   3784  CA  THR B 234      -1.472  -3.829 -15.755  1.00  0.00           C  
ATOM   3785  C   THR B 234      -1.062  -3.329 -14.385  1.00  0.00           C  
ATOM   3786  O   THR B 234      -1.643  -3.716 -13.366  1.00  0.00           O  
ATOM   3787  CB  THR B 234      -2.448  -2.832 -16.416  1.00  0.00           C  
ATOM   3788  OG1 THR B 234      -3.622  -2.676 -15.614  1.00  0.00           O  
ATOM   3789  CG2 THR B 234      -2.881  -3.384 -17.762  1.00  0.00           C  
ATOM   3790  H   THR B 234      -2.772  -5.406 -15.023  1.00  0.00           H  
ATOM   3791  HA  THR B 234      -0.581  -3.861 -16.372  1.00  0.00           H  
ATOM   3792  HB  THR B 234      -1.946  -1.869 -16.545  1.00  0.00           H  
ATOM   3793  HG1 THR B 234      -4.117  -1.916 -15.930  1.00  0.00           H  
ATOM   3794 1HG2 THR B 234      -3.561  -2.689 -18.247  1.00  0.00           H  
ATOM   3795 2HG2 THR B 234      -2.021  -3.546 -18.389  1.00  0.00           H  
ATOM   3796 3HG2 THR B 234      -3.386  -4.324 -17.611  1.00  0.00           H  
ATOM   3797  N   GLU B 235      -0.092  -2.427 -14.351  1.00  0.00           N  
ATOM   3798  CA  GLU B 235       0.251  -1.796 -13.090  1.00  0.00           C  
ATOM   3799  C   GLU B 235      -0.230  -0.362 -13.175  1.00  0.00           C  
ATOM   3800  O   GLU B 235       0.272   0.426 -13.980  1.00  0.00           O  
ATOM   3801  CB  GLU B 235       1.745  -1.846 -12.827  1.00  0.00           C  
ATOM   3802  CG  GLU B 235       2.151  -1.280 -11.515  1.00  0.00           C  
ATOM   3803  CD  GLU B 235       3.595  -1.270 -11.356  1.00  0.00           C  
ATOM   3804  OE1 GLU B 235       4.242  -1.756 -12.229  1.00  0.00           O  
ATOM   3805  OE2 GLU B 235       4.070  -0.781 -10.374  1.00  0.00           O  
ATOM   3806  H   GLU B 235       0.368  -2.169 -15.228  1.00  0.00           H  
ATOM   3807  HA  GLU B 235      -0.284  -2.289 -12.277  1.00  0.00           H  
ATOM   3808 1HB  GLU B 235       2.105  -2.874 -12.888  1.00  0.00           H  
ATOM   3809 2HB  GLU B 235       2.248  -1.264 -13.578  1.00  0.00           H  
ATOM   3810 1HG  GLU B 235       1.786  -0.283 -11.453  1.00  0.00           H  
ATOM   3811 2HG  GLU B 235       1.698  -1.863 -10.712  1.00  0.00           H  
ATOM   3812  N   SER B 236      -1.182  -0.017 -12.314  1.00  0.00           N  
ATOM   3813  CA  SER B 236      -1.829   1.294 -12.302  1.00  0.00           C  
ATOM   3814  C   SER B 236      -0.940   2.421 -11.796  1.00  0.00           C  
ATOM   3815  O   SER B 236      -1.287   3.602 -11.940  1.00  0.00           O  
ATOM   3816  CB  SER B 236      -3.093   1.188 -11.483  1.00  0.00           C  
ATOM   3817  OG  SER B 236      -2.791   0.879 -10.162  1.00  0.00           O  
ATOM   3818  H   SER B 236      -1.511  -0.719 -11.664  1.00  0.00           H  
ATOM   3819  HA  SER B 236      -2.106   1.533 -13.329  1.00  0.00           H  
ATOM   3820 1HB  SER B 236      -3.637   2.132 -11.525  1.00  0.00           H  
ATOM   3821 2HB  SER B 236      -3.737   0.416 -11.904  1.00  0.00           H  
ATOM   3822  HG  SER B 236      -3.636   0.786  -9.715  1.00  0.00           H  
ATOM   3823  N   VAL B 237       0.212   2.057 -11.231  1.00  0.00           N  
ATOM   3824  CA  VAL B 237       1.155   3.036 -10.723  1.00  0.00           C  
ATOM   3825  C   VAL B 237       1.593   3.927 -11.858  1.00  0.00           C  
ATOM   3826  O   VAL B 237       1.472   5.146 -11.763  1.00  0.00           O  
ATOM   3827  CB  VAL B 237       2.407   2.327 -10.177  1.00  0.00           C  
ATOM   3828  CG1 VAL B 237       3.479   3.329  -9.800  1.00  0.00           C  
ATOM   3829  CG2 VAL B 237       2.034   1.483  -9.031  1.00  0.00           C  
ATOM   3830  H   VAL B 237       0.415   1.071 -11.146  1.00  0.00           H  
ATOM   3831  HA  VAL B 237       0.684   3.632  -9.945  1.00  0.00           H  
ATOM   3832  HB  VAL B 237       2.825   1.702 -10.955  1.00  0.00           H  
ATOM   3833 1HG1 VAL B 237       4.353   2.793  -9.431  1.00  0.00           H  
ATOM   3834 2HG1 VAL B 237       3.774   3.934 -10.651  1.00  0.00           H  
ATOM   3835 3HG1 VAL B 237       3.089   3.974  -9.026  1.00  0.00           H  
ATOM   3836 1HG2 VAL B 237       2.923   0.966  -8.688  1.00  0.00           H  
ATOM   3837 2HG2 VAL B 237       1.651   2.092  -8.269  1.00  0.00           H  
ATOM   3838 3HG2 VAL B 237       1.287   0.752  -9.316  1.00  0.00           H  
ATOM   3839  N   ASN B 238       2.061   3.321 -12.956  1.00  0.00           N  
ATOM   3840  CA  ASN B 238       2.474   4.103 -14.105  1.00  0.00           C  
ATOM   3841  C   ASN B 238       1.590   3.843 -15.330  1.00  0.00           C  
ATOM   3842  O   ASN B 238       0.627   4.568 -15.594  1.00  0.00           O  
ATOM   3843  CB  ASN B 238       3.922   3.767 -14.449  1.00  0.00           C  
ATOM   3844  CG  ASN B 238       4.941   4.267 -13.465  1.00  0.00           C  
ATOM   3845  OD1 ASN B 238       4.766   5.292 -12.793  1.00  0.00           O  
ATOM   3846  ND2 ASN B 238       6.036   3.533 -13.353  1.00  0.00           N  
ATOM   3847  H   ASN B 238       2.119   2.311 -12.983  1.00  0.00           H  
ATOM   3848  HA  ASN B 238       2.403   5.164 -13.861  1.00  0.00           H  
ATOM   3849 1HB  ASN B 238       4.030   2.692 -14.499  1.00  0.00           H  
ATOM   3850 2HB  ASN B 238       4.163   4.162 -15.440  1.00  0.00           H  
ATOM   3851 1HD2 ASN B 238       6.755   3.806 -12.715  1.00  0.00           H  
ATOM   3852 2HD2 ASN B 238       6.163   2.675 -13.912  1.00  0.00           H  
ATOM   3853  N   ASP B 239       1.912   2.770 -16.055  1.00  0.00           N  
ATOM   3854  CA  ASP B 239       1.181   2.329 -17.233  1.00  0.00           C  
ATOM   3855  C   ASP B 239       1.656   0.949 -17.691  1.00  0.00           C  
ATOM   3856  O   ASP B 239       1.483   0.588 -18.857  1.00  0.00           O  
ATOM   3857  CB  ASP B 239       1.340   3.356 -18.366  1.00  0.00           C  
ATOM   3858  CG  ASP B 239       2.809   3.560 -18.790  1.00  0.00           C  
ATOM   3859  OD1 ASP B 239       3.667   2.903 -18.233  1.00  0.00           O  
ATOM   3860  OD2 ASP B 239       3.057   4.378 -19.657  1.00  0.00           O  
ATOM   3861  H   ASP B 239       2.713   2.229 -15.783  1.00  0.00           H  
ATOM   3862  HA  ASP B 239       0.126   2.245 -16.968  1.00  0.00           H  
ATOM   3863 1HB  ASP B 239       0.776   3.018 -19.236  1.00  0.00           H  
ATOM   3864 2HB  ASP B 239       0.922   4.315 -18.065  1.00  0.00           H  
ATOM   3865  N   HIS B 240       2.351   0.222 -16.821  1.00  0.00           N  
ATOM   3866  CA  HIS B 240       3.027  -0.976 -17.293  1.00  0.00           C  
ATOM   3867  C   HIS B 240       2.008  -1.995 -17.718  1.00  0.00           C  
ATOM   3868  O   HIS B 240       0.970  -2.130 -17.071  1.00  0.00           O  
ATOM   3869  CB  HIS B 240       3.975  -1.529 -16.219  1.00  0.00           C  
ATOM   3870  CG  HIS B 240       5.084  -0.557 -15.848  1.00  0.00           C  
ATOM   3871  ND1 HIS B 240       6.081  -0.175 -16.731  1.00  0.00           N  
ATOM   3872  CD2 HIS B 240       5.326   0.117 -14.690  1.00  0.00           C  
ATOM   3873  CE1 HIS B 240       6.883   0.698 -16.133  1.00  0.00           C  
ATOM   3874  NE2 HIS B 240       6.445   0.900 -14.893  1.00  0.00           N  
ATOM   3875  H   HIS B 240       2.419   0.509 -15.856  1.00  0.00           H  
ATOM   3876  HA  HIS B 240       3.651  -0.739 -18.153  1.00  0.00           H  
ATOM   3877 1HB  HIS B 240       3.432  -1.782 -15.333  1.00  0.00           H  
ATOM   3878 2HB  HIS B 240       4.439  -2.443 -16.584  1.00  0.00           H  
ATOM   3879  HD1 HIS B 240       6.193  -0.470 -17.682  1.00  0.00           H  
ATOM   3880  HD2 HIS B 240       4.817   0.144 -13.728  1.00  0.00           H  
ATOM   3881  HE1 HIS B 240       7.732   1.124 -16.669  1.00  0.00           H  
ATOM   3882  N   GLN B 241       2.311  -2.748 -18.777  1.00  0.00           N  
ATOM   3883  CA  GLN B 241       1.394  -3.791 -19.222  1.00  0.00           C  
ATOM   3884  C   GLN B 241       2.112  -5.086 -19.580  1.00  0.00           C  
ATOM   3885  O   GLN B 241       3.251  -5.067 -20.041  1.00  0.00           O  
ATOM   3886  CB  GLN B 241       0.595  -3.362 -20.466  1.00  0.00           C  
ATOM   3887  CG  GLN B 241      -0.220  -2.081 -20.333  1.00  0.00           C  
ATOM   3888  CD  GLN B 241      -1.117  -1.870 -21.516  1.00  0.00           C  
ATOM   3889  OE1 GLN B 241      -1.695  -2.839 -22.027  1.00  0.00           O  
ATOM   3890  NE2 GLN B 241      -1.245  -0.626 -21.975  1.00  0.00           N  
ATOM   3891  H   GLN B 241       3.171  -2.586 -19.281  1.00  0.00           H  
ATOM   3892  HA  GLN B 241       0.699  -4.012 -18.417  1.00  0.00           H  
ATOM   3893 1HB  GLN B 241       1.281  -3.229 -21.301  1.00  0.00           H  
ATOM   3894 2HB  GLN B 241      -0.092  -4.163 -20.737  1.00  0.00           H  
ATOM   3895 1HG  GLN B 241      -0.797  -2.076 -19.432  1.00  0.00           H  
ATOM   3896 2HG  GLN B 241       0.477  -1.245 -20.311  1.00  0.00           H  
ATOM   3897 1HE2 GLN B 241      -1.832  -0.442 -22.764  1.00  0.00           H  
ATOM   3898 2HE2 GLN B 241      -0.755   0.129 -21.535  1.00  0.00           H  
ATOM   3899  N   ASP B 242       1.387  -6.186 -19.453  1.00  0.00           N  
ATOM   3900  CA  ASP B 242       1.772  -7.505 -19.958  1.00  0.00           C  
ATOM   3901  C   ASP B 242       0.501  -8.297 -20.223  1.00  0.00           C  
ATOM   3902  O   ASP B 242      -0.562  -7.996 -19.681  1.00  0.00           O  
ATOM   3903  CB  ASP B 242       2.677  -8.283 -19.001  1.00  0.00           C  
ATOM   3904  CG  ASP B 242       3.419  -9.547 -19.653  1.00  0.00           C  
ATOM   3905  OD1 ASP B 242       3.273  -9.738 -20.849  1.00  0.00           O  
ATOM   3906  OD2 ASP B 242       4.062 -10.330 -18.939  1.00  0.00           O  
ATOM   3907  H   ASP B 242       0.498  -6.104 -18.958  1.00  0.00           H  
ATOM   3908  HA  ASP B 242       2.302  -7.380 -20.902  1.00  0.00           H  
ATOM   3909 1HB  ASP B 242       3.440  -7.613 -18.610  1.00  0.00           H  
ATOM   3910 2HB  ASP B 242       2.076  -8.591 -18.202  1.00  0.00           H  
ATOM   3911  N   GLU B 243       0.602  -9.277 -21.099  1.00  0.00           N  
ATOM   3912  CA  GLU B 243      -0.564 -10.091 -21.421  1.00  0.00           C  
ATOM   3913  C   GLU B 243      -0.183 -11.476 -21.930  1.00  0.00           C  
ATOM   3914  O   GLU B 243       0.629 -11.599 -22.850  1.00  0.00           O  
ATOM   3915  CB  GLU B 243      -1.404  -9.353 -22.474  1.00  0.00           C  
ATOM   3916  CG  GLU B 243      -2.675 -10.028 -22.874  1.00  0.00           C  
ATOM   3917  CD  GLU B 243      -3.436  -9.266 -23.946  1.00  0.00           C  
ATOM   3918  OE1 GLU B 243      -3.887  -8.168 -23.701  1.00  0.00           O  
ATOM   3919  OE2 GLU B 243      -3.566  -9.800 -25.023  1.00  0.00           O  
ATOM   3920  H   GLU B 243       1.532  -9.488 -21.470  1.00  0.00           H  
ATOM   3921  HA  GLU B 243      -1.155 -10.220 -20.516  1.00  0.00           H  
ATOM   3922 1HB  GLU B 243      -1.672  -8.366 -22.093  1.00  0.00           H  
ATOM   3923 2HB  GLU B 243      -0.809  -9.203 -23.372  1.00  0.00           H  
ATOM   3924 1HG  GLU B 243      -2.440 -11.025 -23.246  1.00  0.00           H  
ATOM   3925 2HG  GLU B 243      -3.300 -10.140 -21.991  1.00  0.00           H  
ATOM   3926  N   LYS B 244      -0.800 -12.506 -21.353  1.00  0.00           N  
ATOM   3927  CA  LYS B 244      -0.556 -13.888 -21.778  1.00  0.00           C  
ATOM   3928  C   LYS B 244      -1.865 -14.633 -21.969  1.00  0.00           C  
ATOM   3929  O   LYS B 244      -2.878 -14.301 -21.349  1.00  0.00           O  
ATOM   3930  CB  LYS B 244       0.338 -14.638 -20.798  1.00  0.00           C  
ATOM   3931  CG  LYS B 244       1.701 -14.034 -20.607  1.00  0.00           C  
ATOM   3932  CD  LYS B 244       2.614 -14.207 -21.808  1.00  0.00           C  
ATOM   3933  CE  LYS B 244       3.933 -13.453 -21.577  1.00  0.00           C  
ATOM   3934  NZ  LYS B 244       4.805 -14.103 -20.549  1.00  0.00           N  
ATOM   3935  H   LYS B 244      -1.467 -12.307 -20.603  1.00  0.00           H  
ATOM   3936  HA  LYS B 244      -0.052 -13.868 -22.744  1.00  0.00           H  
ATOM   3937 1HB  LYS B 244      -0.133 -14.642 -19.847  1.00  0.00           H  
ATOM   3938 2HB  LYS B 244       0.456 -15.674 -21.115  1.00  0.00           H  
ATOM   3939 1HG  LYS B 244       1.621 -12.978 -20.383  1.00  0.00           H  
ATOM   3940 2HG  LYS B 244       2.160 -14.525 -19.776  1.00  0.00           H  
ATOM   3941 1HD  LYS B 244       2.823 -15.263 -21.964  1.00  0.00           H  
ATOM   3942 2HD  LYS B 244       2.133 -13.811 -22.700  1.00  0.00           H  
ATOM   3943 1HE  LYS B 244       4.479 -13.384 -22.514  1.00  0.00           H  
ATOM   3944 2HE  LYS B 244       3.692 -12.448 -21.234  1.00  0.00           H  
ATOM   3945 1HZ  LYS B 244       5.638 -13.548 -20.430  1.00  0.00           H  
ATOM   3946 2HZ  LYS B 244       4.315 -14.173 -19.631  1.00  0.00           H  
ATOM   3947 3HZ  LYS B 244       5.051 -15.024 -20.853  1.00  0.00           H  
ATOM   3948  N   ALA B 245      -1.844 -15.655 -22.810  1.00  0.00           N  
ATOM   3949  CA  ALA B 245      -3.064 -16.405 -23.062  1.00  0.00           C  
ATOM   3950  C   ALA B 245      -2.793 -17.850 -23.387  1.00  0.00           C  
ATOM   3951  O   ALA B 245      -1.696 -18.216 -23.814  1.00  0.00           O  
ATOM   3952  CB  ALA B 245      -3.825 -15.778 -24.221  1.00  0.00           C  
ATOM   3953  H   ALA B 245      -0.992 -15.903 -23.294  1.00  0.00           H  
ATOM   3954  HA  ALA B 245      -3.674 -16.374 -22.159  1.00  0.00           H  
ATOM   3955 1HB  ALA B 245      -4.753 -16.323 -24.389  1.00  0.00           H  
ATOM   3956 2HB  ALA B 245      -4.049 -14.751 -23.991  1.00  0.00           H  
ATOM   3957 3HB  ALA B 245      -3.219 -15.821 -25.120  1.00  0.00           H  
ATOM   3958  N   ILE B 246      -3.806 -18.666 -23.162  1.00  0.00           N  
ATOM   3959  CA  ILE B 246      -3.765 -20.064 -23.538  1.00  0.00           C  
ATOM   3960  C   ILE B 246      -5.054 -20.470 -24.237  1.00  0.00           C  
ATOM   3961  O   ILE B 246      -6.113 -19.868 -24.033  1.00  0.00           O  
ATOM   3962  CB  ILE B 246      -3.444 -20.974 -22.332  1.00  0.00           C  
ATOM   3963  CG1 ILE B 246      -4.470 -20.800 -21.257  1.00  0.00           C  
ATOM   3964  CG2 ILE B 246      -2.028 -20.727 -21.786  1.00  0.00           C  
ATOM   3965  CD1 ILE B 246      -4.323 -21.811 -20.179  1.00  0.00           C  
ATOM   3966  H   ILE B 246      -4.661 -18.261 -22.775  1.00  0.00           H  
ATOM   3967  HA  ILE B 246      -2.953 -20.199 -24.252  1.00  0.00           H  
ATOM   3968  HB  ILE B 246      -3.509 -22.014 -22.661  1.00  0.00           H  
ATOM   3969 1HG1 ILE B 246      -4.362 -19.807 -20.823  1.00  0.00           H  
ATOM   3970 2HG1 ILE B 246      -5.468 -20.884 -21.687  1.00  0.00           H  
ATOM   3971 1HG2 ILE B 246      -1.829 -21.407 -20.957  1.00  0.00           H  
ATOM   3972 2HG2 ILE B 246      -1.299 -20.898 -22.577  1.00  0.00           H  
ATOM   3973 3HG2 ILE B 246      -1.934 -19.705 -21.431  1.00  0.00           H  
ATOM   3974 1HD1 ILE B 246      -5.063 -21.634 -19.424  1.00  0.00           H  
ATOM   3975 2HD1 ILE B 246      -4.444 -22.811 -20.590  1.00  0.00           H  
ATOM   3976 3HD1 ILE B 246      -3.342 -21.718 -19.744  1.00  0.00           H  
ATOM   3977  N   ASN B 247      -4.942 -21.488 -25.079  1.00  0.00           N  
ATOM   3978  CA  ASN B 247      -6.084 -22.063 -25.778  1.00  0.00           C  
ATOM   3979  C   ASN B 247      -6.562 -23.318 -25.066  1.00  0.00           C  
ATOM   3980  O   ASN B 247      -5.770 -24.215 -24.753  1.00  0.00           O  
ATOM   3981  CB  ASN B 247      -5.747 -22.310 -27.232  1.00  0.00           C  
ATOM   3982  CG  ASN B 247      -5.546 -21.008 -27.995  1.00  0.00           C  
ATOM   3983  OD1 ASN B 247      -6.313 -20.053 -27.815  1.00  0.00           O  
ATOM   3984  ND2 ASN B 247      -4.534 -20.950 -28.811  1.00  0.00           N  
ATOM   3985  H   ASN B 247      -4.034 -21.904 -25.220  1.00  0.00           H  
ATOM   3986  HA  ASN B 247      -6.910 -21.352 -25.744  1.00  0.00           H  
ATOM   3987 1HB  ASN B 247      -4.837 -22.914 -27.310  1.00  0.00           H  
ATOM   3988 2HB  ASN B 247      -6.555 -22.873 -27.702  1.00  0.00           H  
ATOM   3989 1HD2 ASN B 247      -4.352 -20.120 -29.337  1.00  0.00           H  
ATOM   3990 2HD2 ASN B 247      -3.928 -21.763 -28.926  1.00  0.00           H  
ATOM   3991  N   ILE B 248      -7.852 -23.334 -24.771  1.00  0.00           N  
ATOM   3992  CA  ILE B 248      -8.484 -24.424 -24.047  1.00  0.00           C  
ATOM   3993  C   ILE B 248      -9.642 -25.020 -24.798  1.00  0.00           C  
ATOM   3994  O   ILE B 248     -10.445 -24.303 -25.397  1.00  0.00           O  
ATOM   3995  CB  ILE B 248      -8.923 -23.963 -22.656  1.00  0.00           C  
ATOM   3996  CG1 ILE B 248      -7.683 -23.562 -21.921  1.00  0.00           C  
ATOM   3997  CG2 ILE B 248      -9.751 -25.038 -21.883  1.00  0.00           C  
ATOM   3998  CD1 ILE B 248      -7.937 -22.926 -20.727  1.00  0.00           C  
ATOM   3999  H   ILE B 248      -8.426 -22.543 -25.067  1.00  0.00           H  
ATOM   4000  HA  ILE B 248      -7.741 -25.201 -23.911  1.00  0.00           H  
ATOM   4001  HB  ILE B 248      -9.525 -23.080 -22.766  1.00  0.00           H  
ATOM   4002 1HG1 ILE B 248      -7.080 -24.439 -21.739  1.00  0.00           H  
ATOM   4003 2HG1 ILE B 248      -7.113 -22.867 -22.519  1.00  0.00           H  
ATOM   4004 1HG2 ILE B 248     -10.030 -24.644 -20.911  1.00  0.00           H  
ATOM   4005 2HG2 ILE B 248     -10.653 -25.283 -22.441  1.00  0.00           H  
ATOM   4006 3HG2 ILE B 248      -9.155 -25.939 -21.750  1.00  0.00           H  
ATOM   4007 1HD1 ILE B 248      -6.992 -22.675 -20.274  1.00  0.00           H  
ATOM   4008 2HD1 ILE B 248      -8.517 -22.023 -20.898  1.00  0.00           H  
ATOM   4009 3HD1 ILE B 248      -8.488 -23.605 -20.085  1.00  0.00           H  
ATOM   4010  N   THR B 249      -9.714 -26.336 -24.818  1.00  0.00           N  
ATOM   4011  CA  THR B 249     -10.833 -26.949 -25.498  1.00  0.00           C  
ATOM   4012  C   THR B 249     -11.634 -27.814 -24.556  1.00  0.00           C  
ATOM   4013  O   THR B 249     -11.093 -28.377 -23.600  1.00  0.00           O  
ATOM   4014  CB  THR B 249     -10.361 -27.804 -26.690  1.00  0.00           C  
ATOM   4015  OG1 THR B 249      -9.542 -28.866 -26.213  1.00  0.00           O  
ATOM   4016  CG2 THR B 249      -9.556 -26.960 -27.668  1.00  0.00           C  
ATOM   4017  H   THR B 249      -9.003 -26.887 -24.335  1.00  0.00           H  
ATOM   4018  HA  THR B 249     -11.492 -26.176 -25.873  1.00  0.00           H  
ATOM   4019  HB  THR B 249     -11.231 -28.223 -27.196  1.00  0.00           H  
ATOM   4020  HG1 THR B 249      -8.758 -28.492 -25.793  1.00  0.00           H  
ATOM   4021 1HG2 THR B 249      -9.233 -27.582 -28.503  1.00  0.00           H  
ATOM   4022 2HG2 THR B 249     -10.180 -26.145 -28.038  1.00  0.00           H  
ATOM   4023 3HG2 THR B 249      -8.681 -26.548 -27.167  1.00  0.00           H  
ATOM   4024  N   VAL B 250     -12.913 -27.942 -24.873  1.00  0.00           N  
ATOM   4025  CA  VAL B 250     -13.811 -28.817 -24.154  1.00  0.00           C  
ATOM   4026  C   VAL B 250     -14.321 -29.842 -25.159  1.00  0.00           C  
ATOM   4027  O   VAL B 250     -14.769 -29.462 -26.249  1.00  0.00           O  
ATOM   4028  CB  VAL B 250     -14.990 -28.046 -23.535  1.00  0.00           C  
ATOM   4029  CG1 VAL B 250     -15.898 -29.015 -22.770  1.00  0.00           C  
ATOM   4030  CG2 VAL B 250     -14.479 -26.962 -22.642  1.00  0.00           C  
ATOM   4031  H   VAL B 250     -13.269 -27.390 -25.639  1.00  0.00           H  
ATOM   4032  HA  VAL B 250     -13.267 -29.308 -23.362  1.00  0.00           H  
ATOM   4033  HB  VAL B 250     -15.588 -27.599 -24.330  1.00  0.00           H  
ATOM   4034 1HG1 VAL B 250     -16.733 -28.479 -22.341  1.00  0.00           H  
ATOM   4035 2HG1 VAL B 250     -16.272 -29.785 -23.435  1.00  0.00           H  
ATOM   4036 3HG1 VAL B 250     -15.325 -29.480 -21.970  1.00  0.00           H  
ATOM   4037 1HG2 VAL B 250     -15.323 -26.433 -22.222  1.00  0.00           H  
ATOM   4038 2HG2 VAL B 250     -13.891 -27.397 -21.847  1.00  0.00           H  
ATOM   4039 3HG2 VAL B 250     -13.864 -26.272 -23.216  1.00  0.00           H  
ATOM   4040  N   VAL B 251     -14.264 -31.125 -24.803  1.00  0.00           N  
ATOM   4041  CA  VAL B 251     -14.681 -32.178 -25.735  1.00  0.00           C  
ATOM   4042  C   VAL B 251     -15.915 -32.919 -25.237  1.00  0.00           C  
ATOM   4043  O   VAL B 251     -16.231 -32.896 -24.050  1.00  0.00           O  
ATOM   4044  CB  VAL B 251     -13.541 -33.202 -25.935  1.00  0.00           C  
ATOM   4045  CG1 VAL B 251     -12.325 -32.510 -26.495  1.00  0.00           C  
ATOM   4046  CG2 VAL B 251     -13.210 -33.889 -24.651  1.00  0.00           C  
ATOM   4047  H   VAL B 251     -13.872 -31.350 -23.888  1.00  0.00           H  
ATOM   4048  HA  VAL B 251     -14.917 -31.720 -26.696  1.00  0.00           H  
ATOM   4049  HB  VAL B 251     -13.865 -33.948 -26.657  1.00  0.00           H  
ATOM   4050 1HG1 VAL B 251     -11.553 -33.247 -26.635  1.00  0.00           H  
ATOM   4051 2HG1 VAL B 251     -12.570 -32.036 -27.444  1.00  0.00           H  
ATOM   4052 3HG1 VAL B 251     -11.975 -31.753 -25.788  1.00  0.00           H  
ATOM   4053 1HG2 VAL B 251     -12.419 -34.617 -24.821  1.00  0.00           H  
ATOM   4054 2HG2 VAL B 251     -12.870 -33.159 -23.939  1.00  0.00           H  
ATOM   4055 3HG2 VAL B 251     -14.102 -34.395 -24.282  1.00  0.00           H  
ATOM   4056  N   GLU B 252     -16.618 -33.583 -26.150  1.00  0.00           N  
ATOM   4057  CA  GLU B 252     -17.830 -34.300 -25.780  1.00  0.00           C  
ATOM   4058  C   GLU B 252     -17.540 -35.741 -25.369  1.00  0.00           C  
ATOM   4059  O   GLU B 252     -16.463 -36.043 -24.849  1.00  0.00           O  
ATOM   4060  OXT GLU B 252     -18.364 -36.595 -25.550  1.00  0.00           O  
ATOM   4061  CB  GLU B 252     -18.831 -34.254 -26.931  1.00  0.00           C  
ATOM   4062  CG  GLU B 252     -20.231 -34.685 -26.549  1.00  0.00           C  
ATOM   4063  CD  GLU B 252     -21.231 -34.475 -27.647  1.00  0.00           C  
ATOM   4064  OE1 GLU B 252     -20.854 -33.969 -28.677  1.00  0.00           O  
ATOM   4065  OE2 GLU B 252     -22.371 -34.836 -27.465  1.00  0.00           O  
ATOM   4066  H   GLU B 252     -16.321 -33.574 -27.117  1.00  0.00           H  
ATOM   4067  HA  GLU B 252     -18.283 -33.794 -24.923  1.00  0.00           H  
ATOM   4068 1HB  GLU B 252     -18.881 -33.245 -27.338  1.00  0.00           H  
ATOM   4069 2HB  GLU B 252     -18.492 -34.910 -27.730  1.00  0.00           H  
ATOM   4070 1HG  GLU B 252     -20.216 -35.740 -26.285  1.00  0.00           H  
ATOM   4071 2HG  GLU B 252     -20.543 -34.120 -25.665  1.00  0.00           H  
TER                                                                             
REMARK PDBinfo-LABEL:    1 BOINC mot_160197465f8bb7538cb2ee3a4afbc558_0001_1_000000012_0001_43_48_H_._bcov_4helix_13604_0001_0001_0001__native

score -704.456
silent_score -704.456
time -1426.16
                             
