# Supplementary material for: Design of protein-binding proteins from the target structure alone
Source: Nature. 2022 Mar 24;605(7910):551–60. doi: 10.1038/s41586-022-04654-9 (PMC9117152; doi:10.1038/s41586-022-04654-9)
Supplement: Supplementary file 3 — Supplementary Code Design scripts and main pdb files. This compressed file is the main supplement and contains the following files: => cao_2021_protocol/ => design_models_final_combo_optimized/ => design_models_sequence/ => design_models_ssm_natives/ => ngs_analysis_scripts/ [file 41586_2022_4654_MOESM3_ESM.gz › supplemental_files/design_models_ssm_natives/PDGFR_ssm/mot_609d97902c010e147ff7b7376c5fa04b_0001_000000025_0001_40_50_H_._bcov_4helix_00764_0001_0001.pdb]

SSBOND     CYS B   89    CYS B  130                                       2.07  
SSBOND     CYS B  175    CYS B  231                                       2.05  
ATOM      1  N   PRO A   1     -14.975  -1.362  -7.002  1.00  0.00           N  
ATOM      2  CA  PRO A   1     -13.996  -1.903  -6.063  1.00  0.00           C  
ATOM      3  C   PRO A   1     -14.258  -3.381  -5.751  1.00  0.00           C  
ATOM      4  O   PRO A   1     -14.270  -3.787  -4.591  1.00  0.00           O  
ATOM      5  CB  PRO A   1     -14.217  -1.014  -4.829  1.00  0.00           C  
ATOM      6  CG  PRO A   1     -15.671  -0.720  -4.847  1.00  0.00           C  
ATOM      7  CD  PRO A   1     -16.003  -0.556  -6.312  1.00  0.00           C  
ATOM      8  HA  PRO A   1     -12.981  -1.767  -6.467  1.00  0.00           H  
ATOM      9 1HB  PRO A   1     -13.922  -1.535  -3.922  1.00  0.00           H  
ATOM     10 2HB  PRO A   1     -13.596  -0.109  -4.897  1.00  0.00           H  
ATOM     11 1HG  PRO A   1     -16.233  -1.545  -4.371  1.00  0.00           H  
ATOM     12 2HG  PRO A   1     -15.882   0.184  -4.257  1.00  0.00           H  
ATOM     13 1HD  PRO A   1     -17.003  -0.962  -6.526  1.00  0.00           H  
ATOM     14 2HD  PRO A   1     -15.919   0.498  -6.615  1.00  0.00           H  
ATOM     15 1H   PRO A   1     -15.598  -1.912  -7.568  1.00  0.00           H  
ATOM     16 2H   PRO A   1     -14.649  -0.584  -7.640  1.00  0.00           H  
ATOM     17  N   ARG A   2     -14.444  -4.203  -6.787  1.00  0.00           N  
ATOM     18  CA  ARG A   2     -14.791  -5.620  -6.588  1.00  0.00           C  
ATOM     19  C   ARG A   2     -13.767  -6.408  -5.773  1.00  0.00           C  
ATOM     20  O   ARG A   2     -14.136  -7.270  -4.965  1.00  0.00           O  
ATOM     21  CB  ARG A   2     -14.973  -6.320  -7.928  1.00  0.00           C  
ATOM     22  CG  ARG A   2     -15.453  -7.773  -7.835  1.00  0.00           C  
ATOM     23  CD  ARG A   2     -15.744  -8.355  -9.175  1.00  0.00           C  
ATOM     24  NE  ARG A   2     -14.526  -8.557  -9.975  1.00  0.00           N  
ATOM     25  CZ  ARG A   2     -14.480  -8.674 -11.329  1.00  0.00           C  
ATOM     26  NH1 ARG A   2     -15.585  -8.584 -12.048  1.00  0.00           N  
ATOM     27  NH2 ARG A   2     -13.315  -8.884 -11.932  1.00  0.00           N  
ATOM     28  H   ARG A   2     -14.384  -3.847  -7.732  1.00  0.00           H  
ATOM     29  HA  ARG A   2     -15.745  -5.657  -6.057  1.00  0.00           H  
ATOM     30 1HB  ARG A   2     -15.695  -5.773  -8.530  1.00  0.00           H  
ATOM     31 2HB  ARG A   2     -14.029  -6.320  -8.470  1.00  0.00           H  
ATOM     32 1HG  ARG A   2     -14.683  -8.388  -7.368  1.00  0.00           H  
ATOM     33 2HG  ARG A   2     -16.362  -7.818  -7.233  1.00  0.00           H  
ATOM     34 1HD  ARG A   2     -16.235  -9.321  -9.049  1.00  0.00           H  
ATOM     35 2HD  ARG A   2     -16.404  -7.677  -9.711  1.00  0.00           H  
ATOM     36  HE  ARG A   2     -13.649  -8.644  -9.477  1.00  0.00           H  
ATOM     37 1HH1 ARG A   2     -16.472  -8.429 -11.601  1.00  0.00           H  
ATOM     38 2HH1 ARG A   2     -15.542  -8.671 -13.058  1.00  0.00           H  
ATOM     39 1HH2 ARG A   2     -12.455  -8.969 -11.388  1.00  0.00           H  
ATOM     40 2HH2 ARG A   2     -13.258  -8.979 -12.959  1.00  0.00           H  
ATOM     41  N   ARG A   3     -12.479  -6.101  -5.968  1.00  0.00           N  
ATOM     42  CA  ARG A   3     -11.412  -6.829  -5.291  1.00  0.00           C  
ATOM     43  C   ARG A   3     -11.353  -6.452  -3.824  1.00  0.00           C  
ATOM     44  O   ARG A   3     -10.782  -7.178  -3.009  1.00  0.00           O  
ATOM     45  CB  ARG A   3     -10.037  -6.506  -5.895  1.00  0.00           C  
ATOM     46  CG  ARG A   3      -9.449  -5.097  -5.537  1.00  0.00           C  
ATOM     47  CD  ARG A   3      -8.208  -4.787  -6.290  1.00  0.00           C  
ATOM     48  NE  ARG A   3      -7.543  -3.512  -5.853  1.00  0.00           N  
ATOM     49  CZ  ARG A   3      -6.597  -2.849  -6.580  1.00  0.00           C  
ATOM     50  NH1 ARG A   3      -6.218  -3.280  -7.761  1.00  0.00           N  
ATOM     51  NH2 ARG A   3      -6.036  -1.754  -6.101  1.00  0.00           N  
ATOM     52  H   ARG A   3     -12.245  -5.381  -6.635  1.00  0.00           H  
ATOM     53  HA  ARG A   3     -11.605  -7.899  -5.375  1.00  0.00           H  
ATOM     54 1HB  ARG A   3      -9.314  -7.251  -5.567  1.00  0.00           H  
ATOM     55 2HB  ARG A   3     -10.095  -6.569  -6.981  1.00  0.00           H  
ATOM     56 1HG  ARG A   3     -10.179  -4.328  -5.772  1.00  0.00           H  
ATOM     57 2HG  ARG A   3      -9.193  -5.057  -4.475  1.00  0.00           H  
ATOM     58 1HD  ARG A   3      -7.492  -5.607  -6.186  1.00  0.00           H  
ATOM     59 2HD  ARG A   3      -8.487  -4.679  -7.329  1.00  0.00           H  
ATOM     60  HE  ARG A   3      -7.739  -3.132  -4.894  1.00  0.00           H  
ATOM     61 1HH1 ARG A   3      -6.623  -4.117  -8.174  1.00  0.00           H  
ATOM     62 2HH1 ARG A   3      -5.489  -2.784  -8.265  1.00  0.00           H  
ATOM     63 1HH2 ARG A   3      -6.305  -1.389  -5.178  1.00  0.00           H  
ATOM     64 2HH2 ARG A   3      -5.340  -1.262  -6.627  1.00  0.00           H  
ATOM     65  N   ILE A   4     -11.943  -5.314  -3.482  1.00  0.00           N  
ATOM     66  CA  ILE A   4     -11.876  -4.828  -2.137  1.00  0.00           C  
ATOM     67  C   ILE A   4     -13.056  -5.390  -1.396  1.00  0.00           C  
ATOM     68  O   ILE A   4     -12.917  -5.876  -0.274  1.00  0.00           O  
ATOM     69  CB  ILE A   4     -11.914  -3.291  -2.087  1.00  0.00           C  
ATOM     70  CG1 ILE A   4     -10.687  -2.710  -2.818  1.00  0.00           C  
ATOM     71  CG2 ILE A   4     -11.907  -2.872  -0.637  1.00  0.00           C  
ATOM     72  CD1 ILE A   4     -10.727  -1.237  -3.078  1.00  0.00           C  
ATOM     73  H   ILE A   4     -12.484  -4.793  -4.163  1.00  0.00           H  
ATOM     74  HA  ILE A   4     -10.969  -5.191  -1.673  1.00  0.00           H  
ATOM     75  HB  ILE A   4     -12.802  -2.927  -2.565  1.00  0.00           H  
ATOM     76 1HG1 ILE A   4      -9.791  -2.921  -2.232  1.00  0.00           H  
ATOM     77 2HG1 ILE A   4     -10.597  -3.197  -3.763  1.00  0.00           H  
ATOM     78 1HG2 ILE A   4     -11.931  -1.794  -0.541  1.00  0.00           H  
ATOM     79 2HG2 ILE A   4     -12.753  -3.288  -0.154  1.00  0.00           H  
ATOM     80 3HG2 ILE A   4     -11.039  -3.246  -0.172  1.00  0.00           H  
ATOM     81 1HD1 ILE A   4      -9.807  -0.954  -3.599  1.00  0.00           H  
ATOM     82 2HD1 ILE A   4     -11.576  -0.991  -3.687  1.00  0.00           H  
ATOM     83 3HD1 ILE A   4     -10.779  -0.689  -2.144  1.00  0.00           H  
ATOM     84  N   GLU A   5     -14.240  -5.330  -2.013  1.00  0.00           N  
ATOM     85  CA  GLU A   5     -15.411  -5.823  -1.322  1.00  0.00           C  
ATOM     86  C   GLU A   5     -15.269  -7.313  -1.055  1.00  0.00           C  
ATOM     87  O   GLU A   5     -15.549  -7.773   0.056  1.00  0.00           O  
ATOM     88  CB  GLU A   5     -16.679  -5.581  -2.149  1.00  0.00           C  
ATOM     89  CG  GLU A   5     -17.103  -4.126  -2.279  1.00  0.00           C  
ATOM     90  CD  GLU A   5     -18.340  -3.945  -3.124  1.00  0.00           C  
ATOM     91  OE1 GLU A   5     -18.786  -4.910  -3.699  1.00  0.00           O  
ATOM     92  OE2 GLU A   5     -18.838  -2.845  -3.193  1.00  0.00           O  
ATOM     93  H   GLU A   5     -14.318  -4.916  -2.944  1.00  0.00           H  
ATOM     94  HA  GLU A   5     -15.499  -5.305  -0.367  1.00  0.00           H  
ATOM     95 1HB  GLU A   5     -16.520  -5.965  -3.160  1.00  0.00           H  
ATOM     96 2HB  GLU A   5     -17.507  -6.136  -1.714  1.00  0.00           H  
ATOM     97 1HG  GLU A   5     -17.290  -3.725  -1.288  1.00  0.00           H  
ATOM     98 2HG  GLU A   5     -16.283  -3.571  -2.726  1.00  0.00           H  
ATOM     99  N   ASP A   6     -14.750  -8.070  -2.030  1.00  0.00           N  
ATOM    100  CA  ASP A   6     -14.601  -9.492  -1.807  1.00  0.00           C  
ATOM    101  C   ASP A   6     -13.477  -9.823  -0.843  1.00  0.00           C  
ATOM    102  O   ASP A   6     -13.657 -10.683   0.023  1.00  0.00           O  
ATOM    103  CB  ASP A   6     -14.352 -10.236  -3.111  1.00  0.00           C  
ATOM    104  CG  ASP A   6     -14.294 -11.769  -2.917  1.00  0.00           C  
ATOM    105  OD1 ASP A   6     -15.290 -12.395  -2.632  1.00  0.00           O  
ATOM    106  OD2 ASP A   6     -13.206 -12.289  -3.014  1.00  0.00           O  
ATOM    107  H   ASP A   6     -14.535  -7.673  -2.950  1.00  0.00           H  
ATOM    108  HA  ASP A   6     -15.533  -9.862  -1.381  1.00  0.00           H  
ATOM    109 1HB  ASP A   6     -15.142  -9.994  -3.824  1.00  0.00           H  
ATOM    110 2HB  ASP A   6     -13.409  -9.895  -3.546  1.00  0.00           H  
ATOM    111  N   ALA A   7     -12.304  -9.181  -0.970  1.00  0.00           N  
ATOM    112  CA  ALA A   7     -11.237  -9.551  -0.066  1.00  0.00           C  
ATOM    113  C   ALA A   7     -11.617  -9.209   1.369  1.00  0.00           C  
ATOM    114  O   ALA A   7     -11.370 -10.006   2.285  1.00  0.00           O  
ATOM    115  CB  ALA A   7      -9.963  -8.850  -0.480  1.00  0.00           C  
ATOM    116  H   ALA A   7     -12.119  -8.469  -1.680  1.00  0.00           H  
ATOM    117  HA  ALA A   7     -11.085 -10.626  -0.129  1.00  0.00           H  
ATOM    118 1HB  ALA A   7      -9.160  -9.134   0.182  1.00  0.00           H  
ATOM    119 2HB  ALA A   7      -9.716  -9.138  -1.502  1.00  0.00           H  
ATOM    120 3HB  ALA A   7     -10.120  -7.776  -0.445  1.00  0.00           H  
ATOM    121  N   LEU A   8     -12.290  -8.074   1.586  1.00  0.00           N  
ATOM    122  CA  LEU A   8     -12.664  -7.729   2.937  1.00  0.00           C  
ATOM    123  C   LEU A   8     -13.728  -8.660   3.466  1.00  0.00           C  
ATOM    124  O   LEU A   8     -13.669  -9.041   4.634  1.00  0.00           O  
ATOM    125  CB  LEU A   8     -13.152  -6.291   3.013  1.00  0.00           C  
ATOM    126  CG  LEU A   8     -12.118  -5.197   2.792  1.00  0.00           C  
ATOM    127  CD1 LEU A   8     -12.821  -3.860   2.676  1.00  0.00           C  
ATOM    128  CD2 LEU A   8     -11.174  -5.181   3.965  1.00  0.00           C  
ATOM    129  H   LEU A   8     -12.506  -7.421   0.822  1.00  0.00           H  
ATOM    130  HA  LEU A   8     -11.794  -7.856   3.569  1.00  0.00           H  
ATOM    131 1HB  LEU A   8     -13.954  -6.157   2.280  1.00  0.00           H  
ATOM    132 2HB  LEU A   8     -13.549  -6.144   3.998  1.00  0.00           H  
ATOM    133  HG  LEU A   8     -11.574  -5.376   1.865  1.00  0.00           H  
ATOM    134 1HD1 LEU A   8     -12.086  -3.075   2.512  1.00  0.00           H  
ATOM    135 2HD1 LEU A   8     -13.516  -3.890   1.846  1.00  0.00           H  
ATOM    136 3HD1 LEU A   8     -13.362  -3.652   3.573  1.00  0.00           H  
ATOM    137 1HD2 LEU A   8     -10.449  -4.400   3.823  1.00  0.00           H  
ATOM    138 2HD2 LEU A   8     -11.743  -5.000   4.864  1.00  0.00           H  
ATOM    139 3HD2 LEU A   8     -10.654  -6.113   4.070  1.00  0.00           H  
ATOM    140  N   ARG A   9     -14.691  -9.057   2.625  1.00  0.00           N  
ATOM    141  CA  ARG A   9     -15.725  -9.984   3.047  1.00  0.00           C  
ATOM    142  C   ARG A   9     -15.133 -11.325   3.467  1.00  0.00           C  
ATOM    143  O   ARG A   9     -15.538 -11.888   4.490  1.00  0.00           O  
ATOM    144  CB  ARG A   9     -16.718 -10.189   1.923  1.00  0.00           C  
ATOM    145  CG  ARG A   9     -17.833 -11.172   2.199  1.00  0.00           C  
ATOM    146  CD  ARG A   9     -18.798 -11.221   1.076  1.00  0.00           C  
ATOM    147  NE  ARG A   9     -18.156 -11.636  -0.179  1.00  0.00           N  
ATOM    148  CZ  ARG A   9     -18.771 -11.687  -1.382  1.00  0.00           C  
ATOM    149  NH1 ARG A   9     -20.050 -11.396  -1.513  1.00  0.00           N  
ATOM    150  NH2 ARG A   9     -18.118 -12.025  -2.467  1.00  0.00           N  
ATOM    151  H   ARG A   9     -14.744  -8.682   1.671  1.00  0.00           H  
ATOM    152  HA  ARG A   9     -16.249  -9.548   3.896  1.00  0.00           H  
ATOM    153 1HB  ARG A   9     -17.173  -9.233   1.669  1.00  0.00           H  
ATOM    154 2HB  ARG A   9     -16.179 -10.528   1.040  1.00  0.00           H  
ATOM    155 1HG  ARG A   9     -17.418 -12.172   2.324  1.00  0.00           H  
ATOM    156 2HG  ARG A   9     -18.363 -10.883   3.108  1.00  0.00           H  
ATOM    157 1HD  ARG A   9     -19.589 -11.933   1.312  1.00  0.00           H  
ATOM    158 2HD  ARG A   9     -19.227 -10.228   0.931  1.00  0.00           H  
ATOM    159  HE  ARG A   9     -17.171 -11.883  -0.146  1.00  0.00           H  
ATOM    160 1HH1 ARG A   9     -20.610 -11.131  -0.721  1.00  0.00           H  
ATOM    161 2HH1 ARG A   9     -20.465 -11.467  -2.459  1.00  0.00           H  
ATOM    162 1HH2 ARG A   9     -17.109 -12.248  -2.455  1.00  0.00           H  
ATOM    163 2HH2 ARG A   9     -18.631 -12.045  -3.354  1.00  0.00           H  
ATOM    164  N   SER A  10     -14.165 -11.827   2.690  1.00  0.00           N  
ATOM    165  CA  SER A  10     -13.535 -13.101   2.992  1.00  0.00           C  
ATOM    166  C   SER A  10     -12.821 -13.038   4.336  1.00  0.00           C  
ATOM    167  O   SER A  10     -12.924 -13.963   5.148  1.00  0.00           O  
ATOM    168  CB  SER A  10     -12.574 -13.480   1.883  1.00  0.00           C  
ATOM    169  OG  SER A  10     -11.955 -14.711   2.141  1.00  0.00           O  
ATOM    170  H   SER A  10     -13.896 -11.335   1.829  1.00  0.00           H  
ATOM    171  HA  SER A  10     -14.308 -13.865   3.049  1.00  0.00           H  
ATOM    172 1HB  SER A  10     -13.118 -13.537   0.937  1.00  0.00           H  
ATOM    173 2HB  SER A  10     -11.815 -12.703   1.769  1.00  0.00           H  
ATOM    174  HG  SER A  10     -11.551 -14.980   1.287  1.00  0.00           H  
ATOM    175  N   LEU A  11     -12.112 -11.934   4.591  1.00  0.00           N  
ATOM    176  CA  LEU A  11     -11.412 -11.774   5.856  1.00  0.00           C  
ATOM    177  C   LEU A  11     -12.396 -11.549   7.014  1.00  0.00           C  
ATOM    178  O   LEU A  11     -12.224 -12.109   8.093  1.00  0.00           O  
ATOM    179  CB  LEU A  11     -10.439 -10.603   5.735  1.00  0.00           C  
ATOM    180  CG  LEU A  11      -9.248 -10.807   4.733  1.00  0.00           C  
ATOM    181  CD1 LEU A  11      -8.528  -9.517   4.601  1.00  0.00           C  
ATOM    182  CD2 LEU A  11      -8.284 -11.909   5.204  1.00  0.00           C  
ATOM    183  H   LEU A  11     -12.023 -11.218   3.863  1.00  0.00           H  
ATOM    184  HA  LEU A  11     -10.867 -12.687   6.064  1.00  0.00           H  
ATOM    185 1HB  LEU A  11     -11.006  -9.733   5.397  1.00  0.00           H  
ATOM    186 2HB  LEU A  11     -10.036 -10.384   6.714  1.00  0.00           H  
ATOM    187  HG  LEU A  11      -9.641 -11.075   3.756  1.00  0.00           H  
ATOM    188 1HD1 LEU A  11      -7.717  -9.635   3.882  1.00  0.00           H  
ATOM    189 2HD1 LEU A  11      -9.216  -8.752   4.246  1.00  0.00           H  
ATOM    190 3HD1 LEU A  11      -8.127  -9.230   5.565  1.00  0.00           H  
ATOM    191 1HD2 LEU A  11      -7.477 -12.003   4.494  1.00  0.00           H  
ATOM    192 2HD2 LEU A  11      -7.872 -11.657   6.159  1.00  0.00           H  
ATOM    193 3HD2 LEU A  11      -8.798 -12.860   5.276  1.00  0.00           H  
ATOM    194  N   LEU A  12     -13.488 -10.814   6.781  1.00  0.00           N  
ATOM    195  CA  LEU A  12     -14.490 -10.554   7.814  1.00  0.00           C  
ATOM    196  C   LEU A  12     -15.175 -11.829   8.274  1.00  0.00           C  
ATOM    197  O   LEU A  12     -15.563 -11.951   9.431  1.00  0.00           O  
ATOM    198  CB  LEU A  12     -15.552  -9.538   7.356  1.00  0.00           C  
ATOM    199  CG  LEU A  12     -16.672  -9.160   8.418  1.00  0.00           C  
ATOM    200  CD1 LEU A  12     -16.053  -8.620   9.697  1.00  0.00           C  
ATOM    201  CD2 LEU A  12     -17.562  -8.103   7.836  1.00  0.00           C  
ATOM    202  H   LEU A  12     -13.601 -10.359   5.877  1.00  0.00           H  
ATOM    203  HA  LEU A  12     -13.963 -10.131   8.663  1.00  0.00           H  
ATOM    204 1HB  LEU A  12     -15.061  -8.628   7.036  1.00  0.00           H  
ATOM    205 2HB  LEU A  12     -16.058  -9.965   6.488  1.00  0.00           H  
ATOM    206  HG  LEU A  12     -17.266 -10.047   8.655  1.00  0.00           H  
ATOM    207 1HD1 LEU A  12     -16.844  -8.360  10.399  1.00  0.00           H  
ATOM    208 2HD1 LEU A  12     -15.441  -9.371  10.143  1.00  0.00           H  
ATOM    209 3HD1 LEU A  12     -15.456  -7.746   9.482  1.00  0.00           H  
ATOM    210 1HD2 LEU A  12     -18.342  -7.845   8.552  1.00  0.00           H  
ATOM    211 2HD2 LEU A  12     -16.973  -7.242   7.635  1.00  0.00           H  
ATOM    212 3HD2 LEU A  12     -18.018  -8.472   6.915  1.00  0.00           H  
ATOM    213  N   ASN A  13     -15.327 -12.795   7.386  1.00  0.00           N  
ATOM    214  CA  ASN A  13     -15.988 -14.027   7.767  1.00  0.00           C  
ATOM    215  C   ASN A  13     -15.042 -15.030   8.455  1.00  0.00           C  
ATOM    216  O   ASN A  13     -15.464 -16.136   8.810  1.00  0.00           O  
ATOM    217  CB  ASN A  13     -16.641 -14.648   6.554  1.00  0.00           C  
ATOM    218  CG  ASN A  13     -17.841 -13.867   6.085  1.00  0.00           C  
ATOM    219  OD1 ASN A  13     -18.515 -13.177   6.863  1.00  0.00           O  
ATOM    220  ND2 ASN A  13     -18.138 -13.975   4.821  1.00  0.00           N  
ATOM    221  H   ASN A  13     -15.046 -12.638   6.411  1.00  0.00           H  
ATOM    222  HA  ASN A  13     -16.766 -13.783   8.488  1.00  0.00           H  
ATOM    223 1HB  ASN A  13     -15.907 -14.684   5.740  1.00  0.00           H  
ATOM    224 2HB  ASN A  13     -16.941 -15.668   6.776  1.00  0.00           H  
ATOM    225 1HD2 ASN A  13     -18.935 -13.496   4.458  1.00  0.00           H  
ATOM    226 2HD2 ASN A  13     -17.575 -14.543   4.223  1.00  0.00           H  
ATOM    227  N   SER A  14     -13.770 -14.658   8.626  1.00  0.00           N  
ATOM    228  CA  SER A  14     -12.781 -15.492   9.289  1.00  0.00           C  
ATOM    229  C   SER A  14     -13.123 -15.659  10.768  1.00  0.00           C  
ATOM    230  O   SER A  14     -13.631 -14.715  11.386  1.00  0.00           O  
ATOM    231  CB  SER A  14     -11.404 -14.867   9.194  1.00  0.00           C  
ATOM    232  OG  SER A  14     -10.453 -15.604   9.935  1.00  0.00           O  
ATOM    233  H   SER A  14     -13.462 -13.733   8.311  1.00  0.00           H  
ATOM    234  HA  SER A  14     -12.784 -16.449   8.776  1.00  0.00           H  
ATOM    235 1HB  SER A  14     -11.097 -14.800   8.149  1.00  0.00           H  
ATOM    236 2HB  SER A  14     -11.448 -13.856   9.587  1.00  0.00           H  
ATOM    237  HG  SER A  14      -9.613 -15.161   9.789  1.00  0.00           H  
ATOM    238  N   PRO A  15     -12.856 -16.833  11.379  1.00  0.00           N  
ATOM    239  CA  PRO A  15     -13.037 -17.106  12.791  1.00  0.00           C  
ATOM    240  C   PRO A  15     -12.113 -16.263  13.681  1.00  0.00           C  
ATOM    241  O   PRO A  15     -12.387 -16.114  14.871  1.00  0.00           O  
ATOM    242  CB  PRO A  15     -12.730 -18.609  12.898  1.00  0.00           C  
ATOM    243  CG  PRO A  15     -11.853 -18.918  11.714  1.00  0.00           C  
ATOM    244  CD  PRO A  15     -12.359 -18.011  10.609  1.00  0.00           C  
ATOM    245  HA  PRO A  15     -14.089 -16.920  13.049  1.00  0.00           H  
ATOM    246 1HB  PRO A  15     -12.229 -18.815  13.857  1.00  0.00           H  
ATOM    247 2HB  PRO A  15     -13.666 -19.186  12.897  1.00  0.00           H  
ATOM    248 1HG  PRO A  15     -10.796 -18.734  11.964  1.00  0.00           H  
ATOM    249 2HG  PRO A  15     -11.932 -19.986  11.454  1.00  0.00           H  
ATOM    250 1HD  PRO A  15     -11.512 -17.780   9.963  1.00  0.00           H  
ATOM    251 2HD  PRO A  15     -13.189 -18.487  10.056  1.00  0.00           H  
ATOM    252  N   ASN A  16     -11.055 -15.674  13.107  1.00  0.00           N  
ATOM    253  CA  ASN A  16     -10.121 -14.858  13.876  1.00  0.00           C  
ATOM    254  C   ASN A  16     -10.616 -13.405  14.100  1.00  0.00           C  
ATOM    255  O   ASN A  16     -10.553 -12.602  13.156  1.00  0.00           O  
ATOM    256  CB  ASN A  16      -8.768 -14.800  13.172  1.00  0.00           C  
ATOM    257  CG  ASN A  16      -7.723 -13.996  13.968  1.00  0.00           C  
ATOM    258  OD1 ASN A  16      -8.028 -13.523  15.079  1.00  0.00           O  
ATOM    259  ND2 ASN A  16      -6.537 -13.818  13.425  1.00  0.00           N  
ATOM    260  H   ASN A  16     -10.881 -15.803  12.111  1.00  0.00           H  
ATOM    261  HA  ASN A  16      -9.981 -15.364  14.822  1.00  0.00           H  
ATOM    262 1HB  ASN A  16      -8.394 -15.814  13.016  1.00  0.00           H  
ATOM    263 2HB  ASN A  16      -8.891 -14.344  12.189  1.00  0.00           H  
ATOM    264 1HD2 ASN A  16      -5.829 -13.263  13.932  1.00  0.00           H  
ATOM    265 2HD2 ASN A  16      -6.331 -14.202  12.526  1.00  0.00           H  
ATOM    266  N   PRO A  17     -10.980 -12.983  15.347  1.00  0.00           N  
ATOM    267  CA  PRO A  17     -11.521 -11.670  15.649  1.00  0.00           C  
ATOM    268  C   PRO A  17     -10.545 -10.567  15.294  1.00  0.00           C  
ATOM    269  O   PRO A  17     -10.954  -9.446  14.998  1.00  0.00           O  
ATOM    270  CB  PRO A  17     -11.754 -11.715  17.169  1.00  0.00           C  
ATOM    271  CG  PRO A  17     -10.846 -12.809  17.678  1.00  0.00           C  
ATOM    272  CD  PRO A  17     -10.792 -13.836  16.560  1.00  0.00           C  
ATOM    273  HA  PRO A  17     -12.466 -11.541  15.115  1.00  0.00           H  
ATOM    274 1HB  PRO A  17     -11.505 -10.734  17.607  1.00  0.00           H  
ATOM    275 2HB  PRO A  17     -12.801 -11.894  17.392  1.00  0.00           H  
ATOM    276 1HG  PRO A  17      -9.853 -12.393  17.920  1.00  0.00           H  
ATOM    277 2HG  PRO A  17     -11.246 -13.227  18.614  1.00  0.00           H  
ATOM    278 1HD  PRO A  17      -9.806 -14.294  16.618  1.00  0.00           H  
ATOM    279 2HD  PRO A  17     -11.604 -14.571  16.655  1.00  0.00           H  
ATOM    280  N   GLU A  18      -9.251 -10.881  15.224  1.00  0.00           N  
ATOM    281  CA  GLU A  18      -8.311  -9.840  14.896  1.00  0.00           C  
ATOM    282  C   GLU A  18      -8.600  -9.287  13.490  1.00  0.00           C  
ATOM    283  O   GLU A  18      -8.422  -8.097  13.237  1.00  0.00           O  
ATOM    284  CB  GLU A  18      -6.882 -10.367  14.945  1.00  0.00           C  
ATOM    285  CG  GLU A  18      -6.229 -10.726  16.240  1.00  0.00           C  
ATOM    286  CD  GLU A  18      -4.766 -11.204  15.957  1.00  0.00           C  
ATOM    287  OE1 GLU A  18      -4.576 -12.056  15.071  1.00  0.00           O  
ATOM    288  OE2 GLU A  18      -3.849 -10.681  16.586  1.00  0.00           O  
ATOM    289  H   GLU A  18      -8.889 -11.814  15.439  1.00  0.00           H  
ATOM    290  HA  GLU A  18      -8.431  -9.035  15.611  1.00  0.00           H  
ATOM    291 1HB  GLU A  18      -6.850 -11.251  14.361  1.00  0.00           H  
ATOM    292 2HB  GLU A  18      -6.238  -9.669  14.535  1.00  0.00           H  
ATOM    293 1HG  GLU A  18      -6.205  -9.881  16.911  1.00  0.00           H  
ATOM    294 2HG  GLU A  18      -6.793 -11.527  16.715  1.00  0.00           H  
ATOM    295  N   LEU A  19      -9.030 -10.145  12.556  1.00  0.00           N  
ATOM    296  CA  LEU A  19      -9.369  -9.671  11.221  1.00  0.00           C  
ATOM    297  C   LEU A  19     -10.723  -9.025  11.229  1.00  0.00           C  
ATOM    298  O   LEU A  19     -10.935  -7.989  10.595  1.00  0.00           O  
ATOM    299  CB  LEU A  19      -9.412 -10.818  10.201  1.00  0.00           C  
ATOM    300  CG  LEU A  19      -8.103 -11.437   9.765  1.00  0.00           C  
ATOM    301  CD1 LEU A  19      -8.380 -12.718   9.031  1.00  0.00           C  
ATOM    302  CD2 LEU A  19      -7.421 -10.489   8.790  1.00  0.00           C  
ATOM    303  H   LEU A  19      -9.208 -11.121  12.797  1.00  0.00           H  
ATOM    304  HA  LEU A  19      -8.638  -8.923  10.921  1.00  0.00           H  
ATOM    305 1HB  LEU A  19     -10.019 -11.621  10.634  1.00  0.00           H  
ATOM    306 2HB  LEU A  19      -9.928 -10.464   9.308  1.00  0.00           H  
ATOM    307  HG  LEU A  19      -7.470 -11.633  10.627  1.00  0.00           H  
ATOM    308 1HD1 LEU A  19      -7.442 -13.157   8.691  1.00  0.00           H  
ATOM    309 2HD1 LEU A  19      -8.874 -13.397   9.705  1.00  0.00           H  
ATOM    310 3HD1 LEU A  19      -9.024 -12.523   8.171  1.00  0.00           H  
ATOM    311 1HD2 LEU A  19      -6.504 -10.931   8.460  1.00  0.00           H  
ATOM    312 2HD2 LEU A  19      -8.064 -10.320   7.946  1.00  0.00           H  
ATOM    313 3HD2 LEU A  19      -7.214  -9.551   9.234  1.00  0.00           H  
ATOM    314  N   ARG A  20     -11.648  -9.587  12.002  1.00  0.00           N  
ATOM    315  CA  ARG A  20     -13.011  -9.064  11.961  1.00  0.00           C  
ATOM    316  C   ARG A  20     -13.061  -7.608  12.407  1.00  0.00           C  
ATOM    317  O   ARG A  20     -13.761  -6.779  11.809  1.00  0.00           O  
ATOM    318  CB  ARG A  20     -13.961  -9.867  12.837  1.00  0.00           C  
ATOM    319  CG  ARG A  20     -14.206 -11.273  12.338  1.00  0.00           C  
ATOM    320  CD  ARG A  20     -15.416 -11.940  12.937  1.00  0.00           C  
ATOM    321  NE  ARG A  20     -15.350 -12.144  14.387  1.00  0.00           N  
ATOM    322  CZ  ARG A  20     -14.795 -13.210  15.003  1.00  0.00           C  
ATOM    323  NH1 ARG A  20     -14.222 -14.161  14.325  1.00  0.00           N  
ATOM    324  NH2 ARG A  20     -14.829 -13.296  16.320  1.00  0.00           N  
ATOM    325  H   ARG A  20     -11.401 -10.432  12.531  1.00  0.00           H  
ATOM    326  HA  ARG A  20     -13.354  -9.122  10.933  1.00  0.00           H  
ATOM    327 1HB  ARG A  20     -13.568  -9.921  13.844  1.00  0.00           H  
ATOM    328 2HB  ARG A  20     -14.924  -9.359  12.886  1.00  0.00           H  
ATOM    329 1HG  ARG A  20     -14.308 -11.241  11.276  1.00  0.00           H  
ATOM    330 2HG  ARG A  20     -13.333 -11.890  12.577  1.00  0.00           H  
ATOM    331 1HD  ARG A  20     -16.287 -11.322  12.724  1.00  0.00           H  
ATOM    332 2HD  ARG A  20     -15.553 -12.910  12.451  1.00  0.00           H  
ATOM    333  HE  ARG A  20     -15.784 -11.443  14.974  1.00  0.00           H  
ATOM    334 1HH1 ARG A  20     -14.158 -14.152  13.289  1.00  0.00           H  
ATOM    335 2HH1 ARG A  20     -13.776 -14.940  14.822  1.00  0.00           H  
ATOM    336 1HH2 ARG A  20     -15.270 -12.570  16.865  1.00  0.00           H  
ATOM    337 2HH2 ARG A  20     -14.417 -14.095  16.786  1.00  0.00           H  
ATOM    338  N   LEU A  21     -12.234  -7.288  13.399  1.00  0.00           N  
ATOM    339  CA  LEU A  21     -12.145  -5.961  13.984  1.00  0.00           C  
ATOM    340  C   LEU A  21     -11.683  -4.882  13.018  1.00  0.00           C  
ATOM    341  O   LEU A  21     -11.914  -3.701  13.281  1.00  0.00           O  
ATOM    342  CB  LEU A  21     -11.217  -6.003  15.205  1.00  0.00           C  
ATOM    343  CG  LEU A  21     -11.769  -6.750  16.467  1.00  0.00           C  
ATOM    344  CD1 LEU A  21     -10.650  -6.960  17.471  1.00  0.00           C  
ATOM    345  CD2 LEU A  21     -12.873  -5.912  17.118  1.00  0.00           C  
ATOM    346  H   LEU A  21     -11.685  -8.045  13.823  1.00  0.00           H  
ATOM    347  HA  LEU A  21     -13.140  -5.688  14.307  1.00  0.00           H  
ATOM    348 1HB  LEU A  21     -10.287  -6.499  14.907  1.00  0.00           H  
ATOM    349 2HB  LEU A  21     -10.990  -4.987  15.486  1.00  0.00           H  
ATOM    350  HG  LEU A  21     -12.170  -7.715  16.178  1.00  0.00           H  
ATOM    351 1HD1 LEU A  21     -11.039  -7.483  18.341  1.00  0.00           H  
ATOM    352 2HD1 LEU A  21      -9.873  -7.563  17.006  1.00  0.00           H  
ATOM    353 3HD1 LEU A  21     -10.242  -6.010  17.779  1.00  0.00           H  
ATOM    354 1HD2 LEU A  21     -13.243  -6.436  17.998  1.00  0.00           H  
ATOM    355 2HD2 LEU A  21     -12.464  -4.944  17.416  1.00  0.00           H  
ATOM    356 3HD2 LEU A  21     -13.691  -5.758  16.432  1.00  0.00           H  
ATOM    357  N   LEU A  22     -10.960  -5.240  11.955  1.00  0.00           N  
ATOM    358  CA  LEU A  22     -10.554  -4.216  11.009  1.00  0.00           C  
ATOM    359  C   LEU A  22     -11.372  -4.329   9.724  1.00  0.00           C  
ATOM    360  O   LEU A  22     -11.705  -3.314   9.103  1.00  0.00           O  
ATOM    361  CB  LEU A  22      -9.088  -4.357  10.628  1.00  0.00           C  
ATOM    362  CG  LEU A  22      -8.049  -4.293  11.711  1.00  0.00           C  
ATOM    363  CD1 LEU A  22      -6.696  -4.500  11.030  1.00  0.00           C  
ATOM    364  CD2 LEU A  22      -8.133  -2.974  12.498  1.00  0.00           C  
ATOM    365  H   LEU A  22     -10.791  -6.225  11.749  1.00  0.00           H  
ATOM    366  HA  LEU A  22     -10.740  -3.233  11.433  1.00  0.00           H  
ATOM    367 1HB  LEU A  22      -8.973  -5.309  10.174  1.00  0.00           H  
ATOM    368 2HB  LEU A  22      -8.850  -3.600   9.894  1.00  0.00           H  
ATOM    369  HG  LEU A  22      -8.201  -5.124  12.396  1.00  0.00           H  
ATOM    370 1HD1 LEU A  22      -5.909  -4.510  11.772  1.00  0.00           H  
ATOM    371 2HD1 LEU A  22      -6.702  -5.457  10.503  1.00  0.00           H  
ATOM    372 3HD1 LEU A  22      -6.519  -3.693  10.321  1.00  0.00           H  
ATOM    373 1HD2 LEU A  22      -7.375  -2.952  13.264  1.00  0.00           H  
ATOM    374 2HD2 LEU A  22      -7.987  -2.135  11.840  1.00  0.00           H  
ATOM    375 3HD2 LEU A  22      -9.103  -2.899  12.972  1.00  0.00           H  
ATOM    376  N   ALA A  23     -11.701  -5.566   9.306  1.00  0.00           N  
ATOM    377  CA  ALA A  23     -12.384  -5.770   8.032  1.00  0.00           C  
ATOM    378  C   ALA A  23     -13.740  -5.100   8.021  1.00  0.00           C  
ATOM    379  O   ALA A  23     -14.107  -4.483   7.022  1.00  0.00           O  
ATOM    380  CB  ALA A  23     -12.537  -7.255   7.742  1.00  0.00           C  
ATOM    381  H   ALA A  23     -11.434  -6.386   9.849  1.00  0.00           H  
ATOM    382  HA  ALA A  23     -11.783  -5.322   7.250  1.00  0.00           H  
ATOM    383 1HB  ALA A  23     -13.022  -7.391   6.773  1.00  0.00           H  
ATOM    384 2HB  ALA A  23     -11.559  -7.729   7.724  1.00  0.00           H  
ATOM    385 3HB  ALA A  23     -13.138  -7.711   8.524  1.00  0.00           H  
ATOM    386  N   LYS A  24     -14.458  -5.131   9.146  1.00  0.00           N  
ATOM    387  CA  LYS A  24     -15.784  -4.525   9.179  1.00  0.00           C  
ATOM    388  C   LYS A  24     -15.726  -3.008   9.045  1.00  0.00           C  
ATOM    389  O   LYS A  24     -16.704  -2.381   8.626  1.00  0.00           O  
ATOM    390  CB  LYS A  24     -16.506  -4.874  10.489  1.00  0.00           C  
ATOM    391  CG  LYS A  24     -15.930  -4.194  11.744  1.00  0.00           C  
ATOM    392  CD  LYS A  24     -16.629  -4.647  13.015  1.00  0.00           C  
ATOM    393  CE  LYS A  24     -16.082  -3.903  14.235  1.00  0.00           C  
ATOM    394  NZ  LYS A  24     -16.744  -4.338  15.501  1.00  0.00           N  
ATOM    395  H   LYS A  24     -14.117  -5.655   9.960  1.00  0.00           H  
ATOM    396  HA  LYS A  24     -16.361  -4.916   8.342  1.00  0.00           H  
ATOM    397 1HB  LYS A  24     -17.557  -4.604  10.408  1.00  0.00           H  
ATOM    398 2HB  LYS A  24     -16.457  -5.937  10.658  1.00  0.00           H  
ATOM    399 1HG  LYS A  24     -14.861  -4.405  11.826  1.00  0.00           H  
ATOM    400 2HG  LYS A  24     -16.071  -3.120  11.669  1.00  0.00           H  
ATOM    401 1HD  LYS A  24     -17.699  -4.466  12.929  1.00  0.00           H  
ATOM    402 2HD  LYS A  24     -16.462  -5.717  13.151  1.00  0.00           H  
ATOM    403 1HE  LYS A  24     -15.010  -4.087  14.312  1.00  0.00           H  
ATOM    404 2HE  LYS A  24     -16.244  -2.834  14.100  1.00  0.00           H  
ATOM    405 1HZ  LYS A  24     -16.355  -3.822  16.279  1.00  0.00           H  
ATOM    406 2HZ  LYS A  24     -17.738  -4.159  15.443  1.00  0.00           H  
ATOM    407 3HZ  LYS A  24     -16.589  -5.326  15.640  1.00  0.00           H  
ATOM    408  N   VAL A  25     -14.588  -2.423   9.416  1.00  0.00           N  
ATOM    409  CA  VAL A  25     -14.402  -0.993   9.416  1.00  0.00           C  
ATOM    410  C   VAL A  25     -14.103  -0.581   8.012  1.00  0.00           C  
ATOM    411  O   VAL A  25     -14.665   0.390   7.505  1.00  0.00           O  
ATOM    412  CB  VAL A  25     -13.280  -0.606  10.393  1.00  0.00           C  
ATOM    413  CG1 VAL A  25     -12.966   0.879  10.307  1.00  0.00           C  
ATOM    414  CG2 VAL A  25     -13.728  -1.002  11.781  1.00  0.00           C  
ATOM    415  H   VAL A  25     -13.791  -3.006   9.658  1.00  0.00           H  
ATOM    416  HA  VAL A  25     -15.327  -0.513   9.736  1.00  0.00           H  
ATOM    417  HB  VAL A  25     -12.372  -1.140  10.139  1.00  0.00           H  
ATOM    418 1HG1 VAL A  25     -12.170   1.119  11.010  1.00  0.00           H  
ATOM    419 2HG1 VAL A  25     -12.639   1.118   9.307  1.00  0.00           H  
ATOM    420 3HG1 VAL A  25     -13.855   1.462  10.550  1.00  0.00           H  
ATOM    421 1HG2 VAL A  25     -12.975  -0.760  12.487  1.00  0.00           H  
ATOM    422 2HG2 VAL A  25     -14.641  -0.471  12.034  1.00  0.00           H  
ATOM    423 3HG2 VAL A  25     -13.907  -2.069  11.817  1.00  0.00           H  
ATOM    424  N   ALA A  26     -13.216  -1.322   7.375  1.00  0.00           N  
ATOM    425  CA  ALA A  26     -12.868  -1.052   6.010  1.00  0.00           C  
ATOM    426  C   ALA A  26     -14.096  -1.154   5.109  1.00  0.00           C  
ATOM    427  O   ALA A  26     -14.252  -0.379   4.165  1.00  0.00           O  
ATOM    428  CB  ALA A  26     -11.818  -2.014   5.578  1.00  0.00           C  
ATOM    429  H   ALA A  26     -12.761  -2.097   7.872  1.00  0.00           H  
ATOM    430  HA  ALA A  26     -12.498  -0.032   5.945  1.00  0.00           H  
ATOM    431 1HB  ALA A  26     -11.582  -1.811   4.577  1.00  0.00           H  
ATOM    432 2HB  ALA A  26     -10.937  -1.927   6.201  1.00  0.00           H  
ATOM    433 3HB  ALA A  26     -12.225  -3.007   5.670  1.00  0.00           H  
ATOM    434  N   ILE A  27     -14.990  -2.108   5.405  1.00  0.00           N  
ATOM    435  CA  ILE A  27     -16.192  -2.269   4.602  1.00  0.00           C  
ATOM    436  C   ILE A  27     -17.135  -1.090   4.773  1.00  0.00           C  
ATOM    437  O   ILE A  27     -17.649  -0.581   3.772  1.00  0.00           O  
ATOM    438  CB  ILE A  27     -16.908  -3.594   4.923  1.00  0.00           C  
ATOM    439  CG1 ILE A  27     -16.012  -4.753   4.438  1.00  0.00           C  
ATOM    440  CG2 ILE A  27     -18.293  -3.625   4.247  1.00  0.00           C  
ATOM    441  CD1 ILE A  27     -16.383  -6.111   4.938  1.00  0.00           C  
ATOM    442  H   ILE A  27     -14.795  -2.756   6.173  1.00  0.00           H  
ATOM    443  HA  ILE A  27     -15.895  -2.308   3.557  1.00  0.00           H  
ATOM    444  HB  ILE A  27     -17.020  -3.694   6.003  1.00  0.00           H  
ATOM    445 1HG1 ILE A  27     -16.028  -4.771   3.349  1.00  0.00           H  
ATOM    446 2HG1 ILE A  27     -15.015  -4.554   4.763  1.00  0.00           H  
ATOM    447 1HG2 ILE A  27     -18.791  -4.559   4.471  1.00  0.00           H  
ATOM    448 2HG2 ILE A  27     -18.910  -2.808   4.611  1.00  0.00           H  
ATOM    449 3HG2 ILE A  27     -18.167  -3.529   3.166  1.00  0.00           H  
ATOM    450 1HD1 ILE A  27     -15.693  -6.853   4.566  1.00  0.00           H  
ATOM    451 2HD1 ILE A  27     -16.321  -6.073   6.000  1.00  0.00           H  
ATOM    452 3HD1 ILE A  27     -17.384  -6.382   4.630  1.00  0.00           H  
ATOM    453  N   GLU A  28     -17.389  -0.648   6.012  1.00  0.00           N  
ATOM    454  CA  GLU A  28     -18.271   0.500   6.178  1.00  0.00           C  
ATOM    455  C   GLU A  28     -17.705   1.739   5.496  1.00  0.00           C  
ATOM    456  O   GLU A  28     -18.436   2.493   4.842  1.00  0.00           O  
ATOM    457  CB  GLU A  28     -18.503   0.821   7.653  1.00  0.00           C  
ATOM    458  CG  GLU A  28     -19.433   2.026   7.870  1.00  0.00           C  
ATOM    459  CD  GLU A  28     -19.728   2.322   9.306  1.00  0.00           C  
ATOM    460  OE1 GLU A  28     -19.323   1.568  10.155  1.00  0.00           O  
ATOM    461  OE2 GLU A  28     -20.345   3.336   9.557  1.00  0.00           O  
ATOM    462  H   GLU A  28     -16.984  -1.116   6.833  1.00  0.00           H  
ATOM    463  HA  GLU A  28     -19.229   0.264   5.718  1.00  0.00           H  
ATOM    464 1HB  GLU A  28     -18.934  -0.047   8.151  1.00  0.00           H  
ATOM    465 2HB  GLU A  28     -17.543   1.032   8.132  1.00  0.00           H  
ATOM    466 1HG  GLU A  28     -18.966   2.910   7.437  1.00  0.00           H  
ATOM    467 2HG  GLU A  28     -20.367   1.851   7.338  1.00  0.00           H  
ATOM    468  N   LEU A  29     -16.404   1.954   5.641  1.00  0.00           N  
ATOM    469  CA  LEU A  29     -15.782   3.121   5.063  1.00  0.00           C  
ATOM    470  C   LEU A  29     -15.833   3.065   3.537  1.00  0.00           C  
ATOM    471  O   LEU A  29     -16.098   4.085   2.892  1.00  0.00           O  
ATOM    472  CB  LEU A  29     -14.351   3.194   5.560  1.00  0.00           C  
ATOM    473  CG  LEU A  29     -14.137   3.479   7.060  1.00  0.00           C  
ATOM    474  CD1 LEU A  29     -12.701   3.231   7.369  1.00  0.00           C  
ATOM    475  CD2 LEU A  29     -14.488   4.909   7.404  1.00  0.00           C  
ATOM    476  H   LEU A  29     -15.838   1.309   6.205  1.00  0.00           H  
ATOM    477  HA  LEU A  29     -16.331   4.000   5.385  1.00  0.00           H  
ATOM    478 1HB  LEU A  29     -13.864   2.247   5.325  1.00  0.00           H  
ATOM    479 2HB  LEU A  29     -13.866   3.976   5.030  1.00  0.00           H  
ATOM    480  HG  LEU A  29     -14.751   2.809   7.653  1.00  0.00           H  
ATOM    481 1HD1 LEU A  29     -12.531   3.405   8.411  1.00  0.00           H  
ATOM    482 2HD1 LEU A  29     -12.467   2.203   7.135  1.00  0.00           H  
ATOM    483 3HD1 LEU A  29     -12.083   3.892   6.788  1.00  0.00           H  
ATOM    484 1HD2 LEU A  29     -14.309   5.073   8.466  1.00  0.00           H  
ATOM    485 2HD2 LEU A  29     -13.863   5.584   6.829  1.00  0.00           H  
ATOM    486 3HD2 LEU A  29     -15.533   5.104   7.187  1.00  0.00           H  
ATOM    487  N   LEU A  30     -15.668   1.869   2.952  1.00  0.00           N  
ATOM    488  CA  LEU A  30     -15.733   1.735   1.503  1.00  0.00           C  
ATOM    489  C   LEU A  30     -17.141   2.084   1.022  1.00  0.00           C  
ATOM    490  O   LEU A  30     -17.311   2.833   0.056  1.00  0.00           O  
ATOM    491  CB  LEU A  30     -15.428   0.287   1.096  1.00  0.00           C  
ATOM    492  CG  LEU A  30     -15.384  -0.065  -0.425  1.00  0.00           C  
ATOM    493  CD1 LEU A  30     -14.242   0.703  -1.125  1.00  0.00           C  
ATOM    494  CD2 LEU A  30     -15.216  -1.550  -0.549  1.00  0.00           C  
ATOM    495  H   LEU A  30     -15.403   1.052   3.511  1.00  0.00           H  
ATOM    496  HA  LEU A  30     -15.016   2.423   1.061  1.00  0.00           H  
ATOM    497 1HB  LEU A  30     -14.461   0.020   1.524  1.00  0.00           H  
ATOM    498 2HB  LEU A  30     -16.177  -0.354   1.560  1.00  0.00           H  
ATOM    499  HG  LEU A  30     -16.320   0.229  -0.907  1.00  0.00           H  
ATOM    500 1HD1 LEU A  30     -14.223   0.443  -2.178  1.00  0.00           H  
ATOM    501 2HD1 LEU A  30     -14.399   1.777  -1.031  1.00  0.00           H  
ATOM    502 3HD1 LEU A  30     -13.289   0.436  -0.670  1.00  0.00           H  
ATOM    503 1HD2 LEU A  30     -15.178  -1.839  -1.596  1.00  0.00           H  
ATOM    504 2HD2 LEU A  30     -14.321  -1.816  -0.066  1.00  0.00           H  
ATOM    505 3HD2 LEU A  30     -16.048  -2.050  -0.061  1.00  0.00           H  
ATOM    506  N   LYS A  31     -18.166   1.593   1.734  1.00  0.00           N  
ATOM    507  CA  LYS A  31     -19.563   1.857   1.382  1.00  0.00           C  
ATOM    508  C   LYS A  31     -19.884   3.348   1.421  1.00  0.00           C  
ATOM    509  O   LYS A  31     -20.679   3.843   0.620  1.00  0.00           O  
ATOM    510  CB  LYS A  31     -20.519   1.076   2.284  1.00  0.00           C  
ATOM    511  CG  LYS A  31     -20.558  -0.429   2.012  1.00  0.00           C  
ATOM    512  CD  LYS A  31     -21.504  -1.142   2.971  1.00  0.00           C  
ATOM    513  CE  LYS A  31     -21.615  -2.629   2.649  1.00  0.00           C  
ATOM    514  NZ  LYS A  31     -22.494  -3.347   3.618  1.00  0.00           N  
ATOM    515  H   LYS A  31     -17.964   0.966   2.522  1.00  0.00           H  
ATOM    516  HA  LYS A  31     -19.720   1.518   0.359  1.00  0.00           H  
ATOM    517 1HB  LYS A  31     -20.223   1.219   3.325  1.00  0.00           H  
ATOM    518 2HB  LYS A  31     -21.527   1.471   2.172  1.00  0.00           H  
ATOM    519 1HG  LYS A  31     -20.889  -0.601   0.987  1.00  0.00           H  
ATOM    520 2HG  LYS A  31     -19.557  -0.842   2.121  1.00  0.00           H  
ATOM    521 1HD  LYS A  31     -21.126  -1.029   3.990  1.00  0.00           H  
ATOM    522 2HD  LYS A  31     -22.493  -0.689   2.915  1.00  0.00           H  
ATOM    523 1HE  LYS A  31     -22.029  -2.743   1.649  1.00  0.00           H  
ATOM    524 2HE  LYS A  31     -20.629  -3.073   2.671  1.00  0.00           H  
ATOM    525 1HZ  LYS A  31     -22.544  -4.325   3.369  1.00  0.00           H  
ATOM    526 2HZ  LYS A  31     -22.114  -3.257   4.550  1.00  0.00           H  
ATOM    527 3HZ  LYS A  31     -23.422  -2.947   3.595  1.00  0.00           H  
ATOM    528  N   ARG A  32     -19.217   4.075   2.317  1.00  0.00           N  
ATOM    529  CA  ARG A  32     -19.401   5.511   2.464  1.00  0.00           C  
ATOM    530  C   ARG A  32     -18.567   6.334   1.468  1.00  0.00           C  
ATOM    531  O   ARG A  32     -18.621   7.567   1.494  1.00  0.00           O  
ATOM    532  CB  ARG A  32     -19.049   5.957   3.876  1.00  0.00           C  
ATOM    533  CG  ARG A  32     -20.006   5.502   4.963  1.00  0.00           C  
ATOM    534  CD  ARG A  32     -19.578   5.995   6.302  1.00  0.00           C  
ATOM    535  NE  ARG A  32     -20.470   5.543   7.376  1.00  0.00           N  
ATOM    536  CZ  ARG A  32     -21.627   6.118   7.743  1.00  0.00           C  
ATOM    537  NH1 ARG A  32     -22.105   7.192   7.133  1.00  0.00           N  
ATOM    538  NH2 ARG A  32     -22.270   5.564   8.744  1.00  0.00           N  
ATOM    539  H   ARG A  32     -18.615   3.585   2.989  1.00  0.00           H  
ATOM    540  HA  ARG A  32     -20.453   5.732   2.292  1.00  0.00           H  
ATOM    541 1HB  ARG A  32     -18.068   5.560   4.133  1.00  0.00           H  
ATOM    542 2HB  ARG A  32     -18.985   7.042   3.914  1.00  0.00           H  
ATOM    543 1HG  ARG A  32     -21.000   5.885   4.748  1.00  0.00           H  
ATOM    544 2HG  ARG A  32     -20.042   4.416   4.994  1.00  0.00           H  
ATOM    545 1HD  ARG A  32     -18.579   5.602   6.511  1.00  0.00           H  
ATOM    546 2HD  ARG A  32     -19.542   7.081   6.309  1.00  0.00           H  
ATOM    547  HE  ARG A  32     -20.199   4.718   7.936  1.00  0.00           H  
ATOM    548 1HH1 ARG A  32     -21.601   7.609   6.367  1.00  0.00           H  
ATOM    549 2HH1 ARG A  32     -22.979   7.599   7.436  1.00  0.00           H  
ATOM    550 1HH2 ARG A  32     -21.842   4.731   9.184  1.00  0.00           H  
ATOM    551 2HH2 ARG A  32     -23.144   5.940   9.075  1.00  0.00           H  
ATOM    552  N   GLY A  33     -17.784   5.675   0.603  1.00  0.00           N  
ATOM    553  CA  GLY A  33     -16.967   6.368  -0.385  1.00  0.00           C  
ATOM    554  C   GLY A  33     -15.633   6.901   0.130  1.00  0.00           C  
ATOM    555  O   GLY A  33     -15.089   7.858  -0.430  1.00  0.00           O  
ATOM    556  H   GLY A  33     -17.766   4.652   0.602  1.00  0.00           H  
ATOM    557 1HA  GLY A  33     -16.776   5.678  -1.207  1.00  0.00           H  
ATOM    558 2HA  GLY A  33     -17.545   7.190  -0.803  1.00  0.00           H  
ATOM    559  N   VAL A  34     -15.103   6.315   1.195  1.00  0.00           N  
ATOM    560  CA  VAL A  34     -13.846   6.776   1.752  1.00  0.00           C  
ATOM    561  C   VAL A  34     -12.673   6.226   0.947  1.00  0.00           C  
ATOM    562  O   VAL A  34     -12.574   5.024   0.717  1.00  0.00           O  
ATOM    563  CB  VAL A  34     -13.750   6.317   3.219  1.00  0.00           C  
ATOM    564  CG1 VAL A  34     -12.415   6.710   3.862  1.00  0.00           C  
ATOM    565  CG2 VAL A  34     -14.934   6.903   3.993  1.00  0.00           C  
ATOM    566  H   VAL A  34     -15.561   5.513   1.637  1.00  0.00           H  
ATOM    567  HA  VAL A  34     -13.827   7.865   1.714  1.00  0.00           H  
ATOM    568  HB  VAL A  34     -13.799   5.246   3.233  1.00  0.00           H  
ATOM    569 1HG1 VAL A  34     -12.381   6.341   4.887  1.00  0.00           H  
ATOM    570 2HG1 VAL A  34     -11.600   6.277   3.307  1.00  0.00           H  
ATOM    571 3HG1 VAL A  34     -12.314   7.792   3.865  1.00  0.00           H  
ATOM    572 1HG2 VAL A  34     -14.910   6.564   5.012  1.00  0.00           H  
ATOM    573 2HG2 VAL A  34     -14.880   7.988   3.969  1.00  0.00           H  
ATOM    574 3HG2 VAL A  34     -15.868   6.581   3.536  1.00  0.00           H  
ATOM    575  N   SER A  35     -11.759   7.101   0.552  1.00  0.00           N  
ATOM    576  CA  SER A  35     -10.582   6.689  -0.202  1.00  0.00           C  
ATOM    577  C   SER A  35      -9.838   5.563   0.511  1.00  0.00           C  
ATOM    578  O   SER A  35      -9.590   5.685   1.712  1.00  0.00           O  
ATOM    579  CB  SER A  35      -9.642   7.868  -0.338  1.00  0.00           C  
ATOM    580  OG  SER A  35      -8.390   7.482  -0.850  1.00  0.00           O  
ATOM    581  H   SER A  35     -11.908   8.079   0.757  1.00  0.00           H  
ATOM    582  HA  SER A  35     -10.929   6.374  -1.183  1.00  0.00           H  
ATOM    583 1HB  SER A  35     -10.087   8.612  -0.996  1.00  0.00           H  
ATOM    584 2HB  SER A  35      -9.511   8.334   0.623  1.00  0.00           H  
ATOM    585  HG  SER A  35      -7.855   8.322  -0.858  1.00  0.00           H  
ATOM    586  N   PRO A  36      -9.335   4.529  -0.198  1.00  0.00           N  
ATOM    587  CA  PRO A  36      -8.623   3.382   0.351  1.00  0.00           C  
ATOM    588  C   PRO A  36      -7.338   3.792   1.064  1.00  0.00           C  
ATOM    589  O   PRO A  36      -6.815   3.049   1.894  1.00  0.00           O  
ATOM    590  CB  PRO A  36      -8.353   2.521  -0.892  1.00  0.00           C  
ATOM    591  CG  PRO A  36      -8.402   3.471  -2.057  1.00  0.00           C  
ATOM    592  CD  PRO A  36      -9.449   4.501  -1.679  1.00  0.00           C  
ATOM    593  HA  PRO A  36      -9.289   2.849   1.034  1.00  0.00           H  
ATOM    594 1HB  PRO A  36      -7.385   2.009  -0.799  1.00  0.00           H  
ATOM    595 2HB  PRO A  36      -9.117   1.731  -0.970  1.00  0.00           H  
ATOM    596 1HG  PRO A  36      -7.408   3.906  -2.234  1.00  0.00           H  
ATOM    597 2HG  PRO A  36      -8.666   2.915  -2.973  1.00  0.00           H  
ATOM    598 1HD  PRO A  36      -9.162   5.455  -2.139  1.00  0.00           H  
ATOM    599 2HD  PRO A  36     -10.458   4.169  -1.983  1.00  0.00           H  
ATOM    600  N   ARG A  37      -6.836   4.993   0.764  1.00  0.00           N  
ATOM    601  CA  ARG A  37      -5.635   5.477   1.422  1.00  0.00           C  
ATOM    602  C   ARG A  37      -6.008   5.944   2.829  1.00  0.00           C  
ATOM    603  O   ARG A  37      -5.223   5.827   3.775  1.00  0.00           O  
ATOM    604  CB  ARG A  37      -5.060   6.635   0.645  1.00  0.00           C  
ATOM    605  CG  ARG A  37      -4.463   6.296  -0.707  1.00  0.00           C  
ATOM    606  CD  ARG A  37      -4.102   7.544  -1.428  1.00  0.00           C  
ATOM    607  NE  ARG A  37      -3.037   8.270  -0.749  1.00  0.00           N  
ATOM    608  CZ  ARG A  37      -1.717   8.108  -0.959  1.00  0.00           C  
ATOM    609  NH1 ARG A  37      -1.268   7.253  -1.868  1.00  0.00           N  
ATOM    610  NH2 ARG A  37      -0.857   8.822  -0.253  1.00  0.00           N  
ATOM    611  H   ARG A  37      -7.297   5.598   0.082  1.00  0.00           H  
ATOM    612  HA  ARG A  37      -4.906   4.668   1.487  1.00  0.00           H  
ATOM    613 1HB  ARG A  37      -5.861   7.340   0.451  1.00  0.00           H  
ATOM    614 2HB  ARG A  37      -4.305   7.144   1.246  1.00  0.00           H  
ATOM    615 1HG  ARG A  37      -3.565   5.691  -0.568  1.00  0.00           H  
ATOM    616 2HG  ARG A  37      -5.190   5.744  -1.303  1.00  0.00           H  
ATOM    617 1HD  ARG A  37      -3.788   7.316  -2.441  1.00  0.00           H  
ATOM    618 2HD  ARG A  37      -4.976   8.195  -1.470  1.00  0.00           H  
ATOM    619  HE  ARG A  37      -3.312   8.951  -0.046  1.00  0.00           H  
ATOM    620 1HH1 ARG A  37      -1.908   6.704  -2.420  1.00  0.00           H  
ATOM    621 2HH1 ARG A  37      -0.270   7.159  -2.012  1.00  0.00           H  
ATOM    622 1HH2 ARG A  37      -1.186   9.489   0.478  1.00  0.00           H  
ATOM    623 2HH2 ARG A  37       0.126   8.713  -0.419  1.00  0.00           H  
ATOM    624  N   ARG A  38      -7.230   6.467   2.964  1.00  0.00           N  
ATOM    625  CA  ARG A  38      -7.708   6.960   4.230  1.00  0.00           C  
ATOM    626  C   ARG A  38      -8.172   5.771   5.040  1.00  0.00           C  
ATOM    627  O   ARG A  38      -8.003   5.739   6.258  1.00  0.00           O  
ATOM    628  CB  ARG A  38      -8.852   7.937   4.055  1.00  0.00           C  
ATOM    629  CG  ARG A  38      -8.498   9.264   3.425  1.00  0.00           C  
ATOM    630  CD  ARG A  38      -9.686  10.165   3.453  1.00  0.00           C  
ATOM    631  NE  ARG A  38      -9.402  11.596   3.162  1.00  0.00           N  
ATOM    632  CZ  ARG A  38     -10.375  12.524   2.945  1.00  0.00           C  
ATOM    633  NH1 ARG A  38     -11.652  12.163   2.914  1.00  0.00           N  
ATOM    634  NH2 ARG A  38     -10.056  13.801   2.781  1.00  0.00           N  
ATOM    635  H   ARG A  38      -7.866   6.504   2.175  1.00  0.00           H  
ATOM    636  HA  ARG A  38      -6.890   7.456   4.756  1.00  0.00           H  
ATOM    637 1HB  ARG A  38      -9.604   7.494   3.426  1.00  0.00           H  
ATOM    638 2HB  ARG A  38      -9.311   8.132   5.023  1.00  0.00           H  
ATOM    639 1HG  ARG A  38      -7.651   9.679   3.856  1.00  0.00           H  
ATOM    640 2HG  ARG A  38      -8.268   9.082   2.380  1.00  0.00           H  
ATOM    641 1HD  ARG A  38     -10.392   9.804   2.708  1.00  0.00           H  
ATOM    642 2HD  ARG A  38     -10.143  10.109   4.439  1.00  0.00           H  
ATOM    643  HE  ARG A  38      -8.417  11.951   3.186  1.00  0.00           H  
ATOM    644 1HH1 ARG A  38     -11.913  11.201   3.047  1.00  0.00           H  
ATOM    645 2HH1 ARG A  38     -12.368  12.861   2.761  1.00  0.00           H  
ATOM    646 1HH2 ARG A  38      -9.069  14.114   2.858  1.00  0.00           H  
ATOM    647 2HH2 ARG A  38     -10.770  14.489   2.631  1.00  0.00           H  
ATOM    648  N   ILE A  39      -8.716   4.762   4.354  1.00  0.00           N  
ATOM    649  CA  ILE A  39      -9.180   3.591   5.067  1.00  0.00           C  
ATOM    650  C   ILE A  39      -7.981   2.909   5.664  1.00  0.00           C  
ATOM    651  O   ILE A  39      -7.989   2.570   6.846  1.00  0.00           O  
ATOM    652  CB  ILE A  39      -9.929   2.583   4.197  1.00  0.00           C  
ATOM    653  CG1 ILE A  39     -11.225   3.177   3.727  1.00  0.00           C  
ATOM    654  CG2 ILE A  39     -10.150   1.293   5.007  1.00  0.00           C  
ATOM    655  CD1 ILE A  39     -11.982   2.389   2.671  1.00  0.00           C  
ATOM    656  H   ILE A  39      -8.842   4.868   3.344  1.00  0.00           H  
ATOM    657  HA  ILE A  39      -9.835   3.908   5.875  1.00  0.00           H  
ATOM    658  HB  ILE A  39      -9.355   2.392   3.323  1.00  0.00           H  
ATOM    659 1HG1 ILE A  39     -11.830   3.324   4.563  1.00  0.00           H  
ATOM    660 2HG1 ILE A  39     -11.004   4.135   3.291  1.00  0.00           H  
ATOM    661 1HG2 ILE A  39     -10.672   0.572   4.405  1.00  0.00           H  
ATOM    662 2HG2 ILE A  39      -9.209   0.860   5.322  1.00  0.00           H  
ATOM    663 3HG2 ILE A  39     -10.729   1.519   5.884  1.00  0.00           H  
ATOM    664 1HD1 ILE A  39     -12.881   2.947   2.402  1.00  0.00           H  
ATOM    665 2HD1 ILE A  39     -11.371   2.265   1.784  1.00  0.00           H  
ATOM    666 3HD1 ILE A  39     -12.274   1.413   3.049  1.00  0.00           H  
ATOM    667  N   ALA A  40      -6.914   2.758   4.872  1.00  0.00           N  
ATOM    668  CA  ALA A  40      -5.714   2.118   5.360  1.00  0.00           C  
ATOM    669  C   ALA A  40      -5.184   2.838   6.602  1.00  0.00           C  
ATOM    670  O   ALA A  40      -4.834   2.182   7.588  1.00  0.00           O  
ATOM    671  CB  ALA A  40      -4.680   2.111   4.268  1.00  0.00           C  
ATOM    672  H   ALA A  40      -6.951   3.038   3.888  1.00  0.00           H  
ATOM    673  HA  ALA A  40      -5.948   1.093   5.623  1.00  0.00           H  
ATOM    674 1HB  ALA A  40      -3.794   1.628   4.621  1.00  0.00           H  
ATOM    675 2HB  ALA A  40      -5.069   1.581   3.397  1.00  0.00           H  
ATOM    676 3HB  ALA A  40      -4.455   3.138   3.993  1.00  0.00           H  
ATOM    677  N   LEU A  41      -5.247   4.180   6.637  1.00  0.00           N  
ATOM    678  CA  LEU A  41      -4.791   4.871   7.838  1.00  0.00           C  
ATOM    679  C   LEU A  41      -5.688   4.553   9.032  1.00  0.00           C  
ATOM    680  O   LEU A  41      -5.198   4.357  10.151  1.00  0.00           O  
ATOM    681  CB  LEU A  41      -4.857   6.394   7.681  1.00  0.00           C  
ATOM    682  CG  LEU A  41      -4.285   7.248   8.889  1.00  0.00           C  
ATOM    683  CD1 LEU A  41      -2.785   6.942   9.142  1.00  0.00           C  
ATOM    684  CD2 LEU A  41      -4.463   8.694   8.575  1.00  0.00           C  
ATOM    685  H   LEU A  41      -5.494   4.709   5.793  1.00  0.00           H  
ATOM    686  HA  LEU A  41      -3.779   4.544   8.047  1.00  0.00           H  
ATOM    687 1HB  LEU A  41      -4.434   6.696   6.754  1.00  0.00           H  
ATOM    688 2HB  LEU A  41      -5.917   6.650   7.618  1.00  0.00           H  
ATOM    689  HG  LEU A  41      -4.832   7.006   9.797  1.00  0.00           H  
ATOM    690 1HD1 LEU A  41      -2.438   7.550   9.965  1.00  0.00           H  
ATOM    691 2HD1 LEU A  41      -2.644   5.896   9.396  1.00  0.00           H  
ATOM    692 3HD1 LEU A  41      -2.197   7.182   8.276  1.00  0.00           H  
ATOM    693 1HD2 LEU A  41      -4.086   9.302   9.397  1.00  0.00           H  
ATOM    694 2HD2 LEU A  41      -3.916   8.917   7.663  1.00  0.00           H  
ATOM    695 3HD2 LEU A  41      -5.517   8.898   8.430  1.00  0.00           H  
ATOM    696  N   ILE A  42      -7.005   4.514   8.800  1.00  0.00           N  
ATOM    697  CA  ILE A  42      -7.961   4.282   9.877  1.00  0.00           C  
ATOM    698  C   ILE A  42      -7.821   2.896  10.480  1.00  0.00           C  
ATOM    699  O   ILE A  42      -7.861   2.773  11.709  1.00  0.00           O  
ATOM    700  CB  ILE A  42      -9.414   4.503   9.393  1.00  0.00           C  
ATOM    701  CG1 ILE A  42      -9.617   6.023   9.077  1.00  0.00           C  
ATOM    702  CG2 ILE A  42     -10.410   4.018  10.501  1.00  0.00           C  
ATOM    703  CD1 ILE A  42     -10.879   6.357   8.278  1.00  0.00           C  
ATOM    704  H   ILE A  42      -7.342   4.728   7.853  1.00  0.00           H  
ATOM    705  HA  ILE A  42      -7.761   5.006  10.660  1.00  0.00           H  
ATOM    706  HB  ILE A  42      -9.586   3.949   8.471  1.00  0.00           H  
ATOM    707 1HG1 ILE A  42      -9.657   6.565  10.019  1.00  0.00           H  
ATOM    708 2HG1 ILE A  42      -8.756   6.380   8.518  1.00  0.00           H  
ATOM    709 1HG2 ILE A  42     -11.425   4.180  10.189  1.00  0.00           H  
ATOM    710 2HG2 ILE A  42     -10.278   2.957  10.701  1.00  0.00           H  
ATOM    711 3HG2 ILE A  42     -10.229   4.580  11.417  1.00  0.00           H  
ATOM    712 1HD1 ILE A  42     -10.922   7.432   8.112  1.00  0.00           H  
ATOM    713 2HD1 ILE A  42     -10.839   5.848   7.316  1.00  0.00           H  
ATOM    714 3HD1 ILE A  42     -11.764   6.045   8.818  1.00  0.00           H  
ATOM    715  N   ILE A  43      -7.708   1.862   9.647  1.00  0.00           N  
ATOM    716  CA  ILE A  43      -7.581   0.509  10.172  1.00  0.00           C  
ATOM    717  C   ILE A  43      -6.207   0.294  10.795  1.00  0.00           C  
ATOM    718  O   ILE A  43      -6.070  -0.493  11.729  1.00  0.00           O  
ATOM    719  CB  ILE A  43      -7.917  -0.572   9.123  1.00  0.00           C  
ATOM    720  CG1 ILE A  43      -6.925  -0.490   7.973  1.00  0.00           C  
ATOM    721  CG2 ILE A  43      -9.402  -0.440   8.681  1.00  0.00           C  
ATOM    722  CD1 ILE A  43      -7.005  -1.538   6.991  1.00  0.00           C  
ATOM    723  H   ILE A  43      -7.705   2.054   8.640  1.00  0.00           H  
ATOM    724  HA  ILE A  43      -8.323   0.391  10.956  1.00  0.00           H  
ATOM    725  HB  ILE A  43      -7.776  -1.539   9.572  1.00  0.00           H  
ATOM    726 1HG1 ILE A  43      -7.068   0.439   7.481  1.00  0.00           H  
ATOM    727 2HG1 ILE A  43      -5.921  -0.535   8.352  1.00  0.00           H  
ATOM    728 1HG2 ILE A  43      -9.659  -1.218   7.981  1.00  0.00           H  
ATOM    729 2HG2 ILE A  43     -10.042  -0.534   9.556  1.00  0.00           H  
ATOM    730 3HG2 ILE A  43      -9.562   0.538   8.218  1.00  0.00           H  
ATOM    731 1HD1 ILE A  43      -6.248  -1.325   6.272  1.00  0.00           H  
ATOM    732 2HD1 ILE A  43      -6.817  -2.501   7.466  1.00  0.00           H  
ATOM    733 3HD1 ILE A  43      -7.970  -1.541   6.516  1.00  0.00           H  
ATOM    734  N   ARG A  44      -5.178   0.977  10.294  1.00  0.00           N  
ATOM    735  CA  ARG A  44      -3.867   0.843  10.885  1.00  0.00           C  
ATOM    736  C   ARG A  44      -3.813   1.493  12.255  1.00  0.00           C  
ATOM    737  O   ARG A  44      -3.272   0.899  13.190  1.00  0.00           O  
ATOM    738  CB  ARG A  44      -2.818   1.364   9.942  1.00  0.00           C  
ATOM    739  CG  ARG A  44      -1.442   1.165  10.410  1.00  0.00           C  
ATOM    740  CD  ARG A  44      -0.510   1.257   9.290  1.00  0.00           C  
ATOM    741  NE  ARG A  44       0.847   0.934   9.682  1.00  0.00           N  
ATOM    742  CZ  ARG A  44       1.914   1.072   8.878  1.00  0.00           C  
ATOM    743  NH1 ARG A  44       1.770   1.494   7.680  1.00  0.00           N  
ATOM    744  NH2 ARG A  44       3.138   0.811   9.263  1.00  0.00           N  
ATOM    745  H   ARG A  44      -5.300   1.560   9.460  1.00  0.00           H  
ATOM    746  HA  ARG A  44      -3.661  -0.206  11.034  1.00  0.00           H  
ATOM    747 1HB  ARG A  44      -2.927   0.882   8.974  1.00  0.00           H  
ATOM    748 2HB  ARG A  44      -2.970   2.436   9.792  1.00  0.00           H  
ATOM    749 1HG  ARG A  44      -1.220   1.983  11.080  1.00  0.00           H  
ATOM    750 2HG  ARG A  44      -1.330   0.252  10.959  1.00  0.00           H  
ATOM    751 1HD  ARG A  44      -0.814   0.561   8.504  1.00  0.00           H  
ATOM    752 2HD  ARG A  44      -0.532   2.271   8.902  1.00  0.00           H  
ATOM    753  HE  ARG A  44       1.002   0.603  10.632  1.00  0.00           H  
ATOM    754 1HH1 ARG A  44       0.869   1.722   7.314  1.00  0.00           H  
ATOM    755 2HH1 ARG A  44       2.622   1.599   7.115  1.00  0.00           H  
ATOM    756 1HH2 ARG A  44       3.340   0.477  10.193  1.00  0.00           H  
ATOM    757 2HH2 ARG A  44       3.887   0.981   8.568  1.00  0.00           H  
ATOM    758  N   ARG A  45      -4.415   2.675  12.407  1.00  0.00           N  
ATOM    759  CA  ARG A  45      -4.432   3.304  13.715  1.00  0.00           C  
ATOM    760  C   ARG A  45      -5.300   2.493  14.672  1.00  0.00           C  
ATOM    761  O   ARG A  45      -4.993   2.386  15.865  1.00  0.00           O  
ATOM    762  CB  ARG A  45      -4.917   4.731  13.629  1.00  0.00           C  
ATOM    763  CG  ARG A  45      -3.937   5.680  13.004  1.00  0.00           C  
ATOM    764  CD  ARG A  45      -4.456   7.042  12.943  1.00  0.00           C  
ATOM    765  NE  ARG A  45      -3.435   7.965  12.506  1.00  0.00           N  
ATOM    766  CZ  ARG A  45      -3.517   9.296  12.588  1.00  0.00           C  
ATOM    767  NH1 ARG A  45      -4.590   9.886  13.075  1.00  0.00           N  
ATOM    768  NH2 ARG A  45      -2.524  10.055  12.222  1.00  0.00           N  
ATOM    769  H   ARG A  45      -4.827   3.159  11.603  1.00  0.00           H  
ATOM    770  HA  ARG A  45      -3.409   3.318  14.098  1.00  0.00           H  
ATOM    771 1HB  ARG A  45      -5.832   4.758  13.033  1.00  0.00           H  
ATOM    772 2HB  ARG A  45      -5.155   5.096  14.623  1.00  0.00           H  
ATOM    773 1HG  ARG A  45      -3.043   5.695  13.611  1.00  0.00           H  
ATOM    774 2HG  ARG A  45      -3.686   5.352  11.994  1.00  0.00           H  
ATOM    775 1HD  ARG A  45      -5.285   7.080  12.235  1.00  0.00           H  
ATOM    776 2HD  ARG A  45      -4.796   7.340  13.931  1.00  0.00           H  
ATOM    777  HE  ARG A  45      -2.577   7.577  12.146  1.00  0.00           H  
ATOM    778 1HH1 ARG A  45      -5.382   9.354  13.389  1.00  0.00           H  
ATOM    779 2HH1 ARG A  45      -4.569  10.917  13.183  1.00  0.00           H  
ATOM    780 1HH2 ARG A  45      -1.629   9.699  11.872  1.00  0.00           H  
ATOM    781 2HH2 ARG A  45      -2.631  11.060  12.355  1.00  0.00           H  
ATOM    782  N   LEU A  46      -6.365   1.889  14.145  1.00  0.00           N  
ATOM    783  CA  LEU A  46      -7.228   1.051  14.940  1.00  0.00           C  
ATOM    784  C   LEU A  46      -6.476  -0.201  15.385  1.00  0.00           C  
ATOM    785  O   LEU A  46      -6.526  -0.563  16.562  1.00  0.00           O  
ATOM    786  CB  LEU A  46      -8.467   0.704  14.117  1.00  0.00           C  
ATOM    787  CG  LEU A  46      -9.508  -0.198  14.725  1.00  0.00           C  
ATOM    788  CD1 LEU A  46     -10.072   0.386  16.017  1.00  0.00           C  
ATOM    789  CD2 LEU A  46     -10.606  -0.396  13.700  1.00  0.00           C  
ATOM    790  H   LEU A  46      -6.611   2.046  13.164  1.00  0.00           H  
ATOM    791  HA  LEU A  46      -7.521   1.612  15.821  1.00  0.00           H  
ATOM    792 1HB  LEU A  46      -8.950   1.632  13.814  1.00  0.00           H  
ATOM    793 2HB  LEU A  46      -8.120   0.208  13.227  1.00  0.00           H  
ATOM    794  HG  LEU A  46      -9.060  -1.140  14.944  1.00  0.00           H  
ATOM    795 1HD1 LEU A  46     -10.820  -0.299  16.421  1.00  0.00           H  
ATOM    796 2HD1 LEU A  46      -9.281   0.515  16.752  1.00  0.00           H  
ATOM    797 3HD1 LEU A  46     -10.536   1.342  15.809  1.00  0.00           H  
ATOM    798 1HD2 LEU A  46     -11.358  -1.078  14.110  1.00  0.00           H  
ATOM    799 2HD2 LEU A  46     -11.067   0.563  13.466  1.00  0.00           H  
ATOM    800 3HD2 LEU A  46     -10.196  -0.824  12.788  1.00  0.00           H  
ATOM    801  N   ALA A  47      -5.711  -0.832  14.486  1.00  0.00           N  
ATOM    802  CA  ALA A  47      -4.948  -2.016  14.843  1.00  0.00           C  
ATOM    803  C   ALA A  47      -3.973  -1.694  15.972  1.00  0.00           C  
ATOM    804  O   ALA A  47      -3.771  -2.516  16.879  1.00  0.00           O  
ATOM    805  CB  ALA A  47      -4.200  -2.543  13.629  1.00  0.00           C  
ATOM    806  H   ALA A  47      -5.707  -0.523  13.514  1.00  0.00           H  
ATOM    807  HA  ALA A  47      -5.645  -2.771  15.198  1.00  0.00           H  
ATOM    808 1HB  ALA A  47      -3.644  -3.439  13.890  1.00  0.00           H  
ATOM    809 2HB  ALA A  47      -4.908  -2.765  12.846  1.00  0.00           H  
ATOM    810 3HB  ALA A  47      -3.509  -1.777  13.278  1.00  0.00           H  
ATOM    811  N   ASP A  48      -3.384  -0.481  15.949  1.00  0.00           N  
ATOM    812  CA  ASP A  48      -2.450  -0.100  17.004  1.00  0.00           C  
ATOM    813  C   ASP A  48      -3.164   0.110  18.337  1.00  0.00           C  
ATOM    814  O   ASP A  48      -2.671  -0.339  19.375  1.00  0.00           O  
ATOM    815  CB  ASP A  48      -1.717   1.203  16.662  1.00  0.00           C  
ATOM    816  CG  ASP A  48      -0.659   1.111  15.566  1.00  0.00           C  
ATOM    817  OD1 ASP A  48      -0.248   0.034  15.201  1.00  0.00           O  
ATOM    818  OD2 ASP A  48      -0.257   2.162  15.098  1.00  0.00           O  
ATOM    819  H   ASP A  48      -3.528   0.129  15.136  1.00  0.00           H  
ATOM    820  HA  ASP A  48      -1.720  -0.899  17.121  1.00  0.00           H  
ATOM    821 1HB  ASP A  48      -2.456   1.941  16.347  1.00  0.00           H  
ATOM    822 2HB  ASP A  48      -1.247   1.589  17.562  1.00  0.00           H  
ATOM    823  N   ARG A  49      -4.357   0.722  18.311  1.00  0.00           N  
ATOM    824  CA  ARG A  49      -5.130   0.930  19.541  1.00  0.00           C  
ATOM    825  C   ARG A  49      -5.617  -0.394  20.124  1.00  0.00           C  
ATOM    826  O   ARG A  49      -5.650  -0.579  21.343  1.00  0.00           O  
ATOM    827  CB  ARG A  49      -6.339   1.826  19.312  1.00  0.00           C  
ATOM    828  CG  ARG A  49      -6.032   3.296  19.073  1.00  0.00           C  
ATOM    829  CD  ARG A  49      -7.259   4.144  19.179  1.00  0.00           C  
ATOM    830  NE  ARG A  49      -8.263   3.821  18.161  1.00  0.00           N  
ATOM    831  CZ  ARG A  49      -8.319   4.348  16.917  1.00  0.00           C  
ATOM    832  NH1 ARG A  49      -7.428   5.222  16.512  1.00  0.00           N  
ATOM    833  NH2 ARG A  49      -9.281   3.989  16.093  1.00  0.00           N  
ATOM    834  H   ARG A  49      -4.688   1.116  17.423  1.00  0.00           H  
ATOM    835  HA  ARG A  49      -4.482   1.410  20.272  1.00  0.00           H  
ATOM    836 1HB  ARG A  49      -6.881   1.463  18.436  1.00  0.00           H  
ATOM    837 2HB  ARG A  49      -7.011   1.754  20.164  1.00  0.00           H  
ATOM    838 1HG  ARG A  49      -5.312   3.638  19.814  1.00  0.00           H  
ATOM    839 2HG  ARG A  49      -5.610   3.418  18.081  1.00  0.00           H  
ATOM    840 1HD  ARG A  49      -7.712   3.982  20.158  1.00  0.00           H  
ATOM    841 2HD  ARG A  49      -6.990   5.193  19.087  1.00  0.00           H  
ATOM    842  HE  ARG A  49      -8.985   3.163  18.423  1.00  0.00           H  
ATOM    843 1HH1 ARG A  49      -6.682   5.515  17.124  1.00  0.00           H  
ATOM    844 2HH1 ARG A  49      -7.512   5.619  15.588  1.00  0.00           H  
ATOM    845 1HH2 ARG A  49      -9.980   3.321  16.385  1.00  0.00           H  
ATOM    846 2HH2 ARG A  49      -9.301   4.371  15.161  1.00  0.00           H  
ATOM    847  N   LEU A  50      -5.997  -1.311  19.239  1.00  0.00           N  
ATOM    848  CA  LEU A  50      -6.489  -2.626  19.607  1.00  0.00           C  
ATOM    849  C   LEU A  50      -5.370  -3.580  20.018  1.00  0.00           C  
ATOM    850  O   LEU A  50      -5.605  -4.496  20.809  1.00  0.00           O  
ATOM    851  CB  LEU A  50      -7.251  -3.233  18.432  1.00  0.00           C  
ATOM    852  CG  LEU A  50      -8.591  -2.612  18.000  1.00  0.00           C  
ATOM    853  CD1 LEU A  50      -8.991  -3.249  16.689  1.00  0.00           C  
ATOM    854  CD2 LEU A  50      -9.662  -2.873  19.042  1.00  0.00           C  
ATOM    855  H   LEU A  50      -5.972  -1.060  18.248  1.00  0.00           H  
ATOM    856  HA  LEU A  50      -7.153  -2.510  20.458  1.00  0.00           H  
ATOM    857 1HB  LEU A  50      -6.604  -3.111  17.581  1.00  0.00           H  
ATOM    858 2HB  LEU A  50      -7.400  -4.294  18.618  1.00  0.00           H  
ATOM    859  HG  LEU A  50      -8.476  -1.542  17.856  1.00  0.00           H  
ATOM    860 1HD1 LEU A  50      -9.937  -2.837  16.347  1.00  0.00           H  
ATOM    861 2HD1 LEU A  50      -8.219  -3.053  15.947  1.00  0.00           H  
ATOM    862 3HD1 LEU A  50      -9.092  -4.307  16.827  1.00  0.00           H  
ATOM    863 1HD2 LEU A  50     -10.603  -2.442  18.702  1.00  0.00           H  
ATOM    864 2HD2 LEU A  50      -9.785  -3.946  19.183  1.00  0.00           H  
ATOM    865 3HD2 LEU A  50      -9.382  -2.415  19.987  1.00  0.00           H  
ATOM    866  N   GLY A  51      -4.149  -3.376  19.501  1.00  0.00           N  
ATOM    867  CA  GLY A  51      -3.045  -4.271  19.809  1.00  0.00           C  
ATOM    868  C   GLY A  51      -3.094  -5.537  18.964  1.00  0.00           C  
ATOM    869  O   GLY A  51      -2.736  -6.620  19.435  1.00  0.00           O  
ATOM    870  H   GLY A  51      -3.982  -2.625  18.831  1.00  0.00           H  
ATOM    871 1HA  GLY A  51      -2.108  -3.746  19.627  1.00  0.00           H  
ATOM    872 2HA  GLY A  51      -3.071  -4.528  20.867  1.00  0.00           H  
ATOM    873  N   LEU A  52      -3.585  -5.407  17.732  1.00  0.00           N  
ATOM    874  CA  LEU A  52      -3.719  -6.549  16.833  1.00  0.00           C  
ATOM    875  C   LEU A  52      -2.395  -6.873  16.176  1.00  0.00           C  
ATOM    876  O   LEU A  52      -1.593  -5.974  15.906  1.00  0.00           O  
ATOM    877  CB  LEU A  52      -4.696  -6.242  15.706  1.00  0.00           C  
ATOM    878  CG  LEU A  52      -6.095  -5.839  16.091  1.00  0.00           C  
ATOM    879  CD1 LEU A  52      -6.862  -5.595  14.836  1.00  0.00           C  
ATOM    880  CD2 LEU A  52      -6.749  -6.861  16.946  1.00  0.00           C  
ATOM    881  H   LEU A  52      -3.831  -4.464  17.421  1.00  0.00           H  
ATOM    882  HA  LEU A  52      -4.034  -7.424  17.400  1.00  0.00           H  
ATOM    883 1HB  LEU A  52      -4.276  -5.440  15.108  1.00  0.00           H  
ATOM    884 2HB  LEU A  52      -4.766  -7.126  15.083  1.00  0.00           H  
ATOM    885  HG  LEU A  52      -6.048  -4.931  16.619  1.00  0.00           H  
ATOM    886 1HD1 LEU A  52      -7.865  -5.271  15.057  1.00  0.00           H  
ATOM    887 2HD1 LEU A  52      -6.361  -4.838  14.256  1.00  0.00           H  
ATOM    888 3HD1 LEU A  52      -6.912  -6.505  14.264  1.00  0.00           H  
ATOM    889 1HD2 LEU A  52      -7.746  -6.530  17.196  1.00  0.00           H  
ATOM    890 2HD2 LEU A  52      -6.795  -7.772  16.404  1.00  0.00           H  
ATOM    891 3HD2 LEU A  52      -6.187  -7.007  17.867  1.00  0.00           H  
ATOM    892  N   SER A  53      -2.172  -8.149  15.870  1.00  0.00           N  
ATOM    893  CA  SER A  53      -0.961  -8.530  15.162  1.00  0.00           C  
ATOM    894  C   SER A  53      -0.880  -7.916  13.753  1.00  0.00           C  
ATOM    895  O   SER A  53      -1.888  -7.899  13.036  1.00  0.00           O  
ATOM    896  CB  SER A  53      -0.853 -10.032  15.063  1.00  0.00           C  
ATOM    897  OG  SER A  53       0.239 -10.399  14.245  1.00  0.00           O  
ATOM    898  H   SER A  53      -2.843  -8.889  16.145  1.00  0.00           H  
ATOM    899  HA  SER A  53      -0.142  -8.200  15.783  1.00  0.00           H  
ATOM    900 1HB  SER A  53      -0.717 -10.446  16.062  1.00  0.00           H  
ATOM    901 2HB  SER A  53      -1.782 -10.447  14.668  1.00  0.00           H  
ATOM    902  HG  SER A  53       0.407 -11.332  14.439  1.00  0.00           H  
ATOM    903  N   PRO A  54       0.314  -7.496  13.277  1.00  0.00           N  
ATOM    904  CA  PRO A  54       0.580  -6.970  11.948  1.00  0.00           C  
ATOM    905  C   PRO A  54       0.098  -7.896  10.839  1.00  0.00           C  
ATOM    906  O   PRO A  54      -0.085  -7.462   9.707  1.00  0.00           O  
ATOM    907  CB  PRO A  54       2.105  -6.845  11.926  1.00  0.00           C  
ATOM    908  CG  PRO A  54       2.494  -6.641  13.365  1.00  0.00           C  
ATOM    909  CD  PRO A  54       1.511  -7.458  14.169  1.00  0.00           C  
ATOM    910  HA  PRO A  54       0.109  -5.977  11.859  1.00  0.00           H  
ATOM    911 1HB  PRO A  54       2.548  -7.755  11.494  1.00  0.00           H  
ATOM    912 2HB  PRO A  54       2.403  -6.006  11.282  1.00  0.00           H  
ATOM    913 1HG  PRO A  54       3.537  -6.960  13.526  1.00  0.00           H  
ATOM    914 2HG  PRO A  54       2.451  -5.569  13.616  1.00  0.00           H  
ATOM    915 1HD  PRO A  54       1.902  -8.464  14.379  1.00  0.00           H  
ATOM    916 2HD  PRO A  54       1.314  -6.870  15.081  1.00  0.00           H  
ATOM    917  N   ARG A  55      -0.069  -9.190  11.135  1.00  0.00           N  
ATOM    918  CA  ARG A  55      -0.516 -10.102  10.092  1.00  0.00           C  
ATOM    919  C   ARG A  55      -1.959  -9.818   9.669  1.00  0.00           C  
ATOM    920  O   ARG A  55      -2.298  -9.978   8.492  1.00  0.00           O  
ATOM    921  CB  ARG A  55      -0.418 -11.539  10.586  1.00  0.00           C  
ATOM    922  CG  ARG A  55      -1.403 -11.887  11.699  1.00  0.00           C  
ATOM    923  CD  ARG A  55      -1.154 -13.189  12.310  1.00  0.00           C  
ATOM    924  NE  ARG A  55      -2.079 -13.455  13.441  1.00  0.00           N  
ATOM    925  CZ  ARG A  55      -2.079 -14.564  14.192  1.00  0.00           C  
ATOM    926  NH1 ARG A  55      -1.235 -15.555  13.959  1.00  0.00           N  
ATOM    927  NH2 ARG A  55      -2.948 -14.631  15.175  1.00  0.00           N  
ATOM    928  H   ARG A  55       0.099  -9.541  12.077  1.00  0.00           H  
ATOM    929  HA  ARG A  55       0.127  -9.985   9.223  1.00  0.00           H  
ATOM    930 1HB  ARG A  55      -0.594 -12.220   9.752  1.00  0.00           H  
ATOM    931 2HB  ARG A  55       0.589 -11.726  10.954  1.00  0.00           H  
ATOM    932 1HG  ARG A  55      -1.417 -11.125  12.453  1.00  0.00           H  
ATOM    933 2HG  ARG A  55      -2.385 -11.976  11.253  1.00  0.00           H  
ATOM    934 1HD  ARG A  55      -1.292 -13.966  11.559  1.00  0.00           H  
ATOM    935 2HD  ARG A  55      -0.133 -13.216  12.687  1.00  0.00           H  
ATOM    936  HE  ARG A  55      -2.785 -12.745  13.722  1.00  0.00           H  
ATOM    937 1HH1 ARG A  55      -0.572 -15.490  13.202  1.00  0.00           H  
ATOM    938 2HH1 ARG A  55      -1.252 -16.382  14.540  1.00  0.00           H  
ATOM    939 1HH2 ARG A  55      -3.579 -13.824  15.323  1.00  0.00           H  
ATOM    940 2HH2 ARG A  55      -2.993 -15.438  15.775  1.00  0.00           H  
ATOM    941  N   VAL A  56      -2.806  -9.356  10.600  1.00  0.00           N  
ATOM    942  CA  VAL A  56      -4.190  -9.122  10.233  1.00  0.00           C  
ATOM    943  C   VAL A  56      -4.269  -7.768   9.631  1.00  0.00           C  
ATOM    944  O   VAL A  56      -5.103  -7.514   8.763  1.00  0.00           O  
ATOM    945  CB  VAL A  56      -5.174  -9.271  11.390  1.00  0.00           C  
ATOM    946  CG1 VAL A  56      -4.951 -10.637  11.954  1.00  0.00           C  
ATOM    947  CG2 VAL A  56      -5.092  -8.118  12.387  1.00  0.00           C  
ATOM    948  H   VAL A  56      -2.480  -9.157  11.547  1.00  0.00           H  
ATOM    949  HA  VAL A  56      -4.474  -9.850   9.476  1.00  0.00           H  
ATOM    950  HB  VAL A  56      -6.151  -9.263  11.009  1.00  0.00           H  
ATOM    951 1HG1 VAL A  56      -5.637 -10.839  12.685  1.00  0.00           H  
ATOM    952 2HG1 VAL A  56      -5.062 -11.370  11.161  1.00  0.00           H  
ATOM    953 3HG1 VAL A  56      -3.962 -10.701  12.375  1.00  0.00           H  
ATOM    954 1HG2 VAL A  56      -5.809  -8.247  13.131  1.00  0.00           H  
ATOM    955 2HG2 VAL A  56      -4.142  -8.080  12.834  1.00  0.00           H  
ATOM    956 3HG2 VAL A  56      -5.306  -7.174  11.905  1.00  0.00           H  
ATOM    957  N   LEU A  57      -3.418  -6.870  10.122  1.00  0.00           N  
ATOM    958  CA  LEU A  57      -3.421  -5.558   9.548  1.00  0.00           C  
ATOM    959  C   LEU A  57      -3.032  -5.649   8.107  1.00  0.00           C  
ATOM    960  O   LEU A  57      -3.682  -5.035   7.262  1.00  0.00           O  
ATOM    961  CB  LEU A  57      -2.474  -4.613  10.246  1.00  0.00           C  
ATOM    962  CG  LEU A  57      -2.350  -3.237   9.571  1.00  0.00           C  
ATOM    963  CD1 LEU A  57      -3.718  -2.499   9.532  1.00  0.00           C  
ATOM    964  CD2 LEU A  57      -1.309  -2.470  10.286  1.00  0.00           C  
ATOM    965  H   LEU A  57      -2.783  -7.135  10.884  1.00  0.00           H  
ATOM    966  HA  LEU A  57      -4.427  -5.172   9.608  1.00  0.00           H  
ATOM    967 1HB  LEU A  57      -2.809  -4.473  11.274  1.00  0.00           H  
ATOM    968 2HB  LEU A  57      -1.486  -5.068  10.262  1.00  0.00           H  
ATOM    969  HG  LEU A  57      -2.016  -3.369   8.539  1.00  0.00           H  
ATOM    970 1HD1 LEU A  57      -3.587  -1.540   9.043  1.00  0.00           H  
ATOM    971 2HD1 LEU A  57      -4.449  -3.065   8.968  1.00  0.00           H  
ATOM    972 3HD1 LEU A  57      -4.087  -2.351  10.539  1.00  0.00           H  
ATOM    973 1HD2 LEU A  57      -1.186  -1.546   9.778  1.00  0.00           H  
ATOM    974 2HD2 LEU A  57      -1.605  -2.301  11.327  1.00  0.00           H  
ATOM    975 3HD2 LEU A  57      -0.370  -3.021  10.260  1.00  0.00           H  
ATOM    976  N   ARG A  58      -1.984  -6.415   7.791  1.00  0.00           N  
ATOM    977  CA  ARG A  58      -1.639  -6.522   6.400  1.00  0.00           C  
ATOM    978  C   ARG A  58      -2.786  -7.143   5.642  1.00  0.00           C  
ATOM    979  O   ARG A  58      -3.217  -6.579   4.654  1.00  0.00           O  
ATOM    980  CB  ARG A  58      -0.397  -7.378   6.189  1.00  0.00           C  
ATOM    981  CG  ARG A  58       0.941  -6.744   6.568  1.00  0.00           C  
ATOM    982  CD  ARG A  58       2.088  -7.574   6.063  1.00  0.00           C  
ATOM    983  NE  ARG A  58       2.140  -8.887   6.726  1.00  0.00           N  
ATOM    984  CZ  ARG A  58       2.801  -9.165   7.880  1.00  0.00           C  
ATOM    985  NH1 ARG A  58       3.488  -8.223   8.505  1.00  0.00           N  
ATOM    986  NH2 ARG A  58       2.762 -10.390   8.391  1.00  0.00           N  
ATOM    987  H   ARG A  58      -1.426  -6.886   8.508  1.00  0.00           H  
ATOM    988  HA  ARG A  58      -1.451  -5.524   6.005  1.00  0.00           H  
ATOM    989 1HB  ARG A  58      -0.500  -8.292   6.776  1.00  0.00           H  
ATOM    990 2HB  ARG A  58      -0.341  -7.673   5.137  1.00  0.00           H  
ATOM    991 1HG  ARG A  58       1.011  -5.755   6.108  1.00  0.00           H  
ATOM    992 2HG  ARG A  58       1.021  -6.648   7.642  1.00  0.00           H  
ATOM    993 1HD  ARG A  58       1.958  -7.749   4.992  1.00  0.00           H  
ATOM    994 2HD  ARG A  58       3.034  -7.060   6.220  1.00  0.00           H  
ATOM    995  HE  ARG A  58       1.633  -9.647   6.279  1.00  0.00           H  
ATOM    996 1HH1 ARG A  58       3.525  -7.289   8.131  1.00  0.00           H  
ATOM    997 2HH1 ARG A  58       3.978  -8.437   9.361  1.00  0.00           H  
ATOM    998 1HH2 ARG A  58       2.205 -11.137   7.933  1.00  0.00           H  
ATOM    999 2HH2 ARG A  58       3.251 -10.601   9.244  1.00  0.00           H  
ATOM   1000  N   LEU A  59      -3.413  -8.207   6.126  1.00  0.00           N  
ATOM   1001  CA  LEU A  59      -4.447  -8.769   5.278  1.00  0.00           C  
ATOM   1002  C   LEU A  59      -5.617  -7.821   5.021  1.00  0.00           C  
ATOM   1003  O   LEU A  59      -6.098  -7.710   3.887  1.00  0.00           O  
ATOM   1004  CB  LEU A  59      -4.937 -10.079   5.865  1.00  0.00           C  
ATOM   1005  CG  LEU A  59      -3.941 -11.270   5.844  1.00  0.00           C  
ATOM   1006  CD1 LEU A  59      -4.531 -12.419   6.646  1.00  0.00           C  
ATOM   1007  CD2 LEU A  59      -3.688 -11.706   4.412  1.00  0.00           C  
ATOM   1008  H   LEU A  59      -3.118  -8.671   6.996  1.00  0.00           H  
ATOM   1009  HA  LEU A  59      -3.994  -8.969   4.315  1.00  0.00           H  
ATOM   1010 1HB  LEU A  59      -5.197  -9.886   6.898  1.00  0.00           H  
ATOM   1011 2HB  LEU A  59      -5.822 -10.377   5.337  1.00  0.00           H  
ATOM   1012  HG  LEU A  59      -3.000 -10.981   6.307  1.00  0.00           H  
ATOM   1013 1HD1 LEU A  59      -3.835 -13.259   6.638  1.00  0.00           H  
ATOM   1014 2HD1 LEU A  59      -4.691 -12.101   7.672  1.00  0.00           H  
ATOM   1015 3HD1 LEU A  59      -5.476 -12.731   6.206  1.00  0.00           H  
ATOM   1016 1HD2 LEU A  59      -3.010 -12.554   4.409  1.00  0.00           H  
ATOM   1017 2HD2 LEU A  59      -4.631 -11.983   3.991  1.00  0.00           H  
ATOM   1018 3HD2 LEU A  59      -3.250 -10.916   3.825  1.00  0.00           H  
ATOM   1019  N   VAL A  60      -6.052  -7.088   6.040  1.00  0.00           N  
ATOM   1020  CA  VAL A  60      -7.173  -6.197   5.815  1.00  0.00           C  
ATOM   1021  C   VAL A  60      -6.757  -5.002   4.971  1.00  0.00           C  
ATOM   1022  O   VAL A  60      -7.517  -4.574   4.109  1.00  0.00           O  
ATOM   1023  CB  VAL A  60      -7.846  -5.775   7.125  1.00  0.00           C  
ATOM   1024  CG1 VAL A  60      -8.931  -4.719   6.842  1.00  0.00           C  
ATOM   1025  CG2 VAL A  60      -8.460  -7.038   7.744  1.00  0.00           C  
ATOM   1026  H   VAL A  60      -5.623  -7.183   6.965  1.00  0.00           H  
ATOM   1027  HA  VAL A  60      -7.925  -6.742   5.254  1.00  0.00           H  
ATOM   1028  HB  VAL A  60      -7.103  -5.339   7.800  1.00  0.00           H  
ATOM   1029 1HG1 VAL A  60      -9.409  -4.433   7.751  1.00  0.00           H  
ATOM   1030 2HG1 VAL A  60      -8.509  -3.845   6.385  1.00  0.00           H  
ATOM   1031 3HG1 VAL A  60      -9.651  -5.143   6.183  1.00  0.00           H  
ATOM   1032 1HG2 VAL A  60      -8.958  -6.834   8.673  1.00  0.00           H  
ATOM   1033 2HG2 VAL A  60      -9.179  -7.463   7.048  1.00  0.00           H  
ATOM   1034 3HG2 VAL A  60      -7.668  -7.746   7.918  1.00  0.00           H  
ATOM   1035  N   LEU A  61      -5.584  -4.431   5.225  1.00  0.00           N  
ATOM   1036  CA  LEU A  61      -5.124  -3.267   4.491  1.00  0.00           C  
ATOM   1037  C   LEU A  61      -4.963  -3.600   3.013  1.00  0.00           C  
ATOM   1038  O   LEU A  61      -5.285  -2.776   2.157  1.00  0.00           O  
ATOM   1039  CB  LEU A  61      -3.825  -2.744   5.137  1.00  0.00           C  
ATOM   1040  CG  LEU A  61      -3.275  -1.363   4.683  1.00  0.00           C  
ATOM   1041  CD1 LEU A  61      -2.500  -0.742   5.876  1.00  0.00           C  
ATOM   1042  CD2 LEU A  61      -2.355  -1.509   3.492  1.00  0.00           C  
ATOM   1043  H   LEU A  61      -4.973  -4.800   5.961  1.00  0.00           H  
ATOM   1044  HA  LEU A  61      -5.880  -2.500   4.549  1.00  0.00           H  
ATOM   1045 1HB  LEU A  61      -3.988  -2.690   6.212  1.00  0.00           H  
ATOM   1046 2HB  LEU A  61      -3.042  -3.490   4.964  1.00  0.00           H  
ATOM   1047  HG  LEU A  61      -4.099  -0.717   4.419  1.00  0.00           H  
ATOM   1048 1HD1 LEU A  61      -2.108   0.224   5.602  1.00  0.00           H  
ATOM   1049 2HD1 LEU A  61      -3.174  -0.627   6.727  1.00  0.00           H  
ATOM   1050 3HD1 LEU A  61      -1.673  -1.397   6.154  1.00  0.00           H  
ATOM   1051 1HD2 LEU A  61      -1.969  -0.539   3.198  1.00  0.00           H  
ATOM   1052 2HD2 LEU A  61      -1.548  -2.154   3.763  1.00  0.00           H  
ATOM   1053 3HD2 LEU A  61      -2.874  -1.940   2.666  1.00  0.00           H  
ATOM   1054  N   ILE A  62      -4.431  -4.766   2.685  1.00  0.00           N  
ATOM   1055  CA  ILE A  62      -4.244  -5.074   1.273  1.00  0.00           C  
ATOM   1056  C   ILE A  62      -5.590  -5.340   0.628  1.00  0.00           C  
ATOM   1057  O   ILE A  62      -5.795  -5.010  -0.537  1.00  0.00           O  
ATOM   1058  CB  ILE A  62      -3.246  -6.210   1.107  1.00  0.00           C  
ATOM   1059  CG1 ILE A  62      -3.782  -7.569   1.604  1.00  0.00           C  
ATOM   1060  CG2 ILE A  62      -2.051  -5.727   1.931  1.00  0.00           C  
ATOM   1061  CD1 ILE A  62      -2.870  -8.746   1.331  1.00  0.00           C  
ATOM   1062  H   ILE A  62      -4.133  -5.418   3.419  1.00  0.00           H  
ATOM   1063  HA  ILE A  62      -3.817  -4.205   0.787  1.00  0.00           H  
ATOM   1064  HB  ILE A  62      -2.968  -6.346   0.066  1.00  0.00           H  
ATOM   1065 1HG1 ILE A  62      -3.954  -7.504   2.627  1.00  0.00           H  
ATOM   1066 2HG1 ILE A  62      -4.717  -7.794   1.108  1.00  0.00           H  
ATOM   1067 1HG2 ILE A  62      -1.273  -6.428   1.927  1.00  0.00           H  
ATOM   1068 2HG2 ILE A  62      -1.718  -4.787   1.507  1.00  0.00           H  
ATOM   1069 3HG2 ILE A  62      -2.275  -5.550   2.926  1.00  0.00           H  
ATOM   1070 1HD1 ILE A  62      -3.328  -9.650   1.712  1.00  0.00           H  
ATOM   1071 2HD1 ILE A  62      -2.700  -8.846   0.259  1.00  0.00           H  
ATOM   1072 3HD1 ILE A  62      -1.935  -8.591   1.831  1.00  0.00           H  
ATOM   1073  N   ALA A  63      -6.539  -5.887   1.396  1.00  0.00           N  
ATOM   1074  CA  ALA A  63      -7.885  -6.042   0.893  1.00  0.00           C  
ATOM   1075  C   ALA A  63      -8.452  -4.661   0.548  1.00  0.00           C  
ATOM   1076  O   ALA A  63      -9.091  -4.515  -0.483  1.00  0.00           O  
ATOM   1077  CB  ALA A  63      -8.736  -6.747   1.926  1.00  0.00           C  
ATOM   1078  H   ALA A  63      -6.308  -6.249   2.326  1.00  0.00           H  
ATOM   1079  HA  ALA A  63      -7.852  -6.632  -0.021  1.00  0.00           H  
ATOM   1080 1HB  ALA A  63      -9.733  -6.859   1.565  1.00  0.00           H  
ATOM   1081 2HB  ALA A  63      -8.309  -7.722   2.143  1.00  0.00           H  
ATOM   1082 3HB  ALA A  63      -8.751  -6.166   2.814  1.00  0.00           H  
ATOM   1083  N   VAL A  64      -8.139  -3.643   1.370  1.00  0.00           N  
ATOM   1084  CA  VAL A  64      -8.528  -2.229   1.186  1.00  0.00           C  
ATOM   1085  C   VAL A  64      -7.950  -1.522  -0.033  1.00  0.00           C  
ATOM   1086  O   VAL A  64      -8.620  -0.674  -0.625  1.00  0.00           O  
ATOM   1087  CB  VAL A  64      -8.167  -1.382   2.418  1.00  0.00           C  
ATOM   1088  CG1 VAL A  64      -8.335   0.098   2.163  1.00  0.00           C  
ATOM   1089  CG2 VAL A  64      -9.044  -1.756   3.495  1.00  0.00           C  
ATOM   1090  H   VAL A  64      -7.640  -3.902   2.231  1.00  0.00           H  
ATOM   1091  HA  VAL A  64      -9.612  -2.213   1.094  1.00  0.00           H  
ATOM   1092  HB  VAL A  64      -7.159  -1.549   2.688  1.00  0.00           H  
ATOM   1093 1HG1 VAL A  64      -8.066   0.620   3.064  1.00  0.00           H  
ATOM   1094 2HG1 VAL A  64      -7.676   0.445   1.370  1.00  0.00           H  
ATOM   1095 3HG1 VAL A  64      -9.367   0.314   1.893  1.00  0.00           H  
ATOM   1096 1HG2 VAL A  64      -8.808  -1.187   4.371  1.00  0.00           H  
ATOM   1097 2HG2 VAL A  64     -10.041  -1.546   3.160  1.00  0.00           H  
ATOM   1098 3HG2 VAL A  64      -8.942  -2.783   3.707  1.00  0.00           H  
ATOM   1099  N   LEU A  65      -6.659  -1.729  -0.274  1.00  0.00           N  
ATOM   1100  CA  LEU A  65      -5.955  -1.069  -1.362  1.00  0.00           C  
ATOM   1101  C   LEU A  65      -6.523  -1.377  -2.747  1.00  0.00           C  
ATOM   1102  O   LEU A  65      -6.212  -0.652  -3.690  1.00  0.00           O  
ATOM   1103  OXT LEU A  65      -7.169  -2.403  -2.973  1.00  0.00           O  
ATOM   1104  CB  LEU A  65      -4.467  -1.459  -1.329  1.00  0.00           C  
ATOM   1105  CG  LEU A  65      -3.608  -0.952  -0.116  1.00  0.00           C  
ATOM   1106  CD1 LEU A  65      -2.229  -1.616  -0.203  1.00  0.00           C  
ATOM   1107  CD2 LEU A  65      -3.472   0.594  -0.110  1.00  0.00           C  
ATOM   1108  H   LEU A  65      -6.163  -2.377   0.344  1.00  0.00           H  
ATOM   1109  HA  LEU A  65      -6.042  -0.001  -1.210  1.00  0.00           H  
ATOM   1110 1HB  LEU A  65      -4.430  -2.548  -1.306  1.00  0.00           H  
ATOM   1111 2HB  LEU A  65      -3.995  -1.117  -2.247  1.00  0.00           H  
ATOM   1112  HG  LEU A  65      -4.078  -1.251   0.798  1.00  0.00           H  
ATOM   1113 1HD1 LEU A  65      -1.616  -1.303   0.634  1.00  0.00           H  
ATOM   1114 2HD1 LEU A  65      -2.332  -2.696  -0.182  1.00  0.00           H  
ATOM   1115 3HD1 LEU A  65      -1.766  -1.322  -1.129  1.00  0.00           H  
ATOM   1116 1HD2 LEU A  65      -2.867   0.896   0.747  1.00  0.00           H  
ATOM   1117 2HD2 LEU A  65      -2.988   0.927  -1.030  1.00  0.00           H  
ATOM   1118 3HD2 LEU A  65      -4.451   1.059  -0.029  1.00  0.00           H  
TER                                                                             
ATOM   1120  N   GLY B  66       0.556  24.651  16.478  1.00  0.00           N  
ATOM   1121  CA  GLY B  66       1.497  23.532  16.529  1.00  0.00           C  
ATOM   1122  C   GLY B  66       1.815  23.023  15.142  1.00  0.00           C  
ATOM   1123  O   GLY B  66       1.944  23.798  14.196  1.00  0.00           O  
ATOM   1124 1H   GLY B  66       0.363  24.968  17.406  1.00  0.00           H  
ATOM   1125 2H   GLY B  66       0.954  25.399  15.947  1.00  0.00           H  
ATOM   1126 3H   GLY B  66      -0.294  24.353  16.045  1.00  0.00           H  
ATOM   1127 1HA  GLY B  66       2.409  23.844  17.015  1.00  0.00           H  
ATOM   1128 2HA  GLY B  66       1.074  22.725  17.126  1.00  0.00           H  
ATOM   1129  N   PHE B  67       1.978  21.723  15.007  1.00  0.00           N  
ATOM   1130  CA  PHE B  67       2.309  21.221  13.692  1.00  0.00           C  
ATOM   1131  C   PHE B  67       1.131  21.516  12.794  1.00  0.00           C  
ATOM   1132  O   PHE B  67      -0.021  21.436  13.219  1.00  0.00           O  
ATOM   1133  CB  PHE B  67       2.629  19.728  13.718  1.00  0.00           C  
ATOM   1134  CG  PHE B  67       3.979  19.443  14.294  1.00  0.00           C  
ATOM   1135  CD1 PHE B  67       4.139  19.063  15.621  1.00  0.00           C  
ATOM   1136  CD2 PHE B  67       5.099  19.558  13.501  1.00  0.00           C  
ATOM   1137  CE1 PHE B  67       5.386  18.804  16.127  1.00  0.00           C  
ATOM   1138  CE2 PHE B  67       6.343  19.304  14.010  1.00  0.00           C  
ATOM   1139  CZ  PHE B  67       6.484  18.927  15.330  1.00  0.00           C  
ATOM   1140  H   PHE B  67       1.872  21.097  15.790  1.00  0.00           H  
ATOM   1141  HA  PHE B  67       3.177  21.756  13.313  1.00  0.00           H  
ATOM   1142 1HB  PHE B  67       1.882  19.200  14.303  1.00  0.00           H  
ATOM   1143 2HB  PHE B  67       2.594  19.334  12.700  1.00  0.00           H  
ATOM   1144  HD1 PHE B  67       3.265  18.963  16.262  1.00  0.00           H  
ATOM   1145  HD2 PHE B  67       4.984  19.859  12.461  1.00  0.00           H  
ATOM   1146  HE1 PHE B  67       5.500  18.502  17.165  1.00  0.00           H  
ATOM   1147  HE2 PHE B  67       7.216  19.402  13.368  1.00  0.00           H  
ATOM   1148  HZ  PHE B  67       7.466  18.722  15.733  1.00  0.00           H  
ATOM   1149  N   LEU B  68       1.419  21.875  11.567  1.00  0.00           N  
ATOM   1150  CA  LEU B  68       0.356  22.204  10.659  1.00  0.00           C  
ATOM   1151  C   LEU B  68      -0.494  20.964  10.391  1.00  0.00           C  
ATOM   1152  O   LEU B  68       0.063  19.928  10.010  1.00  0.00           O  
ATOM   1153  CB  LEU B  68       0.981  22.738   9.377  1.00  0.00           C  
ATOM   1154  CG  LEU B  68       1.643  24.109   9.588  1.00  0.00           C  
ATOM   1155  CD1 LEU B  68       2.617  24.431   8.442  1.00  0.00           C  
ATOM   1156  CD2 LEU B  68       0.536  25.160   9.719  1.00  0.00           C  
ATOM   1157  H   LEU B  68       2.398  21.931  11.288  1.00  0.00           H  
ATOM   1158  HA  LEU B  68      -0.209  23.008  11.098  1.00  0.00           H  
ATOM   1159 1HB  LEU B  68       1.748  22.039   9.033  1.00  0.00           H  
ATOM   1160 2HB  LEU B  68       0.212  22.825   8.609  1.00  0.00           H  
ATOM   1161  HG  LEU B  68       2.230  24.088  10.514  1.00  0.00           H  
ATOM   1162 1HD1 LEU B  68       3.075  25.391   8.641  1.00  0.00           H  
ATOM   1163 2HD1 LEU B  68       3.383  23.680   8.385  1.00  0.00           H  
ATOM   1164 3HD1 LEU B  68       2.082  24.472   7.493  1.00  0.00           H  
ATOM   1165 1HD2 LEU B  68       0.975  26.117   9.881  1.00  0.00           H  
ATOM   1166 2HD2 LEU B  68      -0.056  25.190   8.803  1.00  0.00           H  
ATOM   1167 3HD2 LEU B  68      -0.113  24.908  10.564  1.00  0.00           H  
ATOM   1168  N   PRO B  69      -1.829  21.035  10.566  1.00  0.00           N  
ATOM   1169  CA  PRO B  69      -2.765  19.957  10.311  1.00  0.00           C  
ATOM   1170  C   PRO B  69      -2.652  19.495   8.883  1.00  0.00           C  
ATOM   1171  O   PRO B  69      -2.462  20.305   7.978  1.00  0.00           O  
ATOM   1172  CB  PRO B  69      -4.124  20.613  10.594  1.00  0.00           C  
ATOM   1173  CG  PRO B  69      -3.801  21.740  11.552  1.00  0.00           C  
ATOM   1174  CD  PRO B  69      -2.457  22.257  11.119  1.00  0.00           C  
ATOM   1175  HA  PRO B  69      -2.562  19.124  11.000  1.00  0.00           H  
ATOM   1176 1HB  PRO B  69      -4.571  20.962   9.653  1.00  0.00           H  
ATOM   1177 2HB  PRO B  69      -4.813  19.873  11.022  1.00  0.00           H  
ATOM   1178 1HG  PRO B  69      -4.585  22.510  11.523  1.00  0.00           H  
ATOM   1179 2HG  PRO B  69      -3.776  21.353  12.582  1.00  0.00           H  
ATOM   1180 1HD  PRO B  69      -2.539  23.040  10.355  1.00  0.00           H  
ATOM   1181 2HD  PRO B  69      -1.970  22.603  12.044  1.00  0.00           H  
ATOM   1182  N   ASN B  70      -2.779  18.191   8.680  1.00  0.00           N  
ATOM   1183  CA  ASN B  70      -2.704  17.649   7.339  1.00  0.00           C  
ATOM   1184  C   ASN B  70      -3.625  16.435   7.166  1.00  0.00           C  
ATOM   1185  O   ASN B  70      -3.981  15.750   8.126  1.00  0.00           O  
ATOM   1186  CB  ASN B  70      -1.242  17.385   7.042  1.00  0.00           C  
ATOM   1187  CG  ASN B  70      -0.598  16.421   8.020  1.00  0.00           C  
ATOM   1188  OD1 ASN B  70      -0.541  15.217   7.787  1.00  0.00           O  
ATOM   1189  ND2 ASN B  70      -0.115  16.945   9.141  1.00  0.00           N  
ATOM   1190  H   ASN B  70      -2.929  17.573   9.462  1.00  0.00           H  
ATOM   1191  HA  ASN B  70      -3.086  18.405   6.653  1.00  0.00           H  
ATOM   1192 1HB  ASN B  70      -1.149  16.970   6.046  1.00  0.00           H  
ATOM   1193 2HB  ASN B  70      -0.687  18.326   7.058  1.00  0.00           H  
ATOM   1194 1HD2 ASN B  70       0.316  16.354   9.823  1.00  0.00           H  
ATOM   1195 2HD2 ASN B  70      -0.171  17.958   9.326  1.00  0.00           H  
ATOM   1196  N   ASP B  71      -4.040  16.214   5.924  1.00  0.00           N  
ATOM   1197  CA  ASP B  71      -4.965  15.148   5.546  1.00  0.00           C  
ATOM   1198  C   ASP B  71      -4.495  13.721   5.834  1.00  0.00           C  
ATOM   1199  O   ASP B  71      -3.305  13.409   5.859  1.00  0.00           O  
ATOM   1200  CB  ASP B  71      -5.290  15.231   4.038  1.00  0.00           C  
ATOM   1201  CG  ASP B  71      -6.580  14.431   3.608  1.00  0.00           C  
ATOM   1202  OD1 ASP B  71      -7.625  15.030   3.559  1.00  0.00           O  
ATOM   1203  OD2 ASP B  71      -6.503  13.233   3.368  1.00  0.00           O  
ATOM   1204  H   ASP B  71      -3.699  16.826   5.198  1.00  0.00           H  
ATOM   1205  HA  ASP B  71      -5.884  15.304   6.112  1.00  0.00           H  
ATOM   1206 1HB  ASP B  71      -5.426  16.276   3.758  1.00  0.00           H  
ATOM   1207 2HB  ASP B  71      -4.437  14.855   3.466  1.00  0.00           H  
ATOM   1208  N   ALA B  72      -5.473  12.831   5.943  1.00  0.00           N  
ATOM   1209  CA  ALA B  72      -5.249  11.406   6.131  1.00  0.00           C  
ATOM   1210  C   ALA B  72      -4.401  10.794   5.006  1.00  0.00           C  
ATOM   1211  O   ALA B  72      -3.612   9.876   5.253  1.00  0.00           O  
ATOM   1212  CB  ALA B  72      -6.587  10.737   6.243  1.00  0.00           C  
ATOM   1213  H   ALA B  72      -6.429  13.161   5.885  1.00  0.00           H  
ATOM   1214  HA  ALA B  72      -4.722  11.267   7.070  1.00  0.00           H  
ATOM   1215 1HB  ALA B  72      -6.473   9.668   6.399  1.00  0.00           H  
ATOM   1216 2HB  ALA B  72      -7.138  11.172   7.074  1.00  0.00           H  
ATOM   1217 3HB  ALA B  72      -7.106  10.937   5.352  1.00  0.00           H  
ATOM   1218  N   GLU B  73      -4.495  11.321   3.782  1.00  0.00           N  
ATOM   1219  CA  GLU B  73      -3.723  10.738   2.679  1.00  0.00           C  
ATOM   1220  C   GLU B  73      -2.237  11.146   2.739  1.00  0.00           C  
ATOM   1221  O   GLU B  73      -1.423  10.653   1.956  1.00  0.00           O  
ATOM   1222  CB  GLU B  73      -4.326  11.102   1.318  1.00  0.00           C  
ATOM   1223  CG  GLU B  73      -5.696  10.459   1.047  1.00  0.00           C  
ATOM   1224  CD  GLU B  73      -6.199  10.680  -0.373  1.00  0.00           C  
ATOM   1225  OE1 GLU B  73      -5.645  11.510  -1.051  1.00  0.00           O  
ATOM   1226  OE2 GLU B  73      -7.091   9.963  -0.801  1.00  0.00           O  
ATOM   1227  H   GLU B  73      -5.142  12.102   3.603  1.00  0.00           H  
ATOM   1228  HA  GLU B  73      -3.774   9.651   2.764  1.00  0.00           H  
ATOM   1229 1HB  GLU B  73      -4.460  12.185   1.269  1.00  0.00           H  
ATOM   1230 2HB  GLU B  73      -3.644  10.823   0.523  1.00  0.00           H  
ATOM   1231 1HG  GLU B  73      -5.646   9.412   1.269  1.00  0.00           H  
ATOM   1232 2HG  GLU B  73      -6.411  10.906   1.738  1.00  0.00           H  
ATOM   1233  N   GLU B  74      -1.899  12.067   3.660  1.00  0.00           N  
ATOM   1234  CA  GLU B  74      -0.531  12.521   3.902  1.00  0.00           C  
ATOM   1235  C   GLU B  74       0.001  11.763   5.132  1.00  0.00           C  
ATOM   1236  O   GLU B  74       1.167  11.361   5.177  1.00  0.00           O  
ATOM   1237  CB  GLU B  74      -0.475  14.050   4.047  1.00  0.00           C  
ATOM   1238  CG  GLU B  74      -0.877  14.769   2.727  1.00  0.00           C  
ATOM   1239  CD  GLU B  74      -0.784  16.284   2.739  1.00  0.00           C  
ATOM   1240  OE1 GLU B  74      -0.458  16.845   3.750  1.00  0.00           O  
ATOM   1241  OE2 GLU B  74      -1.044  16.874   1.715  1.00  0.00           O  
ATOM   1242  H   GLU B  74      -2.618  12.447   4.266  1.00  0.00           H  
ATOM   1243  HA  GLU B  74       0.089  12.273   3.042  1.00  0.00           H  
ATOM   1244 1HB  GLU B  74      -1.149  14.375   4.843  1.00  0.00           H  
ATOM   1245 2HB  GLU B  74       0.531  14.359   4.322  1.00  0.00           H  
ATOM   1246 1HG  GLU B  74      -0.244  14.389   1.928  1.00  0.00           H  
ATOM   1247 2HG  GLU B  74      -1.903  14.486   2.495  1.00  0.00           H  
ATOM   1248  N   LEU B  75      -0.879  11.559   6.131  1.00  0.00           N  
ATOM   1249  CA  LEU B  75      -0.499  10.826   7.335  1.00  0.00           C  
ATOM   1250  C   LEU B  75      -0.179   9.368   6.979  1.00  0.00           C  
ATOM   1251  O   LEU B  75       0.714   8.760   7.562  1.00  0.00           O  
ATOM   1252  CB  LEU B  75      -1.651  10.944   8.329  1.00  0.00           C  
ATOM   1253  CG  LEU B  75      -1.860  12.367   8.911  1.00  0.00           C  
ATOM   1254  CD1 LEU B  75      -3.201  12.473   9.592  1.00  0.00           C  
ATOM   1255  CD2 LEU B  75      -0.749  12.664   9.939  1.00  0.00           C  
ATOM   1256  H   LEU B  75      -1.814  11.954   6.049  1.00  0.00           H  
ATOM   1257  HA  LEU B  75       0.389  11.285   7.750  1.00  0.00           H  
ATOM   1258 1HB  LEU B  75      -2.546  10.684   7.812  1.00  0.00           H  
ATOM   1259 2HB  LEU B  75      -1.491  10.242   9.151  1.00  0.00           H  
ATOM   1260  HG  LEU B  75      -1.830  13.096   8.104  1.00  0.00           H  
ATOM   1261 1HD1 LEU B  75      -3.317  13.487   9.984  1.00  0.00           H  
ATOM   1262 2HD1 LEU B  75      -3.988  12.286   8.888  1.00  0.00           H  
ATOM   1263 3HD1 LEU B  75      -3.273  11.774  10.393  1.00  0.00           H  
ATOM   1264 1HD2 LEU B  75      -0.895  13.664  10.340  1.00  0.00           H  
ATOM   1265 2HD2 LEU B  75      -0.787  11.937  10.746  1.00  0.00           H  
ATOM   1266 3HD2 LEU B  75       0.208  12.617   9.480  1.00  0.00           H  
ATOM   1267  N   PHE B  76      -0.902   8.810   6.018  1.00  0.00           N  
ATOM   1268  CA  PHE B  76      -0.633   7.454   5.567  1.00  0.00           C  
ATOM   1269  C   PHE B  76       0.206   7.534   4.298  1.00  0.00           C  
ATOM   1270  O   PHE B  76      -0.260   7.986   3.250  1.00  0.00           O  
ATOM   1271  CB  PHE B  76      -1.899   6.646   5.290  1.00  0.00           C  
ATOM   1272  CG  PHE B  76      -1.644   5.203   4.857  1.00  0.00           C  
ATOM   1273  CD1 PHE B  76      -1.127   4.268   5.755  1.00  0.00           C  
ATOM   1274  CD2 PHE B  76      -1.932   4.779   3.567  1.00  0.00           C  
ATOM   1275  CE1 PHE B  76      -0.892   2.969   5.360  1.00  0.00           C  
ATOM   1276  CE2 PHE B  76      -1.696   3.465   3.185  1.00  0.00           C  
ATOM   1277  CZ  PHE B  76      -1.170   2.572   4.076  1.00  0.00           C  
ATOM   1278  H   PHE B  76      -1.671   9.332   5.594  1.00  0.00           H  
ATOM   1279  HA  PHE B  76      -0.049   6.932   6.325  1.00  0.00           H  
ATOM   1280 1HB  PHE B  76      -2.438   6.605   6.166  1.00  0.00           H  
ATOM   1281 2HB  PHE B  76      -2.517   7.146   4.538  1.00  0.00           H  
ATOM   1282  HD1 PHE B  76      -0.905   4.574   6.774  1.00  0.00           H  
ATOM   1283  HD2 PHE B  76      -2.353   5.496   2.855  1.00  0.00           H  
ATOM   1284  HE1 PHE B  76      -0.492   2.255   6.060  1.00  0.00           H  
ATOM   1285  HE2 PHE B  76      -1.932   3.136   2.172  1.00  0.00           H  
ATOM   1286  HZ  PHE B  76      -0.985   1.545   3.768  1.00  0.00           H  
ATOM   1287  N   ILE B  77       1.454   7.097   4.398  1.00  0.00           N  
ATOM   1288  CA  ILE B  77       2.404   7.207   3.310  1.00  0.00           C  
ATOM   1289  C   ILE B  77       2.525   5.903   2.546  1.00  0.00           C  
ATOM   1290  O   ILE B  77       3.297   5.009   2.914  1.00  0.00           O  
ATOM   1291  CB  ILE B  77       3.779   7.605   3.914  1.00  0.00           C  
ATOM   1292  CG1 ILE B  77       3.625   8.969   4.695  1.00  0.00           C  
ATOM   1293  CG2 ILE B  77       4.882   7.654   2.839  1.00  0.00           C  
ATOM   1294  CD1 ILE B  77       4.828   9.371   5.562  1.00  0.00           C  
ATOM   1295  H   ILE B  77       1.769   6.693   5.273  1.00  0.00           H  
ATOM   1296  HA  ILE B  77       2.066   7.983   2.627  1.00  0.00           H  
ATOM   1297  HB  ILE B  77       4.050   6.870   4.650  1.00  0.00           H  
ATOM   1298 1HG1 ILE B  77       3.435   9.764   3.975  1.00  0.00           H  
ATOM   1299 2HG1 ILE B  77       2.760   8.899   5.359  1.00  0.00           H  
ATOM   1300 1HG2 ILE B  77       5.818   7.900   3.299  1.00  0.00           H  
ATOM   1301 2HG2 ILE B  77       4.982   6.693   2.359  1.00  0.00           H  
ATOM   1302 3HG2 ILE B  77       4.634   8.405   2.089  1.00  0.00           H  
ATOM   1303 1HD1 ILE B  77       4.608  10.315   6.059  1.00  0.00           H  
ATOM   1304 2HD1 ILE B  77       5.007   8.600   6.313  1.00  0.00           H  
ATOM   1305 3HD1 ILE B  77       5.717   9.496   4.950  1.00  0.00           H  
ATOM   1306  N   PHE B  78       1.776   5.803   1.464  1.00  0.00           N  
ATOM   1307  CA  PHE B  78       1.721   4.546   0.737  1.00  0.00           C  
ATOM   1308  C   PHE B  78       2.677   4.529  -0.446  1.00  0.00           C  
ATOM   1309  O   PHE B  78       2.623   5.413  -1.301  1.00  0.00           O  
ATOM   1310  CB  PHE B  78       0.324   4.278   0.218  1.00  0.00           C  
ATOM   1311  CG  PHE B  78       0.254   3.013  -0.526  1.00  0.00           C  
ATOM   1312  CD1 PHE B  78       0.375   1.801   0.125  1.00  0.00           C  
ATOM   1313  CD2 PHE B  78       0.086   3.023  -1.892  1.00  0.00           C  
ATOM   1314  CE1 PHE B  78       0.332   0.644  -0.585  1.00  0.00           C  
ATOM   1315  CE2 PHE B  78       0.036   1.862  -2.588  1.00  0.00           C  
ATOM   1316  CZ  PHE B  78       0.159   0.681  -1.934  1.00  0.00           C  
ATOM   1317  H   PHE B  78       1.193   6.586   1.192  1.00  0.00           H  
ATOM   1318  HA  PHE B  78       2.022   3.744   1.415  1.00  0.00           H  
ATOM   1319 1HB  PHE B  78      -0.359   4.255   1.020  1.00  0.00           H  
ATOM   1320 2HB  PHE B  78       0.025   5.079  -0.443  1.00  0.00           H  
ATOM   1321  HD1 PHE B  78       0.513   1.782   1.205  1.00  0.00           H  
ATOM   1322  HD2 PHE B  78      -0.003   3.974  -2.415  1.00  0.00           H  
ATOM   1323  HE1 PHE B  78       0.432  -0.313  -0.087  1.00  0.00           H  
ATOM   1324  HE2 PHE B  78      -0.098   1.875  -3.669  1.00  0.00           H  
ATOM   1325  HZ  PHE B  78       0.115  -0.230  -2.488  1.00  0.00           H  
ATOM   1326  N   LEU B  79       3.563   3.530  -0.465  1.00  0.00           N  
ATOM   1327  CA  LEU B  79       4.610   3.402  -1.469  1.00  0.00           C  
ATOM   1328  C   LEU B  79       4.546   2.075  -2.225  1.00  0.00           C  
ATOM   1329  O   LEU B  79       4.190   1.045  -1.653  1.00  0.00           O  
ATOM   1330  CB  LEU B  79       5.912   3.492  -0.681  1.00  0.00           C  
ATOM   1331  CG  LEU B  79       6.017   4.747   0.237  1.00  0.00           C  
ATOM   1332  CD1 LEU B  79       7.148   4.583   1.136  1.00  0.00           C  
ATOM   1333  CD2 LEU B  79       6.181   6.026  -0.585  1.00  0.00           C  
ATOM   1334  H   LEU B  79       3.542   2.852   0.298  1.00  0.00           H  
ATOM   1335  HA  LEU B  79       4.518   4.221  -2.181  1.00  0.00           H  
ATOM   1336 1HB  LEU B  79       5.978   2.623  -0.050  1.00  0.00           H  
ATOM   1337 2HB  LEU B  79       6.756   3.492  -1.373  1.00  0.00           H  
ATOM   1338  HG  LEU B  79       5.129   4.816   0.853  1.00  0.00           H  
ATOM   1339 1HD1 LEU B  79       7.175   5.433   1.789  1.00  0.00           H  
ATOM   1340 2HD1 LEU B  79       7.011   3.686   1.731  1.00  0.00           H  
ATOM   1341 3HD1 LEU B  79       8.067   4.513   0.567  1.00  0.00           H  
ATOM   1342 1HD2 LEU B  79       6.255   6.880   0.087  1.00  0.00           H  
ATOM   1343 2HD2 LEU B  79       7.086   5.964  -1.186  1.00  0.00           H  
ATOM   1344 3HD2 LEU B  79       5.321   6.165  -1.237  1.00  0.00           H  
ATOM   1345  N   THR B  80       4.974   2.081  -3.482  1.00  0.00           N  
ATOM   1346  CA  THR B  80       5.014   0.865  -4.300  1.00  0.00           C  
ATOM   1347  C   THR B  80       6.436   0.444  -4.693  1.00  0.00           C  
ATOM   1348  O   THR B  80       6.638  -0.493  -5.471  1.00  0.00           O  
ATOM   1349  CB  THR B  80       4.154   1.030  -5.551  1.00  0.00           C  
ATOM   1350  OG1 THR B  80       4.638   2.136  -6.331  1.00  0.00           O  
ATOM   1351  CG2 THR B  80       2.704   1.282  -5.127  1.00  0.00           C  
ATOM   1352  H   THR B  80       5.246   2.959  -3.903  1.00  0.00           H  
ATOM   1353  HA  THR B  80       4.582   0.051  -3.725  1.00  0.00           H  
ATOM   1354  HB  THR B  80       4.212   0.127  -6.140  1.00  0.00           H  
ATOM   1355  HG1 THR B  80       5.440   1.868  -6.805  1.00  0.00           H  
ATOM   1356 1HG2 THR B  80       2.077   1.393  -6.009  1.00  0.00           H  
ATOM   1357 2HG2 THR B  80       2.354   0.441  -4.535  1.00  0.00           H  
ATOM   1358 3HG2 THR B  80       2.644   2.189  -4.532  1.00  0.00           H  
ATOM   1359  N   GLU B  81       7.410   1.176  -4.172  1.00  0.00           N  
ATOM   1360  CA  GLU B  81       8.820   0.975  -4.488  1.00  0.00           C  
ATOM   1361  C   GLU B  81       9.740   1.465  -3.365  1.00  0.00           C  
ATOM   1362  O   GLU B  81       9.311   2.212  -2.475  1.00  0.00           O  
ATOM   1363  CB  GLU B  81       9.154   1.694  -5.793  1.00  0.00           C  
ATOM   1364  CG  GLU B  81       8.956   3.198  -5.730  1.00  0.00           C  
ATOM   1365  CD  GLU B  81       9.235   3.869  -7.040  1.00  0.00           C  
ATOM   1366  OE1 GLU B  81       9.577   3.177  -7.966  1.00  0.00           O  
ATOM   1367  OE2 GLU B  81       9.087   5.068  -7.127  1.00  0.00           O  
ATOM   1368  H   GLU B  81       7.158   1.910  -3.531  1.00  0.00           H  
ATOM   1369  HA  GLU B  81       8.991  -0.094  -4.621  1.00  0.00           H  
ATOM   1370 1HB  GLU B  81      10.194   1.505  -6.058  1.00  0.00           H  
ATOM   1371 2HB  GLU B  81       8.532   1.306  -6.600  1.00  0.00           H  
ATOM   1372 1HG  GLU B  81       7.931   3.411  -5.432  1.00  0.00           H  
ATOM   1373 2HG  GLU B  81       9.620   3.605  -4.965  1.00  0.00           H  
ATOM   1374  N   ILE B  82      11.016   1.074  -3.431  1.00  0.00           N  
ATOM   1375  CA  ILE B  82      11.996   1.558  -2.461  1.00  0.00           C  
ATOM   1376  C   ILE B  82      12.496   2.924  -2.883  1.00  0.00           C  
ATOM   1377  O   ILE B  82      13.023   3.116  -3.976  1.00  0.00           O  
ATOM   1378  CB  ILE B  82      13.161   0.595  -2.294  1.00  0.00           C  
ATOM   1379  CG1 ILE B  82      12.620  -0.803  -1.961  1.00  0.00           C  
ATOM   1380  CG2 ILE B  82      14.064   1.107  -1.214  1.00  0.00           C  
ATOM   1381  CD1 ILE B  82      11.766  -0.823  -0.714  1.00  0.00           C  
ATOM   1382  H   ILE B  82      11.308   0.451  -4.169  1.00  0.00           H  
ATOM   1383  HA  ILE B  82      11.512   1.656  -1.496  1.00  0.00           H  
ATOM   1384  HB  ILE B  82      13.718   0.522  -3.226  1.00  0.00           H  
ATOM   1385 1HG1 ILE B  82      12.023  -1.164  -2.799  1.00  0.00           H  
ATOM   1386 2HG1 ILE B  82      13.461  -1.485  -1.816  1.00  0.00           H  
ATOM   1387 1HG2 ILE B  82      14.902   0.425  -1.094  1.00  0.00           H  
ATOM   1388 2HG2 ILE B  82      14.437   2.091  -1.490  1.00  0.00           H  
ATOM   1389 3HG2 ILE B  82      13.510   1.180  -0.280  1.00  0.00           H  
ATOM   1390 1HD1 ILE B  82      11.406  -1.833  -0.523  1.00  0.00           H  
ATOM   1391 2HD1 ILE B  82      12.350  -0.476   0.136  1.00  0.00           H  
ATOM   1392 3HD1 ILE B  82      10.920  -0.158  -0.867  1.00  0.00           H  
ATOM   1393  N   THR B  83      12.269   3.869  -2.008  1.00  0.00           N  
ATOM   1394  CA  THR B  83      12.483   5.271  -2.254  1.00  0.00           C  
ATOM   1395  C   THR B  83      12.702   6.105  -1.024  1.00  0.00           C  
ATOM   1396  O   THR B  83      12.274   5.752   0.085  1.00  0.00           O  
ATOM   1397  CB  THR B  83      11.265   5.883  -2.970  1.00  0.00           C  
ATOM   1398  OG1 THR B  83      11.522   7.265  -3.239  1.00  0.00           O  
ATOM   1399  CG2 THR B  83      10.005   5.762  -2.113  1.00  0.00           C  
ATOM   1400  H   THR B  83      11.868   3.593  -1.128  1.00  0.00           H  
ATOM   1401  HA  THR B  83      13.346   5.374  -2.903  1.00  0.00           H  
ATOM   1402  HB  THR B  83      11.109   5.361  -3.918  1.00  0.00           H  
ATOM   1403  HG1 THR B  83      11.369   7.806  -2.409  1.00  0.00           H  
ATOM   1404 1HG2 THR B  83       9.166   6.205  -2.647  1.00  0.00           H  
ATOM   1405 2HG2 THR B  83       9.793   4.711  -1.915  1.00  0.00           H  
ATOM   1406 3HG2 THR B  83      10.154   6.291  -1.169  1.00  0.00           H  
ATOM   1407  N   GLU B  84      13.329   7.244  -1.269  1.00  0.00           N  
ATOM   1408  CA  GLU B  84      13.402   8.341  -0.314  1.00  0.00           C  
ATOM   1409  C   GLU B  84      11.951   8.766  -0.048  1.00  0.00           C  
ATOM   1410  O   GLU B  84      11.140   8.814  -0.977  1.00  0.00           O  
ATOM   1411  CB  GLU B  84      14.211   9.506  -0.887  1.00  0.00           C  
ATOM   1412  CG  GLU B  84      14.371  10.686   0.053  1.00  0.00           C  
ATOM   1413  CD  GLU B  84      15.230  11.809  -0.532  1.00  0.00           C  
ATOM   1414  OE1 GLU B  84      15.796  11.624  -1.579  1.00  0.00           O  
ATOM   1415  OE2 GLU B  84      15.290  12.858   0.074  1.00  0.00           O  
ATOM   1416  H   GLU B  84      13.695   7.392  -2.200  1.00  0.00           H  
ATOM   1417  HA  GLU B  84      13.850   7.996   0.615  1.00  0.00           H  
ATOM   1418 1HB  GLU B  84      15.209   9.159  -1.150  1.00  0.00           H  
ATOM   1419 2HB  GLU B  84      13.736   9.864  -1.799  1.00  0.00           H  
ATOM   1420 1HG  GLU B  84      13.385  11.085   0.299  1.00  0.00           H  
ATOM   1421 2HG  GLU B  84      14.823  10.329   0.980  1.00  0.00           H  
ATOM   1422  N   ILE B  85      11.648   8.998   1.207  1.00  0.00           N  
ATOM   1423  CA  ILE B  85      10.347   9.368   1.754  1.00  0.00           C  
ATOM   1424  C   ILE B  85      10.361  10.678   2.497  1.00  0.00           C  
ATOM   1425  O   ILE B  85      11.306  10.970   3.241  1.00  0.00           O  
ATOM   1426  CB  ILE B  85       9.883   8.320   2.787  1.00  0.00           C  
ATOM   1427  CG1 ILE B  85       9.602   7.026   2.167  1.00  0.00           C  
ATOM   1428  CG2 ILE B  85       8.694   8.779   3.632  1.00  0.00           C  
ATOM   1429  CD1 ILE B  85       9.547   5.940   3.224  1.00  0.00           C  
ATOM   1430  H   ILE B  85      12.405   8.911   1.868  1.00  0.00           H  
ATOM   1431  HA  ILE B  85       9.633   9.431   0.937  1.00  0.00           H  
ATOM   1432  HB  ILE B  85      10.713   8.153   3.431  1.00  0.00           H  
ATOM   1433 1HG1 ILE B  85       8.658   7.092   1.641  1.00  0.00           H  
ATOM   1434 2HG1 ILE B  85      10.375   6.773   1.448  1.00  0.00           H  
ATOM   1435 1HG2 ILE B  85       8.454   8.011   4.368  1.00  0.00           H  
ATOM   1436 2HG2 ILE B  85       8.937   9.693   4.160  1.00  0.00           H  
ATOM   1437 3HG2 ILE B  85       7.841   8.949   2.987  1.00  0.00           H  
ATOM   1438 1HD1 ILE B  85       9.327   4.994   2.782  1.00  0.00           H  
ATOM   1439 2HD1 ILE B  85      10.499   5.878   3.726  1.00  0.00           H  
ATOM   1440 3HD1 ILE B  85       8.771   6.179   3.948  1.00  0.00           H  
ATOM   1441  N   THR B  86       9.322  11.485   2.289  1.00  0.00           N  
ATOM   1442  CA  THR B  86       9.204  12.700   3.076  1.00  0.00           C  
ATOM   1443  C   THR B  86       8.038  12.567   4.060  1.00  0.00           C  
ATOM   1444  O   THR B  86       6.948  12.138   3.682  1.00  0.00           O  
ATOM   1445  CB  THR B  86       9.036  13.960   2.195  1.00  0.00           C  
ATOM   1446  OG1 THR B  86      10.202  14.111   1.354  1.00  0.00           O  
ATOM   1447  CG2 THR B  86       8.883  15.212   3.079  1.00  0.00           C  
ATOM   1448  H   THR B  86       8.603  11.227   1.632  1.00  0.00           H  
ATOM   1449  HA  THR B  86      10.107  12.827   3.649  1.00  0.00           H  
ATOM   1450  HB  THR B  86       8.157  13.847   1.569  1.00  0.00           H  
ATOM   1451  HG1 THR B  86      10.988  14.158   1.900  1.00  0.00           H  
ATOM   1452 1HG2 THR B  86       8.772  16.094   2.451  1.00  0.00           H  
ATOM   1453 2HG2 THR B  86       8.005  15.119   3.713  1.00  0.00           H  
ATOM   1454 3HG2 THR B  86       9.766  15.329   3.706  1.00  0.00           H  
ATOM   1455  N   ILE B  87       8.299  12.914   5.316  1.00  0.00           N  
ATOM   1456  CA  ILE B  87       7.302  12.919   6.361  1.00  0.00           C  
ATOM   1457  C   ILE B  87       6.948  14.377   6.642  1.00  0.00           C  
ATOM   1458  O   ILE B  87       7.671  15.069   7.375  1.00  0.00           O  
ATOM   1459  CB  ILE B  87       7.802  12.204   7.644  1.00  0.00           C  
ATOM   1460  CG1 ILE B  87       8.138  10.709   7.307  1.00  0.00           C  
ATOM   1461  CG2 ILE B  87       6.806  12.344   8.778  1.00  0.00           C  
ATOM   1462  CD1 ILE B  87       8.767   9.941   8.453  1.00  0.00           C  
ATOM   1463  H   ILE B  87       9.241  13.228   5.526  1.00  0.00           H  
ATOM   1464  HA  ILE B  87       6.446  12.353   6.022  1.00  0.00           H  
ATOM   1465  HB  ILE B  87       8.730  12.666   7.956  1.00  0.00           H  
ATOM   1466 1HG1 ILE B  87       7.229  10.200   7.005  1.00  0.00           H  
ATOM   1467 2HG1 ILE B  87       8.835  10.689   6.465  1.00  0.00           H  
ATOM   1468 1HG2 ILE B  87       7.190  11.852   9.674  1.00  0.00           H  
ATOM   1469 2HG2 ILE B  87       6.632  13.402   8.993  1.00  0.00           H  
ATOM   1470 3HG2 ILE B  87       5.880  11.880   8.477  1.00  0.00           H  
ATOM   1471 1HD1 ILE B  87       8.977   8.915   8.135  1.00  0.00           H  
ATOM   1472 2HD1 ILE B  87       9.692  10.425   8.749  1.00  0.00           H  
ATOM   1473 3HD1 ILE B  87       8.083   9.923   9.295  1.00  0.00           H  
ATOM   1474  N   PRO B  88       5.799  14.868   6.119  1.00  0.00           N  
ATOM   1475  CA  PRO B  88       5.434  16.267   6.061  1.00  0.00           C  
ATOM   1476  C   PRO B  88       4.918  16.876   7.345  1.00  0.00           C  
ATOM   1477  O   PRO B  88       3.809  17.399   7.404  1.00  0.00           O  
ATOM   1478  CB  PRO B  88       4.348  16.262   4.976  1.00  0.00           C  
ATOM   1479  CG  PRO B  88       3.664  14.934   5.132  1.00  0.00           C  
ATOM   1480  CD  PRO B  88       4.778  13.965   5.513  1.00  0.00           C  
ATOM   1481  HA  PRO B  88       6.296  16.836   5.706  1.00  0.00           H  
ATOM   1482 1HB  PRO B  88       3.666  17.116   5.108  1.00  0.00           H  
ATOM   1483 2HB  PRO B  88       4.818  16.384   3.988  1.00  0.00           H  
ATOM   1484 1HG  PRO B  88       2.868  15.025   5.875  1.00  0.00           H  
ATOM   1485 2HG  PRO B  88       3.169  14.657   4.187  1.00  0.00           H  
ATOM   1486 1HD  PRO B  88       4.412  13.231   6.235  1.00  0.00           H  
ATOM   1487 2HD  PRO B  88       5.149  13.499   4.595  1.00  0.00           H  
ATOM   1488  N   CYS B  89       5.742  16.833   8.359  1.00  0.00           N  
ATOM   1489  CA  CYS B  89       5.408  17.518   9.608  1.00  0.00           C  
ATOM   1490  C   CYS B  89       6.118  18.859   9.630  1.00  0.00           C  
ATOM   1491  O   CYS B  89       7.359  18.922   9.675  1.00  0.00           O  
ATOM   1492  CB  CYS B  89       5.760  16.665  10.813  1.00  0.00           C  
ATOM   1493  SG  CYS B  89       7.511  16.366  11.026  1.00  0.00           S  
ATOM   1494  H   CYS B  89       6.628  16.361   8.275  1.00  0.00           H  
ATOM   1495  HA  CYS B  89       4.324  17.700   9.620  1.00  0.00           H  
ATOM   1496 1HB  CYS B  89       5.389  17.149  11.718  1.00  0.00           H  
ATOM   1497 2HB  CYS B  89       5.266  15.702  10.737  1.00  0.00           H  
ATOM   1498  N   ARG B  90       5.339  19.926   9.572  1.00  0.00           N  
ATOM   1499  CA  ARG B  90       5.848  21.281   9.438  1.00  0.00           C  
ATOM   1500  C   ARG B  90       5.369  22.178  10.539  1.00  0.00           C  
ATOM   1501  O   ARG B  90       4.325  21.931  11.142  1.00  0.00           O  
ATOM   1502  CB  ARG B  90       5.421  21.843   8.106  1.00  0.00           C  
ATOM   1503  CG  ARG B  90       5.947  21.078   6.945  1.00  0.00           C  
ATOM   1504  CD  ARG B  90       5.652  21.726   5.685  1.00  0.00           C  
ATOM   1505  NE  ARG B  90       4.250  21.843   5.453  1.00  0.00           N  
ATOM   1506  CZ  ARG B  90       3.720  22.522   4.438  1.00  0.00           C  
ATOM   1507  NH1 ARG B  90       4.509  23.126   3.559  1.00  0.00           N  
ATOM   1508  NH2 ARG B  90       2.406  22.576   4.313  1.00  0.00           N  
ATOM   1509  H   ARG B  90       4.339  19.775   9.561  1.00  0.00           H  
ATOM   1510  HA  ARG B  90       6.936  21.255   9.467  1.00  0.00           H  
ATOM   1511 1HB  ARG B  90       4.340  21.827   8.040  1.00  0.00           H  
ATOM   1512 2HB  ARG B  90       5.753  22.884   8.011  1.00  0.00           H  
ATOM   1513 1HG  ARG B  90       7.035  20.994   7.034  1.00  0.00           H  
ATOM   1514 2HG  ARG B  90       5.508  20.081   6.923  1.00  0.00           H  
ATOM   1515 1HD  ARG B  90       6.093  22.724   5.670  1.00  0.00           H  
ATOM   1516 2HD  ARG B  90       6.069  21.129   4.881  1.00  0.00           H  
ATOM   1517  HE  ARG B  90       3.621  21.393   6.099  1.00  0.00           H  
ATOM   1518 1HH1 ARG B  90       5.547  23.075   3.652  1.00  0.00           H  
ATOM   1519 2HH1 ARG B  90       4.105  23.630   2.784  1.00  0.00           H  
ATOM   1520 1HH2 ARG B  90       1.815  22.106   4.990  1.00  0.00           H  
ATOM   1521 2HH2 ARG B  90       1.995  23.079   3.544  1.00  0.00           H  
ATOM   1522  N   VAL B  91       6.123  23.229  10.779  1.00  0.00           N  
ATOM   1523  CA  VAL B  91       5.819  24.191  11.811  1.00  0.00           C  
ATOM   1524  C   VAL B  91       5.672  25.594  11.234  1.00  0.00           C  
ATOM   1525  O   VAL B  91       5.897  25.821  10.046  1.00  0.00           O  
ATOM   1526  CB  VAL B  91       6.908  24.175  12.890  1.00  0.00           C  
ATOM   1527  CG1 VAL B  91       6.994  22.804  13.562  1.00  0.00           C  
ATOM   1528  CG2 VAL B  91       8.248  24.531  12.247  1.00  0.00           C  
ATOM   1529  H   VAL B  91       6.963  23.359  10.228  1.00  0.00           H  
ATOM   1530  HA  VAL B  91       4.871  23.912  12.277  1.00  0.00           H  
ATOM   1531  HB  VAL B  91       6.647  24.884  13.651  1.00  0.00           H  
ATOM   1532 1HG1 VAL B  91       7.759  22.830  14.337  1.00  0.00           H  
ATOM   1533 2HG1 VAL B  91       6.032  22.557  14.016  1.00  0.00           H  
ATOM   1534 3HG1 VAL B  91       7.251  22.044  12.827  1.00  0.00           H  
ATOM   1535 1HG2 VAL B  91       9.023  24.533  13.002  1.00  0.00           H  
ATOM   1536 2HG2 VAL B  91       8.492  23.789  11.484  1.00  0.00           H  
ATOM   1537 3HG2 VAL B  91       8.192  25.516  11.786  1.00  0.00           H  
ATOM   1538  N   THR B  92       5.264  26.525  12.087  1.00  0.00           N  
ATOM   1539  CA  THR B  92       5.005  27.906  11.699  1.00  0.00           C  
ATOM   1540  C   THR B  92       6.192  28.848  11.872  1.00  0.00           C  
ATOM   1541  O   THR B  92       6.121  30.020  11.518  1.00  0.00           O  
ATOM   1542  CB  THR B  92       3.843  28.441  12.532  1.00  0.00           C  
ATOM   1543  OG1 THR B  92       4.174  28.406  13.932  1.00  0.00           O  
ATOM   1544  CG2 THR B  92       2.660  27.588  12.307  1.00  0.00           C  
ATOM   1545  H   THR B  92       5.098  26.258  13.049  1.00  0.00           H  
ATOM   1546  HA  THR B  92       4.717  27.912  10.648  1.00  0.00           H  
ATOM   1547  HB  THR B  92       3.627  29.433  12.236  1.00  0.00           H  
ATOM   1548  HG1 THR B  92       4.150  27.499  14.253  1.00  0.00           H  
ATOM   1549 1HG2 THR B  92       1.848  27.959  12.887  1.00  0.00           H  
ATOM   1550 2HG2 THR B  92       2.420  27.632  11.260  1.00  0.00           H  
ATOM   1551 3HG2 THR B  92       2.869  26.555  12.600  1.00  0.00           H  
ATOM   1552  N   ASP B  93       7.268  28.350  12.443  1.00  0.00           N  
ATOM   1553  CA  ASP B  93       8.414  29.184  12.770  1.00  0.00           C  
ATOM   1554  C   ASP B  93       9.746  28.502  12.421  1.00  0.00           C  
ATOM   1555  O   ASP B  93      10.090  27.499  13.049  1.00  0.00           O  
ATOM   1556  CB  ASP B  93       8.367  29.566  14.249  1.00  0.00           C  
ATOM   1557  CG  ASP B  93       9.484  30.521  14.708  1.00  0.00           C  
ATOM   1558  OD1 ASP B  93      10.483  30.641  14.028  1.00  0.00           O  
ATOM   1559  OD2 ASP B  93       9.315  31.133  15.738  1.00  0.00           O  
ATOM   1560  H   ASP B  93       7.271  27.368  12.683  1.00  0.00           H  
ATOM   1561  HA  ASP B  93       8.297  30.117  12.240  1.00  0.00           H  
ATOM   1562 1HB  ASP B  93       7.418  30.038  14.460  1.00  0.00           H  
ATOM   1563 2HB  ASP B  93       8.390  28.688  14.835  1.00  0.00           H  
ATOM   1564  N   PRO B  94      10.530  29.021  11.447  1.00  0.00           N  
ATOM   1565  CA  PRO B  94      11.805  28.497  10.978  1.00  0.00           C  
ATOM   1566  C   PRO B  94      12.844  28.322  12.088  1.00  0.00           C  
ATOM   1567  O   PRO B  94      13.839  27.626  11.900  1.00  0.00           O  
ATOM   1568  CB  PRO B  94      12.290  29.578  10.004  1.00  0.00           C  
ATOM   1569  CG  PRO B  94      11.069  30.205   9.486  1.00  0.00           C  
ATOM   1570  CD  PRO B  94      10.080  30.195  10.638  1.00  0.00           C  
ATOM   1571  HA  PRO B  94      11.630  27.546  10.450  1.00  0.00           H  
ATOM   1572 1HB  PRO B  94      12.940  30.290  10.538  1.00  0.00           H  
ATOM   1573 2HB  PRO B  94      12.897  29.123   9.209  1.00  0.00           H  
ATOM   1574 1HG  PRO B  94      11.290  31.207   9.113  1.00  0.00           H  
ATOM   1575 2HG  PRO B  94      10.739  29.632   8.646  1.00  0.00           H  
ATOM   1576 1HD  PRO B  94      10.146  31.119  11.239  1.00  0.00           H  
ATOM   1577 2HD  PRO B  94       9.100  30.043  10.212  1.00  0.00           H  
ATOM   1578  N   GLN B  95      12.663  29.006  13.227  1.00  0.00           N  
ATOM   1579  CA  GLN B  95      13.631  28.897  14.314  1.00  0.00           C  
ATOM   1580  C   GLN B  95      13.379  27.685  15.221  1.00  0.00           C  
ATOM   1581  O   GLN B  95      14.202  27.382  16.091  1.00  0.00           O  
ATOM   1582  CB  GLN B  95      13.624  30.162  15.197  1.00  0.00           C  
ATOM   1583  CG  GLN B  95      14.105  31.453  14.516  1.00  0.00           C  
ATOM   1584  CD  GLN B  95      14.136  32.677  15.485  1.00  0.00           C  
ATOM   1585  OE1 GLN B  95      14.355  32.539  16.697  1.00  0.00           O  
ATOM   1586  NE2 GLN B  95      13.921  33.874  14.935  1.00  0.00           N  
ATOM   1587  H   GLN B  95      11.837  29.597  13.375  1.00  0.00           H  
ATOM   1588  HA  GLN B  95      14.622  28.783  13.878  1.00  0.00           H  
ATOM   1589 1HB  GLN B  95      12.599  30.344  15.544  1.00  0.00           H  
ATOM   1590 2HB  GLN B  95      14.240  29.994  16.078  1.00  0.00           H  
ATOM   1591 1HG  GLN B  95      15.106  31.295  14.121  1.00  0.00           H  
ATOM   1592 2HG  GLN B  95      13.408  31.681  13.703  1.00  0.00           H  
ATOM   1593 1HE2 GLN B  95      13.930  34.697  15.505  1.00  0.00           H  
ATOM   1594 2HE2 GLN B  95      13.744  33.946  13.954  1.00  0.00           H  
ATOM   1595  N   LEU B  96      12.240  27.009  15.056  1.00  0.00           N  
ATOM   1596  CA  LEU B  96      11.921  25.864  15.906  1.00  0.00           C  
ATOM   1597  C   LEU B  96      12.772  24.634  15.662  1.00  0.00           C  
ATOM   1598  O   LEU B  96      13.024  24.223  14.526  1.00  0.00           O  
ATOM   1599  CB  LEU B  96      10.446  25.477  15.754  1.00  0.00           C  
ATOM   1600  CG  LEU B  96       9.430  26.436  16.347  1.00  0.00           C  
ATOM   1601  CD1 LEU B  96       8.052  26.071  15.843  1.00  0.00           C  
ATOM   1602  CD2 LEU B  96       9.457  26.316  17.850  1.00  0.00           C  
ATOM   1603  H   LEU B  96      11.583  27.283  14.322  1.00  0.00           H  
ATOM   1604  HA  LEU B  96      12.077  26.172  16.939  1.00  0.00           H  
ATOM   1605 1HB  LEU B  96      10.234  25.401  14.696  1.00  0.00           H  
ATOM   1606 2HB  LEU B  96      10.292  24.494  16.207  1.00  0.00           H  
ATOM   1607  HG  LEU B  96       9.673  27.447  16.064  1.00  0.00           H  
ATOM   1608 1HD1 LEU B  96       7.307  26.742  16.269  1.00  0.00           H  
ATOM   1609 2HD1 LEU B  96       8.065  26.171  14.772  1.00  0.00           H  
ATOM   1610 3HD1 LEU B  96       7.820  25.041  16.127  1.00  0.00           H  
ATOM   1611 1HD2 LEU B  96       8.726  26.990  18.296  1.00  0.00           H  
ATOM   1612 2HD2 LEU B  96       9.217  25.289  18.125  1.00  0.00           H  
ATOM   1613 3HD2 LEU B  96      10.450  26.564  18.221  1.00  0.00           H  
ATOM   1614  N   VAL B  97      13.165  23.989  16.750  1.00  0.00           N  
ATOM   1615  CA  VAL B  97      13.856  22.722  16.629  1.00  0.00           C  
ATOM   1616  C   VAL B  97      12.800  21.640  16.521  1.00  0.00           C  
ATOM   1617  O   VAL B  97      11.888  21.578  17.353  1.00  0.00           O  
ATOM   1618  CB  VAL B  97      14.783  22.454  17.835  1.00  0.00           C  
ATOM   1619  CG1 VAL B  97      15.428  21.065  17.704  1.00  0.00           C  
ATOM   1620  CG2 VAL B  97      15.877  23.535  17.892  1.00  0.00           C  
ATOM   1621  H   VAL B  97      12.967  24.374  17.662  1.00  0.00           H  
ATOM   1622  HA  VAL B  97      14.457  22.728  15.719  1.00  0.00           H  
ATOM   1623  HB  VAL B  97      14.194  22.469  18.753  1.00  0.00           H  
ATOM   1624 1HG1 VAL B  97      16.076  20.878  18.560  1.00  0.00           H  
ATOM   1625 2HG1 VAL B  97      14.649  20.302  17.671  1.00  0.00           H  
ATOM   1626 3HG1 VAL B  97      16.017  21.022  16.789  1.00  0.00           H  
ATOM   1627 1HG2 VAL B  97      16.536  23.352  18.742  1.00  0.00           H  
ATOM   1628 2HG2 VAL B  97      16.460  23.505  16.970  1.00  0.00           H  
ATOM   1629 3HG2 VAL B  97      15.416  24.517  17.995  1.00  0.00           H  
ATOM   1630  N   VAL B  98      12.896  20.835  15.475  1.00  0.00           N  
ATOM   1631  CA  VAL B  98      11.939  19.771  15.246  1.00  0.00           C  
ATOM   1632  C   VAL B  98      12.702  18.458  15.117  1.00  0.00           C  
ATOM   1633  O   VAL B  98      13.680  18.375  14.367  1.00  0.00           O  
ATOM   1634  CB  VAL B  98      11.122  20.023  13.968  1.00  0.00           C  
ATOM   1635  CG1 VAL B  98      10.127  18.891  13.775  1.00  0.00           C  
ATOM   1636  CG2 VAL B  98      10.423  21.390  14.044  1.00  0.00           C  
ATOM   1637  H   VAL B  98      13.662  20.961  14.831  1.00  0.00           H  
ATOM   1638  HA  VAL B  98      11.262  19.712  16.091  1.00  0.00           H  
ATOM   1639  HB  VAL B  98      11.788  20.007  13.120  1.00  0.00           H  
ATOM   1640 1HG1 VAL B  98       9.559  19.043  12.861  1.00  0.00           H  
ATOM   1641 2HG1 VAL B  98      10.654  17.958  13.717  1.00  0.00           H  
ATOM   1642 3HG1 VAL B  98       9.455  18.867  14.625  1.00  0.00           H  
ATOM   1643 1HG2 VAL B  98       9.858  21.558  13.127  1.00  0.00           H  
ATOM   1644 2HG2 VAL B  98       9.753  21.408  14.887  1.00  0.00           H  
ATOM   1645 3HG2 VAL B  98      11.164  22.180  14.153  1.00  0.00           H  
ATOM   1646  N   THR B  99      12.265  17.440  15.847  1.00  0.00           N  
ATOM   1647  CA  THR B  99      12.915  16.137  15.792  1.00  0.00           C  
ATOM   1648  C   THR B  99      11.948  15.021  15.368  1.00  0.00           C  
ATOM   1649  O   THR B  99      10.737  15.121  15.556  1.00  0.00           O  
ATOM   1650  CB  THR B  99      13.578  15.841  17.140  1.00  0.00           C  
ATOM   1651  OG1 THR B  99      12.587  15.828  18.178  1.00  0.00           O  
ATOM   1652  CG2 THR B  99      14.656  16.916  17.460  1.00  0.00           C  
ATOM   1653  H   THR B  99      11.459  17.590  16.453  1.00  0.00           H  
ATOM   1654  HA  THR B  99      13.707  16.176  15.047  1.00  0.00           H  
ATOM   1655  HB  THR B  99      14.039  14.868  17.095  1.00  0.00           H  
ATOM   1656  HG1 THR B  99      12.353  14.914  18.398  1.00  0.00           H  
ATOM   1657 1HG2 THR B  99      15.125  16.688  18.415  1.00  0.00           H  
ATOM   1658 2HG2 THR B  99      15.412  16.919  16.675  1.00  0.00           H  
ATOM   1659 3HG2 THR B  99      14.186  17.893  17.514  1.00  0.00           H  
ATOM   1660  N   LEU B 100      12.497  13.958  14.782  1.00  0.00           N  
ATOM   1661  CA  LEU B 100      11.699  12.823  14.316  1.00  0.00           C  
ATOM   1662  C   LEU B 100      11.905  11.604  15.195  1.00  0.00           C  
ATOM   1663  O   LEU B 100      13.037  11.241  15.509  1.00  0.00           O  
ATOM   1664  CB  LEU B 100      12.069  12.467  12.897  1.00  0.00           C  
ATOM   1665  CG  LEU B 100      11.266  11.368  12.260  1.00  0.00           C  
ATOM   1666  CD1 LEU B 100       9.843  11.837  12.017  1.00  0.00           C  
ATOM   1667  CD2 LEU B 100      11.901  11.001  10.999  1.00  0.00           C  
ATOM   1668  H   LEU B 100      13.497  13.942  14.646  1.00  0.00           H  
ATOM   1669  HA  LEU B 100      10.644  13.096  14.349  1.00  0.00           H  
ATOM   1670 1HB  LEU B 100      11.931  13.306  12.299  1.00  0.00           H  
ATOM   1671 2HB  LEU B 100      13.121  12.197  12.864  1.00  0.00           H  
ATOM   1672  HG  LEU B 100      11.220  10.509  12.920  1.00  0.00           H  
ATOM   1673 1HD1 LEU B 100       9.274  11.042  11.552  1.00  0.00           H  
ATOM   1674 2HD1 LEU B 100       9.380  12.109  12.963  1.00  0.00           H  
ATOM   1675 3HD1 LEU B 100       9.850  12.699  11.361  1.00  0.00           H  
ATOM   1676 1HD2 LEU B 100      11.300  10.222  10.565  1.00  0.00           H  
ATOM   1677 2HD2 LEU B 100      11.935  11.851  10.332  1.00  0.00           H  
ATOM   1678 3HD2 LEU B 100      12.908  10.647  11.191  1.00  0.00           H  
ATOM   1679  N   HIS B 101      10.825  10.971  15.599  1.00  0.00           N  
ATOM   1680  CA  HIS B 101      10.915   9.823  16.475  1.00  0.00           C  
ATOM   1681  C   HIS B 101      10.054   8.662  16.007  1.00  0.00           C  
ATOM   1682  O   HIS B 101       8.999   8.871  15.405  1.00  0.00           O  
ATOM   1683  CB  HIS B 101      10.382  10.246  17.832  1.00  0.00           C  
ATOM   1684  CG  HIS B 101      11.116  11.357  18.431  1.00  0.00           C  
ATOM   1685  ND1 HIS B 101      12.145  11.175  19.286  1.00  0.00           N  
ATOM   1686  CD2 HIS B 101      10.991  12.682  18.254  1.00  0.00           C  
ATOM   1687  CE1 HIS B 101      12.634  12.345  19.639  1.00  0.00           C  
ATOM   1688  NE2 HIS B 101      11.951  13.281  19.017  1.00  0.00           N  
ATOM   1689  H   HIS B 101       9.904  11.318  15.326  1.00  0.00           H  
ATOM   1690  HA  HIS B 101      11.946   9.486  16.564  1.00  0.00           H  
ATOM   1691 1HB  HIS B 101       9.348  10.531  17.734  1.00  0.00           H  
ATOM   1692 2HB  HIS B 101      10.423   9.395  18.521  1.00  0.00           H  
ATOM   1693  HD1 HIS B 101      12.599  10.290  19.450  1.00  0.00           H  
ATOM   1694  HD2 HIS B 101      10.311  13.289  17.647  1.00  0.00           H  
ATOM   1695  HE1 HIS B 101      13.473  12.407  20.331  1.00  0.00           H  
ATOM   1696  N   GLU B 102      10.450   7.422  16.323  1.00  0.00           N  
ATOM   1697  CA  GLU B 102       9.490   6.332  16.120  1.00  0.00           C  
ATOM   1698  C   GLU B 102       8.382   6.672  17.112  1.00  0.00           C  
ATOM   1699  O   GLU B 102       8.687   7.163  18.198  1.00  0.00           O  
ATOM   1700  CB  GLU B 102      10.128   4.964  16.360  1.00  0.00           C  
ATOM   1701  CG  GLU B 102      11.211   4.612  15.320  1.00  0.00           C  
ATOM   1702  CD  GLU B 102      11.791   3.234  15.475  1.00  0.00           C  
ATOM   1703  OE1 GLU B 102      11.298   2.486  16.280  1.00  0.00           O  
ATOM   1704  OE2 GLU B 102      12.729   2.928  14.779  1.00  0.00           O  
ATOM   1705  H   GLU B 102      11.348   7.254  16.761  1.00  0.00           H  
ATOM   1706  HA  GLU B 102       9.083   6.371  15.108  1.00  0.00           H  
ATOM   1707 1HB  GLU B 102      10.578   4.937  17.354  1.00  0.00           H  
ATOM   1708 2HB  GLU B 102       9.358   4.194  16.326  1.00  0.00           H  
ATOM   1709 1HG  GLU B 102      10.769   4.692  14.329  1.00  0.00           H  
ATOM   1710 2HG  GLU B 102      12.011   5.343  15.388  1.00  0.00           H  
ATOM   1711  N   LYS B 103       7.119   6.410  16.767  1.00  0.00           N  
ATOM   1712  CA  LYS B 103       5.999   6.802  17.645  1.00  0.00           C  
ATOM   1713  C   LYS B 103       6.268   6.447  19.111  1.00  0.00           C  
ATOM   1714  O   LYS B 103       6.065   7.272  20.010  1.00  0.00           O  
ATOM   1715  CB  LYS B 103       4.678   6.173  17.202  1.00  0.00           C  
ATOM   1716  CG  LYS B 103       3.470   6.658  18.034  1.00  0.00           C  
ATOM   1717  CD  LYS B 103       2.149   6.028  17.604  1.00  0.00           C  
ATOM   1718  CE  LYS B 103       0.995   6.610  18.434  1.00  0.00           C  
ATOM   1719  NZ  LYS B 103      -0.305   5.920  18.182  1.00  0.00           N  
ATOM   1720  H   LYS B 103       6.935   5.994  15.853  1.00  0.00           H  
ATOM   1721  HA  LYS B 103       5.874   7.877  17.584  1.00  0.00           H  
ATOM   1722 1HB  LYS B 103       4.496   6.427  16.156  1.00  0.00           H  
ATOM   1723 2HB  LYS B 103       4.741   5.089  17.275  1.00  0.00           H  
ATOM   1724 1HG  LYS B 103       3.635   6.413  19.085  1.00  0.00           H  
ATOM   1725 2HG  LYS B 103       3.391   7.738  17.950  1.00  0.00           H  
ATOM   1726 1HD  LYS B 103       1.969   6.224  16.543  1.00  0.00           H  
ATOM   1727 2HD  LYS B 103       2.193   4.950  17.756  1.00  0.00           H  
ATOM   1728 1HE  LYS B 103       1.237   6.533  19.493  1.00  0.00           H  
ATOM   1729 2HE  LYS B 103       0.885   7.663  18.172  1.00  0.00           H  
ATOM   1730 1HZ  LYS B 103      -1.026   6.353  18.744  1.00  0.00           H  
ATOM   1731 2HZ  LYS B 103      -0.566   5.973  17.205  1.00  0.00           H  
ATOM   1732 3HZ  LYS B 103      -0.222   4.949  18.438  1.00  0.00           H  
ATOM   1733  N   LYS B 104       6.706   5.212  19.351  1.00  0.00           N  
ATOM   1734  CA  LYS B 104       7.044   4.805  20.697  1.00  0.00           C  
ATOM   1735  C   LYS B 104       8.562   4.714  20.829  1.00  0.00           C  
ATOM   1736  O   LYS B 104       9.157   3.643  20.656  1.00  0.00           O  
ATOM   1737  CB  LYS B 104       6.388   3.466  21.027  1.00  0.00           C  
ATOM   1738  CG  LYS B 104       4.864   3.513  21.044  1.00  0.00           C  
ATOM   1739  CD  LYS B 104       4.267   2.145  21.367  1.00  0.00           C  
ATOM   1740  CE  LYS B 104       2.740   2.184  21.370  1.00  0.00           C  
ATOM   1741  NZ  LYS B 104       2.143   0.841  21.654  1.00  0.00           N  
ATOM   1742  H   LYS B 104       6.850   4.581  18.578  1.00  0.00           H  
ATOM   1743  HA  LYS B 104       6.697   5.566  21.397  1.00  0.00           H  
ATOM   1744 1HB  LYS B 104       6.696   2.722  20.293  1.00  0.00           H  
ATOM   1745 2HB  LYS B 104       6.730   3.126  22.005  1.00  0.00           H  
ATOM   1746 1HG  LYS B 104       4.535   4.237  21.790  1.00  0.00           H  
ATOM   1747 2HG  LYS B 104       4.505   3.840  20.068  1.00  0.00           H  
ATOM   1748 1HD  LYS B 104       4.603   1.420  20.624  1.00  0.00           H  
ATOM   1749 2HD  LYS B 104       4.615   1.820  22.347  1.00  0.00           H  
ATOM   1750 1HE  LYS B 104       2.404   2.887  22.131  1.00  0.00           H  
ATOM   1751 2HE  LYS B 104       2.391   2.526  20.395  1.00  0.00           H  
ATOM   1752 1HZ  LYS B 104       1.132   0.908  21.646  1.00  0.00           H  
ATOM   1753 2HZ  LYS B 104       2.439   0.182  20.946  1.00  0.00           H  
ATOM   1754 3HZ  LYS B 104       2.450   0.519  22.561  1.00  0.00           H  
ATOM   1755  N   GLY B 105       9.174   5.834  21.167  1.00  0.00           N  
ATOM   1756  CA  GLY B 105      10.620   5.929  21.286  1.00  0.00           C  
ATOM   1757  C   GLY B 105      10.981   7.338  21.698  1.00  0.00           C  
ATOM   1758  O   GLY B 105      10.306   8.300  21.333  1.00  0.00           O  
ATOM   1759  H   GLY B 105       8.612   6.665  21.295  1.00  0.00           H  
ATOM   1760 1HA  GLY B 105      10.985   5.219  22.025  1.00  0.00           H  
ATOM   1761 2HA  GLY B 105      11.086   5.690  20.330  1.00  0.00           H  
ATOM   1762  N   ASP B 106      12.064   7.448  22.451  1.00  0.00           N  
ATOM   1763  CA  ASP B 106      12.503   8.740  22.961  1.00  0.00           C  
ATOM   1764  C   ASP B 106      13.602   9.387  22.150  1.00  0.00           C  
ATOM   1765  O   ASP B 106      13.740  10.610  22.131  1.00  0.00           O  
ATOM   1766  CB  ASP B 106      12.992   8.574  24.398  1.00  0.00           C  
ATOM   1767  CG  ASP B 106      11.891   8.070  25.320  1.00  0.00           C  
ATOM   1768  OD1 ASP B 106      10.883   8.732  25.438  1.00  0.00           O  
ATOM   1769  OD2 ASP B 106      12.060   7.015  25.889  1.00  0.00           O  
ATOM   1770  H   ASP B 106      12.571   6.614  22.702  1.00  0.00           H  
ATOM   1771  HA  ASP B 106      11.648   9.414  22.961  1.00  0.00           H  
ATOM   1772 1HB  ASP B 106      13.824   7.870  24.421  1.00  0.00           H  
ATOM   1773 2HB  ASP B 106      13.361   9.530  24.773  1.00  0.00           H  
ATOM   1774  N   VAL B 107      14.421   8.571  21.526  1.00  0.00           N  
ATOM   1775  CA  VAL B 107      15.586   9.094  20.843  1.00  0.00           C  
ATOM   1776  C   VAL B 107      15.274   9.570  19.438  1.00  0.00           C  
ATOM   1777  O   VAL B 107      14.586   8.889  18.676  1.00  0.00           O  
ATOM   1778  CB  VAL B 107      16.704   8.044  20.858  1.00  0.00           C  
ATOM   1779  CG1 VAL B 107      17.869   8.518  20.100  1.00  0.00           C  
ATOM   1780  CG2 VAL B 107      17.127   7.787  22.315  1.00  0.00           C  
ATOM   1781  H   VAL B 107      14.248   7.580  21.542  1.00  0.00           H  
ATOM   1782  HA  VAL B 107      15.949   9.952  21.408  1.00  0.00           H  
ATOM   1783  HB  VAL B 107      16.348   7.121  20.398  1.00  0.00           H  
ATOM   1784 1HG1 VAL B 107      18.619   7.758  20.145  1.00  0.00           H  
ATOM   1785 2HG1 VAL B 107      17.591   8.696  19.065  1.00  0.00           H  
ATOM   1786 3HG1 VAL B 107      18.253   9.438  20.538  1.00  0.00           H  
ATOM   1787 1HG2 VAL B 107      17.921   7.038  22.335  1.00  0.00           H  
ATOM   1788 2HG2 VAL B 107      17.492   8.714  22.757  1.00  0.00           H  
ATOM   1789 3HG2 VAL B 107      16.272   7.424  22.886  1.00  0.00           H  
ATOM   1790  N   ALA B 108      15.718  10.793  19.140  1.00  0.00           N  
ATOM   1791  CA  ALA B 108      15.536  11.414  17.834  1.00  0.00           C  
ATOM   1792  C   ALA B 108      16.343  10.678  16.763  1.00  0.00           C  
ATOM   1793  O   ALA B 108      17.470  10.232  17.012  1.00  0.00           O  
ATOM   1794  CB  ALA B 108      15.946  12.867  17.877  1.00  0.00           C  
ATOM   1795  H   ALA B 108      16.235  11.296  19.846  1.00  0.00           H  
ATOM   1796  HA  ALA B 108      14.482  11.349  17.569  1.00  0.00           H  
ATOM   1797 1HB  ALA B 108      15.783  13.308  16.894  1.00  0.00           H  
ATOM   1798 2HB  ALA B 108      15.350  13.392  18.622  1.00  0.00           H  
ATOM   1799 3HB  ALA B 108      16.997  12.938  18.137  1.00  0.00           H  
ATOM   1800  N   LEU B 109      15.784  10.618  15.567  1.00  0.00           N  
ATOM   1801  CA  LEU B 109      16.405   9.981  14.436  1.00  0.00           C  
ATOM   1802  C   LEU B 109      17.234  10.976  13.605  1.00  0.00           C  
ATOM   1803  O   LEU B 109      16.798  12.105  13.366  1.00  0.00           O  
ATOM   1804  CB  LEU B 109      15.299   9.363  13.576  1.00  0.00           C  
ATOM   1805  CG  LEU B 109      14.428   8.323  14.299  1.00  0.00           C  
ATOM   1806  CD1 LEU B 109      13.238   7.953  13.413  1.00  0.00           C  
ATOM   1807  CD2 LEU B 109      15.269   7.098  14.617  1.00  0.00           C  
ATOM   1808  H   LEU B 109      14.844  10.994  15.463  1.00  0.00           H  
ATOM   1809  HA  LEU B 109      17.029   9.187  14.830  1.00  0.00           H  
ATOM   1810 1HB  LEU B 109      14.647  10.159  13.225  1.00  0.00           H  
ATOM   1811 2HB  LEU B 109      15.740   8.879  12.713  1.00  0.00           H  
ATOM   1812  HG  LEU B 109      14.042   8.752  15.231  1.00  0.00           H  
ATOM   1813 1HD1 LEU B 109      12.617   7.224  13.930  1.00  0.00           H  
ATOM   1814 2HD1 LEU B 109      12.654   8.838  13.204  1.00  0.00           H  
ATOM   1815 3HD1 LEU B 109      13.598   7.525  12.476  1.00  0.00           H  
ATOM   1816 1HD2 LEU B 109      14.655   6.360  15.133  1.00  0.00           H  
ATOM   1817 2HD2 LEU B 109      15.652   6.665  13.692  1.00  0.00           H  
ATOM   1818 3HD2 LEU B 109      16.110   7.384  15.258  1.00  0.00           H  
ATOM   1819  N   PRO B 110      18.389  10.564  13.047  1.00  0.00           N  
ATOM   1820  CA  PRO B 110      19.280  11.381  12.237  1.00  0.00           C  
ATOM   1821  C   PRO B 110      18.788  11.577  10.808  1.00  0.00           C  
ATOM   1822  O   PRO B 110      19.443  11.184   9.856  1.00  0.00           O  
ATOM   1823  CB  PRO B 110      20.565  10.568  12.250  1.00  0.00           C  
ATOM   1824  CG  PRO B 110      20.114   9.170  12.398  1.00  0.00           C  
ATOM   1825  CD  PRO B 110      18.903   9.238  13.360  1.00  0.00           C  
ATOM   1826  HA  PRO B 110      19.424  12.353  12.735  1.00  0.00           H  
ATOM   1827 1HB  PRO B 110      21.106  10.731  11.318  1.00  0.00           H  
ATOM   1828 2HB  PRO B 110      21.218  10.902  13.067  1.00  0.00           H  
ATOM   1829 1HG  PRO B 110      19.863   8.749  11.411  1.00  0.00           H  
ATOM   1830 2HG  PRO B 110      20.936   8.568  12.791  1.00  0.00           H  
ATOM   1831 1HD  PRO B 110      18.183   8.445  13.105  1.00  0.00           H  
ATOM   1832 2HD  PRO B 110      19.253   9.172  14.404  1.00  0.00           H  
ATOM   1833  N   VAL B 111      17.648  12.214  10.663  1.00  0.00           N  
ATOM   1834  CA  VAL B 111      17.063  12.454   9.355  1.00  0.00           C  
ATOM   1835  C   VAL B 111      17.088  13.970   9.122  1.00  0.00           C  
ATOM   1836  O   VAL B 111      16.760  14.717  10.043  1.00  0.00           O  
ATOM   1837  CB  VAL B 111      15.622  11.921   9.340  1.00  0.00           C  
ATOM   1838  CG1 VAL B 111      14.976  12.182   8.012  1.00  0.00           C  
ATOM   1839  CG2 VAL B 111      15.612  10.433   9.665  1.00  0.00           C  
ATOM   1840  H   VAL B 111      17.167  12.517  11.510  1.00  0.00           H  
ATOM   1841  HA  VAL B 111      17.654  11.937   8.610  1.00  0.00           H  
ATOM   1842  HB  VAL B 111      15.051  12.455  10.100  1.00  0.00           H  
ATOM   1843 1HG1 VAL B 111      13.979  11.826   8.032  1.00  0.00           H  
ATOM   1844 2HG1 VAL B 111      14.976  13.249   7.796  1.00  0.00           H  
ATOM   1845 3HG1 VAL B 111      15.524  11.657   7.247  1.00  0.00           H  
ATOM   1846 1HG2 VAL B 111      14.594  10.082   9.682  1.00  0.00           H  
ATOM   1847 2HG2 VAL B 111      16.132   9.887   8.928  1.00  0.00           H  
ATOM   1848 3HG2 VAL B 111      16.066  10.272  10.637  1.00  0.00           H  
ATOM   1849  N   PRO B 112      17.527  14.484   7.965  1.00  0.00           N  
ATOM   1850  CA  PRO B 112      17.588  15.911   7.715  1.00  0.00           C  
ATOM   1851  C   PRO B 112      16.179  16.505   7.703  1.00  0.00           C  
ATOM   1852  O   PRO B 112      15.209  15.872   7.263  1.00  0.00           O  
ATOM   1853  CB  PRO B 112      18.276  15.986   6.341  1.00  0.00           C  
ATOM   1854  CG  PRO B 112      18.048  14.633   5.689  1.00  0.00           C  
ATOM   1855  CD  PRO B 112      18.014  13.644   6.846  1.00  0.00           C  
ATOM   1856  HA  PRO B 112      18.204  16.389   8.483  1.00  0.00           H  
ATOM   1857 1HB  PRO B 112      17.853  16.809   5.760  1.00  0.00           H  
ATOM   1858 2HB  PRO B 112      19.348  16.208   6.485  1.00  0.00           H  
ATOM   1859 1HG  PRO B 112      17.112  14.649   5.114  1.00  0.00           H  
ATOM   1860 2HG  PRO B 112      18.849  14.411   4.970  1.00  0.00           H  
ATOM   1861 1HD  PRO B 112      17.331  12.844   6.600  1.00  0.00           H  
ATOM   1862 2HD  PRO B 112      19.028  13.284   7.064  1.00  0.00           H  
ATOM   1863  N   TYR B 113      16.093  17.760   8.157  1.00  0.00           N  
ATOM   1864  CA  TYR B 113      14.808  18.435   8.237  1.00  0.00           C  
ATOM   1865  C   TYR B 113      14.783  19.752   7.485  1.00  0.00           C  
ATOM   1866  O   TYR B 113      15.662  20.605   7.628  1.00  0.00           O  
ATOM   1867  CB  TYR B 113      14.432  18.688   9.701  1.00  0.00           C  
ATOM   1868  CG  TYR B 113      13.028  19.301   9.900  1.00  0.00           C  
ATOM   1869  CD1 TYR B 113      11.933  18.514   9.699  1.00  0.00           C  
ATOM   1870  CD2 TYR B 113      12.844  20.604  10.302  1.00  0.00           C  
ATOM   1871  CE1 TYR B 113      10.672  18.986   9.892  1.00  0.00           C  
ATOM   1872  CE2 TYR B 113      11.561  21.077  10.487  1.00  0.00           C  
ATOM   1873  CZ  TYR B 113      10.482  20.268  10.278  1.00  0.00           C  
ATOM   1874  OH  TYR B 113       9.210  20.743  10.458  1.00  0.00           O  
ATOM   1875  H   TYR B 113      16.923  18.234   8.483  1.00  0.00           H  
ATOM   1876  HA  TYR B 113      14.051  17.792   7.789  1.00  0.00           H  
ATOM   1877 1HB  TYR B 113      14.487  17.771  10.244  1.00  0.00           H  
ATOM   1878 2HB  TYR B 113      15.156  19.365  10.146  1.00  0.00           H  
ATOM   1879  HD1 TYR B 113      12.075  17.499   9.388  1.00  0.00           H  
ATOM   1880  HD2 TYR B 113      13.699  21.255  10.480  1.00  0.00           H  
ATOM   1881  HE1 TYR B 113       9.825  18.332   9.738  1.00  0.00           H  
ATOM   1882  HE2 TYR B 113      11.402  22.087  10.804  1.00  0.00           H  
ATOM   1883  HH  TYR B 113       8.558  20.059  10.178  1.00  0.00           H  
ATOM   1884  N   ASP B 114      13.764  19.874   6.660  1.00  0.00           N  
ATOM   1885  CA  ASP B 114      13.440  21.055   5.886  1.00  0.00           C  
ATOM   1886  C   ASP B 114      12.192  21.704   6.481  1.00  0.00           C  
ATOM   1887  O   ASP B 114      11.101  21.152   6.365  1.00  0.00           O  
ATOM   1888  CB  ASP B 114      13.208  20.680   4.429  1.00  0.00           C  
ATOM   1889  CG  ASP B 114      12.894  21.877   3.502  1.00  0.00           C  
ATOM   1890  OD1 ASP B 114      12.482  22.923   3.980  1.00  0.00           O  
ATOM   1891  OD2 ASP B 114      13.031  21.707   2.306  1.00  0.00           O  
ATOM   1892  H   ASP B 114      13.116  19.086   6.586  1.00  0.00           H  
ATOM   1893  HA  ASP B 114      14.268  21.762   5.948  1.00  0.00           H  
ATOM   1894 1HB  ASP B 114      14.099  20.181   4.049  1.00  0.00           H  
ATOM   1895 2HB  ASP B 114      12.401  19.953   4.381  1.00  0.00           H  
ATOM   1896  N   HIS B 115      12.294  22.874   7.105  1.00  0.00           N  
ATOM   1897  CA  HIS B 115      11.102  23.437   7.763  1.00  0.00           C  
ATOM   1898  C   HIS B 115       9.909  23.669   6.812  1.00  0.00           C  
ATOM   1899  O   HIS B 115       8.772  23.802   7.277  1.00  0.00           O  
ATOM   1900  CB  HIS B 115      11.430  24.753   8.467  1.00  0.00           C  
ATOM   1901  CG  HIS B 115      12.253  24.610   9.668  1.00  0.00           C  
ATOM   1902  ND1 HIS B 115      13.601  24.346   9.616  1.00  0.00           N  
ATOM   1903  CD2 HIS B 115      11.933  24.720  10.983  1.00  0.00           C  
ATOM   1904  CE1 HIS B 115      14.078  24.288  10.858  1.00  0.00           C  
ATOM   1905  NE2 HIS B 115      13.079  24.510  11.698  1.00  0.00           N  
ATOM   1906  H   HIS B 115      13.188  23.343   7.159  1.00  0.00           H  
ATOM   1907  HA  HIS B 115      10.750  22.743   8.518  1.00  0.00           H  
ATOM   1908 1HB  HIS B 115      11.944  25.420   7.775  1.00  0.00           H  
ATOM   1909 2HB  HIS B 115      10.501  25.239   8.763  1.00  0.00           H  
ATOM   1910  HD2 HIS B 115      10.957  24.934  11.395  1.00  0.00           H  
ATOM   1911  HE1 HIS B 115      15.111  24.092  11.137  1.00  0.00           H  
ATOM   1912  HE2 HIS B 115      13.142  24.524  12.720  1.00  0.00           H  
ATOM   1913  N   GLN B 116      10.165  23.741   5.497  1.00  0.00           N  
ATOM   1914  CA  GLN B 116       9.116  23.948   4.518  1.00  0.00           C  
ATOM   1915  C   GLN B 116       8.502  22.636   3.998  1.00  0.00           C  
ATOM   1916  O   GLN B 116       7.440  22.656   3.352  1.00  0.00           O  
ATOM   1917  CB  GLN B 116       9.660  24.696   3.295  1.00  0.00           C  
ATOM   1918  CG  GLN B 116      10.123  26.119   3.526  1.00  0.00           C  
ATOM   1919  CD  GLN B 116      10.639  26.730   2.227  1.00  0.00           C  
ATOM   1920  OE1 GLN B 116      10.276  26.238   1.124  1.00  0.00           O  
ATOM   1921  NE2 GLN B 116      11.445  27.795   2.323  1.00  0.00           N  
ATOM   1922  H   GLN B 116      11.120  23.592   5.148  1.00  0.00           H  
ATOM   1923  HA  GLN B 116       8.325  24.534   4.982  1.00  0.00           H  
ATOM   1924 1HB  GLN B 116      10.513  24.136   2.898  1.00  0.00           H  
ATOM   1925 2HB  GLN B 116       8.901  24.713   2.521  1.00  0.00           H  
ATOM   1926 1HG  GLN B 116       9.319  26.709   3.908  1.00  0.00           H  
ATOM   1927 2HG  GLN B 116      10.945  26.103   4.243  1.00  0.00           H  
ATOM   1928 1HE2 GLN B 116      11.800  28.240   1.503  1.00  0.00           H  
ATOM   1929 2HE2 GLN B 116      11.722  28.192   3.226  1.00  0.00           H  
ATOM   1930  N   ARG B 117       9.191  21.498   4.215  1.00  0.00           N  
ATOM   1931  CA  ARG B 117       8.756  20.211   3.641  1.00  0.00           C  
ATOM   1932  C   ARG B 117       8.607  19.043   4.632  1.00  0.00           C  
ATOM   1933  O   ARG B 117       7.861  18.101   4.361  1.00  0.00           O  
ATOM   1934  CB  ARG B 117       9.702  19.786   2.528  1.00  0.00           C  
ATOM   1935  CG  ARG B 117       9.669  20.695   1.322  1.00  0.00           C  
ATOM   1936  CD  ARG B 117      10.662  20.331   0.301  1.00  0.00           C  
ATOM   1937  NE  ARG B 117      10.545  21.196  -0.873  1.00  0.00           N  
ATOM   1938  CZ  ARG B 117      11.116  22.430  -1.014  1.00  0.00           C  
ATOM   1939  NH1 ARG B 117      11.872  22.976  -0.066  1.00  0.00           N  
ATOM   1940  NH2 ARG B 117      10.914  23.095  -2.133  1.00  0.00           N  
ATOM   1941  H   ARG B 117      10.028  21.528   4.793  1.00  0.00           H  
ATOM   1942  HA  ARG B 117       7.781  20.370   3.185  1.00  0.00           H  
ATOM   1943 1HB  ARG B 117      10.714  19.763   2.892  1.00  0.00           H  
ATOM   1944 2HB  ARG B 117       9.450  18.779   2.196  1.00  0.00           H  
ATOM   1945 1HG  ARG B 117       8.678  20.679   0.872  1.00  0.00           H  
ATOM   1946 2HG  ARG B 117       9.907  21.712   1.639  1.00  0.00           H  
ATOM   1947 1HD  ARG B 117      11.664  20.430   0.703  1.00  0.00           H  
ATOM   1948 2HD  ARG B 117      10.497  19.300  -0.015  1.00  0.00           H  
ATOM   1949  HE  ARG B 117       9.989  20.853  -1.643  1.00  0.00           H  
ATOM   1950 1HH1 ARG B 117      12.082  22.478   0.821  1.00  0.00           H  
ATOM   1951 2HH1 ARG B 117      12.275  23.886  -0.202  1.00  0.00           H  
ATOM   1952 1HH2 ARG B 117      10.342  22.693  -2.865  1.00  0.00           H  
ATOM   1953 2HH2 ARG B 117      11.343  23.995  -2.259  1.00  0.00           H  
ATOM   1954  N   GLY B 118       9.326  19.082   5.754  1.00  0.00           N  
ATOM   1955  CA  GLY B 118       9.324  17.973   6.709  1.00  0.00           C  
ATOM   1956  C   GLY B 118      10.640  17.177   6.705  1.00  0.00           C  
ATOM   1957  O   GLY B 118      11.699  17.680   6.302  1.00  0.00           O  
ATOM   1958  H   GLY B 118       9.919  19.879   5.943  1.00  0.00           H  
ATOM   1959 1HA  GLY B 118       9.114  18.361   7.695  1.00  0.00           H  
ATOM   1960 2HA  GLY B 118       8.504  17.300   6.472  1.00  0.00           H  
ATOM   1961  N   PHE B 119      10.594  15.953   7.239  1.00  0.00           N  
ATOM   1962  CA  PHE B 119      11.793  15.127   7.317  1.00  0.00           C  
ATOM   1963  C   PHE B 119      11.949  14.339   6.053  1.00  0.00           C  
ATOM   1964  O   PHE B 119      10.979  13.767   5.575  1.00  0.00           O  
ATOM   1965  CB  PHE B 119      11.729  14.172   8.484  1.00  0.00           C  
ATOM   1966  CG  PHE B 119      11.933  14.811   9.761  1.00  0.00           C  
ATOM   1967  CD1 PHE B 119      10.884  15.234  10.500  1.00  0.00           C  
ATOM   1968  CD2 PHE B 119      13.203  15.001  10.236  1.00  0.00           C  
ATOM   1969  CE1 PHE B 119      11.078  15.852  11.697  1.00  0.00           C  
ATOM   1970  CE2 PHE B 119      13.409  15.615  11.437  1.00  0.00           C  
ATOM   1971  CZ  PHE B 119      12.344  16.049  12.161  1.00  0.00           C  
ATOM   1972  H   PHE B 119       9.691  15.585   7.547  1.00  0.00           H  
ATOM   1973  HA  PHE B 119      12.664  15.771   7.436  1.00  0.00           H  
ATOM   1974 1HB  PHE B 119      10.765  13.686   8.504  1.00  0.00           H  
ATOM   1975 2HB  PHE B 119      12.467  13.414   8.364  1.00  0.00           H  
ATOM   1976  HD1 PHE B 119       9.881  15.073  10.115  1.00  0.00           H  
ATOM   1977  HD2 PHE B 119      14.055  14.667   9.640  1.00  0.00           H  
ATOM   1978  HE1 PHE B 119      10.230  16.192  12.277  1.00  0.00           H  
ATOM   1979  HE2 PHE B 119      14.425  15.770  11.803  1.00  0.00           H  
ATOM   1980  HZ  PHE B 119      12.499  16.542  13.086  1.00  0.00           H  
ATOM   1981  N   SER B 120      13.161  14.261   5.516  1.00  0.00           N  
ATOM   1982  CA  SER B 120      13.348  13.470   4.294  1.00  0.00           C  
ATOM   1983  C   SER B 120      14.444  12.429   4.479  1.00  0.00           C  
ATOM   1984  O   SER B 120      15.539  12.751   4.915  1.00  0.00           O  
ATOM   1985  CB  SER B 120      13.675  14.364   3.109  1.00  0.00           C  
ATOM   1986  OG  SER B 120      12.582  15.195   2.785  1.00  0.00           O  
ATOM   1987  H   SER B 120      13.943  14.753   5.964  1.00  0.00           H  
ATOM   1988  HA  SER B 120      12.426  12.944   4.075  1.00  0.00           H  
ATOM   1989 1HB  SER B 120      14.538  14.977   3.352  1.00  0.00           H  
ATOM   1990 2HB  SER B 120      13.941  13.745   2.244  1.00  0.00           H  
ATOM   1991  HG  SER B 120      12.087  14.729   2.117  1.00  0.00           H  
ATOM   1992  N   GLY B 121      14.142  11.188   4.113  1.00  0.00           N  
ATOM   1993  CA  GLY B 121      15.098  10.109   4.293  1.00  0.00           C  
ATOM   1994  C   GLY B 121      14.526   8.757   3.927  1.00  0.00           C  
ATOM   1995  O   GLY B 121      13.649   8.645   3.086  1.00  0.00           O  
ATOM   1996  H   GLY B 121      13.209  10.999   3.745  1.00  0.00           H  
ATOM   1997 1HA  GLY B 121      15.990  10.315   3.703  1.00  0.00           H  
ATOM   1998 2HA  GLY B 121      15.379  10.081   5.335  1.00  0.00           H  
ATOM   1999  N   ILE B 122      15.046   7.708   4.516  1.00  0.00           N  
ATOM   2000  CA  ILE B 122      14.550   6.370   4.206  1.00  0.00           C  
ATOM   2001  C   ILE B 122      14.032   5.747   5.486  1.00  0.00           C  
ATOM   2002  O   ILE B 122      14.615   5.936   6.545  1.00  0.00           O  
ATOM   2003  CB  ILE B 122      15.666   5.519   3.687  1.00  0.00           C  
ATOM   2004  CG1 ILE B 122      16.760   5.834   4.558  1.00  0.00           C  
ATOM   2005  CG2 ILE B 122      15.973   5.797   2.226  1.00  0.00           C  
ATOM   2006  CD1 ILE B 122      17.807   5.006   4.426  1.00  0.00           C  
ATOM   2007  H   ILE B 122      15.766   7.829   5.210  1.00  0.00           H  
ATOM   2008  HA  ILE B 122      13.740   6.426   3.476  1.00  0.00           H  
ATOM   2009  HB  ILE B 122      15.421   4.454   3.812  1.00  0.00           H  
ATOM   2010 1HG1 ILE B 122      17.037   6.832   4.352  1.00  0.00           H  
ATOM   2011 2HG1 ILE B 122      16.431   5.781   5.591  1.00  0.00           H  
ATOM   2012 1HG2 ILE B 122      16.807   5.177   1.915  1.00  0.00           H  
ATOM   2013 2HG2 ILE B 122      15.098   5.558   1.619  1.00  0.00           H  
ATOM   2014 3HG2 ILE B 122      16.226   6.844   2.092  1.00  0.00           H  
ATOM   2015 1HD1 ILE B 122      18.604   5.274   5.089  1.00  0.00           H  
ATOM   2016 2HD1 ILE B 122      17.445   4.020   4.693  1.00  0.00           H  
ATOM   2017 3HD1 ILE B 122      18.148   5.032   3.427  1.00  0.00           H  
ATOM   2018  N   PHE B 123      12.957   4.997   5.392  1.00  0.00           N  
ATOM   2019  CA  PHE B 123      12.353   4.439   6.575  1.00  0.00           C  
ATOM   2020  C   PHE B 123      11.860   3.033   6.414  1.00  0.00           C  
ATOM   2021  O   PHE B 123      11.574   2.581   5.296  1.00  0.00           O  
ATOM   2022  CB  PHE B 123      11.176   5.306   6.988  1.00  0.00           C  
ATOM   2023  CG  PHE B 123      11.524   6.750   7.258  1.00  0.00           C  
ATOM   2024  CD1 PHE B 123      11.377   7.698   6.279  1.00  0.00           C  
ATOM   2025  CD2 PHE B 123      11.995   7.139   8.458  1.00  0.00           C  
ATOM   2026  CE1 PHE B 123      11.680   9.025   6.498  1.00  0.00           C  
ATOM   2027  CE2 PHE B 123      12.312   8.441   8.695  1.00  0.00           C  
ATOM   2028  CZ  PHE B 123      12.144   9.394   7.713  1.00  0.00           C  
ATOM   2029  H   PHE B 123      12.536   4.859   4.488  1.00  0.00           H  
ATOM   2030  HA  PHE B 123      13.098   4.440   7.374  1.00  0.00           H  
ATOM   2031 1HB  PHE B 123      10.425   5.276   6.210  1.00  0.00           H  
ATOM   2032 2HB  PHE B 123      10.726   4.888   7.876  1.00  0.00           H  
ATOM   2033  HD1 PHE B 123      11.018   7.383   5.340  1.00  0.00           H  
ATOM   2034  HD2 PHE B 123      12.132   6.394   9.238  1.00  0.00           H  
ATOM   2035  HE1 PHE B 123      11.550   9.768   5.701  1.00  0.00           H  
ATOM   2036  HE2 PHE B 123      12.698   8.704   9.662  1.00  0.00           H  
ATOM   2037  HZ  PHE B 123      12.383  10.421   7.905  1.00  0.00           H  
ATOM   2038  N   GLU B 124      11.716   2.354   7.549  1.00  0.00           N  
ATOM   2039  CA  GLU B 124      11.067   1.050   7.588  1.00  0.00           C  
ATOM   2040  C   GLU B 124       9.563   1.227   7.800  1.00  0.00           C  
ATOM   2041  O   GLU B 124       9.127   2.298   8.242  1.00  0.00           O  
ATOM   2042  CB  GLU B 124      11.652   0.192   8.713  1.00  0.00           C  
ATOM   2043  CG  GLU B 124      13.126  -0.164   8.543  1.00  0.00           C  
ATOM   2044  CD  GLU B 124      13.651  -1.039   9.664  1.00  0.00           C  
ATOM   2045  OE1 GLU B 124      12.978  -1.148  10.674  1.00  0.00           O  
ATOM   2046  OE2 GLU B 124      14.712  -1.596   9.514  1.00  0.00           O  
ATOM   2047  H   GLU B 124      12.029   2.766   8.418  1.00  0.00           H  
ATOM   2048  HA  GLU B 124      11.210   0.555   6.630  1.00  0.00           H  
ATOM   2049 1HB  GLU B 124      11.543   0.723   9.659  1.00  0.00           H  
ATOM   2050 2HB  GLU B 124      11.087  -0.736   8.796  1.00  0.00           H  
ATOM   2051 1HG  GLU B 124      13.255  -0.685   7.595  1.00  0.00           H  
ATOM   2052 2HG  GLU B 124      13.709   0.756   8.501  1.00  0.00           H  
ATOM   2053  N   ASP B 125       8.778   0.170   7.547  1.00  0.00           N  
ATOM   2054  CA  ASP B 125       7.327   0.257   7.722  1.00  0.00           C  
ATOM   2055  C   ASP B 125       6.895   0.230   9.191  1.00  0.00           C  
ATOM   2056  O   ASP B 125       6.556  -0.810   9.751  1.00  0.00           O  
ATOM   2057  CB  ASP B 125       6.599  -0.854   6.993  1.00  0.00           C  
ATOM   2058  CG  ASP B 125       6.684  -0.698   5.540  1.00  0.00           C  
ATOM   2059  OD1 ASP B 125       7.270   0.247   5.097  1.00  0.00           O  
ATOM   2060  OD2 ASP B 125       6.082  -1.464   4.849  1.00  0.00           O  
ATOM   2061  H   ASP B 125       9.191  -0.691   7.211  1.00  0.00           H  
ATOM   2062  HA  ASP B 125       6.985   1.195   7.291  1.00  0.00           H  
ATOM   2063 1HB  ASP B 125       7.011  -1.820   7.280  1.00  0.00           H  
ATOM   2064 2HB  ASP B 125       5.546  -0.840   7.280  1.00  0.00           H  
ATOM   2065  N   ARG B 126       6.958   1.409   9.784  1.00  0.00           N  
ATOM   2066  CA  ARG B 126       6.630   1.737  11.172  1.00  0.00           C  
ATOM   2067  C   ARG B 126       5.855   3.052  11.249  1.00  0.00           C  
ATOM   2068  O   ARG B 126       5.486   3.630  10.221  1.00  0.00           O  
ATOM   2069  CB  ARG B 126       7.926   1.889  11.962  1.00  0.00           C  
ATOM   2070  CG  ARG B 126       8.804   0.648  12.023  1.00  0.00           C  
ATOM   2071  CD  ARG B 126      10.092   0.917  12.723  1.00  0.00           C  
ATOM   2072  NE  ARG B 126      10.996  -0.232  12.641  1.00  0.00           N  
ATOM   2073  CZ  ARG B 126      11.080  -1.255  13.516  1.00  0.00           C  
ATOM   2074  NH1 ARG B 126      10.319  -1.311  14.595  1.00  0.00           N  
ATOM   2075  NH2 ARG B 126      11.959  -2.207  13.256  1.00  0.00           N  
ATOM   2076  H   ARG B 126       7.323   2.155   9.193  1.00  0.00           H  
ATOM   2077  HA  ARG B 126       5.984   0.944  11.558  1.00  0.00           H  
ATOM   2078 1HB  ARG B 126       8.521   2.678  11.514  1.00  0.00           H  
ATOM   2079 2HB  ARG B 126       7.711   2.189  12.985  1.00  0.00           H  
ATOM   2080 1HG  ARG B 126       8.277  -0.155  12.533  1.00  0.00           H  
ATOM   2081 2HG  ARG B 126       9.055   0.330  11.012  1.00  0.00           H  
ATOM   2082 1HD  ARG B 126      10.588   1.766  12.241  1.00  0.00           H  
ATOM   2083 2HD  ARG B 126       9.919   1.160  13.770  1.00  0.00           H  
ATOM   2084  HE  ARG B 126      11.629  -0.288  11.825  1.00  0.00           H  
ATOM   2085 1HH1 ARG B 126       9.659  -0.575  14.789  1.00  0.00           H  
ATOM   2086 2HH1 ARG B 126      10.405  -2.085  15.236  1.00  0.00           H  
ATOM   2087 1HH2 ARG B 126      12.534  -2.114  12.397  1.00  0.00           H  
ATOM   2088 2HH2 ARG B 126      12.068  -2.995  13.872  1.00  0.00           H  
ATOM   2089  N   SER B 127       5.536   3.489  12.467  1.00  0.00           N  
ATOM   2090  CA  SER B 127       4.863   4.771  12.596  1.00  0.00           C  
ATOM   2091  C   SER B 127       5.803   5.785  13.230  1.00  0.00           C  
ATOM   2092  O   SER B 127       6.620   5.426  14.089  1.00  0.00           O  
ATOM   2093  CB  SER B 127       3.652   4.599  13.467  1.00  0.00           C  
ATOM   2094  OG  SER B 127       4.017   4.216  14.761  1.00  0.00           O  
ATOM   2095  H   SER B 127       5.799   2.969  13.288  1.00  0.00           H  
ATOM   2096  HA  SER B 127       4.584   5.114  11.612  1.00  0.00           H  
ATOM   2097 1HB  SER B 127       3.060   5.516  13.487  1.00  0.00           H  
ATOM   2098 2HB  SER B 127       3.064   3.827  13.044  1.00  0.00           H  
ATOM   2099  HG  SER B 127       3.194   4.159  15.254  1.00  0.00           H  
ATOM   2100  N   TYR B 128       5.632   7.054  12.848  1.00  0.00           N  
ATOM   2101  CA  TYR B 128       6.494   8.126  13.322  1.00  0.00           C  
ATOM   2102  C   TYR B 128       5.761   9.363  13.773  1.00  0.00           C  
ATOM   2103  O   TYR B 128       4.679   9.681  13.288  1.00  0.00           O  
ATOM   2104  CB  TYR B 128       7.457   8.535  12.193  1.00  0.00           C  
ATOM   2105  CG  TYR B 128       8.296   7.397  11.659  1.00  0.00           C  
ATOM   2106  CD1 TYR B 128       7.784   6.605  10.629  1.00  0.00           C  
ATOM   2107  CD2 TYR B 128       9.548   7.128  12.185  1.00  0.00           C  
ATOM   2108  CE1 TYR B 128       8.508   5.551  10.148  1.00  0.00           C  
ATOM   2109  CE2 TYR B 128      10.276   6.062  11.691  1.00  0.00           C  
ATOM   2110  CZ  TYR B 128       9.748   5.272  10.679  1.00  0.00           C  
ATOM   2111  OH  TYR B 128      10.450   4.199  10.182  1.00  0.00           O  
ATOM   2112  H   TYR B 128       4.898   7.247  12.171  1.00  0.00           H  
ATOM   2113  HA  TYR B 128       7.059   7.759  14.175  1.00  0.00           H  
ATOM   2114 1HB  TYR B 128       6.894   8.972  11.368  1.00  0.00           H  
ATOM   2115 2HB  TYR B 128       8.130   9.297  12.575  1.00  0.00           H  
ATOM   2116  HD1 TYR B 128       6.798   6.819  10.214  1.00  0.00           H  
ATOM   2117  HD2 TYR B 128       9.952   7.747  12.989  1.00  0.00           H  
ATOM   2118  HE1 TYR B 128       8.101   4.926   9.352  1.00  0.00           H  
ATOM   2119  HE2 TYR B 128      11.258   5.836  12.105  1.00  0.00           H  
ATOM   2120  HH  TYR B 128       9.865   3.716   9.553  1.00  0.00           H  
ATOM   2121  N   ILE B 129       6.383  10.082  14.687  1.00  0.00           N  
ATOM   2122  CA  ILE B 129       5.863  11.362  15.141  1.00  0.00           C  
ATOM   2123  C   ILE B 129       6.961  12.397  15.116  1.00  0.00           C  
ATOM   2124  O   ILE B 129       8.141  12.069  15.237  1.00  0.00           O  
ATOM   2125  CB  ILE B 129       5.208  11.255  16.547  1.00  0.00           C  
ATOM   2126  CG1 ILE B 129       6.202  10.764  17.604  1.00  0.00           C  
ATOM   2127  CG2 ILE B 129       3.978  10.370  16.513  1.00  0.00           C  
ATOM   2128  CD1 ILE B 129       6.916  11.849  18.338  1.00  0.00           C  
ATOM   2129  H   ILE B 129       7.275   9.738  15.048  1.00  0.00           H  
ATOM   2130  HA  ILE B 129       5.062  11.687  14.475  1.00  0.00           H  
ATOM   2131  HB  ILE B 129       4.893  12.259  16.855  1.00  0.00           H  
ATOM   2132 1HG1 ILE B 129       5.663  10.166  18.338  1.00  0.00           H  
ATOM   2133 2HG1 ILE B 129       6.951  10.131  17.127  1.00  0.00           H  
ATOM   2134 1HG2 ILE B 129       3.514  10.344  17.497  1.00  0.00           H  
ATOM   2135 2HG2 ILE B 129       3.286  10.790  15.806  1.00  0.00           H  
ATOM   2136 3HG2 ILE B 129       4.248   9.362  16.214  1.00  0.00           H  
ATOM   2137 1HD1 ILE B 129       7.570  11.378  19.046  1.00  0.00           H  
ATOM   2138 2HD1 ILE B 129       7.504  12.460  17.680  1.00  0.00           H  
ATOM   2139 3HD1 ILE B 129       6.191  12.484  18.861  1.00  0.00           H  
ATOM   2140  N   CYS B 130       6.579  13.652  15.013  1.00  0.00           N  
ATOM   2141  CA  CYS B 130       7.549  14.705  15.114  1.00  0.00           C  
ATOM   2142  C   CYS B 130       7.332  15.414  16.432  1.00  0.00           C  
ATOM   2143  O   CYS B 130       6.200  15.476  16.924  1.00  0.00           O  
ATOM   2144  CB  CYS B 130       7.388  15.655  13.953  1.00  0.00           C  
ATOM   2145  SG  CYS B 130       7.610  14.838  12.421  1.00  0.00           S  
ATOM   2146  H   CYS B 130       5.603  13.883  14.866  1.00  0.00           H  
ATOM   2147  HA  CYS B 130       8.547  14.282  15.091  1.00  0.00           H  
ATOM   2148 1HB  CYS B 130       6.412  16.103  13.968  1.00  0.00           H  
ATOM   2149 2HB  CYS B 130       8.125  16.453  14.029  1.00  0.00           H  
ATOM   2150  N   LYS B 131       8.401  15.961  16.989  1.00  0.00           N  
ATOM   2151  CA  LYS B 131       8.298  16.740  18.214  1.00  0.00           C  
ATOM   2152  C   LYS B 131       8.918  18.092  18.082  1.00  0.00           C  
ATOM   2153  O   LYS B 131       9.944  18.256  17.425  1.00  0.00           O  
ATOM   2154  CB  LYS B 131       8.992  16.064  19.395  1.00  0.00           C  
ATOM   2155  CG  LYS B 131       8.372  14.802  19.888  1.00  0.00           C  
ATOM   2156  CD  LYS B 131       9.114  14.275  21.098  1.00  0.00           C  
ATOM   2157  CE  LYS B 131       8.478  13.013  21.669  1.00  0.00           C  
ATOM   2158  NZ  LYS B 131       7.198  13.330  22.389  1.00  0.00           N  
ATOM   2159  H   LYS B 131       9.303  15.826  16.538  1.00  0.00           H  
ATOM   2160  HA  LYS B 131       7.248  16.872  18.450  1.00  0.00           H  
ATOM   2161 1HB  LYS B 131      10.024  15.844  19.124  1.00  0.00           H  
ATOM   2162 2HB  LYS B 131       9.020  16.759  20.237  1.00  0.00           H  
ATOM   2163 1HG  LYS B 131       7.361  15.035  20.180  1.00  0.00           H  
ATOM   2164 2HG  LYS B 131       8.345  14.048  19.106  1.00  0.00           H  
ATOM   2165 1HD  LYS B 131      10.142  14.071  20.850  1.00  0.00           H  
ATOM   2166 2HD  LYS B 131       9.102  15.042  21.868  1.00  0.00           H  
ATOM   2167 1HE  LYS B 131       8.271  12.313  20.864  1.00  0.00           H  
ATOM   2168 2HE  LYS B 131       9.172  12.552  22.370  1.00  0.00           H  
ATOM   2169 1HZ  LYS B 131       6.785  12.503  22.773  1.00  0.00           H  
ATOM   2170 2HZ  LYS B 131       7.411  13.998  23.145  1.00  0.00           H  
ATOM   2171 3HZ  LYS B 131       6.525  13.758  21.752  1.00  0.00           H  
ATOM   2172  N   THR B 132       8.323  19.058  18.756  1.00  0.00           N  
ATOM   2173  CA  THR B 132       8.935  20.371  18.839  1.00  0.00           C  
ATOM   2174  C   THR B 132       8.646  20.997  20.199  1.00  0.00           C  
ATOM   2175  O   THR B 132       8.071  20.346  21.074  1.00  0.00           O  
ATOM   2176  CB  THR B 132       8.489  21.291  17.682  1.00  0.00           C  
ATOM   2177  OG1 THR B 132       9.329  22.453  17.688  1.00  0.00           O  
ATOM   2178  CG2 THR B 132       7.037  21.708  17.809  1.00  0.00           C  
ATOM   2179  H   THR B 132       7.434  18.859  19.220  1.00  0.00           H  
ATOM   2180  HA  THR B 132      10.018  20.254  18.753  1.00  0.00           H  
ATOM   2181  HB  THR B 132       8.618  20.759  16.745  1.00  0.00           H  
ATOM   2182  HG1 THR B 132      10.255  22.170  17.453  1.00  0.00           H  
ATOM   2183 1HG2 THR B 132       6.767  22.351  16.973  1.00  0.00           H  
ATOM   2184 2HG2 THR B 132       6.411  20.832  17.808  1.00  0.00           H  
ATOM   2185 3HG2 THR B 132       6.896  22.242  18.734  1.00  0.00           H  
ATOM   2186  N   THR B 133       9.084  22.234  20.381  1.00  0.00           N  
ATOM   2187  CA  THR B 133       8.834  22.960  21.621  1.00  0.00           C  
ATOM   2188  C   THR B 133       8.241  24.317  21.307  1.00  0.00           C  
ATOM   2189  O   THR B 133       8.862  25.107  20.597  1.00  0.00           O  
ATOM   2190  CB  THR B 133      10.110  23.160  22.465  1.00  0.00           C  
ATOM   2191  OG1 THR B 133      10.690  21.888  22.782  1.00  0.00           O  
ATOM   2192  CG2 THR B 133       9.761  23.899  23.780  1.00  0.00           C  
ATOM   2193  H   THR B 133       9.527  22.676  19.586  1.00  0.00           H  
ATOM   2194  HA  THR B 133       8.119  22.402  22.208  1.00  0.00           H  
ATOM   2195  HB  THR B 133      10.829  23.752  21.907  1.00  0.00           H  
ATOM   2196  HG1 THR B 133      10.012  21.311  23.151  1.00  0.00           H  
ATOM   2197 1HG2 THR B 133      10.663  24.039  24.370  1.00  0.00           H  
ATOM   2198 2HG2 THR B 133       9.326  24.872  23.550  1.00  0.00           H  
ATOM   2199 3HG2 THR B 133       9.044  23.308  24.346  1.00  0.00           H  
ATOM   2200  N   ILE B 134       7.059  24.600  21.838  1.00  0.00           N  
ATOM   2201  CA  ILE B 134       6.443  25.889  21.567  1.00  0.00           C  
ATOM   2202  C   ILE B 134       6.215  26.628  22.872  1.00  0.00           C  
ATOM   2203  O   ILE B 134       5.501  26.180  23.779  1.00  0.00           O  
ATOM   2204  CB  ILE B 134       5.178  25.752  20.701  1.00  0.00           C  
ATOM   2205  CG1 ILE B 134       5.582  25.099  19.361  1.00  0.00           C  
ATOM   2206  CG2 ILE B 134       4.551  27.104  20.450  1.00  0.00           C  
ATOM   2207  CD1 ILE B 134       4.449  24.743  18.480  1.00  0.00           C  
ATOM   2208  H   ILE B 134       6.616  23.908  22.443  1.00  0.00           H  
ATOM   2209  HA  ILE B 134       7.141  26.487  20.982  1.00  0.00           H  
ATOM   2210  HB  ILE B 134       4.459  25.101  21.198  1.00  0.00           H  
ATOM   2211 1HG1 ILE B 134       6.243  25.780  18.821  1.00  0.00           H  
ATOM   2212 2HG1 ILE B 134       6.120  24.195  19.570  1.00  0.00           H  
ATOM   2213 1HG2 ILE B 134       3.661  26.986  19.826  1.00  0.00           H  
ATOM   2214 2HG2 ILE B 134       4.264  27.560  21.397  1.00  0.00           H  
ATOM   2215 3HG2 ILE B 134       5.263  27.749  19.941  1.00  0.00           H  
ATOM   2216 1HD1 ILE B 134       4.830  24.285  17.567  1.00  0.00           H  
ATOM   2217 2HD1 ILE B 134       3.794  24.047  18.983  1.00  0.00           H  
ATOM   2218 3HD1 ILE B 134       3.891  25.645  18.225  1.00  0.00           H  
ATOM   2219  N   GLY B 135       6.919  27.740  22.993  1.00  0.00           N  
ATOM   2220  CA  GLY B 135       6.945  28.564  24.191  1.00  0.00           C  
ATOM   2221  C   GLY B 135       7.824  27.895  25.246  1.00  0.00           C  
ATOM   2222  O   GLY B 135       8.937  28.341  25.526  1.00  0.00           O  
ATOM   2223  H   GLY B 135       7.479  28.028  22.203  1.00  0.00           H  
ATOM   2224 1HA  GLY B 135       7.336  29.554  23.951  1.00  0.00           H  
ATOM   2225 2HA  GLY B 135       5.933  28.692  24.573  1.00  0.00           H  
ATOM   2226  N   ASP B 136       7.315  26.801  25.804  1.00  0.00           N  
ATOM   2227  CA  ASP B 136       8.031  25.999  26.779  1.00  0.00           C  
ATOM   2228  C   ASP B 136       7.409  24.614  26.867  1.00  0.00           C  
ATOM   2229  O   ASP B 136       7.799  23.795  27.703  1.00  0.00           O  
ATOM   2230  CB  ASP B 136       8.088  26.708  28.154  1.00  0.00           C  
ATOM   2231  CG  ASP B 136       6.693  26.990  28.875  1.00  0.00           C  
ATOM   2232  OD1 ASP B 136       5.666  26.557  28.408  1.00  0.00           O  
ATOM   2233  OD2 ASP B 136       6.715  27.661  29.887  1.00  0.00           O  
ATOM   2234  H   ASP B 136       6.397  26.492  25.482  1.00  0.00           H  
ATOM   2235  HA  ASP B 136       9.058  25.876  26.435  1.00  0.00           H  
ATOM   2236 1HB  ASP B 136       8.691  26.102  28.829  1.00  0.00           H  
ATOM   2237 2HB  ASP B 136       8.610  27.660  28.043  1.00  0.00           H  
ATOM   2238  N   ARG B 137       6.448  24.349  25.982  1.00  0.00           N  
ATOM   2239  CA  ARG B 137       5.730  23.077  26.015  1.00  0.00           C  
ATOM   2240  C   ARG B 137       6.197  22.101  24.949  1.00  0.00           C  
ATOM   2241  O   ARG B 137       6.464  22.499  23.815  1.00  0.00           O  
ATOM   2242  CB  ARG B 137       4.241  23.326  25.829  1.00  0.00           C  
ATOM   2243  CG  ARG B 137       3.595  24.091  26.963  1.00  0.00           C  
ATOM   2244  CD  ARG B 137       2.139  24.272  26.768  1.00  0.00           C  
ATOM   2245  NE  ARG B 137       1.556  25.053  27.847  1.00  0.00           N  
ATOM   2246  CZ  ARG B 137       0.243  25.314  27.989  1.00  0.00           C  
ATOM   2247  NH1 ARG B 137      -0.623  24.849  27.114  1.00  0.00           N  
ATOM   2248  NH2 ARG B 137      -0.173  26.039  29.014  1.00  0.00           N  
ATOM   2249  H   ARG B 137       6.180  25.069  25.307  1.00  0.00           H  
ATOM   2250  HA  ARG B 137       5.887  22.619  26.991  1.00  0.00           H  
ATOM   2251 1HB  ARG B 137       4.086  23.899  24.914  1.00  0.00           H  
ATOM   2252 2HB  ARG B 137       3.720  22.374  25.715  1.00  0.00           H  
ATOM   2253 1HG  ARG B 137       3.757  23.560  27.901  1.00  0.00           H  
ATOM   2254 2HG  ARG B 137       4.050  25.082  27.030  1.00  0.00           H  
ATOM   2255 1HD  ARG B 137       1.961  24.799  25.829  1.00  0.00           H  
ATOM   2256 2HD  ARG B 137       1.646  23.301  26.741  1.00  0.00           H  
ATOM   2257  HE  ARG B 137       2.192  25.433  28.543  1.00  0.00           H  
ATOM   2258 1HH1 ARG B 137      -0.303  24.296  26.334  1.00  0.00           H  
ATOM   2259 2HH1 ARG B 137      -1.607  25.047  27.224  1.00  0.00           H  
ATOM   2260 1HH2 ARG B 137       0.497  26.395  29.683  1.00  0.00           H  
ATOM   2261 2HH2 ARG B 137      -1.156  26.237  29.127  1.00  0.00           H  
ATOM   2262  N   GLU B 138       6.233  20.810  25.279  1.00  0.00           N  
ATOM   2263  CA  GLU B 138       6.583  19.831  24.252  1.00  0.00           C  
ATOM   2264  C   GLU B 138       5.328  19.490  23.474  1.00  0.00           C  
ATOM   2265  O   GLU B 138       4.277  19.219  24.057  1.00  0.00           O  
ATOM   2266  CB  GLU B 138       7.252  18.593  24.845  1.00  0.00           C  
ATOM   2267  CG  GLU B 138       7.724  17.574  23.792  1.00  0.00           C  
ATOM   2268  CD  GLU B 138       8.519  16.422  24.392  1.00  0.00           C  
ATOM   2269  OE1 GLU B 138       9.596  16.683  24.881  1.00  0.00           O  
ATOM   2270  OE2 GLU B 138       8.066  15.286  24.350  1.00  0.00           O  
ATOM   2271  H   GLU B 138       6.020  20.511  26.222  1.00  0.00           H  
ATOM   2272  HA  GLU B 138       7.294  20.283  23.560  1.00  0.00           H  
ATOM   2273 1HB  GLU B 138       8.113  18.893  25.437  1.00  0.00           H  
ATOM   2274 2HB  GLU B 138       6.552  18.085  25.508  1.00  0.00           H  
ATOM   2275 1HG  GLU B 138       6.854  17.168  23.274  1.00  0.00           H  
ATOM   2276 2HG  GLU B 138       8.338  18.092  23.052  1.00  0.00           H  
ATOM   2277  N   VAL B 139       5.452  19.558  22.156  1.00  0.00           N  
ATOM   2278  CA  VAL B 139       4.349  19.360  21.231  1.00  0.00           C  
ATOM   2279  C   VAL B 139       4.558  18.190  20.276  1.00  0.00           C  
ATOM   2280  O   VAL B 139       5.586  18.113  19.609  1.00  0.00           O  
ATOM   2281  CB  VAL B 139       4.200  20.650  20.395  1.00  0.00           C  
ATOM   2282  CG1 VAL B 139       3.100  20.503  19.359  1.00  0.00           C  
ATOM   2283  CG2 VAL B 139       3.948  21.823  21.325  1.00  0.00           C  
ATOM   2284  H   VAL B 139       6.370  19.791  21.784  1.00  0.00           H  
ATOM   2285  HA  VAL B 139       3.441  19.190  21.810  1.00  0.00           H  
ATOM   2286  HB  VAL B 139       5.123  20.823  19.858  1.00  0.00           H  
ATOM   2287 1HG1 VAL B 139       3.031  21.417  18.769  1.00  0.00           H  
ATOM   2288 2HG1 VAL B 139       3.329  19.664  18.702  1.00  0.00           H  
ATOM   2289 3HG1 VAL B 139       2.150  20.320  19.859  1.00  0.00           H  
ATOM   2290 1HG2 VAL B 139       3.869  22.728  20.753  1.00  0.00           H  
ATOM   2291 2HG2 VAL B 139       3.024  21.660  21.873  1.00  0.00           H  
ATOM   2292 3HG2 VAL B 139       4.770  21.918  22.022  1.00  0.00           H  
ATOM   2293  N   ASP B 140       3.573  17.289  20.198  1.00  0.00           N  
ATOM   2294  CA  ASP B 140       3.639  16.172  19.245  1.00  0.00           C  
ATOM   2295  C   ASP B 140       2.787  16.413  18.012  1.00  0.00           C  
ATOM   2296  O   ASP B 140       1.716  17.017  18.090  1.00  0.00           O  
ATOM   2297  CB  ASP B 140       3.158  14.850  19.850  1.00  0.00           C  
ATOM   2298  CG  ASP B 140       4.053  14.289  20.922  1.00  0.00           C  
ATOM   2299  OD1 ASP B 140       5.227  14.320  20.743  1.00  0.00           O  
ATOM   2300  OD2 ASP B 140       3.571  13.826  21.919  1.00  0.00           O  
ATOM   2301  H   ASP B 140       2.762  17.391  20.790  1.00  0.00           H  
ATOM   2302  HA  ASP B 140       4.672  16.050  18.923  1.00  0.00           H  
ATOM   2303 1HB  ASP B 140       2.157  14.983  20.253  1.00  0.00           H  
ATOM   2304 2HB  ASP B 140       3.079  14.111  19.041  1.00  0.00           H  
ATOM   2305  N   SER B 141       3.247  15.886  16.893  1.00  0.00           N  
ATOM   2306  CA  SER B 141       2.488  15.853  15.654  1.00  0.00           C  
ATOM   2307  C   SER B 141       1.602  14.634  15.730  1.00  0.00           C  
ATOM   2308  O   SER B 141       1.706  13.852  16.678  1.00  0.00           O  
ATOM   2309  CB  SER B 141       3.386  15.672  14.453  1.00  0.00           C  
ATOM   2310  OG  SER B 141       3.920  14.368  14.461  1.00  0.00           O  
ATOM   2311  H   SER B 141       4.186  15.490  16.905  1.00  0.00           H  
ATOM   2312  HA  SER B 141       1.874  16.749  15.568  1.00  0.00           H  
ATOM   2313 1HB  SER B 141       2.834  15.842  13.533  1.00  0.00           H  
ATOM   2314 2HB  SER B 141       4.187  16.392  14.493  1.00  0.00           H  
ATOM   2315  HG  SER B 141       3.197  13.742  14.155  1.00  0.00           H  
ATOM   2316  N   ASP B 142       0.738  14.459  14.744  1.00  0.00           N  
ATOM   2317  CA  ASP B 142      -0.056  13.247  14.687  1.00  0.00           C  
ATOM   2318  C   ASP B 142       0.886  12.161  14.183  1.00  0.00           C  
ATOM   2319  O   ASP B 142       2.039  12.460  13.851  1.00  0.00           O  
ATOM   2320  CB  ASP B 142      -1.287  13.441  13.802  1.00  0.00           C  
ATOM   2321  CG  ASP B 142      -2.389  12.459  14.136  1.00  0.00           C  
ATOM   2322  OD1 ASP B 142      -2.097  11.526  14.868  1.00  0.00           O  
ATOM   2323  OD2 ASP B 142      -3.496  12.605  13.642  1.00  0.00           O  
ATOM   2324  H   ASP B 142       0.655  15.150  14.013  1.00  0.00           H  
ATOM   2325  HA  ASP B 142      -0.396  12.982  15.690  1.00  0.00           H  
ATOM   2326 1HB  ASP B 142      -1.670  14.454  13.921  1.00  0.00           H  
ATOM   2327 2HB  ASP B 142      -1.005  13.315  12.766  1.00  0.00           H  
ATOM   2328  N   ALA B 143       0.438  10.914  14.174  1.00  0.00           N  
ATOM   2329  CA  ALA B 143       1.321   9.847  13.712  1.00  0.00           C  
ATOM   2330  C   ALA B 143       1.252   9.651  12.222  1.00  0.00           C  
ATOM   2331  O   ALA B 143       0.178   9.669  11.624  1.00  0.00           O  
ATOM   2332  CB  ALA B 143       0.997   8.542  14.413  1.00  0.00           C  
ATOM   2333  H   ALA B 143      -0.531  10.747  14.459  1.00  0.00           H  
ATOM   2334  HA  ALA B 143       2.342  10.130  13.957  1.00  0.00           H  
ATOM   2335 1HB  ALA B 143       1.692   7.771  14.076  1.00  0.00           H  
ATOM   2336 2HB  ALA B 143       1.096   8.682  15.487  1.00  0.00           H  
ATOM   2337 3HB  ALA B 143      -0.018   8.250  14.179  1.00  0.00           H  
ATOM   2338  N   TYR B 144       2.408   9.376  11.639  1.00  0.00           N  
ATOM   2339  CA  TYR B 144       2.514   9.089  10.227  1.00  0.00           C  
ATOM   2340  C   TYR B 144       2.805   7.610  10.102  1.00  0.00           C  
ATOM   2341  O   TYR B 144       3.482   7.050  10.957  1.00  0.00           O  
ATOM   2342  CB  TYR B 144       3.649   9.914   9.605  1.00  0.00           C  
ATOM   2343  CG  TYR B 144       3.396  11.410   9.612  1.00  0.00           C  
ATOM   2344  CD1 TYR B 144       3.676  12.148  10.753  1.00  0.00           C  
ATOM   2345  CD2 TYR B 144       2.910  12.049   8.486  1.00  0.00           C  
ATOM   2346  CE1 TYR B 144       3.449  13.498  10.774  1.00  0.00           C  
ATOM   2347  CE2 TYR B 144       2.683  13.414   8.514  1.00  0.00           C  
ATOM   2348  CZ  TYR B 144       2.947  14.134   9.655  1.00  0.00           C  
ATOM   2349  OH  TYR B 144       2.714  15.493   9.703  1.00  0.00           O  
ATOM   2350  H   TYR B 144       3.253   9.399  12.202  1.00  0.00           H  
ATOM   2351  HA  TYR B 144       1.567   9.308   9.741  1.00  0.00           H  
ATOM   2352 1HB  TYR B 144       4.578   9.723  10.146  1.00  0.00           H  
ATOM   2353 2HB  TYR B 144       3.799   9.598   8.573  1.00  0.00           H  
ATOM   2354  HD1 TYR B 144       4.068  11.656  11.646  1.00  0.00           H  
ATOM   2355  HD2 TYR B 144       2.693  11.476   7.579  1.00  0.00           H  
ATOM   2356  HE1 TYR B 144       3.661  14.062  11.680  1.00  0.00           H  
ATOM   2357  HE2 TYR B 144       2.285  13.913   7.644  1.00  0.00           H  
ATOM   2358  HH  TYR B 144       2.425  15.814   8.832  1.00  0.00           H  
ATOM   2359  N   TYR B 145       2.321   6.979   9.052  1.00  0.00           N  
ATOM   2360  CA  TYR B 145       2.574   5.566   8.873  1.00  0.00           C  
ATOM   2361  C   TYR B 145       3.177   5.290   7.521  1.00  0.00           C  
ATOM   2362  O   TYR B 145       2.635   5.691   6.501  1.00  0.00           O  
ATOM   2363  CB  TYR B 145       1.253   4.852   9.065  1.00  0.00           C  
ATOM   2364  CG  TYR B 145       0.721   4.916  10.477  1.00  0.00           C  
ATOM   2365  CD1 TYR B 145       0.017   5.999  10.966  1.00  0.00           C  
ATOM   2366  CD2 TYR B 145       0.930   3.856  11.273  1.00  0.00           C  
ATOM   2367  CE1 TYR B 145      -0.449   5.965  12.263  1.00  0.00           C  
ATOM   2368  CE2 TYR B 145       0.457   3.810  12.530  1.00  0.00           C  
ATOM   2369  CZ  TYR B 145      -0.225   4.843  13.044  1.00  0.00           C  
ATOM   2370  OH  TYR B 145      -0.689   4.758  14.344  1.00  0.00           O  
ATOM   2371  H   TYR B 145       1.754   7.502   8.386  1.00  0.00           H  
ATOM   2372  HA  TYR B 145       3.289   5.234   9.623  1.00  0.00           H  
ATOM   2373 1HB  TYR B 145       0.514   5.297   8.409  1.00  0.00           H  
ATOM   2374 2HB  TYR B 145       1.362   3.841   8.790  1.00  0.00           H  
ATOM   2375  HD1 TYR B 145      -0.161   6.875  10.343  1.00  0.00           H  
ATOM   2376  HD2 TYR B 145       1.486   3.027  10.906  1.00  0.00           H  
ATOM   2377  HE1 TYR B 145      -0.988   6.804  12.661  1.00  0.00           H  
ATOM   2378  HE2 TYR B 145       0.648   2.927  13.130  1.00  0.00           H  
ATOM   2379  HH  TYR B 145      -0.521   3.833  14.687  1.00  0.00           H  
ATOM   2380  N   VAL B 146       4.303   4.574   7.519  1.00  0.00           N  
ATOM   2381  CA  VAL B 146       4.958   4.198   6.281  1.00  0.00           C  
ATOM   2382  C   VAL B 146       4.483   2.807   5.925  1.00  0.00           C  
ATOM   2383  O   VAL B 146       4.374   1.969   6.808  1.00  0.00           O  
ATOM   2384  CB  VAL B 146       6.511   4.301   6.417  1.00  0.00           C  
ATOM   2385  CG1 VAL B 146       7.231   3.775   5.147  1.00  0.00           C  
ATOM   2386  CG2 VAL B 146       6.909   5.805   6.631  1.00  0.00           C  
ATOM   2387  H   VAL B 146       4.709   4.275   8.408  1.00  0.00           H  
ATOM   2388  HA  VAL B 146       4.662   4.879   5.493  1.00  0.00           H  
ATOM   2389  HB  VAL B 146       6.840   3.701   7.268  1.00  0.00           H  
ATOM   2390 1HG1 VAL B 146       8.311   3.860   5.281  1.00  0.00           H  
ATOM   2391 2HG1 VAL B 146       6.981   2.724   4.980  1.00  0.00           H  
ATOM   2392 3HG1 VAL B 146       6.925   4.359   4.282  1.00  0.00           H  
ATOM   2393 1HG2 VAL B 146       7.991   5.891   6.741  1.00  0.00           H  
ATOM   2394 2HG2 VAL B 146       6.583   6.392   5.772  1.00  0.00           H  
ATOM   2395 3HG2 VAL B 146       6.426   6.184   7.530  1.00  0.00           H  
ATOM   2396  N   TYR B 147       4.133   2.595   4.658  1.00  0.00           N  
ATOM   2397  CA  TYR B 147       3.706   1.272   4.216  1.00  0.00           C  
ATOM   2398  C   TYR B 147       4.276   1.007   2.823  1.00  0.00           C  
ATOM   2399  O   TYR B 147       3.957   1.736   1.890  1.00  0.00           O  
ATOM   2400  CB  TYR B 147       2.177   1.169   4.133  1.00  0.00           C  
ATOM   2401  CG  TYR B 147       1.735  -0.253   3.907  1.00  0.00           C  
ATOM   2402  CD1 TYR B 147       1.557  -1.078   5.007  1.00  0.00           C  
ATOM   2403  CD2 TYR B 147       1.566  -0.757   2.633  1.00  0.00           C  
ATOM   2404  CE1 TYR B 147       1.199  -2.387   4.841  1.00  0.00           C  
ATOM   2405  CE2 TYR B 147       1.211  -2.073   2.460  1.00  0.00           C  
ATOM   2406  CZ  TYR B 147       1.027  -2.886   3.569  1.00  0.00           C  
ATOM   2407  OH  TYR B 147       0.681  -4.196   3.415  1.00  0.00           O  
ATOM   2408  H   TYR B 147       4.158   3.369   3.997  1.00  0.00           H  
ATOM   2409  HA  TYR B 147       4.073   0.513   4.895  1.00  0.00           H  
ATOM   2410 1HB  TYR B 147       1.724   1.538   5.037  1.00  0.00           H  
ATOM   2411 2HB  TYR B 147       1.804   1.789   3.315  1.00  0.00           H  
ATOM   2412  HD1 TYR B 147       1.703  -0.690   6.007  1.00  0.00           H  
ATOM   2413  HD2 TYR B 147       1.729  -0.123   1.776  1.00  0.00           H  
ATOM   2414  HE1 TYR B 147       1.061  -3.033   5.707  1.00  0.00           H  
ATOM   2415  HE2 TYR B 147       1.083  -2.483   1.456  1.00  0.00           H  
ATOM   2416  HH  TYR B 147       0.729  -4.430   2.468  1.00  0.00           H  
ATOM   2417  N   ARG B 148       5.086  -0.045   2.676  1.00  0.00           N  
ATOM   2418  CA  ARG B 148       5.632  -0.340   1.375  1.00  0.00           C  
ATOM   2419  C   ARG B 148       4.960  -1.628   0.898  1.00  0.00           C  
ATOM   2420  O   ARG B 148       4.921  -2.650   1.583  1.00  0.00           O  
ATOM   2421  CB  ARG B 148       7.143  -0.486   1.412  1.00  0.00           C  
ATOM   2422  CG  ARG B 148       7.928   0.788   1.808  1.00  0.00           C  
ATOM   2423  CD  ARG B 148       9.363   0.535   1.740  1.00  0.00           C  
ATOM   2424  NE  ARG B 148      10.214   1.595   2.297  1.00  0.00           N  
ATOM   2425  CZ  ARG B 148      10.704   2.703   1.665  1.00  0.00           C  
ATOM   2426  NH1 ARG B 148      10.451   3.055   0.415  1.00  0.00           N  
ATOM   2427  NH2 ARG B 148      11.501   3.493   2.335  1.00  0.00           N  
ATOM   2428  H   ARG B 148       5.379  -0.620   3.468  1.00  0.00           H  
ATOM   2429  HA  ARG B 148       5.388   0.455   0.679  1.00  0.00           H  
ATOM   2430 1HB  ARG B 148       7.404  -1.262   2.134  1.00  0.00           H  
ATOM   2431 2HB  ARG B 148       7.499  -0.809   0.435  1.00  0.00           H  
ATOM   2432 1HG  ARG B 148       7.699   1.574   1.111  1.00  0.00           H  
ATOM   2433 2HG  ARG B 148       7.666   1.100   2.819  1.00  0.00           H  
ATOM   2434 1HD  ARG B 148       9.589  -0.392   2.267  1.00  0.00           H  
ATOM   2435 2HD  ARG B 148       9.602   0.426   0.715  1.00  0.00           H  
ATOM   2436  HE  ARG B 148      10.502   1.471   3.275  1.00  0.00           H  
ATOM   2437 1HH1 ARG B 148       9.843   2.516  -0.231  1.00  0.00           H  
ATOM   2438 2HH1 ARG B 148      10.902   3.932   0.081  1.00  0.00           H  
ATOM   2439 1HH2 ARG B 148      11.715   3.261   3.326  1.00  0.00           H  
ATOM   2440 2HH2 ARG B 148      11.878   4.333   1.847  1.00  0.00           H  
ATOM   2441  N   LEU B 149       4.343  -1.524  -0.265  1.00  0.00           N  
ATOM   2442  CA  LEU B 149       3.600  -2.608  -0.859  1.00  0.00           C  
ATOM   2443  C   LEU B 149       4.500  -3.745  -1.235  1.00  0.00           C  
ATOM   2444  O   LEU B 149       5.559  -3.525  -1.822  1.00  0.00           O  
ATOM   2445  CB  LEU B 149       2.888  -2.095  -2.120  1.00  0.00           C  
ATOM   2446  CG  LEU B 149       1.924  -3.058  -2.838  1.00  0.00           C  
ATOM   2447  CD1 LEU B 149       0.740  -3.335  -2.001  1.00  0.00           C  
ATOM   2448  CD2 LEU B 149       1.504  -2.456  -4.109  1.00  0.00           C  
ATOM   2449  H   LEU B 149       4.382  -0.636  -0.767  1.00  0.00           H  
ATOM   2450  HA  LEU B 149       2.867  -2.971  -0.135  1.00  0.00           H  
ATOM   2451 1HB  LEU B 149       2.358  -1.187  -1.863  1.00  0.00           H  
ATOM   2452 2HB  LEU B 149       3.654  -1.838  -2.839  1.00  0.00           H  
ATOM   2453  HG  LEU B 149       2.428  -4.007  -3.033  1.00  0.00           H  
ATOM   2454 1HD1 LEU B 149       0.096  -4.013  -2.532  1.00  0.00           H  
ATOM   2455 2HD1 LEU B 149       1.039  -3.773  -1.097  1.00  0.00           H  
ATOM   2456 3HD1 LEU B 149       0.213  -2.427  -1.792  1.00  0.00           H  
ATOM   2457 1HD2 LEU B 149       0.833  -3.151  -4.617  1.00  0.00           H  
ATOM   2458 2HD2 LEU B 149       0.995  -1.528  -3.947  1.00  0.00           H  
ATOM   2459 3HD2 LEU B 149       2.385  -2.274  -4.714  1.00  0.00           H  
ATOM   2460  N   GLN B 150       4.107  -4.976  -0.906  1.00  0.00           N  
ATOM   2461  CA  GLN B 150       4.964  -6.060  -1.341  1.00  0.00           C  
ATOM   2462  C   GLN B 150       4.682  -6.352  -2.816  1.00  0.00           C  
ATOM   2463  O   GLN B 150       3.575  -6.775  -3.199  1.00  0.00           O  
ATOM   2464  CB  GLN B 150       4.789  -7.313  -0.477  1.00  0.00           C  
ATOM   2465  CG  GLN B 150       5.705  -8.500  -0.835  1.00  0.00           C  
ATOM   2466  CD  GLN B 150       7.171  -8.182  -0.583  1.00  0.00           C  
ATOM   2467  OE1 GLN B 150       7.508  -7.631   0.467  1.00  0.00           O  
ATOM   2468  NE2 GLN B 150       8.048  -8.533  -1.518  1.00  0.00           N  
ATOM   2469  H   GLN B 150       3.236  -5.151  -0.388  1.00  0.00           H  
ATOM   2470  HA  GLN B 150       6.002  -5.748  -1.252  1.00  0.00           H  
ATOM   2471 1HB  GLN B 150       4.945  -7.056   0.571  1.00  0.00           H  
ATOM   2472 2HB  GLN B 150       3.787  -7.666  -0.567  1.00  0.00           H  
ATOM   2473 1HG  GLN B 150       5.433  -9.353  -0.211  1.00  0.00           H  
ATOM   2474 2HG  GLN B 150       5.575  -8.757  -1.892  1.00  0.00           H  
ATOM   2475 1HE2 GLN B 150       9.026  -8.349  -1.387  1.00  0.00           H  
ATOM   2476 2HE2 GLN B 150       7.740  -9.008  -2.348  1.00  0.00           H  
ATOM   2477  N   VAL B 151       5.697  -6.124  -3.646  1.00  0.00           N  
ATOM   2478  CA  VAL B 151       5.556  -6.321  -5.080  1.00  0.00           C  
ATOM   2479  C   VAL B 151       6.614  -7.290  -5.608  1.00  0.00           C  
ATOM   2480  O   VAL B 151       7.754  -7.314  -5.120  1.00  0.00           O  
ATOM   2481  CB  VAL B 151       5.668  -4.953  -5.801  1.00  0.00           C  
ATOM   2482  CG1 VAL B 151       4.520  -4.037  -5.376  1.00  0.00           C  
ATOM   2483  CG2 VAL B 151       7.005  -4.272  -5.447  1.00  0.00           C  
ATOM   2484  H   VAL B 151       6.570  -5.778  -3.270  1.00  0.00           H  
ATOM   2485  HA  VAL B 151       4.575  -6.748  -5.280  1.00  0.00           H  
ATOM   2486  HB  VAL B 151       5.592  -5.113  -6.879  1.00  0.00           H  
ATOM   2487 1HG1 VAL B 151       4.602  -3.086  -5.899  1.00  0.00           H  
ATOM   2488 2HG1 VAL B 151       3.572  -4.512  -5.629  1.00  0.00           H  
ATOM   2489 3HG1 VAL B 151       4.571  -3.863  -4.311  1.00  0.00           H  
ATOM   2490 1HG2 VAL B 151       7.066  -3.310  -5.962  1.00  0.00           H  
ATOM   2491 2HG2 VAL B 151       7.059  -4.100  -4.372  1.00  0.00           H  
ATOM   2492 3HG2 VAL B 151       7.842  -4.892  -5.756  1.00  0.00           H  
ATOM   2493  N   SER B 152       6.214  -8.055  -6.618  1.00  0.00           N  
ATOM   2494  CA  SER B 152       7.011  -9.042  -7.334  1.00  0.00           C  
ATOM   2495  C   SER B 152       6.442  -9.249  -8.753  1.00  0.00           C  
ATOM   2496  O   SER B 152       5.636  -8.453  -9.237  1.00  0.00           O  
ATOM   2497  CB  SER B 152       7.014 -10.375  -6.628  1.00  0.00           C  
ATOM   2498  OG  SER B 152       7.984 -11.227  -7.196  1.00  0.00           O  
ATOM   2499  H   SER B 152       5.238  -7.974  -6.904  1.00  0.00           H  
ATOM   2500  HA  SER B 152       8.034  -8.675  -7.418  1.00  0.00           H  
ATOM   2501 1HB  SER B 152       7.208 -10.236  -5.564  1.00  0.00           H  
ATOM   2502 2HB  SER B 152       6.025 -10.828  -6.729  1.00  0.00           H  
ATOM   2503  HG  SER B 152       7.891 -12.072  -6.738  1.00  0.00           H  
ATOM   2504  N   SER B 153       6.924 -10.276  -9.442  1.00  0.00           N  
ATOM   2505  CA  SER B 153       6.418 -10.594 -10.781  1.00  0.00           C  
ATOM   2506  C   SER B 153       5.104 -11.353 -10.601  1.00  0.00           C  
ATOM   2507  O   SER B 153       4.797 -11.770  -9.485  1.00  0.00           O  
ATOM   2508  CB  SER B 153       7.430 -11.411 -11.573  1.00  0.00           C  
ATOM   2509  OG  SER B 153       7.600 -12.690 -11.022  1.00  0.00           O  
ATOM   2510  H   SER B 153       7.598 -10.869  -8.966  1.00  0.00           H  
ATOM   2511  HA  SER B 153       6.215  -9.666 -11.320  1.00  0.00           H  
ATOM   2512 1HB  SER B 153       7.088 -11.504 -12.601  1.00  0.00           H  
ATOM   2513 2HB  SER B 153       8.386 -10.891 -11.592  1.00  0.00           H  
ATOM   2514  HG  SER B 153       6.980 -13.260 -11.492  1.00  0.00           H  
ATOM   2515  N   ILE B 154       4.323 -11.552 -11.659  1.00  0.00           N  
ATOM   2516  CA  ILE B 154       3.101 -12.335 -11.464  1.00  0.00           C  
ATOM   2517  C   ILE B 154       3.328 -13.802 -11.800  1.00  0.00           C  
ATOM   2518  O   ILE B 154       3.847 -14.133 -12.863  1.00  0.00           O  
ATOM   2519  CB  ILE B 154       1.901 -11.792 -12.251  1.00  0.00           C  
ATOM   2520  CG1 ILE B 154       1.558 -10.449 -11.779  1.00  0.00           C  
ATOM   2521  CG2 ILE B 154       0.694 -12.680 -12.074  1.00  0.00           C  
ATOM   2522  CD1 ILE B 154       0.686  -9.807 -12.681  1.00  0.00           C  
ATOM   2523  H   ILE B 154       4.570 -11.188 -12.568  1.00  0.00           H  
ATOM   2524  HA  ILE B 154       2.824 -12.281 -10.411  1.00  0.00           H  
ATOM   2525  HB  ILE B 154       2.160 -11.728 -13.310  1.00  0.00           H  
ATOM   2526 1HG1 ILE B 154       1.078 -10.504 -10.808  1.00  0.00           H  
ATOM   2527 2HG1 ILE B 154       2.467  -9.855 -11.686  1.00  0.00           H  
ATOM   2528 1HG2 ILE B 154      -0.147 -12.284 -12.649  1.00  0.00           H  
ATOM   2529 2HG2 ILE B 154       0.945 -13.661 -12.420  1.00  0.00           H  
ATOM   2530 3HG2 ILE B 154       0.426 -12.724 -11.027  1.00  0.00           H  
ATOM   2531 1HD1 ILE B 154       0.480  -8.833 -12.319  1.00  0.00           H  
ATOM   2532 2HD1 ILE B 154       1.172  -9.762 -13.617  1.00  0.00           H  
ATOM   2533 3HD1 ILE B 154      -0.236 -10.369 -12.779  1.00  0.00           H  
ATOM   2534  N   ASN B 155       2.956 -14.663 -10.854  1.00  0.00           N  
ATOM   2535  CA  ASN B 155       3.103 -16.112 -10.946  1.00  0.00           C  
ATOM   2536  C   ASN B 155       1.769 -16.825 -10.728  1.00  0.00           C  
ATOM   2537  O   ASN B 155       1.378 -17.075  -9.584  1.00  0.00           O  
ATOM   2538  CB  ASN B 155       4.134 -16.548  -9.898  1.00  0.00           C  
ATOM   2539  CG  ASN B 155       4.499 -18.035  -9.858  1.00  0.00           C  
ATOM   2540  OD1 ASN B 155       3.960 -18.865 -10.592  1.00  0.00           O  
ATOM   2541  ND2 ASN B 155       5.433 -18.367  -8.987  1.00  0.00           N  
ATOM   2542  H   ASN B 155       2.563 -14.279 -10.007  1.00  0.00           H  
ATOM   2543  HA  ASN B 155       3.453 -16.371 -11.949  1.00  0.00           H  
ATOM   2544 1HB  ASN B 155       5.048 -15.976 -10.051  1.00  0.00           H  
ATOM   2545 2HB  ASN B 155       3.759 -16.263  -8.933  1.00  0.00           H  
ATOM   2546 1HD2 ASN B 155       5.725 -19.321  -8.898  1.00  0.00           H  
ATOM   2547 2HD2 ASN B 155       5.864 -17.658  -8.427  1.00  0.00           H  
ATOM   2548  N   VAL B 156       1.061 -17.133 -11.831  1.00  0.00           N  
ATOM   2549  CA  VAL B 156      -0.269 -17.768 -11.758  1.00  0.00           C  
ATOM   2550  C   VAL B 156      -0.246 -19.298 -11.872  1.00  0.00           C  
ATOM   2551  O   VAL B 156       0.349 -19.877 -12.798  1.00  0.00           O  
ATOM   2552  CB  VAL B 156      -1.197 -17.212 -12.859  1.00  0.00           C  
ATOM   2553  CG1 VAL B 156      -2.531 -17.906 -12.849  1.00  0.00           C  
ATOM   2554  CG2 VAL B 156      -1.417 -15.815 -12.624  1.00  0.00           C  
ATOM   2555  H   VAL B 156       1.428 -16.873 -12.758  1.00  0.00           H  
ATOM   2556  HA  VAL B 156      -0.709 -17.513 -10.794  1.00  0.00           H  
ATOM   2557  HB  VAL B 156      -0.725 -17.351 -13.826  1.00  0.00           H  
ATOM   2558 1HG1 VAL B 156      -3.177 -17.491 -13.629  1.00  0.00           H  
ATOM   2559 2HG1 VAL B 156      -2.383 -18.953 -13.021  1.00  0.00           H  
ATOM   2560 3HG1 VAL B 156      -2.992 -17.761 -11.880  1.00  0.00           H  
ATOM   2561 1HG2 VAL B 156      -2.053 -15.419 -13.414  1.00  0.00           H  
ATOM   2562 2HG2 VAL B 156      -1.884 -15.689 -11.679  1.00  0.00           H  
ATOM   2563 3HG2 VAL B 156      -0.475 -15.331 -12.620  1.00  0.00           H  
ATOM   2564  N   SER B 157      -0.942 -19.944 -10.936  1.00  0.00           N  
ATOM   2565  CA  SER B 157      -1.086 -21.390 -10.880  1.00  0.00           C  
ATOM   2566  C   SER B 157      -2.574 -21.769 -10.880  1.00  0.00           C  
ATOM   2567  O   SER B 157      -3.312 -21.393  -9.969  1.00  0.00           O  
ATOM   2568  CB  SER B 157      -0.402 -21.906  -9.624  1.00  0.00           C  
ATOM   2569  OG  SER B 157      -0.567 -23.289  -9.475  1.00  0.00           O  
ATOM   2570  H   SER B 157      -1.360 -19.393 -10.187  1.00  0.00           H  
ATOM   2571  HA  SER B 157      -0.615 -21.827 -11.761  1.00  0.00           H  
ATOM   2572 1HB  SER B 157       0.662 -21.667  -9.672  1.00  0.00           H  
ATOM   2573 2HB  SER B 157      -0.807 -21.388  -8.752  1.00  0.00           H  
ATOM   2574  HG  SER B 157       0.177 -23.694  -9.927  1.00  0.00           H  
ATOM   2575  N   VAL B 158      -3.021 -22.475 -11.925  1.00  0.00           N  
ATOM   2576  CA  VAL B 158      -4.435 -22.849 -12.068  1.00  0.00           C  
ATOM   2577  C   VAL B 158      -4.671 -24.344 -12.136  1.00  0.00           C  
ATOM   2578  O   VAL B 158      -3.982 -25.062 -12.864  1.00  0.00           O  
ATOM   2579  CB  VAL B 158      -5.068 -22.182 -13.299  1.00  0.00           C  
ATOM   2580  CG1 VAL B 158      -6.498 -22.656 -13.500  1.00  0.00           C  
ATOM   2581  CG2 VAL B 158      -5.102 -20.728 -13.078  1.00  0.00           C  
ATOM   2582  H   VAL B 158      -2.366 -22.759 -12.640  1.00  0.00           H  
ATOM   2583  HA  VAL B 158      -4.964 -22.472 -11.197  1.00  0.00           H  
ATOM   2584  HB  VAL B 158      -4.487 -22.427 -14.186  1.00  0.00           H  
ATOM   2585 1HG1 VAL B 158      -6.926 -22.157 -14.370  1.00  0.00           H  
ATOM   2586 2HG1 VAL B 158      -6.514 -23.728 -13.664  1.00  0.00           H  
ATOM   2587 3HG1 VAL B 158      -7.086 -22.412 -12.612  1.00  0.00           H  
ATOM   2588 1HG2 VAL B 158      -5.543 -20.259 -13.947  1.00  0.00           H  
ATOM   2589 2HG2 VAL B 158      -5.701 -20.519 -12.204  1.00  0.00           H  
ATOM   2590 3HG2 VAL B 158      -4.114 -20.358 -12.928  1.00  0.00           H  
ATOM   2591  N   ASN B 159      -5.666 -24.794 -11.381  1.00  0.00           N  
ATOM   2592  CA  ASN B 159      -6.033 -26.201 -11.331  1.00  0.00           C  
ATOM   2593  C   ASN B 159      -7.503 -26.350 -10.915  1.00  0.00           C  
ATOM   2594  O   ASN B 159      -8.228 -25.363 -10.788  1.00  0.00           O  
ATOM   2595  CB  ASN B 159      -5.088 -26.927 -10.380  1.00  0.00           C  
ATOM   2596  CG  ASN B 159      -4.833 -28.391 -10.738  1.00  0.00           C  
ATOM   2597  OD1 ASN B 159      -5.738 -29.085 -11.215  1.00  0.00           O  
ATOM   2598  ND2 ASN B 159      -3.621 -28.851 -10.520  1.00  0.00           N  
ATOM   2599  H   ASN B 159      -6.164 -24.118 -10.799  1.00  0.00           H  
ATOM   2600  HA  ASN B 159      -5.923 -26.629 -12.327  1.00  0.00           H  
ATOM   2601 1HB  ASN B 159      -4.128 -26.405 -10.357  1.00  0.00           H  
ATOM   2602 2HB  ASN B 159      -5.500 -26.883  -9.372  1.00  0.00           H  
ATOM   2603 1HD2 ASN B 159      -3.401 -29.799 -10.742  1.00  0.00           H  
ATOM   2604 2HD2 ASN B 159      -2.920 -28.251 -10.136  1.00  0.00           H  
ATOM   2605  N   ALA B 160      -7.952 -27.581 -10.712  1.00  0.00           N  
ATOM   2606  CA  ALA B 160      -9.346 -27.831 -10.338  1.00  0.00           C  
ATOM   2607  C   ALA B 160      -9.451 -29.038  -9.446  1.00  0.00           C  
ATOM   2608  O   ALA B 160      -8.581 -29.910  -9.453  1.00  0.00           O  
ATOM   2609  CB  ALA B 160     -10.221 -28.058 -11.562  1.00  0.00           C  
ATOM   2610  H   ALA B 160      -7.314 -28.356 -10.847  1.00  0.00           H  
ATOM   2611  HA  ALA B 160      -9.712 -26.968  -9.784  1.00  0.00           H  
ATOM   2612 1HB  ALA B 160     -11.251 -28.227 -11.245  1.00  0.00           H  
ATOM   2613 2HB  ALA B 160     -10.183 -27.198 -12.190  1.00  0.00           H  
ATOM   2614 3HB  ALA B 160      -9.868 -28.926 -12.111  1.00  0.00           H  
ATOM   2615  N   VAL B 161     -10.563 -29.131  -8.720  1.00  0.00           N  
ATOM   2616  CA  VAL B 161     -10.790 -30.305  -7.880  1.00  0.00           C  
ATOM   2617  C   VAL B 161     -10.923 -31.556  -8.742  1.00  0.00           C  
ATOM   2618  O   VAL B 161     -10.610 -32.664  -8.306  1.00  0.00           O  
ATOM   2619  CB  VAL B 161     -12.036 -30.087  -7.004  1.00  0.00           C  
ATOM   2620  CG1 VAL B 161     -11.759 -28.901  -6.063  1.00  0.00           C  
ATOM   2621  CG2 VAL B 161     -13.287 -29.809  -7.913  1.00  0.00           C  
ATOM   2622  H   VAL B 161     -11.234 -28.357  -8.739  1.00  0.00           H  
ATOM   2623  HA  VAL B 161      -9.929 -30.431  -7.221  1.00  0.00           H  
ATOM   2624  HB  VAL B 161     -12.216 -30.967  -6.390  1.00  0.00           H  
ATOM   2625 1HG1 VAL B 161     -12.622 -28.730  -5.419  1.00  0.00           H  
ATOM   2626 2HG1 VAL B 161     -10.889 -29.122  -5.445  1.00  0.00           H  
ATOM   2627 3HG1 VAL B 161     -11.558 -28.005  -6.656  1.00  0.00           H  
ATOM   2628 1HG2 VAL B 161     -14.165 -29.641  -7.288  1.00  0.00           H  
ATOM   2629 2HG2 VAL B 161     -13.096 -28.932  -8.522  1.00  0.00           H  
ATOM   2630 3HG2 VAL B 161     -13.483 -30.662  -8.562  1.00  0.00           H  
ATOM   2631  N   GLN B 162     -11.379 -31.355  -9.971  1.00  0.00           N  
ATOM   2632  CA  GLN B 162     -11.424 -32.374 -10.991  1.00  0.00           C  
ATOM   2633  C   GLN B 162     -11.662 -31.657 -12.318  1.00  0.00           C  
ATOM   2634  O   GLN B 162     -12.349 -30.637 -12.354  1.00  0.00           O  
ATOM   2635  CB  GLN B 162     -12.440 -33.467 -10.650  1.00  0.00           C  
ATOM   2636  CG  GLN B 162     -12.553 -34.522 -11.698  1.00  0.00           C  
ATOM   2637  CD  GLN B 162     -11.204 -35.276 -11.951  1.00  0.00           C  
ATOM   2638  OE1 GLN B 162     -10.329 -34.731 -12.660  1.00  0.00           O  
ATOM   2639  NE2 GLN B 162     -11.037 -36.470 -11.370  1.00  0.00           N  
ATOM   2640  H   GLN B 162     -11.652 -30.417 -10.215  1.00  0.00           H  
ATOM   2641  HA  GLN B 162     -10.447 -32.854 -11.047  1.00  0.00           H  
ATOM   2642 1HB  GLN B 162     -12.168 -33.963  -9.726  1.00  0.00           H  
ATOM   2643 2HB  GLN B 162     -13.413 -33.016 -10.501  1.00  0.00           H  
ATOM   2644 1HG  GLN B 162     -13.302 -35.248 -11.387  1.00  0.00           H  
ATOM   2645 2HG  GLN B 162     -12.863 -34.055 -12.588  1.00  0.00           H  
ATOM   2646 1HE2 GLN B 162     -10.174 -36.968 -11.487  1.00  0.00           H  
ATOM   2647 2HE2 GLN B 162     -11.761 -36.848 -10.792  1.00  0.00           H  
ATOM   2648  N   THR B 163     -11.100 -32.195 -13.403  1.00  0.00           N  
ATOM   2649  CA  THR B 163     -11.270 -31.591 -14.724  1.00  0.00           C  
ATOM   2650  C   THR B 163     -12.320 -32.292 -15.569  1.00  0.00           C  
ATOM   2651  O   THR B 163     -12.701 -31.803 -16.631  1.00  0.00           O  
ATOM   2652  CB  THR B 163      -9.927 -31.515 -15.461  1.00  0.00           C  
ATOM   2653  OG1 THR B 163      -9.385 -32.845 -15.600  1.00  0.00           O  
ATOM   2654  CG2 THR B 163      -8.956 -30.605 -14.707  1.00  0.00           C  
ATOM   2655  H   THR B 163     -10.559 -33.052 -13.288  1.00  0.00           H  
ATOM   2656  HA  THR B 163     -11.609 -30.571 -14.575  1.00  0.00           H  
ATOM   2657  HB  THR B 163     -10.087 -31.097 -16.458  1.00  0.00           H  
ATOM   2658  HG1 THR B 163      -9.133 -33.188 -14.728  1.00  0.00           H  
ATOM   2659 1HG2 THR B 163      -8.013 -30.548 -15.247  1.00  0.00           H  
ATOM   2660 2HG2 THR B 163      -9.391 -29.609 -14.633  1.00  0.00           H  
ATOM   2661 3HG2 THR B 163      -8.775 -30.997 -13.705  1.00  0.00           H  
ATOM   2662  N   VAL B 164     -12.734 -33.455 -15.120  1.00  0.00           N  
ATOM   2663  CA  VAL B 164     -13.779 -34.219 -15.771  1.00  0.00           C  
ATOM   2664  C   VAL B 164     -14.789 -34.562 -14.696  1.00  0.00           C  
ATOM   2665  O   VAL B 164     -14.495 -35.382 -13.822  1.00  0.00           O  
ATOM   2666  CB  VAL B 164     -13.223 -35.517 -16.395  1.00  0.00           C  
ATOM   2667  CG1 VAL B 164     -14.337 -36.292 -17.071  1.00  0.00           C  
ATOM   2668  CG2 VAL B 164     -12.091 -35.203 -17.417  1.00  0.00           C  
ATOM   2669  H   VAL B 164     -12.335 -33.798 -14.263  1.00  0.00           H  
ATOM   2670  HA  VAL B 164     -14.264 -33.613 -16.537  1.00  0.00           H  
ATOM   2671  HB  VAL B 164     -12.849 -36.116 -15.608  1.00  0.00           H  
ATOM   2672 1HG1 VAL B 164     -13.933 -37.221 -17.477  1.00  0.00           H  
ATOM   2673 2HG1 VAL B 164     -15.119 -36.519 -16.344  1.00  0.00           H  
ATOM   2674 3HG1 VAL B 164     -14.761 -35.693 -17.881  1.00  0.00           H  
ATOM   2675 1HG2 VAL B 164     -11.699 -36.133 -17.836  1.00  0.00           H  
ATOM   2676 2HG2 VAL B 164     -12.489 -34.589 -18.217  1.00  0.00           H  
ATOM   2677 3HG2 VAL B 164     -11.278 -34.670 -16.922  1.00  0.00           H  
ATOM   2678  N   VAL B 165     -15.971 -33.968 -14.763  1.00  0.00           N  
ATOM   2679  CA  VAL B 165     -16.972 -34.182 -13.716  1.00  0.00           C  
ATOM   2680  C   VAL B 165     -18.285 -34.623 -14.334  1.00  0.00           C  
ATOM   2681  O   VAL B 165     -18.508 -34.428 -15.526  1.00  0.00           O  
ATOM   2682  CB  VAL B 165     -17.201 -32.884 -12.898  1.00  0.00           C  
ATOM   2683  CG1 VAL B 165     -15.882 -32.420 -12.243  1.00  0.00           C  
ATOM   2684  CG2 VAL B 165     -17.793 -31.801 -13.800  1.00  0.00           C  
ATOM   2685  H   VAL B 165     -16.158 -33.325 -15.537  1.00  0.00           H  
ATOM   2686  HA  VAL B 165     -16.624 -34.963 -13.038  1.00  0.00           H  
ATOM   2687  HB  VAL B 165     -17.899 -33.100 -12.093  1.00  0.00           H  
ATOM   2688 1HG1 VAL B 165     -16.065 -31.525 -11.644  1.00  0.00           H  
ATOM   2689 2HG1 VAL B 165     -15.517 -33.216 -11.602  1.00  0.00           H  
ATOM   2690 3HG1 VAL B 165     -15.139 -32.191 -13.004  1.00  0.00           H  
ATOM   2691 1HG2 VAL B 165     -17.977 -30.905 -13.213  1.00  0.00           H  
ATOM   2692 2HG2 VAL B 165     -17.097 -31.573 -14.612  1.00  0.00           H  
ATOM   2693 3HG2 VAL B 165     -18.736 -32.161 -14.215  1.00  0.00           H  
ATOM   2694  N   ARG B 166     -19.158 -35.222 -13.545  1.00  0.00           N  
ATOM   2695  CA  ARG B 166     -20.460 -35.591 -14.084  1.00  0.00           C  
ATOM   2696  C   ARG B 166     -21.468 -34.472 -13.921  1.00  0.00           C  
ATOM   2697  O   ARG B 166     -21.362 -33.633 -13.027  1.00  0.00           O  
ATOM   2698  CB  ARG B 166     -21.018 -36.859 -13.454  1.00  0.00           C  
ATOM   2699  CG  ARG B 166     -20.178 -38.128 -13.650  1.00  0.00           C  
ATOM   2700  CD  ARG B 166     -20.829 -39.314 -13.026  1.00  0.00           C  
ATOM   2701  NE  ARG B 166     -20.916 -39.173 -11.589  1.00  0.00           N  
ATOM   2702  CZ  ARG B 166     -21.635 -39.943 -10.759  1.00  0.00           C  
ATOM   2703  NH1 ARG B 166     -22.359 -40.956 -11.203  1.00  0.00           N  
ATOM   2704  NH2 ARG B 166     -21.592 -39.642  -9.477  1.00  0.00           N  
ATOM   2705  H   ARG B 166     -18.935 -35.396 -12.556  1.00  0.00           H  
ATOM   2706  HA  ARG B 166     -20.361 -35.777 -15.147  1.00  0.00           H  
ATOM   2707 1HB  ARG B 166     -21.157 -36.706 -12.394  1.00  0.00           H  
ATOM   2708 2HB  ARG B 166     -22.003 -37.056 -13.878  1.00  0.00           H  
ATOM   2709 1HG  ARG B 166     -20.056 -38.332 -14.699  1.00  0.00           H  
ATOM   2710 2HG  ARG B 166     -19.201 -37.987 -13.183  1.00  0.00           H  
ATOM   2711 1HD  ARG B 166     -21.840 -39.423 -13.422  1.00  0.00           H  
ATOM   2712 2HD  ARG B 166     -20.252 -40.208 -13.251  1.00  0.00           H  
ATOM   2713  HE  ARG B 166     -20.387 -38.410 -11.143  1.00  0.00           H  
ATOM   2714 1HH1 ARG B 166     -22.377 -41.166 -12.189  1.00  0.00           H  
ATOM   2715 2HH1 ARG B 166     -22.892 -41.517 -10.554  1.00  0.00           H  
ATOM   2716 1HH2 ARG B 166     -21.017 -38.826  -9.202  1.00  0.00           H  
ATOM   2717 2HH2 ARG B 166     -22.110 -40.176  -8.799  1.00  0.00           H  
ATOM   2718  N   GLN B 167     -22.463 -34.469 -14.778  1.00  0.00           N  
ATOM   2719  CA  GLN B 167     -23.568 -33.553 -14.640  1.00  0.00           C  
ATOM   2720  C   GLN B 167     -24.119 -33.708 -13.217  1.00  0.00           C  
ATOM   2721  O   GLN B 167     -24.373 -34.827 -12.760  1.00  0.00           O  
ATOM   2722  CB  GLN B 167     -24.623 -33.889 -15.696  1.00  0.00           C  
ATOM   2723  CG  GLN B 167     -25.811 -32.992 -15.742  1.00  0.00           C  
ATOM   2724  CD  GLN B 167     -26.799 -33.447 -16.798  1.00  0.00           C  
ATOM   2725  OE1 GLN B 167     -26.762 -34.594 -17.261  1.00  0.00           O  
ATOM   2726  NE2 GLN B 167     -27.696 -32.558 -17.193  1.00  0.00           N  
ATOM   2727  H   GLN B 167     -22.455 -35.125 -15.554  1.00  0.00           H  
ATOM   2728  HA  GLN B 167     -23.215 -32.532 -14.775  1.00  0.00           H  
ATOM   2729 1HB  GLN B 167     -24.155 -33.861 -16.680  1.00  0.00           H  
ATOM   2730 2HB  GLN B 167     -24.976 -34.907 -15.541  1.00  0.00           H  
ATOM   2731 1HG  GLN B 167     -26.307 -32.990 -14.772  1.00  0.00           H  
ATOM   2732 2HG  GLN B 167     -25.484 -31.988 -15.990  1.00  0.00           H  
ATOM   2733 1HE2 GLN B 167     -28.369 -32.801 -17.885  1.00  0.00           H  
ATOM   2734 2HE2 GLN B 167     -27.700 -31.610 -16.794  1.00  0.00           H  
ATOM   2735  N   GLY B 168     -24.292 -32.586 -12.524  1.00  0.00           N  
ATOM   2736  CA  GLY B 168     -24.785 -32.548 -11.146  1.00  0.00           C  
ATOM   2737  C   GLY B 168     -23.676 -32.428 -10.075  1.00  0.00           C  
ATOM   2738  O   GLY B 168     -23.962 -32.097  -8.922  1.00  0.00           O  
ATOM   2739  H   GLY B 168     -24.072 -31.704 -12.980  1.00  0.00           H  
ATOM   2740 1HA  GLY B 168     -25.474 -31.707 -11.047  1.00  0.00           H  
ATOM   2741 2HA  GLY B 168     -25.365 -33.449 -10.957  1.00  0.00           H  
ATOM   2742  N   GLU B 169     -22.421 -32.664 -10.461  1.00  0.00           N  
ATOM   2743  CA  GLU B 169     -21.268 -32.567  -9.560  1.00  0.00           C  
ATOM   2744  C   GLU B 169     -20.710 -31.142  -9.550  1.00  0.00           C  
ATOM   2745  O   GLU B 169     -21.165 -30.285 -10.308  1.00  0.00           O  
ATOM   2746  CB  GLU B 169     -20.186 -33.599  -9.927  1.00  0.00           C  
ATOM   2747  CG  GLU B 169     -20.624 -35.079  -9.722  1.00  0.00           C  
ATOM   2748  CD  GLU B 169     -19.553 -36.115 -10.103  1.00  0.00           C  
ATOM   2749  OE1 GLU B 169     -18.577 -35.731 -10.713  1.00  0.00           O  
ATOM   2750  OE2 GLU B 169     -19.723 -37.287  -9.793  1.00  0.00           O  
ATOM   2751  H   GLU B 169     -22.242 -32.945 -11.426  1.00  0.00           H  
ATOM   2752  HA  GLU B 169     -21.607 -32.795  -8.547  1.00  0.00           H  
ATOM   2753 1HB  GLU B 169     -19.917 -33.477 -10.970  1.00  0.00           H  
ATOM   2754 2HB  GLU B 169     -19.289 -33.423  -9.337  1.00  0.00           H  
ATOM   2755 1HG  GLU B 169     -20.898 -35.221  -8.679  1.00  0.00           H  
ATOM   2756 2HG  GLU B 169     -21.517 -35.252 -10.327  1.00  0.00           H  
ATOM   2757  N   ASN B 170     -19.801 -30.857  -8.624  1.00  0.00           N  
ATOM   2758  CA  ASN B 170     -19.236 -29.509  -8.515  1.00  0.00           C  
ATOM   2759  C   ASN B 170     -18.004 -29.246  -9.409  1.00  0.00           C  
ATOM   2760  O   ASN B 170     -17.097 -30.083  -9.507  1.00  0.00           O  
ATOM   2761  CB  ASN B 170     -18.848 -29.253  -7.052  1.00  0.00           C  
ATOM   2762  CG  ASN B 170     -20.035 -29.152  -6.074  1.00  0.00           C  
ATOM   2763  OD1 ASN B 170     -20.758 -28.150  -6.054  1.00  0.00           O  
ATOM   2764  ND2 ASN B 170     -20.221 -30.165  -5.261  1.00  0.00           N  
ATOM   2765  H   ASN B 170     -19.474 -31.584  -8.003  1.00  0.00           H  
ATOM   2766  HA  ASN B 170     -20.003 -28.790  -8.813  1.00  0.00           H  
ATOM   2767 1HB  ASN B 170     -18.192 -30.055  -6.713  1.00  0.00           H  
ATOM   2768 2HB  ASN B 170     -18.271 -28.325  -6.994  1.00  0.00           H  
ATOM   2769 1HD2 ASN B 170     -20.969 -30.146  -4.596  1.00  0.00           H  
ATOM   2770 2HD2 ASN B 170     -19.606 -30.953  -5.295  1.00  0.00           H  
ATOM   2771  N   ILE B 171     -17.939 -28.034  -9.985  1.00  0.00           N  
ATOM   2772  CA  ILE B 171     -16.727 -27.577 -10.679  1.00  0.00           C  
ATOM   2773  C   ILE B 171     -16.088 -26.497  -9.840  1.00  0.00           C  
ATOM   2774  O   ILE B 171     -16.593 -25.369  -9.779  1.00  0.00           O  
ATOM   2775  CB  ILE B 171     -16.995 -26.963 -12.077  1.00  0.00           C  
ATOM   2776  CG1 ILE B 171     -17.614 -27.941 -13.006  1.00  0.00           C  
ATOM   2777  CG2 ILE B 171     -15.711 -26.412 -12.667  1.00  0.00           C  
ATOM   2778  CD1 ILE B 171     -18.190 -27.279 -14.254  1.00  0.00           C  
ATOM   2779  H   ILE B 171     -18.743 -27.405  -9.914  1.00  0.00           H  
ATOM   2780  HA  ILE B 171     -16.028 -28.407 -10.775  1.00  0.00           H  
ATOM   2781  HB  ILE B 171     -17.685 -26.152 -11.972  1.00  0.00           H  
ATOM   2782 1HG1 ILE B 171     -16.853 -28.657 -13.317  1.00  0.00           H  
ATOM   2783 2HG1 ILE B 171     -18.379 -28.474 -12.486  1.00  0.00           H  
ATOM   2784 1HG2 ILE B 171     -15.912 -25.953 -13.638  1.00  0.00           H  
ATOM   2785 2HG2 ILE B 171     -15.303 -25.665 -11.991  1.00  0.00           H  
ATOM   2786 3HG2 ILE B 171     -14.995 -27.223 -12.788  1.00  0.00           H  
ATOM   2787 1HD1 ILE B 171     -18.618 -28.030 -14.903  1.00  0.00           H  
ATOM   2788 2HD1 ILE B 171     -18.965 -26.566 -13.967  1.00  0.00           H  
ATOM   2789 3HD1 ILE B 171     -17.397 -26.755 -14.786  1.00  0.00           H  
ATOM   2790  N   THR B 172     -14.976 -26.826  -9.203  1.00  0.00           N  
ATOM   2791  CA  THR B 172     -14.309 -25.859  -8.344  1.00  0.00           C  
ATOM   2792  C   THR B 172     -12.929 -25.611  -8.883  1.00  0.00           C  
ATOM   2793  O   THR B 172     -12.081 -26.513  -8.927  1.00  0.00           O  
ATOM   2794  CB  THR B 172     -14.232 -26.332  -6.887  1.00  0.00           C  
ATOM   2795  OG1 THR B 172     -15.550 -26.558  -6.370  1.00  0.00           O  
ATOM   2796  CG2 THR B 172     -13.527 -25.302  -6.049  1.00  0.00           C  
ATOM   2797  H   THR B 172     -14.609 -27.762  -9.305  1.00  0.00           H  
ATOM   2798  HA  THR B 172     -14.852 -24.913  -8.372  1.00  0.00           H  
ATOM   2799  HB  THR B 172     -13.704 -27.231  -6.848  1.00  0.00           H  
ATOM   2800  HG1 THR B 172     -15.495 -27.107  -5.582  1.00  0.00           H  
ATOM   2801 1HG2 THR B 172     -13.466 -25.643  -5.018  1.00  0.00           H  
ATOM   2802 2HG2 THR B 172     -12.520 -25.135  -6.439  1.00  0.00           H  
ATOM   2803 3HG2 THR B 172     -14.095 -24.383  -6.097  1.00  0.00           H  
ATOM   2804  N   LEU B 173     -12.708 -24.381  -9.310  1.00  0.00           N  
ATOM   2805  CA  LEU B 173     -11.459 -24.013  -9.939  1.00  0.00           C  
ATOM   2806  C   LEU B 173     -10.681 -23.190  -8.997  1.00  0.00           C  
ATOM   2807  O   LEU B 173     -11.243 -22.309  -8.354  1.00  0.00           O  
ATOM   2808  CB  LEU B 173     -11.750 -23.188 -11.154  1.00  0.00           C  
ATOM   2809  CG  LEU B 173     -12.758 -23.804 -11.944  1.00  0.00           C  
ATOM   2810  CD1 LEU B 173     -13.129 -22.967 -13.034  1.00  0.00           C  
ATOM   2811  CD2 LEU B 173     -12.275 -25.053 -12.388  1.00  0.00           C  
ATOM   2812  H   LEU B 173     -13.449 -23.684  -9.236  1.00  0.00           H  
ATOM   2813  HA  LEU B 173     -10.891 -24.904 -10.199  1.00  0.00           H  
ATOM   2814 1HB  LEU B 173     -12.086 -22.208 -10.850  1.00  0.00           H  
ATOM   2815 2HB  LEU B 173     -10.843 -23.094 -11.749  1.00  0.00           H  
ATOM   2816  HG  LEU B 173     -13.645 -23.954 -11.323  1.00  0.00           H  
ATOM   2817 1HD1 LEU B 173     -13.905 -23.482 -13.581  1.00  0.00           H  
ATOM   2818 2HD1 LEU B 173     -13.497 -22.031 -12.657  1.00  0.00           H  
ATOM   2819 3HD1 LEU B 173     -12.267 -22.797 -13.668  1.00  0.00           H  
ATOM   2820 1HD2 LEU B 173     -13.058 -25.500 -12.928  1.00  0.00           H  
ATOM   2821 2HD2 LEU B 173     -11.411 -24.895 -13.003  1.00  0.00           H  
ATOM   2822 3HD2 LEU B 173     -12.013 -25.680 -11.560  1.00  0.00           H  
ATOM   2823  N   MET B 174      -9.391 -23.391  -8.964  1.00  0.00           N  
ATOM   2824  CA  MET B 174      -8.618 -22.581  -8.075  1.00  0.00           C  
ATOM   2825  C   MET B 174      -7.500 -21.905  -8.834  1.00  0.00           C  
ATOM   2826  O   MET B 174      -6.787 -22.525  -9.628  1.00  0.00           O  
ATOM   2827  CB  MET B 174      -8.104 -23.463  -6.937  1.00  0.00           C  
ATOM   2828  CG  MET B 174      -9.256 -24.134  -6.132  1.00  0.00           C  
ATOM   2829  SD  MET B 174      -8.736 -24.963  -4.631  1.00  0.00           S  
ATOM   2830  CE  MET B 174     -10.325 -25.467  -3.976  1.00  0.00           C  
ATOM   2831  H   MET B 174      -8.963 -24.113  -9.545  1.00  0.00           H  
ATOM   2832  HA  MET B 174      -9.244 -21.794  -7.656  1.00  0.00           H  
ATOM   2833 1HB  MET B 174      -7.464 -24.247  -7.342  1.00  0.00           H  
ATOM   2834 2HB  MET B 174      -7.506 -22.861  -6.249  1.00  0.00           H  
ATOM   2835 1HG  MET B 174     -10.013 -23.431  -5.893  1.00  0.00           H  
ATOM   2836 2HG  MET B 174      -9.717 -24.891  -6.771  1.00  0.00           H  
ATOM   2837 1HE  MET B 174     -10.181 -26.000  -3.036  1.00  0.00           H  
ATOM   2838 2HE  MET B 174     -10.942 -24.588  -3.806  1.00  0.00           H  
ATOM   2839 3HE  MET B 174     -10.819 -26.123  -4.693  1.00  0.00           H  
ATOM   2840  N   CYS B 175      -7.327 -20.634  -8.549  1.00  0.00           N  
ATOM   2841  CA  CYS B 175      -6.273 -19.836  -9.152  1.00  0.00           C  
ATOM   2842  C   CYS B 175      -5.465 -19.162  -8.067  1.00  0.00           C  
ATOM   2843  O   CYS B 175      -5.996 -18.395  -7.264  1.00  0.00           O  
ATOM   2844  CB  CYS B 175      -6.883 -18.788 -10.085  1.00  0.00           C  
ATOM   2845  SG  CYS B 175      -5.711 -17.725 -10.940  1.00  0.00           S  
ATOM   2846  H   CYS B 175      -7.984 -20.176  -7.925  1.00  0.00           H  
ATOM   2847  HA  CYS B 175      -5.622 -20.490  -9.729  1.00  0.00           H  
ATOM   2848 1HB  CYS B 175      -7.471 -19.296 -10.839  1.00  0.00           H  
ATOM   2849 2HB  CYS B 175      -7.562 -18.154  -9.518  1.00  0.00           H  
ATOM   2850  N   ILE B 176      -4.183 -19.497  -8.001  1.00  0.00           N  
ATOM   2851  CA  ILE B 176      -3.326 -18.945  -6.969  1.00  0.00           C  
ATOM   2852  C   ILE B 176      -2.236 -18.105  -7.568  1.00  0.00           C  
ATOM   2853  O   ILE B 176      -1.599 -18.482  -8.555  1.00  0.00           O  
ATOM   2854  CB  ILE B 176      -2.748 -20.025  -6.036  1.00  0.00           C  
ATOM   2855  CG1 ILE B 176      -3.912 -20.738  -5.338  1.00  0.00           C  
ATOM   2856  CG2 ILE B 176      -1.788 -19.382  -4.972  1.00  0.00           C  
ATOM   2857  CD1 ILE B 176      -3.532 -21.990  -4.646  1.00  0.00           C  
ATOM   2858  H   ILE B 176      -3.802 -20.153  -8.684  1.00  0.00           H  
ATOM   2859  HA  ILE B 176      -3.927 -18.292  -6.351  1.00  0.00           H  
ATOM   2860  HB  ILE B 176      -2.206 -20.761  -6.626  1.00  0.00           H  
ATOM   2861 1HG1 ILE B 176      -4.328 -20.061  -4.618  1.00  0.00           H  
ATOM   2862 2HG1 ILE B 176      -4.678 -20.980  -6.070  1.00  0.00           H  
ATOM   2863 1HG2 ILE B 176      -1.398 -20.158  -4.317  1.00  0.00           H  
ATOM   2864 2HG2 ILE B 176      -0.956 -18.888  -5.468  1.00  0.00           H  
ATOM   2865 3HG2 ILE B 176      -2.338 -18.649  -4.377  1.00  0.00           H  
ATOM   2866 1HD1 ILE B 176      -4.408 -22.427  -4.170  1.00  0.00           H  
ATOM   2867 2HD1 ILE B 176      -3.122 -22.694  -5.372  1.00  0.00           H  
ATOM   2868 3HD1 ILE B 176      -2.782 -21.770  -3.892  1.00  0.00           H  
ATOM   2869  N   VAL B 177      -2.068 -16.926  -6.997  1.00  0.00           N  
ATOM   2870  CA  VAL B 177      -1.073 -15.997  -7.466  1.00  0.00           C  
ATOM   2871  C   VAL B 177      -0.009 -15.846  -6.398  1.00  0.00           C  
ATOM   2872  O   VAL B 177      -0.324 -15.634  -5.217  1.00  0.00           O  
ATOM   2873  CB  VAL B 177      -1.732 -14.658  -7.748  1.00  0.00           C  
ATOM   2874  CG1 VAL B 177      -0.706 -13.658  -8.271  1.00  0.00           C  
ATOM   2875  CG2 VAL B 177      -2.842 -14.901  -8.690  1.00  0.00           C  
ATOM   2876  H   VAL B 177      -2.656 -16.680  -6.205  1.00  0.00           H  
ATOM   2877  HA  VAL B 177      -0.616 -16.387  -8.371  1.00  0.00           H  
ATOM   2878  HB  VAL B 177      -2.140 -14.252  -6.819  1.00  0.00           H  
ATOM   2879 1HG1 VAL B 177      -1.191 -12.723  -8.469  1.00  0.00           H  
ATOM   2880 2HG1 VAL B 177       0.087 -13.500  -7.541  1.00  0.00           H  
ATOM   2881 3HG1 VAL B 177      -0.281 -14.049  -9.194  1.00  0.00           H  
ATOM   2882 1HG2 VAL B 177      -3.366 -13.982  -8.882  1.00  0.00           H  
ATOM   2883 2HG2 VAL B 177      -2.443 -15.307  -9.592  1.00  0.00           H  
ATOM   2884 3HG2 VAL B 177      -3.532 -15.605  -8.267  1.00  0.00           H  
ATOM   2885  N   ILE B 178       1.248 -15.986  -6.814  1.00  0.00           N  
ATOM   2886  CA  ILE B 178       2.362 -15.944  -5.885  1.00  0.00           C  
ATOM   2887  C   ILE B 178       3.293 -14.721  -6.042  1.00  0.00           C  
ATOM   2888  O   ILE B 178       3.716 -14.382  -7.150  1.00  0.00           O  
ATOM   2889  CB  ILE B 178       3.165 -17.240  -6.036  1.00  0.00           C  
ATOM   2890  CG1 ILE B 178       2.249 -18.406  -5.748  1.00  0.00           C  
ATOM   2891  CG2 ILE B 178       4.327 -17.241  -5.062  1.00  0.00           C  
ATOM   2892  CD1 ILE B 178       2.817 -19.738  -6.116  1.00  0.00           C  
ATOM   2893  H   ILE B 178       1.416 -16.198  -7.796  1.00  0.00           H  
ATOM   2894  HA  ILE B 178       1.951 -15.931  -4.890  1.00  0.00           H  
ATOM   2895  HB  ILE B 178       3.520 -17.343  -7.033  1.00  0.00           H  
ATOM   2896 1HG1 ILE B 178       2.005 -18.382  -4.716  1.00  0.00           H  
ATOM   2897 2HG1 ILE B 178       1.336 -18.287  -6.318  1.00  0.00           H  
ATOM   2898 1HG2 ILE B 178       4.879 -18.172  -5.153  1.00  0.00           H  
ATOM   2899 2HG2 ILE B 178       4.989 -16.409  -5.275  1.00  0.00           H  
ATOM   2900 3HG2 ILE B 178       3.939 -17.144  -4.045  1.00  0.00           H  
ATOM   2901 1HD1 ILE B 178       2.091 -20.516  -5.883  1.00  0.00           H  
ATOM   2902 2HD1 ILE B 178       3.037 -19.751  -7.186  1.00  0.00           H  
ATOM   2903 3HD1 ILE B 178       3.731 -19.911  -5.550  1.00  0.00           H  
ATOM   2904  N   GLY B 179       3.589 -14.078  -4.901  1.00  0.00           N  
ATOM   2905  CA  GLY B 179       4.509 -12.944  -4.748  1.00  0.00           C  
ATOM   2906  C   GLY B 179       3.937 -11.519  -4.606  1.00  0.00           C  
ATOM   2907  O   GLY B 179       4.645 -10.647  -4.104  1.00  0.00           O  
ATOM   2908  H   GLY B 179       3.162 -14.442  -4.054  1.00  0.00           H  
ATOM   2909 1HA  GLY B 179       5.130 -13.144  -3.875  1.00  0.00           H  
ATOM   2910 2HA  GLY B 179       5.194 -12.954  -5.596  1.00  0.00           H  
ATOM   2911  N   ASN B 180       2.685 -11.272  -4.999  1.00  0.00           N  
ATOM   2912  CA  ASN B 180       2.103  -9.918  -4.863  1.00  0.00           C  
ATOM   2913  C   ASN B 180       1.061  -9.785  -3.771  1.00  0.00           C  
ATOM   2914  O   ASN B 180       0.237 -10.672  -3.571  1.00  0.00           O  
ATOM   2915  CB  ASN B 180       1.570  -9.451  -6.212  1.00  0.00           C  
ATOM   2916  CG  ASN B 180       2.707  -9.061  -7.114  1.00  0.00           C  
ATOM   2917  OD1 ASN B 180       3.547  -8.353  -6.598  1.00  0.00           O  
ATOM   2918  ND2 ASN B 180       2.770  -9.443  -8.347  1.00  0.00           N  
ATOM   2919  H   ASN B 180       2.142 -12.020  -5.406  1.00  0.00           H  
ATOM   2920  HA  ASN B 180       2.910  -9.230  -4.600  1.00  0.00           H  
ATOM   2921 1HB  ASN B 180       1.014 -10.258  -6.680  1.00  0.00           H  
ATOM   2922 2HB  ASN B 180       0.898  -8.599  -6.080  1.00  0.00           H  
ATOM   2923 1HD2 ASN B 180       3.573  -9.118  -8.909  1.00  0.00           H  
ATOM   2924 2HD2 ASN B 180       2.057 -10.010  -8.735  1.00  0.00           H  
ATOM   2925  N   GLU B 181       1.052  -8.616  -3.132  1.00  0.00           N  
ATOM   2926  CA  GLU B 181       0.056  -8.294  -2.117  1.00  0.00           C  
ATOM   2927  C   GLU B 181      -1.296  -7.889  -2.706  1.00  0.00           C  
ATOM   2928  O   GLU B 181      -2.350  -8.226  -2.163  1.00  0.00           O  
ATOM   2929  CB  GLU B 181       0.722  -7.197  -1.339  1.00  0.00           C  
ATOM   2930  CG  GLU B 181       0.081  -6.718  -0.272  1.00  0.00           C  
ATOM   2931  CD  GLU B 181       0.966  -5.862   0.533  1.00  0.00           C  
ATOM   2932  OE1 GLU B 181       2.091  -6.189   0.714  1.00  0.00           O  
ATOM   2933  OE2 GLU B 181       0.541  -4.839   0.929  1.00  0.00           O  
ATOM   2934  H   GLU B 181       1.799  -7.941  -3.319  1.00  0.00           H  
ATOM   2935  HA  GLU B 181      -0.105  -9.183  -1.511  1.00  0.00           H  
ATOM   2936 1HB  GLU B 181       1.665  -7.561  -1.007  1.00  0.00           H  
ATOM   2937 2HB  GLU B 181       0.920  -6.366  -2.001  1.00  0.00           H  
ATOM   2938 1HG  GLU B 181      -0.747  -6.139  -0.600  1.00  0.00           H  
ATOM   2939 2HG  GLU B 181      -0.280  -7.548   0.300  1.00  0.00           H  
ATOM   2940  N   VAL B 182      -1.256  -7.105  -3.772  1.00  0.00           N  
ATOM   2941  CA  VAL B 182      -2.465  -6.598  -4.405  1.00  0.00           C  
ATOM   2942  C   VAL B 182      -2.529  -6.950  -5.876  1.00  0.00           C  
ATOM   2943  O   VAL B 182      -1.653  -6.568  -6.653  1.00  0.00           O  
ATOM   2944  CB  VAL B 182      -2.581  -5.064  -4.217  1.00  0.00           C  
ATOM   2945  CG1 VAL B 182      -3.829  -4.509  -4.933  1.00  0.00           C  
ATOM   2946  CG2 VAL B 182      -2.699  -4.747  -2.714  1.00  0.00           C  
ATOM   2947  H   VAL B 182      -0.358  -6.869  -4.166  1.00  0.00           H  
ATOM   2948  HA  VAL B 182      -3.325  -7.050  -3.916  1.00  0.00           H  
ATOM   2949  HB  VAL B 182      -1.698  -4.582  -4.636  1.00  0.00           H  
ATOM   2950 1HG1 VAL B 182      -3.885  -3.432  -4.774  1.00  0.00           H  
ATOM   2951 2HG1 VAL B 182      -3.779  -4.708  -6.005  1.00  0.00           H  
ATOM   2952 3HG1 VAL B 182      -4.727  -4.975  -4.522  1.00  0.00           H  
ATOM   2953 1HG2 VAL B 182      -2.768  -3.675  -2.580  1.00  0.00           H  
ATOM   2954 2HG2 VAL B 182      -3.594  -5.225  -2.300  1.00  0.00           H  
ATOM   2955 3HG2 VAL B 182      -1.843  -5.110  -2.199  1.00  0.00           H  
ATOM   2956  N   VAL B 183      -3.549  -7.731  -6.228  1.00  0.00           N  
ATOM   2957  CA  VAL B 183      -3.735  -8.223  -7.585  1.00  0.00           C  
ATOM   2958  C   VAL B 183      -5.191  -8.171  -8.009  1.00  0.00           C  
ATOM   2959  O   VAL B 183      -6.085  -8.302  -7.180  1.00  0.00           O  
ATOM   2960  CB  VAL B 183      -3.203  -9.677  -7.730  1.00  0.00           C  
ATOM   2961  CG1 VAL B 183      -1.702  -9.714  -7.459  1.00  0.00           C  
ATOM   2962  CG2 VAL B 183      -3.933 -10.628  -6.767  1.00  0.00           C  
ATOM   2963  H   VAL B 183      -4.245  -7.941  -5.514  1.00  0.00           H  
ATOM   2964  HA  VAL B 183      -3.150  -7.605  -8.267  1.00  0.00           H  
ATOM   2965  HB  VAL B 183      -3.365 -10.000  -8.758  1.00  0.00           H  
ATOM   2966 1HG1 VAL B 183      -1.335 -10.710  -7.589  1.00  0.00           H  
ATOM   2967 2HG1 VAL B 183      -1.191  -9.044  -8.155  1.00  0.00           H  
ATOM   2968 3HG1 VAL B 183      -1.500  -9.403  -6.441  1.00  0.00           H  
ATOM   2969 1HG2 VAL B 183      -3.555 -11.644  -6.897  1.00  0.00           H  
ATOM   2970 2HG2 VAL B 183      -3.767 -10.312  -5.737  1.00  0.00           H  
ATOM   2971 3HG2 VAL B 183      -4.997 -10.613  -6.983  1.00  0.00           H  
ATOM   2972  N   ASN B 184      -5.428  -8.069  -9.309  1.00  0.00           N  
ATOM   2973  CA  ASN B 184      -6.783  -8.190  -9.811  1.00  0.00           C  
ATOM   2974  C   ASN B 184      -6.969  -9.587 -10.340  1.00  0.00           C  
ATOM   2975  O   ASN B 184      -6.105 -10.103 -11.054  1.00  0.00           O  
ATOM   2976  CB  ASN B 184      -7.090  -7.171 -10.886  1.00  0.00           C  
ATOM   2977  CG  ASN B 184      -7.068  -5.765 -10.375  1.00  0.00           C  
ATOM   2978  OD1 ASN B 184      -7.059  -5.537  -9.161  1.00  0.00           O  
ATOM   2979  ND2 ASN B 184      -7.099  -4.818 -11.278  1.00  0.00           N  
ATOM   2980  H   ASN B 184      -4.655  -7.943  -9.951  1.00  0.00           H  
ATOM   2981  HA  ASN B 184      -7.491  -8.027  -9.004  1.00  0.00           H  
ATOM   2982 1HB  ASN B 184      -6.356  -7.265 -11.679  1.00  0.00           H  
ATOM   2983 2HB  ASN B 184      -8.068  -7.381 -11.318  1.00  0.00           H  
ATOM   2984 1HD2 ASN B 184      -7.116  -3.856 -11.008  1.00  0.00           H  
ATOM   2985 2HD2 ASN B 184      -7.127  -5.056 -12.248  1.00  0.00           H  
ATOM   2986  N   PHE B 185      -8.126 -10.159 -10.092  1.00  0.00           N  
ATOM   2987  CA  PHE B 185      -8.464 -11.412 -10.740  1.00  0.00           C  
ATOM   2988  C   PHE B 185      -9.612 -11.199 -11.709  1.00  0.00           C  
ATOM   2989  O   PHE B 185     -10.605 -10.549 -11.375  1.00  0.00           O  
ATOM   2990  CB  PHE B 185      -8.885 -12.489  -9.733  1.00  0.00           C  
ATOM   2991  CG  PHE B 185      -7.809 -13.060  -8.831  1.00  0.00           C  
ATOM   2992  CD1 PHE B 185      -7.469 -12.471  -7.624  1.00  0.00           C  
ATOM   2993  CD2 PHE B 185      -7.182 -14.244  -9.180  1.00  0.00           C  
ATOM   2994  CE1 PHE B 185      -6.526 -13.062  -6.800  1.00  0.00           C  
ATOM   2995  CE2 PHE B 185      -6.251 -14.832  -8.360  1.00  0.00           C  
ATOM   2996  CZ  PHE B 185      -5.919 -14.244  -7.165  1.00  0.00           C  
ATOM   2997  H   PHE B 185      -8.757  -9.718  -9.430  1.00  0.00           H  
ATOM   2998  HA  PHE B 185      -7.601 -11.777 -11.302  1.00  0.00           H  
ATOM   2999 1HB  PHE B 185      -9.674 -12.093  -9.099  1.00  0.00           H  
ATOM   3000 2HB  PHE B 185      -9.321 -13.323 -10.291  1.00  0.00           H  
ATOM   3001  HD1 PHE B 185      -7.953 -11.542  -7.321  1.00  0.00           H  
ATOM   3002  HD2 PHE B 185      -7.450 -14.724 -10.116  1.00  0.00           H  
ATOM   3003  HE1 PHE B 185      -6.270 -12.593  -5.855  1.00  0.00           H  
ATOM   3004  HE2 PHE B 185      -5.787 -15.773  -8.658  1.00  0.00           H  
ATOM   3005  HZ  PHE B 185      -5.182 -14.712  -6.506  1.00  0.00           H  
ATOM   3006  N   GLU B 186      -9.508 -11.817 -12.876  1.00  0.00           N  
ATOM   3007  CA  GLU B 186     -10.568 -11.796 -13.872  1.00  0.00           C  
ATOM   3008  C   GLU B 186     -10.751 -13.192 -14.447  1.00  0.00           C  
ATOM   3009  O   GLU B 186      -9.792 -13.835 -14.871  1.00  0.00           O  
ATOM   3010  CB  GLU B 186     -10.248 -10.786 -14.986  1.00  0.00           C  
ATOM   3011  CG  GLU B 186     -11.291 -10.691 -16.153  1.00  0.00           C  
ATOM   3012  CD  GLU B 186     -12.643 -10.089 -15.725  1.00  0.00           C  
ATOM   3013  OE1 GLU B 186     -12.634  -9.303 -14.802  1.00  0.00           O  
ATOM   3014  OE2 GLU B 186     -13.672 -10.393 -16.335  1.00  0.00           O  
ATOM   3015  H   GLU B 186      -8.628 -12.279 -13.113  1.00  0.00           H  
ATOM   3016  HA  GLU B 186     -11.502 -11.495 -13.395  1.00  0.00           H  
ATOM   3017 1HB  GLU B 186     -10.162  -9.793 -14.545  1.00  0.00           H  
ATOM   3018 2HB  GLU B 186      -9.282 -11.023 -15.416  1.00  0.00           H  
ATOM   3019 1HG  GLU B 186     -10.867 -10.067 -16.938  1.00  0.00           H  
ATOM   3020 2HG  GLU B 186     -11.454 -11.684 -16.574  1.00  0.00           H  
ATOM   3021  N   TRP B 187     -11.985 -13.658 -14.473  1.00  0.00           N  
ATOM   3022  CA  TRP B 187     -12.221 -14.973 -15.030  1.00  0.00           C  
ATOM   3023  C   TRP B 187     -13.010 -14.928 -16.325  1.00  0.00           C  
ATOM   3024  O   TRP B 187     -13.952 -14.127 -16.471  1.00  0.00           O  
ATOM   3025  CB  TRP B 187     -12.969 -15.868 -14.040  1.00  0.00           C  
ATOM   3026  CG  TRP B 187     -12.185 -16.329 -12.812  1.00  0.00           C  
ATOM   3027  CD1 TRP B 187     -12.029 -15.653 -11.636  1.00  0.00           C  
ATOM   3028  CD2 TRP B 187     -11.503 -17.612 -12.629  1.00  0.00           C  
ATOM   3029  NE1 TRP B 187     -11.309 -16.413 -10.741  1.00  0.00           N  
ATOM   3030  CE2 TRP B 187     -10.991 -17.618 -11.327  1.00  0.00           C  
ATOM   3031  CE3 TRP B 187     -11.307 -18.746 -13.451  1.00  0.00           C  
ATOM   3032  CZ2 TRP B 187     -10.308 -18.711 -10.812  1.00  0.00           C  
ATOM   3033  CZ3 TRP B 187     -10.618 -19.840 -12.931  1.00  0.00           C  
ATOM   3034  CH2 TRP B 187     -10.136 -19.823 -11.642  1.00  0.00           C  
ATOM   3035  H   TRP B 187     -12.749 -13.105 -14.109  1.00  0.00           H  
ATOM   3036  HA  TRP B 187     -11.262 -15.433 -15.238  1.00  0.00           H  
ATOM   3037 1HB  TRP B 187     -13.859 -15.350 -13.689  1.00  0.00           H  
ATOM   3038 2HB  TRP B 187     -13.309 -16.755 -14.570  1.00  0.00           H  
ATOM   3039  HD1 TRP B 187     -12.425 -14.660 -11.430  1.00  0.00           H  
ATOM   3040  HE1 TRP B 187     -11.058 -16.135  -9.780  1.00  0.00           H  
ATOM   3041  HE3 TRP B 187     -11.694 -18.767 -14.471  1.00  0.00           H  
ATOM   3042  HZ2 TRP B 187      -9.921 -18.719  -9.792  1.00  0.00           H  
ATOM   3043  HZ3 TRP B 187     -10.478 -20.711 -13.570  1.00  0.00           H  
ATOM   3044  HH2 TRP B 187      -9.606 -20.697 -11.257  1.00  0.00           H  
ATOM   3045  N   THR B 188     -12.673 -15.850 -17.220  1.00  0.00           N  
ATOM   3046  CA  THR B 188     -13.425 -16.112 -18.435  1.00  0.00           C  
ATOM   3047  C   THR B 188     -13.873 -17.556 -18.390  1.00  0.00           C  
ATOM   3048  O   THR B 188     -13.082 -18.457 -18.095  1.00  0.00           O  
ATOM   3049  CB  THR B 188     -12.623 -15.845 -19.704  1.00  0.00           C  
ATOM   3050  OG1 THR B 188     -12.233 -14.468 -19.741  1.00  0.00           O  
ATOM   3051  CG2 THR B 188     -13.470 -16.162 -20.924  1.00  0.00           C  
ATOM   3052  H   THR B 188     -11.841 -16.411 -17.016  1.00  0.00           H  
ATOM   3053  HA  THR B 188     -14.315 -15.485 -18.449  1.00  0.00           H  
ATOM   3054  HB  THR B 188     -11.743 -16.458 -19.715  1.00  0.00           H  
ATOM   3055  HG1 THR B 188     -11.550 -14.346 -20.406  1.00  0.00           H  
ATOM   3056 1HG2 THR B 188     -12.893 -15.966 -21.825  1.00  0.00           H  
ATOM   3057 2HG2 THR B 188     -13.758 -17.212 -20.904  1.00  0.00           H  
ATOM   3058 3HG2 THR B 188     -14.363 -15.539 -20.920  1.00  0.00           H  
ATOM   3059  N   TYR B 189     -15.145 -17.786 -18.656  1.00  0.00           N  
ATOM   3060  CA  TYR B 189     -15.656 -19.136 -18.560  1.00  0.00           C  
ATOM   3061  C   TYR B 189     -16.871 -19.346 -19.479  1.00  0.00           C  
ATOM   3062  O   TYR B 189     -17.469 -18.363 -19.933  1.00  0.00           O  
ATOM   3063  CB  TYR B 189     -15.887 -19.396 -17.054  1.00  0.00           C  
ATOM   3064  CG  TYR B 189     -16.938 -18.544 -16.366  1.00  0.00           C  
ATOM   3065  CD1 TYR B 189     -18.211 -19.020 -16.177  1.00  0.00           C  
ATOM   3066  CD2 TYR B 189     -16.604 -17.252 -15.913  1.00  0.00           C  
ATOM   3067  CE1 TYR B 189     -19.157 -18.228 -15.552  1.00  0.00           C  
ATOM   3068  CE2 TYR B 189     -17.553 -16.467 -15.293  1.00  0.00           C  
ATOM   3069  CZ  TYR B 189     -18.834 -16.952 -15.119  1.00  0.00           C  
ATOM   3070  OH  TYR B 189     -19.810 -16.175 -14.542  1.00  0.00           O  
ATOM   3071  H   TYR B 189     -15.755 -17.027 -18.908  1.00  0.00           H  
ATOM   3072  HA  TYR B 189     -14.850 -19.789 -18.889  1.00  0.00           H  
ATOM   3073 1HB  TYR B 189     -16.185 -20.398 -16.906  1.00  0.00           H  
ATOM   3074 2HB  TYR B 189     -14.946 -19.268 -16.514  1.00  0.00           H  
ATOM   3075  HD1 TYR B 189     -18.477 -20.021 -16.516  1.00  0.00           H  
ATOM   3076  HD2 TYR B 189     -15.601 -16.869 -16.051  1.00  0.00           H  
ATOM   3077  HE1 TYR B 189     -20.166 -18.604 -15.409  1.00  0.00           H  
ATOM   3078  HE2 TYR B 189     -17.289 -15.462 -14.954  1.00  0.00           H  
ATOM   3079  HH  TYR B 189     -20.645 -16.390 -14.978  1.00  0.00           H  
ATOM   3080  N   PRO B 190     -17.282 -20.601 -19.782  1.00  0.00           N  
ATOM   3081  CA  PRO B 190     -18.423 -21.009 -20.594  1.00  0.00           C  
ATOM   3082  C   PRO B 190     -19.795 -20.400 -20.258  1.00  0.00           C  
ATOM   3083  O   PRO B 190     -20.628 -20.265 -21.148  1.00  0.00           O  
ATOM   3084  CB  PRO B 190     -18.421 -22.524 -20.416  1.00  0.00           C  
ATOM   3085  CG  PRO B 190     -16.985 -22.861 -20.154  1.00  0.00           C  
ATOM   3086  CD  PRO B 190     -16.486 -21.764 -19.302  1.00  0.00           C  
ATOM   3087  HA  PRO B 190     -18.181 -20.772 -21.646  1.00  0.00           H  
ATOM   3088 1HB  PRO B 190     -19.078 -22.808 -19.576  1.00  0.00           H  
ATOM   3089 2HB  PRO B 190     -18.819 -23.034 -21.313  1.00  0.00           H  
ATOM   3090 1HG  PRO B 190     -16.903 -23.848 -19.690  1.00  0.00           H  
ATOM   3091 2HG  PRO B 190     -16.441 -22.915 -21.104  1.00  0.00           H  
ATOM   3092 1HD  PRO B 190     -16.730 -21.984 -18.290  1.00  0.00           H  
ATOM   3093 2HD  PRO B 190     -15.427 -21.686 -19.476  1.00  0.00           H  
ATOM   3094  N   ARG B 191     -20.043 -20.030 -18.996  1.00  0.00           N  
ATOM   3095  CA  ARG B 191     -21.362 -19.459 -18.657  1.00  0.00           C  
ATOM   3096  C   ARG B 191     -21.223 -18.056 -18.122  1.00  0.00           C  
ATOM   3097  O   ARG B 191     -21.702 -17.743 -17.031  1.00  0.00           O  
ATOM   3098  CB  ARG B 191     -22.084 -20.278 -17.581  1.00  0.00           C  
ATOM   3099  CG  ARG B 191     -22.446 -21.704 -17.939  1.00  0.00           C  
ATOM   3100  CD  ARG B 191     -23.423 -21.748 -19.080  1.00  0.00           C  
ATOM   3101  NE  ARG B 191     -23.920 -23.097 -19.332  1.00  0.00           N  
ATOM   3102  CZ  ARG B 191     -24.680 -23.464 -20.393  1.00  0.00           C  
ATOM   3103  NH1 ARG B 191     -25.018 -22.574 -21.306  1.00  0.00           N  
ATOM   3104  NH2 ARG B 191     -25.077 -24.709 -20.527  1.00  0.00           N  
ATOM   3105  H   ARG B 191     -19.346 -20.129 -18.289  1.00  0.00           H  
ATOM   3106  HA  ARG B 191     -21.981 -19.425 -19.550  1.00  0.00           H  
ATOM   3107 1HB  ARG B 191     -21.462 -20.322 -16.687  1.00  0.00           H  
ATOM   3108 2HB  ARG B 191     -23.010 -19.770 -17.301  1.00  0.00           H  
ATOM   3109 1HG  ARG B 191     -21.556 -22.259 -18.229  1.00  0.00           H  
ATOM   3110 2HG  ARG B 191     -22.908 -22.192 -17.073  1.00  0.00           H  
ATOM   3111 1HD  ARG B 191     -24.274 -21.107 -18.862  1.00  0.00           H  
ATOM   3112 2HD  ARG B 191     -22.926 -21.398 -19.988  1.00  0.00           H  
ATOM   3113  HE  ARG B 191     -23.649 -23.826 -18.648  1.00  0.00           H  
ATOM   3114 1HH1 ARG B 191     -24.708 -21.617 -21.216  1.00  0.00           H  
ATOM   3115 2HH1 ARG B 191     -25.575 -22.853 -22.103  1.00  0.00           H  
ATOM   3116 1HH2 ARG B 191     -24.823 -25.416 -19.834  1.00  0.00           H  
ATOM   3117 2HH2 ARG B 191     -25.608 -24.996 -21.364  1.00  0.00           H  
ATOM   3118  N   LYS B 192     -20.599 -17.202 -18.908  1.00  0.00           N  
ATOM   3119  CA  LYS B 192     -20.391 -15.823 -18.513  1.00  0.00           C  
ATOM   3120  C   LYS B 192     -21.269 -14.895 -19.340  1.00  0.00           C  
ATOM   3121  O   LYS B 192     -22.151 -14.213 -18.828  1.00  0.00           O  
ATOM   3122  CB  LYS B 192     -18.912 -15.460 -18.670  1.00  0.00           C  
ATOM   3123  CG  LYS B 192     -18.534 -14.088 -18.178  1.00  0.00           C  
ATOM   3124  CD  LYS B 192     -17.042 -13.858 -18.336  1.00  0.00           C  
ATOM   3125  CE  LYS B 192     -16.618 -12.525 -17.749  1.00  0.00           C  
ATOM   3126  NZ  LYS B 192     -15.172 -12.296 -17.928  1.00  0.00           N  
ATOM   3127  H   LYS B 192     -20.235 -17.533 -19.795  1.00  0.00           H  
ATOM   3128  HA  LYS B 192     -20.669 -15.714 -17.466  1.00  0.00           H  
ATOM   3129 1HB  LYS B 192     -18.308 -16.184 -18.130  1.00  0.00           H  
ATOM   3130 2HB  LYS B 192     -18.628 -15.537 -19.721  1.00  0.00           H  
ATOM   3131 1HG  LYS B 192     -19.083 -13.330 -18.743  1.00  0.00           H  
ATOM   3132 2HG  LYS B 192     -18.799 -13.995 -17.125  1.00  0.00           H  
ATOM   3133 1HD  LYS B 192     -16.495 -14.654 -17.825  1.00  0.00           H  
ATOM   3134 2HD  LYS B 192     -16.775 -13.883 -19.392  1.00  0.00           H  
ATOM   3135 1HE  LYS B 192     -17.170 -11.721 -18.231  1.00  0.00           H  
ATOM   3136 2HE  LYS B 192     -16.844 -12.523 -16.683  1.00  0.00           H  
ATOM   3137 1HZ  LYS B 192     -14.897 -11.420 -17.516  1.00  0.00           H  
ATOM   3138 2HZ  LYS B 192     -14.671 -13.059 -17.464  1.00  0.00           H  
ATOM   3139 3HZ  LYS B 192     -14.934 -12.294 -18.906  1.00  0.00           H  
ATOM   3140  N   GLU B 193     -21.037 -14.897 -20.641  1.00  0.00           N  
ATOM   3141  CA  GLU B 193     -21.804 -14.055 -21.533  1.00  0.00           C  
ATOM   3142  C   GLU B 193     -23.177 -14.683 -21.714  1.00  0.00           C  
ATOM   3143  O   GLU B 193     -23.280 -15.902 -21.822  1.00  0.00           O  
ATOM   3144  CB  GLU B 193     -21.068 -13.884 -22.858  1.00  0.00           C  
ATOM   3145  CG  GLU B 193     -21.720 -12.911 -23.819  1.00  0.00           C  
ATOM   3146  CD  GLU B 193     -20.919 -12.711 -25.071  1.00  0.00           C  
ATOM   3147  OE1 GLU B 193     -19.901 -13.345 -25.210  1.00  0.00           O  
ATOM   3148  OE2 GLU B 193     -21.315 -11.907 -25.884  1.00  0.00           O  
ATOM   3149  H   GLU B 193     -20.311 -15.484 -21.017  1.00  0.00           H  
ATOM   3150  HA  GLU B 193     -21.931 -13.074 -21.075  1.00  0.00           H  
ATOM   3151 1HB  GLU B 193     -20.051 -13.538 -22.669  1.00  0.00           H  
ATOM   3152 2HB  GLU B 193     -20.997 -14.850 -23.358  1.00  0.00           H  
ATOM   3153 1HG  GLU B 193     -22.704 -13.295 -24.094  1.00  0.00           H  
ATOM   3154 2HG  GLU B 193     -21.860 -11.955 -23.318  1.00  0.00           H  
ATOM   3155  N   SER B 194     -24.224 -13.859 -21.732  1.00  0.00           N  
ATOM   3156  CA  SER B 194     -25.592 -14.348 -21.923  1.00  0.00           C  
ATOM   3157  C   SER B 194     -25.988 -15.460 -20.940  1.00  0.00           C  
ATOM   3158  O   SER B 194     -26.502 -16.507 -21.337  1.00  0.00           O  
ATOM   3159  CB  SER B 194     -25.799 -14.827 -23.355  1.00  0.00           C  
ATOM   3160  OG  SER B 194     -25.613 -13.780 -24.272  1.00  0.00           O  
ATOM   3161  H   SER B 194     -24.065 -12.868 -21.618  1.00  0.00           H  
ATOM   3162  HA  SER B 194     -26.274 -13.513 -21.755  1.00  0.00           H  
ATOM   3163 1HB  SER B 194     -25.108 -15.638 -23.579  1.00  0.00           H  
ATOM   3164 2HB  SER B 194     -26.808 -15.223 -23.457  1.00  0.00           H  
ATOM   3165  HG  SER B 194     -26.489 -13.423 -24.441  1.00  0.00           H  
ATOM   3166  N   GLY B 195     -25.774 -15.222 -19.654  1.00  0.00           N  
ATOM   3167  CA  GLY B 195     -26.143 -16.211 -18.659  1.00  0.00           C  
ATOM   3168  C   GLY B 195     -25.959 -15.705 -17.239  1.00  0.00           C  
ATOM   3169  O   GLY B 195     -25.517 -14.577 -17.016  1.00  0.00           O  
ATOM   3170  H   GLY B 195     -25.338 -14.355 -19.368  1.00  0.00           H  
ATOM   3171 1HA  GLY B 195     -27.180 -16.506 -18.811  1.00  0.00           H  
ATOM   3172 2HA  GLY B 195     -25.532 -17.103 -18.806  1.00  0.00           H  
ATOM   3173  N   ARG B 196     -26.356 -16.542 -16.280  1.00  0.00           N  
ATOM   3174  CA  ARG B 196     -26.285 -16.219 -14.857  1.00  0.00           C  
ATOM   3175  C   ARG B 196     -24.827 -16.405 -14.421  1.00  0.00           C  
ATOM   3176  O   ARG B 196     -24.209 -17.424 -14.736  1.00  0.00           O  
ATOM   3177  CB  ARG B 196     -27.311 -17.091 -14.106  1.00  0.00           C  
ATOM   3178  CG  ARG B 196     -27.466 -16.902 -12.584  1.00  0.00           C  
ATOM   3179  CD  ARG B 196     -28.605 -17.806 -12.045  1.00  0.00           C  
ATOM   3180  NE  ARG B 196     -28.781 -17.702 -10.586  1.00  0.00           N  
ATOM   3181  CZ  ARG B 196     -29.710 -18.387  -9.830  1.00  0.00           C  
ATOM   3182  NH1 ARG B 196     -30.582 -19.226 -10.350  1.00  0.00           N  
ATOM   3183  NH2 ARG B 196     -29.744 -18.218  -8.532  1.00  0.00           N  
ATOM   3184  H   ARG B 196     -26.716 -17.445 -16.553  1.00  0.00           H  
ATOM   3185  HA  ARG B 196     -26.555 -15.173 -14.712  1.00  0.00           H  
ATOM   3186 1HB  ARG B 196     -28.294 -16.930 -14.544  1.00  0.00           H  
ATOM   3187 2HB  ARG B 196     -27.059 -18.139 -14.264  1.00  0.00           H  
ATOM   3188 1HG  ARG B 196     -26.534 -17.174 -12.084  1.00  0.00           H  
ATOM   3189 2HG  ARG B 196     -27.708 -15.863 -12.363  1.00  0.00           H  
ATOM   3190 1HD  ARG B 196     -29.545 -17.520 -12.519  1.00  0.00           H  
ATOM   3191 2HD  ARG B 196     -28.383 -18.845 -12.287  1.00  0.00           H  
ATOM   3192  HE  ARG B 196     -28.152 -17.084 -10.090  1.00  0.00           H  
ATOM   3193 1HH1 ARG B 196     -30.610 -19.397 -11.341  1.00  0.00           H  
ATOM   3194 2HH1 ARG B 196     -31.266 -19.709  -9.691  1.00  0.00           H  
ATOM   3195 1HH2 ARG B 196     -29.104 -17.598  -8.074  1.00  0.00           H  
ATOM   3196 2HH2 ARG B 196     -30.427 -18.781  -7.991  1.00  0.00           H  
ATOM   3197  N   LEU B 197     -24.269 -15.397 -13.750  1.00  0.00           N  
ATOM   3198  CA  LEU B 197     -22.843 -15.367 -13.402  1.00  0.00           C  
ATOM   3199  C   LEU B 197     -22.443 -16.115 -12.146  1.00  0.00           C  
ATOM   3200  O   LEU B 197     -23.252 -16.329 -11.241  1.00  0.00           O  
ATOM   3201  CB  LEU B 197     -22.364 -13.918 -13.252  1.00  0.00           C  
ATOM   3202  CG  LEU B 197     -22.490 -13.001 -14.505  1.00  0.00           C  
ATOM   3203  CD1 LEU B 197     -22.028 -11.601 -14.124  1.00  0.00           C  
ATOM   3204  CD2 LEU B 197     -21.654 -13.555 -15.670  1.00  0.00           C  
ATOM   3205  H   LEU B 197     -24.844 -14.601 -13.507  1.00  0.00           H  
ATOM   3206  HA  LEU B 197     -22.303 -15.821 -14.236  1.00  0.00           H  
ATOM   3207 1HB  LEU B 197     -22.928 -13.456 -12.446  1.00  0.00           H  
ATOM   3208 2HB  LEU B 197     -21.312 -13.936 -12.957  1.00  0.00           H  
ATOM   3209  HG  LEU B 197     -23.534 -12.941 -14.817  1.00  0.00           H  
ATOM   3210 1HD1 LEU B 197     -22.125 -10.943 -14.988  1.00  0.00           H  
ATOM   3211 2HD1 LEU B 197     -22.644 -11.220 -13.309  1.00  0.00           H  
ATOM   3212 3HD1 LEU B 197     -20.986 -11.633 -13.807  1.00  0.00           H  
ATOM   3213 1HD2 LEU B 197     -21.749 -12.894 -16.534  1.00  0.00           H  
ATOM   3214 2HD2 LEU B 197     -20.606 -13.618 -15.379  1.00  0.00           H  
ATOM   3215 3HD2 LEU B 197     -22.012 -14.537 -15.957  1.00  0.00           H  
ATOM   3216  N   VAL B 198     -21.160 -16.484 -12.107  1.00  0.00           N  
ATOM   3217  CA  VAL B 198     -20.550 -17.140 -10.970  1.00  0.00           C  
ATOM   3218  C   VAL B 198     -19.691 -16.132 -10.220  1.00  0.00           C  
ATOM   3219  O   VAL B 198     -18.880 -15.426 -10.821  1.00  0.00           O  
ATOM   3220  CB  VAL B 198     -19.673 -18.301 -11.467  1.00  0.00           C  
ATOM   3221  CG1 VAL B 198     -19.000 -19.002 -10.303  1.00  0.00           C  
ATOM   3222  CG2 VAL B 198     -20.504 -19.265 -12.258  1.00  0.00           C  
ATOM   3223  H   VAL B 198     -20.565 -16.282 -12.902  1.00  0.00           H  
ATOM   3224  HA  VAL B 198     -21.331 -17.518 -10.308  1.00  0.00           H  
ATOM   3225  HB  VAL B 198     -18.906 -17.900 -12.111  1.00  0.00           H  
ATOM   3226 1HG1 VAL B 198     -18.381 -19.813 -10.675  1.00  0.00           H  
ATOM   3227 2HG1 VAL B 198     -18.387 -18.311  -9.738  1.00  0.00           H  
ATOM   3228 3HG1 VAL B 198     -19.768 -19.404  -9.652  1.00  0.00           H  
ATOM   3229 1HG2 VAL B 198     -19.858 -20.044 -12.625  1.00  0.00           H  
ATOM   3230 2HG2 VAL B 198     -21.281 -19.687 -11.622  1.00  0.00           H  
ATOM   3231 3HG2 VAL B 198     -20.968 -18.756 -13.101  1.00  0.00           H  
ATOM   3232  N   GLU B 199     -19.900 -16.037  -8.918  1.00  0.00           N  
ATOM   3233  CA  GLU B 199     -19.154 -15.111  -8.086  1.00  0.00           C  
ATOM   3234  C   GLU B 199     -17.833 -15.718  -7.622  1.00  0.00           C  
ATOM   3235  O   GLU B 199     -17.869 -16.711  -6.894  1.00  0.00           O  
ATOM   3236  CB  GLU B 199     -20.018 -14.711  -6.892  1.00  0.00           C  
ATOM   3237  CG  GLU B 199     -19.418 -13.664  -5.991  1.00  0.00           C  
ATOM   3238  CD  GLU B 199     -20.368 -13.231  -4.911  1.00  0.00           C  
ATOM   3239  OE1 GLU B 199     -21.265 -13.968  -4.592  1.00  0.00           O  
ATOM   3240  OE2 GLU B 199     -20.219 -12.123  -4.433  1.00  0.00           O  
ATOM   3241  H   GLU B 199     -20.596 -16.638  -8.494  1.00  0.00           H  
ATOM   3242  HA  GLU B 199     -18.991 -14.206  -8.661  1.00  0.00           H  
ATOM   3243 1HB  GLU B 199     -20.976 -14.333  -7.251  1.00  0.00           H  
ATOM   3244 2HB  GLU B 199     -20.223 -15.592  -6.284  1.00  0.00           H  
ATOM   3245 1HG  GLU B 199     -18.513 -14.068  -5.525  1.00  0.00           H  
ATOM   3246 2HG  GLU B 199     -19.130 -12.803  -6.590  1.00  0.00           H  
ATOM   3247  N   PRO B 200     -16.661 -15.214  -8.046  1.00  0.00           N  
ATOM   3248  CA  PRO B 200     -15.398 -15.742  -7.623  1.00  0.00           C  
ATOM   3249  C   PRO B 200     -15.231 -15.299  -6.201  1.00  0.00           C  
ATOM   3250  O   PRO B 200     -15.645 -14.186  -5.880  1.00  0.00           O  
ATOM   3251  CB  PRO B 200     -14.405 -15.078  -8.577  1.00  0.00           C  
ATOM   3252  CG  PRO B 200     -15.071 -13.756  -8.946  1.00  0.00           C  
ATOM   3253  CD  PRO B 200     -16.574 -14.044  -8.934  1.00  0.00           C  
ATOM   3254  HA  PRO B 200     -15.406 -16.834  -7.714  1.00  0.00           H  
ATOM   3255 1HB  PRO B 200     -13.437 -14.949  -8.072  1.00  0.00           H  
ATOM   3256 2HB  PRO B 200     -14.227 -15.735  -9.442  1.00  0.00           H  
ATOM   3257 1HG  PRO B 200     -14.793 -12.977  -8.216  1.00  0.00           H  
ATOM   3258 2HG  PRO B 200     -14.715 -13.414  -9.929  1.00  0.00           H  
ATOM   3259 1HD  PRO B 200     -17.079 -13.176  -8.487  1.00  0.00           H  
ATOM   3260 2HD  PRO B 200     -16.933 -14.278  -9.943  1.00  0.00           H  
ATOM   3261  N   VAL B 201     -14.591 -16.101  -5.377  1.00  0.00           N  
ATOM   3262  CA  VAL B 201     -14.311 -15.677  -4.010  1.00  0.00           C  
ATOM   3263  C   VAL B 201     -12.843 -15.860  -3.658  1.00  0.00           C  
ATOM   3264  O   VAL B 201     -12.241 -16.887  -3.974  1.00  0.00           O  
ATOM   3265  CB  VAL B 201     -15.238 -16.415  -3.003  1.00  0.00           C  
ATOM   3266  CG1 VAL B 201     -14.905 -16.004  -1.548  1.00  0.00           C  
ATOM   3267  CG2 VAL B 201     -16.720 -16.051  -3.317  1.00  0.00           C  
ATOM   3268  H   VAL B 201     -14.305 -17.022  -5.713  1.00  0.00           H  
ATOM   3269  HA  VAL B 201     -14.537 -14.614  -3.936  1.00  0.00           H  
ATOM   3270  HB  VAL B 201     -15.090 -17.489  -3.093  1.00  0.00           H  
ATOM   3271 1HG1 VAL B 201     -15.569 -16.528  -0.865  1.00  0.00           H  
ATOM   3272 2HG1 VAL B 201     -13.873 -16.259  -1.299  1.00  0.00           H  
ATOM   3273 3HG1 VAL B 201     -15.046 -14.921  -1.436  1.00  0.00           H  
ATOM   3274 1HG2 VAL B 201     -17.378 -16.561  -2.619  1.00  0.00           H  
ATOM   3275 2HG2 VAL B 201     -16.853 -14.968  -3.222  1.00  0.00           H  
ATOM   3276 3HG2 VAL B 201     -16.978 -16.355  -4.331  1.00  0.00           H  
ATOM   3277  N   THR B 202     -12.250 -14.843  -3.050  1.00  0.00           N  
ATOM   3278  CA  THR B 202     -10.841 -14.895  -2.718  1.00  0.00           C  
ATOM   3279  C   THR B 202     -10.512 -15.336  -1.304  1.00  0.00           C  
ATOM   3280  O   THR B 202     -11.348 -15.279  -0.397  1.00  0.00           O  
ATOM   3281  CB  THR B 202     -10.108 -13.557  -3.014  1.00  0.00           C  
ATOM   3282  OG1 THR B 202     -10.648 -12.493  -2.220  1.00  0.00           O  
ATOM   3283  CG2 THR B 202     -10.179 -13.198  -4.495  1.00  0.00           C  
ATOM   3284  H   THR B 202     -12.796 -14.018  -2.819  1.00  0.00           H  
ATOM   3285  HA  THR B 202     -10.393 -15.608  -3.384  1.00  0.00           H  
ATOM   3286  HB  THR B 202      -9.056 -13.677  -2.751  1.00  0.00           H  
ATOM   3287  HG1 THR B 202     -11.579 -12.349  -2.490  1.00  0.00           H  
ATOM   3288 1HG2 THR B 202      -9.632 -12.274  -4.675  1.00  0.00           H  
ATOM   3289 2HG2 THR B 202      -9.737 -13.997  -5.074  1.00  0.00           H  
ATOM   3290 3HG2 THR B 202     -11.223 -13.067  -4.784  1.00  0.00           H  
ATOM   3291  N   ASP B 203      -9.241 -15.691  -1.120  1.00  0.00           N  
ATOM   3292  CA  ASP B 203      -8.705 -16.081   0.170  1.00  0.00           C  
ATOM   3293  C   ASP B 203      -7.196 -15.838   0.252  1.00  0.00           C  
ATOM   3294  O   ASP B 203      -6.513 -15.643  -0.759  1.00  0.00           O  
ATOM   3295  CB  ASP B 203      -8.990 -17.576   0.405  1.00  0.00           C  
ATOM   3296  CG  ASP B 203      -8.954 -18.005   1.860  1.00  0.00           C  
ATOM   3297  OD1 ASP B 203      -8.689 -17.163   2.703  1.00  0.00           O  
ATOM   3298  OD2 ASP B 203      -9.154 -19.181   2.117  1.00  0.00           O  
ATOM   3299  H   ASP B 203      -8.650 -15.726  -1.947  1.00  0.00           H  
ATOM   3300  HA  ASP B 203      -9.195 -15.487   0.942  1.00  0.00           H  
ATOM   3301 1HB  ASP B 203      -9.973 -17.822  -0.005  1.00  0.00           H  
ATOM   3302 2HB  ASP B 203      -8.253 -18.162  -0.136  1.00  0.00           H  
ATOM   3303  N   PHE B 204      -6.673 -15.886   1.470  1.00  0.00           N  
ATOM   3304  CA  PHE B 204      -5.251 -15.617   1.704  1.00  0.00           C  
ATOM   3305  C   PHE B 204      -4.552 -16.769   2.408  1.00  0.00           C  
ATOM   3306  O   PHE B 204      -4.948 -17.180   3.500  1.00  0.00           O  
ATOM   3307  CB  PHE B 204      -5.099 -14.328   2.490  1.00  0.00           C  
ATOM   3308  CG  PHE B 204      -5.621 -13.099   1.749  1.00  0.00           C  
ATOM   3309  CD1 PHE B 204      -6.952 -12.699   1.858  1.00  0.00           C  
ATOM   3310  CD2 PHE B 204      -4.779 -12.348   0.962  1.00  0.00           C  
ATOM   3311  CE1 PHE B 204      -7.414 -11.580   1.200  1.00  0.00           C  
ATOM   3312  CE2 PHE B 204      -5.240 -11.232   0.298  1.00  0.00           C  
ATOM   3313  CZ  PHE B 204      -6.553 -10.845   0.419  1.00  0.00           C  
ATOM   3314  H   PHE B 204      -7.310 -16.114   2.239  1.00  0.00           H  
ATOM   3315  HA  PHE B 204      -4.758 -15.486   0.739  1.00  0.00           H  
ATOM   3316 1HB  PHE B 204      -5.628 -14.411   3.440  1.00  0.00           H  
ATOM   3317 2HB  PHE B 204      -4.043 -14.175   2.712  1.00  0.00           H  
ATOM   3318  HD1 PHE B 204      -7.637 -13.283   2.477  1.00  0.00           H  
ATOM   3319  HD2 PHE B 204      -3.734 -12.645   0.870  1.00  0.00           H  
ATOM   3320  HE1 PHE B 204      -8.464 -11.280   1.302  1.00  0.00           H  
ATOM   3321  HE2 PHE B 204      -4.561 -10.648  -0.325  1.00  0.00           H  
ATOM   3322  HZ  PHE B 204      -6.904  -9.960  -0.107  1.00  0.00           H  
ATOM   3323  N   LEU B 205      -3.499 -17.287   1.767  1.00  0.00           N  
ATOM   3324  CA  LEU B 205      -2.787 -18.464   2.266  1.00  0.00           C  
ATOM   3325  C   LEU B 205      -1.575 -18.043   3.086  1.00  0.00           C  
ATOM   3326  O   LEU B 205      -1.425 -18.420   4.255  1.00  0.00           O  
ATOM   3327  CB  LEU B 205      -2.413 -19.314   1.049  1.00  0.00           C  
ATOM   3328  CG  LEU B 205      -3.648 -19.807   0.157  1.00  0.00           C  
ATOM   3329  CD1 LEU B 205      -3.132 -20.502  -1.095  1.00  0.00           C  
ATOM   3330  CD2 LEU B 205      -4.560 -20.754   0.942  1.00  0.00           C  
ATOM   3331  H   LEU B 205      -3.197 -16.881   0.883  1.00  0.00           H  
ATOM   3332  HA  LEU B 205      -3.458 -19.057   2.882  1.00  0.00           H  
ATOM   3333 1HB  LEU B 205      -1.798 -18.733   0.429  1.00  0.00           H  
ATOM   3334 2HB  LEU B 205      -1.850 -20.184   1.383  1.00  0.00           H  
ATOM   3335  HG  LEU B 205      -4.228 -18.938  -0.161  1.00  0.00           H  
ATOM   3336 1HD1 LEU B 205      -3.975 -20.815  -1.705  1.00  0.00           H  
ATOM   3337 2HD1 LEU B 205      -2.523 -19.822  -1.667  1.00  0.00           H  
ATOM   3338 3HD1 LEU B 205      -2.544 -21.374  -0.819  1.00  0.00           H  
ATOM   3339 1HD2 LEU B 205      -5.384 -21.063   0.303  1.00  0.00           H  
ATOM   3340 2HD2 LEU B 205      -3.996 -21.633   1.254  1.00  0.00           H  
ATOM   3341 3HD2 LEU B 205      -4.968 -20.256   1.817  1.00  0.00           H  
ATOM   3342  N   LEU B 206      -0.710 -17.253   2.452  1.00  0.00           N  
ATOM   3343  CA  LEU B 206       0.499 -16.744   3.130  1.00  0.00           C  
ATOM   3344  C   LEU B 206       0.569 -15.238   3.008  1.00  0.00           C  
ATOM   3345  O   LEU B 206       0.261 -14.698   1.939  1.00  0.00           O  
ATOM   3346  CB  LEU B 206       1.749 -17.424   2.546  1.00  0.00           C  
ATOM   3347  CG  LEU B 206       1.803 -18.990   2.709  1.00  0.00           C  
ATOM   3348  CD1 LEU B 206       2.964 -19.545   1.933  1.00  0.00           C  
ATOM   3349  CD2 LEU B 206       1.951 -19.371   4.183  1.00  0.00           C  
ATOM   3350  H   LEU B 206      -0.941 -16.993   1.489  1.00  0.00           H  
ATOM   3351  HA  LEU B 206       0.433 -16.972   4.196  1.00  0.00           H  
ATOM   3352 1HB  LEU B 206       1.821 -17.187   1.483  1.00  0.00           H  
ATOM   3353 2HB  LEU B 206       2.621 -17.009   3.039  1.00  0.00           H  
ATOM   3354  HG  LEU B 206       0.890 -19.424   2.305  1.00  0.00           H  
ATOM   3355 1HD1 LEU B 206       2.983 -20.627   2.035  1.00  0.00           H  
ATOM   3356 2HD1 LEU B 206       2.860 -19.295   0.903  1.00  0.00           H  
ATOM   3357 3HD1 LEU B 206       3.888 -19.140   2.310  1.00  0.00           H  
ATOM   3358 1HD2 LEU B 206       1.987 -20.456   4.268  1.00  0.00           H  
ATOM   3359 2HD2 LEU B 206       2.873 -18.947   4.581  1.00  0.00           H  
ATOM   3360 3HD2 LEU B 206       1.109 -19.005   4.761  1.00  0.00           H  
ATOM   3361  N   ASP B 207       0.966 -14.551   4.096  1.00  0.00           N  
ATOM   3362  CA  ASP B 207       1.005 -13.093   4.035  1.00  0.00           C  
ATOM   3363  C   ASP B 207       2.353 -12.371   3.879  1.00  0.00           C  
ATOM   3364  O   ASP B 207       2.358 -11.144   3.764  1.00  0.00           O  
ATOM   3365  CB  ASP B 207       0.311 -12.569   5.275  1.00  0.00           C  
ATOM   3366  CG  ASP B 207       1.003 -13.100   6.508  1.00  0.00           C  
ATOM   3367  OD1 ASP B 207       1.645 -14.146   6.396  1.00  0.00           O  
ATOM   3368  OD2 ASP B 207       0.899 -12.497   7.545  1.00  0.00           O  
ATOM   3369  H   ASP B 207       1.208 -15.024   4.955  1.00  0.00           H  
ATOM   3370  HA  ASP B 207       0.441 -12.817   3.158  1.00  0.00           H  
ATOM   3371 1HB  ASP B 207       0.330 -11.478   5.279  1.00  0.00           H  
ATOM   3372 2HB  ASP B 207      -0.730 -12.885   5.282  1.00  0.00           H  
ATOM   3373  N   MET B 208       3.477 -13.102   3.835  1.00  0.00           N  
ATOM   3374  CA  MET B 208       4.770 -12.481   3.474  1.00  0.00           C  
ATOM   3375  C   MET B 208       5.192 -12.971   2.076  1.00  0.00           C  
ATOM   3376  O   MET B 208       5.249 -12.176   1.135  1.00  0.00           O  
ATOM   3377  CB  MET B 208       5.805 -12.637   4.601  1.00  0.00           C  
ATOM   3378  CG  MET B 208       5.508 -11.783   5.837  1.00  0.00           C  
ATOM   3379  SD  MET B 208       5.460  -9.997   5.501  1.00  0.00           S  
ATOM   3380  CE  MET B 208       7.165  -9.618   5.108  1.00  0.00           C  
ATOM   3381  H   MET B 208       3.399 -14.092   3.997  1.00  0.00           H  
ATOM   3382  HA  MET B 208       4.602 -11.407   3.371  1.00  0.00           H  
ATOM   3383 1HB  MET B 208       5.780 -13.626   5.009  1.00  0.00           H  
ATOM   3384 2HB  MET B 208       6.811 -12.443   4.235  1.00  0.00           H  
ATOM   3385 1HG  MET B 208       4.533 -12.079   6.237  1.00  0.00           H  
ATOM   3386 2HG  MET B 208       6.259 -11.969   6.604  1.00  0.00           H  
ATOM   3387 1HE  MET B 208       7.257  -8.552   4.893  1.00  0.00           H  
ATOM   3388 2HE  MET B 208       7.802  -9.874   5.956  1.00  0.00           H  
ATOM   3389 3HE  MET B 208       7.476 -10.185   4.232  1.00  0.00           H  
ATOM   3390  N   PRO B 209       5.434 -14.294   1.860  1.00  0.00           N  
ATOM   3391  CA  PRO B 209       5.695 -14.879   0.565  1.00  0.00           C  
ATOM   3392  C   PRO B 209       4.320 -15.054  -0.038  1.00  0.00           C  
ATOM   3393  O   PRO B 209       3.790 -16.160  -0.043  1.00  0.00           O  
ATOM   3394  CB  PRO B 209       6.384 -16.203   0.895  1.00  0.00           C  
ATOM   3395  CG  PRO B 209       5.786 -16.601   2.208  1.00  0.00           C  
ATOM   3396  CD  PRO B 209       5.581 -15.291   2.961  1.00  0.00           C  
ATOM   3397  HA  PRO B 209       6.338 -14.216  -0.031  1.00  0.00           H  
ATOM   3398 1HB  PRO B 209       6.190 -16.937   0.096  1.00  0.00           H  
ATOM   3399 2HB  PRO B 209       7.475 -16.063   0.944  1.00  0.00           H  
ATOM   3400 1HG  PRO B 209       4.850 -17.123   2.037  1.00  0.00           H  
ATOM   3401 2HG  PRO B 209       6.449 -17.304   2.735  1.00  0.00           H  
ATOM   3402 1HD  PRO B 209       4.699 -15.390   3.580  1.00  0.00           H  
ATOM   3403 2HD  PRO B 209       6.496 -15.108   3.533  1.00  0.00           H  
ATOM   3404  N   TYR B 210       3.711 -13.940  -0.447  1.00  0.00           N  
ATOM   3405  CA  TYR B 210       2.292 -13.982  -0.753  1.00  0.00           C  
ATOM   3406  C   TYR B 210       1.817 -15.056  -1.677  1.00  0.00           C  
ATOM   3407  O   TYR B 210       2.368 -15.323  -2.725  1.00  0.00           O  
ATOM   3408  CB  TYR B 210       1.819 -12.649  -1.341  1.00  0.00           C  
ATOM   3409  CG  TYR B 210       1.509 -11.624  -0.327  1.00  0.00           C  
ATOM   3410  CD1 TYR B 210       2.388 -10.617  -0.028  1.00  0.00           C  
ATOM   3411  CD2 TYR B 210       0.291 -11.707   0.316  1.00  0.00           C  
ATOM   3412  CE1 TYR B 210       2.046  -9.698   0.935  1.00  0.00           C  
ATOM   3413  CE2 TYR B 210      -0.050 -10.804   1.262  1.00  0.00           C  
ATOM   3414  CZ  TYR B 210       0.818  -9.799   1.584  1.00  0.00           C  
ATOM   3415  OH  TYR B 210       0.483  -8.893   2.562  1.00  0.00           O  
ATOM   3416  H   TYR B 210       4.218 -13.057  -0.422  1.00  0.00           H  
ATOM   3417  HA  TYR B 210       1.773 -14.121   0.186  1.00  0.00           H  
ATOM   3418 1HB  TYR B 210       2.586 -12.248  -2.001  1.00  0.00           H  
ATOM   3419 2HB  TYR B 210       0.923 -12.813  -1.947  1.00  0.00           H  
ATOM   3420  HD1 TYR B 210       3.346 -10.549  -0.538  1.00  0.00           H  
ATOM   3421  HD2 TYR B 210      -0.400 -12.512   0.066  1.00  0.00           H  
ATOM   3422  HE1 TYR B 210       2.732  -8.896   1.197  1.00  0.00           H  
ATOM   3423  HE2 TYR B 210      -1.006 -10.886   1.771  1.00  0.00           H  
ATOM   3424  HH  TYR B 210       1.197  -8.249   2.648  1.00  0.00           H  
ATOM   3425  N   HIS B 211       0.695 -15.623  -1.224  1.00  0.00           N  
ATOM   3426  CA  HIS B 211      -0.112 -16.634  -1.884  1.00  0.00           C  
ATOM   3427  C   HIS B 211      -1.576 -16.265  -1.754  1.00  0.00           C  
ATOM   3428  O   HIS B 211      -2.160 -16.423  -0.664  1.00  0.00           O  
ATOM   3429  CB  HIS B 211       0.170 -18.048  -1.356  1.00  0.00           C  
ATOM   3430  CG  HIS B 211       1.459 -18.695  -1.772  1.00  0.00           C  
ATOM   3431  ND1 HIS B 211       2.691 -18.204  -1.454  1.00  0.00           N  
ATOM   3432  CD2 HIS B 211       1.676 -19.853  -2.444  1.00  0.00           C  
ATOM   3433  CE1 HIS B 211       3.622 -19.011  -1.924  1.00  0.00           C  
ATOM   3434  NE2 HIS B 211       3.032 -20.028  -2.528  1.00  0.00           N  
ATOM   3435  H   HIS B 211       0.403 -15.318  -0.299  1.00  0.00           H  
ATOM   3436  HA  HIS B 211       0.116 -16.646  -2.950  1.00  0.00           H  
ATOM   3437 1HB  HIS B 211       0.180 -18.021  -0.274  1.00  0.00           H  
ATOM   3438 2HB  HIS B 211      -0.621 -18.698  -1.669  1.00  0.00           H  
ATOM   3439  HD1 HIS B 211       2.905 -17.356  -0.935  1.00  0.00           H  
ATOM   3440  HD2 HIS B 211       1.004 -20.593  -2.876  1.00  0.00           H  
ATOM   3441  HE1 HIS B 211       4.672 -18.775  -1.769  1.00  0.00           H  
ATOM   3442  N   ILE B 212      -2.135 -15.707  -2.827  1.00  0.00           N  
ATOM   3443  CA  ILE B 212      -3.511 -15.230  -2.834  1.00  0.00           C  
ATOM   3444  C   ILE B 212      -4.318 -16.121  -3.751  1.00  0.00           C  
ATOM   3445  O   ILE B 212      -3.903 -16.420  -4.872  1.00  0.00           O  
ATOM   3446  CB  ILE B 212      -3.620 -13.753  -3.278  1.00  0.00           C  
ATOM   3447  CG1 ILE B 212      -2.772 -12.865  -2.316  1.00  0.00           C  
ATOM   3448  CG2 ILE B 212      -5.125 -13.313  -3.238  1.00  0.00           C  
ATOM   3449  CD1 ILE B 212      -2.608 -11.423  -2.750  1.00  0.00           C  
ATOM   3450  H   ILE B 212      -1.577 -15.621  -3.683  1.00  0.00           H  
ATOM   3451  HA  ILE B 212      -3.924 -15.312  -1.829  1.00  0.00           H  
ATOM   3452  HB  ILE B 212      -3.222 -13.639  -4.288  1.00  0.00           H  
ATOM   3453 1HG1 ILE B 212      -3.216 -12.889  -1.344  1.00  0.00           H  
ATOM   3454 2HG1 ILE B 212      -1.771 -13.291  -2.246  1.00  0.00           H  
ATOM   3455 1HG2 ILE B 212      -5.223 -12.281  -3.543  1.00  0.00           H  
ATOM   3456 2HG2 ILE B 212      -5.719 -13.929  -3.908  1.00  0.00           H  
ATOM   3457 3HG2 ILE B 212      -5.512 -13.427  -2.216  1.00  0.00           H  
ATOM   3458 1HD1 ILE B 212      -1.984 -10.901  -2.022  1.00  0.00           H  
ATOM   3459 2HD1 ILE B 212      -2.124 -11.391  -3.726  1.00  0.00           H  
ATOM   3460 3HD1 ILE B 212      -3.563 -10.919  -2.811  1.00  0.00           H  
ATOM   3461  N   ARG B 213      -5.424 -16.619  -3.246  1.00  0.00           N  
ATOM   3462  CA  ARG B 213      -6.271 -17.532  -3.986  1.00  0.00           C  
ATOM   3463  C   ARG B 213      -7.593 -16.931  -4.436  1.00  0.00           C  
ATOM   3464  O   ARG B 213      -8.195 -16.139  -3.718  1.00  0.00           O  
ATOM   3465  CB  ARG B 213      -6.496 -18.782  -3.135  1.00  0.00           C  
ATOM   3466  CG  ARG B 213      -7.312 -19.886  -3.774  1.00  0.00           C  
ATOM   3467  CD  ARG B 213      -7.301 -21.130  -2.960  1.00  0.00           C  
ATOM   3468  NE  ARG B 213      -7.902 -20.956  -1.630  1.00  0.00           N  
ATOM   3469  CZ  ARG B 213      -8.084 -21.960  -0.738  1.00  0.00           C  
ATOM   3470  NH1 ARG B 213      -7.732 -23.192  -1.061  1.00  0.00           N  
ATOM   3471  NH2 ARG B 213      -8.616 -21.724   0.465  1.00  0.00           N  
ATOM   3472  H   ARG B 213      -5.709 -16.320  -2.313  1.00  0.00           H  
ATOM   3473  HA  ARG B 213      -5.734 -17.835  -4.875  1.00  0.00           H  
ATOM   3474 1HB  ARG B 213      -5.538 -19.196  -2.840  1.00  0.00           H  
ATOM   3475 2HB  ARG B 213      -7.004 -18.489  -2.222  1.00  0.00           H  
ATOM   3476 1HG  ARG B 213      -8.340 -19.560  -3.854  1.00  0.00           H  
ATOM   3477 2HG  ARG B 213      -6.924 -20.114  -4.769  1.00  0.00           H  
ATOM   3478 1HD  ARG B 213      -7.865 -21.896  -3.495  1.00  0.00           H  
ATOM   3479 2HD  ARG B 213      -6.273 -21.459  -2.829  1.00  0.00           H  
ATOM   3480  HE  ARG B 213      -8.185 -20.025  -1.352  1.00  0.00           H  
ATOM   3481 1HH1 ARG B 213      -7.331 -23.388  -1.966  1.00  0.00           H  
ATOM   3482 2HH1 ARG B 213      -7.867 -23.946  -0.402  1.00  0.00           H  
ATOM   3483 1HH2 ARG B 213      -8.890 -20.769   0.771  1.00  0.00           H  
ATOM   3484 2HH2 ARG B 213      -8.743 -22.483   1.115  1.00  0.00           H  
ATOM   3485  N   SER B 214      -8.060 -17.359  -5.611  1.00  0.00           N  
ATOM   3486  CA  SER B 214      -9.388 -17.027  -6.117  1.00  0.00           C  
ATOM   3487  C   SER B 214     -10.066 -18.307  -6.564  1.00  0.00           C  
ATOM   3488  O   SER B 214      -9.488 -19.094  -7.316  1.00  0.00           O  
ATOM   3489  CB  SER B 214      -9.314 -16.073  -7.286  1.00  0.00           C  
ATOM   3490  OG  SER B 214     -10.591 -15.804  -7.825  1.00  0.00           O  
ATOM   3491  H   SER B 214      -7.450 -17.934  -6.188  1.00  0.00           H  
ATOM   3492  HA  SER B 214      -9.982 -16.587  -5.322  1.00  0.00           H  
ATOM   3493 1HB  SER B 214      -8.856 -15.154  -6.963  1.00  0.00           H  
ATOM   3494 2HB  SER B 214      -8.682 -16.510  -8.054  1.00  0.00           H  
ATOM   3495  HG  SER B 214     -10.993 -15.161  -7.229  1.00  0.00           H  
ATOM   3496  N   ILE B 215     -11.273 -18.544  -6.068  1.00  0.00           N  
ATOM   3497  CA  ILE B 215     -12.007 -19.742  -6.424  1.00  0.00           C  
ATOM   3498  C   ILE B 215     -13.244 -19.445  -7.230  1.00  0.00           C  
ATOM   3499  O   ILE B 215     -14.058 -18.600  -6.848  1.00  0.00           O  
ATOM   3500  CB  ILE B 215     -12.404 -20.544  -5.165  1.00  0.00           C  
ATOM   3501  CG1 ILE B 215     -11.120 -20.938  -4.405  1.00  0.00           C  
ATOM   3502  CG2 ILE B 215     -13.233 -21.795  -5.570  1.00  0.00           C  
ATOM   3503  CD1 ILE B 215     -11.335 -21.585  -3.056  1.00  0.00           C  
ATOM   3504  H   ILE B 215     -11.685 -17.885  -5.412  1.00  0.00           H  
ATOM   3505  HA  ILE B 215     -11.359 -20.361  -7.032  1.00  0.00           H  
ATOM   3506  HB  ILE B 215     -12.995 -19.909  -4.504  1.00  0.00           H  
ATOM   3507 1HG1 ILE B 215     -10.548 -21.578  -5.024  1.00  0.00           H  
ATOM   3508 2HG1 ILE B 215     -10.547 -20.040  -4.235  1.00  0.00           H  
ATOM   3509 1HG2 ILE B 215     -13.516 -22.358  -4.692  1.00  0.00           H  
ATOM   3510 2HG2 ILE B 215     -14.142 -21.504  -6.089  1.00  0.00           H  
ATOM   3511 3HG2 ILE B 215     -12.631 -22.425  -6.226  1.00  0.00           H  
ATOM   3512 1HD1 ILE B 215     -10.378 -21.804  -2.609  1.00  0.00           H  
ATOM   3513 2HD1 ILE B 215     -11.889 -20.903  -2.410  1.00  0.00           H  
ATOM   3514 3HD1 ILE B 215     -11.886 -22.505  -3.159  1.00  0.00           H  
ATOM   3515  N   LEU B 216     -13.378 -20.120  -8.366  1.00  0.00           N  
ATOM   3516  CA  LEU B 216     -14.556 -19.938  -9.196  1.00  0.00           C  
ATOM   3517  C   LEU B 216     -15.334 -21.247  -9.023  1.00  0.00           C  
ATOM   3518  O   LEU B 216     -14.771 -22.329  -9.206  1.00  0.00           O  
ATOM   3519  CB  LEU B 216     -14.181 -19.669 -10.676  1.00  0.00           C  
ATOM   3520  CG  LEU B 216     -15.366 -19.296 -11.675  1.00  0.00           C  
ATOM   3521  CD1 LEU B 216     -15.897 -17.882 -11.304  1.00  0.00           C  
ATOM   3522  CD2 LEU B 216     -14.906 -19.300 -13.130  1.00  0.00           C  
ATOM   3523  H   LEU B 216     -12.661 -20.806  -8.605  1.00  0.00           H  
ATOM   3524  HA  LEU B 216     -15.160 -19.112  -8.825  1.00  0.00           H  
ATOM   3525 1HB  LEU B 216     -13.483 -18.842 -10.688  1.00  0.00           H  
ATOM   3526 2HB  LEU B 216     -13.676 -20.526 -11.056  1.00  0.00           H  
ATOM   3527  HG  LEU B 216     -16.173 -20.016 -11.561  1.00  0.00           H  
ATOM   3528 1HD1 LEU B 216     -16.706 -17.608 -11.967  1.00  0.00           H  
ATOM   3529 2HD1 LEU B 216     -16.248 -17.849 -10.289  1.00  0.00           H  
ATOM   3530 3HD1 LEU B 216     -15.090 -17.159 -11.419  1.00  0.00           H  
ATOM   3531 1HD2 LEU B 216     -15.744 -19.038 -13.763  1.00  0.00           H  
ATOM   3532 2HD2 LEU B 216     -14.127 -18.583 -13.262  1.00  0.00           H  
ATOM   3533 3HD2 LEU B 216     -14.548 -20.267 -13.410  1.00  0.00           H  
ATOM   3534  N   HIS B 217     -16.598 -21.164  -8.608  1.00  0.00           N  
ATOM   3535  CA  HIS B 217     -17.391 -22.365  -8.303  1.00  0.00           C  
ATOM   3536  C   HIS B 217     -18.769 -22.460  -8.928  1.00  0.00           C  
ATOM   3537  O   HIS B 217     -19.643 -21.623  -8.669  1.00  0.00           O  
ATOM   3538  CB  HIS B 217     -17.574 -22.514  -6.789  1.00  0.00           C  
ATOM   3539  CG  HIS B 217     -18.476 -23.686  -6.384  1.00  0.00           C  
ATOM   3540  ND1 HIS B 217     -19.439 -23.556  -5.402  1.00  0.00           N  
ATOM   3541  CD2 HIS B 217     -18.570 -24.975  -6.823  1.00  0.00           C  
ATOM   3542  CE1 HIS B 217     -20.085 -24.698  -5.266  1.00  0.00           C  
ATOM   3543  NE2 HIS B 217     -19.586 -25.567  -6.111  1.00  0.00           N  
ATOM   3544  H   HIS B 217     -17.014 -20.252  -8.477  1.00  0.00           H  
ATOM   3545  HA  HIS B 217     -16.837 -23.236  -8.646  1.00  0.00           H  
ATOM   3546 1HB  HIS B 217     -16.598 -22.664  -6.325  1.00  0.00           H  
ATOM   3547 2HB  HIS B 217     -17.995 -21.596  -6.382  1.00  0.00           H  
ATOM   3548  HD2 HIS B 217     -17.970 -25.449  -7.597  1.00  0.00           H  
ATOM   3549  HE1 HIS B 217     -20.900 -24.889  -4.571  1.00  0.00           H  
ATOM   3550  HE2 HIS B 217     -19.921 -26.534  -6.208  1.00  0.00           H  
ATOM   3551  N   ILE B 218     -18.981 -23.536  -9.687  1.00  0.00           N  
ATOM   3552  CA  ILE B 218     -20.282 -23.825 -10.262  1.00  0.00           C  
ATOM   3553  C   ILE B 218     -20.927 -25.043  -9.572  1.00  0.00           C  
ATOM   3554  O   ILE B 218     -20.447 -26.178  -9.741  1.00  0.00           O  
ATOM   3555  CB  ILE B 218     -20.184 -24.126 -11.770  1.00  0.00           C  
ATOM   3556  CG1 ILE B 218     -19.623 -22.941 -12.500  1.00  0.00           C  
ATOM   3557  CG2 ILE B 218     -21.542 -24.534 -12.322  1.00  0.00           C  
ATOM   3558  CD1 ILE B 218     -19.204 -23.230 -13.915  1.00  0.00           C  
ATOM   3559  H   ILE B 218     -18.197 -24.179  -9.847  1.00  0.00           H  
ATOM   3560  HA  ILE B 218     -20.892 -22.939 -10.151  1.00  0.00           H  
ATOM   3561  HB  ILE B 218     -19.506 -24.940 -11.923  1.00  0.00           H  
ATOM   3562 1HG1 ILE B 218     -20.391 -22.190 -12.524  1.00  0.00           H  
ATOM   3563 2HG1 ILE B 218     -18.764 -22.553 -11.957  1.00  0.00           H  
ATOM   3564 1HG2 ILE B 218     -21.458 -24.767 -13.388  1.00  0.00           H  
ATOM   3565 2HG2 ILE B 218     -21.905 -25.415 -11.787  1.00  0.00           H  
ATOM   3566 3HG2 ILE B 218     -22.253 -23.718 -12.185  1.00  0.00           H  
ATOM   3567 1HD1 ILE B 218     -18.830 -22.320 -14.380  1.00  0.00           H  
ATOM   3568 2HD1 ILE B 218     -18.420 -23.988 -13.911  1.00  0.00           H  
ATOM   3569 3HD1 ILE B 218     -20.061 -23.601 -14.485  1.00  0.00           H  
ATOM   3570  N   PRO B 219     -21.969 -24.863  -8.732  1.00  0.00           N  
ATOM   3571  CA  PRO B 219     -22.668 -25.942  -8.065  1.00  0.00           C  
ATOM   3572  C   PRO B 219     -23.514 -26.623  -9.117  1.00  0.00           C  
ATOM   3573  O   PRO B 219     -23.992 -25.941 -10.026  1.00  0.00           O  
ATOM   3574  CB  PRO B 219     -23.491 -25.218  -6.992  1.00  0.00           C  
ATOM   3575  CG  PRO B 219     -23.763 -23.851  -7.579  1.00  0.00           C  
ATOM   3576  CD  PRO B 219     -22.530 -23.516  -8.428  1.00  0.00           C  
ATOM   3577  HA  PRO B 219     -21.945 -26.639  -7.633  1.00  0.00           H  
ATOM   3578 1HB  PRO B 219     -24.415 -25.782  -6.794  1.00  0.00           H  
ATOM   3579 2HB  PRO B 219     -22.937 -25.184  -6.050  1.00  0.00           H  
ATOM   3580 1HG  PRO B 219     -24.690 -23.880  -8.172  1.00  0.00           H  
ATOM   3581 2HG  PRO B 219     -23.925 -23.121  -6.772  1.00  0.00           H  
ATOM   3582 1HD  PRO B 219     -22.889 -23.012  -9.332  1.00  0.00           H  
ATOM   3583 2HD  PRO B 219     -21.799 -22.911  -7.859  1.00  0.00           H  
ATOM   3584  N   SER B 220     -23.782 -27.918  -8.954  1.00  0.00           N  
ATOM   3585  CA  SER B 220     -24.666 -28.633  -9.884  1.00  0.00           C  
ATOM   3586  C   SER B 220     -24.298 -28.383 -11.358  1.00  0.00           C  
ATOM   3587  O   SER B 220     -25.086 -27.812 -12.110  1.00  0.00           O  
ATOM   3588  CB  SER B 220     -26.119 -28.247  -9.631  1.00  0.00           C  
ATOM   3589  OG  SER B 220     -26.517 -28.593  -8.324  1.00  0.00           O  
ATOM   3590  H   SER B 220     -23.360 -28.425  -8.188  1.00  0.00           H  
ATOM   3591  HA  SER B 220     -24.557 -29.697  -9.688  1.00  0.00           H  
ATOM   3592 1HB  SER B 220     -26.250 -27.175  -9.784  1.00  0.00           H  
ATOM   3593 2HB  SER B 220     -26.755 -28.757 -10.354  1.00  0.00           H  
ATOM   3594  HG  SER B 220     -26.716 -29.534  -8.346  1.00  0.00           H  
ATOM   3595  N   ALA B 221     -23.087 -28.787 -11.757  1.00  0.00           N  
ATOM   3596  CA  ALA B 221     -22.580 -28.527 -13.105  1.00  0.00           C  
ATOM   3597  C   ALA B 221     -23.473 -29.122 -14.177  1.00  0.00           C  
ATOM   3598  O   ALA B 221     -23.980 -30.243 -14.043  1.00  0.00           O  
ATOM   3599  CB  ALA B 221     -21.186 -29.099 -13.244  1.00  0.00           C  
ATOM   3600  H   ALA B 221     -22.477 -29.281 -11.109  1.00  0.00           H  
ATOM   3601  HA  ALA B 221     -22.547 -27.447 -13.255  1.00  0.00           H  
ATOM   3602 1HB  ALA B 221     -20.801 -28.875 -14.231  1.00  0.00           H  
ATOM   3603 2HB  ALA B 221     -20.572 -28.643 -12.485  1.00  0.00           H  
ATOM   3604 3HB  ALA B 221     -21.209 -30.180 -13.093  1.00  0.00           H  
ATOM   3605  N   GLU B 222     -23.632 -28.388 -15.266  1.00  0.00           N  
ATOM   3606  CA  GLU B 222     -24.454 -28.852 -16.362  1.00  0.00           C  
ATOM   3607  C   GLU B 222     -23.679 -29.171 -17.621  1.00  0.00           C  
ATOM   3608  O   GLU B 222     -22.523 -28.779 -17.809  1.00  0.00           O  
ATOM   3609  CB  GLU B 222     -25.576 -27.852 -16.670  1.00  0.00           C  
ATOM   3610  CG  GLU B 222     -26.642 -27.740 -15.567  1.00  0.00           C  
ATOM   3611  CD  GLU B 222     -27.490 -29.018 -15.481  1.00  0.00           C  
ATOM   3612  OE1 GLU B 222     -27.516 -29.744 -16.456  1.00  0.00           O  
ATOM   3613  OE2 GLU B 222     -28.105 -29.253 -14.474  1.00  0.00           O  
ATOM   3614  H   GLU B 222     -23.188 -27.464 -15.340  1.00  0.00           H  
ATOM   3615  HA  GLU B 222     -24.939 -29.769 -16.044  1.00  0.00           H  
ATOM   3616 1HB  GLU B 222     -25.139 -26.859 -16.818  1.00  0.00           H  
ATOM   3617 2HB  GLU B 222     -26.073 -28.130 -17.597  1.00  0.00           H  
ATOM   3618 1HG  GLU B 222     -26.145 -27.568 -14.607  1.00  0.00           H  
ATOM   3619 2HG  GLU B 222     -27.284 -26.884 -15.771  1.00  0.00           H  
ATOM   3620  N   LEU B 223     -24.334 -29.895 -18.495  1.00  0.00           N  
ATOM   3621  CA  LEU B 223     -23.755 -30.198 -19.775  1.00  0.00           C  
ATOM   3622  C   LEU B 223     -23.610 -28.833 -20.425  1.00  0.00           C  
ATOM   3623  O   LEU B 223     -24.364 -27.922 -20.082  1.00  0.00           O  
ATOM   3624  CB  LEU B 223     -24.669 -31.142 -20.553  1.00  0.00           C  
ATOM   3625  CG  LEU B 223     -24.888 -32.496 -19.854  1.00  0.00           C  
ATOM   3626  CD1 LEU B 223     -25.965 -33.296 -20.581  1.00  0.00           C  
ATOM   3627  CD2 LEU B 223     -23.582 -33.265 -19.791  1.00  0.00           C  
ATOM   3628  H   LEU B 223     -25.273 -30.211 -18.272  1.00  0.00           H  
ATOM   3629  HA  LEU B 223     -22.769 -30.650 -19.647  1.00  0.00           H  
ATOM   3630 1HB  LEU B 223     -25.639 -30.664 -20.686  1.00  0.00           H  
ATOM   3631 2HB  LEU B 223     -24.232 -31.331 -21.534  1.00  0.00           H  
ATOM   3632  HG  LEU B 223     -25.230 -32.313 -18.846  1.00  0.00           H  
ATOM   3633 1HD1 LEU B 223     -26.132 -34.242 -20.062  1.00  0.00           H  
ATOM   3634 2HD1 LEU B 223     -26.893 -32.727 -20.591  1.00  0.00           H  
ATOM   3635 3HD1 LEU B 223     -25.651 -33.497 -21.603  1.00  0.00           H  
ATOM   3636 1HD2 LEU B 223     -23.760 -34.196 -19.275  1.00  0.00           H  
ATOM   3637 2HD2 LEU B 223     -23.220 -33.468 -20.798  1.00  0.00           H  
ATOM   3638 3HD2 LEU B 223     -22.838 -32.687 -19.254  1.00  0.00           H  
ATOM   3639  N   GLU B 224     -22.613 -28.675 -21.277  1.00  0.00           N  
ATOM   3640  CA  GLU B 224     -22.262 -27.401 -21.920  1.00  0.00           C  
ATOM   3641  C   GLU B 224     -21.654 -26.359 -20.956  1.00  0.00           C  
ATOM   3642  O   GLU B 224     -21.361 -25.243 -21.376  1.00  0.00           O  
ATOM   3643  CB  GLU B 224     -23.463 -26.746 -22.617  1.00  0.00           C  
ATOM   3644  CG  GLU B 224     -24.125 -27.489 -23.723  1.00  0.00           C  
ATOM   3645  CD  GLU B 224     -25.296 -26.679 -24.251  1.00  0.00           C  
ATOM   3646  OE1 GLU B 224     -25.759 -25.782 -23.545  1.00  0.00           O  
ATOM   3647  OE2 GLU B 224     -25.729 -26.946 -25.347  1.00  0.00           O  
ATOM   3648  H   GLU B 224     -22.054 -29.487 -21.499  1.00  0.00           H  
ATOM   3649  HA  GLU B 224     -21.513 -27.612 -22.685  1.00  0.00           H  
ATOM   3650 1HB  GLU B 224     -24.223 -26.561 -21.933  1.00  0.00           H  
ATOM   3651 2HB  GLU B 224     -23.159 -25.779 -23.013  1.00  0.00           H  
ATOM   3652 1HG  GLU B 224     -23.411 -27.660 -24.527  1.00  0.00           H  
ATOM   3653 2HG  GLU B 224     -24.480 -28.453 -23.362  1.00  0.00           H  
ATOM   3654  N   ASP B 225     -21.305 -26.766 -19.712  1.00  0.00           N  
ATOM   3655  CA  ASP B 225     -20.462 -25.910 -18.864  1.00  0.00           C  
ATOM   3656  C   ASP B 225     -19.022 -26.306 -19.183  1.00  0.00           C  
ATOM   3657  O   ASP B 225     -18.061 -25.794 -18.602  1.00  0.00           O  
ATOM   3658  CB  ASP B 225     -20.693 -26.064 -17.347  1.00  0.00           C  
ATOM   3659  CG  ASP B 225     -22.014 -25.563 -16.862  1.00  0.00           C  
ATOM   3660  OD1 ASP B 225     -22.607 -24.786 -17.572  1.00  0.00           O  
ATOM   3661  OD2 ASP B 225     -22.409 -25.910 -15.760  1.00  0.00           O  
ATOM   3662  H   ASP B 225     -21.632 -27.659 -19.335  1.00  0.00           H  
ATOM   3663  HA  ASP B 225     -20.608 -24.865 -19.139  1.00  0.00           H  
ATOM   3664 1HB  ASP B 225     -20.616 -27.109 -17.085  1.00  0.00           H  
ATOM   3665 2HB  ASP B 225     -19.910 -25.537 -16.805  1.00  0.00           H  
ATOM   3666  N   SER B 226     -18.905 -27.278 -20.086  1.00  0.00           N  
ATOM   3667  CA  SER B 226     -17.651 -27.798 -20.568  1.00  0.00           C  
ATOM   3668  C   SER B 226     -16.957 -26.678 -21.332  1.00  0.00           C  
ATOM   3669  O   SER B 226     -17.620 -25.889 -22.011  1.00  0.00           O  
ATOM   3670  CB  SER B 226     -17.892 -28.959 -21.531  1.00  0.00           C  
ATOM   3671  OG  SER B 226     -18.544 -30.062 -20.916  1.00  0.00           O  
ATOM   3672  H   SER B 226     -19.749 -27.650 -20.481  1.00  0.00           H  
ATOM   3673  HA  SER B 226     -17.044 -28.104 -19.721  1.00  0.00           H  
ATOM   3674 1HB  SER B 226     -18.492 -28.602 -22.367  1.00  0.00           H  
ATOM   3675 2HB  SER B 226     -16.934 -29.282 -21.936  1.00  0.00           H  
ATOM   3676  HG  SER B 226     -18.709 -30.698 -21.628  1.00  0.00           H  
ATOM   3677  N   GLY B 227     -15.642 -26.632 -21.280  1.00  0.00           N  
ATOM   3678  CA  GLY B 227     -14.937 -25.636 -22.063  1.00  0.00           C  
ATOM   3679  C   GLY B 227     -13.701 -25.119 -21.382  1.00  0.00           C  
ATOM   3680  O   GLY B 227     -13.174 -25.718 -20.438  1.00  0.00           O  
ATOM   3681  H   GLY B 227     -15.149 -27.297 -20.694  1.00  0.00           H  
ATOM   3682 1HA  GLY B 227     -14.662 -26.069 -23.025  1.00  0.00           H  
ATOM   3683 2HA  GLY B 227     -15.603 -24.804 -22.276  1.00  0.00           H  
ATOM   3684  N   THR B 228     -13.203 -24.013 -21.904  1.00  0.00           N  
ATOM   3685  CA  THR B 228     -11.990 -23.450 -21.367  1.00  0.00           C  
ATOM   3686  C   THR B 228     -12.321 -22.448 -20.271  1.00  0.00           C  
ATOM   3687  O   THR B 228     -13.154 -21.555 -20.459  1.00  0.00           O  
ATOM   3688  CB  THR B 228     -11.168 -22.742 -22.460  1.00  0.00           C  
ATOM   3689  OG1 THR B 228     -10.817 -23.675 -23.502  1.00  0.00           O  
ATOM   3690  CG2 THR B 228      -9.879 -22.208 -21.823  1.00  0.00           C  
ATOM   3691  H   THR B 228     -13.670 -23.565 -22.679  1.00  0.00           H  
ATOM   3692  HA  THR B 228     -11.385 -24.245 -20.929  1.00  0.00           H  
ATOM   3693  HB  THR B 228     -11.740 -21.922 -22.889  1.00  0.00           H  
ATOM   3694  HG1 THR B 228     -10.350 -24.438 -23.114  1.00  0.00           H  
ATOM   3695 1HG2 THR B 228      -9.278 -21.711 -22.579  1.00  0.00           H  
ATOM   3696 2HG2 THR B 228     -10.119 -21.494 -21.035  1.00  0.00           H  
ATOM   3697 3HG2 THR B 228      -9.317 -23.041 -21.398  1.00  0.00           H  
ATOM   3698  N   TYR B 229     -11.670 -22.619 -19.132  1.00  0.00           N  
ATOM   3699  CA  TYR B 229     -11.785 -21.715 -18.001  1.00  0.00           C  
ATOM   3700  C   TYR B 229     -10.453 -21.003 -17.818  1.00  0.00           C  
ATOM   3701  O   TYR B 229      -9.421 -21.656 -17.615  1.00  0.00           O  
ATOM   3702  CB  TYR B 229     -12.168 -22.491 -16.747  1.00  0.00           C  
ATOM   3703  CG  TYR B 229     -13.590 -23.041 -16.723  1.00  0.00           C  
ATOM   3704  CD1 TYR B 229     -13.943 -24.196 -17.406  1.00  0.00           C  
ATOM   3705  CD2 TYR B 229     -14.524 -22.397 -15.947  1.00  0.00           C  
ATOM   3706  CE1 TYR B 229     -15.242 -24.675 -17.307  1.00  0.00           C  
ATOM   3707  CE2 TYR B 229     -15.799 -22.879 -15.832  1.00  0.00           C  
ATOM   3708  CZ  TYR B 229     -16.167 -24.004 -16.508  1.00  0.00           C  
ATOM   3709  OH  TYR B 229     -17.453 -24.456 -16.401  1.00  0.00           O  
ATOM   3710  H   TYR B 229     -11.029 -23.408 -19.053  1.00  0.00           H  
ATOM   3711  HA  TYR B 229     -12.547 -20.966 -18.213  1.00  0.00           H  
ATOM   3712 1HB  TYR B 229     -11.481 -23.334 -16.626  1.00  0.00           H  
ATOM   3713 2HB  TYR B 229     -12.042 -21.842 -15.885  1.00  0.00           H  
ATOM   3714  HD1 TYR B 229     -13.209 -24.722 -18.022  1.00  0.00           H  
ATOM   3715  HD2 TYR B 229     -14.235 -21.497 -15.405  1.00  0.00           H  
ATOM   3716  HE1 TYR B 229     -15.535 -25.579 -17.851  1.00  0.00           H  
ATOM   3717  HE2 TYR B 229     -16.522 -22.357 -15.209  1.00  0.00           H  
ATOM   3718  HH  TYR B 229     -17.644 -25.066 -17.141  1.00  0.00           H  
ATOM   3719  N   THR B 230     -10.473 -19.668 -17.889  1.00  0.00           N  
ATOM   3720  CA  THR B 230      -9.235 -18.893 -17.813  1.00  0.00           C  
ATOM   3721  C   THR B 230      -9.179 -17.891 -16.662  1.00  0.00           C  
ATOM   3722  O   THR B 230     -10.125 -17.130 -16.434  1.00  0.00           O  
ATOM   3723  CB  THR B 230      -9.001 -18.134 -19.132  1.00  0.00           C  
ATOM   3724  OG1 THR B 230      -8.911 -19.066 -20.216  1.00  0.00           O  
ATOM   3725  CG2 THR B 230      -7.729 -17.319 -19.065  1.00  0.00           C  
ATOM   3726  H   THR B 230     -11.365 -19.192 -18.027  1.00  0.00           H  
ATOM   3727  HA  THR B 230      -8.409 -19.585 -17.669  1.00  0.00           H  
ATOM   3728  HB  THR B 230      -9.823 -17.471 -19.313  1.00  0.00           H  
ATOM   3729  HG1 THR B 230      -9.011 -18.592 -21.045  1.00  0.00           H  
ATOM   3730 1HG2 THR B 230      -7.592 -16.800 -20.011  1.00  0.00           H  
ATOM   3731 2HG2 THR B 230      -7.791 -16.587 -18.266  1.00  0.00           H  
ATOM   3732 3HG2 THR B 230      -6.878 -17.973 -18.887  1.00  0.00           H  
ATOM   3733  N   CYS B 231      -8.044 -17.894 -15.949  1.00  0.00           N  
ATOM   3734  CA  CYS B 231      -7.775 -16.965 -14.853  1.00  0.00           C  
ATOM   3735  C   CYS B 231      -6.722 -15.935 -15.255  1.00  0.00           C  
ATOM   3736  O   CYS B 231      -5.538 -16.263 -15.416  1.00  0.00           O  
ATOM   3737  CB  CYS B 231      -7.261 -17.703 -13.616  1.00  0.00           C  
ATOM   3738  SG  CYS B 231      -6.939 -16.634 -12.170  1.00  0.00           S  
ATOM   3739  H   CYS B 231      -7.311 -18.556 -16.210  1.00  0.00           H  
ATOM   3740  HA  CYS B 231      -8.697 -16.441 -14.595  1.00  0.00           H  
ATOM   3741 1HB  CYS B 231      -7.972 -18.471 -13.326  1.00  0.00           H  
ATOM   3742 2HB  CYS B 231      -6.336 -18.188 -13.875  1.00  0.00           H  
ATOM   3743  N   ASN B 232      -7.169 -14.704 -15.479  1.00  0.00           N  
ATOM   3744  CA  ASN B 232      -6.304 -13.599 -15.877  1.00  0.00           C  
ATOM   3745  C   ASN B 232      -5.937 -12.795 -14.648  1.00  0.00           C  
ATOM   3746  O   ASN B 232      -6.808 -12.366 -13.886  1.00  0.00           O  
ATOM   3747  CB  ASN B 232      -6.935 -12.753 -16.965  1.00  0.00           C  
ATOM   3748  CG  ASN B 232      -6.037 -11.614 -17.397  1.00  0.00           C  
ATOM   3749  OD1 ASN B 232      -5.898 -10.637 -16.659  1.00  0.00           O  
ATOM   3750  ND2 ASN B 232      -5.422 -11.716 -18.547  1.00  0.00           N  
ATOM   3751  H   ASN B 232      -8.156 -14.505 -15.333  1.00  0.00           H  
ATOM   3752  HA  ASN B 232      -5.373 -14.006 -16.271  1.00  0.00           H  
ATOM   3753 1HB  ASN B 232      -7.133 -13.385 -17.835  1.00  0.00           H  
ATOM   3754 2HB  ASN B 232      -7.885 -12.365 -16.624  1.00  0.00           H  
ATOM   3755 1HD2 ASN B 232      -4.815 -10.980 -18.857  1.00  0.00           H  
ATOM   3756 2HD2 ASN B 232      -5.546 -12.537 -19.139  1.00  0.00           H  
ATOM   3757  N   VAL B 233      -4.647 -12.663 -14.399  1.00  0.00           N  
ATOM   3758  CA  VAL B 233      -4.206 -11.948 -13.223  1.00  0.00           C  
ATOM   3759  C   VAL B 233      -3.320 -10.779 -13.560  1.00  0.00           C  
ATOM   3760  O   VAL B 233      -2.344 -10.899 -14.310  1.00  0.00           O  
ATOM   3761  CB  VAL B 233      -3.477 -12.883 -12.267  1.00  0.00           C  
ATOM   3762  CG1 VAL B 233      -2.976 -12.098 -11.040  1.00  0.00           C  
ATOM   3763  CG2 VAL B 233      -4.448 -14.020 -11.871  1.00  0.00           C  
ATOM   3764  H   VAL B 233      -3.955 -13.035 -15.050  1.00  0.00           H  
ATOM   3765  HA  VAL B 233      -5.083 -11.567 -12.705  1.00  0.00           H  
ATOM   3766  HB  VAL B 233      -2.610 -13.283 -12.763  1.00  0.00           H  
ATOM   3767 1HG1 VAL B 233      -2.452 -12.752 -10.406  1.00  0.00           H  
ATOM   3768 2HG1 VAL B 233      -2.296 -11.305 -11.334  1.00  0.00           H  
ATOM   3769 3HG1 VAL B 233      -3.832 -11.667 -10.511  1.00  0.00           H  
ATOM   3770 1HG2 VAL B 233      -3.984 -14.715 -11.210  1.00  0.00           H  
ATOM   3771 2HG2 VAL B 233      -5.319 -13.589 -11.383  1.00  0.00           H  
ATOM   3772 3HG2 VAL B 233      -4.764 -14.556 -12.760  1.00  0.00           H  
ATOM   3773  N   THR B 234      -3.669  -9.627 -13.015  1.00  0.00           N  
ATOM   3774  CA  THR B 234      -2.868  -8.455 -13.286  1.00  0.00           C  
ATOM   3775  C   THR B 234      -2.471  -7.750 -12.005  1.00  0.00           C  
ATOM   3776  O   THR B 234      -3.184  -7.808 -10.998  1.00  0.00           O  
ATOM   3777  CB  THR B 234      -3.592  -7.474 -14.233  1.00  0.00           C  
ATOM   3778  OG1 THR B 234      -4.761  -6.945 -13.605  1.00  0.00           O  
ATOM   3779  CG2 THR B 234      -4.037  -8.226 -15.478  1.00  0.00           C  
ATOM   3780  H   THR B 234      -4.487  -9.599 -12.402  1.00  0.00           H  
ATOM   3781  HA  THR B 234      -1.957  -8.766 -13.784  1.00  0.00           H  
ATOM   3782  HB  THR B 234      -2.910  -6.665 -14.504  1.00  0.00           H  
ATOM   3783  HG1 THR B 234      -5.082  -6.199 -14.115  1.00  0.00           H  
ATOM   3784 1HG2 THR B 234      -4.541  -7.547 -16.161  1.00  0.00           H  
ATOM   3785 2HG2 THR B 234      -3.187  -8.667 -15.967  1.00  0.00           H  
ATOM   3786 3HG2 THR B 234      -4.721  -9.009 -15.193  1.00  0.00           H  
ATOM   3787  N   GLU B 235      -1.355  -7.036 -12.045  1.00  0.00           N  
ATOM   3788  CA  GLU B 235      -0.991  -6.217 -10.903  1.00  0.00           C  
ATOM   3789  C   GLU B 235      -1.191  -4.775 -11.321  1.00  0.00           C  
ATOM   3790  O   GLU B 235      -0.495  -4.271 -12.207  1.00  0.00           O  
ATOM   3791  CB  GLU B 235       0.440  -6.453 -10.460  1.00  0.00           C  
ATOM   3792  CG  GLU B 235       0.825  -5.699  -9.238  1.00  0.00           C  
ATOM   3793  CD  GLU B 235       2.222  -5.888  -8.907  1.00  0.00           C  
ATOM   3794  OE1 GLU B 235       2.837  -6.657  -9.578  1.00  0.00           O  
ATOM   3795  OE2 GLU B 235       2.692  -5.275  -7.996  1.00  0.00           O  
ATOM   3796  H   GLU B 235      -0.794  -7.051 -12.901  1.00  0.00           H  
ATOM   3797  HA  GLU B 235      -1.664  -6.429 -10.072  1.00  0.00           H  
ATOM   3798 1HB  GLU B 235       0.616  -7.517 -10.288  1.00  0.00           H  
ATOM   3799 2HB  GLU B 235       1.101  -6.117 -11.234  1.00  0.00           H  
ATOM   3800 1HG  GLU B 235       0.642  -4.666  -9.402  1.00  0.00           H  
ATOM   3801 2HG  GLU B 235       0.206  -6.027  -8.402  1.00  0.00           H  
ATOM   3802  N   SER B 236      -2.120  -4.100 -10.652  1.00  0.00           N  
ATOM   3803  CA  SER B 236      -2.512  -2.728 -10.968  1.00  0.00           C  
ATOM   3804  C   SER B 236      -1.468  -1.682 -10.602  1.00  0.00           C  
ATOM   3805  O   SER B 236      -1.579  -0.519 -11.012  1.00  0.00           O  
ATOM   3806  CB  SER B 236      -3.822  -2.394 -10.293  1.00  0.00           C  
ATOM   3807  OG  SER B 236      -3.682  -2.343  -8.902  1.00  0.00           O  
ATOM   3808  H   SER B 236      -2.620  -4.582  -9.916  1.00  0.00           H  
ATOM   3809  HA  SER B 236      -2.667  -2.670 -12.046  1.00  0.00           H  
ATOM   3810 1HB  SER B 236      -4.194  -1.439 -10.662  1.00  0.00           H  
ATOM   3811 2HB  SER B 236      -4.557  -3.156 -10.556  1.00  0.00           H  
ATOM   3812  HG  SER B 236      -3.288  -1.478  -8.710  1.00  0.00           H  
ATOM   3813  N   VAL B 237      -0.447  -2.104  -9.856  1.00  0.00           N  
ATOM   3814  CA  VAL B 237       0.624  -1.212  -9.452  1.00  0.00           C  
ATOM   3815  C   VAL B 237       1.299  -0.669 -10.686  1.00  0.00           C  
ATOM   3816  O   VAL B 237       1.399   0.545 -10.846  1.00  0.00           O  
ATOM   3817  CB  VAL B 237       1.665  -1.973  -8.627  1.00  0.00           C  
ATOM   3818  CG1 VAL B 237       2.889  -1.118  -8.354  1.00  0.00           C  
ATOM   3819  CG2 VAL B 237       1.038  -2.413  -7.375  1.00  0.00           C  
ATOM   3820  H   VAL B 237      -0.436  -3.069  -9.556  1.00  0.00           H  
ATOM   3821  HA  VAL B 237       0.217  -0.393  -8.862  1.00  0.00           H  
ATOM   3822  HB  VAL B 237       2.004  -2.837  -9.186  1.00  0.00           H  
ATOM   3823 1HG1 VAL B 237       3.605  -1.695  -7.771  1.00  0.00           H  
ATOM   3824 2HG1 VAL B 237       3.365  -0.805  -9.277  1.00  0.00           H  
ATOM   3825 3HG1 VAL B 237       2.585  -0.241  -7.802  1.00  0.00           H  
ATOM   3826 1HG2 VAL B 237       1.776  -2.981  -6.824  1.00  0.00           H  
ATOM   3827 2HG2 VAL B 237       0.715  -1.544  -6.807  1.00  0.00           H  
ATOM   3828 3HG2 VAL B 237       0.183  -3.049  -7.579  1.00  0.00           H  
ATOM   3829  N   ASN B 238       1.722  -1.564 -11.586  1.00  0.00           N  
ATOM   3830  CA  ASN B 238       2.353  -1.125 -12.816  1.00  0.00           C  
ATOM   3831  C   ASN B 238       1.526  -1.489 -14.054  1.00  0.00           C  
ATOM   3832  O   ASN B 238       0.736  -0.687 -14.557  1.00  0.00           O  
ATOM   3833  CB  ASN B 238       3.719  -1.782 -12.911  1.00  0.00           C  
ATOM   3834  CG  ASN B 238       4.710  -1.264 -11.932  1.00  0.00           C  
ATOM   3835  OD1 ASN B 238       4.674  -0.104 -11.510  1.00  0.00           O  
ATOM   3836  ND2 ASN B 238       5.611  -2.133 -11.528  1.00  0.00           N  
ATOM   3837  H   ASN B 238       1.594  -2.551 -11.407  1.00  0.00           H  
ATOM   3838  HA  ASN B 238       2.463  -0.040 -12.794  1.00  0.00           H  
ATOM   3839 1HB  ASN B 238       3.612  -2.842 -12.730  1.00  0.00           H  
ATOM   3840 2HB  ASN B 238       4.116  -1.660 -13.921  1.00  0.00           H  
ATOM   3841 1HD2 ASN B 238       6.309  -1.862 -10.864  1.00  0.00           H  
ATOM   3842 2HD2 ASN B 238       5.599  -3.096 -11.876  1.00  0.00           H  
ATOM   3843  N   ASP B 239       1.694  -2.730 -14.513  1.00  0.00           N  
ATOM   3844  CA  ASP B 239       0.979  -3.284 -15.653  1.00  0.00           C  
ATOM   3845  C   ASP B 239       1.221  -4.789 -15.776  1.00  0.00           C  
ATOM   3846  O   ASP B 239       1.067  -5.356 -16.860  1.00  0.00           O  
ATOM   3847  CB  ASP B 239       1.377  -2.554 -16.952  1.00  0.00           C  
ATOM   3848  CG  ASP B 239       2.892  -2.655 -17.305  1.00  0.00           C  
ATOM   3849  OD1 ASP B 239       3.622  -3.307 -16.584  1.00  0.00           O  
ATOM   3850  OD2 ASP B 239       3.288  -2.069 -18.293  1.00  0.00           O  
ATOM   3851  H   ASP B 239       2.359  -3.326 -14.055  1.00  0.00           H  
ATOM   3852  HA  ASP B 239      -0.089  -3.133 -15.492  1.00  0.00           H  
ATOM   3853 1HB  ASP B 239       0.809  -2.979 -17.780  1.00  0.00           H  
ATOM   3854 2HB  ASP B 239       1.102  -1.502 -16.890  1.00  0.00           H  
ATOM   3855  N   HIS B 240       1.706  -5.420 -14.710  1.00  0.00           N  
ATOM   3856  CA  HIS B 240       2.179  -6.786 -14.861  1.00  0.00           C  
ATOM   3857  C   HIS B 240       1.022  -7.688 -15.184  1.00  0.00           C  
ATOM   3858  O   HIS B 240      -0.067  -7.507 -14.639  1.00  0.00           O  
ATOM   3859  CB  HIS B 240       2.858  -7.260 -13.579  1.00  0.00           C  
ATOM   3860  CG  HIS B 240       4.053  -6.463 -13.259  1.00  0.00           C  
ATOM   3861  ND1 HIS B 240       5.181  -6.466 -14.046  1.00  0.00           N  
ATOM   3862  CD2 HIS B 240       4.295  -5.595 -12.247  1.00  0.00           C  
ATOM   3863  CE1 HIS B 240       6.072  -5.636 -13.532  1.00  0.00           C  
ATOM   3864  NE2 HIS B 240       5.556  -5.085 -12.442  1.00  0.00           N  
ATOM   3865  H   HIS B 240       1.758  -4.949 -13.819  1.00  0.00           H  
ATOM   3866  HA  HIS B 240       2.896  -6.845 -15.678  1.00  0.00           H  
ATOM   3867 1HB  HIS B 240       2.176  -7.207 -12.755  1.00  0.00           H  
ATOM   3868 2HB  HIS B 240       3.160  -8.300 -13.688  1.00  0.00           H  
ATOM   3869  HD1 HIS B 240       5.205  -6.755 -15.006  1.00  0.00           H  
ATOM   3870  HD2 HIS B 240       3.700  -5.257 -11.408  1.00  0.00           H  
ATOM   3871  HE1 HIS B 240       7.038  -5.493 -14.016  1.00  0.00           H  
ATOM   3872  N   GLN B 241       1.254  -8.689 -16.036  1.00  0.00           N  
ATOM   3873  CA  GLN B 241       0.193  -9.635 -16.362  1.00  0.00           C  
ATOM   3874  C   GLN B 241       0.683 -11.077 -16.379  1.00  0.00           C  
ATOM   3875  O   GLN B 241       1.835 -11.347 -16.709  1.00  0.00           O  
ATOM   3876  CB  GLN B 241      -0.421  -9.354 -17.745  1.00  0.00           C  
ATOM   3877  CG  GLN B 241      -1.008  -7.962 -17.950  1.00  0.00           C  
ATOM   3878  CD  GLN B 241      -1.771  -7.866 -19.237  1.00  0.00           C  
ATOM   3879  OE1 GLN B 241      -2.519  -8.794 -19.577  1.00  0.00           O  
ATOM   3880  NE2 GLN B 241      -1.598  -6.771 -19.974  1.00  0.00           N  
ATOM   3881  H   GLN B 241       2.163  -8.784 -16.466  1.00  0.00           H  
ATOM   3882  HA  GLN B 241      -0.586  -9.560 -15.609  1.00  0.00           H  
ATOM   3883 1HB  GLN B 241       0.338  -9.505 -18.510  1.00  0.00           H  
ATOM   3884 2HB  GLN B 241      -1.215 -10.077 -17.931  1.00  0.00           H  
ATOM   3885 1HG  GLN B 241      -1.637  -7.678 -17.132  1.00  0.00           H  
ATOM   3886 2HG  GLN B 241      -0.180  -7.260 -18.020  1.00  0.00           H  
ATOM   3887 1HE2 GLN B 241      -2.086  -6.668 -20.841  1.00  0.00           H  
ATOM   3888 2HE2 GLN B 241      -0.979  -6.046 -19.664  1.00  0.00           H  
ATOM   3889  N   ASP B 242      -0.241 -11.988 -16.116  1.00  0.00           N  
ATOM   3890  CA  ASP B 242      -0.072 -13.431 -16.306  1.00  0.00           C  
ATOM   3891  C   ASP B 242      -1.446 -14.038 -16.546  1.00  0.00           C  
ATOM   3892  O   ASP B 242      -2.471 -13.455 -16.192  1.00  0.00           O  
ATOM   3893  CB  ASP B 242       0.602 -14.126 -15.123  1.00  0.00           C  
ATOM   3894  CG  ASP B 242       1.141 -15.606 -15.429  1.00  0.00           C  
ATOM   3895  OD1 ASP B 242       1.047 -16.020 -16.573  1.00  0.00           O  
ATOM   3896  OD2 ASP B 242       1.575 -16.315 -14.510  1.00  0.00           O  
ATOM   3897  H   ASP B 242      -1.132 -11.656 -15.746  1.00  0.00           H  
ATOM   3898  HA  ASP B 242       0.537 -13.599 -17.194  1.00  0.00           H  
ATOM   3899 1HB  ASP B 242       1.446 -13.525 -14.792  1.00  0.00           H  
ATOM   3900 2HB  ASP B 242      -0.101 -14.152 -14.348  1.00  0.00           H  
ATOM   3901  N   GLU B 243      -1.467 -15.184 -17.195  1.00  0.00           N  
ATOM   3902  CA  GLU B 243      -2.738 -15.842 -17.474  1.00  0.00           C  
ATOM   3903  C   GLU B 243      -2.585 -17.347 -17.656  1.00  0.00           C  
ATOM   3904  O   GLU B 243      -1.747 -17.797 -18.441  1.00  0.00           O  
ATOM   3905  CB  GLU B 243      -3.350 -15.216 -18.737  1.00  0.00           C  
ATOM   3906  CG  GLU B 243      -4.692 -15.739 -19.130  1.00  0.00           C  
ATOM   3907  CD  GLU B 243      -5.223 -15.103 -20.404  1.00  0.00           C  
ATOM   3908  OE1 GLU B 243      -5.472 -13.917 -20.429  1.00  0.00           O  
ATOM   3909  OE2 GLU B 243      -5.382 -15.824 -21.362  1.00  0.00           O  
ATOM   3910  H   GLU B 243      -0.569 -15.621 -17.416  1.00  0.00           H  
ATOM   3911  HA  GLU B 243      -3.405 -15.674 -16.631  1.00  0.00           H  
ATOM   3912 1HB  GLU B 243      -3.456 -14.140 -18.589  1.00  0.00           H  
ATOM   3913 2HB  GLU B 243      -2.675 -15.362 -19.578  1.00  0.00           H  
ATOM   3914 1HG  GLU B 243      -4.620 -16.816 -19.274  1.00  0.00           H  
ATOM   3915 2HG  GLU B 243      -5.388 -15.556 -18.313  1.00  0.00           H  
ATOM   3916  N   LYS B 244      -3.422 -18.113 -16.958  1.00  0.00           N  
ATOM   3917  CA  LYS B 244      -3.409 -19.575 -17.073  1.00  0.00           C  
ATOM   3918  C   LYS B 244      -4.816 -20.114 -17.254  1.00  0.00           C  
ATOM   3919  O   LYS B 244      -5.792 -19.494 -16.824  1.00  0.00           O  
ATOM   3920  CB  LYS B 244      -2.742 -20.237 -15.874  1.00  0.00           C  
ATOM   3921  CG  LYS B 244      -1.307 -19.843 -15.661  1.00  0.00           C  
ATOM   3922  CD  LYS B 244      -0.360 -20.418 -16.700  1.00  0.00           C  
ATOM   3923  CE  LYS B 244       1.057 -19.864 -16.482  1.00  0.00           C  
ATOM   3924  NZ  LYS B 244       1.716 -20.414 -15.257  1.00  0.00           N  
ATOM   3925  H   LYS B 244      -4.092 -17.650 -16.338  1.00  0.00           H  
ATOM   3926  HA  LYS B 244      -2.843 -19.846 -17.964  1.00  0.00           H  
ATOM   3927 1HB  LYS B 244      -3.270 -19.959 -14.997  1.00  0.00           H  
ATOM   3928 2HB  LYS B 244      -2.797 -21.322 -15.966  1.00  0.00           H  
ATOM   3929 1HG  LYS B 244      -1.205 -18.765 -15.659  1.00  0.00           H  
ATOM   3930 2HG  LYS B 244      -1.006 -20.216 -14.706  1.00  0.00           H  
ATOM   3931 1HD  LYS B 244      -0.341 -21.503 -16.622  1.00  0.00           H  
ATOM   3932 2HD  LYS B 244      -0.695 -20.145 -17.699  1.00  0.00           H  
ATOM   3933 1HE  LYS B 244       1.671 -20.091 -17.348  1.00  0.00           H  
ATOM   3934 2HE  LYS B 244       0.984 -18.783 -16.375  1.00  0.00           H  
ATOM   3935 1HZ  LYS B 244       2.628 -19.994 -15.161  1.00  0.00           H  
ATOM   3936 2HZ  LYS B 244       1.158 -20.201 -14.402  1.00  0.00           H  
ATOM   3937 3HZ  LYS B 244       1.807 -21.406 -15.342  1.00  0.00           H  
ATOM   3938  N   ALA B 245      -4.926 -21.281 -17.870  1.00  0.00           N  
ATOM   3939  CA  ALA B 245      -6.243 -21.853 -18.099  1.00  0.00           C  
ATOM   3940  C   ALA B 245      -6.222 -23.359 -18.102  1.00  0.00           C  
ATOM   3941  O   ALA B 245      -5.185 -23.985 -18.328  1.00  0.00           O  
ATOM   3942  CB  ALA B 245      -6.791 -21.369 -19.434  1.00  0.00           C  
ATOM   3943  H   ALA B 245      -4.103 -21.765 -18.201  1.00  0.00           H  
ATOM   3944  HA  ALA B 245      -6.899 -21.529 -17.291  1.00  0.00           H  
ATOM   3945 1HB  ALA B 245      -7.789 -21.776 -19.590  1.00  0.00           H  
ATOM   3946 2HB  ALA B 245      -6.835 -20.295 -19.436  1.00  0.00           H  
ATOM   3947 3HB  ALA B 245      -6.140 -21.703 -20.236  1.00  0.00           H  
ATOM   3948  N   ILE B 246      -7.383 -23.927 -17.831  1.00  0.00           N  
ATOM   3949  CA  ILE B 246      -7.575 -25.360 -17.917  1.00  0.00           C  
ATOM   3950  C   ILE B 246      -8.864 -25.685 -18.657  1.00  0.00           C  
ATOM   3951  O   ILE B 246      -9.805 -24.885 -18.691  1.00  0.00           O  
ATOM   3952  CB  ILE B 246      -7.515 -26.033 -16.527  1.00  0.00           C  
ATOM   3953  CG1 ILE B 246      -8.565 -25.465 -15.625  1.00  0.00           C  
ATOM   3954  CG2 ILE B 246      -6.120 -25.913 -15.891  1.00  0.00           C  
ATOM   3955  CD1 ILE B 246      -8.684 -26.234 -14.360  1.00  0.00           C  
ATOM   3956  H   ILE B 246      -8.173 -23.312 -17.625  1.00  0.00           H  
ATOM   3957  HA  ILE B 246      -6.754 -25.778 -18.498  1.00  0.00           H  
ATOM   3958  HB  ILE B 246      -7.748 -27.093 -16.651  1.00  0.00           H  
ATOM   3959 1HG1 ILE B 246      -8.306 -24.435 -15.386  1.00  0.00           H  
ATOM   3960 2HG1 ILE B 246      -9.528 -25.472 -16.136  1.00  0.00           H  
ATOM   3961 1HG2 ILE B 246      -6.110 -26.425 -14.929  1.00  0.00           H  
ATOM   3962 2HG2 ILE B 246      -5.381 -26.368 -16.550  1.00  0.00           H  
ATOM   3963 3HG2 ILE B 246      -5.864 -24.870 -15.737  1.00  0.00           H  
ATOM   3964 1HD1 ILE B 246      -9.431 -25.779 -13.739  1.00  0.00           H  
ATOM   3965 2HD1 ILE B 246      -8.959 -27.264 -14.576  1.00  0.00           H  
ATOM   3966 3HD1 ILE B 246      -7.737 -26.215 -13.849  1.00  0.00           H  
ATOM   3967  N   ASN B 247      -8.884 -26.864 -19.265  1.00  0.00           N  
ATOM   3968  CA  ASN B 247     -10.060 -27.375 -19.956  1.00  0.00           C  
ATOM   3969  C   ASN B 247     -10.811 -28.352 -19.067  1.00  0.00           C  
ATOM   3970  O   ASN B 247     -10.224 -29.281 -18.499  1.00  0.00           O  
ATOM   3971  CB  ASN B 247      -9.672 -27.980 -21.288  1.00  0.00           C  
ATOM   3972  CG  ASN B 247      -9.181 -26.921 -22.267  1.00  0.00           C  
ATOM   3973  OD1 ASN B 247      -9.768 -25.836 -22.361  1.00  0.00           O  
ATOM   3974  ND2 ASN B 247      -8.120 -27.209 -22.964  1.00  0.00           N  
ATOM   3975  H   ASN B 247      -8.061 -27.445 -19.222  1.00  0.00           H  
ATOM   3976  HA  ASN B 247     -10.740 -26.546 -20.152  1.00  0.00           H  
ATOM   3977 1HB  ASN B 247      -8.886 -28.729 -21.147  1.00  0.00           H  
ATOM   3978 2HB  ASN B 247     -10.535 -28.487 -21.721  1.00  0.00           H  
ATOM   3979 1HD2 ASN B 247      -7.751 -26.552 -23.622  1.00  0.00           H  
ATOM   3980 2HD2 ASN B 247      -7.669 -28.117 -22.851  1.00  0.00           H  
ATOM   3981  N   ILE B 248     -12.099 -28.089 -18.914  1.00  0.00           N  
ATOM   3982  CA  ILE B 248     -12.972 -28.879 -18.063  1.00  0.00           C  
ATOM   3983  C   ILE B 248     -14.165 -29.419 -18.801  1.00  0.00           C  
ATOM   3984  O   ILE B 248     -14.776 -28.723 -19.613  1.00  0.00           O  
ATOM   3985  CB  ILE B 248     -13.416 -28.065 -16.846  1.00  0.00           C  
ATOM   3986  CG1 ILE B 248     -12.178 -27.730 -16.075  1.00  0.00           C  
ATOM   3987  CG2 ILE B 248     -14.481 -28.797 -15.969  1.00  0.00           C  
ATOM   3988  CD1 ILE B 248     -12.393 -26.816 -15.068  1.00  0.00           C  
ATOM   3989  H   ILE B 248     -12.494 -27.295 -19.421  1.00  0.00           H  
ATOM   3990  HA  ILE B 248     -12.398 -29.722 -17.696  1.00  0.00           H  
ATOM   3991  HB  ILE B 248     -13.834 -27.138 -17.191  1.00  0.00           H  
ATOM   3992 1HG1 ILE B 248     -11.766 -28.635 -15.656  1.00  0.00           H  
ATOM   3993 2HG1 ILE B 248     -11.447 -27.286 -16.734  1.00  0.00           H  
ATOM   3994 1HG2 ILE B 248     -14.751 -28.165 -15.130  1.00  0.00           H  
ATOM   3995 2HG2 ILE B 248     -15.371 -29.002 -16.561  1.00  0.00           H  
ATOM   3996 3HG2 ILE B 248     -14.073 -29.736 -15.598  1.00  0.00           H  
ATOM   3997 1HD1 ILE B 248     -11.452 -26.635 -14.574  1.00  0.00           H  
ATOM   3998 2HD1 ILE B 248     -12.780 -25.887 -15.478  1.00  0.00           H  
ATOM   3999 3HD1 ILE B 248     -13.105 -27.237 -14.367  1.00  0.00           H  
ATOM   4000  N   THR B 249     -14.478 -30.679 -18.570  1.00  0.00           N  
ATOM   4001  CA  THR B 249     -15.640 -31.227 -19.232  1.00  0.00           C  
ATOM   4002  C   THR B 249     -16.653 -31.726 -18.230  1.00  0.00           C  
ATOM   4003  O   THR B 249     -16.294 -32.154 -17.129  1.00  0.00           O  
ATOM   4004  CB  THR B 249     -15.252 -32.383 -20.174  1.00  0.00           C  
ATOM   4005  OG1 THR B 249     -14.680 -33.440 -19.411  1.00  0.00           O  
ATOM   4006  CG2 THR B 249     -14.237 -31.913 -21.207  1.00  0.00           C  
ATOM   4007  H   THR B 249     -13.918 -31.225 -17.914  1.00  0.00           H  
ATOM   4008  HA  THR B 249     -16.116 -30.453 -19.821  1.00  0.00           H  
ATOM   4009  HB  THR B 249     -16.146 -32.749 -20.678  1.00  0.00           H  
ATOM   4010  HG1 THR B 249     -13.871 -33.122 -18.992  1.00  0.00           H  
ATOM   4011 1HG2 THR B 249     -13.977 -32.744 -21.863  1.00  0.00           H  
ATOM   4012 2HG2 THR B 249     -14.671 -31.104 -21.795  1.00  0.00           H  
ATOM   4013 3HG2 THR B 249     -13.338 -31.556 -20.706  1.00  0.00           H  
ATOM   4014  N   VAL B 250     -17.908 -31.703 -18.651  1.00  0.00           N  
ATOM   4015  CA  VAL B 250     -19.001 -32.243 -17.875  1.00  0.00           C  
ATOM   4016  C   VAL B 250     -19.620 -33.358 -18.707  1.00  0.00           C  
ATOM   4017  O   VAL B 250     -19.911 -33.150 -19.893  1.00  0.00           O  
ATOM   4018  CB  VAL B 250     -20.057 -31.172 -17.551  1.00  0.00           C  
ATOM   4019  CG1 VAL B 250     -21.182 -31.790 -16.713  1.00  0.00           C  
ATOM   4020  CG2 VAL B 250     -19.419 -30.023 -16.838  1.00  0.00           C  
ATOM   4021  H   VAL B 250     -18.099 -31.276 -19.544  1.00  0.00           H  
ATOM   4022  HA  VAL B 250     -18.615 -32.637 -16.948  1.00  0.00           H  
ATOM   4023  HB  VAL B 250     -20.504 -30.811 -18.478  1.00  0.00           H  
ATOM   4024 1HG1 VAL B 250     -21.930 -31.043 -16.491  1.00  0.00           H  
ATOM   4025 2HG1 VAL B 250     -21.644 -32.611 -17.250  1.00  0.00           H  
ATOM   4026 3HG1 VAL B 250     -20.763 -32.163 -15.780  1.00  0.00           H  
ATOM   4027 1HG2 VAL B 250     -20.178 -29.284 -16.625  1.00  0.00           H  
ATOM   4028 2HG2 VAL B 250     -18.980 -30.371 -15.915  1.00  0.00           H  
ATOM   4029 3HG2 VAL B 250     -18.647 -29.584 -17.467  1.00  0.00           H  
ATOM   4030  N   VAL B 251     -19.827 -34.527 -18.102  1.00  0.00           N  
ATOM   4031  CA  VAL B 251     -20.365 -35.669 -18.847  1.00  0.00           C  
ATOM   4032  C   VAL B 251     -21.747 -36.072 -18.349  1.00  0.00           C  
ATOM   4033  O   VAL B 251     -22.137 -35.744 -17.231  1.00  0.00           O  
ATOM   4034  CB  VAL B 251     -19.423 -36.888 -18.717  1.00  0.00           C  
ATOM   4035  CG1 VAL B 251     -18.064 -36.544 -19.268  1.00  0.00           C  
ATOM   4036  CG2 VAL B 251     -19.317 -37.331 -17.295  1.00  0.00           C  
ATOM   4037  H   VAL B 251     -19.549 -34.614 -17.123  1.00  0.00           H  
ATOM   4038  HA  VAL B 251     -20.444 -35.395 -19.899  1.00  0.00           H  
ATOM   4039  HB  VAL B 251     -19.828 -37.706 -19.309  1.00  0.00           H  
ATOM   4040 1HG1 VAL B 251     -17.433 -37.413 -19.176  1.00  0.00           H  
ATOM   4041 2HG1 VAL B 251     -18.148 -36.249 -20.313  1.00  0.00           H  
ATOM   4042 3HG1 VAL B 251     -17.630 -35.723 -18.691  1.00  0.00           H  
ATOM   4043 1HG2 VAL B 251     -18.665 -38.200 -17.232  1.00  0.00           H  
ATOM   4044 2HG2 VAL B 251     -18.899 -36.533 -16.708  1.00  0.00           H  
ATOM   4045 3HG2 VAL B 251     -20.312 -37.591 -16.932  1.00  0.00           H  
ATOM   4046  N   GLU B 252     -22.494 -36.787 -19.184  1.00  0.00           N  
ATOM   4047  CA  GLU B 252     -23.842 -37.197 -18.812  1.00  0.00           C  
ATOM   4048  C   GLU B 252     -23.854 -38.545 -18.096  1.00  0.00           C  
ATOM   4049  O   GLU B 252     -22.891 -38.904 -17.414  1.00  0.00           O  
ATOM   4050  OXT GLU B 252     -24.807 -39.268 -18.194  1.00  0.00           O  
ATOM   4051  CB  GLU B 252     -24.732 -37.232 -20.050  1.00  0.00           C  
ATOM   4052  CG  GLU B 252     -26.211 -37.332 -19.745  1.00  0.00           C  
ATOM   4053  CD  GLU B 252     -27.075 -37.197 -20.963  1.00  0.00           C  
ATOM   4054  OE1 GLU B 252     -26.539 -36.991 -22.026  1.00  0.00           O  
ATOM   4055  OE2 GLU B 252     -28.272 -37.317 -20.838  1.00  0.00           O  
ATOM   4056  H   GLU B 252     -22.134 -37.035 -20.095  1.00  0.00           H  
ATOM   4057  HA  GLU B 252     -24.252 -36.452 -18.126  1.00  0.00           H  
ATOM   4058 1HB  GLU B 252     -24.566 -36.338 -20.651  1.00  0.00           H  
ATOM   4059 2HB  GLU B 252     -24.465 -38.089 -20.664  1.00  0.00           H  
ATOM   4060 1HG  GLU B 252     -26.410 -38.295 -19.278  1.00  0.00           H  
ATOM   4061 2HG  GLU B 252     -26.476 -36.549 -19.028  1.00  0.00           H  
TER                                                                             
REMARK PDBinfo-LABEL:    1 BOINC mot_609d97902c010e147ff7b7376c5fa04b_0001_000000025_0001_40_50_H_._bcov_4helix_00764_0001_0001__native

score -682.415
silent_score -682.415
time -1422.23
                             
