# Supplementary material for: Design of protein-binding proteins from the target structure alone
Source: Nature. 2022 Mar 24;605(7910):551–60. doi: 10.1038/s41586-022-04654-9 (PMC9117152; doi:10.1038/s41586-022-04654-9)
Supplement: Supplementary file 3 — Supplementary Code Design scripts and main pdb files. This compressed file is the main supplement and contains the following files: => cao_2021_protocol/ => design_models_final_combo_optimized/ => design_models_sequence/ => design_models_ssm_natives/ => ngs_analysis_scripts/ [file 41586_2022_4654_MOESM3_ESM.gz › supplemental_files/design_models_ssm_natives/TrkA_ssm/longxing_Cationpi_ems_3hM_487_000000004_0001_0002.pdb]

SSBOND     CYS B   81    CYS B  126                                       2.02  
ATOM      1  N   ASP A   1     -18.796  -4.463  11.958  1.00  0.00           N  
ATOM      2  CA  ASP A   1     -17.923  -3.570  11.203  1.00  0.00           C  
ATOM      3  C   ASP A   1     -17.930  -3.912   9.717  1.00  0.00           C  
ATOM      4  O   ASP A   1     -17.627  -5.049   9.324  1.00  0.00           O  
ATOM      5  CB  ASP A   1     -16.481  -3.599  11.717  1.00  0.00           C  
ATOM      6  CG  ASP A   1     -15.616  -2.530  11.020  1.00  0.00           C  
ATOM      7  OD1 ASP A   1     -16.145  -1.861  10.135  1.00  0.00           O  
ATOM      8  OD2 ASP A   1     -14.475  -2.398  11.353  1.00  0.00           O  
ATOM      9 1H   ASP A   1     -19.014  -4.041  12.849  1.00  0.00           H  
ATOM     10 2H   ASP A   1     -19.651  -4.616  11.442  1.00  0.00           H  
ATOM     11 3H   ASP A   1     -18.329  -5.346  12.110  1.00  0.00           H  
ATOM     12  HA  ASP A   1     -18.300  -2.552  11.313  1.00  0.00           H  
ATOM     13 1HB  ASP A   1     -16.468  -3.419  12.792  1.00  0.00           H  
ATOM     14 2HB  ASP A   1     -16.044  -4.585  11.546  1.00  0.00           H  
ATOM     15  N   GLU A   2     -18.294  -2.931   8.900  1.00  0.00           N  
ATOM     16  CA  GLU A   2     -18.358  -3.119   7.459  1.00  0.00           C  
ATOM     17  C   GLU A   2     -16.969  -3.336   6.884  1.00  0.00           C  
ATOM     18  O   GLU A   2     -16.814  -4.056   5.894  1.00  0.00           O  
ATOM     19  CB  GLU A   2     -19.020  -1.917   6.779  1.00  0.00           C  
ATOM     20  CG  GLU A   2     -20.512  -1.745   7.104  1.00  0.00           C  
ATOM     21  CD  GLU A   2     -21.348  -2.932   6.695  1.00  0.00           C  
ATOM     22  OE1 GLU A   2     -21.195  -3.399   5.595  1.00  0.00           O  
ATOM     23  OE2 GLU A   2     -22.135  -3.393   7.505  1.00  0.00           O  
ATOM     24  H   GLU A   2     -18.498  -2.020   9.292  1.00  0.00           H  
ATOM     25  HA  GLU A   2     -18.952  -4.005   7.248  1.00  0.00           H  
ATOM     26 1HB  GLU A   2     -18.503  -1.004   7.078  1.00  0.00           H  
ATOM     27 2HB  GLU A   2     -18.915  -2.011   5.698  1.00  0.00           H  
ATOM     28 1HG  GLU A   2     -20.623  -1.591   8.175  1.00  0.00           H  
ATOM     29 2HG  GLU A   2     -20.881  -0.855   6.596  1.00  0.00           H  
ATOM     30  N   ILE A   3     -15.951  -2.707   7.471  1.00  0.00           N  
ATOM     31  CA  ILE A   3     -14.618  -2.866   6.938  1.00  0.00           C  
ATOM     32  C   ILE A   3     -14.106  -4.268   7.168  1.00  0.00           C  
ATOM     33  O   ILE A   3     -13.504  -4.841   6.262  1.00  0.00           O  
ATOM     34  CB  ILE A   3     -13.650  -1.822   7.496  1.00  0.00           C  
ATOM     35  CG1 ILE A   3     -14.059  -0.366   7.054  1.00  0.00           C  
ATOM     36  CG2 ILE A   3     -12.270  -2.133   7.069  1.00  0.00           C  
ATOM     37  CD1 ILE A   3     -14.098  -0.096   5.529  1.00  0.00           C  
ATOM     38  H   ILE A   3     -16.101  -2.125   8.309  1.00  0.00           H  
ATOM     39  HA  ILE A   3     -14.663  -2.735   5.865  1.00  0.00           H  
ATOM     40  HB  ILE A   3     -13.695  -1.839   8.592  1.00  0.00           H  
ATOM     41 1HG1 ILE A   3     -15.045  -0.150   7.463  1.00  0.00           H  
ATOM     42 2HG1 ILE A   3     -13.344   0.328   7.497  1.00  0.00           H  
ATOM     43 1HG2 ILE A   3     -11.669  -1.386   7.490  1.00  0.00           H  
ATOM     44 2HG2 ILE A   3     -11.955  -3.104   7.432  1.00  0.00           H  
ATOM     45 3HG2 ILE A   3     -12.183  -2.116   5.993  1.00  0.00           H  
ATOM     46 1HD1 ILE A   3     -14.380   0.943   5.362  1.00  0.00           H  
ATOM     47 2HD1 ILE A   3     -13.126  -0.270   5.078  1.00  0.00           H  
ATOM     48 3HD1 ILE A   3     -14.824  -0.731   5.048  1.00  0.00           H  
ATOM     49  N   GLU A   4     -14.317  -4.832   8.356  1.00  0.00           N  
ATOM     50  CA  GLU A   4     -13.862  -6.193   8.587  1.00  0.00           C  
ATOM     51  C   GLU A   4     -14.531  -7.146   7.603  1.00  0.00           C  
ATOM     52  O   GLU A   4     -13.872  -8.042   7.071  1.00  0.00           O  
ATOM     53  CB  GLU A   4     -14.144  -6.653  10.019  1.00  0.00           C  
ATOM     54  CG  GLU A   4     -13.667  -8.091  10.319  1.00  0.00           C  
ATOM     55  CD  GLU A   4     -13.856  -8.505  11.732  1.00  0.00           C  
ATOM     56  OE1 GLU A   4     -14.335  -7.714  12.501  1.00  0.00           O  
ATOM     57  OE2 GLU A   4     -13.518  -9.627  12.055  1.00  0.00           O  
ATOM     58  H   GLU A   4     -14.781  -4.303   9.087  1.00  0.00           H  
ATOM     59  HA  GLU A   4     -12.786  -6.230   8.421  1.00  0.00           H  
ATOM     60 1HB  GLU A   4     -13.656  -5.976  10.723  1.00  0.00           H  
ATOM     61 2HB  GLU A   4     -15.218  -6.604  10.206  1.00  0.00           H  
ATOM     62 1HG  GLU A   4     -14.215  -8.786   9.683  1.00  0.00           H  
ATOM     63 2HG  GLU A   4     -12.635  -8.179  10.077  1.00  0.00           H  
ATOM     64  N   LYS A   5     -15.841  -6.974   7.354  1.00  0.00           N  
ATOM     65  CA  LYS A   5     -16.527  -7.858   6.414  1.00  0.00           C  
ATOM     66  C   LYS A   5     -15.988  -7.724   4.989  1.00  0.00           C  
ATOM     67  O   LYS A   5     -15.820  -8.735   4.282  1.00  0.00           O  
ATOM     68  CB  LYS A   5     -18.026  -7.576   6.409  1.00  0.00           C  
ATOM     69  CG  LYS A   5     -18.769  -8.020   7.668  1.00  0.00           C  
ATOM     70  CD  LYS A   5     -20.299  -7.893   7.507  1.00  0.00           C  
ATOM     71  CE  LYS A   5     -20.741  -6.428   7.527  1.00  0.00           C  
ATOM     72  NZ  LYS A   5     -22.226  -6.265   7.533  1.00  0.00           N  
ATOM     73  H   LYS A   5     -16.363  -6.242   7.847  1.00  0.00           H  
ATOM     74  HA  LYS A   5     -16.365  -8.886   6.736  1.00  0.00           H  
ATOM     75 1HB  LYS A   5     -18.165  -6.500   6.294  1.00  0.00           H  
ATOM     76 2HB  LYS A   5     -18.483  -8.060   5.549  1.00  0.00           H  
ATOM     77 1HG  LYS A   5     -18.518  -9.058   7.883  1.00  0.00           H  
ATOM     78 2HG  LYS A   5     -18.442  -7.408   8.509  1.00  0.00           H  
ATOM     79 1HD  LYS A   5     -20.607  -8.342   6.563  1.00  0.00           H  
ATOM     80 2HD  LYS A   5     -20.793  -8.421   8.320  1.00  0.00           H  
ATOM     81 1HE  LYS A   5     -20.331  -5.949   8.415  1.00  0.00           H  
ATOM     82 2HE  LYS A   5     -20.356  -5.923   6.645  1.00  0.00           H  
ATOM     83 1HZ  LYS A   5     -22.415  -5.242   7.550  1.00  0.00           H  
ATOM     84 2HZ  LYS A   5     -22.626  -6.671   6.704  1.00  0.00           H  
ATOM     85 3HZ  LYS A   5     -22.623  -6.696   8.348  1.00  0.00           H  
ATOM     86  N   ARG A   6     -15.705  -6.484   4.563  1.00  0.00           N  
ATOM     87  CA  ARG A   6     -15.190  -6.254   3.224  1.00  0.00           C  
ATOM     88  C   ARG A   6     -13.770  -6.789   3.075  1.00  0.00           C  
ATOM     89  O   ARG A   6     -13.443  -7.406   2.050  1.00  0.00           O  
ATOM     90  CB  ARG A   6     -15.221  -4.767   2.904  1.00  0.00           C  
ATOM     91  CG  ARG A   6     -16.599  -4.178   2.698  1.00  0.00           C  
ATOM     92  CD  ARG A   6     -16.562  -2.692   2.652  1.00  0.00           C  
ATOM     93  NE  ARG A   6     -15.841  -2.174   1.477  1.00  0.00           N  
ATOM     94  CZ  ARG A   6     -15.460  -0.882   1.312  1.00  0.00           C  
ATOM     95  NH1 ARG A   6     -15.743   0.008   2.242  1.00  0.00           N  
ATOM     96  NH2 ARG A   6     -14.813  -0.514   0.207  1.00  0.00           N  
ATOM     97  H   ARG A   6     -15.914  -5.679   5.165  1.00  0.00           H  
ATOM     98  HA  ARG A   6     -15.833  -6.775   2.516  1.00  0.00           H  
ATOM     99 1HB  ARG A   6     -14.726  -4.210   3.704  1.00  0.00           H  
ATOM    100 2HB  ARG A   6     -14.686  -4.581   1.997  1.00  0.00           H  
ATOM    101 1HG  ARG A   6     -16.994  -4.532   1.748  1.00  0.00           H  
ATOM    102 2HG  ARG A   6     -17.264  -4.488   3.499  1.00  0.00           H  
ATOM    103 1HD  ARG A   6     -17.582  -2.309   2.631  1.00  0.00           H  
ATOM    104 2HD  ARG A   6     -16.060  -2.337   3.552  1.00  0.00           H  
ATOM    105  HE  ARG A   6     -15.619  -2.827   0.736  1.00  0.00           H  
ATOM    106 1HH1 ARG A   6     -16.264  -0.269   3.062  1.00  0.00           H  
ATOM    107 2HH1 ARG A   6     -15.464   0.974   2.124  1.00  0.00           H  
ATOM    108 1HH2 ARG A   6     -14.610  -1.193  -0.510  1.00  0.00           H  
ATOM    109 2HH2 ARG A   6     -14.519   0.471   0.057  1.00  0.00           H  
ATOM    110  N   LEU A   7     -12.925  -6.586   4.095  1.00  0.00           N  
ATOM    111  CA  LEU A   7     -11.566  -7.081   4.018  1.00  0.00           C  
ATOM    112  C   LEU A   7     -11.545  -8.571   4.051  1.00  0.00           C  
ATOM    113  O   LEU A   7     -10.775  -9.177   3.318  1.00  0.00           O  
ATOM    114  CB  LEU A   7     -10.712  -6.598   5.184  1.00  0.00           C  
ATOM    115  CG  LEU A   7     -10.321  -5.164   5.232  1.00  0.00           C  
ATOM    116  CD1 LEU A   7      -9.683  -4.914   6.564  1.00  0.00           C  
ATOM    117  CD2 LEU A   7      -9.340  -4.845   4.094  1.00  0.00           C  
ATOM    118  H   LEU A   7     -13.224  -6.056   4.917  1.00  0.00           H  
ATOM    119  HA  LEU A   7     -11.135  -6.764   3.075  1.00  0.00           H  
ATOM    120 1HB  LEU A   7     -11.286  -6.783   6.088  1.00  0.00           H  
ATOM    121 2HB  LEU A   7      -9.806  -7.199   5.226  1.00  0.00           H  
ATOM    122  HG  LEU A   7     -11.195  -4.538   5.148  1.00  0.00           H  
ATOM    123 1HD1 LEU A   7      -9.383  -3.902   6.619  1.00  0.00           H  
ATOM    124 2HD1 LEU A   7     -10.395  -5.134   7.360  1.00  0.00           H  
ATOM    125 3HD1 LEU A   7      -8.831  -5.538   6.671  1.00  0.00           H  
ATOM    126 1HD2 LEU A   7      -9.065  -3.798   4.164  1.00  0.00           H  
ATOM    127 2HD2 LEU A   7      -8.450  -5.464   4.184  1.00  0.00           H  
ATOM    128 3HD2 LEU A   7      -9.793  -5.024   3.132  1.00  0.00           H  
ATOM    129  N   ARG A   8     -12.398  -9.178   4.873  1.00  0.00           N  
ATOM    130  CA  ARG A   8     -12.426 -10.613   4.962  1.00  0.00           C  
ATOM    131  C   ARG A   8     -12.842 -11.201   3.641  1.00  0.00           C  
ATOM    132  O   ARG A   8     -12.231 -12.162   3.186  1.00  0.00           O  
ATOM    133  CB  ARG A   8     -13.328 -11.047   6.096  1.00  0.00           C  
ATOM    134  CG  ARG A   8     -13.307 -12.516   6.421  1.00  0.00           C  
ATOM    135  CD  ARG A   8     -14.158 -12.817   7.591  1.00  0.00           C  
ATOM    136  NE  ARG A   8     -13.644 -12.191   8.825  1.00  0.00           N  
ATOM    137  CZ  ARG A   8     -12.651 -12.698   9.604  1.00  0.00           C  
ATOM    138  NH1 ARG A   8     -12.051 -13.819   9.298  1.00  0.00           N  
ATOM    139  NH2 ARG A   8     -12.258 -12.085  10.706  1.00  0.00           N  
ATOM    140  H   ARG A   8     -13.009  -8.639   5.493  1.00  0.00           H  
ATOM    141  HA  ARG A   8     -11.433 -10.979   5.156  1.00  0.00           H  
ATOM    142 1HB  ARG A   8     -13.038 -10.505   6.995  1.00  0.00           H  
ATOM    143 2HB  ARG A   8     -14.357 -10.763   5.866  1.00  0.00           H  
ATOM    144 1HG  ARG A   8     -13.661 -13.097   5.565  1.00  0.00           H  
ATOM    145 2HG  ARG A   8     -12.294 -12.805   6.658  1.00  0.00           H  
ATOM    146 1HD  ARG A   8     -15.158 -12.423   7.407  1.00  0.00           H  
ATOM    147 2HD  ARG A   8     -14.220 -13.894   7.740  1.00  0.00           H  
ATOM    148  HE  ARG A   8     -14.072 -11.316   9.121  1.00  0.00           H  
ATOM    149 1HH1 ARG A   8     -12.306 -14.340   8.480  1.00  0.00           H  
ATOM    150 2HH1 ARG A   8     -11.309 -14.152   9.931  1.00  0.00           H  
ATOM    151 1HH2 ARG A   8     -12.697 -11.198  11.020  1.00  0.00           H  
ATOM    152 2HH2 ARG A   8     -11.511 -12.534  11.263  1.00  0.00           H  
ATOM    153  N   THR A   9     -13.821 -10.609   2.965  1.00  0.00           N  
ATOM    154  CA  THR A   9     -14.204 -11.160   1.683  1.00  0.00           C  
ATOM    155  C   THR A   9     -13.036 -11.081   0.700  1.00  0.00           C  
ATOM    156  O   THR A   9     -12.712 -12.064   0.027  1.00  0.00           O  
ATOM    157  CB  THR A   9     -15.412 -10.404   1.093  1.00  0.00           C  
ATOM    158  OG1 THR A   9     -16.538 -10.526   1.982  1.00  0.00           O  
ATOM    159  CG2 THR A   9     -15.782 -10.997  -0.280  1.00  0.00           C  
ATOM    160  H   THR A   9     -14.341  -9.822   3.365  1.00  0.00           H  
ATOM    161  HA  THR A   9     -14.470 -12.210   1.819  1.00  0.00           H  
ATOM    162  HB  THR A   9     -15.162  -9.346   0.982  1.00  0.00           H  
ATOM    163  HG1 THR A   9     -16.367 -10.006   2.796  1.00  0.00           H  
ATOM    164 1HG2 THR A   9     -16.637 -10.461  -0.683  1.00  0.00           H  
ATOM    165 2HG2 THR A   9     -14.945 -10.908  -0.976  1.00  0.00           H  
ATOM    166 3HG2 THR A   9     -16.036 -12.050  -0.165  1.00  0.00           H  
ATOM    167  N   ALA A  10     -12.379  -9.914   0.623  1.00  0.00           N  
ATOM    168  CA  ALA A  10     -11.278  -9.763  -0.318  1.00  0.00           C  
ATOM    169  C   ALA A  10     -10.092 -10.663   0.007  1.00  0.00           C  
ATOM    170  O   ALA A  10      -9.506 -11.280  -0.885  1.00  0.00           O  
ATOM    171  CB  ALA A  10     -10.798  -8.327  -0.314  1.00  0.00           C  
ATOM    172  H   ALA A  10     -12.677  -9.120   1.202  1.00  0.00           H  
ATOM    173  HA  ALA A  10     -11.644 -10.027  -1.311  1.00  0.00           H  
ATOM    174 1HB  ALA A  10      -9.996  -8.226  -1.034  1.00  0.00           H  
ATOM    175 2HB  ALA A  10     -11.621  -7.666  -0.573  1.00  0.00           H  
ATOM    176 3HB  ALA A  10     -10.431  -8.072   0.682  1.00  0.00           H  
ATOM    177  N   LEU A  11      -9.776 -10.797   1.286  1.00  0.00           N  
ATOM    178  CA  LEU A  11      -8.636 -11.579   1.682  1.00  0.00           C  
ATOM    179  C   LEU A  11      -8.942 -13.062   1.582  1.00  0.00           C  
ATOM    180  O   LEU A  11      -8.042 -13.836   1.271  1.00  0.00           O  
ATOM    181  CB  LEU A  11      -8.190 -11.113   3.070  1.00  0.00           C  
ATOM    182  CG  LEU A  11      -7.625  -9.611   3.106  1.00  0.00           C  
ATOM    183  CD1 LEU A  11      -7.461  -9.168   4.536  1.00  0.00           C  
ATOM    184  CD2 LEU A  11      -6.259  -9.503   2.368  1.00  0.00           C  
ATOM    185  H   LEU A  11     -10.297 -10.290   1.998  1.00  0.00           H  
ATOM    186  HA  LEU A  11      -7.833 -11.373   0.985  1.00  0.00           H  
ATOM    187 1HB  LEU A  11      -9.052 -11.160   3.737  1.00  0.00           H  
ATOM    188 2HB  LEU A  11      -7.423 -11.785   3.446  1.00  0.00           H  
ATOM    189  HG  LEU A  11      -8.343  -8.947   2.626  1.00  0.00           H  
ATOM    190 1HD1 LEU A  11      -7.101  -8.145   4.550  1.00  0.00           H  
ATOM    191 2HD1 LEU A  11      -8.420  -9.217   5.033  1.00  0.00           H  
ATOM    192 3HD1 LEU A  11      -6.756  -9.800   5.049  1.00  0.00           H  
ATOM    193 1HD2 LEU A  11      -5.914  -8.479   2.421  1.00  0.00           H  
ATOM    194 2HD2 LEU A  11      -5.529 -10.138   2.837  1.00  0.00           H  
ATOM    195 3HD2 LEU A  11      -6.359  -9.783   1.328  1.00  0.00           H  
ATOM    196  N   GLU A  12     -10.190 -13.482   1.813  1.00  0.00           N  
ATOM    197  CA  GLU A  12     -10.521 -14.893   1.671  1.00  0.00           C  
ATOM    198  C   GLU A  12     -10.370 -15.295   0.224  1.00  0.00           C  
ATOM    199  O   GLU A  12      -9.851 -16.380  -0.061  1.00  0.00           O  
ATOM    200  CB  GLU A  12     -11.926 -15.217   2.171  1.00  0.00           C  
ATOM    201  CG  GLU A  12     -12.250 -16.716   2.132  1.00  0.00           C  
ATOM    202  CD  GLU A  12     -13.578 -17.055   2.735  1.00  0.00           C  
ATOM    203  OE1 GLU A  12     -14.262 -16.163   3.167  1.00  0.00           O  
ATOM    204  OE2 GLU A  12     -13.918 -18.224   2.750  1.00  0.00           O  
ATOM    205  H   GLU A  12     -10.910 -12.834   2.134  1.00  0.00           H  
ATOM    206  HA  GLU A  12      -9.812 -15.482   2.248  1.00  0.00           H  
ATOM    207 1HB  GLU A  12     -12.042 -14.867   3.197  1.00  0.00           H  
ATOM    208 2HB  GLU A  12     -12.659 -14.684   1.561  1.00  0.00           H  
ATOM    209 1HG  GLU A  12     -12.248 -17.047   1.094  1.00  0.00           H  
ATOM    210 2HG  GLU A  12     -11.464 -17.260   2.656  1.00  0.00           H  
ATOM    211  N   GLU A  13     -10.805 -14.429  -0.703  1.00  0.00           N  
ATOM    212  CA  GLU A  13     -10.670 -14.730  -2.116  1.00  0.00           C  
ATOM    213  C   GLU A  13      -9.191 -14.828  -2.489  1.00  0.00           C  
ATOM    214  O   GLU A  13      -8.807 -15.725  -3.241  1.00  0.00           O  
ATOM    215  CB  GLU A  13     -11.389 -13.672  -2.960  1.00  0.00           C  
ATOM    216  CG  GLU A  13     -12.925 -13.734  -2.853  1.00  0.00           C  
ATOM    217  CD  GLU A  13     -13.655 -12.616  -3.581  1.00  0.00           C  
ATOM    218  OE1 GLU A  13     -13.009 -11.733  -4.119  1.00  0.00           O  
ATOM    219  OE2 GLU A  13     -14.868 -12.644  -3.587  1.00  0.00           O  
ATOM    220  H   GLU A  13     -11.281 -13.563  -0.416  1.00  0.00           H  
ATOM    221  HA  GLU A  13     -11.136 -15.696  -2.308  1.00  0.00           H  
ATOM    222 1HB  GLU A  13     -11.077 -12.678  -2.633  1.00  0.00           H  
ATOM    223 2HB  GLU A  13     -11.109 -13.779  -4.008  1.00  0.00           H  
ATOM    224 1HG  GLU A  13     -13.256 -14.686  -3.266  1.00  0.00           H  
ATOM    225 2HG  GLU A  13     -13.205 -13.721  -1.803  1.00  0.00           H  
ATOM    226  N   LEU A  14      -8.351 -13.958  -1.902  1.00  0.00           N  
ATOM    227  CA  LEU A  14      -6.914 -13.962  -2.170  1.00  0.00           C  
ATOM    228  C   LEU A  14      -6.266 -15.244  -1.650  1.00  0.00           C  
ATOM    229  O   LEU A  14      -5.433 -15.850  -2.337  1.00  0.00           O  
ATOM    230  CB  LEU A  14      -6.278 -12.724  -1.494  1.00  0.00           C  
ATOM    231  CG  LEU A  14      -4.777 -12.469  -1.644  1.00  0.00           C  
ATOM    232  CD1 LEU A  14      -4.409 -12.348  -3.102  1.00  0.00           C  
ATOM    233  CD2 LEU A  14      -4.447 -11.151  -0.907  1.00  0.00           C  
ATOM    234  H   LEU A  14      -8.749 -13.212  -1.322  1.00  0.00           H  
ATOM    235  HA  LEU A  14      -6.776 -13.913  -3.245  1.00  0.00           H  
ATOM    236 1HB  LEU A  14      -6.794 -11.834  -1.826  1.00  0.00           H  
ATOM    237 2HB  LEU A  14      -6.457 -12.818  -0.430  1.00  0.00           H  
ATOM    238  HG  LEU A  14      -4.212 -13.295  -1.214  1.00  0.00           H  
ATOM    239 1HD1 LEU A  14      -3.342 -12.151  -3.203  1.00  0.00           H  
ATOM    240 2HD1 LEU A  14      -4.637 -13.273  -3.601  1.00  0.00           H  
ATOM    241 3HD1 LEU A  14      -4.969 -11.541  -3.560  1.00  0.00           H  
ATOM    242 1HD2 LEU A  14      -3.399 -10.928  -1.005  1.00  0.00           H  
ATOM    243 2HD2 LEU A  14      -5.025 -10.340  -1.347  1.00  0.00           H  
ATOM    244 3HD2 LEU A  14      -4.711 -11.251   0.147  1.00  0.00           H  
ATOM    245  N   VAL A  15      -6.662 -15.667  -0.448  1.00  0.00           N  
ATOM    246  CA  VAL A  15      -6.130 -16.873   0.163  1.00  0.00           C  
ATOM    247  C   VAL A  15      -6.530 -18.138  -0.596  1.00  0.00           C  
ATOM    248  O   VAL A  15      -5.704 -19.052  -0.754  1.00  0.00           O  
ATOM    249  CB  VAL A  15      -6.617 -16.990   1.626  1.00  0.00           C  
ATOM    250  CG1 VAL A  15      -6.267 -18.291   2.164  1.00  0.00           C  
ATOM    251  CG2 VAL A  15      -5.948 -15.950   2.506  1.00  0.00           C  
ATOM    252  H   VAL A  15      -7.322 -15.089   0.075  1.00  0.00           H  
ATOM    253  HA  VAL A  15      -5.046 -16.795   0.167  1.00  0.00           H  
ATOM    254  HB  VAL A  15      -7.700 -16.870   1.650  1.00  0.00           H  
ATOM    255 1HG1 VAL A  15      -6.638 -18.334   3.174  1.00  0.00           H  
ATOM    256 2HG1 VAL A  15      -6.722 -19.062   1.596  1.00  0.00           H  
ATOM    257 3HG1 VAL A  15      -5.187 -18.422   2.143  1.00  0.00           H  
ATOM    258 1HG2 VAL A  15      -6.296 -16.048   3.523  1.00  0.00           H  
ATOM    259 2HG2 VAL A  15      -4.876 -16.113   2.477  1.00  0.00           H  
ATOM    260 3HG2 VAL A  15      -6.170 -14.965   2.151  1.00  0.00           H  
ATOM    261  N   ARG A  16      -7.802 -18.243  -0.986  1.00  0.00           N  
ATOM    262  CA  ARG A  16      -8.249 -19.424  -1.699  1.00  0.00           C  
ATOM    263  C   ARG A  16      -7.667 -19.465  -3.101  1.00  0.00           C  
ATOM    264  O   ARG A  16      -7.243 -20.533  -3.561  1.00  0.00           O  
ATOM    265  CB  ARG A  16      -9.764 -19.482  -1.738  1.00  0.00           C  
ATOM    266  CG  ARG A  16     -10.399 -19.789  -0.386  1.00  0.00           C  
ATOM    267  CD  ARG A  16     -11.869 -19.909  -0.454  1.00  0.00           C  
ATOM    268  NE  ARG A  16     -12.457 -20.120   0.871  1.00  0.00           N  
ATOM    269  CZ  ARG A  16     -12.527 -21.278   1.543  1.00  0.00           C  
ATOM    270  NH1 ARG A  16     -12.032 -22.407   1.062  1.00  0.00           N  
ATOM    271  NH2 ARG A  16     -13.116 -21.238   2.714  1.00  0.00           N  
ATOM    272  H   ARG A  16      -8.468 -17.490  -0.777  1.00  0.00           H  
ATOM    273  HA  ARG A  16      -7.895 -20.303  -1.165  1.00  0.00           H  
ATOM    274 1HB  ARG A  16     -10.148 -18.514  -2.072  1.00  0.00           H  
ATOM    275 2HB  ARG A  16     -10.089 -20.234  -2.452  1.00  0.00           H  
ATOM    276 1HG  ARG A  16     -10.005 -20.723  -0.021  1.00  0.00           H  
ATOM    277 2HG  ARG A  16     -10.153 -18.993   0.320  1.00  0.00           H  
ATOM    278 1HD  ARG A  16     -12.276 -18.977  -0.854  1.00  0.00           H  
ATOM    279 2HD  ARG A  16     -12.156 -20.734  -1.100  1.00  0.00           H  
ATOM    280  HE  ARG A  16     -12.890 -19.313   1.349  1.00  0.00           H  
ATOM    281 1HH1 ARG A  16     -11.584 -22.421   0.160  1.00  0.00           H  
ATOM    282 2HH1 ARG A  16     -12.105 -23.261   1.598  1.00  0.00           H  
ATOM    283 1HH2 ARG A  16     -13.488 -20.325   3.029  1.00  0.00           H  
ATOM    284 2HH2 ARG A  16     -13.211 -22.066   3.279  1.00  0.00           H  
ATOM    285  N   ALA A  17      -7.599 -18.306  -3.761  1.00  0.00           N  
ATOM    286  CA  ALA A  17      -7.037 -18.206  -5.087  1.00  0.00           C  
ATOM    287  C   ALA A  17      -5.576 -18.608  -5.059  1.00  0.00           C  
ATOM    288  O   ALA A  17      -5.079 -19.240  -5.991  1.00  0.00           O  
ATOM    289  CB  ALA A  17      -7.215 -16.810  -5.599  1.00  0.00           C  
ATOM    290  H   ALA A  17      -7.983 -17.448  -3.354  1.00  0.00           H  
ATOM    291  HA  ALA A  17      -7.566 -18.899  -5.741  1.00  0.00           H  
ATOM    292 1HB  ALA A  17      -6.805 -16.743  -6.596  1.00  0.00           H  
ATOM    293 2HB  ALA A  17      -8.267 -16.590  -5.602  1.00  0.00           H  
ATOM    294 3HB  ALA A  17      -6.713 -16.115  -4.944  1.00  0.00           H  
ATOM    295  N   ASP A  18      -4.871 -18.278  -3.973  1.00  0.00           N  
ATOM    296  CA  ASP A  18      -3.483 -18.672  -3.862  1.00  0.00           C  
ATOM    297  C   ASP A  18      -3.361 -20.181  -3.723  1.00  0.00           C  
ATOM    298  O   ASP A  18      -2.600 -20.808  -4.459  1.00  0.00           O  
ATOM    299  CB  ASP A  18      -2.849 -17.988  -2.652  1.00  0.00           C  
ATOM    300  CG  ASP A  18      -1.352 -18.331  -2.407  1.00  0.00           C  
ATOM    301  OD1 ASP A  18      -0.528 -18.063  -3.259  1.00  0.00           O  
ATOM    302  OD2 ASP A  18      -1.052 -18.838  -1.319  1.00  0.00           O  
ATOM    303  H   ASP A  18      -5.284 -17.683  -3.250  1.00  0.00           H  
ATOM    304  HA  ASP A  18      -2.959 -18.359  -4.763  1.00  0.00           H  
ATOM    305 1HB  ASP A  18      -2.949 -16.908  -2.776  1.00  0.00           H  
ATOM    306 2HB  ASP A  18      -3.417 -18.248  -1.760  1.00  0.00           H  
ATOM    307  N   LYS A  19      -4.178 -20.799  -2.864  1.00  0.00           N  
ATOM    308  CA  LYS A  19      -4.067 -22.242  -2.656  1.00  0.00           C  
ATOM    309  C   LYS A  19      -4.288 -23.004  -3.960  1.00  0.00           C  
ATOM    310  O   LYS A  19      -3.628 -24.012  -4.225  1.00  0.00           O  
ATOM    311  CB  LYS A  19      -5.057 -22.734  -1.597  1.00  0.00           C  
ATOM    312  CG  LYS A  19      -4.863 -24.221  -1.202  1.00  0.00           C  
ATOM    313  CD  LYS A  19      -5.822 -24.631  -0.099  1.00  0.00           C  
ATOM    314  CE  LYS A  19      -5.538 -26.039   0.437  1.00  0.00           C  
ATOM    315  NZ  LYS A  19      -6.526 -26.434   1.480  1.00  0.00           N  
ATOM    316  H   LYS A  19      -4.819 -20.244  -2.286  1.00  0.00           H  
ATOM    317  HA  LYS A  19      -3.057 -22.459  -2.312  1.00  0.00           H  
ATOM    318 1HB  LYS A  19      -4.965 -22.117  -0.698  1.00  0.00           H  
ATOM    319 2HB  LYS A  19      -6.076 -22.610  -1.974  1.00  0.00           H  
ATOM    320 1HG  LYS A  19      -5.041 -24.853  -2.076  1.00  0.00           H  
ATOM    321 2HG  LYS A  19      -3.839 -24.378  -0.864  1.00  0.00           H  
ATOM    322 1HD  LYS A  19      -5.713 -23.943   0.723  1.00  0.00           H  
ATOM    323 2HD  LYS A  19      -6.847 -24.579  -0.461  1.00  0.00           H  
ATOM    324 1HE  LYS A  19      -5.552 -26.768  -0.370  1.00  0.00           H  
ATOM    325 2HE  LYS A  19      -4.547 -26.031   0.895  1.00  0.00           H  
ATOM    326 1HZ  LYS A  19      -6.301 -27.342   1.866  1.00  0.00           H  
ATOM    327 2HZ  LYS A  19      -6.503 -25.727   2.231  1.00  0.00           H  
ATOM    328 3HZ  LYS A  19      -7.448 -26.452   1.091  1.00  0.00           H  
ATOM    329  N   ASN A  20      -5.210 -22.505  -4.781  1.00  0.00           N  
ATOM    330  CA  ASN A  20      -5.554 -23.134  -6.047  1.00  0.00           C  
ATOM    331  C   ASN A  20      -4.797 -22.583  -7.264  1.00  0.00           C  
ATOM    332  O   ASN A  20      -5.133 -22.925  -8.400  1.00  0.00           O  
ATOM    333  CB  ASN A  20      -7.046 -23.021  -6.278  1.00  0.00           C  
ATOM    334  CG  ASN A  20      -7.848 -23.880  -5.336  1.00  0.00           C  
ATOM    335  OD1 ASN A  20      -7.451 -24.999  -4.979  1.00  0.00           O  
ATOM    336  ND2 ASN A  20      -8.984 -23.378  -4.925  1.00  0.00           N  
ATOM    337  H   ASN A  20      -5.741 -21.684  -4.464  1.00  0.00           H  
ATOM    338  HA  ASN A  20      -5.298 -24.191  -5.972  1.00  0.00           H  
ATOM    339 1HB  ASN A  20      -7.344 -21.977  -6.138  1.00  0.00           H  
ATOM    340 2HB  ASN A  20      -7.284 -23.296  -7.303  1.00  0.00           H  
ATOM    341 1HD2 ASN A  20      -9.564 -23.901  -4.301  1.00  0.00           H  
ATOM    342 2HD2 ASN A  20      -9.272 -22.471  -5.232  1.00  0.00           H  
ATOM    343  N   ASN A  21      -3.795 -21.726  -7.042  1.00  0.00           N  
ATOM    344  CA  ASN A  21      -2.983 -21.126  -8.101  1.00  0.00           C  
ATOM    345  C   ASN A  21      -3.785 -20.385  -9.182  1.00  0.00           C  
ATOM    346  O   ASN A  21      -3.457 -20.476 -10.370  1.00  0.00           O  
ATOM    347  CB  ASN A  21      -2.115 -22.192  -8.751  1.00  0.00           C  
ATOM    348  CG  ASN A  21      -1.135 -22.794  -7.795  1.00  0.00           C  
ATOM    349  OD1 ASN A  21      -0.456 -22.085  -7.039  1.00  0.00           O  
ATOM    350  ND2 ASN A  21      -1.044 -24.100  -7.808  1.00  0.00           N  
ATOM    351  H   ASN A  21      -3.549 -21.481  -6.078  1.00  0.00           H  
ATOM    352  HA  ASN A  21      -2.333 -20.387  -7.629  1.00  0.00           H  
ATOM    353 1HB  ASN A  21      -2.736 -22.983  -9.165  1.00  0.00           H  
ATOM    354 2HB  ASN A  21      -1.560 -21.752  -9.578  1.00  0.00           H  
ATOM    355 1HD2 ASN A  21      -0.410 -24.562  -7.188  1.00  0.00           H  
ATOM    356 2HD2 ASN A  21      -1.615 -24.633  -8.432  1.00  0.00           H  
ATOM    357  N   ASP A  22      -4.823 -19.651  -8.783  1.00  0.00           N  
ATOM    358  CA  ASP A  22      -5.635 -18.882  -9.720  1.00  0.00           C  
ATOM    359  C   ASP A  22      -5.130 -17.435  -9.817  1.00  0.00           C  
ATOM    360  O   ASP A  22      -5.456 -16.595  -8.968  1.00  0.00           O  
ATOM    361  CB  ASP A  22      -7.114 -18.962  -9.315  1.00  0.00           C  
ATOM    362  CG  ASP A  22      -8.077 -18.257 -10.287  1.00  0.00           C  
ATOM    363  OD1 ASP A  22      -7.653 -17.319 -10.940  1.00  0.00           O  
ATOM    364  OD2 ASP A  22      -9.241 -18.675 -10.396  1.00  0.00           O  
ATOM    365  H   ASP A  22      -5.033 -19.622  -7.784  1.00  0.00           H  
ATOM    366  HA  ASP A  22      -5.541 -19.338 -10.706  1.00  0.00           H  
ATOM    367 1HB  ASP A  22      -7.401 -20.011  -9.240  1.00  0.00           H  
ATOM    368 2HB  ASP A  22      -7.232 -18.529  -8.325  1.00  0.00           H  
ATOM    369  N   GLU A  23      -4.319 -17.151 -10.850  1.00  0.00           N  
ATOM    370  CA  GLU A  23      -3.673 -15.850 -10.999  1.00  0.00           C  
ATOM    371  C   GLU A  23      -4.657 -14.691 -11.106  1.00  0.00           C  
ATOM    372  O   GLU A  23      -4.433 -13.620 -10.530  1.00  0.00           O  
ATOM    373  CB  GLU A  23      -2.762 -15.829 -12.222  1.00  0.00           C  
ATOM    374  CG  GLU A  23      -2.019 -14.506 -12.405  1.00  0.00           C  
ATOM    375  CD  GLU A  23      -1.065 -14.515 -13.552  1.00  0.00           C  
ATOM    376  OE1 GLU A  23      -0.948 -15.525 -14.203  1.00  0.00           O  
ATOM    377  OE2 GLU A  23      -0.449 -13.492 -13.784  1.00  0.00           O  
ATOM    378  H   GLU A  23      -4.123 -17.877 -11.531  1.00  0.00           H  
ATOM    379  HA  GLU A  23      -3.039 -15.695 -10.134  1.00  0.00           H  
ATOM    380 1HB  GLU A  23      -2.022 -16.625 -12.138  1.00  0.00           H  
ATOM    381 2HB  GLU A  23      -3.350 -16.016 -13.120  1.00  0.00           H  
ATOM    382 1HG  GLU A  23      -2.743 -13.710 -12.579  1.00  0.00           H  
ATOM    383 2HG  GLU A  23      -1.481 -14.270 -11.488  1.00  0.00           H  
ATOM    384  N   GLU A  24      -5.737 -14.883 -11.861  1.00  0.00           N  
ATOM    385  CA  GLU A  24      -6.692 -13.805 -12.033  1.00  0.00           C  
ATOM    386  C   GLU A  24      -7.350 -13.463 -10.713  1.00  0.00           C  
ATOM    387  O   GLU A  24      -7.497 -12.282 -10.371  1.00  0.00           O  
ATOM    388  CB  GLU A  24      -7.755 -14.166 -13.070  1.00  0.00           C  
ATOM    389  CG  GLU A  24      -8.756 -13.049 -13.338  1.00  0.00           C  
ATOM    390  CD  GLU A  24      -9.728 -13.371 -14.431  1.00  0.00           C  
ATOM    391  OE1 GLU A  24      -9.597 -14.402 -15.035  1.00  0.00           O  
ATOM    392  OE2 GLU A  24     -10.625 -12.580 -14.647  1.00  0.00           O  
ATOM    393  H   GLU A  24      -5.888 -15.783 -12.304  1.00  0.00           H  
ATOM    394  HA  GLU A  24      -6.157 -12.924 -12.384  1.00  0.00           H  
ATOM    395 1HB  GLU A  24      -7.273 -14.427 -14.011  1.00  0.00           H  
ATOM    396 2HB  GLU A  24      -8.309 -15.045 -12.728  1.00  0.00           H  
ATOM    397 1HG  GLU A  24      -9.318 -12.859 -12.422  1.00  0.00           H  
ATOM    398 2HG  GLU A  24      -8.210 -12.142 -13.590  1.00  0.00           H  
ATOM    399  N   LYS A  25      -7.732 -14.492  -9.949  1.00  0.00           N  
ATOM    400  CA  LYS A  25      -8.373 -14.215  -8.679  1.00  0.00           C  
ATOM    401  C   LYS A  25      -7.422 -13.594  -7.665  1.00  0.00           C  
ATOM    402  O   LYS A  25      -7.853 -12.713  -6.920  1.00  0.00           O  
ATOM    403  CB  LYS A  25      -9.031 -15.442  -8.093  1.00  0.00           C  
ATOM    404  CG  LYS A  25     -10.263 -15.909  -8.787  1.00  0.00           C  
ATOM    405  CD  LYS A  25     -10.866 -17.103  -8.036  1.00  0.00           C  
ATOM    406  CE  LYS A  25     -12.085 -17.651  -8.745  1.00  0.00           C  
ATOM    407  NZ  LYS A  25     -11.702 -18.385 -10.008  1.00  0.00           N  
ATOM    408  H   LYS A  25      -7.610 -15.463 -10.288  1.00  0.00           H  
ATOM    409  HA  LYS A  25      -9.161 -13.486  -8.862  1.00  0.00           H  
ATOM    410 1HB  LYS A  25      -8.332 -16.258  -8.134  1.00  0.00           H  
ATOM    411 2HB  LYS A  25      -9.288 -15.247  -7.060  1.00  0.00           H  
ATOM    412 1HG  LYS A  25     -10.987 -15.096  -8.811  1.00  0.00           H  
ATOM    413 2HG  LYS A  25     -10.019 -16.184  -9.810  1.00  0.00           H  
ATOM    414 1HD  LYS A  25     -10.118 -17.894  -7.964  1.00  0.00           H  
ATOM    415 2HD  LYS A  25     -11.146 -16.800  -7.026  1.00  0.00           H  
ATOM    416 1HE  LYS A  25     -12.616 -18.332  -8.083  1.00  0.00           H  
ATOM    417 2HE  LYS A  25     -12.744 -16.823  -9.003  1.00  0.00           H  
ATOM    418 1HZ  LYS A  25     -12.524 -18.732 -10.462  1.00  0.00           H  
ATOM    419 2HZ  LYS A  25     -11.205 -17.768 -10.645  1.00  0.00           H  
ATOM    420 3HZ  LYS A  25     -11.090 -19.178  -9.786  1.00  0.00           H  
ATOM    421  N   VAL A  26      -6.137 -14.000  -7.618  1.00  0.00           N  
ATOM    422  CA  VAL A  26      -5.282 -13.351  -6.622  1.00  0.00           C  
ATOM    423  C   VAL A  26      -5.043 -11.894  -7.001  1.00  0.00           C  
ATOM    424  O   VAL A  26      -4.994 -11.035  -6.120  1.00  0.00           O  
ATOM    425  CB  VAL A  26      -3.896 -14.051  -6.381  1.00  0.00           C  
ATOM    426  CG1 VAL A  26      -4.062 -15.433  -5.783  1.00  0.00           C  
ATOM    427  CG2 VAL A  26      -3.141 -14.190  -7.655  1.00  0.00           C  
ATOM    428  H   VAL A  26      -5.812 -14.763  -8.224  1.00  0.00           H  
ATOM    429  HA  VAL A  26      -5.812 -13.371  -5.673  1.00  0.00           H  
ATOM    430  HB  VAL A  26      -3.322 -13.452  -5.680  1.00  0.00           H  
ATOM    431 1HG1 VAL A  26      -3.083 -15.879  -5.611  1.00  0.00           H  
ATOM    432 2HG1 VAL A  26      -4.588 -15.357  -4.837  1.00  0.00           H  
ATOM    433 3HG1 VAL A  26      -4.616 -16.053  -6.472  1.00  0.00           H  
ATOM    434 1HG2 VAL A  26      -2.188 -14.675  -7.462  1.00  0.00           H  
ATOM    435 2HG2 VAL A  26      -3.729 -14.794  -8.300  1.00  0.00           H  
ATOM    436 3HG2 VAL A  26      -2.949 -13.238  -8.122  1.00  0.00           H  
ATOM    437  N   ARG A  27      -4.927 -11.575  -8.295  1.00  0.00           N  
ATOM    438  CA  ARG A  27      -4.713 -10.182  -8.634  1.00  0.00           C  
ATOM    439  C   ARG A  27      -5.934  -9.325  -8.294  1.00  0.00           C  
ATOM    440  O   ARG A  27      -5.785  -8.212  -7.771  1.00  0.00           O  
ATOM    441  CB  ARG A  27      -4.356 -10.039 -10.105  1.00  0.00           C  
ATOM    442  CG  ARG A  27      -2.951 -10.547 -10.474  1.00  0.00           C  
ATOM    443  CD  ARG A  27      -2.639 -10.332 -11.917  1.00  0.00           C  
ATOM    444  NE  ARG A  27      -1.333 -10.891 -12.305  1.00  0.00           N  
ATOM    445  CZ  ARG A  27      -0.130 -10.317 -12.136  1.00  0.00           C  
ATOM    446  NH1 ARG A  27       0.021  -9.133 -11.558  1.00  0.00           N  
ATOM    447  NH2 ARG A  27       0.907 -10.990 -12.577  1.00  0.00           N  
ATOM    448  H   ARG A  27      -4.935 -12.297  -9.026  1.00  0.00           H  
ATOM    449  HA  ARG A  27      -3.869  -9.819  -8.050  1.00  0.00           H  
ATOM    450 1HB  ARG A  27      -5.074 -10.615 -10.697  1.00  0.00           H  
ATOM    451 2HB  ARG A  27      -4.437  -8.997 -10.407  1.00  0.00           H  
ATOM    452 1HG  ARG A  27      -2.213 -10.020  -9.874  1.00  0.00           H  
ATOM    453 2HG  ARG A  27      -2.883 -11.614 -10.269  1.00  0.00           H  
ATOM    454 1HD  ARG A  27      -3.405 -10.833 -12.514  1.00  0.00           H  
ATOM    455 2HD  ARG A  27      -2.645  -9.270 -12.145  1.00  0.00           H  
ATOM    456  HE  ARG A  27      -1.310 -11.809 -12.780  1.00  0.00           H  
ATOM    457 1HH1 ARG A  27      -0.779  -8.620 -11.215  1.00  0.00           H  
ATOM    458 2HH1 ARG A  27       0.943  -8.734 -11.451  1.00  0.00           H  
ATOM    459 1HH2 ARG A  27       0.728 -11.907 -13.023  1.00  0.00           H  
ATOM    460 2HH2 ARG A  27       1.842 -10.625 -12.488  1.00  0.00           H  
ATOM    461  N   LYS A  28      -7.146  -9.829  -8.569  1.00  0.00           N  
ATOM    462  CA  LYS A  28      -8.331  -9.043  -8.265  1.00  0.00           C  
ATOM    463  C   LYS A  28      -8.576  -8.939  -6.768  1.00  0.00           C  
ATOM    464  O   LYS A  28      -8.924  -7.866  -6.265  1.00  0.00           O  
ATOM    465  CB  LYS A  28      -9.567  -9.643  -8.929  1.00  0.00           C  
ATOM    466  CG  LYS A  28      -9.616  -9.502 -10.439  1.00  0.00           C  
ATOM    467  CD  LYS A  28     -10.882 -10.139 -10.999  1.00  0.00           C  
ATOM    468  CE  LYS A  28     -10.952 -10.022 -12.516  1.00  0.00           C  
ATOM    469  NZ  LYS A  28     -12.177 -10.676 -13.069  1.00  0.00           N  
ATOM    470  H   LYS A  28      -7.237 -10.744  -9.028  1.00  0.00           H  
ATOM    471  HA  LYS A  28      -8.182  -8.034  -8.651  1.00  0.00           H  
ATOM    472 1HB  LYS A  28      -9.602 -10.712  -8.700  1.00  0.00           H  
ATOM    473 2HB  LYS A  28     -10.462  -9.188  -8.510  1.00  0.00           H  
ATOM    474 1HG  LYS A  28      -9.582  -8.448 -10.708  1.00  0.00           H  
ATOM    475 2HG  LYS A  28      -8.746 -10.000 -10.872  1.00  0.00           H  
ATOM    476 1HD  LYS A  28     -10.893 -11.200 -10.735  1.00  0.00           H  
ATOM    477 2HD  LYS A  28     -11.758  -9.663 -10.565  1.00  0.00           H  
ATOM    478 1HE  LYS A  28     -10.953  -8.972 -12.802  1.00  0.00           H  
ATOM    479 2HE  LYS A  28     -10.078 -10.499 -12.943  1.00  0.00           H  
ATOM    480 1HZ  LYS A  28     -12.177 -10.592 -14.082  1.00  0.00           H  
ATOM    481 2HZ  LYS A  28     -12.190 -11.662 -12.814  1.00  0.00           H  
ATOM    482 3HZ  LYS A  28     -12.999 -10.231 -12.694  1.00  0.00           H  
ATOM    483  N   ALA A  29      -8.391 -10.055  -6.052  1.00  0.00           N  
ATOM    484  CA  ALA A  29      -8.624 -10.089  -4.620  1.00  0.00           C  
ATOM    485  C   ALA A  29      -7.660  -9.170  -3.898  1.00  0.00           C  
ATOM    486  O   ALA A  29      -8.044  -8.459  -2.958  1.00  0.00           O  
ATOM    487  CB  ALA A  29      -8.476 -11.499  -4.132  1.00  0.00           C  
ATOM    488  H   ALA A  29      -8.114 -10.924  -6.512  1.00  0.00           H  
ATOM    489  HA  ALA A  29      -9.638  -9.745  -4.427  1.00  0.00           H  
ATOM    490 1HB  ALA A  29      -8.675 -11.516  -3.092  1.00  0.00           H  
ATOM    491 2HB  ALA A  29      -9.183 -12.143  -4.650  1.00  0.00           H  
ATOM    492 3HB  ALA A  29      -7.465 -11.840  -4.330  1.00  0.00           H  
ATOM    493  N   TRP A  30      -6.416  -9.137  -4.377  1.00  0.00           N  
ATOM    494  CA  TRP A  30      -5.426  -8.265  -3.817  1.00  0.00           C  
ATOM    495  C   TRP A  30      -5.854  -6.822  -4.002  1.00  0.00           C  
ATOM    496  O   TRP A  30      -5.811  -6.039  -3.046  1.00  0.00           O  
ATOM    497  CB  TRP A  30      -4.068  -8.524  -4.445  1.00  0.00           C  
ATOM    498  CG  TRP A  30      -3.072  -7.595  -3.977  1.00  0.00           C  
ATOM    499  CD1 TRP A  30      -2.321  -7.694  -2.858  1.00  0.00           C  
ATOM    500  CD2 TRP A  30      -2.691  -6.367  -4.614  1.00  0.00           C  
ATOM    501  NE1 TRP A  30      -1.514  -6.612  -2.753  1.00  0.00           N  
ATOM    502  CE2 TRP A  30      -1.736  -5.790  -3.821  1.00  0.00           C  
ATOM    503  CE3 TRP A  30      -3.090  -5.720  -5.789  1.00  0.00           C  
ATOM    504  CZ2 TRP A  30      -1.178  -4.606  -4.134  1.00  0.00           C  
ATOM    505  CZ3 TRP A  30      -2.519  -4.512  -6.105  1.00  0.00           C  
ATOM    506  CH2 TRP A  30      -1.590  -3.964  -5.298  1.00  0.00           C  
ATOM    507  H   TRP A  30      -6.127  -9.764  -5.131  1.00  0.00           H  
ATOM    508  HA  TRP A  30      -5.352  -8.461  -2.751  1.00  0.00           H  
ATOM    509 1HB  TRP A  30      -3.742  -9.532  -4.212  1.00  0.00           H  
ATOM    510 2HB  TRP A  30      -4.146  -8.449  -5.528  1.00  0.00           H  
ATOM    511  HD1 TRP A  30      -2.367  -8.511  -2.144  1.00  0.00           H  
ATOM    512  HE1 TRP A  30      -0.860  -6.432  -2.002  1.00  0.00           H  
ATOM    513  HE3 TRP A  30      -3.836  -6.166  -6.439  1.00  0.00           H  
ATOM    514  HZ2 TRP A  30      -0.437  -4.184  -3.505  1.00  0.00           H  
ATOM    515  HZ3 TRP A  30      -2.825  -4.013  -7.023  1.00  0.00           H  
ATOM    516  HH2 TRP A  30      -1.152  -3.008  -5.579  1.00  0.00           H  
ATOM    517  N   GLN A  31      -6.312  -6.456  -5.214  1.00  0.00           N  
ATOM    518  CA  GLN A  31      -6.681  -5.069  -5.386  1.00  0.00           C  
ATOM    519  C   GLN A  31      -7.841  -4.679  -4.487  1.00  0.00           C  
ATOM    520  O   GLN A  31      -7.854  -3.566  -3.945  1.00  0.00           O  
ATOM    521  CB  GLN A  31      -7.085  -4.732  -6.837  1.00  0.00           C  
ATOM    522  CG  GLN A  31      -5.962  -4.741  -7.866  1.00  0.00           C  
ATOM    523  CD  GLN A  31      -6.404  -4.218  -9.223  1.00  0.00           C  
ATOM    524  OE1 GLN A  31      -7.130  -3.204  -9.302  1.00  0.00           O  
ATOM    525  NE2 GLN A  31      -5.984  -4.885 -10.281  1.00  0.00           N  
ATOM    526  H   GLN A  31      -6.318  -7.111  -6.004  1.00  0.00           H  
ATOM    527  HA  GLN A  31      -5.824  -4.476  -5.100  1.00  0.00           H  
ATOM    528 1HB  GLN A  31      -7.816  -5.473  -7.169  1.00  0.00           H  
ATOM    529 2HB  GLN A  31      -7.577  -3.763  -6.870  1.00  0.00           H  
ATOM    530 1HG  GLN A  31      -5.147  -4.145  -7.529  1.00  0.00           H  
ATOM    531 2HG  GLN A  31      -5.631  -5.761  -8.001  1.00  0.00           H  
ATOM    532 1HE2 GLN A  31      -6.245  -4.590 -11.202  1.00  0.00           H  
ATOM    533 2HE2 GLN A  31      -5.392  -5.688 -10.169  1.00  0.00           H  
ATOM    534  N   LYS A  32      -8.804  -5.586  -4.287  1.00  0.00           N  
ATOM    535  CA  LYS A  32      -9.926  -5.243  -3.430  1.00  0.00           C  
ATOM    536  C   LYS A  32      -9.447  -4.963  -2.017  1.00  0.00           C  
ATOM    537  O   LYS A  32      -9.834  -3.959  -1.418  1.00  0.00           O  
ATOM    538  CB  LYS A  32     -10.935  -6.388  -3.352  1.00  0.00           C  
ATOM    539  CG  LYS A  32     -11.743  -6.669  -4.587  1.00  0.00           C  
ATOM    540  CD  LYS A  32     -12.668  -7.865  -4.332  1.00  0.00           C  
ATOM    541  CE  LYS A  32     -13.431  -8.279  -5.577  1.00  0.00           C  
ATOM    542  NZ  LYS A  32     -14.310  -9.457  -5.313  1.00  0.00           N  
ATOM    543  H   LYS A  32      -8.770  -6.479  -4.793  1.00  0.00           H  
ATOM    544  HA  LYS A  32     -10.408  -4.348  -3.817  1.00  0.00           H  
ATOM    545 1HB  LYS A  32     -10.398  -7.305  -3.130  1.00  0.00           H  
ATOM    546 2HB  LYS A  32     -11.625  -6.203  -2.530  1.00  0.00           H  
ATOM    547 1HG  LYS A  32     -12.337  -5.792  -4.839  1.00  0.00           H  
ATOM    548 2HG  LYS A  32     -11.080  -6.891  -5.417  1.00  0.00           H  
ATOM    549 1HD  LYS A  32     -12.077  -8.721  -3.990  1.00  0.00           H  
ATOM    550 2HD  LYS A  32     -13.384  -7.613  -3.551  1.00  0.00           H  
ATOM    551 1HE  LYS A  32     -14.041  -7.448  -5.925  1.00  0.00           H  
ATOM    552 2HE  LYS A  32     -12.713  -8.543  -6.356  1.00  0.00           H  
ATOM    553 1HZ  LYS A  32     -14.794  -9.723  -6.153  1.00  0.00           H  
ATOM    554 2HZ  LYS A  32     -13.741 -10.261  -4.981  1.00  0.00           H  
ATOM    555 3HZ  LYS A  32     -14.984  -9.233  -4.600  1.00  0.00           H  
ATOM    556  N   ALA A  33      -8.563  -5.816  -1.492  1.00  0.00           N  
ATOM    557  CA  ALA A  33      -8.103  -5.642  -0.123  1.00  0.00           C  
ATOM    558  C   ALA A  33      -7.369  -4.316   0.078  1.00  0.00           C  
ATOM    559  O   ALA A  33      -7.519  -3.674   1.129  1.00  0.00           O  
ATOM    560  CB  ALA A  33      -7.209  -6.802   0.249  1.00  0.00           C  
ATOM    561  H   ALA A  33      -8.272  -6.635  -2.039  1.00  0.00           H  
ATOM    562  HA  ALA A  33      -8.969  -5.645   0.531  1.00  0.00           H  
ATOM    563 1HB  ALA A  33      -6.894  -6.689   1.278  1.00  0.00           H  
ATOM    564 2HB  ALA A  33      -7.755  -7.738   0.132  1.00  0.00           H  
ATOM    565 3HB  ALA A  33      -6.342  -6.806  -0.411  1.00  0.00           H  
ATOM    566  N   VAL A  34      -6.587  -3.891  -0.919  1.00  0.00           N  
ATOM    567  CA  VAL A  34      -5.834  -2.646  -0.802  1.00  0.00           C  
ATOM    568  C   VAL A  34      -6.776  -1.450  -0.863  1.00  0.00           C  
ATOM    569  O   VAL A  34      -6.628  -0.506  -0.081  1.00  0.00           O  
ATOM    570  CB  VAL A  34      -4.744  -2.527  -1.881  1.00  0.00           C  
ATOM    571  CG1 VAL A  34      -4.043  -1.147  -1.798  1.00  0.00           C  
ATOM    572  CG2 VAL A  34      -3.720  -3.617  -1.712  1.00  0.00           C  
ATOM    573  H   VAL A  34      -6.478  -4.496  -1.746  1.00  0.00           H  
ATOM    574  HA  VAL A  34      -5.345  -2.623   0.169  1.00  0.00           H  
ATOM    575  HB  VAL A  34      -5.217  -2.616  -2.854  1.00  0.00           H  
ATOM    576 1HG1 VAL A  34      -3.303  -1.069  -2.579  1.00  0.00           H  
ATOM    577 2HG1 VAL A  34      -4.749  -0.354  -1.919  1.00  0.00           H  
ATOM    578 3HG1 VAL A  34      -3.557  -1.042  -0.829  1.00  0.00           H  
ATOM    579 1HG2 VAL A  34      -2.984  -3.511  -2.477  1.00  0.00           H  
ATOM    580 2HG2 VAL A  34      -3.248  -3.527  -0.743  1.00  0.00           H  
ATOM    581 3HG2 VAL A  34      -4.189  -4.594  -1.792  1.00  0.00           H  
ATOM    582  N   GLN A  35      -7.748  -1.482  -1.785  1.00  0.00           N  
ATOM    583  CA  GLN A  35      -8.668  -0.361  -1.935  1.00  0.00           C  
ATOM    584  C   GLN A  35      -9.482  -0.162  -0.660  1.00  0.00           C  
ATOM    585  O   GLN A  35      -9.739   0.973  -0.261  1.00  0.00           O  
ATOM    586  CB  GLN A  35      -9.647  -0.638  -3.091  1.00  0.00           C  
ATOM    587  CG  GLN A  35     -10.554   0.533  -3.518  1.00  0.00           C  
ATOM    588  CD  GLN A  35      -9.768   1.687  -4.110  1.00  0.00           C  
ATOM    589  OE1 GLN A  35      -8.785   1.455  -4.800  1.00  0.00           O  
ATOM    590  NE2 GLN A  35     -10.196   2.908  -3.885  1.00  0.00           N  
ATOM    591  H   GLN A  35      -7.817  -2.281  -2.428  1.00  0.00           H  
ATOM    592  HA  GLN A  35      -8.094   0.543  -2.136  1.00  0.00           H  
ATOM    593 1HB  GLN A  35      -9.111  -0.989  -3.956  1.00  0.00           H  
ATOM    594 2HB  GLN A  35     -10.305  -1.456  -2.790  1.00  0.00           H  
ATOM    595 1HG  GLN A  35     -11.259   0.183  -4.266  1.00  0.00           H  
ATOM    596 2HG  GLN A  35     -11.091   0.903  -2.646  1.00  0.00           H  
ATOM    597 1HE2 GLN A  35      -9.675   3.697  -4.284  1.00  0.00           H  
ATOM    598 2HE2 GLN A  35     -11.055   3.050  -3.335  1.00  0.00           H  
ATOM    599  N   ILE A  36      -9.840  -1.260   0.009  1.00  0.00           N  
ATOM    600  CA  ILE A  36     -10.634  -1.199   1.230  1.00  0.00           C  
ATOM    601  C   ILE A  36      -9.847  -0.540   2.355  1.00  0.00           C  
ATOM    602  O   ILE A  36     -10.381   0.333   3.050  1.00  0.00           O  
ATOM    603  CB  ILE A  36     -11.058  -2.606   1.653  1.00  0.00           C  
ATOM    604  CG1 ILE A  36     -12.018  -3.184   0.620  1.00  0.00           C  
ATOM    605  CG2 ILE A  36     -11.793  -2.513   3.053  1.00  0.00           C  
ATOM    606  CD1 ILE A  36     -12.170  -4.679   0.725  1.00  0.00           C  
ATOM    607  H   ILE A  36      -9.608  -2.176  -0.398  1.00  0.00           H  
ATOM    608  HA  ILE A  36     -11.523  -0.602   1.032  1.00  0.00           H  
ATOM    609  HB  ILE A  36     -10.190  -3.253   1.705  1.00  0.00           H  
ATOM    610 1HG1 ILE A  36     -12.989  -2.743   0.785  1.00  0.00           H  
ATOM    611 2HG1 ILE A  36     -11.697  -2.920  -0.375  1.00  0.00           H  
ATOM    612 1HG2 ILE A  36     -12.122  -3.488   3.369  1.00  0.00           H  
ATOM    613 2HG2 ILE A  36     -11.121  -2.111   3.809  1.00  0.00           H  
ATOM    614 3HG2 ILE A  36     -12.660  -1.860   2.963  1.00  0.00           H  
ATOM    615 1HD1 ILE A  36     -12.886  -5.033  -0.014  1.00  0.00           H  
ATOM    616 2HD1 ILE A  36     -11.217  -5.153   0.545  1.00  0.00           H  
ATOM    617 3HD1 ILE A  36     -12.496  -4.934   1.685  1.00  0.00           H  
ATOM    618  N   VAL A  37      -8.576  -0.929   2.529  1.00  0.00           N  
ATOM    619  CA  VAL A  37      -7.776  -0.329   3.591  1.00  0.00           C  
ATOM    620  C   VAL A  37      -7.626   1.175   3.341  1.00  0.00           C  
ATOM    621  O   VAL A  37      -7.753   1.992   4.264  1.00  0.00           O  
ATOM    622  CB  VAL A  37      -6.359  -0.973   3.696  1.00  0.00           C  
ATOM    623  CG1 VAL A  37      -5.485  -0.186   4.706  1.00  0.00           C  
ATOM    624  CG2 VAL A  37      -6.455  -2.441   4.139  1.00  0.00           C  
ATOM    625  H   VAL A  37      -8.190  -1.682   1.944  1.00  0.00           H  
ATOM    626  HA  VAL A  37      -8.298  -0.471   4.527  1.00  0.00           H  
ATOM    627  HB  VAL A  37      -5.874  -0.923   2.715  1.00  0.00           H  
ATOM    628 1HG1 VAL A  37      -4.500  -0.638   4.764  1.00  0.00           H  
ATOM    629 2HG1 VAL A  37      -5.373   0.852   4.396  1.00  0.00           H  
ATOM    630 3HG1 VAL A  37      -5.950  -0.217   5.691  1.00  0.00           H  
ATOM    631 1HG2 VAL A  37      -5.460  -2.873   4.190  1.00  0.00           H  
ATOM    632 2HG2 VAL A  37      -6.921  -2.512   5.112  1.00  0.00           H  
ATOM    633 3HG2 VAL A  37      -7.040  -2.989   3.422  1.00  0.00           H  
ATOM    634  N   ILE A  38      -7.359   1.552   2.095  1.00  0.00           N  
ATOM    635  CA  ILE A  38      -7.164   2.958   1.811  1.00  0.00           C  
ATOM    636  C   ILE A  38      -8.407   3.793   2.033  1.00  0.00           C  
ATOM    637  O   ILE A  38      -8.317   4.861   2.641  1.00  0.00           O  
ATOM    638  CB  ILE A  38      -6.684   3.169   0.381  1.00  0.00           C  
ATOM    639  CG1 ILE A  38      -5.302   2.594   0.258  1.00  0.00           C  
ATOM    640  CG2 ILE A  38      -6.698   4.659   0.039  1.00  0.00           C  
ATOM    641  CD1 ILE A  38      -4.833   2.466  -1.126  1.00  0.00           C  
ATOM    642  H   ILE A  38      -7.258   0.849   1.353  1.00  0.00           H  
ATOM    643  HA  ILE A  38      -6.388   3.324   2.479  1.00  0.00           H  
ATOM    644  HB  ILE A  38      -7.333   2.621  -0.311  1.00  0.00           H  
ATOM    645 1HG1 ILE A  38      -4.604   3.222   0.804  1.00  0.00           H  
ATOM    646 2HG1 ILE A  38      -5.303   1.608   0.704  1.00  0.00           H  
ATOM    647 1HG2 ILE A  38      -6.355   4.791  -0.940  1.00  0.00           H  
ATOM    648 2HG2 ILE A  38      -7.701   5.073   0.105  1.00  0.00           H  
ATOM    649 3HG2 ILE A  38      -6.047   5.193   0.723  1.00  0.00           H  
ATOM    650 1HD1 ILE A  38      -3.838   2.030  -1.130  1.00  0.00           H  
ATOM    651 2HD1 ILE A  38      -5.515   1.820  -1.675  1.00  0.00           H  
ATOM    652 3HD1 ILE A  38      -4.785   3.429  -1.601  1.00  0.00           H  
ATOM    653  N   GLU A  39      -9.561   3.331   1.543  1.00  0.00           N  
ATOM    654  CA  GLU A  39     -10.793   4.094   1.696  1.00  0.00           C  
ATOM    655  C   GLU A  39     -11.170   4.240   3.154  1.00  0.00           C  
ATOM    656  O   GLU A  39     -11.656   5.296   3.569  1.00  0.00           O  
ATOM    657  CB  GLU A  39     -11.937   3.442   0.931  1.00  0.00           C  
ATOM    658  CG  GLU A  39     -11.814   3.542  -0.571  1.00  0.00           C  
ATOM    659  CD  GLU A  39     -12.913   2.831  -1.286  1.00  0.00           C  
ATOM    660  OE1 GLU A  39     -13.799   2.300  -0.633  1.00  0.00           O  
ATOM    661  OE2 GLU A  39     -12.853   2.789  -2.494  1.00  0.00           O  
ATOM    662  H   GLU A  39      -9.582   2.441   1.034  1.00  0.00           H  
ATOM    663  HA  GLU A  39     -10.630   5.089   1.287  1.00  0.00           H  
ATOM    664 1HB  GLU A  39     -11.976   2.379   1.187  1.00  0.00           H  
ATOM    665 2HB  GLU A  39     -12.882   3.890   1.231  1.00  0.00           H  
ATOM    666 1HG  GLU A  39     -11.834   4.593  -0.852  1.00  0.00           H  
ATOM    667 2HG  GLU A  39     -10.854   3.137  -0.879  1.00  0.00           H  
ATOM    668  N   ALA A  40     -10.924   3.204   3.957  1.00  0.00           N  
ATOM    669  CA  ALA A  40     -11.229   3.273   5.371  1.00  0.00           C  
ATOM    670  C   ALA A  40     -10.479   4.429   6.029  1.00  0.00           C  
ATOM    671  O   ALA A  40     -10.985   5.060   6.954  1.00  0.00           O  
ATOM    672  CB  ALA A  40     -10.892   1.989   6.048  1.00  0.00           C  
ATOM    673  H   ALA A  40     -10.563   2.323   3.565  1.00  0.00           H  
ATOM    674  HA  ALA A  40     -12.302   3.464   5.471  1.00  0.00           H  
ATOM    675 1HB  ALA A  40     -11.166   2.096   7.074  1.00  0.00           H  
ATOM    676 2HB  ALA A  40     -11.433   1.177   5.592  1.00  0.00           H  
ATOM    677 3HB  ALA A  40      -9.820   1.807   5.952  1.00  0.00           H  
ATOM    678  N   ASN A  41      -9.246   4.686   5.554  1.00  0.00           N  
ATOM    679  CA  ASN A  41      -8.425   5.791   6.035  1.00  0.00           C  
ATOM    680  C   ASN A  41      -8.214   5.732   7.540  1.00  0.00           C  
ATOM    681  O   ASN A  41      -8.318   6.743   8.239  1.00  0.00           O  
ATOM    682  CB  ASN A  41      -9.067   7.109   5.621  1.00  0.00           C  
ATOM    683  CG  ASN A  41      -8.123   8.292   5.612  1.00  0.00           C  
ATOM    684  OD1 ASN A  41      -6.945   8.141   5.256  1.00  0.00           O  
ATOM    685  ND2 ASN A  41      -8.614   9.454   5.979  1.00  0.00           N  
ATOM    686  H   ASN A  41      -8.862   4.078   4.822  1.00  0.00           H  
ATOM    687  HA  ASN A  41      -7.450   5.706   5.574  1.00  0.00           H  
ATOM    688 1HB  ASN A  41      -9.488   6.991   4.618  1.00  0.00           H  
ATOM    689 2HB  ASN A  41      -9.897   7.334   6.291  1.00  0.00           H  
ATOM    690 1HD2 ASN A  41      -8.028  10.267   5.982  1.00  0.00           H  
ATOM    691 2HD2 ASN A  41      -9.573   9.523   6.257  1.00  0.00           H  
ATOM    692  N   ASP A  42      -7.909   4.541   8.031  1.00  0.00           N  
ATOM    693  CA  ASP A  42      -7.701   4.256   9.439  1.00  0.00           C  
ATOM    694  C   ASP A  42      -6.612   3.193   9.621  1.00  0.00           C  
ATOM    695  O   ASP A  42      -6.716   2.091   9.080  1.00  0.00           O  
ATOM    696  CB  ASP A  42      -9.015   3.829  10.095  1.00  0.00           C  
ATOM    697  CG  ASP A  42      -8.894   3.651  11.610  1.00  0.00           C  
ATOM    698  OD1 ASP A  42      -7.769   3.738  12.107  1.00  0.00           O  
ATOM    699  OD2 ASP A  42      -9.882   3.413  12.265  1.00  0.00           O  
ATOM    700  H   ASP A  42      -7.829   3.775   7.379  1.00  0.00           H  
ATOM    701  HA  ASP A  42      -7.362   5.172   9.926  1.00  0.00           H  
ATOM    702 1HB  ASP A  42      -9.773   4.595   9.894  1.00  0.00           H  
ATOM    703 2HB  ASP A  42      -9.365   2.918   9.643  1.00  0.00           H  
ATOM    704  N   ASP A  43      -5.557   3.502  10.356  1.00  0.00           N  
ATOM    705  CA  ASP A  43      -4.442   2.568  10.525  1.00  0.00           C  
ATOM    706  C   ASP A  43      -4.881   1.293  11.259  1.00  0.00           C  
ATOM    707  O   ASP A  43      -4.221   0.251  11.165  1.00  0.00           O  
ATOM    708  CB  ASP A  43      -3.324   3.273  11.258  1.00  0.00           C  
ATOM    709  CG  ASP A  43      -2.689   4.325  10.371  1.00  0.00           C  
ATOM    710  OD1 ASP A  43      -2.154   4.004   9.294  1.00  0.00           O  
ATOM    711  OD2 ASP A  43      -2.785   5.465  10.739  1.00  0.00           O  
ATOM    712  H   ASP A  43      -5.526   4.413  10.803  1.00  0.00           H  
ATOM    713  HA  ASP A  43      -4.077   2.285   9.537  1.00  0.00           H  
ATOM    714 1HB  ASP A  43      -3.711   3.746  12.161  1.00  0.00           H  
ATOM    715 2HB  ASP A  43      -2.565   2.548  11.560  1.00  0.00           H  
ATOM    716  N   ASN A  44      -6.026   1.360  11.946  1.00  0.00           N  
ATOM    717  CA  ASN A  44      -6.583   0.201  12.628  1.00  0.00           C  
ATOM    718  C   ASN A  44      -7.095  -0.796  11.584  1.00  0.00           C  
ATOM    719  O   ASN A  44      -7.271  -1.979  11.868  1.00  0.00           O  
ATOM    720  CB  ASN A  44      -7.687   0.617  13.565  1.00  0.00           C  
ATOM    721  CG  ASN A  44      -7.153   1.324  14.773  1.00  0.00           C  
ATOM    722  OD1 ASN A  44      -6.660   0.693  15.721  1.00  0.00           O  
ATOM    723  ND2 ASN A  44      -7.211   2.630  14.750  1.00  0.00           N  
ATOM    724  H   ASN A  44      -6.534   2.260  11.985  1.00  0.00           H  
ATOM    725  HA  ASN A  44      -5.795  -0.285  13.201  1.00  0.00           H  
ATOM    726 1HB  ASN A  44      -8.379   1.271  13.046  1.00  0.00           H  
ATOM    727 2HB  ASN A  44      -8.246  -0.261  13.883  1.00  0.00           H  
ATOM    728 1HD2 ASN A  44      -6.866   3.165  15.518  1.00  0.00           H  
ATOM    729 2HD2 ASN A  44      -7.590   3.107  13.926  1.00  0.00           H  
ATOM    730  N   VAL A  45      -7.388  -0.302  10.383  1.00  0.00           N  
ATOM    731  CA  VAL A  45      -7.873  -1.102   9.281  1.00  0.00           C  
ATOM    732  C   VAL A  45      -6.705  -1.798   8.642  1.00  0.00           C  
ATOM    733  O   VAL A  45      -6.824  -2.946   8.206  1.00  0.00           O  
ATOM    734  CB  VAL A  45      -8.714  -0.288   8.325  1.00  0.00           C  
ATOM    735  CG1 VAL A  45      -9.031  -1.111   7.133  1.00  0.00           C  
ATOM    736  CG2 VAL A  45      -9.969   0.098   9.114  1.00  0.00           C  
ATOM    737  H   VAL A  45      -7.195   0.680  10.190  1.00  0.00           H  
ATOM    738  HA  VAL A  45      -8.530  -1.866   9.685  1.00  0.00           H  
ATOM    739  HB  VAL A  45      -8.189   0.592   7.986  1.00  0.00           H  
ATOM    740 1HG1 VAL A  45      -9.665  -0.567   6.450  1.00  0.00           H  
ATOM    741 2HG1 VAL A  45      -8.128  -1.385   6.629  1.00  0.00           H  
ATOM    742 3HG1 VAL A  45      -9.526  -1.982   7.477  1.00  0.00           H  
ATOM    743 1HG2 VAL A  45     -10.636   0.660   8.522  1.00  0.00           H  
ATOM    744 2HG2 VAL A  45     -10.475  -0.799   9.454  1.00  0.00           H  
ATOM    745 3HG2 VAL A  45      -9.682   0.685   9.984  1.00  0.00           H  
ATOM    746  N   SER A  46      -5.573  -1.100   8.543  1.00  0.00           N  
ATOM    747  CA  SER A  46      -4.398  -1.795   8.038  1.00  0.00           C  
ATOM    748  C   SER A  46      -4.113  -2.974   8.962  1.00  0.00           C  
ATOM    749  O   SER A  46      -3.829  -4.088   8.501  1.00  0.00           O  
ATOM    750  CB  SER A  46      -3.151  -0.927   8.042  1.00  0.00           C  
ATOM    751  OG  SER A  46      -3.173   0.106   7.103  1.00  0.00           O  
ATOM    752  H   SER A  46      -5.571  -0.113   8.815  1.00  0.00           H  
ATOM    753  HA  SER A  46      -4.602  -2.161   7.032  1.00  0.00           H  
ATOM    754 1HB  SER A  46      -3.046  -0.496   9.029  1.00  0.00           H  
ATOM    755 2HB  SER A  46      -2.276  -1.545   7.894  1.00  0.00           H  
ATOM    756  HG  SER A  46      -2.208   0.230   6.878  1.00  0.00           H  
ATOM    757  N   LYS A  47      -4.264  -2.742  10.277  1.00  0.00           N  
ATOM    758  CA  LYS A  47      -4.063  -3.798  11.254  1.00  0.00           C  
ATOM    759  C   LYS A  47      -5.115  -4.904  11.100  1.00  0.00           C  
ATOM    760  O   LYS A  47      -4.760  -6.086  11.195  1.00  0.00           O  
ATOM    761  CB  LYS A  47      -4.043  -3.222  12.666  1.00  0.00           C  
ATOM    762  CG  LYS A  47      -2.790  -2.387  12.955  1.00  0.00           C  
ATOM    763  CD  LYS A  47      -2.804  -1.789  14.354  1.00  0.00           C  
ATOM    764  CE  LYS A  47      -1.556  -0.942  14.599  1.00  0.00           C  
ATOM    765  NZ  LYS A  47      -1.558  -0.322  15.955  1.00  0.00           N  
ATOM    766  H   LYS A  47      -4.471  -1.787  10.588  1.00  0.00           H  
ATOM    767  HA  LYS A  47      -3.089  -4.248  11.069  1.00  0.00           H  
ATOM    768 1HB  LYS A  47      -4.913  -2.594  12.814  1.00  0.00           H  
ATOM    769 2HB  LYS A  47      -4.093  -4.032  13.390  1.00  0.00           H  
ATOM    770 1HG  LYS A  47      -1.909  -3.018  12.846  1.00  0.00           H  
ATOM    771 2HG  LYS A  47      -2.722  -1.580  12.225  1.00  0.00           H  
ATOM    772 1HD  LYS A  47      -3.689  -1.157  14.470  1.00  0.00           H  
ATOM    773 2HD  LYS A  47      -2.846  -2.585  15.095  1.00  0.00           H  
ATOM    774 1HE  LYS A  47      -0.673  -1.571  14.499  1.00  0.00           H  
ATOM    775 2HE  LYS A  47      -1.513  -0.149  13.848  1.00  0.00           H  
ATOM    776 1HZ  LYS A  47      -0.719   0.230  16.077  1.00  0.00           H  
ATOM    777 2HZ  LYS A  47      -2.369   0.274  16.052  1.00  0.00           H  
ATOM    778 3HZ  LYS A  47      -1.587  -1.046  16.659  1.00  0.00           H  
ATOM    779  N   LEU A  48      -6.392  -4.560  10.815  1.00  0.00           N  
ATOM    780  CA  LEU A  48      -7.362  -5.628  10.598  1.00  0.00           C  
ATOM    781  C   LEU A  48      -6.975  -6.450   9.397  1.00  0.00           C  
ATOM    782  O   LEU A  48      -6.950  -7.672   9.464  1.00  0.00           O  
ATOM    783  CB  LEU A  48      -8.773  -5.113  10.232  1.00  0.00           C  
ATOM    784  CG  LEU A  48      -9.664  -4.443  11.249  1.00  0.00           C  
ATOM    785  CD1 LEU A  48     -10.890  -3.866  10.485  1.00  0.00           C  
ATOM    786  CD2 LEU A  48     -10.125  -5.467  12.283  1.00  0.00           C  
ATOM    787  H   LEU A  48      -6.681  -3.580  10.833  1.00  0.00           H  
ATOM    788  HA  LEU A  48      -7.389  -6.269  11.474  1.00  0.00           H  
ATOM    789 1HB  LEU A  48      -8.652  -4.404   9.418  1.00  0.00           H  
ATOM    790 2HB  LEU A  48      -9.327  -5.947   9.846  1.00  0.00           H  
ATOM    791  HG  LEU A  48      -9.136  -3.631  11.740  1.00  0.00           H  
ATOM    792 1HD1 LEU A  48     -11.570  -3.369  11.186  1.00  0.00           H  
ATOM    793 2HD1 LEU A  48     -10.557  -3.151   9.745  1.00  0.00           H  
ATOM    794 3HD1 LEU A  48     -11.420  -4.672   9.986  1.00  0.00           H  
ATOM    795 1HD2 LEU A  48     -10.787  -4.980  13.000  1.00  0.00           H  
ATOM    796 2HD2 LEU A  48     -10.665  -6.280  11.786  1.00  0.00           H  
ATOM    797 3HD2 LEU A  48      -9.264  -5.875  12.810  1.00  0.00           H  
ATOM    798  N   ALA A  49      -6.555  -5.805   8.314  1.00  0.00           N  
ATOM    799  CA  ALA A  49      -6.230  -6.563   7.120  1.00  0.00           C  
ATOM    800  C   ALA A  49      -5.110  -7.563   7.397  1.00  0.00           C  
ATOM    801  O   ALA A  49      -5.179  -8.705   6.927  1.00  0.00           O  
ATOM    802  CB  ALA A  49      -5.866  -5.604   6.005  1.00  0.00           C  
ATOM    803  H   ALA A  49      -6.545  -4.781   8.300  1.00  0.00           H  
ATOM    804  HA  ALA A  49      -7.106  -7.132   6.824  1.00  0.00           H  
ATOM    805 1HB  ALA A  49      -5.638  -6.151   5.094  1.00  0.00           H  
ATOM    806 2HB  ALA A  49      -6.695  -4.932   5.827  1.00  0.00           H  
ATOM    807 3HB  ALA A  49      -5.024  -5.027   6.316  1.00  0.00           H  
ATOM    808  N   SER A  50      -4.118  -7.189   8.213  1.00  0.00           N  
ATOM    809  CA  SER A  50      -3.049  -8.128   8.532  1.00  0.00           C  
ATOM    810  C   SER A  50      -3.570  -9.300   9.369  1.00  0.00           C  
ATOM    811  O   SER A  50      -3.248 -10.469   9.111  1.00  0.00           O  
ATOM    812  CB  SER A  50      -1.961  -7.414   9.310  1.00  0.00           C  
ATOM    813  OG  SER A  50      -1.341  -6.432   8.529  1.00  0.00           O  
ATOM    814  H   SER A  50      -4.064  -6.214   8.533  1.00  0.00           H  
ATOM    815  HA  SER A  50      -2.645  -8.518   7.607  1.00  0.00           H  
ATOM    816 1HB  SER A  50      -2.400  -6.951  10.194  1.00  0.00           H  
ATOM    817 2HB  SER A  50      -1.219  -8.137   9.650  1.00  0.00           H  
ATOM    818  HG  SER A  50      -0.728  -5.967   9.112  1.00  0.00           H  
ATOM    819  N   LYS A  51      -4.420  -8.999  10.358  1.00  0.00           N  
ATOM    820  CA  LYS A  51      -4.956 -10.040  11.230  1.00  0.00           C  
ATOM    821  C   LYS A  51      -5.875 -10.997  10.485  1.00  0.00           C  
ATOM    822  O   LYS A  51      -5.851 -12.210  10.732  1.00  0.00           O  
ATOM    823  CB  LYS A  51      -5.725  -9.407  12.391  1.00  0.00           C  
ATOM    824  CG  LYS A  51      -4.853  -8.693  13.414  1.00  0.00           C  
ATOM    825  CD  LYS A  51      -5.700  -8.051  14.508  1.00  0.00           C  
ATOM    826  CE  LYS A  51      -4.833  -7.317  15.526  1.00  0.00           C  
ATOM    827  NZ  LYS A  51      -5.652  -6.671  16.597  1.00  0.00           N  
ATOM    828  H   LYS A  51      -4.638  -8.011  10.542  1.00  0.00           H  
ATOM    829  HA  LYS A  51      -4.122 -10.616  11.628  1.00  0.00           H  
ATOM    830 1HB  LYS A  51      -6.430  -8.676  11.990  1.00  0.00           H  
ATOM    831 2HB  LYS A  51      -6.302 -10.173  12.904  1.00  0.00           H  
ATOM    832 1HG  LYS A  51      -4.168  -9.410  13.865  1.00  0.00           H  
ATOM    833 2HG  LYS A  51      -4.267  -7.925  12.915  1.00  0.00           H  
ATOM    834 1HD  LYS A  51      -6.389  -7.335  14.051  1.00  0.00           H  
ATOM    835 2HD  LYS A  51      -6.282  -8.816  15.019  1.00  0.00           H  
ATOM    836 1HE  LYS A  51      -4.147  -8.026  15.985  1.00  0.00           H  
ATOM    837 2HE  LYS A  51      -4.255  -6.547  15.011  1.00  0.00           H  
ATOM    838 1HZ  LYS A  51      -5.042  -6.197  17.249  1.00  0.00           H  
ATOM    839 2HZ  LYS A  51      -6.285  -6.001  16.182  1.00  0.00           H  
ATOM    840 3HZ  LYS A  51      -6.184  -7.375  17.088  1.00  0.00           H  
ATOM    841  N   ILE A  52      -6.676 -10.443   9.578  1.00  0.00           N  
ATOM    842  CA  ILE A  52      -7.647 -11.184   8.802  1.00  0.00           C  
ATOM    843  C   ILE A  52      -6.951 -12.087   7.808  1.00  0.00           C  
ATOM    844  O   ILE A  52      -7.314 -13.257   7.690  1.00  0.00           O  
ATOM    845  CB  ILE A  52      -8.586 -10.220   8.052  1.00  0.00           C  
ATOM    846  CG1 ILE A  52      -9.473  -9.432   9.039  1.00  0.00           C  
ATOM    847  CG2 ILE A  52      -9.441 -10.984   7.086  1.00  0.00           C  
ATOM    848  CD1 ILE A  52     -10.178  -8.243   8.402  1.00  0.00           C  
ATOM    849  H   ILE A  52      -6.621  -9.432   9.459  1.00  0.00           H  
ATOM    850  HA  ILE A  52      -8.236 -11.801   9.477  1.00  0.00           H  
ATOM    851  HB  ILE A  52      -7.986  -9.492   7.511  1.00  0.00           H  
ATOM    852 1HG1 ILE A  52     -10.227 -10.097   9.462  1.00  0.00           H  
ATOM    853 2HG1 ILE A  52      -8.852  -9.072   9.850  1.00  0.00           H  
ATOM    854 1HG2 ILE A  52     -10.049 -10.289   6.580  1.00  0.00           H  
ATOM    855 2HG2 ILE A  52      -8.825 -11.495   6.367  1.00  0.00           H  
ATOM    856 3HG2 ILE A  52     -10.057 -11.710   7.621  1.00  0.00           H  
ATOM    857 1HD1 ILE A  52     -10.747  -7.726   9.150  1.00  0.00           H  
ATOM    858 2HD1 ILE A  52      -9.431  -7.568   7.998  1.00  0.00           H  
ATOM    859 3HD1 ILE A  52     -10.847  -8.554   7.613  1.00  0.00           H  
ATOM    860  N   TYR A  53      -5.962 -11.566   7.081  1.00  0.00           N  
ATOM    861  CA  TYR A  53      -5.275 -12.404   6.122  1.00  0.00           C  
ATOM    862  C   TYR A  53      -4.655 -13.589   6.834  1.00  0.00           C  
ATOM    863  O   TYR A  53      -4.797 -14.717   6.368  1.00  0.00           O  
ATOM    864  CB  TYR A  53      -4.196 -11.666   5.340  1.00  0.00           C  
ATOM    865  CG  TYR A  53      -3.522 -12.585   4.317  1.00  0.00           C  
ATOM    866  CD1 TYR A  53      -4.128 -12.836   3.083  1.00  0.00           C  
ATOM    867  CD2 TYR A  53      -2.318 -13.194   4.623  1.00  0.00           C  
ATOM    868  CE1 TYR A  53      -3.529 -13.690   2.184  1.00  0.00           C  
ATOM    869  CE2 TYR A  53      -1.733 -14.052   3.725  1.00  0.00           C  
ATOM    870  CZ  TYR A  53      -2.337 -14.308   2.516  1.00  0.00           C  
ATOM    871  OH  TYR A  53      -1.747 -15.186   1.634  1.00  0.00           O  
ATOM    872  H   TYR A  53      -5.702 -10.580   7.181  1.00  0.00           H  
ATOM    873  HA  TYR A  53      -6.006 -12.788   5.414  1.00  0.00           H  
ATOM    874 1HB  TYR A  53      -4.609 -10.809   4.831  1.00  0.00           H  
ATOM    875 2HB  TYR A  53      -3.433 -11.297   6.030  1.00  0.00           H  
ATOM    876  HD1 TYR A  53      -5.075 -12.370   2.828  1.00  0.00           H  
ATOM    877  HD2 TYR A  53      -1.839 -13.003   5.584  1.00  0.00           H  
ATOM    878  HE1 TYR A  53      -4.004 -13.894   1.224  1.00  0.00           H  
ATOM    879  HE2 TYR A  53      -0.790 -14.536   3.978  1.00  0.00           H  
ATOM    880  HH  TYR A  53      -0.904 -15.481   1.995  1.00  0.00           H  
ATOM    881  N   ARG A  54      -3.961 -13.358   7.960  1.00  0.00           N  
ATOM    882  CA  ARG A  54      -3.324 -14.466   8.658  1.00  0.00           C  
ATOM    883  C   ARG A  54      -4.330 -15.510   9.150  1.00  0.00           C  
ATOM    884  O   ARG A  54      -4.073 -16.717   9.047  1.00  0.00           O  
ATOM    885  CB  ARG A  54      -2.555 -13.950   9.857  1.00  0.00           C  
ATOM    886  CG  ARG A  54      -1.293 -13.174   9.550  1.00  0.00           C  
ATOM    887  CD  ARG A  54      -0.713 -12.618  10.788  1.00  0.00           C  
ATOM    888  NE  ARG A  54       0.504 -11.900  10.538  1.00  0.00           N  
ATOM    889  CZ  ARG A  54       1.147 -11.125  11.437  1.00  0.00           C  
ATOM    890  NH1 ARG A  54       0.669 -10.967  12.662  1.00  0.00           N  
ATOM    891  NH2 ARG A  54       2.267 -10.528  11.081  1.00  0.00           N  
ATOM    892  H   ARG A  54      -3.851 -12.399   8.315  1.00  0.00           H  
ATOM    893  HA  ARG A  54      -2.628 -14.945   7.971  1.00  0.00           H  
ATOM    894 1HB  ARG A  54      -3.205 -13.288  10.434  1.00  0.00           H  
ATOM    895 2HB  ARG A  54      -2.284 -14.785  10.500  1.00  0.00           H  
ATOM    896 1HG  ARG A  54      -0.553 -13.828   9.089  1.00  0.00           H  
ATOM    897 2HG  ARG A  54      -1.514 -12.350   8.870  1.00  0.00           H  
ATOM    898 1HD  ARG A  54      -1.436 -11.927  11.224  1.00  0.00           H  
ATOM    899 2HD  ARG A  54      -0.502 -13.424  11.487  1.00  0.00           H  
ATOM    900  HE  ARG A  54       0.932 -12.003   9.597  1.00  0.00           H  
ATOM    901 1HH1 ARG A  54      -0.186 -11.425  12.938  1.00  0.00           H  
ATOM    902 2HH1 ARG A  54       1.162 -10.385  13.325  1.00  0.00           H  
ATOM    903 1HH2 ARG A  54       2.618 -10.657  10.115  1.00  0.00           H  
ATOM    904 2HH2 ARG A  54       2.770  -9.946  11.727  1.00  0.00           H  
ATOM    905  N   GLU A  55      -5.482 -15.064   9.677  1.00  0.00           N  
ATOM    906  CA  GLU A  55      -6.485 -16.003  10.159  1.00  0.00           C  
ATOM    907  C   GLU A  55      -6.996 -16.878   9.026  1.00  0.00           C  
ATOM    908  O   GLU A  55      -7.119 -18.101   9.172  1.00  0.00           O  
ATOM    909  CB  GLU A  55      -7.681 -15.250  10.759  1.00  0.00           C  
ATOM    910  CG  GLU A  55      -8.777 -16.146  11.362  1.00  0.00           C  
ATOM    911  CD  GLU A  55      -9.974 -15.368  11.875  1.00  0.00           C  
ATOM    912  OE1 GLU A  55     -10.105 -14.211  11.514  1.00  0.00           O  
ATOM    913  OE2 GLU A  55     -10.760 -15.922  12.615  1.00  0.00           O  
ATOM    914  H   GLU A  55      -5.645 -14.058   9.801  1.00  0.00           H  
ATOM    915  HA  GLU A  55      -6.033 -16.641  10.918  1.00  0.00           H  
ATOM    916 1HB  GLU A  55      -7.326 -14.575  11.539  1.00  0.00           H  
ATOM    917 2HB  GLU A  55      -8.139 -14.629   9.983  1.00  0.00           H  
ATOM    918 1HG  GLU A  55      -9.116 -16.826  10.588  1.00  0.00           H  
ATOM    919 2HG  GLU A  55      -8.352 -16.739  12.169  1.00  0.00           H  
ATOM    920  N   LEU A  56      -7.305 -16.241   7.898  1.00  0.00           N  
ATOM    921  CA  LEU A  56      -7.847 -16.945   6.760  1.00  0.00           C  
ATOM    922  C   LEU A  56      -6.813 -17.829   6.116  1.00  0.00           C  
ATOM    923  O   LEU A  56      -7.122 -18.945   5.692  1.00  0.00           O  
ATOM    924  CB  LEU A  56      -8.332 -15.923   5.747  1.00  0.00           C  
ATOM    925  CG  LEU A  56      -9.537 -15.067   6.159  1.00  0.00           C  
ATOM    926  CD1 LEU A  56      -9.666 -13.992   5.146  1.00  0.00           C  
ATOM    927  CD2 LEU A  56     -10.822 -15.910   6.219  1.00  0.00           C  
ATOM    928  H   LEU A  56      -7.191 -15.221   7.848  1.00  0.00           H  
ATOM    929  HA  LEU A  56      -8.665 -17.570   7.099  1.00  0.00           H  
ATOM    930 1HB  LEU A  56      -7.504 -15.237   5.545  1.00  0.00           H  
ATOM    931 2HB  LEU A  56      -8.581 -16.441   4.820  1.00  0.00           H  
ATOM    932  HG  LEU A  56      -9.357 -14.611   7.132  1.00  0.00           H  
ATOM    933 1HD1 LEU A  56     -10.491 -13.342   5.370  1.00  0.00           H  
ATOM    934 2HD1 LEU A  56      -8.747 -13.414   5.114  1.00  0.00           H  
ATOM    935 3HD1 LEU A  56      -9.825 -14.446   4.226  1.00  0.00           H  
ATOM    936 1HD2 LEU A  56     -11.657 -15.272   6.486  1.00  0.00           H  
ATOM    937 2HD2 LEU A  56     -11.014 -16.359   5.243  1.00  0.00           H  
ATOM    938 3HD2 LEU A  56     -10.726 -16.695   6.963  1.00  0.00           H  
ATOM    939  N   ALA A  57      -5.570 -17.362   6.035  1.00  0.00           N  
ATOM    940  CA  ALA A  57      -4.537 -18.136   5.399  1.00  0.00           C  
ATOM    941  C   ALA A  57      -4.344 -19.443   6.124  1.00  0.00           C  
ATOM    942  O   ALA A  57      -4.298 -20.498   5.500  1.00  0.00           O  
ATOM    943  CB  ALA A  57      -3.254 -17.341   5.330  1.00  0.00           C  
ATOM    944  H   ALA A  57      -5.341 -16.430   6.382  1.00  0.00           H  
ATOM    945  HA  ALA A  57      -4.842 -18.370   4.396  1.00  0.00           H  
ATOM    946 1HB  ALA A  57      -2.488 -17.922   4.833  1.00  0.00           H  
ATOM    947 2HB  ALA A  57      -3.436 -16.419   4.779  1.00  0.00           H  
ATOM    948 3HB  ALA A  57      -2.933 -17.099   6.344  1.00  0.00           H  
ATOM    949  N   LYS A  58      -4.365 -19.409   7.458  1.00  0.00           N  
ATOM    950  CA  LYS A  58      -4.190 -20.651   8.181  1.00  0.00           C  
ATOM    951  C   LYS A  58      -5.387 -21.590   8.008  1.00  0.00           C  
ATOM    952  O   LYS A  58      -5.205 -22.792   7.761  1.00  0.00           O  
ATOM    953  CB  LYS A  58      -3.958 -20.340   9.658  1.00  0.00           C  
ATOM    954  CG  LYS A  58      -2.602 -19.698   9.943  1.00  0.00           C  
ATOM    955  CD  LYS A  58      -2.442 -19.360  11.418  1.00  0.00           C  
ATOM    956  CE  LYS A  58      -1.093 -18.707  11.698  1.00  0.00           C  
ATOM    957  NZ  LYS A  58      -0.940 -18.340  13.134  1.00  0.00           N  
ATOM    958  H   LYS A  58      -4.415 -18.515   7.958  1.00  0.00           H  
ATOM    959  HA  LYS A  58      -3.310 -21.154   7.788  1.00  0.00           H  
ATOM    960 1HB  LYS A  58      -4.734 -19.647  10.003  1.00  0.00           H  
ATOM    961 2HB  LYS A  58      -4.043 -21.253  10.243  1.00  0.00           H  
ATOM    962 1HG  LYS A  58      -1.810 -20.383   9.643  1.00  0.00           H  
ATOM    963 2HG  LYS A  58      -2.506 -18.785   9.355  1.00  0.00           H  
ATOM    964 1HD  LYS A  58      -3.234 -18.666  11.710  1.00  0.00           H  
ATOM    965 2HD  LYS A  58      -2.535 -20.266  12.014  1.00  0.00           H  
ATOM    966 1HE  LYS A  58      -0.298 -19.399  11.424  1.00  0.00           H  
ATOM    967 2HE  LYS A  58      -1.002 -17.805  11.091  1.00  0.00           H  
ATOM    968 1HZ  LYS A  58      -0.036 -17.910  13.278  1.00  0.00           H  
ATOM    969 2HZ  LYS A  58      -1.668 -17.688  13.392  1.00  0.00           H  
ATOM    970 3HZ  LYS A  58      -1.012 -19.169  13.707  1.00  0.00           H  
ATOM    971  N   ARG A  59      -6.613 -21.044   8.047  1.00  0.00           N  
ATOM    972  CA  ARG A  59      -7.803 -21.884   7.929  1.00  0.00           C  
ATOM    973  C   ARG A  59      -7.919 -22.570   6.575  1.00  0.00           C  
ATOM    974  O   ARG A  59      -8.306 -23.737   6.493  1.00  0.00           O  
ATOM    975  CB  ARG A  59      -9.066 -21.056   8.114  1.00  0.00           C  
ATOM    976  CG  ARG A  59      -9.342 -20.553   9.516  1.00  0.00           C  
ATOM    977  CD  ARG A  59     -10.594 -19.742   9.550  1.00  0.00           C  
ATOM    978  NE  ARG A  59     -10.799 -19.099  10.834  1.00  0.00           N  
ATOM    979  CZ  ARG A  59     -11.340 -19.652  11.937  1.00  0.00           C  
ATOM    980  NH1 ARG A  59     -11.754 -20.910  11.946  1.00  0.00           N  
ATOM    981  NH2 ARG A  59     -11.451 -18.902  13.023  1.00  0.00           N  
ATOM    982  H   ARG A  59      -6.723 -20.040   8.239  1.00  0.00           H  
ATOM    983  HA  ARG A  59      -7.758 -22.647   8.704  1.00  0.00           H  
ATOM    984 1HB  ARG A  59      -9.007 -20.180   7.465  1.00  0.00           H  
ATOM    985 2HB  ARG A  59      -9.927 -21.638   7.795  1.00  0.00           H  
ATOM    986 1HG  ARG A  59      -9.461 -21.405  10.180  1.00  0.00           H  
ATOM    987 2HG  ARG A  59      -8.521 -19.946   9.869  1.00  0.00           H  
ATOM    988 1HD  ARG A  59     -10.518 -18.956   8.795  1.00  0.00           H  
ATOM    989 2HD  ARG A  59     -11.454 -20.368   9.328  1.00  0.00           H  
ATOM    990  HE  ARG A  59     -10.512 -18.126  10.911  1.00  0.00           H  
ATOM    991 1HH1 ARG A  59     -11.671 -21.479  11.119  1.00  0.00           H  
ATOM    992 2HH1 ARG A  59     -12.158 -21.303  12.785  1.00  0.00           H  
ATOM    993 1HH2 ARG A  59     -11.129 -17.914  12.994  1.00  0.00           H  
ATOM    994 2HH2 ARG A  59     -11.850 -19.277  13.868  1.00  0.00           H  
ATOM    995  N   VAL A  60      -7.577 -21.847   5.516  1.00  0.00           N  
ATOM    996  CA  VAL A  60      -7.697 -22.364   4.167  1.00  0.00           C  
ATOM    997  C   VAL A  60      -6.529 -23.244   3.746  1.00  0.00           C  
ATOM    998  O   VAL A  60      -6.757 -24.282   3.119  1.00  0.00           O  
ATOM    999  CB  VAL A  60      -7.850 -21.208   3.176  1.00  0.00           C  
ATOM   1000  CG1 VAL A  60      -7.847 -21.712   1.719  1.00  0.00           C  
ATOM   1001  CG2 VAL A  60      -9.154 -20.440   3.463  1.00  0.00           C  
ATOM   1002  H   VAL A  60      -7.279 -20.876   5.656  1.00  0.00           H  
ATOM   1003  HA  VAL A  60      -8.603 -22.966   4.127  1.00  0.00           H  
ATOM   1004  HB  VAL A  60      -7.014 -20.562   3.309  1.00  0.00           H  
ATOM   1005 1HG1 VAL A  60      -7.938 -20.874   1.059  1.00  0.00           H  
ATOM   1006 2HG1 VAL A  60      -6.928 -22.219   1.500  1.00  0.00           H  
ATOM   1007 3HG1 VAL A  60      -8.683 -22.389   1.563  1.00  0.00           H  
ATOM   1008 1HG2 VAL A  60      -9.242 -19.599   2.773  1.00  0.00           H  
ATOM   1009 2HG2 VAL A  60     -10.003 -21.105   3.334  1.00  0.00           H  
ATOM   1010 3HG2 VAL A  60      -9.140 -20.065   4.485  1.00  0.00           H  
ATOM   1011  N   LYS A  61      -5.290 -22.811   4.018  1.00  0.00           N  
ATOM   1012  CA  LYS A  61      -4.098 -23.549   3.615  1.00  0.00           C  
ATOM   1013  C   LYS A  61      -3.961 -24.909   4.301  1.00  0.00           C  
ATOM   1014  O   LYS A  61      -3.414 -25.833   3.694  1.00  0.00           O  
ATOM   1015  CB  LYS A  61      -2.831 -22.723   3.857  1.00  0.00           C  
ATOM   1016  CG  LYS A  61      -2.646 -21.509   2.911  1.00  0.00           C  
ATOM   1017  CD  LYS A  61      -1.344 -20.742   3.252  1.00  0.00           C  
ATOM   1018  CE  LYS A  61      -1.110 -19.506   2.349  1.00  0.00           C  
ATOM   1019  NZ  LYS A  61      -0.735 -19.871   0.925  1.00  0.00           N  
ATOM   1020  H   LYS A  61      -5.154 -21.937   4.529  1.00  0.00           H  
ATOM   1021  HA  LYS A  61      -4.167 -23.734   2.546  1.00  0.00           H  
ATOM   1022 1HB  LYS A  61      -2.821 -22.368   4.886  1.00  0.00           H  
ATOM   1023 2HB  LYS A  61      -1.961 -23.366   3.735  1.00  0.00           H  
ATOM   1024 1HG  LYS A  61      -2.614 -21.858   1.879  1.00  0.00           H  
ATOM   1025 2HG  LYS A  61      -3.500 -20.835   3.022  1.00  0.00           H  
ATOM   1026 1HD  LYS A  61      -1.398 -20.406   4.291  1.00  0.00           H  
ATOM   1027 2HD  LYS A  61      -0.492 -21.413   3.153  1.00  0.00           H  
ATOM   1028 1HE  LYS A  61      -2.020 -18.903   2.328  1.00  0.00           H  
ATOM   1029 2HE  LYS A  61      -0.305 -18.912   2.779  1.00  0.00           H  
ATOM   1030 1HZ  LYS A  61      -0.582 -19.014   0.364  1.00  0.00           H  
ATOM   1031 2HZ  LYS A  61       0.109 -20.411   0.913  1.00  0.00           H  
ATOM   1032 3HZ  LYS A  61      -1.465 -20.398   0.482  1.00  0.00           H  
ATOM   1033  N   SER A  62      -4.407 -25.020   5.560  1.00  0.00           N  
ATOM   1034  CA  SER A  62      -4.308 -26.266   6.313  1.00  0.00           C  
ATOM   1035  C   SER A  62      -4.986 -27.447   5.605  1.00  0.00           C  
ATOM   1036  O   SER A  62      -6.000 -27.287   4.917  1.00  0.00           O  
ATOM   1037  OXT SER A  62      -4.705 -28.582   5.990  1.00  0.00           O  
ATOM   1038  CB  SER A  62      -4.914 -26.093   7.697  1.00  0.00           C  
ATOM   1039  OG  SER A  62      -4.182 -25.169   8.470  1.00  0.00           O  
ATOM   1040  H   SER A  62      -4.819 -24.214   6.036  1.00  0.00           H  
ATOM   1041  HA  SER A  62      -3.251 -26.505   6.430  1.00  0.00           H  
ATOM   1042 1HB  SER A  62      -5.947 -25.746   7.599  1.00  0.00           H  
ATOM   1043 2HB  SER A  62      -4.937 -27.055   8.201  1.00  0.00           H  
ATOM   1044  HG  SER A  62      -4.469 -24.287   8.167  1.00  0.00           H  
TER                                                                             
ATOM   1046  N   VAL B  63      -7.951  20.096 -16.034  1.00  0.00           N  
ATOM   1047  CA  VAL B  63      -7.601  21.299 -15.277  1.00  0.00           C  
ATOM   1048  C   VAL B  63      -6.498  20.970 -14.278  1.00  0.00           C  
ATOM   1049  O   VAL B  63      -6.687  20.115 -13.409  1.00  0.00           O  
ATOM   1050  CB  VAL B  63      -8.807  21.730 -14.482  1.00  0.00           C  
ATOM   1051  CG1 VAL B  63      -8.461  22.868 -13.701  1.00  0.00           C  
ATOM   1052  CG2 VAL B  63      -9.960  21.982 -15.391  1.00  0.00           C  
ATOM   1053 1H   VAL B  63      -8.673  20.313 -16.691  1.00  0.00           H  
ATOM   1054 2H   VAL B  63      -7.144  19.764 -16.525  1.00  0.00           H  
ATOM   1055 3H   VAL B  63      -8.273  19.389 -15.405  1.00  0.00           H  
ATOM   1056  HA  VAL B  63      -7.255  22.070 -15.949  1.00  0.00           H  
ATOM   1057  HB  VAL B  63      -9.077  20.935 -13.790  1.00  0.00           H  
ATOM   1058 1HG1 VAL B  63      -9.318  23.171 -13.098  1.00  0.00           H  
ATOM   1059 2HG1 VAL B  63      -7.622  22.617 -13.041  1.00  0.00           H  
ATOM   1060 3HG1 VAL B  63      -8.176  23.661 -14.372  1.00  0.00           H  
ATOM   1061 1HG2 VAL B  63     -10.807  22.268 -14.786  1.00  0.00           H  
ATOM   1062 2HG2 VAL B  63      -9.705  22.775 -16.075  1.00  0.00           H  
ATOM   1063 3HG2 VAL B  63     -10.192  21.078 -15.946  1.00  0.00           H  
ATOM   1064  N   SER B  64      -5.336  21.606 -14.398  1.00  0.00           N  
ATOM   1065  CA  SER B  64      -4.219  21.204 -13.536  1.00  0.00           C  
ATOM   1066  C   SER B  64      -4.360  21.613 -12.083  1.00  0.00           C  
ATOM   1067  O   SER B  64      -4.995  22.630 -11.755  1.00  0.00           O  
ATOM   1068  CB  SER B  64      -2.940  21.801 -14.053  1.00  0.00           C  
ATOM   1069  OG  SER B  64      -3.024  23.175 -13.936  1.00  0.00           O  
ATOM   1070  H   SER B  64      -5.213  22.330 -15.118  1.00  0.00           H  
ATOM   1071  HA  SER B  64      -4.133  20.126 -13.575  1.00  0.00           H  
ATOM   1072 1HB  SER B  64      -2.090  21.428 -13.505  1.00  0.00           H  
ATOM   1073 2HB  SER B  64      -2.809  21.529 -15.102  1.00  0.00           H  
ATOM   1074  HG  SER B  64      -2.124  23.565 -14.085  1.00  0.00           H  
ATOM   1075  N   PHE B  65      -3.674  20.862 -11.216  1.00  0.00           N  
ATOM   1076  CA  PHE B  65      -3.525  21.219  -9.798  1.00  0.00           C  
ATOM   1077  C   PHE B  65      -2.347  20.430  -9.185  1.00  0.00           C  
ATOM   1078  O   PHE B  65      -2.014  19.363  -9.678  1.00  0.00           O  
ATOM   1079  CB  PHE B  65      -4.828  21.022  -9.037  1.00  0.00           C  
ATOM   1080  CG  PHE B  65      -5.309  19.716  -9.025  1.00  0.00           C  
ATOM   1081  CD1 PHE B  65      -4.975  18.905  -7.989  1.00  0.00           C  
ATOM   1082  CD2 PHE B  65      -6.123  19.258 -10.006  1.00  0.00           C  
ATOM   1083  CE1 PHE B  65      -5.459  17.630  -7.912  1.00  0.00           C  
ATOM   1084  CE2 PHE B  65      -6.612  17.974  -9.956  1.00  0.00           C  
ATOM   1085  CZ  PHE B  65      -6.279  17.153  -8.897  1.00  0.00           C  
ATOM   1086  H   PHE B  65      -3.203  20.047 -11.593  1.00  0.00           H  
ATOM   1087  HA  PHE B  65      -3.311  22.282  -9.781  1.00  0.00           H  
ATOM   1088 1HB  PHE B  65      -4.738  21.345  -8.015  1.00  0.00           H  
ATOM   1089 2HB  PHE B  65      -5.604  21.649  -9.483  1.00  0.00           H  
ATOM   1090  HD1 PHE B  65      -4.314  19.294  -7.207  1.00  0.00           H  
ATOM   1091  HD2 PHE B  65      -6.393  19.915 -10.840  1.00  0.00           H  
ATOM   1092  HE1 PHE B  65      -5.182  16.996  -7.069  1.00  0.00           H  
ATOM   1093  HE2 PHE B  65      -7.256  17.602 -10.744  1.00  0.00           H  
ATOM   1094  HZ  PHE B  65      -6.660  16.126  -8.846  1.00  0.00           H  
ATOM   1095  N   PRO B  66      -1.732  20.872  -8.077  1.00  0.00           N  
ATOM   1096  CA  PRO B  66      -0.596  20.234  -7.424  1.00  0.00           C  
ATOM   1097  C   PRO B  66      -0.837  18.803  -6.885  1.00  0.00           C  
ATOM   1098  O   PRO B  66      -1.936  18.351  -6.557  1.00  0.00           O  
ATOM   1099  CB  PRO B  66      -0.338  21.172  -6.214  1.00  0.00           C  
ATOM   1100  CG  PRO B  66      -0.819  22.472  -6.632  1.00  0.00           C  
ATOM   1101  CD  PRO B  66      -2.053  22.178  -7.486  1.00  0.00           C  
ATOM   1102  HA  PRO B  66       0.252  20.230  -8.097  1.00  0.00           H  
ATOM   1103 1HB  PRO B  66      -0.805  20.792  -5.341  1.00  0.00           H  
ATOM   1104 2HB  PRO B  66       0.754  21.201  -6.004  1.00  0.00           H  
ATOM   1105 1HG  PRO B  66      -1.055  23.079  -5.733  1.00  0.00           H  
ATOM   1106 2HG  PRO B  66      -0.058  23.003  -7.168  1.00  0.00           H  
ATOM   1107 1HD  PRO B  66      -2.950  22.103  -6.861  1.00  0.00           H  
ATOM   1108 2HD  PRO B  66      -2.112  22.979  -8.218  1.00  0.00           H  
ATOM   1109  N   ALA B  67       0.258  18.084  -6.802  1.00  0.00           N  
ATOM   1110  CA  ALA B  67       0.227  16.776  -6.224  1.00  0.00           C  
ATOM   1111  C   ALA B  67       0.017  16.806  -4.715  1.00  0.00           C  
ATOM   1112  O   ALA B  67       0.438  17.746  -4.044  1.00  0.00           O  
ATOM   1113  CB  ALA B  67       1.532  16.045  -6.536  1.00  0.00           C  
ATOM   1114  H   ALA B  67       1.140  18.467  -7.116  1.00  0.00           H  
ATOM   1115  HA  ALA B  67      -0.611  16.243  -6.670  1.00  0.00           H  
ATOM   1116 1HB  ALA B  67       1.502  15.032  -6.120  1.00  0.00           H  
ATOM   1117 2HB  ALA B  67       1.678  15.994  -7.615  1.00  0.00           H  
ATOM   1118 3HB  ALA B  67       2.369  16.588  -6.078  1.00  0.00           H  
ATOM   1119  N   SER B  68      -0.549  15.719  -4.200  1.00  0.00           N  
ATOM   1120  CA  SER B  68      -0.636  15.436  -2.757  1.00  0.00           C  
ATOM   1121  C   SER B  68      -0.493  13.910  -2.522  1.00  0.00           C  
ATOM   1122  O   SER B  68      -0.795  13.098  -3.410  1.00  0.00           O  
ATOM   1123  CB  SER B  68      -1.957  15.917  -2.191  1.00  0.00           C  
ATOM   1124  OG  SER B  68      -3.034  15.191  -2.726  1.00  0.00           O  
ATOM   1125  H   SER B  68      -0.920  15.043  -4.872  1.00  0.00           H  
ATOM   1126  HA  SER B  68       0.172  15.949  -2.236  1.00  0.00           H  
ATOM   1127 1HB  SER B  68      -1.946  15.811  -1.107  1.00  0.00           H  
ATOM   1128 2HB  SER B  68      -2.081  16.976  -2.417  1.00  0.00           H  
ATOM   1129  HG  SER B  68      -3.823  15.528  -2.294  1.00  0.00           H  
ATOM   1130  N   VAL B  69      -0.025  13.511  -1.330  1.00  0.00           N  
ATOM   1131  CA  VAL B  69       0.158  12.070  -1.045  1.00  0.00           C  
ATOM   1132  C   VAL B  69       0.041  11.646   0.423  1.00  0.00           C  
ATOM   1133  O   VAL B  69       0.457  12.372   1.327  1.00  0.00           O  
ATOM   1134  CB  VAL B  69       1.544  11.608  -1.609  1.00  0.00           C  
ATOM   1135  CG1 VAL B  69       2.654  12.330  -0.963  1.00  0.00           C  
ATOM   1136  CG2 VAL B  69       1.815  10.134  -1.348  1.00  0.00           C  
ATOM   1137  H   VAL B  69       0.206  14.202  -0.629  1.00  0.00           H  
ATOM   1138  HA  VAL B  69      -0.601  11.532  -1.601  1.00  0.00           H  
ATOM   1139  HB  VAL B  69       1.554  11.812  -2.680  1.00  0.00           H  
ATOM   1140 1HG1 VAL B  69       3.604  12.002  -1.391  1.00  0.00           H  
ATOM   1141 2HG1 VAL B  69       2.539  13.353  -1.110  1.00  0.00           H  
ATOM   1142 3HG1 VAL B  69       2.655  12.131   0.090  1.00  0.00           H  
ATOM   1143 1HG2 VAL B  69       2.771   9.899  -1.781  1.00  0.00           H  
ATOM   1144 2HG2 VAL B  69       1.863   9.925  -0.293  1.00  0.00           H  
ATOM   1145 3HG2 VAL B  69       1.050   9.517  -1.788  1.00  0.00           H  
ATOM   1146  N   GLN B  70      -0.455  10.430   0.647  1.00  0.00           N  
ATOM   1147  CA  GLN B  70      -0.434   9.826   1.984  1.00  0.00           C  
ATOM   1148  C   GLN B  70      -0.151   8.314   1.936  1.00  0.00           C  
ATOM   1149  O   GLN B  70      -0.440   7.615   0.952  1.00  0.00           O  
ATOM   1150  CB  GLN B  70      -1.729  10.070   2.756  1.00  0.00           C  
ATOM   1151  CG  GLN B  70      -2.951   9.452   2.157  1.00  0.00           C  
ATOM   1152  CD  GLN B  70      -4.155   9.675   3.015  1.00  0.00           C  
ATOM   1153  OE1 GLN B  70      -4.459  10.802   3.415  1.00  0.00           O  
ATOM   1154  NE2 GLN B  70      -4.845   8.596   3.329  1.00  0.00           N  
ATOM   1155  H   GLN B  70      -0.844   9.927  -0.154  1.00  0.00           H  
ATOM   1156  HA  GLN B  70       0.369  10.288   2.559  1.00  0.00           H  
ATOM   1157 1HB  GLN B  70      -1.626   9.673   3.768  1.00  0.00           H  
ATOM   1158 2HB  GLN B  70      -1.900  11.144   2.842  1.00  0.00           H  
ATOM   1159 1HG  GLN B  70      -3.125   9.911   1.187  1.00  0.00           H  
ATOM   1160 2HG  GLN B  70      -2.808   8.375   2.052  1.00  0.00           H  
ATOM   1161 1HE2 GLN B  70      -5.658   8.652   3.939  1.00  0.00           H  
ATOM   1162 2HE2 GLN B  70      -4.558   7.662   2.986  1.00  0.00           H  
ATOM   1163  N   LEU B  71       0.415   7.817   3.034  1.00  0.00           N  
ATOM   1164  CA  LEU B  71       0.668   6.395   3.230  1.00  0.00           C  
ATOM   1165  C   LEU B  71      -0.115   5.851   4.396  1.00  0.00           C  
ATOM   1166  O   LEU B  71      -0.365   6.555   5.361  1.00  0.00           O  
ATOM   1167  CB  LEU B  71       2.171   6.126   3.442  1.00  0.00           C  
ATOM   1168  CG  LEU B  71       3.132   6.605   2.303  1.00  0.00           C  
ATOM   1169  CD1 LEU B  71       4.559   6.342   2.688  1.00  0.00           C  
ATOM   1170  CD2 LEU B  71       2.816   5.913   1.030  1.00  0.00           C  
ATOM   1171  H   LEU B  71       0.656   8.455   3.788  1.00  0.00           H  
ATOM   1172  HA  LEU B  71       0.364   5.856   2.336  1.00  0.00           H  
ATOM   1173 1HB  LEU B  71       2.480   6.615   4.363  1.00  0.00           H  
ATOM   1174 2HB  LEU B  71       2.311   5.048   3.572  1.00  0.00           H  
ATOM   1175  HG  LEU B  71       3.019   7.650   2.169  1.00  0.00           H  
ATOM   1176 1HD1 LEU B  71       5.227   6.699   1.902  1.00  0.00           H  
ATOM   1177 2HD1 LEU B  71       4.789   6.862   3.610  1.00  0.00           H  
ATOM   1178 3HD1 LEU B  71       4.703   5.282   2.819  1.00  0.00           H  
ATOM   1179 1HD2 LEU B  71       3.481   6.249   0.266  1.00  0.00           H  
ATOM   1180 2HD2 LEU B  71       2.925   4.843   1.158  1.00  0.00           H  
ATOM   1181 3HD2 LEU B  71       1.810   6.142   0.739  1.00  0.00           H  
ATOM   1182  N   HIS B  72      -0.446   4.582   4.339  1.00  0.00           N  
ATOM   1183  CA  HIS B  72      -1.113   3.887   5.445  1.00  0.00           C  
ATOM   1184  C   HIS B  72      -0.186   2.837   6.085  1.00  0.00           C  
ATOM   1185  O   HIS B  72       0.752   2.361   5.443  1.00  0.00           O  
ATOM   1186  CB  HIS B  72      -2.354   3.211   4.855  1.00  0.00           C  
ATOM   1187  CG  HIS B  72      -3.274   4.190   4.130  1.00  0.00           C  
ATOM   1188  ND1 HIS B  72      -4.450   4.646   4.664  1.00  0.00           N  
ATOM   1189  CD2 HIS B  72      -3.142   4.814   2.921  1.00  0.00           C  
ATOM   1190  CE1 HIS B  72      -5.017   5.497   3.812  1.00  0.00           C  
ATOM   1191  NE2 HIS B  72      -4.238   5.627   2.761  1.00  0.00           N  
ATOM   1192  H   HIS B  72      -0.253   4.062   3.474  1.00  0.00           H  
ATOM   1193  HA  HIS B  72      -1.408   4.599   6.217  1.00  0.00           H  
ATOM   1194 1HB  HIS B  72      -2.044   2.456   4.161  1.00  0.00           H  
ATOM   1195 2HB  HIS B  72      -2.919   2.718   5.647  1.00  0.00           H  
ATOM   1196  HD1 HIS B  72      -4.827   4.393   5.557  1.00  0.00           H  
ATOM   1197  HD2 HIS B  72      -2.376   4.783   2.148  1.00  0.00           H  
ATOM   1198  HE1 HIS B  72      -5.960   5.970   4.025  1.00  0.00           H  
ATOM   1199  N   THR B  73      -0.457   2.480   7.340  1.00  0.00           N  
ATOM   1200  CA  THR B  73       0.356   1.499   8.064  1.00  0.00           C  
ATOM   1201  C   THR B  73       0.488   0.250   7.248  1.00  0.00           C  
ATOM   1202  O   THR B  73      -0.504  -0.227   6.705  1.00  0.00           O  
ATOM   1203  CB  THR B  73      -0.218   1.202   9.464  1.00  0.00           C  
ATOM   1204  OG1 THR B  73      -0.193   2.398  10.228  1.00  0.00           O  
ATOM   1205  CG2 THR B  73       0.576   0.122  10.185  1.00  0.00           C  
ATOM   1206  H   THR B  73      -1.241   2.904   7.810  1.00  0.00           H  
ATOM   1207  HA  THR B  73       1.357   1.890   8.231  1.00  0.00           H  
ATOM   1208  HB  THR B  73      -1.245   0.887   9.366  1.00  0.00           H  
ATOM   1209  HG1 THR B  73      -0.806   3.040   9.823  1.00  0.00           H  
ATOM   1210 1HG2 THR B  73       0.135  -0.045  11.167  1.00  0.00           H  
ATOM   1211 2HG2 THR B  73       0.544  -0.811   9.621  1.00  0.00           H  
ATOM   1212 3HG2 THR B  73       1.609   0.443  10.300  1.00  0.00           H  
ATOM   1213  N   ALA B  74       1.722  -0.271   7.156  1.00  0.00           N  
ATOM   1214  CA  ALA B  74       1.999  -1.466   6.358  1.00  0.00           C  
ATOM   1215  C   ALA B  74       1.105  -2.643   6.803  1.00  0.00           C  
ATOM   1216  O   ALA B  74       0.922  -2.930   7.992  1.00  0.00           O  
ATOM   1217  CB  ALA B  74       3.472  -1.860   6.460  1.00  0.00           C  
ATOM   1218  H   ALA B  74       2.479   0.187   7.641  1.00  0.00           H  
ATOM   1219  HA  ALA B  74       1.764  -1.237   5.321  1.00  0.00           H  
ATOM   1220 1HB  ALA B  74       3.652  -2.733   5.830  1.00  0.00           H  
ATOM   1221 2HB  ALA B  74       4.094  -1.035   6.123  1.00  0.00           H  
ATOM   1222 3HB  ALA B  74       3.717  -2.099   7.494  1.00  0.00           H  
ATOM   1223  N   VAL B  75       0.585  -3.316   5.791  1.00  0.00           N  
ATOM   1224  CA  VAL B  75      -0.391  -4.380   5.830  1.00  0.00           C  
ATOM   1225  C   VAL B  75       0.196  -5.705   5.409  1.00  0.00           C  
ATOM   1226  O   VAL B  75       1.041  -5.730   4.505  1.00  0.00           O  
ATOM   1227  CB  VAL B  75      -1.579  -4.089   4.890  1.00  0.00           C  
ATOM   1228  CG1 VAL B  75      -2.578  -5.227   4.982  1.00  0.00           C  
ATOM   1229  CG2 VAL B  75      -2.219  -2.849   5.262  1.00  0.00           C  
ATOM   1230  H   VAL B  75       0.862  -3.006   4.862  1.00  0.00           H  
ATOM   1231  HA  VAL B  75      -0.790  -4.465   6.842  1.00  0.00           H  
ATOM   1232  HB  VAL B  75      -1.230  -4.010   3.869  1.00  0.00           H  
ATOM   1233 1HG1 VAL B  75      -3.417  -5.019   4.362  1.00  0.00           H  
ATOM   1234 2HG1 VAL B  75      -2.164  -6.157   4.684  1.00  0.00           H  
ATOM   1235 3HG1 VAL B  75      -2.901  -5.303   6.015  1.00  0.00           H  
ATOM   1236 1HG2 VAL B  75      -3.056  -2.654   4.606  1.00  0.00           H  
ATOM   1237 2HG2 VAL B  75      -2.555  -2.977   6.256  1.00  0.00           H  
ATOM   1238 3HG2 VAL B  75      -1.513  -2.020   5.204  1.00  0.00           H  
ATOM   1239  N   GLU B  76      -0.171  -6.810   6.085  1.00  0.00           N  
ATOM   1240  CA  GLU B  76       0.341  -8.109   5.626  1.00  0.00           C  
ATOM   1241  C   GLU B  76      -0.802  -8.892   4.935  1.00  0.00           C  
ATOM   1242  O   GLU B  76      -1.760  -9.308   5.587  1.00  0.00           O  
ATOM   1243  CB  GLU B  76       0.894  -8.930   6.792  1.00  0.00           C  
ATOM   1244  CG  GLU B  76       1.502 -10.279   6.382  1.00  0.00           C  
ATOM   1245  CD  GLU B  76       2.068 -11.058   7.545  1.00  0.00           C  
ATOM   1246  OE1 GLU B  76       2.860 -10.524   8.280  1.00  0.00           O  
ATOM   1247  OE2 GLU B  76       1.680 -12.183   7.727  1.00  0.00           O  
ATOM   1248  H   GLU B  76      -0.863  -6.754   6.824  1.00  0.00           H  
ATOM   1249  HA  GLU B  76       1.128  -7.954   4.887  1.00  0.00           H  
ATOM   1250 1HB  GLU B  76       1.645  -8.360   7.311  1.00  0.00           H  
ATOM   1251 2HB  GLU B  76       0.094  -9.133   7.503  1.00  0.00           H  
ATOM   1252 1HG  GLU B  76       0.734 -10.884   5.894  1.00  0.00           H  
ATOM   1253 2HG  GLU B  76       2.292 -10.092   5.652  1.00  0.00           H  
ATOM   1254  N   MET B  77      -0.678  -9.074   3.617  1.00  0.00           N  
ATOM   1255  CA  MET B  77      -1.622  -9.747   2.725  1.00  0.00           C  
ATOM   1256  C   MET B  77      -0.797 -10.810   2.016  1.00  0.00           C  
ATOM   1257  O   MET B  77       0.224 -11.213   2.576  1.00  0.00           O  
ATOM   1258  CB  MET B  77      -2.205  -8.803   1.675  1.00  0.00           C  
ATOM   1259  CG  MET B  77      -2.900  -7.604   2.187  1.00  0.00           C  
ATOM   1260  SD  MET B  77      -3.636  -6.644   0.856  1.00  0.00           S  
ATOM   1261  CE  MET B  77      -4.216  -5.193   1.717  1.00  0.00           C  
ATOM   1262  H   MET B  77       0.148  -8.699   3.147  1.00  0.00           H  
ATOM   1263  HA  MET B  77      -2.386 -10.239   3.317  1.00  0.00           H  
ATOM   1264 1HB  MET B  77      -1.405  -8.464   1.014  1.00  0.00           H  
ATOM   1265 2HB  MET B  77      -2.928  -9.337   1.072  1.00  0.00           H  
ATOM   1266 1HG  MET B  77      -3.654  -7.870   2.925  1.00  0.00           H  
ATOM   1267 2HG  MET B  77      -2.152  -6.989   2.659  1.00  0.00           H  
ATOM   1268 1HE  MET B  77      -4.691  -4.552   1.026  1.00  0.00           H  
ATOM   1269 2HE  MET B  77      -4.927  -5.478   2.490  1.00  0.00           H  
ATOM   1270 3HE  MET B  77      -3.371  -4.671   2.153  1.00  0.00           H  
ATOM   1271  N   HIS B  78      -1.236 -11.377   0.867  1.00  0.00           N  
ATOM   1272  CA  HIS B  78      -0.371 -12.391   0.219  1.00  0.00           C  
ATOM   1273  C   HIS B  78       1.063 -11.842   0.166  1.00  0.00           C  
ATOM   1274  O   HIS B  78       2.023 -12.562   0.467  1.00  0.00           O  
ATOM   1275  CB  HIS B  78      -0.930 -12.672  -1.175  1.00  0.00           C  
ATOM   1276  CG  HIS B  78      -0.276 -13.706  -1.949  1.00  0.00           C  
ATOM   1277  ND1 HIS B  78       0.797 -13.477  -2.781  1.00  0.00           N  
ATOM   1278  CD2 HIS B  78      -0.563 -14.999  -2.050  1.00  0.00           C  
ATOM   1279  CE1 HIS B  78       1.142 -14.612  -3.356  1.00  0.00           C  
ATOM   1280  NE2 HIS B  78       0.327 -15.547  -2.930  1.00  0.00           N  
ATOM   1281  H   HIS B  78      -2.090 -11.071   0.399  1.00  0.00           H  
ATOM   1282  HA  HIS B  78      -0.340 -13.291   0.813  1.00  0.00           H  
ATOM   1283 1HB  HIS B  78      -1.953 -12.978  -1.064  1.00  0.00           H  
ATOM   1284 2HB  HIS B  78      -0.925 -11.756  -1.761  1.00  0.00           H  
ATOM   1285  HD2 HIS B  78      -1.365 -15.517  -1.528  1.00  0.00           H  
ATOM   1286  HE1 HIS B  78       1.955 -14.751  -4.066  1.00  0.00           H  
ATOM   1287  HE2 HIS B  78       0.320 -16.546  -3.193  1.00  0.00           H  
ATOM   1288  N   HIS B  79       1.181 -10.574  -0.234  1.00  0.00           N  
ATOM   1289  CA  HIS B  79       2.425  -9.824  -0.189  1.00  0.00           C  
ATOM   1290  C   HIS B  79       2.292  -8.768   0.904  1.00  0.00           C  
ATOM   1291  O   HIS B  79       1.178  -8.414   1.313  1.00  0.00           O  
ATOM   1292  CB  HIS B  79       2.756  -9.147  -1.514  1.00  0.00           C  
ATOM   1293  CG  HIS B  79       3.194 -10.060  -2.577  1.00  0.00           C  
ATOM   1294  ND1 HIS B  79       3.386  -9.637  -3.863  1.00  0.00           N  
ATOM   1295  CD2 HIS B  79       3.510 -11.381  -2.563  1.00  0.00           C  
ATOM   1296  CE1 HIS B  79       3.819 -10.656  -4.598  1.00  0.00           C  
ATOM   1297  NE2 HIS B  79       3.885 -11.721  -3.832  1.00  0.00           N  
ATOM   1298  H   HIS B  79       0.338 -10.094  -0.509  1.00  0.00           H  
ATOM   1299  HA  HIS B  79       3.256 -10.480   0.067  1.00  0.00           H  
ATOM   1300 1HB  HIS B  79       1.878  -8.607  -1.871  1.00  0.00           H  
ATOM   1301 2HB  HIS B  79       3.544  -8.408  -1.352  1.00  0.00           H  
ATOM   1302  HD2 HIS B  79       3.476 -12.057  -1.710  1.00  0.00           H  
ATOM   1303  HE1 HIS B  79       4.060 -10.620  -5.661  1.00  0.00           H  
ATOM   1304  HE2 HIS B  79       4.168 -12.650  -4.117  1.00  0.00           H  
ATOM   1305  N   TRP B  80       3.404  -8.250   1.378  1.00  0.00           N  
ATOM   1306  CA  TRP B  80       3.305  -7.093   2.231  1.00  0.00           C  
ATOM   1307  C   TRP B  80       2.940  -5.913   1.373  1.00  0.00           C  
ATOM   1308  O   TRP B  80       3.310  -5.824   0.182  1.00  0.00           O  
ATOM   1309  CB  TRP B  80       4.571  -6.828   3.022  1.00  0.00           C  
ATOM   1310  CG  TRP B  80       4.720  -7.593   4.259  1.00  0.00           C  
ATOM   1311  CD1 TRP B  80       5.304  -8.794   4.474  1.00  0.00           C  
ATOM   1312  CD2 TRP B  80       4.315  -7.104   5.550  1.00  0.00           C  
ATOM   1313  NE1 TRP B  80       5.285  -9.091   5.807  1.00  0.00           N  
ATOM   1314  CE2 TRP B  80       4.690  -8.057   6.480  1.00  0.00           C  
ATOM   1315  CE3 TRP B  80       3.693  -5.924   5.984  1.00  0.00           C  
ATOM   1316  CZ2 TRP B  80       4.466  -7.884   7.825  1.00  0.00           C  
ATOM   1317  CZ3 TRP B  80       3.464  -5.747   7.328  1.00  0.00           C  
ATOM   1318  CH2 TRP B  80       3.843  -6.701   8.229  1.00  0.00           C  
ATOM   1319  H   TRP B  80       4.318  -8.561   1.050  1.00  0.00           H  
ATOM   1320  HA  TRP B  80       2.493  -7.254   2.942  1.00  0.00           H  
ATOM   1321 1HB  TRP B  80       5.404  -7.109   2.415  1.00  0.00           H  
ATOM   1322 2HB  TRP B  80       4.662  -5.766   3.237  1.00  0.00           H  
ATOM   1323  HD1 TRP B  80       5.723  -9.420   3.710  1.00  0.00           H  
ATOM   1324  HE1 TRP B  80       5.655  -9.932   6.242  1.00  0.00           H  
ATOM   1325  HE3 TRP B  80       3.394  -5.159   5.270  1.00  0.00           H  
ATOM   1326  HZ2 TRP B  80       4.763  -8.635   8.560  1.00  0.00           H  
ATOM   1327  HZ3 TRP B  80       2.977  -4.830   7.657  1.00  0.00           H  
ATOM   1328  HH2 TRP B  80       3.653  -6.536   9.287  1.00  0.00           H  
ATOM   1329  N   CYS B  81       2.189  -5.005   1.965  1.00  0.00           N  
ATOM   1330  CA  CYS B  81       1.714  -3.857   1.254  1.00  0.00           C  
ATOM   1331  C   CYS B  81       1.845  -2.544   2.008  1.00  0.00           C  
ATOM   1332  O   CYS B  81       1.445  -2.460   3.180  1.00  0.00           O  
ATOM   1333  CB  CYS B  81       0.239  -4.047   0.871  1.00  0.00           C  
ATOM   1334  SG  CYS B  81      -0.477  -2.628  -0.004  1.00  0.00           S  
ATOM   1335  H   CYS B  81       1.898  -5.149   2.933  1.00  0.00           H  
ATOM   1336  HA  CYS B  81       2.295  -3.766   0.329  1.00  0.00           H  
ATOM   1337 1HB  CYS B  81       0.141  -4.923   0.230  1.00  0.00           H  
ATOM   1338 2HB  CYS B  81      -0.349  -4.231   1.764  1.00  0.00           H  
ATOM   1339  N   ILE B  82       2.373  -1.519   1.355  1.00  0.00           N  
ATOM   1340  CA  ILE B  82       2.269  -0.186   1.926  1.00  0.00           C  
ATOM   1341  C   ILE B  82       1.229   0.551   1.061  1.00  0.00           C  
ATOM   1342  O   ILE B  82       1.526   0.909  -0.077  1.00  0.00           O  
ATOM   1343  CB  ILE B  82       3.597   0.607   1.996  1.00  0.00           C  
ATOM   1344  CG1 ILE B  82       4.631  -0.193   2.868  1.00  0.00           C  
ATOM   1345  CG2 ILE B  82       3.324   2.030   2.560  1.00  0.00           C  
ATOM   1346  CD1 ILE B  82       6.046   0.397   2.943  1.00  0.00           C  
ATOM   1347  H   ILE B  82       2.792  -1.675   0.433  1.00  0.00           H  
ATOM   1348  HA  ILE B  82       1.943  -0.250   2.954  1.00  0.00           H  
ATOM   1349  HB  ILE B  82       4.005   0.715   1.017  1.00  0.00           H  
ATOM   1350 1HG1 ILE B  82       4.238  -0.276   3.872  1.00  0.00           H  
ATOM   1351 2HG1 ILE B  82       4.715  -1.195   2.447  1.00  0.00           H  
ATOM   1352 1HG2 ILE B  82       4.239   2.607   2.596  1.00  0.00           H  
ATOM   1353 2HG2 ILE B  82       2.611   2.549   1.916  1.00  0.00           H  
ATOM   1354 3HG2 ILE B  82       2.901   1.953   3.570  1.00  0.00           H  
ATOM   1355 1HD1 ILE B  82       6.678  -0.248   3.556  1.00  0.00           H  
ATOM   1356 2HD1 ILE B  82       6.459   0.468   1.957  1.00  0.00           H  
ATOM   1357 3HD1 ILE B  82       6.022   1.388   3.388  1.00  0.00           H  
ATOM   1358  N   PRO B  83      -0.045   0.661   1.490  1.00  0.00           N  
ATOM   1359  CA  PRO B  83      -1.079   1.248   0.698  1.00  0.00           C  
ATOM   1360  C   PRO B  83      -0.731   2.685   0.576  1.00  0.00           C  
ATOM   1361  O   PRO B  83      -0.201   3.262   1.538  1.00  0.00           O  
ATOM   1362  CB  PRO B  83      -2.342   1.033   1.540  1.00  0.00           C  
ATOM   1363  CG  PRO B  83      -1.982  -0.041   2.534  1.00  0.00           C  
ATOM   1364  CD  PRO B  83      -0.512   0.143   2.790  1.00  0.00           C  
ATOM   1365  HA  PRO B  83      -1.156   0.752  -0.271  1.00  0.00           H  
ATOM   1366 1HB  PRO B  83      -2.670   1.971   1.977  1.00  0.00           H  
ATOM   1367 2HB  PRO B  83      -3.145   0.696   0.883  1.00  0.00           H  
ATOM   1368 1HG  PRO B  83      -2.574   0.075   3.453  1.00  0.00           H  
ATOM   1369 2HG  PRO B  83      -2.220  -1.036   2.128  1.00  0.00           H  
ATOM   1370 1HD  PRO B  83      -0.311   0.859   3.598  1.00  0.00           H  
ATOM   1371 2HD  PRO B  83      -0.147  -0.828   3.011  1.00  0.00           H  
ATOM   1372  N   PHE B  84      -1.089   3.268  -0.556  1.00  0.00           N  
ATOM   1373  CA  PHE B  84      -0.939   4.706  -0.763  1.00  0.00           C  
ATOM   1374  C   PHE B  84      -2.092   5.353  -1.520  1.00  0.00           C  
ATOM   1375  O   PHE B  84      -2.778   4.736  -2.347  1.00  0.00           O  
ATOM   1376  CB  PHE B  84       0.365   5.062  -1.478  1.00  0.00           C  
ATOM   1377  CG  PHE B  84       0.543   4.579  -2.880  1.00  0.00           C  
ATOM   1378  CD1 PHE B  84       0.024   5.292  -3.938  1.00  0.00           C  
ATOM   1379  CD2 PHE B  84       1.305   3.469  -3.153  1.00  0.00           C  
ATOM   1380  CE1 PHE B  84       0.223   4.907  -5.220  1.00  0.00           C  
ATOM   1381  CE2 PHE B  84       1.522   3.081  -4.459  1.00  0.00           C  
ATOM   1382  CZ  PHE B  84       0.971   3.800  -5.495  1.00  0.00           C  
ATOM   1383  H   PHE B  84      -1.469   2.687  -1.295  1.00  0.00           H  
ATOM   1384  HA  PHE B  84      -0.883   5.177   0.217  1.00  0.00           H  
ATOM   1385 1HB  PHE B  84       0.478   6.148  -1.476  1.00  0.00           H  
ATOM   1386 2HB  PHE B  84       1.183   4.652  -0.904  1.00  0.00           H  
ATOM   1387  HD1 PHE B  84      -0.568   6.170  -3.738  1.00  0.00           H  
ATOM   1388  HD2 PHE B  84       1.742   2.899  -2.323  1.00  0.00           H  
ATOM   1389  HE1 PHE B  84      -0.214   5.489  -6.018  1.00  0.00           H  
ATOM   1390  HE2 PHE B  84       2.124   2.202  -4.663  1.00  0.00           H  
ATOM   1391  HZ  PHE B  84       1.131   3.496  -6.533  1.00  0.00           H  
ATOM   1392  N   SER B  85      -2.241   6.652  -1.289  1.00  0.00           N  
ATOM   1393  CA  SER B  85      -3.207   7.439  -2.045  1.00  0.00           C  
ATOM   1394  C   SER B  85      -2.526   8.704  -2.612  1.00  0.00           C  
ATOM   1395  O   SER B  85      -1.841   9.448  -1.894  1.00  0.00           O  
ATOM   1396  CB  SER B  85      -4.366   7.835  -1.155  1.00  0.00           C  
ATOM   1397  OG  SER B  85      -5.266   8.663  -1.833  1.00  0.00           O  
ATOM   1398  H   SER B  85      -1.653   7.093  -0.575  1.00  0.00           H  
ATOM   1399  HA  SER B  85      -3.581   6.844  -2.882  1.00  0.00           H  
ATOM   1400 1HB  SER B  85      -4.875   6.942  -0.804  1.00  0.00           H  
ATOM   1401 2HB  SER B  85      -3.989   8.345  -0.288  1.00  0.00           H  
ATOM   1402  HG  SER B  85      -5.944   8.897  -1.194  1.00  0.00           H  
ATOM   1403  N   VAL B  86      -2.665   8.892  -3.923  1.00  0.00           N  
ATOM   1404  CA  VAL B  86      -2.022   9.974  -4.616  1.00  0.00           C  
ATOM   1405  C   VAL B  86      -2.936  10.708  -5.536  1.00  0.00           C  
ATOM   1406  O   VAL B  86      -3.695  10.091  -6.278  1.00  0.00           O  
ATOM   1407  CB  VAL B  86      -0.796   9.455  -5.421  1.00  0.00           C  
ATOM   1408  CG1 VAL B  86      -0.186  10.558  -6.263  1.00  0.00           C  
ATOM   1409  CG2 VAL B  86       0.278   9.005  -4.474  1.00  0.00           C  
ATOM   1410  H   VAL B  86      -3.225   8.231  -4.463  1.00  0.00           H  
ATOM   1411  HA  VAL B  86      -1.665  10.687  -3.869  1.00  0.00           H  
ATOM   1412  HB  VAL B  86      -1.110   8.632  -6.064  1.00  0.00           H  
ATOM   1413 1HG1 VAL B  86       0.662  10.169  -6.787  1.00  0.00           H  
ATOM   1414 2HG1 VAL B  86      -0.898  10.930  -6.993  1.00  0.00           H  
ATOM   1415 3HG1 VAL B  86       0.134  11.382  -5.614  1.00  0.00           H  
ATOM   1416 1HG2 VAL B  86       1.137   8.642  -5.027  1.00  0.00           H  
ATOM   1417 2HG2 VAL B  86       0.560   9.858  -3.890  1.00  0.00           H  
ATOM   1418 3HG2 VAL B  86      -0.078   8.235  -3.833  1.00  0.00           H  
ATOM   1419  N   ASP B  87      -2.830  12.036  -5.539  1.00  0.00           N  
ATOM   1420  CA  ASP B  87      -3.661  12.805  -6.434  1.00  0.00           C  
ATOM   1421  C   ASP B  87      -2.810  13.861  -7.102  1.00  0.00           C  
ATOM   1422  O   ASP B  87      -1.630  13.999  -6.771  1.00  0.00           O  
ATOM   1423  CB  ASP B  87      -4.798  13.507  -5.661  1.00  0.00           C  
ATOM   1424  CG  ASP B  87      -6.014  13.945  -6.539  1.00  0.00           C  
ATOM   1425  OD1 ASP B  87      -5.952  13.768  -7.738  1.00  0.00           O  
ATOM   1426  OD2 ASP B  87      -6.951  14.474  -6.005  1.00  0.00           O  
ATOM   1427  H   ASP B  87      -2.175  12.491  -4.889  1.00  0.00           H  
ATOM   1428  HA  ASP B  87      -4.068  12.157  -7.216  1.00  0.00           H  
ATOM   1429 1HB  ASP B  87      -5.150  12.844  -4.872  1.00  0.00           H  
ATOM   1430 2HB  ASP B  87      -4.393  14.397  -5.171  1.00  0.00           H  
ATOM   1431  N   GLY B  88      -3.422  14.606  -8.037  1.00  0.00           N  
ATOM   1432  CA  GLY B  88      -2.751  15.681  -8.803  1.00  0.00           C  
ATOM   1433  C   GLY B  88      -3.103  15.589 -10.283  1.00  0.00           C  
ATOM   1434  O   GLY B  88      -3.463  14.530 -10.767  1.00  0.00           O  
ATOM   1435  H   GLY B  88      -4.410  14.392  -8.211  1.00  0.00           H  
ATOM   1436 1HA  GLY B  88      -3.009  16.649  -8.415  1.00  0.00           H  
ATOM   1437 2HA  GLY B  88      -1.679  15.574  -8.689  1.00  0.00           H  
ATOM   1438  N   GLN B  89      -2.979  16.714 -11.003  1.00  0.00           N  
ATOM   1439  CA  GLN B  89      -3.207  16.785 -12.427  1.00  0.00           C  
ATOM   1440  C   GLN B  89      -2.191  17.723 -13.053  1.00  0.00           C  
ATOM   1441  O   GLN B  89      -2.150  18.894 -12.694  1.00  0.00           O  
ATOM   1442  CB  GLN B  89      -4.643  17.204 -12.750  1.00  0.00           C  
ATOM   1443  CG  GLN B  89      -4.987  17.325 -14.232  1.00  0.00           C  
ATOM   1444  CD  GLN B  89      -4.917  16.109 -14.972  1.00  0.00           C  
ATOM   1445  OE1 GLN B  89      -5.386  15.077 -14.512  1.00  0.00           O  
ATOM   1446  NE2 GLN B  89      -4.336  16.193 -16.184  1.00  0.00           N  
ATOM   1447  H   GLN B  89      -2.688  17.574 -10.510  1.00  0.00           H  
ATOM   1448  HA  GLN B  89      -3.122  15.792 -12.849  1.00  0.00           H  
ATOM   1449 1HB  GLN B  89      -5.336  16.502 -12.290  1.00  0.00           H  
ATOM   1450 2HB  GLN B  89      -4.816  18.175 -12.302  1.00  0.00           H  
ATOM   1451 1HG  GLN B  89      -6.000  17.712 -14.327  1.00  0.00           H  
ATOM   1452 2HG  GLN B  89      -4.283  18.003 -14.703  1.00  0.00           H  
ATOM   1453 1HE2 GLN B  89      -4.254  15.389 -16.760  1.00  0.00           H  
ATOM   1454 2HE2 GLN B  89      -4.010  17.085 -16.511  1.00  0.00           H  
ATOM   1455  N   PRO B  90      -1.307  17.259 -13.929  1.00  0.00           N  
ATOM   1456  CA  PRO B  90      -1.051  15.932 -14.454  1.00  0.00           C  
ATOM   1457  C   PRO B  90      -0.778  14.969 -13.311  1.00  0.00           C  
ATOM   1458  O   PRO B  90      -0.219  15.398 -12.266  1.00  0.00           O  
ATOM   1459  CB  PRO B  90       0.212  16.118 -15.304  1.00  0.00           C  
ATOM   1460  CG  PRO B  90       0.164  17.573 -15.677  1.00  0.00           C  
ATOM   1461  CD  PRO B  90      -0.403  18.265 -14.446  1.00  0.00           C  
ATOM   1462  HA  PRO B  90      -1.903  15.552 -15.045  1.00  0.00           H  
ATOM   1463 1HB  PRO B  90       1.089  15.824 -14.745  1.00  0.00           H  
ATOM   1464 2HB  PRO B  90       0.152  15.455 -16.203  1.00  0.00           H  
ATOM   1465 1HG  PRO B  90       1.209  17.912 -15.882  1.00  0.00           H  
ATOM   1466 2HG  PRO B  90      -0.410  17.740 -16.573  1.00  0.00           H  
ATOM   1467 1HD  PRO B  90       0.340  18.498 -13.692  1.00  0.00           H  
ATOM   1468 2HD  PRO B  90      -0.971  19.150 -14.751  1.00  0.00           H  
ATOM   1469  N   ALA B  91      -1.240  13.751 -13.443  1.00  0.00           N  
ATOM   1470  CA  ALA B  91      -1.046  12.864 -12.327  1.00  0.00           C  
ATOM   1471  C   ALA B  91       0.444  12.636 -12.172  1.00  0.00           C  
ATOM   1472  O   ALA B  91       1.137  12.303 -13.139  1.00  0.00           O  
ATOM   1473  CB  ALA B  91      -1.839  11.594 -12.537  1.00  0.00           C  
ATOM   1474  H   ALA B  91      -1.690  13.444 -14.285  1.00  0.00           H  
ATOM   1475  HA  ALA B  91      -1.451  13.327 -11.471  1.00  0.00           H  
ATOM   1476 1HB  ALA B  91      -1.727  10.975 -11.695  1.00  0.00           H  
ATOM   1477 2HB  ALA B  91      -2.897  11.856 -12.652  1.00  0.00           H  
ATOM   1478 3HB  ALA B  91      -1.495  11.077 -13.436  1.00  0.00           H  
ATOM   1479  N   PRO B  92       0.970  12.767 -10.963  1.00  0.00           N  
ATOM   1480  CA  PRO B  92       2.369  12.733 -10.660  1.00  0.00           C  
ATOM   1481  C   PRO B  92       3.091  11.419 -10.872  1.00  0.00           C  
ATOM   1482  O   PRO B  92       2.505  10.336 -10.747  1.00  0.00           O  
ATOM   1483  CB  PRO B  92       2.378  13.118  -9.176  1.00  0.00           C  
ATOM   1484  CG  PRO B  92       1.002  12.876  -8.686  1.00  0.00           C  
ATOM   1485  CD  PRO B  92       0.123  13.185  -9.834  1.00  0.00           C  
ATOM   1486  HA  PRO B  92       2.852  13.507 -11.267  1.00  0.00           H  
ATOM   1487 1HB  PRO B  92       3.080  12.468  -8.662  1.00  0.00           H  
ATOM   1488 2HB  PRO B  92       2.711  14.151  -9.031  1.00  0.00           H  
ATOM   1489 1HG  PRO B  92       0.942  11.848  -8.391  1.00  0.00           H  
ATOM   1490 2HG  PRO B  92       0.768  13.484  -7.801  1.00  0.00           H  
ATOM   1491 1HD  PRO B  92      -0.782  12.558  -9.736  1.00  0.00           H  
ATOM   1492 2HD  PRO B  92      -0.098  14.257  -9.859  1.00  0.00           H  
ATOM   1493  N   SER B  93       4.391  11.532 -11.146  1.00  0.00           N  
ATOM   1494  CA  SER B  93       5.297  10.407 -11.230  1.00  0.00           C  
ATOM   1495  C   SER B  93       5.694  10.039  -9.809  1.00  0.00           C  
ATOM   1496  O   SER B  93       5.849  10.928  -8.983  1.00  0.00           O  
ATOM   1497  CB  SER B  93       6.543  10.767 -11.976  1.00  0.00           C  
ATOM   1498  OG  SER B  93       7.257  11.737 -11.269  1.00  0.00           O  
ATOM   1499  H   SER B  93       4.768  12.480 -11.248  1.00  0.00           H  
ATOM   1500  HA  SER B  93       4.796   9.568 -11.708  1.00  0.00           H  
ATOM   1501 1HB  SER B  93       7.160   9.879 -12.102  1.00  0.00           H  
ATOM   1502 2HB  SER B  93       6.287  11.143 -12.958  1.00  0.00           H  
ATOM   1503  HG  SER B  93       6.828  12.577 -11.477  1.00  0.00           H  
ATOM   1504  N   LEU B  94       5.901   8.725  -9.565  1.00  0.00           N  
ATOM   1505  CA  LEU B  94       6.299   8.313  -8.222  1.00  0.00           C  
ATOM   1506  C   LEU B  94       7.750   7.817  -8.096  1.00  0.00           C  
ATOM   1507  O   LEU B  94       8.308   7.272  -9.029  1.00  0.00           O  
ATOM   1508  CB  LEU B  94       5.375   7.259  -7.697  1.00  0.00           C  
ATOM   1509  CG  LEU B  94       3.849   7.589  -7.685  1.00  0.00           C  
ATOM   1510  CD1 LEU B  94       3.039   6.391  -7.053  1.00  0.00           C  
ATOM   1511  CD2 LEU B  94       3.576   8.826  -6.995  1.00  0.00           C  
ATOM   1512  H   LEU B  94       5.792   8.033 -10.292  1.00  0.00           H  
ATOM   1513  HA  LEU B  94       6.201   9.177  -7.581  1.00  0.00           H  
ATOM   1514 1HB  LEU B  94       5.505   6.393  -8.322  1.00  0.00           H  
ATOM   1515 2HB  LEU B  94       5.704   7.009  -6.709  1.00  0.00           H  
ATOM   1516  HG  LEU B  94       3.518   7.701  -8.722  1.00  0.00           H  
ATOM   1517 1HD1 LEU B  94       1.974   6.616  -7.069  1.00  0.00           H  
ATOM   1518 2HD1 LEU B  94       3.225   5.476  -7.599  1.00  0.00           H  
ATOM   1519 3HD1 LEU B  94       3.341   6.251  -6.014  1.00  0.00           H  
ATOM   1520 1HD2 LEU B  94       2.515   9.020  -7.046  1.00  0.00           H  
ATOM   1521 2HD2 LEU B  94       3.873   8.770  -5.960  1.00  0.00           H  
ATOM   1522 3HD2 LEU B  94       4.106   9.615  -7.475  1.00  0.00           H  
ATOM   1523  N   ARG B  95       8.294   8.008  -6.912  1.00  0.00           N  
ATOM   1524  CA  ARG B  95       9.592   7.479  -6.506  1.00  0.00           C  
ATOM   1525  C   ARG B  95       9.540   7.012  -5.042  1.00  0.00           C  
ATOM   1526  O   ARG B  95       8.881   7.621  -4.172  1.00  0.00           O  
ATOM   1527  CB  ARG B  95      10.713   8.515  -6.664  1.00  0.00           C  
ATOM   1528  CG  ARG B  95      12.088   8.034  -6.119  1.00  0.00           C  
ATOM   1529  CD  ARG B  95      13.242   8.972  -6.375  1.00  0.00           C  
ATOM   1530  NE  ARG B  95      13.647   9.054  -7.770  1.00  0.00           N  
ATOM   1531  CZ  ARG B  95      14.655   9.845  -8.227  1.00  0.00           C  
ATOM   1532  NH1 ARG B  95      15.332  10.601  -7.387  1.00  0.00           N  
ATOM   1533  NH2 ARG B  95      14.967   9.856  -9.514  1.00  0.00           N  
ATOM   1534  H   ARG B  95       7.776   8.576  -6.260  1.00  0.00           H  
ATOM   1535  HA  ARG B  95       9.831   6.641  -7.133  1.00  0.00           H  
ATOM   1536 1HB  ARG B  95      10.841   8.743  -7.722  1.00  0.00           H  
ATOM   1537 2HB  ARG B  95      10.451   9.432  -6.165  1.00  0.00           H  
ATOM   1538 1HG  ARG B  95      12.022   7.948  -5.034  1.00  0.00           H  
ATOM   1539 2HG  ARG B  95      12.335   7.058  -6.536  1.00  0.00           H  
ATOM   1540 1HD  ARG B  95      12.969   9.968  -6.042  1.00  0.00           H  
ATOM   1541 2HD  ARG B  95      14.093   8.629  -5.795  1.00  0.00           H  
ATOM   1542  HE  ARG B  95      13.148   8.487  -8.443  1.00  0.00           H  
ATOM   1543 1HH1 ARG B  95      15.102  10.600  -6.405  1.00  0.00           H  
ATOM   1544 2HH1 ARG B  95      16.085  11.185  -7.727  1.00  0.00           H  
ATOM   1545 1HH2 ARG B  95      14.455   9.275 -10.164  1.00  0.00           H  
ATOM   1546 2HH2 ARG B  95      15.721  10.438  -9.846  1.00  0.00           H  
ATOM   1547  N   TRP B  96      10.229   5.917  -4.741  1.00  0.00           N  
ATOM   1548  CA  TRP B  96      10.315   5.494  -3.350  1.00  0.00           C  
ATOM   1549  C   TRP B  96      11.715   5.701  -2.779  1.00  0.00           C  
ATOM   1550  O   TRP B  96      12.699   5.505  -3.490  1.00  0.00           O  
ATOM   1551  CB  TRP B  96       9.889   4.018  -3.208  1.00  0.00           C  
ATOM   1552  CG  TRP B  96       8.443   3.832  -3.400  1.00  0.00           C  
ATOM   1553  CD1 TRP B  96       7.832   3.658  -4.570  1.00  0.00           C  
ATOM   1554  CD2 TRP B  96       7.421   3.796  -2.405  1.00  0.00           C  
ATOM   1555  NE1 TRP B  96       6.489   3.537  -4.393  1.00  0.00           N  
ATOM   1556  CE2 TRP B  96       6.217   3.635  -3.072  1.00  0.00           C  
ATOM   1557  CE3 TRP B  96       7.433   3.894  -1.032  1.00  0.00           C  
ATOM   1558  CZ2 TRP B  96       5.026   3.594  -2.417  1.00  0.00           C  
ATOM   1559  CZ3 TRP B  96       6.224   3.850  -0.346  1.00  0.00           C  
ATOM   1560  CH2 TRP B  96       5.045   3.712  -1.019  1.00  0.00           C  
ATOM   1561  H   TRP B  96      10.722   5.393  -5.461  1.00  0.00           H  
ATOM   1562  HA  TRP B  96       9.615   6.089  -2.798  1.00  0.00           H  
ATOM   1563 1HB  TRP B  96      10.413   3.428  -3.959  1.00  0.00           H  
ATOM   1564 2HB  TRP B  96      10.167   3.657  -2.218  1.00  0.00           H  
ATOM   1565  HD1 TRP B  96       8.334   3.622  -5.536  1.00  0.00           H  
ATOM   1566  HE1 TRP B  96       5.842   3.376  -5.180  1.00  0.00           H  
ATOM   1567  HE3 TRP B  96       8.384   4.012  -0.501  1.00  0.00           H  
ATOM   1568  HZ2 TRP B  96       4.092   3.464  -2.950  1.00  0.00           H  
ATOM   1569  HZ3 TRP B  96       6.238   3.927   0.740  1.00  0.00           H  
ATOM   1570  HH2 TRP B  96       4.107   3.683  -0.463  1.00  0.00           H  
ATOM   1571  N   LEU B  97      11.783   6.081  -1.514  1.00  0.00           N  
ATOM   1572  CA  LEU B  97      13.086   6.159  -0.868  1.00  0.00           C  
ATOM   1573  C   LEU B  97      13.130   5.232   0.304  1.00  0.00           C  
ATOM   1574  O   LEU B  97      12.151   5.122   1.057  1.00  0.00           O  
ATOM   1575  CB  LEU B  97      13.437   7.514  -0.272  1.00  0.00           C  
ATOM   1576  CG  LEU B  97      13.341   8.746  -1.152  1.00  0.00           C  
ATOM   1577  CD1 LEU B  97      13.626   9.884  -0.297  1.00  0.00           C  
ATOM   1578  CD2 LEU B  97      14.323   8.642  -2.303  1.00  0.00           C  
ATOM   1579  H   LEU B  97      10.920   6.301  -1.025  1.00  0.00           H  
ATOM   1580  HA  LEU B  97      13.851   5.861  -1.575  1.00  0.00           H  
ATOM   1581 1HB  LEU B  97      12.933   7.660   0.648  1.00  0.00           H  
ATOM   1582 2HB  LEU B  97      14.497   7.458  -0.022  1.00  0.00           H  
ATOM   1583  HG  LEU B  97      12.326   8.857  -1.536  1.00  0.00           H  
ATOM   1584 1HD1 LEU B  97      13.566  10.793  -0.865  1.00  0.00           H  
ATOM   1585 2HD1 LEU B  97      12.906   9.914   0.520  1.00  0.00           H  
ATOM   1586 3HD1 LEU B  97      14.626   9.772   0.104  1.00  0.00           H  
ATOM   1587 1HD2 LEU B  97      14.265   9.539  -2.918  1.00  0.00           H  
ATOM   1588 2HD2 LEU B  97      15.338   8.530  -1.910  1.00  0.00           H  
ATOM   1589 3HD2 LEU B  97      14.061   7.774  -2.895  1.00  0.00           H  
ATOM   1590  N   PHE B  98      14.291   4.612   0.502  1.00  0.00           N  
ATOM   1591  CA  PHE B  98      14.550   3.730   1.617  1.00  0.00           C  
ATOM   1592  C   PHE B  98      15.599   4.357   2.501  1.00  0.00           C  
ATOM   1593  O   PHE B  98      16.762   4.513   2.122  1.00  0.00           O  
ATOM   1594  CB  PHE B  98      14.966   2.322   1.131  1.00  0.00           C  
ATOM   1595  CG  PHE B  98      15.083   1.362   2.281  1.00  0.00           C  
ATOM   1596  CD1 PHE B  98      14.022   1.125   3.120  1.00  0.00           C  
ATOM   1597  CD2 PHE B  98      16.302   0.730   2.555  1.00  0.00           C  
ATOM   1598  CE1 PHE B  98      14.157   0.288   4.208  1.00  0.00           C  
ATOM   1599  CE2 PHE B  98      16.442  -0.098   3.642  1.00  0.00           C  
ATOM   1600  CZ  PHE B  98      15.372  -0.317   4.459  1.00  0.00           C  
ATOM   1601  H   PHE B  98      15.037   4.786  -0.165  1.00  0.00           H  
ATOM   1602  HA  PHE B  98      13.637   3.639   2.206  1.00  0.00           H  
ATOM   1603 1HB  PHE B  98      14.226   1.945   0.435  1.00  0.00           H  
ATOM   1604 2HB  PHE B  98      15.925   2.372   0.610  1.00  0.00           H  
ATOM   1605  HD1 PHE B  98      13.081   1.615   2.919  1.00  0.00           H  
ATOM   1606  HD2 PHE B  98      17.159   0.914   1.894  1.00  0.00           H  
ATOM   1607  HE1 PHE B  98      13.317   0.108   4.871  1.00  0.00           H  
ATOM   1608  HE2 PHE B  98      17.398  -0.567   3.844  1.00  0.00           H  
ATOM   1609  HZ  PHE B  98      15.485  -0.973   5.301  1.00  0.00           H  
ATOM   1610  N   ASN B  99      15.170   4.801   3.666  1.00  0.00           N  
ATOM   1611  CA  ASN B  99      16.029   5.509   4.619  1.00  0.00           C  
ATOM   1612  C   ASN B  99      16.739   6.702   3.958  1.00  0.00           C  
ATOM   1613  O   ASN B  99      17.878   7.044   4.280  1.00  0.00           O  
ATOM   1614  CB  ASN B  99      17.016   4.554   5.258  1.00  0.00           C  
ATOM   1615  CG  ASN B  99      16.308   3.544   6.051  1.00  0.00           C  
ATOM   1616  OD1 ASN B  99      15.266   3.912   6.612  1.00  0.00           O  
ATOM   1617  ND2 ASN B  99      16.842   2.336   6.151  1.00  0.00           N  
ATOM   1618  H   ASN B  99      14.189   4.663   3.923  1.00  0.00           H  
ATOM   1619  HA  ASN B  99      15.390   5.926   5.407  1.00  0.00           H  
ATOM   1620 1HB  ASN B  99      17.624   4.064   4.491  1.00  0.00           H  
ATOM   1621 2HB  ASN B  99      17.694   5.107   5.920  1.00  0.00           H  
ATOM   1622 1HD2 ASN B  99      16.400   1.619   6.709  1.00  0.00           H  
ATOM   1623 2HD2 ASN B  99      17.707   2.131   5.681  1.00  0.00           H  
ATOM   1624  N   GLY B 100      16.028   7.353   3.058  1.00  0.00           N  
ATOM   1625  CA  GLY B 100      16.544   8.487   2.338  1.00  0.00           C  
ATOM   1626  C   GLY B 100      17.231   8.147   1.012  1.00  0.00           C  
ATOM   1627  O   GLY B 100      17.480   9.059   0.215  1.00  0.00           O  
ATOM   1628  H   GLY B 100      15.094   7.029   2.849  1.00  0.00           H  
ATOM   1629 1HA  GLY B 100      15.724   9.174   2.141  1.00  0.00           H  
ATOM   1630 2HA  GLY B 100      17.254   9.021   2.974  1.00  0.00           H  
ATOM   1631  N   SER B 101      17.511   6.869   0.745  1.00  0.00           N  
ATOM   1632  CA  SER B 101      18.190   6.527  -0.509  1.00  0.00           C  
ATOM   1633  C   SER B 101      17.228   6.055  -1.566  1.00  0.00           C  
ATOM   1634  O   SER B 101      16.184   5.482  -1.282  1.00  0.00           O  
ATOM   1635  CB  SER B 101      19.274   5.513  -0.281  1.00  0.00           C  
ATOM   1636  OG  SER B 101      20.303   6.064   0.515  1.00  0.00           O  
ATOM   1637  H   SER B 101      17.284   6.128   1.404  1.00  0.00           H  
ATOM   1638  HA  SER B 101      18.674   7.427  -0.883  1.00  0.00           H  
ATOM   1639 1HB  SER B 101      18.843   4.647   0.218  1.00  0.00           H  
ATOM   1640 2HB  SER B 101      19.676   5.185  -1.235  1.00  0.00           H  
ATOM   1641  HG  SER B 101      19.988   6.017   1.426  1.00  0.00           H  
ATOM   1642  N   VAL B 102      17.559   6.269  -2.819  1.00  0.00           N  
ATOM   1643  CA  VAL B 102      16.599   5.880  -3.829  1.00  0.00           C  
ATOM   1644  C   VAL B 102      16.387   4.374  -3.851  1.00  0.00           C  
ATOM   1645  O   VAL B 102      17.346   3.598  -3.878  1.00  0.00           O  
ATOM   1646  CB  VAL B 102      17.070   6.375  -5.198  1.00  0.00           C  
ATOM   1647  CG1 VAL B 102      16.140   5.857  -6.273  1.00  0.00           C  
ATOM   1648  CG2 VAL B 102      17.129   7.843  -5.188  1.00  0.00           C  
ATOM   1649  H   VAL B 102      18.429   6.719  -3.061  1.00  0.00           H  
ATOM   1650  HA  VAL B 102      15.644   6.345  -3.605  1.00  0.00           H  
ATOM   1651  HB  VAL B 102      18.063   5.977  -5.404  1.00  0.00           H  
ATOM   1652 1HG1 VAL B 102      16.478   6.196  -7.247  1.00  0.00           H  
ATOM   1653 2HG1 VAL B 102      16.130   4.764  -6.261  1.00  0.00           H  
ATOM   1654 3HG1 VAL B 102      15.135   6.231  -6.084  1.00  0.00           H  
ATOM   1655 1HG2 VAL B 102      17.474   8.198  -6.156  1.00  0.00           H  
ATOM   1656 2HG2 VAL B 102      16.141   8.235  -4.980  1.00  0.00           H  
ATOM   1657 3HG2 VAL B 102      17.826   8.174  -4.410  1.00  0.00           H  
ATOM   1658  N   LEU B 103      15.120   3.965  -3.825  1.00  0.00           N  
ATOM   1659  CA  LEU B 103      14.767   2.555  -3.861  1.00  0.00           C  
ATOM   1660  C   LEU B 103      14.612   2.097  -5.301  1.00  0.00           C  
ATOM   1661  O   LEU B 103      13.758   2.575  -6.046  1.00  0.00           O  
ATOM   1662  CB  LEU B 103      13.470   2.302  -3.068  1.00  0.00           C  
ATOM   1663  CG  LEU B 103      12.940   0.871  -3.059  1.00  0.00           C  
ATOM   1664  CD1 LEU B 103      13.930   0.009  -2.360  1.00  0.00           C  
ATOM   1665  CD2 LEU B 103      11.598   0.823  -2.311  1.00  0.00           C  
ATOM   1666  H   LEU B 103      14.371   4.654  -3.770  1.00  0.00           H  
ATOM   1667  HA  LEU B 103      15.576   1.986  -3.402  1.00  0.00           H  
ATOM   1668 1HB  LEU B 103      13.623   2.601  -2.027  1.00  0.00           H  
ATOM   1669 2HB  LEU B 103      12.692   2.928  -3.487  1.00  0.00           H  
ATOM   1670  HG  LEU B 103      12.813   0.506  -4.085  1.00  0.00           H  
ATOM   1671 1HD1 LEU B 103      13.565  -1.015  -2.343  1.00  0.00           H  
ATOM   1672 2HD1 LEU B 103      14.882   0.050  -2.893  1.00  0.00           H  
ATOM   1673 3HD1 LEU B 103      14.067   0.371  -1.343  1.00  0.00           H  
ATOM   1674 1HD2 LEU B 103      11.227  -0.197  -2.282  1.00  0.00           H  
ATOM   1675 2HD2 LEU B 103      11.746   1.190  -1.292  1.00  0.00           H  
ATOM   1676 3HD2 LEU B 103      10.873   1.446  -2.815  1.00  0.00           H  
ATOM   1677  N   ASN B 104      15.472   1.181  -5.687  1.00  0.00           N  
ATOM   1678  CA  ASN B 104      15.500   0.697  -7.046  1.00  0.00           C  
ATOM   1679  C   ASN B 104      14.534  -0.460  -7.156  1.00  0.00           C  
ATOM   1680  O   ASN B 104      14.774  -1.526  -6.593  1.00  0.00           O  
ATOM   1681  CB  ASN B 104      16.917   0.303  -7.391  1.00  0.00           C  
ATOM   1682  CG  ASN B 104      17.855   1.535  -7.392  1.00  0.00           C  
ATOM   1683  OD1 ASN B 104      17.536   2.578  -7.985  1.00  0.00           O  
ATOM   1684  ND2 ASN B 104      18.994   1.411  -6.738  1.00  0.00           N  
ATOM   1685  H   ASN B 104      16.141   0.824  -5.024  1.00  0.00           H  
ATOM   1686  HA  ASN B 104      15.168   1.480  -7.719  1.00  0.00           H  
ATOM   1687 1HB  ASN B 104      17.277  -0.426  -6.666  1.00  0.00           H  
ATOM   1688 2HB  ASN B 104      16.932  -0.171  -8.376  1.00  0.00           H  
ATOM   1689 1HD2 ASN B 104      19.640   2.177  -6.699  1.00  0.00           H  
ATOM   1690 2HD2 ASN B 104      19.216   0.552  -6.273  1.00  0.00           H  
ATOM   1691  N   GLU B 105      13.416  -0.234  -7.840  1.00  0.00           N  
ATOM   1692  CA  GLU B 105      12.371  -1.256  -7.889  1.00  0.00           C  
ATOM   1693  C   GLU B 105      12.793  -2.475  -8.670  1.00  0.00           C  
ATOM   1694  O   GLU B 105      13.576  -2.406  -9.620  1.00  0.00           O  
ATOM   1695  CB  GLU B 105      11.050  -0.711  -8.416  1.00  0.00           C  
ATOM   1696  CG  GLU B 105      10.426   0.312  -7.455  1.00  0.00           C  
ATOM   1697  CD  GLU B 105       9.064   0.745  -7.834  1.00  0.00           C  
ATOM   1698  OE1 GLU B 105       8.480   0.148  -8.703  1.00  0.00           O  
ATOM   1699  OE2 GLU B 105       8.572   1.654  -7.226  1.00  0.00           O  
ATOM   1700  H   GLU B 105      13.277   0.664  -8.291  1.00  0.00           H  
ATOM   1701  HA  GLU B 105      12.179  -1.582  -6.864  1.00  0.00           H  
ATOM   1702 1HB  GLU B 105      11.202  -0.246  -9.386  1.00  0.00           H  
ATOM   1703 2HB  GLU B 105      10.344  -1.539  -8.551  1.00  0.00           H  
ATOM   1704 1HG  GLU B 105      10.389  -0.130  -6.460  1.00  0.00           H  
ATOM   1705 2HG  GLU B 105      11.083   1.188  -7.397  1.00  0.00           H  
ATOM   1706  N   THR B 106      12.265  -3.586  -8.232  1.00  0.00           N  
ATOM   1707  CA  THR B 106      12.570  -4.886  -8.764  1.00  0.00           C  
ATOM   1708  C   THR B 106      11.337  -5.780  -8.913  1.00  0.00           C  
ATOM   1709  O   THR B 106      10.212  -5.304  -8.940  1.00  0.00           O  
ATOM   1710  CB  THR B 106      13.643  -5.488  -7.854  1.00  0.00           C  
ATOM   1711  OG1 THR B 106      14.115  -6.699  -8.441  1.00  0.00           O  
ATOM   1712  CG2 THR B 106      13.117  -5.707  -6.429  1.00  0.00           C  
ATOM   1713  H   THR B 106      11.605  -3.525  -7.456  1.00  0.00           H  
ATOM   1714  HA  THR B 106      13.007  -4.752  -9.752  1.00  0.00           H  
ATOM   1715  HB  THR B 106      14.477  -4.784  -7.809  1.00  0.00           H  
ATOM   1716  HG1 THR B 106      14.978  -6.924  -8.065  1.00  0.00           H  
ATOM   1717 1HG2 THR B 106      13.909  -6.109  -5.802  1.00  0.00           H  
ATOM   1718 2HG2 THR B 106      12.780  -4.752  -6.021  1.00  0.00           H  
ATOM   1719 3HG2 THR B 106      12.331  -6.374  -6.455  1.00  0.00           H  
ATOM   1720  N   SER B 107      11.556  -7.074  -9.098  1.00  0.00           N  
ATOM   1721  CA  SER B 107      10.458  -8.047  -9.287  1.00  0.00           C  
ATOM   1722  C   SER B 107       9.766  -8.462  -7.967  1.00  0.00           C  
ATOM   1723  O   SER B 107       8.676  -9.036  -7.965  1.00  0.00           O  
ATOM   1724  CB  SER B 107      10.994  -9.270 -10.011  1.00  0.00           C  
ATOM   1725  OG  SER B 107      11.915  -9.983  -9.215  1.00  0.00           O  
ATOM   1726  H   SER B 107      12.523  -7.367  -9.073  1.00  0.00           H  
ATOM   1727  HA  SER B 107       9.704  -7.580  -9.923  1.00  0.00           H  
ATOM   1728 1HB  SER B 107      10.161  -9.917 -10.279  1.00  0.00           H  
ATOM   1729 2HB  SER B 107      11.477  -8.960 -10.938  1.00  0.00           H  
ATOM   1730  HG  SER B 107      11.405 -10.667  -8.761  1.00  0.00           H  
ATOM   1731  N   PHE B 108      10.400  -8.124  -6.856  1.00  0.00           N  
ATOM   1732  CA  PHE B 108       9.924  -8.457  -5.525  1.00  0.00           C  
ATOM   1733  C   PHE B 108       9.427  -7.239  -4.764  1.00  0.00           C  
ATOM   1734  O   PHE B 108       8.491  -7.345  -3.974  1.00  0.00           O  
ATOM   1735  CB  PHE B 108      11.065  -9.095  -4.754  1.00  0.00           C  
ATOM   1736  CG  PHE B 108      11.561 -10.311  -5.442  1.00  0.00           C  
ATOM   1737  CD1 PHE B 108      12.767 -10.280  -6.104  1.00  0.00           C  
ATOM   1738  CD2 PHE B 108      10.813 -11.492  -5.453  1.00  0.00           C  
ATOM   1739  CE1 PHE B 108      13.225 -11.404  -6.759  1.00  0.00           C  
ATOM   1740  CE2 PHE B 108      11.258 -12.615  -6.105  1.00  0.00           C  
ATOM   1741  CZ  PHE B 108      12.469 -12.575  -6.761  1.00  0.00           C  
ATOM   1742  H   PHE B 108      11.280  -7.651  -6.962  1.00  0.00           H  
ATOM   1743  HA  PHE B 108       9.107  -9.164  -5.630  1.00  0.00           H  
ATOM   1744 1HB  PHE B 108      11.888  -8.396  -4.652  1.00  0.00           H  
ATOM   1745 2HB  PHE B 108      10.734  -9.368  -3.748  1.00  0.00           H  
ATOM   1746  HD1 PHE B 108      13.354  -9.365  -6.110  1.00  0.00           H  
ATOM   1747  HD2 PHE B 108       9.867 -11.522  -4.945  1.00  0.00           H  
ATOM   1748  HE1 PHE B 108      14.180 -11.371  -7.281  1.00  0.00           H  
ATOM   1749  HE2 PHE B 108      10.655 -13.527  -6.103  1.00  0.00           H  
ATOM   1750  HZ  PHE B 108      12.838 -13.456  -7.282  1.00  0.00           H  
ATOM   1751  N   ILE B 109      10.062  -6.075  -4.979  1.00  0.00           N  
ATOM   1752  CA  ILE B 109       9.660  -4.832  -4.317  1.00  0.00           C  
ATOM   1753  C   ILE B 109       9.301  -3.784  -5.370  1.00  0.00           C  
ATOM   1754  O   ILE B 109      10.145  -3.405  -6.175  1.00  0.00           O  
ATOM   1755  CB  ILE B 109      10.719  -4.307  -3.360  1.00  0.00           C  
ATOM   1756  CG1 ILE B 109      11.002  -5.317  -2.295  1.00  0.00           C  
ATOM   1757  CG2 ILE B 109      10.187  -3.053  -2.729  1.00  0.00           C  
ATOM   1758  CD1 ILE B 109      12.207  -4.999  -1.454  1.00  0.00           C  
ATOM   1759  H   ILE B 109      10.818  -6.042  -5.636  1.00  0.00           H  
ATOM   1760  HA  ILE B 109       8.783  -5.029  -3.723  1.00  0.00           H  
ATOM   1761  HB  ILE B 109      11.645  -4.106  -3.895  1.00  0.00           H  
ATOM   1762 1HG1 ILE B 109      10.126  -5.385  -1.647  1.00  0.00           H  
ATOM   1763 2HG1 ILE B 109      11.164  -6.282  -2.757  1.00  0.00           H  
ATOM   1764 1HG2 ILE B 109      10.916  -2.660  -2.028  1.00  0.00           H  
ATOM   1765 2HG2 ILE B 109       9.986  -2.314  -3.506  1.00  0.00           H  
ATOM   1766 3HG2 ILE B 109       9.261  -3.285  -2.206  1.00  0.00           H  
ATOM   1767 1HD1 ILE B 109      12.348  -5.778  -0.701  1.00  0.00           H  
ATOM   1768 2HD1 ILE B 109      13.092  -4.950  -2.091  1.00  0.00           H  
ATOM   1769 3HD1 ILE B 109      12.068  -4.040  -0.953  1.00  0.00           H  
ATOM   1770  N   PHE B 110       8.025  -3.386  -5.415  1.00  0.00           N  
ATOM   1771  CA  PHE B 110       7.604  -2.526  -6.504  1.00  0.00           C  
ATOM   1772  C   PHE B 110       6.289  -1.766  -6.315  1.00  0.00           C  
ATOM   1773  O   PHE B 110       5.428  -2.174  -5.535  1.00  0.00           O  
ATOM   1774  CB  PHE B 110       7.510  -3.349  -7.792  1.00  0.00           C  
ATOM   1775  CG  PHE B 110       6.581  -4.529  -7.723  1.00  0.00           C  
ATOM   1776  CD1 PHE B 110       5.253  -4.427  -8.110  1.00  0.00           C  
ATOM   1777  CD2 PHE B 110       7.051  -5.755  -7.267  1.00  0.00           C  
ATOM   1778  CE1 PHE B 110       4.429  -5.525  -8.047  1.00  0.00           C  
ATOM   1779  CE2 PHE B 110       6.231  -6.846  -7.190  1.00  0.00           C  
ATOM   1780  CZ  PHE B 110       4.915  -6.737  -7.580  1.00  0.00           C  
ATOM   1781  H   PHE B 110       7.383  -3.713  -4.693  1.00  0.00           H  
ATOM   1782  HA  PHE B 110       8.393  -1.790  -6.662  1.00  0.00           H  
ATOM   1783 1HB  PHE B 110       7.168  -2.698  -8.599  1.00  0.00           H  
ATOM   1784 2HB  PHE B 110       8.495  -3.704  -8.078  1.00  0.00           H  
ATOM   1785  HD1 PHE B 110       4.865  -3.470  -8.476  1.00  0.00           H  
ATOM   1786  HD2 PHE B 110       8.093  -5.843  -6.975  1.00  0.00           H  
ATOM   1787  HE1 PHE B 110       3.383  -5.438  -8.361  1.00  0.00           H  
ATOM   1788  HE2 PHE B 110       6.626  -7.801  -6.827  1.00  0.00           H  
ATOM   1789  HZ  PHE B 110       4.260  -7.604  -7.526  1.00  0.00           H  
ATOM   1790  N   THR B 111       6.088  -0.707  -7.108  1.00  0.00           N  
ATOM   1791  CA  THR B 111       4.827   0.026  -7.112  1.00  0.00           C  
ATOM   1792  C   THR B 111       3.776  -0.705  -7.940  1.00  0.00           C  
ATOM   1793  O   THR B 111       4.065  -1.104  -9.064  1.00  0.00           O  
ATOM   1794  CB  THR B 111       4.995   1.476  -7.663  1.00  0.00           C  
ATOM   1795  OG1 THR B 111       5.893   2.219  -6.814  1.00  0.00           O  
ATOM   1796  CG2 THR B 111       3.632   2.212  -7.700  1.00  0.00           C  
ATOM   1797  H   THR B 111       6.851  -0.394  -7.728  1.00  0.00           H  
ATOM   1798  HA  THR B 111       4.463   0.119  -6.087  1.00  0.00           H  
ATOM   1799  HB  THR B 111       5.416   1.435  -8.667  1.00  0.00           H  
ATOM   1800  HG1 THR B 111       6.822   1.902  -6.962  1.00  0.00           H  
ATOM   1801 1HG2 THR B 111       3.785   3.217  -8.077  1.00  0.00           H  
ATOM   1802 2HG2 THR B 111       2.927   1.698  -8.350  1.00  0.00           H  
ATOM   1803 3HG2 THR B 111       3.234   2.256  -6.701  1.00  0.00           H  
ATOM   1804  N   GLU B 112       2.554  -0.825  -7.412  1.00  0.00           N  
ATOM   1805  CA  GLU B 112       1.432  -1.349  -8.188  1.00  0.00           C  
ATOM   1806  C   GLU B 112       0.193  -0.539  -7.929  1.00  0.00           C  
ATOM   1807  O   GLU B 112      -0.152  -0.298  -6.772  1.00  0.00           O  
ATOM   1808  CB  GLU B 112       1.149  -2.820  -7.924  1.00  0.00           C  
ATOM   1809  CG  GLU B 112       0.035  -3.361  -8.858  1.00  0.00           C  
ATOM   1810  CD  GLU B 112      -0.205  -4.786  -8.724  1.00  0.00           C  
ATOM   1811  OE1 GLU B 112       0.376  -5.354  -7.870  1.00  0.00           O  
ATOM   1812  OE2 GLU B 112      -0.970  -5.331  -9.471  1.00  0.00           O  
ATOM   1813  H   GLU B 112       2.405  -0.552  -6.444  1.00  0.00           H  
ATOM   1814  HA  GLU B 112       1.670  -1.280  -9.249  1.00  0.00           H  
ATOM   1815 1HB  GLU B 112       2.054  -3.402  -8.086  1.00  0.00           H  
ATOM   1816 2HB  GLU B 112       0.849  -2.960  -6.887  1.00  0.00           H  
ATOM   1817 1HG  GLU B 112      -0.902  -2.853  -8.632  1.00  0.00           H  
ATOM   1818 2HG  GLU B 112       0.297  -3.139  -9.891  1.00  0.00           H  
ATOM   1819  N   PHE B 113      -0.497  -0.130  -8.997  1.00  0.00           N  
ATOM   1820  CA  PHE B 113      -1.723   0.670  -8.837  1.00  0.00           C  
ATOM   1821  C   PHE B 113      -2.964  -0.143  -9.079  1.00  0.00           C  
ATOM   1822  O   PHE B 113      -2.986  -0.988  -9.966  1.00  0.00           O  
ATOM   1823  CB  PHE B 113      -1.790   1.834  -9.814  1.00  0.00           C  
ATOM   1824  CG  PHE B 113      -0.871   2.981  -9.600  1.00  0.00           C  
ATOM   1825  CD1 PHE B 113       0.384   3.014 -10.171  1.00  0.00           C  
ATOM   1826  CD2 PHE B 113      -1.303   4.072  -8.870  1.00  0.00           C  
ATOM   1827  CE1 PHE B 113       1.184   4.119 -10.022  1.00  0.00           C  
ATOM   1828  CE2 PHE B 113      -0.509   5.177  -8.727  1.00  0.00           C  
ATOM   1829  CZ  PHE B 113       0.733   5.199  -9.311  1.00  0.00           C  
ATOM   1830  H   PHE B 113      -0.165  -0.367  -9.921  1.00  0.00           H  
ATOM   1831  HA  PHE B 113      -1.765   1.053  -7.827  1.00  0.00           H  
ATOM   1832 1HB  PHE B 113      -1.623   1.457 -10.817  1.00  0.00           H  
ATOM   1833 2HB  PHE B 113      -2.817   2.225  -9.796  1.00  0.00           H  
ATOM   1834  HD1 PHE B 113       0.733   2.163 -10.756  1.00  0.00           H  
ATOM   1835  HD2 PHE B 113      -2.299   4.041  -8.419  1.00  0.00           H  
ATOM   1836  HE1 PHE B 113       2.171   4.143 -10.484  1.00  0.00           H  
ATOM   1837  HE2 PHE B 113      -0.863   6.038  -8.164  1.00  0.00           H  
ATOM   1838  HZ  PHE B 113       1.360   6.076  -9.217  1.00  0.00           H  
ATOM   1839  N   LEU B 114      -4.011   0.167  -8.342  1.00  0.00           N  
ATOM   1840  CA  LEU B 114      -5.294  -0.484  -8.530  1.00  0.00           C  
ATOM   1841  C   LEU B 114      -5.932   0.164  -9.724  1.00  0.00           C  
ATOM   1842  O   LEU B 114      -5.661   1.318  -9.988  1.00  0.00           O  
ATOM   1843  CB  LEU B 114      -6.107  -0.188  -7.272  1.00  0.00           C  
ATOM   1844  CG  LEU B 114      -5.370  -0.542  -5.928  1.00  0.00           C  
ATOM   1845  CD1 LEU B 114      -6.223  -0.205  -4.796  1.00  0.00           C  
ATOM   1846  CD2 LEU B 114      -4.966  -1.912  -5.881  1.00  0.00           C  
ATOM   1847  H   LEU B 114      -3.921   0.899  -7.648  1.00  0.00           H  
ATOM   1848  HA  LEU B 114      -5.146  -1.540  -8.734  1.00  0.00           H  
ATOM   1849 1HB  LEU B 114      -6.351   0.877  -7.256  1.00  0.00           H  
ATOM   1850 2HB  LEU B 114      -7.037  -0.757  -7.318  1.00  0.00           H  
ATOM   1851  HG  LEU B 114      -4.515   0.059  -5.853  1.00  0.00           H  
ATOM   1852 1HD1 LEU B 114      -5.715  -0.405  -3.893  1.00  0.00           H  
ATOM   1853 2HD1 LEU B 114      -6.469   0.832  -4.838  1.00  0.00           H  
ATOM   1854 3HD1 LEU B 114      -7.118  -0.800  -4.846  1.00  0.00           H  
ATOM   1855 1HD2 LEU B 114      -4.449  -2.117  -4.952  1.00  0.00           H  
ATOM   1856 2HD2 LEU B 114      -5.849  -2.473  -5.942  1.00  0.00           H  
ATOM   1857 3HD2 LEU B 114      -4.306  -2.138  -6.706  1.00  0.00           H  
ATOM   1858  N   GLU B 115      -6.758  -0.547 -10.459  1.00  0.00           N  
ATOM   1859  CA  GLU B 115      -7.357   0.095 -11.605  1.00  0.00           C  
ATOM   1860  C   GLU B 115      -8.047   1.367 -11.105  1.00  0.00           C  
ATOM   1861  O   GLU B 115      -8.907   1.249 -10.202  1.00  0.00           O  
ATOM   1862  CB  GLU B 115      -8.367  -0.834 -12.273  1.00  0.00           C  
ATOM   1863  CG  GLU B 115      -8.973  -0.281 -13.553  1.00  0.00           C  
ATOM   1864  CD  GLU B 115      -9.901  -1.252 -14.223  1.00  0.00           C  
ATOM   1865  OE1 GLU B 115     -10.083  -2.327 -13.705  1.00  0.00           O  
ATOM   1866  OE2 GLU B 115     -10.420  -0.925 -15.263  1.00  0.00           O  
ATOM   1867  H   GLU B 115      -6.960  -1.510 -10.235  1.00  0.00           H  
ATOM   1868  HA  GLU B 115      -6.581   0.285 -12.329  1.00  0.00           H  
ATOM   1869 1HB  GLU B 115      -7.887  -1.784 -12.508  1.00  0.00           H  
ATOM   1870 2HB  GLU B 115      -9.182  -1.042 -11.580  1.00  0.00           H  
ATOM   1871 1HG  GLU B 115      -9.527   0.632 -13.317  1.00  0.00           H  
ATOM   1872 2HG  GLU B 115      -8.170  -0.017 -14.238  1.00  0.00           H  
ATOM   1873  N   PRO B 116      -7.691   2.579 -11.660  1.00  0.00           N  
ATOM   1874  CA  PRO B 116      -8.238   3.882 -11.345  1.00  0.00           C  
ATOM   1875  C   PRO B 116      -9.708   3.912 -11.571  1.00  0.00           C  
ATOM   1876  O   PRO B 116     -10.212   3.309 -12.521  1.00  0.00           O  
ATOM   1877  CB  PRO B 116      -7.536   4.813 -12.343  1.00  0.00           C  
ATOM   1878  CG  PRO B 116      -6.253   4.123 -12.676  1.00  0.00           C  
ATOM   1879  CD  PRO B 116      -6.589   2.652 -12.667  1.00  0.00           C  
ATOM   1880  HA  PRO B 116      -8.001   4.128 -10.297  1.00  0.00           H  
ATOM   1881 1HB  PRO B 116      -8.183   4.971 -13.222  1.00  0.00           H  
ATOM   1882 2HB  PRO B 116      -7.385   5.802 -11.882  1.00  0.00           H  
ATOM   1883 1HG  PRO B 116      -5.883   4.465 -13.653  1.00  0.00           H  
ATOM   1884 2HG  PRO B 116      -5.480   4.375 -11.937  1.00  0.00           H  
ATOM   1885 1HD  PRO B 116      -6.928   2.308 -13.656  1.00  0.00           H  
ATOM   1886 2HD  PRO B 116      -5.675   2.152 -12.320  1.00  0.00           H  
ATOM   1887  N   ALA B 117     -10.402   4.605 -10.708  1.00  0.00           N  
ATOM   1888  CA  ALA B 117     -11.842   4.696 -10.785  1.00  0.00           C  
ATOM   1889  C   ALA B 117     -12.300   5.652 -11.863  1.00  0.00           C  
ATOM   1890  O   ALA B 117     -11.604   6.588 -12.250  1.00  0.00           O  
ATOM   1891  CB  ALA B 117     -12.408   5.158  -9.455  1.00  0.00           C  
ATOM   1892  H   ALA B 117      -9.926   5.095  -9.960  1.00  0.00           H  
ATOM   1893  HA  ALA B 117     -12.233   3.711 -11.038  1.00  0.00           H  
ATOM   1894 1HB  ALA B 117     -13.497   5.205  -9.521  1.00  0.00           H  
ATOM   1895 2HB  ALA B 117     -12.119   4.459  -8.672  1.00  0.00           H  
ATOM   1896 3HB  ALA B 117     -12.019   6.151  -9.223  1.00  0.00           H  
ATOM   1897  N   ALA B 118     -13.496   5.401 -12.349  1.00  0.00           N  
ATOM   1898  CA  ALA B 118     -14.124   6.322 -13.263  1.00  0.00           C  
ATOM   1899  C   ALA B 118     -14.425   7.637 -12.558  1.00  0.00           C  
ATOM   1900  O   ALA B 118     -14.772   7.656 -11.378  1.00  0.00           O  
ATOM   1901  CB  ALA B 118     -15.409   5.739 -13.818  1.00  0.00           C  
ATOM   1902  H   ALA B 118     -14.000   4.588 -12.040  1.00  0.00           H  
ATOM   1903  HA  ALA B 118     -13.429   6.519 -14.079  1.00  0.00           H  
ATOM   1904 1HB  ALA B 118     -15.859   6.450 -14.513  1.00  0.00           H  
ATOM   1905 2HB  ALA B 118     -15.195   4.808 -14.338  1.00  0.00           H  
ATOM   1906 3HB  ALA B 118     -16.101   5.550 -13.000  1.00  0.00           H  
ATOM   1907  N   ASN B 119     -14.345   8.716 -13.307  1.00  0.00           N  
ATOM   1908  CA  ASN B 119     -14.717  10.053 -12.854  1.00  0.00           C  
ATOM   1909  C   ASN B 119     -13.949  10.559 -11.652  1.00  0.00           C  
ATOM   1910  O   ASN B 119     -14.479  11.353 -10.878  1.00  0.00           O  
ATOM   1911  CB  ASN B 119     -16.196  10.118 -12.538  1.00  0.00           C  
ATOM   1912  CG  ASN B 119     -17.064   9.803 -13.735  1.00  0.00           C  
ATOM   1913  OD1 ASN B 119     -17.723   8.754 -13.726  1.00  0.00           O  
ATOM   1914  ND2 ASN B 119     -17.093  10.664 -14.753  1.00  0.00           N  
ATOM   1915  H   ASN B 119     -14.024   8.608 -14.264  1.00  0.00           H  
ATOM   1916  HA  ASN B 119     -14.519  10.745 -13.668  1.00  0.00           H  
ATOM   1917 1HB  ASN B 119     -16.436   9.434 -11.719  1.00  0.00           H  
ATOM   1918 2HB  ASN B 119     -16.436  11.121 -12.199  1.00  0.00           H  
ATOM   1919 1HD2 ASN B 119     -17.665  10.466 -15.551  1.00  0.00           H  
ATOM   1920 2HD2 ASN B 119     -16.540  11.516 -14.743  1.00  0.00           H  
ATOM   1921  N   GLU B 120     -12.705  10.158 -11.506  1.00  0.00           N  
ATOM   1922  CA  GLU B 120     -11.878  10.718 -10.461  1.00  0.00           C  
ATOM   1923  C   GLU B 120     -10.421  10.617 -10.861  1.00  0.00           C  
ATOM   1924  O   GLU B 120     -10.058   9.802 -11.707  1.00  0.00           O  
ATOM   1925  CB  GLU B 120     -12.190   9.948  -9.150  1.00  0.00           C  
ATOM   1926  CG  GLU B 120     -11.475  10.374  -7.865  1.00  0.00           C  
ATOM   1927  CD  GLU B 120     -11.671  11.812  -7.501  1.00  0.00           C  
ATOM   1928  OE1 GLU B 120     -11.106  12.635  -8.193  1.00  0.00           O  
ATOM   1929  OE2 GLU B 120     -12.346  12.097  -6.539  1.00  0.00           O  
ATOM   1930  H   GLU B 120     -12.317   9.470 -12.134  1.00  0.00           H  
ATOM   1931  HA  GLU B 120     -12.115  11.780 -10.382  1.00  0.00           H  
ATOM   1932 1HB  GLU B 120     -13.260  10.008  -8.949  1.00  0.00           H  
ATOM   1933 2HB  GLU B 120     -11.961   8.891  -9.307  1.00  0.00           H  
ATOM   1934 1HG  GLU B 120     -11.875   9.770  -7.054  1.00  0.00           H  
ATOM   1935 2HG  GLU B 120     -10.440  10.135  -7.940  1.00  0.00           H  
ATOM   1936  N   THR B 121      -9.606  11.479 -10.257  1.00  0.00           N  
ATOM   1937  CA  THR B 121      -8.182  11.594 -10.552  1.00  0.00           C  
ATOM   1938  C   THR B 121      -7.272  11.014  -9.508  1.00  0.00           C  
ATOM   1939  O   THR B 121      -6.063  10.872  -9.737  1.00  0.00           O  
ATOM   1940  CB  THR B 121      -7.813  13.073 -10.777  1.00  0.00           C  
ATOM   1941  OG1 THR B 121      -8.112  13.839  -9.576  1.00  0.00           O  
ATOM   1942  CG2 THR B 121      -8.588  13.633 -11.960  1.00  0.00           C  
ATOM   1943  H   THR B 121      -9.996  12.108  -9.567  1.00  0.00           H  
ATOM   1944  HA  THR B 121      -7.987  11.063 -11.465  1.00  0.00           H  
ATOM   1945  HB  THR B 121      -6.741  13.155 -10.985  1.00  0.00           H  
ATOM   1946  HG1 THR B 121      -7.360  13.756  -8.918  1.00  0.00           H  
ATOM   1947 1HG2 THR B 121      -8.311  14.674 -12.112  1.00  0.00           H  
ATOM   1948 2HG2 THR B 121      -8.343  13.063 -12.852  1.00  0.00           H  
ATOM   1949 3HG2 THR B 121      -9.657  13.561 -11.764  1.00  0.00           H  
ATOM   1950  N   VAL B 122      -7.835  10.683  -8.369  1.00  0.00           N  
ATOM   1951  CA  VAL B 122      -7.012  10.104  -7.344  1.00  0.00           C  
ATOM   1952  C   VAL B 122      -6.720   8.678  -7.743  1.00  0.00           C  
ATOM   1953  O   VAL B 122      -7.583   7.982  -8.280  1.00  0.00           O  
ATOM   1954  CB  VAL B 122      -7.768  10.054  -5.977  1.00  0.00           C  
ATOM   1955  CG1 VAL B 122      -6.901   9.360  -4.887  1.00  0.00           C  
ATOM   1956  CG2 VAL B 122      -8.159  11.423  -5.531  1.00  0.00           C  
ATOM   1957  H   VAL B 122      -8.821  10.824  -8.227  1.00  0.00           H  
ATOM   1958  HA  VAL B 122      -6.080  10.658  -7.261  1.00  0.00           H  
ATOM   1959  HB  VAL B 122      -8.670   9.459  -6.107  1.00  0.00           H  
ATOM   1960 1HG1 VAL B 122      -7.457   9.330  -3.956  1.00  0.00           H  
ATOM   1961 2HG1 VAL B 122      -6.648   8.349  -5.165  1.00  0.00           H  
ATOM   1962 3HG1 VAL B 122      -5.981   9.932  -4.736  1.00  0.00           H  
ATOM   1963 1HG2 VAL B 122      -8.710  11.361  -4.597  1.00  0.00           H  
ATOM   1964 2HG2 VAL B 122      -7.291  11.994  -5.377  1.00  0.00           H  
ATOM   1965 3HG2 VAL B 122      -8.786  11.909  -6.283  1.00  0.00           H  
ATOM   1966  N   ARG B 123      -5.523   8.232  -7.465  1.00  0.00           N  
ATOM   1967  CA  ARG B 123      -5.177   6.878  -7.757  1.00  0.00           C  
ATOM   1968  C   ARG B 123      -4.759   6.221  -6.490  1.00  0.00           C  
ATOM   1969  O   ARG B 123      -4.140   6.826  -5.608  1.00  0.00           O  
ATOM   1970  CB  ARG B 123      -4.010   6.806  -8.726  1.00  0.00           C  
ATOM   1971  CG  ARG B 123      -4.238   7.381 -10.113  1.00  0.00           C  
ATOM   1972  CD  ARG B 123      -2.959   7.414 -10.891  1.00  0.00           C  
ATOM   1973  NE  ARG B 123      -2.010   8.338 -10.261  1.00  0.00           N  
ATOM   1974  CZ  ARG B 123      -0.734   8.579 -10.642  1.00  0.00           C  
ATOM   1975  NH1 ARG B 123      -0.204   7.978 -11.683  1.00  0.00           N  
ATOM   1976  NH2 ARG B 123      -0.032   9.449  -9.948  1.00  0.00           N  
ATOM   1977  H   ARG B 123      -4.841   8.858  -7.044  1.00  0.00           H  
ATOM   1978  HA  ARG B 123      -6.047   6.354  -8.152  1.00  0.00           H  
ATOM   1979 1HB  ARG B 123      -3.153   7.303  -8.280  1.00  0.00           H  
ATOM   1980 2HB  ARG B 123      -3.746   5.766  -8.866  1.00  0.00           H  
ATOM   1981 1HG  ARG B 123      -4.962   6.769 -10.650  1.00  0.00           H  
ATOM   1982 2HG  ARG B 123      -4.618   8.403 -10.028  1.00  0.00           H  
ATOM   1983 1HD  ARG B 123      -2.515   6.417 -10.915  1.00  0.00           H  
ATOM   1984 2HD  ARG B 123      -3.159   7.759 -11.904  1.00  0.00           H  
ATOM   1985  HE  ARG B 123      -2.354   8.855  -9.461  1.00  0.00           H  
ATOM   1986 1HH1 ARG B 123      -0.741   7.314 -12.215  1.00  0.00           H  
ATOM   1987 2HH1 ARG B 123       0.754   8.182 -11.956  1.00  0.00           H  
ATOM   1988 1HH2 ARG B 123      -0.451   9.891  -9.147  1.00  0.00           H  
ATOM   1989 2HH2 ARG B 123       0.935   9.686 -10.223  1.00  0.00           H  
ATOM   1990  N   HIS B 124      -5.067   4.964  -6.399  1.00  0.00           N  
ATOM   1991  CA  HIS B 124      -4.702   4.266  -5.212  1.00  0.00           C  
ATOM   1992  C   HIS B 124      -3.806   3.125  -5.587  1.00  0.00           C  
ATOM   1993  O   HIS B 124      -3.884   2.606  -6.701  1.00  0.00           O  
ATOM   1994  CB  HIS B 124      -5.979   3.747  -4.551  1.00  0.00           C  
ATOM   1995  CG  HIS B 124      -6.966   4.833  -4.212  1.00  0.00           C  
ATOM   1996  ND1 HIS B 124      -8.201   4.968  -4.851  1.00  0.00           N  
ATOM   1997  CD2 HIS B 124      -6.882   5.861  -3.361  1.00  0.00           C  
ATOM   1998  CE1 HIS B 124      -8.824   6.019  -4.362  1.00  0.00           C  
ATOM   1999  NE2 HIS B 124      -8.052   6.570  -3.456  1.00  0.00           N  
ATOM   2000  H   HIS B 124      -5.569   4.497  -7.144  1.00  0.00           H  
ATOM   2001  HA  HIS B 124      -4.159   4.918  -4.519  1.00  0.00           H  
ATOM   2002 1HB  HIS B 124      -6.474   3.069  -5.240  1.00  0.00           H  
ATOM   2003 2HB  HIS B 124      -5.745   3.189  -3.671  1.00  0.00           H  
ATOM   2004  HD2 HIS B 124      -6.045   6.085  -2.723  1.00  0.00           H  
ATOM   2005  HE1 HIS B 124      -9.811   6.373  -4.662  1.00  0.00           H  
ATOM   2006  HE2 HIS B 124      -8.272   7.399  -2.924  1.00  0.00           H  
ATOM   2007  N   GLY B 125      -2.976   2.737  -4.663  1.00  0.00           N  
ATOM   2008  CA  GLY B 125      -2.082   1.678  -4.939  1.00  0.00           C  
ATOM   2009  C   GLY B 125      -1.354   1.206  -3.717  1.00  0.00           C  
ATOM   2010  O   GLY B 125      -1.784   1.444  -2.577  1.00  0.00           O  
ATOM   2011  H   GLY B 125      -2.944   3.238  -3.775  1.00  0.00           H  
ATOM   2012 1HA  GLY B 125      -2.633   0.851  -5.377  1.00  0.00           H  
ATOM   2013 2HA  GLY B 125      -1.367   2.001  -5.683  1.00  0.00           H  
ATOM   2014  N   CYS B 126      -0.277   0.486  -3.984  1.00  0.00           N  
ATOM   2015  CA  CYS B 126       0.478  -0.187  -2.983  1.00  0.00           C  
ATOM   2016  C   CYS B 126       1.955  -0.323  -3.290  1.00  0.00           C  
ATOM   2017  O   CYS B 126       2.335  -0.536  -4.449  1.00  0.00           O  
ATOM   2018  CB  CYS B 126      -0.090  -1.570  -2.822  1.00  0.00           C  
ATOM   2019  SG  CYS B 126       0.719  -2.513  -1.633  1.00  0.00           S  
ATOM   2020  H   CYS B 126      -0.027   0.350  -4.962  1.00  0.00           H  
ATOM   2021  HA  CYS B 126       0.357   0.351  -2.053  1.00  0.00           H  
ATOM   2022 1HB  CYS B 126      -1.131  -1.520  -2.571  1.00  0.00           H  
ATOM   2023 2HB  CYS B 126       0.008  -2.061  -3.767  1.00  0.00           H  
ATOM   2024  N   LEU B 127       2.808  -0.224  -2.262  1.00  0.00           N  
ATOM   2025  CA  LEU B 127       4.180  -0.678  -2.494  1.00  0.00           C  
ATOM   2026  C   LEU B 127       4.133  -2.142  -2.144  1.00  0.00           C  
ATOM   2027  O   LEU B 127       3.825  -2.473  -0.992  1.00  0.00           O  
ATOM   2028  CB  LEU B 127       5.266  -0.058  -1.587  1.00  0.00           C  
ATOM   2029  CG  LEU B 127       6.795  -0.563  -1.848  1.00  0.00           C  
ATOM   2030  CD1 LEU B 127       7.280  -0.126  -3.224  1.00  0.00           C  
ATOM   2031  CD2 LEU B 127       7.726  -0.021  -0.775  1.00  0.00           C  
ATOM   2032  H   LEU B 127       2.477   0.077  -1.353  1.00  0.00           H  
ATOM   2033  HA  LEU B 127       4.465  -0.554  -3.539  1.00  0.00           H  
ATOM   2034 1HB  LEU B 127       5.241   0.993  -1.683  1.00  0.00           H  
ATOM   2035 2HB  LEU B 127       5.042  -0.321  -0.574  1.00  0.00           H  
ATOM   2036  HG  LEU B 127       6.820  -1.659  -1.821  1.00  0.00           H  
ATOM   2037 1HD1 LEU B 127       8.294  -0.485  -3.391  1.00  0.00           H  
ATOM   2038 2HD1 LEU B 127       6.649  -0.520  -3.974  1.00  0.00           H  
ATOM   2039 3HD1 LEU B 127       7.272   0.948  -3.286  1.00  0.00           H  
ATOM   2040 1HD2 LEU B 127       8.740  -0.380  -0.957  1.00  0.00           H  
ATOM   2041 2HD2 LEU B 127       7.719   1.061  -0.792  1.00  0.00           H  
ATOM   2042 3HD2 LEU B 127       7.398  -0.370   0.183  1.00  0.00           H  
ATOM   2043  N   ARG B 128       4.366  -3.025  -3.112  1.00  0.00           N  
ATOM   2044  CA  ARG B 128       4.317  -4.446  -2.833  1.00  0.00           C  
ATOM   2045  C   ARG B 128       5.666  -4.956  -2.410  1.00  0.00           C  
ATOM   2046  O   ARG B 128       6.684  -4.571  -2.990  1.00  0.00           O  
ATOM   2047  CB  ARG B 128       3.805  -5.254  -4.013  1.00  0.00           C  
ATOM   2048  CG  ARG B 128       2.355  -5.026  -4.289  1.00  0.00           C  
ATOM   2049  CD  ARG B 128       1.801  -5.846  -5.399  1.00  0.00           C  
ATOM   2050  NE  ARG B 128       1.696  -7.293  -5.107  1.00  0.00           N  
ATOM   2051  CZ  ARG B 128       0.818  -8.144  -5.704  1.00  0.00           C  
ATOM   2052  NH1 ARG B 128      -0.043  -7.754  -6.612  1.00  0.00           N  
ATOM   2053  NH2 ARG B 128       0.849  -9.393  -5.346  1.00  0.00           N  
ATOM   2054  H   ARG B 128       4.608  -2.699  -4.042  1.00  0.00           H  
ATOM   2055  HA  ARG B 128       3.623  -4.607  -2.005  1.00  0.00           H  
ATOM   2056 1HB  ARG B 128       4.363  -4.977  -4.910  1.00  0.00           H  
ATOM   2057 2HB  ARG B 128       3.969  -6.318  -3.834  1.00  0.00           H  
ATOM   2058 1HG  ARG B 128       1.791  -5.263  -3.387  1.00  0.00           H  
ATOM   2059 2HG  ARG B 128       2.198  -3.973  -4.540  1.00  0.00           H  
ATOM   2060 1HD  ARG B 128       0.835  -5.485  -5.615  1.00  0.00           H  
ATOM   2061 2HD  ARG B 128       2.411  -5.721  -6.259  1.00  0.00           H  
ATOM   2062  HE  ARG B 128       2.347  -7.735  -4.446  1.00  0.00           H  
ATOM   2063 1HH1 ARG B 128      -0.048  -6.788  -6.943  1.00  0.00           H  
ATOM   2064 2HH1 ARG B 128      -0.681  -8.411  -7.024  1.00  0.00           H  
ATOM   2065 1HH2 ARG B 128       1.549  -9.670  -4.666  1.00  0.00           H  
ATOM   2066 2HH2 ARG B 128       0.221 -10.065  -5.754  1.00  0.00           H  
ATOM   2067  N   LEU B 129       5.669  -5.854  -1.433  1.00  0.00           N  
ATOM   2068  CA  LEU B 129       6.909  -6.492  -1.055  1.00  0.00           C  
ATOM   2069  C   LEU B 129       6.704  -8.011  -0.974  1.00  0.00           C  
ATOM   2070  O   LEU B 129       5.989  -8.536  -0.095  1.00  0.00           O  
ATOM   2071  CB  LEU B 129       7.423  -5.966   0.295  1.00  0.00           C  
ATOM   2072  CG  LEU B 129       7.816  -4.474   0.375  1.00  0.00           C  
ATOM   2073  CD1 LEU B 129       6.620  -3.640   0.932  1.00  0.00           C  
ATOM   2074  CD2 LEU B 129       9.071  -4.333   1.244  1.00  0.00           C  
ATOM   2075  H   LEU B 129       4.794  -6.062  -0.939  1.00  0.00           H  
ATOM   2076  HA  LEU B 129       7.652  -6.292  -1.812  1.00  0.00           H  
ATOM   2077 1HB  LEU B 129       6.666  -6.116   1.015  1.00  0.00           H  
ATOM   2078 2HB  LEU B 129       8.290  -6.551   0.574  1.00  0.00           H  
ATOM   2079  HG  LEU B 129       8.018  -4.109  -0.614  1.00  0.00           H  
ATOM   2080 1HD1 LEU B 129       6.898  -2.591   0.970  1.00  0.00           H  
ATOM   2081 2HD1 LEU B 129       5.746  -3.748   0.296  1.00  0.00           H  
ATOM   2082 3HD1 LEU B 129       6.374  -3.983   1.934  1.00  0.00           H  
ATOM   2083 1HD2 LEU B 129       9.365  -3.282   1.300  1.00  0.00           H  
ATOM   2084 2HD2 LEU B 129       8.866  -4.705   2.240  1.00  0.00           H  
ATOM   2085 3HD2 LEU B 129       9.885  -4.909   0.810  1.00  0.00           H  
ATOM   2086  N   ASN B 130       7.355  -8.748  -1.877  1.00  0.00           N  
ATOM   2087  CA  ASN B 130       7.258 -10.197  -1.977  1.00  0.00           C  
ATOM   2088  C   ASN B 130       8.214 -10.915  -1.012  1.00  0.00           C  
ATOM   2089  O   ASN B 130       9.415 -11.052  -1.260  1.00  0.00           O  
ATOM   2090  CB  ASN B 130       7.503 -10.629  -3.405  1.00  0.00           C  
ATOM   2091  CG  ASN B 130       7.322 -12.116  -3.657  1.00  0.00           C  
ATOM   2092  OD1 ASN B 130       7.263 -12.929  -2.726  1.00  0.00           O  
ATOM   2093  ND2 ASN B 130       7.228 -12.471  -4.915  1.00  0.00           N  
ATOM   2094  H   ASN B 130       7.912  -8.257  -2.566  1.00  0.00           H  
ATOM   2095  HA  ASN B 130       6.237 -10.486  -1.696  1.00  0.00           H  
ATOM   2096 1HB  ASN B 130       6.842 -10.070  -4.067  1.00  0.00           H  
ATOM   2097 2HB  ASN B 130       8.506 -10.357  -3.657  1.00  0.00           H  
ATOM   2098 1HD2 ASN B 130       7.107 -13.434  -5.165  1.00  0.00           H  
ATOM   2099 2HD2 ASN B 130       7.273 -11.766  -5.626  1.00  0.00           H  
ATOM   2100  N   GLN B 131       7.661 -11.360   0.105  1.00  0.00           N  
ATOM   2101  CA  GLN B 131       8.426 -12.037   1.136  1.00  0.00           C  
ATOM   2102  C   GLN B 131       9.690 -11.325   1.618  1.00  0.00           C  
ATOM   2103  O   GLN B 131      10.783 -11.876   1.495  1.00  0.00           O  
ATOM   2104  CB  GLN B 131       8.793 -13.434   0.627  1.00  0.00           C  
ATOM   2105  CG  GLN B 131       7.585 -14.286   0.304  1.00  0.00           C  
ATOM   2106  CD  GLN B 131       7.947 -15.600  -0.338  1.00  0.00           C  
ATOM   2107  OE1 GLN B 131       8.349 -16.568   0.320  1.00  0.00           O  
ATOM   2108  NE2 GLN B 131       7.814 -15.632  -1.663  1.00  0.00           N  
ATOM   2109  H   GLN B 131       6.665 -11.215   0.245  1.00  0.00           H  
ATOM   2110  HA  GLN B 131       7.780 -12.159   2.003  1.00  0.00           H  
ATOM   2111 1HB  GLN B 131       9.408 -13.363  -0.270  1.00  0.00           H  
ATOM   2112 2HB  GLN B 131       9.377 -13.956   1.383  1.00  0.00           H  
ATOM   2113 1HG  GLN B 131       7.060 -14.500   1.230  1.00  0.00           H  
ATOM   2114 2HG  GLN B 131       6.932 -13.747  -0.370  1.00  0.00           H  
ATOM   2115 1HE2 GLN B 131       8.036 -16.463  -2.173  1.00  0.00           H  
ATOM   2116 2HE2 GLN B 131       7.502 -14.793  -2.158  1.00  0.00           H  
ATOM   2117  N   PRO B 132       9.574 -10.098   2.148  1.00  0.00           N  
ATOM   2118  CA  PRO B 132      10.641  -9.291   2.687  1.00  0.00           C  
ATOM   2119  C   PRO B 132      11.114  -9.896   3.973  1.00  0.00           C  
ATOM   2120  O   PRO B 132      10.409 -10.695   4.600  1.00  0.00           O  
ATOM   2121  CB  PRO B 132       9.973  -7.933   2.929  1.00  0.00           C  
ATOM   2122  CG  PRO B 132       8.535  -8.270   3.158  1.00  0.00           C  
ATOM   2123  CD  PRO B 132       8.265  -9.442   2.241  1.00  0.00           C  
ATOM   2124  HA  PRO B 132      11.459  -9.216   1.957  1.00  0.00           H  
ATOM   2125 1HB  PRO B 132      10.436  -7.440   3.800  1.00  0.00           H  
ATOM   2126 2HB  PRO B 132      10.139  -7.276   2.068  1.00  0.00           H  
ATOM   2127 1HG  PRO B 132       8.378  -8.532   4.207  1.00  0.00           H  
ATOM   2128 2HG  PRO B 132       7.899  -7.396   2.956  1.00  0.00           H  
ATOM   2129 1HD  PRO B 132       7.527 -10.091   2.683  1.00  0.00           H  
ATOM   2130 2HD  PRO B 132       7.967  -9.055   1.285  1.00  0.00           H  
ATOM   2131  N   THR B 133      12.306  -9.509   4.351  1.00  0.00           N  
ATOM   2132  CA  THR B 133      12.936  -9.958   5.580  1.00  0.00           C  
ATOM   2133  C   THR B 133      13.321  -8.749   6.415  1.00  0.00           C  
ATOM   2134  O   THR B 133      13.132  -7.608   5.995  1.00  0.00           O  
ATOM   2135  CB  THR B 133      14.184 -10.767   5.289  1.00  0.00           C  
ATOM   2136  OG1 THR B 133      15.176  -9.888   4.793  1.00  0.00           O  
ATOM   2137  CG2 THR B 133      13.883 -11.825   4.225  1.00  0.00           C  
ATOM   2138  H   THR B 133      12.802  -8.838   3.755  1.00  0.00           H  
ATOM   2139  HA  THR B 133      12.236 -10.563   6.144  1.00  0.00           H  
ATOM   2140  HB  THR B 133      14.539 -11.243   6.205  1.00  0.00           H  
ATOM   2141  HG1 THR B 133      14.987  -9.691   3.865  1.00  0.00           H  
ATOM   2142 1HG2 THR B 133      14.781 -12.400   4.010  1.00  0.00           H  
ATOM   2143 2HG2 THR B 133      13.104 -12.494   4.586  1.00  0.00           H  
ATOM   2144 3HG2 THR B 133      13.544 -11.345   3.307  1.00  0.00           H  
ATOM   2145  N   HIS B 134      13.918  -8.977   7.573  1.00  0.00           N  
ATOM   2146  CA  HIS B 134      14.350  -7.879   8.446  1.00  0.00           C  
ATOM   2147  C   HIS B 134      15.312  -6.851   7.760  1.00  0.00           C  
ATOM   2148  O   HIS B 134      15.418  -5.710   8.209  1.00  0.00           O  
ATOM   2149  CB  HIS B 134      15.063  -8.450   9.664  1.00  0.00           C  
ATOM   2150  CG  HIS B 134      16.321  -9.053   9.301  1.00  0.00           C  
ATOM   2151  ND1 HIS B 134      16.410 -10.295   8.710  1.00  0.00           N  
ATOM   2152  CD2 HIS B 134      17.574  -8.594   9.412  1.00  0.00           C  
ATOM   2153  CE1 HIS B 134      17.678 -10.563   8.472  1.00  0.00           C  
ATOM   2154  NE2 HIS B 134      18.400  -9.548   8.892  1.00  0.00           N  
ATOM   2155  H   HIS B 134      14.052  -9.930   7.875  1.00  0.00           H  
ATOM   2156  HA  HIS B 134      13.470  -7.341   8.787  1.00  0.00           H  
ATOM   2157 1HB  HIS B 134      15.237  -7.660  10.391  1.00  0.00           H  
ATOM   2158 2HB  HIS B 134      14.434  -9.205  10.141  1.00  0.00           H  
ATOM   2159  HD2 HIS B 134      17.872  -7.638   9.834  1.00  0.00           H  
ATOM   2160  HE1 HIS B 134      18.061 -11.470   8.013  1.00  0.00           H  
ATOM   2161  HE2 HIS B 134      19.408  -9.472   8.837  1.00  0.00           H  
ATOM   2162  N   VAL B 135      15.993  -7.213   6.645  1.00  0.00           N  
ATOM   2163  CA  VAL B 135      16.918  -6.248   6.031  1.00  0.00           C  
ATOM   2164  C   VAL B 135      16.141  -5.176   5.301  1.00  0.00           C  
ATOM   2165  O   VAL B 135      16.713  -4.216   4.784  1.00  0.00           O  
ATOM   2166  CB  VAL B 135      17.880  -6.846   4.982  1.00  0.00           C  
ATOM   2167  CG1 VAL B 135      18.673  -7.905   5.618  1.00  0.00           C  
ATOM   2168  CG2 VAL B 135      17.142  -7.293   3.706  1.00  0.00           C  
ATOM   2169  H   VAL B 135      15.855  -8.139   6.219  1.00  0.00           H  
ATOM   2170  HA  VAL B 135      17.509  -5.783   6.817  1.00  0.00           H  
ATOM   2171  HB  VAL B 135      18.590  -6.073   4.695  1.00  0.00           H  
ATOM   2172 1HG1 VAL B 135      19.396  -8.294   4.902  1.00  0.00           H  
ATOM   2173 2HG1 VAL B 135      19.187  -7.495   6.481  1.00  0.00           H  
ATOM   2174 3HG1 VAL B 135      18.004  -8.709   5.938  1.00  0.00           H  
ATOM   2175 1HG2 VAL B 135      17.863  -7.677   2.987  1.00  0.00           H  
ATOM   2176 2HG2 VAL B 135      16.431  -8.059   3.938  1.00  0.00           H  
ATOM   2177 3HG2 VAL B 135      16.619  -6.448   3.270  1.00  0.00           H  
ATOM   2178  N   ASN B 136      14.838  -5.374   5.199  1.00  0.00           N  
ATOM   2179  CA  ASN B 136      13.973  -4.460   4.523  1.00  0.00           C  
ATOM   2180  C   ASN B 136      13.278  -3.518   5.519  1.00  0.00           C  
ATOM   2181  O   ASN B 136      12.432  -2.721   5.125  1.00  0.00           O  
ATOM   2182  CB  ASN B 136      12.964  -5.273   3.735  1.00  0.00           C  
ATOM   2183  CG  ASN B 136      13.610  -6.068   2.639  1.00  0.00           C  
ATOM   2184  OD1 ASN B 136      13.594  -7.324   2.655  1.00  0.00           O  
ATOM   2185  ND2 ASN B 136      14.187  -5.375   1.678  1.00  0.00           N  
ATOM   2186  H   ASN B 136      14.410  -6.194   5.622  1.00  0.00           H  
ATOM   2187  HA  ASN B 136      14.563  -3.844   3.843  1.00  0.00           H  
ATOM   2188 1HB  ASN B 136      12.444  -5.945   4.397  1.00  0.00           H  
ATOM   2189 2HB  ASN B 136      12.222  -4.607   3.294  1.00  0.00           H  
ATOM   2190 1HD2 ASN B 136      14.635  -5.845   0.919  1.00  0.00           H  
ATOM   2191 2HD2 ASN B 136      14.181  -4.370   1.712  1.00  0.00           H  
ATOM   2192  N   ASN B 137      13.636  -3.581   6.798  1.00  0.00           N  
ATOM   2193  CA  ASN B 137      12.989  -2.711   7.785  1.00  0.00           C  
ATOM   2194  C   ASN B 137      13.465  -1.250   7.676  1.00  0.00           C  
ATOM   2195  O   ASN B 137      14.632  -0.992   7.368  1.00  0.00           O  
ATOM   2196  CB  ASN B 137      13.244  -3.184   9.198  1.00  0.00           C  
ATOM   2197  CG  ASN B 137      12.683  -4.478   9.475  1.00  0.00           C  
ATOM   2198  OD1 ASN B 137      11.785  -4.953   8.760  1.00  0.00           O  
ATOM   2199  ND2 ASN B 137      13.176  -5.075  10.523  1.00  0.00           N  
ATOM   2200  H   ASN B 137      14.353  -4.240   7.114  1.00  0.00           H  
ATOM   2201  HA  ASN B 137      11.913  -2.712   7.591  1.00  0.00           H  
ATOM   2202 1HB  ASN B 137      14.319  -3.221   9.380  1.00  0.00           H  
ATOM   2203 2HB  ASN B 137      12.816  -2.462   9.898  1.00  0.00           H  
ATOM   2204 1HD2 ASN B 137      12.854  -6.007  10.794  1.00  0.00           H  
ATOM   2205 2HD2 ASN B 137      13.900  -4.629  11.055  1.00  0.00           H  
ATOM   2206  N   GLY B 138      12.585  -0.279   7.962  1.00  0.00           N  
ATOM   2207  CA  GLY B 138      13.034   1.109   7.878  1.00  0.00           C  
ATOM   2208  C   GLY B 138      11.974   2.154   7.496  1.00  0.00           C  
ATOM   2209  O   GLY B 138      10.766   1.922   7.614  1.00  0.00           O  
ATOM   2210  H   GLY B 138      11.630  -0.511   8.249  1.00  0.00           H  
ATOM   2211 1HA  GLY B 138      13.474   1.387   8.835  1.00  0.00           H  
ATOM   2212 2HA  GLY B 138      13.839   1.165   7.148  1.00  0.00           H  
ATOM   2213  N   ASN B 139      12.476   3.343   7.113  1.00  0.00           N  
ATOM   2214  CA  ASN B 139      11.704   4.535   6.749  1.00  0.00           C  
ATOM   2215  C   ASN B 139      11.419   4.597   5.259  1.00  0.00           C  
ATOM   2216  O   ASN B 139      12.328   4.776   4.438  1.00  0.00           O  
ATOM   2217  CB  ASN B 139      12.480   5.762   7.232  1.00  0.00           C  
ATOM   2218  CG  ASN B 139      11.792   7.146   7.081  1.00  0.00           C  
ATOM   2219  OD1 ASN B 139      10.847   7.253   6.293  1.00  0.00           O  
ATOM   2220  ND2 ASN B 139      12.268   8.194   7.813  1.00  0.00           N  
ATOM   2221  H   ASN B 139      13.485   3.427   7.049  1.00  0.00           H  
ATOM   2222  HA  ASN B 139      10.735   4.499   7.239  1.00  0.00           H  
ATOM   2223 1HB  ASN B 139      12.744   5.613   8.276  1.00  0.00           H  
ATOM   2224 2HB  ASN B 139      13.412   5.794   6.685  1.00  0.00           H  
ATOM   2225 1HD2 ASN B 139      11.844   9.099   7.724  1.00  0.00           H  
ATOM   2226 2HD2 ASN B 139      13.037   8.072   8.442  1.00  0.00           H  
ATOM   2227  N   TYR B 140      10.174   4.364   4.878  1.00  0.00           N  
ATOM   2228  CA  TYR B 140       9.827   4.338   3.457  1.00  0.00           C  
ATOM   2229  C   TYR B 140       9.189   5.628   3.044  1.00  0.00           C  
ATOM   2230  O   TYR B 140       8.227   6.085   3.681  1.00  0.00           O  
ATOM   2231  CB  TYR B 140       8.907   3.154   3.121  1.00  0.00           C  
ATOM   2232  CG  TYR B 140       9.609   1.809   3.067  1.00  0.00           C  
ATOM   2233  CD1 TYR B 140       9.848   1.076   4.218  1.00  0.00           C  
ATOM   2234  CD2 TYR B 140       9.997   1.303   1.822  1.00  0.00           C  
ATOM   2235  CE1 TYR B 140      10.487  -0.151   4.127  1.00  0.00           C  
ATOM   2236  CE2 TYR B 140      10.625   0.079   1.732  1.00  0.00           C  
ATOM   2237  CZ  TYR B 140      10.876  -0.645   2.872  1.00  0.00           C  
ATOM   2238  OH  TYR B 140      11.511  -1.865   2.779  1.00  0.00           O  
ATOM   2239  H   TYR B 140       9.447   4.221   5.574  1.00  0.00           H  
ATOM   2240  HA  TYR B 140      10.748   4.241   2.880  1.00  0.00           H  
ATOM   2241 1HB  TYR B 140       8.117   3.093   3.875  1.00  0.00           H  
ATOM   2242 2HB  TYR B 140       8.426   3.330   2.161  1.00  0.00           H  
ATOM   2243  HD1 TYR B 140       9.544   1.466   5.194  1.00  0.00           H  
ATOM   2244  HD2 TYR B 140       9.802   1.880   0.916  1.00  0.00           H  
ATOM   2245  HE1 TYR B 140      10.687  -0.729   5.032  1.00  0.00           H  
ATOM   2246  HE2 TYR B 140      10.927  -0.312   0.760  1.00  0.00           H  
ATOM   2247  HH  TYR B 140      11.781  -2.157   3.668  1.00  0.00           H  
ATOM   2248  N   THR B 141       9.682   6.209   1.955  1.00  0.00           N  
ATOM   2249  CA  THR B 141       9.130   7.484   1.497  1.00  0.00           C  
ATOM   2250  C   THR B 141       8.582   7.454   0.098  1.00  0.00           C  
ATOM   2251  O   THR B 141       9.241   6.994  -0.834  1.00  0.00           O  
ATOM   2252  CB  THR B 141      10.169   8.589   1.493  1.00  0.00           C  
ATOM   2253  OG1 THR B 141      10.664   8.775   2.799  1.00  0.00           O  
ATOM   2254  CG2 THR B 141       9.585   9.857   0.972  1.00  0.00           C  
ATOM   2255  H   THR B 141      10.487   5.785   1.494  1.00  0.00           H  
ATOM   2256  HA  THR B 141       8.311   7.774   2.152  1.00  0.00           H  
ATOM   2257  HB  THR B 141      10.947   8.312   0.859  1.00  0.00           H  
ATOM   2258  HG1 THR B 141       9.945   8.911   3.382  1.00  0.00           H  
ATOM   2259 1HG2 THR B 141      10.361  10.625   0.990  1.00  0.00           H  
ATOM   2260 2HG2 THR B 141       9.245   9.739  -0.034  1.00  0.00           H  
ATOM   2261 3HG2 THR B 141       8.757  10.166   1.608  1.00  0.00           H  
ATOM   2262  N   LEU B 142       7.390   8.009  -0.047  1.00  0.00           N  
ATOM   2263  CA  LEU B 142       6.793   8.157  -1.345  1.00  0.00           C  
ATOM   2264  C   LEU B 142       6.794   9.619  -1.762  1.00  0.00           C  
ATOM   2265  O   LEU B 142       6.299  10.500  -1.042  1.00  0.00           O  
ATOM   2266  CB  LEU B 142       5.377   7.570  -1.372  1.00  0.00           C  
ATOM   2267  CG  LEU B 142       4.574   7.752  -2.693  1.00  0.00           C  
ATOM   2268  CD1 LEU B 142       5.272   7.083  -3.814  1.00  0.00           C  
ATOM   2269  CD2 LEU B 142       3.192   7.085  -2.548  1.00  0.00           C  
ATOM   2270  H   LEU B 142       6.909   8.372   0.778  1.00  0.00           H  
ATOM   2271  HA  LEU B 142       7.405   7.604  -2.070  1.00  0.00           H  
ATOM   2272 1HB  LEU B 142       5.452   6.519  -1.170  1.00  0.00           H  
ATOM   2273 2HB  LEU B 142       4.806   8.040  -0.569  1.00  0.00           H  
ATOM   2274  HG  LEU B 142       4.469   8.811  -2.925  1.00  0.00           H  
ATOM   2275 1HD1 LEU B 142       4.702   7.212  -4.672  1.00  0.00           H  
ATOM   2276 2HD1 LEU B 142       6.251   7.504  -3.982  1.00  0.00           H  
ATOM   2277 3HD1 LEU B 142       5.370   6.060  -3.613  1.00  0.00           H  
ATOM   2278 1HD2 LEU B 142       2.628   7.199  -3.475  1.00  0.00           H  
ATOM   2279 2HD2 LEU B 142       3.323   6.027  -2.339  1.00  0.00           H  
ATOM   2280 3HD2 LEU B 142       2.640   7.532  -1.737  1.00  0.00           H  
ATOM   2281  N   LEU B 143       7.409   9.842  -2.920  1.00  0.00           N  
ATOM   2282  CA  LEU B 143       7.543  11.127  -3.558  1.00  0.00           C  
ATOM   2283  C   LEU B 143       6.729  11.239  -4.831  1.00  0.00           C  
ATOM   2284  O   LEU B 143       7.059  10.626  -5.837  1.00  0.00           O  
ATOM   2285  CB  LEU B 143       8.996  11.334  -3.926  1.00  0.00           C  
ATOM   2286  CG  LEU B 143       9.922  11.181  -2.766  1.00  0.00           C  
ATOM   2287  CD1 LEU B 143      11.303  11.224  -3.273  1.00  0.00           C  
ATOM   2288  CD2 LEU B 143       9.637  12.256  -1.743  1.00  0.00           C  
ATOM   2289  H   LEU B 143       7.823   9.040  -3.394  1.00  0.00           H  
ATOM   2290  HA  LEU B 143       7.217  11.894  -2.863  1.00  0.00           H  
ATOM   2291 1HB  LEU B 143       9.253  10.617  -4.673  1.00  0.00           H  
ATOM   2292 2HB  LEU B 143       9.119  12.328  -4.347  1.00  0.00           H  
ATOM   2293  HG  LEU B 143       9.775  10.204  -2.302  1.00  0.00           H  
ATOM   2294 1HD1 LEU B 143      11.983  11.097  -2.452  1.00  0.00           H  
ATOM   2295 2HD1 LEU B 143      11.439  10.421  -3.986  1.00  0.00           H  
ATOM   2296 3HD1 LEU B 143      11.479  12.181  -3.758  1.00  0.00           H  
ATOM   2297 1HD2 LEU B 143      10.309  12.148  -0.909  1.00  0.00           H  
ATOM   2298 2HD2 LEU B 143       9.780  13.235  -2.187  1.00  0.00           H  
ATOM   2299 3HD2 LEU B 143       8.606  12.169  -1.399  1.00  0.00           H  
ATOM   2300  N   ALA B 144       5.655  12.001  -4.775  1.00  0.00           N  
ATOM   2301  CA  ALA B 144       4.787  12.178  -5.934  1.00  0.00           C  
ATOM   2302  C   ALA B 144       5.144  13.523  -6.573  1.00  0.00           C  
ATOM   2303  O   ALA B 144       5.250  14.531  -5.862  1.00  0.00           O  
ATOM   2304  CB  ALA B 144       3.320  12.093  -5.505  1.00  0.00           C  
ATOM   2305  H   ALA B 144       5.471  12.516  -3.912  1.00  0.00           H  
ATOM   2306  HA  ALA B 144       5.005  11.402  -6.660  1.00  0.00           H  
ATOM   2307 1HB  ALA B 144       2.675  12.221  -6.358  1.00  0.00           H  
ATOM   2308 2HB  ALA B 144       3.132  11.116  -5.055  1.00  0.00           H  
ATOM   2309 3HB  ALA B 144       3.104  12.857  -4.782  1.00  0.00           H  
ATOM   2310  N   ALA B 145       5.329  13.585  -7.894  1.00  0.00           N  
ATOM   2311  CA  ALA B 145       5.714  14.874  -8.467  1.00  0.00           C  
ATOM   2312  C   ALA B 145       5.139  15.196  -9.846  1.00  0.00           C  
ATOM   2313  O   ALA B 145       5.053  14.355 -10.740  1.00  0.00           O  
ATOM   2314  CB  ALA B 145       7.226  14.921  -8.539  1.00  0.00           C  
ATOM   2315  H   ALA B 145       5.280  12.731  -8.452  1.00  0.00           H  
ATOM   2316  HA  ALA B 145       5.368  15.649  -7.796  1.00  0.00           H  
ATOM   2317 1HB  ALA B 145       7.534  15.899  -8.908  1.00  0.00           H  
ATOM   2318 2HB  ALA B 145       7.646  14.757  -7.544  1.00  0.00           H  
ATOM   2319 3HB  ALA B 145       7.580  14.149  -9.214  1.00  0.00           H  
ATOM   2320  N   ASN B 146       4.785  16.467 -10.032  1.00  0.00           N  
ATOM   2321  CA  ASN B 146       4.245  16.930 -11.317  1.00  0.00           C  
ATOM   2322  C   ASN B 146       4.826  18.350 -11.518  1.00  0.00           C  
ATOM   2323  O   ASN B 146       5.678  18.735 -10.720  1.00  0.00           O  
ATOM   2324  CB  ASN B 146       2.720  16.869 -11.321  1.00  0.00           C  
ATOM   2325  CG  ASN B 146       2.062  17.821 -10.461  1.00  0.00           C  
ATOM   2326  OD1 ASN B 146       2.674  18.742  -9.869  1.00  0.00           O  
ATOM   2327  ND2 ASN B 146       0.753  17.630 -10.427  1.00  0.00           N  
ATOM   2328  H   ASN B 146       4.946  17.123  -9.265  1.00  0.00           H  
ATOM   2329  HA  ASN B 146       4.618  16.291 -12.121  1.00  0.00           H  
ATOM   2330 1HB  ASN B 146       2.261  16.815 -12.295  1.00  0.00           H  
ATOM   2331 2HB  ASN B 146       2.475  15.909 -10.888  1.00  0.00           H  
ATOM   2332 1HD2 ASN B 146       0.131  18.216  -9.888  1.00  0.00           H  
ATOM   2333 2HD2 ASN B 146       0.381  16.841 -10.961  1.00  0.00           H  
ATOM   2334  N   PRO B 147       4.395  19.178 -12.514  1.00  0.00           N  
ATOM   2335  CA  PRO B 147       4.939  20.497 -12.813  1.00  0.00           C  
ATOM   2336  C   PRO B 147       4.954  21.513 -11.670  1.00  0.00           C  
ATOM   2337  O   PRO B 147       5.750  22.459 -11.711  1.00  0.00           O  
ATOM   2338  CB  PRO B 147       4.008  21.020 -13.917  1.00  0.00           C  
ATOM   2339  CG  PRO B 147       3.540  19.811 -14.642  1.00  0.00           C  
ATOM   2340  CD  PRO B 147       3.394  18.761 -13.566  1.00  0.00           C  
ATOM   2341  HA  PRO B 147       5.957  20.370 -13.206  1.00  0.00           H  
ATOM   2342 1HB  PRO B 147       3.175  21.582 -13.460  1.00  0.00           H  
ATOM   2343 2HB  PRO B 147       4.550  21.718 -14.568  1.00  0.00           H  
ATOM   2344 1HG  PRO B 147       2.596  20.025 -15.164  1.00  0.00           H  
ATOM   2345 2HG  PRO B 147       4.272  19.537 -15.421  1.00  0.00           H  
ATOM   2346 1HD  PRO B 147       2.392  18.855 -13.163  1.00  0.00           H  
ATOM   2347 2HD  PRO B 147       3.612  17.776 -14.006  1.00  0.00           H  
ATOM   2348  N   PHE B 148       4.092  21.339 -10.655  1.00  0.00           N  
ATOM   2349  CA  PHE B 148       4.010  22.309  -9.572  1.00  0.00           C  
ATOM   2350  C   PHE B 148       5.067  22.086  -8.497  1.00  0.00           C  
ATOM   2351  O   PHE B 148       5.416  22.972  -7.729  1.00  0.00           O  
ATOM   2352  CB  PHE B 148       2.654  22.189  -8.883  1.00  0.00           C  
ATOM   2353  CG  PHE B 148       1.443  22.575  -9.669  1.00  0.00           C  
ATOM   2354  CD1 PHE B 148       0.829  21.642 -10.454  1.00  0.00           C  
ATOM   2355  CD2 PHE B 148       0.883  23.784  -9.593  1.00  0.00           C  
ATOM   2356  CE1 PHE B 148      -0.313  21.923 -11.148  1.00  0.00           C  
ATOM   2357  CE2 PHE B 148      -0.274  24.069 -10.278  1.00  0.00           C  
ATOM   2358  CZ  PHE B 148      -0.865  23.129 -11.050  1.00  0.00           C  
ATOM   2359  H   PHE B 148       3.499  20.511 -10.609  1.00  0.00           H  
ATOM   2360  HA  PHE B 148       4.133  23.310  -9.989  1.00  0.00           H  
ATOM   2361 1HB  PHE B 148       2.515  21.169  -8.546  1.00  0.00           H  
ATOM   2362 2HB  PHE B 148       2.663  22.802  -7.984  1.00  0.00           H  
ATOM   2363  HD1 PHE B 148       1.258  20.659 -10.518  1.00  0.00           H  
ATOM   2364  HD2 PHE B 148       1.339  24.538  -8.982  1.00  0.00           H  
ATOM   2365  HE1 PHE B 148      -0.781  21.150 -11.765  1.00  0.00           H  
ATOM   2366  HE2 PHE B 148      -0.728  25.049 -10.207  1.00  0.00           H  
ATOM   2367  HZ  PHE B 148      -1.777  23.360 -11.585  1.00  0.00           H  
ATOM   2368  N   GLY B 149       5.545  20.888  -8.376  1.00  0.00           N  
ATOM   2369  CA  GLY B 149       6.352  20.634  -7.202  1.00  0.00           C  
ATOM   2370  C   GLY B 149       6.475  19.153  -6.869  1.00  0.00           C  
ATOM   2371  O   GLY B 149       6.539  18.320  -7.768  1.00  0.00           O  
ATOM   2372  H   GLY B 149       5.362  20.159  -9.067  1.00  0.00           H  
ATOM   2373 1HA  GLY B 149       7.341  21.070  -7.340  1.00  0.00           H  
ATOM   2374 2HA  GLY B 149       5.888  21.145  -6.368  1.00  0.00           H  
ATOM   2375  N   GLN B 150       6.532  18.894  -5.555  1.00  0.00           N  
ATOM   2376  CA  GLN B 150       6.716  17.589  -4.934  1.00  0.00           C  
ATOM   2377  C   GLN B 150       5.808  17.371  -3.722  1.00  0.00           C  
ATOM   2378  O   GLN B 150       5.755  18.178  -2.800  1.00  0.00           O  
ATOM   2379  CB  GLN B 150       8.144  17.475  -4.363  1.00  0.00           C  
ATOM   2380  CG  GLN B 150       8.500  16.086  -3.777  1.00  0.00           C  
ATOM   2381  CD  GLN B 150       9.970  15.968  -3.375  1.00  0.00           C  
ATOM   2382  OE1 GLN B 150      10.379  16.625  -2.383  1.00  0.00           O  
ATOM   2383  NE2 GLN B 150      10.750  15.154  -4.086  1.00  0.00           N  
ATOM   2384  H   GLN B 150       6.453  19.705  -4.942  1.00  0.00           H  
ATOM   2385  HA  GLN B 150       6.512  16.813  -5.664  1.00  0.00           H  
ATOM   2386 1HB  GLN B 150       8.864  17.704  -5.142  1.00  0.00           H  
ATOM   2387 2HB  GLN B 150       8.274  18.218  -3.582  1.00  0.00           H  
ATOM   2388 1HG  GLN B 150       7.925  15.915  -2.874  1.00  0.00           H  
ATOM   2389 2HG  GLN B 150       8.267  15.307  -4.509  1.00  0.00           H  
ATOM   2390 1HE2 GLN B 150      11.722  15.045  -3.849  1.00  0.00           H  
ATOM   2391 2HE2 GLN B 150      10.370  14.644  -4.858  1.00  0.00           H  
ATOM   2392  N   ALA B 151       5.153  16.228  -3.667  1.00  0.00           N  
ATOM   2393  CA  ALA B 151       4.414  15.887  -2.466  1.00  0.00           C  
ATOM   2394  C   ALA B 151       5.166  14.740  -1.793  1.00  0.00           C  
ATOM   2395  O   ALA B 151       5.777  13.909  -2.469  1.00  0.00           O  
ATOM   2396  CB  ALA B 151       2.957  15.548  -2.776  1.00  0.00           C  
ATOM   2397  H   ALA B 151       5.191  15.582  -4.446  1.00  0.00           H  
ATOM   2398  HA  ALA B 151       4.425  16.737  -1.781  1.00  0.00           H  
ATOM   2399 1HB  ALA B 151       2.431  15.331  -1.867  1.00  0.00           H  
ATOM   2400 2HB  ALA B 151       2.497  16.400  -3.251  1.00  0.00           H  
ATOM   2401 3HB  ALA B 151       2.898  14.698  -3.440  1.00  0.00           H  
ATOM   2402  N   SER B 152       5.104  14.669  -0.476  1.00  0.00           N  
ATOM   2403  CA  SER B 152       5.801  13.612   0.206  1.00  0.00           C  
ATOM   2404  C   SER B 152       5.109  13.077   1.418  1.00  0.00           C  
ATOM   2405  O   SER B 152       4.619  13.819   2.261  1.00  0.00           O  
ATOM   2406  CB  SER B 152       7.135  14.131   0.646  1.00  0.00           C  
ATOM   2407  OG  SER B 152       7.817  13.180   1.369  1.00  0.00           O  
ATOM   2408  H   SER B 152       4.641  15.395   0.055  1.00  0.00           H  
ATOM   2409  HA  SER B 152       5.948  12.799  -0.484  1.00  0.00           H  
ATOM   2410 1HB  SER B 152       7.707  14.387  -0.254  1.00  0.00           H  
ATOM   2411 2HB  SER B 152       6.997  15.033   1.218  1.00  0.00           H  
ATOM   2412  HG  SER B 152       8.700  13.148   0.996  1.00  0.00           H  
ATOM   2413  N   ALA B 153       5.164  11.741   1.535  1.00  0.00           N  
ATOM   2414  CA  ALA B 153       4.664  11.036   2.715  1.00  0.00           C  
ATOM   2415  C   ALA B 153       5.671   9.969   3.105  1.00  0.00           C  
ATOM   2416  O   ALA B 153       6.292   9.342   2.227  1.00  0.00           O  
ATOM   2417  CB  ALA B 153       3.299  10.434   2.442  1.00  0.00           C  
ATOM   2418  H   ALA B 153       5.558  11.195   0.759  1.00  0.00           H  
ATOM   2419  HA  ALA B 153       4.598  11.748   3.556  1.00  0.00           H  
ATOM   2420 1HB  ALA B 153       2.944   9.911   3.328  1.00  0.00           H  
ATOM   2421 2HB  ALA B 153       2.608  11.229   2.191  1.00  0.00           H  
ATOM   2422 3HB  ALA B 153       3.379   9.748   1.611  1.00  0.00           H  
ATOM   2423  N   SER B 154       5.842   9.759   4.414  1.00  0.00           N  
ATOM   2424  CA  SER B 154       6.791   8.755   4.893  1.00  0.00           C  
ATOM   2425  C   SER B 154       6.230   7.914   5.998  1.00  0.00           C  
ATOM   2426  O   SER B 154       5.464   8.390   6.808  1.00  0.00           O  
ATOM   2427  CB  SER B 154       8.051   9.373   5.439  1.00  0.00           C  
ATOM   2428  OG  SER B 154       8.719  10.051   4.450  1.00  0.00           O  
ATOM   2429  H   SER B 154       5.304  10.313   5.073  1.00  0.00           H  
ATOM   2430  HA  SER B 154       7.045   8.099   4.072  1.00  0.00           H  
ATOM   2431 1HB  SER B 154       7.799  10.050   6.254  1.00  0.00           H  
ATOM   2432 2HB  SER B 154       8.688   8.593   5.843  1.00  0.00           H  
ATOM   2433  HG  SER B 154       9.519   9.570   4.342  1.00  0.00           H  
ATOM   2434  N   ILE B 155       6.689   6.686   6.037  1.00  0.00           N  
ATOM   2435  CA  ILE B 155       6.180   5.783   7.034  1.00  0.00           C  
ATOM   2436  C   ILE B 155       7.197   4.697   7.479  1.00  0.00           C  
ATOM   2437  O   ILE B 155       8.067   4.277   6.713  1.00  0.00           O  
ATOM   2438  CB  ILE B 155       4.915   5.156   6.434  1.00  0.00           C  
ATOM   2439  CG1 ILE B 155       4.085   4.498   7.478  1.00  0.00           C  
ATOM   2440  CG2 ILE B 155       5.357   4.110   5.342  1.00  0.00           C  
ATOM   2441  CD1 ILE B 155       2.696   4.257   7.011  1.00  0.00           C  
ATOM   2442  H   ILE B 155       7.331   6.350   5.310  1.00  0.00           H  
ATOM   2443  HA  ILE B 155       5.917   6.381   7.916  1.00  0.00           H  
ATOM   2444  HB  ILE B 155       4.314   5.932   5.971  1.00  0.00           H  
ATOM   2445 1HG1 ILE B 155       4.523   3.542   7.774  1.00  0.00           H  
ATOM   2446 2HG1 ILE B 155       4.038   5.150   8.348  1.00  0.00           H  
ATOM   2447 1HG2 ILE B 155       4.496   3.673   4.866  1.00  0.00           H  
ATOM   2448 2HG2 ILE B 155       5.962   4.612   4.591  1.00  0.00           H  
ATOM   2449 3HG2 ILE B 155       5.947   3.311   5.788  1.00  0.00           H  
ATOM   2450 1HD1 ILE B 155       2.142   3.825   7.812  1.00  0.00           H  
ATOM   2451 2HD1 ILE B 155       2.225   5.204   6.727  1.00  0.00           H  
ATOM   2452 3HD1 ILE B 155       2.698   3.594   6.165  1.00  0.00           H  
ATOM   2453  N   MET B 156       7.088   4.277   8.715  1.00  0.00           N  
ATOM   2454  CA  MET B 156       7.949   3.181   9.122  1.00  0.00           C  
ATOM   2455  C   MET B 156       7.335   1.876   8.795  1.00  0.00           C  
ATOM   2456  O   MET B 156       6.106   1.697   8.870  1.00  0.00           O  
ATOM   2457  CB  MET B 156       8.262   3.256  10.608  1.00  0.00           C  
ATOM   2458  CG  MET B 156       8.921   4.564  11.052  1.00  0.00           C  
ATOM   2459  SD  MET B 156      10.472   4.933  10.194  1.00  0.00           S  
ATOM   2460  CE  MET B 156      11.612   3.673  10.746  1.00  0.00           C  
ATOM   2461  H   MET B 156       6.401   4.659   9.359  1.00  0.00           H  
ATOM   2462  HA  MET B 156       8.869   3.260   8.573  1.00  0.00           H  
ATOM   2463 1HB  MET B 156       7.339   3.142  11.172  1.00  0.00           H  
ATOM   2464 2HB  MET B 156       8.907   2.423  10.882  1.00  0.00           H  
ATOM   2465 1HG  MET B 156       8.234   5.388  10.878  1.00  0.00           H  
ATOM   2466 2HG  MET B 156       9.125   4.516  12.122  1.00  0.00           H  
ATOM   2467 1HE  MET B 156      12.583   3.833  10.277  1.00  0.00           H  
ATOM   2468 2HE  MET B 156      11.720   3.727  11.829  1.00  0.00           H  
ATOM   2469 3HE  MET B 156      11.238   2.690  10.465  1.00  0.00           H  
ATOM   2470  N   ALA B 157       8.183   0.903   8.503  1.00  0.00           N  
ATOM   2471  CA  ALA B 157       7.734  -0.447   8.295  1.00  0.00           C  
ATOM   2472  C   ALA B 157       8.714  -1.374   8.950  1.00  0.00           C  
ATOM   2473  O   ALA B 157       9.916  -1.078   9.067  1.00  0.00           O  
ATOM   2474  CB  ALA B 157       7.575  -0.755   6.815  1.00  0.00           C  
ATOM   2475  H   ALA B 157       9.164   1.148   8.388  1.00  0.00           H  
ATOM   2476  HA  ALA B 157       6.766  -0.575   8.783  1.00  0.00           H  
ATOM   2477 1HB  ALA B 157       7.224  -1.777   6.706  1.00  0.00           H  
ATOM   2478 2HB  ALA B 157       6.850  -0.069   6.376  1.00  0.00           H  
ATOM   2479 3HB  ALA B 157       8.530  -0.643   6.319  1.00  0.00           H  
ATOM   2480  N   ALA B 158       8.200  -2.531   9.346  1.00  0.00           N  
ATOM   2481  CA  ALA B 158       9.017  -3.623   9.823  1.00  0.00           C  
ATOM   2482  C   ALA B 158       8.325  -4.886   9.389  1.00  0.00           C  
ATOM   2483  O   ALA B 158       7.105  -5.004   9.512  1.00  0.00           O  
ATOM   2484  CB  ALA B 158       9.216  -3.570  11.322  1.00  0.00           C  
ATOM   2485  H   ALA B 158       7.207  -2.669   9.261  1.00  0.00           H  
ATOM   2486  HA  ALA B 158       9.975  -3.571   9.337  1.00  0.00           H  
ATOM   2487 1HB  ALA B 158       9.833  -4.415  11.635  1.00  0.00           H  
ATOM   2488 2HB  ALA B 158       9.715  -2.636  11.586  1.00  0.00           H  
ATOM   2489 3HB  ALA B 158       8.250  -3.622  11.819  1.00  0.00           H  
ATOM   2490  N   PHE B 159       9.092  -5.832   8.898  1.00  0.00           N  
ATOM   2491  CA  PHE B 159       8.501  -7.036   8.377  1.00  0.00           C  
ATOM   2492  C   PHE B 159       8.832  -8.252   9.221  1.00  0.00           C  
ATOM   2493  O   PHE B 159       8.054  -9.205   9.323  1.00  0.00           O  
ATOM   2494  CB  PHE B 159       9.021  -7.192   6.953  1.00  0.00           C  
ATOM   2495  CG  PHE B 159       8.724  -5.934   6.140  1.00  0.00           C  
ATOM   2496  CD1 PHE B 159       9.727  -5.042   5.794  1.00  0.00           C  
ATOM   2497  CD2 PHE B 159       7.450  -5.628   5.778  1.00  0.00           C  
ATOM   2498  CE1 PHE B 159       9.417  -3.891   5.091  1.00  0.00           C  
ATOM   2499  CE2 PHE B 159       7.135  -4.489   5.079  1.00  0.00           C  
ATOM   2500  CZ  PHE B 159       8.126  -3.618   4.733  1.00  0.00           C  
ATOM   2501  H   PHE B 159      10.096  -5.673   8.839  1.00  0.00           H  
ATOM   2502  HA  PHE B 159       7.416  -6.918   8.346  1.00  0.00           H  
ATOM   2503 1HB  PHE B 159      10.099  -7.370   6.952  1.00  0.00           H  
ATOM   2504 2HB  PHE B 159       8.536  -8.041   6.481  1.00  0.00           H  
ATOM   2505  HD1 PHE B 159      10.760  -5.249   6.085  1.00  0.00           H  
ATOM   2506  HD2 PHE B 159       6.692  -6.304   6.066  1.00  0.00           H  
ATOM   2507  HE1 PHE B 159      10.190  -3.197   4.820  1.00  0.00           H  
ATOM   2508  HE2 PHE B 159       6.101  -4.282   4.810  1.00  0.00           H  
ATOM   2509  HZ  PHE B 159       7.896  -2.709   4.178  1.00  0.00           H  
ATOM   2510  N   MET B 160      10.004  -8.215   9.825  1.00  0.00           N  
ATOM   2511  CA  MET B 160      10.518  -9.347  10.560  1.00  0.00           C  
ATOM   2512  C   MET B 160      11.555  -8.847  11.544  1.00  0.00           C  
ATOM   2513  O   MET B 160      12.363  -7.993  11.189  1.00  0.00           O  
ATOM   2514  CB  MET B 160      11.090 -10.410   9.628  1.00  0.00           C  
ATOM   2515  CG  MET B 160      11.531 -11.692  10.362  1.00  0.00           C  
ATOM   2516  SD  MET B 160      12.035 -13.045   9.270  1.00  0.00           S  
ATOM   2517  CE  MET B 160      13.661 -12.522   8.793  1.00  0.00           C  
ATOM   2518  H   MET B 160      10.571  -7.389   9.737  1.00  0.00           H  
ATOM   2519  HA  MET B 160       9.710  -9.824  11.116  1.00  0.00           H  
ATOM   2520 1HB  MET B 160      10.342 -10.686   8.883  1.00  0.00           H  
ATOM   2521 2HB  MET B 160      11.934 -10.003   9.108  1.00  0.00           H  
ATOM   2522 1HG  MET B 160      12.376 -11.458  11.013  1.00  0.00           H  
ATOM   2523 2HG  MET B 160      10.712 -12.046  10.988  1.00  0.00           H  
ATOM   2524 1HE  MET B 160      14.103 -13.258   8.120  1.00  0.00           H  
ATOM   2525 2HE  MET B 160      13.593 -11.590   8.304  1.00  0.00           H  
ATOM   2526 3HE  MET B 160      14.292 -12.418   9.684  1.00  0.00           H  
ATOM   2527  N   ASP B 161      11.534  -9.334  12.778  1.00  0.00           N  
ATOM   2528  CA  ASP B 161      12.546  -8.911  13.734  1.00  0.00           C  
ATOM   2529  C   ASP B 161      13.918  -9.369  13.260  1.00  0.00           C  
ATOM   2530  O   ASP B 161      14.038 -10.435  12.658  1.00  0.00           O  
ATOM   2531  CB  ASP B 161      12.264  -9.469  15.115  1.00  0.00           C  
ATOM   2532  CG  ASP B 161      11.094  -8.807  15.737  1.00  0.00           C  
ATOM   2533  OD1 ASP B 161      10.728  -7.761  15.261  1.00  0.00           O  
ATOM   2534  OD2 ASP B 161      10.563  -9.329  16.684  1.00  0.00           O  
ATOM   2535  H   ASP B 161      10.835 -10.012  13.038  1.00  0.00           H  
ATOM   2536  HA  ASP B 161      12.545  -7.825  13.795  1.00  0.00           H  
ATOM   2537 1HB  ASP B 161      12.074 -10.536  15.045  1.00  0.00           H  
ATOM   2538 2HB  ASP B 161      13.140  -9.326  15.750  1.00  0.00           H  
ATOM   2539  N   ASN B 162      14.949  -8.582  13.518  1.00  0.00           N  
ATOM   2540  CA  ASN B 162      16.301  -8.976  13.145  1.00  0.00           C  
ATOM   2541  C   ASN B 162      16.844 -10.118  14.040  1.00  0.00           C  
ATOM   2542  O   ASN B 162      16.460 -10.182  15.205  1.00  0.00           O  
ATOM   2543  CB  ASN B 162      17.219  -7.765  13.140  1.00  0.00           C  
ATOM   2544  CG  ASN B 162      17.269  -7.028  14.486  1.00  0.00           C  
ATOM   2545  OD1 ASN B 162      16.250  -6.476  14.951  1.00  0.00           O  
ATOM   2546  ND2 ASN B 162      18.425  -7.010  15.108  1.00  0.00           N  
ATOM   2547  H   ASN B 162      14.787  -7.705  13.994  1.00  0.00           H  
ATOM   2548  HA  ASN B 162      16.239  -9.329  12.129  1.00  0.00           H  
ATOM   2549 1HB  ASN B 162      18.231  -8.073  12.875  1.00  0.00           H  
ATOM   2550 2HB  ASN B 162      16.882  -7.071  12.373  1.00  0.00           H  
ATOM   2551 1HD2 ASN B 162      18.514  -6.544  15.992  1.00  0.00           H  
ATOM   2552 2HD2 ASN B 162      19.215  -7.475  14.706  1.00  0.00           H  
ATOM   2553  N   PRO B 163      17.695 -11.030  13.491  1.00  0.00           N  
ATOM   2554  CA  PRO B 163      18.446 -12.103  14.174  1.00  0.00           C  
ATOM   2555  C   PRO B 163      19.165 -11.667  15.459  1.00  0.00           C  
ATOM   2556  O   PRO B 163      19.930 -10.688  15.440  1.00  0.00           O  
ATOM   2557  OXT PRO B 163      19.270 -12.502  16.370  1.00  0.00           O  
ATOM   2558  CB  PRO B 163      19.457 -12.511  13.084  1.00  0.00           C  
ATOM   2559  CG  PRO B 163      18.761 -12.210  11.784  1.00  0.00           C  
ATOM   2560  CD  PRO B 163      18.008 -10.931  12.028  1.00  0.00           C  
ATOM   2561  HA  PRO B 163      17.754 -12.933  14.388  1.00  0.00           H  
ATOM   2562 1HB  PRO B 163      20.395 -11.942  13.203  1.00  0.00           H  
ATOM   2563 2HB  PRO B 163      19.723 -13.568  13.182  1.00  0.00           H  
ATOM   2564 1HG  PRO B 163      19.496 -12.131  10.969  1.00  0.00           H  
ATOM   2565 2HG  PRO B 163      18.102 -13.041  11.514  1.00  0.00           H  
ATOM   2566 1HD  PRO B 163      18.642 -10.070  11.811  1.00  0.00           H  
ATOM   2567 2HD  PRO B 163      17.116 -10.975  11.397  1.00  0.00           H  
TER                                                                             
REMARK PDBinfo-LABEL:    1 BOINC longxing_Cationpi_ems_3hM_487_000000004_0001_0002__native

score -462.673
silent_score -462.673
time -938.642
                             
