# Supplementary material for: Design of protein-binding proteins from the target structure alone
Source: Nature. 2022 Mar 24;605(7910):551–60. doi: 10.1038/s41586-022-04654-9 (PMC9117152; doi:10.1038/s41586-022-04654-9)
Supplement: Supplementary file 3 — Supplementary Code Design scripts and main pdb files. This compressed file is the main supplement and contains the following files: => cao_2021_protocol/ => design_models_final_combo_optimized/ => design_models_sequence/ => design_models_ssm_natives/ => ngs_analysis_scripts/ [file 41586_2022_4654_MOESM3_ESM.gz › supplemental_files/design_models_ssm_natives/TrkA_ssm/longxing_Cationpi_HHH_eva_0513_000000006_0001_0002.pdb]

SSBOND     CYS B   70    CYS B  115                                       2.03  
ATOM      1  N   SER A   1     -18.094 -11.589   6.849  1.00  0.00           N  
ATOM      2  CA  SER A   1     -17.789 -11.304   5.452  1.00  0.00           C  
ATOM      3  C   SER A   1     -17.576  -9.796   5.205  1.00  0.00           C  
ATOM      4  O   SER A   1     -18.497  -9.010   5.474  1.00  0.00           O  
ATOM      5  CB  SER A   1     -18.924 -11.802   4.589  1.00  0.00           C  
ATOM      6  OG  SER A   1     -19.025 -13.185   4.684  1.00  0.00           O  
ATOM      7 1H   SER A   1     -18.109 -12.592   6.977  1.00  0.00           H  
ATOM      8 2H   SER A   1     -17.389 -11.184   7.448  1.00  0.00           H  
ATOM      9 3H   SER A   1     -19.000 -11.212   7.084  1.00  0.00           H  
ATOM     10  HA  SER A   1     -16.909 -11.881   5.190  1.00  0.00           H  
ATOM     11 1HB  SER A   1     -19.863 -11.340   4.908  1.00  0.00           H  
ATOM     12 2HB  SER A   1     -18.752 -11.514   3.552  1.00  0.00           H  
ATOM     13  HG  SER A   1     -19.748 -13.445   4.100  1.00  0.00           H  
ATOM     14  N   PRO A   2     -16.434  -9.361   4.604  1.00  0.00           N  
ATOM     15  CA  PRO A   2     -16.092  -7.974   4.315  1.00  0.00           C  
ATOM     16  C   PRO A   2     -17.196  -7.239   3.574  1.00  0.00           C  
ATOM     17  O   PRO A   2     -17.380  -6.051   3.804  1.00  0.00           O  
ATOM     18  CB  PRO A   2     -14.864  -8.108   3.419  1.00  0.00           C  
ATOM     19  CG  PRO A   2     -14.208  -9.386   3.864  1.00  0.00           C  
ATOM     20  CD  PRO A   2     -15.359 -10.323   4.198  1.00  0.00           C  
ATOM     21  HA  PRO A   2     -15.837  -7.457   5.253  1.00  0.00           H  
ATOM     22 1HB  PRO A   2     -15.166  -8.113   2.381  1.00  0.00           H  
ATOM     23 2HB  PRO A   2     -14.217  -7.233   3.553  1.00  0.00           H  
ATOM     24 1HG  PRO A   2     -13.560  -9.775   3.057  1.00  0.00           H  
ATOM     25 2HG  PRO A   2     -13.551  -9.189   4.726  1.00  0.00           H  
ATOM     26 1HD  PRO A   2     -15.658 -10.917   3.315  1.00  0.00           H  
ATOM     27 2HD  PRO A   2     -15.016 -10.944   5.041  1.00  0.00           H  
ATOM     28  N   GLU A   3     -17.971  -7.934   2.744  1.00  0.00           N  
ATOM     29  CA  GLU A   3     -19.039  -7.266   2.021  1.00  0.00           C  
ATOM     30  C   GLU A   3     -20.035  -6.602   2.963  1.00  0.00           C  
ATOM     31  O   GLU A   3     -20.560  -5.525   2.650  1.00  0.00           O  
ATOM     32  CB  GLU A   3     -19.758  -8.250   1.116  1.00  0.00           C  
ATOM     33  CG  GLU A   3     -20.792  -7.624   0.217  1.00  0.00           C  
ATOM     34  CD  GLU A   3     -21.360  -8.596  -0.762  1.00  0.00           C  
ATOM     35  OE1 GLU A   3     -20.946  -9.733  -0.752  1.00  0.00           O  
ATOM     36  OE2 GLU A   3     -22.210  -8.208  -1.529  1.00  0.00           O  
ATOM     37  H   GLU A   3     -17.804  -8.911   2.544  1.00  0.00           H  
ATOM     38  HA  GLU A   3     -18.602  -6.496   1.396  1.00  0.00           H  
ATOM     39 1HB  GLU A   3     -19.052  -8.763   0.512  1.00  0.00           H  
ATOM     40 2HB  GLU A   3     -20.264  -8.999   1.731  1.00  0.00           H  
ATOM     41 1HG  GLU A   3     -21.602  -7.235   0.832  1.00  0.00           H  
ATOM     42 2HG  GLU A   3     -20.340  -6.788  -0.315  1.00  0.00           H  
ATOM     43  N   GLU A   4     -20.344  -7.259   4.089  1.00  0.00           N  
ATOM     44  CA  GLU A   4     -21.315  -6.712   5.018  1.00  0.00           C  
ATOM     45  C   GLU A   4     -20.667  -5.596   5.805  1.00  0.00           C  
ATOM     46  O   GLU A   4     -21.312  -4.596   6.135  1.00  0.00           O  
ATOM     47  CB  GLU A   4     -21.875  -7.795   5.941  1.00  0.00           C  
ATOM     48  CG  GLU A   4     -22.743  -8.834   5.216  1.00  0.00           C  
ATOM     49  CD  GLU A   4     -23.971  -8.212   4.568  1.00  0.00           C  
ATOM     50  OE1 GLU A   4     -24.641  -7.452   5.215  1.00  0.00           O  
ATOM     51  OE2 GLU A   4     -24.228  -8.493   3.414  1.00  0.00           O  
ATOM     52  H   GLU A   4     -19.858  -8.121   4.334  1.00  0.00           H  
ATOM     53  HA  GLU A   4     -22.141  -6.289   4.449  1.00  0.00           H  
ATOM     54 1HB  GLU A   4     -21.049  -8.320   6.422  1.00  0.00           H  
ATOM     55 2HB  GLU A   4     -22.474  -7.332   6.724  1.00  0.00           H  
ATOM     56 1HG  GLU A   4     -22.140  -9.312   4.443  1.00  0.00           H  
ATOM     57 2HG  GLU A   4     -23.051  -9.599   5.927  1.00  0.00           H  
ATOM     58  N   GLU A   5     -19.368  -5.751   6.083  1.00  0.00           N  
ATOM     59  CA  GLU A   5     -18.675  -4.713   6.831  1.00  0.00           C  
ATOM     60  C   GLU A   5     -18.624  -3.442   5.992  1.00  0.00           C  
ATOM     61  O   GLU A   5     -18.812  -2.342   6.515  1.00  0.00           O  
ATOM     62  CB  GLU A   5     -17.260  -5.138   7.211  1.00  0.00           C  
ATOM     63  CG  GLU A   5     -17.197  -6.279   8.223  1.00  0.00           C  
ATOM     64  CD  GLU A   5     -15.802  -6.579   8.642  1.00  0.00           C  
ATOM     65  OE1 GLU A   5     -14.922  -5.934   8.135  1.00  0.00           O  
ATOM     66  OE2 GLU A   5     -15.599  -7.416   9.481  1.00  0.00           O  
ATOM     67  H   GLU A   5     -18.913  -6.627   5.806  1.00  0.00           H  
ATOM     68  HA  GLU A   5     -19.233  -4.503   7.743  1.00  0.00           H  
ATOM     69 1HB  GLU A   5     -16.721  -5.444   6.318  1.00  0.00           H  
ATOM     70 2HB  GLU A   5     -16.727  -4.283   7.631  1.00  0.00           H  
ATOM     71 1HG  GLU A   5     -17.784  -6.009   9.099  1.00  0.00           H  
ATOM     72 2HG  GLU A   5     -17.643  -7.169   7.774  1.00  0.00           H  
ATOM     73  N   LEU A   6     -18.437  -3.601   4.681  1.00  0.00           N  
ATOM     74  CA  LEU A   6     -18.392  -2.470   3.774  1.00  0.00           C  
ATOM     75  C   LEU A   6     -19.734  -1.768   3.714  1.00  0.00           C  
ATOM     76  O   LEU A   6     -19.772  -0.534   3.755  1.00  0.00           O  
ATOM     77  CB  LEU A   6     -18.011  -2.968   2.378  1.00  0.00           C  
ATOM     78  CG  LEU A   6     -16.570  -3.443   2.195  1.00  0.00           C  
ATOM     79  CD1 LEU A   6     -16.433  -4.188   0.900  1.00  0.00           C  
ATOM     80  CD2 LEU A   6     -15.667  -2.276   2.158  1.00  0.00           C  
ATOM     81  H   LEU A   6     -18.263  -4.542   4.328  1.00  0.00           H  
ATOM     82  HA  LEU A   6     -17.658  -1.765   4.141  1.00  0.00           H  
ATOM     83 1HB  LEU A   6     -18.664  -3.801   2.127  1.00  0.00           H  
ATOM     84 2HB  LEU A   6     -18.195  -2.167   1.666  1.00  0.00           H  
ATOM     85  HG  LEU A   6     -16.283  -4.090   3.007  1.00  0.00           H  
ATOM     86 1HD1 LEU A   6     -15.407  -4.496   0.787  1.00  0.00           H  
ATOM     87 2HD1 LEU A   6     -17.061  -5.051   0.905  1.00  0.00           H  
ATOM     88 3HD1 LEU A   6     -16.721  -3.557   0.093  1.00  0.00           H  
ATOM     89 1HD2 LEU A   6     -14.684  -2.662   2.012  1.00  0.00           H  
ATOM     90 2HD2 LEU A   6     -15.929  -1.634   1.344  1.00  0.00           H  
ATOM     91 3HD2 LEU A   6     -15.711  -1.713   3.079  1.00  0.00           H  
ATOM     92  N   LYS A   7     -20.842  -2.525   3.692  1.00  0.00           N  
ATOM     93  CA  LYS A   7     -22.158  -1.895   3.668  1.00  0.00           C  
ATOM     94  C   LYS A   7     -22.381  -1.064   4.923  1.00  0.00           C  
ATOM     95  O   LYS A   7     -22.893   0.061   4.851  1.00  0.00           O  
ATOM     96  CB  LYS A   7     -23.263  -2.950   3.605  1.00  0.00           C  
ATOM     97  CG  LYS A   7     -23.419  -3.702   2.297  1.00  0.00           C  
ATOM     98  CD  LYS A   7     -24.482  -4.796   2.463  1.00  0.00           C  
ATOM     99  CE  LYS A   7     -24.665  -5.640   1.212  1.00  0.00           C  
ATOM    100  NZ  LYS A   7     -25.591  -6.794   1.466  1.00  0.00           N  
ATOM    101  H   LYS A   7     -20.756  -3.546   3.609  1.00  0.00           H  
ATOM    102  HA  LYS A   7     -22.216  -1.235   2.802  1.00  0.00           H  
ATOM    103 1HB  LYS A   7     -23.083  -3.695   4.382  1.00  0.00           H  
ATOM    104 2HB  LYS A   7     -24.217  -2.478   3.829  1.00  0.00           H  
ATOM    105 1HG  LYS A   7     -23.728  -3.012   1.514  1.00  0.00           H  
ATOM    106 2HG  LYS A   7     -22.477  -4.149   2.009  1.00  0.00           H  
ATOM    107 1HD  LYS A   7     -24.189  -5.461   3.280  1.00  0.00           H  
ATOM    108 2HD  LYS A   7     -25.435  -4.342   2.721  1.00  0.00           H  
ATOM    109 1HE  LYS A   7     -25.079  -5.021   0.420  1.00  0.00           H  
ATOM    110 2HE  LYS A   7     -23.699  -6.028   0.893  1.00  0.00           H  
ATOM    111 1HZ  LYS A   7     -25.692  -7.341   0.627  1.00  0.00           H  
ATOM    112 2HZ  LYS A   7     -25.175  -7.392   2.217  1.00  0.00           H  
ATOM    113 3HZ  LYS A   7     -26.492  -6.461   1.764  1.00  0.00           H  
ATOM    114  N   LYS A   8     -21.982  -1.608   6.079  1.00  0.00           N  
ATOM    115  CA  LYS A   8     -22.180  -0.889   7.325  1.00  0.00           C  
ATOM    116  C   LYS A   8     -21.319   0.355   7.393  1.00  0.00           C  
ATOM    117  O   LYS A   8     -21.800   1.423   7.780  1.00  0.00           O  
ATOM    118  CB  LYS A   8     -21.863  -1.794   8.515  1.00  0.00           C  
ATOM    119  CG  LYS A   8     -22.873  -2.910   8.744  1.00  0.00           C  
ATOM    120  CD  LYS A   8     -22.465  -3.797   9.917  1.00  0.00           C  
ATOM    121  CE  LYS A   8     -23.466  -4.922  10.135  1.00  0.00           C  
ATOM    122  NZ  LYS A   8     -23.062  -5.815  11.257  1.00  0.00           N  
ATOM    123  H   LYS A   8     -21.594  -2.559   6.080  1.00  0.00           H  
ATOM    124  HA  LYS A   8     -23.222  -0.580   7.383  1.00  0.00           H  
ATOM    125 1HB  LYS A   8     -20.885  -2.258   8.357  1.00  0.00           H  
ATOM    126 2HB  LYS A   8     -21.800  -1.193   9.421  1.00  0.00           H  
ATOM    127 1HG  LYS A   8     -23.851  -2.474   8.946  1.00  0.00           H  
ATOM    128 2HG  LYS A   8     -22.947  -3.519   7.844  1.00  0.00           H  
ATOM    129 1HD  LYS A   8     -21.485  -4.233   9.707  1.00  0.00           H  
ATOM    130 2HD  LYS A   8     -22.394  -3.199  10.824  1.00  0.00           H  
ATOM    131 1HE  LYS A   8     -24.441  -4.493  10.357  1.00  0.00           H  
ATOM    132 2HE  LYS A   8     -23.539  -5.515   9.220  1.00  0.00           H  
ATOM    133 1HZ  LYS A   8     -23.749  -6.548  11.369  1.00  0.00           H  
ATOM    134 2HZ  LYS A   8     -22.162  -6.227  11.054  1.00  0.00           H  
ATOM    135 3HZ  LYS A   8     -23.001  -5.280  12.112  1.00  0.00           H  
ATOM    136  N   LEU A   9     -20.066   0.255   6.958  1.00  0.00           N  
ATOM    137  CA  LEU A   9     -19.183   1.395   7.016  1.00  0.00           C  
ATOM    138  C   LEU A   9     -19.641   2.502   6.085  1.00  0.00           C  
ATOM    139  O   LEU A   9     -19.583   3.676   6.454  1.00  0.00           O  
ATOM    140  CB  LEU A   9     -17.766   0.953   6.643  1.00  0.00           C  
ATOM    141  CG  LEU A   9     -17.020   0.046   7.630  1.00  0.00           C  
ATOM    142  CD1 LEU A   9     -15.787  -0.507   6.927  1.00  0.00           C  
ATOM    143  CD2 LEU A   9     -16.608   0.843   8.865  1.00  0.00           C  
ATOM    144  H   LEU A   9     -19.704  -0.651   6.641  1.00  0.00           H  
ATOM    145  HA  LEU A   9     -19.197   1.787   8.030  1.00  0.00           H  
ATOM    146 1HB  LEU A   9     -17.810   0.445   5.678  1.00  0.00           H  
ATOM    147 2HB  LEU A   9     -17.171   1.816   6.541  1.00  0.00           H  
ATOM    148  HG  LEU A   9     -17.654  -0.777   7.936  1.00  0.00           H  
ATOM    149 1HD1 LEU A   9     -15.238  -1.159   7.604  1.00  0.00           H  
ATOM    150 2HD1 LEU A   9     -16.106  -1.079   6.058  1.00  0.00           H  
ATOM    151 3HD1 LEU A   9     -15.150   0.295   6.607  1.00  0.00           H  
ATOM    152 1HD2 LEU A   9     -16.080   0.191   9.538  1.00  0.00           H  
ATOM    153 2HD2 LEU A   9     -15.962   1.660   8.576  1.00  0.00           H  
ATOM    154 3HD2 LEU A   9     -17.481   1.236   9.373  1.00  0.00           H  
ATOM    155  N   GLU A  10     -20.115   2.147   4.883  1.00  0.00           N  
ATOM    156  CA  GLU A  10     -20.560   3.171   3.950  1.00  0.00           C  
ATOM    157  C   GLU A  10     -21.752   3.925   4.501  1.00  0.00           C  
ATOM    158  O   GLU A  10     -21.790   5.157   4.421  1.00  0.00           O  
ATOM    159  CB  GLU A  10     -20.915   2.568   2.592  1.00  0.00           C  
ATOM    160  CG  GLU A  10     -21.358   3.607   1.566  1.00  0.00           C  
ATOM    161  CD  GLU A  10     -21.577   3.059   0.186  1.00  0.00           C  
ATOM    162  OE1 GLU A  10     -21.319   1.902  -0.035  1.00  0.00           O  
ATOM    163  OE2 GLU A  10     -22.016   3.805  -0.662  1.00  0.00           O  
ATOM    164  H   GLU A  10     -20.123   1.165   4.593  1.00  0.00           H  
ATOM    165  HA  GLU A  10     -19.750   3.882   3.804  1.00  0.00           H  
ATOM    166 1HB  GLU A  10     -20.059   2.029   2.192  1.00  0.00           H  
ATOM    167 2HB  GLU A  10     -21.723   1.843   2.720  1.00  0.00           H  
ATOM    168 1HG  GLU A  10     -22.284   4.068   1.907  1.00  0.00           H  
ATOM    169 2HG  GLU A  10     -20.604   4.371   1.524  1.00  0.00           H  
ATOM    170  N   LYS A  11     -22.714   3.201   5.088  1.00  0.00           N  
ATOM    171  CA  LYS A  11     -23.890   3.853   5.638  1.00  0.00           C  
ATOM    172  C   LYS A  11     -23.516   4.774   6.789  1.00  0.00           C  
ATOM    173  O   LYS A  11     -24.058   5.880   6.900  1.00  0.00           O  
ATOM    174  CB  LYS A  11     -24.906   2.812   6.098  1.00  0.00           C  
ATOM    175  CG  LYS A  11     -25.594   2.066   4.959  1.00  0.00           C  
ATOM    176  CD  LYS A  11     -26.557   1.010   5.488  1.00  0.00           C  
ATOM    177  CE  LYS A  11     -27.240   0.256   4.351  1.00  0.00           C  
ATOM    178  NZ  LYS A  11     -28.176  -0.791   4.859  1.00  0.00           N  
ATOM    179  H   LYS A  11     -22.644   2.175   5.113  1.00  0.00           H  
ATOM    180  HA  LYS A  11     -24.342   4.462   4.856  1.00  0.00           H  
ATOM    181 1HB  LYS A  11     -24.395   2.070   6.719  1.00  0.00           H  
ATOM    182 2HB  LYS A  11     -25.667   3.289   6.712  1.00  0.00           H  
ATOM    183 1HG  LYS A  11     -26.146   2.778   4.347  1.00  0.00           H  
ATOM    184 2HG  LYS A  11     -24.844   1.590   4.334  1.00  0.00           H  
ATOM    185 1HD  LYS A  11     -25.999   0.295   6.098  1.00  0.00           H  
ATOM    186 2HD  LYS A  11     -27.315   1.482   6.110  1.00  0.00           H  
ATOM    187 1HE  LYS A  11     -27.797   0.962   3.739  1.00  0.00           H  
ATOM    188 2HE  LYS A  11     -26.477  -0.223   3.734  1.00  0.00           H  
ATOM    189 1HZ  LYS A  11     -28.606  -1.267   4.078  1.00  0.00           H  
ATOM    190 2HZ  LYS A  11     -27.664  -1.458   5.419  1.00  0.00           H  
ATOM    191 3HZ  LYS A  11     -28.894  -0.359   5.424  1.00  0.00           H  
ATOM    192  N   ILE A  12     -22.574   4.343   7.627  1.00  0.00           N  
ATOM    193  CA  ILE A  12     -22.161   5.157   8.754  1.00  0.00           C  
ATOM    194  C   ILE A  12     -21.440   6.402   8.263  1.00  0.00           C  
ATOM    195  O   ILE A  12     -21.694   7.489   8.784  1.00  0.00           O  
ATOM    196  CB  ILE A  12     -21.272   4.374   9.725  1.00  0.00           C  
ATOM    197  CG1 ILE A  12     -22.084   3.257  10.391  1.00  0.00           C  
ATOM    198  CG2 ILE A  12     -20.716   5.360  10.812  1.00  0.00           C  
ATOM    199  CD1 ILE A  12     -21.228   2.221  11.103  1.00  0.00           C  
ATOM    200  H   ILE A  12     -22.182   3.401   7.511  1.00  0.00           H  
ATOM    201  HA  ILE A  12     -23.051   5.471   9.292  1.00  0.00           H  
ATOM    202  HB  ILE A  12     -20.473   3.899   9.172  1.00  0.00           H  
ATOM    203 1HG1 ILE A  12     -22.764   3.700  11.118  1.00  0.00           H  
ATOM    204 2HG1 ILE A  12     -22.676   2.753   9.638  1.00  0.00           H  
ATOM    205 1HG2 ILE A  12     -20.088   4.832  11.513  1.00  0.00           H  
ATOM    206 2HG2 ILE A  12     -20.137   6.142  10.358  1.00  0.00           H  
ATOM    207 3HG2 ILE A  12     -21.551   5.811  11.350  1.00  0.00           H  
ATOM    208 1HD1 ILE A  12     -21.877   1.463  11.541  1.00  0.00           H  
ATOM    209 2HD1 ILE A  12     -20.561   1.749  10.378  1.00  0.00           H  
ATOM    210 3HD1 ILE A  12     -20.640   2.679  11.889  1.00  0.00           H  
ATOM    211  N   ALA A  13     -20.512   6.269   7.307  1.00  0.00           N  
ATOM    212  CA  ALA A  13     -19.792   7.434   6.817  1.00  0.00           C  
ATOM    213  C   ALA A  13     -20.735   8.455   6.213  1.00  0.00           C  
ATOM    214  O   ALA A  13     -20.560   9.661   6.425  1.00  0.00           O  
ATOM    215  CB  ALA A  13     -18.748   7.028   5.802  1.00  0.00           C  
ATOM    216  H   ALA A  13     -20.300   5.341   6.921  1.00  0.00           H  
ATOM    217  HA  ALA A  13     -19.314   7.911   7.666  1.00  0.00           H  
ATOM    218 1HB  ALA A  13     -18.207   7.905   5.469  1.00  0.00           H  
ATOM    219 2HB  ALA A  13     -18.065   6.332   6.248  1.00  0.00           H  
ATOM    220 3HB  ALA A  13     -19.239   6.553   4.960  1.00  0.00           H  
ATOM    221  N   LYS A  14     -21.762   7.995   5.483  1.00  0.00           N  
ATOM    222  CA  LYS A  14     -22.688   8.948   4.894  1.00  0.00           C  
ATOM    223  C   LYS A  14     -23.527   9.657   5.955  1.00  0.00           C  
ATOM    224  O   LYS A  14     -23.736  10.871   5.860  1.00  0.00           O  
ATOM    225  CB  LYS A  14     -23.575   8.263   3.860  1.00  0.00           C  
ATOM    226  CG  LYS A  14     -22.840   7.880   2.583  1.00  0.00           C  
ATOM    227  CD  LYS A  14     -23.753   7.184   1.595  1.00  0.00           C  
ATOM    228  CE  LYS A  14     -23.013   6.843   0.306  1.00  0.00           C  
ATOM    229  NZ  LYS A  14     -23.877   6.104  -0.661  1.00  0.00           N  
ATOM    230  H   LYS A  14     -21.860   6.991   5.296  1.00  0.00           H  
ATOM    231  HA  LYS A  14     -22.103   9.707   4.377  1.00  0.00           H  
ATOM    232 1HB  LYS A  14     -23.986   7.346   4.296  1.00  0.00           H  
ATOM    233 2HB  LYS A  14     -24.409   8.912   3.604  1.00  0.00           H  
ATOM    234 1HG  LYS A  14     -22.415   8.771   2.123  1.00  0.00           H  
ATOM    235 2HG  LYS A  14     -22.029   7.206   2.837  1.00  0.00           H  
ATOM    236 1HD  LYS A  14     -24.117   6.255   2.042  1.00  0.00           H  
ATOM    237 2HD  LYS A  14     -24.605   7.818   1.364  1.00  0.00           H  
ATOM    238 1HE  LYS A  14     -22.664   7.761  -0.160  1.00  0.00           H  
ATOM    239 2HE  LYS A  14     -22.158   6.227   0.547  1.00  0.00           H  
ATOM    240 1HZ  LYS A  14     -23.340   5.889  -1.497  1.00  0.00           H  
ATOM    241 2HZ  LYS A  14     -24.197   5.238  -0.239  1.00  0.00           H  
ATOM    242 3HZ  LYS A  14     -24.674   6.669  -0.909  1.00  0.00           H  
ATOM    243  N   LYS A  15     -23.969   8.921   6.985  1.00  0.00           N  
ATOM    244  CA  LYS A  15     -24.753   9.505   8.071  1.00  0.00           C  
ATOM    245  C   LYS A  15     -23.920  10.447   8.942  1.00  0.00           C  
ATOM    246  O   LYS A  15     -24.421  11.476   9.402  1.00  0.00           O  
ATOM    247  CB  LYS A  15     -25.374   8.411   8.937  1.00  0.00           C  
ATOM    248  CG  LYS A  15     -26.507   7.635   8.264  1.00  0.00           C  
ATOM    249  CD  LYS A  15     -27.041   6.539   9.180  1.00  0.00           C  
ATOM    250  CE  LYS A  15     -28.170   5.753   8.520  1.00  0.00           C  
ATOM    251  NZ  LYS A  15     -28.690   4.671   9.411  1.00  0.00           N  
ATOM    252  H   LYS A  15     -23.798   7.909   6.989  1.00  0.00           H  
ATOM    253  HA  LYS A  15     -25.557  10.091   7.629  1.00  0.00           H  
ATOM    254 1HB  LYS A  15     -24.597   7.692   9.212  1.00  0.00           H  
ATOM    255 2HB  LYS A  15     -25.758   8.849   9.856  1.00  0.00           H  
ATOM    256 1HG  LYS A  15     -27.315   8.322   8.017  1.00  0.00           H  
ATOM    257 2HG  LYS A  15     -26.145   7.191   7.341  1.00  0.00           H  
ATOM    258 1HD  LYS A  15     -26.227   5.850   9.418  1.00  0.00           H  
ATOM    259 2HD  LYS A  15     -27.406   6.980  10.105  1.00  0.00           H  
ATOM    260 1HE  LYS A  15     -28.985   6.433   8.277  1.00  0.00           H  
ATOM    261 2HE  LYS A  15     -27.798   5.302   7.598  1.00  0.00           H  
ATOM    262 1HZ  LYS A  15     -29.433   4.172   8.941  1.00  0.00           H  
ATOM    263 2HZ  LYS A  15     -27.942   4.028   9.632  1.00  0.00           H  
ATOM    264 3HZ  LYS A  15     -29.046   5.077  10.265  1.00  0.00           H  
ATOM    265  N   LYS A  16     -22.650  10.086   9.170  1.00  0.00           N  
ATOM    266  CA  LYS A  16     -21.724  10.878   9.968  1.00  0.00           C  
ATOM    267  C   LYS A  16     -21.305  12.116   9.178  1.00  0.00           C  
ATOM    268  O   LYS A  16     -21.076  13.182   9.752  1.00  0.00           O  
ATOM    269  CB  LYS A  16     -20.488  10.055  10.383  1.00  0.00           C  
ATOM    270  CG  LYS A  16     -19.535  10.779  11.380  1.00  0.00           C  
ATOM    271  CD  LYS A  16     -18.379   9.866  11.886  1.00  0.00           C  
ATOM    272  CE  LYS A  16     -17.534  10.577  12.978  1.00  0.00           C  
ATOM    273  NZ  LYS A  16     -16.392   9.720  13.520  1.00  0.00           N  
ATOM    274  H   LYS A  16     -22.320   9.196   8.798  1.00  0.00           H  
ATOM    275  HA  LYS A  16     -22.238  11.213  10.868  1.00  0.00           H  
ATOM    276 1HB  LYS A  16     -20.813   9.118  10.835  1.00  0.00           H  
ATOM    277 2HB  LYS A  16     -19.914   9.797   9.489  1.00  0.00           H  
ATOM    278 1HG  LYS A  16     -19.098  11.648  10.881  1.00  0.00           H  
ATOM    279 2HG  LYS A  16     -20.113  11.131  12.233  1.00  0.00           H  
ATOM    280 1HD  LYS A  16     -18.774   8.928  12.285  1.00  0.00           H  
ATOM    281 2HD  LYS A  16     -17.724   9.639  11.054  1.00  0.00           H  
ATOM    282 1HE  LYS A  16     -17.118  11.499  12.569  1.00  0.00           H  
ATOM    283 2HE  LYS A  16     -18.193  10.826  13.806  1.00  0.00           H  
ATOM    284 1HZ  LYS A  16     -15.905  10.228  14.231  1.00  0.00           H  
ATOM    285 2HZ  LYS A  16     -16.731   8.833  13.927  1.00  0.00           H  
ATOM    286 3HZ  LYS A  16     -15.699   9.454  12.801  1.00  0.00           H  
ATOM    287  N   GLY A  17     -21.195  11.968   7.849  1.00  0.00           N  
ATOM    288  CA  GLY A  17     -20.767  13.050   6.982  1.00  0.00           C  
ATOM    289  C   GLY A  17     -19.254  13.101   6.883  1.00  0.00           C  
ATOM    290  O   GLY A  17     -18.669  14.167   6.670  1.00  0.00           O  
ATOM    291  H   GLY A  17     -21.363  11.058   7.425  1.00  0.00           H  
ATOM    292 1HA  GLY A  17     -21.196  12.893   5.991  1.00  0.00           H  
ATOM    293 2HA  GLY A  17     -21.151  13.996   7.357  1.00  0.00           H  
ATOM    294  N   ASP A  18     -18.610  11.964   7.135  1.00  0.00           N  
ATOM    295  CA  ASP A  18     -17.164  11.898   7.080  1.00  0.00           C  
ATOM    296  C   ASP A  18     -16.755  11.413   5.704  1.00  0.00           C  
ATOM    297  O   ASP A  18     -16.924  10.232   5.378  1.00  0.00           O  
ATOM    298  CB  ASP A  18     -16.576  11.014   8.182  1.00  0.00           C  
ATOM    299  CG  ASP A  18     -15.031  11.052   8.164  1.00  0.00           C  
ATOM    300  OD1 ASP A  18     -14.466  11.379   7.117  1.00  0.00           O  
ATOM    301  OD2 ASP A  18     -14.421  10.767   9.153  1.00  0.00           O  
ATOM    302  H   ASP A  18     -19.163  11.112   7.240  1.00  0.00           H  
ATOM    303  HA  ASP A  18     -16.762  12.902   7.217  1.00  0.00           H  
ATOM    304 1HB  ASP A  18     -16.933  11.355   9.154  1.00  0.00           H  
ATOM    305 2HB  ASP A  18     -16.917   9.990   8.048  1.00  0.00           H  
ATOM    306  N   THR A  19     -16.278  12.329   4.868  1.00  0.00           N  
ATOM    307  CA  THR A  19     -15.990  11.983   3.494  1.00  0.00           C  
ATOM    308  C   THR A  19     -14.597  11.392   3.367  1.00  0.00           C  
ATOM    309  O   THR A  19     -14.248  10.837   2.322  1.00  0.00           O  
ATOM    310  CB  THR A  19     -16.178  13.196   2.552  1.00  0.00           C  
ATOM    311  OG1 THR A  19     -15.239  14.238   2.870  1.00  0.00           O  
ATOM    312  CG2 THR A  19     -17.607  13.728   2.741  1.00  0.00           C  
ATOM    313  H   THR A  19     -16.140  13.282   5.182  1.00  0.00           H  
ATOM    314  HA  THR A  19     -16.709  11.234   3.181  1.00  0.00           H  
ATOM    315  HB  THR A  19     -16.033  12.890   1.514  1.00  0.00           H  
ATOM    316  HG1 THR A  19     -14.397  14.085   2.350  1.00  0.00           H  
ATOM    317 1HG2 THR A  19     -17.763  14.581   2.082  1.00  0.00           H  
ATOM    318 2HG2 THR A  19     -18.321  12.941   2.496  1.00  0.00           H  
ATOM    319 3HG2 THR A  19     -17.757  14.040   3.774  1.00  0.00           H  
ATOM    320  N   ARG A  20     -13.787  11.482   4.431  1.00  0.00           N  
ATOM    321  CA  ARG A  20     -12.460  10.899   4.360  1.00  0.00           C  
ATOM    322  C   ARG A  20     -12.665   9.427   4.644  1.00  0.00           C  
ATOM    323  O   ARG A  20     -12.037   8.562   4.024  1.00  0.00           O  
ATOM    324  CB  ARG A  20     -11.490  11.540   5.334  1.00  0.00           C  
ATOM    325  CG  ARG A  20     -11.140  12.974   4.962  1.00  0.00           C  
ATOM    326  CD  ARG A  20     -10.081  13.565   5.814  1.00  0.00           C  
ATOM    327  NE  ARG A  20      -9.792  14.934   5.400  1.00  0.00           N  
ATOM    328  CZ  ARG A  20     -10.390  16.045   5.860  1.00  0.00           C  
ATOM    329  NH1 ARG A  20     -11.329  16.006   6.795  1.00  0.00           N  
ATOM    330  NH2 ARG A  20     -10.000  17.178   5.330  1.00  0.00           N  
ATOM    331  H   ARG A  20     -14.133  11.884   5.312  1.00  0.00           H  
ATOM    332  HA  ARG A  20     -12.071  11.023   3.353  1.00  0.00           H  
ATOM    333 1HB  ARG A  20     -11.929  11.544   6.335  1.00  0.00           H  
ATOM    334 2HB  ARG A  20     -10.570  10.959   5.377  1.00  0.00           H  
ATOM    335 1HG  ARG A  20     -10.806  13.006   3.928  1.00  0.00           H  
ATOM    336 2HG  ARG A  20     -12.034  13.588   5.058  1.00  0.00           H  
ATOM    337 1HD  ARG A  20     -10.391  13.566   6.855  1.00  0.00           H  
ATOM    338 2HD  ARG A  20      -9.169  12.987   5.716  1.00  0.00           H  
ATOM    339  HE  ARG A  20      -9.085  15.091   4.658  1.00  0.00           H  
ATOM    340 1HH1 ARG A  20     -11.619  15.123   7.189  1.00  0.00           H  
ATOM    341 2HH1 ARG A  20     -11.758  16.862   7.115  1.00  0.00           H  
ATOM    342 1HH2 ARG A  20      -9.274  17.128   4.591  1.00  0.00           H  
ATOM    343 2HH2 ARG A  20     -10.404  18.055   5.616  1.00  0.00           H  
ATOM    344  N   ALA A  21     -13.584   9.147   5.566  1.00  0.00           N  
ATOM    345  CA  ALA A  21     -13.923   7.770   5.846  1.00  0.00           C  
ATOM    346  C   ALA A  21     -14.645   7.194   4.647  1.00  0.00           C  
ATOM    347  O   ALA A  21     -14.345   6.086   4.221  1.00  0.00           O  
ATOM    348  CB  ALA A  21     -14.781   7.658   7.061  1.00  0.00           C  
ATOM    349  H   ALA A  21     -14.015   9.922   6.089  1.00  0.00           H  
ATOM    350  HA  ALA A  21     -13.012   7.209   5.993  1.00  0.00           H  
ATOM    351 1HB  ALA A  21     -15.013   6.616   7.236  1.00  0.00           H  
ATOM    352 2HB  ALA A  21     -14.264   8.071   7.918  1.00  0.00           H  
ATOM    353 3HB  ALA A  21     -15.689   8.220   6.884  1.00  0.00           H  
ATOM    354  N   LEU A  22     -15.524   7.974   4.013  1.00  0.00           N  
ATOM    355  CA  LEU A  22     -16.256   7.457   2.878  1.00  0.00           C  
ATOM    356  C   LEU A  22     -15.279   7.123   1.757  1.00  0.00           C  
ATOM    357  O   LEU A  22     -15.443   6.118   1.062  1.00  0.00           O  
ATOM    358  CB  LEU A  22     -17.312   8.463   2.430  1.00  0.00           C  
ATOM    359  CG  LEU A  22     -18.318   8.033   1.357  1.00  0.00           C  
ATOM    360  CD1 LEU A  22     -19.125   6.796   1.830  1.00  0.00           C  
ATOM    361  CD2 LEU A  22     -19.265   9.207   1.119  1.00  0.00           C  
ATOM    362  H   LEU A  22     -15.767   8.895   4.386  1.00  0.00           H  
ATOM    363  HA  LEU A  22     -16.745   6.546   3.184  1.00  0.00           H  
ATOM    364 1HB  LEU A  22     -17.860   8.810   3.300  1.00  0.00           H  
ATOM    365 2HB  LEU A  22     -16.778   9.307   2.010  1.00  0.00           H  
ATOM    366  HG  LEU A  22     -17.795   7.776   0.433  1.00  0.00           H  
ATOM    367 1HD1 LEU A  22     -19.838   6.538   1.057  1.00  0.00           H  
ATOM    368 2HD1 LEU A  22     -18.476   5.941   2.001  1.00  0.00           H  
ATOM    369 3HD1 LEU A  22     -19.657   7.033   2.745  1.00  0.00           H  
ATOM    370 1HD2 LEU A  22     -19.997   8.938   0.357  1.00  0.00           H  
ATOM    371 2HD2 LEU A  22     -19.781   9.453   2.050  1.00  0.00           H  
ATOM    372 3HD2 LEU A  22     -18.691  10.072   0.782  1.00  0.00           H  
ATOM    373  N   SER A  23     -14.249   7.957   1.601  1.00  0.00           N  
ATOM    374  CA  SER A  23     -13.201   7.753   0.619  1.00  0.00           C  
ATOM    375  C   SER A  23     -12.427   6.466   0.876  1.00  0.00           C  
ATOM    376  O   SER A  23     -12.258   5.656  -0.040  1.00  0.00           O  
ATOM    377  CB  SER A  23     -12.270   8.939   0.663  1.00  0.00           C  
ATOM    378  OG  SER A  23     -11.206   8.813  -0.213  1.00  0.00           O  
ATOM    379  H   SER A  23     -14.206   8.816   2.151  1.00  0.00           H  
ATOM    380  HA  SER A  23     -13.662   7.696  -0.368  1.00  0.00           H  
ATOM    381 1HB  SER A  23     -12.849   9.801   0.400  1.00  0.00           H  
ATOM    382 2HB  SER A  23     -11.900   9.089   1.660  1.00  0.00           H  
ATOM    383  HG  SER A  23     -10.759   9.659  -0.208  1.00  0.00           H  
ATOM    384  N   VAL A  24     -12.019   6.208   2.120  1.00  0.00           N  
ATOM    385  CA  VAL A  24     -11.267   4.978   2.340  1.00  0.00           C  
ATOM    386  C   VAL A  24     -12.188   3.762   2.167  1.00  0.00           C  
ATOM    387  O   VAL A  24     -11.733   2.693   1.765  1.00  0.00           O  
ATOM    388  CB  VAL A  24     -10.526   4.952   3.689  1.00  0.00           C  
ATOM    389  CG1 VAL A  24     -11.402   4.638   4.823  1.00  0.00           C  
ATOM    390  CG2 VAL A  24      -9.398   3.990   3.581  1.00  0.00           C  
ATOM    391  H   VAL A  24     -12.155   6.907   2.858  1.00  0.00           H  
ATOM    392  HA  VAL A  24     -10.496   4.925   1.568  1.00  0.00           H  
ATOM    393  HB  VAL A  24     -10.168   5.913   3.883  1.00  0.00           H  
ATOM    394 1HG1 VAL A  24     -10.820   4.667   5.730  1.00  0.00           H  
ATOM    395 2HG1 VAL A  24     -12.183   5.348   4.882  1.00  0.00           H  
ATOM    396 3HG1 VAL A  24     -11.801   3.652   4.687  1.00  0.00           H  
ATOM    397 1HG2 VAL A  24      -8.836   3.982   4.493  1.00  0.00           H  
ATOM    398 2HG2 VAL A  24      -9.816   3.030   3.394  1.00  0.00           H  
ATOM    399 3HG2 VAL A  24      -8.744   4.276   2.759  1.00  0.00           H  
ATOM    400  N   ILE A  25     -13.477   3.920   2.473  1.00  0.00           N  
ATOM    401  CA  ILE A  25     -14.447   2.853   2.292  1.00  0.00           C  
ATOM    402  C   ILE A  25     -14.577   2.542   0.812  1.00  0.00           C  
ATOM    403  O   ILE A  25     -14.578   1.373   0.441  1.00  0.00           O  
ATOM    404  CB  ILE A  25     -15.789   3.229   2.897  1.00  0.00           C  
ATOM    405  CG1 ILE A  25     -15.599   3.307   4.381  1.00  0.00           C  
ATOM    406  CG2 ILE A  25     -16.855   2.137   2.530  1.00  0.00           C  
ATOM    407  CD1 ILE A  25     -16.656   4.021   5.085  1.00  0.00           C  
ATOM    408  H   ILE A  25     -13.775   4.814   2.877  1.00  0.00           H  
ATOM    409  HA  ILE A  25     -14.080   1.964   2.805  1.00  0.00           H  
ATOM    410  HB  ILE A  25     -16.107   4.200   2.542  1.00  0.00           H  
ATOM    411 1HG1 ILE A  25     -15.570   2.290   4.757  1.00  0.00           H  
ATOM    412 2HG1 ILE A  25     -14.659   3.773   4.601  1.00  0.00           H  
ATOM    413 1HG2 ILE A  25     -17.804   2.380   2.974  1.00  0.00           H  
ATOM    414 2HG2 ILE A  25     -16.986   2.080   1.451  1.00  0.00           H  
ATOM    415 3HG2 ILE A  25     -16.525   1.163   2.900  1.00  0.00           H  
ATOM    416 1HD1 ILE A  25     -16.441   4.002   6.131  1.00  0.00           H  
ATOM    417 2HD1 ILE A  25     -16.694   5.034   4.753  1.00  0.00           H  
ATOM    418 3HD1 ILE A  25     -17.577   3.568   4.894  1.00  0.00           H  
ATOM    419  N   GLN A  26     -14.659   3.572  -0.042  1.00  0.00           N  
ATOM    420  CA  GLN A  26     -14.725   3.356  -1.487  1.00  0.00           C  
ATOM    421  C   GLN A  26     -13.532   2.504  -1.927  1.00  0.00           C  
ATOM    422  O   GLN A  26     -13.672   1.588  -2.746  1.00  0.00           O  
ATOM    423  CB  GLN A  26     -14.645   4.680  -2.243  1.00  0.00           C  
ATOM    424  CG  GLN A  26     -14.847   4.582  -3.748  1.00  0.00           C  
ATOM    425  CD  GLN A  26     -14.443   5.862  -4.414  1.00  0.00           C  
ATOM    426  OE1 GLN A  26     -13.540   5.798  -5.273  1.00  0.00           O  
ATOM    427  NE2 GLN A  26     -15.034   7.010  -4.022  1.00  0.00           N  
ATOM    428  H   GLN A  26     -14.727   4.525   0.336  1.00  0.00           H  
ATOM    429  HA  GLN A  26     -15.648   2.833  -1.728  1.00  0.00           H  
ATOM    430 1HB  GLN A  26     -15.387   5.365  -1.833  1.00  0.00           H  
ATOM    431 2HB  GLN A  26     -13.670   5.131  -2.073  1.00  0.00           H  
ATOM    432 1HG  GLN A  26     -14.233   3.778  -4.153  1.00  0.00           H  
ATOM    433 2HG  GLN A  26     -15.900   4.393  -3.959  1.00  0.00           H  
ATOM    434 1HE2 GLN A  26     -14.736   7.931  -4.405  1.00  0.00           H  
ATOM    435 2HE2 GLN A  26     -15.746   6.995  -3.318  1.00  0.00           H  
ATOM    436  N   VAL A  27     -12.358   2.803  -1.350  1.00  0.00           N  
ATOM    437  CA  VAL A  27     -11.145   2.062  -1.668  1.00  0.00           C  
ATOM    438  C   VAL A  27     -11.282   0.619  -1.183  1.00  0.00           C  
ATOM    439  O   VAL A  27     -10.912  -0.308  -1.913  1.00  0.00           O  
ATOM    440  CB  VAL A  27      -9.920   2.736  -1.009  1.00  0.00           C  
ATOM    441  CG1 VAL A  27      -8.685   1.895  -1.160  1.00  0.00           C  
ATOM    442  CG2 VAL A  27      -9.736   4.075  -1.635  1.00  0.00           C  
ATOM    443  H   VAL A  27     -12.331   3.614  -0.725  1.00  0.00           H  
ATOM    444  HA  VAL A  27     -11.003   2.064  -2.742  1.00  0.00           H  
ATOM    445  HB  VAL A  27     -10.091   2.848   0.043  1.00  0.00           H  
ATOM    446 1HG1 VAL A  27      -7.872   2.415  -0.682  1.00  0.00           H  
ATOM    447 2HG1 VAL A  27      -8.827   0.937  -0.687  1.00  0.00           H  
ATOM    448 3HG1 VAL A  27      -8.458   1.755  -2.220  1.00  0.00           H  
ATOM    449 1HG2 VAL A  27      -8.884   4.589  -1.189  1.00  0.00           H  
ATOM    450 2HG2 VAL A  27      -9.573   3.955  -2.696  1.00  0.00           H  
ATOM    451 3HG2 VAL A  27     -10.616   4.650  -1.484  1.00  0.00           H  
ATOM    452  N   ALA A  28     -11.816   0.424   0.029  1.00  0.00           N  
ATOM    453  CA  ALA A  28     -12.029  -0.918   0.548  1.00  0.00           C  
ATOM    454  C   ALA A  28     -13.016  -1.684  -0.344  1.00  0.00           C  
ATOM    455  O   ALA A  28     -12.826  -2.886  -0.571  1.00  0.00           O  
ATOM    456  CB  ALA A  28     -12.580  -0.850   1.968  1.00  0.00           C  
ATOM    457  H   ALA A  28     -12.018   1.238   0.611  1.00  0.00           H  
ATOM    458  HA  ALA A  28     -11.078  -1.435   0.551  1.00  0.00           H  
ATOM    459 1HB  ALA A  28     -12.699  -1.841   2.349  1.00  0.00           H  
ATOM    460 2HB  ALA A  28     -11.929  -0.318   2.618  1.00  0.00           H  
ATOM    461 3HB  ALA A  28     -13.532  -0.342   1.956  1.00  0.00           H  
ATOM    462  N   LYS A  29     -14.039  -1.011  -0.879  1.00  0.00           N  
ATOM    463  CA  LYS A  29     -15.004  -1.679  -1.743  1.00  0.00           C  
ATOM    464  C   LYS A  29     -14.338  -2.165  -3.014  1.00  0.00           C  
ATOM    465  O   LYS A  29     -14.571  -3.298  -3.455  1.00  0.00           O  
ATOM    466  CB  LYS A  29     -16.175  -0.762  -2.109  1.00  0.00           C  
ATOM    467  CG  LYS A  29     -17.149  -0.457  -0.969  1.00  0.00           C  
ATOM    468  CD  LYS A  29     -18.216   0.574  -1.360  1.00  0.00           C  
ATOM    469  CE  LYS A  29     -19.296  -0.010  -2.290  1.00  0.00           C  
ATOM    470  NZ  LYS A  29     -20.375   0.982  -2.576  1.00  0.00           N  
ATOM    471  H   LYS A  29     -14.164  -0.029  -0.617  1.00  0.00           H  
ATOM    472  HA  LYS A  29     -15.374  -2.552  -1.228  1.00  0.00           H  
ATOM    473 1HB  LYS A  29     -15.783   0.187  -2.468  1.00  0.00           H  
ATOM    474 2HB  LYS A  29     -16.724  -1.214  -2.926  1.00  0.00           H  
ATOM    475 1HG  LYS A  29     -17.638  -1.373  -0.654  1.00  0.00           H  
ATOM    476 2HG  LYS A  29     -16.595  -0.056  -0.133  1.00  0.00           H  
ATOM    477 1HD  LYS A  29     -18.705   0.950  -0.452  1.00  0.00           H  
ATOM    478 2HD  LYS A  29     -17.742   1.415  -1.860  1.00  0.00           H  
ATOM    479 1HE  LYS A  29     -18.850  -0.315  -3.231  1.00  0.00           H  
ATOM    480 2HE  LYS A  29     -19.741  -0.881  -1.807  1.00  0.00           H  
ATOM    481 1HZ  LYS A  29     -21.076   0.574  -3.169  1.00  0.00           H  
ATOM    482 2HZ  LYS A  29     -20.815   1.278  -1.683  1.00  0.00           H  
ATOM    483 3HZ  LYS A  29     -19.989   1.794  -3.027  1.00  0.00           H  
ATOM    484  N   LYS A  30     -13.466  -1.330  -3.588  1.00  0.00           N  
ATOM    485  CA  LYS A  30     -12.774  -1.756  -4.785  1.00  0.00           C  
ATOM    486  C   LYS A  30     -11.827  -2.900  -4.468  1.00  0.00           C  
ATOM    487  O   LYS A  30     -11.770  -3.876  -5.218  1.00  0.00           O  
ATOM    488  CB  LYS A  30     -12.016  -0.602  -5.431  1.00  0.00           C  
ATOM    489  CG  LYS A  30     -12.910   0.438  -6.088  1.00  0.00           C  
ATOM    490  CD  LYS A  30     -12.089   1.538  -6.744  1.00  0.00           C  
ATOM    491  CE  LYS A  30     -12.976   2.557  -7.444  1.00  0.00           C  
ATOM    492  NZ  LYS A  30     -12.173   3.600  -8.142  1.00  0.00           N  
ATOM    493  H   LYS A  30     -13.349  -0.383  -3.211  1.00  0.00           H  
ATOM    494  HA  LYS A  30     -13.510  -2.121  -5.498  1.00  0.00           H  
ATOM    495 1HB  LYS A  30     -11.421  -0.093  -4.666  1.00  0.00           H  
ATOM    496 2HB  LYS A  30     -11.328  -0.988  -6.179  1.00  0.00           H  
ATOM    497 1HG  LYS A  30     -13.536  -0.044  -6.838  1.00  0.00           H  
ATOM    498 2HG  LYS A  30     -13.559   0.879  -5.328  1.00  0.00           H  
ATOM    499 1HD  LYS A  30     -11.507   2.055  -5.973  1.00  0.00           H  
ATOM    500 2HD  LYS A  30     -11.398   1.108  -7.467  1.00  0.00           H  
ATOM    501 1HE  LYS A  30     -13.606   2.047  -8.170  1.00  0.00           H  
ATOM    502 2HE  LYS A  30     -13.612   3.042  -6.701  1.00  0.00           H  
ATOM    503 1HZ  LYS A  30     -12.790   4.263  -8.589  1.00  0.00           H  
ATOM    504 2HZ  LYS A  30     -11.591   4.086  -7.475  1.00  0.00           H  
ATOM    505 3HZ  LYS A  30     -11.586   3.164  -8.844  1.00  0.00           H  
ATOM    506  N   ALA A  31     -11.138  -2.837  -3.323  1.00  0.00           N  
ATOM    507  CA  ALA A  31     -10.213  -3.892  -2.955  1.00  0.00           C  
ATOM    508  C   ALA A  31     -10.938  -5.221  -2.835  1.00  0.00           C  
ATOM    509  O   ALA A  31     -10.411  -6.271  -3.231  1.00  0.00           O  
ATOM    510  CB  ALA A  31      -9.543  -3.547  -1.659  1.00  0.00           C  
ATOM    511  H   ALA A  31     -11.212  -2.000  -2.733  1.00  0.00           H  
ATOM    512  HA  ALA A  31      -9.463  -3.973  -3.740  1.00  0.00           H  
ATOM    513 1HB  ALA A  31      -8.831  -4.317  -1.407  1.00  0.00           H  
ATOM    514 2HB  ALA A  31      -9.051  -2.612  -1.791  1.00  0.00           H  
ATOM    515 3HB  ALA A  31     -10.289  -3.458  -0.881  1.00  0.00           H  
ATOM    516  N   TYR A  32     -12.157  -5.182  -2.294  1.00  0.00           N  
ATOM    517  CA  TYR A  32     -12.955  -6.382  -2.156  1.00  0.00           C  
ATOM    518  C   TYR A  32     -13.259  -6.980  -3.519  1.00  0.00           C  
ATOM    519  O   TYR A  32     -13.035  -8.172  -3.740  1.00  0.00           O  
ATOM    520  CB  TYR A  32     -14.228  -6.085  -1.372  1.00  0.00           C  
ATOM    521  CG  TYR A  32     -15.129  -7.247  -1.223  1.00  0.00           C  
ATOM    522  CD1 TYR A  32     -14.770  -8.255  -0.370  1.00  0.00           C  
ATOM    523  CD2 TYR A  32     -16.327  -7.306  -1.916  1.00  0.00           C  
ATOM    524  CE1 TYR A  32     -15.577  -9.341  -0.208  1.00  0.00           C  
ATOM    525  CE2 TYR A  32     -17.149  -8.397  -1.750  1.00  0.00           C  
ATOM    526  CZ  TYR A  32     -16.768  -9.419  -0.900  1.00  0.00           C  
ATOM    527  OH  TYR A  32     -17.579 -10.521  -0.725  1.00  0.00           O  
ATOM    528  H   TYR A  32     -12.505  -4.295  -1.914  1.00  0.00           H  
ATOM    529  HA  TYR A  32     -12.375  -7.114  -1.606  1.00  0.00           H  
ATOM    530 1HB  TYR A  32     -13.957  -5.751  -0.392  1.00  0.00           H  
ATOM    531 2HB  TYR A  32     -14.777  -5.281  -1.851  1.00  0.00           H  
ATOM    532  HD1 TYR A  32     -13.832  -8.197   0.172  1.00  0.00           H  
ATOM    533  HD2 TYR A  32     -16.615  -6.496  -2.588  1.00  0.00           H  
ATOM    534  HE1 TYR A  32     -15.279 -10.143   0.465  1.00  0.00           H  
ATOM    535  HE2 TYR A  32     -18.098  -8.461  -2.288  1.00  0.00           H  
ATOM    536  HH  TYR A  32     -18.441 -10.366  -1.149  1.00  0.00           H  
ATOM    537  N   LYS A  33     -13.727  -6.142  -4.450  1.00  0.00           N  
ATOM    538  CA  LYS A  33     -14.053  -6.592  -5.802  1.00  0.00           C  
ATOM    539  C   LYS A  33     -12.823  -7.112  -6.557  1.00  0.00           C  
ATOM    540  O   LYS A  33     -12.911  -8.078  -7.319  1.00  0.00           O  
ATOM    541  CB  LYS A  33     -14.693  -5.455  -6.597  1.00  0.00           C  
ATOM    542  CG  LYS A  33     -16.100  -5.079  -6.148  1.00  0.00           C  
ATOM    543  CD  LYS A  33     -16.651  -3.923  -6.981  1.00  0.00           C  
ATOM    544  CE  LYS A  33     -18.061  -3.541  -6.553  1.00  0.00           C  
ATOM    545  NZ  LYS A  33     -18.600  -2.411  -7.366  1.00  0.00           N  
ATOM    546  H   LYS A  33     -13.892  -5.164  -4.184  1.00  0.00           H  
ATOM    547  HA  LYS A  33     -14.766  -7.411  -5.723  1.00  0.00           H  
ATOM    548 1HB  LYS A  33     -14.066  -4.565  -6.510  1.00  0.00           H  
ATOM    549 2HB  LYS A  33     -14.730  -5.727  -7.650  1.00  0.00           H  
ATOM    550 1HG  LYS A  33     -16.754  -5.945  -6.249  1.00  0.00           H  
ATOM    551 2HG  LYS A  33     -16.073  -4.787  -5.097  1.00  0.00           H  
ATOM    552 1HD  LYS A  33     -16.000  -3.054  -6.854  1.00  0.00           H  
ATOM    553 2HD  LYS A  33     -16.659  -4.199  -8.034  1.00  0.00           H  
ATOM    554 1HE  LYS A  33     -18.714  -4.404  -6.670  1.00  0.00           H  
ATOM    555 2HE  LYS A  33     -18.048  -3.246  -5.503  1.00  0.00           H  
ATOM    556 1HZ  LYS A  33     -19.535  -2.188  -7.057  1.00  0.00           H  
ATOM    557 2HZ  LYS A  33     -18.007  -1.601  -7.257  1.00  0.00           H  
ATOM    558 3HZ  LYS A  33     -18.626  -2.679  -8.340  1.00  0.00           H  
ATOM    559  N   LYS A  34     -11.674  -6.468  -6.334  1.00  0.00           N  
ATOM    560  CA  LYS A  34     -10.414  -6.829  -6.978  1.00  0.00           C  
ATOM    561  C   LYS A  34      -9.726  -8.033  -6.329  1.00  0.00           C  
ATOM    562  O   LYS A  34      -8.942  -8.718  -6.990  1.00  0.00           O  
ATOM    563  CB  LYS A  34      -9.456  -5.634  -6.975  1.00  0.00           C  
ATOM    564  CG  LYS A  34      -9.866  -4.484  -7.890  1.00  0.00           C  
ATOM    565  CD  LYS A  34      -8.914  -3.300  -7.762  1.00  0.00           C  
ATOM    566  CE  LYS A  34      -9.334  -2.157  -8.682  1.00  0.00           C  
ATOM    567  NZ  LYS A  34      -8.489  -0.933  -8.496  1.00  0.00           N  
ATOM    568  H   LYS A  34     -11.697  -5.651  -5.720  1.00  0.00           H  
ATOM    569  HA  LYS A  34     -10.631  -7.094  -8.011  1.00  0.00           H  
ATOM    570 1HB  LYS A  34      -9.387  -5.242  -5.960  1.00  0.00           H  
ATOM    571 2HB  LYS A  34      -8.461  -5.967  -7.266  1.00  0.00           H  
ATOM    572 1HG  LYS A  34      -9.867  -4.834  -8.922  1.00  0.00           H  
ATOM    573 2HG  LYS A  34     -10.876  -4.166  -7.635  1.00  0.00           H  
ATOM    574 1HD  LYS A  34      -8.922  -2.943  -6.729  1.00  0.00           H  
ATOM    575 2HD  LYS A  34      -7.902  -3.612  -8.016  1.00  0.00           H  
ATOM    576 1HE  LYS A  34      -9.252  -2.486  -9.716  1.00  0.00           H  
ATOM    577 2HE  LYS A  34     -10.372  -1.900  -8.472  1.00  0.00           H  
ATOM    578 1HZ  LYS A  34      -8.820  -0.213  -9.127  1.00  0.00           H  
ATOM    579 2HZ  LYS A  34      -8.573  -0.608  -7.534  1.00  0.00           H  
ATOM    580 3HZ  LYS A  34      -7.518  -1.113  -8.690  1.00  0.00           H  
ATOM    581  N   GLY A  35     -10.011  -8.310  -5.051  1.00  0.00           N  
ATOM    582  CA  GLY A  35      -9.362  -9.414  -4.362  1.00  0.00           C  
ATOM    583  C   GLY A  35      -8.009  -9.018  -3.775  1.00  0.00           C  
ATOM    584  O   GLY A  35      -7.114  -9.856  -3.640  1.00  0.00           O  
ATOM    585  H   GLY A  35     -10.644  -7.716  -4.513  1.00  0.00           H  
ATOM    586 1HA  GLY A  35     -10.018  -9.759  -3.563  1.00  0.00           H  
ATOM    587 2HA  GLY A  35      -9.235 -10.246  -5.052  1.00  0.00           H  
ATOM    588  N   ASP A  36      -7.840  -7.723  -3.494  1.00  0.00           N  
ATOM    589  CA  ASP A  36      -6.604  -7.197  -2.929  1.00  0.00           C  
ATOM    590  C   ASP A  36      -6.677  -7.212  -1.407  1.00  0.00           C  
ATOM    591  O   ASP A  36      -7.229  -6.290  -0.801  1.00  0.00           O  
ATOM    592  CB  ASP A  36      -6.349  -5.772  -3.443  1.00  0.00           C  
ATOM    593  CG  ASP A  36      -5.031  -5.138  -2.927  1.00  0.00           C  
ATOM    594  OD1 ASP A  36      -4.475  -5.629  -1.968  1.00  0.00           O  
ATOM    595  OD2 ASP A  36      -4.627  -4.133  -3.443  1.00  0.00           O  
ATOM    596  H   ASP A  36      -8.645  -7.105  -3.596  1.00  0.00           H  
ATOM    597  HA  ASP A  36      -5.777  -7.834  -3.243  1.00  0.00           H  
ATOM    598 1HB  ASP A  36      -6.322  -5.786  -4.534  1.00  0.00           H  
ATOM    599 2HB  ASP A  36      -7.182  -5.134  -3.153  1.00  0.00           H  
ATOM    600  N   GLU A  37      -6.155  -8.271  -0.782  1.00  0.00           N  
ATOM    601  CA  GLU A  37      -6.263  -8.429   0.663  1.00  0.00           C  
ATOM    602  C   GLU A  37      -5.580  -7.305   1.417  1.00  0.00           C  
ATOM    603  O   GLU A  37      -6.073  -6.852   2.455  1.00  0.00           O  
ATOM    604  CB  GLU A  37      -5.660  -9.759   1.108  1.00  0.00           C  
ATOM    605  CG  GLU A  37      -5.797 -10.034   2.601  1.00  0.00           C  
ATOM    606  CD  GLU A  37      -5.276 -11.383   3.003  1.00  0.00           C  
ATOM    607  OE1 GLU A  37      -4.699 -12.058   2.175  1.00  0.00           O  
ATOM    608  OE2 GLU A  37      -5.437 -11.737   4.156  1.00  0.00           O  
ATOM    609  H   GLU A  37      -5.693  -8.992  -1.329  1.00  0.00           H  
ATOM    610  HA  GLU A  37      -7.321  -8.423   0.927  1.00  0.00           H  
ATOM    611 1HB  GLU A  37      -6.141 -10.575   0.569  1.00  0.00           H  
ATOM    612 2HB  GLU A  37      -4.599  -9.779   0.859  1.00  0.00           H  
ATOM    613 1HG  GLU A  37      -5.238  -9.279   3.154  1.00  0.00           H  
ATOM    614 2HG  GLU A  37      -6.845  -9.947   2.885  1.00  0.00           H  
ATOM    615  N   TRP A  38      -4.418  -6.881   0.923  1.00  0.00           N  
ATOM    616  CA  TRP A  38      -3.652  -5.849   1.594  1.00  0.00           C  
ATOM    617  C   TRP A  38      -4.444  -4.551   1.640  1.00  0.00           C  
ATOM    618  O   TRP A  38      -4.612  -3.950   2.712  1.00  0.00           O  
ATOM    619  CB  TRP A  38      -2.313  -5.627   0.892  1.00  0.00           C  
ATOM    620  CG  TRP A  38      -1.469  -4.658   1.597  1.00  0.00           C  
ATOM    621  CD1 TRP A  38      -1.201  -3.370   1.261  1.00  0.00           C  
ATOM    622  CD2 TRP A  38      -0.775  -4.907   2.825  1.00  0.00           C  
ATOM    623  NE1 TRP A  38      -0.396  -2.807   2.206  1.00  0.00           N  
ATOM    624  CE2 TRP A  38      -0.137  -3.739   3.177  1.00  0.00           C  
ATOM    625  CE3 TRP A  38      -0.657  -6.017   3.645  1.00  0.00           C  
ATOM    626  CZ2 TRP A  38       0.602  -3.641   4.331  1.00  0.00           C  
ATOM    627  CZ3 TRP A  38       0.089  -5.911   4.778  1.00  0.00           C  
ATOM    628  CH2 TRP A  38       0.700  -4.750   5.116  1.00  0.00           C  
ATOM    629  H   TRP A  38      -4.079  -7.289   0.061  1.00  0.00           H  
ATOM    630  HA  TRP A  38      -3.464  -6.166   2.619  1.00  0.00           H  
ATOM    631 1HB  TRP A  38      -1.776  -6.569   0.814  1.00  0.00           H  
ATOM    632 2HB  TRP A  38      -2.488  -5.265  -0.126  1.00  0.00           H  
ATOM    633  HD1 TRP A  38      -1.582  -2.860   0.374  1.00  0.00           H  
ATOM    634  HE1 TRP A  38      -0.054  -1.854   2.191  1.00  0.00           H  
ATOM    635  HE3 TRP A  38      -1.147  -6.954   3.391  1.00  0.00           H  
ATOM    636  HZ2 TRP A  38       1.083  -2.737   4.623  1.00  0.00           H  
ATOM    637  HZ3 TRP A  38       0.177  -6.774   5.402  1.00  0.00           H  
ATOM    638  HH2 TRP A  38       1.280  -4.703   6.036  1.00  0.00           H  
ATOM    639  N   THR A  39      -4.950  -4.124   0.478  1.00  0.00           N  
ATOM    640  CA  THR A  39      -5.715  -2.888   0.437  1.00  0.00           C  
ATOM    641  C   THR A  39      -6.994  -3.018   1.220  1.00  0.00           C  
ATOM    642  O   THR A  39      -7.401  -2.082   1.910  1.00  0.00           O  
ATOM    643  CB  THR A  39      -6.048  -2.387  -0.993  1.00  0.00           C  
ATOM    644  OG1 THR A  39      -4.843  -2.077  -1.714  1.00  0.00           O  
ATOM    645  CG2 THR A  39      -6.923  -1.119  -0.916  1.00  0.00           C  
ATOM    646  H   THR A  39      -4.789  -4.669  -0.384  1.00  0.00           H  
ATOM    647  HA  THR A  39      -5.124  -2.126   0.927  1.00  0.00           H  
ATOM    648  HB  THR A  39      -6.587  -3.159  -1.528  1.00  0.00           H  
ATOM    649  HG1 THR A  39      -4.527  -2.888  -2.185  1.00  0.00           H  
ATOM    650 1HG2 THR A  39      -7.152  -0.781  -1.925  1.00  0.00           H  
ATOM    651 2HG2 THR A  39      -7.854  -1.316  -0.397  1.00  0.00           H  
ATOM    652 3HG2 THR A  39      -6.408  -0.356  -0.401  1.00  0.00           H  
ATOM    653  N   LEU A  40      -7.669  -4.159   1.115  1.00  0.00           N  
ATOM    654  CA  LEU A  40      -8.934  -4.292   1.791  1.00  0.00           C  
ATOM    655  C   LEU A  40      -8.765  -4.212   3.292  1.00  0.00           C  
ATOM    656  O   LEU A  40      -9.537  -3.516   3.952  1.00  0.00           O  
ATOM    657  CB  LEU A  40      -9.583  -5.631   1.420  1.00  0.00           C  
ATOM    658  CG  LEU A  40     -10.958  -5.961   2.034  1.00  0.00           C  
ATOM    659  CD1 LEU A  40     -11.987  -4.910   1.617  1.00  0.00           C  
ATOM    660  CD2 LEU A  40     -11.369  -7.335   1.551  1.00  0.00           C  
ATOM    661  H   LEU A  40      -7.327  -4.933   0.539  1.00  0.00           H  
ATOM    662  HA  LEU A  40      -9.568  -3.472   1.471  1.00  0.00           H  
ATOM    663 1HB  LEU A  40      -9.680  -5.687   0.340  1.00  0.00           H  
ATOM    664 2HB  LEU A  40      -8.894  -6.421   1.721  1.00  0.00           H  
ATOM    665  HG  LEU A  40     -10.890  -5.962   3.115  1.00  0.00           H  
ATOM    666 1HD1 LEU A  40     -12.961  -5.152   2.037  1.00  0.00           H  
ATOM    667 2HD1 LEU A  40     -11.694  -3.933   1.965  1.00  0.00           H  
ATOM    668 3HD1 LEU A  40     -12.048  -4.902   0.548  1.00  0.00           H  
ATOM    669 1HD2 LEU A  40     -12.330  -7.595   1.970  1.00  0.00           H  
ATOM    670 2HD2 LEU A  40     -11.433  -7.333   0.471  1.00  0.00           H  
ATOM    671 3HD2 LEU A  40     -10.626  -8.065   1.866  1.00  0.00           H  
ATOM    672  N   ARG A  41      -7.757  -4.886   3.855  1.00  0.00           N  
ATOM    673  CA  ARG A  41      -7.605  -4.834   5.297  1.00  0.00           C  
ATOM    674  C   ARG A  41      -7.234  -3.439   5.790  1.00  0.00           C  
ATOM    675  O   ARG A  41      -7.768  -2.994   6.812  1.00  0.00           O  
ATOM    676  CB  ARG A  41      -6.569  -5.829   5.776  1.00  0.00           C  
ATOM    677  CG  ARG A  41      -6.979  -7.292   5.714  1.00  0.00           C  
ATOM    678  CD  ARG A  41      -5.901  -8.174   6.251  1.00  0.00           C  
ATOM    679  NE  ARG A  41      -6.244  -9.592   6.161  1.00  0.00           N  
ATOM    680  CZ  ARG A  41      -6.996 -10.286   7.027  1.00  0.00           C  
ATOM    681  NH1 ARG A  41      -7.534  -9.724   8.100  1.00  0.00           N  
ATOM    682  NH2 ARG A  41      -7.176 -11.559   6.761  1.00  0.00           N  
ATOM    683  H   ARG A  41      -7.125  -5.463   3.288  1.00  0.00           H  
ATOM    684  HA  ARG A  41      -8.561  -5.110   5.742  1.00  0.00           H  
ATOM    685 1HB  ARG A  41      -5.666  -5.716   5.169  1.00  0.00           H  
ATOM    686 2HB  ARG A  41      -6.308  -5.602   6.806  1.00  0.00           H  
ATOM    687 1HG  ARG A  41      -7.884  -7.440   6.296  1.00  0.00           H  
ATOM    688 2HG  ARG A  41      -7.167  -7.573   4.678  1.00  0.00           H  
ATOM    689 1HD  ARG A  41      -4.994  -8.012   5.662  1.00  0.00           H  
ATOM    690 2HD  ARG A  41      -5.698  -7.928   7.289  1.00  0.00           H  
ATOM    691  HE  ARG A  41      -5.872 -10.141   5.370  1.00  0.00           H  
ATOM    692 1HH1 ARG A  41      -7.384  -8.746   8.291  1.00  0.00           H  
ATOM    693 2HH1 ARG A  41      -8.095 -10.276   8.734  1.00  0.00           H  
ATOM    694 1HH2 ARG A  41      -6.724 -11.936   5.910  1.00  0.00           H  
ATOM    695 2HH2 ARG A  41      -7.730 -12.145   7.365  1.00  0.00           H  
ATOM    696  N   ILE A  42      -6.360  -2.726   5.073  1.00  0.00           N  
ATOM    697  CA  ILE A  42      -5.980  -1.395   5.531  1.00  0.00           C  
ATOM    698  C   ILE A  42      -7.129  -0.442   5.380  1.00  0.00           C  
ATOM    699  O   ILE A  42      -7.378   0.373   6.273  1.00  0.00           O  
ATOM    700  CB  ILE A  42      -4.785  -0.827   4.771  1.00  0.00           C  
ATOM    701  CG1 ILE A  42      -3.617  -1.627   5.094  1.00  0.00           C  
ATOM    702  CG2 ILE A  42      -4.530   0.669   5.233  1.00  0.00           C  
ATOM    703  CD1 ILE A  42      -2.496  -1.422   4.220  1.00  0.00           C  
ATOM    704  H   ILE A  42      -5.923  -3.129   4.234  1.00  0.00           H  
ATOM    705  HA  ILE A  42      -5.719  -1.457   6.584  1.00  0.00           H  
ATOM    706  HB  ILE A  42      -4.965  -0.884   3.693  1.00  0.00           H  
ATOM    707 1HG1 ILE A  42      -3.314  -1.351   6.094  1.00  0.00           H  
ATOM    708 2HG1 ILE A  42      -3.876  -2.687   5.079  1.00  0.00           H  
ATOM    709 1HG2 ILE A  42      -3.677   1.104   4.726  1.00  0.00           H  
ATOM    710 2HG2 ILE A  42      -5.391   1.278   5.017  1.00  0.00           H  
ATOM    711 3HG2 ILE A  42      -4.349   0.688   6.308  1.00  0.00           H  
ATOM    712 1HD1 ILE A  42      -1.693  -2.030   4.578  1.00  0.00           H  
ATOM    713 2HD1 ILE A  42      -2.776  -1.720   3.211  1.00  0.00           H  
ATOM    714 3HD1 ILE A  42      -2.191  -0.415   4.214  1.00  0.00           H  
ATOM    715  N   ALA A  43      -7.783  -0.481   4.228  1.00  0.00           N  
ATOM    716  CA  ALA A  43      -8.866   0.424   3.977  1.00  0.00           C  
ATOM    717  C   ALA A  43     -10.020   0.212   4.970  1.00  0.00           C  
ATOM    718  O   ALA A  43     -10.595   1.190   5.465  1.00  0.00           O  
ATOM    719  CB  ALA A  43      -9.312   0.251   2.544  1.00  0.00           C  
ATOM    720  H   ALA A  43      -7.533  -1.160   3.504  1.00  0.00           H  
ATOM    721  HA  ALA A  43      -8.484   1.428   4.125  1.00  0.00           H  
ATOM    722 1HB  ALA A  43     -10.092   0.950   2.318  1.00  0.00           H  
ATOM    723 2HB  ALA A  43      -8.489   0.416   1.878  1.00  0.00           H  
ATOM    724 3HB  ALA A  43      -9.665  -0.765   2.414  1.00  0.00           H  
ATOM    725  N   LEU A  44     -10.328  -1.052   5.318  1.00  0.00           N  
ATOM    726  CA  LEU A  44     -11.377  -1.303   6.301  1.00  0.00           C  
ATOM    727  C   LEU A  44     -10.935  -0.833   7.675  1.00  0.00           C  
ATOM    728  O   LEU A  44     -11.732  -0.241   8.407  1.00  0.00           O  
ATOM    729  CB  LEU A  44     -11.717  -2.798   6.380  1.00  0.00           C  
ATOM    730  CG  LEU A  44     -12.463  -3.455   5.191  1.00  0.00           C  
ATOM    731  CD1 LEU A  44     -12.463  -4.957   5.381  1.00  0.00           C  
ATOM    732  CD2 LEU A  44     -13.898  -2.977   5.137  1.00  0.00           C  
ATOM    733  H   LEU A  44      -9.865  -1.854   4.877  1.00  0.00           H  
ATOM    734  HA  LEU A  44     -12.258  -0.737   6.016  1.00  0.00           H  
ATOM    735 1HB  LEU A  44     -10.774  -3.339   6.494  1.00  0.00           H  
ATOM    736 2HB  LEU A  44     -12.305  -2.966   7.267  1.00  0.00           H  
ATOM    737  HG  LEU A  44     -11.958  -3.216   4.265  1.00  0.00           H  
ATOM    738 1HD1 LEU A  44     -12.979  -5.424   4.552  1.00  0.00           H  
ATOM    739 2HD1 LEU A  44     -11.435  -5.316   5.419  1.00  0.00           H  
ATOM    740 3HD1 LEU A  44     -12.975  -5.214   6.312  1.00  0.00           H  
ATOM    741 1HD2 LEU A  44     -14.386  -3.474   4.321  1.00  0.00           H  
ATOM    742 2HD2 LEU A  44     -14.408  -3.233   6.067  1.00  0.00           H  
ATOM    743 3HD2 LEU A  44     -13.932  -1.907   4.986  1.00  0.00           H  
ATOM    744  N   HIS A  45      -9.658  -1.050   8.015  1.00  0.00           N  
ATOM    745  CA  HIS A  45      -9.125  -0.644   9.303  1.00  0.00           C  
ATOM    746  C   HIS A  45      -9.245   0.851   9.484  1.00  0.00           C  
ATOM    747  O   HIS A  45      -9.709   1.321  10.526  1.00  0.00           O  
ATOM    748  CB  HIS A  45      -7.654  -1.036   9.434  1.00  0.00           C  
ATOM    749  CG  HIS A  45      -7.028  -0.619  10.715  1.00  0.00           C  
ATOM    750  ND1 HIS A  45      -7.255  -1.271  11.904  1.00  0.00           N  
ATOM    751  CD2 HIS A  45      -6.188   0.400  10.996  1.00  0.00           C  
ATOM    752  CE1 HIS A  45      -6.570  -0.677  12.861  1.00  0.00           C  
ATOM    753  NE2 HIS A  45      -5.911   0.333  12.336  1.00  0.00           N  
ATOM    754  H   HIS A  45      -9.036  -1.570   7.387  1.00  0.00           H  
ATOM    755  HA  HIS A  45      -9.686  -1.126  10.100  1.00  0.00           H  
ATOM    756 1HB  HIS A  45      -7.556  -2.115   9.334  1.00  0.00           H  
ATOM    757 2HB  HIS A  45      -7.088  -0.587   8.623  1.00  0.00           H  
ATOM    758  HD1 HIS A  45      -7.842  -2.067  12.042  1.00  0.00           H  
ATOM    759  HD2 HIS A  45      -5.744   1.182  10.378  1.00  0.00           H  
ATOM    760  HE1 HIS A  45      -6.611  -1.046  13.885  1.00  0.00           H  
ATOM    761  N   ILE A  46      -8.822   1.611   8.484  1.00  0.00           N  
ATOM    762  CA  ILE A  46      -8.878   3.042   8.625  1.00  0.00           C  
ATOM    763  C   ILE A  46     -10.335   3.494   8.719  1.00  0.00           C  
ATOM    764  O   ILE A  46     -10.651   4.340   9.553  1.00  0.00           O  
ATOM    765  CB  ILE A  46      -8.099   3.768   7.527  1.00  0.00           C  
ATOM    766  CG1 ILE A  46      -6.571   3.474   7.701  1.00  0.00           C  
ATOM    767  CG2 ILE A  46      -8.374   5.269   7.619  1.00  0.00           C  
ATOM    768  CD1 ILE A  46      -5.695   3.916   6.526  1.00  0.00           C  
ATOM    769  H   ILE A  46      -8.439   1.178   7.636  1.00  0.00           H  
ATOM    770  HA  ILE A  46      -8.390   3.303   9.562  1.00  0.00           H  
ATOM    771  HB  ILE A  46      -8.399   3.377   6.567  1.00  0.00           H  
ATOM    772 1HG1 ILE A  46      -6.216   3.965   8.606  1.00  0.00           H  
ATOM    773 2HG1 ILE A  46      -6.447   2.397   7.823  1.00  0.00           H  
ATOM    774 1HG2 ILE A  46      -7.843   5.789   6.860  1.00  0.00           H  
ATOM    775 2HG2 ILE A  46      -9.420   5.446   7.486  1.00  0.00           H  
ATOM    776 3HG2 ILE A  46      -8.062   5.644   8.599  1.00  0.00           H  
ATOM    777 1HD1 ILE A  46      -4.655   3.660   6.721  1.00  0.00           H  
ATOM    778 2HD1 ILE A  46      -6.030   3.414   5.624  1.00  0.00           H  
ATOM    779 3HD1 ILE A  46      -5.764   4.983   6.387  1.00  0.00           H  
ATOM    780  N   ALA A  47     -11.244   2.943   7.902  1.00  0.00           N  
ATOM    781  CA  ALA A  47     -12.627   3.401   8.008  1.00  0.00           C  
ATOM    782  C   ALA A  47     -13.180   3.200   9.419  1.00  0.00           C  
ATOM    783  O   ALA A  47     -13.844   4.099   9.946  1.00  0.00           O  
ATOM    784  CB  ALA A  47     -13.497   2.604   7.069  1.00  0.00           C  
ATOM    785  H   ALA A  47     -10.977   2.252   7.194  1.00  0.00           H  
ATOM    786  HA  ALA A  47     -12.664   4.454   7.754  1.00  0.00           H  
ATOM    787 1HB  ALA A  47     -14.518   2.952   7.150  1.00  0.00           H  
ATOM    788 2HB  ALA A  47     -13.162   2.704   6.065  1.00  0.00           H  
ATOM    789 3HB  ALA A  47     -13.435   1.562   7.360  1.00  0.00           H  
ATOM    790  N   LYS A  48     -12.834   2.074  10.049  1.00  0.00           N  
ATOM    791  CA  LYS A  48     -13.260   1.740  11.405  1.00  0.00           C  
ATOM    792  C   LYS A  48     -12.672   2.711  12.434  1.00  0.00           C  
ATOM    793  O   LYS A  48     -13.304   3.009  13.446  1.00  0.00           O  
ATOM    794  CB  LYS A  48     -12.866   0.295  11.708  1.00  0.00           C  
ATOM    795  CG  LYS A  48     -13.684  -0.717  10.903  1.00  0.00           C  
ATOM    796  CD  LYS A  48     -13.199  -2.145  11.077  1.00  0.00           C  
ATOM    797  CE  LYS A  48     -13.940  -3.080  10.110  1.00  0.00           C  
ATOM    798  NZ  LYS A  48     -13.445  -4.487  10.179  1.00  0.00           N  
ATOM    799  H   LYS A  48     -12.298   1.372   9.522  1.00  0.00           H  
ATOM    800  HA  LYS A  48     -14.344   1.826  11.453  1.00  0.00           H  
ATOM    801 1HB  LYS A  48     -11.812   0.148  11.475  1.00  0.00           H  
ATOM    802 2HB  LYS A  48     -13.007   0.091  12.765  1.00  0.00           H  
ATOM    803 1HG  LYS A  48     -14.710  -0.671  11.260  1.00  0.00           H  
ATOM    804 2HG  LYS A  48     -13.685  -0.451   9.855  1.00  0.00           H  
ATOM    805 1HD  LYS A  48     -12.130  -2.188  10.859  1.00  0.00           H  
ATOM    806 2HD  LYS A  48     -13.364  -2.475  12.101  1.00  0.00           H  
ATOM    807 1HE  LYS A  48     -15.005  -3.067  10.331  1.00  0.00           H  
ATOM    808 2HE  LYS A  48     -13.789  -2.709   9.098  1.00  0.00           H  
ATOM    809 1HZ  LYS A  48     -13.968  -5.057   9.481  1.00  0.00           H  
ATOM    810 2HZ  LYS A  48     -12.467  -4.519   9.955  1.00  0.00           H  
ATOM    811 3HZ  LYS A  48     -13.593  -4.868  11.099  1.00  0.00           H  
ATOM    812  N   GLN A  49     -11.454   3.191  12.167  1.00  0.00           N  
ATOM    813  CA  GLN A  49     -10.763   4.147  13.031  1.00  0.00           C  
ATOM    814  C   GLN A  49     -11.338   5.563  12.897  1.00  0.00           C  
ATOM    815  O   GLN A  49     -11.338   6.334  13.862  1.00  0.00           O  
ATOM    816  CB  GLN A  49      -9.284   4.198  12.646  1.00  0.00           C  
ATOM    817  CG  GLN A  49      -8.459   2.946  12.928  1.00  0.00           C  
ATOM    818  CD  GLN A  49      -8.065   2.820  14.352  1.00  0.00           C  
ATOM    819  OE1 GLN A  49      -7.335   3.695  14.869  1.00  0.00           O  
ATOM    820  NE2 GLN A  49      -8.533   1.765  15.012  1.00  0.00           N  
ATOM    821  H   GLN A  49     -10.964   2.844  11.338  1.00  0.00           H  
ATOM    822  HA  GLN A  49     -10.870   3.822  14.063  1.00  0.00           H  
ATOM    823 1HB  GLN A  49      -9.187   4.447  11.599  1.00  0.00           H  
ATOM    824 2HB  GLN A  49      -8.839   4.998  13.213  1.00  0.00           H  
ATOM    825 1HG  GLN A  49      -9.058   2.080  12.698  1.00  0.00           H  
ATOM    826 2HG  GLN A  49      -7.562   2.952  12.310  1.00  0.00           H  
ATOM    827 1HE2 GLN A  49      -8.302   1.630  15.975  1.00  0.00           H  
ATOM    828 2HE2 GLN A  49      -9.119   1.103  14.538  1.00  0.00           H  
ATOM    829  N   LEU A  50     -11.815   5.912  11.699  1.00  0.00           N  
ATOM    830  CA  LEU A  50     -12.353   7.244  11.423  1.00  0.00           C  
ATOM    831  C   LEU A  50     -13.823   7.436  11.828  1.00  0.00           C  
ATOM    832  O   LEU A  50     -14.231   8.559  12.172  1.00  0.00           O  
ATOM    833  CB  LEU A  50     -12.215   7.546   9.922  1.00  0.00           C  
ATOM    834  CG  LEU A  50     -10.763   7.670   9.325  1.00  0.00           C  
ATOM    835  CD1 LEU A  50     -10.870   7.794   7.812  1.00  0.00           C  
ATOM    836  CD2 LEU A  50     -10.055   8.881   9.887  1.00  0.00           C  
ATOM    837  H   LEU A  50     -11.748   5.231  10.938  1.00  0.00           H  
ATOM    838  HA  LEU A  50     -11.770   7.962  11.989  1.00  0.00           H  
ATOM    839 1HB  LEU A  50     -12.718   6.741   9.379  1.00  0.00           H  
ATOM    840 2HB  LEU A  50     -12.741   8.481   9.715  1.00  0.00           H  
ATOM    841  HG  LEU A  50     -10.188   6.782   9.567  1.00  0.00           H  
ATOM    842 1HD1 LEU A  50      -9.879   7.879   7.374  1.00  0.00           H  
ATOM    843 2HD1 LEU A  50     -11.358   6.910   7.428  1.00  0.00           H  
ATOM    844 3HD1 LEU A  50     -11.452   8.683   7.561  1.00  0.00           H  
ATOM    845 1HD2 LEU A  50      -9.060   8.947   9.445  1.00  0.00           H  
ATOM    846 2HD2 LEU A  50     -10.623   9.783   9.640  1.00  0.00           H  
ATOM    847 3HD2 LEU A  50      -9.961   8.795  10.963  1.00  0.00           H  
ATOM    848  N   LEU A  51     -14.611   6.362  11.783  1.00  0.00           N  
ATOM    849  CA  LEU A  51     -16.028   6.436  12.095  1.00  0.00           C  
ATOM    850  C   LEU A  51     -16.352   6.159  13.563  1.00  0.00           C  
ATOM    851  O   LEU A  51     -16.444   5.003  13.975  1.00  0.00           O  
ATOM    852  OXT LEU A  51     -16.713   7.095  14.289  1.00  0.00           O  
ATOM    853  CB  LEU A  51     -16.793   5.480  11.191  1.00  0.00           C  
ATOM    854  CG  LEU A  51     -16.692   5.769   9.674  1.00  0.00           C  
ATOM    855  CD1 LEU A  51     -17.418   4.691   8.927  1.00  0.00           C  
ATOM    856  CD2 LEU A  51     -17.272   7.147   9.349  1.00  0.00           C  
ATOM    857  H   LEU A  51     -14.221   5.474  11.453  1.00  0.00           H  
ATOM    858  HA  LEU A  51     -16.362   7.434  11.885  1.00  0.00           H  
ATOM    859 1HB  LEU A  51     -16.404   4.474  11.359  1.00  0.00           H  
ATOM    860 2HB  LEU A  51     -17.831   5.506  11.475  1.00  0.00           H  
ATOM    861  HG  LEU A  51     -15.652   5.742   9.364  1.00  0.00           H  
ATOM    862 1HD1 LEU A  51     -17.348   4.877   7.881  1.00  0.00           H  
ATOM    863 2HD1 LEU A  51     -16.971   3.737   9.160  1.00  0.00           H  
ATOM    864 3HD1 LEU A  51     -18.433   4.691   9.209  1.00  0.00           H  
ATOM    865 1HD2 LEU A  51     -17.205   7.312   8.305  1.00  0.00           H  
ATOM    866 2HD2 LEU A  51     -18.302   7.194   9.652  1.00  0.00           H  
ATOM    867 3HD2 LEU A  51     -16.720   7.919   9.842  1.00  0.00           H  
TER                                                                             
ATOM    869  N   VAL B  52      -8.215  23.708  -5.832  1.00  0.00           N  
ATOM    870  CA  VAL B  52      -8.176  24.776  -4.832  1.00  0.00           C  
ATOM    871  C   VAL B  52      -7.221  24.390  -3.709  1.00  0.00           C  
ATOM    872  O   VAL B  52      -7.425  23.370  -3.048  1.00  0.00           O  
ATOM    873  CB  VAL B  52      -9.549  24.907  -4.220  1.00  0.00           C  
ATOM    874  CG1 VAL B  52      -9.508  25.906  -3.209  1.00  0.00           C  
ATOM    875  CG2 VAL B  52     -10.557  25.196  -5.277  1.00  0.00           C  
ATOM    876 1H   VAL B  52      -8.842  23.963  -6.569  1.00  0.00           H  
ATOM    877 2H   VAL B  52      -7.298  23.569  -6.207  1.00  0.00           H  
ATOM    878 3H   VAL B  52      -8.530  22.861  -5.404  1.00  0.00           H  
ATOM    879  HA  VAL B  52      -7.840  25.695  -5.287  1.00  0.00           H  
ATOM    880  HB  VAL B  52      -9.812  23.969  -3.736  1.00  0.00           H  
ATOM    881 1HG1 VAL B  52     -10.489  25.990  -2.739  1.00  0.00           H  
ATOM    882 2HG1 VAL B  52      -8.765  25.631  -2.453  1.00  0.00           H  
ATOM    883 3HG1 VAL B  52      -9.234  26.841  -3.673  1.00  0.00           H  
ATOM    884 1HG2 VAL B  52     -11.527  25.263  -4.807  1.00  0.00           H  
ATOM    885 2HG2 VAL B  52     -10.310  26.128  -5.758  1.00  0.00           H  
ATOM    886 3HG2 VAL B  52     -10.558  24.393  -6.010  1.00  0.00           H  
ATOM    887  N   SER B  53      -6.161  25.165  -3.498  1.00  0.00           N  
ATOM    888  CA  SER B  53      -5.157  24.736  -2.518  1.00  0.00           C  
ATOM    889  C   SER B  53      -5.597  24.841  -1.071  1.00  0.00           C  
ATOM    890  O   SER B  53      -6.421  25.699  -0.706  1.00  0.00           O  
ATOM    891  CB  SER B  53      -3.910  25.562  -2.674  1.00  0.00           C  
ATOM    892  OG  SER B  53      -4.213  26.870  -2.348  1.00  0.00           O  
ATOM    893  H   SER B  53      -6.025  26.022  -4.050  1.00  0.00           H  
ATOM    894  HA  SER B  53      -4.908  23.703  -2.718  1.00  0.00           H  
ATOM    895 1HB  SER B  53      -3.120  25.191  -2.043  1.00  0.00           H  
ATOM    896 2HB  SER B  53      -3.569  25.511  -3.709  1.00  0.00           H  
ATOM    897  HG  SER B  53      -3.368  27.381  -2.255  1.00  0.00           H  
ATOM    898  N   PHE B  54      -4.963  24.022  -0.227  1.00  0.00           N  
ATOM    899  CA  PHE B  54      -5.108  24.117   1.232  1.00  0.00           C  
ATOM    900  C   PHE B  54      -3.946  23.365   1.920  1.00  0.00           C  
ATOM    901  O   PHE B  54      -3.382  22.457   1.329  1.00  0.00           O  
ATOM    902  CB  PHE B  54      -6.493  23.629   1.694  1.00  0.00           C  
ATOM    903  CG  PHE B  54      -6.838  22.211   1.416  1.00  0.00           C  
ATOM    904  CD1 PHE B  54      -6.545  21.219   2.340  1.00  0.00           C  
ATOM    905  CD2 PHE B  54      -7.502  21.862   0.256  1.00  0.00           C  
ATOM    906  CE1 PHE B  54      -6.906  19.916   2.101  1.00  0.00           C  
ATOM    907  CE2 PHE B  54      -7.863  20.560   0.026  1.00  0.00           C  
ATOM    908  CZ  PHE B  54      -7.563  19.589   0.948  1.00  0.00           C  
ATOM    909  H   PHE B  54      -4.321  23.353  -0.637  1.00  0.00           H  
ATOM    910  HA  PHE B  54      -5.057  25.175   1.468  1.00  0.00           H  
ATOM    911 1HB  PHE B  54      -6.617  23.789   2.749  1.00  0.00           H  
ATOM    912 2HB  PHE B  54      -7.252  24.246   1.209  1.00  0.00           H  
ATOM    913  HD1 PHE B  54      -6.021  21.479   3.271  1.00  0.00           H  
ATOM    914  HD2 PHE B  54      -7.745  22.638  -0.482  1.00  0.00           H  
ATOM    915  HE1 PHE B  54      -6.674  19.138   2.830  1.00  0.00           H  
ATOM    916  HE2 PHE B  54      -8.391  20.292  -0.887  1.00  0.00           H  
ATOM    917  HZ  PHE B  54      -7.851  18.547   0.764  1.00  0.00           H  
ATOM    918  N   PRO B  55      -3.596  23.654   3.183  1.00  0.00           N  
ATOM    919  CA  PRO B  55      -2.504  23.036   3.924  1.00  0.00           C  
ATOM    920  C   PRO B  55      -2.620  21.511   4.161  1.00  0.00           C  
ATOM    921  O   PRO B  55      -3.681  20.882   4.194  1.00  0.00           O  
ATOM    922  CB  PRO B  55      -2.593  23.750   5.302  1.00  0.00           C  
ATOM    923  CG  PRO B  55      -3.183  25.043   5.022  1.00  0.00           C  
ATOM    924  CD  PRO B  55      -4.200  24.778   3.911  1.00  0.00           C  
ATOM    925  HA  PRO B  55      -1.565  23.257   3.435  1.00  0.00           H  
ATOM    926 1HB  PRO B  55      -3.140  23.161   5.991  1.00  0.00           H  
ATOM    927 2HB  PRO B  55      -1.568  23.863   5.717  1.00  0.00           H  
ATOM    928 1HG  PRO B  55      -3.653  25.436   5.948  1.00  0.00           H  
ATOM    929 2HG  PRO B  55      -2.428  25.748   4.737  1.00  0.00           H  
ATOM    930 1HD  PRO B  55      -5.168  24.486   4.331  1.00  0.00           H  
ATOM    931 2HD  PRO B  55      -4.249  25.693   3.325  1.00  0.00           H  
ATOM    932  N   ALA B  56      -1.461  20.920   4.331  1.00  0.00           N  
ATOM    933  CA  ALA B  56      -1.397  19.531   4.665  1.00  0.00           C  
ATOM    934  C   ALA B  56      -1.859  19.247   6.090  1.00  0.00           C  
ATOM    935  O   ALA B  56      -1.699  20.084   6.976  1.00  0.00           O  
ATOM    936  CB  ALA B  56       0.036  19.025   4.492  1.00  0.00           C  
ATOM    937  H   ALA B  56      -0.605  21.454   4.259  1.00  0.00           H  
ATOM    938  HA  ALA B  56      -2.060  19.000   3.986  1.00  0.00           H  
ATOM    939 1HB  ALA B  56       0.084  17.955   4.719  1.00  0.00           H  
ATOM    940 2HB  ALA B  56       0.365  19.198   3.468  1.00  0.00           H  
ATOM    941 3HB  ALA B  56       0.695  19.563   5.184  1.00  0.00           H  
ATOM    942  N   SER B  57      -2.336  18.026   6.299  1.00  0.00           N  
ATOM    943  CA  SER B  57      -2.622  17.464   7.630  1.00  0.00           C  
ATOM    944  C   SER B  57      -2.298  15.948   7.631  1.00  0.00           C  
ATOM    945  O   SER B  57      -2.324  15.293   6.579  1.00  0.00           O  
ATOM    946  CB  SER B  57      -4.075  17.675   8.010  1.00  0.00           C  
ATOM    947  OG  SER B  57      -4.934  16.954   7.164  1.00  0.00           O  
ATOM    948  H   SER B  57      -2.487  17.452   5.466  1.00  0.00           H  
ATOM    949  HA  SER B  57      -1.996  17.957   8.376  1.00  0.00           H  
ATOM    950 1HB  SER B  57      -4.227  17.361   9.041  1.00  0.00           H  
ATOM    951 2HB  SER B  57      -4.310  18.738   7.952  1.00  0.00           H  
ATOM    952  HG  SER B  57      -5.818  17.081   7.517  1.00  0.00           H  
ATOM    953  N   VAL B  58      -1.982  15.385   8.808  1.00  0.00           N  
ATOM    954  CA  VAL B  58      -1.641  13.947   8.876  1.00  0.00           C  
ATOM    955  C   VAL B  58      -1.938  13.240  10.204  1.00  0.00           C  
ATOM    956  O   VAL B  58      -1.791  13.823  11.281  1.00  0.00           O  
ATOM    957  CB  VAL B  58      -0.124  13.782   8.536  1.00  0.00           C  
ATOM    958  CG1 VAL B  58       0.721  14.488   9.508  1.00  0.00           C  
ATOM    959  CG2 VAL B  58       0.330  12.347   8.596  1.00  0.00           C  
ATOM    960  H   VAL B  58      -1.975  15.952   9.644  1.00  0.00           H  
ATOM    961  HA  VAL B  58      -2.210  13.441   8.104  1.00  0.00           H  
ATOM    962  HB  VAL B  58       0.046  14.197   7.544  1.00  0.00           H  
ATOM    963 1HG1 VAL B  58       1.771  14.371   9.232  1.00  0.00           H  
ATOM    964 2HG1 VAL B  58       0.474  15.496   9.523  1.00  0.00           H  
ATOM    965 3HG1 VAL B  58       0.569  14.083  10.485  1.00  0.00           H  
ATOM    966 1HG2 VAL B  58       1.377  12.335   8.339  1.00  0.00           H  
ATOM    967 2HG2 VAL B  58       0.221  11.940   9.588  1.00  0.00           H  
ATOM    968 3HG2 VAL B  58      -0.228  11.734   7.909  1.00  0.00           H  
ATOM    969  N   GLN B  59      -2.281  11.954  10.123  1.00  0.00           N  
ATOM    970  CA  GLN B  59      -2.396  11.114  11.318  1.00  0.00           C  
ATOM    971  C   GLN B  59      -1.892   9.681  11.075  1.00  0.00           C  
ATOM    972  O   GLN B  59      -1.906   9.154   9.952  1.00  0.00           O  
ATOM    973  CB  GLN B  59      -3.843  11.068  11.803  1.00  0.00           C  
ATOM    974  CG  GLN B  59      -4.773  10.433  10.811  1.00  0.00           C  
ATOM    975  CD  GLN B  59      -6.198  10.465  11.223  1.00  0.00           C  
ATOM    976  OE1 GLN B  59      -6.721  11.525  11.568  1.00  0.00           O  
ATOM    977  NE2 GLN B  59      -6.859   9.317  11.200  1.00  0.00           N  
ATOM    978  H   GLN B  59      -2.452  11.574   9.190  1.00  0.00           H  
ATOM    979  HA  GLN B  59      -1.778  11.546  12.106  1.00  0.00           H  
ATOM    980 1HB  GLN B  59      -3.900  10.497  12.732  1.00  0.00           H  
ATOM    981 2HB  GLN B  59      -4.191  12.080  12.011  1.00  0.00           H  
ATOM    982 1HG  GLN B  59      -4.678  10.994   9.888  1.00  0.00           H  
ATOM    983 2HG  GLN B  59      -4.493   9.389  10.657  1.00  0.00           H  
ATOM    984 1HE2 GLN B  59      -7.820   9.298  11.475  1.00  0.00           H  
ATOM    985 2HE2 GLN B  59      -6.402   8.434  10.924  1.00  0.00           H  
ATOM    986  N   LEU B  60      -1.450   9.051  12.163  1.00  0.00           N  
ATOM    987  CA  LEU B  60      -1.027   7.655  12.163  1.00  0.00           C  
ATOM    988  C   LEU B  60      -1.906   6.814  13.052  1.00  0.00           C  
ATOM    989  O   LEU B  60      -2.414   7.289  14.054  1.00  0.00           O  
ATOM    990  CB  LEU B  60       0.444   7.525  12.606  1.00  0.00           C  
ATOM    991  CG  LEU B  60       1.499   8.327  11.766  1.00  0.00           C  
ATOM    992  CD1 LEU B  60       2.871   8.156  12.357  1.00  0.00           C  
ATOM    993  CD2 LEU B  60       1.495   7.873  10.350  1.00  0.00           C  
ATOM    994  H   LEU B  60      -1.434   9.556  13.044  1.00  0.00           H  
ATOM    995  HA  LEU B  60      -1.095   7.267  11.152  1.00  0.00           H  
ATOM    996 1HB  LEU B  60       0.521   7.857  13.638  1.00  0.00           H  
ATOM    997 2HB  LEU B  60       0.719   6.467  12.572  1.00  0.00           H  
ATOM    998  HG  LEU B  60       1.258   9.355  11.799  1.00  0.00           H  
ATOM    999 1HD1 LEU B  60       3.596   8.736  11.782  1.00  0.00           H  
ATOM   1000 2HD1 LEU B  60       2.873   8.503  13.382  1.00  0.00           H  
ATOM   1001 3HD1 LEU B  60       3.145   7.114  12.323  1.00  0.00           H  
ATOM   1002 1HD2 LEU B  60       2.215   8.428   9.788  1.00  0.00           H  
ATOM   1003 2HD2 LEU B  60       1.735   6.818  10.303  1.00  0.00           H  
ATOM   1004 3HD2 LEU B  60       0.526   8.042   9.929  1.00  0.00           H  
ATOM   1005  N   HIS B  61      -2.034   5.550  12.720  1.00  0.00           N  
ATOM   1006  CA  HIS B  61      -2.768   4.585  13.547  1.00  0.00           C  
ATOM   1007  C   HIS B  61      -1.816   3.546  14.168  1.00  0.00           C  
ATOM   1008  O   HIS B  61      -0.725   3.310  13.648  1.00  0.00           O  
ATOM   1009  CB  HIS B  61      -3.829   3.921  12.670  1.00  0.00           C  
ATOM   1010  CG  HIS B  61      -4.795   4.934  12.098  1.00  0.00           C  
ATOM   1011  ND1 HIS B  61      -5.929   5.340  12.765  1.00  0.00           N  
ATOM   1012  CD2 HIS B  61      -4.765   5.649  10.931  1.00  0.00           C  
ATOM   1013  CE1 HIS B  61      -6.565   6.251  12.038  1.00  0.00           C  
ATOM   1014  NE2 HIS B  61      -5.883   6.465  10.924  1.00  0.00           N  
ATOM   1015  H   HIS B  61      -1.626   5.230  11.834  1.00  0.00           H  
ATOM   1016  HA  HIS B  61      -3.287   5.100  14.356  1.00  0.00           H  
ATOM   1017 1HB  HIS B  61      -3.349   3.399  11.865  1.00  0.00           H  
ATOM   1018 2HB  HIS B  61      -4.393   3.188  13.251  1.00  0.00           H  
ATOM   1019  HD1 HIS B  61      -6.257   4.999  13.683  1.00  0.00           H  
ATOM   1020  HD2 HIS B  61      -4.059   5.678  10.098  1.00  0.00           H  
ATOM   1021  HE1 HIS B  61      -7.489   6.701  12.400  1.00  0.00           H  
ATOM   1022  N   THR B  62      -2.238   2.928  15.271  1.00  0.00           N  
ATOM   1023  CA  THR B  62      -1.423   1.925  15.962  1.00  0.00           C  
ATOM   1024  C   THR B  62      -0.974   0.878  14.991  1.00  0.00           C  
ATOM   1025  O   THR B  62      -1.782   0.404  14.195  1.00  0.00           O  
ATOM   1026  CB  THR B  62      -2.220   1.274  17.113  1.00  0.00           C  
ATOM   1027  OG1 THR B  62      -2.649   2.295  18.030  1.00  0.00           O  
ATOM   1028  CG2 THR B  62      -1.341   0.274  17.866  1.00  0.00           C  
ATOM   1029  H   THR B  62      -3.144   3.162  15.646  1.00  0.00           H  
ATOM   1030  HA  THR B  62      -0.534   2.389  16.380  1.00  0.00           H  
ATOM   1031  HB  THR B  62      -3.094   0.763  16.710  1.00  0.00           H  
ATOM   1032  HG1 THR B  62      -3.268   1.918  18.664  1.00  0.00           H  
ATOM   1033 1HG2 THR B  62      -1.916  -0.164  18.679  1.00  0.00           H  
ATOM   1034 2HG2 THR B  62      -1.012  -0.522  17.199  1.00  0.00           H  
ATOM   1035 3HG2 THR B  62      -0.472   0.788  18.274  1.00  0.00           H  
ATOM   1036  N   ALA B  63       0.320   0.527  15.050  1.00  0.00           N  
ATOM   1037  CA  ALA B  63       0.898  -0.453  14.131  1.00  0.00           C  
ATOM   1038  C   ALA B  63       0.124  -1.787  14.196  1.00  0.00           C  
ATOM   1039  O   ALA B  63      -0.210  -2.315  15.262  1.00  0.00           O  
ATOM   1040  CB  ALA B  63       2.375  -0.692  14.444  1.00  0.00           C  
ATOM   1041  H   ALA B  63       0.910   0.969  15.740  1.00  0.00           H  
ATOM   1042  HA  ALA B  63       0.809  -0.060  13.122  1.00  0.00           H  
ATOM   1043 1HB  ALA B  63       2.781  -1.404  13.723  1.00  0.00           H  
ATOM   1044 2HB  ALA B  63       2.918   0.247  14.374  1.00  0.00           H  
ATOM   1045 3HB  ALA B  63       2.476  -1.094  15.450  1.00  0.00           H  
ATOM   1046  N   VAL B  64      -0.114  -2.309  13.005  1.00  0.00           N  
ATOM   1047  CA  VAL B  64      -0.916  -3.466  12.678  1.00  0.00           C  
ATOM   1048  C   VAL B  64      -0.080  -4.612  12.162  1.00  0.00           C  
ATOM   1049  O   VAL B  64       0.899  -4.366  11.445  1.00  0.00           O  
ATOM   1050  CB  VAL B  64      -1.975  -3.072  11.613  1.00  0.00           C  
ATOM   1051  CG1 VAL B  64      -2.856  -4.259  11.280  1.00  0.00           C  
ATOM   1052  CG2 VAL B  64      -2.805  -1.900  12.095  1.00  0.00           C  
ATOM   1053  H   VAL B  64       0.266  -1.799  12.211  1.00  0.00           H  
ATOM   1054  HA  VAL B  64      -1.463  -3.787  13.566  1.00  0.00           H  
ATOM   1055  HB  VAL B  64      -1.463  -2.782  10.707  1.00  0.00           H  
ATOM   1056 1HG1 VAL B  64      -3.578  -3.978  10.514  1.00  0.00           H  
ATOM   1057 2HG1 VAL B  64      -2.262  -5.059  10.923  1.00  0.00           H  
ATOM   1058 3HG1 VAL B  64      -3.391  -4.579  12.172  1.00  0.00           H  
ATOM   1059 1HG2 VAL B  64      -3.529  -1.624  11.331  1.00  0.00           H  
ATOM   1060 2HG2 VAL B  64      -3.329  -2.167  13.010  1.00  0.00           H  
ATOM   1061 3HG2 VAL B  64      -2.160  -1.052  12.290  1.00  0.00           H  
ATOM   1062  N   GLU B  65      -0.390  -5.858  12.563  1.00  0.00           N  
ATOM   1063  CA  GLU B  65       0.378  -6.980  11.999  1.00  0.00           C  
ATOM   1064  C   GLU B  65      -0.508  -7.741  10.981  1.00  0.00           C  
ATOM   1065  O   GLU B  65      -1.488  -8.381  11.359  1.00  0.00           O  
ATOM   1066  CB  GLU B  65       0.851  -7.921  13.103  1.00  0.00           C  
ATOM   1067  CG  GLU B  65       1.723  -9.066  12.619  1.00  0.00           C  
ATOM   1068  CD  GLU B  65       2.219  -9.946  13.733  1.00  0.00           C  
ATOM   1069  OE1 GLU B  65       1.898  -9.687  14.869  1.00  0.00           O  
ATOM   1070  OE2 GLU B  65       2.926 -10.882  13.446  1.00  0.00           O  
ATOM   1071  H   GLU B  65      -1.196  -6.025  13.154  1.00  0.00           H  
ATOM   1072  HA  GLU B  65       1.246  -6.598  11.460  1.00  0.00           H  
ATOM   1073 1HB  GLU B  65       1.400  -7.364  13.837  1.00  0.00           H  
ATOM   1074 2HB  GLU B  65      -0.012  -8.353  13.605  1.00  0.00           H  
ATOM   1075 1HG  GLU B  65       1.157  -9.674  11.914  1.00  0.00           H  
ATOM   1076 2HG  GLU B  65       2.577  -8.647  12.084  1.00  0.00           H  
ATOM   1077  N   MET B  66      -0.139  -7.654   9.700  1.00  0.00           N  
ATOM   1078  CA  MET B  66      -0.811  -8.247   8.544  1.00  0.00           C  
ATOM   1079  C   MET B  66       0.268  -9.056   7.840  1.00  0.00           C  
ATOM   1080  O   MET B  66       1.228  -9.437   8.508  1.00  0.00           O  
ATOM   1081  CB  MET B  66      -1.459  -7.222   7.642  1.00  0.00           C  
ATOM   1082  CG  MET B  66      -2.647  -6.563   8.216  1.00  0.00           C  
ATOM   1083  SD  MET B  66      -3.308  -5.283   7.164  1.00  0.00           S  
ATOM   1084  CE  MET B  66      -2.148  -4.011   7.496  1.00  0.00           C  
ATOM   1085  H   MET B  66       0.690  -7.104   9.465  1.00  0.00           H  
ATOM   1086  HA  MET B  66      -1.584  -8.927   8.889  1.00  0.00           H  
ATOM   1087 1HB  MET B  66      -0.723  -6.468   7.448  1.00  0.00           H  
ATOM   1088 2HB  MET B  66      -1.754  -7.667   6.703  1.00  0.00           H  
ATOM   1089 1HG  MET B  66      -3.423  -7.301   8.407  1.00  0.00           H  
ATOM   1090 2HG  MET B  66      -2.364  -6.140   9.130  1.00  0.00           H  
ATOM   1091 1HE  MET B  66      -2.384  -3.146   6.943  1.00  0.00           H  
ATOM   1092 2HE  MET B  66      -2.161  -3.777   8.546  1.00  0.00           H  
ATOM   1093 3HE  MET B  66      -1.170  -4.334   7.217  1.00  0.00           H  
ATOM   1094  N   HIS B  67       0.114  -9.438   6.549  1.00  0.00           N  
ATOM   1095  CA  HIS B  67       1.215 -10.206   5.917  1.00  0.00           C  
ATOM   1096  C   HIS B  67       2.541  -9.497   6.232  1.00  0.00           C  
ATOM   1097  O   HIS B  67       3.532 -10.146   6.587  1.00  0.00           O  
ATOM   1098  CB  HIS B  67       1.017 -10.306   4.401  1.00  0.00           C  
ATOM   1099  CG  HIS B  67      -0.122 -11.193   3.993  1.00  0.00           C  
ATOM   1100  ND1 HIS B  67      -0.146 -12.542   4.271  1.00  0.00           N  
ATOM   1101  CD2 HIS B  67      -1.273 -10.925   3.323  1.00  0.00           C  
ATOM   1102  CE1 HIS B  67      -1.263 -13.068   3.792  1.00  0.00           C  
ATOM   1103  NE2 HIS B  67      -1.962 -12.113   3.210  1.00  0.00           N  
ATOM   1104  H   HIS B  67      -0.684  -9.150   5.984  1.00  0.00           H  
ATOM   1105  HA  HIS B  67       1.277 -11.192   6.349  1.00  0.00           H  
ATOM   1106 1HB  HIS B  67       0.838  -9.311   3.991  1.00  0.00           H  
ATOM   1107 2HB  HIS B  67       1.928 -10.687   3.943  1.00  0.00           H  
ATOM   1108  HD2 HIS B  67      -1.598  -9.956   2.942  1.00  0.00           H  
ATOM   1109  HE1 HIS B  67      -1.559 -14.115   3.861  1.00  0.00           H  
ATOM   1110  HE2 HIS B  67      -2.890 -12.236   2.742  1.00  0.00           H  
ATOM   1111  N   HIS B  68       2.538  -8.169   6.078  1.00  0.00           N  
ATOM   1112  CA  HIS B  68       3.633  -7.306   6.486  1.00  0.00           C  
ATOM   1113  C   HIS B  68       3.166  -6.501   7.694  1.00  0.00           C  
ATOM   1114  O   HIS B  68       1.959  -6.360   7.937  1.00  0.00           O  
ATOM   1115  CB  HIS B  68       4.102  -6.335   5.401  1.00  0.00           C  
ATOM   1116  CG  HIS B  68       4.832  -6.923   4.266  1.00  0.00           C  
ATOM   1117  ND1 HIS B  68       5.348  -6.143   3.262  1.00  0.00           N  
ATOM   1118  CD2 HIS B  68       5.152  -8.201   3.953  1.00  0.00           C  
ATOM   1119  CE1 HIS B  68       5.950  -6.913   2.370  1.00  0.00           C  
ATOM   1120  NE2 HIS B  68       5.842  -8.166   2.767  1.00  0.00           N  
ATOM   1121  H   HIS B  68       1.692  -7.746   5.733  1.00  0.00           H  
ATOM   1122  HA  HIS B  68       4.496  -7.900   6.783  1.00  0.00           H  
ATOM   1123 1HB  HIS B  68       3.254  -5.813   5.006  1.00  0.00           H  
ATOM   1124 2HB  HIS B  68       4.746  -5.580   5.856  1.00  0.00           H  
ATOM   1125  HD2 HIS B  68       4.908  -9.093   4.525  1.00  0.00           H  
ATOM   1126  HE1 HIS B  68       6.448  -6.565   1.467  1.00  0.00           H  
ATOM   1127  HE2 HIS B  68       6.213  -8.976   2.288  1.00  0.00           H  
ATOM   1128  N   TRP B  69       4.096  -5.960   8.451  1.00  0.00           N  
ATOM   1129  CA  TRP B  69       3.686  -5.004   9.450  1.00  0.00           C  
ATOM   1130  C   TRP B  69       3.302  -3.731   8.748  1.00  0.00           C  
ATOM   1131  O   TRP B  69       3.848  -3.376   7.680  1.00  0.00           O  
ATOM   1132  CB  TRP B  69       4.749  -4.757  10.506  1.00  0.00           C  
ATOM   1133  CG  TRP B  69       4.804  -5.741  11.600  1.00  0.00           C  
ATOM   1134  CD1 TRP B  69       5.517  -6.885  11.694  1.00  0.00           C  
ATOM   1135  CD2 TRP B  69       4.131  -5.583  12.865  1.00  0.00           C  
ATOM   1136  NE1 TRP B  69       5.331  -7.456  12.924  1.00  0.00           N  
ATOM   1137  CE2 TRP B  69       4.492  -6.664  13.655  1.00  0.00           C  
ATOM   1138  CE3 TRP B  69       3.279  -4.601  13.387  1.00  0.00           C  
ATOM   1139  CZ2 TRP B  69       4.033  -6.806  14.943  1.00  0.00           C  
ATOM   1140  CZ3 TRP B  69       2.817  -4.737  14.674  1.00  0.00           C  
ATOM   1141  CH2 TRP B  69       3.186  -5.812  15.437  1.00  0.00           C  
ATOM   1142  H   TRP B  69       5.086  -6.096   8.256  1.00  0.00           H  
ATOM   1143  HA  TRP B  69       2.798  -5.389   9.955  1.00  0.00           H  
ATOM   1144 1HB  TRP B  69       5.705  -4.804  10.031  1.00  0.00           H  
ATOM   1145 2HB  TRP B  69       4.637  -3.759  10.921  1.00  0.00           H  
ATOM   1146  HD1 TRP B  69       6.140  -7.285  10.918  1.00  0.00           H  
ATOM   1147  HE1 TRP B  69       5.749  -8.323  13.251  1.00  0.00           H  
ATOM   1148  HE3 TRP B  69       2.988  -3.744  12.785  1.00  0.00           H  
ATOM   1149  HZ2 TRP B  69       4.318  -7.656  15.568  1.00  0.00           H  
ATOM   1150  HZ3 TRP B  69       2.153  -3.969  15.072  1.00  0.00           H  
ATOM   1151  HH2 TRP B  69       2.808  -5.894  16.453  1.00  0.00           H  
ATOM   1152  N   CYS B  70       2.338  -3.044   9.328  1.00  0.00           N  
ATOM   1153  CA  CYS B  70       1.824  -1.843   8.741  1.00  0.00           C  
ATOM   1154  C   CYS B  70       1.634  -0.693   9.715  1.00  0.00           C  
ATOM   1155  O   CYS B  70       1.035  -0.880  10.786  1.00  0.00           O  
ATOM   1156  CB  CYS B  70       0.485  -2.111   8.069  1.00  0.00           C  
ATOM   1157  SG  CYS B  70      -0.267  -0.650   7.317  1.00  0.00           S  
ATOM   1158  H   CYS B  70       1.911  -3.403  10.185  1.00  0.00           H  
ATOM   1159  HA  CYS B  70       2.533  -1.513   7.973  1.00  0.00           H  
ATOM   1160 1HB  CYS B  70       0.616  -2.854   7.298  1.00  0.00           H  
ATOM   1161 2HB  CYS B  70      -0.200  -2.511   8.804  1.00  0.00           H  
ATOM   1162  N   ILE B  71       2.108   0.492   9.354  1.00  0.00           N  
ATOM   1163  CA  ILE B  71       1.715   1.671  10.111  1.00  0.00           C  
ATOM   1164  C   ILE B  71       0.737   2.436   9.198  1.00  0.00           C  
ATOM   1165  O   ILE B  71       1.167   3.035   8.214  1.00  0.00           O  
ATOM   1166  CB  ILE B  71       2.881   2.583  10.564  1.00  0.00           C  
ATOM   1167  CG1 ILE B  71       3.862   1.757  11.470  1.00  0.00           C  
ATOM   1168  CG2 ILE B  71       2.310   3.835  11.294  1.00  0.00           C  
ATOM   1169  CD1 ILE B  71       5.140   2.482  11.912  1.00  0.00           C  
ATOM   1170  H   ILE B  71       2.692   0.562   8.518  1.00  0.00           H  
ATOM   1171  HA  ILE B  71       1.235   1.375  11.031  1.00  0.00           H  
ATOM   1172  HB  ILE B  71       3.425   2.921   9.714  1.00  0.00           H  
ATOM   1173 1HG1 ILE B  71       3.324   1.439  12.353  1.00  0.00           H  
ATOM   1174 2HG1 ILE B  71       4.163   0.871  10.912  1.00  0.00           H  
ATOM   1175 1HG2 ILE B  71       3.112   4.496  11.599  1.00  0.00           H  
ATOM   1176 2HG2 ILE B  71       1.647   4.382  10.621  1.00  0.00           H  
ATOM   1177 3HG2 ILE B  71       1.741   3.520  12.177  1.00  0.00           H  
ATOM   1178 1HD1 ILE B  71       5.748   1.810  12.519  1.00  0.00           H  
ATOM   1179 2HD1 ILE B  71       5.697   2.788  11.050  1.00  0.00           H  
ATOM   1180 3HD1 ILE B  71       4.894   3.359  12.503  1.00  0.00           H  
ATOM   1181  N   PRO B  72      -0.592   2.316   9.387  1.00  0.00           N  
ATOM   1182  CA  PRO B  72      -1.552   2.923   8.522  1.00  0.00           C  
ATOM   1183  C   PRO B  72      -1.403   4.385   8.711  1.00  0.00           C  
ATOM   1184  O   PRO B  72      -1.133   4.824   9.838  1.00  0.00           O  
ATOM   1185  CB  PRO B  72      -2.901   2.418   9.059  1.00  0.00           C  
ATOM   1186  CG  PRO B  72      -2.559   1.218   9.916  1.00  0.00           C  
ATOM   1187  CD  PRO B  72      -1.192   1.517  10.473  1.00  0.00           C  
ATOM   1188  HA  PRO B  72      -1.394   2.615   7.487  1.00  0.00           H  
ATOM   1189 1HB  PRO B  72      -3.420   3.217   9.580  1.00  0.00           H  
ATOM   1190 2HB  PRO B  72      -3.542   2.135   8.214  1.00  0.00           H  
ATOM   1191 1HG  PRO B  72      -3.300   1.086  10.721  1.00  0.00           H  
ATOM   1192 2HG  PRO B  72      -2.577   0.295   9.317  1.00  0.00           H  
ATOM   1193 1HD  PRO B  72      -1.241   2.091  11.411  1.00  0.00           H  
ATOM   1194 2HD  PRO B  72      -0.732   0.571  10.600  1.00  0.00           H  
ATOM   1195  N   PHE B  73      -1.648   5.130   7.644  1.00  0.00           N  
ATOM   1196  CA  PHE B  73      -1.679   6.589   7.712  1.00  0.00           C  
ATOM   1197  C   PHE B  73      -2.772   7.233   6.868  1.00  0.00           C  
ATOM   1198  O   PHE B  73      -3.212   6.709   5.834  1.00  0.00           O  
ATOM   1199  CB  PHE B  73      -0.334   7.225   7.339  1.00  0.00           C  
ATOM   1200  CG  PHE B  73       0.152   7.050   5.945  1.00  0.00           C  
ATOM   1201  CD1 PHE B  73      -0.259   7.905   4.947  1.00  0.00           C  
ATOM   1202  CD2 PHE B  73       1.086   6.088   5.639  1.00  0.00           C  
ATOM   1203  CE1 PHE B  73       0.214   7.788   3.680  1.00  0.00           C  
ATOM   1204  CE2 PHE B  73       1.575   5.981   4.353  1.00  0.00           C  
ATOM   1205  CZ  PHE B  73       1.130   6.831   3.372  1.00  0.00           C  
ATOM   1206  H   PHE B  73      -1.811   4.660   6.761  1.00  0.00           H  
ATOM   1207  HA  PHE B  73      -1.858   6.867   8.749  1.00  0.00           H  
ATOM   1208 1HB  PHE B  73      -0.378   8.298   7.554  1.00  0.00           H  
ATOM   1209 2HB  PHE B  73       0.421   6.800   7.983  1.00  0.00           H  
ATOM   1210  HD1 PHE B  73      -0.983   8.675   5.179  1.00  0.00           H  
ATOM   1211  HD2 PHE B  73       1.439   5.409   6.428  1.00  0.00           H  
ATOM   1212  HE1 PHE B  73      -0.137   8.464   2.920  1.00  0.00           H  
ATOM   1213  HE2 PHE B  73       2.311   5.219   4.122  1.00  0.00           H  
ATOM   1214  HZ  PHE B  73       1.505   6.749   2.347  1.00  0.00           H  
ATOM   1215  N   SER B  74      -3.145   8.437   7.279  1.00  0.00           N  
ATOM   1216  CA  SER B  74      -4.077   9.239   6.494  1.00  0.00           C  
ATOM   1217  C   SER B  74      -3.503  10.658   6.288  1.00  0.00           C  
ATOM   1218  O   SER B  74      -3.063  11.325   7.237  1.00  0.00           O  
ATOM   1219  CB  SER B  74      -5.415   9.333   7.202  1.00  0.00           C  
ATOM   1220  OG  SER B  74      -6.302  10.161   6.507  1.00  0.00           O  
ATOM   1221  H   SER B  74      -2.756   8.798   8.156  1.00  0.00           H  
ATOM   1222  HA  SER B  74      -4.213   8.777   5.514  1.00  0.00           H  
ATOM   1223 1HB  SER B  74      -5.844   8.343   7.328  1.00  0.00           H  
ATOM   1224 2HB  SER B  74      -5.261   9.726   8.172  1.00  0.00           H  
ATOM   1225  HG  SER B  74      -7.085  10.224   7.059  1.00  0.00           H  
ATOM   1226  N   VAL B  75      -3.447  11.076   5.023  1.00  0.00           N  
ATOM   1227  CA  VAL B  75      -2.861  12.335   4.656  1.00  0.00           C  
ATOM   1228  C   VAL B  75      -3.707  13.123   3.714  1.00  0.00           C  
ATOM   1229  O   VAL B  75      -4.231  12.577   2.749  1.00  0.00           O  
ATOM   1230  CB  VAL B  75      -1.431  12.168   4.048  1.00  0.00           C  
ATOM   1231  CG1 VAL B  75      -0.464  11.755   5.107  1.00  0.00           C  
ATOM   1232  CG2 VAL B  75      -1.432  11.125   2.933  1.00  0.00           C  
ATOM   1233  H   VAL B  75      -3.804  10.469   4.284  1.00  0.00           H  
ATOM   1234  HA  VAL B  75      -2.744  12.929   5.566  1.00  0.00           H  
ATOM   1235  HB  VAL B  75      -1.099  13.129   3.651  1.00  0.00           H  
ATOM   1236 1HG1 VAL B  75       0.529  11.661   4.692  1.00  0.00           H  
ATOM   1237 2HG1 VAL B  75      -0.472  12.525   5.853  1.00  0.00           H  
ATOM   1238 3HG1 VAL B  75      -0.756  10.821   5.545  1.00  0.00           H  
ATOM   1239 1HG2 VAL B  75      -0.429  11.036   2.523  1.00  0.00           H  
ATOM   1240 2HG2 VAL B  75      -1.754  10.166   3.323  1.00  0.00           H  
ATOM   1241 3HG2 VAL B  75      -2.108  11.434   2.154  1.00  0.00           H  
ATOM   1242  N   ASP B  76      -3.797  14.431   3.954  1.00  0.00           N  
ATOM   1243  CA  ASP B  76      -4.570  15.256   3.057  1.00  0.00           C  
ATOM   1244  C   ASP B  76      -3.783  16.510   2.751  1.00  0.00           C  
ATOM   1245  O   ASP B  76      -2.709  16.717   3.319  1.00  0.00           O  
ATOM   1246  CB  ASP B  76      -5.929  15.611   3.705  1.00  0.00           C  
ATOM   1247  CG  ASP B  76      -7.043  16.003   2.711  1.00  0.00           C  
ATOM   1248  OD1 ASP B  76      -6.745  16.134   1.535  1.00  0.00           O  
ATOM   1249  OD2 ASP B  76      -8.173  16.176   3.126  1.00  0.00           O  
ATOM   1250  H   ASP B  76      -3.334  14.824   4.783  1.00  0.00           H  
ATOM   1251  HA  ASP B  76      -4.742  14.727   2.115  1.00  0.00           H  
ATOM   1252 1HB  ASP B  76      -6.275  14.767   4.296  1.00  0.00           H  
ATOM   1253 2HB  ASP B  76      -5.778  16.445   4.399  1.00  0.00           H  
ATOM   1254  N   GLY B  77      -4.333  17.345   1.854  1.00  0.00           N  
ATOM   1255  CA  GLY B  77      -3.708  18.616   1.420  1.00  0.00           C  
ATOM   1256  C   GLY B  77      -3.790  18.768  -0.094  1.00  0.00           C  
ATOM   1257  O   GLY B  77      -3.905  17.787  -0.808  1.00  0.00           O  
ATOM   1258  H   GLY B  77      -5.236  17.057   1.461  1.00  0.00           H  
ATOM   1259 1HA  GLY B  77      -4.165  19.457   1.908  1.00  0.00           H  
ATOM   1260 2HA  GLY B  77      -2.667  18.611   1.718  1.00  0.00           H  
ATOM   1261  N   GLN B  78      -3.714  20.016  -0.579  1.00  0.00           N  
ATOM   1262  CA  GLN B  78      -3.710  20.331  -1.988  1.00  0.00           C  
ATOM   1263  C   GLN B  78      -2.751  21.480  -2.243  1.00  0.00           C  
ATOM   1264  O   GLN B  78      -2.942  22.559  -1.693  1.00  0.00           O  
ATOM   1265  CB  GLN B  78      -5.102  20.700  -2.520  1.00  0.00           C  
ATOM   1266  CG  GLN B  78      -6.074  19.553  -2.613  1.00  0.00           C  
ATOM   1267  CD  GLN B  78      -5.742  18.610  -3.745  1.00  0.00           C  
ATOM   1268  OE1 GLN B  78      -6.135  18.811  -4.898  1.00  0.00           O  
ATOM   1269  NE2 GLN B  78      -4.984  17.581  -3.424  1.00  0.00           N  
ATOM   1270  H   GLN B  78      -3.639  20.794   0.096  1.00  0.00           H  
ATOM   1271  HA  GLN B  78      -3.409  19.453  -2.547  1.00  0.00           H  
ATOM   1272 1HB  GLN B  78      -5.548  21.449  -1.872  1.00  0.00           H  
ATOM   1273 2HB  GLN B  78      -5.012  21.142  -3.509  1.00  0.00           H  
ATOM   1274 1HG  GLN B  78      -6.078  18.986  -1.692  1.00  0.00           H  
ATOM   1275 2HG  GLN B  78      -7.062  19.960  -2.804  1.00  0.00           H  
ATOM   1276 1HE2 GLN B  78      -4.715  16.912  -4.115  1.00  0.00           H  
ATOM   1277 2HE2 GLN B  78      -4.651  17.496  -2.458  1.00  0.00           H  
ATOM   1278  N   PRO B  79      -1.674  21.294  -3.000  1.00  0.00           N  
ATOM   1279  CA  PRO B  79      -1.142  20.131  -3.680  1.00  0.00           C  
ATOM   1280  C   PRO B  79      -0.926  19.005  -2.682  1.00  0.00           C  
ATOM   1281  O   PRO B  79      -0.619  19.288  -1.494  1.00  0.00           O  
ATOM   1282  CB  PRO B  79       0.203  20.618  -4.230  1.00  0.00           C  
ATOM   1283  CG  PRO B  79       0.007  22.102  -4.358  1.00  0.00           C  
ATOM   1284  CD  PRO B  79      -0.853  22.477  -3.160  1.00  0.00           C  
ATOM   1285  HA  PRO B  79      -1.819  19.776  -4.478  1.00  0.00           H  
ATOM   1286 1HB  PRO B  79       1.009  20.325  -3.570  1.00  0.00           H  
ATOM   1287 2HB  PRO B  79       0.394  20.136  -5.221  1.00  0.00           H  
ATOM   1288 1HG  PRO B  79       1.009  22.593  -4.299  1.00  0.00           H  
ATOM   1289 2HG  PRO B  79      -0.427  22.370  -5.307  1.00  0.00           H  
ATOM   1290 1HD  PRO B  79      -0.291  22.648  -2.251  1.00  0.00           H  
ATOM   1291 2HD  PRO B  79      -1.490  23.333  -3.418  1.00  0.00           H  
ATOM   1292  N   ALA B  80      -1.177  17.790  -3.102  1.00  0.00           N  
ATOM   1293  CA  ALA B  80      -1.044  16.734  -2.134  1.00  0.00           C  
ATOM   1294  C   ALA B  80       0.416  16.652  -1.737  1.00  0.00           C  
ATOM   1295  O   ALA B  80       1.302  16.592  -2.596  1.00  0.00           O  
ATOM   1296  CB  ALA B  80      -1.542  15.426  -2.708  1.00  0.00           C  
ATOM   1297  H   ALA B  80      -1.430  17.601  -4.053  1.00  0.00           H  
ATOM   1298  HA  ALA B  80      -1.651  16.977  -1.305  1.00  0.00           H  
ATOM   1299 1HB  ALA B  80      -1.459  14.662  -1.971  1.00  0.00           H  
ATOM   1300 2HB  ALA B  80      -2.588  15.536  -2.992  1.00  0.00           H  
ATOM   1301 3HB  ALA B  80      -0.952  15.160  -3.580  1.00  0.00           H  
ATOM   1302  N   PRO B  81       0.709  16.609  -0.445  1.00  0.00           N  
ATOM   1303  CA  PRO B  81       2.027  16.677   0.110  1.00  0.00           C  
ATOM   1304  C   PRO B  81       2.958  15.519  -0.177  1.00  0.00           C  
ATOM   1305  O   PRO B  81       2.525  14.373  -0.348  1.00  0.00           O  
ATOM   1306  CB  PRO B  81       1.730  16.772   1.611  1.00  0.00           C  
ATOM   1307  CG  PRO B  81       0.342  16.284   1.781  1.00  0.00           C  
ATOM   1308  CD  PRO B  81      -0.368  16.705   0.554  1.00  0.00           C  
ATOM   1309  HA  PRO B  81       2.485  17.603  -0.257  1.00  0.00           H  
ATOM   1310 1HB  PRO B  81       2.424  16.119   2.135  1.00  0.00           H  
ATOM   1311 2HB  PRO B  81       1.880  17.789   1.987  1.00  0.00           H  
ATOM   1312 1HG  PRO B  81       0.384  15.221   1.885  1.00  0.00           H  
ATOM   1313 2HG  PRO B  81      -0.124  16.685   2.693  1.00  0.00           H  
ATOM   1314 1HD  PRO B  81      -1.174  15.973   0.372  1.00  0.00           H  
ATOM   1315 2HD  PRO B  81      -0.735  17.729   0.665  1.00  0.00           H  
ATOM   1316  N   SER B  82       4.255  15.829  -0.175  1.00  0.00           N  
ATOM   1317  CA  SER B  82       5.317  14.852  -0.270  1.00  0.00           C  
ATOM   1318  C   SER B  82       5.519  14.267   1.118  1.00  0.00           C  
ATOM   1319  O   SER B  82       5.404  14.993   2.094  1.00  0.00           O  
ATOM   1320  CB  SER B  82       6.604  15.487  -0.693  1.00  0.00           C  
ATOM   1321  OG  SER B  82       7.039  16.378   0.290  1.00  0.00           O  
ATOM   1322  H   SER B  82       4.500  16.816  -0.043  1.00  0.00           H  
ATOM   1323  HA  SER B  82       5.031  14.068  -0.969  1.00  0.00           H  
ATOM   1324 1HB  SER B  82       7.356  14.716  -0.845  1.00  0.00           H  
ATOM   1325 2HB  SER B  82       6.463  16.010  -1.631  1.00  0.00           H  
ATOM   1326  HG  SER B  82       6.531  17.189   0.145  1.00  0.00           H  
ATOM   1327  N   LEU B  83       5.873  12.964   1.175  1.00  0.00           N  
ATOM   1328  CA  LEU B  83       6.098  12.350   2.482  1.00  0.00           C  
ATOM   1329  C   LEU B  83       7.563  12.008   2.798  1.00  0.00           C  
ATOM   1330  O   LEU B  83       8.343  11.718   1.911  1.00  0.00           O  
ATOM   1331  CB  LEU B  83       5.265  11.117   2.636  1.00  0.00           C  
ATOM   1332  CG  LEU B  83       3.725  11.263   2.412  1.00  0.00           C  
ATOM   1333  CD1 LEU B  83       3.004   9.883   2.670  1.00  0.00           C  
ATOM   1334  CD2 LEU B  83       3.162  12.308   3.233  1.00  0.00           C  
ATOM   1335  H   LEU B  83       5.990  12.414   0.335  1.00  0.00           H  
ATOM   1336  HA  LEU B  83       5.767  13.059   3.228  1.00  0.00           H  
ATOM   1337 1HB  LEU B  83       5.622  10.407   1.913  1.00  0.00           H  
ATOM   1338 2HB  LEU B  83       5.454  10.721   3.613  1.00  0.00           H  
ATOM   1339  HG  LEU B  83       3.559  11.532   1.365  1.00  0.00           H  
ATOM   1340 1HD1 LEU B  83       1.937   9.983   2.487  1.00  0.00           H  
ATOM   1341 2HD1 LEU B  83       3.413   9.115   2.024  1.00  0.00           H  
ATOM   1342 3HD1 LEU B  83       3.145   9.584   3.708  1.00  0.00           H  
ATOM   1343 1HD2 LEU B  83       2.107  12.386   3.011  1.00  0.00           H  
ATOM   1344 2HD2 LEU B  83       3.285  12.090   4.280  1.00  0.00           H  
ATOM   1345 3HD2 LEU B  83       3.643  13.229   3.000  1.00  0.00           H  
ATOM   1346  N   ARG B  84       7.868  12.030   4.079  1.00  0.00           N  
ATOM   1347  CA  ARG B  84       9.143  11.585   4.631  1.00  0.00           C  
ATOM   1348  C   ARG B  84       8.917  10.845   5.960  1.00  0.00           C  
ATOM   1349  O   ARG B  84       8.038  11.197   6.777  1.00  0.00           O  
ATOM   1350  CB  ARG B  84      10.110  12.752   4.866  1.00  0.00           C  
ATOM   1351  CG  ARG B  84      11.431  12.336   5.575  1.00  0.00           C  
ATOM   1352  CD  ARG B  84      12.462  13.431   5.704  1.00  0.00           C  
ATOM   1353  NE  ARG B  84      13.078  13.823   4.444  1.00  0.00           N  
ATOM   1354  CZ  ARG B  84      14.022  14.795   4.326  1.00  0.00           C  
ATOM   1355  NH1 ARG B  84      14.431  15.449   5.394  1.00  0.00           N  
ATOM   1356  NH2 ARG B  84      14.539  15.085   3.144  1.00  0.00           N  
ATOM   1357  H   ARG B  84       7.170  12.401   4.705  1.00  0.00           H  
ATOM   1358  HA  ARG B  84       9.604  10.915   3.931  1.00  0.00           H  
ATOM   1359 1HB  ARG B  84      10.378  13.191   3.905  1.00  0.00           H  
ATOM   1360 2HB  ARG B  84       9.638  13.522   5.450  1.00  0.00           H  
ATOM   1361 1HG  ARG B  84      11.198  12.038   6.598  1.00  0.00           H  
ATOM   1362 2HG  ARG B  84      11.884  11.492   5.056  1.00  0.00           H  
ATOM   1363 1HD  ARG B  84      11.994  14.308   6.140  1.00  0.00           H  
ATOM   1364 2HD  ARG B  84      13.244  13.083   6.370  1.00  0.00           H  
ATOM   1365  HE  ARG B  84      12.784  13.342   3.604  1.00  0.00           H  
ATOM   1366 1HH1 ARG B  84      14.043  15.234   6.301  1.00  0.00           H  
ATOM   1367 2HH1 ARG B  84      15.137  16.167   5.306  1.00  0.00           H  
ATOM   1368 1HH2 ARG B  84      14.231  14.586   2.321  1.00  0.00           H  
ATOM   1369 2HH2 ARG B  84      15.244  15.802   3.064  1.00  0.00           H  
ATOM   1370  N   TRP B  85       9.697   9.798   6.200  1.00  0.00           N  
ATOM   1371  CA  TRP B  85       9.610   9.130   7.490  1.00  0.00           C  
ATOM   1372  C   TRP B  85      10.850   9.382   8.346  1.00  0.00           C  
ATOM   1373  O   TRP B  85      11.957   9.439   7.813  1.00  0.00           O  
ATOM   1374  CB  TRP B  85       9.388   7.615   7.300  1.00  0.00           C  
ATOM   1375  CG  TRP B  85       8.038   7.306   6.806  1.00  0.00           C  
ATOM   1376  CD1 TRP B  85       7.666   7.289   5.529  1.00  0.00           C  
ATOM   1377  CD2 TRP B  85       6.879   6.966   7.565  1.00  0.00           C  
ATOM   1378  NE1 TRP B  85       6.344   6.985   5.422  1.00  0.00           N  
ATOM   1379  CE2 TRP B  85       5.841   6.799   6.663  1.00  0.00           C  
ATOM   1380  CE3 TRP B  85       6.645   6.801   8.913  1.00  0.00           C  
ATOM   1381  CZ2 TRP B  85       4.576   6.498   7.060  1.00  0.00           C  
ATOM   1382  CZ3 TRP B  85       5.358   6.489   9.338  1.00  0.00           C  
ATOM   1383  CH2 TRP B  85       4.342   6.350   8.436  1.00  0.00           C  
ATOM   1384  H   TRP B  85      10.376   9.480   5.510  1.00  0.00           H  
ATOM   1385  HA  TRP B  85       8.748   9.526   7.991  1.00  0.00           H  
ATOM   1386 1HB  TRP B  85      10.111   7.244   6.577  1.00  0.00           H  
ATOM   1387 2HB  TRP B  85       9.545   7.105   8.251  1.00  0.00           H  
ATOM   1388  HD1 TRP B  85       8.323   7.495   4.684  1.00  0.00           H  
ATOM   1389  HE1 TRP B  85       5.869   6.905   4.509  1.00  0.00           H  
ATOM   1390  HE3 TRP B  85       7.466   6.924   9.628  1.00  0.00           H  
ATOM   1391  HZ2 TRP B  85       3.775   6.367   6.346  1.00  0.00           H  
ATOM   1392  HZ3 TRP B  85       5.177   6.361  10.404  1.00  0.00           H  
ATOM   1393  HH2 TRP B  85       3.339   6.110   8.789  1.00  0.00           H  
ATOM   1394  N   LEU B  86      10.649   9.518   9.647  1.00  0.00           N  
ATOM   1395  CA  LEU B  86      11.799   9.622  10.531  1.00  0.00           C  
ATOM   1396  C   LEU B  86      11.782   8.499  11.519  1.00  0.00           C  
ATOM   1397  O   LEU B  86      10.717   8.135  12.043  1.00  0.00           O  
ATOM   1398  CB  LEU B  86      11.843  10.868  11.402  1.00  0.00           C  
ATOM   1399  CG  LEU B  86      11.716  12.226  10.738  1.00  0.00           C  
ATOM   1400  CD1 LEU B  86      11.683  13.205  11.810  1.00  0.00           C  
ATOM   1401  CD2 LEU B  86      12.878  12.457   9.794  1.00  0.00           C  
ATOM   1402  H   LEU B  86       9.694   9.543   9.991  1.00  0.00           H  
ATOM   1403  HA  LEU B  86      12.708   9.552   9.945  1.00  0.00           H  
ATOM   1404 1HB  LEU B  86      11.178  10.778  12.220  1.00  0.00           H  
ATOM   1405 2HB  LEU B  86      12.844  10.886  11.836  1.00  0.00           H  
ATOM   1406  HG  LEU B  86      10.773  12.290  10.190  1.00  0.00           H  
ATOM   1407 1HD1 LEU B  86      11.585  14.194  11.399  1.00  0.00           H  
ATOM   1408 2HD1 LEU B  86      10.840  12.996  12.468  1.00  0.00           H  
ATOM   1409 3HD1 LEU B  86      12.608  13.135  12.369  1.00  0.00           H  
ATOM   1410 1HD2 LEU B  86      12.793  13.442   9.338  1.00  0.00           H  
ATOM   1411 2HD2 LEU B  86      13.820  12.389  10.350  1.00  0.00           H  
ATOM   1412 3HD2 LEU B  86      12.851  11.695   9.027  1.00  0.00           H  
ATOM   1413  N   PHE B  87      12.972   7.987  11.829  1.00  0.00           N  
ATOM   1414  CA  PHE B  87      13.166   6.944  12.810  1.00  0.00           C  
ATOM   1415  C   PHE B  87      13.950   7.509  13.969  1.00  0.00           C  
ATOM   1416  O   PHE B  87      15.126   7.865  13.852  1.00  0.00           O  
ATOM   1417  CB  PHE B  87      13.861   5.712  12.186  1.00  0.00           C  
ATOM   1418  CG  PHE B  87      13.922   4.570  13.160  1.00  0.00           C  
ATOM   1419  CD1 PHE B  87      12.782   4.059  13.730  1.00  0.00           C  
ATOM   1420  CD2 PHE B  87      15.157   4.040  13.550  1.00  0.00           C  
ATOM   1421  CE1 PHE B  87      12.854   3.051  14.667  1.00  0.00           C  
ATOM   1422  CE2 PHE B  87      15.233   3.039  14.490  1.00  0.00           C  
ATOM   1423  CZ  PHE B  87      14.084   2.551  15.041  1.00  0.00           C  
ATOM   1424  H   PHE B  87      13.784   8.369  11.355  1.00  0.00           H  
ATOM   1425  HA  PHE B  87      12.192   6.641  13.190  1.00  0.00           H  
ATOM   1426 1HB  PHE B  87      13.310   5.394  11.306  1.00  0.00           H  
ATOM   1427 2HB  PHE B  87      14.875   5.969  11.873  1.00  0.00           H  
ATOM   1428  HD1 PHE B  87      11.828   4.468  13.438  1.00  0.00           H  
ATOM   1429  HD2 PHE B  87      16.076   4.441  13.104  1.00  0.00           H  
ATOM   1430  HE1 PHE B  87      11.949   2.656  15.119  1.00  0.00           H  
ATOM   1431  HE2 PHE B  87      16.200   2.651  14.789  1.00  0.00           H  
ATOM   1432  HZ  PHE B  87      14.149   1.763  15.766  1.00  0.00           H  
ATOM   1433  N   ASN B  88      13.273   7.669  15.090  1.00  0.00           N  
ATOM   1434  CA  ASN B  88      13.846   8.277  16.293  1.00  0.00           C  
ATOM   1435  C   ASN B  88      14.474   9.645  15.988  1.00  0.00           C  
ATOM   1436  O   ASN B  88      15.480  10.048  16.574  1.00  0.00           O  
ATOM   1437  CB  ASN B  88      14.841   7.335  16.941  1.00  0.00           C  
ATOM   1438  CG  ASN B  88      14.166   6.118  17.403  1.00  0.00           C  
ATOM   1439  OD1 ASN B  88      13.004   6.251  17.808  1.00  0.00           O  
ATOM   1440  ND2 ASN B  88      14.848   4.982  17.400  1.00  0.00           N  
ATOM   1441  H   ASN B  88      12.293   7.375  15.126  1.00  0.00           H  
ATOM   1442  HA  ASN B  88      13.031   8.459  17.003  1.00  0.00           H  
ATOM   1443 1HB  ASN B  88      15.634   7.072  16.233  1.00  0.00           H  
ATOM   1444 2HB  ASN B  88      15.312   7.824  17.803  1.00  0.00           H  
ATOM   1445 1HD2 ASN B  88      14.428   4.127  17.736  1.00  0.00           H  
ATOM   1446 2HD2 ASN B  88      15.800   4.969  17.077  1.00  0.00           H  
ATOM   1447  N   GLY B  89      13.837  10.371  15.091  1.00  0.00           N  
ATOM   1448  CA  GLY B  89      14.294  11.674  14.684  1.00  0.00           C  
ATOM   1449  C   GLY B  89      15.235  11.672  13.473  1.00  0.00           C  
ATOM   1450  O   GLY B  89      15.478  12.741  12.903  1.00  0.00           O  
ATOM   1451  H   GLY B  89      13.010   9.989  14.656  1.00  0.00           H  
ATOM   1452 1HA  GLY B  89      13.427  12.286  14.450  1.00  0.00           H  
ATOM   1453 2HA  GLY B  89      14.802  12.154  15.523  1.00  0.00           H  
ATOM   1454  N   SER B  90      15.739  10.509  13.055  1.00  0.00           N  
ATOM   1455  CA  SER B  90      16.661  10.492  11.917  1.00  0.00           C  
ATOM   1456  C   SER B  90      15.969  10.124  10.629  1.00  0.00           C  
ATOM   1457  O   SER B  90      14.987   9.392  10.611  1.00  0.00           O  
ATOM   1458  CB  SER B  90      17.829   9.583  12.175  1.00  0.00           C  
ATOM   1459  OG  SER B  90      18.619  10.084  13.234  1.00  0.00           O  
ATOM   1460  H   SER B  90      15.518   9.634  13.526  1.00  0.00           H  
ATOM   1461  HA  SER B  90      17.065  11.496  11.796  1.00  0.00           H  
ATOM   1462 1HB  SER B  90      17.452   8.594  12.430  1.00  0.00           H  
ATOM   1463 2HB  SER B  90      18.429   9.491  11.273  1.00  0.00           H  
ATOM   1464  HG  SER B  90      18.166   9.830  14.046  1.00  0.00           H  
ATOM   1465  N   VAL B  91      16.471  10.608   9.518  1.00  0.00           N  
ATOM   1466  CA  VAL B  91      15.761  10.312   8.292  1.00  0.00           C  
ATOM   1467  C   VAL B  91      15.778   8.824   7.979  1.00  0.00           C  
ATOM   1468  O   VAL B  91      16.831   8.182   8.007  1.00  0.00           O  
ATOM   1469  CB  VAL B  91      16.377  11.110   7.140  1.00  0.00           C  
ATOM   1470  CG1 VAL B  91      15.726  10.703   5.837  1.00  0.00           C  
ATOM   1471  CG2 VAL B  91      16.216  12.547   7.406  1.00  0.00           C  
ATOM   1472  H   VAL B  91      17.295  11.193   9.524  1.00  0.00           H  
ATOM   1473  HA  VAL B  91      14.724  10.614   8.405  1.00  0.00           H  
ATOM   1474  HB  VAL B  91      17.438  10.874   7.066  1.00  0.00           H  
ATOM   1475 1HG1 VAL B  91      16.169  11.260   5.015  1.00  0.00           H  
ATOM   1476 2HG1 VAL B  91      15.875   9.634   5.665  1.00  0.00           H  
ATOM   1477 3HG1 VAL B  91      14.660  10.917   5.890  1.00  0.00           H  
ATOM   1478 1HG2 VAL B  91      16.662  13.116   6.595  1.00  0.00           H  
ATOM   1479 2HG2 VAL B  91      15.162  12.776   7.484  1.00  0.00           H  
ATOM   1480 3HG2 VAL B  91      16.716  12.801   8.348  1.00  0.00           H  
ATOM   1481  N   LEU B  92      14.599   8.275   7.696  1.00  0.00           N  
ATOM   1482  CA  LEU B  92      14.466   6.868   7.357  1.00  0.00           C  
ATOM   1483  C   LEU B  92      14.624   6.679   5.859  1.00  0.00           C  
ATOM   1484  O   LEU B  92      13.845   7.189   5.052  1.00  0.00           O  
ATOM   1485  CB  LEU B  92      13.107   6.323   7.834  1.00  0.00           C  
ATOM   1486  CG  LEU B  92      12.798   4.866   7.504  1.00  0.00           C  
ATOM   1487  CD1 LEU B  92      13.774   4.005   8.226  1.00  0.00           C  
ATOM   1488  CD2 LEU B  92      11.373   4.524   7.962  1.00  0.00           C  
ATOM   1489  H   LEU B  92      13.759   8.853   7.720  1.00  0.00           H  
ATOM   1490  HA  LEU B  92      15.263   6.317   7.861  1.00  0.00           H  
ATOM   1491 1HB  LEU B  92      13.038   6.434   8.920  1.00  0.00           H  
ATOM   1492 2HB  LEU B  92      12.327   6.924   7.384  1.00  0.00           H  
ATOM   1493  HG  LEU B  92      12.901   4.690   6.425  1.00  0.00           H  
ATOM   1494 1HD1 LEU B  92      13.566   2.962   8.003  1.00  0.00           H  
ATOM   1495 2HD1 LEU B  92      14.784   4.255   7.898  1.00  0.00           H  
ATOM   1496 3HD1 LEU B  92      13.683   4.181   9.296  1.00  0.00           H  
ATOM   1497 1HD2 LEU B  92      11.156   3.481   7.751  1.00  0.00           H  
ATOM   1498 2HD2 LEU B  92      11.292   4.705   9.038  1.00  0.00           H  
ATOM   1499 3HD2 LEU B  92      10.658   5.142   7.441  1.00  0.00           H  
ATOM   1500  N   ASN B  93      15.661   5.956   5.497  1.00  0.00           N  
ATOM   1501  CA  ASN B  93      15.987   5.748   4.106  1.00  0.00           C  
ATOM   1502  C   ASN B  93      15.234   4.530   3.623  1.00  0.00           C  
ATOM   1503  O   ASN B  93      15.530   3.410   4.035  1.00  0.00           O  
ATOM   1504  CB  ASN B  93      17.484   5.590   3.977  1.00  0.00           C  
ATOM   1505  CG  ASN B  93      18.218   6.898   4.361  1.00  0.00           C  
ATOM   1506  OD1 ASN B  93      17.854   7.991   3.901  1.00  0.00           O  
ATOM   1507  ND2 ASN B  93      19.238   6.782   5.190  1.00  0.00           N  
ATOM   1508  H   ASN B  93      16.256   5.558   6.206  1.00  0.00           H  
ATOM   1509  HA  ASN B  93      15.661   6.601   3.521  1.00  0.00           H  
ATOM   1510 1HB  ASN B  93      17.820   4.782   4.625  1.00  0.00           H  
ATOM   1511 2HB  ASN B  93      17.732   5.317   2.948  1.00  0.00           H  
ATOM   1512 1HD2 ASN B  93      19.749   7.595   5.480  1.00  0.00           H  
ATOM   1513 2HD2 ASN B  93      19.502   5.880   5.537  1.00  0.00           H  
ATOM   1514  N   GLU B  94      14.225   4.755   2.785  1.00  0.00           N  
ATOM   1515  CA  GLU B  94      13.364   3.648   2.368  1.00  0.00           C  
ATOM   1516  C   GLU B  94      14.083   2.656   1.488  1.00  0.00           C  
ATOM   1517  O   GLU B  94      14.996   2.992   0.731  1.00  0.00           O  
ATOM   1518  CB  GLU B  94      12.083   4.129   1.695  1.00  0.00           C  
ATOM   1519  CG  GLU B  94      11.164   4.872   2.677  1.00  0.00           C  
ATOM   1520  CD  GLU B  94       9.837   5.212   2.123  1.00  0.00           C  
ATOM   1521  OE1 GLU B  94       9.500   4.729   1.071  1.00  0.00           O  
ATOM   1522  OE2 GLU B  94       9.123   5.927   2.767  1.00  0.00           O  
ATOM   1523  H   GLU B  94      14.033   5.699   2.471  1.00  0.00           H  
ATOM   1524  HA  GLU B  94      13.054   3.112   3.267  1.00  0.00           H  
ATOM   1525 1HB  GLU B  94      12.327   4.784   0.864  1.00  0.00           H  
ATOM   1526 2HB  GLU B  94      11.539   3.268   1.293  1.00  0.00           H  
ATOM   1527 1HG  GLU B  94      11.027   4.248   3.558  1.00  0.00           H  
ATOM   1528 2HG  GLU B  94      11.667   5.791   3.004  1.00  0.00           H  
ATOM   1529  N   THR B  95      13.658   1.429   1.626  1.00  0.00           N  
ATOM   1530  CA  THR B  95      14.235   0.297   0.953  1.00  0.00           C  
ATOM   1531  C   THR B  95      13.189  -0.686   0.424  1.00  0.00           C  
ATOM   1532  O   THR B  95      12.027  -0.345   0.264  1.00  0.00           O  
ATOM   1533  CB  THR B  95      15.219  -0.340   1.938  1.00  0.00           C  
ATOM   1534  OG1 THR B  95      15.954  -1.355   1.259  1.00  0.00           O  
ATOM   1535  CG2 THR B  95      14.498  -0.886   3.179  1.00  0.00           C  
ATOM   1536  H   THR B  95      12.878   1.266   2.261  1.00  0.00           H  
ATOM   1537  HA  THR B  95      14.808   0.666   0.102  1.00  0.00           H  
ATOM   1538  HB  THR B  95      15.920   0.432   2.258  1.00  0.00           H  
ATOM   1539  HG1 THR B  95      16.765  -1.549   1.750  1.00  0.00           H  
ATOM   1540 1HG2 THR B  95      15.224  -1.306   3.871  1.00  0.00           H  
ATOM   1541 2HG2 THR B  95      13.961  -0.071   3.668  1.00  0.00           H  
ATOM   1542 3HG2 THR B  95      13.834  -1.622   2.892  1.00  0.00           H  
ATOM   1543  N   SER B  96      13.623  -1.887   0.072  1.00  0.00           N  
ATOM   1544  CA  SER B  96      12.728  -2.925  -0.485  1.00  0.00           C  
ATOM   1545  C   SER B  96      11.892  -3.660   0.591  1.00  0.00           C  
ATOM   1546  O   SER B  96      10.914  -4.344   0.290  1.00  0.00           O  
ATOM   1547  CB  SER B  96      13.551  -3.919  -1.286  1.00  0.00           C  
ATOM   1548  OG  SER B  96      14.415  -4.664  -0.459  1.00  0.00           O  
ATOM   1549  H   SER B  96      14.605  -2.068   0.231  1.00  0.00           H  
ATOM   1550  HA  SER B  96      12.031  -2.434  -1.165  1.00  0.00           H  
ATOM   1551 1HB  SER B  96      12.878  -4.589  -1.815  1.00  0.00           H  
ATOM   1552 2HB  SER B  96      14.134  -3.384  -2.035  1.00  0.00           H  
ATOM   1553  HG  SER B  96      13.936  -5.473  -0.228  1.00  0.00           H  
ATOM   1554  N   PHE B  97      12.275  -3.469   1.844  1.00  0.00           N  
ATOM   1555  CA  PHE B  97      11.638  -4.104   2.984  1.00  0.00           C  
ATOM   1556  C   PHE B  97      10.846  -3.116   3.830  1.00  0.00           C  
ATOM   1557  O   PHE B  97       9.818  -3.477   4.397  1.00  0.00           O  
ATOM   1558  CB  PHE B  97      12.714  -4.743   3.842  1.00  0.00           C  
ATOM   1559  CG  PHE B  97      13.493  -5.738   3.068  1.00  0.00           C  
ATOM   1560  CD1 PHE B  97      14.781  -5.448   2.678  1.00  0.00           C  
ATOM   1561  CD2 PHE B  97      12.934  -6.965   2.698  1.00  0.00           C  
ATOM   1562  CE1 PHE B  97      15.504  -6.365   1.946  1.00  0.00           C  
ATOM   1563  CE2 PHE B  97      13.644  -7.884   1.966  1.00  0.00           C  
ATOM   1564  CZ  PHE B  97      14.934  -7.584   1.586  1.00  0.00           C  
ATOM   1565  H   PHE B  97      13.081  -2.888   1.989  1.00  0.00           H  
ATOM   1566  HA  PHE B  97      10.962  -4.865   2.608  1.00  0.00           H  
ATOM   1567 1HB  PHE B  97      13.396  -3.985   4.216  1.00  0.00           H  
ATOM   1568 2HB  PHE B  97      12.262  -5.240   4.705  1.00  0.00           H  
ATOM   1569  HD1 PHE B  97      15.224  -4.494   2.954  1.00  0.00           H  
ATOM   1570  HD2 PHE B  97      11.926  -7.194   2.992  1.00  0.00           H  
ATOM   1571  HE1 PHE B  97      16.524  -6.129   1.641  1.00  0.00           H  
ATOM   1572  HE2 PHE B  97      13.186  -8.835   1.686  1.00  0.00           H  
ATOM   1573  HZ  PHE B  97      15.512  -8.300   1.005  1.00  0.00           H  
ATOM   1574  N   ILE B  98      11.332  -1.870   3.937  1.00  0.00           N  
ATOM   1575  CA  ILE B  98      10.646  -0.829   4.708  1.00  0.00           C  
ATOM   1576  C   ILE B  98      10.318   0.353   3.796  1.00  0.00           C  
ATOM   1577  O   ILE B  98      11.221   0.971   3.240  1.00  0.00           O  
ATOM   1578  CB  ILE B  98      11.443  -0.378   5.923  1.00  0.00           C  
ATOM   1579  CG1 ILE B  98      11.690  -1.534   6.837  1.00  0.00           C  
ATOM   1580  CG2 ILE B  98      10.633   0.662   6.642  1.00  0.00           C  
ATOM   1581  CD1 ILE B  98      12.678  -1.248   7.934  1.00  0.00           C  
ATOM   1582  H   ILE B  98      12.174  -1.625   3.451  1.00  0.00           H  
ATOM   1583  HA  ILE B  98       9.722  -1.234   5.081  1.00  0.00           H  
ATOM   1584  HB  ILE B  98      12.404   0.025   5.616  1.00  0.00           H  
ATOM   1585 1HG1 ILE B  98      10.737  -1.825   7.287  1.00  0.00           H  
ATOM   1586 2HG1 ILE B  98      12.065  -2.369   6.259  1.00  0.00           H  
ATOM   1587 1HG2 ILE B  98      11.168   0.994   7.526  1.00  0.00           H  
ATOM   1588 2HG2 ILE B  98      10.458   1.508   5.977  1.00  0.00           H  
ATOM   1589 3HG2 ILE B  98       9.678   0.229   6.933  1.00  0.00           H  
ATOM   1590 1HD1 ILE B  98      12.805  -2.135   8.559  1.00  0.00           H  
ATOM   1591 2HD1 ILE B  98      13.639  -0.977   7.495  1.00  0.00           H  
ATOM   1592 3HD1 ILE B  98      12.317  -0.424   8.554  1.00  0.00           H  
ATOM   1593  N   PHE B  99       9.024   0.604   3.574  1.00  0.00           N  
ATOM   1594  CA  PHE B  99       8.668   1.603   2.584  1.00  0.00           C  
ATOM   1595  C   PHE B  99       7.245   2.158   2.643  1.00  0.00           C  
ATOM   1596  O   PHE B  99       6.335   1.513   3.164  1.00  0.00           O  
ATOM   1597  CB  PHE B  99       8.910   1.032   1.185  1.00  0.00           C  
ATOM   1598  CG  PHE B  99       8.165  -0.240   0.893  1.00  0.00           C  
ATOM   1599  CD1 PHE B  99       6.915  -0.221   0.294  1.00  0.00           C  
ATOM   1600  CD2 PHE B  99       8.730  -1.468   1.219  1.00  0.00           C  
ATOM   1601  CE1 PHE B  99       6.255  -1.399   0.031  1.00  0.00           C  
ATOM   1602  CE2 PHE B  99       8.074  -2.643   0.970  1.00  0.00           C  
ATOM   1603  CZ  PHE B  99       6.833  -2.614   0.372  1.00  0.00           C  
ATOM   1604  H   PHE B  99       8.325   0.075   4.096  1.00  0.00           H  
ATOM   1605  HA  PHE B  99       9.358   2.442   2.706  1.00  0.00           H  
ATOM   1606 1HB  PHE B  99       8.611   1.775   0.445  1.00  0.00           H  
ATOM   1607 2HB  PHE B  99       9.970   0.853   1.034  1.00  0.00           H  
ATOM   1608  HD1 PHE B  99       6.457   0.736   0.026  1.00  0.00           H  
ATOM   1609  HD2 PHE B  99       9.715  -1.489   1.676  1.00  0.00           H  
ATOM   1610  HE1 PHE B  99       5.271  -1.374  -0.449  1.00  0.00           H  
ATOM   1611  HE2 PHE B  99       8.541  -3.597   1.238  1.00  0.00           H  
ATOM   1612  HZ  PHE B  99       6.309  -3.545   0.167  1.00  0.00           H  
ATOM   1613  N   THR B 100       7.027   3.319   2.014  1.00  0.00           N  
ATOM   1614  CA  THR B 100       5.690   3.892   1.891  1.00  0.00           C  
ATOM   1615  C   THR B 100       4.912   3.216   0.768  1.00  0.00           C  
ATOM   1616  O   THR B 100       5.440   3.074  -0.331  1.00  0.00           O  
ATOM   1617  CB  THR B 100       5.734   5.429   1.633  1.00  0.00           C  
ATOM   1618  OG1 THR B 100       6.360   6.094   2.748  1.00  0.00           O  
ATOM   1619  CG2 THR B 100       4.303   5.998   1.464  1.00  0.00           C  
ATOM   1620  H   THR B 100       7.828   3.829   1.613  1.00  0.00           H  
ATOM   1621  HA  THR B 100       5.149   3.745   2.829  1.00  0.00           H  
ATOM   1622  HB  THR B 100       6.315   5.630   0.733  1.00  0.00           H  
ATOM   1623  HG1 THR B 100       7.337   5.920   2.728  1.00  0.00           H  
ATOM   1624 1HG2 THR B 100       4.365   7.067   1.297  1.00  0.00           H  
ATOM   1625 2HG2 THR B 100       3.798   5.541   0.617  1.00  0.00           H  
ATOM   1626 3HG2 THR B 100       3.744   5.803   2.363  1.00  0.00           H  
ATOM   1627  N   GLU B 101       3.649   2.859   1.025  1.00  0.00           N  
ATOM   1628  CA  GLU B 101       2.761   2.369  -0.027  1.00  0.00           C  
ATOM   1629  C   GLU B 101       1.392   2.969   0.121  1.00  0.00           C  
ATOM   1630  O   GLU B 101       0.826   2.944   1.215  1.00  0.00           O  
ATOM   1631  CB  GLU B 101       2.677   0.850  -0.068  1.00  0.00           C  
ATOM   1632  CG  GLU B 101       1.812   0.337  -1.249  1.00  0.00           C  
ATOM   1633  CD  GLU B 101       1.838  -1.119  -1.397  1.00  0.00           C  
ATOM   1634  OE1 GLU B 101       2.488  -1.729  -0.622  1.00  0.00           O  
ATOM   1635  OE2 GLU B 101       1.228  -1.639  -2.285  1.00  0.00           O  
ATOM   1636  H   GLU B 101       3.301   2.925   1.978  1.00  0.00           H  
ATOM   1637  HA  GLU B 101       3.162   2.667  -0.998  1.00  0.00           H  
ATOM   1638 1HB  GLU B 101       3.676   0.435  -0.163  1.00  0.00           H  
ATOM   1639 2HB  GLU B 101       2.251   0.482   0.867  1.00  0.00           H  
ATOM   1640 1HG  GLU B 101       0.775   0.640  -1.097  1.00  0.00           H  
ATOM   1641 2HG  GLU B 101       2.165   0.794  -2.171  1.00  0.00           H  
ATOM   1642  N   PHE B 102       0.837   3.492  -0.975  1.00  0.00           N  
ATOM   1643  CA  PHE B 102      -0.502   4.102  -0.921  1.00  0.00           C  
ATOM   1644  C   PHE B 102      -1.552   3.216  -1.527  1.00  0.00           C  
ATOM   1645  O   PHE B 102      -1.301   2.559  -2.532  1.00  0.00           O  
ATOM   1646  CB  PHE B 102      -0.577   5.416  -1.679  1.00  0.00           C  
ATOM   1647  CG  PHE B 102       0.096   6.596  -1.093  1.00  0.00           C  
ATOM   1648  CD1 PHE B 102       1.408   6.901  -1.382  1.00  0.00           C  
ATOM   1649  CD2 PHE B 102      -0.630   7.450  -0.290  1.00  0.00           C  
ATOM   1650  CE1 PHE B 102       1.974   8.046  -0.882  1.00  0.00           C  
ATOM   1651  CE2 PHE B 102      -0.073   8.590   0.199  1.00  0.00           C  
ATOM   1652  CZ  PHE B 102       1.229   8.892  -0.102  1.00  0.00           C  
ATOM   1653  H   PHE B 102       1.351   3.475  -1.846  1.00  0.00           H  
ATOM   1654  HA  PHE B 102      -0.768   4.279   0.112  1.00  0.00           H  
ATOM   1655 1HB  PHE B 102      -0.179   5.267  -2.678  1.00  0.00           H  
ATOM   1656 2HB  PHE B 102      -1.639   5.668  -1.805  1.00  0.00           H  
ATOM   1657  HD1 PHE B 102       1.989   6.235  -2.022  1.00  0.00           H  
ATOM   1658  HD2 PHE B 102      -1.671   7.201  -0.065  1.00  0.00           H  
ATOM   1659  HE1 PHE B 102       3.010   8.290  -1.120  1.00  0.00           H  
ATOM   1660  HE2 PHE B 102      -0.662   9.261   0.815  1.00  0.00           H  
ATOM   1661  HZ  PHE B 102       1.671   9.805   0.269  1.00  0.00           H  
ATOM   1662  N   LEU B 103      -2.742   3.257  -0.963  1.00  0.00           N  
ATOM   1663  CA  LEU B 103      -3.866   2.513  -1.499  1.00  0.00           C  
ATOM   1664  C   LEU B 103      -4.382   3.299  -2.668  1.00  0.00           C  
ATOM   1665  O   LEU B 103      -4.244   4.506  -2.680  1.00  0.00           O  
ATOM   1666  CB  LEU B 103      -4.949   2.438  -0.437  1.00  0.00           C  
ATOM   1667  CG  LEU B 103      -4.529   1.890   0.955  1.00  0.00           C  
ATOM   1668  CD1 LEU B 103      -5.771   1.828   1.813  1.00  0.00           C  
ATOM   1669  CD2 LEU B 103      -3.778   0.571   0.855  1.00  0.00           C  
ATOM   1670  H   LEU B 103      -2.877   3.850  -0.152  1.00  0.00           H  
ATOM   1671  HA  LEU B 103      -3.533   1.539  -1.845  1.00  0.00           H  
ATOM   1672 1HB  LEU B 103      -5.358   3.442  -0.294  1.00  0.00           H  
ATOM   1673 2HB  LEU B 103      -5.725   1.807  -0.821  1.00  0.00           H  
ATOM   1674  HG  LEU B 103      -3.875   2.606   1.423  1.00  0.00           H  
ATOM   1675 1HD1 LEU B 103      -5.512   1.505   2.790  1.00  0.00           H  
ATOM   1676 2HD1 LEU B 103      -6.231   2.810   1.869  1.00  0.00           H  
ATOM   1677 3HD1 LEU B 103      -6.460   1.133   1.380  1.00  0.00           H  
ATOM   1678 1HD2 LEU B 103      -3.499   0.243   1.853  1.00  0.00           H  
ATOM   1679 2HD2 LEU B 103      -4.386  -0.157   0.400  1.00  0.00           H  
ATOM   1680 3HD2 LEU B 103      -2.876   0.697   0.261  1.00  0.00           H  
ATOM   1681  N   GLU B 104      -4.960   2.653  -3.655  1.00  0.00           N  
ATOM   1682  CA  GLU B 104      -5.446   3.429  -4.769  1.00  0.00           C  
ATOM   1683  C   GLU B 104      -6.390   4.495  -4.206  1.00  0.00           C  
ATOM   1684  O   GLU B 104      -7.362   4.109  -3.518  1.00  0.00           O  
ATOM   1685  CB  GLU B 104      -6.201   2.544  -5.761  1.00  0.00           C  
ATOM   1686  CG  GLU B 104      -6.701   3.289  -6.989  1.00  0.00           C  
ATOM   1687  CD  GLU B 104      -7.447   2.422  -7.958  1.00  0.00           C  
ATOM   1688  OE1 GLU B 104      -7.370   1.211  -7.856  1.00  0.00           O  
ATOM   1689  OE2 GLU B 104      -8.133   2.965  -8.787  1.00  0.00           O  
ATOM   1690  H   GLU B 104      -5.054   1.647  -3.637  1.00  0.00           H  
ATOM   1691  HA  GLU B 104      -4.598   3.841  -5.292  1.00  0.00           H  
ATOM   1692 1HB  GLU B 104      -5.550   1.734  -6.094  1.00  0.00           H  
ATOM   1693 2HB  GLU B 104      -7.063   2.095  -5.269  1.00  0.00           H  
ATOM   1694 1HG  GLU B 104      -7.358   4.099  -6.668  1.00  0.00           H  
ATOM   1695 2HG  GLU B 104      -5.846   3.736  -7.497  1.00  0.00           H  
ATOM   1696  N   PRO B 105      -6.128   5.823  -4.473  1.00  0.00           N  
ATOM   1697  CA  PRO B 105      -6.903   6.971  -4.056  1.00  0.00           C  
ATOM   1698  C   PRO B 105      -8.305   6.876  -4.550  1.00  0.00           C  
ATOM   1699  O   PRO B 105      -8.549   6.413  -5.667  1.00  0.00           O  
ATOM   1700  CB  PRO B 105      -6.188   8.149  -4.732  1.00  0.00           C  
ATOM   1701  CG  PRO B 105      -4.780   7.685  -4.926  1.00  0.00           C  
ATOM   1702  CD  PRO B 105      -4.895   6.211  -5.226  1.00  0.00           C  
ATOM   1703  HA  PRO B 105      -6.884   7.039  -2.955  1.00  0.00           H  
ATOM   1704 1HB  PRO B 105      -6.696   8.394  -5.679  1.00  0.00           H  
ATOM   1705 2HB  PRO B 105      -6.261   9.043  -4.094  1.00  0.00           H  
ATOM   1706 1HG  PRO B 105      -4.304   8.246  -5.744  1.00  0.00           H  
ATOM   1707 2HG  PRO B 105      -4.185   7.877  -4.021  1.00  0.00           H  
ATOM   1708 1HD  PRO B 105      -5.015   6.022  -6.303  1.00  0.00           H  
ATOM   1709 2HD  PRO B 105      -3.987   5.765  -4.801  1.00  0.00           H  
ATOM   1710  N   ALA B 106      -9.229   7.309  -3.732  1.00  0.00           N  
ATOM   1711  CA  ALA B 106     -10.632   7.248  -4.066  1.00  0.00           C  
ATOM   1712  C   ALA B 106     -11.038   8.334  -5.038  1.00  0.00           C  
ATOM   1713  O   ALA B 106     -10.432   9.400  -5.123  1.00  0.00           O  
ATOM   1714  CB  ALA B 106     -11.478   7.427  -2.846  1.00  0.00           C  
ATOM   1715  H   ALA B 106      -8.958   7.698  -2.836  1.00  0.00           H  
ATOM   1716  HA  ALA B 106     -10.825   6.290  -4.550  1.00  0.00           H  
ATOM   1717 1HB  ALA B 106     -12.514   7.380  -3.097  1.00  0.00           H  
ATOM   1718 2HB  ALA B 106     -11.255   6.682  -2.114  1.00  0.00           H  
ATOM   1719 3HB  ALA B 106     -11.256   8.397  -2.470  1.00  0.00           H  
ATOM   1720  N   ALA B 107     -12.086   8.047  -5.778  1.00  0.00           N  
ATOM   1721  CA  ALA B 107     -12.679   9.047  -6.629  1.00  0.00           C  
ATOM   1722  C   ALA B 107     -13.283  10.159  -5.785  1.00  0.00           C  
ATOM   1723  O   ALA B 107     -13.822   9.913  -4.705  1.00  0.00           O  
ATOM   1724  CB  ALA B 107     -13.753   8.438  -7.508  1.00  0.00           C  
ATOM   1725  H   ALA B 107     -12.509   7.136  -5.711  1.00  0.00           H  
ATOM   1726  HA  ALA B 107     -11.894   9.473  -7.252  1.00  0.00           H  
ATOM   1727 1HB  ALA B 107     -14.178   9.211  -8.149  1.00  0.00           H  
ATOM   1728 2HB  ALA B 107     -13.319   7.654  -8.122  1.00  0.00           H  
ATOM   1729 3HB  ALA B 107     -14.536   8.017  -6.884  1.00  0.00           H  
ATOM   1730  N   ASN B 108     -13.238  11.363  -6.313  1.00  0.00           N  
ATOM   1731  CA  ASN B 108     -13.873  12.540  -5.723  1.00  0.00           C  
ATOM   1732  C   ASN B 108     -13.400  12.890  -4.330  1.00  0.00           C  
ATOM   1733  O   ASN B 108     -14.160  13.457  -3.551  1.00  0.00           O  
ATOM   1734  CB  ASN B 108     -15.376  12.344  -5.733  1.00  0.00           C  
ATOM   1735  CG  ASN B 108     -15.892  12.116  -7.121  1.00  0.00           C  
ATOM   1736  OD1 ASN B 108     -15.469  12.772  -8.084  1.00  0.00           O  
ATOM   1737  ND2 ASN B 108     -16.798  11.181  -7.251  1.00  0.00           N  
ATOM   1738  H   ASN B 108     -12.749  11.477  -7.197  1.00  0.00           H  
ATOM   1739  HA  ASN B 108     -13.646  13.390  -6.358  1.00  0.00           H  
ATOM   1740 1HB  ASN B 108     -15.663  11.510  -5.098  1.00  0.00           H  
ATOM   1741 2HB  ASN B 108     -15.856  13.233  -5.329  1.00  0.00           H  
ATOM   1742 1HD2 ASN B 108     -17.182  10.976  -8.152  1.00  0.00           H  
ATOM   1743 2HD2 ASN B 108     -17.108  10.671  -6.447  1.00  0.00           H  
ATOM   1744  N   GLU B 109     -12.152  12.613  -4.018  1.00  0.00           N  
ATOM   1745  CA  GLU B 109     -11.603  13.055  -2.754  1.00  0.00           C  
ATOM   1746  C   GLU B 109     -10.100  13.198  -2.881  1.00  0.00           C  
ATOM   1747  O   GLU B 109      -9.485  12.606  -3.766  1.00  0.00           O  
ATOM   1748  CB  GLU B 109     -12.056  12.107  -1.623  1.00  0.00           C  
ATOM   1749  CG  GLU B 109     -11.708  12.550  -0.192  1.00  0.00           C  
ATOM   1750  CD  GLU B 109     -12.226  13.878   0.219  1.00  0.00           C  
ATOM   1751  OE1 GLU B 109     -11.636  14.832  -0.231  1.00  0.00           O  
ATOM   1752  OE2 GLU B 109     -13.154  13.961   1.003  1.00  0.00           O  
ATOM   1753  H   GLU B 109     -11.568  12.107  -4.666  1.00  0.00           H  
ATOM   1754  HA  GLU B 109     -12.002  14.048  -2.548  1.00  0.00           H  
ATOM   1755 1HB  GLU B 109     -13.134  11.967  -1.670  1.00  0.00           H  
ATOM   1756 2HB  GLU B 109     -11.602  11.127  -1.786  1.00  0.00           H  
ATOM   1757 1HG  GLU B 109     -12.072  11.834   0.520  1.00  0.00           H  
ATOM   1758 2HG  GLU B 109     -10.679  12.571  -0.124  1.00  0.00           H  
ATOM   1759  N   THR B 110      -9.534  14.015  -1.998  1.00  0.00           N  
ATOM   1760  CA  THR B 110      -8.112  14.346  -1.991  1.00  0.00           C  
ATOM   1761  C   THR B 110      -7.314  13.686  -0.904  1.00  0.00           C  
ATOM   1762  O   THR B 110      -6.076  13.728  -0.918  1.00  0.00           O  
ATOM   1763  CB  THR B 110      -7.923  15.876  -1.882  1.00  0.00           C  
ATOM   1764  OG1 THR B 110      -8.501  16.360  -0.654  1.00  0.00           O  
ATOM   1765  CG2 THR B 110      -8.615  16.558  -3.056  1.00  0.00           C  
ATOM   1766  H   THR B 110     -10.120  14.453  -1.301  1.00  0.00           H  
ATOM   1767  HA  THR B 110      -7.691  14.025  -2.925  1.00  0.00           H  
ATOM   1768  HB  THR B 110      -6.862  16.116  -1.889  1.00  0.00           H  
ATOM   1769  HG1 THR B 110      -7.885  16.190   0.115  1.00  0.00           H  
ATOM   1770 1HG2 THR B 110      -8.483  17.633  -2.976  1.00  0.00           H  
ATOM   1771 2HG2 THR B 110      -8.178  16.204  -3.989  1.00  0.00           H  
ATOM   1772 3HG2 THR B 110      -9.677  16.324  -3.042  1.00  0.00           H  
ATOM   1773  N   VAL B 111      -8.006  13.081   0.035  1.00  0.00           N  
ATOM   1774  CA  VAL B 111      -7.290  12.414   1.087  1.00  0.00           C  
ATOM   1775  C   VAL B 111      -6.730  11.133   0.519  1.00  0.00           C  
ATOM   1776  O   VAL B 111      -7.379  10.459  -0.282  1.00  0.00           O  
ATOM   1777  CB  VAL B 111      -8.181  12.087   2.323  1.00  0.00           C  
ATOM   1778  CG1 VAL B 111      -9.155  10.988   2.012  1.00  0.00           C  
ATOM   1779  CG2 VAL B 111      -7.305  11.660   3.540  1.00  0.00           C  
ATOM   1780  H   VAL B 111      -9.012  13.079   0.006  1.00  0.00           H  
ATOM   1781  HA  VAL B 111      -6.476  13.045   1.437  1.00  0.00           H  
ATOM   1782  HB  VAL B 111      -8.751  12.982   2.574  1.00  0.00           H  
ATOM   1783 1HG1 VAL B 111      -9.769  10.804   2.879  1.00  0.00           H  
ATOM   1784 2HG1 VAL B 111      -9.761  11.241   1.208  1.00  0.00           H  
ATOM   1785 3HG1 VAL B 111      -8.614  10.091   1.763  1.00  0.00           H  
ATOM   1786 1HG2 VAL B 111      -7.941  11.457   4.389  1.00  0.00           H  
ATOM   1787 2HG2 VAL B 111      -6.737  10.757   3.318  1.00  0.00           H  
ATOM   1788 3HG2 VAL B 111      -6.617  12.454   3.793  1.00  0.00           H  
ATOM   1789  N   ARG B 112      -5.544  10.782   0.942  1.00  0.00           N  
ATOM   1790  CA  ARG B 112      -4.958   9.557   0.499  1.00  0.00           C  
ATOM   1791  C   ARG B 112      -4.667   8.723   1.694  1.00  0.00           C  
ATOM   1792  O   ARG B 112      -4.300   9.214   2.768  1.00  0.00           O  
ATOM   1793  CB  ARG B 112      -3.655   9.791  -0.241  1.00  0.00           C  
ATOM   1794  CG  ARG B 112      -3.727  10.559  -1.539  1.00  0.00           C  
ATOM   1795  CD  ARG B 112      -2.353  10.882  -2.027  1.00  0.00           C  
ATOM   1796  NE  ARG B 112      -1.705  11.827  -1.114  1.00  0.00           N  
ATOM   1797  CZ  ARG B 112      -0.410  12.222  -1.130  1.00  0.00           C  
ATOM   1798  NH1 ARG B 112       0.439  11.762  -2.022  1.00  0.00           N  
ATOM   1799  NH2 ARG B 112      -0.025  13.100  -0.229  1.00  0.00           N  
ATOM   1800  H   ARG B 112      -5.040  11.389   1.585  1.00  0.00           H  
ATOM   1801  HA  ARG B 112      -5.664   9.022  -0.136  1.00  0.00           H  
ATOM   1802 1HB  ARG B 112      -2.967  10.291   0.409  1.00  0.00           H  
ATOM   1803 2HB  ARG B 112      -3.227   8.830  -0.483  1.00  0.00           H  
ATOM   1804 1HG  ARG B 112      -4.239   9.963  -2.292  1.00  0.00           H  
ATOM   1805 2HG  ARG B 112      -4.270  11.495  -1.381  1.00  0.00           H  
ATOM   1806 1HD  ARG B 112      -1.755   9.971  -2.074  1.00  0.00           H  
ATOM   1807 2HD  ARG B 112      -2.413  11.340  -3.014  1.00  0.00           H  
ATOM   1808  HE  ARG B 112      -2.298  12.242  -0.405  1.00  0.00           H  
ATOM   1809 1HH1 ARG B 112       0.139  11.094  -2.712  1.00  0.00           H  
ATOM   1810 2HH1 ARG B 112       1.402  12.083  -2.020  1.00  0.00           H  
ATOM   1811 1HH2 ARG B 112      -0.707  13.442   0.430  1.00  0.00           H  
ATOM   1812 2HH2 ARG B 112       0.946  13.465  -0.224  1.00  0.00           H  
ATOM   1813  N   HIS B 113      -4.799   7.445   1.515  1.00  0.00           N  
ATOM   1814  CA  HIS B 113      -4.541   6.578   2.616  1.00  0.00           C  
ATOM   1815  C   HIS B 113      -3.435   5.641   2.234  1.00  0.00           C  
ATOM   1816  O   HIS B 113      -3.249   5.337   1.055  1.00  0.00           O  
ATOM   1817  CB  HIS B 113      -5.786   5.799   3.009  1.00  0.00           C  
ATOM   1818  CG  HIS B 113      -6.848   6.681   3.489  1.00  0.00           C  
ATOM   1819  ND1 HIS B 113      -7.873   7.124   2.702  1.00  0.00           N  
ATOM   1820  CD2 HIS B 113      -7.015   7.256   4.679  1.00  0.00           C  
ATOM   1821  CE1 HIS B 113      -8.643   7.923   3.411  1.00  0.00           C  
ATOM   1822  NE2 HIS B 113      -8.144   8.018   4.614  1.00  0.00           N  
ATOM   1823  H   HIS B 113      -5.094   7.074   0.621  1.00  0.00           H  
ATOM   1824  HA  HIS B 113      -4.221   7.145   3.499  1.00  0.00           H  
ATOM   1825 1HB  HIS B 113      -6.154   5.244   2.150  1.00  0.00           H  
ATOM   1826 2HB  HIS B 113      -5.539   5.089   3.788  1.00  0.00           H  
ATOM   1827  HD2 HIS B 113      -6.365   7.126   5.526  1.00  0.00           H  
ATOM   1828  HE1 HIS B 113      -9.549   8.405   3.058  1.00  0.00           H  
ATOM   1829  HE2 HIS B 113      -8.525   8.561   5.373  1.00  0.00           H  
ATOM   1830  N   GLY B 114      -2.724   5.179   3.222  1.00  0.00           N  
ATOM   1831  CA  GLY B 114      -1.651   4.302   2.949  1.00  0.00           C  
ATOM   1832  C   GLY B 114      -1.076   3.690   4.191  1.00  0.00           C  
ATOM   1833  O   GLY B 114      -1.722   3.657   5.251  1.00  0.00           O  
ATOM   1834  H   GLY B 114      -2.915   5.501   4.171  1.00  0.00           H  
ATOM   1835 1HA  GLY B 114      -1.995   3.516   2.282  1.00  0.00           H  
ATOM   1836 2HA  GLY B 114      -0.877   4.840   2.420  1.00  0.00           H  
ATOM   1837  N   CYS B 115       0.124   3.162   4.019  1.00  0.00           N  
ATOM   1838  CA  CYS B 115       0.791   2.402   5.020  1.00  0.00           C  
ATOM   1839  C   CYS B 115       2.303   2.495   4.982  1.00  0.00           C  
ATOM   1840  O   CYS B 115       2.898   2.553   3.897  1.00  0.00           O  
ATOM   1841  CB  CYS B 115       0.373   0.955   4.826  1.00  0.00           C  
ATOM   1842  SG  CYS B 115       1.110  -0.160   5.914  1.00  0.00           S  
ATOM   1843  H   CYS B 115       0.551   3.246   3.098  1.00  0.00           H  
ATOM   1844  HA  CYS B 115       0.439   2.736   5.986  1.00  0.00           H  
ATOM   1845 1HB  CYS B 115      -0.686   0.909   4.979  1.00  0.00           H  
ATOM   1846 2HB  CYS B 115       0.586   0.637   3.805  1.00  0.00           H  
ATOM   1847  N   LEU B 116       2.948   2.493   6.155  1.00  0.00           N  
ATOM   1848  CA  LEU B 116       4.390   2.250   6.117  1.00  0.00           C  
ATOM   1849  C   LEU B 116       4.500   0.752   6.203  1.00  0.00           C  
ATOM   1850  O   LEU B 116       4.057   0.174   7.202  1.00  0.00           O  
ATOM   1851  CB  LEU B 116       5.207   2.807   7.304  1.00  0.00           C  
ATOM   1852  CG  LEU B 116       6.815   2.538   7.260  1.00  0.00           C  
ATOM   1853  CD1 LEU B 116       7.455   3.281   6.095  1.00  0.00           C  
ATOM   1854  CD2 LEU B 116       7.465   2.971   8.565  1.00  0.00           C  
ATOM   1855  H   LEU B 116       2.429   2.575   7.021  1.00  0.00           H  
ATOM   1856  HA  LEU B 116       4.824   2.602   5.181  1.00  0.00           H  
ATOM   1857 1HB  LEU B 116       5.046   3.846   7.378  1.00  0.00           H  
ATOM   1858 2HB  LEU B 116       4.857   2.336   8.197  1.00  0.00           H  
ATOM   1859  HG  LEU B 116       6.995   1.467   7.111  1.00  0.00           H  
ATOM   1860 1HD1 LEU B 116       8.522   3.078   6.066  1.00  0.00           H  
ATOM   1861 2HD1 LEU B 116       7.022   2.967   5.185  1.00  0.00           H  
ATOM   1862 3HD1 LEU B 116       7.301   4.340   6.210  1.00  0.00           H  
ATOM   1863 1HD2 LEU B 116       8.536   2.771   8.523  1.00  0.00           H  
ATOM   1864 2HD2 LEU B 116       7.302   4.029   8.725  1.00  0.00           H  
ATOM   1865 3HD2 LEU B 116       7.037   2.413   9.372  1.00  0.00           H  
ATOM   1866  N   ARG B 117       5.018   0.101   5.163  1.00  0.00           N  
ATOM   1867  CA  ARG B 117       5.133  -1.344   5.188  1.00  0.00           C  
ATOM   1868  C   ARG B 117       6.451  -1.767   5.769  1.00  0.00           C  
ATOM   1869  O   ARG B 117       7.485  -1.166   5.465  1.00  0.00           O  
ATOM   1870  CB  ARG B 117       4.954  -1.927   3.803  1.00  0.00           C  
ATOM   1871  CG  ARG B 117       3.587  -1.682   3.271  1.00  0.00           C  
ATOM   1872  CD  ARG B 117       3.256  -2.434   2.040  1.00  0.00           C  
ATOM   1873  NE  ARG B 117       3.157  -3.883   2.251  1.00  0.00           N  
ATOM   1874  CZ  ARG B 117       2.736  -4.801   1.322  1.00  0.00           C  
ATOM   1875  NH1 ARG B 117       2.382  -4.446   0.104  1.00  0.00           N  
ATOM   1876  NH2 ARG B 117       2.672  -6.072   1.660  1.00  0.00           N  
ATOM   1877  H   ARG B 117       5.362   0.625   4.365  1.00  0.00           H  
ATOM   1878  HA  ARG B 117       4.341  -1.736   5.828  1.00  0.00           H  
ATOM   1879 1HB  ARG B 117       5.663  -1.466   3.116  1.00  0.00           H  
ATOM   1880 2HB  ARG B 117       5.147  -3.002   3.815  1.00  0.00           H  
ATOM   1881 1HG  ARG B 117       2.898  -1.931   4.032  1.00  0.00           H  
ATOM   1882 2HG  ARG B 117       3.484  -0.616   3.041  1.00  0.00           H  
ATOM   1883 1HD  ARG B 117       2.296  -2.079   1.696  1.00  0.00           H  
ATOM   1884 2HD  ARG B 117       3.992  -2.250   1.297  1.00  0.00           H  
ATOM   1885  HE  ARG B 117       3.433  -4.242   3.156  1.00  0.00           H  
ATOM   1886 1HH1 ARG B 117       2.415  -3.462  -0.185  1.00  0.00           H  
ATOM   1887 2HH1 ARG B 117       2.068  -5.139  -0.555  1.00  0.00           H  
ATOM   1888 1HH2 ARG B 117       2.920  -6.346   2.602  1.00  0.00           H  
ATOM   1889 2HH2 ARG B 117       2.361  -6.758   0.998  1.00  0.00           H  
ATOM   1890  N   LEU B 118       6.423  -2.829   6.565  1.00  0.00           N  
ATOM   1891  CA  LEU B 118       7.662  -3.382   7.059  1.00  0.00           C  
ATOM   1892  C   LEU B 118       7.671  -4.902   6.846  1.00  0.00           C  
ATOM   1893  O   LEU B 118       6.904  -5.663   7.473  1.00  0.00           O  
ATOM   1894  CB  LEU B 118       7.868  -3.064   8.545  1.00  0.00           C  
ATOM   1895  CG  LEU B 118       8.027  -1.587   8.928  1.00  0.00           C  
ATOM   1896  CD1 LEU B 118       6.656  -1.014   9.403  1.00  0.00           C  
ATOM   1897  CD2 LEU B 118       9.118  -1.466   9.994  1.00  0.00           C  
ATOM   1898  H   LEU B 118       5.516  -3.226   6.839  1.00  0.00           H  
ATOM   1899  HA  LEU B 118       8.483  -2.957   6.504  1.00  0.00           H  
ATOM   1900 1HB  LEU B 118       7.031  -3.426   9.078  1.00  0.00           H  
ATOM   1901 2HB  LEU B 118       8.752  -3.592   8.883  1.00  0.00           H  
ATOM   1902  HG  LEU B 118       8.309  -1.026   8.060  1.00  0.00           H  
ATOM   1903 1HD1 LEU B 118       6.771   0.036   9.655  1.00  0.00           H  
ATOM   1904 2HD1 LEU B 118       5.909  -1.106   8.619  1.00  0.00           H  
ATOM   1905 3HD1 LEU B 118       6.320  -1.558  10.278  1.00  0.00           H  
ATOM   1906 1HD2 LEU B 118       9.255  -0.418  10.271  1.00  0.00           H  
ATOM   1907 2HD2 LEU B 118       8.837  -2.037  10.860  1.00  0.00           H  
ATOM   1908 3HD2 LEU B 118      10.053  -1.855   9.605  1.00  0.00           H  
ATOM   1909  N   ASN B 119       8.564  -5.374   5.974  1.00  0.00           N  
ATOM   1910  CA  ASN B 119       8.699  -6.779   5.618  1.00  0.00           C  
ATOM   1911  C   ASN B 119       9.575  -7.554   6.613  1.00  0.00           C  
ATOM   1912  O   ASN B 119      10.807  -7.504   6.579  1.00  0.00           O  
ATOM   1913  CB  ASN B 119       9.237  -6.887   4.211  1.00  0.00           C  
ATOM   1914  CG  ASN B 119       9.296  -8.283   3.663  1.00  0.00           C  
ATOM   1915  OD1 ASN B 119       9.207  -9.275   4.382  1.00  0.00           O  
ATOM   1916  ND2 ASN B 119       9.440  -8.370   2.364  1.00  0.00           N  
ATOM   1917  H   ASN B 119       9.151  -4.701   5.496  1.00  0.00           H  
ATOM   1918  HA  ASN B 119       7.700  -7.230   5.646  1.00  0.00           H  
ATOM   1919 1HB  ASN B 119       8.632  -6.268   3.548  1.00  0.00           H  
ATOM   1920 2HB  ASN B 119      10.222  -6.475   4.211  1.00  0.00           H  
ATOM   1921 1HD2 ASN B 119       9.487  -9.268   1.921  1.00  0.00           H  
ATOM   1922 2HD2 ASN B 119       9.499  -7.533   1.820  1.00  0.00           H  
ATOM   1923  N   GLN B 120       8.913  -8.264   7.514  1.00  0.00           N  
ATOM   1924  CA  GLN B 120       9.586  -9.034   8.544  1.00  0.00           C  
ATOM   1925  C   GLN B 120      10.634  -8.287   9.372  1.00  0.00           C  
ATOM   1926  O   GLN B 120      11.800  -8.677   9.368  1.00  0.00           O  
ATOM   1927  CB  GLN B 120      10.192 -10.283   7.947  1.00  0.00           C  
ATOM   1928  CG  GLN B 120       9.165 -11.189   7.319  1.00  0.00           C  
ATOM   1929  CD  GLN B 120       9.791 -12.385   6.852  1.00  0.00           C  
ATOM   1930  OE1 GLN B 120      10.960 -12.420   6.452  1.00  0.00           O  
ATOM   1931  NE2 GLN B 120       9.025 -13.441   6.928  1.00  0.00           N  
ATOM   1932  H   GLN B 120       7.898  -8.264   7.484  1.00  0.00           H  
ATOM   1933  HA  GLN B 120       8.831  -9.391   9.240  1.00  0.00           H  
ATOM   1934 1HB  GLN B 120      10.918 -10.025   7.197  1.00  0.00           H  
ATOM   1935 2HB  GLN B 120      10.709 -10.856   8.721  1.00  0.00           H  
ATOM   1936 1HG  GLN B 120       8.406 -11.462   8.056  1.00  0.00           H  
ATOM   1937 2HG  GLN B 120       8.706 -10.680   6.468  1.00  0.00           H  
ATOM   1938 1HE2 GLN B 120       9.379 -14.351   6.673  1.00  0.00           H  
ATOM   1939 2HE2 GLN B 120       8.092 -13.360   7.271  1.00  0.00           H  
ATOM   1940  N   PRO B 121      10.254  -7.206  10.066  1.00  0.00           N  
ATOM   1941  CA  PRO B 121      11.085  -6.399  10.926  1.00  0.00           C  
ATOM   1942  C   PRO B 121      11.418  -7.182  12.160  1.00  0.00           C  
ATOM   1943  O   PRO B 121      10.744  -8.161  12.498  1.00  0.00           O  
ATOM   1944  CB  PRO B 121      10.199  -5.215  11.283  1.00  0.00           C  
ATOM   1945  CG  PRO B 121       8.806  -5.757  11.171  1.00  0.00           C  
ATOM   1946  CD  PRO B 121       8.869  -6.721   9.998  1.00  0.00           C  
ATOM   1947  HA  PRO B 121      11.992  -6.095  10.388  1.00  0.00           H  
ATOM   1948 1HB  PRO B 121      10.445  -4.871  12.301  1.00  0.00           H  
ATOM   1949 2HB  PRO B 121      10.402  -4.375  10.607  1.00  0.00           H  
ATOM   1950 1HG  PRO B 121       8.531  -6.261  12.101  1.00  0.00           H  
ATOM   1951 2HG  PRO B 121       8.078  -4.939  11.035  1.00  0.00           H  
ATOM   1952 1HD  PRO B 121       8.151  -7.517  10.138  1.00  0.00           H  
ATOM   1953 2HD  PRO B 121       8.705  -6.160   9.094  1.00  0.00           H  
ATOM   1954  N   THR B 122      12.461  -6.740  12.816  1.00  0.00           N  
ATOM   1955  CA  THR B 122      12.936  -7.340  14.051  1.00  0.00           C  
ATOM   1956  C   THR B 122      12.995  -6.277  15.136  1.00  0.00           C  
ATOM   1957  O   THR B 122      12.713  -5.105  14.883  1.00  0.00           O  
ATOM   1958  CB  THR B 122      14.320  -7.932  13.873  1.00  0.00           C  
ATOM   1959  OG1 THR B 122      15.241  -6.868  13.730  1.00  0.00           O  
ATOM   1960  CG2 THR B 122      14.359  -8.795  12.611  1.00  0.00           C  
ATOM   1961  H   THR B 122      12.946  -5.916  12.449  1.00  0.00           H  
ATOM   1962  HA  THR B 122      12.248  -8.118  14.363  1.00  0.00           H  
ATOM   1963  HB  THR B 122      14.582  -8.530  14.747  1.00  0.00           H  
ATOM   1964  HG1 THR B 122      15.183  -6.520  12.829  1.00  0.00           H  
ATOM   1965 1HG2 THR B 122      15.356  -9.212  12.479  1.00  0.00           H  
ATOM   1966 2HG2 THR B 122      13.638  -9.605  12.699  1.00  0.00           H  
ATOM   1967 3HG2 THR B 122      14.111  -8.190  11.737  1.00  0.00           H  
ATOM   1968  N   HIS B 123      13.416  -6.653  16.331  1.00  0.00           N  
ATOM   1969  CA  HIS B 123      13.530  -5.699  17.440  1.00  0.00           C  
ATOM   1970  C   HIS B 123      14.432  -4.458  17.133  1.00  0.00           C  
ATOM   1971  O   HIS B 123      14.293  -3.418  17.776  1.00  0.00           O  
ATOM   1972  CB  HIS B 123      14.104  -6.406  18.660  1.00  0.00           C  
ATOM   1973  CG  HIS B 123      15.482  -6.782  18.448  1.00  0.00           C  
ATOM   1974  ND1 HIS B 123      15.849  -7.870  17.688  1.00  0.00           N  
ATOM   1975  CD2 HIS B 123      16.617  -6.211  18.873  1.00  0.00           C  
ATOM   1976  CE1 HIS B 123      17.165  -7.942  17.655  1.00  0.00           C  
ATOM   1977  NE2 HIS B 123      17.650  -6.948  18.367  1.00  0.00           N  
ATOM   1978  H   HIS B 123      13.637  -7.624  16.490  1.00  0.00           H  
ATOM   1979  HA  HIS B 123      12.537  -5.341  17.692  1.00  0.00           H  
ATOM   1980 1HB  HIS B 123      14.037  -5.755  19.528  1.00  0.00           H  
ATOM   1981 2HB  HIS B 123      13.524  -7.306  18.875  1.00  0.00           H  
ATOM   1982  HD2 HIS B 123      16.695  -5.326  19.497  1.00  0.00           H  
ATOM   1983  HE1 HIS B 123      17.748  -8.693  17.133  1.00  0.00           H  
ATOM   1984  HE2 HIS B 123      18.629  -6.748  18.520  1.00  0.00           H  
ATOM   1985  N   VAL B 124      15.336  -4.519  16.123  1.00  0.00           N  
ATOM   1986  CA  VAL B 124      16.200  -3.356  15.868  1.00  0.00           C  
ATOM   1987  C   VAL B 124      15.406  -2.261  15.192  1.00  0.00           C  
ATOM   1988  O   VAL B 124      15.910  -1.161  14.961  1.00  0.00           O  
ATOM   1989  CB  VAL B 124      17.400  -3.630  14.937  1.00  0.00           C  
ATOM   1990  CG1 VAL B 124      18.221  -4.693  15.526  1.00  0.00           C  
ATOM   1991  CG2 VAL B 124      16.959  -3.906  13.487  1.00  0.00           C  
ATOM   1992  H   VAL B 124      15.407  -5.357  15.532  1.00  0.00           H  
ATOM   1993  HA  VAL B 124      16.575  -2.986  16.817  1.00  0.00           H  
ATOM   1994  HB  VAL B 124      18.029  -2.741  14.924  1.00  0.00           H  
ATOM   1995 1HG1 VAL B 124      19.103  -4.855  14.907  1.00  0.00           H  
ATOM   1996 2HG1 VAL B 124      18.516  -4.401  16.528  1.00  0.00           H  
ATOM   1997 3HG1 VAL B 124      17.633  -5.615  15.574  1.00  0.00           H  
ATOM   1998 1HG2 VAL B 124      17.841  -4.061  12.864  1.00  0.00           H  
ATOM   1999 2HG2 VAL B 124      16.339  -4.776  13.448  1.00  0.00           H  
ATOM   2000 3HG2 VAL B 124      16.399  -3.057  13.106  1.00  0.00           H  
ATOM   2001  N   ASN B 125      14.183  -2.582  14.812  1.00  0.00           N  
ATOM   2002  CA  ASN B 125      13.318  -1.661  14.144  1.00  0.00           C  
ATOM   2003  C   ASN B 125      12.336  -1.011  15.132  1.00  0.00           C  
ATOM   2004  O   ASN B 125      11.460  -0.255  14.722  1.00  0.00           O  
ATOM   2005  CB  ASN B 125      12.585  -2.417  13.054  1.00  0.00           C  
ATOM   2006  CG  ASN B 125      13.515  -2.911  11.984  1.00  0.00           C  
ATOM   2007  OD1 ASN B 125      13.681  -4.141  11.787  1.00  0.00           O  
ATOM   2008  ND2 ASN B 125      14.137  -1.985  11.281  1.00  0.00           N  
ATOM   2009  H   ASN B 125      13.816  -3.511  15.001  1.00  0.00           H  
ATOM   2010  HA  ASN B 125      13.918  -0.863  13.702  1.00  0.00           H  
ATOM   2011 1HB  ASN B 125      12.066  -3.258  13.484  1.00  0.00           H  
ATOM   2012 2HB  ASN B 125      11.839  -1.768  12.597  1.00  0.00           H  
ATOM   2013 1HD2 ASN B 125      14.769  -2.248  10.553  1.00  0.00           H  
ATOM   2014 2HD2 ASN B 125      13.978  -1.012  11.479  1.00  0.00           H  
ATOM   2015  N   ASN B 126      12.480  -1.276  16.428  1.00  0.00           N  
ATOM   2016  CA  ASN B 126      11.557  -0.688  17.403  1.00  0.00           C  
ATOM   2017  C   ASN B 126      11.826   0.811  17.634  1.00  0.00           C  
ATOM   2018  O   ASN B 126      12.977   1.253  17.603  1.00  0.00           O  
ATOM   2019  CB  ASN B 126      11.640  -1.391  18.740  1.00  0.00           C  
ATOM   2020  CG  ASN B 126      11.234  -2.768  18.685  1.00  0.00           C  
ATOM   2021  OD1 ASN B 126      10.547  -3.198  17.742  1.00  0.00           O  
ATOM   2022  ND2 ASN B 126      11.627  -3.494  19.693  1.00  0.00           N  
ATOM   2023  H   ASN B 126      13.223  -1.896  16.760  1.00  0.00           H  
ATOM   2024  HA  ASN B 126      10.541  -0.775  17.011  1.00  0.00           H  
ATOM   2025 1HB  ASN B 126      12.663  -1.339  19.115  1.00  0.00           H  
ATOM   2026 2HB  ASN B 126      10.998  -0.869  19.457  1.00  0.00           H  
ATOM   2027 1HD2 ASN B 126      11.404  -4.491  19.740  1.00  0.00           H  
ATOM   2028 2HD2 ASN B 126      12.177  -3.079  20.422  1.00  0.00           H  
ATOM   2029  N   GLY B 127      10.777   1.604  17.903  1.00  0.00           N  
ATOM   2030  CA  GLY B 127      11.026   3.024  18.140  1.00  0.00           C  
ATOM   2031  C   GLY B 127       9.903   3.994  17.743  1.00  0.00           C  
ATOM   2032  O   GLY B 127       8.740   3.608  17.586  1.00  0.00           O  
ATOM   2033  H   GLY B 127       9.832   1.213  17.960  1.00  0.00           H  
ATOM   2034 1HA  GLY B 127      11.253   3.162  19.195  1.00  0.00           H  
ATOM   2035 2HA  GLY B 127      11.924   3.309  17.597  1.00  0.00           H  
ATOM   2036  N   ASN B 128      10.282   5.283  17.665  1.00  0.00           N  
ATOM   2037  CA  ASN B 128       9.417   6.428  17.365  1.00  0.00           C  
ATOM   2038  C   ASN B 128       9.379   6.739  15.879  1.00  0.00           C  
ATOM   2039  O   ASN B 128      10.376   7.174  15.288  1.00  0.00           O  
ATOM   2040  CB  ASN B 128       9.912   7.619  18.185  1.00  0.00           C  
ATOM   2041  CG  ASN B 128       9.064   8.921  18.139  1.00  0.00           C  
ATOM   2042  OD1 ASN B 128       8.259   9.068  17.213  1.00  0.00           O  
ATOM   2043  ND2 ASN B 128       9.252   9.856  19.112  1.00  0.00           N  
ATOM   2044  H   ASN B 128      11.264   5.493  17.810  1.00  0.00           H  
ATOM   2045  HA  ASN B 128       8.395   6.188  17.648  1.00  0.00           H  
ATOM   2046 1HB  ASN B 128      10.016   7.305  19.220  1.00  0.00           H  
ATOM   2047 2HB  ASN B 128      10.908   7.860  17.839  1.00  0.00           H  
ATOM   2048 1HD2 ASN B 128       8.721  10.708  19.097  1.00  0.00           H  
ATOM   2049 2HD2 ASN B 128       9.915   9.705  19.848  1.00  0.00           H  
ATOM   2050  N   TYR B 129       8.263   6.444  15.234  1.00  0.00           N  
ATOM   2051  CA  TYR B 129       8.165   6.650  13.789  1.00  0.00           C  
ATOM   2052  C   TYR B 129       7.425   7.914  13.484  1.00  0.00           C  
ATOM   2053  O   TYR B 129       6.313   8.128  13.991  1.00  0.00           O  
ATOM   2054  CB  TYR B 129       7.498   5.454  13.081  1.00  0.00           C  
ATOM   2055  CG  TYR B 129       8.405   4.208  12.924  1.00  0.00           C  
ATOM   2056  CD1 TYR B 129       8.569   3.285  13.963  1.00  0.00           C  
ATOM   2057  CD2 TYR B 129       9.060   4.017  11.735  1.00  0.00           C  
ATOM   2058  CE1 TYR B 129       9.412   2.224  13.804  1.00  0.00           C  
ATOM   2059  CE2 TYR B 129       9.898   2.951  11.559  1.00  0.00           C  
ATOM   2060  CZ  TYR B 129      10.096   2.056  12.582  1.00  0.00           C  
ATOM   2061  OH  TYR B 129      10.994   0.982  12.405  1.00  0.00           O  
ATOM   2062  H   TYR B 129       7.458   6.089  15.746  1.00  0.00           H  
ATOM   2063  HA  TYR B 129       9.174   6.770  13.392  1.00  0.00           H  
ATOM   2064 1HB  TYR B 129       6.605   5.165  13.640  1.00  0.00           H  
ATOM   2065 2HB  TYR B 129       7.177   5.765  12.089  1.00  0.00           H  
ATOM   2066  HD1 TYR B 129       8.048   3.420  14.914  1.00  0.00           H  
ATOM   2067  HD2 TYR B 129       8.919   4.739  10.932  1.00  0.00           H  
ATOM   2068  HE1 TYR B 129       9.556   1.524  14.629  1.00  0.00           H  
ATOM   2069  HE2 TYR B 129      10.422   2.822  10.610  1.00  0.00           H  
ATOM   2070  HH  TYR B 129      11.170   0.555  13.278  1.00  0.00           H  
ATOM   2071  N   THR B 130       8.002   8.743  12.620  1.00  0.00           N  
ATOM   2072  CA  THR B 130       7.352  10.011  12.284  1.00  0.00           C  
ATOM   2073  C   THR B 130       7.057  10.186  10.822  1.00  0.00           C  
ATOM   2074  O   THR B 130       7.923   9.991   9.970  1.00  0.00           O  
ATOM   2075  CB  THR B 130       8.205  11.207  12.664  1.00  0.00           C  
ATOM   2076  OG1 THR B 130       8.442  11.196  14.053  1.00  0.00           O  
ATOM   2077  CG2 THR B 130       7.537  12.477  12.261  1.00  0.00           C  
ATOM   2078  H   THR B 130       8.925   8.509  12.257  1.00  0.00           H  
ATOM   2079  HA  THR B 130       6.403  10.076  12.811  1.00  0.00           H  
ATOM   2080  HB  THR B 130       9.110  11.146  12.153  1.00  0.00           H  
ATOM   2081  HG1 THR B 130       7.623  11.136  14.503  1.00  0.00           H  
ATOM   2082 1HG2 THR B 130       8.178  13.311  12.553  1.00  0.00           H  
ATOM   2083 2HG2 THR B 130       7.391  12.515  11.202  1.00  0.00           H  
ATOM   2084 3HG2 THR B 130       6.577  12.563  12.770  1.00  0.00           H  
ATOM   2085  N   LEU B 131       5.838  10.621  10.548  1.00  0.00           N  
ATOM   2086  CA  LEU B 131       5.452  10.943   9.202  1.00  0.00           C  
ATOM   2087  C   LEU B 131       5.307  12.448   9.041  1.00  0.00           C  
ATOM   2088  O   LEU B 131       4.576  13.114   9.792  1.00  0.00           O  
ATOM   2089  CB  LEU B 131       4.181  10.217   8.783  1.00  0.00           C  
ATOM   2090  CG  LEU B 131       3.688  10.634   7.385  1.00  0.00           C  
ATOM   2091  CD1 LEU B 131       4.690  10.260   6.359  1.00  0.00           C  
ATOM   2092  CD2 LEU B 131       2.423   9.930   7.063  1.00  0.00           C  
ATOM   2093  H   LEU B 131       5.179  10.762  11.313  1.00  0.00           H  
ATOM   2094  HA  LEU B 131       6.251  10.613   8.524  1.00  0.00           H  
ATOM   2095 1HB  LEU B 131       4.366   9.150   8.773  1.00  0.00           H  
ATOM   2096 2HB  LEU B 131       3.393  10.430   9.500  1.00  0.00           H  
ATOM   2097  HG  LEU B 131       3.543  11.718   7.351  1.00  0.00           H  
ATOM   2098 1HD1 LEU B 131       4.316  10.556   5.428  1.00  0.00           H  
ATOM   2099 2HD1 LEU B 131       5.629  10.738   6.537  1.00  0.00           H  
ATOM   2100 3HD1 LEU B 131       4.840   9.204   6.370  1.00  0.00           H  
ATOM   2101 1HD2 LEU B 131       2.087  10.229   6.070  1.00  0.00           H  
ATOM   2102 2HD2 LEU B 131       2.593   8.854   7.082  1.00  0.00           H  
ATOM   2103 3HD2 LEU B 131       1.671  10.177   7.791  1.00  0.00           H  
ATOM   2104  N   LEU B 132       6.068  12.957   8.076  1.00  0.00           N  
ATOM   2105  CA  LEU B 132       6.117  14.347   7.701  1.00  0.00           C  
ATOM   2106  C   LEU B 132       5.520  14.605   6.332  1.00  0.00           C  
ATOM   2107  O   LEU B 132       6.101  14.237   5.320  1.00  0.00           O  
ATOM   2108  CB  LEU B 132       7.565  14.784   7.657  1.00  0.00           C  
ATOM   2109  CG  LEU B 132       8.296  14.518   8.929  1.00  0.00           C  
ATOM   2110  CD1 LEU B 132       9.722  14.812   8.709  1.00  0.00           C  
ATOM   2111  CD2 LEU B 132       7.691  15.336  10.044  1.00  0.00           C  
ATOM   2112  H   LEU B 132       6.668  12.312   7.564  1.00  0.00           H  
ATOM   2113  HA  LEU B 132       5.571  14.925   8.437  1.00  0.00           H  
ATOM   2114 1HB  LEU B 132       8.046  14.258   6.862  1.00  0.00           H  
ATOM   2115 2HB  LEU B 132       7.610  15.848   7.439  1.00  0.00           H  
ATOM   2116  HG  LEU B 132       8.220  13.459   9.184  1.00  0.00           H  
ATOM   2117 1HD1 LEU B 132      10.267  14.608   9.613  1.00  0.00           H  
ATOM   2118 2HD1 LEU B 132      10.090  14.181   7.911  1.00  0.00           H  
ATOM   2119 3HD1 LEU B 132       9.834  15.860   8.435  1.00  0.00           H  
ATOM   2120 1HD2 LEU B 132       8.224  15.147  10.961  1.00  0.00           H  
ATOM   2121 2HD2 LEU B 132       7.762  16.393   9.807  1.00  0.00           H  
ATOM   2122 3HD2 LEU B 132       6.641  15.068  10.166  1.00  0.00           H  
ATOM   2123  N   ALA B 133       4.353  15.217   6.309  1.00  0.00           N  
ATOM   2124  CA  ALA B 133       3.675  15.511   5.050  1.00  0.00           C  
ATOM   2125  C   ALA B 133       3.932  16.985   4.724  1.00  0.00           C  
ATOM   2126  O   ALA B 133       3.770  17.844   5.599  1.00  0.00           O  
ATOM   2127  CB  ALA B 133       2.184  15.179   5.170  1.00  0.00           C  
ATOM   2128  H   ALA B 133       3.953  15.533   7.193  1.00  0.00           H  
ATOM   2129  HA  ALA B 133       4.122  14.918   4.260  1.00  0.00           H  
ATOM   2130 1HB  ALA B 133       1.680  15.393   4.243  1.00  0.00           H  
ATOM   2131 2HB  ALA B 133       2.068  14.119   5.408  1.00  0.00           H  
ATOM   2132 3HB  ALA B 133       1.742  15.761   5.957  1.00  0.00           H  
ATOM   2133  N   ALA B 134       4.324  17.319   3.492  1.00  0.00           N  
ATOM   2134  CA  ALA B 134       4.607  18.727   3.228  1.00  0.00           C  
ATOM   2135  C   ALA B 134       4.229  19.240   1.838  1.00  0.00           C  
ATOM   2136  O   ALA B 134       4.419  18.581   0.816  1.00  0.00           O  
ATOM   2137  CB  ALA B 134       6.087  18.960   3.454  1.00  0.00           C  
ATOM   2138  H   ALA B 134       4.495  16.586   2.801  1.00  0.00           H  
ATOM   2139  HA  ALA B 134       4.043  19.316   3.940  1.00  0.00           H  
ATOM   2140 1HB  ALA B 134       6.304  20.019   3.320  1.00  0.00           H  
ATOM   2141 2HB  ALA B 134       6.353  18.658   4.469  1.00  0.00           H  
ATOM   2142 3HB  ALA B 134       6.657  18.376   2.740  1.00  0.00           H  
ATOM   2143  N   ASN B 135       3.731  20.474   1.801  1.00  0.00           N  
ATOM   2144  CA  ASN B 135       3.350  21.109   0.533  1.00  0.00           C  
ATOM   2145  C   ASN B 135       3.742  22.599   0.686  1.00  0.00           C  
ATOM   2146  O   ASN B 135       4.384  22.918   1.684  1.00  0.00           O  
ATOM   2147  CB  ASN B 135       1.873  20.877   0.227  1.00  0.00           C  
ATOM   2148  CG  ASN B 135       0.948  21.564   1.094  1.00  0.00           C  
ATOM   2149  OD1 ASN B 135       1.312  22.417   1.938  1.00  0.00           O  
ATOM   2150  ND2 ASN B 135      -0.307  21.225   0.841  1.00  0.00           N  
ATOM   2151  H   ASN B 135       3.662  20.985   2.683  1.00  0.00           H  
ATOM   2152  HA  ASN B 135       3.942  20.683  -0.281  1.00  0.00           H  
ATOM   2153 1HB  ASN B 135       1.594  20.958  -0.811  1.00  0.00           H  
ATOM   2154 2HB  ASN B 135       1.703  19.829   0.438  1.00  0.00           H  
ATOM   2155 1HD2 ASN B 135      -1.088  21.623   1.344  1.00  0.00           H  
ATOM   2156 2HD2 ASN B 135      -0.463  20.516   0.122  1.00  0.00           H  
ATOM   2157  N   PRO B 136       3.367  23.545  -0.221  1.00  0.00           N  
ATOM   2158  CA  PRO B 136       3.755  24.952  -0.186  1.00  0.00           C  
ATOM   2159  C   PRO B 136       3.429  25.725   1.090  1.00  0.00           C  
ATOM   2160  O   PRO B 136       4.074  26.746   1.360  1.00  0.00           O  
ATOM   2161  CB  PRO B 136       2.954  25.565  -1.344  1.00  0.00           C  
ATOM   2162  CG  PRO B 136       2.796  24.471  -2.338  1.00  0.00           C  
ATOM   2163  CD  PRO B 136       2.627  23.226  -1.499  1.00  0.00           C  
ATOM   2164  HA  PRO B 136       4.832  25.018  -0.393  1.00  0.00           H  
ATOM   2165 1HB  PRO B 136       1.984  25.932  -0.969  1.00  0.00           H  
ATOM   2166 2HB  PRO B 136       3.490  26.432  -1.755  1.00  0.00           H  
ATOM   2167 1HG  PRO B 136       1.933  24.673  -2.988  1.00  0.00           H  
ATOM   2168 2HG  PRO B 136       3.681  24.435  -2.997  1.00  0.00           H  
ATOM   2169 1HD  PRO B 136       1.567  23.123  -1.293  1.00  0.00           H  
ATOM   2170 2HD  PRO B 136       3.063  22.375  -2.044  1.00  0.00           H  
ATOM   2171  N   PHE B 137       2.445  25.265   1.879  1.00  0.00           N  
ATOM   2172  CA  PHE B 137       2.040  25.995   3.074  1.00  0.00           C  
ATOM   2173  C   PHE B 137       2.924  25.693   4.278  1.00  0.00           C  
ATOM   2174  O   PHE B 137       3.006  26.449   5.234  1.00  0.00           O  
ATOM   2175  CB  PHE B 137       0.621  25.591   3.460  1.00  0.00           C  
ATOM   2176  CG  PHE B 137      -0.483  25.980   2.533  1.00  0.00           C  
ATOM   2177  CD1 PHE B 137      -0.814  25.152   1.501  1.00  0.00           C  
ATOM   2178  CD2 PHE B 137      -1.219  27.081   2.703  1.00  0.00           C  
ATOM   2179  CE1 PHE B 137      -1.853  25.428   0.659  1.00  0.00           C  
ATOM   2180  CE2 PHE B 137      -2.275  27.359   1.866  1.00  0.00           C  
ATOM   2181  CZ  PHE B 137      -2.585  26.522   0.850  1.00  0.00           C  
ATOM   2182  H   PHE B 137       1.980  24.381   1.672  1.00  0.00           H  
ATOM   2183  HA  PHE B 137       2.084  27.063   2.861  1.00  0.00           H  
ATOM   2184 1HB  PHE B 137       0.580  24.516   3.589  1.00  0.00           H  
ATOM   2185 2HB  PHE B 137       0.389  26.019   4.435  1.00  0.00           H  
ATOM   2186  HD1 PHE B 137      -0.242  24.252   1.358  1.00  0.00           H  
ATOM   2187  HD2 PHE B 137      -0.987  27.751   3.507  1.00  0.00           H  
ATOM   2188  HE1 PHE B 137      -2.094  24.737  -0.156  1.00  0.00           H  
ATOM   2189  HE2 PHE B 137      -2.872  28.248   2.012  1.00  0.00           H  
ATOM   2190  HZ  PHE B 137      -3.418  26.745   0.196  1.00  0.00           H  
ATOM   2191  N   GLY B 138       3.545  24.555   4.287  1.00  0.00           N  
ATOM   2192  CA  GLY B 138       4.173  24.176   5.533  1.00  0.00           C  
ATOM   2193  C   GLY B 138       4.455  22.682   5.633  1.00  0.00           C  
ATOM   2194  O   GLY B 138       4.789  22.049   4.635  1.00  0.00           O  
ATOM   2195  H   GLY B 138       3.591  23.955   3.461  1.00  0.00           H  
ATOM   2196 1HA  GLY B 138       5.097  24.740   5.661  1.00  0.00           H  
ATOM   2197 2HA  GLY B 138       3.506  24.462   6.336  1.00  0.00           H  
ATOM   2198  N   GLN B 139       4.328  22.185   6.872  1.00  0.00           N  
ATOM   2199  CA  GLN B 139       4.595  20.817   7.289  1.00  0.00           C  
ATOM   2200  C   GLN B 139       3.539  20.268   8.252  1.00  0.00           C  
ATOM   2201  O   GLN B 139       3.215  20.874   9.269  1.00  0.00           O  
ATOM   2202  CB  GLN B 139       5.908  20.757   8.095  1.00  0.00           C  
ATOM   2203  CG  GLN B 139       6.361  19.332   8.498  1.00  0.00           C  
ATOM   2204  CD  GLN B 139       7.745  19.308   9.148  1.00  0.00           C  
ATOM   2205  OE1 GLN B 139       7.881  19.807  10.295  1.00  0.00           O  
ATOM   2206  NE2 GLN B 139       8.742  18.738   8.474  1.00  0.00           N  
ATOM   2207  H   GLN B 139       4.030  22.851   7.583  1.00  0.00           H  
ATOM   2208  HA  GLN B 139       4.632  20.174   6.415  1.00  0.00           H  
ATOM   2209 1HB  GLN B 139       6.708  21.212   7.516  1.00  0.00           H  
ATOM   2210 2HB  GLN B 139       5.795  21.348   8.999  1.00  0.00           H  
ATOM   2211 1HG  GLN B 139       5.674  18.929   9.233  1.00  0.00           H  
ATOM   2212 2HG  GLN B 139       6.370  18.686   7.616  1.00  0.00           H  
ATOM   2213 1HE2 GLN B 139       9.666  18.697   8.871  1.00  0.00           H  
ATOM   2214 2HE2 GLN B 139       8.576  18.345   7.570  1.00  0.00           H  
ATOM   2215  N   ALA B 140       3.059  19.069   7.989  1.00  0.00           N  
ATOM   2216  CA  ALA B 140       2.187  18.422   8.952  1.00  0.00           C  
ATOM   2217  C   ALA B 140       2.976  17.263   9.555  1.00  0.00           C  
ATOM   2218  O   ALA B 140       3.807  16.651   8.881  1.00  0.00           O  
ATOM   2219  CB  ALA B 140       0.867  17.987   8.318  1.00  0.00           C  
ATOM   2220  H   ALA B 140       3.320  18.591   7.136  1.00  0.00           H  
ATOM   2221  HA  ALA B 140       1.960  19.124   9.759  1.00  0.00           H  
ATOM   2222 1HB  ALA B 140       0.236  17.542   9.061  1.00  0.00           H  
ATOM   2223 2HB  ALA B 140       0.375  18.855   7.913  1.00  0.00           H  
ATOM   2224 3HB  ALA B 140       1.047  17.278   7.523  1.00  0.00           H  
ATOM   2225  N   SER B 141       2.705  16.935  10.806  1.00  0.00           N  
ATOM   2226  CA  SER B 141       3.425  15.854  11.422  1.00  0.00           C  
ATOM   2227  C   SER B 141       2.626  15.022  12.375  1.00  0.00           C  
ATOM   2228  O   SER B 141       1.899  15.528  13.219  1.00  0.00           O  
ATOM   2229  CB  SER B 141       4.577  16.429  12.190  1.00  0.00           C  
ATOM   2230  OG  SER B 141       5.257  15.440  12.864  1.00  0.00           O  
ATOM   2231  H   SER B 141       2.060  17.490  11.352  1.00  0.00           H  
ATOM   2232  HA  SER B 141       3.803  15.209  10.648  1.00  0.00           H  
ATOM   2233 1HB  SER B 141       5.250  16.912  11.470  1.00  0.00           H  
ATOM   2234 2HB  SER B 141       4.215  17.184  12.865  1.00  0.00           H  
ATOM   2235  HG  SER B 141       6.186  15.585  12.677  1.00  0.00           H  
ATOM   2236  N   ALA B 142       2.857  13.703  12.275  1.00  0.00           N  
ATOM   2237  CA  ALA B 142       2.276  12.734  13.201  1.00  0.00           C  
ATOM   2238  C   ALA B 142       3.348  11.734  13.594  1.00  0.00           C  
ATOM   2239  O   ALA B 142       4.192  11.360  12.759  1.00  0.00           O  
ATOM   2240  CB  ALA B 142       1.079  12.043  12.576  1.00  0.00           C  
ATOM   2241  H   ALA B 142       3.450  13.365  11.507  1.00  0.00           H  
ATOM   2242  HA  ALA B 142       1.966  13.259  14.122  1.00  0.00           H  
ATOM   2243 1HB  ALA B 142       0.663  11.323  13.276  1.00  0.00           H  
ATOM   2244 2HB  ALA B 142       0.329  12.786  12.335  1.00  0.00           H  
ATOM   2245 3HB  ALA B 142       1.397  11.543  11.674  1.00  0.00           H  
ATOM   2246  N   SER B 143       3.326  11.299  14.859  1.00  0.00           N  
ATOM   2247  CA  SER B 143       4.319  10.337  15.335  1.00  0.00           C  
ATOM   2248  C   SER B 143       3.710   9.241  16.157  1.00  0.00           C  
ATOM   2249  O   SER B 143       2.758   9.466  16.873  1.00  0.00           O  
ATOM   2250  CB  SER B 143       5.365  10.979  16.208  1.00  0.00           C  
ATOM   2251  OG  SER B 143       6.082  11.904  15.491  1.00  0.00           O  
ATOM   2252  H   SER B 143       2.611  11.652  15.486  1.00  0.00           H  
ATOM   2253  HA  SER B 143       4.800   9.883  14.481  1.00  0.00           H  
ATOM   2254 1HB  SER B 143       4.883  11.456  17.061  1.00  0.00           H  
ATOM   2255 2HB  SER B 143       6.034  10.214  16.590  1.00  0.00           H  
ATOM   2256  HG  SER B 143       6.951  11.547  15.459  1.00  0.00           H  
ATOM   2257  N   ILE B 144       4.330   8.090  16.076  1.00  0.00           N  
ATOM   2258  CA  ILE B 144       3.800   6.962  16.794  1.00  0.00           C  
ATOM   2259  C   ILE B 144       4.876   5.934  17.237  1.00  0.00           C  
ATOM   2260  O   ILE B 144       5.914   5.768  16.592  1.00  0.00           O  
ATOM   2261  CB  ILE B 144       2.759   6.321  15.870  1.00  0.00           C  
ATOM   2262  CG1 ILE B 144       1.877   5.384  16.615  1.00  0.00           C  
ATOM   2263  CG2 ILE B 144       3.521   5.565  14.718  1.00  0.00           C  
ATOM   2264  CD1 ILE B 144       0.637   5.073  15.865  1.00  0.00           C  
ATOM   2265  H   ILE B 144       5.127   7.975  15.440  1.00  0.00           H  
ATOM   2266  HA  ILE B 144       3.308   7.347  17.696  1.00  0.00           H  
ATOM   2267  HB  ILE B 144       2.133   7.097  15.440  1.00  0.00           H  
ATOM   2268 1HG1 ILE B 144       2.400   4.448  16.828  1.00  0.00           H  
ATOM   2269 2HG1 ILE B 144       1.590   5.851  17.555  1.00  0.00           H  
ATOM   2270 1HG2 ILE B 144       2.824   5.131  14.022  1.00  0.00           H  
ATOM   2271 2HG2 ILE B 144       4.160   6.269  14.190  1.00  0.00           H  
ATOM   2272 3HG2 ILE B 144       4.141   4.768  15.126  1.00  0.00           H  
ATOM   2273 1HD1 ILE B 144       0.034   4.437  16.467  1.00  0.00           H  
ATOM   2274 2HD1 ILE B 144       0.084   5.994  15.660  1.00  0.00           H  
ATOM   2275 3HD1 ILE B 144       0.875   4.586  14.938  1.00  0.00           H  
ATOM   2276  N   MET B 145       4.625   5.277  18.343  1.00  0.00           N  
ATOM   2277  CA  MET B 145       5.556   4.227  18.718  1.00  0.00           C  
ATOM   2278  C   MET B 145       5.203   2.949  18.065  1.00  0.00           C  
ATOM   2279  O   MET B 145       4.019   2.620  17.874  1.00  0.00           O  
ATOM   2280  CB  MET B 145       5.641   4.024  20.218  1.00  0.00           C  
ATOM   2281  CG  MET B 145       5.955   5.189  20.912  1.00  0.00           C  
ATOM   2282  SD  MET B 145       7.543   5.860  20.383  1.00  0.00           S  
ATOM   2283  CE  MET B 145       8.713   4.781  20.993  1.00  0.00           C  
ATOM   2284  H   MET B 145       3.791   5.448  18.896  1.00  0.00           H  
ATOM   2285  HA  MET B 145       6.534   4.516  18.375  1.00  0.00           H  
ATOM   2286 1HB  MET B 145       4.704   3.672  20.608  1.00  0.00           H  
ATOM   2287 2HB  MET B 145       6.419   3.287  20.450  1.00  0.00           H  
ATOM   2288 1HG  MET B 145       5.183   5.915  20.730  1.00  0.00           H  
ATOM   2289 2HG  MET B 145       5.994   4.971  21.974  1.00  0.00           H  
ATOM   2290 1HE  MET B 145       9.700   5.145  20.716  1.00  0.00           H  
ATOM   2291 2HE  MET B 145       8.624   4.720  22.077  1.00  0.00           H  
ATOM   2292 3HE  MET B 145       8.539   3.804  20.552  1.00  0.00           H  
ATOM   2293  N   ALA B 146       6.221   2.152  17.783  1.00  0.00           N  
ATOM   2294  CA  ALA B 146       6.016   0.824  17.270  1.00  0.00           C  
ATOM   2295  C   ALA B 146       6.998  -0.095  17.937  1.00  0.00           C  
ATOM   2296  O   ALA B 146       8.108   0.309  18.330  1.00  0.00           O  
ATOM   2297  CB  ALA B 146       6.192   0.771  15.763  1.00  0.00           C  
ATOM   2298  H   ALA B 146       7.162   2.525  17.900  1.00  0.00           H  
ATOM   2299  HA  ALA B 146       5.010   0.496  17.537  1.00  0.00           H  
ATOM   2300 1HB  ALA B 146       6.026  -0.253  15.418  1.00  0.00           H  
ATOM   2301 2HB  ALA B 146       5.469   1.431  15.280  1.00  0.00           H  
ATOM   2302 3HB  ALA B 146       7.197   1.082  15.496  1.00  0.00           H  
ATOM   2303  N   ALA B 147       6.600  -1.356  18.028  1.00  0.00           N  
ATOM   2304  CA  ALA B 147       7.478  -2.419  18.465  1.00  0.00           C  
ATOM   2305  C   ALA B 147       7.060  -3.646  17.702  1.00  0.00           C  
ATOM   2306  O   ALA B 147       5.867  -3.925  17.567  1.00  0.00           O  
ATOM   2307  CB  ALA B 147       7.407  -2.663  19.955  1.00  0.00           C  
ATOM   2308  H   ALA B 147       5.666  -1.588  17.734  1.00  0.00           H  
ATOM   2309  HA  ALA B 147       8.485  -2.167  18.185  1.00  0.00           H  
ATOM   2310 1HB  ALA B 147       8.081  -3.481  20.213  1.00  0.00           H  
ATOM   2311 2HB  ALA B 147       7.717  -1.761  20.483  1.00  0.00           H  
ATOM   2312 3HB  ALA B 147       6.392  -2.921  20.235  1.00  0.00           H  
ATOM   2313  N   PHE B 148       8.029  -4.387  17.216  1.00  0.00           N  
ATOM   2314  CA  PHE B 148       7.716  -5.528  16.397  1.00  0.00           C  
ATOM   2315  C   PHE B 148       8.076  -6.837  17.075  1.00  0.00           C  
ATOM   2316  O   PHE B 148       7.438  -7.875  16.866  1.00  0.00           O  
ATOM   2317  CB  PHE B 148       8.497  -5.362  15.099  1.00  0.00           C  
ATOM   2318  CG  PHE B 148       8.183  -4.012  14.428  1.00  0.00           C  
ATOM   2319  CD1 PHE B 148       9.106  -2.973  14.390  1.00  0.00           C  
ATOM   2320  CD2 PHE B 148       6.970  -3.782  13.869  1.00  0.00           C  
ATOM   2321  CE1 PHE B 148       8.775  -1.759  13.776  1.00  0.00           C  
ATOM   2322  CE2 PHE B 148       6.636  -2.582  13.261  1.00  0.00           C  
ATOM   2323  CZ  PHE B 148       7.542  -1.576  13.213  1.00  0.00           C  
ATOM   2324  H   PHE B 148       8.994  -4.108  17.377  1.00  0.00           H  
ATOM   2325  HA  PHE B 148       6.647  -5.532  16.179  1.00  0.00           H  
ATOM   2326 1HB  PHE B 148       9.569  -5.422  15.291  1.00  0.00           H  
ATOM   2327 2HB  PHE B 148       8.236  -6.160  14.413  1.00  0.00           H  
ATOM   2328  HD1 PHE B 148      10.093  -3.116  14.846  1.00  0.00           H  
ATOM   2329  HD2 PHE B 148       6.273  -4.567  13.919  1.00  0.00           H  
ATOM   2330  HE1 PHE B 148       9.500  -0.956  13.746  1.00  0.00           H  
ATOM   2331  HE2 PHE B 148       5.651  -2.446  12.823  1.00  0.00           H  
ATOM   2332  HZ  PHE B 148       7.293  -0.634  12.735  1.00  0.00           H  
ATOM   2333  N   MET B 149       9.112  -6.783  17.888  1.00  0.00           N  
ATOM   2334  CA  MET B 149       9.657  -7.969  18.509  1.00  0.00           C  
ATOM   2335  C   MET B 149      10.430  -7.551  19.743  1.00  0.00           C  
ATOM   2336  O   MET B 149      11.150  -6.559  19.695  1.00  0.00           O  
ATOM   2337  CB  MET B 149      10.536  -8.629  17.471  1.00  0.00           C  
ATOM   2338  CG  MET B 149      11.168  -9.907  17.782  1.00  0.00           C  
ATOM   2339  SD  MET B 149      12.241 -10.367  16.410  1.00  0.00           S  
ATOM   2340  CE  MET B 149      10.985 -10.933  15.242  1.00  0.00           C  
ATOM   2341  H   MET B 149       9.559  -5.896  18.050  1.00  0.00           H  
ATOM   2342  HA  MET B 149       8.845  -8.633  18.813  1.00  0.00           H  
ATOM   2343 1HB  MET B 149       9.951  -8.789  16.573  1.00  0.00           H  
ATOM   2344 2HB  MET B 149      11.318  -7.949  17.212  1.00  0.00           H  
ATOM   2345 1HG  MET B 149      11.766  -9.815  18.692  1.00  0.00           H  
ATOM   2346 2HG  MET B 149      10.416 -10.688  17.926  1.00  0.00           H  
ATOM   2347 1HE  MET B 149      11.451 -11.267  14.318  1.00  0.00           H  
ATOM   2348 2HE  MET B 149      10.433 -11.743  15.686  1.00  0.00           H  
ATOM   2349 3HE  MET B 149      10.299 -10.122  15.012  1.00  0.00           H  
ATOM   2350  N   ASP B 150      10.273  -8.264  20.850  1.00  0.00           N  
ATOM   2351  CA  ASP B 150      11.037  -7.919  22.039  1.00  0.00           C  
ATOM   2352  C   ASP B 150      12.522  -8.119  21.766  1.00  0.00           C  
ATOM   2353  O   ASP B 150      12.897  -9.029  21.027  1.00  0.00           O  
ATOM   2354  CB  ASP B 150      10.614  -8.758  23.228  1.00  0.00           C  
ATOM   2355  CG  ASP B 150       9.271  -8.365  23.716  1.00  0.00           C  
ATOM   2356  OD1 ASP B 150       8.842  -7.295  23.360  1.00  0.00           O  
ATOM   2357  OD2 ASP B 150       8.672  -9.114  24.445  1.00  0.00           O  
ATOM   2358  H   ASP B 150       9.647  -9.055  20.855  1.00  0.00           H  
ATOM   2359  HA  ASP B 150      10.868  -6.871  22.279  1.00  0.00           H  
ATOM   2360 1HB  ASP B 150      10.596  -9.805  22.946  1.00  0.00           H  
ATOM   2361 2HB  ASP B 150      11.340  -8.641  24.033  1.00  0.00           H  
ATOM   2362  N   ASN B 151      13.369  -7.283  22.345  1.00  0.00           N  
ATOM   2363  CA  ASN B 151      14.808  -7.442  22.175  1.00  0.00           C  
ATOM   2364  C   ASN B 151      15.354  -8.664  22.954  1.00  0.00           C  
ATOM   2365  O   ASN B 151      14.795  -8.992  23.998  1.00  0.00           O  
ATOM   2366  CB  ASN B 151      15.526  -6.156  22.549  1.00  0.00           C  
ATOM   2367  CG  ASN B 151      15.242  -5.691  23.985  1.00  0.00           C  
ATOM   2368  OD1 ASN B 151      14.091  -5.357  24.333  1.00  0.00           O  
ATOM   2369  ND2 ASN B 151      16.264  -5.659  24.808  1.00  0.00           N  
ATOM   2370  H   ASN B 151      13.004  -6.536  22.921  1.00  0.00           H  
ATOM   2371  HA  ASN B 151      14.969  -7.599  21.123  1.00  0.00           H  
ATOM   2372 1HB  ASN B 151      16.602  -6.290  22.433  1.00  0.00           H  
ATOM   2373 2HB  ASN B 151      15.223  -5.372  21.859  1.00  0.00           H  
ATOM   2374 1HD2 ASN B 151      16.135  -5.363  25.758  1.00  0.00           H  
ATOM   2375 2HD2 ASN B 151      17.170  -5.945  24.491  1.00  0.00           H  
ATOM   2376  N   PRO B 152      16.408  -9.352  22.434  1.00  0.00           N  
ATOM   2377  CA  PRO B 152      17.183 -10.443  23.058  1.00  0.00           C  
ATOM   2378  C   PRO B 152      17.607 -10.182  24.513  1.00  0.00           C  
ATOM   2379  O   PRO B 152      18.213  -9.136  24.803  1.00  0.00           O  
ATOM   2380  OXT PRO B 152      17.679 -11.158  25.274  1.00  0.00           O  
ATOM   2381  CB  PRO B 152      18.412 -10.520  22.130  1.00  0.00           C  
ATOM   2382  CG  PRO B 152      17.907 -10.058  20.790  1.00  0.00           C  
ATOM   2383  CD  PRO B 152      16.944  -8.943  21.095  1.00  0.00           C  
ATOM   2384  HA  PRO B 152      16.596 -11.373  22.997  1.00  0.00           H  
ATOM   2385 1HB  PRO B 152      19.222  -9.880  22.519  1.00  0.00           H  
ATOM   2386 2HB  PRO B 152      18.811 -11.537  22.099  1.00  0.00           H  
ATOM   2387 1HG  PRO B 152      18.748  -9.740  20.155  1.00  0.00           H  
ATOM   2388 2HG  PRO B 152      17.433 -10.891  20.264  1.00  0.00           H  
ATOM   2389 1HD  PRO B 152      17.469  -7.989  21.145  1.00  0.00           H  
ATOM   2390 2HD  PRO B 152      16.182  -8.972  20.309  1.00  0.00           H  
TER                                                                             
REMARK PDBinfo-LABEL:    1 BOINC longxing_Cationpi_HHH_eva_0513_000000006_0001_0002__native

score -421.563
silent_score -421.563
time -867.008
                             
