# Supplementary material for: Design of protein-binding proteins from the target structure alone
Source: Nature. 2022 Mar 24;605(7910):551–60. doi: 10.1038/s41586-022-04654-9 (PMC9117152; doi:10.1038/s41586-022-04654-9)
Supplement: Supplementary file 3 — Supplementary Code Design scripts and main pdb files. This compressed file is the main supplement and contains the following files: => cao_2021_protocol/ => design_models_final_combo_optimized/ => design_models_sequence/ => design_models_ssm_natives/ => ngs_analysis_scripts/ [file 41586_2022_4654_MOESM3_ESM.gz › supplemental_files/design_models_ssm_natives/TrkA_ssm/bcov_6ala_r1_HEEH_10552_000000000_0001_44_64_H_.._HEEH_20750_0001_0003_0001_0001.pdb]

SSBOND     CYS B   83    CYS B  128                                       2.02  
ATOM      1  N   ASP A   1      15.029  10.858  25.097  1.00  0.00           N  
ATOM      2  CA  ASP A   1      13.816  11.586  24.760  1.00  0.00           C  
ATOM      3  C   ASP A   1      14.011  13.101  24.801  1.00  0.00           C  
ATOM      4  O   ASP A   1      13.149  13.835  25.302  1.00  0.00           O  
ATOM      5  CB  ASP A   1      12.688  11.150  25.690  1.00  0.00           C  
ATOM      6  CG  ASP A   1      13.069  11.401  27.096  1.00  0.00           C  
ATOM      7  OD1 ASP A   1      14.269  11.479  27.307  1.00  0.00           O  
ATOM      8  OD2 ASP A   1      12.218  11.491  27.961  1.00  0.00           O  
ATOM      9 1H   ASP A   1      14.792   9.923  25.389  1.00  0.00           H  
ATOM     10 2H   ASP A   1      15.631  10.821  24.286  1.00  0.00           H  
ATOM     11 3H   ASP A   1      15.482  11.337  25.872  1.00  0.00           H  
ATOM     12  HA  ASP A   1      13.534  11.319  23.740  1.00  0.00           H  
ATOM     13 1HB  ASP A   1      11.773  11.696  25.448  1.00  0.00           H  
ATOM     14 2HB  ASP A   1      12.486  10.087  25.554  1.00  0.00           H  
ATOM     15  N   GLU A   2      15.119  13.582  24.225  1.00  0.00           N  
ATOM     16  CA  GLU A   2      15.431  15.007  24.199  1.00  0.00           C  
ATOM     17  C   GLU A   2      14.364  15.822  23.475  1.00  0.00           C  
ATOM     18  O   GLU A   2      14.080  16.960  23.865  1.00  0.00           O  
ATOM     19  CB  GLU A   2      16.804  15.213  23.562  1.00  0.00           C  
ATOM     20  CG  GLU A   2      17.965  14.691  24.420  1.00  0.00           C  
ATOM     21  CD  GLU A   2      18.180  13.197  24.323  1.00  0.00           C  
ATOM     22  OE1 GLU A   2      17.456  12.545  23.588  1.00  0.00           O  
ATOM     23  OE2 GLU A   2      19.043  12.699  24.995  1.00  0.00           O  
ATOM     24  H   GLU A   2      15.803  12.949  23.798  1.00  0.00           H  
ATOM     25  HA  GLU A   2      15.481  15.358  25.229  1.00  0.00           H  
ATOM     26 1HB  GLU A   2      16.837  14.711  22.593  1.00  0.00           H  
ATOM     27 2HB  GLU A   2      16.969  16.272  23.390  1.00  0.00           H  
ATOM     28 1HG  GLU A   2      18.880  15.195  24.109  1.00  0.00           H  
ATOM     29 2HG  GLU A   2      17.774  14.957  25.459  1.00  0.00           H  
ATOM     30  N   GLU A   3      13.728  15.228  22.466  1.00  0.00           N  
ATOM     31  CA  GLU A   3      12.691  15.913  21.717  1.00  0.00           C  
ATOM     32  C   GLU A   3      11.525  16.311  22.612  1.00  0.00           C  
ATOM     33  O   GLU A   3      11.065  17.465  22.599  1.00  0.00           O  
ATOM     34  CB  GLU A   3      12.139  14.923  20.667  1.00  0.00           C  
ATOM     35  CG  GLU A   3      13.018  14.598  19.498  1.00  0.00           C  
ATOM     36  CD  GLU A   3      14.156  13.669  19.814  1.00  0.00           C  
ATOM     37  OE1 GLU A   3      14.135  13.073  20.873  1.00  0.00           O  
ATOM     38  OE2 GLU A   3      15.042  13.553  19.004  1.00  0.00           O  
ATOM     39  H   GLU A   3      14.013  14.290  22.165  1.00  0.00           H  
ATOM     40  HA  GLU A   3      13.109  16.801  21.247  1.00  0.00           H  
ATOM     41 1HB  GLU A   3      11.941  13.979  21.173  1.00  0.00           H  
ATOM     42 2HB  GLU A   3      11.201  15.249  20.290  1.00  0.00           H  
ATOM     43 1HG  GLU A   3      12.395  14.115  18.760  1.00  0.00           H  
ATOM     44 2HG  GLU A   3      13.347  15.494  19.064  1.00  0.00           H  
ATOM     45  N   ASP A   4      11.142  15.384  23.484  1.00  0.00           N  
ATOM     46  CA  ASP A   4       9.989  15.561  24.330  1.00  0.00           C  
ATOM     47  C   ASP A   4      10.335  16.356  25.565  1.00  0.00           C  
ATOM     48  O   ASP A   4       9.514  17.148  26.037  1.00  0.00           O  
ATOM     49  CB  ASP A   4       9.467  14.186  24.725  1.00  0.00           C  
ATOM     50  CG  ASP A   4       8.953  13.402  23.509  1.00  0.00           C  
ATOM     51  OD1 ASP A   4       7.956  13.768  22.938  1.00  0.00           O  
ATOM     52  OD2 ASP A   4       9.598  12.438  23.134  1.00  0.00           O  
ATOM     53  H   ASP A   4      11.623  14.493  23.486  1.00  0.00           H  
ATOM     54  HA  ASP A   4       9.221  16.079  23.770  1.00  0.00           H  
ATOM     55 1HB  ASP A   4      10.272  13.622  25.203  1.00  0.00           H  
ATOM     56 2HB  ASP A   4       8.664  14.291  25.452  1.00  0.00           H  
ATOM     57  N   LYS A   5      11.556  16.201  26.077  1.00  0.00           N  
ATOM     58  CA  LYS A   5      11.914  16.957  27.259  1.00  0.00           C  
ATOM     59  C   LYS A   5      12.007  18.436  26.918  1.00  0.00           C  
ATOM     60  O   LYS A   5      11.552  19.276  27.699  1.00  0.00           O  
ATOM     61  CB  LYS A   5      13.221  16.447  27.882  1.00  0.00           C  
ATOM     62  CG  LYS A   5      13.142  15.061  28.619  1.00  0.00           C  
ATOM     63  CD  LYS A   5      12.342  15.164  29.948  1.00  0.00           C  
ATOM     64  CE  LYS A   5      12.508  13.913  30.863  1.00  0.00           C  
ATOM     65  NZ  LYS A   5      11.767  12.702  30.393  1.00  0.00           N  
ATOM     66  H   LYS A   5      12.208  15.522  25.670  1.00  0.00           H  
ATOM     67  HA  LYS A   5      11.117  16.845  27.993  1.00  0.00           H  
ATOM     68 1HB  LYS A   5      13.965  16.340  27.089  1.00  0.00           H  
ATOM     69 2HB  LYS A   5      13.601  17.186  28.585  1.00  0.00           H  
ATOM     70 1HG  LYS A   5      12.651  14.338  27.961  1.00  0.00           H  
ATOM     71 2HG  LYS A   5      14.148  14.697  28.830  1.00  0.00           H  
ATOM     72 1HD  LYS A   5      12.663  16.048  30.502  1.00  0.00           H  
ATOM     73 2HD  LYS A   5      11.280  15.269  29.724  1.00  0.00           H  
ATOM     74 1HE  LYS A   5      13.567  13.670  30.934  1.00  0.00           H  
ATOM     75 2HE  LYS A   5      12.139  14.167  31.845  1.00  0.00           H  
ATOM     76 1HZ  LYS A   5      11.920  11.953  31.047  1.00  0.00           H  
ATOM     77 2HZ  LYS A   5      10.786  12.906  30.346  1.00  0.00           H  
ATOM     78 3HZ  LYS A   5      12.081  12.383  29.469  1.00  0.00           H  
ATOM     79  N   LEU A   6      12.523  18.778  25.730  1.00  0.00           N  
ATOM     80  CA  LEU A   6      12.605  20.184  25.391  1.00  0.00           C  
ATOM     81  C   LEU A   6      11.233  20.822  25.265  1.00  0.00           C  
ATOM     82  O   LEU A   6      11.028  21.927  25.797  1.00  0.00           O  
ATOM     83  CB  LEU A   6      13.441  20.418  24.115  1.00  0.00           C  
ATOM     84  CG  LEU A   6      13.592  21.935  23.711  1.00  0.00           C  
ATOM     85  CD1 LEU A   6      14.979  22.235  23.134  1.00  0.00           C  
ATOM     86  CD2 LEU A   6      12.538  22.283  22.626  1.00  0.00           C  
ATOM     87  H   LEU A   6      12.911  18.075  25.091  1.00  0.00           H  
ATOM     88  HA  LEU A   6      13.125  20.685  26.204  1.00  0.00           H  
ATOM     89 1HB  LEU A   6      14.434  19.997  24.263  1.00  0.00           H  
ATOM     90 2HB  LEU A   6      12.966  19.882  23.285  1.00  0.00           H  
ATOM     91  HG  LEU A   6      13.447  22.545  24.586  1.00  0.00           H  
ATOM     92 1HD1 LEU A   6      15.034  23.295  22.877  1.00  0.00           H  
ATOM     93 2HD1 LEU A   6      15.741  22.004  23.876  1.00  0.00           H  
ATOM     94 3HD1 LEU A   6      15.164  21.673  22.258  1.00  0.00           H  
ATOM     95 1HD2 LEU A   6      12.650  23.331  22.353  1.00  0.00           H  
ATOM     96 2HD2 LEU A   6      12.707  21.670  21.758  1.00  0.00           H  
ATOM     97 3HD2 LEU A   6      11.539  22.119  22.975  1.00  0.00           H  
ATOM     98  N   VAL A   7      10.273  20.159  24.600  1.00  0.00           N  
ATOM     99  CA  VAL A   7       8.990  20.831  24.471  1.00  0.00           C  
ATOM    100  C   VAL A   7       8.269  20.905  25.813  1.00  0.00           C  
ATOM    101  O   VAL A   7       7.583  21.895  26.075  1.00  0.00           O  
ATOM    102  CB  VAL A   7       8.082  20.193  23.395  1.00  0.00           C  
ATOM    103  CG1 VAL A   7       8.794  20.229  22.053  1.00  0.00           C  
ATOM    104  CG2 VAL A   7       7.696  18.799  23.756  1.00  0.00           C  
ATOM    105  H   VAL A   7      10.464  19.247  24.166  1.00  0.00           H  
ATOM    106  HA  VAL A   7       9.182  21.852  24.142  1.00  0.00           H  
ATOM    107  HB  VAL A   7       7.195  20.772  23.309  1.00  0.00           H  
ATOM    108 1HG1 VAL A   7       8.145  19.821  21.286  1.00  0.00           H  
ATOM    109 2HG1 VAL A   7       9.039  21.238  21.805  1.00  0.00           H  
ATOM    110 3HG1 VAL A   7       9.709  19.642  22.107  1.00  0.00           H  
ATOM    111 1HG2 VAL A   7       7.051  18.396  22.984  1.00  0.00           H  
ATOM    112 2HG2 VAL A   7       8.586  18.208  23.835  1.00  0.00           H  
ATOM    113 3HG2 VAL A   7       7.159  18.767  24.691  1.00  0.00           H  
ATOM    114  N   GLU A   8       8.404  19.879  26.681  1.00  0.00           N  
ATOM    115  CA  GLU A   8       7.737  19.960  27.974  1.00  0.00           C  
ATOM    116  C   GLU A   8       8.279  21.125  28.771  1.00  0.00           C  
ATOM    117  O   GLU A   8       7.513  21.908  29.337  1.00  0.00           O  
ATOM    118  CB  GLU A   8       7.921  18.691  28.815  1.00  0.00           C  
ATOM    119  CG  GLU A   8       7.162  18.753  30.168  1.00  0.00           C  
ATOM    120  CD  GLU A   8       7.335  17.543  31.049  1.00  0.00           C  
ATOM    121  OE1 GLU A   8       8.024  16.633  30.665  1.00  0.00           O  
ATOM    122  OE2 GLU A   8       6.786  17.540  32.125  1.00  0.00           O  
ATOM    123  H   GLU A   8       8.942  19.039  26.437  1.00  0.00           H  
ATOM    124  HA  GLU A   8       6.673  20.117  27.806  1.00  0.00           H  
ATOM    125 1HB  GLU A   8       7.569  17.825  28.254  1.00  0.00           H  
ATOM    126 2HB  GLU A   8       8.985  18.540  29.020  1.00  0.00           H  
ATOM    127 1HG  GLU A   8       7.505  19.619  30.713  1.00  0.00           H  
ATOM    128 2HG  GLU A   8       6.103  18.894  29.962  1.00  0.00           H  
ATOM    129  N   TRP A   9       9.602  21.295  28.798  1.00  0.00           N  
ATOM    130  CA  TRP A   9      10.155  22.382  29.580  1.00  0.00           C  
ATOM    131  C   TRP A   9       9.709  23.737  29.096  1.00  0.00           C  
ATOM    132  O   TRP A   9       9.327  24.593  29.900  1.00  0.00           O  
ATOM    133  CB  TRP A   9      11.677  22.339  29.586  1.00  0.00           C  
ATOM    134  CG  TRP A   9      12.244  21.430  30.601  1.00  0.00           C  
ATOM    135  CD1 TRP A   9      12.929  20.269  30.411  1.00  0.00           C  
ATOM    136  CD2 TRP A   9      12.183  21.635  32.022  1.00  0.00           C  
ATOM    137  NE1 TRP A   9      13.300  19.743  31.619  1.00  0.00           N  
ATOM    138  CE2 TRP A   9      12.847  20.570  32.616  1.00  0.00           C  
ATOM    139  CE3 TRP A   9      11.631  22.635  32.824  1.00  0.00           C  
ATOM    140  CZ2 TRP A   9      12.977  20.470  33.970  1.00  0.00           C  
ATOM    141  CZ3 TRP A   9      11.759  22.539  34.179  1.00  0.00           C  
ATOM    142  CH2 TRP A   9      12.413  21.485  34.751  1.00  0.00           C  
ATOM    143  H   TRP A   9      10.223  20.634  28.316  1.00  0.00           H  
ATOM    144  HA  TRP A   9       9.816  22.261  30.597  1.00  0.00           H  
ATOM    145 1HB  TRP A   9      12.023  22.004  28.604  1.00  0.00           H  
ATOM    146 2HB  TRP A   9      12.070  23.338  29.749  1.00  0.00           H  
ATOM    147  HD1 TRP A   9      13.160  19.826  29.446  1.00  0.00           H  
ATOM    148  HE1 TRP A   9      13.828  18.892  31.741  1.00  0.00           H  
ATOM    149  HE3 TRP A   9      11.110  23.478  32.380  1.00  0.00           H  
ATOM    150  HZ2 TRP A   9      13.502  19.644  34.420  1.00  0.00           H  
ATOM    151  HZ3 TRP A   9      11.322  23.324  34.775  1.00  0.00           H  
ATOM    152  HH2 TRP A   9      12.495  21.442  35.839  1.00  0.00           H  
ATOM    153  N   HIS A  10       9.687  23.929  27.784  1.00  0.00           N  
ATOM    154  CA  HIS A  10       9.293  25.220  27.276  1.00  0.00           C  
ATOM    155  C   HIS A  10       7.823  25.510  27.435  1.00  0.00           C  
ATOM    156  O   HIS A  10       7.453  26.594  27.904  1.00  0.00           O  
ATOM    157  CB  HIS A  10       9.687  25.331  25.806  1.00  0.00           C  
ATOM    158  CG  HIS A  10      11.117  25.660  25.536  1.00  0.00           C  
ATOM    159  ND1 HIS A  10      12.135  24.765  25.689  1.00  0.00           N  
ATOM    160  CD2 HIS A  10      11.678  26.808  25.077  1.00  0.00           C  
ATOM    161  CE1 HIS A  10      13.282  25.350  25.360  1.00  0.00           C  
ATOM    162  NE2 HIS A  10      13.025  26.609  24.981  1.00  0.00           N  
ATOM    163  H   HIS A  10      10.001  23.194  27.143  1.00  0.00           H  
ATOM    164  HA  HIS A  10       9.800  25.987  27.822  1.00  0.00           H  
ATOM    165 1HB  HIS A  10       9.457  24.388  25.300  1.00  0.00           H  
ATOM    166 2HB  HIS A  10       9.103  26.073  25.367  1.00  0.00           H  
ATOM    167  HD1 HIS A  10      12.025  23.796  25.988  1.00  0.00           H  
ATOM    168  HD2 HIS A  10      11.272  27.774  24.801  1.00  0.00           H  
ATOM    169  HE1 HIS A  10      14.223  24.802  25.425  1.00  0.00           H  
ATOM    170  N   LEU A  11       6.966  24.561  27.099  1.00  0.00           N  
ATOM    171  CA  LEU A  11       5.551  24.820  27.201  1.00  0.00           C  
ATOM    172  C   LEU A  11       5.083  24.941  28.631  1.00  0.00           C  
ATOM    173  O   LEU A  11       4.297  25.832  28.940  1.00  0.00           O  
ATOM    174  CB  LEU A  11       4.756  23.795  26.405  1.00  0.00           C  
ATOM    175  CG  LEU A  11       3.220  24.001  26.373  1.00  0.00           C  
ATOM    176  CD1 LEU A  11       2.661  23.611  24.997  1.00  0.00           C  
ATOM    177  CD2 LEU A  11       2.576  23.098  27.443  1.00  0.00           C  
ATOM    178  H   LEU A  11       7.291  23.654  26.745  1.00  0.00           H  
ATOM    179  HA  LEU A  11       5.362  25.782  26.730  1.00  0.00           H  
ATOM    180 1HB  LEU A  11       5.120  23.819  25.396  1.00  0.00           H  
ATOM    181 2HB  LEU A  11       4.966  22.804  26.819  1.00  0.00           H  
ATOM    182  HG  LEU A  11       2.976  25.051  26.568  1.00  0.00           H  
ATOM    183 1HD1 LEU A  11       1.585  23.762  24.997  1.00  0.00           H  
ATOM    184 2HD1 LEU A  11       3.107  24.238  24.226  1.00  0.00           H  
ATOM    185 3HD1 LEU A  11       2.888  22.568  24.793  1.00  0.00           H  
ATOM    186 1HD2 LEU A  11       1.511  23.231  27.416  1.00  0.00           H  
ATOM    187 2HD2 LEU A  11       2.815  22.060  27.235  1.00  0.00           H  
ATOM    188 3HD2 LEU A  11       2.924  23.348  28.435  1.00  0.00           H  
ATOM    189  N   VAL A  12       5.524  24.043  29.516  1.00  0.00           N  
ATOM    190  CA  VAL A  12       5.021  24.094  30.872  1.00  0.00           C  
ATOM    191  C   VAL A  12       5.472  25.347  31.586  1.00  0.00           C  
ATOM    192  O   VAL A  12       4.656  25.991  32.245  1.00  0.00           O  
ATOM    193  CB  VAL A  12       5.451  22.849  31.657  1.00  0.00           C  
ATOM    194  CG1 VAL A  12       5.086  22.987  33.150  1.00  0.00           C  
ATOM    195  CG2 VAL A  12       4.769  21.625  31.047  1.00  0.00           C  
ATOM    196  H   VAL A  12       6.185  23.311  29.249  1.00  0.00           H  
ATOM    197  HA  VAL A  12       3.931  24.101  30.826  1.00  0.00           H  
ATOM    198  HB  VAL A  12       6.518  22.742  31.582  1.00  0.00           H  
ATOM    199 1HG1 VAL A  12       5.401  22.092  33.681  1.00  0.00           H  
ATOM    200 2HG1 VAL A  12       5.589  23.846  33.582  1.00  0.00           H  
ATOM    201 3HG1 VAL A  12       4.007  23.109  33.254  1.00  0.00           H  
ATOM    202 1HG2 VAL A  12       5.084  20.728  31.585  1.00  0.00           H  
ATOM    203 2HG2 VAL A  12       3.688  21.735  31.121  1.00  0.00           H  
ATOM    204 3HG2 VAL A  12       5.052  21.533  29.998  1.00  0.00           H  
ATOM    205  N   ILE A  13       6.742  25.717  31.470  1.00  0.00           N  
ATOM    206  CA  ILE A  13       7.185  26.895  32.177  1.00  0.00           C  
ATOM    207  C   ILE A  13       6.523  28.139  31.602  1.00  0.00           C  
ATOM    208  O   ILE A  13       6.150  29.040  32.363  1.00  0.00           O  
ATOM    209  CB  ILE A  13       8.724  26.963  32.212  1.00  0.00           C  
ATOM    210  CG1 ILE A  13       9.293  25.712  33.008  1.00  0.00           C  
ATOM    211  CG2 ILE A  13       9.244  28.300  32.798  1.00  0.00           C  
ATOM    212  CD1 ILE A  13       8.771  25.515  34.428  1.00  0.00           C  
ATOM    213  H   ILE A  13       7.420  25.184  30.916  1.00  0.00           H  
ATOM    214  HA  ILE A  13       6.835  26.834  33.199  1.00  0.00           H  
ATOM    215  HB  ILE A  13       9.083  26.849  31.200  1.00  0.00           H  
ATOM    216 1HG1 ILE A  13       9.087  24.803  32.443  1.00  0.00           H  
ATOM    217 2HG1 ILE A  13      10.376  25.839  33.081  1.00  0.00           H  
ATOM    218 1HG2 ILE A  13      10.333  28.306  32.782  1.00  0.00           H  
ATOM    219 2HG2 ILE A  13       8.878  29.141  32.210  1.00  0.00           H  
ATOM    220 3HG2 ILE A  13       8.908  28.410  33.805  1.00  0.00           H  
ATOM    221 1HD1 ILE A  13       9.262  24.658  34.865  1.00  0.00           H  
ATOM    222 2HD1 ILE A  13       8.985  26.391  35.015  1.00  0.00           H  
ATOM    223 3HD1 ILE A  13       7.715  25.331  34.431  1.00  0.00           H  
ATOM    224  N   ALA A  14       6.393  28.235  30.279  1.00  0.00           N  
ATOM    225  CA  ALA A  14       5.726  29.381  29.709  1.00  0.00           C  
ATOM    226  C   ALA A  14       4.264  29.484  30.154  1.00  0.00           C  
ATOM    227  O   ALA A  14       3.800  30.582  30.479  1.00  0.00           O  
ATOM    228  CB  ALA A  14       5.798  29.272  28.232  1.00  0.00           C  
ATOM    229  H   ALA A  14       6.744  27.512  29.639  1.00  0.00           H  
ATOM    230  HA  ALA A  14       6.249  30.278  30.041  1.00  0.00           H  
ATOM    231 1HB  ALA A  14       5.351  30.098  27.764  1.00  0.00           H  
ATOM    232 2HB  ALA A  14       6.825  29.210  27.957  1.00  0.00           H  
ATOM    233 3HB  ALA A  14       5.277  28.362  27.938  1.00  0.00           H  
ATOM    234  N   GLU A  15       3.537  28.348  30.232  1.00  0.00           N  
ATOM    235  CA  GLU A  15       2.147  28.395  30.676  1.00  0.00           C  
ATOM    236  C   GLU A  15       2.051  28.848  32.108  1.00  0.00           C  
ATOM    237  O   GLU A  15       1.148  29.613  32.460  1.00  0.00           O  
ATOM    238  CB  GLU A  15       1.433  27.064  30.542  1.00  0.00           C  
ATOM    239  CG  GLU A  15       1.110  26.590  29.165  1.00  0.00           C  
ATOM    240  CD  GLU A  15       0.400  25.271  29.230  1.00  0.00           C  
ATOM    241  OE1 GLU A  15       0.277  24.720  30.327  1.00  0.00           O  
ATOM    242  OE2 GLU A  15      -0.045  24.810  28.208  1.00  0.00           O  
ATOM    243  H   GLU A  15       3.929  27.448  29.924  1.00  0.00           H  
ATOM    244  HA  GLU A  15       1.614  29.124  30.078  1.00  0.00           H  
ATOM    245 1HB  GLU A  15       2.023  26.287  31.044  1.00  0.00           H  
ATOM    246 2HB  GLU A  15       0.502  27.142  31.038  1.00  0.00           H  
ATOM    247 1HG  GLU A  15       0.456  27.315  28.692  1.00  0.00           H  
ATOM    248 2HG  GLU A  15       2.004  26.511  28.568  1.00  0.00           H  
ATOM    249  N   ILE A  16       2.994  28.407  32.936  1.00  0.00           N  
ATOM    250  CA  ILE A  16       2.976  28.828  34.313  1.00  0.00           C  
ATOM    251  C   ILE A  16       3.184  30.317  34.380  1.00  0.00           C  
ATOM    252  O   ILE A  16       2.464  30.992  35.117  1.00  0.00           O  
ATOM    253  CB  ILE A  16       4.039  28.102  35.150  1.00  0.00           C  
ATOM    254  CG1 ILE A  16       3.645  26.617  35.278  1.00  0.00           C  
ATOM    255  CG2 ILE A  16       4.185  28.785  36.506  1.00  0.00           C  
ATOM    256  CD1 ILE A  16       4.709  25.729  35.813  1.00  0.00           C  
ATOM    257  H   ILE A  16       3.688  27.728  32.603  1.00  0.00           H  
ATOM    258  HA  ILE A  16       2.000  28.601  34.734  1.00  0.00           H  
ATOM    259  HB  ILE A  16       4.996  28.134  34.625  1.00  0.00           H  
ATOM    260 1HG1 ILE A  16       2.793  26.546  35.938  1.00  0.00           H  
ATOM    261 2HG1 ILE A  16       3.356  26.254  34.298  1.00  0.00           H  
ATOM    262 1HG2 ILE A  16       4.928  28.283  37.093  1.00  0.00           H  
ATOM    263 2HG2 ILE A  16       4.488  29.824  36.394  1.00  0.00           H  
ATOM    264 3HG2 ILE A  16       3.228  28.748  37.024  1.00  0.00           H  
ATOM    265 1HD1 ILE A  16       4.341  24.704  35.865  1.00  0.00           H  
ATOM    266 2HD1 ILE A  16       5.573  25.769  35.165  1.00  0.00           H  
ATOM    267 3HD1 ILE A  16       4.968  26.059  36.788  1.00  0.00           H  
ATOM    268  N   ALA A  17       4.158  30.843  33.631  1.00  0.00           N  
ATOM    269  CA  ALA A  17       4.399  32.270  33.655  1.00  0.00           C  
ATOM    270  C   ALA A  17       3.173  33.055  33.183  1.00  0.00           C  
ATOM    271  O   ALA A  17       2.839  34.080  33.785  1.00  0.00           O  
ATOM    272  CB  ALA A  17       5.594  32.595  32.779  1.00  0.00           C  
ATOM    273  H   ALA A  17       4.754  30.230  33.062  1.00  0.00           H  
ATOM    274  HA  ALA A  17       4.622  32.561  34.676  1.00  0.00           H  
ATOM    275 1HB  ALA A  17       5.793  33.660  32.809  1.00  0.00           H  
ATOM    276 2HB  ALA A  17       6.467  32.048  33.136  1.00  0.00           H  
ATOM    277 3HB  ALA A  17       5.379  32.292  31.764  1.00  0.00           H  
ATOM    278  N   ALA A  18       2.453  32.579  32.159  1.00  0.00           N  
ATOM    279  CA  ALA A  18       1.272  33.315  31.710  1.00  0.00           C  
ATOM    280  C   ALA A  18       0.180  33.340  32.779  1.00  0.00           C  
ATOM    281  O   ALA A  18      -0.406  34.394  33.061  1.00  0.00           O  
ATOM    282  CB  ALA A  18       0.714  32.703  30.442  1.00  0.00           C  
ATOM    283  H   ALA A  18       2.778  31.745  31.654  1.00  0.00           H  
ATOM    284  HA  ALA A  18       1.573  34.344  31.502  1.00  0.00           H  
ATOM    285 1HB  ALA A  18      -0.144  33.280  30.103  1.00  0.00           H  
ATOM    286 2HB  ALA A  18       1.480  32.715  29.692  1.00  0.00           H  
ATOM    287 3HB  ALA A  18       0.410  31.674  30.637  1.00  0.00           H  
ATOM    288  N   ARG A  19      -0.052  32.185  33.435  1.00  0.00           N  
ATOM    289  CA  ARG A  19      -1.093  32.110  34.460  1.00  0.00           C  
ATOM    290  C   ARG A  19      -0.715  32.955  35.655  1.00  0.00           C  
ATOM    291  O   ARG A  19      -1.542  33.655  36.247  1.00  0.00           O  
ATOM    292  CB  ARG A  19      -1.308  30.673  34.927  1.00  0.00           C  
ATOM    293  CG  ARG A  19      -2.001  29.753  33.931  1.00  0.00           C  
ATOM    294  CD  ARG A  19      -2.453  28.460  34.569  1.00  0.00           C  
ATOM    295  NE  ARG A  19      -1.333  27.626  35.047  1.00  0.00           N  
ATOM    296  CZ  ARG A  19      -0.647  26.726  34.299  1.00  0.00           C  
ATOM    297  NH1 ARG A  19      -0.947  26.541  33.035  1.00  0.00           N  
ATOM    298  NH2 ARG A  19       0.328  26.038  34.836  1.00  0.00           N  
ATOM    299  H   ARG A  19       0.463  31.340  33.167  1.00  0.00           H  
ATOM    300  HA  ARG A  19      -2.023  32.483  34.041  1.00  0.00           H  
ATOM    301 1HB  ARG A  19      -0.335  30.229  35.152  1.00  0.00           H  
ATOM    302 2HB  ARG A  19      -1.888  30.676  35.847  1.00  0.00           H  
ATOM    303 1HG  ARG A  19      -2.876  30.257  33.524  1.00  0.00           H  
ATOM    304 2HG  ARG A  19      -1.316  29.517  33.120  1.00  0.00           H  
ATOM    305 1HD  ARG A  19      -3.082  28.696  35.428  1.00  0.00           H  
ATOM    306 2HD  ARG A  19      -3.038  27.884  33.858  1.00  0.00           H  
ATOM    307  HE  ARG A  19      -1.061  27.728  36.017  1.00  0.00           H  
ATOM    308 1HH1 ARG A  19      -1.685  27.076  32.619  1.00  0.00           H  
ATOM    309 2HH1 ARG A  19      -0.423  25.865  32.435  1.00  0.00           H  
ATOM    310 1HH2 ARG A  19       0.570  26.168  35.810  1.00  0.00           H  
ATOM    311 2HH2 ARG A  19       0.844  25.398  34.258  1.00  0.00           H  
ATOM    312  N   PHE A  20       0.561  32.912  35.986  1.00  0.00           N  
ATOM    313  CA  PHE A  20       1.146  33.635  37.083  1.00  0.00           C  
ATOM    314  C   PHE A  20       1.028  35.141  36.939  1.00  0.00           C  
ATOM    315  O   PHE A  20       0.582  35.834  37.858  1.00  0.00           O  
ATOM    316  CB  PHE A  20       2.587  33.199  37.195  1.00  0.00           C  
ATOM    317  CG  PHE A  20       3.358  33.955  38.094  1.00  0.00           C  
ATOM    318  CD1 PHE A  20       3.067  33.988  39.428  1.00  0.00           C  
ATOM    319  CD2 PHE A  20       4.439  34.635  37.615  1.00  0.00           C  
ATOM    320  CE1 PHE A  20       3.825  34.714  40.259  1.00  0.00           C  
ATOM    321  CE2 PHE A  20       5.196  35.347  38.440  1.00  0.00           C  
ATOM    322  CZ  PHE A  20       4.881  35.397  39.770  1.00  0.00           C  
ATOM    323  H   PHE A  20       1.185  32.298  35.459  1.00  0.00           H  
ATOM    324  HA  PHE A  20       0.623  33.341  37.991  1.00  0.00           H  
ATOM    325 1HB  PHE A  20       2.639  32.159  37.452  1.00  0.00           H  
ATOM    326 2HB  PHE A  20       3.035  33.292  36.226  1.00  0.00           H  
ATOM    327  HD1 PHE A  20       2.211  33.439  39.813  1.00  0.00           H  
ATOM    328  HD2 PHE A  20       4.681  34.591  36.554  1.00  0.00           H  
ATOM    329  HE1 PHE A  20       3.602  34.759  41.323  1.00  0.00           H  
ATOM    330  HE2 PHE A  20       6.048  35.872  38.048  1.00  0.00           H  
ATOM    331  HZ  PHE A  20       5.479  35.964  40.463  1.00  0.00           H  
ATOM    332  N   LEU A  21       1.406  35.649  35.772  1.00  0.00           N  
ATOM    333  CA  LEU A  21       1.381  37.073  35.514  1.00  0.00           C  
ATOM    334  C   LEU A  21       0.004  37.555  35.080  1.00  0.00           C  
ATOM    335  O   LEU A  21      -0.257  38.759  35.086  1.00  0.00           O  
ATOM    336  CB  LEU A  21       2.364  37.401  34.385  1.00  0.00           C  
ATOM    337  CG  LEU A  21       3.871  37.089  34.627  1.00  0.00           C  
ATOM    338  CD1 LEU A  21       4.614  37.365  33.324  1.00  0.00           C  
ATOM    339  CD2 LEU A  21       4.442  37.928  35.795  1.00  0.00           C  
ATOM    340  H   LEU A  21       1.777  35.028  35.047  1.00  0.00           H  
ATOM    341  HA  LEU A  21       1.648  37.596  36.428  1.00  0.00           H  
ATOM    342 1HB  LEU A  21       2.053  36.828  33.507  1.00  0.00           H  
ATOM    343 2HB  LEU A  21       2.271  38.459  34.147  1.00  0.00           H  
ATOM    344  HG  LEU A  21       3.986  36.039  34.863  1.00  0.00           H  
ATOM    345 1HD1 LEU A  21       5.654  37.141  33.442  1.00  0.00           H  
ATOM    346 2HD1 LEU A  21       4.196  36.739  32.530  1.00  0.00           H  
ATOM    347 3HD1 LEU A  21       4.502  38.415  33.056  1.00  0.00           H  
ATOM    348 1HD2 LEU A  21       5.496  37.686  35.930  1.00  0.00           H  
ATOM    349 2HD2 LEU A  21       4.341  38.989  35.569  1.00  0.00           H  
ATOM    350 3HD2 LEU A  21       3.906  37.700  36.715  1.00  0.00           H  
ATOM    351  N   GLN A  22      -0.882  36.620  34.723  1.00  0.00           N  
ATOM    352  CA  GLN A  22      -2.202  36.910  34.183  1.00  0.00           C  
ATOM    353  C   GLN A  22      -2.095  37.753  32.923  1.00  0.00           C  
ATOM    354  O   GLN A  22      -2.778  38.774  32.765  1.00  0.00           O  
ATOM    355  CB  GLN A  22      -3.110  37.577  35.227  1.00  0.00           C  
ATOM    356  CG  GLN A  22      -3.521  36.660  36.354  1.00  0.00           C  
ATOM    357  CD  GLN A  22      -4.588  35.656  35.885  1.00  0.00           C  
ATOM    358  OE1 GLN A  22      -5.720  36.053  35.580  1.00  0.00           O  
ATOM    359  NE2 GLN A  22      -4.240  34.381  35.808  1.00  0.00           N  
ATOM    360  H   GLN A  22      -0.598  35.641  34.734  1.00  0.00           H  
ATOM    361  HA  GLN A  22      -2.647  35.959  33.927  1.00  0.00           H  
ATOM    362 1HB  GLN A  22      -2.619  38.443  35.660  1.00  0.00           H  
ATOM    363 2HB  GLN A  22      -4.016  37.930  34.741  1.00  0.00           H  
ATOM    364 1HG  GLN A  22      -2.641  36.101  36.686  1.00  0.00           H  
ATOM    365 2HG  GLN A  22      -3.926  37.249  37.173  1.00  0.00           H  
ATOM    366 1HE2 GLN A  22      -4.900  33.697  35.504  1.00  0.00           H  
ATOM    367 2HE2 GLN A  22      -3.288  34.093  36.053  1.00  0.00           H  
ATOM    368  N   ARG A  23      -1.233  37.291  32.014  1.00  0.00           N  
ATOM    369  CA  ARG A  23      -0.991  37.961  30.740  1.00  0.00           C  
ATOM    370  C   ARG A  23      -0.866  36.982  29.562  1.00  0.00           C  
ATOM    371  O   ARG A  23      -0.566  35.810  29.777  1.00  0.00           O  
ATOM    372  CB  ARG A  23       0.298  38.786  30.797  1.00  0.00           C  
ATOM    373  CG  ARG A  23       0.320  39.960  31.782  1.00  0.00           C  
ATOM    374  CD  ARG A  23      -0.575  41.078  31.356  1.00  0.00           C  
ATOM    375  NE  ARG A  23      -0.463  42.228  32.239  1.00  0.00           N  
ATOM    376  CZ  ARG A  23      -1.150  42.401  33.393  1.00  0.00           C  
ATOM    377  NH1 ARG A  23      -2.004  41.486  33.826  1.00  0.00           N  
ATOM    378  NH2 ARG A  23      -0.959  43.508  34.103  1.00  0.00           N  
ATOM    379  H   ARG A  23      -0.747  36.417  32.256  1.00  0.00           H  
ATOM    380  HA  ARG A  23      -1.823  38.631  30.582  1.00  0.00           H  
ATOM    381 1HB  ARG A  23       1.120  38.127  31.079  1.00  0.00           H  
ATOM    382 2HB  ARG A  23       0.530  39.175  29.807  1.00  0.00           H  
ATOM    383 1HG  ARG A  23       0.011  39.629  32.758  1.00  0.00           H  
ATOM    384 2HG  ARG A  23       1.333  40.349  31.846  1.00  0.00           H  
ATOM    385 1HD  ARG A  23      -0.296  41.396  30.351  1.00  0.00           H  
ATOM    386 2HD  ARG A  23      -1.610  40.757  31.350  1.00  0.00           H  
ATOM    387  HE  ARG A  23       0.175  42.962  31.963  1.00  0.00           H  
ATOM    388 1HH1 ARG A  23      -2.172  40.608  33.303  1.00  0.00           H  
ATOM    389 2HH1 ARG A  23      -2.500  41.628  34.690  1.00  0.00           H  
ATOM    390 1HH2 ARG A  23      -0.309  44.212  33.781  1.00  0.00           H  
ATOM    391 2HH2 ARG A  23      -1.462  43.647  34.968  1.00  0.00           H  
ATOM    392  N   PRO A  24      -1.178  37.410  28.322  1.00  0.00           N  
ATOM    393  CA  PRO A  24      -0.850  36.707  27.094  1.00  0.00           C  
ATOM    394  C   PRO A  24       0.665  36.587  27.054  1.00  0.00           C  
ATOM    395  O   PRO A  24       1.362  37.521  27.452  1.00  0.00           O  
ATOM    396  CB  PRO A  24      -1.380  37.647  26.003  1.00  0.00           C  
ATOM    397  CG  PRO A  24      -2.475  38.444  26.685  1.00  0.00           C  
ATOM    398  CD  PRO A  24      -1.996  38.627  28.115  1.00  0.00           C  
ATOM    399  HA  PRO A  24      -1.326  35.719  27.073  1.00  0.00           H  
ATOM    400 1HB  PRO A  24      -0.564  38.275  25.622  1.00  0.00           H  
ATOM    401 2HB  PRO A  24      -1.749  37.052  25.154  1.00  0.00           H  
ATOM    402 1HG  PRO A  24      -2.626  39.401  26.162  1.00  0.00           H  
ATOM    403 2HG  PRO A  24      -3.429  37.901  26.631  1.00  0.00           H  
ATOM    404 1HD  PRO A  24      -1.388  39.538  28.219  1.00  0.00           H  
ATOM    405 2HD  PRO A  24      -2.892  38.632  28.750  1.00  0.00           H  
ATOM    406  N   LEU A  25       1.168  35.468  26.569  1.00  0.00           N  
ATOM    407  CA  LEU A  25       2.593  35.210  26.512  1.00  0.00           C  
ATOM    408  C   LEU A  25       3.001  34.538  25.196  1.00  0.00           C  
ATOM    409  O   LEU A  25       2.240  33.765  24.604  1.00  0.00           O  
ATOM    410  CB  LEU A  25       2.945  34.350  27.735  1.00  0.00           C  
ATOM    411  CG  LEU A  25       4.415  33.996  28.026  1.00  0.00           C  
ATOM    412  CD1 LEU A  25       4.553  33.844  29.520  1.00  0.00           C  
ATOM    413  CD2 LEU A  25       4.804  32.701  27.385  1.00  0.00           C  
ATOM    414  H   LEU A  25       0.544  34.720  26.269  1.00  0.00           H  
ATOM    415  HA  LEU A  25       3.118  36.162  26.588  1.00  0.00           H  
ATOM    416 1HB  LEU A  25       2.571  34.876  28.611  1.00  0.00           H  
ATOM    417 2HB  LEU A  25       2.393  33.433  27.659  1.00  0.00           H  
ATOM    418  HG  LEU A  25       5.073  34.794  27.677  1.00  0.00           H  
ATOM    419 1HD1 LEU A  25       5.571  33.579  29.759  1.00  0.00           H  
ATOM    420 2HD1 LEU A  25       4.286  34.774  30.023  1.00  0.00           H  
ATOM    421 3HD1 LEU A  25       3.900  33.053  29.851  1.00  0.00           H  
ATOM    422 1HD2 LEU A  25       5.838  32.473  27.640  1.00  0.00           H  
ATOM    423 2HD2 LEU A  25       4.160  31.948  27.775  1.00  0.00           H  
ATOM    424 3HD2 LEU A  25       4.711  32.731  26.325  1.00  0.00           H  
ATOM    425  N   ARG A  26       4.181  34.866  24.686  1.00  0.00           N  
ATOM    426  CA  ARG A  26       4.655  34.127  23.524  1.00  0.00           C  
ATOM    427  C   ARG A  26       5.890  33.345  23.904  1.00  0.00           C  
ATOM    428  O   ARG A  26       6.711  33.802  24.701  1.00  0.00           O  
ATOM    429  CB  ARG A  26       4.933  35.015  22.327  1.00  0.00           C  
ATOM    430  CG  ARG A  26       3.710  35.647  21.724  1.00  0.00           C  
ATOM    431  CD  ARG A  26       3.996  36.299  20.395  1.00  0.00           C  
ATOM    432  NE  ARG A  26       4.903  37.441  20.492  1.00  0.00           N  
ATOM    433  CZ  ARG A  26       4.541  38.682  20.848  1.00  0.00           C  
ATOM    434  NH1 ARG A  26       3.294  38.982  21.188  1.00  0.00           N  
ATOM    435  NH2 ARG A  26       5.464  39.584  20.848  1.00  0.00           N  
ATOM    436  H   ARG A  26       4.771  35.548  25.146  1.00  0.00           H  
ATOM    437  HA  ARG A  26       3.895  33.407  23.219  1.00  0.00           H  
ATOM    438 1HB  ARG A  26       5.597  35.823  22.623  1.00  0.00           H  
ATOM    439 2HB  ARG A  26       5.433  34.435  21.553  1.00  0.00           H  
ATOM    440 1HG  ARG A  26       2.948  34.877  21.573  1.00  0.00           H  
ATOM    441 2HG  ARG A  26       3.327  36.396  22.413  1.00  0.00           H  
ATOM    442 1HD  ARG A  26       4.460  35.562  19.738  1.00  0.00           H  
ATOM    443 2HD  ARG A  26       3.065  36.633  19.943  1.00  0.00           H  
ATOM    444  HE  ARG A  26       5.907  37.322  20.233  1.00  0.00           H  
ATOM    445 1HH1 ARG A  26       2.578  38.270  21.186  1.00  0.00           H  
ATOM    446 2HH1 ARG A  26       3.059  39.929  21.454  1.00  0.00           H  
ATOM    447 1HH2 ARG A  26       6.422  39.294  20.564  1.00  0.00           H  
ATOM    448 2HH2 ARG A  26       5.263  40.544  21.116  1.00  0.00           H  
ATOM    449  N   LEU A  27       5.988  32.150  23.350  1.00  0.00           N  
ATOM    450  CA  LEU A  27       7.093  31.233  23.560  1.00  0.00           C  
ATOM    451  C   LEU A  27       7.774  30.742  22.274  1.00  0.00           C  
ATOM    452  O   LEU A  27       7.098  30.355  21.318  1.00  0.00           O  
ATOM    453  CB  LEU A  27       6.521  30.040  24.323  1.00  0.00           C  
ATOM    454  CG  LEU A  27       7.396  28.824  24.475  1.00  0.00           C  
ATOM    455  CD1 LEU A  27       8.568  29.130  25.388  1.00  0.00           C  
ATOM    456  CD2 LEU A  27       6.526  27.679  24.956  1.00  0.00           C  
ATOM    457  H   LEU A  27       5.215  31.828  22.760  1.00  0.00           H  
ATOM    458  HA  LEU A  27       7.837  31.741  24.169  1.00  0.00           H  
ATOM    459 1HB  LEU A  27       6.281  30.383  25.328  1.00  0.00           H  
ATOM    460 2HB  LEU A  27       5.590  29.752  23.854  1.00  0.00           H  
ATOM    461  HG  LEU A  27       7.802  28.557  23.522  1.00  0.00           H  
ATOM    462 1HD1 LEU A  27       9.177  28.269  25.479  1.00  0.00           H  
ATOM    463 2HD1 LEU A  27       9.169  29.938  24.979  1.00  0.00           H  
ATOM    464 3HD1 LEU A  27       8.222  29.415  26.351  1.00  0.00           H  
ATOM    465 1HD2 LEU A  27       7.097  26.788  25.038  1.00  0.00           H  
ATOM    466 2HD2 LEU A  27       6.105  27.916  25.900  1.00  0.00           H  
ATOM    467 3HD2 LEU A  27       5.734  27.510  24.256  1.00  0.00           H  
ATOM    468  N   THR A  28       9.110  30.718  22.226  1.00  0.00           N  
ATOM    469  CA  THR A  28       9.758  30.128  21.059  1.00  0.00           C  
ATOM    470  C   THR A  28      10.210  28.728  21.444  1.00  0.00           C  
ATOM    471  O   THR A  28      10.801  28.546  22.502  1.00  0.00           O  
ATOM    472  CB  THR A  28      11.000  30.918  20.596  1.00  0.00           C  
ATOM    473  OG1 THR A  28      10.653  32.233  20.215  1.00  0.00           O  
ATOM    474  CG2 THR A  28      11.644  30.236  19.413  1.00  0.00           C  
ATOM    475  H   THR A  28       9.719  31.056  22.979  1.00  0.00           H  
ATOM    476  HA  THR A  28       9.048  30.049  20.234  1.00  0.00           H  
ATOM    477  HB  THR A  28      11.685  30.984  21.411  1.00  0.00           H  
ATOM    478  HG1 THR A  28      11.411  32.840  20.470  1.00  0.00           H  
ATOM    479 1HG2 THR A  28      12.513  30.807  19.096  1.00  0.00           H  
ATOM    480 2HG2 THR A  28      11.959  29.230  19.670  1.00  0.00           H  
ATOM    481 3HG2 THR A  28      10.921  30.197  18.604  1.00  0.00           H  
ATOM    482  N   VAL A  29       9.901  27.732  20.622  1.00  0.00           N  
ATOM    483  CA  VAL A  29      10.382  26.392  20.923  1.00  0.00           C  
ATOM    484  C   VAL A  29      11.165  25.867  19.720  1.00  0.00           C  
ATOM    485  O   VAL A  29      10.670  25.899  18.594  1.00  0.00           O  
ATOM    486  CB  VAL A  29       9.221  25.436  21.262  1.00  0.00           C  
ATOM    487  CG1 VAL A  29       9.761  24.096  21.617  1.00  0.00           C  
ATOM    488  CG2 VAL A  29       8.413  26.001  22.364  1.00  0.00           C  
ATOM    489  H   VAL A  29       9.350  27.936  19.782  1.00  0.00           H  
ATOM    490  HA  VAL A  29      11.058  26.436  21.778  1.00  0.00           H  
ATOM    491  HB  VAL A  29       8.595  25.301  20.403  1.00  0.00           H  
ATOM    492 1HG1 VAL A  29       8.951  23.452  21.857  1.00  0.00           H  
ATOM    493 2HG1 VAL A  29      10.332  23.670  20.795  1.00  0.00           H  
ATOM    494 3HG1 VAL A  29      10.399  24.205  22.492  1.00  0.00           H  
ATOM    495 1HG2 VAL A  29       7.600  25.330  22.614  1.00  0.00           H  
ATOM    496 2HG2 VAL A  29       9.042  26.143  23.205  1.00  0.00           H  
ATOM    497 3HG2 VAL A  29       8.010  26.948  22.045  1.00  0.00           H  
ATOM    498  N   ARG A  30      12.390  25.395  19.934  1.00  0.00           N  
ATOM    499  CA  ARG A  30      13.152  24.881  18.797  1.00  0.00           C  
ATOM    500  C   ARG A  30      13.870  23.570  19.088  1.00  0.00           C  
ATOM    501  O   ARG A  30      14.395  23.370  20.183  1.00  0.00           O  
ATOM    502  CB  ARG A  30      14.147  25.934  18.337  1.00  0.00           C  
ATOM    503  CG  ARG A  30      15.221  26.310  19.344  1.00  0.00           C  
ATOM    504  CD  ARG A  30      16.096  27.377  18.814  1.00  0.00           C  
ATOM    505  NE  ARG A  30      17.070  27.814  19.799  1.00  0.00           N  
ATOM    506  CZ  ARG A  30      18.291  27.312  20.025  1.00  0.00           C  
ATOM    507  NH1 ARG A  30      18.786  26.307  19.323  1.00  0.00           N  
ATOM    508  NH2 ARG A  30      18.984  27.877  20.991  1.00  0.00           N  
ATOM    509  H   ARG A  30      12.787  25.410  20.865  1.00  0.00           H  
ATOM    510  HA  ARG A  30      12.459  24.698  17.983  1.00  0.00           H  
ATOM    511 1HB  ARG A  30      14.645  25.586  17.435  1.00  0.00           H  
ATOM    512 2HB  ARG A  30      13.610  26.843  18.076  1.00  0.00           H  
ATOM    513 1HG  ARG A  30      14.754  26.679  20.261  1.00  0.00           H  
ATOM    514 2HG  ARG A  30      15.840  25.446  19.574  1.00  0.00           H  
ATOM    515 1HD  ARG A  30      16.619  27.025  17.930  1.00  0.00           H  
ATOM    516 2HD  ARG A  30      15.482  28.240  18.548  1.00  0.00           H  
ATOM    517  HE  ARG A  30      16.797  28.582  20.422  1.00  0.00           H  
ATOM    518 1HH1 ARG A  30      18.242  25.886  18.588  1.00  0.00           H  
ATOM    519 2HH1 ARG A  30      19.712  25.958  19.524  1.00  0.00           H  
ATOM    520 1HH2 ARG A  30      18.533  28.659  21.503  1.00  0.00           H  
ATOM    521 2HH2 ARG A  30      19.910  27.560  21.225  1.00  0.00           H  
ATOM    522  N   PHE A  31      13.931  22.708  18.067  1.00  0.00           N  
ATOM    523  CA  PHE A  31      14.599  21.405  18.149  1.00  0.00           C  
ATOM    524  C   PHE A  31      14.955  20.853  16.746  1.00  0.00           C  
ATOM    525  O   PHE A  31      14.140  20.904  15.826  1.00  0.00           O  
ATOM    526  CB  PHE A  31      13.706  20.387  18.886  1.00  0.00           C  
ATOM    527  CG  PHE A  31      14.455  19.164  19.336  1.00  0.00           C  
ATOM    528  CD1 PHE A  31      15.008  19.123  20.588  1.00  0.00           C  
ATOM    529  CD2 PHE A  31      14.655  18.100  18.515  1.00  0.00           C  
ATOM    530  CE1 PHE A  31      15.739  18.060  21.021  1.00  0.00           C  
ATOM    531  CE2 PHE A  31      15.405  17.028  18.928  1.00  0.00           C  
ATOM    532  CZ  PHE A  31      15.943  17.004  20.186  1.00  0.00           C  
ATOM    533  H   PHE A  31      13.514  23.019  17.183  1.00  0.00           H  
ATOM    534  HA  PHE A  31      15.523  21.529  18.715  1.00  0.00           H  
ATOM    535 1HB  PHE A  31      13.276  20.852  19.756  1.00  0.00           H  
ATOM    536 2HB  PHE A  31      12.889  20.082  18.258  1.00  0.00           H  
ATOM    537  HD1 PHE A  31      14.852  19.941  21.239  1.00  0.00           H  
ATOM    538  HD2 PHE A  31      14.226  18.111  17.526  1.00  0.00           H  
ATOM    539  HE1 PHE A  31      16.156  18.060  22.031  1.00  0.00           H  
ATOM    540  HE2 PHE A  31      15.566  16.175  18.257  1.00  0.00           H  
ATOM    541  HZ  PHE A  31      16.524  16.141  20.513  1.00  0.00           H  
ATOM    542  N   ASN A  32      16.165  20.308  16.582  1.00  0.00           N  
ATOM    543  CA  ASN A  32      16.611  19.654  15.331  1.00  0.00           C  
ATOM    544  C   ASN A  32      16.488  20.520  14.077  1.00  0.00           C  
ATOM    545  O   ASN A  32      16.144  20.025  13.006  1.00  0.00           O  
ATOM    546  CB  ASN A  32      15.857  18.338  15.115  1.00  0.00           C  
ATOM    547  CG  ASN A  32      16.473  17.401  14.121  1.00  0.00           C  
ATOM    548  OD1 ASN A  32      17.702  17.390  13.963  1.00  0.00           O  
ATOM    549  ND2 ASN A  32      15.654  16.588  13.457  1.00  0.00           N  
ATOM    550  H   ASN A  32      16.796  20.311  17.374  1.00  0.00           H  
ATOM    551  HA  ASN A  32      17.670  19.417  15.443  1.00  0.00           H  
ATOM    552 1HB  ASN A  32      15.800  17.805  16.037  1.00  0.00           H  
ATOM    553 2HB  ASN A  32      14.865  18.547  14.789  1.00  0.00           H  
ATOM    554 1HD2 ASN A  32      16.030  15.939  12.789  1.00  0.00           H  
ATOM    555 2HD2 ASN A  32      14.637  16.593  13.608  1.00  0.00           H  
ATOM    556  N   GLY A  33      16.804  21.804  14.189  1.00  0.00           N  
ATOM    557  CA  GLY A  33      16.768  22.703  13.037  1.00  0.00           C  
ATOM    558  C   GLY A  33      15.414  23.377  12.794  1.00  0.00           C  
ATOM    559  O   GLY A  33      15.299  24.236  11.918  1.00  0.00           O  
ATOM    560  H   GLY A  33      17.085  22.162  15.089  1.00  0.00           H  
ATOM    561 1HA  GLY A  33      17.529  23.471  13.168  1.00  0.00           H  
ATOM    562 2HA  GLY A  33      17.046  22.142  12.147  1.00  0.00           H  
ATOM    563  N   PHE A  34      14.401  23.025  13.577  1.00  0.00           N  
ATOM    564  CA  PHE A  34      13.072  23.592  13.407  1.00  0.00           C  
ATOM    565  C   PHE A  34      12.716  24.563  14.517  1.00  0.00           C  
ATOM    566  O   PHE A  34      13.044  24.324  15.681  1.00  0.00           O  
ATOM    567  CB  PHE A  34      12.049  22.479  13.450  1.00  0.00           C  
ATOM    568  CG  PHE A  34      12.071  21.520  12.332  1.00  0.00           C  
ATOM    569  CD1 PHE A  34      12.946  20.451  12.343  1.00  0.00           C  
ATOM    570  CD2 PHE A  34      11.167  21.631  11.299  1.00  0.00           C  
ATOM    571  CE1 PHE A  34      12.925  19.521  11.347  1.00  0.00           C  
ATOM    572  CE2 PHE A  34      11.143  20.700  10.295  1.00  0.00           C  
ATOM    573  CZ  PHE A  34      12.021  19.646  10.323  1.00  0.00           C  
ATOM    574  H   PHE A  34      14.529  22.297  14.283  1.00  0.00           H  
ATOM    575  HA  PHE A  34      13.026  24.110  12.449  1.00  0.00           H  
ATOM    576 1HB  PHE A  34      12.204  21.911  14.370  1.00  0.00           H  
ATOM    577 2HB  PHE A  34      11.058  22.908  13.502  1.00  0.00           H  
ATOM    578  HD1 PHE A  34      13.656  20.347  13.164  1.00  0.00           H  
ATOM    579  HD2 PHE A  34      10.459  22.463  11.287  1.00  0.00           H  
ATOM    580  HE1 PHE A  34      13.624  18.677  11.373  1.00  0.00           H  
ATOM    581  HE2 PHE A  34      10.424  20.788   9.479  1.00  0.00           H  
ATOM    582  HZ  PHE A  34      11.996  18.913   9.537  1.00  0.00           H  
ATOM    583  N   THR A  35      11.971  25.620  14.180  1.00  0.00           N  
ATOM    584  CA  THR A  35      11.475  26.562  15.192  1.00  0.00           C  
ATOM    585  C   THR A  35       9.964  26.790  15.050  1.00  0.00           C  
ATOM    586  O   THR A  35       9.466  27.006  13.941  1.00  0.00           O  
ATOM    587  CB  THR A  35      12.207  27.926  15.108  1.00  0.00           C  
ATOM    588  OG1 THR A  35      13.618  27.737  15.286  1.00  0.00           O  
ATOM    589  CG2 THR A  35      11.719  28.840  16.220  1.00  0.00           C  
ATOM    590  H   THR A  35      11.740  25.778  13.207  1.00  0.00           H  
ATOM    591  HA  THR A  35      11.646  26.141  16.181  1.00  0.00           H  
ATOM    592  HB  THR A  35      12.024  28.391  14.141  1.00  0.00           H  
ATOM    593  HG1 THR A  35      13.975  27.287  14.516  1.00  0.00           H  
ATOM    594 1HG2 THR A  35      12.253  29.784  16.166  1.00  0.00           H  
ATOM    595 2HG2 THR A  35      10.656  29.034  16.127  1.00  0.00           H  
ATOM    596 3HG2 THR A  35      11.916  28.362  17.177  1.00  0.00           H  
ATOM    597  N   VAL A  36       9.249  26.767  16.177  1.00  0.00           N  
ATOM    598  CA  VAL A  36       7.812  27.044  16.220  1.00  0.00           C  
ATOM    599  C   VAL A  36       7.454  28.127  17.232  1.00  0.00           C  
ATOM    600  O   VAL A  36       8.027  28.197  18.324  1.00  0.00           O  
ATOM    601  CB  VAL A  36       7.022  25.749  16.537  1.00  0.00           C  
ATOM    602  CG1 VAL A  36       7.437  25.180  17.855  1.00  0.00           C  
ATOM    603  CG2 VAL A  36       5.508  25.983  16.567  1.00  0.00           C  
ATOM    604  H   VAL A  36       9.745  26.545  17.045  1.00  0.00           H  
ATOM    605  HA  VAL A  36       7.505  27.390  15.232  1.00  0.00           H  
ATOM    606  HB  VAL A  36       7.244  25.054  15.787  1.00  0.00           H  
ATOM    607 1HG1 VAL A  36       6.896  24.269  18.013  1.00  0.00           H  
ATOM    608 2HG1 VAL A  36       8.496  24.970  17.849  1.00  0.00           H  
ATOM    609 3HG1 VAL A  36       7.211  25.872  18.646  1.00  0.00           H  
ATOM    610 1HG2 VAL A  36       5.009  25.033  16.765  1.00  0.00           H  
ATOM    611 2HG2 VAL A  36       5.239  26.682  17.351  1.00  0.00           H  
ATOM    612 3HG2 VAL A  36       5.175  26.370  15.606  1.00  0.00           H  
ATOM    613  N   ARG A  37       6.519  28.994  16.853  1.00  0.00           N  
ATOM    614  CA  ARG A  37       6.016  29.988  17.785  1.00  0.00           C  
ATOM    615  C   ARG A  37       4.824  29.369  18.504  1.00  0.00           C  
ATOM    616  O   ARG A  37       3.903  28.852  17.865  1.00  0.00           O  
ATOM    617  CB  ARG A  37       5.607  31.274  17.085  1.00  0.00           C  
ATOM    618  CG  ARG A  37       6.757  32.062  16.449  1.00  0.00           C  
ATOM    619  CD  ARG A  37       6.273  33.333  15.835  1.00  0.00           C  
ATOM    620  NE  ARG A  37       7.355  34.100  15.218  1.00  0.00           N  
ATOM    621  CZ  ARG A  37       7.206  35.305  14.615  1.00  0.00           C  
ATOM    622  NH1 ARG A  37       6.020  35.878  14.556  1.00  0.00           N  
ATOM    623  NH2 ARG A  37       8.257  35.911  14.083  1.00  0.00           N  
ATOM    624  H   ARG A  37       6.116  28.915  15.929  1.00  0.00           H  
ATOM    625  HA  ARG A  37       6.786  30.220  18.525  1.00  0.00           H  
ATOM    626 1HB  ARG A  37       4.888  31.044  16.301  1.00  0.00           H  
ATOM    627 2HB  ARG A  37       5.110  31.929  17.802  1.00  0.00           H  
ATOM    628 1HG  ARG A  37       7.497  32.307  17.212  1.00  0.00           H  
ATOM    629 2HG  ARG A  37       7.226  31.459  15.670  1.00  0.00           H  
ATOM    630 1HD  ARG A  37       5.537  33.096  15.066  1.00  0.00           H  
ATOM    631 2HD  ARG A  37       5.812  33.948  16.607  1.00  0.00           H  
ATOM    632  HE  ARG A  37       8.283  33.697  15.238  1.00  0.00           H  
ATOM    633 1HH1 ARG A  37       5.215  35.424  14.958  1.00  0.00           H  
ATOM    634 2HH1 ARG A  37       5.912  36.773  14.103  1.00  0.00           H  
ATOM    635 1HH2 ARG A  37       9.168  35.474  14.124  1.00  0.00           H  
ATOM    636 2HH2 ARG A  37       8.151  36.811  13.638  1.00  0.00           H  
ATOM    637  N   VAL A  38       4.837  29.427  19.825  1.00  0.00           N  
ATOM    638  CA  VAL A  38       3.790  28.828  20.629  1.00  0.00           C  
ATOM    639  C   VAL A  38       2.972  29.885  21.378  1.00  0.00           C  
ATOM    640  O   VAL A  38       3.505  30.769  22.061  1.00  0.00           O  
ATOM    641  CB  VAL A  38       4.430  27.803  21.590  1.00  0.00           C  
ATOM    642  CG1 VAL A  38       3.379  27.131  22.487  1.00  0.00           C  
ATOM    643  CG2 VAL A  38       5.182  26.760  20.776  1.00  0.00           C  
ATOM    644  H   VAL A  38       5.636  29.865  20.291  1.00  0.00           H  
ATOM    645  HA  VAL A  38       3.114  28.290  19.964  1.00  0.00           H  
ATOM    646  HB  VAL A  38       5.127  28.316  22.219  1.00  0.00           H  
ATOM    647 1HG1 VAL A  38       3.871  26.425  23.153  1.00  0.00           H  
ATOM    648 2HG1 VAL A  38       2.855  27.878  23.084  1.00  0.00           H  
ATOM    649 3HG1 VAL A  38       2.664  26.594  21.863  1.00  0.00           H  
ATOM    650 1HG2 VAL A  38       5.646  26.062  21.447  1.00  0.00           H  
ATOM    651 2HG2 VAL A  38       4.486  26.233  20.123  1.00  0.00           H  
ATOM    652 3HG2 VAL A  38       5.951  27.242  20.174  1.00  0.00           H  
ATOM    653  N   ASP A  39       1.657  29.790  21.217  1.00  0.00           N  
ATOM    654  CA  ASP A  39       0.693  30.698  21.832  1.00  0.00           C  
ATOM    655  C   ASP A  39       0.431  30.307  23.271  1.00  0.00           C  
ATOM    656  O   ASP A  39      -0.003  29.195  23.537  1.00  0.00           O  
ATOM    657  CB  ASP A  39      -0.636  30.619  21.091  1.00  0.00           C  
ATOM    658  CG  ASP A  39      -0.579  31.135  19.674  1.00  0.00           C  
ATOM    659  OD1 ASP A  39      -0.127  32.232  19.457  1.00  0.00           O  
ATOM    660  OD2 ASP A  39      -0.978  30.388  18.790  1.00  0.00           O  
ATOM    661  H   ASP A  39       1.318  29.050  20.620  1.00  0.00           H  
ATOM    662  HA  ASP A  39       1.087  31.716  21.806  1.00  0.00           H  
ATOM    663 1HB  ASP A  39      -0.986  29.586  21.086  1.00  0.00           H  
ATOM    664 2HB  ASP A  39      -1.375  31.206  21.637  1.00  0.00           H  
ATOM    665  N   VAL A  40       0.717  31.181  24.215  1.00  0.00           N  
ATOM    666  CA  VAL A  40       0.518  30.821  25.598  1.00  0.00           C  
ATOM    667  C   VAL A  40      -0.393  31.857  26.274  1.00  0.00           C  
ATOM    668  O   VAL A  40      -0.209  33.059  26.096  1.00  0.00           O  
ATOM    669  CB  VAL A  40       1.886  30.723  26.282  1.00  0.00           C  
ATOM    670  CG1 VAL A  40       1.703  30.354  27.687  1.00  0.00           C  
ATOM    671  CG2 VAL A  40       2.791  29.708  25.552  1.00  0.00           C  
ATOM    672  H   VAL A  40       1.102  32.110  24.010  1.00  0.00           H  
ATOM    673  HA  VAL A  40       0.028  29.848  25.650  1.00  0.00           H  
ATOM    674  HB  VAL A  40       2.355  31.685  26.248  1.00  0.00           H  
ATOM    675 1HG1 VAL A  40       2.651  30.310  28.160  1.00  0.00           H  
ATOM    676 2HG1 VAL A  40       1.093  31.076  28.183  1.00  0.00           H  
ATOM    677 3HG1 VAL A  40       1.228  29.382  27.734  1.00  0.00           H  
ATOM    678 1HG2 VAL A  40       3.754  29.659  26.041  1.00  0.00           H  
ATOM    679 2HG2 VAL A  40       2.325  28.721  25.572  1.00  0.00           H  
ATOM    680 3HG2 VAL A  40       2.939  30.017  24.522  1.00  0.00           H  
ATOM    681  N   ASN A  41      -1.409  31.417  27.008  1.00  0.00           N  
ATOM    682  CA  ASN A  41      -2.276  32.400  27.649  1.00  0.00           C  
ATOM    683  C   ASN A  41      -2.915  31.840  28.919  1.00  0.00           C  
ATOM    684  O   ASN A  41      -2.707  30.672  29.276  1.00  0.00           O  
ATOM    685  CB  ASN A  41      -3.319  32.875  26.632  1.00  0.00           C  
ATOM    686  CG  ASN A  41      -3.801  34.298  26.803  1.00  0.00           C  
ATOM    687  OD1 ASN A  41      -3.916  34.787  27.929  1.00  0.00           O  
ATOM    688  ND2 ASN A  41      -4.078  34.965  25.702  1.00  0.00           N  
ATOM    689  H   ASN A  41      -1.565  30.426  27.133  1.00  0.00           H  
ATOM    690  HA  ASN A  41      -1.670  33.258  27.952  1.00  0.00           H  
ATOM    691 1HB  ASN A  41      -2.907  32.798  25.640  1.00  0.00           H  
ATOM    692 2HB  ASN A  41      -4.182  32.216  26.683  1.00  0.00           H  
ATOM    693 1HD2 ASN A  41      -4.402  35.911  25.759  1.00  0.00           H  
ATOM    694 2HD2 ASN A  41      -3.957  34.541  24.803  1.00  0.00           H  
ATOM    695  N   THR A  42      -3.728  32.676  29.566  1.00  0.00           N  
ATOM    696  CA  THR A  42      -4.430  32.358  30.799  1.00  0.00           C  
ATOM    697  C   THR A  42      -5.717  31.594  30.498  1.00  0.00           C  
ATOM    698  O   THR A  42      -6.270  30.907  31.361  1.00  0.00           O  
ATOM    699  CB  THR A  42      -4.792  33.655  31.523  1.00  0.00           C  
ATOM    700  OG1 THR A  42      -5.697  34.404  30.706  1.00  0.00           O  
ATOM    701  CG2 THR A  42      -3.542  34.483  31.728  1.00  0.00           C  
ATOM    702  H   THR A  42      -3.834  33.617  29.202  1.00  0.00           H  
ATOM    703  HA  THR A  42      -3.785  31.749  31.430  1.00  0.00           H  
ATOM    704  HB  THR A  42      -5.260  33.435  32.482  1.00  0.00           H  
ATOM    705  HG1 THR A  42      -6.082  35.120  31.226  1.00  0.00           H  
ATOM    706 1HG2 THR A  42      -3.839  35.396  32.211  1.00  0.00           H  
ATOM    707 2HG2 THR A  42      -2.841  33.941  32.346  1.00  0.00           H  
ATOM    708 3HG2 THR A  42      -3.068  34.722  30.777  1.00  0.00           H  
ATOM    709  N   ASP A  43      -6.117  31.666  29.237  1.00  0.00           N  
ATOM    710  CA  ASP A  43      -7.288  31.041  28.639  1.00  0.00           C  
ATOM    711  C   ASP A  43      -7.032  29.554  28.322  1.00  0.00           C  
ATOM    712  O   ASP A  43      -6.207  29.273  27.442  1.00  0.00           O  
ATOM    713  CB  ASP A  43      -7.653  31.752  27.331  1.00  0.00           C  
ATOM    714  CG  ASP A  43      -8.932  31.189  26.652  1.00  0.00           C  
ATOM    715  OD1 ASP A  43      -9.457  30.194  27.149  1.00  0.00           O  
ATOM    716  OD2 ASP A  43      -9.349  31.720  25.654  1.00  0.00           O  
ATOM    717  H   ASP A  43      -5.550  32.262  28.657  1.00  0.00           H  
ATOM    718  HA  ASP A  43      -8.119  31.170  29.322  1.00  0.00           H  
ATOM    719 1HB  ASP A  43      -7.812  32.812  27.539  1.00  0.00           H  
ATOM    720 2HB  ASP A  43      -6.816  31.689  26.644  1.00  0.00           H  
ATOM    721  N   PRO A  44      -7.732  28.585  28.960  1.00  0.00           N  
ATOM    722  CA  PRO A  44      -7.566  27.147  28.786  1.00  0.00           C  
ATOM    723  C   PRO A  44      -7.664  26.719  27.322  1.00  0.00           C  
ATOM    724  O   PRO A  44      -7.134  25.665  26.957  1.00  0.00           O  
ATOM    725  CB  PRO A  44      -8.764  26.574  29.561  1.00  0.00           C  
ATOM    726  CG  PRO A  44      -9.073  27.600  30.616  1.00  0.00           C  
ATOM    727  CD  PRO A  44      -8.770  28.940  29.967  1.00  0.00           C  
ATOM    728  HA  PRO A  44      -6.614  26.827  29.222  1.00  0.00           H  
ATOM    729 1HB  PRO A  44      -9.609  26.403  28.874  1.00  0.00           H  
ATOM    730 2HB  PRO A  44      -8.499  25.595  29.989  1.00  0.00           H  
ATOM    731 1HG  PRO A  44     -10.131  27.519  30.912  1.00  0.00           H  
ATOM    732 2HG  PRO A  44      -8.488  27.416  31.517  1.00  0.00           H  
ATOM    733 1HD  PRO A  44      -9.666  29.360  29.480  1.00  0.00           H  
ATOM    734 2HD  PRO A  44      -8.363  29.594  30.754  1.00  0.00           H  
ATOM    735  N   ASN A  45      -8.349  27.519  26.488  1.00  0.00           N  
ATOM    736  CA  ASN A  45      -8.500  27.171  25.085  1.00  0.00           C  
ATOM    737  C   ASN A  45      -7.190  27.374  24.345  1.00  0.00           C  
ATOM    738  O   ASN A  45      -6.893  26.653  23.387  1.00  0.00           O  
ATOM    739  CB  ASN A  45      -9.577  28.015  24.462  1.00  0.00           C  
ATOM    740  CG  ASN A  45     -10.931  27.637  24.951  1.00  0.00           C  
ATOM    741  OD1 ASN A  45     -11.535  26.648  24.508  1.00  0.00           O  
ATOM    742  ND2 ASN A  45     -11.423  28.404  25.891  1.00  0.00           N  
ATOM    743  H   ASN A  45      -8.775  28.397  26.827  1.00  0.00           H  
ATOM    744  HA  ASN A  45      -8.771  26.116  25.010  1.00  0.00           H  
ATOM    745 1HB  ASN A  45      -9.398  29.064  24.698  1.00  0.00           H  
ATOM    746 2HB  ASN A  45      -9.544  27.912  23.380  1.00  0.00           H  
ATOM    747 1HD2 ASN A  45     -12.322  28.216  26.279  1.00  0.00           H  
ATOM    748 2HD2 ASN A  45     -10.868  29.192  26.245  1.00  0.00           H  
ATOM    749  N   VAL A  46      -6.393  28.344  24.794  1.00  0.00           N  
ATOM    750  CA  VAL A  46      -5.122  28.622  24.169  1.00  0.00           C  
ATOM    751  C   VAL A  46      -4.185  27.539  24.581  1.00  0.00           C  
ATOM    752  O   VAL A  46      -3.369  27.085  23.785  1.00  0.00           O  
ATOM    753  CB  VAL A  46      -4.545  29.993  24.557  1.00  0.00           C  
ATOM    754  CG1 VAL A  46      -3.104  30.137  23.976  1.00  0.00           C  
ATOM    755  CG2 VAL A  46      -5.460  31.079  24.017  1.00  0.00           C  
ATOM    756  H   VAL A  46      -6.654  28.890  25.616  1.00  0.00           H  
ATOM    757  HA  VAL A  46      -5.242  28.591  23.086  1.00  0.00           H  
ATOM    758  HB  VAL A  46      -4.482  30.070  25.641  1.00  0.00           H  
ATOM    759 1HG1 VAL A  46      -2.689  31.093  24.231  1.00  0.00           H  
ATOM    760 2HG1 VAL A  46      -2.452  29.363  24.375  1.00  0.00           H  
ATOM    761 3HG1 VAL A  46      -3.145  30.045  22.893  1.00  0.00           H  
ATOM    762 1HG2 VAL A  46      -5.073  32.059  24.282  1.00  0.00           H  
ATOM    763 2HG2 VAL A  46      -5.515  30.995  22.934  1.00  0.00           H  
ATOM    764 3HG2 VAL A  46      -6.459  30.959  24.435  1.00  0.00           H  
ATOM    765  N   ARG A  47      -4.249  27.172  25.859  1.00  0.00           N  
ATOM    766  CA  ARG A  47      -3.340  26.151  26.339  1.00  0.00           C  
ATOM    767  C   ARG A  47      -3.611  24.830  25.621  1.00  0.00           C  
ATOM    768  O   ARG A  47      -2.671  24.158  25.194  1.00  0.00           O  
ATOM    769  CB  ARG A  47      -3.453  25.991  27.842  1.00  0.00           C  
ATOM    770  CG  ARG A  47      -2.919  27.194  28.603  1.00  0.00           C  
ATOM    771  CD  ARG A  47      -2.708  26.944  30.049  1.00  0.00           C  
ATOM    772  NE  ARG A  47      -3.922  26.651  30.793  1.00  0.00           N  
ATOM    773  CZ  ARG A  47      -4.745  27.569  31.330  1.00  0.00           C  
ATOM    774  NH1 ARG A  47      -4.532  28.846  31.165  1.00  0.00           N  
ATOM    775  NH2 ARG A  47      -5.789  27.174  32.036  1.00  0.00           N  
ATOM    776  H   ARG A  47      -4.941  27.627  26.465  1.00  0.00           H  
ATOM    777  HA  ARG A  47      -2.320  26.462  26.114  1.00  0.00           H  
ATOM    778 1HB  ARG A  47      -4.494  25.843  28.120  1.00  0.00           H  
ATOM    779 2HB  ARG A  47      -2.890  25.110  28.162  1.00  0.00           H  
ATOM    780 1HG  ARG A  47      -1.964  27.488  28.173  1.00  0.00           H  
ATOM    781 2HG  ARG A  47      -3.626  28.022  28.498  1.00  0.00           H  
ATOM    782 1HD  ARG A  47      -2.054  26.089  30.158  1.00  0.00           H  
ATOM    783 2HD  ARG A  47      -2.224  27.814  30.494  1.00  0.00           H  
ATOM    784  HE  ARG A  47      -4.142  25.675  30.954  1.00  0.00           H  
ATOM    785 1HH1 ARG A  47      -3.745  29.215  30.597  1.00  0.00           H  
ATOM    786 2HH1 ARG A  47      -5.199  29.513  31.561  1.00  0.00           H  
ATOM    787 1HH2 ARG A  47      -5.966  26.189  32.174  1.00  0.00           H  
ATOM    788 2HH2 ARG A  47      -6.407  27.862  32.453  1.00  0.00           H  
ATOM    789  N   LYS A  48      -4.888  24.480  25.418  1.00  0.00           N  
ATOM    790  CA  LYS A  48      -5.200  23.247  24.716  1.00  0.00           C  
ATOM    791  C   LYS A  48      -4.675  23.285  23.286  1.00  0.00           C  
ATOM    792  O   LYS A  48      -4.003  22.347  22.845  1.00  0.00           O  
ATOM    793  CB  LYS A  48      -6.714  23.014  24.702  1.00  0.00           C  
ATOM    794  CG  LYS A  48      -7.190  21.702  24.019  1.00  0.00           C  
ATOM    795  CD  LYS A  48      -8.725  21.585  24.106  1.00  0.00           C  
ATOM    796  CE  LYS A  48      -9.285  20.228  23.603  1.00  0.00           C  
ATOM    797  NZ  LYS A  48      -9.132  20.015  22.117  1.00  0.00           N  
ATOM    798  H   LYS A  48      -5.651  25.039  25.812  1.00  0.00           H  
ATOM    799  HA  LYS A  48      -4.715  22.421  25.233  1.00  0.00           H  
ATOM    800 1HB  LYS A  48      -7.084  23.017  25.728  1.00  0.00           H  
ATOM    801 2HB  LYS A  48      -7.195  23.850  24.188  1.00  0.00           H  
ATOM    802 1HG  LYS A  48      -6.888  21.706  22.967  1.00  0.00           H  
ATOM    803 2HG  LYS A  48      -6.727  20.843  24.504  1.00  0.00           H  
ATOM    804 1HD  LYS A  48      -9.031  21.720  25.145  1.00  0.00           H  
ATOM    805 2HD  LYS A  48      -9.170  22.385  23.514  1.00  0.00           H  
ATOM    806 1HE  LYS A  48      -8.782  19.417  24.127  1.00  0.00           H  
ATOM    807 2HE  LYS A  48     -10.346  20.200  23.846  1.00  0.00           H  
ATOM    808 1HZ  LYS A  48      -9.534  19.128  21.869  1.00  0.00           H  
ATOM    809 2HZ  LYS A  48      -9.602  20.746  21.611  1.00  0.00           H  
ATOM    810 3HZ  LYS A  48      -8.140  19.997  21.837  1.00  0.00           H  
ATOM    811  N   LYS A  49      -4.938  24.385  22.567  1.00  0.00           N  
ATOM    812  CA  LYS A  49      -4.499  24.462  21.186  1.00  0.00           C  
ATOM    813  C   LYS A  49      -2.985  24.487  21.072  1.00  0.00           C  
ATOM    814  O   LYS A  49      -2.428  23.854  20.170  1.00  0.00           O  
ATOM    815  CB  LYS A  49      -5.102  25.692  20.510  1.00  0.00           C  
ATOM    816  CG  LYS A  49      -6.608  25.586  20.249  1.00  0.00           C  
ATOM    817  CD  LYS A  49      -7.166  26.866  19.624  1.00  0.00           C  
ATOM    818  CE  LYS A  49      -8.669  26.763  19.389  1.00  0.00           C  
ATOM    819  NZ  LYS A  49      -9.233  28.020  18.817  1.00  0.00           N  
ATOM    820  H   LYS A  49      -5.486  25.154  22.968  1.00  0.00           H  
ATOM    821  HA  LYS A  49      -4.856  23.572  20.667  1.00  0.00           H  
ATOM    822 1HB  LYS A  49      -4.935  26.566  21.148  1.00  0.00           H  
ATOM    823 2HB  LYS A  49      -4.598  25.873  19.562  1.00  0.00           H  
ATOM    824 1HG  LYS A  49      -6.794  24.748  19.577  1.00  0.00           H  
ATOM    825 2HG  LYS A  49      -7.122  25.389  21.189  1.00  0.00           H  
ATOM    826 1HD  LYS A  49      -6.973  27.703  20.301  1.00  0.00           H  
ATOM    827 2HD  LYS A  49      -6.667  27.062  18.677  1.00  0.00           H  
ATOM    828 1HE  LYS A  49      -8.866  25.942  18.702  1.00  0.00           H  
ATOM    829 2HE  LYS A  49      -9.163  26.555  20.340  1.00  0.00           H  
ATOM    830 1HZ  LYS A  49     -10.229  27.912  18.679  1.00  0.00           H  
ATOM    831 2HZ  LYS A  49      -9.063  28.784  19.458  1.00  0.00           H  
ATOM    832 3HZ  LYS A  49      -8.791  28.219  17.931  1.00  0.00           H  
ATOM    833  N   ALA A  50      -2.309  25.204  21.973  1.00  0.00           N  
ATOM    834  CA  ALA A  50      -0.865  25.307  21.958  1.00  0.00           C  
ATOM    835  C   ALA A  50      -0.205  23.962  22.182  1.00  0.00           C  
ATOM    836  O   ALA A  50       0.790  23.638  21.528  1.00  0.00           O  
ATOM    837  CB  ALA A  50      -0.431  26.280  23.014  1.00  0.00           C  
ATOM    838  H   ALA A  50      -2.813  25.736  22.688  1.00  0.00           H  
ATOM    839  HA  ALA A  50      -0.563  25.679  20.977  1.00  0.00           H  
ATOM    840 1HB  ALA A  50       0.634  26.412  23.010  1.00  0.00           H  
ATOM    841 2HB  ALA A  50      -0.924  27.212  22.801  1.00  0.00           H  
ATOM    842 3HB  ALA A  50      -0.746  25.919  23.993  1.00  0.00           H  
ATOM    843  N   ARG A  51      -0.778  23.152  23.083  1.00  0.00           N  
ATOM    844  CA  ARG A  51      -0.220  21.842  23.342  1.00  0.00           C  
ATOM    845  C   ARG A  51      -0.378  20.954  22.128  1.00  0.00           C  
ATOM    846  O   ARG A  51       0.555  20.226  21.766  1.00  0.00           O  
ATOM    847  CB  ARG A  51      -0.909  21.202  24.534  1.00  0.00           C  
ATOM    848  CG  ARG A  51      -0.582  21.830  25.868  1.00  0.00           C  
ATOM    849  CD  ARG A  51      -1.374  21.250  26.964  1.00  0.00           C  
ATOM    850  NE  ARG A  51      -1.123  21.921  28.236  1.00  0.00           N  
ATOM    851  CZ  ARG A  51      -1.557  21.484  29.444  1.00  0.00           C  
ATOM    852  NH1 ARG A  51      -2.251  20.358  29.545  1.00  0.00           N  
ATOM    853  NH2 ARG A  51      -1.280  22.187  30.535  1.00  0.00           N  
ATOM    854  H   ARG A  51      -1.570  23.488  23.643  1.00  0.00           H  
ATOM    855  HA  ARG A  51       0.839  21.945  23.556  1.00  0.00           H  
ATOM    856 1HB  ARG A  51      -1.992  21.277  24.401  1.00  0.00           H  
ATOM    857 2HB  ARG A  51      -0.655  20.146  24.584  1.00  0.00           H  
ATOM    858 1HG  ARG A  51       0.454  21.612  26.081  1.00  0.00           H  
ATOM    859 2HG  ARG A  51      -0.719  22.904  25.849  1.00  0.00           H  
ATOM    860 1HD  ARG A  51      -2.434  21.352  26.728  1.00  0.00           H  
ATOM    861 2HD  ARG A  51      -1.115  20.200  27.070  1.00  0.00           H  
ATOM    862  HE  ARG A  51      -0.612  22.825  28.212  1.00  0.00           H  
ATOM    863 1HH1 ARG A  51      -2.466  19.815  28.724  1.00  0.00           H  
ATOM    864 2HH1 ARG A  51      -2.569  20.039  30.451  1.00  0.00           H  
ATOM    865 1HH2 ARG A  51      -0.733  23.063  30.458  1.00  0.00           H  
ATOM    866 2HH2 ARG A  51      -1.593  21.871  31.437  1.00  0.00           H  
ATOM    867  N   GLU A  52      -1.539  21.033  21.467  1.00  0.00           N  
ATOM    868  CA  GLU A  52      -1.775  20.210  20.294  1.00  0.00           C  
ATOM    869  C   GLU A  52      -0.886  20.620  19.126  1.00  0.00           C  
ATOM    870  O   GLU A  52      -0.314  19.754  18.456  1.00  0.00           O  
ATOM    871  CB  GLU A  52      -3.245  20.317  19.897  1.00  0.00           C  
ATOM    872  CG  GLU A  52      -4.199  19.655  20.883  1.00  0.00           C  
ATOM    873  CD  GLU A  52      -5.641  19.962  20.604  1.00  0.00           C  
ATOM    874  OE1 GLU A  52      -5.905  20.706  19.692  1.00  0.00           O  
ATOM    875  OE2 GLU A  52      -6.485  19.467  21.326  1.00  0.00           O  
ATOM    876  H   GLU A  52      -2.296  21.627  21.832  1.00  0.00           H  
ATOM    877  HA  GLU A  52      -1.554  19.177  20.549  1.00  0.00           H  
ATOM    878 1HB  GLU A  52      -3.521  21.370  19.826  1.00  0.00           H  
ATOM    879 2HB  GLU A  52      -3.394  19.869  18.916  1.00  0.00           H  
ATOM    880 1HG  GLU A  52      -4.054  18.577  20.835  1.00  0.00           H  
ATOM    881 2HG  GLU A  52      -3.951  19.978  21.891  1.00  0.00           H  
ATOM    882  N   LYS A  53      -0.712  21.931  18.908  1.00  0.00           N  
ATOM    883  CA  LYS A  53       0.126  22.382  17.810  1.00  0.00           C  
ATOM    884  C   LYS A  53       1.584  22.041  18.047  1.00  0.00           C  
ATOM    885  O   LYS A  53       2.284  21.642  17.111  1.00  0.00           O  
ATOM    886  CB  LYS A  53      -0.017  23.884  17.563  1.00  0.00           C  
ATOM    887  CG  LYS A  53      -1.358  24.318  16.950  1.00  0.00           C  
ATOM    888  CD  LYS A  53      -1.317  25.771  16.453  1.00  0.00           C  
ATOM    889  CE  LYS A  53      -1.264  26.800  17.594  1.00  0.00           C  
ATOM    890  NZ  LYS A  53      -1.332  28.210  17.063  1.00  0.00           N  
ATOM    891  H   LYS A  53      -1.221  22.612  19.480  1.00  0.00           H  
ATOM    892  HA  LYS A  53      -0.189  21.859  16.907  1.00  0.00           H  
ATOM    893 1HB  LYS A  53       0.086  24.393  18.524  1.00  0.00           H  
ATOM    894 2HB  LYS A  53       0.790  24.228  16.920  1.00  0.00           H  
ATOM    895 1HG  LYS A  53      -1.593  23.664  16.111  1.00  0.00           H  
ATOM    896 2HG  LYS A  53      -2.145  24.215  17.691  1.00  0.00           H  
ATOM    897 1HD  LYS A  53      -0.443  25.910  15.816  1.00  0.00           H  
ATOM    898 2HD  LYS A  53      -2.207  25.965  15.857  1.00  0.00           H  
ATOM    899 1HE  LYS A  53      -2.100  26.633  18.277  1.00  0.00           H  
ATOM    900 2HE  LYS A  53      -0.332  26.687  18.143  1.00  0.00           H  
ATOM    901 1HZ  LYS A  53      -1.280  28.906  17.828  1.00  0.00           H  
ATOM    902 2HZ  LYS A  53      -0.554  28.376  16.444  1.00  0.00           H  
ATOM    903 3HZ  LYS A  53      -2.190  28.350  16.561  1.00  0.00           H  
ATOM    904  N   LEU A  54       2.048  22.179  19.297  1.00  0.00           N  
ATOM    905  CA  LEU A  54       3.433  21.886  19.591  1.00  0.00           C  
ATOM    906  C   LEU A  54       3.681  20.383  19.493  1.00  0.00           C  
ATOM    907  O   LEU A  54       4.743  19.968  19.020  1.00  0.00           O  
ATOM    908  CB  LEU A  54       3.835  22.449  20.969  1.00  0.00           C  
ATOM    909  CG  LEU A  54       5.347  22.304  21.382  1.00  0.00           C  
ATOM    910  CD1 LEU A  54       6.226  22.970  20.359  1.00  0.00           C  
ATOM    911  CD2 LEU A  54       5.561  22.972  22.741  1.00  0.00           C  
ATOM    912  H   LEU A  54       1.451  22.542  20.043  1.00  0.00           H  
ATOM    913  HA  LEU A  54       4.025  22.385  18.836  1.00  0.00           H  
ATOM    914 1HB  LEU A  54       3.579  23.508  20.990  1.00  0.00           H  
ATOM    915 2HB  LEU A  54       3.227  21.947  21.729  1.00  0.00           H  
ATOM    916  HG  LEU A  54       5.621  21.248  21.433  1.00  0.00           H  
ATOM    917 1HD1 LEU A  54       7.249  22.864  20.643  1.00  0.00           H  
ATOM    918 2HD1 LEU A  54       6.093  22.508  19.405  1.00  0.00           H  
ATOM    919 3HD1 LEU A  54       5.981  24.014  20.287  1.00  0.00           H  
ATOM    920 1HD2 LEU A  54       6.601  22.902  23.046  1.00  0.00           H  
ATOM    921 2HD2 LEU A  54       5.283  24.021  22.682  1.00  0.00           H  
ATOM    922 3HD2 LEU A  54       4.938  22.473  23.472  1.00  0.00           H  
ATOM    923  N   THR A  55       2.716  19.562  19.930  1.00  0.00           N  
ATOM    924  CA  THR A  55       2.862  18.115  19.862  1.00  0.00           C  
ATOM    925  C   THR A  55       2.953  17.653  18.405  1.00  0.00           C  
ATOM    926  O   THR A  55       3.827  16.836  18.072  1.00  0.00           O  
ATOM    927  CB  THR A  55       1.675  17.403  20.555  1.00  0.00           C  
ATOM    928  OG1 THR A  55       1.640  17.772  21.942  1.00  0.00           O  
ATOM    929  CG2 THR A  55       1.846  15.882  20.454  1.00  0.00           C  
ATOM    930  H   THR A  55       1.874  19.942  20.364  1.00  0.00           H  
ATOM    931  HA  THR A  55       3.779  17.835  20.372  1.00  0.00           H  
ATOM    932  HB  THR A  55       0.739  17.701  20.081  1.00  0.00           H  
ATOM    933  HG1 THR A  55       1.362  18.711  22.013  1.00  0.00           H  
ATOM    934 1HG2 THR A  55       1.010  15.397  20.954  1.00  0.00           H  
ATOM    935 2HG2 THR A  55       1.865  15.576  19.417  1.00  0.00           H  
ATOM    936 3HG2 THR A  55       2.778  15.589  20.935  1.00  0.00           H  
ATOM    937  N   GLU A  56       2.091  18.180  17.520  1.00  0.00           N  
ATOM    938  CA  GLU A  56       2.143  17.777  16.118  1.00  0.00           C  
ATOM    939  C   GLU A  56       3.444  18.254  15.482  1.00  0.00           C  
ATOM    940  O   GLU A  56       4.074  17.524  14.706  1.00  0.00           O  
ATOM    941  CB  GLU A  56       0.934  18.301  15.344  1.00  0.00           C  
ATOM    942  CG  GLU A  56      -0.409  17.642  15.705  1.00  0.00           C  
ATOM    943  CD  GLU A  56      -0.433  16.170  15.394  1.00  0.00           C  
ATOM    944  OE1 GLU A  56       0.020  15.799  14.342  1.00  0.00           O  
ATOM    945  OE2 GLU A  56      -0.893  15.401  16.219  1.00  0.00           O  
ATOM    946  H   GLU A  56       1.362  18.836  17.835  1.00  0.00           H  
ATOM    947  HA  GLU A  56       2.132  16.686  16.074  1.00  0.00           H  
ATOM    948 1HB  GLU A  56       0.831  19.374  15.541  1.00  0.00           H  
ATOM    949 2HB  GLU A  56       1.100  18.179  14.275  1.00  0.00           H  
ATOM    950 1HG  GLU A  56      -0.589  17.777  16.771  1.00  0.00           H  
ATOM    951 2HG  GLU A  56      -1.208  18.143  15.163  1.00  0.00           H  
ATOM    952  N   TRP A  57       3.883  19.460  15.860  1.00  0.00           N  
ATOM    953  CA  TRP A  57       5.132  19.990  15.367  1.00  0.00           C  
ATOM    954  C   TRP A  57       6.271  19.094  15.754  1.00  0.00           C  
ATOM    955  O   TRP A  57       7.097  18.753  14.908  1.00  0.00           O  
ATOM    956  CB  TRP A  57       5.372  21.381  15.928  1.00  0.00           C  
ATOM    957  CG  TRP A  57       6.706  21.948  15.643  1.00  0.00           C  
ATOM    958  CD1 TRP A  57       7.088  22.613  14.529  1.00  0.00           C  
ATOM    959  CD2 TRP A  57       7.858  21.946  16.533  1.00  0.00           C  
ATOM    960  NE1 TRP A  57       8.378  23.034  14.648  1.00  0.00           N  
ATOM    961  CE2 TRP A  57       8.863  22.640  15.889  1.00  0.00           C  
ATOM    962  CE3 TRP A  57       8.099  21.426  17.819  1.00  0.00           C  
ATOM    963  CZ2 TRP A  57      10.089  22.851  16.485  1.00  0.00           C  
ATOM    964  CZ3 TRP A  57       9.331  21.633  18.404  1.00  0.00           C  
ATOM    965  CH2 TRP A  57      10.295  22.327  17.760  1.00  0.00           C  
ATOM    966  H   TRP A  57       3.313  20.052  16.468  1.00  0.00           H  
ATOM    967  HA  TRP A  57       5.083  20.045  14.281  1.00  0.00           H  
ATOM    968 1HB  TRP A  57       4.620  22.062  15.538  1.00  0.00           H  
ATOM    969 2HB  TRP A  57       5.249  21.358  16.995  1.00  0.00           H  
ATOM    970  HD1 TRP A  57       6.452  22.798  13.667  1.00  0.00           H  
ATOM    971  HE1 TRP A  57       8.849  23.563  13.933  1.00  0.00           H  
ATOM    972  HE3 TRP A  57       7.324  20.875  18.350  1.00  0.00           H  
ATOM    973  HZ2 TRP A  57      10.862  23.394  16.007  1.00  0.00           H  
ATOM    974  HZ3 TRP A  57       9.503  21.229  19.395  1.00  0.00           H  
ATOM    975  HH2 TRP A  57      11.241  22.476  18.252  1.00  0.00           H  
ATOM    976  N   LEU A  58       6.324  18.684  17.020  1.00  0.00           N  
ATOM    977  CA  LEU A  58       7.444  17.885  17.433  1.00  0.00           C  
ATOM    978  C   LEU A  58       7.466  16.555  16.715  1.00  0.00           C  
ATOM    979  O   LEU A  58       8.539  16.076  16.351  1.00  0.00           O  
ATOM    980  CB  LEU A  58       7.431  17.604  18.923  1.00  0.00           C  
ATOM    981  CG  LEU A  58       8.682  16.852  19.450  1.00  0.00           C  
ATOM    982  CD1 LEU A  58       9.982  17.741  19.221  1.00  0.00           C  
ATOM    983  CD2 LEU A  58       8.452  16.508  20.878  1.00  0.00           C  
ATOM    984  H   LEU A  58       5.627  18.997  17.701  1.00  0.00           H  
ATOM    985  HA  LEU A  58       8.328  18.445  17.175  1.00  0.00           H  
ATOM    986 1HB  LEU A  58       7.342  18.547  19.451  1.00  0.00           H  
ATOM    987 2HB  LEU A  58       6.545  17.003  19.151  1.00  0.00           H  
ATOM    988  HG  LEU A  58       8.816  15.922  18.898  1.00  0.00           H  
ATOM    989 1HD1 LEU A  58      10.856  17.246  19.580  1.00  0.00           H  
ATOM    990 2HD1 LEU A  58      10.135  17.949  18.185  1.00  0.00           H  
ATOM    991 3HD1 LEU A  58       9.875  18.674  19.759  1.00  0.00           H  
ATOM    992 1HD2 LEU A  58       9.273  15.961  21.257  1.00  0.00           H  
ATOM    993 2HD2 LEU A  58       8.332  17.401  21.435  1.00  0.00           H  
ATOM    994 3HD2 LEU A  58       7.557  15.893  20.971  1.00  0.00           H  
ATOM    995  N   LYS A  59       6.311  15.928  16.492  1.00  0.00           N  
ATOM    996  CA  LYS A  59       6.344  14.658  15.781  1.00  0.00           C  
ATOM    997  C   LYS A  59       6.988  14.833  14.402  1.00  0.00           C  
ATOM    998  O   LYS A  59       7.788  13.996  13.977  1.00  0.00           O  
ATOM    999  CB  LYS A  59       4.946  14.060  15.666  1.00  0.00           C  
ATOM   1000  CG  LYS A  59       4.403  13.506  16.993  1.00  0.00           C  
ATOM   1001  CD  LYS A  59       3.082  12.743  16.823  1.00  0.00           C  
ATOM   1002  CE  LYS A  59       1.921  13.696  16.581  1.00  0.00           C  
ATOM   1003  NZ  LYS A  59       0.596  13.008  16.579  1.00  0.00           N  
ATOM   1004  H   LYS A  59       5.432  16.317  16.855  1.00  0.00           H  
ATOM   1005  HA  LYS A  59       6.967  13.964  16.349  1.00  0.00           H  
ATOM   1006 1HB  LYS A  59       4.266  14.841  15.316  1.00  0.00           H  
ATOM   1007 2HB  LYS A  59       4.948  13.264  14.924  1.00  0.00           H  
ATOM   1008 1HG  LYS A  59       5.145  12.832  17.424  1.00  0.00           H  
ATOM   1009 2HG  LYS A  59       4.252  14.330  17.687  1.00  0.00           H  
ATOM   1010 1HD  LYS A  59       3.159  12.052  15.986  1.00  0.00           H  
ATOM   1011 2HD  LYS A  59       2.880  12.172  17.728  1.00  0.00           H  
ATOM   1012 1HE  LYS A  59       1.921  14.450  17.360  1.00  0.00           H  
ATOM   1013 2HE  LYS A  59       2.048  14.188  15.620  1.00  0.00           H  
ATOM   1014 1HZ  LYS A  59      -0.115  13.746  16.419  1.00  0.00           H  
ATOM   1015 2HZ  LYS A  59       0.553  12.325  15.843  1.00  0.00           H  
ATOM   1016 3HZ  LYS A  59       0.429  12.565  17.465  1.00  0.00           H  
ATOM   1017  N   LYS A  60       6.678  15.946  13.718  1.00  0.00           N  
ATOM   1018  CA  LYS A  60       7.284  16.193  12.411  1.00  0.00           C  
ATOM   1019  C   LYS A  60       8.808  16.389  12.539  1.00  0.00           C  
ATOM   1020  O   LYS A  60       9.571  15.870  11.710  1.00  0.00           O  
ATOM   1021  CB  LYS A  60       6.637  17.419  11.760  1.00  0.00           C  
ATOM   1022  CG  LYS A  60       5.187  17.197  11.306  1.00  0.00           C  
ATOM   1023  CD  LYS A  60       4.586  18.470  10.706  1.00  0.00           C  
ATOM   1024  CE  LYS A  60       3.136  18.264  10.288  1.00  0.00           C  
ATOM   1025  NZ  LYS A  60       2.531  19.517   9.747  1.00  0.00           N  
ATOM   1026  H   LYS A  60       5.967  16.582  14.097  1.00  0.00           H  
ATOM   1027  HA  LYS A  60       7.108  15.326  11.779  1.00  0.00           H  
ATOM   1028 1HB  LYS A  60       6.638  18.248  12.468  1.00  0.00           H  
ATOM   1029 2HB  LYS A  60       7.226  17.725  10.896  1.00  0.00           H  
ATOM   1030 1HG  LYS A  60       5.156  16.398  10.567  1.00  0.00           H  
ATOM   1031 2HG  LYS A  60       4.587  16.894  12.167  1.00  0.00           H  
ATOM   1032 1HD  LYS A  60       4.626  19.267  11.451  1.00  0.00           H  
ATOM   1033 2HD  LYS A  60       5.168  18.776   9.838  1.00  0.00           H  
ATOM   1034 1HE  LYS A  60       3.091  17.491   9.523  1.00  0.00           H  
ATOM   1035 2HE  LYS A  60       2.558  17.939  11.156  1.00  0.00           H  
ATOM   1036 1HZ  LYS A  60       1.571  19.343   9.483  1.00  0.00           H  
ATOM   1037 2HZ  LYS A  60       2.558  20.238  10.456  1.00  0.00           H  
ATOM   1038 3HZ  LYS A  60       3.051  19.824   8.937  1.00  0.00           H  
ATOM   1039  N   VAL A  61       9.235  17.076  13.608  1.00  0.00           N  
ATOM   1040  CA  VAL A  61      10.649  17.365  13.888  1.00  0.00           C  
ATOM   1041  C   VAL A  61      11.442  16.098  14.200  1.00  0.00           C  
ATOM   1042  O   VAL A  61      12.591  15.942  13.761  1.00  0.00           O  
ATOM   1043  CB  VAL A  61      10.744  18.299  15.109  1.00  0.00           C  
ATOM   1044  CG1 VAL A  61      12.147  18.484  15.560  1.00  0.00           C  
ATOM   1045  CG2 VAL A  61      10.187  19.602  14.770  1.00  0.00           C  
ATOM   1046  H   VAL A  61       8.509  17.488  14.206  1.00  0.00           H  
ATOM   1047  HA  VAL A  61      11.083  17.854  13.021  1.00  0.00           H  
ATOM   1048  HB  VAL A  61      10.197  17.867  15.915  1.00  0.00           H  
ATOM   1049 1HG1 VAL A  61      12.146  19.144  16.404  1.00  0.00           H  
ATOM   1050 2HG1 VAL A  61      12.600  17.540  15.846  1.00  0.00           H  
ATOM   1051 3HG1 VAL A  61      12.705  18.928  14.759  1.00  0.00           H  
ATOM   1052 1HG2 VAL A  61      10.253  20.224  15.634  1.00  0.00           H  
ATOM   1053 2HG2 VAL A  61      10.735  20.007  13.990  1.00  0.00           H  
ATOM   1054 3HG2 VAL A  61       9.186  19.530  14.462  1.00  0.00           H  
ATOM   1055  N   LYS A  62      10.843  15.228  15.010  1.00  0.00           N  
ATOM   1056  CA  LYS A  62      11.410  13.954  15.417  1.00  0.00           C  
ATOM   1057  C   LYS A  62      11.576  13.003  14.235  1.00  0.00           C  
ATOM   1058  O   LYS A  62      12.587  12.307  14.131  1.00  0.00           O  
ATOM   1059  CB  LYS A  62      10.511  13.300  16.482  1.00  0.00           C  
ATOM   1060  CG  LYS A  62      11.025  11.950  17.055  1.00  0.00           C  
ATOM   1061  CD  LYS A  62      10.045  11.329  18.100  1.00  0.00           C  
ATOM   1062  CE  LYS A  62      10.119  12.009  19.493  1.00  0.00           C  
ATOM   1063  NZ  LYS A  62       9.266  11.294  20.523  1.00  0.00           N  
ATOM   1064  H   LYS A  62       9.925  15.485  15.372  1.00  0.00           H  
ATOM   1065  HA  LYS A  62      12.395  14.137  15.847  1.00  0.00           H  
ATOM   1066 1HB  LYS A  62      10.377  14.003  17.304  1.00  0.00           H  
ATOM   1067 2HB  LYS A  62       9.524  13.126  16.049  1.00  0.00           H  
ATOM   1068 1HG  LYS A  62      11.143  11.239  16.236  1.00  0.00           H  
ATOM   1069 2HG  LYS A  62      12.002  12.097  17.518  1.00  0.00           H  
ATOM   1070 1HD  LYS A  62       9.025  11.419  17.722  1.00  0.00           H  
ATOM   1071 2HD  LYS A  62      10.275  10.271  18.218  1.00  0.00           H  
ATOM   1072 1HE  LYS A  62      11.154  11.999  19.833  1.00  0.00           H  
ATOM   1073 2HE  LYS A  62       9.780  13.042  19.419  1.00  0.00           H  
ATOM   1074 1HZ  LYS A  62       9.351  11.767  21.451  1.00  0.00           H  
ATOM   1075 2HZ  LYS A  62       8.301  11.304  20.245  1.00  0.00           H  
ATOM   1076 3HZ  LYS A  62       9.575  10.345  20.622  1.00  0.00           H  
ATOM   1077  N   LYS A  63      10.578  12.969  13.346  1.00  0.00           N  
ATOM   1078  CA  LYS A  63      10.604  12.070  12.202  1.00  0.00           C  
ATOM   1079  C   LYS A  63      11.410  12.551  10.988  1.00  0.00           C  
ATOM   1080  O   LYS A  63      11.911  11.712  10.235  1.00  0.00           O  
ATOM   1081  CB  LYS A  63       9.173  11.777  11.767  1.00  0.00           C  
ATOM   1082  CG  LYS A  63       8.385  10.933  12.762  1.00  0.00           C  
ATOM   1083  CD  LYS A  63       6.964  10.695  12.281  1.00  0.00           C  
ATOM   1084  CE  LYS A  63       6.173   9.844  13.268  1.00  0.00           C  
ATOM   1085  NZ  LYS A  63       4.775   9.611  12.804  1.00  0.00           N  
ATOM   1086  H   LYS A  63       9.740  13.536  13.513  1.00  0.00           H  
ATOM   1087  HA  LYS A  63      11.055  11.136  12.534  1.00  0.00           H  
ATOM   1088 1HB  LYS A  63       8.640  12.725  11.637  1.00  0.00           H  
ATOM   1089 2HB  LYS A  63       9.179  11.268  10.806  1.00  0.00           H  
ATOM   1090 1HG  LYS A  63       8.888   9.977  12.901  1.00  0.00           H  
ATOM   1091 2HG  LYS A  63       8.357  11.449  13.724  1.00  0.00           H  
ATOM   1092 1HD  LYS A  63       6.464  11.660  12.170  1.00  0.00           H  
ATOM   1093 2HD  LYS A  63       6.982  10.198  11.313  1.00  0.00           H  
ATOM   1094 1HE  LYS A  63       6.670   8.884  13.392  1.00  0.00           H  
ATOM   1095 2HE  LYS A  63       6.143  10.355  14.233  1.00  0.00           H  
ATOM   1096 1HZ  LYS A  63       4.282   9.048  13.484  1.00  0.00           H  
ATOM   1097 2HZ  LYS A  63       4.304  10.499  12.699  1.00  0.00           H  
ATOM   1098 3HZ  LYS A  63       4.787   9.130  11.916  1.00  0.00           H  
ATOM   1099  N   THR A  64      11.518  13.868  10.785  1.00  0.00           N  
ATOM   1100  CA  THR A  64      12.212  14.423   9.623  1.00  0.00           C  
ATOM   1101  C   THR A  64      13.738  14.384   9.776  1.00  0.00           C  
ATOM   1102  O   THR A  64      14.334  15.337  10.282  1.00  0.00           O  
ATOM   1103  OXT THR A  64      14.365  13.637   9.028  1.00  0.00           O  
ATOM   1104  CB  THR A  64      11.768  15.879   9.354  1.00  0.00           C  
ATOM   1105  OG1 THR A  64      10.348  15.919   9.141  1.00  0.00           O  
ATOM   1106  CG2 THR A  64      12.461  16.401   8.087  1.00  0.00           C  
ATOM   1107  H   THR A  64      11.046  14.513  11.418  1.00  0.00           H  
ATOM   1108  HA  THR A  64      11.947  13.823   8.753  1.00  0.00           H  
ATOM   1109  HB  THR A  64      12.019  16.505  10.212  1.00  0.00           H  
ATOM   1110  HG1 THR A  64       9.910  15.752  10.003  1.00  0.00           H  
ATOM   1111 1HG2 THR A  64      12.139  17.413   7.883  1.00  0.00           H  
ATOM   1112 2HG2 THR A  64      13.541  16.390   8.212  1.00  0.00           H  
ATOM   1113 3HG2 THR A  64      12.192  15.764   7.249  1.00  0.00           H  
TER                                                                             
ATOM   1115  N   VAL B  65      14.897  50.870  22.691  1.00  0.00           N  
ATOM   1116  CA  VAL B  65      14.519  51.941  23.612  1.00  0.00           C  
ATOM   1117  C   VAL B  65      14.648  51.449  25.050  1.00  0.00           C  
ATOM   1118  O   VAL B  65      13.990  50.480  25.432  1.00  0.00           O  
ATOM   1119  CB  VAL B  65      13.063  52.272  23.387  1.00  0.00           C  
ATOM   1120  CG1 VAL B  65      12.670  53.275  24.317  1.00  0.00           C  
ATOM   1121  CG2 VAL B  65      12.840  52.677  21.972  1.00  0.00           C  
ATOM   1122 1H   VAL B  65      14.812  51.194  21.749  1.00  0.00           H  
ATOM   1123 2H   VAL B  65      15.844  50.600  22.866  1.00  0.00           H  
ATOM   1124 3H   VAL B  65      14.295  50.083  22.828  1.00  0.00           H  
ATOM   1125  HA  VAL B  65      15.160  52.797  23.469  1.00  0.00           H  
ATOM   1126  HB  VAL B  65      12.463  51.388  23.595  1.00  0.00           H  
ATOM   1127 1HG1 VAL B  65      11.612  53.502  24.182  1.00  0.00           H  
ATOM   1128 2HG1 VAL B  65      12.840  52.915  25.338  1.00  0.00           H  
ATOM   1129 3HG1 VAL B  65      13.267  54.155  24.133  1.00  0.00           H  
ATOM   1130 1HG2 VAL B  65      11.790  52.885  21.844  1.00  0.00           H  
ATOM   1131 2HG2 VAL B  65      13.425  53.557  21.758  1.00  0.00           H  
ATOM   1132 3HG2 VAL B  65      13.139  51.867  21.310  1.00  0.00           H  
ATOM   1133  N   SER B  66      15.508  52.076  25.848  1.00  0.00           N  
ATOM   1134  CA  SER B  66      15.752  51.531  27.189  1.00  0.00           C  
ATOM   1135  C   SER B  66      14.610  51.724  28.168  1.00  0.00           C  
ATOM   1136  O   SER B  66      13.836  52.693  28.077  1.00  0.00           O  
ATOM   1137  CB  SER B  66      16.973  52.176  27.783  1.00  0.00           C  
ATOM   1138  OG  SER B  66      16.710  53.519  27.967  1.00  0.00           O  
ATOM   1139  H   SER B  66      16.029  52.895  25.509  1.00  0.00           H  
ATOM   1140  HA  SER B  66      15.937  50.470  27.094  1.00  0.00           H  
ATOM   1141 1HB  SER B  66      17.236  51.713  28.720  1.00  0.00           H  
ATOM   1142 2HB  SER B  66      17.815  52.057  27.099  1.00  0.00           H  
ATOM   1143  HG  SER B  66      17.422  53.911  28.533  1.00  0.00           H  
ATOM   1144  N   PHE B  67      14.572  50.841  29.171  1.00  0.00           N  
ATOM   1145  CA  PHE B  67      13.668  50.983  30.320  1.00  0.00           C  
ATOM   1146  C   PHE B  67      14.161  50.093  31.481  1.00  0.00           C  
ATOM   1147  O   PHE B  67      14.836  49.105  31.239  1.00  0.00           O  
ATOM   1148  CB  PHE B  67      12.224  50.700  29.930  1.00  0.00           C  
ATOM   1149  CG  PHE B  67      11.991  49.417  29.443  1.00  0.00           C  
ATOM   1150  CD1 PHE B  67      11.597  48.450  30.311  1.00  0.00           C  
ATOM   1151  CD2 PHE B  67      12.116  49.130  28.125  1.00  0.00           C  
ATOM   1152  CE1 PHE B  67      11.312  47.188  29.873  1.00  0.00           C  
ATOM   1153  CE2 PHE B  67      11.847  47.864  27.663  1.00  0.00           C  
ATOM   1154  CZ  PHE B  67      11.438  46.883  28.546  1.00  0.00           C  
ATOM   1155  H   PHE B  67      15.243  50.084  29.136  1.00  0.00           H  
ATOM   1156  HA  PHE B  67      13.714  52.029  30.607  1.00  0.00           H  
ATOM   1157 1HB  PHE B  67      11.555  50.862  30.756  1.00  0.00           H  
ATOM   1158 2HB  PHE B  67      11.917  51.403  29.152  1.00  0.00           H  
ATOM   1159  HD1 PHE B  67      11.502  48.700  31.372  1.00  0.00           H  
ATOM   1160  HD2 PHE B  67      12.431  49.914  27.427  1.00  0.00           H  
ATOM   1161  HE1 PHE B  67      10.995  46.426  30.586  1.00  0.00           H  
ATOM   1162  HE2 PHE B  67      11.956  47.630  26.611  1.00  0.00           H  
ATOM   1163  HZ  PHE B  67      11.224  45.868  28.191  1.00  0.00           H  
ATOM   1164  N   PRO B  68      13.797  50.355  32.747  1.00  0.00           N  
ATOM   1165  CA  PRO B  68      14.221  49.608  33.924  1.00  0.00           C  
ATOM   1166  C   PRO B  68      13.804  48.117  33.970  1.00  0.00           C  
ATOM   1167  O   PRO B  68      12.829  47.642  33.384  1.00  0.00           O  
ATOM   1168  CB  PRO B  68      13.485  50.353  35.072  1.00  0.00           C  
ATOM   1169  CG  PRO B  68      13.310  51.709  34.594  1.00  0.00           C  
ATOM   1170  CD  PRO B  68      13.040  51.565  33.096  1.00  0.00           C  
ATOM   1171  HA  PRO B  68      15.293  49.688  34.038  1.00  0.00           H  
ATOM   1172 1HB  PRO B  68      12.582  49.857  35.319  1.00  0.00           H  
ATOM   1173 2HB  PRO B  68      14.122  50.331  35.984  1.00  0.00           H  
ATOM   1174 1HG  PRO B  68      12.466  52.180  35.139  1.00  0.00           H  
ATOM   1175 2HG  PRO B  68      14.180  52.299  34.806  1.00  0.00           H  
ATOM   1176 1HD  PRO B  68      11.972  51.423  32.905  1.00  0.00           H  
ATOM   1177 2HD  PRO B  68      13.439  52.462  32.631  1.00  0.00           H  
ATOM   1178  N   ALA B  69      14.597  47.376  34.707  1.00  0.00           N  
ATOM   1179  CA  ALA B  69      14.294  45.998  34.939  1.00  0.00           C  
ATOM   1180  C   ALA B  69      13.098  45.808  35.866  1.00  0.00           C  
ATOM   1181  O   ALA B  69      12.852  46.631  36.744  1.00  0.00           O  
ATOM   1182  CB  ALA B  69      15.511  45.297  35.541  1.00  0.00           C  
ATOM   1183  H   ALA B  69      15.413  47.785  35.143  1.00  0.00           H  
ATOM   1184  HA  ALA B  69      14.047  45.550  33.978  1.00  0.00           H  
ATOM   1185 1HB  ALA B  69      15.294  44.234  35.694  1.00  0.00           H  
ATOM   1186 2HB  ALA B  69      16.365  45.402  34.873  1.00  0.00           H  
ATOM   1187 3HB  ALA B  69      15.747  45.752  36.512  1.00  0.00           H  
ATOM   1188  N   SER B  70      12.434  44.667  35.709  1.00  0.00           N  
ATOM   1189  CA  SER B  70      11.401  44.177  36.636  1.00  0.00           C  
ATOM   1190  C   SER B  70      11.479  42.630  36.723  1.00  0.00           C  
ATOM   1191  O   SER B  70      11.948  41.964  35.788  1.00  0.00           O  
ATOM   1192  CB  SER B  70      10.019  44.592  36.173  1.00  0.00           C  
ATOM   1193  OG  SER B  70       9.681  43.970  34.959  1.00  0.00           O  
ATOM   1194  H   SER B  70      12.693  44.104  34.895  1.00  0.00           H  
ATOM   1195  HA  SER B  70      11.575  44.592  37.629  1.00  0.00           H  
ATOM   1196 1HB  SER B  70       9.288  44.329  36.937  1.00  0.00           H  
ATOM   1197 2HB  SER B  70       9.991  45.675  36.051  1.00  0.00           H  
ATOM   1198  HG  SER B  70       8.787  44.257  34.754  1.00  0.00           H  
ATOM   1199  N   VAL B  71      11.028  42.052  37.847  1.00  0.00           N  
ATOM   1200  CA  VAL B  71      11.092  40.582  38.005  1.00  0.00           C  
ATOM   1201  C   VAL B  71      10.033  39.948  38.914  1.00  0.00           C  
ATOM   1202  O   VAL B  71       9.641  40.526  39.930  1.00  0.00           O  
ATOM   1203  CB  VAL B  71      12.517  40.184  38.517  1.00  0.00           C  
ATOM   1204  CG1 VAL B  71      12.800  40.783  39.833  1.00  0.00           C  
ATOM   1205  CG2 VAL B  71      12.665  38.683  38.717  1.00  0.00           C  
ATOM   1206  H   VAL B  71      10.648  42.629  38.585  1.00  0.00           H  
ATOM   1207  HA  VAL B  71      10.979  40.145  37.019  1.00  0.00           H  
ATOM   1208  HB  VAL B  71      13.246  40.544  37.791  1.00  0.00           H  
ATOM   1209 1HG1 VAL B  71      13.807  40.505  40.154  1.00  0.00           H  
ATOM   1210 2HG1 VAL B  71      12.727  41.819  39.769  1.00  0.00           H  
ATOM   1211 3HG1 VAL B  71      12.091  40.431  40.555  1.00  0.00           H  
ATOM   1212 1HG2 VAL B  71      13.671  38.498  39.048  1.00  0.00           H  
ATOM   1213 2HG2 VAL B  71      11.990  38.318  39.471  1.00  0.00           H  
ATOM   1214 3HG2 VAL B  71      12.477  38.151  37.799  1.00  0.00           H  
ATOM   1215  N   GLN B  72       9.631  38.721  38.583  1.00  0.00           N  
ATOM   1216  CA  GLN B  72       8.777  37.927  39.473  1.00  0.00           C  
ATOM   1217  C   GLN B  72       9.150  36.433  39.458  1.00  0.00           C  
ATOM   1218  O   GLN B  72       9.685  35.892  38.479  1.00  0.00           O  
ATOM   1219  CB  GLN B  72       7.307  38.079  39.065  1.00  0.00           C  
ATOM   1220  CG  GLN B  72       6.660  39.433  39.241  1.00  0.00           C  
ATOM   1221  CD  GLN B  72       6.361  39.719  40.704  1.00  0.00           C  
ATOM   1222  OE1 GLN B  72       5.275  39.401  41.203  1.00  0.00           O  
ATOM   1223  NE2 GLN B  72       7.329  40.287  41.396  1.00  0.00           N  
ATOM   1224  H   GLN B  72       9.950  38.349  37.686  1.00  0.00           H  
ATOM   1225  HA  GLN B  72       8.915  38.285  40.494  1.00  0.00           H  
ATOM   1226 1HB  GLN B  72       7.190  37.792  38.024  1.00  0.00           H  
ATOM   1227 2HB  GLN B  72       6.746  37.423  39.658  1.00  0.00           H  
ATOM   1228 1HG  GLN B  72       7.294  40.217  38.851  1.00  0.00           H  
ATOM   1229 2HG  GLN B  72       5.715  39.427  38.703  1.00  0.00           H  
ATOM   1230 1HE2 GLN B  72       7.210  40.499  42.364  1.00  0.00           H  
ATOM   1231 2HE2 GLN B  72       8.210  40.491  40.932  1.00  0.00           H  
ATOM   1232  N   LEU B  73       8.843  35.770  40.572  1.00  0.00           N  
ATOM   1233  CA  LEU B  73       9.017  34.330  40.720  1.00  0.00           C  
ATOM   1234  C   LEU B  73       7.699  33.635  40.936  1.00  0.00           C  
ATOM   1235  O   LEU B  73       6.791  34.193  41.527  1.00  0.00           O  
ATOM   1236  CB  LEU B  73       9.973  34.006  41.885  1.00  0.00           C  
ATOM   1237  CG  LEU B  73      11.407  34.630  41.803  1.00  0.00           C  
ATOM   1238  CD1 LEU B  73      12.189  34.288  43.038  1.00  0.00           C  
ATOM   1239  CD2 LEU B  73      12.122  34.138  40.600  1.00  0.00           C  
ATOM   1240  H   LEU B  73       8.438  36.285  41.348  1.00  0.00           H  
ATOM   1241  HA  LEU B  73       9.465  33.935  39.811  1.00  0.00           H  
ATOM   1242 1HB  LEU B  73       9.516  34.349  42.810  1.00  0.00           H  
ATOM   1243 2HB  LEU B  73      10.080  32.918  41.948  1.00  0.00           H  
ATOM   1244  HG  LEU B  73      11.324  35.686  41.752  1.00  0.00           H  
ATOM   1245 1HD1 LEU B  73      13.179  34.745  42.987  1.00  0.00           H  
ATOM   1246 2HD1 LEU B  73      11.670  34.663  43.911  1.00  0.00           H  
ATOM   1247 3HD1 LEU B  73      12.297  33.217  43.106  1.00  0.00           H  
ATOM   1248 1HD2 LEU B  73      13.096  34.570  40.561  1.00  0.00           H  
ATOM   1249 2HD2 LEU B  73      12.208  33.058  40.641  1.00  0.00           H  
ATOM   1250 3HD2 LEU B  73      11.580  34.424  39.721  1.00  0.00           H  
ATOM   1251  N   HIS B  74       7.615  32.394  40.515  1.00  0.00           N  
ATOM   1252  CA  HIS B  74       6.436  31.555  40.752  1.00  0.00           C  
ATOM   1253  C   HIS B  74       6.753  30.407  41.727  1.00  0.00           C  
ATOM   1254  O   HIS B  74       7.912  30.013  41.870  1.00  0.00           O  
ATOM   1255  CB  HIS B  74       5.875  30.961  39.448  1.00  0.00           C  
ATOM   1256  CG  HIS B  74       4.616  30.040  39.621  1.00  0.00           C  
ATOM   1257  ND1 HIS B  74       4.700  28.679  39.926  1.00  0.00           N  
ATOM   1258  CD2 HIS B  74       3.293  30.314  39.587  1.00  0.00           C  
ATOM   1259  CE1 HIS B  74       3.495  28.178  40.044  1.00  0.00           C  
ATOM   1260  NE2 HIS B  74       2.627  29.143  39.844  1.00  0.00           N  
ATOM   1261  H   HIS B  74       8.397  32.004  39.975  1.00  0.00           H  
ATOM   1262  HA  HIS B  74       5.627  32.152  41.179  1.00  0.00           H  
ATOM   1263 1HB  HIS B  74       5.611  31.769  38.765  1.00  0.00           H  
ATOM   1264 2HB  HIS B  74       6.642  30.382  38.979  1.00  0.00           H  
ATOM   1265  HD1 HIS B  74       5.520  28.129  40.167  1.00  0.00           H  
ATOM   1266  HD2 HIS B  74       2.725  31.200  39.424  1.00  0.00           H  
ATOM   1267  HE1 HIS B  74       3.361  27.121  40.279  1.00  0.00           H  
ATOM   1268  N   THR B  75       5.725  29.874  42.385  1.00  0.00           N  
ATOM   1269  CA  THR B  75       5.897  28.782  43.348  1.00  0.00           C  
ATOM   1270  C   THR B  75       6.667  27.665  42.716  1.00  0.00           C  
ATOM   1271  O   THR B  75       6.373  27.291  41.583  1.00  0.00           O  
ATOM   1272  CB  THR B  75       4.526  28.274  43.844  1.00  0.00           C  
ATOM   1273  OG1 THR B  75       3.808  29.362  44.449  1.00  0.00           O  
ATOM   1274  CG2 THR B  75       4.712  27.169  44.877  1.00  0.00           C  
ATOM   1275  H   THR B  75       4.799  30.238  42.223  1.00  0.00           H  
ATOM   1276  HA  THR B  75       6.464  29.127  44.209  1.00  0.00           H  
ATOM   1277  HB  THR B  75       3.951  27.892  43.003  1.00  0.00           H  
ATOM   1278  HG1 THR B  75       2.895  29.096  44.607  1.00  0.00           H  
ATOM   1279 1HG2 THR B  75       3.734  26.834  45.220  1.00  0.00           H  
ATOM   1280 2HG2 THR B  75       5.240  26.322  44.440  1.00  0.00           H  
ATOM   1281 3HG2 THR B  75       5.280  27.553  45.723  1.00  0.00           H  
ATOM   1282  N   ALA B  76       7.664  27.141  43.446  1.00  0.00           N  
ATOM   1283  CA  ALA B  76       8.521  26.073  42.934  1.00  0.00           C  
ATOM   1284  C   ALA B  76       7.678  24.859  42.488  1.00  0.00           C  
ATOM   1285  O   ALA B  76       6.751  24.403  43.169  1.00  0.00           O  
ATOM   1286  CB  ALA B  76       9.542  25.640  43.985  1.00  0.00           C  
ATOM   1287  H   ALA B  76       7.831  27.510  44.372  1.00  0.00           H  
ATOM   1288  HA  ALA B  76       9.047  26.455  42.063  1.00  0.00           H  
ATOM   1289 1HB  ALA B  76      10.183  24.865  43.560  1.00  0.00           H  
ATOM   1290 2HB  ALA B  76      10.149  26.494  44.277  1.00  0.00           H  
ATOM   1291 3HB  ALA B  76       9.025  25.247  44.858  1.00  0.00           H  
ATOM   1292  N   VAL B  77       8.063  24.351  41.331  1.00  0.00           N  
ATOM   1293  CA  VAL B  77       7.432  23.310  40.553  1.00  0.00           C  
ATOM   1294  C   VAL B  77       8.263  22.052  40.506  1.00  0.00           C  
ATOM   1295  O   VAL B  77       9.496  22.146  40.452  1.00  0.00           O  
ATOM   1296  CB  VAL B  77       7.264  23.851  39.112  1.00  0.00           C  
ATOM   1297  CG1 VAL B  77       6.540  22.855  38.224  1.00  0.00           C  
ATOM   1298  CG2 VAL B  77       6.588  25.192  39.136  1.00  0.00           C  
ATOM   1299  H   VAL B  77       8.876  24.791  40.901  1.00  0.00           H  
ATOM   1300  HA  VAL B  77       6.455  23.085  40.982  1.00  0.00           H  
ATOM   1301  HB  VAL B  77       8.249  23.979  38.693  1.00  0.00           H  
ATOM   1302 1HG1 VAL B  77       6.482  23.243  37.206  1.00  0.00           H  
ATOM   1303 2HG1 VAL B  77       7.063  21.938  38.221  1.00  0.00           H  
ATOM   1304 3HG1 VAL B  77       5.534  22.691  38.607  1.00  0.00           H  
ATOM   1305 1HG2 VAL B  77       6.541  25.561  38.138  1.00  0.00           H  
ATOM   1306 2HG2 VAL B  77       5.587  25.105  39.552  1.00  0.00           H  
ATOM   1307 3HG2 VAL B  77       7.162  25.886  39.734  1.00  0.00           H  
ATOM   1308  N   GLU B  78       7.632  20.866  40.600  1.00  0.00           N  
ATOM   1309  CA  GLU B  78       8.434  19.640  40.478  1.00  0.00           C  
ATOM   1310  C   GLU B  78       8.161  18.989  39.100  1.00  0.00           C  
ATOM   1311  O   GLU B  78       7.062  18.496  38.847  1.00  0.00           O  
ATOM   1312  CB  GLU B  78       8.105  18.664  41.604  1.00  0.00           C  
ATOM   1313  CG  GLU B  78       8.948  17.401  41.604  1.00  0.00           C  
ATOM   1314  CD  GLU B  78       8.640  16.482  42.754  1.00  0.00           C  
ATOM   1315  OE1 GLU B  78       7.787  16.805  43.548  1.00  0.00           O  
ATOM   1316  OE2 GLU B  78       9.265  15.452  42.842  1.00  0.00           O  
ATOM   1317  H   GLU B  78       6.620  20.824  40.648  1.00  0.00           H  
ATOM   1318  HA  GLU B  78       9.495  19.889  40.521  1.00  0.00           H  
ATOM   1319 1HB  GLU B  78       8.228  19.155  42.552  1.00  0.00           H  
ATOM   1320 2HB  GLU B  78       7.063  18.364  41.528  1.00  0.00           H  
ATOM   1321 1HG  GLU B  78       8.787  16.862  40.670  1.00  0.00           H  
ATOM   1322 2HG  GLU B  78      10.000  17.689  41.644  1.00  0.00           H  
ATOM   1323  N   MET B  79       9.176  19.000  38.233  1.00  0.00           N  
ATOM   1324  CA  MET B  79       9.176  18.482  36.864  1.00  0.00           C  
ATOM   1325  C   MET B  79      10.353  17.520  36.811  1.00  0.00           C  
ATOM   1326  O   MET B  79      10.735  17.022  37.871  1.00  0.00           O  
ATOM   1327  CB  MET B  79       9.326  19.598  35.833  1.00  0.00           C  
ATOM   1328  CG  MET B  79       8.165  20.502  35.757  1.00  0.00           C  
ATOM   1329  SD  MET B  79       8.364  21.876  34.620  1.00  0.00           S  
ATOM   1330  CE  MET B  79       8.372  21.103  33.017  1.00  0.00           C  
ATOM   1331  H   MET B  79      10.060  19.425  38.518  1.00  0.00           H  
ATOM   1332  HA  MET B  79       8.261  17.921  36.693  1.00  0.00           H  
ATOM   1333 1HB  MET B  79      10.194  20.199  36.090  1.00  0.00           H  
ATOM   1334 2HB  MET B  79       9.490  19.175  34.855  1.00  0.00           H  
ATOM   1335 1HG  MET B  79       7.269  19.943  35.491  1.00  0.00           H  
ATOM   1336 2HG  MET B  79       8.043  20.887  36.720  1.00  0.00           H  
ATOM   1337 1HE  MET B  79       8.467  21.862  32.266  1.00  0.00           H  
ATOM   1338 2HE  MET B  79       9.205  20.413  32.931  1.00  0.00           H  
ATOM   1339 3HE  MET B  79       7.437  20.562  32.869  1.00  0.00           H  
ATOM   1340  N   HIS B  80      10.881  17.136  35.624  1.00  0.00           N  
ATOM   1341  CA  HIS B  80      12.041  16.214  35.647  1.00  0.00           C  
ATOM   1342  C   HIS B  80      13.058  16.739  36.672  1.00  0.00           C  
ATOM   1343  O   HIS B  80      13.603  15.967  37.469  1.00  0.00           O  
ATOM   1344  CB  HIS B  80      12.665  16.122  34.252  1.00  0.00           C  
ATOM   1345  CG  HIS B  80      13.825  15.190  34.137  1.00  0.00           C  
ATOM   1346  ND1 HIS B  80      13.684  13.814  34.156  1.00  0.00           N  
ATOM   1347  CD2 HIS B  80      15.142  15.431  33.979  1.00  0.00           C  
ATOM   1348  CE1 HIS B  80      14.872  13.254  34.028  1.00  0.00           C  
ATOM   1349  NE2 HIS B  80      15.773  14.212  33.916  1.00  0.00           N  
ATOM   1350  H   HIS B  80      10.564  17.523  34.734  1.00  0.00           H  
ATOM   1351  HA  HIS B  80      11.734  15.236  35.984  1.00  0.00           H  
ATOM   1352 1HB  HIS B  80      11.903  15.818  33.540  1.00  0.00           H  
ATOM   1353 2HB  HIS B  80      13.008  17.111  33.950  1.00  0.00           H  
ATOM   1354  HD2 HIS B  80      15.614  16.410  33.912  1.00  0.00           H  
ATOM   1355  HE1 HIS B  80      15.074  12.184  34.013  1.00  0.00           H  
ATOM   1356  HE2 HIS B  80      16.766  14.073  33.802  1.00  0.00           H  
ATOM   1357  N   HIS B  81      13.305  18.051  36.621  1.00  0.00           N  
ATOM   1358  CA  HIS B  81      14.098  18.764  37.608  1.00  0.00           C  
ATOM   1359  C   HIS B  81      13.154  19.649  38.414  1.00  0.00           C  
ATOM   1360  O   HIS B  81      12.039  19.958  37.971  1.00  0.00           O  
ATOM   1361  CB  HIS B  81      15.192  19.630  36.980  1.00  0.00           C  
ATOM   1362  CG  HIS B  81      16.300  18.885  36.348  1.00  0.00           C  
ATOM   1363  ND1 HIS B  81      17.227  19.501  35.544  1.00  0.00           N  
ATOM   1364  CD2 HIS B  81      16.672  17.583  36.422  1.00  0.00           C  
ATOM   1365  CE1 HIS B  81      18.116  18.611  35.141  1.00  0.00           C  
ATOM   1366  NE2 HIS B  81      17.800  17.442  35.659  1.00  0.00           N  
ATOM   1367  H   HIS B  81      12.846  18.581  35.898  1.00  0.00           H  
ATOM   1368  HA  HIS B  81      14.577  18.063  38.290  1.00  0.00           H  
ATOM   1369 1HB  HIS B  81      14.763  20.296  36.250  1.00  0.00           H  
ATOM   1370 2HB  HIS B  81      15.623  20.262  37.757  1.00  0.00           H  
ATOM   1371  HD2 HIS B  81      16.178  16.789  36.983  1.00  0.00           H  
ATOM   1372  HE1 HIS B  81      18.969  18.811  34.493  1.00  0.00           H  
ATOM   1373  HE2 HIS B  81      18.306  16.579  35.524  1.00  0.00           H  
ATOM   1374  N   TRP B  82      13.578  20.071  39.585  1.00  0.00           N  
ATOM   1375  CA  TRP B  82      12.814  21.093  40.256  1.00  0.00           C  
ATOM   1376  C   TRP B  82      13.038  22.392  39.534  1.00  0.00           C  
ATOM   1377  O   TRP B  82      14.119  22.649  38.958  1.00  0.00           O  
ATOM   1378  CB  TRP B  82      13.150  21.212  41.732  1.00  0.00           C  
ATOM   1379  CG  TRP B  82      12.476  20.249  42.622  1.00  0.00           C  
ATOM   1380  CD1 TRP B  82      12.872  19.020  43.019  1.00  0.00           C  
ATOM   1381  CD2 TRP B  82      11.249  20.524  43.326  1.00  0.00           C  
ATOM   1382  NE1 TRP B  82      11.975  18.504  43.914  1.00  0.00           N  
ATOM   1383  CE2 TRP B  82      10.980  19.418  44.118  1.00  0.00           C  
ATOM   1384  CE3 TRP B  82      10.380  21.624  43.359  1.00  0.00           C  
ATOM   1385  CZ2 TRP B  82       9.879  19.364  44.940  1.00  0.00           C  
ATOM   1386  CZ3 TRP B  82       9.277  21.576  44.178  1.00  0.00           C  
ATOM   1387  CH2 TRP B  82       9.031  20.474  44.953  1.00  0.00           C  
ATOM   1388  H   TRP B  82      14.489  19.796  39.951  1.00  0.00           H  
ATOM   1389  HA  TRP B  82      11.754  20.843  40.175  1.00  0.00           H  
ATOM   1390 1HB  TRP B  82      14.195  21.024  41.849  1.00  0.00           H  
ATOM   1391 2HB  TRP B  82      12.955  22.223  42.077  1.00  0.00           H  
ATOM   1392  HD1 TRP B  82      13.759  18.522  42.684  1.00  0.00           H  
ATOM   1393  HE1 TRP B  82      12.034  17.594  44.364  1.00  0.00           H  
ATOM   1394  HE3 TRP B  82      10.573  22.502  42.747  1.00  0.00           H  
ATOM   1395  HZ2 TRP B  82       9.667  18.495  45.566  1.00  0.00           H  
ATOM   1396  HZ3 TRP B  82       8.605  22.435  44.197  1.00  0.00           H  
ATOM   1397  HH2 TRP B  82       8.152  20.463  45.593  1.00  0.00           H  
ATOM   1398  N   CYS B  83      12.009  23.217  39.537  1.00  0.00           N  
ATOM   1399  CA  CYS B  83      12.055  24.465  38.838  1.00  0.00           C  
ATOM   1400  C   CYS B  83      11.511  25.649  39.619  1.00  0.00           C  
ATOM   1401  O   CYS B  83      10.406  25.566  40.180  1.00  0.00           O  
ATOM   1402  CB  CYS B  83      11.294  24.382  37.525  1.00  0.00           C  
ATOM   1403  SG  CYS B  83      11.291  25.947  36.637  1.00  0.00           S  
ATOM   1404  H   CYS B  83      11.144  22.937  40.003  1.00  0.00           H  
ATOM   1405  HA  CYS B  83      13.102  24.681  38.599  1.00  0.00           H  
ATOM   1406 1HB  CYS B  83      11.752  23.633  36.895  1.00  0.00           H  
ATOM   1407 2HB  CYS B  83      10.267  24.081  37.705  1.00  0.00           H  
ATOM   1408  N   ILE B  84      12.249  26.750  39.644  1.00  0.00           N  
ATOM   1409  CA  ILE B  84      11.658  27.987  40.134  1.00  0.00           C  
ATOM   1410  C   ILE B  84      11.443  28.861  38.884  1.00  0.00           C  
ATOM   1411  O   ILE B  84      12.410  29.377  38.327  1.00  0.00           O  
ATOM   1412  CB  ILE B  84      12.491  28.739  41.200  1.00  0.00           C  
ATOM   1413  CG1 ILE B  84      12.707  27.804  42.443  1.00  0.00           C  
ATOM   1414  CG2 ILE B  84      11.775  30.068  41.576  1.00  0.00           C  
ATOM   1415  CD1 ILE B  84      13.617  28.355  43.549  1.00  0.00           C  
ATOM   1416  H   ILE B  84      13.199  26.724  39.264  1.00  0.00           H  
ATOM   1417  HA  ILE B  84      10.722  27.777  40.627  1.00  0.00           H  
ATOM   1418  HB  ILE B  84      13.450  28.985  40.802  1.00  0.00           H  
ATOM   1419 1HG1 ILE B  84      11.739  27.579  42.872  1.00  0.00           H  
ATOM   1420 2HG1 ILE B  84      13.151  26.874  42.085  1.00  0.00           H  
ATOM   1421 1HG2 ILE B  84      12.354  30.619  42.306  1.00  0.00           H  
ATOM   1422 2HG2 ILE B  84      11.659  30.687  40.685  1.00  0.00           H  
ATOM   1423 3HG2 ILE B  84      10.781  29.849  41.989  1.00  0.00           H  
ATOM   1424 1HD1 ILE B  84      13.708  27.617  44.348  1.00  0.00           H  
ATOM   1425 2HD1 ILE B  84      14.587  28.565  43.145  1.00  0.00           H  
ATOM   1426 3HD1 ILE B  84      13.201  29.269  43.964  1.00  0.00           H  
ATOM   1427  N   PRO B  85      10.223  28.929  38.315  1.00  0.00           N  
ATOM   1428  CA  PRO B  85       9.975  29.645  37.104  1.00  0.00           C  
ATOM   1429  C   PRO B  85      10.179  31.077  37.429  1.00  0.00           C  
ATOM   1430  O   PRO B  85       9.844  31.497  38.546  1.00  0.00           O  
ATOM   1431  CB  PRO B  85       8.489  29.367  36.821  1.00  0.00           C  
ATOM   1432  CG  PRO B  85       8.153  28.156  37.650  1.00  0.00           C  
ATOM   1433  CD  PRO B  85       9.038  28.253  38.859  1.00  0.00           C  
ATOM   1434  HA  PRO B  85      10.633  29.298  36.304  1.00  0.00           H  
ATOM   1435 1HB  PRO B  85       7.896  30.251  37.066  1.00  0.00           H  
ATOM   1436 2HB  PRO B  85       8.339  29.197  35.762  1.00  0.00           H  
ATOM   1437 1HG  PRO B  85       7.094  28.162  37.925  1.00  0.00           H  
ATOM   1438 2HG  PRO B  85       8.325  27.235  37.089  1.00  0.00           H  
ATOM   1439 1HD  PRO B  85       8.580  28.845  39.664  1.00  0.00           H  
ATOM   1440 2HD  PRO B  85       9.227  27.250  39.149  1.00  0.00           H  
ATOM   1441  N   PHE B  86      10.652  31.827  36.446  1.00  0.00           N  
ATOM   1442  CA  PHE B  86      10.773  33.277  36.573  1.00  0.00           C  
ATOM   1443  C   PHE B  86      10.409  34.049  35.311  1.00  0.00           C  
ATOM   1444  O   PHE B  86      10.543  33.572  34.175  1.00  0.00           O  
ATOM   1445  CB  PHE B  86      12.171  33.712  37.016  1.00  0.00           C  
ATOM   1446  CG  PHE B  86      13.310  33.438  36.090  1.00  0.00           C  
ATOM   1447  CD1 PHE B  86      13.602  34.308  35.063  1.00  0.00           C  
ATOM   1448  CD2 PHE B  86      14.146  32.367  36.297  1.00  0.00           C  
ATOM   1449  CE1 PHE B  86      14.664  34.112  34.248  1.00  0.00           C  
ATOM   1450  CE2 PHE B  86      15.237  32.172  35.476  1.00  0.00           C  
ATOM   1451  CZ  PHE B  86      15.492  33.045  34.443  1.00  0.00           C  
ATOM   1452  H   PHE B  86      10.941  31.368  35.590  1.00  0.00           H  
ATOM   1453  HA  PHE B  86      10.093  33.598  37.362  1.00  0.00           H  
ATOM   1454 1HB  PHE B  86      12.151  34.783  37.225  1.00  0.00           H  
ATOM   1455 2HB  PHE B  86      12.399  33.207  37.944  1.00  0.00           H  
ATOM   1456  HD1 PHE B  86      12.960  35.157  34.897  1.00  0.00           H  
ATOM   1457  HD2 PHE B  86      13.938  31.674  37.122  1.00  0.00           H  
ATOM   1458  HE1 PHE B  86      14.849  34.813  33.447  1.00  0.00           H  
ATOM   1459  HE2 PHE B  86      15.890  31.323  35.648  1.00  0.00           H  
ATOM   1460  HZ  PHE B  86      16.350  32.895  33.783  1.00  0.00           H  
ATOM   1461  N   SER B  87      10.027  35.302  35.524  1.00  0.00           N  
ATOM   1462  CA  SER B  87       9.783  36.209  34.408  1.00  0.00           C  
ATOM   1463  C   SER B  87      10.550  37.531  34.631  1.00  0.00           C  
ATOM   1464  O   SER B  87      10.480  38.149  35.704  1.00  0.00           O  
ATOM   1465  CB  SER B  87       8.296  36.464  34.247  1.00  0.00           C  
ATOM   1466  OG  SER B  87       7.605  35.278  33.898  1.00  0.00           O  
ATOM   1467  H   SER B  87       9.915  35.622  36.491  1.00  0.00           H  
ATOM   1468  HA  SER B  87      10.147  35.751  33.486  1.00  0.00           H  
ATOM   1469 1HB  SER B  87       7.894  36.863  35.178  1.00  0.00           H  
ATOM   1470 2HB  SER B  87       8.145  37.218  33.473  1.00  0.00           H  
ATOM   1471  HG  SER B  87       6.675  35.514  33.885  1.00  0.00           H  
ATOM   1472  N   VAL B  88      11.339  37.912  33.627  1.00  0.00           N  
ATOM   1473  CA  VAL B  88      12.182  39.073  33.711  1.00  0.00           C  
ATOM   1474  C   VAL B  88      12.094  39.951  32.510  1.00  0.00           C  
ATOM   1475  O   VAL B  88      12.117  39.464  31.384  1.00  0.00           O  
ATOM   1476  CB  VAL B  88      13.665  38.656  33.933  1.00  0.00           C  
ATOM   1477  CG1 VAL B  88      14.585  39.860  33.890  1.00  0.00           C  
ATOM   1478  CG2 VAL B  88      13.823  38.054  35.299  1.00  0.00           C  
ATOM   1479  H   VAL B  88      11.369  37.348  32.777  1.00  0.00           H  
ATOM   1480  HA  VAL B  88      11.857  39.661  34.573  1.00  0.00           H  
ATOM   1481  HB  VAL B  88      13.956  37.943  33.162  1.00  0.00           H  
ATOM   1482 1HG1 VAL B  88      15.590  39.538  34.062  1.00  0.00           H  
ATOM   1483 2HG1 VAL B  88      14.543  40.348  32.921  1.00  0.00           H  
ATOM   1484 3HG1 VAL B  88      14.292  40.575  34.669  1.00  0.00           H  
ATOM   1485 1HG2 VAL B  88      14.854  37.761  35.462  1.00  0.00           H  
ATOM   1486 2HG2 VAL B  88      13.545  38.807  36.009  1.00  0.00           H  
ATOM   1487 3HG2 VAL B  88      13.194  37.204  35.415  1.00  0.00           H  
ATOM   1488  N   ASP B  89      12.053  41.263  32.740  1.00  0.00           N  
ATOM   1489  CA  ASP B  89      12.005  42.170  31.617  1.00  0.00           C  
ATOM   1490  C   ASP B  89      12.982  43.297  31.862  1.00  0.00           C  
ATOM   1491  O   ASP B  89      13.588  43.365  32.933  1.00  0.00           O  
ATOM   1492  CB  ASP B  89      10.593  42.772  31.458  1.00  0.00           C  
ATOM   1493  CG  ASP B  89      10.286  43.353  30.048  1.00  0.00           C  
ATOM   1494  OD1 ASP B  89      11.174  43.349  29.222  1.00  0.00           O  
ATOM   1495  OD2 ASP B  89       9.200  43.817  29.835  1.00  0.00           O  
ATOM   1496  H   ASP B  89      12.034  41.605  33.708  1.00  0.00           H  
ATOM   1497  HA  ASP B  89      12.310  41.651  30.703  1.00  0.00           H  
ATOM   1498 1HB  ASP B  89       9.854  42.010  31.697  1.00  0.00           H  
ATOM   1499 2HB  ASP B  89      10.469  43.575  32.192  1.00  0.00           H  
ATOM   1500  N   GLY B  90      13.121  44.182  30.860  1.00  0.00           N  
ATOM   1501  CA  GLY B  90      14.034  45.346  30.913  1.00  0.00           C  
ATOM   1502  C   GLY B  90      14.812  45.481  29.609  1.00  0.00           C  
ATOM   1503  O   GLY B  90      14.983  44.510  28.889  1.00  0.00           O  
ATOM   1504  H   GLY B  90      12.552  44.014  30.024  1.00  0.00           H  
ATOM   1505 1HA  GLY B  90      13.495  46.252  31.121  1.00  0.00           H  
ATOM   1506 2HA  GLY B  90      14.735  45.206  31.725  1.00  0.00           H  
ATOM   1507  N   GLN B  91      15.296  46.696  29.316  1.00  0.00           N  
ATOM   1508  CA  GLN B  91      16.109  46.981  28.157  1.00  0.00           C  
ATOM   1509  C   GLN B  91      17.186  47.983  28.531  1.00  0.00           C  
ATOM   1510  O   GLN B  91      16.863  49.086  28.953  1.00  0.00           O  
ATOM   1511  CB  GLN B  91      15.265  47.468  26.978  1.00  0.00           C  
ATOM   1512  CG  GLN B  91      16.029  47.805  25.702  1.00  0.00           C  
ATOM   1513  CD  GLN B  91      16.643  46.693  25.051  1.00  0.00           C  
ATOM   1514  OE1 GLN B  91      15.987  45.695  24.781  1.00  0.00           O  
ATOM   1515  NE2 GLN B  91      17.946  46.839  24.748  1.00  0.00           N  
ATOM   1516  H   GLN B  91      15.088  47.469  29.969  1.00  0.00           H  
ATOM   1517  HA  GLN B  91      16.552  46.059  27.800  1.00  0.00           H  
ATOM   1518 1HB  GLN B  91      14.508  46.721  26.744  1.00  0.00           H  
ATOM   1519 2HB  GLN B  91      14.748  48.368  27.288  1.00  0.00           H  
ATOM   1520 1HG  GLN B  91      15.342  48.265  24.992  1.00  0.00           H  
ATOM   1521 2HG  GLN B  91      16.833  48.492  25.942  1.00  0.00           H  
ATOM   1522 1HE2 GLN B  91      18.440  46.110  24.290  1.00  0.00           H  
ATOM   1523 2HE2 GLN B  91      18.406  47.704  24.964  1.00  0.00           H  
ATOM   1524  N   PRO B  92      18.468  47.636  28.471  1.00  0.00           N  
ATOM   1525  CA  PRO B  92      19.133  46.397  28.122  1.00  0.00           C  
ATOM   1526  C   PRO B  92      18.627  45.272  29.008  1.00  0.00           C  
ATOM   1527  O   PRO B  92      18.268  45.532  30.187  1.00  0.00           O  
ATOM   1528  CB  PRO B  92      20.610  46.684  28.420  1.00  0.00           C  
ATOM   1529  CG  PRO B  92      20.703  48.179  28.295  1.00  0.00           C  
ATOM   1530  CD  PRO B  92      19.383  48.691  28.854  1.00  0.00           C  
ATOM   1531  HA  PRO B  92      18.964  46.123  27.065  1.00  0.00           H  
ATOM   1532 1HB  PRO B  92      20.881  46.296  29.392  1.00  0.00           H  
ATOM   1533 2HB  PRO B  92      21.248  46.161  27.664  1.00  0.00           H  
ATOM   1534 1HG  PRO B  92      21.563  48.527  28.916  1.00  0.00           H  
ATOM   1535 2HG  PRO B  92      20.894  48.486  27.280  1.00  0.00           H  
ATOM   1536 1HD  PRO B  92      19.375  48.798  29.931  1.00  0.00           H  
ATOM   1537 2HD  PRO B  92      19.105  49.621  28.344  1.00  0.00           H  
ATOM   1538  N   ALA B  93      18.495  44.095  28.449  1.00  0.00           N  
ATOM   1539  CA  ALA B  93      17.945  43.049  29.269  1.00  0.00           C  
ATOM   1540  C   ALA B  93      18.928  42.775  30.389  1.00  0.00           C  
ATOM   1541  O   ALA B  93      20.123  42.576  30.147  1.00  0.00           O  
ATOM   1542  CB  ALA B  93      17.635  41.839  28.420  1.00  0.00           C  
ATOM   1543  H   ALA B  93      18.782  43.924  27.503  1.00  0.00           H  
ATOM   1544  HA  ALA B  93      17.021  43.388  29.649  1.00  0.00           H  
ATOM   1545 1HB  ALA B  93      17.190  41.101  29.021  1.00  0.00           H  
ATOM   1546 2HB  ALA B  93      16.932  42.133  27.632  1.00  0.00           H  
ATOM   1547 3HB  ALA B  93      18.549  41.453  27.961  1.00  0.00           H  
ATOM   1548  N   PRO B  94      18.460  42.716  31.628  1.00  0.00           N  
ATOM   1549  CA  PRO B  94      19.258  42.614  32.812  1.00  0.00           C  
ATOM   1550  C   PRO B  94      20.040  41.333  33.010  1.00  0.00           C  
ATOM   1551  O   PRO B  94      19.631  40.255  32.563  1.00  0.00           O  
ATOM   1552  CB  PRO B  94      18.205  42.776  33.915  1.00  0.00           C  
ATOM   1553  CG  PRO B  94      16.900  42.490  33.275  1.00  0.00           C  
ATOM   1554  CD  PRO B  94      17.035  42.981  31.886  1.00  0.00           C  
ATOM   1555  HA  PRO B  94      19.954  43.461  32.809  1.00  0.00           H  
ATOM   1556 1HB  PRO B  94      18.411  42.045  34.691  1.00  0.00           H  
ATOM   1557 2HB  PRO B  94      18.251  43.770  34.372  1.00  0.00           H  
ATOM   1558 1HG  PRO B  94      16.744  41.433  33.321  1.00  0.00           H  
ATOM   1559 2HG  PRO B  94      16.067  42.968  33.809  1.00  0.00           H  
ATOM   1560 1HD  PRO B  94      16.369  42.369  31.253  1.00  0.00           H  
ATOM   1561 2HD  PRO B  94      16.807  44.049  31.841  1.00  0.00           H  
ATOM   1562  N   SER B  95      21.152  41.462  33.733  1.00  0.00           N  
ATOM   1563  CA  SER B  95      21.963  40.347  34.172  1.00  0.00           C  
ATOM   1564  C   SER B  95      21.299  39.767  35.410  1.00  0.00           C  
ATOM   1565  O   SER B  95      20.761  40.521  36.209  1.00  0.00           O  
ATOM   1566  CB  SER B  95      23.339  40.790  34.553  1.00  0.00           C  
ATOM   1567  OG  SER B  95      23.274  41.640  35.659  1.00  0.00           O  
ATOM   1568  H   SER B  95      21.408  42.409  34.035  1.00  0.00           H  
ATOM   1569  HA  SER B  95      22.007  39.596  33.385  1.00  0.00           H  
ATOM   1570 1HB  SER B  95      23.946  39.921  34.796  1.00  0.00           H  
ATOM   1571 2HB  SER B  95      23.803  41.304  33.720  1.00  0.00           H  
ATOM   1572  HG  SER B  95      23.034  42.508  35.304  1.00  0.00           H  
ATOM   1573  N   LEU B  96      21.397  38.428  35.573  1.00  0.00           N  
ATOM   1574  CA  LEU B  96      20.793  37.815  36.753  1.00  0.00           C  
ATOM   1575  C   LEU B  96      21.792  37.280  37.793  1.00  0.00           C  
ATOM   1576  O   LEU B  96      22.886  36.869  37.457  1.00  0.00           O  
ATOM   1577  CB  LEU B  96      19.864  36.710  36.357  1.00  0.00           C  
ATOM   1578  CG  LEU B  96      18.729  37.062  35.342  1.00  0.00           C  
ATOM   1579  CD1 LEU B  96      17.819  35.799  35.085  1.00  0.00           C  
ATOM   1580  CD2 LEU B  96      17.946  38.190  35.784  1.00  0.00           C  
ATOM   1581  H   LEU B  96      21.883  37.852  34.901  1.00  0.00           H  
ATOM   1582  HA  LEU B  96      20.201  38.576  37.241  1.00  0.00           H  
ATOM   1583 1HB  LEU B  96      20.465  35.945  35.904  1.00  0.00           H  
ATOM   1584 2HB  LEU B  96      19.438  36.312  37.256  1.00  0.00           H  
ATOM   1585  HG  LEU B  96      19.198  37.331  34.390  1.00  0.00           H  
ATOM   1586 1HD1 LEU B  96      17.047  36.043  34.358  1.00  0.00           H  
ATOM   1587 2HD1 LEU B  96      18.412  34.971  34.720  1.00  0.00           H  
ATOM   1588 3HD1 LEU B  96      17.331  35.504  36.013  1.00  0.00           H  
ATOM   1589 1HD2 LEU B  96      17.203  38.408  35.032  1.00  0.00           H  
ATOM   1590 2HD2 LEU B  96      17.448  37.978  36.717  1.00  0.00           H  
ATOM   1591 3HD2 LEU B  96      18.587  39.031  35.906  1.00  0.00           H  
ATOM   1592  N   ARG B  97      21.348  37.285  39.034  1.00  0.00           N  
ATOM   1593  CA  ARG B  97      22.048  36.679  40.161  1.00  0.00           C  
ATOM   1594  C   ARG B  97      21.041  36.003  41.108  1.00  0.00           C  
ATOM   1595  O   ARG B  97      19.913  36.488  41.337  1.00  0.00           O  
ATOM   1596  CB  ARG B  97      22.867  37.706  40.952  1.00  0.00           C  
ATOM   1597  CG  ARG B  97      23.524  37.126  42.238  1.00  0.00           C  
ATOM   1598  CD  ARG B  97      24.450  38.069  42.967  1.00  0.00           C  
ATOM   1599  NE  ARG B  97      25.691  38.351  42.261  1.00  0.00           N  
ATOM   1600  CZ  ARG B  97      26.666  39.174  42.733  1.00  0.00           C  
ATOM   1601  NH1 ARG B  97      26.517  39.775  43.895  1.00  0.00           N  
ATOM   1602  NH2 ARG B  97      27.772  39.372  42.033  1.00  0.00           N  
ATOM   1603  H   ARG B  97      20.475  37.760  39.201  1.00  0.00           H  
ATOM   1604  HA  ARG B  97      22.727  35.939  39.785  1.00  0.00           H  
ATOM   1605 1HB  ARG B  97      23.669  38.088  40.318  1.00  0.00           H  
ATOM   1606 2HB  ARG B  97      22.253  38.544  41.232  1.00  0.00           H  
ATOM   1607 1HG  ARG B  97      22.736  36.885  42.953  1.00  0.00           H  
ATOM   1608 2HG  ARG B  97      24.074  36.216  41.998  1.00  0.00           H  
ATOM   1609 1HD  ARG B  97      23.935  39.010  43.136  1.00  0.00           H  
ATOM   1610 2HD  ARG B  97      24.697  37.627  43.926  1.00  0.00           H  
ATOM   1611  HE  ARG B  97      25.838  37.907  41.364  1.00  0.00           H  
ATOM   1612 1HH1 ARG B  97      25.677  39.631  44.436  1.00  0.00           H  
ATOM   1613 2HH1 ARG B  97      27.244  40.383  44.246  1.00  0.00           H  
ATOM   1614 1HH2 ARG B  97      27.896  38.911  41.141  1.00  0.00           H  
ATOM   1615 2HH2 ARG B  97      28.495  39.978  42.390  1.00  0.00           H  
ATOM   1616  N   TRP B  98      21.426  34.863  41.671  1.00  0.00           N  
ATOM   1617  CA  TRP B  98      20.566  34.238  42.666  1.00  0.00           C  
ATOM   1618  C   TRP B  98      21.158  34.334  44.069  1.00  0.00           C  
ATOM   1619  O   TRP B  98      22.373  34.228  44.228  1.00  0.00           O  
ATOM   1620  CB  TRP B  98      20.296  32.765  42.296  1.00  0.00           C  
ATOM   1621  CG  TRP B  98      19.410  32.635  41.130  1.00  0.00           C  
ATOM   1622  CD1 TRP B  98      19.796  32.652  39.856  1.00  0.00           C  
ATOM   1623  CD2 TRP B  98      17.992  32.464  41.116  1.00  0.00           C  
ATOM   1624  NE1 TRP B  98      18.722  32.529  39.031  1.00  0.00           N  
ATOM   1625  CE2 TRP B  98      17.605  32.428  39.786  1.00  0.00           C  
ATOM   1626  CE3 TRP B  98      17.043  32.351  42.107  1.00  0.00           C  
ATOM   1627  CZ2 TRP B  98      16.303  32.307  39.413  1.00  0.00           C  
ATOM   1628  CZ3 TRP B  98      15.706  32.223  41.744  1.00  0.00           C  
ATOM   1629  CH2 TRP B  98      15.340  32.210  40.430  1.00  0.00           C  
ATOM   1630  H   TRP B  98      22.325  34.442  41.442  1.00  0.00           H  
ATOM   1631  HA  TRP B  98      19.629  34.759  42.640  1.00  0.00           H  
ATOM   1632 1HB  TRP B  98      21.243  32.283  42.061  1.00  0.00           H  
ATOM   1633 2HB  TRP B  98      19.842  32.258  43.147  1.00  0.00           H  
ATOM   1634  HD1 TRP B  98      20.826  32.756  39.519  1.00  0.00           H  
ATOM   1635  HE1 TRP B  98      18.816  32.501  38.004  1.00  0.00           H  
ATOM   1636  HE3 TRP B  98      17.347  32.370  43.159  1.00  0.00           H  
ATOM   1637  HZ2 TRP B  98      16.014  32.276  38.372  1.00  0.00           H  
ATOM   1638  HZ3 TRP B  98      14.959  32.133  42.530  1.00  0.00           H  
ATOM   1639  HH2 TRP B  98      14.287  32.113  40.166  1.00  0.00           H  
ATOM   1640  N   LEU B  99      20.299  34.522  45.058  1.00  0.00           N  
ATOM   1641  CA  LEU B  99      20.782  34.482  46.431  1.00  0.00           C  
ATOM   1642  C   LEU B  99      20.087  33.392  47.182  1.00  0.00           C  
ATOM   1643  O   LEU B  99      18.874  33.189  47.022  1.00  0.00           O  
ATOM   1644  CB  LEU B  99      20.501  35.728  47.257  1.00  0.00           C  
ATOM   1645  CG  LEU B  99      20.929  37.077  46.713  1.00  0.00           C  
ATOM   1646  CD1 LEU B  99      20.442  38.072  47.652  1.00  0.00           C  
ATOM   1647  CD2 LEU B  99      22.437  37.125  46.568  1.00  0.00           C  
ATOM   1648  H   LEU B  99      19.323  34.684  44.830  1.00  0.00           H  
ATOM   1649  HA  LEU B  99      21.846  34.277  46.428  1.00  0.00           H  
ATOM   1650 1HB  LEU B  99      19.490  35.746  47.575  1.00  0.00           H  
ATOM   1651 2HB  LEU B  99      21.093  35.615  48.166  1.00  0.00           H  
ATOM   1652  HG  LEU B  99      20.455  37.261  45.748  1.00  0.00           H  
ATOM   1653 1HD1 LEU B  99      20.710  39.055  47.315  1.00  0.00           H  
ATOM   1654 2HD1 LEU B  99      19.357  37.995  47.734  1.00  0.00           H  
ATOM   1655 3HD1 LEU B  99      20.893  37.884  48.619  1.00  0.00           H  
ATOM   1656 1HD2 LEU B  99      22.740  38.104  46.199  1.00  0.00           H  
ATOM   1657 2HD2 LEU B  99      22.905  36.938  47.540  1.00  0.00           H  
ATOM   1658 3HD2 LEU B  99      22.736  36.360  45.865  1.00  0.00           H  
ATOM   1659  N   PHE B 100      20.840  32.728  48.057  1.00  0.00           N  
ATOM   1660  CA  PHE B 100      20.335  31.687  48.923  1.00  0.00           C  
ATOM   1661  C   PHE B 100      20.422  32.160  50.353  1.00  0.00           C  
ATOM   1662  O   PHE B 100      21.505  32.349  50.913  1.00  0.00           O  
ATOM   1663  CB  PHE B 100      21.096  30.359  48.704  1.00  0.00           C  
ATOM   1664  CG  PHE B 100      20.479  29.241  49.494  1.00  0.00           C  
ATOM   1665  CD1 PHE B 100      19.169  28.875  49.304  1.00  0.00           C  
ATOM   1666  CD2 PHE B 100      21.216  28.584  50.486  1.00  0.00           C  
ATOM   1667  CE1 PHE B 100      18.594  27.888  50.076  1.00  0.00           C  
ATOM   1668  CE2 PHE B 100      20.645  27.604  51.261  1.00  0.00           C  
ATOM   1669  CZ  PHE B 100      19.341  27.261  51.051  1.00  0.00           C  
ATOM   1670  H   PHE B 100      21.820  32.985  48.125  1.00  0.00           H  
ATOM   1671  HA  PHE B 100      19.282  31.528  48.695  1.00  0.00           H  
ATOM   1672 1HB  PHE B 100      21.074  30.099  47.651  1.00  0.00           H  
ATOM   1673 2HB  PHE B 100      22.142  30.471  49.001  1.00  0.00           H  
ATOM   1674  HD1 PHE B 100      18.593  29.382  48.546  1.00  0.00           H  
ATOM   1675  HD2 PHE B 100      22.264  28.869  50.650  1.00  0.00           H  
ATOM   1676  HE1 PHE B 100      17.557  27.607  49.925  1.00  0.00           H  
ATOM   1677  HE2 PHE B 100      21.229  27.117  52.034  1.00  0.00           H  
ATOM   1678  HZ  PHE B 100      18.903  26.488  51.655  1.00  0.00           H  
ATOM   1679  N   ASN B 101      19.270  32.435  50.933  1.00  0.00           N  
ATOM   1680  CA  ASN B 101      19.165  32.979  52.289  1.00  0.00           C  
ATOM   1681  C   ASN B 101      20.024  34.243  52.456  1.00  0.00           C  
ATOM   1682  O   ASN B 101      20.588  34.514  53.516  1.00  0.00           O  
ATOM   1683  CB  ASN B 101      19.517  31.923  53.316  1.00  0.00           C  
ATOM   1684  CG  ASN B 101      18.551  30.821  53.269  1.00  0.00           C  
ATOM   1685  OD1 ASN B 101      17.384  31.122  52.981  1.00  0.00           O  
ATOM   1686  ND2 ASN B 101      18.972  29.603  53.574  1.00  0.00           N  
ATOM   1687  H   ASN B 101      18.401  32.277  50.415  1.00  0.00           H  
ATOM   1688  HA  ASN B 101      18.125  33.286  52.453  1.00  0.00           H  
ATOM   1689 1HB  ASN B 101      20.528  31.538  53.137  1.00  0.00           H  
ATOM   1690 2HB  ASN B 101      19.501  32.360  54.322  1.00  0.00           H  
ATOM   1691 1HD2 ASN B 101      18.332  28.821  53.579  1.00  0.00           H  
ATOM   1692 2HD2 ASN B 101      19.935  29.452  53.820  1.00  0.00           H  
ATOM   1693  N   GLY B 102      20.077  35.032  51.400  1.00  0.00           N  
ATOM   1694  CA  GLY B 102      20.841  36.251  51.384  1.00  0.00           C  
ATOM   1695  C   GLY B 102      22.280  36.098  50.882  1.00  0.00           C  
ATOM   1696  O   GLY B 102      22.928  37.113  50.599  1.00  0.00           O  
ATOM   1697  H   GLY B 102      19.579  34.758  50.565  1.00  0.00           H  
ATOM   1698 1HA  GLY B 102      20.327  36.973  50.755  1.00  0.00           H  
ATOM   1699 2HA  GLY B 102      20.864  36.673  52.391  1.00  0.00           H  
ATOM   1700  N   SER B 103      22.781  34.867  50.736  1.00  0.00           N  
ATOM   1701  CA  SER B 103      24.164  34.703  50.281  1.00  0.00           C  
ATOM   1702  C   SER B 103      24.246  34.409  48.806  1.00  0.00           C  
ATOM   1703  O   SER B 103      23.352  33.819  48.214  1.00  0.00           O  
ATOM   1704  CB  SER B 103      24.877  33.647  51.078  1.00  0.00           C  
ATOM   1705  OG  SER B 103      25.016  34.056  52.423  1.00  0.00           O  
ATOM   1706  H   SER B 103      22.230  34.042  50.959  1.00  0.00           H  
ATOM   1707  HA  SER B 103      24.690  35.640  50.459  1.00  0.00           H  
ATOM   1708 1HB  SER B 103      24.301  32.724  51.029  1.00  0.00           H  
ATOM   1709 2HB  SER B 103      25.854  33.456  50.642  1.00  0.00           H  
ATOM   1710  HG  SER B 103      24.165  33.883  52.843  1.00  0.00           H  
ATOM   1711  N   VAL B 104      25.329  34.799  48.176  1.00  0.00           N  
ATOM   1712  CA  VAL B 104      25.373  34.580  46.746  1.00  0.00           C  
ATOM   1713  C   VAL B 104      25.372  33.097  46.405  1.00  0.00           C  
ATOM   1714  O   VAL B 104      26.149  32.317  46.962  1.00  0.00           O  
ATOM   1715  CB  VAL B 104      26.612  35.263  46.162  1.00  0.00           C  
ATOM   1716  CG1 VAL B 104      26.733  34.924  44.694  1.00  0.00           C  
ATOM   1717  CG2 VAL B 104      26.515  36.712  46.383  1.00  0.00           C  
ATOM   1718  H   VAL B 104      26.081  35.265  48.663  1.00  0.00           H  
ATOM   1719  HA  VAL B 104      24.491  35.023  46.296  1.00  0.00           H  
ATOM   1720  HB  VAL B 104      27.502  34.881  46.661  1.00  0.00           H  
ATOM   1721 1HG1 VAL B 104      27.618  35.398  44.279  1.00  0.00           H  
ATOM   1722 2HG1 VAL B 104      26.816  33.842  44.567  1.00  0.00           H  
ATOM   1723 3HG1 VAL B 104      25.847  35.284  44.172  1.00  0.00           H  
ATOM   1724 1HG2 VAL B 104      27.398  37.200  45.979  1.00  0.00           H  
ATOM   1725 2HG2 VAL B 104      25.628  37.086  45.889  1.00  0.00           H  
ATOM   1726 3HG2 VAL B 104      26.447  36.912  47.458  1.00  0.00           H  
ATOM   1727  N   LEU B 105      24.481  32.711  45.495  1.00  0.00           N  
ATOM   1728  CA  LEU B 105      24.378  31.328  45.056  1.00  0.00           C  
ATOM   1729  C   LEU B 105      25.303  31.091  43.875  1.00  0.00           C  
ATOM   1730  O   LEU B 105      25.162  31.687  42.808  1.00  0.00           O  
ATOM   1731  CB  LEU B 105      22.923  30.984  44.686  1.00  0.00           C  
ATOM   1732  CG  LEU B 105      22.665  29.577  44.155  1.00  0.00           C  
ATOM   1733  CD1 LEU B 105      22.975  28.605  45.236  1.00  0.00           C  
ATOM   1734  CD2 LEU B 105      21.190  29.442  43.748  1.00  0.00           C  
ATOM   1735  H   LEU B 105      23.843  33.398  45.093  1.00  0.00           H  
ATOM   1736  HA  LEU B 105      24.694  30.683  45.878  1.00  0.00           H  
ATOM   1737 1HB  LEU B 105      22.288  31.124  45.564  1.00  0.00           H  
ATOM   1738 2HB  LEU B 105      22.598  31.678  43.921  1.00  0.00           H  
ATOM   1739  HG  LEU B 105      23.315  29.371  43.294  1.00  0.00           H  
ATOM   1740 1HD1 LEU B 105      22.793  27.596  44.874  1.00  0.00           H  
ATOM   1741 2HD1 LEU B 105      24.023  28.708  45.523  1.00  0.00           H  
ATOM   1742 3HD1 LEU B 105      22.340  28.810  46.095  1.00  0.00           H  
ATOM   1743 1HD2 LEU B 105      20.995  28.435  43.391  1.00  0.00           H  
ATOM   1744 2HD2 LEU B 105      20.562  29.651  44.618  1.00  0.00           H  
ATOM   1745 3HD2 LEU B 105      20.958  30.145  42.961  1.00  0.00           H  
ATOM   1746  N   ASN B 106      26.269  30.226  44.092  1.00  0.00           N  
ATOM   1747  CA  ASN B 106      27.271  29.947  43.091  1.00  0.00           C  
ATOM   1748  C   ASN B 106      26.758  28.836  42.206  1.00  0.00           C  
ATOM   1749  O   ASN B 106      26.638  27.694  42.645  1.00  0.00           O  
ATOM   1750  CB  ASN B 106      28.563  29.583  43.787  1.00  0.00           C  
ATOM   1751  CG  ASN B 106      29.125  30.785  44.584  1.00  0.00           C  
ATOM   1752  OD1 ASN B 106      29.232  31.905  44.059  1.00  0.00           O  
ATOM   1753  ND2 ASN B 106      29.480  30.552  45.833  1.00  0.00           N  
ATOM   1754  H   ASN B 106      26.324  29.763  44.985  1.00  0.00           H  
ATOM   1755  HA  ASN B 106      27.428  30.827  42.475  1.00  0.00           H  
ATOM   1756 1HB  ASN B 106      28.386  28.749  44.464  1.00  0.00           H  
ATOM   1757 2HB  ASN B 106      29.296  29.260  43.043  1.00  0.00           H  
ATOM   1758 1HD2 ASN B 106      29.847  31.293  46.401  1.00  0.00           H  
ATOM   1759 2HD2 ASN B 106      29.379  29.634  46.220  1.00  0.00           H  
ATOM   1760  N   GLU B 107      26.407  29.181  40.969  1.00  0.00           N  
ATOM   1761  CA  GLU B 107      25.783  28.196  40.087  1.00  0.00           C  
ATOM   1762  C   GLU B 107      26.734  27.097  39.683  1.00  0.00           C  
ATOM   1763  O   GLU B 107      27.947  27.291  39.564  1.00  0.00           O  
ATOM   1764  CB  GLU B 107      25.150  28.835  38.857  1.00  0.00           C  
ATOM   1765  CG  GLU B 107      23.946  29.716  39.225  1.00  0.00           C  
ATOM   1766  CD  GLU B 107      23.191  30.225  38.061  1.00  0.00           C  
ATOM   1767  OE1 GLU B 107      23.425  29.773  36.967  1.00  0.00           O  
ATOM   1768  OE2 GLU B 107      22.338  31.043  38.254  1.00  0.00           O  
ATOM   1769  H   GLU B 107      26.538  30.137  40.659  1.00  0.00           H  
ATOM   1770  HA  GLU B 107      24.968  27.725  40.640  1.00  0.00           H  
ATOM   1771 1HB  GLU B 107      25.887  29.434  38.331  1.00  0.00           H  
ATOM   1772 2HB  GLU B 107      24.810  28.049  38.173  1.00  0.00           H  
ATOM   1773 1HG  GLU B 107      23.273  29.135  39.852  1.00  0.00           H  
ATOM   1774 2HG  GLU B 107      24.300  30.564  39.825  1.00  0.00           H  
ATOM   1775  N   THR B 108      26.154  25.944  39.494  1.00  0.00           N  
ATOM   1776  CA  THR B 108      26.857  24.730  39.177  1.00  0.00           C  
ATOM   1777  C   THR B 108      26.155  23.891  38.107  1.00  0.00           C  
ATOM   1778  O   THR B 108      25.323  24.385  37.363  1.00  0.00           O  
ATOM   1779  CB  THR B 108      27.053  23.983  40.498  1.00  0.00           C  
ATOM   1780  OG1 THR B 108      27.907  22.864  40.268  1.00  0.00           O  
ATOM   1781  CG2 THR B 108      25.712  23.564  41.114  1.00  0.00           C  
ATOM   1782  H   THR B 108      25.139  25.901  39.592  1.00  0.00           H  
ATOM   1783  HA  THR B 108      27.841  25.001  38.796  1.00  0.00           H  
ATOM   1784  HB  THR B 108      27.557  24.658  41.193  1.00  0.00           H  
ATOM   1785  HG1 THR B 108      28.286  22.569  41.108  1.00  0.00           H  
ATOM   1786 1HG2 THR B 108      25.883  23.061  42.063  1.00  0.00           H  
ATOM   1787 2HG2 THR B 108      25.101  24.454  41.281  1.00  0.00           H  
ATOM   1788 3HG2 THR B 108      25.225  22.922  40.469  1.00  0.00           H  
ATOM   1789  N   SER B 109      26.556  22.634  37.976  1.00  0.00           N  
ATOM   1790  CA  SER B 109      25.987  21.719  36.963  1.00  0.00           C  
ATOM   1791  C   SER B 109      24.615  21.126  37.367  1.00  0.00           C  
ATOM   1792  O   SER B 109      23.883  20.578  36.543  1.00  0.00           O  
ATOM   1793  CB  SER B 109      26.982  20.607  36.680  1.00  0.00           C  
ATOM   1794  OG  SER B 109      27.154  19.766  37.798  1.00  0.00           O  
ATOM   1795  H   SER B 109      27.260  22.324  38.633  1.00  0.00           H  
ATOM   1796  HA  SER B 109      25.843  22.288  36.044  1.00  0.00           H  
ATOM   1797 1HB  SER B 109      26.628  20.024  35.832  1.00  0.00           H  
ATOM   1798 2HB  SER B 109      27.941  21.042  36.399  1.00  0.00           H  
ATOM   1799  HG  SER B 109      26.527  19.036  37.686  1.00  0.00           H  
ATOM   1800  N   PHE B 110      24.273  21.286  38.636  1.00  0.00           N  
ATOM   1801  CA  PHE B 110      23.043  20.768  39.208  1.00  0.00           C  
ATOM   1802  C   PHE B 110      22.050  21.871  39.545  1.00  0.00           C  
ATOM   1803  O   PHE B 110      20.843  21.666  39.441  1.00  0.00           O  
ATOM   1804  CB  PHE B 110      23.387  20.004  40.473  1.00  0.00           C  
ATOM   1805  CG  PHE B 110      24.336  18.901  40.190  1.00  0.00           C  
ATOM   1806  CD1 PHE B 110      25.645  19.000  40.603  1.00  0.00           C  
ATOM   1807  CD2 PHE B 110      23.934  17.765  39.483  1.00  0.00           C  
ATOM   1808  CE1 PHE B 110      26.535  17.984  40.329  1.00  0.00           C  
ATOM   1809  CE2 PHE B 110      24.813  16.748  39.202  1.00  0.00           C  
ATOM   1810  CZ  PHE B 110      26.120  16.856  39.625  1.00  0.00           C  
ATOM   1811  H   PHE B 110      24.936  21.754  39.230  1.00  0.00           H  
ATOM   1812  HA  PHE B 110      22.592  20.100  38.482  1.00  0.00           H  
ATOM   1813 1HB  PHE B 110      23.837  20.668  41.204  1.00  0.00           H  
ATOM   1814 2HB  PHE B 110      22.480  19.585  40.919  1.00  0.00           H  
ATOM   1815  HD1 PHE B 110      25.971  19.883  41.147  1.00  0.00           H  
ATOM   1816  HD2 PHE B 110      22.915  17.684  39.150  1.00  0.00           H  
ATOM   1817  HE1 PHE B 110      27.571  18.070  40.660  1.00  0.00           H  
ATOM   1818  HE2 PHE B 110      24.477  15.870  38.645  1.00  0.00           H  
ATOM   1819  HZ  PHE B 110      26.830  16.060  39.411  1.00  0.00           H  
ATOM   1820  N   ILE B 111      22.551  23.041  39.973  1.00  0.00           N  
ATOM   1821  CA  ILE B 111      21.693  24.181  40.308  1.00  0.00           C  
ATOM   1822  C   ILE B 111      22.067  25.378  39.435  1.00  0.00           C  
ATOM   1823  O   ILE B 111      23.196  25.856  39.497  1.00  0.00           O  
ATOM   1824  CB  ILE B 111      21.746  24.540  41.785  1.00  0.00           C  
ATOM   1825  CG1 ILE B 111      21.308  23.378  42.616  1.00  0.00           C  
ATOM   1826  CG2 ILE B 111      20.812  25.694  42.010  1.00  0.00           C  
ATOM   1827  CD1 ILE B 111      21.565  23.547  44.088  1.00  0.00           C  
ATOM   1828  H   ILE B 111      23.544  23.158  40.037  1.00  0.00           H  
ATOM   1829  HA  ILE B 111      20.672  23.913  40.095  1.00  0.00           H  
ATOM   1830  HB  ILE B 111      22.760  24.804  42.073  1.00  0.00           H  
ATOM   1831 1HG1 ILE B 111      20.238  23.228  42.459  1.00  0.00           H  
ATOM   1832 2HG1 ILE B 111      21.832  22.490  42.287  1.00  0.00           H  
ATOM   1833 1HG2 ILE B 111      20.815  25.966  43.060  1.00  0.00           H  
ATOM   1834 2HG2 ILE B 111      21.134  26.543  41.407  1.00  0.00           H  
ATOM   1835 3HG2 ILE B 111      19.807  25.401  41.709  1.00  0.00           H  
ATOM   1836 1HD1 ILE B 111      21.219  22.663  44.629  1.00  0.00           H  
ATOM   1837 2HD1 ILE B 111      22.634  23.677  44.258  1.00  0.00           H  
ATOM   1838 3HD1 ILE B 111      21.030  24.423  44.461  1.00  0.00           H  
ATOM   1839  N   PHE B 112      21.147  25.800  38.563  1.00  0.00           N  
ATOM   1840  CA  PHE B 112      21.518  26.819  37.600  1.00  0.00           C  
ATOM   1841  C   PHE B 112      20.376  27.566  36.908  1.00  0.00           C  
ATOM   1842  O   PHE B 112      19.257  27.062  36.813  1.00  0.00           O  
ATOM   1843  CB  PHE B 112      22.385  26.181  36.511  1.00  0.00           C  
ATOM   1844  CG  PHE B 112      21.728  24.997  35.834  1.00  0.00           C  
ATOM   1845  CD1 PHE B 112      20.937  25.143  34.698  1.00  0.00           C  
ATOM   1846  CD2 PHE B 112      21.913  23.721  36.351  1.00  0.00           C  
ATOM   1847  CE1 PHE B 112      20.351  24.035  34.114  1.00  0.00           C  
ATOM   1848  CE2 PHE B 112      21.329  22.625  35.779  1.00  0.00           C  
ATOM   1849  CZ  PHE B 112      20.546  22.777  34.659  1.00  0.00           C  
ATOM   1850  H   PHE B 112      20.217  25.383  38.589  1.00  0.00           H  
ATOM   1851  HA  PHE B 112      22.129  27.558  38.125  1.00  0.00           H  
ATOM   1852 1HB  PHE B 112      22.608  26.929  35.748  1.00  0.00           H  
ATOM   1853 2HB  PHE B 112      23.335  25.859  36.929  1.00  0.00           H  
ATOM   1854  HD1 PHE B 112      20.777  26.139  34.269  1.00  0.00           H  
ATOM   1855  HD2 PHE B 112      22.542  23.598  37.228  1.00  0.00           H  
ATOM   1856  HE1 PHE B 112      19.729  24.153  33.219  1.00  0.00           H  
ATOM   1857  HE2 PHE B 112      21.493  21.632  36.211  1.00  0.00           H  
ATOM   1858  HZ  PHE B 112      20.081  21.906  34.200  1.00  0.00           H  
ATOM   1859  N   THR B 113      20.685  28.734  36.332  1.00  0.00           N  
ATOM   1860  CA  THR B 113      19.716  29.482  35.537  1.00  0.00           C  
ATOM   1861  C   THR B 113      19.599  28.899  34.134  1.00  0.00           C  
ATOM   1862  O   THR B 113      20.619  28.665  33.491  1.00  0.00           O  
ATOM   1863  CB  THR B 113      20.087  30.994  35.434  1.00  0.00           C  
ATOM   1864  OG1 THR B 113      20.080  31.589  36.747  1.00  0.00           O  
ATOM   1865  CG2 THR B 113      19.069  31.751  34.546  1.00  0.00           C  
ATOM   1866  H   THR B 113      21.631  29.121  36.460  1.00  0.00           H  
ATOM   1867  HA  THR B 113      18.738  29.430  36.020  1.00  0.00           H  
ATOM   1868  HB  THR B 113      21.086  31.093  35.010  1.00  0.00           H  
ATOM   1869  HG1 THR B 113      20.877  31.280  37.251  1.00  0.00           H  
ATOM   1870 1HG2 THR B 113      19.348  32.798  34.503  1.00  0.00           H  
ATOM   1871 2HG2 THR B 113      19.057  31.351  33.534  1.00  0.00           H  
ATOM   1872 3HG2 THR B 113      18.089  31.655  34.982  1.00  0.00           H  
ATOM   1873  N   GLU B 114      18.368  28.724  33.642  1.00  0.00           N  
ATOM   1874  CA  GLU B 114      18.144  28.341  32.250  1.00  0.00           C  
ATOM   1875  C   GLU B 114      17.005  29.126  31.667  1.00  0.00           C  
ATOM   1876  O   GLU B 114      15.937  29.199  32.274  1.00  0.00           O  
ATOM   1877  CB  GLU B 114      17.905  26.837  32.118  1.00  0.00           C  
ATOM   1878  CG  GLU B 114      17.708  26.375  30.671  1.00  0.00           C  
ATOM   1879  CD  GLU B 114      17.657  24.897  30.514  1.00  0.00           C  
ATOM   1880  OE1 GLU B 114      18.219  24.211  31.330  1.00  0.00           O  
ATOM   1881  OE2 GLU B 114      17.033  24.438  29.591  1.00  0.00           O  
ATOM   1882  H   GLU B 114      17.568  28.855  34.256  1.00  0.00           H  
ATOM   1883  HA  GLU B 114      19.043  28.562  31.672  1.00  0.00           H  
ATOM   1884 1HB  GLU B 114      18.753  26.301  32.536  1.00  0.00           H  
ATOM   1885 2HB  GLU B 114      17.021  26.554  32.693  1.00  0.00           H  
ATOM   1886 1HG  GLU B 114      16.772  26.789  30.291  1.00  0.00           H  
ATOM   1887 2HG  GLU B 114      18.518  26.771  30.061  1.00  0.00           H  
ATOM   1888  N   PHE B 115      17.209  29.699  30.478  1.00  0.00           N  
ATOM   1889  CA  PHE B 115      16.147  30.488  29.833  1.00  0.00           C  
ATOM   1890  C   PHE B 115      15.497  29.743  28.702  1.00  0.00           C  
ATOM   1891  O   PHE B 115      16.169  29.038  27.958  1.00  0.00           O  
ATOM   1892  CB  PHE B 115      16.668  31.784  29.232  1.00  0.00           C  
ATOM   1893  CG  PHE B 115      17.078  32.870  30.158  1.00  0.00           C  
ATOM   1894  CD1 PHE B 115      18.370  32.964  30.630  1.00  0.00           C  
ATOM   1895  CD2 PHE B 115      16.166  33.849  30.502  1.00  0.00           C  
ATOM   1896  CE1 PHE B 115      18.742  34.020  31.423  1.00  0.00           C  
ATOM   1897  CE2 PHE B 115      16.539  34.907  31.286  1.00  0.00           C  
ATOM   1898  CZ  PHE B 115      17.831  34.992  31.740  1.00  0.00           C  
ATOM   1899  H   PHE B 115      18.107  29.595  30.027  1.00  0.00           H  
ATOM   1900  HA  PHE B 115      15.385  30.719  30.564  1.00  0.00           H  
ATOM   1901 1HB  PHE B 115      17.515  31.556  28.591  1.00  0.00           H  
ATOM   1902 2HB  PHE B 115      15.884  32.186  28.575  1.00  0.00           H  
ATOM   1903  HD1 PHE B 115      19.100  32.201  30.359  1.00  0.00           H  
ATOM   1904  HD2 PHE B 115      15.143  33.770  30.124  1.00  0.00           H  
ATOM   1905  HE1 PHE B 115      19.767  34.093  31.787  1.00  0.00           H  
ATOM   1906  HE2 PHE B 115      15.818  35.683  31.540  1.00  0.00           H  
ATOM   1907  HZ  PHE B 115      18.138  35.833  32.347  1.00  0.00           H  
ATOM   1908  N   LEU B 116      14.208  29.958  28.531  1.00  0.00           N  
ATOM   1909  CA  LEU B 116      13.475  29.366  27.428  1.00  0.00           C  
ATOM   1910  C   LEU B 116      13.784  30.193  26.215  1.00  0.00           C  
ATOM   1911  O   LEU B 116      14.057  31.368  26.352  1.00  0.00           O  
ATOM   1912  CB  LEU B 116      11.976  29.432  27.695  1.00  0.00           C  
ATOM   1913  CG  LEU B 116      11.453  28.758  28.965  1.00  0.00           C  
ATOM   1914  CD1 LEU B 116       9.934  28.892  28.938  1.00  0.00           C  
ATOM   1915  CD2 LEU B 116      11.972  27.312  29.082  1.00  0.00           C  
ATOM   1916  H   LEU B 116      13.727  30.579  29.172  1.00  0.00           H  
ATOM   1917  HA  LEU B 116      13.818  28.349  27.262  1.00  0.00           H  
ATOM   1918 1HB  LEU B 116      11.708  30.487  27.765  1.00  0.00           H  
ATOM   1919 2HB  LEU B 116      11.453  29.018  26.849  1.00  0.00           H  
ATOM   1920  HG  LEU B 116      11.789  29.311  29.839  1.00  0.00           H  
ATOM   1921 1HD1 LEU B 116       9.515  28.479  29.823  1.00  0.00           H  
ATOM   1922 2HD1 LEU B 116       9.662  29.943  28.877  1.00  0.00           H  
ATOM   1923 3HD1 LEU B 116       9.535  28.366  28.080  1.00  0.00           H  
ATOM   1924 1HD2 LEU B 116      11.571  26.852  29.989  1.00  0.00           H  
ATOM   1925 2HD2 LEU B 116      11.689  26.743  28.238  1.00  0.00           H  
ATOM   1926 3HD2 LEU B 116      13.057  27.316  29.139  1.00  0.00           H  
ATOM   1927  N   GLU B 117      13.762  29.613  25.036  1.00  0.00           N  
ATOM   1928  CA  GLU B 117      14.065  30.427  23.884  1.00  0.00           C  
ATOM   1929  C   GLU B 117      13.110  31.623  23.907  1.00  0.00           C  
ATOM   1930  O   GLU B 117      11.881  31.389  23.934  1.00  0.00           O  
ATOM   1931  CB  GLU B 117      14.009  29.627  22.585  1.00  0.00           C  
ATOM   1932  CG  GLU B 117      14.518  30.388  21.350  1.00  0.00           C  
ATOM   1933  CD  GLU B 117      15.996  30.646  21.399  1.00  0.00           C  
ATOM   1934  OE1 GLU B 117      16.703  29.763  21.824  1.00  0.00           O  
ATOM   1935  OE2 GLU B 117      16.425  31.696  21.000  1.00  0.00           O  
ATOM   1936  H   GLU B 117      13.549  28.630  24.941  1.00  0.00           H  
ATOM   1937  HA  GLU B 117      15.105  30.709  23.933  1.00  0.00           H  
ATOM   1938 1HB  GLU B 117      14.606  28.722  22.692  1.00  0.00           H  
ATOM   1939 2HB  GLU B 117      13.016  29.319  22.396  1.00  0.00           H  
ATOM   1940 1HG  GLU B 117      14.305  29.795  20.468  1.00  0.00           H  
ATOM   1941 2HG  GLU B 117      13.997  31.341  21.261  1.00  0.00           H  
ATOM   1942  N   PRO B 118      13.640  32.898  23.904  1.00  0.00           N  
ATOM   1943  CA  PRO B 118      12.914  34.149  23.901  1.00  0.00           C  
ATOM   1944  C   PRO B 118      12.011  34.238  22.720  1.00  0.00           C  
ATOM   1945  O   PRO B 118      12.358  33.791  21.625  1.00  0.00           O  
ATOM   1946  CB  PRO B 118      14.020  35.209  23.808  1.00  0.00           C  
ATOM   1947  CG  PRO B 118      15.226  34.554  24.396  1.00  0.00           C  
ATOM   1948  CD  PRO B 118      15.122  33.108  23.985  1.00  0.00           C  
ATOM   1949  HA  PRO B 118      12.338  34.234  24.838  1.00  0.00           H  
ATOM   1950 1HB  PRO B 118      14.164  35.505  22.755  1.00  0.00           H  
ATOM   1951 2HB  PRO B 118      13.711  36.116  24.352  1.00  0.00           H  
ATOM   1952 1HG  PRO B 118      16.139  35.034  24.014  1.00  0.00           H  
ATOM   1953 2HG  PRO B 118      15.234  34.675  25.488  1.00  0.00           H  
ATOM   1954 1HD  PRO B 118      15.604  32.948  23.012  1.00  0.00           H  
ATOM   1955 2HD  PRO B 118      15.584  32.534  24.797  1.00  0.00           H  
ATOM   1956  N   ALA B 119      10.854  34.809  22.930  1.00  0.00           N  
ATOM   1957  CA  ALA B 119       9.865  34.936  21.885  1.00  0.00           C  
ATOM   1958  C   ALA B 119      10.196  36.048  20.915  1.00  0.00           C  
ATOM   1959  O   ALA B 119      10.877  37.018  21.236  1.00  0.00           O  
ATOM   1960  CB  ALA B 119       8.514  35.195  22.467  1.00  0.00           C  
ATOM   1961  H   ALA B 119      10.636  35.175  23.850  1.00  0.00           H  
ATOM   1962  HA  ALA B 119       9.849  34.005  21.318  1.00  0.00           H  
ATOM   1963 1HB  ALA B 119       7.788  35.255  21.664  1.00  0.00           H  
ATOM   1964 2HB  ALA B 119       8.301  34.380  23.105  1.00  0.00           H  
ATOM   1965 3HB  ALA B 119       8.515  36.128  23.031  1.00  0.00           H  
ATOM   1966  N   ALA B 120       9.695  35.894  19.709  1.00  0.00           N  
ATOM   1967  CA  ALA B 120       9.793  36.950  18.733  1.00  0.00           C  
ATOM   1968  C   ALA B 120       8.971  38.150  19.178  1.00  0.00           C  
ATOM   1969  O   ALA B 120       7.905  38.001  19.775  1.00  0.00           O  
ATOM   1970  CB  ALA B 120       9.301  36.474  17.380  1.00  0.00           C  
ATOM   1971  H   ALA B 120       9.193  35.052  19.482  1.00  0.00           H  
ATOM   1972  HA  ALA B 120      10.837  37.251  18.662  1.00  0.00           H  
ATOM   1973 1HB  ALA B 120       9.394  37.286  16.657  1.00  0.00           H  
ATOM   1974 2HB  ALA B 120       9.896  35.623  17.053  1.00  0.00           H  
ATOM   1975 3HB  ALA B 120       8.257  36.181  17.463  1.00  0.00           H  
ATOM   1976  N   ASN B 121       9.448  39.327  18.831  1.00  0.00           N  
ATOM   1977  CA  ASN B 121       8.748  40.589  19.051  1.00  0.00           C  
ATOM   1978  C   ASN B 121       8.424  40.898  20.496  1.00  0.00           C  
ATOM   1979  O   ASN B 121       7.439  41.579  20.769  1.00  0.00           O  
ATOM   1980  CB  ASN B 121       7.505  40.602  18.182  1.00  0.00           C  
ATOM   1981  CG  ASN B 121       7.858  40.434  16.730  1.00  0.00           C  
ATOM   1982  OD1 ASN B 121       8.840  41.006  16.238  1.00  0.00           O  
ATOM   1983  ND2 ASN B 121       7.082  39.643  16.031  1.00  0.00           N  
ATOM   1984  H   ASN B 121      10.349  39.356  18.363  1.00  0.00           H  
ATOM   1985  HA  ASN B 121       9.390  41.390  18.693  1.00  0.00           H  
ATOM   1986 1HB  ASN B 121       6.825  39.810  18.461  1.00  0.00           H  
ATOM   1987 2HB  ASN B 121       6.979  41.546  18.309  1.00  0.00           H  
ATOM   1988 1HD2 ASN B 121       7.271  39.488  15.062  1.00  0.00           H  
ATOM   1989 2HD2 ASN B 121       6.301  39.197  16.467  1.00  0.00           H  
ATOM   1990  N   GLU B 122       9.252  40.458  21.417  1.00  0.00           N  
ATOM   1991  CA  GLU B 122       9.074  40.844  22.800  1.00  0.00           C  
ATOM   1992  C   GLU B 122      10.405  40.778  23.518  1.00  0.00           C  
ATOM   1993  O   GLU B 122      11.323  40.090  23.076  1.00  0.00           O  
ATOM   1994  CB  GLU B 122       8.021  39.895  23.432  1.00  0.00           C  
ATOM   1995  CG  GLU B 122       7.613  40.114  24.888  1.00  0.00           C  
ATOM   1996  CD  GLU B 122       7.089  41.487  25.177  1.00  0.00           C  
ATOM   1997  OE1 GLU B 122       7.896  42.393  25.173  1.00  0.00           O  
ATOM   1998  OE2 GLU B 122       5.913  41.638  25.421  1.00  0.00           O  
ATOM   1999  H   GLU B 122      10.026  39.864  21.161  1.00  0.00           H  
ATOM   2000  HA  GLU B 122       8.755  41.887  22.816  1.00  0.00           H  
ATOM   2001 1HB  GLU B 122       7.115  39.961  22.867  1.00  0.00           H  
ATOM   2002 2HB  GLU B 122       8.377  38.865  23.343  1.00  0.00           H  
ATOM   2003 1HG  GLU B 122       6.820  39.404  25.112  1.00  0.00           H  
ATOM   2004 2HG  GLU B 122       8.428  39.870  25.525  1.00  0.00           H  
ATOM   2005  N   THR B 123      10.496  41.526  24.615  1.00  0.00           N  
ATOM   2006  CA  THR B 123      11.712  41.659  25.411  1.00  0.00           C  
ATOM   2007  C   THR B 123      11.697  40.915  26.716  1.00  0.00           C  
ATOM   2008  O   THR B 123      12.735  40.787  27.378  1.00  0.00           O  
ATOM   2009  CB  THR B 123      12.023  43.151  25.699  1.00  0.00           C  
ATOM   2010  OG1 THR B 123      10.937  43.752  26.439  1.00  0.00           O  
ATOM   2011  CG2 THR B 123      12.208  43.903  24.386  1.00  0.00           C  
ATOM   2012  H   THR B 123       9.684  42.053  24.906  1.00  0.00           H  
ATOM   2013  HA  THR B 123      12.529  41.264  24.837  1.00  0.00           H  
ATOM   2014  HB  THR B 123      12.939  43.227  26.292  1.00  0.00           H  
ATOM   2015  HG1 THR B 123      10.999  43.519  27.411  1.00  0.00           H  
ATOM   2016 1HG2 THR B 123      12.433  44.948  24.601  1.00  0.00           H  
ATOM   2017 2HG2 THR B 123      13.034  43.460  23.829  1.00  0.00           H  
ATOM   2018 3HG2 THR B 123      11.298  43.840  23.795  1.00  0.00           H  
ATOM   2019  N   VAL B 124      10.535  40.430  27.091  1.00  0.00           N  
ATOM   2020  CA  VAL B 124      10.470  39.691  28.322  1.00  0.00           C  
ATOM   2021  C   VAL B 124      11.084  38.335  28.075  1.00  0.00           C  
ATOM   2022  O   VAL B 124      10.898  37.741  27.011  1.00  0.00           O  
ATOM   2023  CB  VAL B 124       8.988  39.457  28.760  1.00  0.00           C  
ATOM   2024  CG1 VAL B 124       8.915  38.597  30.055  1.00  0.00           C  
ATOM   2025  CG2 VAL B 124       8.279  40.755  28.965  1.00  0.00           C  
ATOM   2026  H   VAL B 124       9.716  40.566  26.521  1.00  0.00           H  
ATOM   2027  HA  VAL B 124      11.033  40.211  29.094  1.00  0.00           H  
ATOM   2028  HB  VAL B 124       8.481  38.904  27.972  1.00  0.00           H  
ATOM   2029 1HG1 VAL B 124       7.872  38.445  30.315  1.00  0.00           H  
ATOM   2030 2HG1 VAL B 124       9.376  37.630  29.912  1.00  0.00           H  
ATOM   2031 3HG1 VAL B 124       9.420  39.122  30.867  1.00  0.00           H  
ATOM   2032 1HG2 VAL B 124       7.245  40.566  29.236  1.00  0.00           H  
ATOM   2033 2HG2 VAL B 124       8.747  41.280  29.745  1.00  0.00           H  
ATOM   2034 3HG2 VAL B 124       8.306  41.357  28.054  1.00  0.00           H  
ATOM   2035  N   ARG B 125      11.791  37.832  29.051  1.00  0.00           N  
ATOM   2036  CA  ARG B 125      12.364  36.530  28.926  1.00  0.00           C  
ATOM   2037  C   ARG B 125      11.849  35.687  30.037  1.00  0.00           C  
ATOM   2038  O   ARG B 125      11.628  36.143  31.163  1.00  0.00           O  
ATOM   2039  CB  ARG B 125      13.877  36.581  29.043  1.00  0.00           C  
ATOM   2040  CG  ARG B 125      14.619  37.359  27.969  1.00  0.00           C  
ATOM   2041  CD  ARG B 125      16.071  37.483  28.312  1.00  0.00           C  
ATOM   2042  NE  ARG B 125      16.235  38.287  29.528  1.00  0.00           N  
ATOM   2043  CZ  ARG B 125      17.392  38.559  30.175  1.00  0.00           C  
ATOM   2044  NH1 ARG B 125      18.546  38.107  29.736  1.00  0.00           N  
ATOM   2045  NH2 ARG B 125      17.339  39.304  31.258  1.00  0.00           N  
ATOM   2046  H   ARG B 125      11.934  38.376  29.899  1.00  0.00           H  
ATOM   2047  HA  ARG B 125      12.059  36.085  27.978  1.00  0.00           H  
ATOM   2048 1HB  ARG B 125      14.139  36.993  30.014  1.00  0.00           H  
ATOM   2049 2HB  ARG B 125      14.257  35.569  29.005  1.00  0.00           H  
ATOM   2050 1HG  ARG B 125      14.525  36.845  27.013  1.00  0.00           H  
ATOM   2051 2HG  ARG B 125      14.195  38.364  27.885  1.00  0.00           H  
ATOM   2052 1HD  ARG B 125      16.497  36.492  28.486  1.00  0.00           H  
ATOM   2053 2HD  ARG B 125      16.596  37.977  27.496  1.00  0.00           H  
ATOM   2054  HE  ARG B 125      15.389  38.687  29.916  1.00  0.00           H  
ATOM   2055 1HH1 ARG B 125      18.587  37.539  28.906  1.00  0.00           H  
ATOM   2056 2HH1 ARG B 125      19.403  38.332  30.233  1.00  0.00           H  
ATOM   2057 1HH2 ARG B 125      16.445  39.631  31.585  1.00  0.00           H  
ATOM   2058 2HH2 ARG B 125      18.201  39.562  31.764  1.00  0.00           H  
ATOM   2059  N   HIS B 126      11.676  34.436  29.738  1.00  0.00           N  
ATOM   2060  CA  HIS B 126      11.182  33.564  30.750  1.00  0.00           C  
ATOM   2061  C   HIS B 126      12.188  32.474  30.974  1.00  0.00           C  
ATOM   2062  O   HIS B 126      12.947  32.126  30.070  1.00  0.00           O  
ATOM   2063  CB  HIS B 126       9.826  32.988  30.330  1.00  0.00           C  
ATOM   2064  CG  HIS B 126       8.792  34.066  30.092  1.00  0.00           C  
ATOM   2065  ND1 HIS B 126       8.101  34.696  31.113  1.00  0.00           N  
ATOM   2066  CD2 HIS B 126       8.363  34.639  28.942  1.00  0.00           C  
ATOM   2067  CE1 HIS B 126       7.295  35.599  30.596  1.00  0.00           C  
ATOM   2068  NE2 HIS B 126       7.434  35.585  29.284  1.00  0.00           N  
ATOM   2069  H   HIS B 126      11.873  34.092  28.807  1.00  0.00           H  
ATOM   2070  HA  HIS B 126      11.035  34.097  31.697  1.00  0.00           H  
ATOM   2071 1HB  HIS B 126       9.943  32.405  29.417  1.00  0.00           H  
ATOM   2072 2HB  HIS B 126       9.455  32.319  31.109  1.00  0.00           H  
ATOM   2073  HD1 HIS B 126       8.174  34.559  32.118  1.00  0.00           H  
ATOM   2074  HD2 HIS B 126       8.620  34.485  27.895  1.00  0.00           H  
ATOM   2075  HE1 HIS B 126       6.660  36.202  31.236  1.00  0.00           H  
ATOM   2076  N   GLY B 127      12.180  31.940  32.160  1.00  0.00           N  
ATOM   2077  CA  GLY B 127      13.108  30.917  32.462  1.00  0.00           C  
ATOM   2078  C   GLY B 127      12.830  30.257  33.779  1.00  0.00           C  
ATOM   2079  O   GLY B 127      11.712  30.333  34.315  1.00  0.00           O  
ATOM   2080  H   GLY B 127      11.544  32.304  32.871  1.00  0.00           H  
ATOM   2081 1HA  GLY B 127      13.089  30.174  31.672  1.00  0.00           H  
ATOM   2082 2HA  GLY B 127      14.105  31.334  32.471  1.00  0.00           H  
ATOM   2083  N   CYS B 128      13.851  29.566  34.256  1.00  0.00           N  
ATOM   2084  CA  CYS B 128      13.763  28.740  35.411  1.00  0.00           C  
ATOM   2085  C   CYS B 128      15.048  28.624  36.204  1.00  0.00           C  
ATOM   2086  O   CYS B 128      16.140  28.578  35.623  1.00  0.00           O  
ATOM   2087  CB  CYS B 128      13.354  27.356  34.927  1.00  0.00           C  
ATOM   2088  SG  CYS B 128      13.245  26.185  36.181  1.00  0.00           S  
ATOM   2089  H   CYS B 128      14.718  29.572  33.720  1.00  0.00           H  
ATOM   2090  HA  CYS B 128      12.986  29.137  36.048  1.00  0.00           H  
ATOM   2091 1HB  CYS B 128      12.383  27.417  34.429  1.00  0.00           H  
ATOM   2092 2HB  CYS B 128      14.083  27.010  34.198  1.00  0.00           H  
ATOM   2093  N   LEU B 129      14.942  28.555  37.537  1.00  0.00           N  
ATOM   2094  CA  LEU B 129      16.127  28.117  38.275  1.00  0.00           C  
ATOM   2095  C   LEU B 129      15.983  26.619  38.318  1.00  0.00           C  
ATOM   2096  O   LEU B 129      14.998  26.127  38.880  1.00  0.00           O  
ATOM   2097  CB  LEU B 129      16.224  28.575  39.748  1.00  0.00           C  
ATOM   2098  CG  LEU B 129      17.548  28.086  40.566  1.00  0.00           C  
ATOM   2099  CD1 LEU B 129      18.808  28.714  39.982  1.00  0.00           C  
ATOM   2100  CD2 LEU B 129      17.428  28.445  42.040  1.00  0.00           C  
ATOM   2101  H   LEU B 129      14.049  28.725  37.986  1.00  0.00           H  
ATOM   2102  HA  LEU B 129      17.041  28.388  37.747  1.00  0.00           H  
ATOM   2103 1HB  LEU B 129      16.179  29.629  39.787  1.00  0.00           H  
ATOM   2104 2HB  LEU B 129      15.387  28.171  40.277  1.00  0.00           H  
ATOM   2105  HG  LEU B 129      17.646  26.998  40.472  1.00  0.00           H  
ATOM   2106 1HD1 LEU B 129      19.683  28.364  40.526  1.00  0.00           H  
ATOM   2107 2HD1 LEU B 129      18.907  28.447  38.964  1.00  0.00           H  
ATOM   2108 3HD1 LEU B 129      18.748  29.785  40.061  1.00  0.00           H  
ATOM   2109 1HD2 LEU B 129      18.315  28.098  42.573  1.00  0.00           H  
ATOM   2110 2HD2 LEU B 129      17.338  29.518  42.152  1.00  0.00           H  
ATOM   2111 3HD2 LEU B 129      16.563  27.965  42.449  1.00  0.00           H  
ATOM   2112  N   ARG B 130      16.897  25.884  37.689  1.00  0.00           N  
ATOM   2113  CA  ARG B 130      16.798  24.437  37.686  1.00  0.00           C  
ATOM   2114  C   ARG B 130      17.520  23.847  38.863  1.00  0.00           C  
ATOM   2115  O   ARG B 130      18.617  24.295  39.207  1.00  0.00           O  
ATOM   2116  CB  ARG B 130      17.387  23.867  36.405  1.00  0.00           C  
ATOM   2117  CG  ARG B 130      16.713  24.324  35.122  1.00  0.00           C  
ATOM   2118  CD  ARG B 130      15.419  23.639  34.882  1.00  0.00           C  
ATOM   2119  NE  ARG B 130      14.769  24.194  33.713  1.00  0.00           N  
ATOM   2120  CZ  ARG B 130      14.935  23.786  32.441  1.00  0.00           C  
ATOM   2121  NH1 ARG B 130      15.727  22.782  32.153  1.00  0.00           N  
ATOM   2122  NH2 ARG B 130      14.292  24.417  31.477  1.00  0.00           N  
ATOM   2123  H   ARG B 130      17.684  26.339  37.238  1.00  0.00           H  
ATOM   2124  HA  ARG B 130      15.743  24.170  37.770  1.00  0.00           H  
ATOM   2125 1HB  ARG B 130      18.429  24.166  36.345  1.00  0.00           H  
ATOM   2126 2HB  ARG B 130      17.359  22.776  36.439  1.00  0.00           H  
ATOM   2127 1HG  ARG B 130      16.515  25.399  35.179  1.00  0.00           H  
ATOM   2128 2HG  ARG B 130      17.367  24.129  34.273  1.00  0.00           H  
ATOM   2129 1HD  ARG B 130      15.587  22.576  34.722  1.00  0.00           H  
ATOM   2130 2HD  ARG B 130      14.758  23.759  35.731  1.00  0.00           H  
ATOM   2131  HE  ARG B 130      14.149  24.977  33.870  1.00  0.00           H  
ATOM   2132 1HH1 ARG B 130      16.233  22.312  32.881  1.00  0.00           H  
ATOM   2133 2HH1 ARG B 130      15.849  22.489  31.190  1.00  0.00           H  
ATOM   2134 1HH2 ARG B 130      13.691  25.190  31.709  1.00  0.00           H  
ATOM   2135 2HH2 ARG B 130      14.423  24.132  30.512  1.00  0.00           H  
ATOM   2136  N   LEU B 131      16.929  22.816  39.453  1.00  0.00           N  
ATOM   2137  CA  LEU B 131      17.616  22.107  40.507  1.00  0.00           C  
ATOM   2138  C   LEU B 131      17.549  20.597  40.244  1.00  0.00           C  
ATOM   2139  O   LEU B 131      16.477  19.961  40.306  1.00  0.00           O  
ATOM   2140  CB  LEU B 131      17.016  22.422  41.883  1.00  0.00           C  
ATOM   2141  CG  LEU B 131      17.122  23.871  42.376  1.00  0.00           C  
ATOM   2142  CD1 LEU B 131      15.796  24.632  42.065  1.00  0.00           C  
ATOM   2143  CD2 LEU B 131      17.464  23.863  43.868  1.00  0.00           C  
ATOM   2144  H   LEU B 131      15.978  22.552  39.168  1.00  0.00           H  
ATOM   2145  HA  LEU B 131      18.653  22.404  40.512  1.00  0.00           H  
ATOM   2146 1HB  LEU B 131      15.986  22.186  41.856  1.00  0.00           H  
ATOM   2147 2HB  LEU B 131      17.498  21.785  42.615  1.00  0.00           H  
ATOM   2148  HG  LEU B 131      17.899  24.373  41.833  1.00  0.00           H  
ATOM   2149 1HD1 LEU B 131      15.883  25.662  42.399  1.00  0.00           H  
ATOM   2150 2HD1 LEU B 131      15.591  24.627  40.997  1.00  0.00           H  
ATOM   2151 3HD1 LEU B 131      14.972  24.154  42.586  1.00  0.00           H  
ATOM   2152 1HD2 LEU B 131      17.554  24.889  44.234  1.00  0.00           H  
ATOM   2153 2HD2 LEU B 131      16.688  23.350  44.409  1.00  0.00           H  
ATOM   2154 3HD2 LEU B 131      18.404  23.344  44.026  1.00  0.00           H  
ATOM   2155  N   ASN B 132      18.706  19.990  39.970  1.00  0.00           N  
ATOM   2156  CA  ASN B 132      18.836  18.572  39.661  1.00  0.00           C  
ATOM   2157  C   ASN B 132      18.921  17.703  40.925  1.00  0.00           C  
ATOM   2158  O   ASN B 132      19.967  17.583  41.569  1.00  0.00           O  
ATOM   2159  CB  ASN B 132      20.027  18.367  38.755  1.00  0.00           C  
ATOM   2160  CG  ASN B 132      20.188  16.971  38.245  1.00  0.00           C  
ATOM   2161  OD1 ASN B 132      19.581  16.026  38.735  1.00  0.00           O  
ATOM   2162  ND2 ASN B 132      21.013  16.828  37.237  1.00  0.00           N  
ATOM   2163  H   ASN B 132      19.537  20.566  39.927  1.00  0.00           H  
ATOM   2164  HA  ASN B 132      17.936  18.264  39.115  1.00  0.00           H  
ATOM   2165 1HB  ASN B 132      19.952  19.049  37.905  1.00  0.00           H  
ATOM   2166 2HB  ASN B 132      20.905  18.637  39.303  1.00  0.00           H  
ATOM   2167 1HD2 ASN B 132      21.173  15.920  36.842  1.00  0.00           H  
ATOM   2168 2HD2 ASN B 132      21.476  17.633  36.864  1.00  0.00           H  
ATOM   2169  N   GLN B 133      17.792  17.109  41.278  1.00  0.00           N  
ATOM   2170  CA  GLN B 133      17.691  16.274  42.462  1.00  0.00           C  
ATOM   2171  C   GLN B 133      18.201  16.885  43.767  1.00  0.00           C  
ATOM   2172  O   GLN B 133      19.120  16.339  44.375  1.00  0.00           O  
ATOM   2173  CB  GLN B 133      18.362  14.942  42.215  1.00  0.00           C  
ATOM   2174  CG  GLN B 133      17.743  14.177  41.075  1.00  0.00           C  
ATOM   2175  CD  GLN B 133      18.395  12.915  40.926  1.00  0.00           C  
ATOM   2176  OE1 GLN B 133      19.230  12.689  40.043  1.00  0.00           O  
ATOM   2177  NE2 GLN B 133      18.055  12.039  41.833  1.00  0.00           N  
ATOM   2178  H   GLN B 133      16.968  17.249  40.702  1.00  0.00           H  
ATOM   2179  HA  GLN B 133      16.640  16.037  42.612  1.00  0.00           H  
ATOM   2180 1HB  GLN B 133      19.406  15.083  42.000  1.00  0.00           H  
ATOM   2181 2HB  GLN B 133      18.292  14.317  43.109  1.00  0.00           H  
ATOM   2182 1HG  GLN B 133      16.685  13.997  41.274  1.00  0.00           H  
ATOM   2183 2HG  GLN B 133      17.868  14.745  40.150  1.00  0.00           H  
ATOM   2184 1HE2 GLN B 133      18.490  11.128  41.857  1.00  0.00           H  
ATOM   2185 2HE2 GLN B 133      17.384  12.276  42.533  1.00  0.00           H  
ATOM   2186  N   PRO B 134      17.642  18.022  44.207  1.00  0.00           N  
ATOM   2187  CA  PRO B 134      17.963  18.722  45.426  1.00  0.00           C  
ATOM   2188  C   PRO B 134      17.469  17.926  46.594  1.00  0.00           C  
ATOM   2189  O   PRO B 134      16.602  17.055  46.454  1.00  0.00           O  
ATOM   2190  CB  PRO B 134      17.183  20.023  45.314  1.00  0.00           C  
ATOM   2191  CG  PRO B 134      16.023  19.677  44.433  1.00  0.00           C  
ATOM   2192  CD  PRO B 134      16.593  18.691  43.427  1.00  0.00           C  
ATOM   2193  HA  PRO B 134      19.047  18.889  45.486  1.00  0.00           H  
ATOM   2194 1HB  PRO B 134      16.875  20.350  46.321  1.00  0.00           H  
ATOM   2195 2HB  PRO B 134      17.825  20.815  44.907  1.00  0.00           H  
ATOM   2196 1HG  PRO B 134      15.223  19.233  45.031  1.00  0.00           H  
ATOM   2197 2HG  PRO B 134      15.596  20.584  43.972  1.00  0.00           H  
ATOM   2198 1HD  PRO B 134      15.821  18.008  43.103  1.00  0.00           H  
ATOM   2199 2HD  PRO B 134      17.026  19.253  42.615  1.00  0.00           H  
ATOM   2200  N   THR B 135      18.030  18.232  47.737  1.00  0.00           N  
ATOM   2201  CA  THR B 135      17.674  17.596  48.993  1.00  0.00           C  
ATOM   2202  C   THR B 135      17.264  18.662  49.996  1.00  0.00           C  
ATOM   2203  O   THR B 135      17.316  19.855  49.701  1.00  0.00           O  
ATOM   2204  CB  THR B 135      18.843  16.817  49.560  1.00  0.00           C  
ATOM   2205  OG1 THR B 135      19.817  17.741  50.004  1.00  0.00           O  
ATOM   2206  CG2 THR B 135      19.458  15.934  48.472  1.00  0.00           C  
ATOM   2207  H   THR B 135      18.736  18.974  47.740  1.00  0.00           H  
ATOM   2208  HA  THR B 135      16.836  16.927  48.834  1.00  0.00           H  
ATOM   2209  HB  THR B 135      18.508  16.204  50.398  1.00  0.00           H  
ATOM   2210  HG1 THR B 135      20.309  18.073  49.240  1.00  0.00           H  
ATOM   2211 1HG2 THR B 135      20.302  15.380  48.878  1.00  0.00           H  
ATOM   2212 2HG2 THR B 135      18.710  15.231  48.106  1.00  0.00           H  
ATOM   2213 3HG2 THR B 135      19.804  16.551  47.643  1.00  0.00           H  
ATOM   2214  N   HIS B 136      16.913  18.254  51.204  1.00  0.00           N  
ATOM   2215  CA  HIS B 136      16.523  19.204  52.252  1.00  0.00           C  
ATOM   2216  C   HIS B 136      17.595  20.304  52.558  1.00  0.00           C  
ATOM   2217  O   HIS B 136      17.258  21.366  53.083  1.00  0.00           O  
ATOM   2218  CB  HIS B 136      16.244  18.449  53.544  1.00  0.00           C  
ATOM   2219  CG  HIS B 136      17.453  17.883  54.092  1.00  0.00           C  
ATOM   2220  ND1 HIS B 136      18.025  16.730  53.601  1.00  0.00           N  
ATOM   2221  CD2 HIS B 136      18.243  18.307  55.086  1.00  0.00           C  
ATOM   2222  CE1 HIS B 136      19.127  16.479  54.280  1.00  0.00           C  
ATOM   2223  NE2 HIS B 136      19.277  17.421  55.185  1.00  0.00           N  
ATOM   2224  H   HIS B 136      16.888  17.266  51.400  1.00  0.00           H  
ATOM   2225  HA  HIS B 136      15.608  19.701  51.946  1.00  0.00           H  
ATOM   2226 1HB  HIS B 136      15.796  19.120  54.273  1.00  0.00           H  
ATOM   2227 2HB  HIS B 136      15.532  17.642  53.355  1.00  0.00           H  
ATOM   2228  HD2 HIS B 136      18.089  19.195  55.694  1.00  0.00           H  
ATOM   2229  HE1 HIS B 136      19.794  15.638  54.121  1.00  0.00           H  
ATOM   2230  HE2 HIS B 136      20.035  17.490  55.850  1.00  0.00           H  
ATOM   2231  N   VAL B 137      18.886  20.100  52.198  1.00  0.00           N  
ATOM   2232  CA  VAL B 137      19.887  21.128  52.522  1.00  0.00           C  
ATOM   2233  C   VAL B 137      19.735  22.309  51.590  1.00  0.00           C  
ATOM   2234  O   VAL B 137      20.417  23.324  51.736  1.00  0.00           O  
ATOM   2235  CB  VAL B 137      21.356  20.674  52.378  1.00  0.00           C  
ATOM   2236  CG1 VAL B 137      21.580  19.520  53.255  1.00  0.00           C  
ATOM   2237  CG2 VAL B 137      21.746  20.432  50.907  1.00  0.00           C  
ATOM   2238  H   VAL B 137      19.163  19.249  51.693  1.00  0.00           H  
ATOM   2239  HA  VAL B 137      19.726  21.461  53.544  1.00  0.00           H  
ATOM   2240  HB  VAL B 137      21.994  21.467  52.759  1.00  0.00           H  
ATOM   2241 1HG1 VAL B 137      22.629  19.228  53.205  1.00  0.00           H  
ATOM   2242 2HG1 VAL B 137      21.317  19.790  54.273  1.00  0.00           H  
ATOM   2243 3HG1 VAL B 137      20.952  18.689  52.924  1.00  0.00           H  
ATOM   2244 1HG2 VAL B 137      22.795  20.145  50.855  1.00  0.00           H  
ATOM   2245 2HG2 VAL B 137      21.144  19.653  50.488  1.00  0.00           H  
ATOM   2246 3HG2 VAL B 137      21.595  21.341  50.334  1.00  0.00           H  
ATOM   2247  N   ASN B 138      18.889  22.151  50.588  1.00  0.00           N  
ATOM   2248  CA  ASN B 138      18.652  23.170  49.615  1.00  0.00           C  
ATOM   2249  C   ASN B 138      17.382  23.967  49.947  1.00  0.00           C  
ATOM   2250  O   ASN B 138      16.975  24.829  49.173  1.00  0.00           O  
ATOM   2251  CB  ASN B 138      18.546  22.501  48.258  1.00  0.00           C  
ATOM   2252  CG  ASN B 138      19.840  21.872  47.833  1.00  0.00           C  
ATOM   2253  OD1 ASN B 138      19.928  20.634  47.642  1.00  0.00           O  
ATOM   2254  ND2 ASN B 138      20.862  22.691  47.680  1.00  0.00           N  
ATOM   2255  H   ASN B 138      18.364  21.286  50.493  1.00  0.00           H  
ATOM   2256  HA  ASN B 138      19.491  23.869  49.616  1.00  0.00           H  
ATOM   2257 1HB  ASN B 138      17.780  21.742  48.288  1.00  0.00           H  
ATOM   2258 2HB  ASN B 138      18.251  23.235  47.510  1.00  0.00           H  
ATOM   2259 1HD2 ASN B 138      21.752  22.335  47.398  1.00  0.00           H  
ATOM   2260 2HD2 ASN B 138      20.747  23.675  47.851  1.00  0.00           H  
ATOM   2261  N   ASN B 139      16.761  23.710  51.095  1.00  0.00           N  
ATOM   2262  CA  ASN B 139      15.537  24.437  51.446  1.00  0.00           C  
ATOM   2263  C   ASN B 139      15.822  25.889  51.873  1.00  0.00           C  
ATOM   2264  O   ASN B 139      16.849  26.169  52.498  1.00  0.00           O  
ATOM   2265  CB  ASN B 139      14.787  23.756  52.570  1.00  0.00           C  
ATOM   2266  CG  ASN B 139      14.313  22.445  52.224  1.00  0.00           C  
ATOM   2267  OD1 ASN B 139      14.188  22.100  51.036  1.00  0.00           O  
ATOM   2268  ND2 ASN B 139      14.020  21.683  53.240  1.00  0.00           N  
ATOM   2269  H   ASN B 139      17.116  22.999  51.740  1.00  0.00           H  
ATOM   2270  HA  ASN B 139      14.898  24.484  50.561  1.00  0.00           H  
ATOM   2271 1HB  ASN B 139      15.436  23.677  53.443  1.00  0.00           H  
ATOM   2272 2HB  ASN B 139      13.929  24.373  52.850  1.00  0.00           H  
ATOM   2273 1HD2 ASN B 139      13.691  20.726  53.099  1.00  0.00           H  
ATOM   2274 2HD2 ASN B 139      14.144  22.030  54.173  1.00  0.00           H  
ATOM   2275  N   GLY B 140      14.906  26.824  51.578  1.00  0.00           N  
ATOM   2276  CA  GLY B 140      15.161  28.201  51.995  1.00  0.00           C  
ATOM   2277  C   GLY B 140      14.569  29.309  51.109  1.00  0.00           C  
ATOM   2278  O   GLY B 140      13.642  29.083  50.325  1.00  0.00           O  
ATOM   2279  H   GLY B 140      14.043  26.568  51.089  1.00  0.00           H  
ATOM   2280 1HA  GLY B 140      14.791  28.327  53.011  1.00  0.00           H  
ATOM   2281 2HA  GLY B 140      16.238  28.349  52.044  1.00  0.00           H  
ATOM   2282  N   ASN B 141      15.087  30.532  51.327  1.00  0.00           N  
ATOM   2283  CA  ASN B 141      14.678  31.778  50.674  1.00  0.00           C  
ATOM   2284  C   ASN B 141      15.496  32.063  49.426  1.00  0.00           C  
ATOM   2285  O   ASN B 141      16.699  32.346  49.498  1.00  0.00           O  
ATOM   2286  CB  ASN B 141      14.791  32.906  51.700  1.00  0.00           C  
ATOM   2287  CG  ASN B 141      14.285  34.312  51.274  1.00  0.00           C  
ATOM   2288  OD1 ASN B 141      14.125  34.543  50.071  1.00  0.00           O  
ATOM   2289  ND2 ASN B 141      14.053  35.241  52.244  1.00  0.00           N  
ATOM   2290  H   ASN B 141      15.849  30.606  51.993  1.00  0.00           H  
ATOM   2291  HA  ASN B 141      13.648  31.687  50.342  1.00  0.00           H  
ATOM   2292 1HB  ASN B 141      14.267  32.604  52.603  1.00  0.00           H  
ATOM   2293 2HB  ASN B 141      15.833  32.997  51.970  1.00  0.00           H  
ATOM   2294 1HD2 ASN B 141      13.734  36.160  51.990  1.00  0.00           H  
ATOM   2295 2HD2 ASN B 141      14.193  35.022  53.210  1.00  0.00           H  
ATOM   2296  N   TYR B 142      14.886  31.911  48.263  1.00  0.00           N  
ATOM   2297  CA  TYR B 142      15.620  32.102  47.011  1.00  0.00           C  
ATOM   2298  C   TYR B 142      15.332  33.449  46.427  1.00  0.00           C  
ATOM   2299  O   TYR B 142      14.161  33.824  46.263  1.00  0.00           O  
ATOM   2300  CB  TYR B 142      15.304  30.996  45.985  1.00  0.00           C  
ATOM   2301  CG  TYR B 142      15.985  29.634  46.272  1.00  0.00           C  
ATOM   2302  CD1 TYR B 142      15.433  28.711  47.167  1.00  0.00           C  
ATOM   2303  CD2 TYR B 142      17.160  29.338  45.630  1.00  0.00           C  
ATOM   2304  CE1 TYR B 142      16.085  27.542  47.430  1.00  0.00           C  
ATOM   2305  CE2 TYR B 142      17.816  28.164  45.874  1.00  0.00           C  
ATOM   2306  CZ  TYR B 142      17.304  27.265  46.776  1.00  0.00           C  
ATOM   2307  OH  TYR B 142      18.011  26.075  47.052  1.00  0.00           O  
ATOM   2308  H   TYR B 142      13.896  31.680  48.233  1.00  0.00           H  
ATOM   2309  HA  TYR B 142      16.689  32.074  47.233  1.00  0.00           H  
ATOM   2310 1HB  TYR B 142      14.223  30.843  45.952  1.00  0.00           H  
ATOM   2311 2HB  TYR B 142      15.617  31.328  44.998  1.00  0.00           H  
ATOM   2312  HD1 TYR B 142      14.493  28.930  47.683  1.00  0.00           H  
ATOM   2313  HD2 TYR B 142      17.576  30.062  44.930  1.00  0.00           H  
ATOM   2314  HE1 TYR B 142      15.662  26.841  48.150  1.00  0.00           H  
ATOM   2315  HE2 TYR B 142      18.757  27.952  45.362  1.00  0.00           H  
ATOM   2316  HH  TYR B 142      17.621  25.641  47.849  1.00  0.00           H  
ATOM   2317  N   THR B 143      16.385  34.175  46.068  1.00  0.00           N  
ATOM   2318  CA  THR B 143      16.190  35.513  45.508  1.00  0.00           C  
ATOM   2319  C   THR B 143      16.765  35.700  44.133  1.00  0.00           C  
ATOM   2320  O   THR B 143      17.923  35.370  43.878  1.00  0.00           O  
ATOM   2321  CB  THR B 143      16.839  36.587  46.360  1.00  0.00           C  
ATOM   2322  OG1 THR B 143      16.272  36.575  47.649  1.00  0.00           O  
ATOM   2323  CG2 THR B 143      16.671  37.928  45.731  1.00  0.00           C  
ATOM   2324  H   THR B 143      17.319  33.809  46.250  1.00  0.00           H  
ATOM   2325  HA  THR B 143      15.124  35.718  45.438  1.00  0.00           H  
ATOM   2326  HB  THR B 143      17.859  36.391  46.424  1.00  0.00           H  
ATOM   2327  HG1 THR B 143      15.505  37.111  47.651  1.00  0.00           H  
ATOM   2328 1HG2 THR B 143      17.147  38.672  46.373  1.00  0.00           H  
ATOM   2329 2HG2 THR B 143      17.136  37.963  44.768  1.00  0.00           H  
ATOM   2330 3HG2 THR B 143      15.610  38.158  45.637  1.00  0.00           H  
ATOM   2331  N   LEU B 144      15.960  36.291  43.267  1.00  0.00           N  
ATOM   2332  CA  LEU B 144      16.414  36.639  41.949  1.00  0.00           C  
ATOM   2333  C   LEU B 144      16.571  38.146  41.826  1.00  0.00           C  
ATOM   2334  O   LEU B 144      15.640  38.920  42.096  1.00  0.00           O  
ATOM   2335  CB  LEU B 144      15.469  36.086  40.876  1.00  0.00           C  
ATOM   2336  CG  LEU B 144      15.787  36.474  39.402  1.00  0.00           C  
ATOM   2337  CD1 LEU B 144      17.122  35.967  39.016  1.00  0.00           C  
ATOM   2338  CD2 LEU B 144      14.756  35.817  38.466  1.00  0.00           C  
ATOM   2339  H   LEU B 144      15.013  36.537  43.560  1.00  0.00           H  
ATOM   2340  HA  LEU B 144      17.404  36.188  41.796  1.00  0.00           H  
ATOM   2341 1HB  LEU B 144      15.478  35.014  40.948  1.00  0.00           H  
ATOM   2342 2HB  LEU B 144      14.462  36.443  41.104  1.00  0.00           H  
ATOM   2343  HG  LEU B 144      15.775  37.558  39.290  1.00  0.00           H  
ATOM   2344 1HD1 LEU B 144      17.293  36.231  38.026  1.00  0.00           H  
ATOM   2345 2HD1 LEU B 144      17.902  36.392  39.627  1.00  0.00           H  
ATOM   2346 3HD1 LEU B 144      17.147  34.925  39.106  1.00  0.00           H  
ATOM   2347 1HD2 LEU B 144      14.981  36.077  37.429  1.00  0.00           H  
ATOM   2348 2HD2 LEU B 144      14.802  34.738  38.580  1.00  0.00           H  
ATOM   2349 3HD2 LEU B 144      13.759  36.149  38.708  1.00  0.00           H  
ATOM   2350  N   LEU B 145      17.792  38.526  41.461  1.00  0.00           N  
ATOM   2351  CA  LEU B 145      18.212  39.888  41.255  1.00  0.00           C  
ATOM   2352  C   LEU B 145      18.497  40.201  39.799  1.00  0.00           C  
ATOM   2353  O   LEU B 145      19.484  39.737  39.244  1.00  0.00           O  
ATOM   2354  CB  LEU B 145      19.491  40.122  42.029  1.00  0.00           C  
ATOM   2355  CG  LEU B 145      19.367  39.789  43.478  1.00  0.00           C  
ATOM   2356  CD1 LEU B 145      20.705  39.878  44.085  1.00  0.00           C  
ATOM   2357  CD2 LEU B 145      18.363  40.711  44.127  1.00  0.00           C  
ATOM   2358  H   LEU B 145      18.489  37.795  41.318  1.00  0.00           H  
ATOM   2359  HA  LEU B 145      17.430  40.550  41.610  1.00  0.00           H  
ATOM   2360 1HB  LEU B 145      20.256  39.516  41.596  1.00  0.00           H  
ATOM   2361 2HB  LEU B 145      19.783  41.164  41.930  1.00  0.00           H  
ATOM   2362  HG  LEU B 145      19.027  38.758  43.592  1.00  0.00           H  
ATOM   2363 1HD1 LEU B 145      20.636  39.624  45.127  1.00  0.00           H  
ATOM   2364 2HD1 LEU B 145      21.364  39.184  43.583  1.00  0.00           H  
ATOM   2365 3HD1 LEU B 145      21.082  40.893  43.974  1.00  0.00           H  
ATOM   2366 1HD2 LEU B 145      18.278  40.472  45.175  1.00  0.00           H  
ATOM   2367 2HD2 LEU B 145      18.688  41.742  44.025  1.00  0.00           H  
ATOM   2368 3HD2 LEU B 145      17.392  40.593  43.644  1.00  0.00           H  
ATOM   2369  N   ALA B 146      17.619  40.966  39.182  1.00  0.00           N  
ATOM   2370  CA  ALA B 146      17.781  41.327  37.776  1.00  0.00           C  
ATOM   2371  C   ALA B 146      18.357  42.745  37.731  1.00  0.00           C  
ATOM   2372  O   ALA B 146      17.853  43.634  38.427  1.00  0.00           O  
ATOM   2373  CB  ALA B 146      16.439  41.205  37.049  1.00  0.00           C  
ATOM   2374  H   ALA B 146      16.845  41.351  39.724  1.00  0.00           H  
ATOM   2375  HA  ALA B 146      18.508  40.663  37.322  1.00  0.00           H  
ATOM   2376 1HB  ALA B 146      16.554  41.469  36.011  1.00  0.00           H  
ATOM   2377 2HB  ALA B 146      16.081  40.177  37.123  1.00  0.00           H  
ATOM   2378 3HB  ALA B 146      15.716  41.858  37.501  1.00  0.00           H  
ATOM   2379  N   ALA B 147      19.396  42.997  36.931  1.00  0.00           N  
ATOM   2380  CA  ALA B 147      19.951  44.349  36.946  1.00  0.00           C  
ATOM   2381  C   ALA B 147      20.461  44.881  35.607  1.00  0.00           C  
ATOM   2382  O   ALA B 147      21.093  44.184  34.815  1.00  0.00           O  
ATOM   2383  CB  ALA B 147      21.082  44.380  37.953  1.00  0.00           C  
ATOM   2384  H   ALA B 147      19.823  42.236  36.401  1.00  0.00           H  
ATOM   2385  HA  ALA B 147      19.170  45.023  37.271  1.00  0.00           H  
ATOM   2386 1HB  ALA B 147      21.470  45.396  38.021  1.00  0.00           H  
ATOM   2387 2HB  ALA B 147      20.712  44.064  38.931  1.00  0.00           H  
ATOM   2388 3HB  ALA B 147      21.873  43.710  37.630  1.00  0.00           H  
ATOM   2389  N   ASN B 148      20.224  46.172  35.378  1.00  0.00           N  
ATOM   2390  CA  ASN B 148      20.680  46.829  34.147  1.00  0.00           C  
ATOM   2391  C   ASN B 148      21.108  48.253  34.576  1.00  0.00           C  
ATOM   2392  O   ASN B 148      21.135  48.500  35.779  1.00  0.00           O  
ATOM   2393  CB  ASN B 148      19.594  46.796  33.076  1.00  0.00           C  
ATOM   2394  CG  ASN B 148      18.425  47.593  33.356  1.00  0.00           C  
ATOM   2395  OD1 ASN B 148      18.394  48.460  34.262  1.00  0.00           O  
ATOM   2396  ND2 ASN B 148      17.438  47.333  32.514  1.00  0.00           N  
ATOM   2397  H   ASN B 148      19.749  46.704  36.111  1.00  0.00           H  
ATOM   2398  HA  ASN B 148      21.560  46.310  33.761  1.00  0.00           H  
ATOM   2399 1HB  ASN B 148      19.938  46.921  32.061  1.00  0.00           H  
ATOM   2400 2HB  ASN B 148      19.226  45.779  33.079  1.00  0.00           H  
ATOM   2401 1HD2 ASN B 148      16.549  47.813  32.552  1.00  0.00           H  
ATOM   2402 2HD2 ASN B 148      17.598  46.602  31.817  1.00  0.00           H  
ATOM   2403  N   PRO B 149      21.411  49.225  33.668  1.00  0.00           N  
ATOM   2404  CA  PRO B 149      21.890  50.564  33.992  1.00  0.00           C  
ATOM   2405  C   PRO B 149      21.020  51.401  34.930  1.00  0.00           C  
ATOM   2406  O   PRO B 149      21.535  52.328  35.567  1.00  0.00           O  
ATOM   2407  CB  PRO B 149      21.936  51.260  32.623  1.00  0.00           C  
ATOM   2408  CG  PRO B 149      22.210  50.179  31.641  1.00  0.00           C  
ATOM   2409  CD  PRO B 149      21.456  48.986  32.177  1.00  0.00           C  
ATOM   2410  HA  PRO B 149      22.904  50.478  34.406  1.00  0.00           H  
ATOM   2411 1HB  PRO B 149      20.973  51.764  32.433  1.00  0.00           H  
ATOM   2412 2HB  PRO B 149      22.712  52.038  32.621  1.00  0.00           H  
ATOM   2413 1HG  PRO B 149      21.875  50.486  30.639  1.00  0.00           H  
ATOM   2414 2HG  PRO B 149      23.298  50.010  31.567  1.00  0.00           H  
ATOM   2415 1HD  PRO B 149      20.456  49.026  31.758  1.00  0.00           H  
ATOM   2416 2HD  PRO B 149      22.015  48.073  31.919  1.00  0.00           H  
ATOM   2417  N   PHE B 150      19.717  51.095  35.029  1.00  0.00           N  
ATOM   2418  CA  PHE B 150      18.822  51.896  35.854  1.00  0.00           C  
ATOM   2419  C   PHE B 150      18.859  51.499  37.324  1.00  0.00           C  
ATOM   2420  O   PHE B 150      18.500  52.255  38.215  1.00  0.00           O  
ATOM   2421  CB  PHE B 150      17.383  51.698  35.383  1.00  0.00           C  
ATOM   2422  CG  PHE B 150      17.024  52.215  34.029  1.00  0.00           C  
ATOM   2423  CD1 PHE B 150      17.217  51.420  32.937  1.00  0.00           C  
ATOM   2424  CD2 PHE B 150      16.454  53.406  33.833  1.00  0.00           C  
ATOM   2425  CE1 PHE B 150      16.851  51.817  31.682  1.00  0.00           C  
ATOM   2426  CE2 PHE B 150      16.072  53.807  32.575  1.00  0.00           C  
ATOM   2427  CZ  PHE B 150      16.273  53.001  31.507  1.00  0.00           C  
ATOM   2428  H   PHE B 150      19.333  50.279  34.552  1.00  0.00           H  
ATOM   2429  HA  PHE B 150      19.108  52.945  35.762  1.00  0.00           H  
ATOM   2430 1HB  PHE B 150      17.143  50.642  35.408  1.00  0.00           H  
ATOM   2431 2HB  PHE B 150      16.714  52.176  36.097  1.00  0.00           H  
ATOM   2432  HD1 PHE B 150      17.662  50.451  33.076  1.00  0.00           H  
ATOM   2433  HD2 PHE B 150      16.286  54.053  34.672  1.00  0.00           H  
ATOM   2434  HE1 PHE B 150      17.017  51.152  30.829  1.00  0.00           H  
ATOM   2435  HE2 PHE B 150      15.605  54.770  32.423  1.00  0.00           H  
ATOM   2436  HZ  PHE B 150      15.968  53.323  30.519  1.00  0.00           H  
ATOM   2437  N   GLY B 151      19.226  50.287  37.602  1.00  0.00           N  
ATOM   2438  CA  GLY B 151      19.018  49.849  38.965  1.00  0.00           C  
ATOM   2439  C   GLY B 151      19.010  48.333  39.112  1.00  0.00           C  
ATOM   2440  O   GLY B 151      19.752  47.641  38.421  1.00  0.00           O  
ATOM   2441  H   GLY B 151      19.638  49.672  36.899  1.00  0.00           H  
ATOM   2442 1HA  GLY B 151      19.785  50.282  39.608  1.00  0.00           H  
ATOM   2443 2HA  GLY B 151      18.063  50.239  39.293  1.00  0.00           H  
ATOM   2444  N   GLN B 152      18.167  47.882  40.051  1.00  0.00           N  
ATOM   2445  CA  GLN B 152      17.988  46.497  40.466  1.00  0.00           C  
ATOM   2446  C   GLN B 152      16.518  46.118  40.667  1.00  0.00           C  
ATOM   2447  O   GLN B 152      15.771  46.782  41.379  1.00  0.00           O  
ATOM   2448  CB  GLN B 152      18.628  46.274  41.850  1.00  0.00           C  
ATOM   2449  CG  GLN B 152      18.598  44.810  42.353  1.00  0.00           C  
ATOM   2450  CD  GLN B 152      19.393  44.605  43.643  1.00  0.00           C  
ATOM   2451  OE1 GLN B 152      18.936  45.080  44.714  1.00  0.00           O  
ATOM   2452  NE2 GLN B 152      20.528  43.911  43.574  1.00  0.00           N  
ATOM   2453  H   GLN B 152      17.614  48.595  40.526  1.00  0.00           H  
ATOM   2454  HA  GLN B 152      18.415  45.840  39.715  1.00  0.00           H  
ATOM   2455 1HB  GLN B 152      19.665  46.597  41.824  1.00  0.00           H  
ATOM   2456 2HB  GLN B 152      18.120  46.896  42.581  1.00  0.00           H  
ATOM   2457 1HG  GLN B 152      17.576  44.526  42.579  1.00  0.00           H  
ATOM   2458 2HG  GLN B 152      18.996  44.146  41.580  1.00  0.00           H  
ATOM   2459 1HE2 GLN B 152      21.077  43.749  44.402  1.00  0.00           H  
ATOM   2460 2HE2 GLN B 152      20.839  43.543  42.697  1.00  0.00           H  
ATOM   2461  N   ALA B 153      16.114  44.992  40.115  1.00  0.00           N  
ATOM   2462  CA  ALA B 153      14.784  44.490  40.411  1.00  0.00           C  
ATOM   2463  C   ALA B 153      14.963  43.244  41.275  1.00  0.00           C  
ATOM   2464  O   ALA B 153      15.943  42.511  41.125  1.00  0.00           O  
ATOM   2465  CB  ALA B 153      13.983  44.227  39.136  1.00  0.00           C  
ATOM   2466  H   ALA B 153      16.736  44.466  39.514  1.00  0.00           H  
ATOM   2467  HA  ALA B 153      14.244  45.230  41.004  1.00  0.00           H  
ATOM   2468 1HB  ALA B 153      12.998  43.888  39.391  1.00  0.00           H  
ATOM   2469 2HB  ALA B 153      13.905  45.147  38.581  1.00  0.00           H  
ATOM   2470 3HB  ALA B 153      14.476  43.485  38.526  1.00  0.00           H  
ATOM   2471  N   SER B 154      14.015  42.981  42.157  1.00  0.00           N  
ATOM   2472  CA  SER B 154      14.141  41.823  43.000  1.00  0.00           C  
ATOM   2473  C   SER B 154      12.855  41.127  43.315  1.00  0.00           C  
ATOM   2474  O   SER B 154      11.854  41.745  43.657  1.00  0.00           O  
ATOM   2475  CB  SER B 154      14.748  42.248  44.303  1.00  0.00           C  
ATOM   2476  OG  SER B 154      14.881  41.175  45.153  1.00  0.00           O  
ATOM   2477  H   SER B 154      13.252  43.629  42.297  1.00  0.00           H  
ATOM   2478  HA  SER B 154      14.795  41.118  42.518  1.00  0.00           H  
ATOM   2479 1HB  SER B 154      15.737  42.671  44.087  1.00  0.00           H  
ATOM   2480 2HB  SER B 154      14.144  43.023  44.743  1.00  0.00           H  
ATOM   2481  HG  SER B 154      15.772  40.843  45.020  1.00  0.00           H  
ATOM   2482  N   ALA B 155      12.934  39.788  43.278  1.00  0.00           N  
ATOM   2483  CA  ALA B 155      11.825  38.925  43.682  1.00  0.00           C  
ATOM   2484  C   ALA B 155      12.374  37.795  44.534  1.00  0.00           C  
ATOM   2485  O   ALA B 155      13.482  37.293  44.270  1.00  0.00           O  
ATOM   2486  CB  ALA B 155      11.081  38.397  42.467  1.00  0.00           C  
ATOM   2487  H   ALA B 155      13.802  39.356  42.938  1.00  0.00           H  
ATOM   2488  HA  ALA B 155      11.132  39.506  44.316  1.00  0.00           H  
ATOM   2489 1HB  ALA B 155      10.262  37.757  42.787  1.00  0.00           H  
ATOM   2490 2HB  ALA B 155      10.686  39.234  41.905  1.00  0.00           H  
ATOM   2491 3HB  ALA B 155      11.770  37.839  41.850  1.00  0.00           H  
ATOM   2492  N   SER B 156      11.611  37.392  45.556  1.00  0.00           N  
ATOM   2493  CA  SER B 156      12.052  36.311  46.437  1.00  0.00           C  
ATOM   2494  C   SER B 156      10.963  35.326  46.730  1.00  0.00           C  
ATOM   2495  O   SER B 156       9.811  35.693  46.826  1.00  0.00           O  
ATOM   2496  CB  SER B 156      12.524  36.820  47.773  1.00  0.00           C  
ATOM   2497  OG  SER B 156      13.676  37.551  47.627  1.00  0.00           O  
ATOM   2498  H   SER B 156      10.721  37.852  45.713  1.00  0.00           H  
ATOM   2499  HA  SER B 156      12.860  35.779  45.955  1.00  0.00           H  
ATOM   2500 1HB  SER B 156      11.745  37.434  48.223  1.00  0.00           H  
ATOM   2501 2HB  SER B 156      12.705  35.978  48.435  1.00  0.00           H  
ATOM   2502  HG  SER B 156      14.364  36.913  47.696  1.00  0.00           H  
ATOM   2503  N   ILE B 157      11.376  34.099  46.932  1.00  0.00           N  
ATOM   2504  CA  ILE B 157      10.403  33.068  47.177  1.00  0.00           C  
ATOM   2505  C   ILE B 157      10.923  31.910  48.073  1.00  0.00           C  
ATOM   2506  O   ILE B 157      12.115  31.591  48.086  1.00  0.00           O  
ATOM   2507  CB  ILE B 157       9.964  32.556  45.800  1.00  0.00           C  
ATOM   2508  CG1 ILE B 157       8.709  31.767  45.891  1.00  0.00           C  
ATOM   2509  CG2 ILE B 157      11.129  31.676  45.209  1.00  0.00           C  
ATOM   2510  CD1 ILE B 157       8.050  31.615  44.571  1.00  0.00           C  
ATOM   2511  H   ILE B 157      12.369  33.862  46.824  1.00  0.00           H  
ATOM   2512  HA  ILE B 157       9.551  33.534  47.689  1.00  0.00           H  
ATOM   2513  HB  ILE B 157       9.780  33.401  45.144  1.00  0.00           H  
ATOM   2514 1HG1 ILE B 157       8.907  30.773  46.296  1.00  0.00           H  
ATOM   2515 2HG1 ILE B 157       8.020  32.288  46.552  1.00  0.00           H  
ATOM   2516 1HG2 ILE B 157      10.876  31.326  44.223  1.00  0.00           H  
ATOM   2517 2HG2 ILE B 157      12.036  32.272  45.155  1.00  0.00           H  
ATOM   2518 3HG2 ILE B 157      11.319  30.810  45.843  1.00  0.00           H  
ATOM   2519 1HD1 ILE B 157       7.141  31.080  44.712  1.00  0.00           H  
ATOM   2520 2HD1 ILE B 157       7.820  32.599  44.149  1.00  0.00           H  
ATOM   2521 3HD1 ILE B 157       8.692  31.080  43.895  1.00  0.00           H  
ATOM   2522  N   MET B 158      10.030  31.316  48.823  1.00  0.00           N  
ATOM   2523  CA  MET B 158      10.465  30.155  49.581  1.00  0.00           C  
ATOM   2524  C   MET B 158      10.368  28.925  48.768  1.00  0.00           C  
ATOM   2525  O   MET B 158       9.451  28.759  47.944  1.00  0.00           O  
ATOM   2526  CB  MET B 158       9.691  29.971  50.872  1.00  0.00           C  
ATOM   2527  CG  MET B 158       9.721  31.094  51.693  1.00  0.00           C  
ATOM   2528  SD  MET B 158      11.409  31.525  52.154  1.00  0.00           S  
ATOM   2529  CE  MET B 158      11.909  30.308  53.235  1.00  0.00           C  
ATOM   2530  H   MET B 158       9.058  31.610  48.845  1.00  0.00           H  
ATOM   2531  HA  MET B 158      11.499  30.299  49.842  1.00  0.00           H  
ATOM   2532 1HB  MET B 158       8.657  29.760  50.669  1.00  0.00           H  
ATOM   2533 2HB  MET B 158      10.116  29.137  51.444  1.00  0.00           H  
ATOM   2534 1HG  MET B 158       9.274  31.918  51.165  1.00  0.00           H  
ATOM   2535 2HG  MET B 158       9.146  30.893  52.590  1.00  0.00           H  
ATOM   2536 1HE  MET B 158      12.922  30.525  53.560  1.00  0.00           H  
ATOM   2537 2HE  MET B 158      11.236  30.282  54.091  1.00  0.00           H  
ATOM   2538 3HE  MET B 158      11.879  29.356  52.714  1.00  0.00           H  
ATOM   2539  N   ALA B 159      11.265  27.990  49.035  1.00  0.00           N  
ATOM   2540  CA  ALA B 159      11.209  26.694  48.417  1.00  0.00           C  
ATOM   2541  C   ALA B 159      11.543  25.663  49.455  1.00  0.00           C  
ATOM   2542  O   ALA B 159      12.298  25.917  50.409  1.00  0.00           O  
ATOM   2543  CB  ALA B 159      12.171  26.589  47.246  1.00  0.00           C  
ATOM   2544  H   ALA B 159      12.028  28.232  49.667  1.00  0.00           H  
ATOM   2545  HA  ALA B 159      10.188  26.512  48.075  1.00  0.00           H  
ATOM   2546 1HB  ALA B 159      12.093  25.591  46.806  1.00  0.00           H  
ATOM   2547 2HB  ALA B 159      11.918  27.333  46.489  1.00  0.00           H  
ATOM   2548 3HB  ALA B 159      13.188  26.753  47.586  1.00  0.00           H  
ATOM   2549  N   ALA B 160      11.006  24.469  49.240  1.00  0.00           N  
ATOM   2550  CA  ALA B 160      11.360  23.305  50.019  1.00  0.00           C  
ATOM   2551  C   ALA B 160      11.277  22.132  49.080  1.00  0.00           C  
ATOM   2552  O   ALA B 160      10.328  22.018  48.304  1.00  0.00           O  
ATOM   2553  CB  ALA B 160      10.458  23.101  51.215  1.00  0.00           C  
ATOM   2554  H   ALA B 160      10.363  24.362  48.473  1.00  0.00           H  
ATOM   2555  HA  ALA B 160      12.380  23.410  50.347  1.00  0.00           H  
ATOM   2556 1HB  ALA B 160      10.773  22.204  51.748  1.00  0.00           H  
ATOM   2557 2HB  ALA B 160      10.540  23.962  51.879  1.00  0.00           H  
ATOM   2558 3HB  ALA B 160       9.431  22.990  50.884  1.00  0.00           H  
ATOM   2559  N   PHE B 161      12.252  21.256  49.156  1.00  0.00           N  
ATOM   2560  CA  PHE B 161      12.296  20.152  48.232  1.00  0.00           C  
ATOM   2561  C   PHE B 161      12.060  18.820  48.918  1.00  0.00           C  
ATOM   2562  O   PHE B 161      11.516  17.876  48.335  1.00  0.00           O  
ATOM   2563  CB  PHE B 161      13.673  20.185  47.577  1.00  0.00           C  
ATOM   2564  CG  PHE B 161      13.948  21.552  46.926  1.00  0.00           C  
ATOM   2565  CD1 PHE B 161      14.867  22.452  47.453  1.00  0.00           C  
ATOM   2566  CD2 PHE B 161      13.273  21.938  45.815  1.00  0.00           C  
ATOM   2567  CE1 PHE B 161      15.080  23.689  46.830  1.00  0.00           C  
ATOM   2568  CE2 PHE B 161      13.479  23.161  45.195  1.00  0.00           C  
ATOM   2569  CZ  PHE B 161      14.385  24.029  45.703  1.00  0.00           C  
ATOM   2570  H   PHE B 161      12.999  21.403  49.831  1.00  0.00           H  
ATOM   2571  HA  PHE B 161      11.528  20.292  47.468  1.00  0.00           H  
ATOM   2572 1HB  PHE B 161      14.449  19.984  48.317  1.00  0.00           H  
ATOM   2573 2HB  PHE B 161      13.731  19.418  46.815  1.00  0.00           H  
ATOM   2574  HD1 PHE B 161      15.421  22.183  48.359  1.00  0.00           H  
ATOM   2575  HD2 PHE B 161      12.567  21.258  45.435  1.00  0.00           H  
ATOM   2576  HE1 PHE B 161      15.800  24.382  47.243  1.00  0.00           H  
ATOM   2577  HE2 PHE B 161      12.916  23.423  44.303  1.00  0.00           H  
ATOM   2578  HZ  PHE B 161      14.558  24.988  45.222  1.00  0.00           H  
ATOM   2579  N   MET B 162      12.482  18.747  50.165  1.00  0.00           N  
ATOM   2580  CA  MET B 162      12.445  17.510  50.911  1.00  0.00           C  
ATOM   2581  C   MET B 162      12.465  17.840  52.389  1.00  0.00           C  
ATOM   2582  O   MET B 162      13.213  18.723  52.799  1.00  0.00           O  
ATOM   2583  CB  MET B 162      13.656  16.716  50.480  1.00  0.00           C  
ATOM   2584  CG  MET B 162      13.851  15.369  51.008  1.00  0.00           C  
ATOM   2585  SD  MET B 162      15.432  14.740  50.414  1.00  0.00           S  
ATOM   2586  CE  MET B 162      14.958  14.327  48.722  1.00  0.00           C  
ATOM   2587  H   MET B 162      12.874  19.566  50.595  1.00  0.00           H  
ATOM   2588  HA  MET B 162      11.523  16.970  50.685  1.00  0.00           H  
ATOM   2589 1HB  MET B 162      13.642  16.619  49.399  1.00  0.00           H  
ATOM   2590 2HB  MET B 162      14.533  17.277  50.726  1.00  0.00           H  
ATOM   2591 1HG  MET B 162      13.861  15.395  52.101  1.00  0.00           H  
ATOM   2592 2HG  MET B 162      13.052  14.702  50.674  1.00  0.00           H  
ATOM   2593 1HE  MET B 162      15.806  13.916  48.181  1.00  0.00           H  
ATOM   2594 2HE  MET B 162      14.157  13.609  48.745  1.00  0.00           H  
ATOM   2595 3HE  MET B 162      14.616  15.220  48.204  1.00  0.00           H  
ATOM   2596  N   ASP B 163      11.642  17.178  53.190  1.00  0.00           N  
ATOM   2597  CA  ASP B 163      11.669  17.437  54.621  1.00  0.00           C  
ATOM   2598  C   ASP B 163      13.023  17.030  55.185  1.00  0.00           C  
ATOM   2599  O   ASP B 163      13.622  16.062  54.717  1.00  0.00           O  
ATOM   2600  CB  ASP B 163      10.564  16.687  55.337  1.00  0.00           C  
ATOM   2601  CG  ASP B 163       9.235  17.274  55.045  1.00  0.00           C  
ATOM   2602  OD1 ASP B 163       9.210  18.369  54.541  1.00  0.00           O  
ATOM   2603  OD2 ASP B 163       8.246  16.646  55.325  1.00  0.00           O  
ATOM   2604  H   ASP B 163      11.020  16.480  52.807  1.00  0.00           H  
ATOM   2605  HA  ASP B 163      11.529  18.502  54.792  1.00  0.00           H  
ATOM   2606 1HB  ASP B 163      10.569  15.647  55.026  1.00  0.00           H  
ATOM   2607 2HB  ASP B 163      10.744  16.715  56.413  1.00  0.00           H  
ATOM   2608  N   ASN B 164      13.514  17.752  56.180  1.00  0.00           N  
ATOM   2609  CA  ASN B 164      14.779  17.393  56.809  1.00  0.00           C  
ATOM   2610  C   ASN B 164      14.653  16.123  57.686  1.00  0.00           C  
ATOM   2611  O   ASN B 164      13.578  15.895  58.237  1.00  0.00           O  
ATOM   2612  CB  ASN B 164      15.331  18.575  57.588  1.00  0.00           C  
ATOM   2613  CG  ASN B 164      14.369  19.107  58.660  1.00  0.00           C  
ATOM   2614  OD1 ASN B 164      13.270  19.607  58.342  1.00  0.00           O  
ATOM   2615  ND2 ASN B 164      14.764  19.012  59.909  1.00  0.00           N  
ATOM   2616  H   ASN B 164      12.991  18.552  56.508  1.00  0.00           H  
ATOM   2617  HA  ASN B 164      15.467  17.195  56.005  1.00  0.00           H  
ATOM   2618 1HB  ASN B 164      16.267  18.291  58.071  1.00  0.00           H  
ATOM   2619 2HB  ASN B 164      15.559  19.380  56.892  1.00  0.00           H  
ATOM   2620 1HD2 ASN B 164      14.175  19.343  60.649  1.00  0.00           H  
ATOM   2621 2HD2 ASN B 164      15.649  18.595  60.121  1.00  0.00           H  
ATOM   2622  N   PRO B 165      15.724  15.287  57.782  1.00  0.00           N  
ATOM   2623  CA  PRO B 165      15.888  14.111  58.661  1.00  0.00           C  
ATOM   2624  C   PRO B 165      15.478  14.340  60.125  1.00  0.00           C  
ATOM   2625  O   PRO B 165      15.953  15.298  60.759  1.00  0.00           O  
ATOM   2626  OXT PRO B 165      15.000  13.379  60.744  1.00  0.00           O  
ATOM   2627  CB  PRO B 165      17.403  13.850  58.545  1.00  0.00           C  
ATOM   2628  CG  PRO B 165      17.774  14.349  57.175  1.00  0.00           C  
ATOM   2629  CD  PRO B 165      16.951  15.593  56.974  1.00  0.00           C  
ATOM   2630  HA  PRO B 165      15.319  13.271  58.236  1.00  0.00           H  
ATOM   2631 1HB  PRO B 165      17.942  14.380  59.349  1.00  0.00           H  
ATOM   2632 2HB  PRO B 165      17.623  12.787  58.678  1.00  0.00           H  
ATOM   2633 1HG  PRO B 165      18.857  14.534  57.117  1.00  0.00           H  
ATOM   2634 2HG  PRO B 165      17.561  13.579  56.429  1.00  0.00           H  
ATOM   2635 1HD  PRO B 165      17.483  16.465  57.353  1.00  0.00           H  
ATOM   2636 2HD  PRO B 165      16.743  15.652  55.901  1.00  0.00           H  
TER                                                                             
REMARK PDBinfo-LABEL:    1 BOINC bcov_6ala_r1_HEEH_10552_000000000_0001_44_64_H_.._HEEH_20750_0001_0003_0001_0001__native

score -450.229
silent_score -450.229
time -938.119
                             
