# Supplementary material for: Design of protein-binding proteins from the target structure alone
Source: Nature. 2022 Mar 24;605(7910):551–60. doi: 10.1038/s41586-022-04654-9 (PMC9117152; doi:10.1038/s41586-022-04654-9)
Supplement: Supplementary file 3 — Supplementary Code Design scripts and main pdb files. This compressed file is the main supplement and contains the following files: => cao_2021_protocol/ => design_models_final_combo_optimized/ => design_models_sequence/ => design_models_ssm_natives/ => ngs_analysis_scripts/ [file 41586_2022_4654_MOESM3_ESM.gz › supplemental_files/design_models_ssm_natives/TrkA_ssm/bcov_revert_r1_HEEH_24497_000000002_0001_43_64_H_.._HHH_eva_0013_0001_0002_0001_0001.pdb]

SSBOND     CYS B   79    CYS B  124                                       2.02  
ATOM      1  N   ASP A   1       4.284  29.516  45.382  1.00  0.00           N  
ATOM      2  CA  ASP A   1       2.894  29.668  44.972  1.00  0.00           C  
ATOM      3  C   ASP A   1       2.337  28.332  44.487  1.00  0.00           C  
ATOM      4  O   ASP A   1       2.762  27.801  43.450  1.00  0.00           O  
ATOM      5  CB  ASP A   1       2.769  30.773  43.907  1.00  0.00           C  
ATOM      6  CG  ASP A   1       1.329  31.063  43.475  1.00  0.00           C  
ATOM      7  OD1 ASP A   1       0.616  30.121  43.170  1.00  0.00           O  
ATOM      8  OD2 ASP A   1       0.944  32.221  43.498  1.00  0.00           O  
ATOM      9 1H   ASP A   1       4.583  30.351  45.864  1.00  0.00           H  
ATOM     10 2H   ASP A   1       4.362  28.723  46.004  1.00  0.00           H  
ATOM     11 3H   ASP A   1       4.866  29.367  44.571  1.00  0.00           H  
ATOM     12  HA  ASP A   1       2.310  29.972  45.842  1.00  0.00           H  
ATOM     13 1HB  ASP A   1       3.209  31.694  44.295  1.00  0.00           H  
ATOM     14 2HB  ASP A   1       3.341  30.491  43.020  1.00  0.00           H  
ATOM     15  N   GLU A   2       1.431  27.786  45.300  1.00  0.00           N  
ATOM     16  CA  GLU A   2       0.802  26.488  45.101  1.00  0.00           C  
ATOM     17  C   GLU A   2      -0.076  26.414  43.864  1.00  0.00           C  
ATOM     18  O   GLU A   2      -0.162  25.354  43.238  1.00  0.00           O  
ATOM     19  CB  GLU A   2      -0.035  26.159  46.339  1.00  0.00           C  
ATOM     20  CG  GLU A   2       0.797  25.944  47.610  1.00  0.00           C  
ATOM     21  CD  GLU A   2       1.236  27.243  48.282  1.00  0.00           C  
ATOM     22  OE1 GLU A   2       0.889  28.307  47.792  1.00  0.00           O  
ATOM     23  OE2 GLU A   2       1.928  27.171  49.263  1.00  0.00           O  
ATOM     24  H   GLU A   2       1.159  28.309  46.134  1.00  0.00           H  
ATOM     25  HA  GLU A   2       1.585  25.745  45.006  1.00  0.00           H  
ATOM     26 1HB  GLU A   2      -0.746  26.962  46.526  1.00  0.00           H  
ATOM     27 2HB  GLU A   2      -0.608  25.250  46.155  1.00  0.00           H  
ATOM     28 1HG  GLU A   2       0.207  25.365  48.320  1.00  0.00           H  
ATOM     29 2HG  GLU A   2       1.680  25.360  47.354  1.00  0.00           H  
ATOM     30  N   LYS A   3      -0.762  27.500  43.516  1.00  0.00           N  
ATOM     31  CA  LYS A   3      -1.618  27.457  42.348  1.00  0.00           C  
ATOM     32  C   LYS A   3      -0.748  27.284  41.120  1.00  0.00           C  
ATOM     33  O   LYS A   3      -1.009  26.416  40.285  1.00  0.00           O  
ATOM     34  CB  LYS A   3      -2.489  28.716  42.251  1.00  0.00           C  
ATOM     35  CG  LYS A   3      -3.430  28.746  41.047  1.00  0.00           C  
ATOM     36  CD  LYS A   3      -4.364  29.962  41.056  1.00  0.00           C  
ATOM     37  CE  LYS A   3      -5.222  30.011  39.773  1.00  0.00           C  
ATOM     38  NZ  LYS A   3      -6.142  31.196  39.749  1.00  0.00           N  
ATOM     39  H   LYS A   3      -0.661  28.364  44.045  1.00  0.00           H  
ATOM     40  HA  LYS A   3      -2.270  26.586  42.421  1.00  0.00           H  
ATOM     41 1HB  LYS A   3      -3.089  28.811  43.154  1.00  0.00           H  
ATOM     42 2HB  LYS A   3      -1.841  29.595  42.195  1.00  0.00           H  
ATOM     43 1HG  LYS A   3      -2.823  28.816  40.160  1.00  0.00           H  
ATOM     44 2HG  LYS A   3      -4.013  27.826  41.001  1.00  0.00           H  
ATOM     45 1HD  LYS A   3      -5.022  29.916  41.924  1.00  0.00           H  
ATOM     46 2HD  LYS A   3      -3.770  30.873  41.117  1.00  0.00           H  
ATOM     47 1HE  LYS A   3      -4.557  30.071  38.909  1.00  0.00           H  
ATOM     48 2HE  LYS A   3      -5.816  29.101  39.695  1.00  0.00           H  
ATOM     49 1HZ  LYS A   3      -6.686  31.216  38.861  1.00  0.00           H  
ATOM     50 2HZ  LYS A   3      -6.777  31.160  40.523  1.00  0.00           H  
ATOM     51 3HZ  LYS A   3      -5.600  32.040  39.797  1.00  0.00           H  
ATOM     52  N   LEU A   4       0.333  28.059  41.030  1.00  0.00           N  
ATOM     53  CA  LEU A   4       1.174  27.946  39.847  1.00  0.00           C  
ATOM     54  C   LEU A   4       1.833  26.575  39.791  1.00  0.00           C  
ATOM     55  O   LEU A   4       1.948  25.988  38.709  1.00  0.00           O  
ATOM     56  CB  LEU A   4       2.251  29.034  39.806  1.00  0.00           C  
ATOM     57  CG  LEU A   4       3.208  29.029  38.540  1.00  0.00           C  
ATOM     58  CD1 LEU A   4       2.418  29.244  37.211  1.00  0.00           C  
ATOM     59  CD2 LEU A   4       4.245  30.095  38.715  1.00  0.00           C  
ATOM     60  H   LEU A   4       0.525  28.753  41.771  1.00  0.00           H  
ATOM     61  HA  LEU A   4       0.534  28.057  38.978  1.00  0.00           H  
ATOM     62 1HB  LEU A   4       1.760  30.007  39.855  1.00  0.00           H  
ATOM     63 2HB  LEU A   4       2.871  28.928  40.700  1.00  0.00           H  
ATOM     64  HG  LEU A   4       3.695  28.069  38.471  1.00  0.00           H  
ATOM     65 1HD1 LEU A   4       3.118  29.229  36.374  1.00  0.00           H  
ATOM     66 2HD1 LEU A   4       1.684  28.454  37.069  1.00  0.00           H  
ATOM     67 3HD1 LEU A   4       1.918  30.205  37.240  1.00  0.00           H  
ATOM     68 1HD2 LEU A   4       4.911  30.073  37.863  1.00  0.00           H  
ATOM     69 2HD2 LEU A   4       3.770  31.047  38.775  1.00  0.00           H  
ATOM     70 3HD2 LEU A   4       4.809  29.913  39.629  1.00  0.00           H  
ATOM     71  N   LYS A   5       2.296  26.066  40.941  1.00  0.00           N  
ATOM     72  CA  LYS A   5       2.944  24.766  40.969  1.00  0.00           C  
ATOM     73  C   LYS A   5       2.007  23.662  40.488  1.00  0.00           C  
ATOM     74  O   LYS A   5       2.417  22.820  39.681  1.00  0.00           O  
ATOM     75  CB  LYS A   5       3.443  24.452  42.377  1.00  0.00           C  
ATOM     76  CG  LYS A   5       4.189  23.121  42.513  1.00  0.00           C  
ATOM     77  CD  LYS A   5       4.707  22.926  43.937  1.00  0.00           C  
ATOM     78  CE  LYS A   5       5.419  21.585  44.091  1.00  0.00           C  
ATOM     79  NZ  LYS A   5       5.928  21.380  45.478  1.00  0.00           N  
ATOM     80  H   LYS A   5       2.216  26.607  41.807  1.00  0.00           H  
ATOM     81  HA  LYS A   5       3.798  24.797  40.297  1.00  0.00           H  
ATOM     82 1HB  LYS A   5       4.097  25.256  42.716  1.00  0.00           H  
ATOM     83 2HB  LYS A   5       2.589  24.425  43.055  1.00  0.00           H  
ATOM     84 1HG  LYS A   5       3.517  22.297  42.265  1.00  0.00           H  
ATOM     85 2HG  LYS A   5       5.028  23.104  41.817  1.00  0.00           H  
ATOM     86 1HD  LYS A   5       5.404  23.729  44.184  1.00  0.00           H  
ATOM     87 2HD  LYS A   5       3.869  22.969  44.634  1.00  0.00           H  
ATOM     88 1HE  LYS A   5       4.725  20.783  43.847  1.00  0.00           H  
ATOM     89 2HE  LYS A   5       6.260  21.548  43.399  1.00  0.00           H  
ATOM     90 1HZ  LYS A   5       6.392  20.483  45.537  1.00  0.00           H  
ATOM     91 2HZ  LYS A   5       6.584  22.113  45.711  1.00  0.00           H  
ATOM     92 3HZ  LYS A   5       5.156  21.400  46.129  1.00  0.00           H  
ATOM     93  N   LYS A   6       0.747  23.667  40.952  1.00  0.00           N  
ATOM     94  CA  LYS A   6      -0.217  22.653  40.536  1.00  0.00           C  
ATOM     95  C   LYS A   6      -0.493  22.723  39.043  1.00  0.00           C  
ATOM     96  O   LYS A   6      -0.658  21.690  38.389  1.00  0.00           O  
ATOM     97  CB  LYS A   6      -1.522  22.793  41.315  1.00  0.00           C  
ATOM     98  CG  LYS A   6      -1.434  22.376  42.780  1.00  0.00           C  
ATOM     99  CD  LYS A   6      -2.759  22.602  43.495  1.00  0.00           C  
ATOM    100  CE  LYS A   6      -2.681  22.199  44.962  1.00  0.00           C  
ATOM    101  NZ  LYS A   6      -3.971  22.443  45.676  1.00  0.00           N  
ATOM    102  H   LYS A   6       0.462  24.371  41.643  1.00  0.00           H  
ATOM    103  HA  LYS A   6       0.209  21.673  40.751  1.00  0.00           H  
ATOM    104 1HB  LYS A   6      -1.835  23.844  41.290  1.00  0.00           H  
ATOM    105 2HB  LYS A   6      -2.301  22.207  40.834  1.00  0.00           H  
ATOM    106 1HG  LYS A   6      -1.179  21.318  42.830  1.00  0.00           H  
ATOM    107 2HG  LYS A   6      -0.650  22.937  43.277  1.00  0.00           H  
ATOM    108 1HD  LYS A   6      -3.016  23.662  43.435  1.00  0.00           H  
ATOM    109 2HD  LYS A   6      -3.542  22.025  43.006  1.00  0.00           H  
ATOM    110 1HE  LYS A   6      -2.434  21.141  45.029  1.00  0.00           H  
ATOM    111 2HE  LYS A   6      -1.893  22.778  45.449  1.00  0.00           H  
ATOM    112 1HZ  LYS A   6      -3.880  22.165  46.644  1.00  0.00           H  
ATOM    113 2HZ  LYS A   6      -4.201  23.426  45.629  1.00  0.00           H  
ATOM    114 3HZ  LYS A   6      -4.707  21.904  45.242  1.00  0.00           H  
ATOM    115  N   ILE A   7      -0.538  23.939  38.504  1.00  0.00           N  
ATOM    116  CA  ILE A   7      -0.793  24.144  37.089  1.00  0.00           C  
ATOM    117  C   ILE A   7       0.373  23.618  36.249  1.00  0.00           C  
ATOM    118  O   ILE A   7       0.142  22.950  35.231  1.00  0.00           O  
ATOM    119  CB  ILE A   7      -1.048  25.631  36.835  1.00  0.00           C  
ATOM    120  CG1 ILE A   7      -2.375  26.013  37.524  1.00  0.00           C  
ATOM    121  CG2 ILE A   7      -1.120  25.892  35.348  1.00  0.00           C  
ATOM    122  CD1 ILE A   7      -2.593  27.479  37.667  1.00  0.00           C  
ATOM    123  H   ILE A   7      -0.451  24.752  39.125  1.00  0.00           H  
ATOM    124  HA  ILE A   7      -1.687  23.593  36.817  1.00  0.00           H  
ATOM    125  HB  ILE A   7      -0.251  26.220  37.279  1.00  0.00           H  
ATOM    126 1HG1 ILE A   7      -3.197  25.603  36.941  1.00  0.00           H  
ATOM    127 2HG1 ILE A   7      -2.405  25.565  38.507  1.00  0.00           H  
ATOM    128 1HG2 ILE A   7      -1.295  26.925  35.167  1.00  0.00           H  
ATOM    129 2HG2 ILE A   7      -0.201  25.620  34.879  1.00  0.00           H  
ATOM    130 3HG2 ILE A   7      -1.926  25.304  34.918  1.00  0.00           H  
ATOM    131 1HD1 ILE A   7      -3.541  27.651  38.157  1.00  0.00           H  
ATOM    132 2HD1 ILE A   7      -1.796  27.907  38.262  1.00  0.00           H  
ATOM    133 3HD1 ILE A   7      -2.600  27.934  36.737  1.00  0.00           H  
ATOM    134  N   LYS A   8       1.616  23.926  36.649  1.00  0.00           N  
ATOM    135  CA  LYS A   8       2.774  23.421  35.922  1.00  0.00           C  
ATOM    136  C   LYS A   8       2.819  21.890  35.987  1.00  0.00           C  
ATOM    137  O   LYS A   8       3.154  21.225  34.994  1.00  0.00           O  
ATOM    138  CB  LYS A   8       4.075  23.988  36.483  1.00  0.00           C  
ATOM    139  CG  LYS A   8       4.322  25.474  36.194  1.00  0.00           C  
ATOM    140  CD  LYS A   8       5.765  25.877  36.537  1.00  0.00           C  
ATOM    141  CE  LYS A   8       6.051  25.854  38.048  1.00  0.00           C  
ATOM    142  NZ  LYS A   8       7.433  26.339  38.354  1.00  0.00           N  
ATOM    143  H   LYS A   8       1.744  24.530  37.468  1.00  0.00           H  
ATOM    144  HA  LYS A   8       2.689  23.722  34.883  1.00  0.00           H  
ATOM    145 1HB  LYS A   8       4.057  23.858  37.565  1.00  0.00           H  
ATOM    146 2HB  LYS A   8       4.920  23.414  36.094  1.00  0.00           H  
ATOM    147 1HG  LYS A   8       4.157  25.663  35.136  1.00  0.00           H  
ATOM    148 2HG  LYS A   8       3.624  26.083  36.763  1.00  0.00           H  
ATOM    149 1HD  LYS A   8       6.457  25.191  36.045  1.00  0.00           H  
ATOM    150 2HD  LYS A   8       5.951  26.883  36.156  1.00  0.00           H  
ATOM    151 1HE  LYS A   8       5.332  26.480  38.563  1.00  0.00           H  
ATOM    152 2HE  LYS A   8       5.959  24.837  38.418  1.00  0.00           H  
ATOM    153 1HZ  LYS A   8       7.593  26.305  39.351  1.00  0.00           H  
ATOM    154 2HZ  LYS A   8       8.107  25.742  37.883  1.00  0.00           H  
ATOM    155 3HZ  LYS A   8       7.542  27.290  38.029  1.00  0.00           H  
ATOM    156  N   LYS A   9       2.466  21.317  37.148  1.00  0.00           N  
ATOM    157  CA  LYS A   9       2.470  19.873  37.298  1.00  0.00           C  
ATOM    158  C   LYS A   9       1.421  19.259  36.378  1.00  0.00           C  
ATOM    159  O   LYS A   9       1.703  18.267  35.701  1.00  0.00           O  
ATOM    160  CB  LYS A   9       2.222  19.488  38.758  1.00  0.00           C  
ATOM    161  CG  LYS A   9       2.296  17.985  39.075  1.00  0.00           C  
ATOM    162  CD  LYS A   9       2.120  17.756  40.589  1.00  0.00           C  
ATOM    163  CE  LYS A   9       2.368  16.297  41.012  1.00  0.00           C  
ATOM    164  NZ  LYS A   9       1.323  15.351  40.504  1.00  0.00           N  
ATOM    165  H   LYS A   9       2.236  21.903  37.959  1.00  0.00           H  
ATOM    166  HA  LYS A   9       3.447  19.496  37.000  1.00  0.00           H  
ATOM    167 1HB  LYS A   9       2.944  20.007  39.390  1.00  0.00           H  
ATOM    168 2HB  LYS A   9       1.233  19.841  39.052  1.00  0.00           H  
ATOM    169 1HG  LYS A   9       1.509  17.456  38.528  1.00  0.00           H  
ATOM    170 2HG  LYS A   9       3.261  17.591  38.756  1.00  0.00           H  
ATOM    171 1HD  LYS A   9       2.813  18.401  41.133  1.00  0.00           H  
ATOM    172 2HD  LYS A   9       1.104  18.032  40.871  1.00  0.00           H  
ATOM    173 1HE  LYS A   9       3.338  15.980  40.636  1.00  0.00           H  
ATOM    174 2HE  LYS A   9       2.380  16.252  42.101  1.00  0.00           H  
ATOM    175 1HZ  LYS A   9       1.531  14.415  40.808  1.00  0.00           H  
ATOM    176 2HZ  LYS A   9       0.417  15.613  40.847  1.00  0.00           H  
ATOM    177 3HZ  LYS A   9       1.298  15.345  39.474  1.00  0.00           H  
ATOM    178  N   TRP A  10       0.227  19.862  36.321  1.00  0.00           N  
ATOM    179  CA  TRP A  10      -0.852  19.382  35.474  1.00  0.00           C  
ATOM    180  C   TRP A  10      -0.477  19.369  34.010  1.00  0.00           C  
ATOM    181  O   TRP A  10      -0.677  18.360  33.328  1.00  0.00           O  
ATOM    182  CB  TRP A  10      -2.103  20.234  35.664  1.00  0.00           C  
ATOM    183  CG  TRP A  10      -3.226  19.873  34.747  1.00  0.00           C  
ATOM    184  CD1 TRP A  10      -4.157  18.906  34.946  1.00  0.00           C  
ATOM    185  CD2 TRP A  10      -3.559  20.493  33.471  1.00  0.00           C  
ATOM    186  NE1 TRP A  10      -5.035  18.874  33.897  1.00  0.00           N  
ATOM    187  CE2 TRP A  10      -4.683  19.839  32.989  1.00  0.00           C  
ATOM    188  CE3 TRP A  10      -2.996  21.538  32.715  1.00  0.00           C  
ATOM    189  CZ2 TRP A  10      -5.267  20.186  31.791  1.00  0.00           C  
ATOM    190  CZ3 TRP A  10      -3.585  21.872  31.512  1.00  0.00           C  
ATOM    191  CH2 TRP A  10      -4.689  21.220  31.070  1.00  0.00           C  
ATOM    192  H   TRP A  10       0.039  20.664  36.932  1.00  0.00           H  
ATOM    193  HA  TRP A  10      -1.080  18.356  35.774  1.00  0.00           H  
ATOM    194 1HB  TRP A  10      -2.449  20.141  36.691  1.00  0.00           H  
ATOM    195 2HB  TRP A  10      -1.853  21.279  35.505  1.00  0.00           H  
ATOM    196  HD1 TRP A  10      -4.198  18.250  35.813  1.00  0.00           H  
ATOM    197  HE1 TRP A  10      -5.815  18.238  33.805  1.00  0.00           H  
ATOM    198  HE3 TRP A  10      -2.117  22.068  33.066  1.00  0.00           H  
ATOM    199  HZ2 TRP A  10      -6.150  19.675  31.409  1.00  0.00           H  
ATOM    200  HZ3 TRP A  10      -3.152  22.662  30.930  1.00  0.00           H  
ATOM    201  HH2 TRP A  10      -5.127  21.505  30.122  1.00  0.00           H  
ATOM    202  N   ILE A  11       0.107  20.471  33.515  1.00  0.00           N  
ATOM    203  CA  ILE A  11       0.443  20.470  32.106  1.00  0.00           C  
ATOM    204  C   ILE A  11       1.535  19.457  31.836  1.00  0.00           C  
ATOM    205  O   ILE A  11       1.499  18.803  30.795  1.00  0.00           O  
ATOM    206  CB  ILE A  11       0.838  21.878  31.572  1.00  0.00           C  
ATOM    207  CG1 ILE A  11       0.811  21.842  30.052  1.00  0.00           C  
ATOM    208  CG2 ILE A  11       2.216  22.338  32.065  1.00  0.00           C  
ATOM    209  CD1 ILE A  11       0.855  23.188  29.393  1.00  0.00           C  
ATOM    210  H   ILE A  11       0.254  21.292  34.111  1.00  0.00           H  
ATOM    211  HA  ILE A  11      -0.442  20.160  31.554  1.00  0.00           H  
ATOM    212  HB  ILE A  11       0.097  22.594  31.909  1.00  0.00           H  
ATOM    213 1HG1 ILE A  11       1.666  21.263  29.708  1.00  0.00           H  
ATOM    214 2HG1 ILE A  11      -0.086  21.333  29.738  1.00  0.00           H  
ATOM    215 1HG2 ILE A  11       2.451  23.320  31.699  1.00  0.00           H  
ATOM    216 2HG2 ILE A  11       2.191  22.368  33.124  1.00  0.00           H  
ATOM    217 3HG2 ILE A  11       3.000  21.662  31.738  1.00  0.00           H  
ATOM    218 1HD1 ILE A  11       0.835  23.046  28.325  1.00  0.00           H  
ATOM    219 2HD1 ILE A  11      -0.006  23.759  29.700  1.00  0.00           H  
ATOM    220 3HD1 ILE A  11       1.750  23.720  29.655  1.00  0.00           H  
ATOM    221  N   THR A  12       2.479  19.284  32.767  1.00  0.00           N  
ATOM    222  CA  THR A  12       3.544  18.323  32.577  1.00  0.00           C  
ATOM    223  C   THR A  12       3.009  16.901  32.496  1.00  0.00           C  
ATOM    224  O   THR A  12       3.415  16.133  31.616  1.00  0.00           O  
ATOM    225  CB  THR A  12       4.560  18.396  33.737  1.00  0.00           C  
ATOM    226  OG1 THR A  12       5.147  19.698  33.789  1.00  0.00           O  
ATOM    227  CG2 THR A  12       5.661  17.366  33.524  1.00  0.00           C  
ATOM    228  H   THR A  12       2.497  19.875  33.603  1.00  0.00           H  
ATOM    229  HA  THR A  12       4.047  18.550  31.642  1.00  0.00           H  
ATOM    230  HB  THR A  12       4.058  18.198  34.680  1.00  0.00           H  
ATOM    231  HG1 THR A  12       4.516  20.337  34.203  1.00  0.00           H  
ATOM    232 1HG2 THR A  12       6.372  17.436  34.344  1.00  0.00           H  
ATOM    233 2HG2 THR A  12       5.243  16.366  33.501  1.00  0.00           H  
ATOM    234 3HG2 THR A  12       6.170  17.564  32.591  1.00  0.00           H  
ATOM    235  N   GLU A  13       2.105  16.526  33.411  1.00  0.00           N  
ATOM    236  CA  GLU A  13       1.593  15.164  33.394  1.00  0.00           C  
ATOM    237  C   GLU A  13       0.749  14.876  32.167  1.00  0.00           C  
ATOM    238  O   GLU A  13       0.891  13.805  31.562  1.00  0.00           O  
ATOM    239  CB  GLU A  13       0.759  14.875  34.646  1.00  0.00           C  
ATOM    240  CG  GLU A  13       1.552  14.769  35.948  1.00  0.00           C  
ATOM    241  CD  GLU A  13       0.667  14.530  37.148  1.00  0.00           C  
ATOM    242  OE1 GLU A  13      -0.527  14.621  37.008  1.00  0.00           O  
ATOM    243  OE2 GLU A  13       1.188  14.253  38.216  1.00  0.00           O  
ATOM    244  H   GLU A  13       1.816  17.184  34.143  1.00  0.00           H  
ATOM    245  HA  GLU A  13       2.443  14.484  33.386  1.00  0.00           H  
ATOM    246 1HB  GLU A  13       0.026  15.677  34.772  1.00  0.00           H  
ATOM    247 2HB  GLU A  13       0.206  13.947  34.507  1.00  0.00           H  
ATOM    248 1HG  GLU A  13       2.264  13.950  35.862  1.00  0.00           H  
ATOM    249 2HG  GLU A  13       2.115  15.691  36.092  1.00  0.00           H  
ATOM    250  N   GLU A  14      -0.097  15.825  31.759  1.00  0.00           N  
ATOM    251  CA  GLU A  14      -0.930  15.564  30.603  1.00  0.00           C  
ATOM    252  C   GLU A  14      -0.109  15.540  29.335  1.00  0.00           C  
ATOM    253  O   GLU A  14      -0.328  14.709  28.444  1.00  0.00           O  
ATOM    254  CB  GLU A  14      -2.019  16.612  30.475  1.00  0.00           C  
ATOM    255  CG  GLU A  14      -3.117  16.557  31.507  1.00  0.00           C  
ATOM    256  CD  GLU A  14      -3.871  15.282  31.417  1.00  0.00           C  
ATOM    257  OE1 GLU A  14      -4.142  14.848  30.311  1.00  0.00           O  
ATOM    258  OE2 GLU A  14      -4.177  14.705  32.449  1.00  0.00           O  
ATOM    259  H   GLU A  14      -0.197  16.703  32.284  1.00  0.00           H  
ATOM    260  HA  GLU A  14      -1.393  14.588  30.725  1.00  0.00           H  
ATOM    261 1HB  GLU A  14      -1.567  17.604  30.539  1.00  0.00           H  
ATOM    262 2HB  GLU A  14      -2.465  16.507  29.506  1.00  0.00           H  
ATOM    263 1HG  GLU A  14      -2.680  16.655  32.503  1.00  0.00           H  
ATOM    264 2HG  GLU A  14      -3.793  17.396  31.353  1.00  0.00           H  
ATOM    265  N   ALA A  15       0.864  16.441  29.256  1.00  0.00           N  
ATOM    266  CA  ALA A  15       1.692  16.511  28.094  1.00  0.00           C  
ATOM    267  C   ALA A  15       2.517  15.239  27.946  1.00  0.00           C  
ATOM    268  O   ALA A  15       2.605  14.696  26.839  1.00  0.00           O  
ATOM    269  CB  ALA A  15       2.557  17.738  28.222  1.00  0.00           C  
ATOM    270  H   ALA A  15       1.015  17.130  29.995  1.00  0.00           H  
ATOM    271  HA  ALA A  15       1.058  16.610  27.218  1.00  0.00           H  
ATOM    272 1HB  ALA A  15       3.172  17.862  27.380  1.00  0.00           H  
ATOM    273 2HB  ALA A  15       1.918  18.607  28.322  1.00  0.00           H  
ATOM    274 3HB  ALA A  15       3.170  17.636  29.110  1.00  0.00           H  
ATOM    275  N   ARG A  16       3.029  14.680  29.046  1.00  0.00           N  
ATOM    276  CA  ARG A  16       3.808  13.458  28.924  1.00  0.00           C  
ATOM    277  C   ARG A  16       2.938  12.269  28.527  1.00  0.00           C  
ATOM    278  O   ARG A  16       3.339  11.463  27.684  1.00  0.00           O  
ATOM    279  CB  ARG A  16       4.570  13.179  30.200  1.00  0.00           C  
ATOM    280  CG  ARG A  16       5.706  14.140  30.416  1.00  0.00           C  
ATOM    281  CD  ARG A  16       6.404  13.948  31.678  1.00  0.00           C  
ATOM    282  NE  ARG A  16       7.485  14.914  31.810  1.00  0.00           N  
ATOM    283  CZ  ARG A  16       8.227  15.117  32.916  1.00  0.00           C  
ATOM    284  NH1 ARG A  16       8.006  14.416  34.011  1.00  0.00           N  
ATOM    285  NH2 ARG A  16       9.180  16.033  32.899  1.00  0.00           N  
ATOM    286  H   ARG A  16       2.957  15.147  29.957  1.00  0.00           H  
ATOM    287  HA  ARG A  16       4.550  13.617  28.137  1.00  0.00           H  
ATOM    288 1HB  ARG A  16       3.891  13.265  31.052  1.00  0.00           H  
ATOM    289 2HB  ARG A  16       4.968  12.167  30.185  1.00  0.00           H  
ATOM    290 1HG  ARG A  16       6.425  14.044  29.600  1.00  0.00           H  
ATOM    291 2HG  ARG A  16       5.311  15.136  30.417  1.00  0.00           H  
ATOM    292 1HD  ARG A  16       5.700  14.097  32.496  1.00  0.00           H  
ATOM    293 2HD  ARG A  16       6.824  12.945  31.722  1.00  0.00           H  
ATOM    294  HE  ARG A  16       7.696  15.480  30.995  1.00  0.00           H  
ATOM    295 1HH1 ARG A  16       7.277  13.719  34.029  1.00  0.00           H  
ATOM    296 2HH1 ARG A  16       8.566  14.577  34.836  1.00  0.00           H  
ATOM    297 1HH2 ARG A  16       9.348  16.572  32.060  1.00  0.00           H  
ATOM    298 2HH2 ARG A  16       9.742  16.197  33.722  1.00  0.00           H  
ATOM    299  N   LYS A  17       1.707  12.182  29.049  1.00  0.00           N  
ATOM    300  CA  LYS A  17       0.821  11.079  28.666  1.00  0.00           C  
ATOM    301  C   LYS A  17       0.556  11.104  27.164  1.00  0.00           C  
ATOM    302  O   LYS A  17       0.445  10.060  26.517  1.00  0.00           O  
ATOM    303  CB  LYS A  17      -0.502  11.125  29.427  1.00  0.00           C  
ATOM    304  CG  LYS A  17      -0.413  10.724  30.906  1.00  0.00           C  
ATOM    305  CD  LYS A  17      -1.806  10.598  31.551  1.00  0.00           C  
ATOM    306  CE  LYS A  17      -2.439  11.967  31.786  1.00  0.00           C  
ATOM    307  NZ  LYS A  17      -3.744  11.888  32.503  1.00  0.00           N  
ATOM    308  H   LYS A  17       1.403  12.856  29.762  1.00  0.00           H  
ATOM    309  HA  LYS A  17       1.322  10.140  28.900  1.00  0.00           H  
ATOM    310 1HB  LYS A  17      -0.879  12.147  29.380  1.00  0.00           H  
ATOM    311 2HB  LYS A  17      -1.229  10.482  28.935  1.00  0.00           H  
ATOM    312 1HG  LYS A  17       0.096   9.763  30.981  1.00  0.00           H  
ATOM    313 2HG  LYS A  17       0.170  11.455  31.449  1.00  0.00           H  
ATOM    314 1HD  LYS A  17      -2.458  10.012  30.904  1.00  0.00           H  
ATOM    315 2HD  LYS A  17      -1.715  10.085  32.508  1.00  0.00           H  
ATOM    316 1HE  LYS A  17      -1.751  12.579  32.372  1.00  0.00           H  
ATOM    317 2HE  LYS A  17      -2.614  12.453  30.830  1.00  0.00           H  
ATOM    318 1HZ  LYS A  17      -4.082  12.864  32.611  1.00  0.00           H  
ATOM    319 2HZ  LYS A  17      -4.407  11.356  31.966  1.00  0.00           H  
ATOM    320 3HZ  LYS A  17      -3.624  11.469  33.407  1.00  0.00           H  
ATOM    321  N   ALA A  18       0.501  12.310  26.606  1.00  0.00           N  
ATOM    322  CA  ALA A  18       0.256  12.548  25.195  1.00  0.00           C  
ATOM    323  C   ALA A  18       1.510  12.390  24.313  1.00  0.00           C  
ATOM    324  O   ALA A  18       1.424  12.571  23.096  1.00  0.00           O  
ATOM    325  CB  ALA A  18      -0.305  13.938  25.012  1.00  0.00           C  
ATOM    326  H   ALA A  18       0.553  13.128  27.226  1.00  0.00           H  
ATOM    327  HA  ALA A  18      -0.480  11.818  24.861  1.00  0.00           H  
ATOM    328 1HB  ALA A  18      -0.523  14.086  23.959  1.00  0.00           H  
ATOM    329 2HB  ALA A  18      -1.215  14.040  25.603  1.00  0.00           H  
ATOM    330 3HB  ALA A  18       0.429  14.665  25.349  1.00  0.00           H  
ATOM    331  N   GLY A  19       2.676  12.095  24.902  1.00  0.00           N  
ATOM    332  CA  GLY A  19       3.905  11.944  24.126  1.00  0.00           C  
ATOM    333  C   GLY A  19       4.732  13.218  23.928  1.00  0.00           C  
ATOM    334  O   GLY A  19       5.572  13.270  23.023  1.00  0.00           O  
ATOM    335  H   GLY A  19       2.718  11.933  25.911  1.00  0.00           H  
ATOM    336 1HA  GLY A  19       4.525  11.200  24.625  1.00  0.00           H  
ATOM    337 2HA  GLY A  19       3.654  11.528  23.153  1.00  0.00           H  
ATOM    338  N   VAL A  20       4.502  14.245  24.739  1.00  0.00           N  
ATOM    339  CA  VAL A  20       5.237  15.492  24.632  1.00  0.00           C  
ATOM    340  C   VAL A  20       6.525  15.362  25.444  1.00  0.00           C  
ATOM    341  O   VAL A  20       6.488  15.000  26.622  1.00  0.00           O  
ATOM    342  CB  VAL A  20       4.401  16.631  25.218  1.00  0.00           C  
ATOM    343  CG1 VAL A  20       5.121  17.908  25.127  1.00  0.00           C  
ATOM    344  CG2 VAL A  20       2.992  16.730  24.546  1.00  0.00           C  
ATOM    345  H   VAL A  20       3.807  14.181  25.489  1.00  0.00           H  
ATOM    346  HA  VAL A  20       5.503  15.692  23.601  1.00  0.00           H  
ATOM    347  HB  VAL A  20       4.303  16.412  26.246  1.00  0.00           H  
ATOM    348 1HG1 VAL A  20       4.563  18.671  25.613  1.00  0.00           H  
ATOM    349 2HG1 VAL A  20       6.071  17.825  25.595  1.00  0.00           H  
ATOM    350 3HG1 VAL A  20       5.249  18.155  24.092  1.00  0.00           H  
ATOM    351 1HG2 VAL A  20       2.407  17.496  25.028  1.00  0.00           H  
ATOM    352 2HG2 VAL A  20       3.094  16.973  23.514  1.00  0.00           H  
ATOM    353 3HG2 VAL A  20       2.472  15.785  24.639  1.00  0.00           H  
ATOM    354  N   ASP A  21       7.663  15.685  24.836  1.00  0.00           N  
ATOM    355  CA  ASP A  21       8.936  15.577  25.538  1.00  0.00           C  
ATOM    356  C   ASP A  21       9.168  16.808  26.418  1.00  0.00           C  
ATOM    357  O   ASP A  21       8.385  17.769  26.396  1.00  0.00           O  
ATOM    358  CB  ASP A  21      10.070  15.404  24.503  1.00  0.00           C  
ATOM    359  CG  ASP A  21      11.372  14.734  25.034  1.00  0.00           C  
ATOM    360  OD1 ASP A  21      11.589  14.751  26.230  1.00  0.00           O  
ATOM    361  OD2 ASP A  21      12.123  14.238  24.237  1.00  0.00           O  
ATOM    362  H   ASP A  21       7.643  15.962  23.866  1.00  0.00           H  
ATOM    363  HA  ASP A  21       8.907  14.695  26.178  1.00  0.00           H  
ATOM    364 1HB  ASP A  21       9.698  14.800  23.673  1.00  0.00           H  
ATOM    365 2HB  ASP A  21      10.332  16.379  24.095  1.00  0.00           H  
ATOM    366  N   ARG A  22      10.287  16.829  27.126  1.00  0.00           N  
ATOM    367  CA  ARG A  22      10.548  17.923  28.041  1.00  0.00           C  
ATOM    368  C   ARG A  22      10.829  19.233  27.330  1.00  0.00           C  
ATOM    369  O   ARG A  22      10.480  20.290  27.830  1.00  0.00           O  
ATOM    370  CB  ARG A  22      11.713  17.592  28.966  1.00  0.00           C  
ATOM    371  CG  ARG A  22      13.090  17.524  28.314  1.00  0.00           C  
ATOM    372  CD  ARG A  22      14.122  17.123  29.288  1.00  0.00           C  
ATOM    373  NE  ARG A  22      15.471  17.186  28.724  1.00  0.00           N  
ATOM    374  CZ  ARG A  22      16.598  16.788  29.331  1.00  0.00           C  
ATOM    375  NH1 ARG A  22      16.593  16.268  30.548  1.00  0.00           N  
ATOM    376  NH2 ARG A  22      17.713  16.943  28.659  1.00  0.00           N  
ATOM    377  H   ARG A  22      10.908  16.021  27.070  1.00  0.00           H  
ATOM    378  HA  ARG A  22       9.664  18.053  28.664  1.00  0.00           H  
ATOM    379 1HB  ARG A  22      11.765  18.335  29.759  1.00  0.00           H  
ATOM    380 2HB  ARG A  22      11.532  16.627  29.435  1.00  0.00           H  
ATOM    381 1HG  ARG A  22      13.086  16.808  27.491  1.00  0.00           H  
ATOM    382 2HG  ARG A  22      13.359  18.498  27.947  1.00  0.00           H  
ATOM    383 1HD  ARG A  22      14.078  17.804  30.143  1.00  0.00           H  
ATOM    384 2HD  ARG A  22      13.931  16.103  29.614  1.00  0.00           H  
ATOM    385  HE  ARG A  22      15.601  17.586  27.786  1.00  0.00           H  
ATOM    386 1HH1 ARG A  22      15.724  16.161  31.051  1.00  0.00           H  
ATOM    387 2HH1 ARG A  22      17.460  15.978  30.979  1.00  0.00           H  
ATOM    388 1HH2 ARG A  22      17.639  17.358  27.721  1.00  0.00           H  
ATOM    389 2HH2 ARG A  22      18.602  16.671  29.048  1.00  0.00           H  
ATOM    390  N   GLU A  23      11.403  19.213  26.131  1.00  0.00           N  
ATOM    391  CA  GLU A  23      11.721  20.496  25.506  1.00  0.00           C  
ATOM    392  C   GLU A  23      10.471  21.372  25.363  1.00  0.00           C  
ATOM    393  O   GLU A  23      10.465  22.552  25.737  1.00  0.00           O  
ATOM    394  CB  GLU A  23      12.316  20.258  24.118  1.00  0.00           C  
ATOM    395  CG  GLU A  23      12.730  21.508  23.378  1.00  0.00           C  
ATOM    396  CD  GLU A  23      13.264  21.209  22.000  1.00  0.00           C  
ATOM    397  OE1 GLU A  23      13.194  20.076  21.596  1.00  0.00           O  
ATOM    398  OE2 GLU A  23      13.767  22.116  21.360  1.00  0.00           O  
ATOM    399  H   GLU A  23      11.659  18.336  25.700  1.00  0.00           H  
ATOM    400  HA  GLU A  23      12.445  21.018  26.135  1.00  0.00           H  
ATOM    401 1HB  GLU A  23      13.200  19.624  24.213  1.00  0.00           H  
ATOM    402 2HB  GLU A  23      11.595  19.723  23.499  1.00  0.00           H  
ATOM    403 1HG  GLU A  23      11.880  22.186  23.286  1.00  0.00           H  
ATOM    404 2HG  GLU A  23      13.495  22.007  23.970  1.00  0.00           H  
ATOM    405  N   LEU A  24       9.398  20.764  24.860  1.00  0.00           N  
ATOM    406  CA  LEU A  24       8.152  21.468  24.661  1.00  0.00           C  
ATOM    407  C   LEU A  24       7.464  21.807  25.990  1.00  0.00           C  
ATOM    408  O   LEU A  24       6.919  22.908  26.144  1.00  0.00           O  
ATOM    409  CB  LEU A  24       7.216  20.603  23.800  1.00  0.00           C  
ATOM    410  CG  LEU A  24       7.556  20.349  22.317  1.00  0.00           C  
ATOM    411  CD1 LEU A  24       6.571  19.287  21.762  1.00  0.00           C  
ATOM    412  CD2 LEU A  24       7.406  21.644  21.526  1.00  0.00           C  
ATOM    413  H   LEU A  24       9.484  19.796  24.588  1.00  0.00           H  
ATOM    414  HA  LEU A  24       8.368  22.404  24.152  1.00  0.00           H  
ATOM    415 1HB  LEU A  24       7.123  19.646  24.285  1.00  0.00           H  
ATOM    416 2HB  LEU A  24       6.279  21.066  23.776  1.00  0.00           H  
ATOM    417  HG  LEU A  24       8.576  19.972  22.222  1.00  0.00           H  
ATOM    418 1HD1 LEU A  24       6.791  19.097  20.711  1.00  0.00           H  
ATOM    419 2HD1 LEU A  24       6.681  18.360  22.318  1.00  0.00           H  
ATOM    420 3HD1 LEU A  24       5.543  19.649  21.858  1.00  0.00           H  
ATOM    421 1HD2 LEU A  24       7.627  21.455  20.473  1.00  0.00           H  
ATOM    422 2HD2 LEU A  24       6.381  22.008  21.619  1.00  0.00           H  
ATOM    423 3HD2 LEU A  24       8.092  22.396  21.901  1.00  0.00           H  
ATOM    424  N   ILE A  25       7.513  20.891  26.967  1.00  0.00           N  
ATOM    425  CA  ILE A  25       6.835  21.140  28.239  1.00  0.00           C  
ATOM    426  C   ILE A  25       7.493  22.268  28.992  1.00  0.00           C  
ATOM    427  O   ILE A  25       6.804  23.104  29.576  1.00  0.00           O  
ATOM    428  CB  ILE A  25       6.823  19.907  29.156  1.00  0.00           C  
ATOM    429  CG1 ILE A  25       5.985  18.860  28.514  1.00  0.00           C  
ATOM    430  CG2 ILE A  25       6.236  20.297  30.564  1.00  0.00           C  
ATOM    431  CD1 ILE A  25       6.100  17.477  29.098  1.00  0.00           C  
ATOM    432  H   ILE A  25       7.973  19.987  26.801  1.00  0.00           H  
ATOM    433  HA  ILE A  25       5.806  21.423  28.025  1.00  0.00           H  
ATOM    434  HB  ILE A  25       7.832  19.518  29.266  1.00  0.00           H  
ATOM    435 1HG1 ILE A  25       4.957  19.180  28.562  1.00  0.00           H  
ATOM    436 2HG1 ILE A  25       6.276  18.812  27.499  1.00  0.00           H  
ATOM    437 1HG2 ILE A  25       6.218  19.440  31.206  1.00  0.00           H  
ATOM    438 2HG2 ILE A  25       6.846  21.059  31.049  1.00  0.00           H  
ATOM    439 3HG2 ILE A  25       5.218  20.682  30.449  1.00  0.00           H  
ATOM    440 1HD1 ILE A  25       5.463  16.797  28.529  1.00  0.00           H  
ATOM    441 2HD1 ILE A  25       7.132  17.138  29.021  1.00  0.00           H  
ATOM    442 3HD1 ILE A  25       5.791  17.471  30.133  1.00  0.00           H  
ATOM    443  N   GLU A  26       8.818  22.254  29.031  1.00  0.00           N  
ATOM    444  CA  GLU A  26       9.590  23.238  29.754  1.00  0.00           C  
ATOM    445  C   GLU A  26       9.363  24.648  29.208  1.00  0.00           C  
ATOM    446  O   GLU A  26       9.247  25.599  29.989  1.00  0.00           O  
ATOM    447  CB  GLU A  26      11.039  22.810  29.689  1.00  0.00           C  
ATOM    448  CG  GLU A  26      11.349  21.561  30.530  1.00  0.00           C  
ATOM    449  CD  GLU A  26      12.717  21.095  30.300  1.00  0.00           C  
ATOM    450  OE1 GLU A  26      13.280  21.519  29.313  1.00  0.00           O  
ATOM    451  OE2 GLU A  26      13.240  20.350  31.097  1.00  0.00           O  
ATOM    452  H   GLU A  26       9.327  21.519  28.537  1.00  0.00           H  
ATOM    453  HA  GLU A  26       9.274  23.222  30.799  1.00  0.00           H  
ATOM    454 1HB  GLU A  26      11.305  22.599  28.651  1.00  0.00           H  
ATOM    455 2HB  GLU A  26      11.659  23.585  30.013  1.00  0.00           H  
ATOM    456 1HG  GLU A  26      11.233  21.814  31.584  1.00  0.00           H  
ATOM    457 2HG  GLU A  26      10.639  20.771  30.297  1.00  0.00           H  
ATOM    458  N   LEU A  27       9.265  24.804  27.885  1.00  0.00           N  
ATOM    459  CA  LEU A  27       8.937  26.126  27.379  1.00  0.00           C  
ATOM    460  C   LEU A  27       7.484  26.482  27.758  1.00  0.00           C  
ATOM    461  O   LEU A  27       7.194  27.637  28.079  1.00  0.00           O  
ATOM    462  CB  LEU A  27       9.227  26.223  25.875  1.00  0.00           C  
ATOM    463  CG  LEU A  27      10.750  26.239  25.467  1.00  0.00           C  
ATOM    464  CD1 LEU A  27      10.870  26.102  23.954  1.00  0.00           C  
ATOM    465  CD2 LEU A  27      11.432  27.600  25.917  1.00  0.00           C  
ATOM    466  H   LEU A  27       9.457  24.018  27.254  1.00  0.00           H  
ATOM    467  HA  LEU A  27       9.575  26.843  27.880  1.00  0.00           H  
ATOM    468 1HB  LEU A  27       8.765  25.357  25.392  1.00  0.00           H  
ATOM    469 2HB  LEU A  27       8.776  27.109  25.480  1.00  0.00           H  
ATOM    470  HG  LEU A  27      11.257  25.396  25.932  1.00  0.00           H  
ATOM    471 1HD1 LEU A  27      11.920  26.102  23.667  1.00  0.00           H  
ATOM    472 2HD1 LEU A  27      10.414  25.161  23.634  1.00  0.00           H  
ATOM    473 3HD1 LEU A  27      10.366  26.935  23.461  1.00  0.00           H  
ATOM    474 1HD2 LEU A  27      12.475  27.599  25.610  1.00  0.00           H  
ATOM    475 2HD2 LEU A  27      10.928  28.437  25.436  1.00  0.00           H  
ATOM    476 3HD2 LEU A  27      11.385  27.727  26.993  1.00  0.00           H  
ATOM    477  N   ALA A  28       6.559  25.509  27.772  1.00  0.00           N  
ATOM    478  CA  ALA A  28       5.208  25.848  28.223  1.00  0.00           C  
ATOM    479  C   ALA A  28       5.241  26.330  29.687  1.00  0.00           C  
ATOM    480  O   ALA A  28       4.560  27.307  30.030  1.00  0.00           O  
ATOM    481  CB  ALA A  28       4.283  24.656  28.091  1.00  0.00           C  
ATOM    482  H   ALA A  28       6.776  24.568  27.425  1.00  0.00           H  
ATOM    483  HA  ALA A  28       4.836  26.660  27.605  1.00  0.00           H  
ATOM    484 1HB  ALA A  28       3.300  24.921  28.407  1.00  0.00           H  
ATOM    485 2HB  ALA A  28       4.260  24.358  27.060  1.00  0.00           H  
ATOM    486 3HB  ALA A  28       4.640  23.837  28.701  1.00  0.00           H  
ATOM    487  N   GLU A  29       6.086  25.715  30.539  1.00  0.00           N  
ATOM    488  CA  GLU A  29       6.190  26.165  31.930  1.00  0.00           C  
ATOM    489  C   GLU A  29       6.709  27.593  31.983  1.00  0.00           C  
ATOM    490  O   GLU A  29       6.237  28.403  32.790  1.00  0.00           O  
ATOM    491  CB  GLU A  29       7.087  25.275  32.783  1.00  0.00           C  
ATOM    492  CG  GLU A  29       6.533  23.909  33.115  1.00  0.00           C  
ATOM    493  CD  GLU A  29       7.477  23.146  34.005  1.00  0.00           C  
ATOM    494  OE1 GLU A  29       8.601  23.574  34.145  1.00  0.00           O  
ATOM    495  OE2 GLU A  29       7.072  22.174  34.578  1.00  0.00           O  
ATOM    496  H   GLU A  29       6.591  24.881  30.217  1.00  0.00           H  
ATOM    497  HA  GLU A  29       5.201  26.155  32.369  1.00  0.00           H  
ATOM    498 1HB  GLU A  29       8.033  25.124  32.263  1.00  0.00           H  
ATOM    499 2HB  GLU A  29       7.311  25.781  33.718  1.00  0.00           H  
ATOM    500 1HG  GLU A  29       5.571  24.020  33.614  1.00  0.00           H  
ATOM    501 2HG  GLU A  29       6.372  23.356  32.192  1.00  0.00           H  
ATOM    502  N   LEU A  30       7.653  27.921  31.095  1.00  0.00           N  
ATOM    503  CA  LEU A  30       8.152  29.282  30.998  1.00  0.00           C  
ATOM    504  C   LEU A  30       7.022  30.253  30.724  1.00  0.00           C  
ATOM    505  O   LEU A  30       6.926  31.279  31.402  1.00  0.00           O  
ATOM    506  CB  LEU A  30       9.227  29.381  29.903  1.00  0.00           C  
ATOM    507  CG  LEU A  30       9.827  30.762  29.606  1.00  0.00           C  
ATOM    508  CD1 LEU A  30      11.224  30.601  29.233  1.00  0.00           C  
ATOM    509  CD2 LEU A  30       9.120  31.378  28.374  1.00  0.00           C  
ATOM    510  H   LEU A  30       8.064  27.175  30.523  1.00  0.00           H  
ATOM    511  HA  LEU A  30       8.606  29.545  31.952  1.00  0.00           H  
ATOM    512 1HB  LEU A  30      10.032  28.703  30.163  1.00  0.00           H  
ATOM    513 2HB  LEU A  30       8.806  29.043  28.986  1.00  0.00           H  
ATOM    514  HG  LEU A  30       9.738  31.414  30.476  1.00  0.00           H  
ATOM    515 1HD1 LEU A  30      11.643  31.568  28.993  1.00  0.00           H  
ATOM    516 2HD1 LEU A  30      11.771  30.162  30.063  1.00  0.00           H  
ATOM    517 3HD1 LEU A  30      11.298  29.951  28.364  1.00  0.00           H  
ATOM    518 1HD2 LEU A  30       9.570  32.336  28.138  1.00  0.00           H  
ATOM    519 2HD2 LEU A  30       9.251  30.713  27.539  1.00  0.00           H  
ATOM    520 3HD2 LEU A  30       8.067  31.520  28.545  1.00  0.00           H  
ATOM    521  N   LEU A  31       6.131  29.927  29.783  1.00  0.00           N  
ATOM    522  CA  LEU A  31       5.055  30.867  29.511  1.00  0.00           C  
ATOM    523  C   LEU A  31       4.131  30.997  30.725  1.00  0.00           C  
ATOM    524  O   LEU A  31       3.651  32.098  31.016  1.00  0.00           O  
ATOM    525  CB  LEU A  31       4.203  30.461  28.296  1.00  0.00           C  
ATOM    526  CG  LEU A  31       3.097  31.517  27.849  1.00  0.00           C  
ATOM    527  CD1 LEU A  31       3.736  32.805  27.480  1.00  0.00           C  
ATOM    528  CD2 LEU A  31       2.294  31.010  26.672  1.00  0.00           C  
ATOM    529  H   LEU A  31       6.283  29.076  29.227  1.00  0.00           H  
ATOM    530  HA  LEU A  31       5.518  31.825  29.324  1.00  0.00           H  
ATOM    531 1HB  LEU A  31       4.832  30.273  27.474  1.00  0.00           H  
ATOM    532 2HB  LEU A  31       3.714  29.533  28.542  1.00  0.00           H  
ATOM    533  HG  LEU A  31       2.455  31.710  28.653  1.00  0.00           H  
ATOM    534 1HD1 LEU A  31       2.963  33.519  27.186  1.00  0.00           H  
ATOM    535 2HD1 LEU A  31       4.280  33.226  28.312  1.00  0.00           H  
ATOM    536 3HD1 LEU A  31       4.407  32.637  26.643  1.00  0.00           H  
ATOM    537 1HD2 LEU A  31       1.560  31.758  26.387  1.00  0.00           H  
ATOM    538 2HD2 LEU A  31       2.938  30.816  25.822  1.00  0.00           H  
ATOM    539 3HD2 LEU A  31       1.787  30.119  26.958  1.00  0.00           H  
ATOM    540  N   LEU A  32       3.867  29.884  31.428  1.00  0.00           N  
ATOM    541  CA  LEU A  32       2.975  29.940  32.584  1.00  0.00           C  
ATOM    542  C   LEU A  32       3.556  30.815  33.688  1.00  0.00           C  
ATOM    543  O   LEU A  32       2.841  31.644  34.268  1.00  0.00           O  
ATOM    544  CB  LEU A  32       2.780  28.523  33.156  1.00  0.00           C  
ATOM    545  CG  LEU A  32       2.000  27.528  32.287  1.00  0.00           C  
ATOM    546  CD1 LEU A  32       2.088  26.121  32.893  1.00  0.00           C  
ATOM    547  CD2 LEU A  32       0.587  27.950  32.200  1.00  0.00           C  
ATOM    548  H   LEU A  32       4.253  28.992  31.101  1.00  0.00           H  
ATOM    549  HA  LEU A  32       2.038  30.374  32.280  1.00  0.00           H  
ATOM    550 1HB  LEU A  32       3.759  28.097  33.348  1.00  0.00           H  
ATOM    551 2HB  LEU A  32       2.262  28.611  34.105  1.00  0.00           H  
ATOM    552  HG  LEU A  32       2.425  27.501  31.293  1.00  0.00           H  
ATOM    553 1HD1 LEU A  32       1.524  25.429  32.272  1.00  0.00           H  
ATOM    554 2HD1 LEU A  32       3.110  25.800  32.940  1.00  0.00           H  
ATOM    555 3HD1 LEU A  32       1.680  26.129  33.888  1.00  0.00           H  
ATOM    556 1HD2 LEU A  32       0.080  27.259  31.594  1.00  0.00           H  
ATOM    557 2HD2 LEU A  32       0.149  27.961  33.187  1.00  0.00           H  
ATOM    558 3HD2 LEU A  32       0.501  28.914  31.759  1.00  0.00           H  
ATOM    559  N   LEU A  33       4.864  30.702  33.919  1.00  0.00           N  
ATOM    560  CA  LEU A  33       5.517  31.518  34.924  1.00  0.00           C  
ATOM    561  C   LEU A  33       5.535  32.972  34.540  1.00  0.00           C  
ATOM    562  O   LEU A  33       5.313  33.842  35.379  1.00  0.00           O  
ATOM    563  CB  LEU A  33       6.963  31.082  35.158  1.00  0.00           C  
ATOM    564  CG  LEU A  33       7.793  31.956  36.182  1.00  0.00           C  
ATOM    565  CD1 LEU A  33       7.148  31.963  37.577  1.00  0.00           C  
ATOM    566  CD2 LEU A  33       9.206  31.428  36.238  1.00  0.00           C  
ATOM    567  H   LEU A  33       5.400  29.985  33.418  1.00  0.00           H  
ATOM    568  HA  LEU A  33       4.954  31.409  35.846  1.00  0.00           H  
ATOM    569 1HB  LEU A  33       6.957  30.053  35.509  1.00  0.00           H  
ATOM    570 2HB  LEU A  33       7.481  31.109  34.193  1.00  0.00           H  
ATOM    571  HG  LEU A  33       7.820  32.980  35.827  1.00  0.00           H  
ATOM    572 1HD1 LEU A  33       7.745  32.585  38.243  1.00  0.00           H  
ATOM    573 2HD1 LEU A  33       6.143  32.371  37.530  1.00  0.00           H  
ATOM    574 3HD1 LEU A  33       7.115  30.953  37.964  1.00  0.00           H  
ATOM    575 1HD2 LEU A  33       9.798  32.043  36.916  1.00  0.00           H  
ATOM    576 2HD2 LEU A  33       9.199  30.398  36.594  1.00  0.00           H  
ATOM    577 3HD2 LEU A  33       9.640  31.465  35.238  1.00  0.00           H  
ATOM    578  N   LEU A  34       5.832  33.266  33.291  1.00  0.00           N  
ATOM    579  CA  LEU A  34       5.905  34.655  32.925  1.00  0.00           C  
ATOM    580  C   LEU A  34       4.521  35.305  32.980  1.00  0.00           C  
ATOM    581  O   LEU A  34       4.395  36.458  33.403  1.00  0.00           O  
ATOM    582  CB  LEU A  34       6.533  34.775  31.552  1.00  0.00           C  
ATOM    583  CG  LEU A  34       8.030  34.349  31.436  1.00  0.00           C  
ATOM    584  CD1 LEU A  34       8.433  34.326  30.007  1.00  0.00           C  
ATOM    585  CD2 LEU A  34       8.888  35.283  32.136  1.00  0.00           C  
ATOM    586  H   LEU A  34       6.043  32.530  32.609  1.00  0.00           H  
ATOM    587  HA  LEU A  34       6.527  35.165  33.650  1.00  0.00           H  
ATOM    588 1HB  LEU A  34       5.937  34.213  30.827  1.00  0.00           H  
ATOM    589 2HB  LEU A  34       6.497  35.808  31.321  1.00  0.00           H  
ATOM    590  HG  LEU A  34       8.159  33.354  31.852  1.00  0.00           H  
ATOM    591 1HD1 LEU A  34       9.473  34.021  29.921  1.00  0.00           H  
ATOM    592 2HD1 LEU A  34       7.803  33.623  29.494  1.00  0.00           H  
ATOM    593 3HD1 LEU A  34       8.323  35.313  29.574  1.00  0.00           H  
ATOM    594 1HD2 LEU A  34       9.903  34.952  32.017  1.00  0.00           H  
ATOM    595 2HD2 LEU A  34       8.766  36.277  31.700  1.00  0.00           H  
ATOM    596 3HD2 LEU A  34       8.654  35.320  33.186  1.00  0.00           H  
ATOM    597  N   ALA A  35       3.469  34.568  32.589  1.00  0.00           N  
ATOM    598  CA  ALA A  35       2.111  35.086  32.640  1.00  0.00           C  
ATOM    599  C   ALA A  35       1.722  35.438  34.059  1.00  0.00           C  
ATOM    600  O   ALA A  35       1.044  36.456  34.310  1.00  0.00           O  
ATOM    601  CB  ALA A  35       1.178  34.041  32.142  1.00  0.00           C  
ATOM    602  H   ALA A  35       3.619  33.628  32.203  1.00  0.00           H  
ATOM    603  HA  ALA A  35       2.054  35.985  32.027  1.00  0.00           H  
ATOM    604 1HB  ALA A  35       0.196  34.421  32.208  1.00  0.00           H  
ATOM    605 2HB  ALA A  35       1.451  33.804  31.120  1.00  0.00           H  
ATOM    606 3HB  ALA A  35       1.257  33.150  32.767  1.00  0.00           H  
ATOM    607  N   TYR A  36       2.159  34.570  34.980  1.00  0.00           N  
ATOM    608  CA  TYR A  36       1.984  34.695  36.410  1.00  0.00           C  
ATOM    609  C   TYR A  36       2.672  35.933  36.965  1.00  0.00           C  
ATOM    610  O   TYR A  36       2.057  36.734  37.671  1.00  0.00           O  
ATOM    611  CB  TYR A  36       2.526  33.445  37.089  1.00  0.00           C  
ATOM    612  CG  TYR A  36       2.586  33.516  38.537  1.00  0.00           C  
ATOM    613  CD1 TYR A  36       1.484  33.250  39.296  1.00  0.00           C  
ATOM    614  CD2 TYR A  36       3.791  33.870  39.128  1.00  0.00           C  
ATOM    615  CE1 TYR A  36       1.579  33.335  40.655  1.00  0.00           C  
ATOM    616  CE2 TYR A  36       3.887  33.961  40.475  1.00  0.00           C  
ATOM    617  CZ  TYR A  36       2.791  33.695  41.245  1.00  0.00           C  
ATOM    618  OH  TYR A  36       2.883  33.794  42.613  1.00  0.00           O  
ATOM    619  H   TYR A  36       2.633  33.720  34.649  1.00  0.00           H  
ATOM    620  HA  TYR A  36       0.916  34.783  36.615  1.00  0.00           H  
ATOM    621 1HB  TYR A  36       1.914  32.599  36.817  1.00  0.00           H  
ATOM    622 2HB  TYR A  36       3.504  33.231  36.738  1.00  0.00           H  
ATOM    623  HD1 TYR A  36       0.542  32.975  38.825  1.00  0.00           H  
ATOM    624  HD2 TYR A  36       4.660  34.079  38.510  1.00  0.00           H  
ATOM    625  HE1 TYR A  36       0.707  33.126  41.273  1.00  0.00           H  
ATOM    626  HE2 TYR A  36       4.830  34.243  40.940  1.00  0.00           H  
ATOM    627  HH  TYR A  36       2.061  33.430  43.021  1.00  0.00           H  
ATOM    628  N   LEU A  37       3.955  36.101  36.617  1.00  0.00           N  
ATOM    629  CA  LEU A  37       4.754  37.210  37.117  1.00  0.00           C  
ATOM    630  C   LEU A  37       4.234  38.551  36.623  1.00  0.00           C  
ATOM    631  O   LEU A  37       4.232  39.531  37.369  1.00  0.00           O  
ATOM    632  CB  LEU A  37       6.218  37.039  36.676  1.00  0.00           C  
ATOM    633  CG  LEU A  37       7.011  35.844  37.300  1.00  0.00           C  
ATOM    634  CD1 LEU A  37       8.346  35.725  36.586  1.00  0.00           C  
ATOM    635  CD2 LEU A  37       7.217  36.041  38.794  1.00  0.00           C  
ATOM    636  H   LEU A  37       4.399  35.391  36.030  1.00  0.00           H  
ATOM    637  HA  LEU A  37       4.689  37.214  38.200  1.00  0.00           H  
ATOM    638 1HB  LEU A  37       6.225  36.904  35.590  1.00  0.00           H  
ATOM    639 2HB  LEU A  37       6.755  37.958  36.905  1.00  0.00           H  
ATOM    640  HG  LEU A  37       6.465  34.933  37.148  1.00  0.00           H  
ATOM    641 1HD1 LEU A  37       8.903  34.885  36.993  1.00  0.00           H  
ATOM    642 2HD1 LEU A  37       8.178  35.564  35.525  1.00  0.00           H  
ATOM    643 3HD1 LEU A  37       8.912  36.634  36.731  1.00  0.00           H  
ATOM    644 1HD2 LEU A  37       7.773  35.192  39.187  1.00  0.00           H  
ATOM    645 2HD2 LEU A  37       7.781  36.958  38.970  1.00  0.00           H  
ATOM    646 3HD2 LEU A  37       6.264  36.103  39.305  1.00  0.00           H  
ATOM    647  N   ASP A  38       3.757  38.599  35.377  1.00  0.00           N  
ATOM    648  CA  ASP A  38       3.215  39.840  34.851  1.00  0.00           C  
ATOM    649  C   ASP A  38       1.764  40.066  35.280  1.00  0.00           C  
ATOM    650  O   ASP A  38       1.316  41.213  35.348  1.00  0.00           O  
ATOM    651  CB  ASP A  38       3.353  39.924  33.331  1.00  0.00           C  
ATOM    652  CG  ASP A  38       4.774  40.129  32.852  1.00  0.00           C  
ATOM    653  OD1 ASP A  38       5.447  40.928  33.484  1.00  0.00           O  
ATOM    654  OD2 ASP A  38       5.191  39.530  31.856  1.00  0.00           O  
ATOM    655  H   ASP A  38       3.822  37.774  34.773  1.00  0.00           H  
ATOM    656  HA  ASP A  38       3.804  40.658  35.263  1.00  0.00           H  
ATOM    657 1HB  ASP A  38       2.959  39.009  32.884  1.00  0.00           H  
ATOM    658 2HB  ASP A  38       2.776  40.763  32.978  1.00  0.00           H  
ATOM    659  N   GLY A  39       1.021  38.988  35.578  1.00  0.00           N  
ATOM    660  CA  GLY A  39      -0.374  39.111  35.981  1.00  0.00           C  
ATOM    661  C   GLY A  39      -1.272  39.324  34.778  1.00  0.00           C  
ATOM    662  O   GLY A  39      -2.300  39.999  34.861  1.00  0.00           O  
ATOM    663  H   GLY A  39       1.403  38.046  35.492  1.00  0.00           H  
ATOM    664 1HA  GLY A  39      -0.670  38.202  36.505  1.00  0.00           H  
ATOM    665 2HA  GLY A  39      -0.481  39.940  36.680  1.00  0.00           H  
ATOM    666  N   LEU A  40      -0.841  38.799  33.640  1.00  0.00           N  
ATOM    667  CA  LEU A  40      -1.573  38.964  32.396  1.00  0.00           C  
ATOM    668  C   LEU A  40      -2.579  37.878  32.167  1.00  0.00           C  
ATOM    669  O   LEU A  40      -3.641  38.115  31.588  1.00  0.00           O  
ATOM    670  CB  LEU A  40      -0.576  38.939  31.261  1.00  0.00           C  
ATOM    671  CG  LEU A  40       0.409  40.047  31.262  1.00  0.00           C  
ATOM    672  CD1 LEU A  40       1.455  39.718  30.298  1.00  0.00           C  
ATOM    673  CD2 LEU A  40      -0.241  41.360  30.861  1.00  0.00           C  
ATOM    674  H   LEU A  40      -0.009  38.208  33.680  1.00  0.00           H  
ATOM    675  HA  LEU A  40      -2.104  39.910  32.425  1.00  0.00           H  
ATOM    676 1HB  LEU A  40      -0.028  38.004  31.318  1.00  0.00           H  
ATOM    677 2HB  LEU A  40      -1.127  38.964  30.317  1.00  0.00           H  
ATOM    678  HG  LEU A  40       0.823  40.146  32.238  1.00  0.00           H  
ATOM    679 1HD1 LEU A  40       2.199  40.504  30.298  1.00  0.00           H  
ATOM    680 2HD1 LEU A  40       1.921  38.787  30.598  1.00  0.00           H  
ATOM    681 3HD1 LEU A  40       1.016  39.614  29.307  1.00  0.00           H  
ATOM    682 1HD2 LEU A  40       0.509  42.149  30.854  1.00  0.00           H  
ATOM    683 2HD2 LEU A  40      -0.670  41.266  29.862  1.00  0.00           H  
ATOM    684 3HD2 LEU A  40      -1.024  41.632  31.558  1.00  0.00           H  
ATOM    685  N   PHE A  41      -2.242  36.673  32.591  1.00  0.00           N  
ATOM    686  CA  PHE A  41      -3.145  35.579  32.300  1.00  0.00           C  
ATOM    687  C   PHE A  41      -3.275  34.736  33.530  1.00  0.00           C  
ATOM    688  O   PHE A  41      -2.368  34.721  34.357  1.00  0.00           O  
ATOM    689  CB  PHE A  41      -2.612  34.699  31.170  1.00  0.00           C  
ATOM    690  CG  PHE A  41      -2.216  35.470  29.939  1.00  0.00           C  
ATOM    691  CD1 PHE A  41      -0.877  35.739  29.700  1.00  0.00           C  
ATOM    692  CD2 PHE A  41      -3.135  35.972  29.060  1.00  0.00           C  
ATOM    693  CE1 PHE A  41      -0.472  36.455  28.649  1.00  0.00           C  
ATOM    694  CE2 PHE A  41      -2.717  36.716  27.989  1.00  0.00           C  
ATOM    695  CZ  PHE A  41      -1.368  36.948  27.803  1.00  0.00           C  
ATOM    696  H   PHE A  41      -1.366  36.556  33.111  1.00  0.00           H  
ATOM    697  HA  PHE A  41      -4.128  35.969  32.038  1.00  0.00           H  
ATOM    698 1HB  PHE A  41      -1.793  34.141  31.519  1.00  0.00           H  
ATOM    699 2HB  PHE A  41      -3.378  33.980  30.884  1.00  0.00           H  
ATOM    700  HD1 PHE A  41      -0.148  35.377  30.357  1.00  0.00           H  
ATOM    701  HD2 PHE A  41      -4.197  35.796  29.221  1.00  0.00           H  
ATOM    702  HE1 PHE A  41       0.584  36.643  28.488  1.00  0.00           H  
ATOM    703  HE2 PHE A  41      -3.452  37.125  27.286  1.00  0.00           H  
ATOM    704  HZ  PHE A  41      -1.020  37.530  26.962  1.00  0.00           H  
ATOM    705  N   ASP A  42      -4.390  34.032  33.665  1.00  0.00           N  
ATOM    706  CA  ASP A  42      -4.497  33.043  34.721  1.00  0.00           C  
ATOM    707  C   ASP A  42      -3.806  31.813  34.151  1.00  0.00           C  
ATOM    708  O   ASP A  42      -4.332  31.258  33.170  1.00  0.00           O  
ATOM    709  CB  ASP A  42      -5.944  32.717  35.109  1.00  0.00           C  
ATOM    710  CG  ASP A  42      -6.001  31.720  36.320  1.00  0.00           C  
ATOM    711  OD1 ASP A  42      -5.080  30.912  36.454  1.00  0.00           O  
ATOM    712  OD2 ASP A  42      -6.930  31.789  37.121  1.00  0.00           O  
ATOM    713  H   ASP A  42      -5.140  34.147  32.998  1.00  0.00           H  
ATOM    714  HA  ASP A  42      -4.003  33.415  35.609  1.00  0.00           H  
ATOM    715 1HB  ASP A  42      -6.468  33.636  35.383  1.00  0.00           H  
ATOM    716 2HB  ASP A  42      -6.469  32.278  34.257  1.00  0.00           H  
ATOM    717  N   PRO A  43      -2.656  31.348  34.694  1.00  0.00           N  
ATOM    718  CA  PRO A  43      -1.877  30.256  34.169  1.00  0.00           C  
ATOM    719  C   PRO A  43      -2.729  28.997  34.001  1.00  0.00           C  
ATOM    720  O   PRO A  43      -2.376  28.129  33.216  1.00  0.00           O  
ATOM    721  CB  PRO A  43      -0.776  30.070  35.233  1.00  0.00           C  
ATOM    722  CG  PRO A  43      -0.651  31.403  35.889  1.00  0.00           C  
ATOM    723  CD  PRO A  43      -2.059  31.951  35.926  1.00  0.00           C  
ATOM    724  HA  PRO A  43      -1.425  30.570  33.226  1.00  0.00           H  
ATOM    725 1HB  PRO A  43      -1.024  29.277  35.929  1.00  0.00           H  
ATOM    726 2HB  PRO A  43       0.167  29.782  34.748  1.00  0.00           H  
ATOM    727 1HG  PRO A  43      -0.222  31.300  36.895  1.00  0.00           H  
ATOM    728 2HG  PRO A  43       0.038  32.045  35.309  1.00  0.00           H  
ATOM    729 1HD  PRO A  43      -2.604  31.616  36.824  1.00  0.00           H  
ATOM    730 2HD  PRO A  43      -1.951  33.025  35.881  1.00  0.00           H  
ATOM    731  N   LYS A  44      -3.843  28.869  34.728  1.00  0.00           N  
ATOM    732  CA  LYS A  44      -4.661  27.669  34.597  1.00  0.00           C  
ATOM    733  C   LYS A  44      -5.288  27.573  33.210  1.00  0.00           C  
ATOM    734  O   LYS A  44      -5.406  26.484  32.637  1.00  0.00           O  
ATOM    735  CB  LYS A  44      -5.754  27.657  35.659  1.00  0.00           C  
ATOM    736  CG  LYS A  44      -6.589  26.388  35.721  1.00  0.00           C  
ATOM    737  CD  LYS A  44      -7.542  26.433  36.922  1.00  0.00           C  
ATOM    738  CE  LYS A  44      -8.375  25.163  37.035  1.00  0.00           C  
ATOM    739  NZ  LYS A  44      -9.297  25.204  38.211  1.00  0.00           N  
ATOM    740  H   LYS A  44      -4.152  29.610  35.379  1.00  0.00           H  
ATOM    741  HA  LYS A  44      -4.022  26.799  34.737  1.00  0.00           H  
ATOM    742 1HB  LYS A  44      -5.315  27.828  36.633  1.00  0.00           H  
ATOM    743 2HB  LYS A  44      -6.432  28.492  35.473  1.00  0.00           H  
ATOM    744 1HG  LYS A  44      -7.172  26.289  34.802  1.00  0.00           H  
ATOM    745 2HG  LYS A  44      -5.929  25.524  35.807  1.00  0.00           H  
ATOM    746 1HD  LYS A  44      -6.962  26.564  37.838  1.00  0.00           H  
ATOM    747 2HD  LYS A  44      -8.211  27.288  36.815  1.00  0.00           H  
ATOM    748 1HE  LYS A  44      -8.963  25.041  36.128  1.00  0.00           H  
ATOM    749 2HE  LYS A  44      -7.707  24.308  37.141  1.00  0.00           H  
ATOM    750 1HZ  LYS A  44      -9.830  24.346  38.253  1.00  0.00           H  
ATOM    751 2HZ  LYS A  44      -8.759  25.305  39.061  1.00  0.00           H  
ATOM    752 3HZ  LYS A  44      -9.929  25.986  38.120  1.00  0.00           H  
ATOM    753  N   LYS A  45      -5.733  28.715  32.681  1.00  0.00           N  
ATOM    754  CA  LYS A  45      -6.410  28.718  31.393  1.00  0.00           C  
ATOM    755  C   LYS A  45      -5.362  28.749  30.311  1.00  0.00           C  
ATOM    756  O   LYS A  45      -5.545  28.208  29.210  1.00  0.00           O  
ATOM    757  CB  LYS A  45      -7.362  29.905  31.282  1.00  0.00           C  
ATOM    758  CG  LYS A  45      -8.573  29.810  32.210  1.00  0.00           C  
ATOM    759  CD  LYS A  45      -9.504  31.010  32.048  1.00  0.00           C  
ATOM    760  CE  LYS A  45     -10.717  30.902  32.971  1.00  0.00           C  
ATOM    761  NZ  LYS A  45     -11.627  32.080  32.840  1.00  0.00           N  
ATOM    762  H   LYS A  45      -5.545  29.598  33.160  1.00  0.00           H  
ATOM    763  HA  LYS A  45      -6.982  27.796  31.289  1.00  0.00           H  
ATOM    764 1HB  LYS A  45      -6.820  30.822  31.525  1.00  0.00           H  
ATOM    765 2HB  LYS A  45      -7.718  29.994  30.256  1.00  0.00           H  
ATOM    766 1HG  LYS A  45      -9.122  28.894  31.989  1.00  0.00           H  
ATOM    767 2HG  LYS A  45      -8.224  29.761  33.244  1.00  0.00           H  
ATOM    768 1HD  LYS A  45      -8.957  31.925  32.283  1.00  0.00           H  
ATOM    769 2HD  LYS A  45      -9.850  31.067  31.016  1.00  0.00           H  
ATOM    770 1HE  LYS A  45     -11.272  29.999  32.724  1.00  0.00           H  
ATOM    771 2HE  LYS A  45     -10.374  30.834  34.004  1.00  0.00           H  
ATOM    772 1HZ  LYS A  45     -12.414  31.969  33.465  1.00  0.00           H  
ATOM    773 2HZ  LYS A  45     -11.127  32.925  33.079  1.00  0.00           H  
ATOM    774 3HZ  LYS A  45     -11.961  32.146  31.889  1.00  0.00           H  
ATOM    775  N   LEU A  46      -4.228  29.343  30.659  1.00  0.00           N  
ATOM    776  CA  LEU A  46      -3.122  29.435  29.749  1.00  0.00           C  
ATOM    777  C   LEU A  46      -2.571  28.033  29.542  1.00  0.00           C  
ATOM    778  O   LEU A  46      -2.193  27.684  28.423  1.00  0.00           O  
ATOM    779  CB  LEU A  46      -2.080  30.357  30.338  1.00  0.00           C  
ATOM    780  CG  LEU A  46      -0.869  30.723  29.526  1.00  0.00           C  
ATOM    781  CD1 LEU A  46      -1.257  31.426  28.213  1.00  0.00           C  
ATOM    782  CD2 LEU A  46      -0.079  31.622  30.375  1.00  0.00           C  
ATOM    783  H   LEU A  46      -4.161  29.799  31.576  1.00  0.00           H  
ATOM    784  HA  LEU A  46      -3.486  29.824  28.802  1.00  0.00           H  
ATOM    785 1HB  LEU A  46      -2.570  31.271  30.672  1.00  0.00           H  
ATOM    786 2HB  LEU A  46      -1.704  29.847  31.198  1.00  0.00           H  
ATOM    787  HG  LEU A  46      -0.290  29.834  29.286  1.00  0.00           H  
ATOM    788 1HD1 LEU A  46      -0.361  31.706  27.681  1.00  0.00           H  
ATOM    789 2HD1 LEU A  46      -1.845  30.760  27.587  1.00  0.00           H  
ATOM    790 3HD1 LEU A  46      -1.835  32.327  28.435  1.00  0.00           H  
ATOM    791 1HD2 LEU A  46       0.798  31.926  29.881  1.00  0.00           H  
ATOM    792 2HD2 LEU A  46      -0.672  32.483  30.596  1.00  0.00           H  
ATOM    793 3HD2 LEU A  46       0.180  31.127  31.291  1.00  0.00           H  
ATOM    794  N   ALA A  47      -2.517  27.235  30.623  1.00  0.00           N  
ATOM    795  CA  ALA A  47      -2.055  25.864  30.573  1.00  0.00           C  
ATOM    796  C   ALA A  47      -2.944  25.041  29.681  1.00  0.00           C  
ATOM    797  O   ALA A  47      -2.454  24.183  28.965  1.00  0.00           O  
ATOM    798  CB  ALA A  47      -2.004  25.241  31.945  1.00  0.00           C  
ATOM    799  H   ALA A  47      -2.781  27.616  31.530  1.00  0.00           H  
ATOM    800  HA  ALA A  47      -1.054  25.863  30.151  1.00  0.00           H  
ATOM    801 1HB  ALA A  47      -1.632  24.232  31.873  1.00  0.00           H  
ATOM    802 2HB  ALA A  47      -1.355  25.813  32.572  1.00  0.00           H  
ATOM    803 3HB  ALA A  47      -3.006  25.231  32.378  1.00  0.00           H  
ATOM    804  N   LYS A  48      -4.259  25.284  29.697  1.00  0.00           N  
ATOM    805  CA  LYS A  48      -5.109  24.513  28.800  1.00  0.00           C  
ATOM    806  C   LYS A  48      -4.746  24.828  27.348  1.00  0.00           C  
ATOM    807  O   LYS A  48      -4.621  23.914  26.520  1.00  0.00           O  
ATOM    808  CB  LYS A  48      -6.579  24.799  29.076  1.00  0.00           C  
ATOM    809  CG  LYS A  48      -7.072  24.225  30.392  1.00  0.00           C  
ATOM    810  CD  LYS A  48      -8.531  24.556  30.637  1.00  0.00           C  
ATOM    811  CE  LYS A  48      -9.012  23.974  31.959  1.00  0.00           C  
ATOM    812  NZ  LYS A  48     -10.447  24.292  32.216  1.00  0.00           N  
ATOM    813  H   LYS A  48      -4.648  25.942  30.379  1.00  0.00           H  
ATOM    814  HA  LYS A  48      -4.924  23.458  28.966  1.00  0.00           H  
ATOM    815 1HB  LYS A  48      -6.743  25.879  29.095  1.00  0.00           H  
ATOM    816 2HB  LYS A  48      -7.187  24.388  28.272  1.00  0.00           H  
ATOM    817 1HG  LYS A  48      -6.953  23.146  30.376  1.00  0.00           H  
ATOM    818 2HG  LYS A  48      -6.469  24.624  31.207  1.00  0.00           H  
ATOM    819 1HD  LYS A  48      -8.651  25.641  30.665  1.00  0.00           H  
ATOM    820 2HD  LYS A  48      -9.140  24.159  29.827  1.00  0.00           H  
ATOM    821 1HE  LYS A  48      -8.886  22.893  31.940  1.00  0.00           H  
ATOM    822 2HE  LYS A  48      -8.407  24.387  32.770  1.00  0.00           H  
ATOM    823 1HZ  LYS A  48     -10.730  23.891  33.098  1.00  0.00           H  
ATOM    824 2HZ  LYS A  48     -10.572  25.294  32.247  1.00  0.00           H  
ATOM    825 3HZ  LYS A  48     -11.016  23.906  31.476  1.00  0.00           H  
ATOM    826  N   ARG A  49      -4.503  26.113  27.047  1.00  0.00           N  
ATOM    827  CA  ARG A  49      -4.096  26.490  25.694  1.00  0.00           C  
ATOM    828  C   ARG A  49      -2.766  25.844  25.322  1.00  0.00           C  
ATOM    829  O   ARG A  49      -2.625  25.267  24.235  1.00  0.00           O  
ATOM    830  CB  ARG A  49      -3.973  28.003  25.564  1.00  0.00           C  
ATOM    831  CG  ARG A  49      -3.480  28.492  24.210  1.00  0.00           C  
ATOM    832  CD  ARG A  49      -3.482  29.971  24.115  1.00  0.00           C  
ATOM    833  NE  ARG A  49      -2.996  30.409  22.818  1.00  0.00           N  
ATOM    834  CZ  ARG A  49      -1.711  30.720  22.501  1.00  0.00           C  
ATOM    835  NH1 ARG A  49      -0.744  30.694  23.409  1.00  0.00           N  
ATOM    836  NH2 ARG A  49      -1.444  31.058  21.258  1.00  0.00           N  
ATOM    837  H   ARG A  49      -4.666  26.831  27.766  1.00  0.00           H  
ATOM    838  HA  ARG A  49      -4.858  26.143  24.997  1.00  0.00           H  
ATOM    839 1HB  ARG A  49      -4.942  28.459  25.757  1.00  0.00           H  
ATOM    840 2HB  ARG A  49      -3.286  28.381  26.314  1.00  0.00           H  
ATOM    841 1HG  ARG A  49      -2.455  28.152  24.053  1.00  0.00           H  
ATOM    842 2HG  ARG A  49      -4.115  28.092  23.421  1.00  0.00           H  
ATOM    843 1HD  ARG A  49      -4.502  30.337  24.235  1.00  0.00           H  
ATOM    844 2HD  ARG A  49      -2.854  30.400  24.894  1.00  0.00           H  
ATOM    845  HE  ARG A  49      -3.676  30.450  22.068  1.00  0.00           H  
ATOM    846 1HH1 ARG A  49      -0.939  30.439  24.360  1.00  0.00           H  
ATOM    847 2HH1 ARG A  49       0.228  30.967  23.156  1.00  0.00           H  
ATOM    848 1HH2 ARG A  49      -2.181  31.086  20.572  1.00  0.00           H  
ATOM    849 2HH2 ARG A  49      -0.498  31.294  20.977  1.00  0.00           H  
ATOM    850  N   LEU A  50      -1.809  25.908  26.239  1.00  0.00           N  
ATOM    851  CA  LEU A  50      -0.504  25.332  26.024  1.00  0.00           C  
ATOM    852  C   LEU A  50      -0.543  23.838  25.889  1.00  0.00           C  
ATOM    853  O   LEU A  50       0.146  23.299  25.035  1.00  0.00           O  
ATOM    854  CB  LEU A  50       0.417  25.742  27.155  1.00  0.00           C  
ATOM    855  CG  LEU A  50       0.878  27.173  27.157  1.00  0.00           C  
ATOM    856  CD1 LEU A  50       1.434  27.506  28.544  1.00  0.00           C  
ATOM    857  CD2 LEU A  50       2.000  27.306  26.057  1.00  0.00           C  
ATOM    858  H   LEU A  50      -1.993  26.411  27.113  1.00  0.00           H  
ATOM    859  HA  LEU A  50      -0.123  25.727  25.093  1.00  0.00           H  
ATOM    860 1HB  LEU A  50      -0.104  25.571  28.079  1.00  0.00           H  
ATOM    861 2HB  LEU A  50       1.294  25.107  27.124  1.00  0.00           H  
ATOM    862  HG  LEU A  50       0.046  27.848  26.942  1.00  0.00           H  
ATOM    863 1HD1 LEU A  50       1.769  28.519  28.577  1.00  0.00           H  
ATOM    864 2HD1 LEU A  50       0.641  27.383  29.269  1.00  0.00           H  
ATOM    865 3HD1 LEU A  50       2.249  26.859  28.794  1.00  0.00           H  
ATOM    866 1HD2 LEU A  50       2.397  28.294  26.015  1.00  0.00           H  
ATOM    867 2HD2 LEU A  50       2.809  26.624  26.285  1.00  0.00           H  
ATOM    868 3HD2 LEU A  50       1.610  27.064  25.079  1.00  0.00           H  
ATOM    869  N   LEU A  51      -1.376  23.154  26.663  1.00  0.00           N  
ATOM    870  CA  LEU A  51      -1.433  21.717  26.553  1.00  0.00           C  
ATOM    871  C   LEU A  51      -1.912  21.324  25.179  1.00  0.00           C  
ATOM    872  O   LEU A  51      -1.372  20.386  24.583  1.00  0.00           O  
ATOM    873  CB  LEU A  51      -2.356  21.119  27.605  1.00  0.00           C  
ATOM    874  CG  LEU A  51      -2.508  19.585  27.575  1.00  0.00           C  
ATOM    875  CD1 LEU A  51      -1.143  18.875  27.773  1.00  0.00           C  
ATOM    876  CD2 LEU A  51      -3.462  19.206  28.655  1.00  0.00           C  
ATOM    877  H   LEU A  51      -1.914  23.628  27.380  1.00  0.00           H  
ATOM    878  HA  LEU A  51      -0.432  21.337  26.698  1.00  0.00           H  
ATOM    879 1HB  LEU A  51      -2.015  21.418  28.585  1.00  0.00           H  
ATOM    880 2HB  LEU A  51      -3.348  21.553  27.460  1.00  0.00           H  
ATOM    881  HG  LEU A  51      -2.915  19.282  26.614  1.00  0.00           H  
ATOM    882 1HD1 LEU A  51      -1.300  17.802  27.747  1.00  0.00           H  
ATOM    883 2HD1 LEU A  51      -0.452  19.140  26.977  1.00  0.00           H  
ATOM    884 3HD1 LEU A  51      -0.713  19.157  28.735  1.00  0.00           H  
ATOM    885 1HD2 LEU A  51      -3.622  18.159  28.651  1.00  0.00           H  
ATOM    886 2HD2 LEU A  51      -3.047  19.504  29.615  1.00  0.00           H  
ATOM    887 3HD2 LEU A  51      -4.411  19.707  28.486  1.00  0.00           H  
ATOM    888  N   LYS A  52      -2.924  22.024  24.661  1.00  0.00           N  
ATOM    889  CA  LYS A  52      -3.398  21.700  23.332  1.00  0.00           C  
ATOM    890  C   LYS A  52      -2.279  21.926  22.311  1.00  0.00           C  
ATOM    891  O   LYS A  52      -2.070  21.088  21.431  1.00  0.00           O  
ATOM    892  CB  LYS A  52      -4.631  22.533  22.990  1.00  0.00           C  
ATOM    893  CG  LYS A  52      -5.883  22.136  23.779  1.00  0.00           C  
ATOM    894  CD  LYS A  52      -7.075  23.028  23.440  1.00  0.00           C  
ATOM    895  CE  LYS A  52      -8.306  22.647  24.254  1.00  0.00           C  
ATOM    896  NZ  LYS A  52      -9.463  23.543  23.966  1.00  0.00           N  
ATOM    897  H   LYS A  52      -3.380  22.757  25.219  1.00  0.00           H  
ATOM    898  HA  LYS A  52      -3.669  20.645  23.307  1.00  0.00           H  
ATOM    899 1HB  LYS A  52      -4.422  23.585  23.203  1.00  0.00           H  
ATOM    900 2HB  LYS A  52      -4.850  22.446  21.928  1.00  0.00           H  
ATOM    901 1HG  LYS A  52      -6.133  21.100  23.554  1.00  0.00           H  
ATOM    902 2HG  LYS A  52      -5.672  22.214  24.845  1.00  0.00           H  
ATOM    903 1HD  LYS A  52      -6.816  24.066  23.659  1.00  0.00           H  
ATOM    904 2HD  LYS A  52      -7.307  22.943  22.379  1.00  0.00           H  
ATOM    905 1HE  LYS A  52      -8.586  21.622  24.020  1.00  0.00           H  
ATOM    906 2HE  LYS A  52      -8.063  22.715  25.316  1.00  0.00           H  
ATOM    907 1HZ  LYS A  52     -10.256  23.260  24.525  1.00  0.00           H  
ATOM    908 2HZ  LYS A  52      -9.215  24.496  24.192  1.00  0.00           H  
ATOM    909 3HZ  LYS A  52      -9.705  23.482  22.987  1.00  0.00           H  
ATOM    910  N   LEU A  53      -1.510  23.011  22.472  1.00  0.00           N  
ATOM    911  CA  LEU A  53      -0.407  23.291  21.556  1.00  0.00           C  
ATOM    912  C   LEU A  53       0.704  22.239  21.655  1.00  0.00           C  
ATOM    913  O   LEU A  53       1.274  21.850  20.629  1.00  0.00           O  
ATOM    914  CB  LEU A  53       0.178  24.679  21.868  1.00  0.00           C  
ATOM    915  CG  LEU A  53      -0.718  25.913  21.545  1.00  0.00           C  
ATOM    916  CD1 LEU A  53      -0.097  27.153  22.169  1.00  0.00           C  
ATOM    917  CD2 LEU A  53      -0.819  26.107  20.036  1.00  0.00           C  
ATOM    918  H   LEU A  53      -1.753  23.689  23.203  1.00  0.00           H  
ATOM    919  HA  LEU A  53      -0.794  23.271  20.544  1.00  0.00           H  
ATOM    920 1HB  LEU A  53       0.417  24.715  22.922  1.00  0.00           H  
ATOM    921 2HB  LEU A  53       1.109  24.793  21.310  1.00  0.00           H  
ATOM    922  HG  LEU A  53      -1.711  25.770  21.962  1.00  0.00           H  
ATOM    923 1HD1 LEU A  53      -0.714  28.013  21.945  1.00  0.00           H  
ATOM    924 2HD1 LEU A  53      -0.031  27.034  23.237  1.00  0.00           H  
ATOM    925 3HD1 LEU A  53       0.896  27.299  21.763  1.00  0.00           H  
ATOM    926 1HD2 LEU A  53      -1.437  26.980  19.828  1.00  0.00           H  
ATOM    927 2HD2 LEU A  53       0.181  26.264  19.622  1.00  0.00           H  
ATOM    928 3HD2 LEU A  53      -1.268  25.238  19.571  1.00  0.00           H  
ATOM    929  N   LEU A  54       0.998  21.762  22.872  1.00  0.00           N  
ATOM    930  CA  LEU A  54       2.041  20.762  23.066  1.00  0.00           C  
ATOM    931  C   LEU A  54       1.646  19.452  22.404  1.00  0.00           C  
ATOM    932  O   LEU A  54       2.458  18.806  21.728  1.00  0.00           O  
ATOM    933  CB  LEU A  54       2.230  20.473  24.567  1.00  0.00           C  
ATOM    934  CG  LEU A  54       2.805  21.577  25.481  1.00  0.00           C  
ATOM    935  CD1 LEU A  54       2.737  21.117  26.925  1.00  0.00           C  
ATOM    936  CD2 LEU A  54       4.153  21.844  25.138  1.00  0.00           C  
ATOM    937  H   LEU A  54       0.520  22.164  23.678  1.00  0.00           H  
ATOM    938  HA  LEU A  54       2.961  21.115  22.608  1.00  0.00           H  
ATOM    939 1HB  LEU A  54       1.263  20.187  24.978  1.00  0.00           H  
ATOM    940 2HB  LEU A  54       2.871  19.647  24.639  1.00  0.00           H  
ATOM    941  HG  LEU A  54       2.241  22.468  25.376  1.00  0.00           H  
ATOM    942 1HD1 LEU A  54       3.136  21.892  27.576  1.00  0.00           H  
ATOM    943 2HD1 LEU A  54       1.717  20.913  27.200  1.00  0.00           H  
ATOM    944 3HD1 LEU A  54       3.323  20.226  27.039  1.00  0.00           H  
ATOM    945 1HD2 LEU A  54       4.537  22.599  25.782  1.00  0.00           H  
ATOM    946 2HD2 LEU A  54       4.711  20.939  25.273  1.00  0.00           H  
ATOM    947 3HD2 LEU A  54       4.226  22.187  24.113  1.00  0.00           H  
ATOM    948  N   ARG A  55       0.367  19.094  22.543  1.00  0.00           N  
ATOM    949  CA  ARG A  55      -0.137  17.871  21.956  1.00  0.00           C  
ATOM    950  C   ARG A  55      -0.109  17.965  20.431  1.00  0.00           C  
ATOM    951  O   ARG A  55       0.247  16.990  19.756  1.00  0.00           O  
ATOM    952  CB  ARG A  55      -1.549  17.607  22.455  1.00  0.00           C  
ATOM    953  CG  ARG A  55      -1.660  17.185  23.940  1.00  0.00           C  
ATOM    954  CD  ARG A  55      -3.079  17.039  24.350  1.00  0.00           C  
ATOM    955  NE  ARG A  55      -3.271  16.516  25.727  1.00  0.00           N  
ATOM    956  CZ  ARG A  55      -4.490  16.440  26.331  1.00  0.00           C  
ATOM    957  NH1 ARG A  55      -5.553  16.871  25.678  1.00  0.00           N  
ATOM    958  NH2 ARG A  55      -4.663  15.946  27.563  1.00  0.00           N  
ATOM    959  H   ARG A  55      -0.251  19.663  23.132  1.00  0.00           H  
ATOM    960  HA  ARG A  55       0.503  17.047  22.267  1.00  0.00           H  
ATOM    961 1HB  ARG A  55      -2.143  18.513  22.331  1.00  0.00           H  
ATOM    962 2HB  ARG A  55      -2.007  16.828  21.850  1.00  0.00           H  
ATOM    963 1HG  ARG A  55      -1.171  16.263  24.067  1.00  0.00           H  
ATOM    964 2HG  ARG A  55      -1.188  17.925  24.580  1.00  0.00           H  
ATOM    965 1HD  ARG A  55      -3.541  18.026  24.295  1.00  0.00           H  
ATOM    966 2HD  ARG A  55      -3.577  16.364  23.656  1.00  0.00           H  
ATOM    967  HE  ARG A  55      -2.462  16.172  26.236  1.00  0.00           H  
ATOM    968 1HH1 ARG A  55      -5.461  17.248  24.748  1.00  0.00           H  
ATOM    969 2HH1 ARG A  55      -6.464  16.822  26.110  1.00  0.00           H  
ATOM    970 1HH2 ARG A  55      -3.897  15.595  28.152  1.00  0.00           H  
ATOM    971 2HH2 ARG A  55      -5.588  15.911  27.963  1.00  0.00           H  
ATOM    972  N   LYS A  56      -0.434  19.147  19.882  1.00  0.00           N  
ATOM    973  CA  LYS A  56      -0.405  19.336  18.439  1.00  0.00           C  
ATOM    974  C   LYS A  56       1.003  19.195  17.883  1.00  0.00           C  
ATOM    975  O   LYS A  56       1.185  18.544  16.856  1.00  0.00           O  
ATOM    976  CB  LYS A  56      -0.993  20.690  18.041  1.00  0.00           C  
ATOM    977  CG  LYS A  56      -2.511  20.789  18.191  1.00  0.00           C  
ATOM    978  CD  LYS A  56      -3.023  22.183  17.838  1.00  0.00           C  
ATOM    979  CE  LYS A  56      -4.540  22.268  17.988  1.00  0.00           C  
ATOM    980  NZ  LYS A  56      -5.066  23.627  17.654  1.00  0.00           N  
ATOM    981  H   LYS A  56      -0.768  19.906  20.486  1.00  0.00           H  
ATOM    982  HA  LYS A  56      -1.018  18.558  17.985  1.00  0.00           H  
ATOM    983 1HB  LYS A  56      -0.544  21.469  18.660  1.00  0.00           H  
ATOM    984 2HB  LYS A  56      -0.734  20.908  17.006  1.00  0.00           H  
ATOM    985 1HG  LYS A  56      -2.973  20.068  17.519  1.00  0.00           H  
ATOM    986 2HG  LYS A  56      -2.802  20.536  19.199  1.00  0.00           H  
ATOM    987 1HD  LYS A  56      -2.562  22.912  18.509  1.00  0.00           H  
ATOM    988 2HD  LYS A  56      -2.748  22.429  16.814  1.00  0.00           H  
ATOM    989 1HE  LYS A  56      -5.002  21.539  17.325  1.00  0.00           H  
ATOM    990 2HE  LYS A  56      -4.809  22.030  19.019  1.00  0.00           H  
ATOM    991 1HZ  LYS A  56      -6.070  23.634  17.764  1.00  0.00           H  
ATOM    992 2HZ  LYS A  56      -4.658  24.314  18.271  1.00  0.00           H  
ATOM    993 3HZ  LYS A  56      -4.833  23.854  16.697  1.00  0.00           H  
ATOM    994  N   GLU A  57       2.018  19.713  18.591  1.00  0.00           N  
ATOM    995  CA  GLU A  57       3.392  19.603  18.093  1.00  0.00           C  
ATOM    996  C   GLU A  57       3.837  18.149  18.006  1.00  0.00           C  
ATOM    997  O   GLU A  57       4.606  17.789  17.113  1.00  0.00           O  
ATOM    998  CB  GLU A  57       4.360  20.404  18.968  1.00  0.00           C  
ATOM    999  CG  GLU A  57       4.230  21.911  18.820  1.00  0.00           C  
ATOM   1000  CD  GLU A  57       4.639  22.412  17.453  1.00  0.00           C  
ATOM   1001  OE1 GLU A  57       5.769  22.211  17.073  1.00  0.00           O  
ATOM   1002  OE2 GLU A  57       3.794  22.941  16.772  1.00  0.00           O  
ATOM   1003  H   GLU A  57       1.811  20.279  19.421  1.00  0.00           H  
ATOM   1004  HA  GLU A  57       3.423  20.023  17.089  1.00  0.00           H  
ATOM   1005 1HB  GLU A  57       4.167  20.165  20.011  1.00  0.00           H  
ATOM   1006 2HB  GLU A  57       5.386  20.118  18.742  1.00  0.00           H  
ATOM   1007 1HG  GLU A  57       3.195  22.191  18.994  1.00  0.00           H  
ATOM   1008 2HG  GLU A  57       4.839  22.394  19.580  1.00  0.00           H  
ATOM   1009  N   VAL A  58       3.365  17.317  18.931  1.00  0.00           N  
ATOM   1010  CA  VAL A  58       3.694  15.897  18.912  1.00  0.00           C  
ATOM   1011  C   VAL A  58       3.002  15.156  17.774  1.00  0.00           C  
ATOM   1012  O   VAL A  58       3.619  14.315  17.116  1.00  0.00           O  
ATOM   1013  CB  VAL A  58       3.297  15.241  20.235  1.00  0.00           C  
ATOM   1014  CG1 VAL A  58       3.464  13.714  20.195  1.00  0.00           C  
ATOM   1015  CG2 VAL A  58       4.134  15.779  21.277  1.00  0.00           C  
ATOM   1016  H   VAL A  58       2.787  17.714  19.682  1.00  0.00           H  
ATOM   1017  HA  VAL A  58       4.772  15.802  18.785  1.00  0.00           H  
ATOM   1018  HB  VAL A  58       2.250  15.462  20.447  1.00  0.00           H  
ATOM   1019 1HG1 VAL A  58       3.175  13.301  21.163  1.00  0.00           H  
ATOM   1020 2HG1 VAL A  58       2.832  13.275  19.425  1.00  0.00           H  
ATOM   1021 3HG1 VAL A  58       4.506  13.465  19.993  1.00  0.00           H  
ATOM   1022 1HG2 VAL A  58       3.818  15.309  22.182  1.00  0.00           H  
ATOM   1023 2HG2 VAL A  58       5.175  15.542  21.071  1.00  0.00           H  
ATOM   1024 3HG2 VAL A  58       4.014  16.855  21.342  1.00  0.00           H  
ATOM   1025  N   LYS A  59       1.707  15.417  17.595  1.00  0.00           N  
ATOM   1026  CA  LYS A  59       0.918  14.764  16.555  1.00  0.00           C  
ATOM   1027  C   LYS A  59       1.280  15.199  15.124  1.00  0.00           C  
ATOM   1028  O   LYS A  59       1.188  14.395  14.195  1.00  0.00           O  
ATOM   1029  CB  LYS A  59      -0.565  15.004  16.823  1.00  0.00           C  
ATOM   1030  CG  LYS A  59      -1.097  14.256  18.051  1.00  0.00           C  
ATOM   1031  CD  LYS A  59      -2.569  14.553  18.295  1.00  0.00           C  
ATOM   1032  CE  LYS A  59      -3.093  13.810  19.522  1.00  0.00           C  
ATOM   1033  NZ  LYS A  59      -4.535  14.096  19.774  1.00  0.00           N  
ATOM   1034  H   LYS A  59       1.251  16.089  18.223  1.00  0.00           H  
ATOM   1035  HA  LYS A  59       1.107  13.694  16.622  1.00  0.00           H  
ATOM   1036 1HB  LYS A  59      -0.727  16.072  16.986  1.00  0.00           H  
ATOM   1037 2HB  LYS A  59      -1.146  14.707  15.953  1.00  0.00           H  
ATOM   1038 1HG  LYS A  59      -0.963  13.183  17.904  1.00  0.00           H  
ATOM   1039 2HG  LYS A  59      -0.519  14.556  18.928  1.00  0.00           H  
ATOM   1040 1HD  LYS A  59      -2.692  15.627  18.455  1.00  0.00           H  
ATOM   1041 2HD  LYS A  59      -3.154  14.262  17.423  1.00  0.00           H  
ATOM   1042 1HE  LYS A  59      -2.966  12.739  19.372  1.00  0.00           H  
ATOM   1043 2HE  LYS A  59      -2.514  14.117  20.396  1.00  0.00           H  
ATOM   1044 1HZ  LYS A  59      -4.843  13.589  20.592  1.00  0.00           H  
ATOM   1045 2HZ  LYS A  59      -4.662  15.087  19.924  1.00  0.00           H  
ATOM   1046 3HZ  LYS A  59      -5.082  13.806  18.975  1.00  0.00           H  
ATOM   1047  N   LYS A  60       1.625  16.480  14.964  1.00  0.00           N  
ATOM   1048  CA  LYS A  60       1.987  17.131  13.707  1.00  0.00           C  
ATOM   1049  C   LYS A  60       2.789  16.265  12.737  1.00  0.00           C  
ATOM   1050  O   LYS A  60       3.862  15.766  13.086  1.00  0.00           O  
ATOM   1051  OXT LYS A  60       2.600  16.471  11.537  1.00  0.00           O  
ATOM   1052  CB  LYS A  60       2.752  18.416  14.030  1.00  0.00           C  
ATOM   1053  CG  LYS A  60       3.174  19.271  12.860  1.00  0.00           C  
ATOM   1054  CD  LYS A  60       3.813  20.566  13.387  1.00  0.00           C  
ATOM   1055  CE  LYS A  60       4.265  21.489  12.278  1.00  0.00           C  
ATOM   1056  NZ  LYS A  60       4.841  22.754  12.830  1.00  0.00           N  
ATOM   1057  H   LYS A  60       1.629  17.074  15.794  1.00  0.00           H  
ATOM   1058  HA  LYS A  60       1.061  17.409  13.203  1.00  0.00           H  
ATOM   1059 1HB  LYS A  60       2.135  19.045  14.662  1.00  0.00           H  
ATOM   1060 2HB  LYS A  60       3.644  18.165  14.608  1.00  0.00           H  
ATOM   1061 1HG  LYS A  60       3.901  18.722  12.255  1.00  0.00           H  
ATOM   1062 2HG  LYS A  60       2.309  19.501  12.242  1.00  0.00           H  
ATOM   1063 1HD  LYS A  60       3.093  21.094  14.019  1.00  0.00           H  
ATOM   1064 2HD  LYS A  60       4.674  20.309  14.006  1.00  0.00           H  
ATOM   1065 1HE  LYS A  60       5.023  20.985  11.682  1.00  0.00           H  
ATOM   1066 2HE  LYS A  60       3.417  21.735  11.639  1.00  0.00           H  
ATOM   1067 1HZ  LYS A  60       5.140  23.350  12.076  1.00  0.00           H  
ATOM   1068 2HZ  LYS A  60       4.138  23.237  13.379  1.00  0.00           H  
ATOM   1069 3HZ  LYS A  60       5.633  22.538  13.423  1.00  0.00           H  
TER                                                                             
ATOM   1071  N   VAL B  61      -3.844  50.278  18.485  1.00  0.00           N  
ATOM   1072  CA  VAL B  61      -3.504  51.551  19.121  1.00  0.00           C  
ATOM   1073  C   VAL B  61      -2.052  51.520  19.584  1.00  0.00           C  
ATOM   1074  O   VAL B  61      -1.681  50.672  20.397  1.00  0.00           O  
ATOM   1075  CB  VAL B  61      -4.359  51.711  20.356  1.00  0.00           C  
ATOM   1076  CG1 VAL B  61      -3.997  52.920  21.012  1.00  0.00           C  
ATOM   1077  CG2 VAL B  61      -5.801  51.659  19.992  1.00  0.00           C  
ATOM   1078 1H   VAL B  61      -4.797  50.300  18.182  1.00  0.00           H  
ATOM   1079 2H   VAL B  61      -3.247  50.130  17.696  1.00  0.00           H  
ATOM   1080 3H   VAL B  61      -3.720  49.533  19.141  1.00  0.00           H  
ATOM   1081  HA  VAL B  61      -3.639  52.361  18.422  1.00  0.00           H  
ATOM   1082  HB  VAL B  61      -4.143  50.895  21.042  1.00  0.00           H  
ATOM   1083 1HG1 VAL B  61      -4.589  53.032  21.921  1.00  0.00           H  
ATOM   1084 2HG1 VAL B  61      -2.932  52.893  21.269  1.00  0.00           H  
ATOM   1085 3HG1 VAL B  61      -4.191  53.739  20.337  1.00  0.00           H  
ATOM   1086 1HG2 VAL B  61      -6.379  51.756  20.898  1.00  0.00           H  
ATOM   1087 2HG2 VAL B  61      -6.027  52.469  19.317  1.00  0.00           H  
ATOM   1088 3HG2 VAL B  61      -6.023  50.709  19.513  1.00  0.00           H  
ATOM   1089  N   SER B  62      -1.212  52.408  19.059  1.00  0.00           N  
ATOM   1090  CA  SER B  62       0.216  52.305  19.382  1.00  0.00           C  
ATOM   1091  C   SER B  62       0.576  52.712  20.798  1.00  0.00           C  
ATOM   1092  O   SER B  62      -0.090  53.561  21.417  1.00  0.00           O  
ATOM   1093  CB  SER B  62       1.012  53.170  18.445  1.00  0.00           C  
ATOM   1094  OG  SER B  62       0.685  54.489  18.689  1.00  0.00           O  
ATOM   1095  H   SER B  62      -1.552  53.118  18.398  1.00  0.00           H  
ATOM   1096  HA  SER B  62       0.522  51.277  19.241  1.00  0.00           H  
ATOM   1097 1HB  SER B  62       2.070  53.014  18.581  1.00  0.00           H  
ATOM   1098 2HB  SER B  62       0.761  52.914  17.414  1.00  0.00           H  
ATOM   1099  HG  SER B  62       1.244  55.070  18.112  1.00  0.00           H  
ATOM   1100  N   PHE B  63       1.701  52.169  21.273  1.00  0.00           N  
ATOM   1101  CA  PHE B  63       2.316  52.593  22.538  1.00  0.00           C  
ATOM   1102  C   PHE B  63       3.786  52.122  22.584  1.00  0.00           C  
ATOM   1103  O   PHE B  63       4.129  51.149  21.930  1.00  0.00           O  
ATOM   1104  CB  PHE B  63       1.505  52.119  23.736  1.00  0.00           C  
ATOM   1105  CG  PHE B  63       1.375  50.737  23.844  1.00  0.00           C  
ATOM   1106  CD1 PHE B  63       2.270  50.054  24.603  1.00  0.00           C  
ATOM   1107  CD2 PHE B  63       0.358  50.076  23.240  1.00  0.00           C  
ATOM   1108  CE1 PHE B  63       2.156  48.703  24.776  1.00  0.00           C  
ATOM   1109  CE2 PHE B  63       0.231  48.716  23.389  1.00  0.00           C  
ATOM   1110  CZ  PHE B  63       1.137  48.023  24.168  1.00  0.00           C  
ATOM   1111  H   PHE B  63       2.155  51.477  20.688  1.00  0.00           H  
ATOM   1112  HA  PHE B  63       2.272  53.677  22.541  1.00  0.00           H  
ATOM   1113 1HB  PHE B  63       1.922  52.481  24.660  1.00  0.00           H  
ATOM   1114 2HB  PHE B  63       0.498  52.536  23.676  1.00  0.00           H  
ATOM   1115  HD1 PHE B  63       3.085  50.605  25.082  1.00  0.00           H  
ATOM   1116  HD2 PHE B  63      -0.364  50.632  22.631  1.00  0.00           H  
ATOM   1117  HE1 PHE B  63       2.884  48.173  25.390  1.00  0.00           H  
ATOM   1118  HE2 PHE B  63      -0.576  48.184  22.899  1.00  0.00           H  
ATOM   1119  HZ  PHE B  63       1.050  46.937  24.293  1.00  0.00           H  
ATOM   1120  N   PRO B  64       4.674  52.728  23.389  1.00  0.00           N  
ATOM   1121  CA  PRO B  64       6.088  52.394  23.497  1.00  0.00           C  
ATOM   1122  C   PRO B  64       6.413  50.963  23.990  1.00  0.00           C  
ATOM   1123  O   PRO B  64       5.669  50.276  24.694  1.00  0.00           O  
ATOM   1124  CB  PRO B  64       6.586  53.402  24.569  1.00  0.00           C  
ATOM   1125  CG  PRO B  64       5.696  54.540  24.463  1.00  0.00           C  
ATOM   1126  CD  PRO B  64       4.326  53.938  24.145  1.00  0.00           C  
ATOM   1127  HA  PRO B  64       6.575  52.569  22.548  1.00  0.00           H  
ATOM   1128 1HB  PRO B  64       6.603  52.950  25.527  1.00  0.00           H  
ATOM   1129 2HB  PRO B  64       7.633  53.693  24.333  1.00  0.00           H  
ATOM   1130 1HG  PRO B  64       5.707  55.101  25.420  1.00  0.00           H  
ATOM   1131 2HG  PRO B  64       6.039  55.218  23.707  1.00  0.00           H  
ATOM   1132 1HD  PRO B  64       3.792  53.681  25.065  1.00  0.00           H  
ATOM   1133 2HD  PRO B  64       3.805  54.678  23.543  1.00  0.00           H  
ATOM   1134  N   ALA B  65       7.583  50.525  23.589  1.00  0.00           N  
ATOM   1135  CA  ALA B  65       8.081  49.264  24.042  1.00  0.00           C  
ATOM   1136  C   ALA B  65       8.488  49.287  25.512  1.00  0.00           C  
ATOM   1137  O   ALA B  65       8.916  50.320  26.024  1.00  0.00           O  
ATOM   1138  CB  ALA B  65       9.284  48.850  23.195  1.00  0.00           C  
ATOM   1139  H   ALA B  65       8.155  51.095  22.979  1.00  0.00           H  
ATOM   1140  HA  ALA B  65       7.280  48.535  23.928  1.00  0.00           H  
ATOM   1141 1HB  ALA B  65       9.652  47.871  23.520  1.00  0.00           H  
ATOM   1142 2HB  ALA B  65       8.996  48.802  22.146  1.00  0.00           H  
ATOM   1143 3HB  ALA B  65      10.087  49.588  23.322  1.00  0.00           H  
ATOM   1144  N   SER B  66       8.437  48.115  26.133  1.00  0.00           N  
ATOM   1145  CA  SER B  66       8.997  47.862  27.472  1.00  0.00           C  
ATOM   1146  C   SER B  66       9.565  46.419  27.529  1.00  0.00           C  
ATOM   1147  O   SER B  66       9.127  45.534  26.779  1.00  0.00           O  
ATOM   1148  CB  SER B  66       7.938  48.035  28.543  1.00  0.00           C  
ATOM   1149  OG  SER B  66       6.932  47.062  28.425  1.00  0.00           O  
ATOM   1150  H   SER B  66       7.993  47.351  25.618  1.00  0.00           H  
ATOM   1151  HA  SER B  66       9.807  48.565  27.667  1.00  0.00           H  
ATOM   1152 1HB  SER B  66       8.403  47.966  29.525  1.00  0.00           H  
ATOM   1153 2HB  SER B  66       7.499  49.030  28.456  1.00  0.00           H  
ATOM   1154  HG  SER B  66       6.327  47.217  29.156  1.00  0.00           H  
ATOM   1155  N   VAL B  67      10.546  46.178  28.412  1.00  0.00           N  
ATOM   1156  CA  VAL B  67      11.148  44.829  28.505  1.00  0.00           C  
ATOM   1157  C   VAL B  67      11.725  44.433  29.868  1.00  0.00           C  
ATOM   1158  O   VAL B  67      12.289  45.264  30.584  1.00  0.00           O  
ATOM   1159  CB  VAL B  67      12.259  44.687  27.411  1.00  0.00           C  
ATOM   1160  CG1 VAL B  67      13.340  45.668  27.612  1.00  0.00           C  
ATOM   1161  CG2 VAL B  67      12.938  43.325  27.445  1.00  0.00           C  
ATOM   1162  H   VAL B  67      10.873  46.925  29.009  1.00  0.00           H  
ATOM   1163  HA  VAL B  67      10.374  44.112  28.257  1.00  0.00           H  
ATOM   1164  HB  VAL B  67      11.795  44.854  26.439  1.00  0.00           H  
ATOM   1165 1HG1 VAL B  67      14.088  45.558  26.823  1.00  0.00           H  
ATOM   1166 2HG1 VAL B  67      12.947  46.630  27.591  1.00  0.00           H  
ATOM   1167 3HG1 VAL B  67      13.806  45.508  28.564  1.00  0.00           H  
ATOM   1168 1HG2 VAL B  67      13.667  43.307  26.656  1.00  0.00           H  
ATOM   1169 2HG2 VAL B  67      13.449  43.164  28.379  1.00  0.00           H  
ATOM   1170 3HG2 VAL B  67      12.222  42.533  27.304  1.00  0.00           H  
ATOM   1171  N   GLN B  68      11.648  43.141  30.188  1.00  0.00           N  
ATOM   1172  CA  GLN B  68      12.335  42.599  31.365  1.00  0.00           C  
ATOM   1173  C   GLN B  68      12.911  41.195  31.108  1.00  0.00           C  
ATOM   1174  O   GLN B  68      12.423  40.420  30.273  1.00  0.00           O  
ATOM   1175  CB  GLN B  68      11.382  42.546  32.560  1.00  0.00           C  
ATOM   1176  CG  GLN B  68      10.232  41.639  32.304  1.00  0.00           C  
ATOM   1177  CD  GLN B  68       9.196  41.567  33.374  1.00  0.00           C  
ATOM   1178  OE1 GLN B  68       9.473  41.459  34.576  1.00  0.00           O  
ATOM   1179  NE2 GLN B  68       7.960  41.607  32.913  1.00  0.00           N  
ATOM   1180  H   GLN B  68      11.098  42.538  29.572  1.00  0.00           H  
ATOM   1181  HA  GLN B  68      13.173  43.254  31.608  1.00  0.00           H  
ATOM   1182 1HB  GLN B  68      11.914  42.186  33.442  1.00  0.00           H  
ATOM   1183 2HB  GLN B  68      11.003  43.545  32.776  1.00  0.00           H  
ATOM   1184 1HG  GLN B  68       9.740  41.982  31.398  1.00  0.00           H  
ATOM   1185 2HG  GLN B  68      10.606  40.625  32.161  1.00  0.00           H  
ATOM   1186 1HE2 GLN B  68       7.142  41.512  33.505  1.00  0.00           H  
ATOM   1187 2HE2 GLN B  68       7.787  41.683  31.935  1.00  0.00           H  
ATOM   1188  N   LEU B  69      13.964  40.879  31.860  1.00  0.00           N  
ATOM   1189  CA  LEU B  69      14.591  39.561  31.845  1.00  0.00           C  
ATOM   1190  C   LEU B  69      14.481  38.884  33.186  1.00  0.00           C  
ATOM   1191  O   LEU B  69      14.482  39.538  34.215  1.00  0.00           O  
ATOM   1192  CB  LEU B  69      16.073  39.658  31.432  1.00  0.00           C  
ATOM   1193  CG  LEU B  69      16.365  40.316  30.041  1.00  0.00           C  
ATOM   1194  CD1 LEU B  69      17.846  40.407  29.815  1.00  0.00           C  
ATOM   1195  CD2 LEU B  69      15.736  39.532  28.950  1.00  0.00           C  
ATOM   1196  H   LEU B  69      14.334  41.576  32.499  1.00  0.00           H  
ATOM   1197  HA  LEU B  69      14.087  38.941  31.108  1.00  0.00           H  
ATOM   1198 1HB  LEU B  69      16.601  40.235  32.186  1.00  0.00           H  
ATOM   1199 2HB  LEU B  69      16.494  38.648  31.425  1.00  0.00           H  
ATOM   1200  HG  LEU B  69      15.973  41.301  30.033  1.00  0.00           H  
ATOM   1201 1HD1 LEU B  69      18.044  40.887  28.855  1.00  0.00           H  
ATOM   1202 2HD1 LEU B  69      18.298  40.993  30.604  1.00  0.00           H  
ATOM   1203 3HD1 LEU B  69      18.267  39.414  29.806  1.00  0.00           H  
ATOM   1204 1HD2 LEU B  69      15.947  39.992  28.012  1.00  0.00           H  
ATOM   1205 2HD2 LEU B  69      16.128  38.521  28.952  1.00  0.00           H  
ATOM   1206 3HD2 LEU B  69      14.674  39.509  29.094  1.00  0.00           H  
ATOM   1207  N   HIS B  70      14.452  37.572  33.179  1.00  0.00           N  
ATOM   1208  CA  HIS B  70      14.456  36.772  34.408  1.00  0.00           C  
ATOM   1209  C   HIS B  70      15.773  35.989  34.561  1.00  0.00           C  
ATOM   1210  O   HIS B  70      16.461  35.728  33.572  1.00  0.00           O  
ATOM   1211  CB  HIS B  70      13.230  35.893  34.355  1.00  0.00           C  
ATOM   1212  CG  HIS B  70      12.002  36.758  34.142  1.00  0.00           C  
ATOM   1213  ND1 HIS B  70      11.337  37.415  35.162  1.00  0.00           N  
ATOM   1214  CD2 HIS B  70      11.375  37.112  32.998  1.00  0.00           C  
ATOM   1215  CE1 HIS B  70      10.327  38.112  34.641  1.00  0.00           C  
ATOM   1216  NE2 HIS B  70      10.324  37.914  33.340  1.00  0.00           N  
ATOM   1217  H   HIS B  70      14.397  37.086  32.275  1.00  0.00           H  
ATOM   1218  HA  HIS B  70      14.341  37.419  35.280  1.00  0.00           H  
ATOM   1219 1HB  HIS B  70      13.323  35.193  33.547  1.00  0.00           H  
ATOM   1220 2HB  HIS B  70      13.123  35.333  35.281  1.00  0.00           H  
ATOM   1221  HD1 HIS B  70      11.569  37.413  36.135  1.00  0.00           H  
ATOM   1222  HD2 HIS B  70      11.551  36.867  31.952  1.00  0.00           H  
ATOM   1223  HE1 HIS B  70       9.661  38.700  35.277  1.00  0.00           H  
ATOM   1224  N   THR B  71      16.113  35.616  35.793  1.00  0.00           N  
ATOM   1225  CA  THR B  71      17.347  34.875  36.072  1.00  0.00           C  
ATOM   1226  C   THR B  71      17.423  33.669  35.189  1.00  0.00           C  
ATOM   1227  O   THR B  71      16.432  32.957  35.048  1.00  0.00           O  
ATOM   1228  CB  THR B  71      17.407  34.452  37.556  1.00  0.00           C  
ATOM   1229  OG1 THR B  71      17.323  35.623  38.386  1.00  0.00           O  
ATOM   1230  CG2 THR B  71      18.725  33.736  37.848  1.00  0.00           C  
ATOM   1231  H   THR B  71      15.507  35.858  36.562  1.00  0.00           H  
ATOM   1232  HA  THR B  71      18.213  35.495  35.858  1.00  0.00           H  
ATOM   1233  HB  THR B  71      16.572  33.790  37.782  1.00  0.00           H  
ATOM   1234  HG1 THR B  71      17.208  35.357  39.305  1.00  0.00           H  
ATOM   1235 1HG2 THR B  71      18.753  33.457  38.900  1.00  0.00           H  
ATOM   1236 2HG2 THR B  71      18.811  32.833  37.243  1.00  0.00           H  
ATOM   1237 3HG2 THR B  71      19.558  34.401  37.628  1.00  0.00           H  
ATOM   1238  N   ALA B  72      18.601  33.449  34.584  1.00  0.00           N  
ATOM   1239  CA  ALA B  72      18.802  32.330  33.663  1.00  0.00           C  
ATOM   1240  C   ALA B  72      18.451  30.990  34.345  1.00  0.00           C  
ATOM   1241  O   ALA B  72      18.826  30.703  35.487  1.00  0.00           O  
ATOM   1242  CB  ALA B  72      20.242  32.294  33.152  1.00  0.00           C  
ATOM   1243  H   ALA B  72      19.363  34.087  34.761  1.00  0.00           H  
ATOM   1244  HA  ALA B  72      18.128  32.465  32.821  1.00  0.00           H  
ATOM   1245 1HB  ALA B  72      20.348  31.468  32.446  1.00  0.00           H  
ATOM   1246 2HB  ALA B  72      20.474  33.231  32.652  1.00  0.00           H  
ATOM   1247 3HB  ALA B  72      20.924  32.150  33.987  1.00  0.00           H  
ATOM   1248  N   VAL B  73      17.739  30.183  33.577  1.00  0.00           N  
ATOM   1249  CA  VAL B  73      17.128  28.921  33.924  1.00  0.00           C  
ATOM   1250  C   VAL B  73      17.782  27.759  33.219  1.00  0.00           C  
ATOM   1251  O   VAL B  73      18.180  27.907  32.056  1.00  0.00           O  
ATOM   1252  CB  VAL B  73      15.625  28.953  33.546  1.00  0.00           C  
ATOM   1253  CG1 VAL B  73      14.934  27.659  33.972  1.00  0.00           C  
ATOM   1254  CG2 VAL B  73      14.956  30.157  34.154  1.00  0.00           C  
ATOM   1255  H   VAL B  73      17.544  30.523  32.636  1.00  0.00           H  
ATOM   1256  HA  VAL B  73      17.195  28.776  35.003  1.00  0.00           H  
ATOM   1257  HB  VAL B  73      15.545  29.016  32.471  1.00  0.00           H  
ATOM   1258 1HG1 VAL B  73      13.888  27.686  33.666  1.00  0.00           H  
ATOM   1259 2HG1 VAL B  73      15.399  26.821  33.534  1.00  0.00           H  
ATOM   1260 3HG1 VAL B  73      14.989  27.561  35.054  1.00  0.00           H  
ATOM   1261 1HG2 VAL B  73      13.910  30.179  33.859  1.00  0.00           H  
ATOM   1262 2HG2 VAL B  73      15.031  30.111  35.239  1.00  0.00           H  
ATOM   1263 3HG2 VAL B  73      15.442  31.063  33.802  1.00  0.00           H  
ATOM   1264  N   GLU B  74      17.976  26.620  33.910  1.00  0.00           N  
ATOM   1265  CA  GLU B  74      18.544  25.464  33.200  1.00  0.00           C  
ATOM   1266  C   GLU B  74      17.429  24.415  32.963  1.00  0.00           C  
ATOM   1267  O   GLU B  74      16.933  23.804  33.909  1.00  0.00           O  
ATOM   1268  CB  GLU B  74      19.693  24.852  33.996  1.00  0.00           C  
ATOM   1269  CG  GLU B  74      20.394  23.700  33.297  1.00  0.00           C  
ATOM   1270  CD  GLU B  74      21.555  23.150  34.079  1.00  0.00           C  
ATOM   1271  OE1 GLU B  74      21.825  23.643  35.149  1.00  0.00           O  
ATOM   1272  OE2 GLU B  74      22.180  22.234  33.601  1.00  0.00           O  
ATOM   1273  H   GLU B  74      17.642  26.533  34.863  1.00  0.00           H  
ATOM   1274  HA  GLU B  74      18.914  25.778  32.223  1.00  0.00           H  
ATOM   1275 1HB  GLU B  74      20.422  25.610  34.214  1.00  0.00           H  
ATOM   1276 2HB  GLU B  74      19.317  24.481  34.946  1.00  0.00           H  
ATOM   1277 1HG  GLU B  74      19.677  22.897  33.121  1.00  0.00           H  
ATOM   1278 2HG  GLU B  74      20.747  24.049  32.326  1.00  0.00           H  
ATOM   1279  N   MET B  75      17.058  24.228  31.694  1.00  0.00           N  
ATOM   1280  CA  MET B  75      16.017  23.326  31.201  1.00  0.00           C  
ATOM   1281  C   MET B  75      16.710  22.465  30.156  1.00  0.00           C  
ATOM   1282  O   MET B  75      17.931  22.331  30.241  1.00  0.00           O  
ATOM   1283  CB  MET B  75      14.840  24.137  30.623  1.00  0.00           C  
ATOM   1284  CG  MET B  75      14.199  25.073  31.630  1.00  0.00           C  
ATOM   1285  SD  MET B  75      12.620  25.873  31.126  1.00  0.00           S  
ATOM   1286  CE  MET B  75      13.045  27.174  30.027  1.00  0.00           C  
ATOM   1287  H   MET B  75      17.520  24.772  30.963  1.00  0.00           H  
ATOM   1288  HA  MET B  75      15.684  22.685  32.013  1.00  0.00           H  
ATOM   1289 1HB  MET B  75      15.195  24.729  29.777  1.00  0.00           H  
ATOM   1290 2HB  MET B  75      14.086  23.489  30.264  1.00  0.00           H  
ATOM   1291 1HG  MET B  75      14.066  24.568  32.586  1.00  0.00           H  
ATOM   1292 2HG  MET B  75      14.918  25.849  31.739  1.00  0.00           H  
ATOM   1293 1HE  MET B  75      12.142  27.664  29.676  1.00  0.00           H  
ATOM   1294 2HE  MET B  75      13.652  27.880  30.561  1.00  0.00           H  
ATOM   1295 3HE  MET B  75      13.588  26.776  29.182  1.00  0.00           H  
ATOM   1296  N   HIS B  76      15.990  21.777  29.238  1.00  0.00           N  
ATOM   1297  CA  HIS B  76      16.731  20.975  28.235  1.00  0.00           C  
ATOM   1298  C   HIS B  76      17.860  21.843  27.659  1.00  0.00           C  
ATOM   1299  O   HIS B  76      18.997  21.379  27.510  1.00  0.00           O  
ATOM   1300  CB  HIS B  76      15.745  20.543  27.139  1.00  0.00           C  
ATOM   1301  CG  HIS B  76      16.291  19.730  26.015  1.00  0.00           C  
ATOM   1302  ND1 HIS B  76      16.635  18.392  26.144  1.00  0.00           N  
ATOM   1303  CD2 HIS B  76      16.528  20.061  24.725  1.00  0.00           C  
ATOM   1304  CE1 HIS B  76      17.067  17.944  24.971  1.00  0.00           C  
ATOM   1305  NE2 HIS B  76      17.012  18.936  24.100  1.00  0.00           N  
ATOM   1306  H   HIS B  76      14.975  21.859  29.165  1.00  0.00           H  
ATOM   1307  HA  HIS B  76      17.199  20.126  28.708  1.00  0.00           H  
ATOM   1308 1HB  HIS B  76      14.946  19.996  27.599  1.00  0.00           H  
ATOM   1309 2HB  HIS B  76      15.292  21.435  26.707  1.00  0.00           H  
ATOM   1310  HD2 HIS B  76      16.362  21.039  24.267  1.00  0.00           H  
ATOM   1311  HE1 HIS B  76      17.409  16.929  24.760  1.00  0.00           H  
ATOM   1312  HE2 HIS B  76      17.276  18.885  23.124  1.00  0.00           H  
ATOM   1313  N   HIS B  77      17.518  23.092  27.330  1.00  0.00           N  
ATOM   1314  CA  HIS B  77      18.472  24.114  26.934  1.00  0.00           C  
ATOM   1315  C   HIS B  77      18.550  25.141  28.059  1.00  0.00           C  
ATOM   1316  O   HIS B  77      17.642  25.235  28.896  1.00  0.00           O  
ATOM   1317  CB  HIS B  77      17.916  24.759  25.685  1.00  0.00           C  
ATOM   1318  CG  HIS B  77      16.500  25.173  26.016  1.00  0.00           C  
ATOM   1319  ND1 HIS B  77      15.461  24.265  25.943  1.00  0.00           N  
ATOM   1320  CD2 HIS B  77      15.936  26.336  26.440  1.00  0.00           C  
ATOM   1321  CE1 HIS B  77      14.335  24.844  26.331  1.00  0.00           C  
ATOM   1322  NE2 HIS B  77      14.599  26.094  26.626  1.00  0.00           N  
ATOM   1323  H   HIS B  77      16.552  23.353  27.443  1.00  0.00           H  
ATOM   1324  HA  HIS B  77      19.461  23.680  26.798  1.00  0.00           H  
ATOM   1325 1HB  HIS B  77      18.504  25.644  25.419  1.00  0.00           H  
ATOM   1326 2HB  HIS B  77      17.920  24.063  24.852  1.00  0.00           H  
ATOM   1327  HD2 HIS B  77      16.427  27.272  26.614  1.00  0.00           H  
ATOM   1328  HE1 HIS B  77      13.359  24.360  26.387  1.00  0.00           H  
ATOM   1329  HE2 HIS B  77      13.921  26.773  26.951  1.00  0.00           H  
ATOM   1330  N   TRP B  78      19.609  25.919  28.090  1.00  0.00           N  
ATOM   1331  CA  TRP B  78      19.597  27.046  28.989  1.00  0.00           C  
ATOM   1332  C   TRP B  78      18.664  28.082  28.425  1.00  0.00           C  
ATOM   1333  O   TRP B  78      18.500  28.219  27.192  1.00  0.00           O  
ATOM   1334  CB  TRP B  78      20.980  27.620  29.238  1.00  0.00           C  
ATOM   1335  CG  TRP B  78      21.786  26.929  30.260  1.00  0.00           C  
ATOM   1336  CD1 TRP B  78      22.652  25.900  30.124  1.00  0.00           C  
ATOM   1337  CD2 TRP B  78      21.848  27.327  31.644  1.00  0.00           C  
ATOM   1338  NE1 TRP B  78      23.243  25.622  31.327  1.00  0.00           N  
ATOM   1339  CE2 TRP B  78      22.766  26.495  32.265  1.00  0.00           C  
ATOM   1340  CE3 TRP B  78      21.214  28.334  32.388  1.00  0.00           C  
ATOM   1341  CZ2 TRP B  78      23.078  26.624  33.598  1.00  0.00           C  
ATOM   1342  CZ3 TRP B  78      21.521  28.467  33.722  1.00  0.00           C  
ATOM   1343  CH2 TRP B  78      22.432  27.635  34.314  1.00  0.00           C  
ATOM   1344  H   TRP B  78      20.361  25.821  27.409  1.00  0.00           H  
ATOM   1345  HA  TRP B  78      19.194  26.720  29.950  1.00  0.00           H  
ATOM   1346 1HB  TRP B  78      21.540  27.541  28.332  1.00  0.00           H  
ATOM   1347 2HB  TRP B  78      20.904  28.675  29.488  1.00  0.00           H  
ATOM   1348  HD1 TRP B  78      22.849  25.378  29.209  1.00  0.00           H  
ATOM   1349  HE1 TRP B  78      23.930  24.894  31.503  1.00  0.00           H  
ATOM   1350  HE3 TRP B  78      20.492  29.000  31.921  1.00  0.00           H  
ATOM   1351  HZ2 TRP B  78      23.802  25.970  34.088  1.00  0.00           H  
ATOM   1352  HZ3 TRP B  78      21.023  29.251  34.296  1.00  0.00           H  
ATOM   1353  HH2 TRP B  78      22.658  27.764  35.370  1.00  0.00           H  
ATOM   1354  N   CYS B  79      18.026  28.805  29.323  1.00  0.00           N  
ATOM   1355  CA  CYS B  79      17.060  29.788  28.936  1.00  0.00           C  
ATOM   1356  C   CYS B  79      17.179  31.116  29.663  1.00  0.00           C  
ATOM   1357  O   CYS B  79      17.270  31.138  30.901  1.00  0.00           O  
ATOM   1358  CB  CYS B  79      15.651  29.277  29.149  1.00  0.00           C  
ATOM   1359  SG  CYS B  79      14.430  30.483  28.687  1.00  0.00           S  
ATOM   1360  H   CYS B  79      18.184  28.626  30.316  1.00  0.00           H  
ATOM   1361  HA  CYS B  79      17.188  29.985  27.865  1.00  0.00           H  
ATOM   1362 1HB  CYS B  79      15.486  28.378  28.567  1.00  0.00           H  
ATOM   1363 2HB  CYS B  79      15.517  29.032  30.192  1.00  0.00           H  
ATOM   1364  N   ILE B  80      17.156  32.217  28.925  1.00  0.00           N  
ATOM   1365  CA  ILE B  80      16.988  33.505  29.580  1.00  0.00           C  
ATOM   1366  C   ILE B  80      15.552  33.951  29.245  1.00  0.00           C  
ATOM   1367  O   ILE B  80      15.283  34.335  28.108  1.00  0.00           O  
ATOM   1368  CB  ILE B  80      18.016  34.590  29.176  1.00  0.00           C  
ATOM   1369  CG1 ILE B  80      19.463  34.084  29.515  1.00  0.00           C  
ATOM   1370  CG2 ILE B  80      17.672  35.925  29.897  1.00  0.00           C  
ATOM   1371  CD1 ILE B  80      20.615  34.994  29.069  1.00  0.00           C  
ATOM   1372  H   ILE B  80      17.197  32.136  27.905  1.00  0.00           H  
ATOM   1373  HA  ILE B  80      17.121  33.396  30.645  1.00  0.00           H  
ATOM   1374  HB  ILE B  80      17.964  34.763  28.125  1.00  0.00           H  
ATOM   1375 1HG1 ILE B  80      19.531  33.938  30.584  1.00  0.00           H  
ATOM   1376 2HG1 ILE B  80      19.599  33.118  29.026  1.00  0.00           H  
ATOM   1377 1HG2 ILE B  80      18.369  36.702  29.610  1.00  0.00           H  
ATOM   1378 2HG2 ILE B  80      16.665  36.241  29.622  1.00  0.00           H  
ATOM   1379 3HG2 ILE B  80      17.715  35.779  30.984  1.00  0.00           H  
ATOM   1380 1HD1 ILE B  80      21.567  34.534  29.338  1.00  0.00           H  
ATOM   1381 2HD1 ILE B  80      20.574  35.133  28.007  1.00  0.00           H  
ATOM   1382 3HD1 ILE B  80      20.544  35.962  29.554  1.00  0.00           H  
ATOM   1383  N   PRO B  81      14.566  33.772  30.145  1.00  0.00           N  
ATOM   1384  CA  PRO B  81      13.199  34.076  29.865  1.00  0.00           C  
ATOM   1385  C   PRO B  81      13.134  35.550  29.713  1.00  0.00           C  
ATOM   1386  O   PRO B  81      13.855  36.263  30.425  1.00  0.00           O  
ATOM   1387  CB  PRO B  81      12.458  33.620  31.129  1.00  0.00           C  
ATOM   1388  CG  PRO B  81      13.410  32.686  31.828  1.00  0.00           C  
ATOM   1389  CD  PRO B  81      14.783  33.207  31.489  1.00  0.00           C  
ATOM   1390  HA  PRO B  81      12.856  33.547  28.974  1.00  0.00           H  
ATOM   1391 1HB  PRO B  81      12.187  34.481  31.719  1.00  0.00           H  
ATOM   1392 2HB  PRO B  81      11.520  33.131  30.853  1.00  0.00           H  
ATOM   1393 1HG  PRO B  81      13.223  32.685  32.913  1.00  0.00           H  
ATOM   1394 2HG  PRO B  81      13.265  31.654  31.480  1.00  0.00           H  
ATOM   1395 1HD  PRO B  81      15.123  33.978  32.195  1.00  0.00           H  
ATOM   1396 2HD  PRO B  81      15.412  32.353  31.489  1.00  0.00           H  
ATOM   1397  N   PHE B  82      12.232  35.999  28.854  1.00  0.00           N  
ATOM   1398  CA  PHE B  82      11.956  37.425  28.702  1.00  0.00           C  
ATOM   1399  C   PHE B  82      10.483  37.761  28.505  1.00  0.00           C  
ATOM   1400  O   PHE B  82       9.684  36.975  27.975  1.00  0.00           O  
ATOM   1401  CB  PHE B  82      12.750  38.058  27.558  1.00  0.00           C  
ATOM   1402  CG  PHE B  82      12.461  37.590  26.169  1.00  0.00           C  
ATOM   1403  CD1 PHE B  82      11.416  38.129  25.451  1.00  0.00           C  
ATOM   1404  CD2 PHE B  82      13.282  36.684  25.546  1.00  0.00           C  
ATOM   1405  CE1 PHE B  82      11.170  37.762  24.172  1.00  0.00           C  
ATOM   1406  CE2 PHE B  82      13.043  36.318  24.238  1.00  0.00           C  
ATOM   1407  CZ  PHE B  82      11.978  36.855  23.552  1.00  0.00           C  
ATOM   1408  H   PHE B  82      11.732  35.323  28.288  1.00  0.00           H  
ATOM   1409  HA  PHE B  82      12.289  37.925  29.610  1.00  0.00           H  
ATOM   1410 1HB  PHE B  82      12.604  39.140  27.591  1.00  0.00           H  
ATOM   1411 2HB  PHE B  82      13.799  37.869  27.736  1.00  0.00           H  
ATOM   1412  HD1 PHE B  82      10.770  38.849  25.926  1.00  0.00           H  
ATOM   1413  HD2 PHE B  82      14.130  36.259  26.098  1.00  0.00           H  
ATOM   1414  HE1 PHE B  82      10.332  38.200  23.650  1.00  0.00           H  
ATOM   1415  HE2 PHE B  82      13.699  35.600  23.756  1.00  0.00           H  
ATOM   1416  HZ  PHE B  82      11.777  36.565  22.518  1.00  0.00           H  
ATOM   1417  N   SER B  83      10.149  38.994  28.861  1.00  0.00           N  
ATOM   1418  CA  SER B  83       8.809  39.510  28.601  1.00  0.00           C  
ATOM   1419  C   SER B  83       8.903  40.882  27.898  1.00  0.00           C  
ATOM   1420  O   SER B  83       9.629  41.787  28.336  1.00  0.00           O  
ATOM   1421  CB  SER B  83       8.041  39.607  29.897  1.00  0.00           C  
ATOM   1422  OG  SER B  83       6.783  40.173  29.704  1.00  0.00           O  
ATOM   1423  H   SER B  83      10.855  39.582  29.315  1.00  0.00           H  
ATOM   1424  HA  SER B  83       8.280  38.820  27.940  1.00  0.00           H  
ATOM   1425 1HB  SER B  83       7.939  38.624  30.339  1.00  0.00           H  
ATOM   1426 2HB  SER B  83       8.592  40.189  30.584  1.00  0.00           H  
ATOM   1427  HG  SER B  83       6.292  40.035  30.555  1.00  0.00           H  
ATOM   1428  N   VAL B  84       8.215  40.993  26.762  1.00  0.00           N  
ATOM   1429  CA  VAL B  84       8.266  42.174  25.946  1.00  0.00           C  
ATOM   1430  C   VAL B  84       6.920  42.646  25.512  1.00  0.00           C  
ATOM   1431  O   VAL B  84       6.090  41.847  25.089  1.00  0.00           O  
ATOM   1432  CB  VAL B  84       9.154  41.932  24.691  1.00  0.00           C  
ATOM   1433  CG1 VAL B  84       9.110  43.121  23.753  1.00  0.00           C  
ATOM   1434  CG2 VAL B  84      10.587  41.776  25.106  1.00  0.00           C  
ATOM   1435  H   VAL B  84       7.653  40.203  26.443  1.00  0.00           H  
ATOM   1436  HA  VAL B  84       8.718  42.973  26.540  1.00  0.00           H  
ATOM   1437  HB  VAL B  84       8.804  41.041  24.171  1.00  0.00           H  
ATOM   1438 1HG1 VAL B  84       9.742  42.928  22.913  1.00  0.00           H  
ATOM   1439 2HG1 VAL B  84       8.101  43.295  23.390  1.00  0.00           H  
ATOM   1440 3HG1 VAL B  84       9.465  44.017  24.279  1.00  0.00           H  
ATOM   1441 1HG2 VAL B  84      11.212  41.608  24.237  1.00  0.00           H  
ATOM   1442 2HG2 VAL B  84      10.877  42.688  25.587  1.00  0.00           H  
ATOM   1443 3HG2 VAL B  84      10.700  40.964  25.782  1.00  0.00           H  
ATOM   1444  N   ASP B  85       6.713  43.961  25.557  1.00  0.00           N  
ATOM   1445  CA  ASP B  85       5.443  44.487  25.114  1.00  0.00           C  
ATOM   1446  C   ASP B  85       5.695  45.692  24.237  1.00  0.00           C  
ATOM   1447  O   ASP B  85       6.843  46.114  24.086  1.00  0.00           O  
ATOM   1448  CB  ASP B  85       4.570  44.930  26.311  1.00  0.00           C  
ATOM   1449  CG  ASP B  85       3.031  45.040  25.992  1.00  0.00           C  
ATOM   1450  OD1 ASP B  85       2.679  44.842  24.852  1.00  0.00           O  
ATOM   1451  OD2 ASP B  85       2.260  45.342  26.862  1.00  0.00           O  
ATOM   1452  H   ASP B  85       7.450  44.575  25.925  1.00  0.00           H  
ATOM   1453  HA  ASP B  85       4.917  43.737  24.514  1.00  0.00           H  
ATOM   1454 1HB  ASP B  85       4.719  44.236  27.136  1.00  0.00           H  
ATOM   1455 2HB  ASP B  85       4.918  45.910  26.656  1.00  0.00           H  
ATOM   1456  N   GLY B  86       4.609  46.244  23.671  1.00  0.00           N  
ATOM   1457  CA  GLY B  86       4.658  47.424  22.777  1.00  0.00           C  
ATOM   1458  C   GLY B  86       3.777  47.209  21.552  1.00  0.00           C  
ATOM   1459  O   GLY B  86       3.504  46.080  21.178  1.00  0.00           O  
ATOM   1460  H   GLY B  86       3.711  45.800  23.885  1.00  0.00           H  
ATOM   1461 1HA  GLY B  86       4.363  48.316  23.298  1.00  0.00           H  
ATOM   1462 2HA  GLY B  86       5.679  47.575  22.452  1.00  0.00           H  
ATOM   1463  N   GLN B  87       3.345  48.308  20.918  1.00  0.00           N  
ATOM   1464  CA  GLN B  87       2.559  48.282  19.707  1.00  0.00           C  
ATOM   1465  C   GLN B  87       3.000  49.413  18.796  1.00  0.00           C  
ATOM   1466  O   GLN B  87       2.915  50.571  19.187  1.00  0.00           O  
ATOM   1467  CB  GLN B  87       1.059  48.342  20.002  1.00  0.00           C  
ATOM   1468  CG  GLN B  87       0.137  48.328  18.788  1.00  0.00           C  
ATOM   1469  CD  GLN B  87       0.136  47.113  18.040  1.00  0.00           C  
ATOM   1470  OE1 GLN B  87      -0.052  46.042  18.602  1.00  0.00           O  
ATOM   1471  NE2 GLN B  87       0.326  47.241  16.714  1.00  0.00           N  
ATOM   1472  H   GLN B  87       3.604  49.227  21.312  1.00  0.00           H  
ATOM   1473  HA  GLN B  87       2.692  47.325  19.219  1.00  0.00           H  
ATOM   1474 1HB  GLN B  87       0.786  47.515  20.655  1.00  0.00           H  
ATOM   1475 2HB  GLN B  87       0.862  49.261  20.542  1.00  0.00           H  
ATOM   1476 1HG  GLN B  87      -0.884  48.513  19.120  1.00  0.00           H  
ATOM   1477 2HG  GLN B  87       0.450  49.104  18.097  1.00  0.00           H  
ATOM   1478 1HE2 GLN B  87       0.334  46.440  16.128  1.00  0.00           H  
ATOM   1479 2HE2 GLN B  87       0.433  48.158  16.320  1.00  0.00           H  
ATOM   1480  N   PRO B  88       3.543  49.142  17.613  1.00  0.00           N  
ATOM   1481  CA  PRO B  88       3.863  47.899  16.943  1.00  0.00           C  
ATOM   1482  C   PRO B  88       4.780  47.061  17.819  1.00  0.00           C  
ATOM   1483  O   PRO B  88       5.594  47.640  18.586  1.00  0.00           O  
ATOM   1484  CB  PRO B  88       4.606  48.350  15.679  1.00  0.00           C  
ATOM   1485  CG  PRO B  88       4.085  49.742  15.453  1.00  0.00           C  
ATOM   1486  CD  PRO B  88       3.914  50.317  16.851  1.00  0.00           C  
ATOM   1487  HA  PRO B  88       2.957  47.311  16.710  1.00  0.00           H  
ATOM   1488 1HB  PRO B  88       5.674  48.287  15.826  1.00  0.00           H  
ATOM   1489 2HB  PRO B  88       4.346  47.665  14.833  1.00  0.00           H  
ATOM   1490 1HG  PRO B  88       4.854  50.311  14.877  1.00  0.00           H  
ATOM   1491 2HG  PRO B  88       3.180  49.743  14.868  1.00  0.00           H  
ATOM   1492 1HD  PRO B  88       4.820  50.741  17.265  1.00  0.00           H  
ATOM   1493 2HD  PRO B  88       3.084  51.034  16.854  1.00  0.00           H  
ATOM   1494  N   ALA B  89       4.593  45.765  17.799  1.00  0.00           N  
ATOM   1495  CA  ALA B  89       5.410  44.981  18.685  1.00  0.00           C  
ATOM   1496  C   ALA B  89       6.847  45.115  18.227  1.00  0.00           C  
ATOM   1497  O   ALA B  89       7.154  44.925  17.045  1.00  0.00           O  
ATOM   1498  CB  ALA B  89       4.910  43.556  18.720  1.00  0.00           C  
ATOM   1499  H   ALA B  89       3.927  45.337  17.182  1.00  0.00           H  
ATOM   1500  HA  ALA B  89       5.285  45.362  19.661  1.00  0.00           H  
ATOM   1501 1HB  ALA B  89       5.485  43.006  19.407  1.00  0.00           H  
ATOM   1502 2HB  ALA B  89       3.864  43.558  19.048  1.00  0.00           H  
ATOM   1503 3HB  ALA B  89       4.976  43.107  17.726  1.00  0.00           H  
ATOM   1504  N   PRO B  90       7.768  45.401  19.137  1.00  0.00           N  
ATOM   1505  CA  PRO B  90       9.140  45.706  18.862  1.00  0.00           C  
ATOM   1506  C   PRO B  90       9.995  44.592  18.297  1.00  0.00           C  
ATOM   1507  O   PRO B  90       9.769  43.407  18.569  1.00  0.00           O  
ATOM   1508  CB  PRO B  90       9.650  46.126  20.246  1.00  0.00           C  
ATOM   1509  CG  PRO B  90       8.675  45.584  21.220  1.00  0.00           C  
ATOM   1510  CD  PRO B  90       7.367  45.644  20.532  1.00  0.00           C  
ATOM   1511  HA  PRO B  90       9.150  46.554  18.167  1.00  0.00           H  
ATOM   1512 1HB  PRO B  90      10.626  45.674  20.399  1.00  0.00           H  
ATOM   1513 2HB  PRO B  90       9.771  47.212  20.316  1.00  0.00           H  
ATOM   1514 1HG  PRO B  90       8.971  44.581  21.447  1.00  0.00           H  
ATOM   1515 2HG  PRO B  90       8.679  46.149  22.163  1.00  0.00           H  
ATOM   1516 1HD  PRO B  90       6.741  44.831  20.941  1.00  0.00           H  
ATOM   1517 2HD  PRO B  90       6.921  46.634  20.658  1.00  0.00           H  
ATOM   1518  N   SER B  91      11.016  44.999  17.541  1.00  0.00           N  
ATOM   1519  CA  SER B  91      12.043  44.117  17.032  1.00  0.00           C  
ATOM   1520  C   SER B  91      13.043  43.894  18.155  1.00  0.00           C  
ATOM   1521  O   SER B  91      13.310  44.819  18.910  1.00  0.00           O  
ATOM   1522  CB  SER B  91      12.772  44.736  15.883  1.00  0.00           C  
ATOM   1523  OG  SER B  91      13.459  45.873  16.314  1.00  0.00           O  
ATOM   1524  H   SER B  91      11.094  46.006  17.363  1.00  0.00           H  
ATOM   1525  HA  SER B  91      11.597  43.169  16.736  1.00  0.00           H  
ATOM   1526 1HB  SER B  91      13.477  44.018  15.471  1.00  0.00           H  
ATOM   1527 2HB  SER B  91      12.069  45.005  15.104  1.00  0.00           H  
ATOM   1528  HG  SER B  91      12.798  46.578  16.346  1.00  0.00           H  
ATOM   1529  N   LEU B  92      13.623  42.674  18.210  1.00  0.00           N  
ATOM   1530  CA  LEU B  92      14.606  42.407  19.257  1.00  0.00           C  
ATOM   1531  C   LEU B  92      16.057  42.269  18.769  1.00  0.00           C  
ATOM   1532  O   LEU B  92      16.307  41.843  17.658  1.00  0.00           O  
ATOM   1533  CB  LEU B  92      14.232  41.180  20.030  1.00  0.00           C  
ATOM   1534  CG  LEU B  92      12.805  41.143  20.665  1.00  0.00           C  
ATOM   1535  CD1 LEU B  92      12.609  39.809  21.484  1.00  0.00           C  
ATOM   1536  CD2 LEU B  92      12.554  42.303  21.485  1.00  0.00           C  
ATOM   1537  H   LEU B  92      13.394  41.954  17.540  1.00  0.00           H  
ATOM   1538  HA  LEU B  92      14.577  43.242  19.942  1.00  0.00           H  
ATOM   1539 1HB  LEU B  92      14.296  40.352  19.349  1.00  0.00           H  
ATOM   1540 2HB  LEU B  92      14.973  41.044  20.792  1.00  0.00           H  
ATOM   1541  HG  LEU B  92      12.073  41.142  19.852  1.00  0.00           H  
ATOM   1542 1HD1 LEU B  92      11.605  39.777  21.902  1.00  0.00           H  
ATOM   1543 2HD1 LEU B  92      12.765  38.947  20.850  1.00  0.00           H  
ATOM   1544 3HD1 LEU B  92      13.321  39.776  22.308  1.00  0.00           H  
ATOM   1545 1HD2 LEU B  92      11.547  42.241  21.868  1.00  0.00           H  
ATOM   1546 2HD2 LEU B  92      13.242  42.350  22.315  1.00  0.00           H  
ATOM   1547 3HD2 LEU B  92      12.655  43.179  20.888  1.00  0.00           H  
ATOM   1548  N   ARG B  93      16.969  42.618  19.654  1.00  0.00           N  
ATOM   1549  CA  ARG B  93      18.404  42.420  19.480  1.00  0.00           C  
ATOM   1550  C   ARG B  93      19.047  41.998  20.812  1.00  0.00           C  
ATOM   1551  O   ARG B  93      18.669  42.460  21.909  1.00  0.00           O  
ATOM   1552  CB  ARG B  93      19.103  43.684  18.964  1.00  0.00           C  
ATOM   1553  CG  ARG B  93      20.652  43.555  18.888  1.00  0.00           C  
ATOM   1554  CD  ARG B  93      21.362  44.728  18.255  1.00  0.00           C  
ATOM   1555  NE  ARG B  93      21.138  44.860  16.823  1.00  0.00           N  
ATOM   1556  CZ  ARG B  93      21.679  45.843  16.054  1.00  0.00           C  
ATOM   1557  NH1 ARG B  93      22.458  46.754  16.601  1.00  0.00           N  
ATOM   1558  NH2 ARG B  93      21.432  45.888  14.755  1.00  0.00           N  
ATOM   1559  H   ARG B  93      16.639  43.067  20.493  1.00  0.00           H  
ATOM   1560  HA  ARG B  93      18.558  41.644  18.755  1.00  0.00           H  
ATOM   1561 1HB  ARG B  93      18.743  43.907  17.959  1.00  0.00           H  
ATOM   1562 2HB  ARG B  93      18.862  44.528  19.586  1.00  0.00           H  
ATOM   1563 1HG  ARG B  93      21.046  43.492  19.903  1.00  0.00           H  
ATOM   1564 2HG  ARG B  93      20.925  42.650  18.346  1.00  0.00           H  
ATOM   1565 1HD  ARG B  93      21.032  45.643  18.736  1.00  0.00           H  
ATOM   1566 2HD  ARG B  93      22.428  44.608  18.423  1.00  0.00           H  
ATOM   1567  HE  ARG B  93      20.543  44.177  16.371  1.00  0.00           H  
ATOM   1568 1HH1 ARG B  93      22.651  46.728  17.590  1.00  0.00           H  
ATOM   1569 2HH1 ARG B  93      22.862  47.481  16.027  1.00  0.00           H  
ATOM   1570 1HH2 ARG B  93      20.838  45.190  14.328  1.00  0.00           H  
ATOM   1571 2HH2 ARG B  93      21.841  46.615  14.188  1.00  0.00           H  
ATOM   1572  N   TRP B  94      20.027  41.104  20.744  1.00  0.00           N  
ATOM   1573  CA  TRP B  94      20.753  40.754  21.956  1.00  0.00           C  
ATOM   1574  C   TRP B  94      22.178  41.301  21.944  1.00  0.00           C  
ATOM   1575  O   TRP B  94      22.815  41.321  20.892  1.00  0.00           O  
ATOM   1576  CB  TRP B  94      20.766  39.225  22.155  1.00  0.00           C  
ATOM   1577  CG  TRP B  94      19.446  38.699  22.535  1.00  0.00           C  
ATOM   1578  CD1 TRP B  94      18.477  38.353  21.690  1.00  0.00           C  
ATOM   1579  CD2 TRP B  94      18.941  38.451  23.847  1.00  0.00           C  
ATOM   1580  NE1 TRP B  94      17.381  37.926  22.372  1.00  0.00           N  
ATOM   1581  CE2 TRP B  94      17.642  37.993  23.697  1.00  0.00           C  
ATOM   1582  CE3 TRP B  94      19.476  38.588  25.108  1.00  0.00           C  
ATOM   1583  CZ2 TRP B  94      16.853  37.692  24.763  1.00  0.00           C  
ATOM   1584  CZ3 TRP B  94      18.685  38.280  26.210  1.00  0.00           C  
ATOM   1585  CH2 TRP B  94      17.400  37.851  26.045  1.00  0.00           C  
ATOM   1586  H   TRP B  94      20.298  40.689  19.854  1.00  0.00           H  
ATOM   1587  HA  TRP B  94      20.214  41.186  22.778  1.00  0.00           H  
ATOM   1588 1HB  TRP B  94      21.066  38.753  21.222  1.00  0.00           H  
ATOM   1589 2HB  TRP B  94      21.488  38.968  22.930  1.00  0.00           H  
ATOM   1590  HD1 TRP B  94      18.546  38.410  20.605  1.00  0.00           H  
ATOM   1591  HE1 TRP B  94      16.529  37.595  21.895  1.00  0.00           H  
ATOM   1592  HE3 TRP B  94      20.506  38.941  25.229  1.00  0.00           H  
ATOM   1593  HZ2 TRP B  94      15.841  37.332  24.633  1.00  0.00           H  
ATOM   1594  HZ3 TRP B  94      19.111  38.389  27.205  1.00  0.00           H  
ATOM   1595  HH2 TRP B  94      16.794  37.618  26.921  1.00  0.00           H  
ATOM   1596  N   LEU B  95      22.655  41.724  23.103  1.00  0.00           N  
ATOM   1597  CA  LEU B  95      24.052  42.126  23.187  1.00  0.00           C  
ATOM   1598  C   LEU B  95      24.768  41.270  24.183  1.00  0.00           C  
ATOM   1599  O   LEU B  95      24.223  40.955  25.252  1.00  0.00           O  
ATOM   1600  CB  LEU B  95      24.294  43.542  23.687  1.00  0.00           C  
ATOM   1601  CG  LEU B  95      23.579  44.690  23.001  1.00  0.00           C  
ATOM   1602  CD1 LEU B  95      23.912  45.888  23.751  1.00  0.00           C  
ATOM   1603  CD2 LEU B  95      24.017  44.787  21.553  1.00  0.00           C  
ATOM   1604  H   LEU B  95      22.033  41.751  23.905  1.00  0.00           H  
ATOM   1605  HA  LEU B  95      24.519  41.994  22.219  1.00  0.00           H  
ATOM   1606 1HB  LEU B  95      24.180  43.593  24.739  1.00  0.00           H  
ATOM   1607 2HB  LEU B  95      25.349  43.743  23.494  1.00  0.00           H  
ATOM   1608  HG  LEU B  95      22.498  44.546  23.054  1.00  0.00           H  
ATOM   1609 1HD1 LEU B  95      23.425  46.740  23.314  1.00  0.00           H  
ATOM   1610 2HD1 LEU B  95      23.589  45.771  24.786  1.00  0.00           H  
ATOM   1611 3HD1 LEU B  95      24.986  46.027  23.718  1.00  0.00           H  
ATOM   1612 1HD2 LEU B  95      23.517  45.627  21.073  1.00  0.00           H  
ATOM   1613 2HD2 LEU B  95      25.102  44.929  21.507  1.00  0.00           H  
ATOM   1614 3HD2 LEU B  95      23.748  43.866  21.054  1.00  0.00           H  
ATOM   1615  N   PHE B  96      26.019  40.945  23.867  1.00  0.00           N  
ATOM   1616  CA  PHE B  96      26.893  40.182  24.728  1.00  0.00           C  
ATOM   1617  C   PHE B  96      28.035  41.065  25.168  1.00  0.00           C  
ATOM   1618  O   PHE B  96      28.883  41.478  24.374  1.00  0.00           O  
ATOM   1619  CB  PHE B  96      27.390  38.898  24.025  1.00  0.00           C  
ATOM   1620  CG  PHE B  96      28.176  38.030  24.968  1.00  0.00           C  
ATOM   1621  CD1 PHE B  96      27.614  37.546  26.123  1.00  0.00           C  
ATOM   1622  CD2 PHE B  96      29.522  37.745  24.711  1.00  0.00           C  
ATOM   1623  CE1 PHE B  96      28.361  36.801  27.010  1.00  0.00           C  
ATOM   1624  CE2 PHE B  96      30.271  37.008  25.597  1.00  0.00           C  
ATOM   1625  CZ  PHE B  96      29.687  36.539  26.737  1.00  0.00           C  
ATOM   1626  H   PHE B  96      26.378  41.269  22.974  1.00  0.00           H  
ATOM   1627  HA  PHE B  96      26.337  39.898  25.621  1.00  0.00           H  
ATOM   1628 1HB  PHE B  96      26.540  38.334  23.657  1.00  0.00           H  
ATOM   1629 2HB  PHE B  96      28.019  39.156  23.170  1.00  0.00           H  
ATOM   1630  HD1 PHE B  96      26.579  37.768  26.330  1.00  0.00           H  
ATOM   1631  HD2 PHE B  96      29.983  38.129  23.792  1.00  0.00           H  
ATOM   1632  HE1 PHE B  96      27.913  36.425  27.925  1.00  0.00           H  
ATOM   1633  HE2 PHE B  96      31.315  36.810  25.386  1.00  0.00           H  
ATOM   1634  HZ  PHE B  96      30.275  35.956  27.421  1.00  0.00           H  
ATOM   1635  N   ASN B  97      28.017  41.430  26.435  1.00  0.00           N  
ATOM   1636  CA  ASN B  97      28.999  42.348  27.018  1.00  0.00           C  
ATOM   1637  C   ASN B  97      29.097  43.653  26.212  1.00  0.00           C  
ATOM   1638  O   ASN B  97      30.159  44.263  26.083  1.00  0.00           O  
ATOM   1639  CB  ASN B  97      30.347  41.670  27.153  1.00  0.00           C  
ATOM   1640  CG  ASN B  97      30.264  40.549  28.094  1.00  0.00           C  
ATOM   1641  OD1 ASN B  97      29.475  40.679  29.040  1.00  0.00           O  
ATOM   1642  ND2 ASN B  97      31.056  39.505  27.900  1.00  0.00           N  
ATOM   1643  H   ASN B  97      27.278  41.073  27.046  1.00  0.00           H  
ATOM   1644  HA  ASN B  97      28.651  42.626  28.020  1.00  0.00           H  
ATOM   1645 1HB  ASN B  97      30.693  41.311  26.177  1.00  0.00           H  
ATOM   1646 2HB  ASN B  97      31.089  42.387  27.527  1.00  0.00           H  
ATOM   1647 1HD2 ASN B  97      31.048  38.724  28.540  1.00  0.00           H  
ATOM   1648 2HD2 ASN B  97      31.686  39.494  27.116  1.00  0.00           H  
ATOM   1649  N   GLY B  98      27.959  44.092  25.710  1.00  0.00           N  
ATOM   1650  CA  GLY B  98      27.874  45.295  24.924  1.00  0.00           C  
ATOM   1651  C   GLY B  98      28.034  45.086  23.415  1.00  0.00           C  
ATOM   1652  O   GLY B  98      27.732  46.007  22.647  1.00  0.00           O  
ATOM   1653  H   GLY B  98      27.120  43.552  25.865  1.00  0.00           H  
ATOM   1654 1HA  GLY B  98      26.911  45.763  25.112  1.00  0.00           H  
ATOM   1655 2HA  GLY B  98      28.637  45.999  25.264  1.00  0.00           H  
ATOM   1656  N   SER B  99      28.466  43.901  22.974  1.00  0.00           N  
ATOM   1657  CA  SER B  99      28.649  43.692  21.535  1.00  0.00           C  
ATOM   1658  C   SER B  99      27.479  42.975  20.911  1.00  0.00           C  
ATOM   1659  O   SER B  99      26.795  42.183  21.545  1.00  0.00           O  
ATOM   1660  CB  SER B  99      29.934  42.968  21.250  1.00  0.00           C  
ATOM   1661  OG  SER B  99      31.041  43.768  21.612  1.00  0.00           O  
ATOM   1662  H   SER B  99      28.696  43.148  23.618  1.00  0.00           H  
ATOM   1663  HA  SER B  99      28.727  44.669  21.060  1.00  0.00           H  
ATOM   1664 1HB  SER B  99      29.946  42.039  21.819  1.00  0.00           H  
ATOM   1665 2HB  SER B  99      29.986  42.714  20.194  1.00  0.00           H  
ATOM   1666  HG  SER B  99      31.133  43.676  22.568  1.00  0.00           H  
ATOM   1667  N   VAL B 100      27.228  43.224  19.648  1.00  0.00           N  
ATOM   1668  CA  VAL B 100      26.061  42.591  19.072  1.00  0.00           C  
ATOM   1669  C   VAL B 100      26.205  41.076  19.034  1.00  0.00           C  
ATOM   1670  O   VAL B 100      27.224  40.547  18.580  1.00  0.00           O  
ATOM   1671  CB  VAL B 100      25.822  43.141  17.664  1.00  0.00           C  
ATOM   1672  CG1 VAL B 100      24.687  42.387  17.011  1.00  0.00           C  
ATOM   1673  CG2 VAL B 100      25.546  44.582  17.749  1.00  0.00           C  
ATOM   1674  H   VAL B 100      27.803  43.859  19.113  1.00  0.00           H  
ATOM   1675  HA  VAL B 100      25.196  42.825  19.685  1.00  0.00           H  
ATOM   1676  HB  VAL B 100      26.714  42.981  17.059  1.00  0.00           H  
ATOM   1677 1HG1 VAL B 100      24.523  42.768  16.007  1.00  0.00           H  
ATOM   1678 2HG1 VAL B 100      24.931  41.324  16.952  1.00  0.00           H  
ATOM   1679 3HG1 VAL B 100      23.784  42.521  17.604  1.00  0.00           H  
ATOM   1680 1HG2 VAL B 100      25.387  44.979  16.750  1.00  0.00           H  
ATOM   1681 2HG2 VAL B 100      24.662  44.737  18.353  1.00  0.00           H  
ATOM   1682 3HG2 VAL B 100      26.399  45.090  18.211  1.00  0.00           H  
ATOM   1683  N   LEU B 101      25.184  40.383  19.530  1.00  0.00           N  
ATOM   1684  CA  LEU B 101      25.174  38.929  19.542  1.00  0.00           C  
ATOM   1685  C   LEU B 101      24.568  38.406  18.251  1.00  0.00           C  
ATOM   1686  O   LEU B 101      23.403  38.646  17.935  1.00  0.00           O  
ATOM   1687  CB  LEU B 101      24.394  38.402  20.762  1.00  0.00           C  
ATOM   1688  CG  LEU B 101      24.251  36.888  20.883  1.00  0.00           C  
ATOM   1689  CD1 LEU B 101      25.606  36.303  21.072  1.00  0.00           C  
ATOM   1690  CD2 LEU B 101      23.369  36.549  22.094  1.00  0.00           C  
ATOM   1691  H   LEU B 101      24.383  40.878  19.921  1.00  0.00           H  
ATOM   1692  HA  LEU B 101      26.206  38.579  19.606  1.00  0.00           H  
ATOM   1693 1HB  LEU B 101      24.876  38.760  21.675  1.00  0.00           H  
ATOM   1694 2HB  LEU B 101      23.394  38.815  20.725  1.00  0.00           H  
ATOM   1695  HG  LEU B 101      23.811  36.473  19.967  1.00  0.00           H  
ATOM   1696 1HD1 LEU B 101      25.520  35.224  21.163  1.00  0.00           H  
ATOM   1697 2HD1 LEU B 101      26.228  36.550  20.211  1.00  0.00           H  
ATOM   1698 3HD1 LEU B 101      26.051  36.717  21.975  1.00  0.00           H  
ATOM   1699 1HD2 LEU B 101      23.283  35.471  22.199  1.00  0.00           H  
ATOM   1700 2HD2 LEU B 101      23.825  36.970  22.994  1.00  0.00           H  
ATOM   1701 3HD2 LEU B 101      22.383  36.969  21.962  1.00  0.00           H  
ATOM   1702  N   ASN B 102      25.387  37.705  17.498  1.00  0.00           N  
ATOM   1703  CA  ASN B 102      24.981  37.201  16.208  1.00  0.00           C  
ATOM   1704  C   ASN B 102      24.342  35.846  16.410  1.00  0.00           C  
ATOM   1705  O   ASN B 102      25.020  34.884  16.760  1.00  0.00           O  
ATOM   1706  CB  ASN B 102      26.193  37.140  15.307  1.00  0.00           C  
ATOM   1707  CG  ASN B 102      26.746  38.558  15.021  1.00  0.00           C  
ATOM   1708  OD1 ASN B 102      25.994  39.473  14.651  1.00  0.00           O  
ATOM   1709  ND2 ASN B 102      28.043  38.730  15.188  1.00  0.00           N  
ATOM   1710  H   ASN B 102      26.327  37.535  17.818  1.00  0.00           H  
ATOM   1711  HA  ASN B 102      24.239  37.864  15.773  1.00  0.00           H  
ATOM   1712 1HB  ASN B 102      26.966  36.538  15.782  1.00  0.00           H  
ATOM   1713 2HB  ASN B 102      25.921  36.654  14.367  1.00  0.00           H  
ATOM   1714 1HD2 ASN B 102      28.459  39.628  15.021  1.00  0.00           H  
ATOM   1715 2HD2 ASN B 102      28.617  37.966  15.486  1.00  0.00           H  
ATOM   1716  N   GLU B 103      23.024  35.785  16.237  1.00  0.00           N  
ATOM   1717  CA  GLU B 103      22.307  34.545  16.535  1.00  0.00           C  
ATOM   1718  C   GLU B 103      22.648  33.435  15.571  1.00  0.00           C  
ATOM   1719  O   GLU B 103      22.951  33.657  14.396  1.00  0.00           O  
ATOM   1720  CB  GLU B 103      20.799  34.748  16.607  1.00  0.00           C  
ATOM   1721  CG  GLU B 103      20.395  35.624  17.803  1.00  0.00           C  
ATOM   1722  CD  GLU B 103      18.935  35.714  18.020  1.00  0.00           C  
ATOM   1723  OE1 GLU B 103      18.205  34.971  17.412  1.00  0.00           O  
ATOM   1724  OE2 GLU B 103      18.533  36.498  18.831  1.00  0.00           O  
ATOM   1725  H   GLU B 103      22.517  36.610  15.938  1.00  0.00           H  
ATOM   1726  HA  GLU B 103      22.618  34.212  17.527  1.00  0.00           H  
ATOM   1727 1HB  GLU B 103      20.444  35.205  15.688  1.00  0.00           H  
ATOM   1728 2HB  GLU B 103      20.306  33.774  16.706  1.00  0.00           H  
ATOM   1729 1HG  GLU B 103      20.858  35.217  18.699  1.00  0.00           H  
ATOM   1730 2HG  GLU B 103      20.802  36.631  17.654  1.00  0.00           H  
ATOM   1731  N   THR B 104      22.605  32.245  16.105  1.00  0.00           N  
ATOM   1732  CA  THR B 104      22.960  31.037  15.411  1.00  0.00           C  
ATOM   1733  C   THR B 104      22.006  29.875  15.699  1.00  0.00           C  
ATOM   1734  O   THR B 104      20.889  30.073  16.150  1.00  0.00           O  
ATOM   1735  CB  THR B 104      24.413  30.732  15.783  1.00  0.00           C  
ATOM   1736  OG1 THR B 104      24.874  29.650  14.978  1.00  0.00           O  
ATOM   1737  CG2 THR B 104      24.561  30.437  17.281  1.00  0.00           C  
ATOM   1738  H   THR B 104      22.313  32.173  17.081  1.00  0.00           H  
ATOM   1739  HA  THR B 104      22.924  31.241  14.341  1.00  0.00           H  
ATOM   1740  HB  THR B 104      25.012  31.614  15.544  1.00  0.00           H  
ATOM   1741  HG1 THR B 104      25.841  29.643  14.969  1.00  0.00           H  
ATOM   1742 1HG2 THR B 104      25.606  30.252  17.519  1.00  0.00           H  
ATOM   1743 2HG2 THR B 104      24.206  31.297  17.853  1.00  0.00           H  
ATOM   1744 3HG2 THR B 104      24.003  29.603  17.522  1.00  0.00           H  
ATOM   1745  N   SER B 105      22.421  28.664  15.357  1.00  0.00           N  
ATOM   1746  CA  SER B 105      21.591  27.455  15.550  1.00  0.00           C  
ATOM   1747  C   SER B 105      21.594  26.928  17.005  1.00  0.00           C  
ATOM   1748  O   SER B 105      20.757  26.115  17.397  1.00  0.00           O  
ATOM   1749  CB  SER B 105      22.058  26.371  14.593  1.00  0.00           C  
ATOM   1750  OG  SER B 105      23.353  25.916  14.914  1.00  0.00           O  
ATOM   1751  H   SER B 105      23.358  28.607  14.980  1.00  0.00           H  
ATOM   1752  HA  SER B 105      20.563  27.713  15.294  1.00  0.00           H  
ATOM   1753 1HB  SER B 105      21.356  25.540  14.631  1.00  0.00           H  
ATOM   1754 2HB  SER B 105      22.049  26.759  13.575  1.00  0.00           H  
ATOM   1755  HG  SER B 105      23.234  25.152  15.496  1.00  0.00           H  
ATOM   1756  N   PHE B 106      22.524  27.439  17.797  1.00  0.00           N  
ATOM   1757  CA  PHE B 106      22.706  27.043  19.182  1.00  0.00           C  
ATOM   1758  C   PHE B 106      22.290  28.133  20.158  1.00  0.00           C  
ATOM   1759  O   PHE B 106      21.797  27.834  21.243  1.00  0.00           O  
ATOM   1760  CB  PHE B 106      24.172  26.714  19.398  1.00  0.00           C  
ATOM   1761  CG  PHE B 106      24.619  25.641  18.479  1.00  0.00           C  
ATOM   1762  CD1 PHE B 106      25.455  25.943  17.428  1.00  0.00           C  
ATOM   1763  CD2 PHE B 106      24.187  24.322  18.642  1.00  0.00           C  
ATOM   1764  CE1 PHE B 106      25.862  24.951  16.562  1.00  0.00           C  
ATOM   1765  CE2 PHE B 106      24.584  23.327  17.783  1.00  0.00           C  
ATOM   1766  CZ  PHE B 106      25.425  23.640  16.738  1.00  0.00           C  
ATOM   1767  H   PHE B 106      23.157  28.103  17.385  1.00  0.00           H  
ATOM   1768  HA  PHE B 106      22.098  26.162  19.360  1.00  0.00           H  
ATOM   1769 1HB  PHE B 106      24.784  27.593  19.227  1.00  0.00           H  
ATOM   1770 2HB  PHE B 106      24.337  26.389  20.430  1.00  0.00           H  
ATOM   1771  HD1 PHE B 106      25.791  26.966  17.286  1.00  0.00           H  
ATOM   1772  HD2 PHE B 106      23.529  24.080  19.456  1.00  0.00           H  
ATOM   1773  HE1 PHE B 106      26.524  25.198  15.731  1.00  0.00           H  
ATOM   1774  HE2 PHE B 106      24.231  22.302  17.929  1.00  0.00           H  
ATOM   1775  HZ  PHE B 106      25.750  22.864  16.047  1.00  0.00           H  
ATOM   1776  N   ILE B 107      22.506  29.406  19.788  1.00  0.00           N  
ATOM   1777  CA  ILE B 107      22.129  30.539  20.637  1.00  0.00           C  
ATOM   1778  C   ILE B 107      21.153  31.442  19.883  1.00  0.00           C  
ATOM   1779  O   ILE B 107      21.497  31.984  18.837  1.00  0.00           O  
ATOM   1780  CB  ILE B 107      23.332  31.327  21.133  1.00  0.00           C  
ATOM   1781  CG1 ILE B 107      24.238  30.442  21.927  1.00  0.00           C  
ATOM   1782  CG2 ILE B 107      22.826  32.437  22.008  1.00  0.00           C  
ATOM   1783  CD1 ILE B 107      25.572  31.059  22.246  1.00  0.00           C  
ATOM   1784  H   ILE B 107      22.908  29.596  18.891  1.00  0.00           H  
ATOM   1785  HA  ILE B 107      21.631  30.159  21.512  1.00  0.00           H  
ATOM   1786  HB  ILE B 107      23.895  31.725  20.292  1.00  0.00           H  
ATOM   1787 1HG1 ILE B 107      23.734  30.188  22.862  1.00  0.00           H  
ATOM   1788 2HG1 ILE B 107      24.417  29.530  21.374  1.00  0.00           H  
ATOM   1789 1HG2 ILE B 107      23.663  33.010  22.391  1.00  0.00           H  
ATOM   1790 2HG2 ILE B 107      22.169  33.085  21.426  1.00  0.00           H  
ATOM   1791 3HG2 ILE B 107      22.265  32.008  22.836  1.00  0.00           H  
ATOM   1792 1HD1 ILE B 107      26.175  30.358  22.827  1.00  0.00           H  
ATOM   1793 2HD1 ILE B 107      26.092  31.298  21.317  1.00  0.00           H  
ATOM   1794 3HD1 ILE B 107      25.430  31.973  22.827  1.00  0.00           H  
ATOM   1795  N   PHE B 108      19.911  31.527  20.369  1.00  0.00           N  
ATOM   1796  CA  PHE B 108      18.908  32.232  19.595  1.00  0.00           C  
ATOM   1797  C   PHE B 108      17.642  32.668  20.336  1.00  0.00           C  
ATOM   1798  O   PHE B 108      17.280  32.091  21.362  1.00  0.00           O  
ATOM   1799  CB  PHE B 108      18.496  31.369  18.401  1.00  0.00           C  
ATOM   1800  CG  PHE B 108      17.985  30.008  18.772  1.00  0.00           C  
ATOM   1801  CD1 PHE B 108      16.636  29.774  18.980  1.00  0.00           C  
ATOM   1802  CD2 PHE B 108      18.873  28.949  18.910  1.00  0.00           C  
ATOM   1803  CE1 PHE B 108      16.199  28.516  19.313  1.00  0.00           C  
ATOM   1804  CE2 PHE B 108      18.443  27.700  19.252  1.00  0.00           C  
ATOM   1805  CZ  PHE B 108      17.101  27.476  19.455  1.00  0.00           C  
ATOM   1806  H   PHE B 108      19.702  31.081  21.262  1.00  0.00           H  
ATOM   1807  HA  PHE B 108      19.380  33.129  19.188  1.00  0.00           H  
ATOM   1808 1HB  PHE B 108      17.711  31.885  17.846  1.00  0.00           H  
ATOM   1809 2HB  PHE B 108      19.333  31.249  17.720  1.00  0.00           H  
ATOM   1810  HD1 PHE B 108      15.917  30.594  18.871  1.00  0.00           H  
ATOM   1811  HD2 PHE B 108      19.929  29.125  18.735  1.00  0.00           H  
ATOM   1812  HE1 PHE B 108      15.131  28.337  19.466  1.00  0.00           H  
ATOM   1813  HE2 PHE B 108      19.166  26.883  19.353  1.00  0.00           H  
ATOM   1814  HZ  PHE B 108      16.750  26.482  19.721  1.00  0.00           H  
ATOM   1815  N   THR B 109      16.908  33.626  19.758  1.00  0.00           N  
ATOM   1816  CA  THR B 109      15.618  34.043  20.299  1.00  0.00           C  
ATOM   1817  C   THR B 109      14.522  33.060  19.905  1.00  0.00           C  
ATOM   1818  O   THR B 109      14.421  32.707  18.733  1.00  0.00           O  
ATOM   1819  CB  THR B 109      15.219  35.474  19.823  1.00  0.00           C  
ATOM   1820  OG1 THR B 109      16.185  36.433  20.297  1.00  0.00           O  
ATOM   1821  CG2 THR B 109      13.825  35.869  20.373  1.00  0.00           C  
ATOM   1822  H   THR B 109      17.268  34.090  18.911  1.00  0.00           H  
ATOM   1823  HA  THR B 109      15.681  34.078  21.389  1.00  0.00           H  
ATOM   1824  HB  THR B 109      15.203  35.502  18.734  1.00  0.00           H  
ATOM   1825  HG1 THR B 109      17.025  36.338  19.776  1.00  0.00           H  
ATOM   1826 1HG2 THR B 109      13.583  36.870  20.033  1.00  0.00           H  
ATOM   1827 2HG2 THR B 109      13.057  35.184  20.020  1.00  0.00           H  
ATOM   1828 3HG2 THR B 109      13.858  35.849  21.449  1.00  0.00           H  
ATOM   1829  N   GLU B 110      13.672  32.672  20.861  1.00  0.00           N  
ATOM   1830  CA  GLU B 110      12.484  31.877  20.556  1.00  0.00           C  
ATOM   1831  C   GLU B 110      11.302  32.382  21.335  1.00  0.00           C  
ATOM   1832  O   GLU B 110      11.401  32.569  22.547  1.00  0.00           O  
ATOM   1833  CB  GLU B 110      12.711  30.393  20.816  1.00  0.00           C  
ATOM   1834  CG  GLU B 110      11.488  29.521  20.480  1.00  0.00           C  
ATOM   1835  CD  GLU B 110      11.781  28.072  20.525  1.00  0.00           C  
ATOM   1836  OE1 GLU B 110      12.915  27.731  20.301  1.00  0.00           O  
ATOM   1837  OE2 GLU B 110      10.896  27.293  20.762  1.00  0.00           O  
ATOM   1838  H   GLU B 110      13.862  32.932  21.826  1.00  0.00           H  
ATOM   1839  HA  GLU B 110      12.259  31.969  19.493  1.00  0.00           H  
ATOM   1840 1HB  GLU B 110      13.557  30.049  20.228  1.00  0.00           H  
ATOM   1841 2HB  GLU B 110      12.957  30.247  21.868  1.00  0.00           H  
ATOM   1842 1HG  GLU B 110      10.687  29.731  21.195  1.00  0.00           H  
ATOM   1843 2HG  GLU B 110      11.126  29.783  19.487  1.00  0.00           H  
ATOM   1844  N   PHE B 111      10.171  32.585  20.654  1.00  0.00           N  
ATOM   1845  CA  PHE B 111       8.964  33.079  21.336  1.00  0.00           C  
ATOM   1846  C   PHE B 111       7.949  31.992  21.548  1.00  0.00           C  
ATOM   1847  O   PHE B 111       7.768  31.139  20.687  1.00  0.00           O  
ATOM   1848  CB  PHE B 111       8.251  34.165  20.545  1.00  0.00           C  
ATOM   1849  CG  PHE B 111       8.891  35.502  20.458  1.00  0.00           C  
ATOM   1850  CD1 PHE B 111       9.771  35.816  19.444  1.00  0.00           C  
ATOM   1851  CD2 PHE B 111       8.548  36.480  21.372  1.00  0.00           C  
ATOM   1852  CE1 PHE B 111      10.289  37.083  19.343  1.00  0.00           C  
ATOM   1853  CE2 PHE B 111       9.057  37.746  21.267  1.00  0.00           C  
ATOM   1854  CZ  PHE B 111       9.924  38.045  20.247  1.00  0.00           C  
ATOM   1855  H   PHE B 111      10.153  32.405  19.660  1.00  0.00           H  
ATOM   1856  HA  PHE B 111       9.241  33.471  22.305  1.00  0.00           H  
ATOM   1857 1HB  PHE B 111       8.087  33.809  19.533  1.00  0.00           H  
ATOM   1858 2HB  PHE B 111       7.256  34.302  20.990  1.00  0.00           H  
ATOM   1859  HD1 PHE B 111      10.044  35.055  18.712  1.00  0.00           H  
ATOM   1860  HD2 PHE B 111       7.848  36.227  22.174  1.00  0.00           H  
ATOM   1861  HE1 PHE B 111      10.977  37.326  18.534  1.00  0.00           H  
ATOM   1862  HE2 PHE B 111       8.769  38.514  21.982  1.00  0.00           H  
ATOM   1863  HZ  PHE B 111      10.318  39.048  20.147  1.00  0.00           H  
ATOM   1864  N   LEU B 112       7.240  32.068  22.656  1.00  0.00           N  
ATOM   1865  CA  LEU B 112       6.172  31.129  22.945  1.00  0.00           C  
ATOM   1866  C   LEU B 112       4.984  31.573  22.144  1.00  0.00           C  
ATOM   1867  O   LEU B 112       4.857  32.750  21.872  1.00  0.00           O  
ATOM   1868  CB  LEU B 112       5.901  31.116  24.450  1.00  0.00           C  
ATOM   1869  CG  LEU B 112       6.741  30.113  25.322  1.00  0.00           C  
ATOM   1870  CD1 LEU B 112       6.194  28.704  25.083  1.00  0.00           C  
ATOM   1871  CD2 LEU B 112       8.231  30.161  24.963  1.00  0.00           C  
ATOM   1872  H   LEU B 112       7.430  32.821  23.307  1.00  0.00           H  
ATOM   1873  HA  LEU B 112       6.462  30.132  22.628  1.00  0.00           H  
ATOM   1874 1HB  LEU B 112       6.078  32.121  24.835  1.00  0.00           H  
ATOM   1875 2HB  LEU B 112       4.854  30.880  24.589  1.00  0.00           H  
ATOM   1876  HG  LEU B 112       6.647  30.364  26.363  1.00  0.00           H  
ATOM   1877 1HD1 LEU B 112       6.725  28.012  25.672  1.00  0.00           H  
ATOM   1878 2HD1 LEU B 112       5.141  28.675  25.368  1.00  0.00           H  
ATOM   1879 3HD1 LEU B 112       6.288  28.418  24.041  1.00  0.00           H  
ATOM   1880 1HD2 LEU B 112       8.760  29.456  25.592  1.00  0.00           H  
ATOM   1881 2HD2 LEU B 112       8.394  29.895  23.920  1.00  0.00           H  
ATOM   1882 3HD2 LEU B 112       8.608  31.147  25.143  1.00  0.00           H  
ATOM   1883  N   GLU B 113       4.118  30.667  21.747  1.00  0.00           N  
ATOM   1884  CA  GLU B 113       2.985  31.116  20.976  1.00  0.00           C  
ATOM   1885  C   GLU B 113       2.281  32.205  21.790  1.00  0.00           C  
ATOM   1886  O   GLU B 113       1.903  31.915  22.948  1.00  0.00           O  
ATOM   1887  CB  GLU B 113       2.065  29.932  20.709  1.00  0.00           C  
ATOM   1888  CG  GLU B 113       2.714  28.841  19.844  1.00  0.00           C  
ATOM   1889  CD  GLU B 113       3.582  27.885  20.642  1.00  0.00           C  
ATOM   1890  OE1 GLU B 113       3.681  28.061  21.839  1.00  0.00           O  
ATOM   1891  OE2 GLU B 113       4.163  27.010  20.059  1.00  0.00           O  
ATOM   1892  H   GLU B 113       4.248  29.690  21.968  1.00  0.00           H  
ATOM   1893  HA  GLU B 113       3.343  31.462  20.019  1.00  0.00           H  
ATOM   1894 1HB  GLU B 113       1.753  29.498  21.655  1.00  0.00           H  
ATOM   1895 2HB  GLU B 113       1.172  30.274  20.193  1.00  0.00           H  
ATOM   1896 1HG  GLU B 113       1.926  28.271  19.351  1.00  0.00           H  
ATOM   1897 2HG  GLU B 113       3.319  29.316  19.074  1.00  0.00           H  
ATOM   1898  N   PRO B 114       2.101  33.450  21.222  1.00  0.00           N  
ATOM   1899  CA  PRO B 114       1.446  34.596  21.812  1.00  0.00           C  
ATOM   1900  C   PRO B 114       0.041  34.273  22.186  1.00  0.00           C  
ATOM   1901  O   PRO B 114      -0.648  33.541  21.473  1.00  0.00           O  
ATOM   1902  CB  PRO B 114       1.463  35.635  20.682  1.00  0.00           C  
ATOM   1903  CG  PRO B 114       2.628  35.255  19.827  1.00  0.00           C  
ATOM   1904  CD  PRO B 114       2.670  33.750  19.870  1.00  0.00           C  
ATOM   1905  HA  PRO B 114       2.018  34.923  22.697  1.00  0.00           H  
ATOM   1906 1HB  PRO B 114       0.502  35.610  20.140  1.00  0.00           H  
ATOM   1907 2HB  PRO B 114       1.555  36.645  21.111  1.00  0.00           H  
ATOM   1908 1HG  PRO B 114       2.488  35.642  18.808  1.00  0.00           H  
ATOM   1909 2HG  PRO B 114       3.552  35.705  20.215  1.00  0.00           H  
ATOM   1910 1HD  PRO B 114       2.059  33.306  19.069  1.00  0.00           H  
ATOM   1911 2HD  PRO B 114       3.736  33.491  19.801  1.00  0.00           H  
ATOM   1912  N   ALA B 115      -0.390  34.810  23.297  1.00  0.00           N  
ATOM   1913  CA  ALA B 115      -1.720  34.558  23.800  1.00  0.00           C  
ATOM   1914  C   ALA B 115      -2.774  35.348  23.053  1.00  0.00           C  
ATOM   1915  O   ALA B 115      -2.521  36.409  22.489  1.00  0.00           O  
ATOM   1916  CB  ALA B 115      -1.793  34.889  25.255  1.00  0.00           C  
ATOM   1917  H   ALA B 115       0.221  35.420  23.828  1.00  0.00           H  
ATOM   1918  HA  ALA B 115      -1.945  33.501  23.654  1.00  0.00           H  
ATOM   1919 1HB  ALA B 115      -2.797  34.680  25.631  1.00  0.00           H  
ATOM   1920 2HB  ALA B 115      -1.062  34.305  25.814  1.00  0.00           H  
ATOM   1921 3HB  ALA B 115      -1.580  35.938  25.338  1.00  0.00           H  
ATOM   1922  N   ALA B 116      -3.974  34.810  23.062  1.00  0.00           N  
ATOM   1923  CA  ALA B 116      -5.104  35.529  22.532  1.00  0.00           C  
ATOM   1924  C   ALA B 116      -5.389  36.756  23.385  1.00  0.00           C  
ATOM   1925  O   ALA B 116      -5.232  36.728  24.606  1.00  0.00           O  
ATOM   1926  CB  ALA B 116      -6.334  34.643  22.490  1.00  0.00           C  
ATOM   1927  H   ALA B 116      -4.113  33.909  23.489  1.00  0.00           H  
ATOM   1928  HA  ALA B 116      -4.855  35.858  21.524  1.00  0.00           H  
ATOM   1929 1HB  ALA B 116      -7.171  35.206  22.075  1.00  0.00           H  
ATOM   1930 2HB  ALA B 116      -6.137  33.772  21.867  1.00  0.00           H  
ATOM   1931 3HB  ALA B 116      -6.580  34.321  23.500  1.00  0.00           H  
ATOM   1932  N   ASN B 117      -5.861  37.802  22.739  1.00  0.00           N  
ATOM   1933  CA  ASN B 117      -6.315  39.027  23.390  1.00  0.00           C  
ATOM   1934  C   ASN B 117      -5.269  39.734  24.225  1.00  0.00           C  
ATOM   1935  O   ASN B 117      -5.611  40.405  25.195  1.00  0.00           O  
ATOM   1936  CB  ASN B 117      -7.536  38.714  24.232  1.00  0.00           C  
ATOM   1937  CG  ASN B 117      -8.640  38.131  23.404  1.00  0.00           C  
ATOM   1938  OD1 ASN B 117      -8.895  38.565  22.272  1.00  0.00           O  
ATOM   1939  ND2 ASN B 117      -9.302  37.139  23.942  1.00  0.00           N  
ATOM   1940  H   ASN B 117      -5.932  37.744  21.728  1.00  0.00           H  
ATOM   1941  HA  ASN B 117      -6.620  39.721  22.612  1.00  0.00           H  
ATOM   1942 1HB  ASN B 117      -7.286  38.027  25.037  1.00  0.00           H  
ATOM   1943 2HB  ASN B 117      -7.899  39.631  24.693  1.00  0.00           H  
ATOM   1944 1HD2 ASN B 117     -10.049  36.703  23.440  1.00  0.00           H  
ATOM   1945 2HD2 ASN B 117      -9.060  36.816  24.858  1.00  0.00           H  
ATOM   1946  N   GLU B 118      -4.014  39.641  23.842  1.00  0.00           N  
ATOM   1947  CA  GLU B 118      -2.990  40.411  24.513  1.00  0.00           C  
ATOM   1948  C   GLU B 118      -1.831  40.643  23.566  1.00  0.00           C  
ATOM   1949  O   GLU B 118      -1.660  39.911  22.593  1.00  0.00           O  
ATOM   1950  CB  GLU B 118      -2.597  39.677  25.809  1.00  0.00           C  
ATOM   1951  CG  GLU B 118      -1.574  40.351  26.743  1.00  0.00           C  
ATOM   1952  CD  GLU B 118      -1.929  41.740  27.176  1.00  0.00           C  
ATOM   1953  OE1 GLU B 118      -2.538  41.920  28.197  1.00  0.00           O  
ATOM   1954  OE2 GLU B 118      -1.603  42.632  26.431  1.00  0.00           O  
ATOM   1955  H   GLU B 118      -3.763  39.045  23.068  1.00  0.00           H  
ATOM   1956  HA  GLU B 118      -3.410  41.390  24.749  1.00  0.00           H  
ATOM   1957 1HB  GLU B 118      -3.493  39.488  26.401  1.00  0.00           H  
ATOM   1958 2HB  GLU B 118      -2.201  38.709  25.522  1.00  0.00           H  
ATOM   1959 1HG  GLU B 118      -1.514  39.761  27.649  1.00  0.00           H  
ATOM   1960 2HG  GLU B 118      -0.604  40.322  26.296  1.00  0.00           H  
ATOM   1961  N   THR B 119      -1.062  41.689  23.857  1.00  0.00           N  
ATOM   1962  CA  THR B 119       0.061  42.127  23.034  1.00  0.00           C  
ATOM   1963  C   THR B 119       1.417  41.807  23.595  1.00  0.00           C  
ATOM   1964  O   THR B 119       2.432  41.946  22.900  1.00  0.00           O  
ATOM   1965  CB  THR B 119      -0.015  43.651  22.756  1.00  0.00           C  
ATOM   1966  OG1 THR B 119       0.031  44.387  23.997  1.00  0.00           O  
ATOM   1967  CG2 THR B 119      -1.314  43.978  22.030  1.00  0.00           C  
ATOM   1968  H   THR B 119      -1.277  42.229  24.685  1.00  0.00           H  
ATOM   1969  HA  THR B 119      -0.008  41.629  22.085  1.00  0.00           H  
ATOM   1970  HB  THR B 119       0.833  43.954  22.135  1.00  0.00           H  
ATOM   1971  HG1 THR B 119       0.972  44.459  24.330  1.00  0.00           H  
ATOM   1972 1HG2 THR B 119      -1.354  45.050  21.833  1.00  0.00           H  
ATOM   1973 2HG2 THR B 119      -1.348  43.433  21.087  1.00  0.00           H  
ATOM   1974 3HG2 THR B 119      -2.162  43.690  22.646  1.00  0.00           H  
ATOM   1975  N   VAL B 120       1.444  41.388  24.839  1.00  0.00           N  
ATOM   1976  CA  VAL B 120       2.715  41.048  25.417  1.00  0.00           C  
ATOM   1977  C   VAL B 120       3.140  39.720  24.841  1.00  0.00           C  
ATOM   1978  O   VAL B 120       2.316  38.825  24.640  1.00  0.00           O  
ATOM   1979  CB  VAL B 120       2.609  40.883  26.960  1.00  0.00           C  
ATOM   1980  CG1 VAL B 120       3.981  40.453  27.571  1.00  0.00           C  
ATOM   1981  CG2 VAL B 120       2.141  42.145  27.586  1.00  0.00           C  
ATOM   1982  H   VAL B 120       0.591  41.297  25.367  1.00  0.00           H  
ATOM   1983  HA  VAL B 120       3.451  41.809  25.162  1.00  0.00           H  
ATOM   1984  HB  VAL B 120       1.893  40.097  27.169  1.00  0.00           H  
ATOM   1985 1HG1 VAL B 120       3.885  40.333  28.643  1.00  0.00           H  
ATOM   1986 2HG1 VAL B 120       4.326  39.519  27.160  1.00  0.00           H  
ATOM   1987 3HG1 VAL B 120       4.725  41.225  27.369  1.00  0.00           H  
ATOM   1988 1HG2 VAL B 120       2.043  42.029  28.646  1.00  0.00           H  
ATOM   1989 2HG2 VAL B 120       2.850  42.886  27.398  1.00  0.00           H  
ATOM   1990 3HG2 VAL B 120       1.177  42.446  27.174  1.00  0.00           H  
ATOM   1991  N   ARG B 121       4.415  39.576  24.595  1.00  0.00           N  
ATOM   1992  CA  ARG B 121       4.914  38.333  24.100  1.00  0.00           C  
ATOM   1993  C   ARG B 121       5.939  37.831  25.053  1.00  0.00           C  
ATOM   1994  O   ARG B 121       6.702  38.589  25.660  1.00  0.00           O  
ATOM   1995  CB  ARG B 121       5.582  38.508  22.747  1.00  0.00           C  
ATOM   1996  CG  ARG B 121       4.696  38.973  21.604  1.00  0.00           C  
ATOM   1997  CD  ARG B 121       5.516  39.282  20.390  1.00  0.00           C  
ATOM   1998  NE  ARG B 121       6.401  40.421  20.656  1.00  0.00           N  
ATOM   1999  CZ  ARG B 121       7.330  40.943  19.822  1.00  0.00           C  
ATOM   2000  NH1 ARG B 121       7.524  40.452  18.618  1.00  0.00           N  
ATOM   2001  NH2 ARG B 121       8.033  41.973  20.241  1.00  0.00           N  
ATOM   2002  H   ARG B 121       5.047  40.356  24.755  1.00  0.00           H  
ATOM   2003  HA  ARG B 121       4.102  37.608  24.044  1.00  0.00           H  
ATOM   2004 1HB  ARG B 121       6.408  39.206  22.853  1.00  0.00           H  
ATOM   2005 2HB  ARG B 121       5.997  37.556  22.445  1.00  0.00           H  
ATOM   2006 1HG  ARG B 121       3.978  38.192  21.356  1.00  0.00           H  
ATOM   2007 2HG  ARG B 121       4.161  39.879  21.900  1.00  0.00           H  
ATOM   2008 1HD  ARG B 121       6.127  38.416  20.125  1.00  0.00           H  
ATOM   2009 2HD  ARG B 121       4.856  39.540  19.563  1.00  0.00           H  
ATOM   2010  HE  ARG B 121       6.296  40.867  21.560  1.00  0.00           H  
ATOM   2011 1HH1 ARG B 121       6.984  39.666  18.297  1.00  0.00           H  
ATOM   2012 2HH1 ARG B 121       8.220  40.867  18.006  1.00  0.00           H  
ATOM   2013 1HH2 ARG B 121       7.878  42.328  21.169  1.00  0.00           H  
ATOM   2014 2HH2 ARG B 121       8.730  42.423  19.624  1.00  0.00           H  
ATOM   2015  N   HIS B 122       5.985  36.540  25.175  1.00  0.00           N  
ATOM   2016  CA  HIS B 122       6.940  35.982  26.072  1.00  0.00           C  
ATOM   2017  C   HIS B 122       7.848  35.072  25.300  1.00  0.00           C  
ATOM   2018  O   HIS B 122       7.453  34.516  24.275  1.00  0.00           O  
ATOM   2019  CB  HIS B 122       6.219  35.255  27.164  1.00  0.00           C  
ATOM   2020  CG  HIS B 122       5.380  36.165  28.017  1.00  0.00           C  
ATOM   2021  ND1 HIS B 122       4.045  36.408  27.780  1.00  0.00           N  
ATOM   2022  CD2 HIS B 122       5.719  36.930  29.062  1.00  0.00           C  
ATOM   2023  CE1 HIS B 122       3.593  37.249  28.690  1.00  0.00           C  
ATOM   2024  NE2 HIS B 122       4.597  37.588  29.489  1.00  0.00           N  
ATOM   2025  H   HIS B 122       5.350  35.946  24.657  1.00  0.00           H  
ATOM   2026  HA  HIS B 122       7.552  36.764  26.538  1.00  0.00           H  
ATOM   2027 1HB  HIS B 122       5.581  34.554  26.693  1.00  0.00           H  
ATOM   2028 2HB  HIS B 122       6.907  34.713  27.757  1.00  0.00           H  
ATOM   2029  HD2 HIS B 122       6.701  37.002  29.484  1.00  0.00           H  
ATOM   2030  HE1 HIS B 122       2.586  37.612  28.746  1.00  0.00           H  
ATOM   2031  HE2 HIS B 122       4.587  38.257  30.311  1.00  0.00           H  
ATOM   2032  N   GLY B 123       9.040  34.917  25.795  1.00  0.00           N  
ATOM   2033  CA  GLY B 123       9.966  34.090  25.119  1.00  0.00           C  
ATOM   2034  C   GLY B 123      11.207  33.838  25.921  1.00  0.00           C  
ATOM   2035  O   GLY B 123      11.223  34.003  27.152  1.00  0.00           O  
ATOM   2036  H   GLY B 123       9.309  35.438  26.631  1.00  0.00           H  
ATOM   2037 1HA  GLY B 123       9.490  33.145  24.879  1.00  0.00           H  
ATOM   2038 2HA  GLY B 123      10.232  34.550  24.177  1.00  0.00           H  
ATOM   2039  N   CYS B 124      12.222  33.384  25.206  1.00  0.00           N  
ATOM   2040  CA  CYS B 124      13.444  32.938  25.781  1.00  0.00           C  
ATOM   2041  C   CYS B 124      14.665  33.142  24.909  1.00  0.00           C  
ATOM   2042  O   CYS B 124      14.590  32.991  23.683  1.00  0.00           O  
ATOM   2043  CB  CYS B 124      13.265  31.430  26.021  1.00  0.00           C  
ATOM   2044  SG  CYS B 124      14.654  30.590  26.678  1.00  0.00           S  
ATOM   2045  H   CYS B 124      12.085  33.282  24.202  1.00  0.00           H  
ATOM   2046  HA  CYS B 124      13.584  33.459  26.718  1.00  0.00           H  
ATOM   2047 1HB  CYS B 124      12.430  31.278  26.687  1.00  0.00           H  
ATOM   2048 2HB  CYS B 124      13.007  30.952  25.074  1.00  0.00           H  
ATOM   2049  N   LEU B 125      15.810  33.469  25.523  1.00  0.00           N  
ATOM   2050  CA  LEU B 125      17.040  33.343  24.741  1.00  0.00           C  
ATOM   2051  C   LEU B 125      17.470  31.921  24.983  1.00  0.00           C  
ATOM   2052  O   LEU B 125      17.730  31.561  26.137  1.00  0.00           O  
ATOM   2053  CB  LEU B 125      18.226  34.228  25.187  1.00  0.00           C  
ATOM   2054  CG  LEU B 125      19.597  34.087  24.313  1.00  0.00           C  
ATOM   2055  CD1 LEU B 125      19.382  34.585  22.890  1.00  0.00           C  
ATOM   2056  CD2 LEU B 125      20.731  34.864  24.968  1.00  0.00           C  
ATOM   2057  H   LEU B 125      15.809  33.711  26.507  1.00  0.00           H  
ATOM   2058  HA  LEU B 125      16.849  33.499  23.679  1.00  0.00           H  
ATOM   2059 1HB  LEU B 125      17.927  35.241  25.177  1.00  0.00           H  
ATOM   2060 2HB  LEU B 125      18.488  33.953  26.187  1.00  0.00           H  
ATOM   2061  HG  LEU B 125      19.877  33.029  24.256  1.00  0.00           H  
ATOM   2062 1HD1 LEU B 125      20.299  34.468  22.315  1.00  0.00           H  
ATOM   2063 2HD1 LEU B 125      18.612  34.032  22.425  1.00  0.00           H  
ATOM   2064 3HD1 LEU B 125      19.108  35.625  22.908  1.00  0.00           H  
ATOM   2065 1HD2 LEU B 125      21.641  34.746  24.377  1.00  0.00           H  
ATOM   2066 2HD2 LEU B 125      20.473  35.914  25.026  1.00  0.00           H  
ATOM   2067 3HD2 LEU B 125      20.900  34.478  25.952  1.00  0.00           H  
ATOM   2068  N   ARG B 126      17.492  31.089  23.945  1.00  0.00           N  
ATOM   2069  CA  ARG B 126      17.883  29.704  24.125  1.00  0.00           C  
ATOM   2070  C   ARG B 126      19.364  29.538  23.948  1.00  0.00           C  
ATOM   2071  O   ARG B 126      19.953  30.133  23.041  1.00  0.00           O  
ATOM   2072  CB  ARG B 126      17.075  28.799  23.203  1.00  0.00           C  
ATOM   2073  CG  ARG B 126      15.548  28.817  23.531  1.00  0.00           C  
ATOM   2074  CD  ARG B 126      14.746  27.835  22.754  1.00  0.00           C  
ATOM   2075  NE  ARG B 126      15.020  26.472  23.166  1.00  0.00           N  
ATOM   2076  CZ  ARG B 126      14.655  25.335  22.517  1.00  0.00           C  
ATOM   2077  NH1 ARG B 126      13.992  25.314  21.393  1.00  0.00           N  
ATOM   2078  NH2 ARG B 126      14.952  24.174  23.027  1.00  0.00           N  
ATOM   2079  H   ARG B 126      17.263  31.435  23.018  1.00  0.00           H  
ATOM   2080  HA  ARG B 126      17.631  29.410  25.146  1.00  0.00           H  
ATOM   2081 1HB  ARG B 126      17.200  29.129  22.171  1.00  0.00           H  
ATOM   2082 2HB  ARG B 126      17.437  27.774  23.275  1.00  0.00           H  
ATOM   2083 1HG  ARG B 126      15.413  28.591  24.581  1.00  0.00           H  
ATOM   2084 2HG  ARG B 126      15.152  29.816  23.328  1.00  0.00           H  
ATOM   2085 1HD  ARG B 126      13.687  28.033  22.915  1.00  0.00           H  
ATOM   2086 2HD  ARG B 126      14.974  27.932  21.718  1.00  0.00           H  
ATOM   2087  HE  ARG B 126      15.515  26.356  24.037  1.00  0.00           H  
ATOM   2088 1HH1 ARG B 126      13.676  26.178  20.929  1.00  0.00           H  
ATOM   2089 2HH1 ARG B 126      13.756  24.387  21.011  1.00  0.00           H  
ATOM   2090 1HH2 ARG B 126      15.410  24.099  23.929  1.00  0.00           H  
ATOM   2091 2HH2 ARG B 126      14.646  23.338  22.519  1.00  0.00           H  
ATOM   2092  N   LEU B 127      19.961  28.696  24.782  1.00  0.00           N  
ATOM   2093  CA  LEU B 127      21.357  28.378  24.598  1.00  0.00           C  
ATOM   2094  C   LEU B 127      21.553  26.856  24.652  1.00  0.00           C  
ATOM   2095  O   LEU B 127      21.386  26.205  25.704  1.00  0.00           O  
ATOM   2096  CB  LEU B 127      22.234  29.051  25.661  1.00  0.00           C  
ATOM   2097  CG  LEU B 127      22.274  30.585  25.662  1.00  0.00           C  
ATOM   2098  CD1 LEU B 127      21.266  31.138  26.717  1.00  0.00           C  
ATOM   2099  CD2 LEU B 127      23.710  31.043  25.922  1.00  0.00           C  
ATOM   2100  H   LEU B 127      19.426  28.302  25.565  1.00  0.00           H  
ATOM   2101  HA  LEU B 127      21.672  28.725  23.626  1.00  0.00           H  
ATOM   2102 1HB  LEU B 127      21.883  28.758  26.613  1.00  0.00           H  
ATOM   2103 2HB  LEU B 127      23.249  28.692  25.538  1.00  0.00           H  
ATOM   2104  HG  LEU B 127      21.949  30.948  24.706  1.00  0.00           H  
ATOM   2105 1HD1 LEU B 127      21.285  32.223  26.702  1.00  0.00           H  
ATOM   2106 2HD1 LEU B 127      20.255  30.802  26.496  1.00  0.00           H  
ATOM   2107 3HD1 LEU B 127      21.546  30.787  27.705  1.00  0.00           H  
ATOM   2108 1HD2 LEU B 127      23.760  32.135  25.916  1.00  0.00           H  
ATOM   2109 2HD2 LEU B 127      24.038  30.669  26.876  1.00  0.00           H  
ATOM   2110 3HD2 LEU B 127      24.366  30.652  25.149  1.00  0.00           H  
ATOM   2111  N   ASN B 128      21.939  26.267  23.519  1.00  0.00           N  
ATOM   2112  CA  ASN B 128      22.142  24.832  23.369  1.00  0.00           C  
ATOM   2113  C   ASN B 128      23.539  24.388  23.829  1.00  0.00           C  
ATOM   2114  O   ASN B 128      24.539  24.529  23.120  1.00  0.00           O  
ATOM   2115  CB  ASN B 128      21.893  24.421  21.932  1.00  0.00           C  
ATOM   2116  CG  ASN B 128      21.972  22.918  21.678  1.00  0.00           C  
ATOM   2117  OD1 ASN B 128      22.594  22.166  22.439  1.00  0.00           O  
ATOM   2118  ND2 ASN B 128      21.339  22.484  20.615  1.00  0.00           N  
ATOM   2119  H   ASN B 128      22.049  26.853  22.701  1.00  0.00           H  
ATOM   2120  HA  ASN B 128      21.412  24.321  24.007  1.00  0.00           H  
ATOM   2121 1HB  ASN B 128      20.917  24.788  21.613  1.00  0.00           H  
ATOM   2122 2HB  ASN B 128      22.628  24.908  21.323  1.00  0.00           H  
ATOM   2123 1HD2 ASN B 128      21.343  21.508  20.386  1.00  0.00           H  
ATOM   2124 2HD2 ASN B 128      20.845  23.134  20.036  1.00  0.00           H  
ATOM   2125  N   GLN B 129      23.591  23.859  25.041  1.00  0.00           N  
ATOM   2126  CA  GLN B 129      24.836  23.412  25.641  1.00  0.00           C  
ATOM   2127  C   GLN B 129      25.990  24.415  25.633  1.00  0.00           C  
ATOM   2128  O   GLN B 129      27.037  24.132  25.054  1.00  0.00           O  
ATOM   2129  CB  GLN B 129      25.284  22.127  24.938  1.00  0.00           C  
ATOM   2130  CG  GLN B 129      24.285  20.998  25.055  1.00  0.00           C  
ATOM   2131  CD  GLN B 129      24.674  19.787  24.247  1.00  0.00           C  
ATOM   2132  OE1 GLN B 129      25.497  18.958  24.657  1.00  0.00           O  
ATOM   2133  NE2 GLN B 129      24.079  19.687  23.061  1.00  0.00           N  
ATOM   2134  H   GLN B 129      22.730  23.770  25.571  1.00  0.00           H  
ATOM   2135  HA  GLN B 129      24.635  23.168  26.681  1.00  0.00           H  
ATOM   2136 1HB  GLN B 129      25.458  22.314  23.879  1.00  0.00           H  
ATOM   2137 2HB  GLN B 129      26.224  21.785  25.368  1.00  0.00           H  
ATOM   2138 1HG  GLN B 129      24.223  20.701  26.098  1.00  0.00           H  
ATOM   2139 2HG  GLN B 129      23.315  21.337  24.713  1.00  0.00           H  
ATOM   2140 1HE2 GLN B 129      24.283  18.917  22.456  1.00  0.00           H  
ATOM   2141 2HE2 GLN B 129      23.427  20.417  22.763  1.00  0.00           H  
ATOM   2142  N   PRO B 130      25.820  25.595  26.246  1.00  0.00           N  
ATOM   2143  CA  PRO B 130      26.799  26.646  26.375  1.00  0.00           C  
ATOM   2144  C   PRO B 130      27.868  26.207  27.328  1.00  0.00           C  
ATOM   2145  O   PRO B 130      27.673  25.284  28.127  1.00  0.00           O  
ATOM   2146  CB  PRO B 130      26.013  27.804  26.971  1.00  0.00           C  
ATOM   2147  CG  PRO B 130      24.901  27.141  27.722  1.00  0.00           C  
ATOM   2148  CD  PRO B 130      24.536  25.935  26.873  1.00  0.00           C  
ATOM   2149  HA  PRO B 130      27.219  26.888  25.390  1.00  0.00           H  
ATOM   2150 1HB  PRO B 130      26.677  28.397  27.621  1.00  0.00           H  
ATOM   2151 2HB  PRO B 130      25.668  28.475  26.174  1.00  0.00           H  
ATOM   2152 1HG  PRO B 130      25.250  26.849  28.717  1.00  0.00           H  
ATOM   2153 2HG  PRO B 130      24.064  27.841  27.882  1.00  0.00           H  
ATOM   2154 1HD  PRO B 130      24.162  25.141  27.502  1.00  0.00           H  
ATOM   2155 2HD  PRO B 130      23.825  26.253  26.127  1.00  0.00           H  
ATOM   2156  N   THR B 131      28.990  26.874  27.231  1.00  0.00           N  
ATOM   2157  CA  THR B 131      30.141  26.622  28.080  1.00  0.00           C  
ATOM   2158  C   THR B 131      30.542  27.912  28.776  1.00  0.00           C  
ATOM   2159  O   THR B 131      29.948  28.964  28.542  1.00  0.00           O  
ATOM   2160  CB  THR B 131      31.319  26.120  27.269  1.00  0.00           C  
ATOM   2161  OG1 THR B 131      31.804  27.193  26.485  1.00  0.00           O  
ATOM   2162  CG2 THR B 131      30.868  24.991  26.340  1.00  0.00           C  
ATOM   2163  H   THR B 131      29.043  27.625  26.536  1.00  0.00           H  
ATOM   2164  HA  THR B 131      29.881  25.887  28.833  1.00  0.00           H  
ATOM   2165  HB  THR B 131      32.105  25.767  27.937  1.00  0.00           H  
ATOM   2166  HG1 THR B 131      31.227  27.309  25.717  1.00  0.00           H  
ATOM   2167 1HG2 THR B 131      31.711  24.637  25.752  1.00  0.00           H  
ATOM   2168 2HG2 THR B 131      30.471  24.168  26.931  1.00  0.00           H  
ATOM   2169 3HG2 THR B 131      30.092  25.353  25.664  1.00  0.00           H  
ATOM   2170  N   HIS B 132      31.585  27.864  29.589  1.00  0.00           N  
ATOM   2171  CA  HIS B 132      32.066  29.059  30.292  1.00  0.00           C  
ATOM   2172  C   HIS B 132      32.416  30.263  29.353  1.00  0.00           C  
ATOM   2173  O   HIS B 132      32.429  31.410  29.799  1.00  0.00           O  
ATOM   2174  CB  HIS B 132      33.314  28.709  31.091  1.00  0.00           C  
ATOM   2175  CG  HIS B 132      34.426  28.408  30.222  1.00  0.00           C  
ATOM   2176  ND1 HIS B 132      34.562  27.197  29.578  1.00  0.00           N  
ATOM   2177  CD2 HIS B 132      35.471  29.158  29.850  1.00  0.00           C  
ATOM   2178  CE1 HIS B 132      35.653  27.230  28.839  1.00  0.00           C  
ATOM   2179  NE2 HIS B 132      36.220  28.406  28.990  1.00  0.00           N  
ATOM   2180  H   HIS B 132      32.041  26.980  29.748  1.00  0.00           H  
ATOM   2181  HA  HIS B 132      31.299  29.385  30.987  1.00  0.00           H  
ATOM   2182 1HB  HIS B 132      33.578  29.538  31.742  1.00  0.00           H  
ATOM   2183 2HB  HIS B 132      33.117  27.841  31.724  1.00  0.00           H  
ATOM   2184  HD2 HIS B 132      35.677  30.175  30.171  1.00  0.00           H  
ATOM   2185  HE1 HIS B 132      36.022  26.421  28.215  1.00  0.00           H  
ATOM   2186  HE2 HIS B 132      37.071  28.717  28.543  1.00  0.00           H  
ATOM   2187  N   VAL B 133      32.659  30.039  28.038  1.00  0.00           N  
ATOM   2188  CA  VAL B 133      33.019  31.175  27.177  1.00  0.00           C  
ATOM   2189  C   VAL B 133      31.794  32.012  26.886  1.00  0.00           C  
ATOM   2190  O   VAL B 133      31.880  33.063  26.251  1.00  0.00           O  
ATOM   2191  CB  VAL B 133      33.593  30.788  25.796  1.00  0.00           C  
ATOM   2192  CG1 VAL B 133      34.790  29.966  25.997  1.00  0.00           C  
ATOM   2193  CG2 VAL B 133      32.530  30.142  24.888  1.00  0.00           C  
ATOM   2194  H   VAL B 133      32.578  29.093  27.642  1.00  0.00           H  
ATOM   2195  HA  VAL B 133      33.751  31.788  27.696  1.00  0.00           H  
ATOM   2196  HB  VAL B 133      33.934  31.697  25.305  1.00  0.00           H  
ATOM   2197 1HG1 VAL B 133      35.237  29.736  25.030  1.00  0.00           H  
ATOM   2198 2HG1 VAL B 133      35.498  30.511  26.614  1.00  0.00           H  
ATOM   2199 3HG1 VAL B 133      34.508  29.037  26.500  1.00  0.00           H  
ATOM   2200 1HG2 VAL B 133      32.973  29.917  23.918  1.00  0.00           H  
ATOM   2201 2HG2 VAL B 133      32.165  29.238  25.329  1.00  0.00           H  
ATOM   2202 3HG2 VAL B 133      31.700  30.827  24.750  1.00  0.00           H  
ATOM   2203  N   ASN B 134      30.641  31.511  27.290  1.00  0.00           N  
ATOM   2204  CA  ASN B 134      29.395  32.176  27.073  1.00  0.00           C  
ATOM   2205  C   ASN B 134      28.960  32.957  28.321  1.00  0.00           C  
ATOM   2206  O   ASN B 134      27.870  33.522  28.346  1.00  0.00           O  
ATOM   2207  CB  ASN B 134      28.369  31.127  26.691  1.00  0.00           C  
ATOM   2208  CG  ASN B 134      28.682  30.478  25.374  1.00  0.00           C  
ATOM   2209  OD1 ASN B 134      28.920  29.248  25.297  1.00  0.00           O  
ATOM   2210  ND2 ASN B 134      28.696  31.275  24.323  1.00  0.00           N  
ATOM   2211  H   ASN B 134      30.615  30.626  27.791  1.00  0.00           H  
ATOM   2212  HA  ASN B 134      29.510  32.893  26.257  1.00  0.00           H  
ATOM   2213 1HB  ASN B 134      28.328  30.367  27.455  1.00  0.00           H  
ATOM   2214 2HB  ASN B 134      27.383  31.585  26.631  1.00  0.00           H  
ATOM   2215 1HD2 ASN B 134      28.898  30.905  23.417  1.00  0.00           H  
ATOM   2216 2HD2 ASN B 134      28.507  32.255  24.434  1.00  0.00           H  
ATOM   2217  N   ASN B 135      29.801  33.019  29.350  1.00  0.00           N  
ATOM   2218  CA  ASN B 135      29.421  33.742  30.566  1.00  0.00           C  
ATOM   2219  C   ASN B 135      29.470  35.269  30.378  1.00  0.00           C  
ATOM   2220  O   ASN B 135      30.326  35.785  29.654  1.00  0.00           O  
ATOM   2221  CB  ASN B 135      30.318  33.384  31.731  1.00  0.00           C  
ATOM   2222  CG  ASN B 135      30.226  32.003  32.116  1.00  0.00           C  
ATOM   2223  OD1 ASN B 135      29.243  31.312  31.796  1.00  0.00           O  
ATOM   2224  ND2 ASN B 135      31.228  31.564  32.824  1.00  0.00           N  
ATOM   2225  H   ASN B 135      30.713  32.556  29.314  1.00  0.00           H  
ATOM   2226  HA  ASN B 135      28.388  33.483  30.813  1.00  0.00           H  
ATOM   2227 1HB  ASN B 135      31.354  33.609  31.473  1.00  0.00           H  
ATOM   2228 2HB  ASN B 135      30.049  34.003  32.591  1.00  0.00           H  
ATOM   2229 1HD2 ASN B 135      31.264  30.590  33.133  1.00  0.00           H  
ATOM   2230 2HD2 ASN B 135      31.987  32.181  33.047  1.00  0.00           H  
ATOM   2231  N   GLY B 136      28.581  36.016  31.051  1.00  0.00           N  
ATOM   2232  CA  GLY B 136      28.632  37.467  30.890  1.00  0.00           C  
ATOM   2233  C   GLY B 136      27.300  38.222  31.027  1.00  0.00           C  
ATOM   2234  O   GLY B 136      26.326  37.717  31.594  1.00  0.00           O  
ATOM   2235  H   GLY B 136      27.898  35.574  31.674  1.00  0.00           H  
ATOM   2236 1HA  GLY B 136      29.340  37.869  31.613  1.00  0.00           H  
ATOM   2237 2HA  GLY B 136      29.044  37.689  29.908  1.00  0.00           H  
ATOM   2238  N   ASN B 137      27.324  39.483  30.558  1.00  0.00           N  
ATOM   2239  CA  ASN B 137      26.223  40.450  30.607  1.00  0.00           C  
ATOM   2240  C   ASN B 137      25.362  40.398  29.357  1.00  0.00           C  
ATOM   2241  O   ASN B 137      25.803  40.761  28.258  1.00  0.00           O  
ATOM   2242  CB  ASN B 137      26.826  41.838  30.827  1.00  0.00           C  
ATOM   2243  CG  ASN B 137      25.840  43.019  31.038  1.00  0.00           C  
ATOM   2244  OD1 ASN B 137      24.659  42.869  30.710  1.00  0.00           O  
ATOM   2245  ND2 ASN B 137      26.320  44.182  31.564  1.00  0.00           N  
ATOM   2246  H   ASN B 137      28.176  39.799  30.107  1.00  0.00           H  
ATOM   2247  HA  ASN B 137      25.565  40.202  31.435  1.00  0.00           H  
ATOM   2248 1HB  ASN B 137      27.502  41.789  31.676  1.00  0.00           H  
ATOM   2249 2HB  ASN B 137      27.437  42.067  29.965  1.00  0.00           H  
ATOM   2250 1HD2 ASN B 137      25.702  44.962  31.702  1.00  0.00           H  
ATOM   2251 2HD2 ASN B 137      27.284  44.271  31.819  1.00  0.00           H  
ATOM   2252  N   TYR B 138      24.157  39.868  29.482  1.00  0.00           N  
ATOM   2253  CA  TYR B 138      23.288  39.720  28.313  1.00  0.00           C  
ATOM   2254  C   TYR B 138      22.265  40.811  28.272  1.00  0.00           C  
ATOM   2255  O   TYR B 138      21.560  41.048  29.265  1.00  0.00           O  
ATOM   2256  CB  TYR B 138      22.601  38.341  28.280  1.00  0.00           C  
ATOM   2257  CG  TYR B 138      23.520  37.171  27.846  1.00  0.00           C  
ATOM   2258  CD1 TYR B 138      24.366  36.526  28.756  1.00  0.00           C  
ATOM   2259  CD2 TYR B 138      23.498  36.768  26.536  1.00  0.00           C  
ATOM   2260  CE1 TYR B 138      25.194  35.531  28.328  1.00  0.00           C  
ATOM   2261  CE2 TYR B 138      24.314  35.763  26.097  1.00  0.00           C  
ATOM   2262  CZ  TYR B 138      25.174  35.145  26.971  1.00  0.00           C  
ATOM   2263  OH  TYR B 138      26.042  34.137  26.499  1.00  0.00           O  
ATOM   2264  H   TYR B 138      23.820  39.579  30.397  1.00  0.00           H  
ATOM   2265  HA  TYR B 138      23.901  39.825  27.416  1.00  0.00           H  
ATOM   2266 1HB  TYR B 138      22.202  38.120  29.272  1.00  0.00           H  
ATOM   2267 2HB  TYR B 138      21.760  38.381  27.592  1.00  0.00           H  
ATOM   2268  HD1 TYR B 138      24.389  36.831  29.806  1.00  0.00           H  
ATOM   2269  HD2 TYR B 138      22.831  37.274  25.839  1.00  0.00           H  
ATOM   2270  HE1 TYR B 138      25.871  35.052  29.038  1.00  0.00           H  
ATOM   2271  HE2 TYR B 138      24.292  35.465  25.048  1.00  0.00           H  
ATOM   2272  HH  TYR B 138      26.718  33.939  27.191  1.00  0.00           H  
ATOM   2273  N   THR B 139      22.139  41.458  27.118  1.00  0.00           N  
ATOM   2274  CA  THR B 139      21.175  42.554  27.001  1.00  0.00           C  
ATOM   2275  C   THR B 139      20.139  42.355  25.931  1.00  0.00           C  
ATOM   2276  O   THR B 139      20.459  42.035  24.786  1.00  0.00           O  
ATOM   2277  CB  THR B 139      21.847  43.871  26.662  1.00  0.00           C  
ATOM   2278  OG1 THR B 139      22.771  44.203  27.674  1.00  0.00           O  
ATOM   2279  CG2 THR B 139      20.834  44.953  26.509  1.00  0.00           C  
ATOM   2280  H   THR B 139      22.766  41.221  26.350  1.00  0.00           H  
ATOM   2281  HA  THR B 139      20.644  42.663  27.943  1.00  0.00           H  
ATOM   2282  HB  THR B 139      22.344  43.768  25.754  1.00  0.00           H  
ATOM   2283  HG1 THR B 139      22.321  44.261  28.491  1.00  0.00           H  
ATOM   2284 1HG2 THR B 139      21.356  45.882  26.270  1.00  0.00           H  
ATOM   2285 2HG2 THR B 139      20.153  44.732  25.715  1.00  0.00           H  
ATOM   2286 3HG2 THR B 139      20.286  45.077  27.442  1.00  0.00           H  
ATOM   2287  N   LEU B 140      18.896  42.611  26.304  1.00  0.00           N  
ATOM   2288  CA  LEU B 140      17.815  42.575  25.359  1.00  0.00           C  
ATOM   2289  C   LEU B 140      17.318  43.983  25.073  1.00  0.00           C  
ATOM   2290  O   LEU B 140      16.965  44.745  25.987  1.00  0.00           O  
ATOM   2291  CB  LEU B 140      16.680  41.670  25.852  1.00  0.00           C  
ATOM   2292  CG  LEU B 140      15.398  41.619  24.969  1.00  0.00           C  
ATOM   2293  CD1 LEU B 140      15.724  41.101  23.621  1.00  0.00           C  
ATOM   2294  CD2 LEU B 140      14.380  40.652  25.602  1.00  0.00           C  
ATOM   2295  H   LEU B 140      18.715  42.875  27.274  1.00  0.00           H  
ATOM   2296  HA  LEU B 140      18.196  42.160  24.416  1.00  0.00           H  
ATOM   2297 1HB  LEU B 140      17.066  40.672  25.934  1.00  0.00           H  
ATOM   2298 2HB  LEU B 140      16.386  42.014  26.846  1.00  0.00           H  
ATOM   2299  HG  LEU B 140      14.974  42.617  24.869  1.00  0.00           H  
ATOM   2300 1HD1 LEU B 140      14.847  41.068  23.068  1.00  0.00           H  
ATOM   2301 2HD1 LEU B 140      16.432  41.735  23.110  1.00  0.00           H  
ATOM   2302 3HD1 LEU B 140      16.122  40.136  23.697  1.00  0.00           H  
ATOM   2303 1HD2 LEU B 140      13.482  40.603  24.981  1.00  0.00           H  
ATOM   2304 2HD2 LEU B 140      14.818  39.661  25.671  1.00  0.00           H  
ATOM   2305 3HD2 LEU B 140      14.111  40.981  26.593  1.00  0.00           H  
ATOM   2306  N   LEU B 141      17.354  44.310  23.784  1.00  0.00           N  
ATOM   2307  CA  LEU B 141      16.928  45.571  23.234  1.00  0.00           C  
ATOM   2308  C   LEU B 141      15.673  45.451  22.394  1.00  0.00           C  
ATOM   2309  O   LEU B 141      15.705  44.902  21.300  1.00  0.00           O  
ATOM   2310  CB  LEU B 141      18.026  46.103  22.338  1.00  0.00           C  
ATOM   2311  CG  LEU B 141      19.345  46.209  23.029  1.00  0.00           C  
ATOM   2312  CD1 LEU B 141      20.361  46.557  22.023  1.00  0.00           C  
ATOM   2313  CD2 LEU B 141      19.252  47.220  24.147  1.00  0.00           C  
ATOM   2314  H   LEU B 141      17.715  43.614  23.133  1.00  0.00           H  
ATOM   2315  HA  LEU B 141      16.740  46.260  24.050  1.00  0.00           H  
ATOM   2316 1HB  LEU B 141      18.122  45.443  21.505  1.00  0.00           H  
ATOM   2317 2HB  LEU B 141      17.741  47.083  21.968  1.00  0.00           H  
ATOM   2318  HG  LEU B 141      19.620  45.240  23.448  1.00  0.00           H  
ATOM   2319 1HD1 LEU B 141      21.322  46.621  22.501  1.00  0.00           H  
ATOM   2320 2HD1 LEU B 141      20.382  45.786  21.265  1.00  0.00           H  
ATOM   2321 3HD1 LEU B 141      20.107  47.514  21.571  1.00  0.00           H  
ATOM   2322 1HD2 LEU B 141      20.206  47.299  24.642  1.00  0.00           H  
ATOM   2323 2HD2 LEU B 141      18.980  48.190  23.746  1.00  0.00           H  
ATOM   2324 3HD2 LEU B 141      18.492  46.904  24.864  1.00  0.00           H  
ATOM   2325  N   ALA B 142      14.568  45.942  22.918  1.00  0.00           N  
ATOM   2326  CA  ALA B 142      13.294  45.875  22.208  1.00  0.00           C  
ATOM   2327  C   ALA B 142      13.052  47.247  21.572  1.00  0.00           C  
ATOM   2328  O   ALA B 142      13.201  48.271  22.248  1.00  0.00           O  
ATOM   2329  CB  ALA B 142      12.179  45.460  23.173  1.00  0.00           C  
ATOM   2330  H   ALA B 142      14.629  46.424  23.816  1.00  0.00           H  
ATOM   2331  HA  ALA B 142      13.375  45.151  21.405  1.00  0.00           H  
ATOM   2332 1HB  ALA B 142      11.238  45.408  22.652  1.00  0.00           H  
ATOM   2333 2HB  ALA B 142      12.414  44.481  23.594  1.00  0.00           H  
ATOM   2334 3HB  ALA B 142      12.102  46.174  23.972  1.00  0.00           H  
ATOM   2335  N   ALA B 143      12.677  47.310  20.292  1.00  0.00           N  
ATOM   2336  CA  ALA B 143      12.499  48.636  19.702  1.00  0.00           C  
ATOM   2337  C   ALA B 143      11.366  48.774  18.686  1.00  0.00           C  
ATOM   2338  O   ALA B 143      11.125  47.910  17.843  1.00  0.00           O  
ATOM   2339  CB  ALA B 143      13.804  49.035  19.045  1.00  0.00           C  
ATOM   2340  H   ALA B 143      12.605  46.453  19.742  1.00  0.00           H  
ATOM   2341  HA  ALA B 143      12.282  49.328  20.505  1.00  0.00           H  
ATOM   2342 1HB  ALA B 143      13.709  50.047  18.651  1.00  0.00           H  
ATOM   2343 2HB  ALA B 143      14.610  49.004  19.781  1.00  0.00           H  
ATOM   2344 3HB  ALA B 143      14.025  48.348  18.234  1.00  0.00           H  
ATOM   2345  N   ASN B 144      10.689  49.920  18.737  1.00  0.00           N  
ATOM   2346  CA  ASN B 144       9.592  50.205  17.803  1.00  0.00           C  
ATOM   2347  C   ASN B 144       9.707  51.715  17.485  1.00  0.00           C  
ATOM   2348  O   ASN B 144      10.694  52.312  17.907  1.00  0.00           O  
ATOM   2349  CB  ASN B 144       8.250  49.788  18.395  1.00  0.00           C  
ATOM   2350  CG  ASN B 144       7.807  50.561  19.528  1.00  0.00           C  
ATOM   2351  OD1 ASN B 144       8.324  51.658  19.848  1.00  0.00           O  
ATOM   2352  ND2 ASN B 144       6.771  50.001  20.133  1.00  0.00           N  
ATOM   2353  H   ASN B 144      10.988  50.617  19.422  1.00  0.00           H  
ATOM   2354  HA  ASN B 144       9.749  49.648  16.876  1.00  0.00           H  
ATOM   2355 1HB  ASN B 144       7.458  49.623  17.681  1.00  0.00           H  
ATOM   2356 2HB  ASN B 144       8.415  48.799  18.800  1.00  0.00           H  
ATOM   2357 1HD2 ASN B 144       6.320  50.415  20.936  1.00  0.00           H  
ATOM   2358 2HD2 ASN B 144       6.445  49.104  19.766  1.00  0.00           H  
ATOM   2359  N   PRO B 145       8.739  52.388  16.798  1.00  0.00           N  
ATOM   2360  CA  PRO B 145       8.806  53.789  16.397  1.00  0.00           C  
ATOM   2361  C   PRO B 145       9.042  54.814  17.507  1.00  0.00           C  
ATOM   2362  O   PRO B 145       9.519  55.918  17.219  1.00  0.00           O  
ATOM   2363  CB  PRO B 145       7.420  54.045  15.786  1.00  0.00           C  
ATOM   2364  CG  PRO B 145       6.990  52.739  15.224  1.00  0.00           C  
ATOM   2365  CD  PRO B 145       7.525  51.717  16.199  1.00  0.00           C  
ATOM   2366  HA  PRO B 145       9.583  53.892  15.627  1.00  0.00           H  
ATOM   2367 1HB  PRO B 145       6.734  54.410  16.570  1.00  0.00           H  
ATOM   2368 2HB  PRO B 145       7.484  54.832  15.022  1.00  0.00           H  
ATOM   2369 1HG  PRO B 145       5.894  52.710  15.130  1.00  0.00           H  
ATOM   2370 2HG  PRO B 145       7.394  52.621  14.204  1.00  0.00           H  
ATOM   2371 1HD  PRO B 145       6.763  51.570  16.957  1.00  0.00           H  
ATOM   2372 2HD  PRO B 145       7.787  50.805  15.641  1.00  0.00           H  
ATOM   2373  N   PHE B 146       8.719  54.473  18.765  1.00  0.00           N  
ATOM   2374  CA  PHE B 146       8.857  55.428  19.856  1.00  0.00           C  
ATOM   2375  C   PHE B 146      10.274  55.492  20.411  1.00  0.00           C  
ATOM   2376  O   PHE B 146      10.689  56.457  21.037  1.00  0.00           O  
ATOM   2377  CB  PHE B 146       7.952  55.012  21.013  1.00  0.00           C  
ATOM   2378  CG  PHE B 146       6.477  55.079  20.793  1.00  0.00           C  
ATOM   2379  CD1 PHE B 146       5.833  54.006  20.247  1.00  0.00           C  
ATOM   2380  CD2 PHE B 146       5.732  56.121  21.168  1.00  0.00           C  
ATOM   2381  CE1 PHE B 146       4.478  53.988  20.078  1.00  0.00           C  
ATOM   2382  CE2 PHE B 146       4.367  56.104  21.013  1.00  0.00           C  
ATOM   2383  CZ  PHE B 146       3.751  55.030  20.469  1.00  0.00           C  
ATOM   2384  H   PHE B 146       8.399  53.531  18.985  1.00  0.00           H  
ATOM   2385  HA  PHE B 146       8.574  56.417  19.492  1.00  0.00           H  
ATOM   2386 1HB  PHE B 146       8.197  53.999  21.309  1.00  0.00           H  
ATOM   2387 2HB  PHE B 146       8.177  55.640  21.874  1.00  0.00           H  
ATOM   2388  HD1 PHE B 146       6.414  53.151  19.951  1.00  0.00           H  
ATOM   2389  HD2 PHE B 146       6.208  56.978  21.604  1.00  0.00           H  
ATOM   2390  HE1 PHE B 146       3.994  53.110  19.641  1.00  0.00           H  
ATOM   2391  HE2 PHE B 146       3.767  56.949  21.325  1.00  0.00           H  
ATOM   2392  HZ  PHE B 146       2.674  55.023  20.352  1.00  0.00           H  
ATOM   2393  N   GLY B 147      11.021  54.443  20.254  1.00  0.00           N  
ATOM   2394  CA  GLY B 147      12.262  54.421  20.996  1.00  0.00           C  
ATOM   2395  C   GLY B 147      12.840  53.021  21.154  1.00  0.00           C  
ATOM   2396  O   GLY B 147      12.728  52.200  20.248  1.00  0.00           O  
ATOM   2397  H   GLY B 147      10.748  53.672  19.643  1.00  0.00           H  
ATOM   2398 1HA  GLY B 147      12.989  55.072  20.510  1.00  0.00           H  
ATOM   2399 2HA  GLY B 147      12.065  54.833  21.978  1.00  0.00           H  
ATOM   2400  N   GLN B 148      13.472  52.821  22.319  1.00  0.00           N  
ATOM   2401  CA  GLN B 148      14.179  51.616  22.728  1.00  0.00           C  
ATOM   2402  C   GLN B 148      13.903  51.225  24.184  1.00  0.00           C  
ATOM   2403  O   GLN B 148      14.040  52.025  25.104  1.00  0.00           O  
ATOM   2404  CB  GLN B 148      15.701  51.855  22.684  1.00  0.00           C  
ATOM   2405  CG  GLN B 148      16.566  50.610  22.997  1.00  0.00           C  
ATOM   2406  CD  GLN B 148      18.059  50.848  22.769  1.00  0.00           C  
ATOM   2407  OE1 GLN B 148      18.677  51.603  23.562  1.00  0.00           O  
ATOM   2408  NE2 GLN B 148      18.642  50.223  21.747  1.00  0.00           N  
ATOM   2409  H   GLN B 148      13.462  53.609  22.966  1.00  0.00           H  
ATOM   2410  HA  GLN B 148      13.884  50.791  22.087  1.00  0.00           H  
ATOM   2411 1HB  GLN B 148      15.980  52.217  21.698  1.00  0.00           H  
ATOM   2412 2HB  GLN B 148      15.958  52.636  23.392  1.00  0.00           H  
ATOM   2413 1HG  GLN B 148      16.458  50.348  24.044  1.00  0.00           H  
ATOM   2414 2HG  GLN B 148      16.240  49.770  22.377  1.00  0.00           H  
ATOM   2415 1HE2 GLN B 148      19.625  50.349  21.568  1.00  0.00           H  
ATOM   2416 2HE2 GLN B 148      18.106  49.622  21.154  1.00  0.00           H  
ATOM   2417  N   ALA B 149      13.603  49.964  24.414  1.00  0.00           N  
ATOM   2418  CA  ALA B 149      13.500  49.494  25.784  1.00  0.00           C  
ATOM   2419  C   ALA B 149      14.696  48.576  26.028  1.00  0.00           C  
ATOM   2420  O   ALA B 149      15.160  47.893  25.113  1.00  0.00           O  
ATOM   2421  CB  ALA B 149      12.158  48.814  26.049  1.00  0.00           C  
ATOM   2422  H   ALA B 149      13.473  49.321  23.642  1.00  0.00           H  
ATOM   2423  HA  ALA B 149      13.590  50.343  26.464  1.00  0.00           H  
ATOM   2424 1HB  ALA B 149      12.103  48.507  27.075  1.00  0.00           H  
ATOM   2425 2HB  ALA B 149      11.368  49.519  25.851  1.00  0.00           H  
ATOM   2426 3HB  ALA B 149      12.036  47.955  25.406  1.00  0.00           H  
ATOM   2427  N   SER B 150      15.182  48.532  27.256  1.00  0.00           N  
ATOM   2428  CA  SER B 150      16.312  47.689  27.535  1.00  0.00           C  
ATOM   2429  C   SER B 150      16.301  47.043  28.884  1.00  0.00           C  
ATOM   2430  O   SER B 150      16.032  47.673  29.899  1.00  0.00           O  
ATOM   2431  CB  SER B 150      17.556  48.520  27.450  1.00  0.00           C  
ATOM   2432  OG  SER B 150      18.669  47.767  27.743  1.00  0.00           O  
ATOM   2433  H   SER B 150      14.817  49.145  27.972  1.00  0.00           H  
ATOM   2434  HA  SER B 150      16.353  46.913  26.791  1.00  0.00           H  
ATOM   2435 1HB  SER B 150      17.631  48.902  26.424  1.00  0.00           H  
ATOM   2436 2HB  SER B 150      17.470  49.363  28.112  1.00  0.00           H  
ATOM   2437  HG  SER B 150      18.926  47.346  26.920  1.00  0.00           H  
ATOM   2438  N   ALA B 151      16.700  45.761  28.879  1.00  0.00           N  
ATOM   2439  CA  ALA B 151      16.884  44.993  30.110  1.00  0.00           C  
ATOM   2440  C   ALA B 151      18.177  44.205  30.001  1.00  0.00           C  
ATOM   2441  O   ALA B 151      18.522  43.715  28.910  1.00  0.00           O  
ATOM   2442  CB  ALA B 151      15.698  44.078  30.355  1.00  0.00           C  
ATOM   2443  H   ALA B 151      16.865  45.300  27.977  1.00  0.00           H  
ATOM   2444  HA  ALA B 151      16.999  45.694  30.956  1.00  0.00           H  
ATOM   2445 1HB  ALA B 151      15.853  43.513  31.271  1.00  0.00           H  
ATOM   2446 2HB  ALA B 151      14.804  44.681  30.449  1.00  0.00           H  
ATOM   2447 3HB  ALA B 151      15.596  43.407  29.514  1.00  0.00           H  
ATOM   2448  N   SER B 152      18.897  44.080  31.121  1.00  0.00           N  
ATOM   2449  CA  SER B 152      20.159  43.341  31.119  1.00  0.00           C  
ATOM   2450  C   SER B 152      20.291  42.425  32.297  1.00  0.00           C  
ATOM   2451  O   SER B 152      19.824  42.733  33.372  1.00  0.00           O  
ATOM   2452  CB  SER B 152      21.356  44.254  31.166  1.00  0.00           C  
ATOM   2453  OG  SER B 152      21.401  45.041  30.044  1.00  0.00           O  
ATOM   2454  H   SER B 152      18.556  44.512  31.973  1.00  0.00           H  
ATOM   2455  HA  SER B 152      20.208  42.739  30.224  1.00  0.00           H  
ATOM   2456 1HB  SER B 152      21.303  44.877  32.059  1.00  0.00           H  
ATOM   2457 2HB  SER B 152      22.262  43.657  31.233  1.00  0.00           H  
ATOM   2458  HG  SER B 152      22.072  45.674  30.233  1.00  0.00           H  
ATOM   2459  N   ILE B 153      20.993  41.341  32.070  1.00  0.00           N  
ATOM   2460  CA  ILE B 153      21.142  40.374  33.124  1.00  0.00           C  
ATOM   2461  C   ILE B 153      22.470  39.571  33.061  1.00  0.00           C  
ATOM   2462  O   ILE B 153      23.034  39.343  31.987  1.00  0.00           O  
ATOM   2463  CB  ILE B 153      19.923  39.447  33.033  1.00  0.00           C  
ATOM   2464  CG1 ILE B 153      19.756  38.646  34.273  1.00  0.00           C  
ATOM   2465  CG2 ILE B 153      20.117  38.502  31.788  1.00  0.00           C  
ATOM   2466  CD1 ILE B 153      18.395  38.067  34.381  1.00  0.00           C  
ATOM   2467  H   ILE B 153      21.351  41.144  31.128  1.00  0.00           H  
ATOM   2468  HA  ILE B 153      21.123  40.920  34.076  1.00  0.00           H  
ATOM   2469  HB  ILE B 153      19.027  40.044  32.899  1.00  0.00           H  
ATOM   2470 1HG1 ILE B 153      20.484  37.832  34.306  1.00  0.00           H  
ATOM   2471 2HG1 ILE B 153      19.914  39.297  35.130  1.00  0.00           H  
ATOM   2472 1HG2 ILE B 153      19.263  37.858  31.666  1.00  0.00           H  
ATOM   2473 2HG2 ILE B 153      20.238  39.108  30.895  1.00  0.00           H  
ATOM   2474 3HG2 ILE B 153      21.003  37.880  31.910  1.00  0.00           H  
ATOM   2475 1HD1 ILE B 153      18.327  37.544  35.304  1.00  0.00           H  
ATOM   2476 2HD1 ILE B 153      17.645  38.865  34.370  1.00  0.00           H  
ATOM   2477 3HD1 ILE B 153      18.210  37.395  33.562  1.00  0.00           H  
ATOM   2478  N   MET B 154      22.960  39.175  34.208  1.00  0.00           N  
ATOM   2479  CA  MET B 154      24.136  38.322  34.170  1.00  0.00           C  
ATOM   2480  C   MET B 154      23.756  36.902  34.023  1.00  0.00           C  
ATOM   2481  O   MET B 154      22.734  36.442  34.563  1.00  0.00           O  
ATOM   2482  CB  MET B 154      25.022  38.487  35.390  1.00  0.00           C  
ATOM   2483  CG  MET B 154      25.415  39.803  35.608  1.00  0.00           C  
ATOM   2484  SD  MET B 154      26.337  40.454  34.203  1.00  0.00           S  
ATOM   2485  CE  MET B 154      27.837  39.648  34.233  1.00  0.00           C  
ATOM   2486  H   MET B 154      22.518  39.403  35.093  1.00  0.00           H  
ATOM   2487  HA  MET B 154      24.717  38.601  33.309  1.00  0.00           H  
ATOM   2488 1HB  MET B 154      24.510  38.162  36.278  1.00  0.00           H  
ATOM   2489 2HB  MET B 154      25.933  37.889  35.269  1.00  0.00           H  
ATOM   2490 1HG  MET B 154      24.536  40.403  35.766  1.00  0.00           H  
ATOM   2491 2HG  MET B 154      26.037  39.846  36.495  1.00  0.00           H  
ATOM   2492 1HE  MET B 154      28.446  40.014  33.411  1.00  0.00           H  
ATOM   2493 2HE  MET B 154      28.334  39.839  35.184  1.00  0.00           H  
ATOM   2494 3HE  MET B 154      27.655  38.584  34.119  1.00  0.00           H  
ATOM   2495  N   ALA B 155      24.613  36.146  33.357  1.00  0.00           N  
ATOM   2496  CA  ALA B 155      24.438  34.723  33.252  1.00  0.00           C  
ATOM   2497  C   ALA B 155      25.781  34.072  33.406  1.00  0.00           C  
ATOM   2498  O   ALA B 155      26.829  34.645  33.061  1.00  0.00           O  
ATOM   2499  CB  ALA B 155      23.816  34.332  31.923  1.00  0.00           C  
ATOM   2500  H   ALA B 155      25.386  36.612  32.882  1.00  0.00           H  
ATOM   2501  HA  ALA B 155      23.802  34.386  34.073  1.00  0.00           H  
ATOM   2502 1HB  ALA B 155      23.700  33.245  31.888  1.00  0.00           H  
ATOM   2503 2HB  ALA B 155      22.835  34.799  31.820  1.00  0.00           H  
ATOM   2504 3HB  ALA B 155      24.455  34.651  31.106  1.00  0.00           H  
ATOM   2505  N   ALA B 156      25.744  32.839  33.893  1.00  0.00           N  
ATOM   2506  CA  ALA B 156      26.908  31.984  33.937  1.00  0.00           C  
ATOM   2507  C   ALA B 156      26.407  30.582  33.726  1.00  0.00           C  
ATOM   2508  O   ALA B 156      25.398  30.183  34.311  1.00  0.00           O  
ATOM   2509  CB  ALA B 156      27.668  32.093  35.240  1.00  0.00           C  
ATOM   2510  H   ALA B 156      24.859  32.468  34.197  1.00  0.00           H  
ATOM   2511  HA  ALA B 156      27.555  32.244  33.117  1.00  0.00           H  
ATOM   2512 1HB  ALA B 156      28.523  31.417  35.210  1.00  0.00           H  
ATOM   2513 2HB  ALA B 156      28.022  33.116  35.367  1.00  0.00           H  
ATOM   2514 3HB  ALA B 156      27.017  31.826  36.066  1.00  0.00           H  
ATOM   2515  N   PHE B 157      27.108  29.829  32.912  1.00  0.00           N  
ATOM   2516  CA  PHE B 157      26.649  28.504  32.585  1.00  0.00           C  
ATOM   2517  C   PHE B 157      27.555  27.426  33.148  1.00  0.00           C  
ATOM   2518  O   PHE B 157      27.119  26.320  33.484  1.00  0.00           O  
ATOM   2519  CB  PHE B 157      26.595  28.423  31.063  1.00  0.00           C  
ATOM   2520  CG  PHE B 157      25.723  29.546  30.475  1.00  0.00           C  
ATOM   2521  CD1 PHE B 157      26.268  30.616  29.774  1.00  0.00           C  
ATOM   2522  CD2 PHE B 157      24.378  29.542  30.647  1.00  0.00           C  
ATOM   2523  CE1 PHE B 157      25.436  31.621  29.262  1.00  0.00           C  
ATOM   2524  CE2 PHE B 157      23.551  30.534  30.144  1.00  0.00           C  
ATOM   2525  CZ  PHE B 157      24.083  31.567  29.449  1.00  0.00           C  
ATOM   2526  H   PHE B 157      27.942  30.216  32.474  1.00  0.00           H  
ATOM   2527  HA  PHE B 157      25.644  28.363  32.991  1.00  0.00           H  
ATOM   2528 1HB  PHE B 157      27.599  28.499  30.645  1.00  0.00           H  
ATOM   2529 2HB  PHE B 157      26.180  27.468  30.764  1.00  0.00           H  
ATOM   2530  HD1 PHE B 157      27.353  30.664  29.627  1.00  0.00           H  
ATOM   2531  HD2 PHE B 157      23.978  28.739  31.196  1.00  0.00           H  
ATOM   2532  HE1 PHE B 157      25.867  32.448  28.713  1.00  0.00           H  
ATOM   2533  HE2 PHE B 157      22.477  30.484  30.306  1.00  0.00           H  
ATOM   2534  HZ  PHE B 157      23.444  32.347  29.047  1.00  0.00           H  
ATOM   2535  N   MET B 158      28.829  27.755  33.243  1.00  0.00           N  
ATOM   2536  CA  MET B 158      29.835  26.797  33.639  1.00  0.00           C  
ATOM   2537  C   MET B 158      31.035  27.555  34.167  1.00  0.00           C  
ATOM   2538  O   MET B 158      31.417  28.564  33.581  1.00  0.00           O  
ATOM   2539  CB  MET B 158      30.160  25.986  32.407  1.00  0.00           C  
ATOM   2540  CG  MET B 158      31.100  24.873  32.514  1.00  0.00           C  
ATOM   2541  SD  MET B 158      31.375  24.192  30.868  1.00  0.00           S  
ATOM   2542  CE  MET B 158      29.838  23.264  30.681  1.00  0.00           C  
ATOM   2543  H   MET B 158      29.110  28.687  32.996  1.00  0.00           H  
ATOM   2544  HA  MET B 158      29.446  26.160  34.435  1.00  0.00           H  
ATOM   2545 1HB  MET B 158      29.240  25.570  32.012  1.00  0.00           H  
ATOM   2546 2HB  MET B 158      30.545  26.647  31.659  1.00  0.00           H  
ATOM   2547 1HG  MET B 158      32.051  25.225  32.922  1.00  0.00           H  
ATOM   2548 2HG  MET B 158      30.700  24.090  33.163  1.00  0.00           H  
ATOM   2549 1HE  MET B 158      29.814  22.762  29.718  1.00  0.00           H  
ATOM   2550 2HE  MET B 158      29.766  22.539  31.473  1.00  0.00           H  
ATOM   2551 3HE  MET B 158      28.987  23.938  30.743  1.00  0.00           H  
ATOM   2552  N   ASP B 159      31.617  27.115  35.274  1.00  0.00           N  
ATOM   2553  CA  ASP B 159      32.801  27.791  35.783  1.00  0.00           C  
ATOM   2554  C   ASP B 159      33.935  27.653  34.777  1.00  0.00           C  
ATOM   2555  O   ASP B 159      34.044  26.628  34.105  1.00  0.00           O  
ATOM   2556  CB  ASP B 159      33.226  27.224  37.121  1.00  0.00           C  
ATOM   2557  CG  ASP B 159      32.286  27.615  38.198  1.00  0.00           C  
ATOM   2558  OD1 ASP B 159      31.508  28.506  37.959  1.00  0.00           O  
ATOM   2559  OD2 ASP B 159      32.337  27.041  39.255  1.00  0.00           O  
ATOM   2560  H   ASP B 159      31.252  26.298  35.743  1.00  0.00           H  
ATOM   2561  HA  ASP B 159      32.578  28.847  35.911  1.00  0.00           H  
ATOM   2562 1HB  ASP B 159      33.266  26.140  37.062  1.00  0.00           H  
ATOM   2563 2HB  ASP B 159      34.227  27.583  37.367  1.00  0.00           H  
ATOM   2564  N   ASN B 160      34.776  28.668  34.661  1.00  0.00           N  
ATOM   2565  CA  ASN B 160      35.920  28.591  33.760  1.00  0.00           C  
ATOM   2566  C   ASN B 160      37.016  27.636  34.291  1.00  0.00           C  
ATOM   2567  O   ASN B 160      37.154  27.519  35.506  1.00  0.00           O  
ATOM   2568  CB  ASN B 160      36.459  29.983  33.476  1.00  0.00           C  
ATOM   2569  CG  ASN B 160      36.867  30.752  34.741  1.00  0.00           C  
ATOM   2570  OD1 ASN B 160      36.018  31.066  35.601  1.00  0.00           O  
ATOM   2571  ND2 ASN B 160      38.138  31.059  34.863  1.00  0.00           N  
ATOM   2572  H   ASN B 160      34.623  29.497  35.219  1.00  0.00           H  
ATOM   2573  HA  ASN B 160      35.540  28.204  32.829  1.00  0.00           H  
ATOM   2574 1HB  ASN B 160      37.325  29.913  32.817  1.00  0.00           H  
ATOM   2575 2HB  ASN B 160      35.698  30.555  32.949  1.00  0.00           H  
ATOM   2576 1HD2 ASN B 160      38.460  31.560  35.669  1.00  0.00           H  
ATOM   2577 2HD2 ASN B 160      38.788  30.779  34.155  1.00  0.00           H  
ATOM   2578  N   PRO B 161      37.762  26.933  33.393  1.00  0.00           N  
ATOM   2579  CA  PRO B 161      38.944  26.087  33.651  1.00  0.00           C  
ATOM   2580  C   PRO B 161      39.997  26.718  34.576  1.00  0.00           C  
ATOM   2581  O   PRO B 161      40.447  27.848  34.323  1.00  0.00           O  
ATOM   2582  OXT PRO B 161      40.642  25.958  35.314  1.00  0.00           O  
ATOM   2583  CB  PRO B 161      39.502  25.894  32.227  1.00  0.00           C  
ATOM   2584  CG  PRO B 161      38.299  25.982  31.329  1.00  0.00           C  
ATOM   2585  CD  PRO B 161      37.434  27.057  31.933  1.00  0.00           C  
ATOM   2586  HA  PRO B 161      38.604  25.124  34.064  1.00  0.00           H  
ATOM   2587 1HB  PRO B 161      40.252  26.672  32.006  1.00  0.00           H  
ATOM   2588 2HB  PRO B 161      40.020  24.935  32.142  1.00  0.00           H  
ATOM   2589 1HG  PRO B 161      38.608  26.206  30.297  1.00  0.00           H  
ATOM   2590 2HG  PRO B 161      37.795  25.012  31.287  1.00  0.00           H  
ATOM   2591 1HD  PRO B 161      37.709  28.033  31.534  1.00  0.00           H  
ATOM   2592 2HD  PRO B 161      36.400  26.780  31.710  1.00  0.00           H  
TER                                                                             
REMARK PDBinfo-LABEL:    1 BOINC bcov_revert_r1_HEEH_24497_000000002_0001_43_64_H_.._HHH_eva_0013_0001_0002_0001_0001__native

score -446.344
silent_score -446.344
time -925.419
                             
