# Supplementary material for: Design of protein-binding proteins from the target structure alone
Source: Nature. 2022 Mar 24;605(7910):551–60. doi: 10.1038/s41586-022-04654-9 (PMC9117152; doi:10.1038/s41586-022-04654-9)
Supplement: Supplementary file 3 — Supplementary Code Design scripts and main pdb files. This compressed file is the main supplement and contains the following files: => cao_2021_protocol/ => design_models_final_combo_optimized/ => design_models_sequence/ => design_models_ssm_natives/ => ngs_analysis_scripts/ [file 41586_2022_4654_MOESM3_ESM.gz › supplemental_files/design_models_ssm_natives/TrkA_ssm/bcov_revert_r1_ems_3hM_698_000000000_0001_1_19_H_.._HEEH_12613_0001_0001_0001_0001.pdb]

SSBOND     CYS B   83    CYS B  128                                       2.02  
ATOM      1  N   ASP A   1      10.908  34.054  34.656  1.00  0.00           N  
ATOM      2  CA  ASP A   1       9.879  33.079  35.000  1.00  0.00           C  
ATOM      3  C   ASP A   1      10.458  31.663  35.118  1.00  0.00           C  
ATOM      4  O   ASP A   1      11.029  31.118  34.157  1.00  0.00           O  
ATOM      5  CB  ASP A   1       8.773  33.118  33.938  1.00  0.00           C  
ATOM      6  CG  ASP A   1       8.044  34.444  33.949  1.00  0.00           C  
ATOM      7  OD1 ASP A   1       8.225  35.159  34.898  1.00  0.00           O  
ATOM      8  OD2 ASP A   1       7.350  34.744  33.023  1.00  0.00           O  
ATOM      9 1H   ASP A   1      10.462  34.905  34.332  1.00  0.00           H  
ATOM     10 2H   ASP A   1      11.448  34.276  35.491  1.00  0.00           H  
ATOM     11 3H   ASP A   1      11.527  33.691  33.945  1.00  0.00           H  
ATOM     12  HA  ASP A   1       9.455  33.352  35.969  1.00  0.00           H  
ATOM     13 1HB  ASP A   1       9.205  32.966  32.951  1.00  0.00           H  
ATOM     14 2HB  ASP A   1       8.061  32.326  34.117  1.00  0.00           H  
ATOM     15  N   GLU A   2      10.245  31.037  36.284  1.00  0.00           N  
ATOM     16  CA  GLU A   2      10.761  29.700  36.565  1.00  0.00           C  
ATOM     17  C   GLU A   2      10.189  28.595  35.682  1.00  0.00           C  
ATOM     18  O   GLU A   2      10.872  27.610  35.417  1.00  0.00           O  
ATOM     19  CB  GLU A   2      10.480  29.303  38.021  1.00  0.00           C  
ATOM     20  CG  GLU A   2      11.087  30.182  39.100  1.00  0.00           C  
ATOM     21  CD  GLU A   2      10.203  31.357  39.447  1.00  0.00           C  
ATOM     22  OE1 GLU A   2       9.245  31.590  38.723  1.00  0.00           O  
ATOM     23  OE2 GLU A   2      10.485  32.042  40.417  1.00  0.00           O  
ATOM     24  H   GLU A   2       9.749  31.506  37.055  1.00  0.00           H  
ATOM     25  HA  GLU A   2      11.842  29.725  36.416  1.00  0.00           H  
ATOM     26 1HB  GLU A   2       9.405  29.286  38.185  1.00  0.00           H  
ATOM     27 2HB  GLU A   2      10.853  28.296  38.190  1.00  0.00           H  
ATOM     28 1HG  GLU A   2      11.253  29.584  39.996  1.00  0.00           H  
ATOM     29 2HG  GLU A   2      12.055  30.546  38.752  1.00  0.00           H  
ATOM     30  N   VAL A   3       8.950  28.751  35.215  1.00  0.00           N  
ATOM     31  CA  VAL A   3       8.288  27.690  34.458  1.00  0.00           C  
ATOM     32  C   VAL A   3       8.941  27.424  33.092  1.00  0.00           C  
ATOM     33  O   VAL A   3       9.047  26.273  32.667  1.00  0.00           O  
ATOM     34  CB  VAL A   3       6.785  28.064  34.310  1.00  0.00           C  
ATOM     35  CG1 VAL A   3       6.158  28.229  35.683  1.00  0.00           C  
ATOM     36  CG2 VAL A   3       6.614  29.391  33.509  1.00  0.00           C  
ATOM     37  H   VAL A   3       8.439  29.575  35.485  1.00  0.00           H  
ATOM     38  HA  VAL A   3       8.354  26.772  35.041  1.00  0.00           H  
ATOM     39  HB  VAL A   3       6.259  27.253  33.828  1.00  0.00           H  
ATOM     40 1HG1 VAL A   3       5.118  28.469  35.570  1.00  0.00           H  
ATOM     41 2HG1 VAL A   3       6.243  27.320  36.229  1.00  0.00           H  
ATOM     42 3HG1 VAL A   3       6.643  29.023  36.233  1.00  0.00           H  
ATOM     43 1HG2 VAL A   3       5.566  29.629  33.441  1.00  0.00           H  
ATOM     44 2HG2 VAL A   3       7.125  30.190  34.010  1.00  0.00           H  
ATOM     45 3HG2 VAL A   3       6.994  29.304  32.522  1.00  0.00           H  
ATOM     46  N   VAL A   4       9.411  28.474  32.427  1.00  0.00           N  
ATOM     47  CA  VAL A   4      10.086  28.306  31.156  1.00  0.00           C  
ATOM     48  C   VAL A   4      11.516  27.878  31.364  1.00  0.00           C  
ATOM     49  O   VAL A   4      12.055  27.115  30.567  1.00  0.00           O  
ATOM     50  CB  VAL A   4       9.975  29.536  30.241  1.00  0.00           C  
ATOM     51  CG1 VAL A   4       8.596  29.654  29.741  1.00  0.00           C  
ATOM     52  CG2 VAL A   4      10.330  30.804  30.985  1.00  0.00           C  
ATOM     53  H   VAL A   4       9.300  29.387  32.840  1.00  0.00           H  
ATOM     54  HA  VAL A   4       9.585  27.501  30.622  1.00  0.00           H  
ATOM     55  HB  VAL A   4      10.621  29.414  29.403  1.00  0.00           H  
ATOM     56 1HG1 VAL A   4       8.545  30.510  29.077  1.00  0.00           H  
ATOM     57 2HG1 VAL A   4       8.333  28.759  29.191  1.00  0.00           H  
ATOM     58 3HG1 VAL A   4       7.916  29.783  30.561  1.00  0.00           H  
ATOM     59 1HG2 VAL A   4      10.229  31.641  30.308  1.00  0.00           H  
ATOM     60 2HG2 VAL A   4       9.662  30.945  31.818  1.00  0.00           H  
ATOM     61 3HG2 VAL A   4      11.345  30.768  31.350  1.00  0.00           H  
ATOM     62  N   VAL A   5      12.165  28.392  32.399  1.00  0.00           N  
ATOM     63  CA  VAL A   5      13.535  27.980  32.589  1.00  0.00           C  
ATOM     64  C   VAL A   5      13.559  26.509  32.982  1.00  0.00           C  
ATOM     65  O   VAL A   5      14.426  25.753  32.544  1.00  0.00           O  
ATOM     66  CB  VAL A   5      14.253  28.860  33.572  1.00  0.00           C  
ATOM     67  CG1 VAL A   5      15.613  28.275  33.810  1.00  0.00           C  
ATOM     68  CG2 VAL A   5      14.320  30.272  32.965  1.00  0.00           C  
ATOM     69  H   VAL A   5      11.715  29.060  33.034  1.00  0.00           H  
ATOM     70  HA  VAL A   5      14.060  28.084  31.647  1.00  0.00           H  
ATOM     71  HB  VAL A   5      13.717  28.886  34.522  1.00  0.00           H  
ATOM     72 1HG1 VAL A   5      16.158  28.883  34.479  1.00  0.00           H  
ATOM     73 2HG1 VAL A   5      15.549  27.274  34.231  1.00  0.00           H  
ATOM     74 3HG1 VAL A   5      16.126  28.231  32.860  1.00  0.00           H  
ATOM     75 1HG2 VAL A   5      14.839  30.950  33.627  1.00  0.00           H  
ATOM     76 2HG2 VAL A   5      14.845  30.232  32.014  1.00  0.00           H  
ATOM     77 3HG2 VAL A   5      13.312  30.646  32.803  1.00  0.00           H  
ATOM     78  N   TRP A   6      12.626  26.077  33.815  1.00  0.00           N  
ATOM     79  CA  TRP A   6      12.544  24.676  34.154  1.00  0.00           C  
ATOM     80  C   TRP A   6      12.509  23.894  32.830  1.00  0.00           C  
ATOM     81  O   TRP A   6      13.261  22.931  32.658  1.00  0.00           O  
ATOM     82  CB  TRP A   6      11.321  24.414  34.988  1.00  0.00           C  
ATOM     83  CG  TRP A   6      11.222  23.049  35.546  1.00  0.00           C  
ATOM     84  CD1 TRP A   6      10.701  22.003  34.944  1.00  0.00           C  
ATOM     85  CD2 TRP A   6      11.613  22.603  36.860  1.00  0.00           C  
ATOM     86  NE1 TRP A   6      10.714  20.900  35.765  1.00  0.00           N  
ATOM     87  CE2 TRP A   6      11.277  21.253  36.942  1.00  0.00           C  
ATOM     88  CE3 TRP A   6      12.204  23.233  37.958  1.00  0.00           C  
ATOM     89  CZ2 TRP A   6      11.516  20.510  38.071  1.00  0.00           C  
ATOM     90  CZ3 TRP A   6      12.446  22.488  39.092  1.00  0.00           C  
ATOM     91  CH2 TRP A   6      12.115  21.161  39.148  1.00  0.00           C  
ATOM     92  H   TRP A   6      11.954  26.723  34.232  1.00  0.00           H  
ATOM     93  HA  TRP A   6      13.429  24.392  34.714  1.00  0.00           H  
ATOM     94 1HB  TRP A   6      11.333  25.117  35.806  1.00  0.00           H  
ATOM     95 2HB  TRP A   6      10.428  24.620  34.399  1.00  0.00           H  
ATOM     96  HD1 TRP A   6      10.323  22.026  33.958  1.00  0.00           H  
ATOM     97  HE1 TRP A   6      10.337  19.959  35.487  1.00  0.00           H  
ATOM     98  HE3 TRP A   6      12.470  24.288  37.920  1.00  0.00           H  
ATOM     99  HZ2 TRP A   6      11.254  19.456  38.133  1.00  0.00           H  
ATOM    100  HZ3 TRP A   6      12.908  22.978  39.942  1.00  0.00           H  
ATOM    101  HH2 TRP A   6      12.323  20.604  40.061  1.00  0.00           H  
ATOM    102  N   ILE A   7      11.681  24.332  31.859  1.00  0.00           N  
ATOM    103  CA  ILE A   7      11.669  23.643  30.579  1.00  0.00           C  
ATOM    104  C   ILE A   7      13.061  23.684  29.958  1.00  0.00           C  
ATOM    105  O   ILE A   7      13.548  22.658  29.507  1.00  0.00           O  
ATOM    106  CB  ILE A   7      10.666  24.256  29.571  1.00  0.00           C  
ATOM    107  CG1 ILE A   7       9.308  24.020  30.040  1.00  0.00           C  
ATOM    108  CG2 ILE A   7      10.831  23.609  28.223  1.00  0.00           C  
ATOM    109  CD1 ILE A   7       8.203  24.764  29.350  1.00  0.00           C  
ATOM    110  H   ILE A   7      11.028  25.103  32.043  1.00  0.00           H  
ATOM    111  HA  ILE A   7      11.402  22.607  30.744  1.00  0.00           H  
ATOM    112  HB  ILE A   7      10.826  25.320  29.494  1.00  0.00           H  
ATOM    113 1HG1 ILE A   7       9.131  22.981  29.932  1.00  0.00           H  
ATOM    114 2HG1 ILE A   7       9.271  24.279  31.090  1.00  0.00           H  
ATOM    115 1HG2 ILE A   7      10.133  24.025  27.522  1.00  0.00           H  
ATOM    116 2HG2 ILE A   7      11.836  23.769  27.847  1.00  0.00           H  
ATOM    117 3HG2 ILE A   7      10.648  22.547  28.324  1.00  0.00           H  
ATOM    118 1HD1 ILE A   7       7.265  24.469  29.797  1.00  0.00           H  
ATOM    119 2HD1 ILE A   7       8.342  25.827  29.479  1.00  0.00           H  
ATOM    120 3HD1 ILE A   7       8.171  24.534  28.308  1.00  0.00           H  
ATOM    121  N   LEU A   8      13.747  24.831  29.968  1.00  0.00           N  
ATOM    122  CA  LEU A   8      15.094  24.879  29.381  1.00  0.00           C  
ATOM    123  C   LEU A   8      15.981  23.742  29.825  1.00  0.00           C  
ATOM    124  O   LEU A   8      16.580  23.039  29.005  1.00  0.00           O  
ATOM    125  CB  LEU A   8      15.867  26.132  29.832  1.00  0.00           C  
ATOM    126  CG  LEU A   8      17.361  26.248  29.401  1.00  0.00           C  
ATOM    127  CD1 LEU A   8      17.500  26.317  27.959  1.00  0.00           C  
ATOM    128  CD2 LEU A   8      17.927  27.469  30.043  1.00  0.00           C  
ATOM    129  H   LEU A   8      13.289  25.669  30.340  1.00  0.00           H  
ATOM    130  HA  LEU A   8      14.990  24.858  28.300  1.00  0.00           H  
ATOM    131 1HB  LEU A   8      15.328  26.998  29.574  1.00  0.00           H  
ATOM    132 2HB  LEU A   8      15.929  26.114  30.887  1.00  0.00           H  
ATOM    133  HG  LEU A   8      17.910  25.372  29.745  1.00  0.00           H  
ATOM    134 1HD1 LEU A   8      18.543  26.397  27.705  1.00  0.00           H  
ATOM    135 2HD1 LEU A   8      17.084  25.440  27.488  1.00  0.00           H  
ATOM    136 3HD1 LEU A   8      17.005  27.156  27.657  1.00  0.00           H  
ATOM    137 1HD2 LEU A   8      18.986  27.571  29.786  1.00  0.00           H  
ATOM    138 2HD2 LEU A   8      17.389  28.344  29.705  1.00  0.00           H  
ATOM    139 3HD2 LEU A   8      17.813  27.357  31.104  1.00  0.00           H  
ATOM    140  N   ILE A   9      16.075  23.536  31.122  1.00  0.00           N  
ATOM    141  CA  ILE A   9      17.003  22.515  31.556  1.00  0.00           C  
ATOM    142  C   ILE A   9      16.471  21.150  31.153  1.00  0.00           C  
ATOM    143  O   ILE A   9      17.221  20.305  30.656  1.00  0.00           O  
ATOM    144  CB  ILE A   9      17.243  22.552  33.071  1.00  0.00           C  
ATOM    145  CG1 ILE A   9      17.833  23.950  33.517  1.00  0.00           C  
ATOM    146  CG2 ILE A   9      18.219  21.381  33.467  1.00  0.00           C  
ATOM    147  CD1 ILE A   9      19.137  24.369  32.898  1.00  0.00           C  
ATOM    148  H   ILE A   9      15.534  24.136  31.756  1.00  0.00           H  
ATOM    149  HA  ILE A   9      17.947  22.656  31.045  1.00  0.00           H  
ATOM    150  HB  ILE A   9      16.308  22.441  33.567  1.00  0.00           H  
ATOM    151 1HG1 ILE A   9      17.092  24.719  33.282  1.00  0.00           H  
ATOM    152 2HG1 ILE A   9      17.967  23.929  34.599  1.00  0.00           H  
ATOM    153 1HG2 ILE A   9      18.391  21.400  34.522  1.00  0.00           H  
ATOM    154 2HG2 ILE A   9      17.784  20.420  33.194  1.00  0.00           H  
ATOM    155 3HG2 ILE A   9      19.167  21.494  32.949  1.00  0.00           H  
ATOM    156 1HD1 ILE A   9      19.402  25.327  33.293  1.00  0.00           H  
ATOM    157 2HD1 ILE A   9      19.912  23.655  33.145  1.00  0.00           H  
ATOM    158 3HD1 ILE A   9      19.041  24.448  31.822  1.00  0.00           H  
ATOM    159  N   LEU A  10      15.174  20.914  31.316  1.00  0.00           N  
ATOM    160  CA  LEU A  10      14.664  19.594  31.002  1.00  0.00           C  
ATOM    161  C   LEU A  10      14.877  19.209  29.544  1.00  0.00           C  
ATOM    162  O   LEU A  10      15.255  18.070  29.247  1.00  0.00           O  
ATOM    163  CB  LEU A  10      13.146  19.552  31.152  1.00  0.00           C  
ATOM    164  CG  LEU A  10      12.469  19.696  32.490  1.00  0.00           C  
ATOM    165  CD1 LEU A  10      10.969  19.800  32.212  1.00  0.00           C  
ATOM    166  CD2 LEU A  10      12.783  18.535  33.406  1.00  0.00           C  
ATOM    167  H   LEU A  10      14.560  21.642  31.702  1.00  0.00           H  
ATOM    168  HA  LEU A  10      15.161  18.863  31.637  1.00  0.00           H  
ATOM    169 1HB  LEU A  10      12.723  20.304  30.491  1.00  0.00           H  
ATOM    170 2HB  LEU A  10      12.869  18.620  30.798  1.00  0.00           H  
ATOM    171  HG  LEU A  10      12.780  20.598  32.956  1.00  0.00           H  
ATOM    172 1HD1 LEU A  10      10.450  19.924  33.128  1.00  0.00           H  
ATOM    173 2HD1 LEU A  10      10.770  20.643  31.575  1.00  0.00           H  
ATOM    174 3HD1 LEU A  10      10.611  18.914  31.732  1.00  0.00           H  
ATOM    175 1HD2 LEU A  10      12.260  18.682  34.353  1.00  0.00           H  
ATOM    176 2HD2 LEU A  10      12.467  17.604  32.967  1.00  0.00           H  
ATOM    177 3HD2 LEU A  10      13.852  18.499  33.589  1.00  0.00           H  
ATOM    178  N   VAL A  11      14.662  20.166  28.641  1.00  0.00           N  
ATOM    179  CA  VAL A  11      14.742  19.891  27.217  1.00  0.00           C  
ATOM    180  C   VAL A  11      16.153  19.852  26.680  1.00  0.00           C  
ATOM    181  O   VAL A  11      16.432  19.096  25.752  1.00  0.00           O  
ATOM    182  CB  VAL A  11      13.871  20.870  26.427  1.00  0.00           C  
ATOM    183  CG1 VAL A  11      12.460  20.769  27.030  1.00  0.00           C  
ATOM    184  CG2 VAL A  11      14.460  22.299  26.433  1.00  0.00           C  
ATOM    185  H   VAL A  11      14.366  21.086  28.978  1.00  0.00           H  
ATOM    186  HA  VAL A  11      14.303  18.912  27.061  1.00  0.00           H  
ATOM    187  HB  VAL A  11      13.804  20.543  25.402  1.00  0.00           H  
ATOM    188 1HG1 VAL A  11      11.787  21.397  26.495  1.00  0.00           H  
ATOM    189 2HG1 VAL A  11      12.114  19.742  26.975  1.00  0.00           H  
ATOM    190 3HG1 VAL A  11      12.472  21.067  28.060  1.00  0.00           H  
ATOM    191 1HG2 VAL A  11      13.826  22.954  25.887  1.00  0.00           H  
ATOM    192 2HG2 VAL A  11      14.547  22.653  27.419  1.00  0.00           H  
ATOM    193 3HG2 VAL A  11      15.436  22.318  25.970  1.00  0.00           H  
ATOM    194  N   ARG A  12      17.060  20.688  27.185  1.00  0.00           N  
ATOM    195  CA  ARG A  12      18.402  20.625  26.645  1.00  0.00           C  
ATOM    196  C   ARG A  12      19.035  19.291  27.038  1.00  0.00           C  
ATOM    197  O   ARG A  12      19.712  18.660  26.224  1.00  0.00           O  
ATOM    198  CB  ARG A  12      19.244  21.793  27.131  1.00  0.00           C  
ATOM    199  CG  ARG A  12      18.774  23.196  26.666  1.00  0.00           C  
ATOM    200  CD  ARG A  12      18.824  23.430  25.193  1.00  0.00           C  
ATOM    201  NE  ARG A  12      18.503  24.847  24.859  1.00  0.00           N  
ATOM    202  CZ  ARG A  12      18.113  25.302  23.640  1.00  0.00           C  
ATOM    203  NH1 ARG A  12      17.962  24.459  22.636  1.00  0.00           N  
ATOM    204  NH2 ARG A  12      17.885  26.599  23.438  1.00  0.00           N  
ATOM    205  H   ARG A  12      16.817  21.372  27.912  1.00  0.00           H  
ATOM    206  HA  ARG A  12      18.346  20.663  25.559  1.00  0.00           H  
ATOM    207 1HB  ARG A  12      19.238  21.805  28.224  1.00  0.00           H  
ATOM    208 2HB  ARG A  12      20.277  21.663  26.811  1.00  0.00           H  
ATOM    209 1HG  ARG A  12      17.744  23.309  26.938  1.00  0.00           H  
ATOM    210 2HG  ARG A  12      19.367  23.960  27.162  1.00  0.00           H  
ATOM    211 1HD  ARG A  12      19.829  23.212  24.828  1.00  0.00           H  
ATOM    212 2HD  ARG A  12      18.099  22.790  24.702  1.00  0.00           H  
ATOM    213  HE  ARG A  12      18.620  25.532  25.602  1.00  0.00           H  
ATOM    214 1HH1 ARG A  12      18.137  23.478  22.766  1.00  0.00           H  
ATOM    215 2HH1 ARG A  12      17.687  24.805  21.721  1.00  0.00           H  
ATOM    216 1HH2 ARG A  12      18.017  27.298  24.196  1.00  0.00           H  
ATOM    217 2HH2 ARG A  12      17.590  26.924  22.500  1.00  0.00           H  
ATOM    218  N   VAL A  13      18.749  18.826  28.259  1.00  0.00           N  
ATOM    219  CA  VAL A  13      19.292  17.560  28.720  1.00  0.00           C  
ATOM    220  C   VAL A  13      18.637  16.418  27.940  1.00  0.00           C  
ATOM    221  O   VAL A  13      19.316  15.484  27.491  1.00  0.00           O  
ATOM    222  CB  VAL A  13      19.063  17.429  30.234  1.00  0.00           C  
ATOM    223  CG1 VAL A  13      19.486  16.038  30.745  1.00  0.00           C  
ATOM    224  CG2 VAL A  13      19.852  18.532  30.931  1.00  0.00           C  
ATOM    225  H   VAL A  13      18.185  19.393  28.901  1.00  0.00           H  
ATOM    226  HA  VAL A  13      20.364  17.549  28.524  1.00  0.00           H  
ATOM    227  HB  VAL A  13      17.997  17.559  30.446  1.00  0.00           H  
ATOM    228 1HG1 VAL A  13      19.308  15.974  31.815  1.00  0.00           H  
ATOM    229 2HG1 VAL A  13      18.913  15.278  30.251  1.00  0.00           H  
ATOM    230 3HG1 VAL A  13      20.547  15.878  30.546  1.00  0.00           H  
ATOM    231 1HG2 VAL A  13      19.675  18.474  31.974  1.00  0.00           H  
ATOM    232 2HG2 VAL A  13      20.910  18.400  30.723  1.00  0.00           H  
ATOM    233 3HG2 VAL A  13      19.535  19.506  30.572  1.00  0.00           H  
ATOM    234  N   ALA A  14      17.311  16.480  27.775  1.00  0.00           N  
ATOM    235  CA  ALA A  14      16.587  15.488  27.010  1.00  0.00           C  
ATOM    236  C   ALA A  14      17.053  15.437  25.564  1.00  0.00           C  
ATOM    237  O   ALA A  14      17.147  14.358  25.004  1.00  0.00           O  
ATOM    238  CB  ALA A  14      15.116  15.783  27.059  1.00  0.00           C  
ATOM    239  H   ALA A  14      16.771  17.230  28.218  1.00  0.00           H  
ATOM    240  HA  ALA A  14      16.773  14.514  27.449  1.00  0.00           H  
ATOM    241 1HB  ALA A  14      14.557  15.053  26.510  1.00  0.00           H  
ATOM    242 2HB  ALA A  14      14.795  15.790  28.079  1.00  0.00           H  
ATOM    243 3HB  ALA A  14      14.966  16.747  26.628  1.00  0.00           H  
ATOM    244  N   LEU A  15      17.395  16.591  24.963  1.00  0.00           N  
ATOM    245  CA  LEU A  15      17.848  16.612  23.573  1.00  0.00           C  
ATOM    246  C   LEU A  15      19.204  15.952  23.443  1.00  0.00           C  
ATOM    247  O   LEU A  15      19.451  15.224  22.471  1.00  0.00           O  
ATOM    248  CB  LEU A  15      17.870  18.057  23.031  1.00  0.00           C  
ATOM    249  CG  LEU A  15      18.297  18.264  21.524  1.00  0.00           C  
ATOM    250  CD1 LEU A  15      17.379  17.490  20.576  1.00  0.00           C  
ATOM    251  CD2 LEU A  15      18.231  19.744  21.187  1.00  0.00           C  
ATOM    252  H   LEU A  15      17.256  17.475  25.447  1.00  0.00           H  
ATOM    253  HA  LEU A  15      17.146  16.043  22.985  1.00  0.00           H  
ATOM    254 1HB  LEU A  15      16.872  18.478  23.157  1.00  0.00           H  
ATOM    255 2HB  LEU A  15      18.556  18.635  23.654  1.00  0.00           H  
ATOM    256  HG  LEU A  15      19.296  17.915  21.395  1.00  0.00           H  
ATOM    257 1HD1 LEU A  15      17.686  17.654  19.546  1.00  0.00           H  
ATOM    258 2HD1 LEU A  15      17.406  16.424  20.781  1.00  0.00           H  
ATOM    259 3HD1 LEU A  15      16.390  17.851  20.714  1.00  0.00           H  
ATOM    260 1HD2 LEU A  15      18.539  19.897  20.152  1.00  0.00           H  
ATOM    261 2HD2 LEU A  15      17.211  20.107  21.316  1.00  0.00           H  
ATOM    262 3HD2 LEU A  15      18.900  20.292  21.851  1.00  0.00           H  
ATOM    263  N   ASP A  16      20.112  16.175  24.389  1.00  0.00           N  
ATOM    264  CA  ASP A  16      21.393  15.506  24.274  1.00  0.00           C  
ATOM    265  C   ASP A  16      21.199  13.990  24.369  1.00  0.00           C  
ATOM    266  O   ASP A  16      21.818  13.232  23.606  1.00  0.00           O  
ATOM    267  CB  ASP A  16      22.348  15.958  25.382  1.00  0.00           C  
ATOM    268  CG  ASP A  16      22.887  17.385  25.225  1.00  0.00           C  
ATOM    269  OD1 ASP A  16      22.766  17.967  24.159  1.00  0.00           O  
ATOM    270  OD2 ASP A  16      23.433  17.882  26.185  1.00  0.00           O  
ATOM    271  H   ASP A  16      19.929  16.856  25.141  1.00  0.00           H  
ATOM    272  HA  ASP A  16      21.830  15.740  23.305  1.00  0.00           H  
ATOM    273 1HB  ASP A  16      21.820  15.902  26.342  1.00  0.00           H  
ATOM    274 2HB  ASP A  16      23.190  15.270  25.437  1.00  0.00           H  
ATOM    275  N   ARG A  17      20.286  13.549  25.253  1.00  0.00           N  
ATOM    276  CA  ARG A  17      20.028  12.120  25.427  1.00  0.00           C  
ATOM    277  C   ARG A  17      19.252  11.507  24.265  1.00  0.00           C  
ATOM    278  O   ARG A  17      19.534  10.372  23.853  1.00  0.00           O  
ATOM    279  CB  ARG A  17      19.228  11.882  26.697  1.00  0.00           C  
ATOM    280  CG  ARG A  17      19.980  12.104  27.992  1.00  0.00           C  
ATOM    281  CD  ARG A  17      19.123  11.832  29.174  1.00  0.00           C  
ATOM    282  NE  ARG A  17      18.079  12.842  29.340  1.00  0.00           N  
ATOM    283  CZ  ARG A  17      17.026  12.743  30.191  1.00  0.00           C  
ATOM    284  NH1 ARG A  17      16.878  11.671  30.941  1.00  0.00           N  
ATOM    285  NH2 ARG A  17      16.142  13.725  30.277  1.00  0.00           N  
ATOM    286  H   ARG A  17      19.821  14.230  25.865  1.00  0.00           H  
ATOM    287  HA  ARG A  17      20.987  11.612  25.515  1.00  0.00           H  
ATOM    288 1HB  ARG A  17      18.372  12.554  26.701  1.00  0.00           H  
ATOM    289 2HB  ARG A  17      18.843  10.864  26.700  1.00  0.00           H  
ATOM    290 1HG  ARG A  17      20.842  11.441  28.029  1.00  0.00           H  
ATOM    291 2HG  ARG A  17      20.316  13.140  28.043  1.00  0.00           H  
ATOM    292 1HD  ARG A  17      18.647  10.861  29.049  1.00  0.00           H  
ATOM    293 2HD  ARG A  17      19.741  11.827  30.071  1.00  0.00           H  
ATOM    294  HE  ARG A  17      18.163  13.686  28.774  1.00  0.00           H  
ATOM    295 1HH1 ARG A  17      17.543  10.915  30.889  1.00  0.00           H  
ATOM    296 2HH1 ARG A  17      16.093  11.600  31.576  1.00  0.00           H  
ATOM    297 1HH2 ARG A  17      16.245  14.553  29.706  1.00  0.00           H  
ATOM    298 2HH2 ARG A  17      15.359  13.649  30.913  1.00  0.00           H  
ATOM    299  N   ALA A  18      18.269  12.244  23.739  1.00  0.00           N  
ATOM    300  CA  ALA A  18      17.447  11.763  22.648  1.00  0.00           C  
ATOM    301  C   ALA A  18      18.304  11.571  21.421  1.00  0.00           C  
ATOM    302  O   ALA A  18      18.206  10.555  20.729  1.00  0.00           O  
ATOM    303  CB  ALA A  18      16.309  12.740  22.363  1.00  0.00           C  
ATOM    304  H   ALA A  18      18.061  13.154  24.132  1.00  0.00           H  
ATOM    305  HA  ALA A  18      17.026  10.806  22.930  1.00  0.00           H  
ATOM    306 1HB  ALA A  18      15.696  12.360  21.550  1.00  0.00           H  
ATOM    307 2HB  ALA A  18      15.692  12.866  23.248  1.00  0.00           H  
ATOM    308 3HB  ALA A  18      16.725  13.706  22.078  1.00  0.00           H  
ATOM    309  N   ARG A  19      19.241  12.495  21.185  1.00  0.00           N  
ATOM    310  CA  ARG A  19      20.074  12.352  20.014  1.00  0.00           C  
ATOM    311  C   ARG A  19      21.096  11.243  20.198  1.00  0.00           C  
ATOM    312  O   ARG A  19      21.263  10.402  19.312  1.00  0.00           O  
ATOM    313  CB  ARG A  19      20.797  13.652  19.728  1.00  0.00           C  
ATOM    314  CG  ARG A  19      19.911  14.772  19.242  1.00  0.00           C  
ATOM    315  CD  ARG A  19      20.674  16.001  18.971  1.00  0.00           C  
ATOM    316  NE  ARG A  19      21.211  16.606  20.194  1.00  0.00           N  
ATOM    317  CZ  ARG A  19      22.063  17.660  20.216  1.00  0.00           C  
ATOM    318  NH1 ARG A  19      22.462  18.202  19.076  1.00  0.00           N  
ATOM    319  NH2 ARG A  19      22.516  18.171  21.362  1.00  0.00           N  
ATOM    320  H   ARG A  19      19.318  13.334  21.770  1.00  0.00           H  
ATOM    321  HA  ARG A  19      19.436  12.109  19.165  1.00  0.00           H  
ATOM    322 1HB  ARG A  19      21.289  13.991  20.643  1.00  0.00           H  
ATOM    323 2HB  ARG A  19      21.570  13.486  18.981  1.00  0.00           H  
ATOM    324 1HG  ARG A  19      19.429  14.467  18.316  1.00  0.00           H  
ATOM    325 2HG  ARG A  19      19.150  14.987  19.983  1.00  0.00           H  
ATOM    326 1HD  ARG A  19      21.502  15.767  18.305  1.00  0.00           H  
ATOM    327 2HD  ARG A  19      20.013  16.718  18.496  1.00  0.00           H  
ATOM    328  HE  ARG A  19      20.908  16.211  21.089  1.00  0.00           H  
ATOM    329 1HH1 ARG A  19      22.142  17.833  18.196  1.00  0.00           H  
ATOM    330 2HH1 ARG A  19      23.098  18.988  19.088  1.00  0.00           H  
ATOM    331 1HH2 ARG A  19      22.263  17.795  22.293  1.00  0.00           H  
ATOM    332 2HH2 ARG A  19      23.149  18.952  21.351  1.00  0.00           H  
ATOM    333  N   THR A  20      21.686  11.143  21.391  1.00  0.00           N  
ATOM    334  CA  THR A  20      22.725  10.157  21.646  1.00  0.00           C  
ATOM    335  C   THR A  20      22.234   8.742  21.434  1.00  0.00           C  
ATOM    336  O   THR A  20      22.927   7.919  20.834  1.00  0.00           O  
ATOM    337  CB  THR A  20      23.281  10.290  23.084  1.00  0.00           C  
ATOM    338  OG1 THR A  20      23.887  11.582  23.249  1.00  0.00           O  
ATOM    339  CG2 THR A  20      24.325   9.205  23.363  1.00  0.00           C  
ATOM    340  H   THR A  20      21.494  11.828  22.123  1.00  0.00           H  
ATOM    341  HA  THR A  20      23.542  10.337  20.947  1.00  0.00           H  
ATOM    342  HB  THR A  20      22.459  10.193  23.797  1.00  0.00           H  
ATOM    343  HG1 THR A  20      23.190  12.269  23.264  1.00  0.00           H  
ATOM    344 1HG2 THR A  20      24.699   9.325  24.376  1.00  0.00           H  
ATOM    345 2HG2 THR A  20      23.883   8.213  23.263  1.00  0.00           H  
ATOM    346 3HG2 THR A  20      25.146   9.305  22.657  1.00  0.00           H  
ATOM    347  N   ASN A  21      21.033   8.452  21.922  1.00  0.00           N  
ATOM    348  CA  ASN A  21      20.495   7.110  21.818  1.00  0.00           C  
ATOM    349  C   ASN A  21      19.482   6.916  20.684  1.00  0.00           C  
ATOM    350  O   ASN A  21      18.788   5.898  20.660  1.00  0.00           O  
ATOM    351  CB  ASN A  21      19.890   6.730  23.151  1.00  0.00           C  
ATOM    352  CG  ASN A  21      20.936   6.581  24.224  1.00  0.00           C  
ATOM    353  OD1 ASN A  21      22.004   5.990  24.010  1.00  0.00           O  
ATOM    354  ND2 ASN A  21      20.653   7.117  25.387  1.00  0.00           N  
ATOM    355  H   ASN A  21      20.505   9.172  22.428  1.00  0.00           H  
ATOM    356  HA  ASN A  21      21.323   6.432  21.616  1.00  0.00           H  
ATOM    357 1HB  ASN A  21      19.197   7.507  23.461  1.00  0.00           H  
ATOM    358 2HB  ASN A  21      19.329   5.801  23.058  1.00  0.00           H  
ATOM    359 1HD2 ASN A  21      21.309   7.051  26.140  1.00  0.00           H  
ATOM    360 2HD2 ASN A  21      19.783   7.592  25.527  1.00  0.00           H  
ATOM    361  N   ASN A  22      19.362   7.885  19.762  1.00  0.00           N  
ATOM    362  CA  ASN A  22      18.407   7.804  18.648  1.00  0.00           C  
ATOM    363  C   ASN A  22      16.995   7.470  19.147  1.00  0.00           C  
ATOM    364  O   ASN A  22      16.343   6.558  18.628  1.00  0.00           O  
ATOM    365  CB  ASN A  22      18.861   6.785  17.610  1.00  0.00           C  
ATOM    366  CG  ASN A  22      18.149   6.949  16.279  1.00  0.00           C  
ATOM    367  OD1 ASN A  22      17.798   8.075  15.899  1.00  0.00           O  
ATOM    368  ND2 ASN A  22      17.944   5.861  15.572  1.00  0.00           N  
ATOM    369  H   ASN A  22      19.978   8.705  19.803  1.00  0.00           H  
ATOM    370  HA  ASN A  22      18.369   8.784  18.177  1.00  0.00           H  
ATOM    371 1HB  ASN A  22      19.934   6.887  17.453  1.00  0.00           H  
ATOM    372 2HB  ASN A  22      18.678   5.778  17.983  1.00  0.00           H  
ATOM    373 1HD2 ASN A  22      17.481   5.918  14.686  1.00  0.00           H  
ATOM    374 2HD2 ASN A  22      18.246   4.977  15.925  1.00  0.00           H  
ATOM    375  N   THR A  23      16.543   8.194  20.166  1.00  0.00           N  
ATOM    376  CA  THR A  23      15.265   7.930  20.812  1.00  0.00           C  
ATOM    377  C   THR A  23      14.416   9.159  21.094  1.00  0.00           C  
ATOM    378  O   THR A  23      14.646  10.241  20.564  1.00  0.00           O  
ATOM    379  CB  THR A  23      15.495   7.156  22.118  1.00  0.00           C  
ATOM    380  OG1 THR A  23      14.231   6.702  22.628  1.00  0.00           O  
ATOM    381  CG2 THR A  23      16.192   8.044  23.156  1.00  0.00           C  
ATOM    382  H   THR A  23      17.136   8.958  20.497  1.00  0.00           H  
ATOM    383  HA  THR A  23      14.688   7.288  20.149  1.00  0.00           H  
ATOM    384  HB  THR A  23      16.127   6.290  21.906  1.00  0.00           H  
ATOM    385  HG1 THR A  23      14.388   6.033  23.311  1.00  0.00           H  
ATOM    386 1HG2 THR A  23      16.359   7.475  24.066  1.00  0.00           H  
ATOM    387 2HG2 THR A  23      17.148   8.376  22.754  1.00  0.00           H  
ATOM    388 3HG2 THR A  23      15.586   8.907  23.391  1.00  0.00           H  
ATOM    389  N   THR A  24      13.348   8.949  21.848  1.00  0.00           N  
ATOM    390  CA  THR A  24      12.462  10.038  22.248  1.00  0.00           C  
ATOM    391  C   THR A  24      12.475  10.122  23.768  1.00  0.00           C  
ATOM    392  O   THR A  24      12.293   9.120  24.463  1.00  0.00           O  
ATOM    393  CB  THR A  24      11.017   9.855  21.725  1.00  0.00           C  
ATOM    394  OG1 THR A  24      11.031   9.820  20.290  1.00  0.00           O  
ATOM    395  CG2 THR A  24      10.130  11.035  22.180  1.00  0.00           C  
ATOM    396  H   THR A  24      13.208   8.010  22.216  1.00  0.00           H  
ATOM    397  HA  THR A  24      12.850  10.978  21.858  1.00  0.00           H  
ATOM    398  HB  THR A  24      10.605   8.923  22.105  1.00  0.00           H  
ATOM    399  HG1 THR A  24      11.473   9.018  20.004  1.00  0.00           H  
ATOM    400 1HG2 THR A  24       9.123  10.892  21.794  1.00  0.00           H  
ATOM    401 2HG2 THR A  24      10.089  11.086  23.267  1.00  0.00           H  
ATOM    402 3HG2 THR A  24      10.538  11.966  21.793  1.00  0.00           H  
ATOM    403  N   VAL A  25      12.692  11.323  24.283  1.00  0.00           N  
ATOM    404  CA  VAL A  25      12.739  11.544  25.716  1.00  0.00           C  
ATOM    405  C   VAL A  25      11.647  12.515  26.136  1.00  0.00           C  
ATOM    406  O   VAL A  25      11.563  13.628  25.622  1.00  0.00           O  
ATOM    407  CB  VAL A  25      14.124  12.101  26.116  1.00  0.00           C  
ATOM    408  CG1 VAL A  25      14.179  12.378  27.618  1.00  0.00           C  
ATOM    409  CG2 VAL A  25      15.223  11.110  25.724  1.00  0.00           C  
ATOM    410  H   VAL A  25      12.801  12.110  23.637  1.00  0.00           H  
ATOM    411  HA  VAL A  25      12.577  10.594  26.227  1.00  0.00           H  
ATOM    412  HB  VAL A  25      14.292  13.033  25.587  1.00  0.00           H  
ATOM    413 1HG1 VAL A  25      15.152  12.769  27.857  1.00  0.00           H  
ATOM    414 2HG1 VAL A  25      13.420  13.102  27.906  1.00  0.00           H  
ATOM    415 3HG1 VAL A  25      14.018  11.452  28.167  1.00  0.00           H  
ATOM    416 1HG2 VAL A  25      16.193  11.523  25.990  1.00  0.00           H  
ATOM    417 2HG2 VAL A  25      15.070  10.167  26.246  1.00  0.00           H  
ATOM    418 3HG2 VAL A  25      15.189  10.935  24.657  1.00  0.00           H  
ATOM    419  N   GLU A  26      10.796  12.110  27.064  1.00  0.00           N  
ATOM    420  CA  GLU A  26       9.754  13.029  27.495  1.00  0.00           C  
ATOM    421  C   GLU A  26      10.092  13.584  28.862  1.00  0.00           C  
ATOM    422  O   GLU A  26      10.606  12.867  29.727  1.00  0.00           O  
ATOM    423  CB  GLU A  26       8.378  12.363  27.469  1.00  0.00           C  
ATOM    424  CG  GLU A  26       7.911  11.990  26.053  1.00  0.00           C  
ATOM    425  CD  GLU A  26       6.525  11.412  25.997  1.00  0.00           C  
ATOM    426  OE1 GLU A  26       5.977  11.116  27.031  1.00  0.00           O  
ATOM    427  OE2 GLU A  26       6.005  11.287  24.902  1.00  0.00           O  
ATOM    428  H   GLU A  26      10.879  11.186  27.470  1.00  0.00           H  
ATOM    429  HA  GLU A  26       9.714  13.873  26.806  1.00  0.00           H  
ATOM    430 1HB  GLU A  26       8.395  11.458  28.075  1.00  0.00           H  
ATOM    431 2HB  GLU A  26       7.640  13.040  27.901  1.00  0.00           H  
ATOM    432 1HG  GLU A  26       7.937  12.880  25.439  1.00  0.00           H  
ATOM    433 2HG  GLU A  26       8.616  11.277  25.627  1.00  0.00           H  
ATOM    434  N   VAL A  27       9.810  14.868  29.041  1.00  0.00           N  
ATOM    435  CA  VAL A  27      10.060  15.544  30.305  1.00  0.00           C  
ATOM    436  C   VAL A  27       8.853  16.339  30.819  1.00  0.00           C  
ATOM    437  O   VAL A  27       7.979  16.745  30.046  1.00  0.00           O  
ATOM    438  CB  VAL A  27      11.291  16.450  30.158  1.00  0.00           C  
ATOM    439  CG1 VAL A  27      12.532  15.643  29.829  1.00  0.00           C  
ATOM    440  CG2 VAL A  27      11.045  17.466  29.034  1.00  0.00           C  
ATOM    441  H   VAL A  27       9.399  15.376  28.248  1.00  0.00           H  
ATOM    442  HA  VAL A  27      10.296  14.783  31.051  1.00  0.00           H  
ATOM    443  HB  VAL A  27      11.460  16.932  31.084  1.00  0.00           H  
ATOM    444 1HG1 VAL A  27      13.378  16.318  29.762  1.00  0.00           H  
ATOM    445 2HG1 VAL A  27      12.708  14.915  30.617  1.00  0.00           H  
ATOM    446 3HG1 VAL A  27      12.401  15.130  28.883  1.00  0.00           H  
ATOM    447 1HG2 VAL A  27      11.892  18.123  28.908  1.00  0.00           H  
ATOM    448 2HG2 VAL A  27      10.873  16.942  28.093  1.00  0.00           H  
ATOM    449 3HG2 VAL A  27      10.177  18.050  29.288  1.00  0.00           H  
ATOM    450  N   GLN A  28       8.822  16.621  32.127  1.00  0.00           N  
ATOM    451  CA  GLN A  28       7.686  17.365  32.663  1.00  0.00           C  
ATOM    452  C   GLN A  28       8.046  18.513  33.600  1.00  0.00           C  
ATOM    453  O   GLN A  28       8.930  18.412  34.468  1.00  0.00           O  
ATOM    454  CB  GLN A  28       6.736  16.405  33.383  1.00  0.00           C  
ATOM    455  CG  GLN A  28       5.419  17.028  33.856  1.00  0.00           C  
ATOM    456  CD  GLN A  28       4.533  16.014  34.524  1.00  0.00           C  
ATOM    457  OE1 GLN A  28       4.676  15.761  35.730  1.00  0.00           O  
ATOM    458  NE2 GLN A  28       3.619  15.415  33.766  1.00  0.00           N  
ATOM    459  H   GLN A  28       9.560  16.296  32.738  1.00  0.00           H  
ATOM    460  HA  GLN A  28       7.146  17.800  31.826  1.00  0.00           H  
ATOM    461 1HB  GLN A  28       6.484  15.582  32.714  1.00  0.00           H  
ATOM    462 2HB  GLN A  28       7.235  15.981  34.252  1.00  0.00           H  
ATOM    463 1HG  GLN A  28       5.609  17.817  34.573  1.00  0.00           H  
ATOM    464 2HG  GLN A  28       4.889  17.434  32.993  1.00  0.00           H  
ATOM    465 1HE2 GLN A  28       3.011  14.727  34.161  1.00  0.00           H  
ATOM    466 2HE2 GLN A  28       3.541  15.647  32.779  1.00  0.00           H  
ATOM    467  N   VAL A  29       7.302  19.595  33.418  1.00  0.00           N  
ATOM    468  CA  VAL A  29       7.405  20.796  34.230  1.00  0.00           C  
ATOM    469  C   VAL A  29       6.395  20.763  35.334  1.00  0.00           C  
ATOM    470  O   VAL A  29       5.226  20.568  35.051  1.00  0.00           O  
ATOM    471  CB  VAL A  29       7.069  22.044  33.394  1.00  0.00           C  
ATOM    472  CG1 VAL A  29       7.185  23.383  34.219  1.00  0.00           C  
ATOM    473  CG2 VAL A  29       7.876  22.059  32.222  1.00  0.00           C  
ATOM    474  H   VAL A  29       6.635  19.543  32.639  1.00  0.00           H  
ATOM    475  HA  VAL A  29       8.381  20.849  34.656  1.00  0.00           H  
ATOM    476  HB  VAL A  29       6.042  21.973  33.098  1.00  0.00           H  
ATOM    477 1HG1 VAL A  29       6.904  24.227  33.583  1.00  0.00           H  
ATOM    478 2HG1 VAL A  29       6.517  23.356  35.079  1.00  0.00           H  
ATOM    479 3HG1 VAL A  29       8.203  23.527  34.562  1.00  0.00           H  
ATOM    480 1HG2 VAL A  29       7.554  22.899  31.656  1.00  0.00           H  
ATOM    481 2HG2 VAL A  29       8.907  22.147  32.453  1.00  0.00           H  
ATOM    482 3HG2 VAL A  29       7.712  21.154  31.666  1.00  0.00           H  
ATOM    483  N   ASN A  30       6.833  20.990  36.567  1.00  0.00           N  
ATOM    484  CA  ASN A  30       5.945  21.101  37.727  1.00  0.00           C  
ATOM    485  C   ASN A  30       6.393  22.290  38.571  1.00  0.00           C  
ATOM    486  O   ASN A  30       7.069  22.128  39.589  1.00  0.00           O  
ATOM    487  CB  ASN A  30       5.911  19.823  38.539  1.00  0.00           C  
ATOM    488  CG  ASN A  30       5.275  18.674  37.796  1.00  0.00           C  
ATOM    489  OD1 ASN A  30       4.029  18.668  37.669  1.00  0.00           O  
ATOM    490  ND2 ASN A  30       6.060  17.730  37.341  1.00  0.00           N  
ATOM    491  H   ASN A  30       7.833  21.084  36.698  1.00  0.00           H  
ATOM    492  HA  ASN A  30       4.933  21.317  37.377  1.00  0.00           H  
ATOM    493 1HB  ASN A  30       6.930  19.542  38.812  1.00  0.00           H  
ATOM    494 2HB  ASN A  30       5.360  19.996  39.463  1.00  0.00           H  
ATOM    495 1HD2 ASN A  30       5.654  16.939  36.845  1.00  0.00           H  
ATOM    496 2HD2 ASN A  30       7.049  17.786  37.478  1.00  0.00           H  
ATOM    497  N   VAL A  31       6.109  23.489  38.070  1.00  0.00           N  
ATOM    498  CA  VAL A  31       6.623  24.724  38.669  1.00  0.00           C  
ATOM    499  C   VAL A  31       5.567  25.787  38.904  1.00  0.00           C  
ATOM    500  O   VAL A  31       4.821  26.113  38.004  1.00  0.00           O  
ATOM    501  CB  VAL A  31       7.720  25.295  37.766  1.00  0.00           C  
ATOM    502  CG1 VAL A  31       8.257  26.585  38.298  1.00  0.00           C  
ATOM    503  CG2 VAL A  31       8.816  24.343  37.667  1.00  0.00           C  
ATOM    504  H   VAL A  31       5.471  23.516  37.263  1.00  0.00           H  
ATOM    505  HA  VAL A  31       7.068  24.471  39.632  1.00  0.00           H  
ATOM    506  HB  VAL A  31       7.317  25.472  36.784  1.00  0.00           H  
ATOM    507 1HG1 VAL A  31       9.019  26.920  37.624  1.00  0.00           H  
ATOM    508 2HG1 VAL A  31       7.486  27.337  38.357  1.00  0.00           H  
ATOM    509 3HG1 VAL A  31       8.686  26.434  39.286  1.00  0.00           H  
ATOM    510 1HG2 VAL A  31       9.544  24.776  37.043  1.00  0.00           H  
ATOM    511 2HG2 VAL A  31       9.241  24.154  38.652  1.00  0.00           H  
ATOM    512 3HG2 VAL A  31       8.485  23.411  37.237  1.00  0.00           H  
ATOM    513  N   ASN A  32       5.475  26.333  40.109  1.00  0.00           N  
ATOM    514  CA  ASN A  32       4.487  27.387  40.387  1.00  0.00           C  
ATOM    515  C   ASN A  32       3.077  26.945  39.976  1.00  0.00           C  
ATOM    516  O   ASN A  32       2.307  27.736  39.430  1.00  0.00           O  
ATOM    517  CB  ASN A  32       4.821  28.683  39.657  1.00  0.00           C  
ATOM    518  CG  ASN A  32       6.141  29.311  40.019  1.00  0.00           C  
ATOM    519  OD1 ASN A  32       6.678  29.131  41.120  1.00  0.00           O  
ATOM    520  ND2 ASN A  32       6.650  30.082  39.080  1.00  0.00           N  
ATOM    521  H   ASN A  32       6.111  26.038  40.837  1.00  0.00           H  
ATOM    522  HA  ASN A  32       4.471  27.576  41.462  1.00  0.00           H  
ATOM    523 1HB  ASN A  32       4.812  28.508  38.586  1.00  0.00           H  
ATOM    524 2HB  ASN A  32       4.038  29.410  39.861  1.00  0.00           H  
ATOM    525 1HD2 ASN A  32       7.531  30.593  39.189  1.00  0.00           H  
ATOM    526 2HD2 ASN A  32       6.156  30.193  38.222  1.00  0.00           H  
ATOM    527  N   ASN A  33       2.754  25.676  40.233  1.00  0.00           N  
ATOM    528  CA  ASN A  33       1.478  25.032  39.901  1.00  0.00           C  
ATOM    529  C   ASN A  33       1.213  24.907  38.385  1.00  0.00           C  
ATOM    530  O   ASN A  33       0.094  24.597  37.965  1.00  0.00           O  
ATOM    531  CB  ASN A  33       0.327  25.761  40.572  1.00  0.00           C  
ATOM    532  CG  ASN A  33       0.478  25.792  42.061  1.00  0.00           C  
ATOM    533  OD1 ASN A  33       0.892  24.807  42.688  1.00  0.00           O  
ATOM    534  ND2 ASN A  33       0.153  26.914  42.649  1.00  0.00           N  
ATOM    535  H   ASN A  33       3.447  25.111  40.705  1.00  0.00           H  
ATOM    536  HA  ASN A  33       1.506  24.015  40.296  1.00  0.00           H  
ATOM    537 1HB  ASN A  33       0.229  26.773  40.195  1.00  0.00           H  
ATOM    538 2HB  ASN A  33      -0.602  25.246  40.334  1.00  0.00           H  
ATOM    539 1HD2 ASN A  33       0.231  27.001  43.641  1.00  0.00           H  
ATOM    540 2HD2 ASN A  33      -0.176  27.687  42.103  1.00  0.00           H  
ATOM    541  N   VAL A  34       2.256  25.061  37.577  1.00  0.00           N  
ATOM    542  CA  VAL A  34       2.199  24.907  36.136  1.00  0.00           C  
ATOM    543  C   VAL A  34       2.702  23.559  35.666  1.00  0.00           C  
ATOM    544  O   VAL A  34       3.840  23.170  35.949  1.00  0.00           O  
ATOM    545  CB  VAL A  34       3.026  26.032  35.477  1.00  0.00           C  
ATOM    546  CG1 VAL A  34       3.108  25.862  34.016  1.00  0.00           C  
ATOM    547  CG2 VAL A  34       2.362  27.359  35.823  1.00  0.00           C  
ATOM    548  H   VAL A  34       3.140  25.362  37.977  1.00  0.00           H  
ATOM    549  HA  VAL A  34       1.160  25.016  35.824  1.00  0.00           H  
ATOM    550  HB  VAL A  34       4.032  26.017  35.837  1.00  0.00           H  
ATOM    551 1HG1 VAL A  34       3.679  26.689  33.610  1.00  0.00           H  
ATOM    552 2HG1 VAL A  34       3.604  24.929  33.773  1.00  0.00           H  
ATOM    553 3HG1 VAL A  34       2.144  25.854  33.622  1.00  0.00           H  
ATOM    554 1HG2 VAL A  34       2.911  28.161  35.379  1.00  0.00           H  
ATOM    555 2HG2 VAL A  34       1.349  27.370  35.451  1.00  0.00           H  
ATOM    556 3HG2 VAL A  34       2.346  27.488  36.902  1.00  0.00           H  
ATOM    557  N   ARG A  35       1.847  22.840  34.925  1.00  0.00           N  
ATOM    558  CA  ARG A  35       2.242  21.540  34.414  1.00  0.00           C  
ATOM    559  C   ARG A  35       2.288  21.489  32.894  1.00  0.00           C  
ATOM    560  O   ARG A  35       1.287  21.727  32.212  1.00  0.00           O  
ATOM    561  CB  ARG A  35       1.370  20.413  34.938  1.00  0.00           C  
ATOM    562  CG  ARG A  35       1.770  19.027  34.382  1.00  0.00           C  
ATOM    563  CD  ARG A  35       1.051  17.903  35.029  1.00  0.00           C  
ATOM    564  NE  ARG A  35       1.513  17.639  36.403  1.00  0.00           N  
ATOM    565  CZ  ARG A  35       0.865  16.862  37.302  1.00  0.00           C  
ATOM    566  NH1 ARG A  35      -0.282  16.278  36.991  1.00  0.00           N  
ATOM    567  NH2 ARG A  35       1.389  16.687  38.503  1.00  0.00           N  
ATOM    568  H   ARG A  35       0.920  23.198  34.748  1.00  0.00           H  
ATOM    569  HA  ARG A  35       3.217  21.349  34.778  1.00  0.00           H  
ATOM    570 1HB  ARG A  35       1.444  20.374  36.026  1.00  0.00           H  
ATOM    571 2HB  ARG A  35       0.331  20.598  34.681  1.00  0.00           H  
ATOM    572 1HG  ARG A  35       1.567  18.979  33.312  1.00  0.00           H  
ATOM    573 2HG  ARG A  35       2.843  18.876  34.552  1.00  0.00           H  
ATOM    574 1HD  ARG A  35      -0.009  18.146  35.062  1.00  0.00           H  
ATOM    575 2HD  ARG A  35       1.201  17.000  34.440  1.00  0.00           H  
ATOM    576  HE  ARG A  35       2.413  18.047  36.708  1.00  0.00           H  
ATOM    577 1HH1 ARG A  35      -0.686  16.405  36.077  1.00  0.00           H  
ATOM    578 2HH1 ARG A  35      -0.757  15.700  37.672  1.00  0.00           H  
ATOM    579 1HH2 ARG A  35       2.267  17.140  38.740  1.00  0.00           H  
ATOM    580 2HH2 ARG A  35       0.920  16.110  39.183  1.00  0.00           H  
ATOM    581  N   VAL A  36       3.482  21.200  32.383  1.00  0.00           N  
ATOM    582  CA  VAL A  36       3.739  21.122  30.939  1.00  0.00           C  
ATOM    583  C   VAL A  36       4.468  19.833  30.531  1.00  0.00           C  
ATOM    584  O   VAL A  36       5.502  19.472  31.099  1.00  0.00           O  
ATOM    585  CB  VAL A  36       4.543  22.352  30.443  1.00  0.00           C  
ATOM    586  CG1 VAL A  36       4.817  22.261  28.965  1.00  0.00           C  
ATOM    587  CG2 VAL A  36       3.794  23.607  30.736  1.00  0.00           C  
ATOM    588  H   VAL A  36       4.210  20.991  33.075  1.00  0.00           H  
ATOM    589  HA  VAL A  36       2.775  21.134  30.426  1.00  0.00           H  
ATOM    590  HB  VAL A  36       5.475  22.377  30.925  1.00  0.00           H  
ATOM    591 1HG1 VAL A  36       5.385  23.131  28.671  1.00  0.00           H  
ATOM    592 2HG1 VAL A  36       5.387  21.374  28.732  1.00  0.00           H  
ATOM    593 3HG1 VAL A  36       3.883  22.239  28.418  1.00  0.00           H  
ATOM    594 1HG2 VAL A  36       4.366  24.445  30.386  1.00  0.00           H  
ATOM    595 2HG2 VAL A  36       2.837  23.580  30.222  1.00  0.00           H  
ATOM    596 3HG2 VAL A  36       3.630  23.700  31.796  1.00  0.00           H  
ATOM    597  N   ASN A  37       3.931  19.149  29.521  1.00  0.00           N  
ATOM    598  CA  ASN A  37       4.536  17.926  28.980  1.00  0.00           C  
ATOM    599  C   ASN A  37       5.291  18.201  27.679  1.00  0.00           C  
ATOM    600  O   ASN A  37       4.696  18.667  26.703  1.00  0.00           O  
ATOM    601  CB  ASN A  37       3.486  16.856  28.777  1.00  0.00           C  
ATOM    602  CG  ASN A  37       2.908  16.390  30.078  1.00  0.00           C  
ATOM    603  OD1 ASN A  37       3.661  16.128  31.023  1.00  0.00           O  
ATOM    604  ND2 ASN A  37       1.602  16.274  30.144  1.00  0.00           N  
ATOM    605  H   ASN A  37       3.079  19.500  29.103  1.00  0.00           H  
ATOM    606  HA  ASN A  37       5.273  17.554  29.696  1.00  0.00           H  
ATOM    607 1HB  ASN A  37       2.686  17.243  28.147  1.00  0.00           H  
ATOM    608 2HB  ASN A  37       3.933  16.006  28.260  1.00  0.00           H  
ATOM    609 1HD2 ASN A  37       1.164  15.960  30.986  1.00  0.00           H  
ATOM    610 2HD2 ASN A  37       1.038  16.493  29.347  1.00  0.00           H  
ATOM    611  N   ILE A  38       6.603  17.948  27.663  1.00  0.00           N  
ATOM    612  CA  ILE A  38       7.388  18.259  26.471  1.00  0.00           C  
ATOM    613  C   ILE A  38       8.000  16.996  25.862  1.00  0.00           C  
ATOM    614  O   ILE A  38       8.653  16.205  26.549  1.00  0.00           O  
ATOM    615  CB  ILE A  38       8.555  19.218  26.777  1.00  0.00           C  
ATOM    616  CG1 ILE A  38       8.085  20.409  27.514  1.00  0.00           C  
ATOM    617  CG2 ILE A  38       9.127  19.721  25.438  1.00  0.00           C  
ATOM    618  CD1 ILE A  38       8.241  20.353  29.014  1.00  0.00           C  
ATOM    619  H   ILE A  38       7.049  17.550  28.496  1.00  0.00           H  
ATOM    620  HA  ILE A  38       6.739  18.718  25.727  1.00  0.00           H  
ATOM    621  HB  ILE A  38       9.310  18.727  27.334  1.00  0.00           H  
ATOM    622 1HG1 ILE A  38       8.635  21.268  27.164  1.00  0.00           H  
ATOM    623 2HG1 ILE A  38       7.035  20.534  27.294  1.00  0.00           H  
ATOM    624 1HG2 ILE A  38       9.931  20.407  25.618  1.00  0.00           H  
ATOM    625 2HG2 ILE A  38       9.493  18.892  24.853  1.00  0.00           H  
ATOM    626 3HG2 ILE A  38       8.346  20.235  24.875  1.00  0.00           H  
ATOM    627 1HD1 ILE A  38       7.845  21.267  29.410  1.00  0.00           H  
ATOM    628 2HD1 ILE A  38       7.694  19.521  29.446  1.00  0.00           H  
ATOM    629 3HD1 ILE A  38       9.292  20.261  29.273  1.00  0.00           H  
ATOM    630  N   ARG A  39       7.793  16.811  24.562  1.00  0.00           N  
ATOM    631  CA  ARG A  39       8.374  15.666  23.862  1.00  0.00           C  
ATOM    632  C   ARG A  39       9.637  16.050  23.104  1.00  0.00           C  
ATOM    633  O   ARG A  39       9.598  16.893  22.213  1.00  0.00           O  
ATOM    634  CB  ARG A  39       7.379  15.066  22.888  1.00  0.00           C  
ATOM    635  CG  ARG A  39       7.936  13.921  22.064  1.00  0.00           C  
ATOM    636  CD  ARG A  39       6.898  13.224  21.280  1.00  0.00           C  
ATOM    637  NE  ARG A  39       6.007  12.413  22.121  1.00  0.00           N  
ATOM    638  CZ  ARG A  39       4.832  11.874  21.730  1.00  0.00           C  
ATOM    639  NH1 ARG A  39       4.365  12.053  20.503  1.00  0.00           N  
ATOM    640  NH2 ARG A  39       4.156  11.157  22.610  1.00  0.00           N  
ATOM    641  H   ARG A  39       7.230  17.489  24.063  1.00  0.00           H  
ATOM    642  HA  ARG A  39       8.641  14.909  24.596  1.00  0.00           H  
ATOM    643 1HB  ARG A  39       6.522  14.687  23.442  1.00  0.00           H  
ATOM    644 2HB  ARG A  39       7.018  15.832  22.208  1.00  0.00           H  
ATOM    645 1HG  ARG A  39       8.692  14.290  21.370  1.00  0.00           H  
ATOM    646 2HG  ARG A  39       8.385  13.204  22.745  1.00  0.00           H  
ATOM    647 1HD  ARG A  39       6.301  13.968  20.756  1.00  0.00           H  
ATOM    648 2HD  ARG A  39       7.383  12.566  20.558  1.00  0.00           H  
ATOM    649  HE  ARG A  39       6.291  12.204  23.095  1.00  0.00           H  
ATOM    650 1HH1 ARG A  39       4.885  12.600  19.835  1.00  0.00           H  
ATOM    651 2HH1 ARG A  39       3.484  11.639  20.233  1.00  0.00           H  
ATOM    652 1HH2 ARG A  39       4.558  11.040  23.559  1.00  0.00           H  
ATOM    653 2HH2 ARG A  39       3.276  10.733  22.367  1.00  0.00           H  
ATOM    654  N   ILE A  40      10.759  15.429  23.446  1.00  0.00           N  
ATOM    655  CA  ILE A  40      12.017  15.739  22.797  1.00  0.00           C  
ATOM    656  C   ILE A  40      12.488  14.584  21.919  1.00  0.00           C  
ATOM    657  O   ILE A  40      12.621  13.443  22.365  1.00  0.00           O  
ATOM    658  CB  ILE A  40      13.051  16.095  23.866  1.00  0.00           C  
ATOM    659  CG1 ILE A  40      12.493  17.257  24.779  1.00  0.00           C  
ATOM    660  CG2 ILE A  40      14.355  16.474  23.224  1.00  0.00           C  
ATOM    661  CD1 ILE A  40      12.215  18.554  24.085  1.00  0.00           C  
ATOM    662  H   ILE A  40      10.777  14.745  24.207  1.00  0.00           H  
ATOM    663  HA  ILE A  40      11.874  16.592  22.145  1.00  0.00           H  
ATOM    664  HB  ILE A  40      13.212  15.237  24.513  1.00  0.00           H  
ATOM    665 1HG1 ILE A  40      11.565  16.912  25.240  1.00  0.00           H  
ATOM    666 2HG1 ILE A  40      13.194  17.460  25.557  1.00  0.00           H  
ATOM    667 1HG2 ILE A  40      15.026  16.717  23.997  1.00  0.00           H  
ATOM    668 2HG2 ILE A  40      14.747  15.639  22.640  1.00  0.00           H  
ATOM    669 3HG2 ILE A  40      14.238  17.325  22.577  1.00  0.00           H  
ATOM    670 1HD1 ILE A  40      11.841  19.255  24.783  1.00  0.00           H  
ATOM    671 2HD1 ILE A  40      13.131  18.930  23.679  1.00  0.00           H  
ATOM    672 3HD1 ILE A  40      11.479  18.433  23.299  1.00  0.00           H  
ATOM    673  N   THR A  41      12.761  14.892  20.665  1.00  0.00           N  
ATOM    674  CA  THR A  41      13.139  13.906  19.674  1.00  0.00           C  
ATOM    675  C   THR A  41      14.590  14.094  19.265  1.00  0.00           C  
ATOM    676  O   THR A  41      15.347  14.818  19.913  1.00  0.00           O  
ATOM    677  CB  THR A  41      12.218  13.987  18.448  1.00  0.00           C  
ATOM    678  OG1 THR A  41      12.492  15.187  17.713  1.00  0.00           O  
ATOM    679  CG2 THR A  41      10.755  14.033  18.953  1.00  0.00           C  
ATOM    680  H   THR A  41      12.657  15.849  20.358  1.00  0.00           H  
ATOM    681  HA  THR A  41      13.044  12.909  20.107  1.00  0.00           H  
ATOM    682  HB  THR A  41      12.354  13.121  17.807  1.00  0.00           H  
ATOM    683  HG1 THR A  41      11.918  15.194  16.890  1.00  0.00           H  
ATOM    684 1HG2 THR A  41      10.079  14.091  18.105  1.00  0.00           H  
ATOM    685 2HG2 THR A  41      10.543  13.128  19.521  1.00  0.00           H  
ATOM    686 3HG2 THR A  41      10.596  14.902  19.587  1.00  0.00           H  
ATOM    687  N   THR A  42      14.989  13.384  18.217  1.00  0.00           N  
ATOM    688  CA  THR A  42      16.357  13.348  17.716  1.00  0.00           C  
ATOM    689  C   THR A  42      16.673  14.473  16.736  1.00  0.00           C  
ATOM    690  O   THR A  42      17.800  14.581  16.244  1.00  0.00           O  
ATOM    691  CB  THR A  42      16.596  12.028  16.970  1.00  0.00           C  
ATOM    692  OG1 THR A  42      15.699  11.959  15.847  1.00  0.00           O  
ATOM    693  CG2 THR A  42      16.323  10.867  17.880  1.00  0.00           C  
ATOM    694  H   THR A  42      14.310  12.816  17.730  1.00  0.00           H  
ATOM    695  HA  THR A  42      17.035  13.421  18.567  1.00  0.00           H  
ATOM    696  HB  THR A  42      17.626  11.987  16.617  1.00  0.00           H  
ATOM    697  HG1 THR A  42      15.982  11.254  15.249  1.00  0.00           H  
ATOM    698 1HG2 THR A  42      16.484   9.942  17.337  1.00  0.00           H  
ATOM    699 2HG2 THR A  42      16.982  10.914  18.719  1.00  0.00           H  
ATOM    700 3HG2 THR A  42      15.299  10.898  18.228  1.00  0.00           H  
ATOM    701  N   ASP A  43      15.661  15.258  16.373  1.00  0.00           N  
ATOM    702  CA  ASP A  43      15.832  16.324  15.396  1.00  0.00           C  
ATOM    703  C   ASP A  43      15.575  17.685  16.037  1.00  0.00           C  
ATOM    704  O   ASP A  43      14.407  18.040  16.239  1.00  0.00           O  
ATOM    705  CB  ASP A  43      14.910  16.126  14.183  1.00  0.00           C  
ATOM    706  CG  ASP A  43      15.106  17.199  13.044  1.00  0.00           C  
ATOM    707  OD1 ASP A  43      15.608  18.298  13.318  1.00  0.00           O  
ATOM    708  OD2 ASP A  43      14.764  16.895  11.919  1.00  0.00           O  
ATOM    709  H   ASP A  43      14.749  15.113  16.812  1.00  0.00           H  
ATOM    710  HA  ASP A  43      16.840  16.263  15.003  1.00  0.00           H  
ATOM    711 1HB  ASP A  43      15.091  15.136  13.760  1.00  0.00           H  
ATOM    712 2HB  ASP A  43      13.868  16.144  14.513  1.00  0.00           H  
ATOM    713  N   PRO A  44      16.613  18.495  16.320  1.00  0.00           N  
ATOM    714  CA  PRO A  44      16.522  19.782  16.972  1.00  0.00           C  
ATOM    715  C   PRO A  44      15.486  20.705  16.320  1.00  0.00           C  
ATOM    716  O   PRO A  44      14.970  21.591  16.993  1.00  0.00           O  
ATOM    717  CB  PRO A  44      17.939  20.342  16.813  1.00  0.00           C  
ATOM    718  CG  PRO A  44      18.819  19.124  16.773  1.00  0.00           C  
ATOM    719  CD  PRO A  44      18.007  18.085  16.015  1.00  0.00           C  
ATOM    720  HA  PRO A  44      16.310  19.625  18.034  1.00  0.00           H  
ATOM    721 1HB  PRO A  44      18.002  20.948  15.896  1.00  0.00           H  
ATOM    722 2HB  PRO A  44      18.175  21.009  17.657  1.00  0.00           H  
ATOM    723 1HG  PRO A  44      19.773  19.359  16.278  1.00  0.00           H  
ATOM    724 2HG  PRO A  44      19.065  18.813  17.797  1.00  0.00           H  
ATOM    725 1HD  PRO A  44      18.202  18.139  14.927  1.00  0.00           H  
ATOM    726 2HD  PRO A  44      18.240  17.096  16.446  1.00  0.00           H  
ATOM    727  N   ASP A  45      15.190  20.555  15.014  1.00  0.00           N  
ATOM    728  CA  ASP A  45      14.211  21.459  14.409  1.00  0.00           C  
ATOM    729  C   ASP A  45      12.800  21.091  14.892  1.00  0.00           C  
ATOM    730  O   ASP A  45      11.930  21.959  15.038  1.00  0.00           O  
ATOM    731  CB  ASP A  45      14.298  21.414  12.878  1.00  0.00           C  
ATOM    732  CG  ASP A  45      13.646  22.646  12.161  1.00  0.00           C  
ATOM    733  OD1 ASP A  45      14.164  23.747  12.306  1.00  0.00           O  
ATOM    734  OD2 ASP A  45      12.629  22.486  11.495  1.00  0.00           O  
ATOM    735  H   ASP A  45      15.590  19.812  14.416  1.00  0.00           H  
ATOM    736  HA  ASP A  45      14.423  22.473  14.736  1.00  0.00           H  
ATOM    737 1HB  ASP A  45      15.346  21.343  12.586  1.00  0.00           H  
ATOM    738 2HB  ASP A  45      13.815  20.499  12.525  1.00  0.00           H  
ATOM    739  N   GLU A  46      12.562  19.787  15.114  1.00  0.00           N  
ATOM    740  CA  GLU A  46      11.266  19.312  15.571  1.00  0.00           C  
ATOM    741  C   GLU A  46      11.142  19.749  16.998  1.00  0.00           C  
ATOM    742  O   GLU A  46      10.076  20.166  17.459  1.00  0.00           O  
ATOM    743  CB  GLU A  46      11.143  17.790  15.507  1.00  0.00           C  
ATOM    744  CG  GLU A  46       9.760  17.275  15.892  1.00  0.00           C  
ATOM    745  CD  GLU A  46       9.635  15.788  15.838  1.00  0.00           C  
ATOM    746  OE1 GLU A  46      10.626  15.130  15.597  1.00  0.00           O  
ATOM    747  OE2 GLU A  46       8.553  15.298  16.048  1.00  0.00           O  
ATOM    748  H   GLU A  46      13.322  19.110  15.019  1.00  0.00           H  
ATOM    749  HA  GLU A  46      10.475  19.775  14.983  1.00  0.00           H  
ATOM    750 1HB  GLU A  46      11.374  17.447  14.500  1.00  0.00           H  
ATOM    751 2HB  GLU A  46      11.869  17.340  16.182  1.00  0.00           H  
ATOM    752 1HG  GLU A  46       9.545  17.598  16.900  1.00  0.00           H  
ATOM    753 2HG  GLU A  46       9.019  17.725  15.235  1.00  0.00           H  
ATOM    754  N   VAL A  47      12.265  19.649  17.693  1.00  0.00           N  
ATOM    755  CA  VAL A  47      12.323  20.003  19.082  1.00  0.00           C  
ATOM    756  C   VAL A  47      12.090  21.481  19.281  1.00  0.00           C  
ATOM    757  O   VAL A  47      11.335  21.839  20.172  1.00  0.00           O  
ATOM    758  CB  VAL A  47      13.618  19.507  19.696  1.00  0.00           C  
ATOM    759  CG1 VAL A  47      13.791  20.046  21.094  1.00  0.00           C  
ATOM    760  CG2 VAL A  47      13.514  17.986  19.695  1.00  0.00           C  
ATOM    761  H   VAL A  47      13.091  19.286  17.206  1.00  0.00           H  
ATOM    762  HA  VAL A  47      11.520  19.470  19.590  1.00  0.00           H  
ATOM    763  HB  VAL A  47      14.451  19.826  19.118  1.00  0.00           H  
ATOM    764 1HG1 VAL A  47      14.704  19.649  21.535  1.00  0.00           H  
ATOM    765 2HG1 VAL A  47      13.848  21.134  21.082  1.00  0.00           H  
ATOM    766 3HG1 VAL A  47      12.939  19.745  21.668  1.00  0.00           H  
ATOM    767 1HG2 VAL A  47      14.381  17.526  20.113  1.00  0.00           H  
ATOM    768 2HG2 VAL A  47      12.647  17.724  20.279  1.00  0.00           H  
ATOM    769 3HG2 VAL A  47      13.386  17.624  18.672  1.00  0.00           H  
ATOM    770  N   ARG A  48      12.678  22.350  18.462  1.00  0.00           N  
ATOM    771  CA  ARG A  48      12.403  23.770  18.611  1.00  0.00           C  
ATOM    772  C   ARG A  48      10.902  24.052  18.432  1.00  0.00           C  
ATOM    773  O   ARG A  48      10.342  24.891  19.146  1.00  0.00           O  
ATOM    774  CB  ARG A  48      13.231  24.588  17.626  1.00  0.00           C  
ATOM    775  CG  ARG A  48      14.727  24.730  17.983  1.00  0.00           C  
ATOM    776  CD  ARG A  48      15.417  25.744  17.126  1.00  0.00           C  
ATOM    777  NE  ARG A  48      15.556  25.264  15.736  1.00  0.00           N  
ATOM    778  CZ  ARG A  48      16.603  24.538  15.259  1.00  0.00           C  
ATOM    779  NH1 ARG A  48      17.624  24.232  16.044  1.00  0.00           N  
ATOM    780  NH2 ARG A  48      16.602  24.130  13.996  1.00  0.00           N  
ATOM    781  H   ARG A  48      13.350  22.028  17.763  1.00  0.00           H  
ATOM    782  HA  ARG A  48      12.695  24.069  19.616  1.00  0.00           H  
ATOM    783 1HB  ARG A  48      13.175  24.119  16.642  1.00  0.00           H  
ATOM    784 2HB  ARG A  48      12.811  25.588  17.542  1.00  0.00           H  
ATOM    785 1HG  ARG A  48      14.821  25.038  19.011  1.00  0.00           H  
ATOM    786 2HG  ARG A  48      15.231  23.791  17.860  1.00  0.00           H  
ATOM    787 1HD  ARG A  48      14.822  26.659  17.113  1.00  0.00           H  
ATOM    788 2HD  ARG A  48      16.399  25.974  17.531  1.00  0.00           H  
ATOM    789  HE  ARG A  48      14.802  25.475  15.091  1.00  0.00           H  
ATOM    790 1HH1 ARG A  48      17.634  24.536  17.006  1.00  0.00           H  
ATOM    791 2HH1 ARG A  48      18.397  23.695  15.683  1.00  0.00           H  
ATOM    792 1HH2 ARG A  48      15.793  24.329  13.376  1.00  0.00           H  
ATOM    793 2HH2 ARG A  48      17.373  23.593  13.636  1.00  0.00           H  
ATOM    794  N   LYS A  49      10.233  23.361  17.498  1.00  0.00           N  
ATOM    795  CA  LYS A  49       8.795  23.582  17.319  1.00  0.00           C  
ATOM    796  C   LYS A  49       7.970  23.075  18.522  1.00  0.00           C  
ATOM    797  O   LYS A  49       7.061  23.773  19.001  1.00  0.00           O  
ATOM    798  CB  LYS A  49       8.324  22.876  16.051  1.00  0.00           C  
ATOM    799  CG  LYS A  49       8.829  23.493  14.755  1.00  0.00           C  
ATOM    800  CD  LYS A  49       8.322  22.704  13.547  1.00  0.00           C  
ATOM    801  CE  LYS A  49       8.805  23.283  12.208  1.00  0.00           C  
ATOM    802  NZ  LYS A  49      10.299  23.134  12.032  1.00  0.00           N  
ATOM    803  H   LYS A  49      10.745  22.727  16.872  1.00  0.00           H  
ATOM    804  HA  LYS A  49       8.623  24.653  17.219  1.00  0.00           H  
ATOM    805 1HB  LYS A  49       8.657  21.837  16.073  1.00  0.00           H  
ATOM    806 2HB  LYS A  49       7.236  22.869  16.024  1.00  0.00           H  
ATOM    807 1HG  LYS A  49       8.477  24.522  14.690  1.00  0.00           H  
ATOM    808 2HG  LYS A  49       9.916  23.500  14.765  1.00  0.00           H  
ATOM    809 1HD  LYS A  49       8.680  21.675  13.623  1.00  0.00           H  
ATOM    810 2HD  LYS A  49       7.233  22.691  13.551  1.00  0.00           H  
ATOM    811 1HE  LYS A  49       8.306  22.747  11.404  1.00  0.00           H  
ATOM    812 2HE  LYS A  49       8.544  24.338  12.147  1.00  0.00           H  
ATOM    813 1HZ  LYS A  49      10.609  23.496  11.138  1.00  0.00           H  
ATOM    814 2HZ  LYS A  49      10.792  23.638  12.756  1.00  0.00           H  
ATOM    815 3HZ  LYS A  49      10.550  22.149  12.081  1.00  0.00           H  
ATOM    816  N   LEU A  50       8.324  21.889  19.042  1.00  0.00           N  
ATOM    817  CA  LEU A  50       7.620  21.304  20.183  1.00  0.00           C  
ATOM    818  C   LEU A  50       7.899  22.108  21.445  1.00  0.00           C  
ATOM    819  O   LEU A  50       7.025  22.259  22.309  1.00  0.00           O  
ATOM    820  CB  LEU A  50       8.048  19.836  20.370  1.00  0.00           C  
ATOM    821  CG  LEU A  50       7.604  18.825  19.244  1.00  0.00           C  
ATOM    822  CD1 LEU A  50       8.287  17.476  19.476  1.00  0.00           C  
ATOM    823  CD2 LEU A  50       6.082  18.648  19.250  1.00  0.00           C  
ATOM    824  H   LEU A  50       9.074  21.356  18.589  1.00  0.00           H  
ATOM    825  HA  LEU A  50       6.554  21.355  19.993  1.00  0.00           H  
ATOM    826 1HB  LEU A  50       9.138  19.809  20.422  1.00  0.00           H  
ATOM    827 2HB  LEU A  50       7.658  19.475  21.319  1.00  0.00           H  
ATOM    828  HG  LEU A  50       7.919  19.204  18.276  1.00  0.00           H  
ATOM    829 1HD1 LEU A  50       7.998  16.776  18.689  1.00  0.00           H  
ATOM    830 2HD1 LEU A  50       9.372  17.602  19.463  1.00  0.00           H  
ATOM    831 3HD1 LEU A  50       7.981  17.082  20.428  1.00  0.00           H  
ATOM    832 1HD2 LEU A  50       5.805  17.943  18.466  1.00  0.00           H  
ATOM    833 2HD2 LEU A  50       5.766  18.259  20.218  1.00  0.00           H  
ATOM    834 3HD2 LEU A  50       5.588  19.594  19.062  1.00  0.00           H  
ATOM    835  N   LEU A  51       9.114  22.633  21.534  1.00  0.00           N  
ATOM    836  CA  LEU A  51       9.540  23.451  22.634  1.00  0.00           C  
ATOM    837  C   LEU A  51       8.790  24.763  22.603  1.00  0.00           C  
ATOM    838  O   LEU A  51       8.274  25.192  23.629  1.00  0.00           O  
ATOM    839  CB  LEU A  51      11.052  23.645  22.572  1.00  0.00           C  
ATOM    840  CG  LEU A  51      11.687  24.521  23.612  1.00  0.00           C  
ATOM    841  CD1 LEU A  51      11.380  24.020  24.963  1.00  0.00           C  
ATOM    842  CD2 LEU A  51      13.193  24.514  23.382  1.00  0.00           C  
ATOM    843  H   LEU A  51       9.790  22.434  20.803  1.00  0.00           H  
ATOM    844  HA  LEU A  51       9.289  22.921  23.547  1.00  0.00           H  
ATOM    845 1HB  LEU A  51      11.524  22.664  22.623  1.00  0.00           H  
ATOM    846 2HB  LEU A  51      11.287  24.080  21.606  1.00  0.00           H  
ATOM    847  HG  LEU A  51      11.315  25.528  23.517  1.00  0.00           H  
ATOM    848 1HD1 LEU A  51      11.871  24.664  25.687  1.00  0.00           H  
ATOM    849 2HD1 LEU A  51      10.316  24.029  25.148  1.00  0.00           H  
ATOM    850 3HD1 LEU A  51      11.745  23.022  25.042  1.00  0.00           H  
ATOM    851 1HD2 LEU A  51      13.681  25.153  24.117  1.00  0.00           H  
ATOM    852 2HD2 LEU A  51      13.577  23.496  23.472  1.00  0.00           H  
ATOM    853 3HD2 LEU A  51      13.393  24.880  22.391  1.00  0.00           H  
ATOM    854  N   ARG A  52       8.640  25.389  21.428  1.00  0.00           N  
ATOM    855  CA  ARG A  52       7.866  26.617  21.382  1.00  0.00           C  
ATOM    856  C   ARG A  52       6.516  26.417  22.041  1.00  0.00           C  
ATOM    857  O   ARG A  52       6.117  27.229  22.878  1.00  0.00           O  
ATOM    858  CB  ARG A  52       7.627  27.082  19.955  1.00  0.00           C  
ATOM    859  CG  ARG A  52       6.719  28.320  19.834  1.00  0.00           C  
ATOM    860  CD  ARG A  52       6.506  28.722  18.431  1.00  0.00           C  
ATOM    861  NE  ARG A  52       5.433  29.704  18.323  1.00  0.00           N  
ATOM    862  CZ  ARG A  52       5.043  30.318  17.186  1.00  0.00           C  
ATOM    863  NH1 ARG A  52       5.659  30.081  16.042  1.00  0.00           N  
ATOM    864  NH2 ARG A  52       4.028  31.163  17.231  1.00  0.00           N  
ATOM    865  H   ARG A  52       9.104  25.046  20.583  1.00  0.00           H  
ATOM    866  HA  ARG A  52       8.412  27.391  21.920  1.00  0.00           H  
ATOM    867 1HB  ARG A  52       8.582  27.306  19.483  1.00  0.00           H  
ATOM    868 2HB  ARG A  52       7.167  26.280  19.385  1.00  0.00           H  
ATOM    869 1HG  ARG A  52       5.735  28.114  20.263  1.00  0.00           H  
ATOM    870 2HG  ARG A  52       7.171  29.158  20.365  1.00  0.00           H  
ATOM    871 1HD  ARG A  52       7.422  29.164  18.041  1.00  0.00           H  
ATOM    872 2HD  ARG A  52       6.235  27.845  17.843  1.00  0.00           H  
ATOM    873  HE  ARG A  52       4.898  29.923  19.188  1.00  0.00           H  
ATOM    874 1HH1 ARG A  52       6.433  29.435  16.004  1.00  0.00           H  
ATOM    875 2HH1 ARG A  52       5.357  30.546  15.197  1.00  0.00           H  
ATOM    876 1HH2 ARG A  52       3.557  31.334  18.119  1.00  0.00           H  
ATOM    877 2HH2 ARG A  52       3.717  31.632  16.396  1.00  0.00           H  
ATOM    878  N   LYS A  53       5.812  25.333  21.683  1.00  0.00           N  
ATOM    879  CA  LYS A  53       4.514  25.096  22.297  1.00  0.00           C  
ATOM    880  C   LYS A  53       4.634  24.956  23.807  1.00  0.00           C  
ATOM    881  O   LYS A  53       3.845  25.546  24.550  1.00  0.00           O  
ATOM    882  CB  LYS A  53       3.856  23.840  21.729  1.00  0.00           C  
ATOM    883  CG  LYS A  53       2.468  23.528  22.322  1.00  0.00           C  
ATOM    884  CD  LYS A  53       1.851  22.291  21.671  1.00  0.00           C  
ATOM    885  CE  LYS A  53       0.504  21.944  22.293  1.00  0.00           C  
ATOM    886  NZ  LYS A  53      -0.107  20.737  21.658  1.00  0.00           N  
ATOM    887  H   LYS A  53       6.187  24.702  20.963  1.00  0.00           H  
ATOM    888  HA  LYS A  53       3.874  25.955  22.088  1.00  0.00           H  
ATOM    889 1HB  LYS A  53       3.753  23.945  20.650  1.00  0.00           H  
ATOM    890 2HB  LYS A  53       4.506  22.982  21.911  1.00  0.00           H  
ATOM    891 1HG  LYS A  53       2.559  23.349  23.395  1.00  0.00           H  
ATOM    892 2HG  LYS A  53       1.810  24.386  22.173  1.00  0.00           H  
ATOM    893 1HD  LYS A  53       1.715  22.469  20.604  1.00  0.00           H  
ATOM    894 2HD  LYS A  53       2.528  21.445  21.798  1.00  0.00           H  
ATOM    895 1HE  LYS A  53       0.641  21.752  23.355  1.00  0.00           H  
ATOM    896 2HE  LYS A  53      -0.173  22.789  22.172  1.00  0.00           H  
ATOM    897 1HZ  LYS A  53      -0.997  20.537  22.095  1.00  0.00           H  
ATOM    898 2HZ  LYS A  53      -0.249  20.908  20.672  1.00  0.00           H  
ATOM    899 3HZ  LYS A  53       0.508  19.943  21.775  1.00  0.00           H  
ATOM    900  N   ALA A  54       5.613  24.181  24.273  1.00  0.00           N  
ATOM    901  CA  ALA A  54       5.782  23.976  25.701  1.00  0.00           C  
ATOM    902  C   ALA A  54       6.064  25.253  26.469  1.00  0.00           C  
ATOM    903  O   ALA A  54       5.548  25.456  27.571  1.00  0.00           O  
ATOM    904  CB  ALA A  54       6.921  23.042  25.934  1.00  0.00           C  
ATOM    905  H   ALA A  54       6.220  23.681  23.606  1.00  0.00           H  
ATOM    906  HA  ALA A  54       4.861  23.542  26.085  1.00  0.00           H  
ATOM    907 1HB  ALA A  54       7.012  22.885  26.989  1.00  0.00           H  
ATOM    908 2HB  ALA A  54       6.727  22.104  25.420  1.00  0.00           H  
ATOM    909 3HB  ALA A  54       7.836  23.484  25.552  1.00  0.00           H  
ATOM    910  N   LEU A  55       6.871  26.125  25.879  1.00  0.00           N  
ATOM    911  CA  LEU A  55       7.228  27.364  26.529  1.00  0.00           C  
ATOM    912  C   LEU A  55       6.029  28.282  26.593  1.00  0.00           C  
ATOM    913  O   LEU A  55       5.798  28.933  27.623  1.00  0.00           O  
ATOM    914  CB  LEU A  55       8.359  28.018  25.751  1.00  0.00           C  
ATOM    915  CG  LEU A  55       9.717  27.274  25.767  1.00  0.00           C  
ATOM    916  CD1 LEU A  55      10.626  27.965  24.771  1.00  0.00           C  
ATOM    917  CD2 LEU A  55      10.313  27.254  27.182  1.00  0.00           C  
ATOM    918  H   LEU A  55       7.283  25.874  24.979  1.00  0.00           H  
ATOM    919  HA  LEU A  55       7.536  27.150  27.542  1.00  0.00           H  
ATOM    920 1HB  LEU A  55       8.046  28.095  24.706  1.00  0.00           H  
ATOM    921 2HB  LEU A  55       8.518  29.024  26.136  1.00  0.00           H  
ATOM    922  HG  LEU A  55       9.584  26.257  25.445  1.00  0.00           H  
ATOM    923 1HD1 LEU A  55      11.597  27.480  24.740  1.00  0.00           H  
ATOM    924 2HD1 LEU A  55      10.177  27.927  23.778  1.00  0.00           H  
ATOM    925 3HD1 LEU A  55      10.753  28.993  25.046  1.00  0.00           H  
ATOM    926 1HD2 LEU A  55      11.273  26.738  27.168  1.00  0.00           H  
ATOM    927 2HD2 LEU A  55      10.447  28.248  27.523  1.00  0.00           H  
ATOM    928 3HD2 LEU A  55       9.665  26.747  27.855  1.00  0.00           H  
ATOM    929  N   GLU A  56       5.228  28.307  25.523  1.00  0.00           N  
ATOM    930  CA  GLU A  56       4.033  29.122  25.520  1.00  0.00           C  
ATOM    931  C   GLU A  56       3.066  28.615  26.572  1.00  0.00           C  
ATOM    932  O   GLU A  56       2.470  29.415  27.289  1.00  0.00           O  
ATOM    933  CB  GLU A  56       3.333  29.120  24.164  1.00  0.00           C  
ATOM    934  CG  GLU A  56       4.039  29.855  23.035  1.00  0.00           C  
ATOM    935  CD  GLU A  56       3.264  29.744  21.749  1.00  0.00           C  
ATOM    936  OE1 GLU A  56       2.235  29.097  21.766  1.00  0.00           O  
ATOM    937  OE2 GLU A  56       3.697  30.281  20.749  1.00  0.00           O  
ATOM    938  H   GLU A  56       5.495  27.787  24.676  1.00  0.00           H  
ATOM    939  HA  GLU A  56       4.312  30.148  25.776  1.00  0.00           H  
ATOM    940 1HB  GLU A  56       3.212  28.083  23.841  1.00  0.00           H  
ATOM    941 2HB  GLU A  56       2.343  29.537  24.273  1.00  0.00           H  
ATOM    942 1HG  GLU A  56       4.134  30.906  23.305  1.00  0.00           H  
ATOM    943 2HG  GLU A  56       5.035  29.455  22.900  1.00  0.00           H  
ATOM    944  N   LEU A  57       2.945  27.284  26.712  1.00  0.00           N  
ATOM    945  CA  LEU A  57       2.038  26.765  27.716  1.00  0.00           C  
ATOM    946  C   LEU A  57       2.514  27.142  29.088  1.00  0.00           C  
ATOM    947  O   LEU A  57       1.721  27.608  29.903  1.00  0.00           O  
ATOM    948  CB  LEU A  57       1.971  25.232  27.667  1.00  0.00           C  
ATOM    949  CG  LEU A  57       1.285  24.577  26.471  1.00  0.00           C  
ATOM    950  CD1 LEU A  57       1.567  23.078  26.520  1.00  0.00           C  
ATOM    951  CD2 LEU A  57      -0.216  24.837  26.525  1.00  0.00           C  
ATOM    952  H   LEU A  57       3.438  26.656  26.071  1.00  0.00           H  
ATOM    953  HA  LEU A  57       1.058  27.199  27.562  1.00  0.00           H  
ATOM    954 1HB  LEU A  57       2.992  24.854  27.696  1.00  0.00           H  
ATOM    955 2HB  LEU A  57       1.462  24.887  28.564  1.00  0.00           H  
ATOM    956  HG  LEU A  57       1.685  24.977  25.546  1.00  0.00           H  
ATOM    957 1HD1 LEU A  57       1.090  22.593  25.674  1.00  0.00           H  
ATOM    958 2HD1 LEU A  57       2.636  22.908  26.471  1.00  0.00           H  
ATOM    959 3HD1 LEU A  57       1.175  22.660  27.448  1.00  0.00           H  
ATOM    960 1HD2 LEU A  57      -0.692  24.353  25.673  1.00  0.00           H  
ATOM    961 2HD2 LEU A  57      -0.625  24.429  27.451  1.00  0.00           H  
ATOM    962 3HD2 LEU A  57      -0.416  25.902  26.483  1.00  0.00           H  
ATOM    963  N   ALA A  58       3.817  27.059  29.334  1.00  0.00           N  
ATOM    964  CA  ALA A  58       4.301  27.377  30.654  1.00  0.00           C  
ATOM    965  C   ALA A  58       3.979  28.813  31.037  1.00  0.00           C  
ATOM    966  O   ALA A  58       3.528  29.070  32.159  1.00  0.00           O  
ATOM    967  CB  ALA A  58       5.789  27.137  30.700  1.00  0.00           C  
ATOM    968  H   ALA A  58       4.456  26.679  28.627  1.00  0.00           H  
ATOM    969  HA  ALA A  58       3.803  26.719  31.356  1.00  0.00           H  
ATOM    970 1HB  ALA A  58       6.168  27.326  31.655  1.00  0.00           H  
ATOM    971 2HB  ALA A  58       5.974  26.124  30.445  1.00  0.00           H  
ATOM    972 3HB  ALA A  58       6.275  27.787  29.982  1.00  0.00           H  
ATOM    973  N   LEU A  59       4.124  29.745  30.091  1.00  0.00           N  
ATOM    974  CA  LEU A  59       3.845  31.136  30.403  1.00  0.00           C  
ATOM    975  C   LEU A  59       2.354  31.423  30.492  1.00  0.00           C  
ATOM    976  O   LEU A  59       1.926  32.196  31.354  1.00  0.00           O  
ATOM    977  CB  LEU A  59       4.471  32.038  29.340  1.00  0.00           C  
ATOM    978  CG  LEU A  59       6.012  32.022  29.270  1.00  0.00           C  
ATOM    979  CD1 LEU A  59       6.470  32.839  28.070  1.00  0.00           C  
ATOM    980  CD2 LEU A  59       6.652  32.572  30.590  1.00  0.00           C  
ATOM    981  H   LEU A  59       4.520  29.480  29.180  1.00  0.00           H  
ATOM    982  HA  LEU A  59       4.274  31.359  31.374  1.00  0.00           H  
ATOM    983 1HB  LEU A  59       4.096  31.710  28.365  1.00  0.00           H  
ATOM    984 2HB  LEU A  59       4.145  33.059  29.511  1.00  0.00           H  
ATOM    985  HG  LEU A  59       6.325  31.010  29.111  1.00  0.00           H  
ATOM    986 1HD1 LEU A  59       7.558  32.799  27.998  1.00  0.00           H  
ATOM    987 2HD1 LEU A  59       6.031  32.423  27.160  1.00  0.00           H  
ATOM    988 3HD1 LEU A  59       6.153  33.872  28.190  1.00  0.00           H  
ATOM    989 1HD2 LEU A  59       7.738  32.542  30.507  1.00  0.00           H  
ATOM    990 2HD2 LEU A  59       6.342  33.606  30.760  1.00  0.00           H  
ATOM    991 3HD2 LEU A  59       6.362  31.975  31.445  1.00  0.00           H  
ATOM    992  N   LYS A  60       1.547  30.802  29.629  1.00  0.00           N  
ATOM    993  CA  LYS A  60       0.111  31.042  29.655  1.00  0.00           C  
ATOM    994  C   LYS A  60      -0.493  30.496  30.941  1.00  0.00           C  
ATOM    995  O   LYS A  60      -1.359  31.136  31.545  1.00  0.00           O  
ATOM    996  CB  LYS A  60      -0.546  30.403  28.429  1.00  0.00           C  
ATOM    997  CG  LYS A  60      -0.228  31.116  27.101  1.00  0.00           C  
ATOM    998  CD  LYS A  60      -0.799  30.363  25.894  1.00  0.00           C  
ATOM    999  CE  LYS A  60      -0.420  31.055  24.575  1.00  0.00           C  
ATOM   1000  NZ  LYS A  60      -0.868  30.279  23.372  1.00  0.00           N  
ATOM   1001  H   LYS A  60       1.940  30.186  28.910  1.00  0.00           H  
ATOM   1002  HA  LYS A  60      -0.062  32.117  29.629  1.00  0.00           H  
ATOM   1003 1HB  LYS A  60      -0.204  29.368  28.343  1.00  0.00           H  
ATOM   1004 2HB  LYS A  60      -1.625  30.384  28.562  1.00  0.00           H  
ATOM   1005 1HG  LYS A  60      -0.664  32.114  27.127  1.00  0.00           H  
ATOM   1006 2HG  LYS A  60       0.845  31.225  26.989  1.00  0.00           H  
ATOM   1007 1HD  LYS A  60      -0.396  29.345  25.886  1.00  0.00           H  
ATOM   1008 2HD  LYS A  60      -1.884  30.309  25.972  1.00  0.00           H  
ATOM   1009 1HE  LYS A  60      -0.876  32.041  24.548  1.00  0.00           H  
ATOM   1010 2HE  LYS A  60       0.663  31.167  24.537  1.00  0.00           H  
ATOM   1011 1HZ  LYS A  60      -0.586  30.768  22.530  1.00  0.00           H  
ATOM   1012 2HZ  LYS A  60      -0.437  29.360  23.379  1.00  0.00           H  
ATOM   1013 3HZ  LYS A  60      -1.871  30.177  23.382  1.00  0.00           H  
ATOM   1014  N   LEU A  61      -0.014  29.325  31.365  1.00  0.00           N  
ATOM   1015  CA  LEU A  61      -0.471  28.658  32.568  1.00  0.00           C  
ATOM   1016  C   LEU A  61      -0.050  29.424  33.814  1.00  0.00           C  
ATOM   1017  O   LEU A  61      -0.794  29.448  34.796  1.00  0.00           O  
ATOM   1018  CB  LEU A  61       0.099  27.248  32.587  1.00  0.00           C  
ATOM   1019  CG  LEU A  61      -0.446  26.226  31.536  1.00  0.00           C  
ATOM   1020  CD1 LEU A  61       0.466  24.986  31.529  1.00  0.00           C  
ATOM   1021  CD2 LEU A  61      -1.859  25.818  31.891  1.00  0.00           C  
ATOM   1022  H   LEU A  61       0.691  28.847  30.798  1.00  0.00           H  
ATOM   1023  HA  LEU A  61      -1.556  28.622  32.549  1.00  0.00           H  
ATOM   1024 1HB  LEU A  61       1.159  27.359  32.395  1.00  0.00           H  
ATOM   1025 2HB  LEU A  61      -0.045  26.829  33.579  1.00  0.00           H  
ATOM   1026  HG  LEU A  61      -0.439  26.675  30.545  1.00  0.00           H  
ATOM   1027 1HD1 LEU A  61       0.109  24.264  30.796  1.00  0.00           H  
ATOM   1028 2HD1 LEU A  61       1.472  25.293  31.266  1.00  0.00           H  
ATOM   1029 3HD1 LEU A  61       0.475  24.516  32.509  1.00  0.00           H  
ATOM   1030 1HD2 LEU A  61      -2.216  25.099  31.154  1.00  0.00           H  
ATOM   1031 2HD2 LEU A  61      -1.865  25.359  32.879  1.00  0.00           H  
ATOM   1032 3HD2 LEU A  61      -2.513  26.683  31.890  1.00  0.00           H  
ATOM   1033  N   LEU A  62       1.146  30.032  33.793  1.00  0.00           N  
ATOM   1034  CA  LEU A  62       1.612  30.814  34.926  1.00  0.00           C  
ATOM   1035  C   LEU A  62       0.828  32.117  35.066  1.00  0.00           C  
ATOM   1036  O   LEU A  62       0.498  32.528  36.180  1.00  0.00           O  
ATOM   1037  CB  LEU A  62       3.102  31.165  34.766  1.00  0.00           C  
ATOM   1038  CG  LEU A  62       3.784  31.967  35.932  1.00  0.00           C  
ATOM   1039  CD1 LEU A  62       3.711  31.166  37.235  1.00  0.00           C  
ATOM   1040  CD2 LEU A  62       5.237  32.263  35.557  1.00  0.00           C  
ATOM   1041  H   LEU A  62       1.773  29.900  32.994  1.00  0.00           H  
ATOM   1042  HA  LEU A  62       1.460  30.220  35.822  1.00  0.00           H  
ATOM   1043 1HB  LEU A  62       3.649  30.247  34.627  1.00  0.00           H  
ATOM   1044 2HB  LEU A  62       3.213  31.754  33.852  1.00  0.00           H  
ATOM   1045  HG  LEU A  62       3.256  32.912  36.083  1.00  0.00           H  
ATOM   1046 1HD1 LEU A  62       4.187  31.731  38.037  1.00  0.00           H  
ATOM   1047 2HD1 LEU A  62       2.677  30.975  37.513  1.00  0.00           H  
ATOM   1048 3HD1 LEU A  62       4.224  30.225  37.099  1.00  0.00           H  
ATOM   1049 1HD2 LEU A  62       5.718  32.833  36.354  1.00  0.00           H  
ATOM   1050 2HD2 LEU A  62       5.760  31.340  35.420  1.00  0.00           H  
ATOM   1051 3HD2 LEU A  62       5.264  32.844  34.629  1.00  0.00           H  
ATOM   1052  N   LYS A  63       0.572  32.787  33.933  1.00  0.00           N  
ATOM   1053  CA  LYS A  63      -0.142  34.059  33.915  1.00  0.00           C  
ATOM   1054  C   LYS A  63      -1.638  33.944  34.237  1.00  0.00           C  
ATOM   1055  O   LYS A  63      -2.196  34.857  34.850  1.00  0.00           O  
ATOM   1056  CB  LYS A  63       0.053  34.736  32.559  1.00  0.00           C  
ATOM   1057  CG  LYS A  63       1.476  35.263  32.317  1.00  0.00           C  
ATOM   1058  CD  LYS A  63       1.614  35.876  30.925  1.00  0.00           C  
ATOM   1059  CE  LYS A  63       3.037  36.380  30.665  1.00  0.00           C  
ATOM   1060  NZ  LYS A  63       3.177  36.976  29.296  1.00  0.00           N  
ATOM   1061  H   LYS A  63       0.912  32.412  33.044  1.00  0.00           H  
ATOM   1062  HA  LYS A  63       0.302  34.696  34.677  1.00  0.00           H  
ATOM   1063 1HB  LYS A  63      -0.177  34.019  31.766  1.00  0.00           H  
ATOM   1064 2HB  LYS A  63      -0.643  35.567  32.463  1.00  0.00           H  
ATOM   1065 1HG  LYS A  63       1.705  36.021  33.064  1.00  0.00           H  
ATOM   1066 2HG  LYS A  63       2.192  34.450  32.429  1.00  0.00           H  
ATOM   1067 1HD  LYS A  63       1.369  35.116  30.178  1.00  0.00           H  
ATOM   1068 2HD  LYS A  63       0.916  36.705  30.819  1.00  0.00           H  
ATOM   1069 1HE  LYS A  63       3.289  37.135  31.407  1.00  0.00           H  
ATOM   1070 2HE  LYS A  63       3.734  35.543  30.759  1.00  0.00           H  
ATOM   1071 1HZ  LYS A  63       4.127  37.298  29.156  1.00  0.00           H  
ATOM   1072 2HZ  LYS A  63       2.955  36.277  28.600  1.00  0.00           H  
ATOM   1073 3HZ  LYS A  63       2.543  37.758  29.200  1.00  0.00           H  
ATOM   1074  N   LYS A  64      -2.280  32.859  33.779  1.00  0.00           N  
ATOM   1075  CA  LYS A  64      -3.705  32.585  33.970  1.00  0.00           C  
ATOM   1076  C   LYS A  64      -4.275  33.089  35.295  1.00  0.00           C  
ATOM   1077  O   LYS A  64      -3.806  32.684  36.360  1.00  0.00           O  
ATOM   1078  OXT LYS A  64      -5.446  33.471  35.274  1.00  0.00           O  
ATOM   1079  CB  LYS A  64      -3.966  31.083  33.845  1.00  0.00           C  
ATOM   1080  CG  LYS A  64      -5.438  30.673  33.964  1.00  0.00           C  
ATOM   1081  CD  LYS A  64      -5.624  29.165  33.745  1.00  0.00           C  
ATOM   1082  CE  LYS A  64      -7.092  28.764  33.849  1.00  0.00           C  
ATOM   1083  NZ  LYS A  64      -7.288  27.297  33.649  1.00  0.00           N  
ATOM   1084  H   LYS A  64      -1.752  32.175  33.231  1.00  0.00           H  
ATOM   1085  HA  LYS A  64      -4.246  33.090  33.170  1.00  0.00           H  
ATOM   1086 1HB  LYS A  64      -3.595  30.733  32.881  1.00  0.00           H  
ATOM   1087 2HB  LYS A  64      -3.398  30.555  34.616  1.00  0.00           H  
ATOM   1088 1HG  LYS A  64      -5.799  30.929  34.963  1.00  0.00           H  
ATOM   1089 2HG  LYS A  64      -6.026  31.227  33.235  1.00  0.00           H  
ATOM   1090 1HD  LYS A  64      -5.242  28.892  32.760  1.00  0.00           H  
ATOM   1091 2HD  LYS A  64      -5.052  28.624  34.499  1.00  0.00           H  
ATOM   1092 1HE  LYS A  64      -7.465  29.039  34.835  1.00  0.00           H  
ATOM   1093 2HE  LYS A  64      -7.662  29.302  33.093  1.00  0.00           H  
ATOM   1094 1HZ  LYS A  64      -8.271  27.074  33.727  1.00  0.00           H  
ATOM   1095 2HZ  LYS A  64      -6.956  27.031  32.732  1.00  0.00           H  
ATOM   1096 3HZ  LYS A  64      -6.774  26.787  34.353  1.00  0.00           H  
TER                                                                             
ATOM   1098  N   VAL B  65      11.629  48.898  17.663  1.00  0.00           N  
ATOM   1099  CA  VAL B  65      11.558  50.127  18.454  1.00  0.00           C  
ATOM   1100  C   VAL B  65      12.396  49.971  19.717  1.00  0.00           C  
ATOM   1101  O   VAL B  65      12.134  49.079  20.526  1.00  0.00           O  
ATOM   1102  CB  VAL B  65      10.128  50.329  18.894  1.00  0.00           C  
ATOM   1103  CG1 VAL B  65      10.058  51.492  19.711  1.00  0.00           C  
ATOM   1104  CG2 VAL B  65       9.230  50.400  17.709  1.00  0.00           C  
ATOM   1105 1H   VAL B  65      11.078  49.002  16.834  1.00  0.00           H  
ATOM   1106 2H   VAL B  65      12.580  48.720  17.410  1.00  0.00           H  
ATOM   1107 3H   VAL B  65      11.278  48.133  18.202  1.00  0.00           H  
ATOM   1108  HA  VAL B  65      11.930  50.960  17.878  1.00  0.00           H  
ATOM   1109  HB  VAL B  65       9.825  49.484  19.510  1.00  0.00           H  
ATOM   1110 1HG1 VAL B  65       9.033  51.632  20.058  1.00  0.00           H  
ATOM   1111 2HG1 VAL B  65      10.723  51.374  20.573  1.00  0.00           H  
ATOM   1112 3HG1 VAL B  65      10.369  52.337  19.117  1.00  0.00           H  
ATOM   1113 1HG2 VAL B  65       8.218  50.524  18.061  1.00  0.00           H  
ATOM   1114 2HG2 VAL B  65       9.517  51.239  17.096  1.00  0.00           H  
ATOM   1115 3HG2 VAL B  65       9.311  49.480  17.134  1.00  0.00           H  
ATOM   1116  N   SER B  66      13.423  50.799  19.890  1.00  0.00           N  
ATOM   1117  CA  SER B  66      14.326  50.576  21.025  1.00  0.00           C  
ATOM   1118  C   SER B  66      13.740  50.925  22.379  1.00  0.00           C  
ATOM   1119  O   SER B  66      12.875  51.811  22.502  1.00  0.00           O  
ATOM   1120  CB  SER B  66      15.575  51.394  20.848  1.00  0.00           C  
ATOM   1121  OG  SER B  66      15.230  52.730  20.901  1.00  0.00           O  
ATOM   1122  H   SER B  66      13.607  51.548  19.210  1.00  0.00           H  
ATOM   1123  HA  SER B  66      14.602  49.531  21.038  1.00  0.00           H  
ATOM   1124 1HB  SER B  66      16.299  51.163  21.611  1.00  0.00           H  
ATOM   1125 2HB  SER B  66      16.021  51.169  19.878  1.00  0.00           H  
ATOM   1126  HG  SER B  66      16.056  53.272  20.984  1.00  0.00           H  
ATOM   1127  N   PHE B  67      14.291  50.284  23.415  1.00  0.00           N  
ATOM   1128  CA  PHE B  67      13.998  50.632  24.812  1.00  0.00           C  
ATOM   1129  C   PHE B  67      15.089  50.044  25.733  1.00  0.00           C  
ATOM   1130  O   PHE B  67      15.718  49.061  25.373  1.00  0.00           O  
ATOM   1131  CB  PHE B  67      12.593  50.199  25.209  1.00  0.00           C  
ATOM   1132  CG  PHE B  67      12.356  48.831  25.120  1.00  0.00           C  
ATOM   1133  CD1 PHE B  67      12.546  48.061  26.223  1.00  0.00           C  
ATOM   1134  CD2 PHE B  67      11.908  48.267  23.972  1.00  0.00           C  
ATOM   1135  CE1 PHE B  67      12.282  46.721  26.197  1.00  0.00           C  
ATOM   1136  CE2 PHE B  67      11.649  46.919  23.919  1.00  0.00           C  
ATOM   1137  CZ  PHE B  67      11.834  46.138  25.043  1.00  0.00           C  
ATOM   1138  H   PHE B  67      14.976  49.571  23.196  1.00  0.00           H  
ATOM   1139  HA  PHE B  67      14.015  51.716  24.859  1.00  0.00           H  
ATOM   1140 1HB  PHE B  67      12.357  50.507  26.213  1.00  0.00           H  
ATOM   1141 2HB  PHE B  67      11.867  50.698  24.563  1.00  0.00           H  
ATOM   1142  HD1 PHE B  67      12.908  48.534  27.140  1.00  0.00           H  
ATOM   1143  HD2 PHE B  67      11.753  48.892  23.086  1.00  0.00           H  
ATOM   1144  HE1 PHE B  67      12.438  46.121  27.093  1.00  0.00           H  
ATOM   1145  HE2 PHE B  67      11.300  46.464  22.999  1.00  0.00           H  
ATOM   1146  HZ  PHE B  67      11.634  45.060  25.013  1.00  0.00           H  
ATOM   1147  N   PRO B  68      15.306  50.561  26.953  1.00  0.00           N  
ATOM   1148  CA  PRO B  68      16.323  50.113  27.897  1.00  0.00           C  
ATOM   1149  C   PRO B  68      16.196  48.651  28.389  1.00  0.00           C  
ATOM   1150  O   PRO B  68      15.143  48.011  28.429  1.00  0.00           O  
ATOM   1151  CB  PRO B  68      16.088  51.057  29.109  1.00  0.00           C  
ATOM   1152  CG  PRO B  68      15.519  52.264  28.546  1.00  0.00           C  
ATOM   1153  CD  PRO B  68      14.622  51.780  27.406  1.00  0.00           C  
ATOM   1154  HA  PRO B  68      17.304  50.269  27.472  1.00  0.00           H  
ATOM   1155 1HB  PRO B  68      15.480  50.584  29.836  1.00  0.00           H  
ATOM   1156 2HB  PRO B  68      17.065  51.268  29.597  1.00  0.00           H  
ATOM   1157 1HG  PRO B  68      14.955  52.802  29.337  1.00  0.00           H  
ATOM   1158 2HG  PRO B  68      16.292  52.928  28.215  1.00  0.00           H  
ATOM   1159 1HD  PRO B  68      13.617  51.547  27.773  1.00  0.00           H  
ATOM   1160 2HD  PRO B  68      14.630  52.571  26.661  1.00  0.00           H  
ATOM   1161  N   ALA B  69      17.336  48.130  28.776  1.00  0.00           N  
ATOM   1162  CA  ALA B  69      17.378  46.824  29.357  1.00  0.00           C  
ATOM   1163  C   ALA B  69      16.775  46.785  30.758  1.00  0.00           C  
ATOM   1164  O   ALA B  69      16.838  47.769  31.492  1.00  0.00           O  
ATOM   1165  CB  ALA B  69      18.824  46.333  29.420  1.00  0.00           C  
ATOM   1166  H   ALA B  69      18.191  48.665  28.695  1.00  0.00           H  
ATOM   1167  HA  ALA B  69      16.790  46.164  28.722  1.00  0.00           H  
ATOM   1168 1HB  ALA B  69      18.858  45.321  29.837  1.00  0.00           H  
ATOM   1169 2HB  ALA B  69      19.254  46.330  28.419  1.00  0.00           H  
ATOM   1170 3HB  ALA B  69      19.405  47.002  30.067  1.00  0.00           H  
ATOM   1171  N   SER B  70      16.289  45.607  31.133  1.00  0.00           N  
ATOM   1172  CA  SER B  70      15.874  45.284  32.509  1.00  0.00           C  
ATOM   1173  C   SER B  70      16.208  43.799  32.813  1.00  0.00           C  
ATOM   1174  O   SER B  70      16.294  42.968  31.897  1.00  0.00           O  
ATOM   1175  CB  SER B  70      14.388  45.519  32.695  1.00  0.00           C  
ATOM   1176  OG  SER B  70      13.632  44.629  31.914  1.00  0.00           O  
ATOM   1177  H   SER B  70      16.228  44.892  30.405  1.00  0.00           H  
ATOM   1178  HA  SER B  70      16.416  45.916  33.212  1.00  0.00           H  
ATOM   1179 1HB  SER B  70      14.131  45.396  33.746  1.00  0.00           H  
ATOM   1180 2HB  SER B  70      14.149  46.546  32.416  1.00  0.00           H  
ATOM   1181  HG  SER B  70      12.711  44.818  32.113  1.00  0.00           H  
ATOM   1182  N   VAL B  71      16.407  43.462  34.096  1.00  0.00           N  
ATOM   1183  CA  VAL B  71      16.751  42.068  34.454  1.00  0.00           C  
ATOM   1184  C   VAL B  71      16.327  41.600  35.851  1.00  0.00           C  
ATOM   1185  O   VAL B  71      16.359  42.368  36.814  1.00  0.00           O  
ATOM   1186  CB  VAL B  71      18.293  41.861  34.284  1.00  0.00           C  
ATOM   1187  CG1 VAL B  71      19.057  42.749  35.180  1.00  0.00           C  
ATOM   1188  CG2 VAL B  71      18.733  40.449  34.643  1.00  0.00           C  
ATOM   1189  H   VAL B  71      16.324  44.169  34.814  1.00  0.00           H  
ATOM   1190  HA  VAL B  71      16.268  41.420  33.732  1.00  0.00           H  
ATOM   1191  HB  VAL B  71      18.549  42.086  33.249  1.00  0.00           H  
ATOM   1192 1HG1 VAL B  71      20.128  42.595  35.023  1.00  0.00           H  
ATOM   1193 2HG1 VAL B  71      18.812  43.740  34.982  1.00  0.00           H  
ATOM   1194 3HG1 VAL B  71      18.816  42.531  36.202  1.00  0.00           H  
ATOM   1195 1HG2 VAL B  71      19.794  40.389  34.481  1.00  0.00           H  
ATOM   1196 2HG2 VAL B  71      18.538  40.227  35.679  1.00  0.00           H  
ATOM   1197 3HG2 VAL B  71      18.226  39.720  34.034  1.00  0.00           H  
ATOM   1198  N   GLN B  72      16.003  40.312  35.967  1.00  0.00           N  
ATOM   1199  CA  GLN B  72      15.774  39.693  37.276  1.00  0.00           C  
ATOM   1200  C   GLN B  72      16.314  38.253  37.343  1.00  0.00           C  
ATOM   1201  O   GLN B  72      16.418  37.536  36.337  1.00  0.00           O  
ATOM   1202  CB  GLN B  72      14.288  39.672  37.625  1.00  0.00           C  
ATOM   1203  CG  GLN B  72      13.467  38.801  36.707  1.00  0.00           C  
ATOM   1204  CD  GLN B  72      12.017  38.841  37.021  1.00  0.00           C  
ATOM   1205  OE1 GLN B  72      11.441  39.927  37.124  1.00  0.00           O  
ATOM   1206  NE2 GLN B  72      11.392  37.677  37.186  1.00  0.00           N  
ATOM   1207  H   GLN B  72      15.931  39.767  35.104  1.00  0.00           H  
ATOM   1208  HA  GLN B  72      16.306  40.274  38.031  1.00  0.00           H  
ATOM   1209 1HB  GLN B  72      14.157  39.302  38.644  1.00  0.00           H  
ATOM   1210 2HB  GLN B  72      13.891  40.687  37.586  1.00  0.00           H  
ATOM   1211 1HG  GLN B  72      13.608  39.169  35.694  1.00  0.00           H  
ATOM   1212 2HG  GLN B  72      13.795  37.763  36.787  1.00  0.00           H  
ATOM   1213 1HE2 GLN B  72      10.413  37.668  37.401  1.00  0.00           H  
ATOM   1214 2HE2 GLN B  72      11.890  36.775  37.103  1.00  0.00           H  
ATOM   1215  N   LEU B  73      16.647  37.838  38.564  1.00  0.00           N  
ATOM   1216  CA  LEU B  73      17.079  36.476  38.856  1.00  0.00           C  
ATOM   1217  C   LEU B  73      16.120  35.782  39.788  1.00  0.00           C  
ATOM   1218  O   LEU B  73      15.509  36.413  40.634  1.00  0.00           O  
ATOM   1219  CB  LEU B  73      18.496  36.463  39.463  1.00  0.00           C  
ATOM   1220  CG  LEU B  73      19.627  37.123  38.605  1.00  0.00           C  
ATOM   1221  CD1 LEU B  73      20.925  37.098  39.358  1.00  0.00           C  
ATOM   1222  CD2 LEU B  73      19.780  36.415  37.311  1.00  0.00           C  
ATOM   1223  H   LEU B  73      16.569  38.491  39.338  1.00  0.00           H  
ATOM   1224  HA  LEU B  73      17.117  35.913  37.927  1.00  0.00           H  
ATOM   1225 1HB  LEU B  73      18.463  36.979  40.419  1.00  0.00           H  
ATOM   1226 2HB  LEU B  73      18.778  35.422  39.653  1.00  0.00           H  
ATOM   1227  HG  LEU B  73      19.377  38.136  38.420  1.00  0.00           H  
ATOM   1228 1HD1 LEU B  73      21.705  37.580  38.766  1.00  0.00           H  
ATOM   1229 2HD1 LEU B  73      20.811  37.629  40.294  1.00  0.00           H  
ATOM   1230 3HD1 LEU B  73      21.206  36.075  39.548  1.00  0.00           H  
ATOM   1231 1HD2 LEU B  73      20.556  36.875  36.741  1.00  0.00           H  
ATOM   1232 2HD2 LEU B  73      20.032  35.376  37.489  1.00  0.00           H  
ATOM   1233 3HD2 LEU B  73      18.863  36.475  36.760  1.00  0.00           H  
ATOM   1234  N   HIS B  74      16.038  34.477  39.678  1.00  0.00           N  
ATOM   1235  CA  HIS B  74      15.232  33.654  40.586  1.00  0.00           C  
ATOM   1236  C   HIS B  74      16.122  32.766  41.474  1.00  0.00           C  
ATOM   1237  O   HIS B  74      17.264  32.471  41.115  1.00  0.00           O  
ATOM   1238  CB  HIS B  74      14.315  32.794  39.729  1.00  0.00           C  
ATOM   1239  CG  HIS B  74      13.399  33.599  38.831  1.00  0.00           C  
ATOM   1240  ND1 HIS B  74      12.079  33.815  39.129  1.00  0.00           N  
ATOM   1241  CD2 HIS B  74      13.627  34.222  37.638  1.00  0.00           C  
ATOM   1242  CE1 HIS B  74      11.511  34.515  38.169  1.00  0.00           C  
ATOM   1243  NE2 HIS B  74      12.420  34.783  37.233  1.00  0.00           N  
ATOM   1244  H   HIS B  74      16.537  34.016  38.907  1.00  0.00           H  
ATOM   1245  HA  HIS B  74      14.628  34.290  41.236  1.00  0.00           H  
ATOM   1246 1HB  HIS B  74      14.914  32.151  39.126  1.00  0.00           H  
ATOM   1247 2HB  HIS B  74      13.698  32.162  40.369  1.00  0.00           H  
ATOM   1248  HD1 HIS B  74      11.558  33.417  39.915  1.00  0.00           H  
ATOM   1249  HD2 HIS B  74      14.516  34.320  37.013  1.00  0.00           H  
ATOM   1250  HE1 HIS B  74      10.452  34.769  38.241  1.00  0.00           H  
ATOM   1251  N   THR B  75      15.596  32.342  42.622  1.00  0.00           N  
ATOM   1252  CA  THR B  75      16.345  31.499  43.559  1.00  0.00           C  
ATOM   1253  C   THR B  75      16.898  30.310  42.840  1.00  0.00           C  
ATOM   1254  O   THR B  75      16.180  29.681  42.065  1.00  0.00           O  
ATOM   1255  CB  THR B  75      15.441  31.042  44.724  1.00  0.00           C  
ATOM   1256  OG1 THR B  75      14.913  32.198  45.396  1.00  0.00           O  
ATOM   1257  CG2 THR B  75      16.248  30.216  45.727  1.00  0.00           C  
ATOM   1258  H   THR B  75      14.655  32.616  42.859  1.00  0.00           H  
ATOM   1259  HA  THR B  75      17.184  32.052  43.973  1.00  0.00           H  
ATOM   1260  HB  THR B  75      14.617  30.444  44.337  1.00  0.00           H  
ATOM   1261  HG1 THR B  75      14.235  31.923  46.024  1.00  0.00           H  
ATOM   1262 1HG2 THR B  75      15.597  29.914  46.545  1.00  0.00           H  
ATOM   1263 2HG2 THR B  75      16.650  29.322  45.249  1.00  0.00           H  
ATOM   1264 3HG2 THR B  75      17.067  30.818  46.119  1.00  0.00           H  
ATOM   1265  N   ALA B  76      18.183  30.009  43.087  1.00  0.00           N  
ATOM   1266  CA  ALA B  76      18.860  28.896  42.421  1.00  0.00           C  
ATOM   1267  C   ALA B  76      18.095  27.575  42.645  1.00  0.00           C  
ATOM   1268  O   ALA B  76      17.657  27.235  43.750  1.00  0.00           O  
ATOM   1269  CB  ALA B  76      20.299  28.755  42.917  1.00  0.00           C  
ATOM   1270  H   ALA B  76      18.696  30.580  43.742  1.00  0.00           H  
ATOM   1271  HA  ALA B  76      18.870  29.102  41.353  1.00  0.00           H  
ATOM   1272 1HB  ALA B  76      20.783  27.938  42.379  1.00  0.00           H  
ATOM   1273 2HB  ALA B  76      20.839  29.682  42.734  1.00  0.00           H  
ATOM   1274 3HB  ALA B  76      20.299  28.541  43.984  1.00  0.00           H  
ATOM   1275  N   VAL B  77      17.982  26.844  41.550  1.00  0.00           N  
ATOM   1276  CA  VAL B  77      17.227  25.627  41.357  1.00  0.00           C  
ATOM   1277  C   VAL B  77      18.121  24.431  41.138  1.00  0.00           C  
ATOM   1278  O   VAL B  77      19.165  24.571  40.489  1.00  0.00           O  
ATOM   1279  CB  VAL B  77      16.289  25.799  40.132  1.00  0.00           C  
ATOM   1280  CG1 VAL B  77      15.458  24.551  39.918  1.00  0.00           C  
ATOM   1281  CG2 VAL B  77      15.406  27.014  40.310  1.00  0.00           C  
ATOM   1282  H   VAL B  77      18.437  27.216  40.718  1.00  0.00           H  
ATOM   1283  HA  VAL B  77      16.596  25.455  42.230  1.00  0.00           H  
ATOM   1284  HB  VAL B  77      16.899  25.935  39.248  1.00  0.00           H  
ATOM   1285 1HG1 VAL B  77      14.833  24.676  39.035  1.00  0.00           H  
ATOM   1286 2HG1 VAL B  77      16.087  23.721  39.782  1.00  0.00           H  
ATOM   1287 3HG1 VAL B  77      14.828  24.380  40.788  1.00  0.00           H  
ATOM   1288 1HG2 VAL B  77      14.769  27.136  39.438  1.00  0.00           H  
ATOM   1289 2HG2 VAL B  77      14.790  26.894  41.199  1.00  0.00           H  
ATOM   1290 3HG2 VAL B  77      16.026  27.897  40.421  1.00  0.00           H  
ATOM   1291  N   GLU B  78      17.782  23.266  41.723  1.00  0.00           N  
ATOM   1292  CA  GLU B  78      18.612  22.084  41.447  1.00  0.00           C  
ATOM   1293  C   GLU B  78      17.841  21.132  40.499  1.00  0.00           C  
ATOM   1294  O   GLU B  78      16.833  20.543  40.887  1.00  0.00           O  
ATOM   1295  CB  GLU B  78      18.978  21.366  42.743  1.00  0.00           C  
ATOM   1296  CG  GLU B  78      19.904  20.176  42.558  1.00  0.00           C  
ATOM   1297  CD  GLU B  78      20.293  19.520  43.855  1.00  0.00           C  
ATOM   1298  OE1 GLU B  78      19.857  19.968  44.889  1.00  0.00           O  
ATOM   1299  OE2 GLU B  78      21.033  18.567  43.810  1.00  0.00           O  
ATOM   1300  H   GLU B  78      16.921  23.187  42.252  1.00  0.00           H  
ATOM   1301  HA  GLU B  78      19.527  22.387  40.937  1.00  0.00           H  
ATOM   1302 1HB  GLU B  78      19.446  22.059  43.417  1.00  0.00           H  
ATOM   1303 2HB  GLU B  78      18.072  21.007  43.225  1.00  0.00           H  
ATOM   1304 1HG  GLU B  78      19.416  19.437  41.922  1.00  0.00           H  
ATOM   1305 2HG  GLU B  78      20.804  20.516  42.043  1.00  0.00           H  
ATOM   1306  N   MET B  79      18.338  21.001  39.266  1.00  0.00           N  
ATOM   1307  CA  MET B  79      17.792  20.195  38.174  1.00  0.00           C  
ATOM   1308  C   MET B  79      18.943  19.303  37.735  1.00  0.00           C  
ATOM   1309  O   MET B  79      19.833  19.070  38.553  1.00  0.00           O  
ATOM   1310  CB  MET B  79      17.222  21.027  37.063  1.00  0.00           C  
ATOM   1311  CG  MET B  79      16.038  21.756  37.486  1.00  0.00           C  
ATOM   1312  SD  MET B  79      15.253  22.654  36.223  1.00  0.00           S  
ATOM   1313  CE  MET B  79      14.495  21.299  35.328  1.00  0.00           C  
ATOM   1314  H   MET B  79      19.181  21.521  39.020  1.00  0.00           H  
ATOM   1315  HA  MET B  79      16.993  19.566  38.557  1.00  0.00           H  
ATOM   1316 1HB  MET B  79      17.967  21.762  36.753  1.00  0.00           H  
ATOM   1317 2HB  MET B  79      16.989  20.405  36.228  1.00  0.00           H  
ATOM   1318 1HG  MET B  79      15.314  21.089  37.960  1.00  0.00           H  
ATOM   1319 2HG  MET B  79      16.377  22.434  38.197  1.00  0.00           H  
ATOM   1320 1HE  MET B  79      13.930  21.695  34.528  1.00  0.00           H  
ATOM   1321 2HE  MET B  79      15.241  20.633  34.925  1.00  0.00           H  
ATOM   1322 3HE  MET B  79      13.841  20.743  35.983  1.00  0.00           H  
ATOM   1323  N   HIS B  80      18.924  18.694  36.525  1.00  0.00           N  
ATOM   1324  CA  HIS B  80      20.089  17.856  36.153  1.00  0.00           C  
ATOM   1325  C   HIS B  80      21.371  18.644  36.464  1.00  0.00           C  
ATOM   1326  O   HIS B  80      22.326  18.093  37.026  1.00  0.00           O  
ATOM   1327  CB  HIS B  80      20.008  17.498  34.673  1.00  0.00           C  
ATOM   1328  CG  HIS B  80      21.140  16.693  34.132  1.00  0.00           C  
ATOM   1329  ND1 HIS B  80      21.323  15.362  34.432  1.00  0.00           N  
ATOM   1330  CD2 HIS B  80      22.135  17.028  33.282  1.00  0.00           C  
ATOM   1331  CE1 HIS B  80      22.391  14.917  33.794  1.00  0.00           C  
ATOM   1332  NE2 HIS B  80      22.900  15.911  33.089  1.00  0.00           N  
ATOM   1333  H   HIS B  80      18.184  18.858  35.841  1.00  0.00           H  
ATOM   1334  HA  HIS B  80      20.116  16.963  36.757  1.00  0.00           H  
ATOM   1335 1HB  HIS B  80      19.082  16.958  34.477  1.00  0.00           H  
ATOM   1336 2HB  HIS B  80      19.967  18.422  34.123  1.00  0.00           H  
ATOM   1337  HD1 HIS B  80      20.748  14.800  35.026  1.00  0.00           H  
ATOM   1338  HD2 HIS B  80      22.389  17.956  32.776  1.00  0.00           H  
ATOM   1339  HE1 HIS B  80      22.709  13.881  33.902  1.00  0.00           H  
ATOM   1340  N   HIS B  81      21.372  19.922  36.077  1.00  0.00           N  
ATOM   1341  CA  HIS B  81      22.413  20.873  36.430  1.00  0.00           C  
ATOM   1342  C   HIS B  81      21.820  21.867  37.422  1.00  0.00           C  
ATOM   1343  O   HIS B  81      20.594  22.016  37.516  1.00  0.00           O  
ATOM   1344  CB  HIS B  81      22.991  21.629  35.234  1.00  0.00           C  
ATOM   1345  CG  HIS B  81      23.878  20.832  34.346  1.00  0.00           C  
ATOM   1346  ND1 HIS B  81      24.553  21.402  33.298  1.00  0.00           N  
ATOM   1347  CD2 HIS B  81      24.233  19.525  34.351  1.00  0.00           C  
ATOM   1348  CE1 HIS B  81      25.268  20.477  32.679  1.00  0.00           C  
ATOM   1349  NE2 HIS B  81      25.088  19.331  33.299  1.00  0.00           N  
ATOM   1350  H   HIS B  81      20.563  20.256  35.580  1.00  0.00           H  
ATOM   1351  HA  HIS B  81      23.247  20.364  36.912  1.00  0.00           H  
ATOM   1352 1HB  HIS B  81      22.171  22.022  34.633  1.00  0.00           H  
ATOM   1353 2HB  HIS B  81      23.559  22.487  35.595  1.00  0.00           H  
ATOM   1354  HD2 HIS B  81      23.907  18.759  35.049  1.00  0.00           H  
ATOM   1355  HE1 HIS B  81      25.903  20.640  31.807  1.00  0.00           H  
ATOM   1356  HE2 HIS B  81      25.511  18.444  33.053  1.00  0.00           H  
ATOM   1357  N   TRP B  82      22.663  22.557  38.159  1.00  0.00           N  
ATOM   1358  CA  TRP B  82      22.146  23.663  38.925  1.00  0.00           C  
ATOM   1359  C   TRP B  82      21.825  24.781  37.973  1.00  0.00           C  
ATOM   1360  O   TRP B  82      22.475  24.956  36.919  1.00  0.00           O  
ATOM   1361  CB  TRP B  82      23.095  24.119  40.020  1.00  0.00           C  
ATOM   1362  CG  TRP B  82      23.046  23.345  41.273  1.00  0.00           C  
ATOM   1363  CD1 TRP B  82      23.753  22.252  41.639  1.00  0.00           C  
ATOM   1364  CD2 TRP B  82      22.249  23.710  42.417  1.00  0.00           C  
ATOM   1365  NE1 TRP B  82      23.445  21.903  42.926  1.00  0.00           N  
ATOM   1366  CE2 TRP B  82      22.531  22.792  43.417  1.00  0.00           C  
ATOM   1367  CE3 TRP B  82      21.341  24.748  42.669  1.00  0.00           C  
ATOM   1368  CZ2 TRP B  82      21.946  22.869  44.659  1.00  0.00           C  
ATOM   1369  CZ3 TRP B  82      20.752  24.830  43.908  1.00  0.00           C  
ATOM   1370  CH2 TRP B  82      21.046  23.915  44.882  1.00  0.00           C  
ATOM   1371  H   TRP B  82      23.669  22.414  38.090  1.00  0.00           H  
ATOM   1372  HA  TRP B  82      21.215  23.351  39.402  1.00  0.00           H  
ATOM   1373 1HB  TRP B  82      24.094  24.013  39.658  1.00  0.00           H  
ATOM   1374 2HB  TRP B  82      22.932  25.171  40.237  1.00  0.00           H  
ATOM   1375  HD1 TRP B  82      24.452  21.734  41.014  1.00  0.00           H  
ATOM   1376  HE1 TRP B  82      23.832  21.118  43.443  1.00  0.00           H  
ATOM   1377  HE3 TRP B  82      21.107  25.479  41.899  1.00  0.00           H  
ATOM   1378  HZ2 TRP B  82      22.168  22.149  45.450  1.00  0.00           H  
ATOM   1379  HZ3 TRP B  82      20.046  25.640  44.096  1.00  0.00           H  
ATOM   1380  HH2 TRP B  82      20.566  24.004  45.855  1.00  0.00           H  
ATOM   1381  N   CYS B  83      20.801  25.534  38.323  1.00  0.00           N  
ATOM   1382  CA  CYS B  83      20.340  26.599  37.483  1.00  0.00           C  
ATOM   1383  C   CYS B  83      20.043  27.898  38.212  1.00  0.00           C  
ATOM   1384  O   CYS B  83      19.340  27.887  39.235  1.00  0.00           O  
ATOM   1385  CB  CYS B  83      19.082  26.170  36.726  1.00  0.00           C  
ATOM   1386  SG  CYS B  83      18.414  27.467  35.677  1.00  0.00           S  
ATOM   1387  H   CYS B  83      20.294  25.323  39.184  1.00  0.00           H  
ATOM   1388  HA  CYS B  83      21.121  26.807  36.742  1.00  0.00           H  
ATOM   1389 1HB  CYS B  83      19.312  25.312  36.097  1.00  0.00           H  
ATOM   1390 2HB  CYS B  83      18.314  25.865  37.428  1.00  0.00           H  
ATOM   1391  N   ILE B  84      20.542  29.012  37.695  1.00  0.00           N  
ATOM   1392  CA  ILE B  84      20.064  30.296  38.185  1.00  0.00           C  
ATOM   1393  C   ILE B  84      19.178  30.861  37.059  1.00  0.00           C  
ATOM   1394  O   ILE B  84      19.700  31.288  36.030  1.00  0.00           O  
ATOM   1395  CB  ILE B  84      21.170  31.304  38.581  1.00  0.00           C  
ATOM   1396  CG1 ILE B  84      22.060  30.678  39.712  1.00  0.00           C  
ATOM   1397  CG2 ILE B  84      20.517  32.647  39.016  1.00  0.00           C  
ATOM   1398  CD1 ILE B  84      23.281  31.503  40.140  1.00  0.00           C  
ATOM   1399  H   ILE B  84      21.208  28.949  36.920  1.00  0.00           H  
ATOM   1400  HA  ILE B  84      19.496  30.155  39.092  1.00  0.00           H  
ATOM   1401  HB  ILE B  84      21.796  31.502  37.739  1.00  0.00           H  
ATOM   1402 1HG1 ILE B  84      21.438  30.507  40.581  1.00  0.00           H  
ATOM   1403 2HG1 ILE B  84      22.424  29.714  39.354  1.00  0.00           H  
ATOM   1404 1HG2 ILE B  84      21.277  33.373  39.277  1.00  0.00           H  
ATOM   1405 2HG2 ILE B  84      19.919  33.048  38.196  1.00  0.00           H  
ATOM   1406 3HG2 ILE B  84      19.863  32.476  39.882  1.00  0.00           H  
ATOM   1407 1HD1 ILE B  84      23.832  30.964  40.914  1.00  0.00           H  
ATOM   1408 2HD1 ILE B  84      23.920  31.665  39.295  1.00  0.00           H  
ATOM   1409 3HD1 ILE B  84      22.971  32.465  40.537  1.00  0.00           H  
ATOM   1410  N   PRO B  85      17.838  30.743  37.135  1.00  0.00           N  
ATOM   1411  CA  PRO B  85      16.965  31.161  36.085  1.00  0.00           C  
ATOM   1412  C   PRO B  85      17.082  32.638  36.023  1.00  0.00           C  
ATOM   1413  O   PRO B  85      17.233  33.277  37.074  1.00  0.00           O  
ATOM   1414  CB  PRO B  85      15.572  30.763  36.608  1.00  0.00           C  
ATOM   1415  CG  PRO B  85      15.826  29.745  37.685  1.00  0.00           C  
ATOM   1416  CD  PRO B  85      17.144  30.139  38.288  1.00  0.00           C  
ATOM   1417  HA  PRO B  85      17.231  30.679  35.142  1.00  0.00           H  
ATOM   1418 1HB  PRO B  85      15.047  31.647  36.948  1.00  0.00           H  
ATOM   1419 2HB  PRO B  85      14.969  30.366  35.821  1.00  0.00           H  
ATOM   1420 1HG  PRO B  85      15.009  29.750  38.425  1.00  0.00           H  
ATOM   1421 2HG  PRO B  85      15.856  28.733  37.255  1.00  0.00           H  
ATOM   1422 1HD  PRO B  85      17.031  30.861  39.109  1.00  0.00           H  
ATOM   1423 2HD  PRO B  85      17.585  29.227  38.608  1.00  0.00           H  
ATOM   1424  N   PHE B  86      16.941  33.175  34.821  1.00  0.00           N  
ATOM   1425  CA  PHE B  86      16.892  34.621  34.624  1.00  0.00           C  
ATOM   1426  C   PHE B  86      15.886  35.077  33.575  1.00  0.00           C  
ATOM   1427  O   PHE B  86      15.557  34.369  32.612  1.00  0.00           O  
ATOM   1428  CB  PHE B  86      18.257  35.211  34.268  1.00  0.00           C  
ATOM   1429  CG  PHE B  86      18.879  34.796  32.975  1.00  0.00           C  
ATOM   1430  CD1 PHE B  86      18.542  35.431  31.800  1.00  0.00           C  
ATOM   1431  CD2 PHE B  86      19.863  33.838  32.940  1.00  0.00           C  
ATOM   1432  CE1 PHE B  86      19.134  35.112  30.625  1.00  0.00           C  
ATOM   1433  CE2 PHE B  86      20.479  33.520  31.747  1.00  0.00           C  
ATOM   1434  CZ  PHE B  86      20.107  34.156  30.585  1.00  0.00           C  
ATOM   1435  H   PHE B  86      16.873  32.553  34.023  1.00  0.00           H  
ATOM   1436  HA  PHE B  86      16.606  35.075  35.573  1.00  0.00           H  
ATOM   1437 1HB  PHE B  86      18.178  36.300  34.273  1.00  0.00           H  
ATOM   1438 2HB  PHE B  86      18.953  34.935  35.047  1.00  0.00           H  
ATOM   1439  HD1 PHE B  86      17.779  36.190  31.815  1.00  0.00           H  
ATOM   1440  HD2 PHE B  86      20.157  33.335  33.870  1.00  0.00           H  
ATOM   1441  HE1 PHE B  86      18.830  35.628  29.726  1.00  0.00           H  
ATOM   1442  HE2 PHE B  86      21.255  32.762  31.731  1.00  0.00           H  
ATOM   1443  HZ  PHE B  86      20.583  33.905  29.633  1.00  0.00           H  
ATOM   1444  N   SER B  87      15.463  36.326  33.726  1.00  0.00           N  
ATOM   1445  CA  SER B  87      14.609  36.952  32.722  1.00  0.00           C  
ATOM   1446  C   SER B  87      15.190  38.326  32.323  1.00  0.00           C  
ATOM   1447  O   SER B  87      15.525  39.161  33.176  1.00  0.00           O  
ATOM   1448  CB  SER B  87      13.189  37.086  33.214  1.00  0.00           C  
ATOM   1449  OG  SER B  87      12.409  37.808  32.306  1.00  0.00           O  
ATOM   1450  H   SER B  87      15.757  36.846  34.558  1.00  0.00           H  
ATOM   1451  HA  SER B  87      14.577  36.319  31.832  1.00  0.00           H  
ATOM   1452 1HB  SER B  87      12.769  36.089  33.336  1.00  0.00           H  
ATOM   1453 2HB  SER B  87      13.171  37.559  34.171  1.00  0.00           H  
ATOM   1454  HG  SER B  87      11.502  37.673  32.590  1.00  0.00           H  
ATOM   1455  N   VAL B  88      15.371  38.514  31.016  1.00  0.00           N  
ATOM   1456  CA  VAL B  88      15.980  39.705  30.489  1.00  0.00           C  
ATOM   1457  C   VAL B  88      15.228  40.291  29.344  1.00  0.00           C  
ATOM   1458  O   VAL B  88      14.808  39.569  28.444  1.00  0.00           O  
ATOM   1459  CB  VAL B  88      17.444  39.419  30.047  1.00  0.00           C  
ATOM   1460  CG1 VAL B  88      18.056  40.627  29.366  1.00  0.00           C  
ATOM   1461  CG2 VAL B  88      18.292  39.141  31.253  1.00  0.00           C  
ATOM   1462  H   VAL B  88      15.095  37.778  30.365  1.00  0.00           H  
ATOM   1463  HA  VAL B  88      16.000  40.452  31.287  1.00  0.00           H  
ATOM   1464  HB  VAL B  88      17.455  38.569  29.366  1.00  0.00           H  
ATOM   1465 1HG1 VAL B  88      19.066  40.400  29.093  1.00  0.00           H  
ATOM   1466 2HG1 VAL B  88      17.508  40.887  28.467  1.00  0.00           H  
ATOM   1467 3HG1 VAL B  88      18.049  41.481  30.055  1.00  0.00           H  
ATOM   1468 1HG2 VAL B  88      19.316  38.941  30.955  1.00  0.00           H  
ATOM   1469 2HG2 VAL B  88      18.261  40.018  31.869  1.00  0.00           H  
ATOM   1470 3HG2 VAL B  88      17.917  38.308  31.799  1.00  0.00           H  
ATOM   1471  N   ASP B  89      15.104  41.617  29.336  1.00  0.00           N  
ATOM   1472  CA  ASP B  89      14.419  42.251  28.234  1.00  0.00           C  
ATOM   1473  C   ASP B  89      15.223  43.451  27.788  1.00  0.00           C  
ATOM   1474  O   ASP B  89      16.232  43.782  28.413  1.00  0.00           O  
ATOM   1475  CB  ASP B  89      13.015  42.726  28.663  1.00  0.00           C  
ATOM   1476  CG  ASP B  89      12.016  42.963  27.489  1.00  0.00           C  
ATOM   1477  OD1 ASP B  89      12.422  42.828  26.353  1.00  0.00           O  
ATOM   1478  OD2 ASP B  89      10.894  43.304  27.744  1.00  0.00           O  
ATOM   1479  H   ASP B  89      15.477  42.163  30.123  1.00  0.00           H  
ATOM   1480  HA  ASP B  89      14.348  41.559  27.390  1.00  0.00           H  
ATOM   1481 1HB  ASP B  89      12.590  41.996  29.350  1.00  0.00           H  
ATOM   1482 2HB  ASP B  89      13.116  43.664  29.220  1.00  0.00           H  
ATOM   1483  N   GLY B  90      14.760  44.099  26.706  1.00  0.00           N  
ATOM   1484  CA  GLY B  90      15.416  45.289  26.117  1.00  0.00           C  
ATOM   1485  C   GLY B  90      15.487  45.170  24.599  1.00  0.00           C  
ATOM   1486  O   GLY B  90      15.453  44.074  24.064  1.00  0.00           O  
ATOM   1487  H   GLY B  90      13.905  43.723  26.283  1.00  0.00           H  
ATOM   1488 1HA  GLY B  90      14.904  46.190  26.398  1.00  0.00           H  
ATOM   1489 2HA  GLY B  90      16.421  45.365  26.510  1.00  0.00           H  
ATOM   1490  N   GLN B  91      15.601  46.313  23.908  1.00  0.00           N  
ATOM   1491  CA  GLN B  91      15.748  46.374  22.473  1.00  0.00           C  
ATOM   1492  C   GLN B  91      16.717  47.485  22.112  1.00  0.00           C  
ATOM   1493  O   GLN B  91      16.462  48.637  22.440  1.00  0.00           O  
ATOM   1494  CB  GLN B  91      14.399  46.548  21.773  1.00  0.00           C  
ATOM   1495  CG  GLN B  91      14.441  46.630  20.250  1.00  0.00           C  
ATOM   1496  CD  GLN B  91      14.846  45.433  19.589  1.00  0.00           C  
ATOM   1497  OE1 GLN B  91      14.292  44.370  19.840  1.00  0.00           O  
ATOM   1498  NE2 GLN B  91      15.830  45.570  18.681  1.00  0.00           N  
ATOM   1499  H   GLN B  91      15.602  47.200  24.438  1.00  0.00           H  
ATOM   1500  HA  GLN B  91      16.110  45.419  22.113  1.00  0.00           H  
ATOM   1501 1HB  GLN B  91      13.736  45.732  22.059  1.00  0.00           H  
ATOM   1502 2HB  GLN B  91      13.953  47.468  22.130  1.00  0.00           H  
ATOM   1503 1HG  GLN B  91      13.448  46.890  19.885  1.00  0.00           H  
ATOM   1504 2HG  GLN B  91      15.157  47.390  19.957  1.00  0.00           H  
ATOM   1505 1HE2 GLN B  91      16.162  44.782  18.177  1.00  0.00           H  
ATOM   1506 2HE2 GLN B  91      16.207  46.482  18.499  1.00  0.00           H  
ATOM   1507  N   PRO B  92      17.867  47.196  21.511  1.00  0.00           N  
ATOM   1508  CA  PRO B  92      18.475  45.945  21.106  1.00  0.00           C  
ATOM   1509  C   PRO B  92      18.598  45.019  22.305  1.00  0.00           C  
ATOM   1510  O   PRO B  92      18.779  45.515  23.448  1.00  0.00           O  
ATOM   1511  CB  PRO B  92      19.866  46.362  20.614  1.00  0.00           C  
ATOM   1512  CG  PRO B  92      19.671  47.795  20.205  1.00  0.00           C  
ATOM   1513  CD  PRO B  92      18.690  48.353  21.225  1.00  0.00           C  
ATOM   1514  HA  PRO B  92      17.886  45.436  20.322  1.00  0.00           H  
ATOM   1515 1HB  PRO B  92      20.602  46.211  21.390  1.00  0.00           H  
ATOM   1516 2HB  PRO B  92      20.159  45.717  19.748  1.00  0.00           H  
ATOM   1517 1HG  PRO B  92      20.658  48.313  20.272  1.00  0.00           H  
ATOM   1518 2HG  PRO B  92      19.333  47.880  19.185  1.00  0.00           H  
ATOM   1519 1HD  PRO B  92      19.156  48.695  22.141  1.00  0.00           H  
ATOM   1520 2HD  PRO B  92      18.078  49.133  20.758  1.00  0.00           H  
ATOM   1521  N   ALA B  93      18.401  43.743  22.087  1.00  0.00           N  
ATOM   1522  CA  ALA B  93      18.443  42.879  23.236  1.00  0.00           C  
ATOM   1523  C   ALA B  93      19.855  42.906  23.783  1.00  0.00           C  
ATOM   1524  O   ALA B  93      20.825  42.718  23.041  1.00  0.00           O  
ATOM   1525  CB  ALA B  93      17.962  41.497  22.858  1.00  0.00           C  
ATOM   1526  H   ALA B  93      18.247  43.382  21.164  1.00  0.00           H  
ATOM   1527  HA  ALA B  93      17.754  43.248  23.944  1.00  0.00           H  
ATOM   1528 1HB  ALA B  93      17.952  40.890  23.715  1.00  0.00           H  
ATOM   1529 2HB  ALA B  93      16.943  41.576  22.461  1.00  0.00           H  
ATOM   1530 3HB  ALA B  93      18.614  41.065  22.094  1.00  0.00           H  
ATOM   1531  N   PRO B  94      20.016  43.100  25.085  1.00  0.00           N  
ATOM   1532  CA  PRO B  94      21.270  43.300  25.746  1.00  0.00           C  
ATOM   1533  C   PRO B  94      22.235  42.133  25.764  1.00  0.00           C  
ATOM   1534  O   PRO B  94      21.830  40.965  25.758  1.00  0.00           O  
ATOM   1535  CB  PRO B  94      20.821  43.650  27.169  1.00  0.00           C  
ATOM   1536  CG  PRO B  94      19.426  43.167  27.286  1.00  0.00           C  
ATOM   1537  CD  PRO B  94      18.842  43.345  25.939  1.00  0.00           C  
ATOM   1538  HA  PRO B  94      21.755  44.158  25.266  1.00  0.00           H  
ATOM   1539 1HB  PRO B  94      21.463  43.119  27.867  1.00  0.00           H  
ATOM   1540 2HB  PRO B  94      20.924  44.722  27.371  1.00  0.00           H  
ATOM   1541 1HG  PRO B  94      19.465  42.139  27.581  1.00  0.00           H  
ATOM   1542 2HG  PRO B  94      18.867  43.709  28.061  1.00  0.00           H  
ATOM   1543 1HD  PRO B  94      18.058  42.576  25.814  1.00  0.00           H  
ATOM   1544 2HD  PRO B  94      18.465  44.365  25.825  1.00  0.00           H  
ATOM   1545  N   SER B  95      23.522  42.474  25.838  1.00  0.00           N  
ATOM   1546  CA  SER B  95      24.597  41.523  26.024  1.00  0.00           C  
ATOM   1547  C   SER B  95      24.661  41.199  27.508  1.00  0.00           C  
ATOM   1548  O   SER B  95      24.441  42.083  28.323  1.00  0.00           O  
ATOM   1549  CB  SER B  95      25.914  42.106  25.623  1.00  0.00           C  
ATOM   1550  OG  SER B  95      26.235  43.175  26.462  1.00  0.00           O  
ATOM   1551  H   SER B  95      23.744  43.474  25.815  1.00  0.00           H  
ATOM   1552  HA  SER B  95      24.389  40.620  25.452  1.00  0.00           H  
ATOM   1553 1HB  SER B  95      26.686  41.342  25.694  1.00  0.00           H  
ATOM   1554 2HB  SER B  95      25.868  42.445  24.596  1.00  0.00           H  
ATOM   1555  HG  SER B  95      25.735  43.930  26.122  1.00  0.00           H  
ATOM   1556  N   LEU B  96      25.018  39.935  27.831  1.00  0.00           N  
ATOM   1557  CA  LEU B  96      25.113  39.569  29.242  1.00  0.00           C  
ATOM   1558  C   LEU B  96      26.541  39.326  29.757  1.00  0.00           C  
ATOM   1559  O   LEU B  96      27.411  38.904  29.018  1.00  0.00           O  
ATOM   1560  CB  LEU B  96      24.278  38.360  29.531  1.00  0.00           C  
ATOM   1561  CG  LEU B  96      22.769  38.424  29.133  1.00  0.00           C  
ATOM   1562  CD1 LEU B  96      22.038  37.093  29.562  1.00  0.00           C  
ATOM   1563  CD2 LEU B  96      22.116  39.582  29.693  1.00  0.00           C  
ATOM   1564  H   LEU B  96      25.224  39.249  27.119  1.00  0.00           H  
ATOM   1565  HA  LEU B  96      24.703  40.389  29.813  1.00  0.00           H  
ATOM   1566 1HB  LEU B  96      24.713  37.544  28.986  1.00  0.00           H  
ATOM   1567 2HB  LEU B  96      24.371  38.150  30.577  1.00  0.00           H  
ATOM   1568  HG  LEU B  96      22.708  38.498  28.043  1.00  0.00           H  
ATOM   1569 1HD1 LEU B  96      20.993  37.133  29.259  1.00  0.00           H  
ATOM   1570 2HD1 LEU B  96      22.514  36.234  29.108  1.00  0.00           H  
ATOM   1571 3HD1 LEU B  96      22.074  36.986  30.645  1.00  0.00           H  
ATOM   1572 1HD2 LEU B  96      21.090  39.593  29.359  1.00  0.00           H  
ATOM   1573 2HD2 LEU B  96      22.134  39.558  30.771  1.00  0.00           H  
ATOM   1574 3HD2 LEU B  96      22.612  40.460  29.349  1.00  0.00           H  
ATOM   1575  N   ARG B  97      26.714  39.583  31.038  1.00  0.00           N  
ATOM   1576  CA  ARG B  97      27.930  39.275  31.783  1.00  0.00           C  
ATOM   1577  C   ARG B  97      27.575  38.776  33.194  1.00  0.00           C  
ATOM   1578  O   ARG B  97      26.616  39.244  33.844  1.00  0.00           O  
ATOM   1579  CB  ARG B  97      28.859  40.490  31.900  1.00  0.00           C  
ATOM   1580  CG  ARG B  97      30.105  40.240  32.797  1.00  0.00           C  
ATOM   1581  CD  ARG B  97      31.112  41.365  32.824  1.00  0.00           C  
ATOM   1582  NE  ARG B  97      31.840  41.544  31.577  1.00  0.00           N  
ATOM   1583  CZ  ARG B  97      32.791  42.497  31.380  1.00  0.00           C  
ATOM   1584  NH1 ARG B  97      33.099  43.332  32.351  1.00  0.00           N  
ATOM   1585  NH2 ARG B  97      33.415  42.590  30.216  1.00  0.00           N  
ATOM   1586  H   ARG B  97      25.954  40.040  31.515  1.00  0.00           H  
ATOM   1587  HA  ARG B  97      28.465  38.504  31.263  1.00  0.00           H  
ATOM   1588 1HB  ARG B  97      29.219  40.761  30.907  1.00  0.00           H  
ATOM   1589 2HB  ARG B  97      28.324  41.338  32.290  1.00  0.00           H  
ATOM   1590 1HG  ARG B  97      29.773  40.124  33.830  1.00  0.00           H  
ATOM   1591 2HG  ARG B  97      30.613  39.328  32.484  1.00  0.00           H  
ATOM   1592 1HD  ARG B  97      30.599  42.293  33.054  1.00  0.00           H  
ATOM   1593 2HD  ARG B  97      31.830  41.158  33.611  1.00  0.00           H  
ATOM   1594  HE  ARG B  97      31.627  40.921  30.809  1.00  0.00           H  
ATOM   1595 1HH1 ARG B  97      32.629  43.270  33.242  1.00  0.00           H  
ATOM   1596 2HH1 ARG B  97      33.809  44.037  32.205  1.00  0.00           H  
ATOM   1597 1HH2 ARG B  97      33.186  41.951  29.467  1.00  0.00           H  
ATOM   1598 2HH2 ARG B  97      34.124  43.294  30.078  1.00  0.00           H  
ATOM   1599  N   TRP B  98      28.336  37.809  33.693  1.00  0.00           N  
ATOM   1600  CA  TRP B  98      28.124  37.377  35.067  1.00  0.00           C  
ATOM   1601  C   TRP B  98      29.268  37.809  35.981  1.00  0.00           C  
ATOM   1602  O   TRP B  98      30.424  37.800  35.559  1.00  0.00           O  
ATOM   1603  CB  TRP B  98      27.935  35.848  35.129  1.00  0.00           C  
ATOM   1604  CG  TRP B  98      26.645  35.421  34.568  1.00  0.00           C  
ATOM   1605  CD1 TRP B  98      26.401  35.172  33.283  1.00  0.00           C  
ATOM   1606  CD2 TRP B  98      25.418  35.187  35.260  1.00  0.00           C  
ATOM   1607  NE1 TRP B  98      25.101  34.819  33.104  1.00  0.00           N  
ATOM   1608  CE2 TRP B  98      24.478  34.837  34.304  1.00  0.00           C  
ATOM   1609  CE3 TRP B  98      25.051  35.253  36.586  1.00  0.00           C  
ATOM   1610  CZ2 TRP B  98      23.182  34.577  34.623  1.00  0.00           C  
ATOM   1611  CZ3 TRP B  98      23.731  34.986  36.931  1.00  0.00           C  
ATOM   1612  CH2 TRP B  98      22.813  34.664  35.974  1.00  0.00           C  
ATOM   1613  H   TRP B  98      29.084  37.392  33.141  1.00  0.00           H  
ATOM   1614  HA  TRP B  98      27.212  37.833  35.400  1.00  0.00           H  
ATOM   1615 1HB  TRP B  98      28.730  35.372  34.558  1.00  0.00           H  
ATOM   1616 2HB  TRP B  98      27.999  35.519  36.167  1.00  0.00           H  
ATOM   1617  HD1 TRP B  98      27.138  35.245  32.484  1.00  0.00           H  
ATOM   1618  HE1 TRP B  98      24.720  34.568  32.179  1.00  0.00           H  
ATOM   1619  HE3 TRP B  98      25.795  35.520  37.345  1.00  0.00           H  
ATOM   1620  HZ2 TRP B  98      22.458  34.301  33.868  1.00  0.00           H  
ATOM   1621  HZ3 TRP B  98      23.445  35.040  37.980  1.00  0.00           H  
ATOM   1622  HH2 TRP B  98      21.782  34.462  36.265  1.00  0.00           H  
ATOM   1623  N   LEU B  99      28.934  38.168  37.210  1.00  0.00           N  
ATOM   1624  CA  LEU B  99      29.989  38.456  38.172  1.00  0.00           C  
ATOM   1625  C   LEU B  99      29.879  37.525  39.338  1.00  0.00           C  
ATOM   1626  O   LEU B  99      28.770  37.234  39.811  1.00  0.00           O  
ATOM   1627  CB  LEU B  99      29.934  39.838  38.806  1.00  0.00           C  
ATOM   1628  CG  LEU B  99      29.865  41.053  37.901  1.00  0.00           C  
ATOM   1629  CD1 LEU B  99      29.717  42.205  38.772  1.00  0.00           C  
ATOM   1630  CD2 LEU B  99      31.118  41.142  37.051  1.00  0.00           C  
ATOM   1631  H   LEU B  99      27.950  38.228  37.449  1.00  0.00           H  
ATOM   1632  HA  LEU B  99      30.952  38.308  37.700  1.00  0.00           H  
ATOM   1633 1HB  LEU B  99      29.188  39.876  39.557  1.00  0.00           H  
ATOM   1634 2HB  LEU B  99      30.884  39.958  39.328  1.00  0.00           H  
ATOM   1635  HG  LEU B  99      28.983  40.997  37.260  1.00  0.00           H  
ATOM   1636 1HD1 LEU B  99      29.655  43.102  38.184  1.00  0.00           H  
ATOM   1637 2HD1 LEU B  99      28.812  42.096  39.370  1.00  0.00           H  
ATOM   1638 3HD1 LEU B  99      30.581  42.258  39.424  1.00  0.00           H  
ATOM   1639 1HD2 LEU B  99      31.072  42.029  36.421  1.00  0.00           H  
ATOM   1640 2HD2 LEU B  99      31.998  41.196  37.700  1.00  0.00           H  
ATOM   1641 3HD2 LEU B  99      31.173  40.255  36.434  1.00  0.00           H  
ATOM   1642  N   PHE B 100      31.036  37.109  39.850  1.00  0.00           N  
ATOM   1643  CA  PHE B 100      31.138  36.261  41.016  1.00  0.00           C  
ATOM   1644  C   PHE B 100      31.795  37.041  42.127  1.00  0.00           C  
ATOM   1645  O   PHE B 100      32.973  37.402  42.064  1.00  0.00           O  
ATOM   1646  CB  PHE B 100      31.902  34.956  40.693  1.00  0.00           C  
ATOM   1647  CG  PHE B 100      31.881  34.010  41.860  1.00  0.00           C  
ATOM   1648  CD1 PHE B 100      30.697  33.548  42.379  1.00  0.00           C  
ATOM   1649  CD2 PHE B 100      33.076  33.624  42.479  1.00  0.00           C  
ATOM   1650  CE1 PHE B 100      30.687  32.728  43.488  1.00  0.00           C  
ATOM   1651  CE2 PHE B 100      33.069  32.812  43.588  1.00  0.00           C  
ATOM   1652  CZ  PHE B 100      31.878  32.369  44.084  1.00  0.00           C  
ATOM   1653  H   PHE B 100      31.889  37.421  39.399  1.00  0.00           H  
ATOM   1654  HA  PHE B 100      30.133  36.004  41.347  1.00  0.00           H  
ATOM   1655 1HB  PHE B 100      31.443  34.469  39.839  1.00  0.00           H  
ATOM   1656 2HB  PHE B 100      32.940  35.181  40.434  1.00  0.00           H  
ATOM   1657  HD1 PHE B 100      29.773  33.848  41.911  1.00  0.00           H  
ATOM   1658  HD2 PHE B 100      34.029  33.989  42.075  1.00  0.00           H  
ATOM   1659  HE1 PHE B 100      29.747  32.371  43.898  1.00  0.00           H  
ATOM   1660  HE2 PHE B 100      34.004  32.536  44.061  1.00  0.00           H  
ATOM   1661  HZ  PHE B 100      31.879  31.727  44.945  1.00  0.00           H  
ATOM   1662  N   ASN B 101      31.005  37.381  43.128  1.00  0.00           N  
ATOM   1663  CA  ASN B 101      31.450  38.205  44.255  1.00  0.00           C  
ATOM   1664  C   ASN B 101      32.095  39.515  43.774  1.00  0.00           C  
ATOM   1665  O   ASN B 101      33.032  40.040  44.375  1.00  0.00           O  
ATOM   1666  CB  ASN B 101      32.380  37.420  45.155  1.00  0.00           C  
ATOM   1667  CG  ASN B 101      31.672  36.289  45.762  1.00  0.00           C  
ATOM   1668  OD1 ASN B 101      30.472  36.462  46.017  1.00  0.00           O  
ATOM   1669  ND2 ASN B 101      32.358  35.189  46.034  1.00  0.00           N  
ATOM   1670  H   ASN B 101      30.030  37.071  43.121  1.00  0.00           H  
ATOM   1671  HA  ASN B 101      30.565  38.489  44.837  1.00  0.00           H  
ATOM   1672 1HB  ASN B 101      33.243  37.055  44.587  1.00  0.00           H  
ATOM   1673 2HB  ASN B 101      32.759  38.067  45.957  1.00  0.00           H  
ATOM   1674 1HD2 ASN B 101      31.913  34.398  46.477  1.00  0.00           H  
ATOM   1675 2HD2 ASN B 101      33.338  35.144  45.815  1.00  0.00           H  
ATOM   1676  N   GLY B 102      31.546  40.053  42.702  1.00  0.00           N  
ATOM   1677  CA  GLY B 102      32.031  41.274  42.116  1.00  0.00           C  
ATOM   1678  C   GLY B 102      33.090  41.084  41.025  1.00  0.00           C  
ATOM   1679  O   GLY B 102      33.381  42.042  40.300  1.00  0.00           O  
ATOM   1680  H   GLY B 102      30.769  39.578  42.264  1.00  0.00           H  
ATOM   1681 1HA  GLY B 102      31.187  41.814  41.693  1.00  0.00           H  
ATOM   1682 2HA  GLY B 102      32.447  41.908  42.902  1.00  0.00           H  
ATOM   1683  N   SER B 103      33.644  39.878  40.873  1.00  0.00           N  
ATOM   1684  CA  SER B 103      34.677  39.685  39.852  1.00  0.00           C  
ATOM   1685  C   SER B 103      34.122  39.077  38.590  1.00  0.00           C  
ATOM   1686  O   SER B 103      33.154  38.328  38.605  1.00  0.00           O  
ATOM   1687  CB  SER B 103      35.820  38.867  40.383  1.00  0.00           C  
ATOM   1688  OG  SER B 103      36.494  39.568  41.407  1.00  0.00           O  
ATOM   1689  H   SER B 103      33.383  39.096  41.469  1.00  0.00           H  
ATOM   1690  HA  SER B 103      35.083  40.662  39.595  1.00  0.00           H  
ATOM   1691 1HB  SER B 103      35.427  37.929  40.772  1.00  0.00           H  
ATOM   1692 2HB  SER B 103      36.509  38.632  39.575  1.00  0.00           H  
ATOM   1693  HG  SER B 103      35.963  39.450  42.203  1.00  0.00           H  
ATOM   1694  N   VAL B 104      34.731  39.370  37.465  1.00  0.00           N  
ATOM   1695  CA  VAL B 104      34.151  38.844  36.247  1.00  0.00           C  
ATOM   1696  C   VAL B 104      34.213  37.324  36.208  1.00  0.00           C  
ATOM   1697  O   VAL B 104      35.264  36.725  36.454  1.00  0.00           O  
ATOM   1698  CB  VAL B 104      34.874  39.440  35.038  1.00  0.00           C  
ATOM   1699  CG1 VAL B 104      34.364  38.792  33.772  1.00  0.00           C  
ATOM   1700  CG2 VAL B 104      34.677  40.897  35.025  1.00  0.00           C  
ATOM   1701  H   VAL B 104      35.544  39.968  37.448  1.00  0.00           H  
ATOM   1702  HA  VAL B 104      33.106  39.133  36.202  1.00  0.00           H  
ATOM   1703  HB  VAL B 104      35.939  39.223  35.111  1.00  0.00           H  
ATOM   1704 1HG1 VAL B 104      34.883  39.206  32.912  1.00  0.00           H  
ATOM   1705 2HG1 VAL B 104      34.538  37.714  33.808  1.00  0.00           H  
ATOM   1706 3HG1 VAL B 104      33.296  38.985  33.679  1.00  0.00           H  
ATOM   1707 1HG2 VAL B 104      35.198  41.325  34.174  1.00  0.00           H  
ATOM   1708 2HG2 VAL B 104      33.618  41.108  34.956  1.00  0.00           H  
ATOM   1709 3HG2 VAL B 104      35.076  41.326  35.951  1.00  0.00           H  
ATOM   1710  N   LEU B 105      33.073  36.704  35.912  1.00  0.00           N  
ATOM   1711  CA  LEU B 105      32.987  35.255  35.820  1.00  0.00           C  
ATOM   1712  C   LEU B 105      33.298  34.809  34.402  1.00  0.00           C  
ATOM   1713  O   LEU B 105      32.601  35.147  33.445  1.00  0.00           O  
ATOM   1714  CB  LEU B 105      31.590  34.768  36.250  1.00  0.00           C  
ATOM   1715  CG  LEU B 105      31.328  33.267  36.156  1.00  0.00           C  
ATOM   1716  CD1 LEU B 105      32.235  32.573  37.109  1.00  0.00           C  
ATOM   1717  CD2 LEU B 105      29.867  32.975  36.528  1.00  0.00           C  
ATOM   1718  H   LEU B 105      32.229  37.254  35.751  1.00  0.00           H  
ATOM   1719  HA  LEU B 105      33.732  34.824  36.490  1.00  0.00           H  
ATOM   1720 1HB  LEU B 105      31.411  35.067  37.286  1.00  0.00           H  
ATOM   1721 2HB  LEU B 105      30.856  35.259  35.625  1.00  0.00           H  
ATOM   1722  HG  LEU B 105      31.539  32.908  35.140  1.00  0.00           H  
ATOM   1723 1HD1 LEU B 105      32.059  31.502  37.056  1.00  0.00           H  
ATOM   1724 2HD1 LEU B 105      33.271  32.788  36.842  1.00  0.00           H  
ATOM   1725 3HD1 LEU B 105      32.037  32.932  38.117  1.00  0.00           H  
ATOM   1726 1HD2 LEU B 105      29.682  31.905  36.486  1.00  0.00           H  
ATOM   1727 2HD2 LEU B 105      29.680  33.340  37.541  1.00  0.00           H  
ATOM   1728 3HD2 LEU B 105      29.204  33.474  35.838  1.00  0.00           H  
ATOM   1729  N   ASN B 106      34.372  34.061  34.279  1.00  0.00           N  
ATOM   1730  CA  ASN B 106      34.839  33.618  32.987  1.00  0.00           C  
ATOM   1731  C   ASN B 106      34.149  32.314  32.657  1.00  0.00           C  
ATOM   1732  O   ASN B 106      34.410  31.293  33.290  1.00  0.00           O  
ATOM   1733  CB  ASN B 106      36.343  33.479  33.036  1.00  0.00           C  
ATOM   1734  CG  ASN B 106      37.023  34.853  33.251  1.00  0.00           C  
ATOM   1735  OD1 ASN B 106      36.714  35.833  32.554  1.00  0.00           O  
ATOM   1736  ND2 ASN B 106      37.936  34.918  34.201  1.00  0.00           N  
ATOM   1737  H   ASN B 106      34.894  33.809  35.103  1.00  0.00           H  
ATOM   1738  HA  ASN B 106      34.567  34.346  32.230  1.00  0.00           H  
ATOM   1739 1HB  ASN B 106      36.618  32.807  33.848  1.00  0.00           H  
ATOM   1740 2HB  ASN B 106      36.697  33.035  32.102  1.00  0.00           H  
ATOM   1741 1HD2 ASN B 106      38.408  35.783  34.390  1.00  0.00           H  
ATOM   1742 2HD2 ASN B 106      38.159  34.105  34.740  1.00  0.00           H  
ATOM   1743  N   GLU B 107      33.228  32.361  31.697  1.00  0.00           N  
ATOM   1744  CA  GLU B 107      32.423  31.176  31.401  1.00  0.00           C  
ATOM   1745  C   GLU B 107      33.237  30.063  30.789  1.00  0.00           C  
ATOM   1746  O   GLU B 107      34.220  30.285  30.077  1.00  0.00           O  
ATOM   1747  CB  GLU B 107      31.214  31.497  30.531  1.00  0.00           C  
ATOM   1748  CG  GLU B 107      30.194  32.378  31.269  1.00  0.00           C  
ATOM   1749  CD  GLU B 107      28.927  32.580  30.535  1.00  0.00           C  
ATOM   1750  OE1 GLU B 107      28.703  31.909  29.557  1.00  0.00           O  
ATOM   1751  OE2 GLU B 107      28.145  33.377  30.967  1.00  0.00           O  
ATOM   1752  H   GLU B 107      33.062  33.230  31.203  1.00  0.00           H  
ATOM   1753  HA  GLU B 107      32.028  30.800  32.346  1.00  0.00           H  
ATOM   1754 1HB  GLU B 107      31.536  32.000  29.624  1.00  0.00           H  
ATOM   1755 2HB  GLU B 107      30.721  30.564  30.237  1.00  0.00           H  
ATOM   1756 1HG  GLU B 107      29.973  31.917  32.229  1.00  0.00           H  
ATOM   1757 2HG  GLU B 107      30.653  33.353  31.473  1.00  0.00           H  
ATOM   1758  N   THR B 108      32.811  28.870  31.100  1.00  0.00           N  
ATOM   1759  CA  THR B 108      33.462  27.652  30.701  1.00  0.00           C  
ATOM   1760  C   THR B 108      32.482  26.564  30.255  1.00  0.00           C  
ATOM   1761  O   THR B 108      31.341  26.840  29.923  1.00  0.00           O  
ATOM   1762  CB  THR B 108      34.344  27.224  31.876  1.00  0.00           C  
ATOM   1763  OG1 THR B 108      35.154  26.125  31.465  1.00  0.00           O  
ATOM   1764  CG2 THR B 108      33.507  26.887  33.117  1.00  0.00           C  
ATOM   1765  H   THR B 108      31.969  28.800  31.674  1.00  0.00           H  
ATOM   1766  HA  THR B 108      34.114  27.879  29.859  1.00  0.00           H  
ATOM   1767  HB  THR B 108      35.003  28.060  32.121  1.00  0.00           H  
ATOM   1768  HG1 THR B 108      35.912  26.042  32.060  1.00  0.00           H  
ATOM   1769 1HG2 THR B 108      34.162  26.615  33.941  1.00  0.00           H  
ATOM   1770 2HG2 THR B 108      32.915  27.761  33.398  1.00  0.00           H  
ATOM   1771 3HG2 THR B 108      32.881  26.096  32.902  1.00  0.00           H  
ATOM   1772  N   SER B 109      32.960  25.330  30.167  1.00  0.00           N  
ATOM   1773  CA  SER B 109      32.133  24.187  29.720  1.00  0.00           C  
ATOM   1774  C   SER B 109      31.199  23.633  30.822  1.00  0.00           C  
ATOM   1775  O   SER B 109      30.262  22.881  30.553  1.00  0.00           O  
ATOM   1776  CB  SER B 109      33.026  23.083  29.197  1.00  0.00           C  
ATOM   1777  OG  SER B 109      33.807  22.550  30.217  1.00  0.00           O  
ATOM   1778  H   SER B 109      33.922  25.207  30.453  1.00  0.00           H  
ATOM   1779  HA  SER B 109      31.506  24.532  28.898  1.00  0.00           H  
ATOM   1780 1HB  SER B 109      32.409  22.297  28.763  1.00  0.00           H  
ATOM   1781 2HB  SER B 109      33.666  23.472  28.408  1.00  0.00           H  
ATOM   1782  HG  SER B 109      34.293  21.819  29.827  1.00  0.00           H  
ATOM   1783  N   PHE B 110      31.452  24.052  32.052  1.00  0.00           N  
ATOM   1784  CA  PHE B 110      30.707  23.614  33.219  1.00  0.00           C  
ATOM   1785  C   PHE B 110      29.825  24.713  33.792  1.00  0.00           C  
ATOM   1786  O   PHE B 110      28.747  24.432  34.311  1.00  0.00           O  
ATOM   1787  CB  PHE B 110      31.695  23.164  34.279  1.00  0.00           C  
ATOM   1788  CG  PHE B 110      32.561  22.074  33.773  1.00  0.00           C  
ATOM   1789  CD1 PHE B 110      33.886  22.323  33.496  1.00  0.00           C  
ATOM   1790  CD2 PHE B 110      32.052  20.792  33.546  1.00  0.00           C  
ATOM   1791  CE1 PHE B 110      34.692  21.315  33.011  1.00  0.00           C  
ATOM   1792  CE2 PHE B 110      32.845  19.782  33.061  1.00  0.00           C  
ATOM   1793  CZ  PHE B 110      34.171  20.042  32.790  1.00  0.00           C  
ATOM   1794  H   PHE B 110      32.235  24.671  32.170  1.00  0.00           H  
ATOM   1795  HA  PHE B 110      30.078  22.780  32.921  1.00  0.00           H  
ATOM   1796 1HB  PHE B 110      32.325  23.994  34.582  1.00  0.00           H  
ATOM   1797 2HB  PHE B 110      31.162  22.811  35.167  1.00  0.00           H  
ATOM   1798  HD1 PHE B 110      34.292  23.318  33.660  1.00  0.00           H  
ATOM   1799  HD2 PHE B 110      31.017  20.592  33.754  1.00  0.00           H  
ATOM   1800  HE1 PHE B 110      35.741  21.521  32.793  1.00  0.00           H  
ATOM   1801  HE2 PHE B 110      32.425  18.788  32.888  1.00  0.00           H  
ATOM   1802  HZ  PHE B 110      34.815  19.253  32.405  1.00  0.00           H  
ATOM   1803  N   ILE B 111      30.288  25.972  33.723  1.00  0.00           N  
ATOM   1804  CA  ILE B 111      29.519  27.114  34.224  1.00  0.00           C  
ATOM   1805  C   ILE B 111      29.276  28.107  33.087  1.00  0.00           C  
ATOM   1806  O   ILE B 111      30.225  28.641  32.522  1.00  0.00           O  
ATOM   1807  CB  ILE B 111      30.183  27.793  35.412  1.00  0.00           C  
ATOM   1808  CG1 ILE B 111      30.347  26.823  36.536  1.00  0.00           C  
ATOM   1809  CG2 ILE B 111      29.295  28.921  35.852  1.00  0.00           C  
ATOM   1810  CD1 ILE B 111      31.216  27.325  37.657  1.00  0.00           C  
ATOM   1811  H   ILE B 111      31.172  26.148  33.286  1.00  0.00           H  
ATOM   1812  HA  ILE B 111      28.564  26.757  34.571  1.00  0.00           H  
ATOM   1813  HB  ILE B 111      31.167  28.163  35.133  1.00  0.00           H  
ATOM   1814 1HG1 ILE B 111      29.358  26.589  36.935  1.00  0.00           H  
ATOM   1815 2HG1 ILE B 111      30.789  25.911  36.156  1.00  0.00           H  
ATOM   1816 1HG2 ILE B 111      29.735  29.418  36.710  1.00  0.00           H  
ATOM   1817 2HG2 ILE B 111      29.180  29.631  35.032  1.00  0.00           H  
ATOM   1818 3HG2 ILE B 111      28.319  28.520  36.120  1.00  0.00           H  
ATOM   1819 1HD1 ILE B 111      31.288  26.566  38.439  1.00  0.00           H  
ATOM   1820 2HD1 ILE B 111      32.214  27.542  37.273  1.00  0.00           H  
ATOM   1821 3HD1 ILE B 111      30.786  28.235  38.082  1.00  0.00           H  
ATOM   1822  N   PHE B 112      28.009  28.281  32.698  1.00  0.00           N  
ATOM   1823  CA  PHE B 112      27.748  29.079  31.516  1.00  0.00           C  
ATOM   1824  C   PHE B 112      26.321  29.599  31.333  1.00  0.00           C  
ATOM   1825  O   PHE B 112      25.368  29.032  31.870  1.00  0.00           O  
ATOM   1826  CB  PHE B 112      28.119  28.264  30.273  1.00  0.00           C  
ATOM   1827  CG  PHE B 112      27.397  26.937  30.160  1.00  0.00           C  
ATOM   1828  CD1 PHE B 112      26.198  26.815  29.465  1.00  0.00           C  
ATOM   1829  CD2 PHE B 112      27.934  25.804  30.758  1.00  0.00           C  
ATOM   1830  CE1 PHE B 112      25.567  25.591  29.377  1.00  0.00           C  
ATOM   1831  CE2 PHE B 112      27.305  24.590  30.683  1.00  0.00           C  
ATOM   1832  CZ  PHE B 112      26.118  24.478  29.991  1.00  0.00           C  
ATOM   1833  H   PHE B 112      27.265  27.834  33.234  1.00  0.00           H  
ATOM   1834  HA  PHE B 112      28.415  29.944  31.552  1.00  0.00           H  
ATOM   1835 1HB  PHE B 112      27.888  28.852  29.383  1.00  0.00           H  
ATOM   1836 2HB  PHE B 112      29.189  28.077  30.256  1.00  0.00           H  
ATOM   1837  HD1 PHE B 112      25.758  27.694  28.982  1.00  0.00           H  
ATOM   1838  HD2 PHE B 112      28.877  25.889  31.291  1.00  0.00           H  
ATOM   1839  HE1 PHE B 112      24.627  25.501  28.822  1.00  0.00           H  
ATOM   1840  HE2 PHE B 112      27.753  23.714  31.165  1.00  0.00           H  
ATOM   1841  HZ  PHE B 112      25.620  23.513  29.925  1.00  0.00           H  
ATOM   1842  N   THR B 113      26.159  30.624  30.489  1.00  0.00           N  
ATOM   1843  CA  THR B 113      24.837  31.131  30.134  1.00  0.00           C  
ATOM   1844  C   THR B 113      24.182  30.247  29.079  1.00  0.00           C  
ATOM   1845  O   THR B 113      24.820  29.927  28.080  1.00  0.00           O  
ATOM   1846  CB  THR B 113      24.895  32.599  29.608  1.00  0.00           C  
ATOM   1847  OG1 THR B 113      25.397  33.468  30.642  1.00  0.00           O  
ATOM   1848  CG2 THR B 113      23.486  33.091  29.192  1.00  0.00           C  
ATOM   1849  H   THR B 113      26.992  31.075  30.084  1.00  0.00           H  
ATOM   1850  HA  THR B 113      24.205  31.139  31.025  1.00  0.00           H  
ATOM   1851  HB  THR B 113      25.567  32.650  28.751  1.00  0.00           H  
ATOM   1852  HG1 THR B 113      26.371  33.317  30.754  1.00  0.00           H  
ATOM   1853 1HG2 THR B 113      23.559  34.115  28.842  1.00  0.00           H  
ATOM   1854 2HG2 THR B 113      23.076  32.477  28.393  1.00  0.00           H  
ATOM   1855 3HG2 THR B 113      22.835  33.047  30.049  1.00  0.00           H  
ATOM   1856  N   GLU B 114      22.903  29.909  29.269  1.00  0.00           N  
ATOM   1857  CA  GLU B 114      22.130  29.217  28.239  1.00  0.00           C  
ATOM   1858  C   GLU B 114      20.748  29.798  28.143  1.00  0.00           C  
ATOM   1859  O   GLU B 114      20.075  29.952  29.161  1.00  0.00           O  
ATOM   1860  CB  GLU B 114      22.129  27.717  28.441  1.00  0.00           C  
ATOM   1861  CG  GLU B 114      21.580  26.992  27.225  1.00  0.00           C  
ATOM   1862  CD  GLU B 114      21.783  25.555  27.294  1.00  0.00           C  
ATOM   1863  OE1 GLU B 114      22.068  25.089  28.348  1.00  0.00           O  
ATOM   1864  OE2 GLU B 114      21.741  24.912  26.280  1.00  0.00           O  
ATOM   1865  H   GLU B 114      22.459  30.133  30.157  1.00  0.00           H  
ATOM   1866  HA  GLU B 114      22.625  29.349  27.276  1.00  0.00           H  
ATOM   1867 1HB  GLU B 114      23.142  27.374  28.630  1.00  0.00           H  
ATOM   1868 2HB  GLU B 114      21.522  27.460  29.311  1.00  0.00           H  
ATOM   1869 1HG  GLU B 114      20.526  27.202  27.121  1.00  0.00           H  
ATOM   1870 2HG  GLU B 114      22.081  27.371  26.337  1.00  0.00           H  
ATOM   1871  N   PHE B 115      20.304  30.105  26.921  1.00  0.00           N  
ATOM   1872  CA  PHE B 115      18.962  30.679  26.733  1.00  0.00           C  
ATOM   1873  C   PHE B 115      17.986  29.672  26.194  1.00  0.00           C  
ATOM   1874  O   PHE B 115      18.342  28.854  25.354  1.00  0.00           O  
ATOM   1875  CB  PHE B 115      18.955  31.834  25.744  1.00  0.00           C  
ATOM   1876  CG  PHE B 115      19.574  33.118  26.163  1.00  0.00           C  
ATOM   1877  CD1 PHE B 115      20.910  33.381  25.939  1.00  0.00           C  
ATOM   1878  CD2 PHE B 115      18.783  34.101  26.727  1.00  0.00           C  
ATOM   1879  CE1 PHE B 115      21.438  34.605  26.266  1.00  0.00           C  
ATOM   1880  CE2 PHE B 115      19.308  35.325  27.045  1.00  0.00           C  
ATOM   1881  CZ  PHE B 115      20.636  35.575  26.808  1.00  0.00           C  
ATOM   1882  H   PHE B 115      20.903  29.947  26.123  1.00  0.00           H  
ATOM   1883  HA  PHE B 115      18.590  31.028  27.687  1.00  0.00           H  
ATOM   1884 1HB  PHE B 115      19.442  31.514  24.829  1.00  0.00           H  
ATOM   1885 2HB  PHE B 115      17.908  32.042  25.482  1.00  0.00           H  
ATOM   1886  HD1 PHE B 115      21.541  32.617  25.488  1.00  0.00           H  
ATOM   1887  HD2 PHE B 115      17.725  33.889  26.901  1.00  0.00           H  
ATOM   1888  HE1 PHE B 115      22.492  34.810  26.079  1.00  0.00           H  
ATOM   1889  HE2 PHE B 115      18.674  36.099  27.474  1.00  0.00           H  
ATOM   1890  HZ  PHE B 115      21.055  36.545  27.042  1.00  0.00           H  
ATOM   1891  N   LEU B 116      16.744  29.782  26.621  1.00  0.00           N  
ATOM   1892  CA  LEU B 116      15.686  28.925  26.119  1.00  0.00           C  
ATOM   1893  C   LEU B 116      15.285  29.479  24.784  1.00  0.00           C  
ATOM   1894  O   LEU B 116      15.414  30.667  24.570  1.00  0.00           O  
ATOM   1895  CB  LEU B 116      14.548  28.740  27.102  1.00  0.00           C  
ATOM   1896  CG  LEU B 116      13.813  29.893  27.640  1.00  0.00           C  
ATOM   1897  CD1 LEU B 116      12.652  30.282  26.801  1.00  0.00           C  
ATOM   1898  CD2 LEU B 116      13.419  29.469  29.008  1.00  0.00           C  
ATOM   1899  H   LEU B 116      16.522  30.504  27.296  1.00  0.00           H  
ATOM   1900  HA  LEU B 116      16.061  27.915  25.987  1.00  0.00           H  
ATOM   1901 1HB  LEU B 116      13.811  28.089  26.634  1.00  0.00           H  
ATOM   1902 2HB  LEU B 116      14.939  28.232  27.923  1.00  0.00           H  
ATOM   1903  HG  LEU B 116      14.415  30.711  27.678  1.00  0.00           H  
ATOM   1904 1HD1 LEU B 116      12.122  31.110  27.245  1.00  0.00           H  
ATOM   1905 2HD1 LEU B 116      12.982  30.573  25.820  1.00  0.00           H  
ATOM   1906 3HD1 LEU B 116      12.019  29.468  26.730  1.00  0.00           H  
ATOM   1907 1HD2 LEU B 116      12.876  30.215  29.524  1.00  0.00           H  
ATOM   1908 2HD2 LEU B 116      12.803  28.598  28.896  1.00  0.00           H  
ATOM   1909 3HD2 LEU B 116      14.301  29.224  29.590  1.00  0.00           H  
ATOM   1910  N   GLU B 117      14.815  28.653  23.876  1.00  0.00           N  
ATOM   1911  CA  GLU B 117      14.439  29.206  22.598  1.00  0.00           C  
ATOM   1912  C   GLU B 117      13.435  30.330  22.865  1.00  0.00           C  
ATOM   1913  O   GLU B 117      12.401  30.048  23.513  1.00  0.00           O  
ATOM   1914  CB  GLU B 117      13.792  28.153  21.712  1.00  0.00           C  
ATOM   1915  CG  GLU B 117      14.732  27.091  21.265  1.00  0.00           C  
ATOM   1916  CD  GLU B 117      15.752  27.584  20.312  1.00  0.00           C  
ATOM   1917  OE1 GLU B 117      15.386  28.161  19.320  1.00  0.00           O  
ATOM   1918  OE2 GLU B 117      16.916  27.415  20.592  1.00  0.00           O  
ATOM   1919  H   GLU B 117      14.729  27.664  24.064  1.00  0.00           H  
ATOM   1920  HA  GLU B 117      15.333  29.542  22.097  1.00  0.00           H  
ATOM   1921 1HB  GLU B 117      12.971  27.675  22.249  1.00  0.00           H  
ATOM   1922 2HB  GLU B 117      13.370  28.632  20.827  1.00  0.00           H  
ATOM   1923 1HG  GLU B 117      15.229  26.656  22.128  1.00  0.00           H  
ATOM   1924 2HG  GLU B 117      14.149  26.319  20.784  1.00  0.00           H  
ATOM   1925  N   PRO B 118      13.712  31.597  22.393  1.00  0.00           N  
ATOM   1926  CA  PRO B 118      12.889  32.780  22.520  1.00  0.00           C  
ATOM   1927  C   PRO B 118      11.546  32.562  21.914  1.00  0.00           C  
ATOM   1928  O   PRO B 118      11.420  31.902  20.881  1.00  0.00           O  
ATOM   1929  CB  PRO B 118      13.659  33.836  21.715  1.00  0.00           C  
ATOM   1930  CG  PRO B 118      15.082  33.380  21.744  1.00  0.00           C  
ATOM   1931  CD  PRO B 118      15.010  31.874  21.706  1.00  0.00           C  
ATOM   1932  HA  PRO B 118      12.796  33.042  23.587  1.00  0.00           H  
ATOM   1933 1HB  PRO B 118      13.246  33.900  20.694  1.00  0.00           H  
ATOM   1934 2HB  PRO B 118      13.515  34.827  22.173  1.00  0.00           H  
ATOM   1935 1HG  PRO B 118      15.630  33.798  20.886  1.00  0.00           H  
ATOM   1936 2HG  PRO B 118      15.584  33.748  22.650  1.00  0.00           H  
ATOM   1937 1HD  PRO B 118      15.007  31.483  20.673  1.00  0.00           H  
ATOM   1938 2HD  PRO B 118      15.872  31.533  22.295  1.00  0.00           H  
ATOM   1939  N   ALA B 119      10.541  33.109  22.547  1.00  0.00           N  
ATOM   1940  CA  ALA B 119       9.179  32.953  22.093  1.00  0.00           C  
ATOM   1941  C   ALA B 119       8.865  33.839  20.907  1.00  0.00           C  
ATOM   1942  O   ALA B 119       9.468  34.888  20.695  1.00  0.00           O  
ATOM   1943  CB  ALA B 119       8.209  33.275  23.220  1.00  0.00           C  
ATOM   1944  H   ALA B 119      10.714  33.657  23.382  1.00  0.00           H  
ATOM   1945  HA  ALA B 119       9.043  31.921  21.771  1.00  0.00           H  
ATOM   1946 1HB  ALA B 119       7.185  33.132  22.867  1.00  0.00           H  
ATOM   1947 2HB  ALA B 119       8.400  32.616  24.065  1.00  0.00           H  
ATOM   1948 3HB  ALA B 119       8.343  34.314  23.525  1.00  0.00           H  
ATOM   1949  N   ALA B 120       7.900  33.399  20.130  1.00  0.00           N  
ATOM   1950  CA  ALA B 120       7.388  34.217  19.061  1.00  0.00           C  
ATOM   1951  C   ALA B 120       6.692  35.444  19.629  1.00  0.00           C  
ATOM   1952  O   ALA B 120       6.048  35.379  20.676  1.00  0.00           O  
ATOM   1953  CB  ALA B 120       6.422  33.435  18.203  1.00  0.00           C  
ATOM   1954  H   ALA B 120       7.479  32.503  20.317  1.00  0.00           H  
ATOM   1955  HA  ALA B 120       8.229  34.546  18.452  1.00  0.00           H  
ATOM   1956 1HB  ALA B 120       6.057  34.069  17.394  1.00  0.00           H  
ATOM   1957 2HB  ALA B 120       6.930  32.568  17.787  1.00  0.00           H  
ATOM   1958 3HB  ALA B 120       5.584  33.112  18.817  1.00  0.00           H  
ATOM   1959  N   ASN B 121       6.781  36.538  18.901  1.00  0.00           N  
ATOM   1960  CA  ASN B 121       6.080  37.782  19.206  1.00  0.00           C  
ATOM   1961  C   ASN B 121       6.407  38.385  20.554  1.00  0.00           C  
ATOM   1962  O   ASN B 121       5.565  39.061  21.141  1.00  0.00           O  
ATOM   1963  CB  ASN B 121       4.587  37.550  19.082  1.00  0.00           C  
ATOM   1964  CG  ASN B 121       4.216  37.073  17.710  1.00  0.00           C  
ATOM   1965  OD1 ASN B 121       4.753  37.543  16.697  1.00  0.00           O  
ATOM   1966  ND2 ASN B 121       3.307  36.133  17.653  1.00  0.00           N  
ATOM   1967  H   ASN B 121       7.356  36.506  18.064  1.00  0.00           H  
ATOM   1968  HA  ASN B 121       6.364  38.514  18.455  1.00  0.00           H  
ATOM   1969 1HB  ASN B 121       4.243  36.830  19.821  1.00  0.00           H  
ATOM   1970 2HB  ASN B 121       4.062  38.484  19.274  1.00  0.00           H  
ATOM   1971 1HD2 ASN B 121       3.017  35.771  16.767  1.00  0.00           H  
ATOM   1972 2HD2 ASN B 121       2.902  35.780  18.497  1.00  0.00           H  
ATOM   1973  N   GLU B 122       7.618  38.201  21.032  1.00  0.00           N  
ATOM   1974  CA  GLU B 122       8.032  38.873  22.244  1.00  0.00           C  
ATOM   1975  C   GLU B 122       9.538  39.031  22.243  1.00  0.00           C  
ATOM   1976  O   GLU B 122      10.245  38.308  21.543  1.00  0.00           O  
ATOM   1977  CB  GLU B 122       7.523  38.031  23.445  1.00  0.00           C  
ATOM   1978  CG  GLU B 122       7.794  38.540  24.862  1.00  0.00           C  
ATOM   1979  CD  GLU B 122       7.267  39.912  25.132  1.00  0.00           C  
ATOM   1980  OE1 GLU B 122       7.841  40.837  24.594  1.00  0.00           O  
ATOM   1981  OE2 GLU B 122       6.325  40.051  25.880  1.00  0.00           O  
ATOM   1982  H   GLU B 122       8.269  37.603  20.545  1.00  0.00           H  
ATOM   1983  HA  GLU B 122       7.606  39.877  22.230  1.00  0.00           H  
ATOM   1984 1HB  GLU B 122       6.444  37.904  23.356  1.00  0.00           H  
ATOM   1985 2HB  GLU B 122       7.961  37.032  23.376  1.00  0.00           H  
ATOM   1986 1HG  GLU B 122       7.305  37.856  25.551  1.00  0.00           H  
ATOM   1987 2HG  GLU B 122       8.838  38.484  25.063  1.00  0.00           H  
ATOM   1988  N   THR B 123      10.006  40.007  23.017  1.00  0.00           N  
ATOM   1989  CA  THR B 123      11.417  40.370  23.105  1.00  0.00           C  
ATOM   1990  C   THR B 123      12.105  39.932  24.366  1.00  0.00           C  
ATOM   1991  O   THR B 123      13.337  40.004  24.466  1.00  0.00           O  
ATOM   1992  CB  THR B 123      11.573  41.896  22.947  1.00  0.00           C  
ATOM   1993  OG1 THR B 123      10.848  42.572  24.011  1.00  0.00           O  
ATOM   1994  CG2 THR B 123      11.050  42.338  21.590  1.00  0.00           C  
ATOM   1995  H   THR B 123       9.347  40.545  23.564  1.00  0.00           H  
ATOM   1996  HA  THR B 123      11.933  39.899  22.289  1.00  0.00           H  
ATOM   1997  HB  THR B 123      12.633  42.164  23.022  1.00  0.00           H  
ATOM   1998  HG1 THR B 123      11.400  42.595  24.848  1.00  0.00           H  
ATOM   1999 1HG2 THR B 123      11.174  43.415  21.491  1.00  0.00           H  
ATOM   2000 2HG2 THR B 123      11.610  41.838  20.807  1.00  0.00           H  
ATOM   2001 3HG2 THR B 123       9.995  42.080  21.504  1.00  0.00           H  
ATOM   2002  N   VAL B 124      11.327  39.487  25.325  1.00  0.00           N  
ATOM   2003  CA  VAL B 124      11.937  39.035  26.545  1.00  0.00           C  
ATOM   2004  C   VAL B 124      12.563  37.690  26.272  1.00  0.00           C  
ATOM   2005  O   VAL B 124      12.003  36.867  25.544  1.00  0.00           O  
ATOM   2006  CB  VAL B 124      10.861  38.810  27.660  1.00  0.00           C  
ATOM   2007  CG1 VAL B 124      11.501  38.214  28.960  1.00  0.00           C  
ATOM   2008  CG2 VAL B 124      10.155  40.086  27.978  1.00  0.00           C  
ATOM   2009  H   VAL B 124      10.328  39.453  25.198  1.00  0.00           H  
ATOM   2010  HA  VAL B 124      12.706  39.740  26.854  1.00  0.00           H  
ATOM   2011  HB  VAL B 124      10.133  38.092  27.291  1.00  0.00           H  
ATOM   2012 1HG1 VAL B 124      10.724  38.059  29.704  1.00  0.00           H  
ATOM   2013 2HG1 VAL B 124      11.977  37.260  28.771  1.00  0.00           H  
ATOM   2014 3HG1 VAL B 124      12.243  38.912  29.355  1.00  0.00           H  
ATOM   2015 1HG2 VAL B 124       9.391  39.904  28.728  1.00  0.00           H  
ATOM   2016 2HG2 VAL B 124      10.852  40.777  28.360  1.00  0.00           H  
ATOM   2017 3HG2 VAL B 124       9.686  40.499  27.082  1.00  0.00           H  
ATOM   2018  N   ARG B 125      13.702  37.449  26.866  1.00  0.00           N  
ATOM   2019  CA  ARG B 125      14.339  36.181  26.709  1.00  0.00           C  
ATOM   2020  C   ARG B 125      14.515  35.579  28.058  1.00  0.00           C  
ATOM   2021  O   ARG B 125      14.766  36.261  29.056  1.00  0.00           O  
ATOM   2022  CB  ARG B 125      15.714  36.330  26.082  1.00  0.00           C  
ATOM   2023  CG  ARG B 125      15.764  36.887  24.670  1.00  0.00           C  
ATOM   2024  CD  ARG B 125      17.177  37.155  24.255  1.00  0.00           C  
ATOM   2025  NE  ARG B 125      17.755  38.215  25.090  1.00  0.00           N  
ATOM   2026  CZ  ARG B 125      19.026  38.678  25.052  1.00  0.00           C  
ATOM   2027  NH1 ARG B 125      19.907  38.198  24.202  1.00  0.00           N  
ATOM   2028  NH2 ARG B 125      19.362  39.640  25.884  1.00  0.00           N  
ATOM   2029  H   ARG B 125      14.132  38.173  27.436  1.00  0.00           H  
ATOM   2030  HA  ARG B 125      13.706  35.524  26.113  1.00  0.00           H  
ATOM   2031 1HB  ARG B 125      16.325  36.958  26.726  1.00  0.00           H  
ATOM   2032 2HB  ARG B 125      16.179  35.355  26.042  1.00  0.00           H  
ATOM   2033 1HG  ARG B 125      15.322  36.172  23.977  1.00  0.00           H  
ATOM   2034 2HG  ARG B 125      15.206  37.827  24.627  1.00  0.00           H  
ATOM   2035 1HD  ARG B 125      17.776  36.249  24.373  1.00  0.00           H  
ATOM   2036 2HD  ARG B 125      17.195  37.483  23.217  1.00  0.00           H  
ATOM   2037  HE  ARG B 125      17.130  38.649  25.758  1.00  0.00           H  
ATOM   2038 1HH1 ARG B 125      19.649  37.463  23.564  1.00  0.00           H  
ATOM   2039 2HH1 ARG B 125      20.853  38.568  24.186  1.00  0.00           H  
ATOM   2040 1HH2 ARG B 125      18.677  39.987  26.534  1.00  0.00           H  
ATOM   2041 2HH2 ARG B 125      20.312  40.045  25.867  1.00  0.00           H  
ATOM   2042  N   HIS B 126      14.411  34.287  28.096  1.00  0.00           N  
ATOM   2043  CA  HIS B 126      14.564  33.636  29.354  1.00  0.00           C  
ATOM   2044  C   HIS B 126      15.710  32.673  29.258  1.00  0.00           C  
ATOM   2045  O   HIS B 126      16.017  32.171  28.176  1.00  0.00           O  
ATOM   2046  CB  HIS B 126      13.280  32.910  29.705  1.00  0.00           C  
ATOM   2047  CG  HIS B 126      12.060  33.749  29.855  1.00  0.00           C  
ATOM   2048  ND1 HIS B 126      11.609  34.215  31.069  1.00  0.00           N  
ATOM   2049  CD2 HIS B 126      11.174  34.184  28.927  1.00  0.00           C  
ATOM   2050  CE1 HIS B 126      10.489  34.910  30.874  1.00  0.00           C  
ATOM   2051  NE2 HIS B 126      10.212  34.900  29.587  1.00  0.00           N  
ATOM   2052  H   HIS B 126      14.212  33.756  27.259  1.00  0.00           H  
ATOM   2053  HA  HIS B 126      14.787  34.357  30.150  1.00  0.00           H  
ATOM   2054 1HB  HIS B 126      13.067  32.265  28.916  1.00  0.00           H  
ATOM   2055 2HB  HIS B 126      13.419  32.319  30.611  1.00  0.00           H  
ATOM   2056  HD2 HIS B 126      11.218  33.995  27.855  1.00  0.00           H  
ATOM   2057  HE1 HIS B 126       9.893  35.403  31.645  1.00  0.00           H  
ATOM   2058  HE2 HIS B 126       9.418  35.347  29.150  1.00  0.00           H  
ATOM   2059  N   GLY B 127      16.320  32.413  30.376  1.00  0.00           N  
ATOM   2060  CA  GLY B 127      17.423  31.529  30.372  1.00  0.00           C  
ATOM   2061  C   GLY B 127      17.874  31.163  31.754  1.00  0.00           C  
ATOM   2062  O   GLY B 127      17.123  31.301  32.735  1.00  0.00           O  
ATOM   2063  H   GLY B 127      16.031  32.894  31.230  1.00  0.00           H  
ATOM   2064 1HA  GLY B 127      17.156  30.630  29.826  1.00  0.00           H  
ATOM   2065 2HA  GLY B 127      18.242  31.986  29.835  1.00  0.00           H  
ATOM   2066  N   CYS B 128      19.089  30.645  31.799  1.00  0.00           N  
ATOM   2067  CA  CYS B 128      19.657  30.091  32.980  1.00  0.00           C  
ATOM   2068  C   CYS B 128      21.163  30.215  33.074  1.00  0.00           C  
ATOM   2069  O   CYS B 128      21.866  30.095  32.062  1.00  0.00           O  
ATOM   2070  CB  CYS B 128      19.340  28.614  33.039  1.00  0.00           C  
ATOM   2071  SG  CYS B 128      19.958  27.848  34.425  1.00  0.00           S  
ATOM   2072  H   CYS B 128      19.606  30.575  30.924  1.00  0.00           H  
ATOM   2073  HA  CYS B 128      19.206  30.580  33.831  1.00  0.00           H  
ATOM   2074 1HB  CYS B 128      18.293  28.479  33.022  1.00  0.00           H  
ATOM   2075 2HB  CYS B 128      19.769  28.123  32.171  1.00  0.00           H  
ATOM   2076  N   LEU B 129      21.686  30.437  34.287  1.00  0.00           N  
ATOM   2077  CA  LEU B 129      23.127  30.230  34.436  1.00  0.00           C  
ATOM   2078  C   LEU B 129      23.240  28.773  34.799  1.00  0.00           C  
ATOM   2079  O   LEU B 129      22.701  28.370  35.836  1.00  0.00           O  
ATOM   2080  CB  LEU B 129      23.814  31.007  35.582  1.00  0.00           C  
ATOM   2081  CG  LEU B 129      25.421  30.775  35.744  1.00  0.00           C  
ATOM   2082  CD1 LEU B 129      26.170  31.319  34.535  1.00  0.00           C  
ATOM   2083  CD2 LEU B 129      25.931  31.444  37.013  1.00  0.00           C  
ATOM   2084  H   LEU B 129      21.081  30.658  35.069  1.00  0.00           H  
ATOM   2085  HA  LEU B 129      23.651  30.422  33.500  1.00  0.00           H  
ATOM   2086 1HB  LEU B 129      23.637  32.040  35.456  1.00  0.00           H  
ATOM   2087 2HB  LEU B 129      23.378  30.689  36.506  1.00  0.00           H  
ATOM   2088  HG  LEU B 129      25.623  29.699  35.803  1.00  0.00           H  
ATOM   2089 1HD1 LEU B 129      27.237  31.141  34.648  1.00  0.00           H  
ATOM   2090 2HD1 LEU B 129      25.834  30.840  33.654  1.00  0.00           H  
ATOM   2091 3HD1 LEU B 129      25.996  32.377  34.447  1.00  0.00           H  
ATOM   2092 1HD2 LEU B 129      27.003  31.266  37.112  1.00  0.00           H  
ATOM   2093 2HD2 LEU B 129      25.746  32.510  36.969  1.00  0.00           H  
ATOM   2094 3HD2 LEU B 129      25.427  31.023  37.859  1.00  0.00           H  
ATOM   2095  N   ARG B 130      23.865  27.963  33.949  1.00  0.00           N  
ATOM   2096  CA  ARG B 130      23.990  26.548  34.241  1.00  0.00           C  
ATOM   2097  C   ARG B 130      25.244  26.268  35.016  1.00  0.00           C  
ATOM   2098  O   ARG B 130      26.300  26.833  34.715  1.00  0.00           O  
ATOM   2099  CB  ARG B 130      23.890  25.702  32.984  1.00  0.00           C  
ATOM   2100  CG  ARG B 130      22.483  25.731  32.374  1.00  0.00           C  
ATOM   2101  CD  ARG B 130      22.306  24.819  31.197  1.00  0.00           C  
ATOM   2102  NE  ARG B 130      22.324  23.375  31.555  1.00  0.00           N  
ATOM   2103  CZ  ARG B 130      22.403  22.326  30.668  1.00  0.00           C  
ATOM   2104  NH1 ARG B 130      22.469  22.522  29.366  1.00  0.00           N  
ATOM   2105  NH2 ARG B 130      22.420  21.085  31.114  1.00  0.00           N  
ATOM   2106  H   ARG B 130      24.285  28.345  33.107  1.00  0.00           H  
ATOM   2107  HA  ARG B 130      23.140  26.255  34.861  1.00  0.00           H  
ATOM   2108 1HB  ARG B 130      24.588  26.080  32.239  1.00  0.00           H  
ATOM   2109 2HB  ARG B 130      24.161  24.666  33.204  1.00  0.00           H  
ATOM   2110 1HG  ARG B 130      21.785  25.441  33.145  1.00  0.00           H  
ATOM   2111 2HG  ARG B 130      22.254  26.751  32.050  1.00  0.00           H  
ATOM   2112 1HD  ARG B 130      21.353  25.047  30.718  1.00  0.00           H  
ATOM   2113 2HD  ARG B 130      23.104  25.006  30.515  1.00  0.00           H  
ATOM   2114  HE  ARG B 130      22.281  23.146  32.538  1.00  0.00           H  
ATOM   2115 1HH1 ARG B 130      22.439  23.470  28.975  1.00  0.00           H  
ATOM   2116 2HH1 ARG B 130      22.531  21.736  28.735  1.00  0.00           H  
ATOM   2117 1HH2 ARG B 130      22.356  20.909  32.110  1.00  0.00           H  
ATOM   2118 2HH2 ARG B 130      22.515  20.321  30.458  1.00  0.00           H  
ATOM   2119  N   LEU B 131      25.145  25.364  35.982  1.00  0.00           N  
ATOM   2120  CA  LEU B 131      26.331  24.940  36.688  1.00  0.00           C  
ATOM   2121  C   LEU B 131      26.375  23.407  36.751  1.00  0.00           C  
ATOM   2122  O   LEU B 131      25.554  22.750  37.424  1.00  0.00           O  
ATOM   2123  CB  LEU B 131      26.381  25.519  38.107  1.00  0.00           C  
ATOM   2124  CG  LEU B 131      26.485  27.045  38.234  1.00  0.00           C  
ATOM   2125  CD1 LEU B 131      25.067  27.652  38.466  1.00  0.00           C  
ATOM   2126  CD2 LEU B 131      27.464  27.382  39.362  1.00  0.00           C  
ATOM   2127  H   LEU B 131      24.219  24.999  36.233  1.00  0.00           H  
ATOM   2128  HA  LEU B 131      27.201  25.281  36.149  1.00  0.00           H  
ATOM   2129 1HB  LEU B 131      25.498  25.233  38.613  1.00  0.00           H  
ATOM   2130 2HB  LEU B 131      27.232  25.085  38.619  1.00  0.00           H  
ATOM   2131  HG  LEU B 131      26.847  27.453  37.311  1.00  0.00           H  
ATOM   2132 1HD1 LEU B 131      25.142  28.733  38.538  1.00  0.00           H  
ATOM   2133 2HD1 LEU B 131      24.402  27.402  37.642  1.00  0.00           H  
ATOM   2134 3HD1 LEU B 131      24.650  27.259  39.388  1.00  0.00           H  
ATOM   2135 1HD2 LEU B 131      27.558  28.466  39.461  1.00  0.00           H  
ATOM   2136 2HD2 LEU B 131      27.104  26.962  40.284  1.00  0.00           H  
ATOM   2137 3HD2 LEU B 131      28.439  26.958  39.141  1.00  0.00           H  
ATOM   2138  N   ASN B 132      27.356  22.812  36.070  1.00  0.00           N  
ATOM   2139  CA  ASN B 132      27.537  21.370  35.985  1.00  0.00           C  
ATOM   2140  C   ASN B 132      28.313  20.806  37.185  1.00  0.00           C  
ATOM   2141  O   ASN B 132      29.542  20.882  37.265  1.00  0.00           O  
ATOM   2142  CB  ASN B 132      28.240  21.014  34.693  1.00  0.00           C  
ATOM   2143  CG  ASN B 132      28.385  19.516  34.440  1.00  0.00           C  
ATOM   2144  OD1 ASN B 132      28.245  18.689  35.349  1.00  0.00           O  
ATOM   2145  ND2 ASN B 132      28.660  19.171  33.205  1.00  0.00           N  
ATOM   2146  H   ASN B 132      27.982  23.405  35.539  1.00  0.00           H  
ATOM   2147  HA  ASN B 132      26.543  20.905  35.994  1.00  0.00           H  
ATOM   2148 1HB  ASN B 132      27.722  21.479  33.858  1.00  0.00           H  
ATOM   2149 2HB  ASN B 132      29.217  21.447  34.733  1.00  0.00           H  
ATOM   2150 1HD2 ASN B 132      28.770  18.205  32.960  1.00  0.00           H  
ATOM   2151 2HD2 ASN B 132      28.755  19.884  32.507  1.00  0.00           H  
ATOM   2152  N   GLN B 133      27.569  20.249  38.128  1.00  0.00           N  
ATOM   2153  CA  GLN B 133      28.140  19.693  39.341  1.00  0.00           C  
ATOM   2154  C   GLN B 133      29.092  20.601  40.120  1.00  0.00           C  
ATOM   2155  O   GLN B 133      30.256  20.247  40.303  1.00  0.00           O  
ATOM   2156  CB  GLN B 133      28.863  18.390  38.985  1.00  0.00           C  
ATOM   2157  CG  GLN B 133      27.952  17.346  38.381  1.00  0.00           C  
ATOM   2158  CD  GLN B 133      28.695  16.126  37.902  1.00  0.00           C  
ATOM   2159  OE1 GLN B 133      29.057  15.228  38.674  1.00  0.00           O  
ATOM   2160  NE2 GLN B 133      28.941  16.097  36.594  1.00  0.00           N  
ATOM   2161  H   GLN B 133      26.563  20.219  37.998  1.00  0.00           H  
ATOM   2162  HA  GLN B 133      27.320  19.444  40.010  1.00  0.00           H  
ATOM   2163 1HB  GLN B 133      29.670  18.584  38.279  1.00  0.00           H  
ATOM   2164 2HB  GLN B 133      29.310  17.965  39.883  1.00  0.00           H  
ATOM   2165 1HG  GLN B 133      27.243  17.030  39.141  1.00  0.00           H  
ATOM   2166 2HG  GLN B 133      27.419  17.773  37.540  1.00  0.00           H  
ATOM   2167 1HE2 GLN B 133      29.433  15.327  36.189  1.00  0.00           H  
ATOM   2168 2HE2 GLN B 133      28.640  16.880  36.008  1.00  0.00           H  
ATOM   2169  N   PRO B 134      28.634  21.778  40.570  1.00  0.00           N  
ATOM   2170  CA  PRO B 134      29.367  22.745  41.350  1.00  0.00           C  
ATOM   2171  C   PRO B 134      29.580  22.202  42.730  1.00  0.00           C  
ATOM   2172  O   PRO B 134      28.883  21.281  43.170  1.00  0.00           O  
ATOM   2173  CB  PRO B 134      28.440  23.949  41.400  1.00  0.00           C  
ATOM   2174  CG  PRO B 134      27.071  23.361  41.250  1.00  0.00           C  
ATOM   2175  CD  PRO B 134      27.259  22.207  40.280  1.00  0.00           C  
ATOM   2176  HA  PRO B 134      30.323  22.973  40.859  1.00  0.00           H  
ATOM   2177 1HB  PRO B 134      28.578  24.474  42.359  1.00  0.00           H  
ATOM   2178 2HB  PRO B 134      28.703  24.662  40.608  1.00  0.00           H  
ATOM   2179 1HG  PRO B 134      26.705  23.021  42.223  1.00  0.00           H  
ATOM   2180 2HG  PRO B 134      26.354  24.123  40.899  1.00  0.00           H  
ATOM   2181 1HD  PRO B 134      26.535  21.432  40.485  1.00  0.00           H  
ATOM   2182 2HD  PRO B 134      27.189  22.596  39.277  1.00  0.00           H  
ATOM   2183  N   THR B 135      30.547  22.780  43.397  1.00  0.00           N  
ATOM   2184  CA  THR B 135      30.899  22.420  44.760  1.00  0.00           C  
ATOM   2185  C   THR B 135      30.838  23.659  45.637  1.00  0.00           C  
ATOM   2186  O   THR B 135      30.575  24.760  45.153  1.00  0.00           O  
ATOM   2187  CB  THR B 135      32.298  21.843  44.827  1.00  0.00           C  
ATOM   2188  OG1 THR B 135      33.220  22.889  44.589  1.00  0.00           O  
ATOM   2189  CG2 THR B 135      32.473  20.772  43.748  1.00  0.00           C  
ATOM   2190  H   THR B 135      31.061  23.538  42.937  1.00  0.00           H  
ATOM   2191  HA  THR B 135      30.189  21.693  45.135  1.00  0.00           H  
ATOM   2192  HB  THR B 135      32.474  21.414  45.815  1.00  0.00           H  
ATOM   2193  HG1 THR B 135      33.257  23.067  43.639  1.00  0.00           H  
ATOM   2194 1HG2 THR B 135      33.481  20.364  43.792  1.00  0.00           H  
ATOM   2195 2HG2 THR B 135      31.754  19.971  43.908  1.00  0.00           H  
ATOM   2196 3HG2 THR B 135      32.311  21.208  42.761  1.00  0.00           H  
ATOM   2197  N   HIS B 136      31.138  23.512  46.916  1.00  0.00           N  
ATOM   2198  CA  HIS B 136      31.132  24.650  47.843  1.00  0.00           C  
ATOM   2199  C   HIS B 136      32.051  25.841  47.409  1.00  0.00           C  
ATOM   2200  O   HIS B 136      31.838  26.974  47.840  1.00  0.00           O  
ATOM   2201  CB  HIS B 136      31.585  24.185  49.220  1.00  0.00           C  
ATOM   2202  CG  HIS B 136      32.979  23.815  49.216  1.00  0.00           C  
ATOM   2203  ND1 HIS B 136      33.429  22.611  48.719  1.00  0.00           N  
ATOM   2204  CD2 HIS B 136      34.062  24.486  49.626  1.00  0.00           C  
ATOM   2205  CE1 HIS B 136      34.742  22.571  48.825  1.00  0.00           C  
ATOM   2206  NE2 HIS B 136      35.146  23.696  49.373  1.00  0.00           N  
ATOM   2207  H   HIS B 136      31.350  22.591  47.266  1.00  0.00           H  
ATOM   2208  HA  HIS B 136      30.115  25.022  47.928  1.00  0.00           H  
ATOM   2209 1HB  HIS B 136      31.423  24.977  49.947  1.00  0.00           H  
ATOM   2210 2HB  HIS B 136      30.992  23.322  49.533  1.00  0.00           H  
ATOM   2211  HD2 HIS B 136      34.072  25.477  50.072  1.00  0.00           H  
ATOM   2212  HE1 HIS B 136      35.381  21.749  48.515  1.00  0.00           H  
ATOM   2213  HE2 HIS B 136      36.104  23.947  49.576  1.00  0.00           H  
ATOM   2214  N   VAL B 137      33.052  25.626  46.520  1.00  0.00           N  
ATOM   2215  CA  VAL B 137      33.928  26.747  46.148  1.00  0.00           C  
ATOM   2216  C   VAL B 137      33.198  27.685  45.213  1.00  0.00           C  
ATOM   2217  O   VAL B 137      33.714  28.738  44.840  1.00  0.00           O  
ATOM   2218  CB  VAL B 137      35.220  26.344  45.404  1.00  0.00           C  
ATOM   2219  CG1 VAL B 137      35.986  25.425  46.253  1.00  0.00           C  
ATOM   2220  CG2 VAL B 137      34.930  25.802  43.992  1.00  0.00           C  
ATOM   2221  H   VAL B 137      33.191  24.698  46.099  1.00  0.00           H  
ATOM   2222  HA  VAL B 137      34.202  27.289  47.049  1.00  0.00           H  
ATOM   2223  HB  VAL B 137      35.837  27.232  45.293  1.00  0.00           H  
ATOM   2224 1HG1 VAL B 137      36.927  25.180  45.762  1.00  0.00           H  
ATOM   2225 2HG1 VAL B 137      36.177  25.901  47.210  1.00  0.00           H  
ATOM   2226 3HG1 VAL B 137      35.405  24.512  46.408  1.00  0.00           H  
ATOM   2227 1HG2 VAL B 137      35.871  25.562  43.497  1.00  0.00           H  
ATOM   2228 2HG2 VAL B 137      34.325  24.921  44.049  1.00  0.00           H  
ATOM   2229 3HG2 VAL B 137      34.404  26.553  43.411  1.00  0.00           H  
ATOM   2230  N   ASN B 138      32.023  27.268  44.777  1.00  0.00           N  
ATOM   2231  CA  ASN B 138      31.223  28.034  43.875  1.00  0.00           C  
ATOM   2232  C   ASN B 138      30.141  28.822  44.628  1.00  0.00           C  
ATOM   2233  O   ASN B 138      29.305  29.472  44.005  1.00  0.00           O  
ATOM   2234  CB  ASN B 138      30.611  27.079  42.869  1.00  0.00           C  
ATOM   2235  CG  ASN B 138      31.648  26.435  41.995  1.00  0.00           C  
ATOM   2236  OD1 ASN B 138      31.820  25.191  42.002  1.00  0.00           O  
ATOM   2237  ND2 ASN B 138      32.356  27.249  41.237  1.00  0.00           N  
ATOM   2238  H   ASN B 138      31.645  26.379  45.093  1.00  0.00           H  
ATOM   2239  HA  ASN B 138      31.858  28.757  43.357  1.00  0.00           H  
ATOM   2240 1HB  ASN B 138      30.064  26.309  43.389  1.00  0.00           H  
ATOM   2241 2HB  ASN B 138      29.905  27.615  42.237  1.00  0.00           H  
ATOM   2242 1HD2 ASN B 138      33.063  26.883  40.632  1.00  0.00           H  
ATOM   2243 2HD2 ASN B 138      32.188  28.239  41.270  1.00  0.00           H  
ATOM   2244  N   ASN B 139      30.154  28.796  45.958  1.00  0.00           N  
ATOM   2245  CA  ASN B 139      29.132  29.522  46.717  1.00  0.00           C  
ATOM   2246  C   ASN B 139      29.364  31.044  46.701  1.00  0.00           C  
ATOM   2247  O   ASN B 139      30.508  31.504  46.705  1.00  0.00           O  
ATOM   2248  CB  ASN B 139      29.083  29.069  48.160  1.00  0.00           C  
ATOM   2249  CG  ASN B 139      28.702  27.693  48.312  1.00  0.00           C  
ATOM   2250  OD1 ASN B 139      28.104  27.089  47.405  1.00  0.00           O  
ATOM   2251  ND2 ASN B 139      29.016  27.161  49.459  1.00  0.00           N  
ATOM   2252  H   ASN B 139      30.864  28.262  46.467  1.00  0.00           H  
ATOM   2253  HA  ASN B 139      28.162  29.340  46.248  1.00  0.00           H  
ATOM   2254 1HB  ASN B 139      30.062  29.216  48.619  1.00  0.00           H  
ATOM   2255 2HB  ASN B 139      28.366  29.690  48.704  1.00  0.00           H  
ATOM   2256 1HD2 ASN B 139      28.803  26.181  49.658  1.00  0.00           H  
ATOM   2257 2HD2 ASN B 139      29.497  27.711  50.146  1.00  0.00           H  
ATOM   2258  N   GLY B 140      28.287  31.845  46.721  1.00  0.00           N  
ATOM   2259  CA  GLY B 140      28.499  33.291  46.723  1.00  0.00           C  
ATOM   2260  C   GLY B 140      27.414  34.146  46.049  1.00  0.00           C  
ATOM   2261  O   GLY B 140      26.276  33.708  45.851  1.00  0.00           O  
ATOM   2262  H   GLY B 140      27.344  31.446  46.752  1.00  0.00           H  
ATOM   2263 1HA  GLY B 140      28.617  33.619  47.753  1.00  0.00           H  
ATOM   2264 2HA  GLY B 140      29.445  33.499  46.229  1.00  0.00           H  
ATOM   2265  N   ASN B 141      27.789  35.411  45.781  1.00  0.00           N  
ATOM   2266  CA  ASN B 141      26.949  36.461  45.198  1.00  0.00           C  
ATOM   2267  C   ASN B 141      27.060  36.503  43.683  1.00  0.00           C  
ATOM   2268  O   ASN B 141      28.108  36.853  43.126  1.00  0.00           O  
ATOM   2269  CB  ASN B 141      27.349  37.791  45.836  1.00  0.00           C  
ATOM   2270  CG  ASN B 141      26.505  39.042  45.467  1.00  0.00           C  
ATOM   2271  OD1 ASN B 141      25.785  38.995  44.465  1.00  0.00           O  
ATOM   2272  ND2 ASN B 141      26.605  40.151  46.255  1.00  0.00           N  
ATOM   2273  H   ASN B 141      28.749  35.667  45.982  1.00  0.00           H  
ATOM   2274  HA  ASN B 141      25.906  36.249  45.416  1.00  0.00           H  
ATOM   2275 1HB  ASN B 141      27.343  37.671  46.916  1.00  0.00           H  
ATOM   2276 2HB  ASN B 141      28.374  37.990  45.558  1.00  0.00           H  
ATOM   2277 1HD2 ASN B 141      26.075  40.974  46.029  1.00  0.00           H  
ATOM   2278 2HD2 ASN B 141      27.199  40.157  47.059  1.00  0.00           H  
ATOM   2279  N   TYR B 142      26.017  36.069  42.995  1.00  0.00           N  
ATOM   2280  CA  TYR B 142      26.066  36.014  41.533  1.00  0.00           C  
ATOM   2281  C   TYR B 142      25.349  37.184  40.935  1.00  0.00           C  
ATOM   2282  O   TYR B 142      24.191  37.455  41.285  1.00  0.00           O  
ATOM   2283  CB  TYR B 142      25.484  34.696  40.988  1.00  0.00           C  
ATOM   2284  CG  TYR B 142      26.413  33.465  41.146  1.00  0.00           C  
ATOM   2285  CD1 TYR B 142      26.470  32.736  42.339  1.00  0.00           C  
ATOM   2286  CD2 TYR B 142      27.196  33.092  40.084  1.00  0.00           C  
ATOM   2287  CE1 TYR B 142      27.333  31.687  42.457  1.00  0.00           C  
ATOM   2288  CE2 TYR B 142      28.056  32.034  40.185  1.00  0.00           C  
ATOM   2289  CZ  TYR B 142      28.148  31.332  41.361  1.00  0.00           C  
ATOM   2290  OH  TYR B 142      29.069  30.268  41.467  1.00  0.00           O  
ATOM   2291  H   TYR B 142      25.168  35.789  43.479  1.00  0.00           H  
ATOM   2292  HA  TYR B 142      27.109  36.088  41.222  1.00  0.00           H  
ATOM   2293 1HB  TYR B 142      24.541  34.486  41.498  1.00  0.00           H  
ATOM   2294 2HB  TYR B 142      25.262  34.816  39.930  1.00  0.00           H  
ATOM   2295  HD1 TYR B 142      25.846  33.017  43.193  1.00  0.00           H  
ATOM   2296  HD2 TYR B 142      27.138  33.663  39.158  1.00  0.00           H  
ATOM   2297  HE1 TYR B 142      27.392  31.142  43.400  1.00  0.00           H  
ATOM   2298  HE2 TYR B 142      28.681  31.760  39.333  1.00  0.00           H  
ATOM   2299  HH  TYR B 142      29.152  30.002  42.415  1.00  0.00           H  
ATOM   2300  N   THR B 143      26.005  37.863  40.000  1.00  0.00           N  
ATOM   2301  CA  THR B 143      25.383  39.033  39.380  1.00  0.00           C  
ATOM   2302  C   THR B 143      25.237  38.940  37.888  1.00  0.00           C  
ATOM   2303  O   THR B 143      26.187  38.619  37.174  1.00  0.00           O  
ATOM   2304  CB  THR B 143      26.183  40.299  39.622  1.00  0.00           C  
ATOM   2305  OG1 THR B 143      26.274  40.543  41.007  1.00  0.00           O  
ATOM   2306  CG2 THR B 143      25.552  41.459  38.931  1.00  0.00           C  
ATOM   2307  H   THR B 143      26.963  37.592  39.776  1.00  0.00           H  
ATOM   2308  HA  THR B 143      24.385  39.166  39.791  1.00  0.00           H  
ATOM   2309  HB  THR B 143      27.137  40.172  39.225  1.00  0.00           H  
ATOM   2310  HG1 THR B 143      25.522  41.026  41.282  1.00  0.00           H  
ATOM   2311 1HG2 THR B 143      26.152  42.348  39.132  1.00  0.00           H  
ATOM   2312 2HG2 THR B 143      25.516  41.304  37.873  1.00  0.00           H  
ATOM   2313 3HG2 THR B 143      24.544  41.610  39.316  1.00  0.00           H  
ATOM   2314  N   LEU B 144      24.049  39.286  37.421  1.00  0.00           N  
ATOM   2315  CA  LEU B 144      23.798  39.356  36.008  1.00  0.00           C  
ATOM   2316  C   LEU B 144      23.659  40.804  35.568  1.00  0.00           C  
ATOM   2317  O   LEU B 144      22.850  41.573  36.111  1.00  0.00           O  
ATOM   2318  CB  LEU B 144      22.562  38.534  35.625  1.00  0.00           C  
ATOM   2319  CG  LEU B 144      22.115  38.603  34.135  1.00  0.00           C  
ATOM   2320  CD1 LEU B 144      23.187  38.088  33.254  1.00  0.00           C  
ATOM   2321  CD2 LEU B 144      20.878  37.707  33.930  1.00  0.00           C  
ATOM   2322  H   LEU B 144      23.313  39.544  38.081  1.00  0.00           H  
ATOM   2323  HA  LEU B 144      24.665  38.932  35.483  1.00  0.00           H  
ATOM   2324 1HB  LEU B 144      22.760  37.508  35.865  1.00  0.00           H  
ATOM   2325 2HB  LEU B 144      21.728  38.881  36.238  1.00  0.00           H  
ATOM   2326  HG  LEU B 144      21.895  39.634  33.859  1.00  0.00           H  
ATOM   2327 1HD1 LEU B 144      22.849  38.136  32.273  1.00  0.00           H  
ATOM   2328 2HD1 LEU B 144      24.089  38.675  33.338  1.00  0.00           H  
ATOM   2329 3HD1 LEU B 144      23.403  37.094  33.498  1.00  0.00           H  
ATOM   2330 1HD2 LEU B 144      20.567  37.743  32.884  1.00  0.00           H  
ATOM   2331 2HD2 LEU B 144      21.128  36.683  34.191  1.00  0.00           H  
ATOM   2332 3HD2 LEU B 144      20.065  38.035  34.556  1.00  0.00           H  
ATOM   2333  N   LEU B 145      24.510  41.154  34.608  1.00  0.00           N  
ATOM   2334  CA  LEU B 145      24.586  42.456  33.997  1.00  0.00           C  
ATOM   2335  C   LEU B 145      24.129  42.453  32.552  1.00  0.00           C  
ATOM   2336  O   LEU B 145      24.812  41.927  31.684  1.00  0.00           O  
ATOM   2337  CB  LEU B 145      26.027  42.917  34.017  1.00  0.00           C  
ATOM   2338  CG  LEU B 145      26.625  42.905  35.385  1.00  0.00           C  
ATOM   2339  CD1 LEU B 145      28.064  43.191  35.257  1.00  0.00           C  
ATOM   2340  CD2 LEU B 145      25.903  43.897  36.264  1.00  0.00           C  
ATOM   2341  H   LEU B 145      25.165  40.444  34.280  1.00  0.00           H  
ATOM   2342  HA  LEU B 145      23.962  43.141  34.561  1.00  0.00           H  
ATOM   2343 1HB  LEU B 145      26.591  42.268  33.385  1.00  0.00           H  
ATOM   2344 2HB  LEU B 145      26.086  43.924  33.615  1.00  0.00           H  
ATOM   2345  HG  LEU B 145      26.529  41.909  35.821  1.00  0.00           H  
ATOM   2346 1HD1 LEU B 145      28.514  43.169  36.233  1.00  0.00           H  
ATOM   2347 2HD1 LEU B 145      28.517  42.435  34.630  1.00  0.00           H  
ATOM   2348 3HD1 LEU B 145      28.196  44.173  34.809  1.00  0.00           H  
ATOM   2349 1HD2 LEU B 145      26.339  43.891  37.249  1.00  0.00           H  
ATOM   2350 2HD2 LEU B 145      25.991  44.894  35.845  1.00  0.00           H  
ATOM   2351 3HD2 LEU B 145      24.848  43.629  36.328  1.00  0.00           H  
ATOM   2352  N   ALA B 146      22.965  43.020  32.305  1.00  0.00           N  
ATOM   2353  CA  ALA B 146      22.416  43.069  30.952  1.00  0.00           C  
ATOM   2354  C   ALA B 146      22.693  44.469  30.396  1.00  0.00           C  
ATOM   2355  O   ALA B 146      22.436  45.464  31.084  1.00  0.00           O  
ATOM   2356  CB  ALA B 146      20.924  42.724  30.983  1.00  0.00           C  
ATOM   2357  H   ALA B 146      22.475  43.477  33.074  1.00  0.00           H  
ATOM   2358  HA  ALA B 146      22.946  42.358  30.329  1.00  0.00           H  
ATOM   2359 1HB  ALA B 146      20.515  42.759  29.987  1.00  0.00           H  
ATOM   2360 2HB  ALA B 146      20.794  41.722  31.393  1.00  0.00           H  
ATOM   2361 3HB  ALA B 146      20.398  43.426  31.605  1.00  0.00           H  
ATOM   2362  N   ALA B 147      23.206  44.588  29.169  1.00  0.00           N  
ATOM   2363  CA  ALA B 147      23.502  45.936  28.686  1.00  0.00           C  
ATOM   2364  C   ALA B 147      23.264  46.184  27.197  1.00  0.00           C  
ATOM   2365  O   ALA B 147      23.562  45.360  26.333  1.00  0.00           O  
ATOM   2366  CB  ALA B 147      24.949  46.243  29.013  1.00  0.00           C  
ATOM   2367  H   ALA B 147      23.453  43.751  28.640  1.00  0.00           H  
ATOM   2368  HA  ALA B 147      22.864  46.626  29.222  1.00  0.00           H  
ATOM   2369 1HB  ALA B 147      25.172  47.267  28.713  1.00  0.00           H  
ATOM   2370 2HB  ALA B 147      25.114  46.132  30.087  1.00  0.00           H  
ATOM   2371 3HB  ALA B 147      25.595  45.557  28.474  1.00  0.00           H  
ATOM   2372  N   ASN B 148      22.762  47.379  26.891  1.00  0.00           N  
ATOM   2373  CA  ASN B 148      22.507  47.769  25.498  1.00  0.00           C  
ATOM   2374  C   ASN B 148      22.870  49.272  25.421  1.00  0.00           C  
ATOM   2375  O   ASN B 148      23.403  49.780  26.404  1.00  0.00           O  
ATOM   2376  CB  ASN B 148      21.071  47.448  25.095  1.00  0.00           C  
ATOM   2377  CG  ASN B 148      20.055  48.229  25.756  1.00  0.00           C  
ATOM   2378  OD1 ASN B 148      20.311  49.272  26.404  1.00  0.00           O  
ATOM   2379  ND2 ASN B 148      18.842  47.742  25.542  1.00  0.00           N  
ATOM   2380  H   ASN B 148      22.600  48.035  27.657  1.00  0.00           H  
ATOM   2381  HA  ASN B 148      23.182  47.222  24.837  1.00  0.00           H  
ATOM   2382 1HB  ASN B 148      20.894  47.364  24.035  1.00  0.00           H  
ATOM   2383 2HB  ASN B 148      20.898  46.441  25.447  1.00  0.00           H  
ATOM   2384 1HD2 ASN B 148      18.008  48.174  25.915  1.00  0.00           H  
ATOM   2385 2HD2 ASN B 148      18.775  46.884  24.990  1.00  0.00           H  
ATOM   2386  N   PRO B 149      22.580  50.034  24.327  1.00  0.00           N  
ATOM   2387  CA  PRO B 149      22.952  51.433  24.148  1.00  0.00           C  
ATOM   2388  C   PRO B 149      22.491  52.413  25.228  1.00  0.00           C  
ATOM   2389  O   PRO B 149      23.097  53.481  25.374  1.00  0.00           O  
ATOM   2390  CB  PRO B 149      22.269  51.811  22.826  1.00  0.00           C  
ATOM   2391  CG  PRO B 149      22.222  50.555  22.033  1.00  0.00           C  
ATOM   2392  CD  PRO B 149      21.977  49.474  23.060  1.00  0.00           C  
ATOM   2393  HA  PRO B 149      24.044  51.490  24.040  1.00  0.00           H  
ATOM   2394 1HB  PRO B 149      21.262  52.213  23.033  1.00  0.00           H  
ATOM   2395 2HB  PRO B 149      22.836  52.606  22.322  1.00  0.00           H  
ATOM   2396 1HG  PRO B 149      21.427  50.616  21.275  1.00  0.00           H  
ATOM   2397 2HG  PRO B 149      23.169  50.427  21.483  1.00  0.00           H  
ATOM   2398 1HD  PRO B 149      20.903  49.372  23.165  1.00  0.00           H  
ATOM   2399 2HD  PRO B 149      22.486  48.555  22.728  1.00  0.00           H  
ATOM   2400  N   PHE B 150      21.436  52.073  25.985  1.00  0.00           N  
ATOM   2401  CA  PHE B 150      20.907  52.991  26.984  1.00  0.00           C  
ATOM   2402  C   PHE B 150      21.665  52.931  28.304  1.00  0.00           C  
ATOM   2403  O   PHE B 150      21.643  53.847  29.113  1.00  0.00           O  
ATOM   2404  CB  PHE B 150      19.458  52.625  27.295  1.00  0.00           C  
ATOM   2405  CG  PHE B 150      18.451  52.811  26.207  1.00  0.00           C  
ATOM   2406  CD1 PHE B 150      18.242  51.804  25.310  1.00  0.00           C  
ATOM   2407  CD2 PHE B 150      17.686  53.900  26.104  1.00  0.00           C  
ATOM   2408  CE1 PHE B 150      17.293  51.896  24.332  1.00  0.00           C  
ATOM   2409  CE2 PHE B 150      16.721  53.994  25.130  1.00  0.00           C  
ATOM   2410  CZ  PHE B 150      16.531  52.982  24.252  1.00  0.00           C  
ATOM   2411  H   PHE B 150      21.002  51.155  25.895  1.00  0.00           H  
ATOM   2412  HA  PHE B 150      20.963  54.007  26.589  1.00  0.00           H  
ATOM   2413 1HB  PHE B 150      19.413  51.591  27.613  1.00  0.00           H  
ATOM   2414 2HB  PHE B 150      19.124  53.216  28.146  1.00  0.00           H  
ATOM   2415  HD1 PHE B 150      18.838  50.913  25.387  1.00  0.00           H  
ATOM   2416  HD2 PHE B 150      17.824  54.708  26.795  1.00  0.00           H  
ATOM   2417  HE1 PHE B 150      17.148  51.067  23.633  1.00  0.00           H  
ATOM   2418  HE2 PHE B 150      16.099  54.876  25.054  1.00  0.00           H  
ATOM   2419  HZ  PHE B 150      15.767  53.062  23.488  1.00  0.00           H  
ATOM   2420  N   GLY B 151      22.292  51.829  28.578  1.00  0.00           N  
ATOM   2421  CA  GLY B 151      22.793  51.693  29.928  1.00  0.00           C  
ATOM   2422  C   GLY B 151      23.075  50.249  30.319  1.00  0.00           C  
ATOM   2423  O   GLY B 151      23.514  49.458  29.489  1.00  0.00           O  
ATOM   2424  H   GLY B 151      22.425  51.095  27.880  1.00  0.00           H  
ATOM   2425 1HA  GLY B 151      23.695  52.295  30.044  1.00  0.00           H  
ATOM   2426 2HA  GLY B 151      22.045  52.099  30.597  1.00  0.00           H  
ATOM   2427  N   GLN B 152      22.827  49.975  31.607  1.00  0.00           N  
ATOM   2428  CA  GLN B 152      23.061  48.709  32.287  1.00  0.00           C  
ATOM   2429  C   GLN B 152      21.916  48.312  33.224  1.00  0.00           C  
ATOM   2430  O   GLN B 152      21.486  49.080  34.080  1.00  0.00           O  
ATOM   2431  CB  GLN B 152      24.285  48.828  33.217  1.00  0.00           C  
ATOM   2432  CG  GLN B 152      24.701  47.511  33.917  1.00  0.00           C  
ATOM   2433  CD  GLN B 152      26.016  47.635  34.688  1.00  0.00           C  
ATOM   2434  OE1 GLN B 152      26.031  48.312  35.748  1.00  0.00           O  
ATOM   2435  NE2 GLN B 152      27.084  46.999  34.209  1.00  0.00           N  
ATOM   2436  H   GLN B 152      22.452  50.748  32.157  1.00  0.00           H  
ATOM   2437  HA  GLN B 152      23.192  47.924  31.550  1.00  0.00           H  
ATOM   2438 1HB  GLN B 152      25.137  49.188  32.647  1.00  0.00           H  
ATOM   2439 2HB  GLN B 152      24.079  49.570  33.982  1.00  0.00           H  
ATOM   2440 1HG  GLN B 152      23.948  47.234  34.646  1.00  0.00           H  
ATOM   2441 2HG  GLN B 152      24.799  46.714  33.174  1.00  0.00           H  
ATOM   2442 1HE2 GLN B 152      27.966  47.051  34.692  1.00  0.00           H  
ATOM   2443 2HE2 GLN B 152      27.013  46.462  33.368  1.00  0.00           H  
ATOM   2444  N   ALA B 153      21.476  47.074  33.133  1.00  0.00           N  
ATOM   2445  CA  ALA B 153      20.515  46.586  34.106  1.00  0.00           C  
ATOM   2446  C   ALA B 153      21.248  45.571  34.981  1.00  0.00           C  
ATOM   2447  O   ALA B 153      22.148  44.872  34.512  1.00  0.00           O  
ATOM   2448  CB  ALA B 153      19.271  46.010  33.432  1.00  0.00           C  
ATOM   2449  H   ALA B 153      21.827  46.460  32.409  1.00  0.00           H  
ATOM   2450  HA  ALA B 153      20.201  47.411  34.748  1.00  0.00           H  
ATOM   2451 1HB  ALA B 153      18.571  45.687  34.177  1.00  0.00           H  
ATOM   2452 2HB  ALA B 153      18.815  46.780  32.832  1.00  0.00           H  
ATOM   2453 3HB  ALA B 153      19.536  45.176  32.798  1.00  0.00           H  
ATOM   2454  N   SER B 154      20.854  45.463  36.238  1.00  0.00           N  
ATOM   2455  CA  SER B 154      21.517  44.527  37.104  1.00  0.00           C  
ATOM   2456  C   SER B 154      20.632  43.857  38.107  1.00  0.00           C  
ATOM   2457  O   SER B 154      19.818  44.485  38.771  1.00  0.00           O  
ATOM   2458  CB  SER B 154      22.580  45.258  37.868  1.00  0.00           C  
ATOM   2459  OG  SER B 154      23.240  44.408  38.723  1.00  0.00           O  
ATOM   2460  H   SER B 154      20.152  46.089  36.609  1.00  0.00           H  
ATOM   2461  HA  SER B 154      21.977  43.766  36.499  1.00  0.00           H  
ATOM   2462 1HB  SER B 154      23.290  45.670  37.139  1.00  0.00           H  
ATOM   2463 2HB  SER B 154      22.136  46.081  38.400  1.00  0.00           H  
ATOM   2464  HG  SER B 154      24.026  44.120  38.254  1.00  0.00           H  
ATOM   2465  N   ALA B 155      20.882  42.547  38.267  1.00  0.00           N  
ATOM   2466  CA  ALA B 155      20.217  41.742  39.290  1.00  0.00           C  
ATOM   2467  C   ALA B 155      21.252  40.856  39.959  1.00  0.00           C  
ATOM   2468  O   ALA B 155      22.180  40.363  39.292  1.00  0.00           O  
ATOM   2469  CB  ALA B 155      19.096  40.920  38.682  1.00  0.00           C  
ATOM   2470  H   ALA B 155      21.553  42.094  37.636  1.00  0.00           H  
ATOM   2471  HA  ALA B 155      19.811  42.414  40.067  1.00  0.00           H  
ATOM   2472 1HB  ALA B 155      18.615  40.325  39.455  1.00  0.00           H  
ATOM   2473 2HB  ALA B 155      18.370  41.589  38.238  1.00  0.00           H  
ATOM   2474 3HB  ALA B 155      19.509  40.275  37.919  1.00  0.00           H  
ATOM   2475  N   SER B 156      21.105  40.651  41.273  1.00  0.00           N  
ATOM   2476  CA  SER B 156      22.052  39.814  42.009  1.00  0.00           C  
ATOM   2477  C   SER B 156      21.372  38.866  42.949  1.00  0.00           C  
ATOM   2478  O   SER B 156      20.350  39.189  43.516  1.00  0.00           O  
ATOM   2479  CB  SER B 156      22.999  40.628  42.851  1.00  0.00           C  
ATOM   2480  OG  SER B 156      23.837  41.364  42.053  1.00  0.00           O  
ATOM   2481  H   SER B 156      20.328  41.091  41.753  1.00  0.00           H  
ATOM   2482  HA  SER B 156      22.621  39.229  41.301  1.00  0.00           H  
ATOM   2483 1HB  SER B 156      22.429  41.287  43.505  1.00  0.00           H  
ATOM   2484 2HB  SER B 156      23.583  39.963  43.481  1.00  0.00           H  
ATOM   2485  HG  SER B 156      24.570  40.793  41.901  1.00  0.00           H  
ATOM   2486  N   ILE B 157      22.007  37.736  43.137  1.00  0.00           N  
ATOM   2487  CA  ILE B 157      21.415  36.738  43.988  1.00  0.00           C  
ATOM   2488  C   ILE B 157      22.449  35.833  44.714  1.00  0.00           C  
ATOM   2489  O   ILE B 157      23.549  35.583  44.213  1.00  0.00           O  
ATOM   2490  CB  ILE B 157      20.479  35.914  43.095  1.00  0.00           C  
ATOM   2491  CG1 ILE B 157      19.531  35.103  43.905  1.00  0.00           C  
ATOM   2492  CG2 ILE B 157      21.362  34.982  42.184  1.00  0.00           C  
ATOM   2493  CD1 ILE B 157      18.376  34.633  43.104  1.00  0.00           C  
ATOM   2494  H   ILE B 157      22.865  37.530  42.613  1.00  0.00           H  
ATOM   2495  HA  ILE B 157      20.831  37.264  44.754  1.00  0.00           H  
ATOM   2496  HB  ILE B 157      19.896  36.584  42.471  1.00  0.00           H  
ATOM   2497 1HG1 ILE B 157      20.036  34.233  44.331  1.00  0.00           H  
ATOM   2498 2HG1 ILE B 157      19.149  35.722  44.715  1.00  0.00           H  
ATOM   2499 1HG2 ILE B 157      20.744  34.412  41.512  1.00  0.00           H  
ATOM   2500 2HG2 ILE B 157      22.047  35.595  41.604  1.00  0.00           H  
ATOM   2501 3HG2 ILE B 157      21.943  34.288  42.791  1.00  0.00           H  
ATOM   2502 1HD1 ILE B 157      17.719  34.098  43.747  1.00  0.00           H  
ATOM   2503 2HD1 ILE B 157      17.839  35.488  42.681  1.00  0.00           H  
ATOM   2504 3HD1 ILE B 157      18.712  33.995  42.307  1.00  0.00           H  
ATOM   2505  N   MET B 158      22.092  35.376  45.887  1.00  0.00           N  
ATOM   2506  CA  MET B 158      22.989  34.433  46.534  1.00  0.00           C  
ATOM   2507  C   MET B 158      22.715  33.051  46.089  1.00  0.00           C  
ATOM   2508  O   MET B 158      21.559  32.663  45.843  1.00  0.00           O  
ATOM   2509  CB  MET B 158      22.923  34.502  48.047  1.00  0.00           C  
ATOM   2510  CG  MET B 158      23.157  35.778  48.549  1.00  0.00           C  
ATOM   2511  SD  MET B 158      24.786  36.382  48.070  1.00  0.00           S  
ATOM   2512  CE  MET B 158      25.896  35.457  48.974  1.00  0.00           C  
ATOM   2513  H   MET B 158      21.205  35.620  46.317  1.00  0.00           H  
ATOM   2514  HA  MET B 158      23.994  34.682  46.243  1.00  0.00           H  
ATOM   2515 1HB  MET B 158      21.952  34.201  48.399  1.00  0.00           H  
ATOM   2516 2HB  MET B 158      23.677  33.836  48.482  1.00  0.00           H  
ATOM   2517 1HG  MET B 158      22.403  36.442  48.165  1.00  0.00           H  
ATOM   2518 2HG  MET B 158      23.089  35.752  49.631  1.00  0.00           H  
ATOM   2519 1HE  MET B 158      26.902  35.790  48.736  1.00  0.00           H  
ATOM   2520 2HE  MET B 158      25.697  35.588  50.037  1.00  0.00           H  
ATOM   2521 3HE  MET B 158      25.772  34.414  48.701  1.00  0.00           H  
ATOM   2522  N   ALA B 159      23.762  32.243  46.055  1.00  0.00           N  
ATOM   2523  CA  ALA B 159      23.621  30.841  45.770  1.00  0.00           C  
ATOM   2524  C   ALA B 159      24.538  30.082  46.684  1.00  0.00           C  
ATOM   2525  O   ALA B 159      25.598  30.577  47.105  1.00  0.00           O  
ATOM   2526  CB  ALA B 159      23.950  30.528  44.321  1.00  0.00           C  
ATOM   2527  H   ALA B 159      24.683  32.656  46.196  1.00  0.00           H  
ATOM   2528  HA  ALA B 159      22.596  30.539  45.991  1.00  0.00           H  
ATOM   2529 1HB  ALA B 159      23.829  29.455  44.150  1.00  0.00           H  
ATOM   2530 2HB  ALA B 159      23.275  31.073  43.660  1.00  0.00           H  
ATOM   2531 3HB  ALA B 159      24.975  30.812  44.103  1.00  0.00           H  
ATOM   2532  N   ALA B 160      24.143  28.846  46.959  1.00  0.00           N  
ATOM   2533  CA  ALA B 160      24.979  27.901  47.663  1.00  0.00           C  
ATOM   2534  C   ALA B 160      24.652  26.547  47.093  1.00  0.00           C  
ATOM   2535  O   ALA B 160      23.482  26.218  46.894  1.00  0.00           O  
ATOM   2536  CB  ALA B 160      24.760  27.922  49.158  1.00  0.00           C  
ATOM   2537  H   ALA B 160      23.246  28.541  46.620  1.00  0.00           H  
ATOM   2538  HA  ALA B 160      26.009  28.125  47.443  1.00  0.00           H  
ATOM   2539 1HB  ALA B 160      25.411  27.181  49.623  1.00  0.00           H  
ATOM   2540 2HB  ALA B 160      25.007  28.911  49.546  1.00  0.00           H  
ATOM   2541 3HB  ALA B 160      23.723  27.691  49.379  1.00  0.00           H  
ATOM   2542  N   PHE B 161      25.671  25.758  46.846  1.00  0.00           N  
ATOM   2543  CA  PHE B 161      25.453  24.481  46.218  1.00  0.00           C  
ATOM   2544  C   PHE B 161      25.752  23.323  47.151  1.00  0.00           C  
ATOM   2545  O   PHE B 161      25.148  22.248  47.068  1.00  0.00           O  
ATOM   2546  CB  PHE B 161      26.360  24.435  44.993  1.00  0.00           C  
ATOM   2547  CG  PHE B 161      26.105  25.637  44.065  1.00  0.00           C  
ATOM   2548  CD1 PHE B 161      27.020  26.674  43.930  1.00  0.00           C  
ATOM   2549  CD2 PHE B 161      24.952  25.735  43.360  1.00  0.00           C  
ATOM   2550  CE1 PHE B 161      26.743  27.753  43.079  1.00  0.00           C  
ATOM   2551  CE2 PHE B 161      24.672  26.800  42.517  1.00  0.00           C  
ATOM   2552  CZ  PHE B 161      25.571  27.802  42.377  1.00  0.00           C  
ATOM   2553  H   PHE B 161      26.613  26.087  47.049  1.00  0.00           H  
ATOM   2554  HA  PHE B 161      24.410  24.411  45.899  1.00  0.00           H  
ATOM   2555 1HB  PHE B 161      27.407  24.440  45.297  1.00  0.00           H  
ATOM   2556 2HB  PHE B 161      26.177  23.523  44.439  1.00  0.00           H  
ATOM   2557  HD1 PHE B 161      27.958  26.640  44.496  1.00  0.00           H  
ATOM   2558  HD2 PHE B 161      24.258  24.954  43.484  1.00  0.00           H  
ATOM   2559  HE1 PHE B 161      27.462  28.555  42.976  1.00  0.00           H  
ATOM   2560  HE2 PHE B 161      23.734  26.831  41.969  1.00  0.00           H  
ATOM   2561  HZ  PHE B 161      25.364  28.638  41.716  1.00  0.00           H  
ATOM   2562  N   MET B 162      26.700  23.547  48.039  1.00  0.00           N  
ATOM   2563  CA  MET B 162      27.188  22.505  48.913  1.00  0.00           C  
ATOM   2564  C   MET B 162      27.828  23.154  50.122  1.00  0.00           C  
ATOM   2565  O   MET B 162      28.543  24.141  49.969  1.00  0.00           O  
ATOM   2566  CB  MET B 162      28.173  21.695  48.101  1.00  0.00           C  
ATOM   2567  CG  MET B 162      28.782  20.509  48.697  1.00  0.00           C  
ATOM   2568  SD  MET B 162      29.993  19.842  47.541  1.00  0.00           S  
ATOM   2569  CE  MET B 162      28.869  19.044  46.376  1.00  0.00           C  
ATOM   2570  H   MET B 162      27.120  24.459  48.084  1.00  0.00           H  
ATOM   2571  HA  MET B 162      26.355  21.884  49.248  1.00  0.00           H  
ATOM   2572 1HB  MET B 162      27.684  21.362  47.192  1.00  0.00           H  
ATOM   2573 2HB  MET B 162      28.973  22.339  47.802  1.00  0.00           H  
ATOM   2574 1HG  MET B 162      29.284  20.776  49.631  1.00  0.00           H  
ATOM   2575 2HG  MET B 162      28.026  19.747  48.902  1.00  0.00           H  
ATOM   2576 1HE  MET B 162      29.428  18.565  45.578  1.00  0.00           H  
ATOM   2577 2HE  MET B 162      28.280  18.311  46.900  1.00  0.00           H  
ATOM   2578 3HE  MET B 162      28.202  19.783  45.938  1.00  0.00           H  
ATOM   2579  N   ASP B 163      27.566  22.645  51.318  1.00  0.00           N  
ATOM   2580  CA  ASP B 163      28.202  23.215  52.496  1.00  0.00           C  
ATOM   2581  C   ASP B 163      29.708  23.008  52.410  1.00  0.00           C  
ATOM   2582  O   ASP B 163      30.163  21.991  51.887  1.00  0.00           O  
ATOM   2583  CB  ASP B 163      27.667  22.588  53.767  1.00  0.00           C  
ATOM   2584  CG  ASP B 163      26.280  23.031  54.046  1.00  0.00           C  
ATOM   2585  OD1 ASP B 163      25.868  23.985  53.434  1.00  0.00           O  
ATOM   2586  OD2 ASP B 163      25.630  22.433  54.865  1.00  0.00           O  
ATOM   2587  H   ASP B 163      26.949  21.851  51.403  1.00  0.00           H  
ATOM   2588  HA  ASP B 163      28.001  24.283  52.527  1.00  0.00           H  
ATOM   2589 1HB  ASP B 163      27.682  21.506  53.675  1.00  0.00           H  
ATOM   2590 2HB  ASP B 163      28.310  22.861  54.606  1.00  0.00           H  
ATOM   2591  N   ASN B 164      30.485  23.954  52.911  1.00  0.00           N  
ATOM   2592  CA  ASN B 164      31.935  23.805  52.916  1.00  0.00           C  
ATOM   2593  C   ASN B 164      32.409  22.756  53.950  1.00  0.00           C  
ATOM   2594  O   ASN B 164      31.749  22.602  54.975  1.00  0.00           O  
ATOM   2595  CB  ASN B 164      32.601  25.155  53.122  1.00  0.00           C  
ATOM   2596  CG  ASN B 164      32.165  25.863  54.413  1.00  0.00           C  
ATOM   2597  OD1 ASN B 164      30.981  26.227  54.575  1.00  0.00           O  
ATOM   2598  ND2 ASN B 164      33.093  26.065  55.320  1.00  0.00           N  
ATOM   2599  H   ASN B 164      30.057  24.781  53.305  1.00  0.00           H  
ATOM   2600  HA  ASN B 164      32.203  23.469  51.929  1.00  0.00           H  
ATOM   2601 1HB  ASN B 164      33.684  25.031  53.144  1.00  0.00           H  
ATOM   2602 2HB  ASN B 164      32.368  25.797  52.275  1.00  0.00           H  
ATOM   2603 1HD2 ASN B 164      32.863  26.523  56.182  1.00  0.00           H  
ATOM   2604 2HD2 ASN B 164      34.028  25.749  55.155  1.00  0.00           H  
ATOM   2605  N   PRO B 165      33.517  22.014  53.668  1.00  0.00           N  
ATOM   2606  CA  PRO B 165      34.233  21.071  54.551  1.00  0.00           C  
ATOM   2607  C   PRO B 165      34.504  21.597  55.969  1.00  0.00           C  
ATOM   2608  O   PRO B 165      35.068  22.693  56.127  1.00  0.00           O  
ATOM   2609  OXT PRO B 165      34.506  20.773  56.896  1.00  0.00           O  
ATOM   2610  CB  PRO B 165      35.550  20.864  53.776  1.00  0.00           C  
ATOM   2611  CG  PRO B 165      35.180  21.066  52.332  1.00  0.00           C  
ATOM   2612  CD  PRO B 165      34.182  22.193  52.335  1.00  0.00           C  
ATOM   2613  HA  PRO B 165      33.663  20.130  54.598  1.00  0.00           H  
ATOM   2614 1HB  PRO B 165      36.310  21.584  54.122  1.00  0.00           H  
ATOM   2615 2HB  PRO B 165      35.959  19.868  53.969  1.00  0.00           H  
ATOM   2616 1HG  PRO B 165      36.078  21.286  51.736  1.00  0.00           H  
ATOM   2617 2HG  PRO B 165      34.767  20.141  51.921  1.00  0.00           H  
ATOM   2618 1HD  PRO B 165      34.694  23.153  52.260  1.00  0.00           H  
ATOM   2619 2HD  PRO B 165      33.504  22.004  51.498  1.00  0.00           H  
TER                                                                             
REMARK PDBinfo-LABEL:    1 BOINC bcov_revert_r1_ems_3hM_698_000000000_0001_1_19_H_.._HEEH_12613_0001_0001_0001_0001__native

score -462.107
silent_score -462.107
time -951.436
                             
