# Supplementary material for: Design of protein-binding proteins from the target structure alone
Source: Nature. 2022 Mar 24;605(7910):551–60. doi: 10.1038/s41586-022-04654-9 (PMC9117152; doi:10.1038/s41586-022-04654-9)
Supplement: Supplementary file 3 — Supplementary Code Design scripts and main pdb files. This compressed file is the main supplement and contains the following files: => cao_2021_protocol/ => design_models_final_combo_optimized/ => design_models_sequence/ => design_models_ssm_natives/ => ngs_analysis_scripts/ [file 41586_2022_4654_MOESM3_ESM.gz › supplemental_files/design_models_ssm_natives/TrkA_ssm/bcov_6ala_r1_ems_3hM_698_000000000_0001_1_19_H_.._HEEH_08998_0001_0001_0001.pdb]

SSBOND     CYS B   83    CYS B  128                                       2.03  
ATOM      1  N   ASP A   1       8.115  37.636  39.377  1.00  0.00           N  
ATOM      2  CA  ASP A   1       9.253  37.637  38.462  1.00  0.00           C  
ATOM      3  C   ASP A   1      10.007  36.298  38.417  1.00  0.00           C  
ATOM      4  O   ASP A   1      10.177  35.709  37.341  1.00  0.00           O  
ATOM      5  CB  ASP A   1      10.201  38.781  38.823  1.00  0.00           C  
ATOM      6  CG  ASP A   1      10.603  38.717  40.263  1.00  0.00           C  
ATOM      7  OD1 ASP A   1       9.920  37.998  40.993  1.00  0.00           O  
ATOM      8  OD2 ASP A   1      11.593  39.279  40.624  1.00  0.00           O  
ATOM      9 1H   ASP A   1       7.592  38.491  39.268  1.00  0.00           H  
ATOM     10 2H   ASP A   1       7.512  36.847  39.168  1.00  0.00           H  
ATOM     11 3H   ASP A   1       8.450  37.569  40.331  1.00  0.00           H  
ATOM     12  HA  ASP A   1       8.870  37.827  37.459  1.00  0.00           H  
ATOM     13 1HB  ASP A   1      11.093  38.724  38.199  1.00  0.00           H  
ATOM     14 2HB  ASP A   1       9.717  39.737  38.627  1.00  0.00           H  
ATOM     15  N   HIS A   2      10.497  35.849  39.574  1.00  0.00           N  
ATOM     16  CA  HIS A   2      11.300  34.632  39.672  1.00  0.00           C  
ATOM     17  C   HIS A   2      10.568  33.402  39.178  1.00  0.00           C  
ATOM     18  O   HIS A   2      11.132  32.599  38.443  1.00  0.00           O  
ATOM     19  CB  HIS A   2      11.747  34.407  41.122  1.00  0.00           C  
ATOM     20  CG  HIS A   2      12.569  33.157  41.339  1.00  0.00           C  
ATOM     21  ND1 HIS A   2      12.003  31.952  41.710  1.00  0.00           N  
ATOM     22  CD2 HIS A   2      13.902  32.930  41.247  1.00  0.00           C  
ATOM     23  CE1 HIS A   2      12.948  31.045  41.842  1.00  0.00           C  
ATOM     24  NE2 HIS A   2      14.108  31.608  41.584  1.00  0.00           N  
ATOM     25  H   HIS A   2      10.314  36.400  40.413  1.00  0.00           H  
ATOM     26  HA  HIS A   2      12.199  34.749  39.068  1.00  0.00           H  
ATOM     27 1HB  HIS A   2      12.330  35.264  41.456  1.00  0.00           H  
ATOM     28 2HB  HIS A   2      10.871  34.347  41.762  1.00  0.00           H  
ATOM     29  HD1 HIS A   2      11.039  31.768  41.892  1.00  0.00           H  
ATOM     30  HD2 HIS A   2      14.752  33.570  40.991  1.00  0.00           H  
ATOM     31  HE1 HIS A   2      12.699  30.024  42.129  1.00  0.00           H  
ATOM     32  N   GLU A   3       9.317  33.211  39.576  1.00  0.00           N  
ATOM     33  CA  GLU A   3       8.606  32.035  39.107  1.00  0.00           C  
ATOM     34  C   GLU A   3       8.251  32.123  37.626  1.00  0.00           C  
ATOM     35  O   GLU A   3       8.465  31.171  36.877  1.00  0.00           O  
ATOM     36  CB  GLU A   3       7.366  31.789  39.957  1.00  0.00           C  
ATOM     37  CG  GLU A   3       7.655  31.283  41.375  1.00  0.00           C  
ATOM     38  CD  GLU A   3       6.399  31.060  42.187  1.00  0.00           C  
ATOM     39  OE1 GLU A   3       5.370  31.547  41.771  1.00  0.00           O  
ATOM     40  OE2 GLU A   3       6.453  30.396  43.215  1.00  0.00           O  
ATOM     41  H   GLU A   3       8.860  33.889  40.171  1.00  0.00           H  
ATOM     42  HA  GLU A   3       9.268  31.173  39.231  1.00  0.00           H  
ATOM     43 1HB  GLU A   3       6.834  32.734  40.058  1.00  0.00           H  
ATOM     44 2HB  GLU A   3       6.702  31.112  39.466  1.00  0.00           H  
ATOM     45 1HG  GLU A   3       8.201  30.343  41.301  1.00  0.00           H  
ATOM     46 2HG  GLU A   3       8.294  32.005  41.881  1.00  0.00           H  
ATOM     47  N   GLU A   4       7.825  33.303  37.160  1.00  0.00           N  
ATOM     48  CA  GLU A   4       7.439  33.480  35.763  1.00  0.00           C  
ATOM     49  C   GLU A   4       8.600  33.190  34.845  1.00  0.00           C  
ATOM     50  O   GLU A   4       8.422  32.550  33.820  1.00  0.00           O  
ATOM     51  CB  GLU A   4       6.855  34.863  35.528  1.00  0.00           C  
ATOM     52  CG  GLU A   4       5.497  35.054  36.199  1.00  0.00           C  
ATOM     53  CD  GLU A   4       5.598  35.358  37.654  1.00  0.00           C  
ATOM     54  OE1 GLU A   4       6.705  35.497  38.136  1.00  0.00           O  
ATOM     55  OE2 GLU A   4       4.584  35.404  38.300  1.00  0.00           O  
ATOM     56  H   GLU A   4       7.688  34.082  37.802  1.00  0.00           H  
ATOM     57  HA  GLU A   4       6.657  32.765  35.531  1.00  0.00           H  
ATOM     58 1HB  GLU A   4       7.548  35.623  35.898  1.00  0.00           H  
ATOM     59 2HB  GLU A   4       6.725  35.028  34.461  1.00  0.00           H  
ATOM     60 1HG  GLU A   4       4.969  35.869  35.703  1.00  0.00           H  
ATOM     61 2HG  GLU A   4       4.911  34.144  36.066  1.00  0.00           H  
ATOM     62  N   LEU A   5       9.814  33.520  35.276  1.00  0.00           N  
ATOM     63  CA  LEU A   5      11.017  33.230  34.512  1.00  0.00           C  
ATOM     64  C   LEU A   5      11.044  31.808  33.941  1.00  0.00           C  
ATOM     65  O   LEU A   5      11.523  31.592  32.814  1.00  0.00           O  
ATOM     66  CB  LEU A   5      12.243  33.500  35.385  1.00  0.00           C  
ATOM     67  CG  LEU A   5      13.576  33.015  34.873  1.00  0.00           C  
ATOM     68  CD1 LEU A   5      13.902  33.564  33.511  1.00  0.00           C  
ATOM     69  CD2 LEU A   5      14.661  33.465  35.899  1.00  0.00           C  
ATOM     70  H   LEU A   5       9.894  34.082  36.129  1.00  0.00           H  
ATOM     71  HA  LEU A   5      11.058  33.941  33.698  1.00  0.00           H  
ATOM     72 1HB  LEU A   5      12.308  34.573  35.566  1.00  0.00           H  
ATOM     73 2HB  LEU A   5      12.084  33.014  36.328  1.00  0.00           H  
ATOM     74  HG  LEU A   5      13.544  31.938  34.815  1.00  0.00           H  
ATOM     75 1HD1 LEU A   5      14.838  33.169  33.202  1.00  0.00           H  
ATOM     76 2HD1 LEU A   5      13.175  33.291  32.770  1.00  0.00           H  
ATOM     77 3HD1 LEU A   5      13.958  34.616  33.561  1.00  0.00           H  
ATOM     78 1HD2 LEU A   5      15.623  33.098  35.602  1.00  0.00           H  
ATOM     79 2HD2 LEU A   5      14.686  34.550  35.954  1.00  0.00           H  
ATOM     80 3HD2 LEU A   5      14.422  33.083  36.875  1.00  0.00           H  
ATOM     81  N   LEU A   6      10.532  30.822  34.670  1.00  0.00           N  
ATOM     82  CA  LEU A   6      10.575  29.468  34.172  1.00  0.00           C  
ATOM     83  C   LEU A   6       9.940  29.328  32.786  1.00  0.00           C  
ATOM     84  O   LEU A   6      10.412  28.525  31.976  1.00  0.00           O  
ATOM     85  CB  LEU A   6       9.820  28.531  35.131  1.00  0.00           C  
ATOM     86  CG  LEU A   6       9.752  27.016  34.735  1.00  0.00           C  
ATOM     87  CD1 LEU A   6      11.162  26.399  34.674  1.00  0.00           C  
ATOM     88  CD2 LEU A   6       8.856  26.272  35.729  1.00  0.00           C  
ATOM     89  H   LEU A   6      10.086  30.985  35.581  1.00  0.00           H  
ATOM     90  HA  LEU A   6      11.621  29.175  34.112  1.00  0.00           H  
ATOM     91 1HB  LEU A   6      10.278  28.605  36.122  1.00  0.00           H  
ATOM     92 2HB  LEU A   6       8.795  28.898  35.212  1.00  0.00           H  
ATOM     93  HG  LEU A   6       9.317  26.935  33.763  1.00  0.00           H  
ATOM     94 1HD1 LEU A   6      11.082  25.350  34.383  1.00  0.00           H  
ATOM     95 2HD1 LEU A   6      11.772  26.919  33.939  1.00  0.00           H  
ATOM     96 3HD1 LEU A   6      11.633  26.468  35.652  1.00  0.00           H  
ATOM     97 1HD2 LEU A   6       8.782  25.220  35.448  1.00  0.00           H  
ATOM     98 2HD2 LEU A   6       9.277  26.342  36.738  1.00  0.00           H  
ATOM     99 3HD2 LEU A   6       7.867  26.711  35.723  1.00  0.00           H  
ATOM    100  N   VAL A   7       8.851  30.063  32.512  1.00  0.00           N  
ATOM    101  CA  VAL A   7       8.118  29.847  31.273  1.00  0.00           C  
ATOM    102  C   VAL A   7       8.868  30.379  30.070  1.00  0.00           C  
ATOM    103  O   VAL A   7       8.573  29.990  28.941  1.00  0.00           O  
ATOM    104  CB  VAL A   7       6.701  30.494  31.283  1.00  0.00           C  
ATOM    105  CG1 VAL A   7       5.978  30.021  32.513  1.00  0.00           C  
ATOM    106  CG2 VAL A   7       6.719  32.021  31.133  1.00  0.00           C  
ATOM    107  H   VAL A   7       8.528  30.771  33.174  1.00  0.00           H  
ATOM    108  HA  VAL A   7       7.990  28.774  31.157  1.00  0.00           H  
ATOM    109  HB  VAL A   7       6.145  30.096  30.441  1.00  0.00           H  
ATOM    110 1HG1 VAL A   7       4.968  30.406  32.509  1.00  0.00           H  
ATOM    111 2HG1 VAL A   7       5.962  28.947  32.532  1.00  0.00           H  
ATOM    112 3HG1 VAL A   7       6.494  30.383  33.395  1.00  0.00           H  
ATOM    113 1HG2 VAL A   7       5.695  32.385  31.120  1.00  0.00           H  
ATOM    114 2HG2 VAL A   7       7.227  32.474  31.922  1.00  0.00           H  
ATOM    115 3HG2 VAL A   7       7.199  32.307  30.200  1.00  0.00           H  
ATOM    116  N   TYR A   8       9.785  31.320  30.293  1.00  0.00           N  
ATOM    117  CA  TYR A   8      10.488  31.936  29.191  1.00  0.00           C  
ATOM    118  C   TYR A   8      11.591  31.001  28.766  1.00  0.00           C  
ATOM    119  O   TYR A   8      11.816  30.786  27.574  1.00  0.00           O  
ATOM    120  CB  TYR A   8      11.055  33.272  29.636  1.00  0.00           C  
ATOM    121  CG  TYR A   8       9.992  34.284  29.976  1.00  0.00           C  
ATOM    122  CD1 TYR A   8       9.519  34.315  31.251  1.00  0.00           C  
ATOM    123  CD2 TYR A   8       9.512  35.181  29.051  1.00  0.00           C  
ATOM    124  CE1 TYR A   8       8.572  35.216  31.632  1.00  0.00           C  
ATOM    125  CE2 TYR A   8       8.557  36.098  29.418  1.00  0.00           C  
ATOM    126  CZ  TYR A   8       8.085  36.115  30.711  1.00  0.00           C  
ATOM    127  OH  TYR A   8       7.131  37.032  31.088  1.00  0.00           O  
ATOM    128  H   TYR A   8      10.040  31.565  31.251  1.00  0.00           H  
ATOM    129  HA  TYR A   8       9.801  32.078  28.357  1.00  0.00           H  
ATOM    130 1HB  TYR A   8      11.685  33.128  30.517  1.00  0.00           H  
ATOM    131 2HB  TYR A   8      11.677  33.677  28.846  1.00  0.00           H  
ATOM    132  HD1 TYR A   8       9.895  33.613  31.957  1.00  0.00           H  
ATOM    133  HD2 TYR A   8       9.880  35.175  28.046  1.00  0.00           H  
ATOM    134  HE1 TYR A   8       8.209  35.218  32.653  1.00  0.00           H  
ATOM    135  HE2 TYR A   8       8.178  36.813  28.688  1.00  0.00           H  
ATOM    136  HH  TYR A   8       6.945  37.621  30.351  1.00  0.00           H  
ATOM    137  N   ALA A   9      12.276  30.412  29.752  1.00  0.00           N  
ATOM    138  CA  ALA A   9      13.332  29.473  29.413  1.00  0.00           C  
ATOM    139  C   ALA A   9      12.715  28.251  28.746  1.00  0.00           C  
ATOM    140  O   ALA A   9      13.276  27.716  27.781  1.00  0.00           O  
ATOM    141  CB  ALA A   9      14.123  29.101  30.622  1.00  0.00           C  
ATOM    142  H   ALA A   9      12.070  30.651  30.729  1.00  0.00           H  
ATOM    143  HA  ALA A   9      14.003  29.944  28.698  1.00  0.00           H  
ATOM    144 1HB  ALA A   9      14.880  28.425  30.321  1.00  0.00           H  
ATOM    145 2HB  ALA A   9      14.563  30.001  31.009  1.00  0.00           H  
ATOM    146 3HB  ALA A   9      13.477  28.632  31.367  1.00  0.00           H  
ATOM    147  N   ILE A  10      11.513  27.852  29.202  1.00  0.00           N  
ATOM    148  CA  ILE A  10      10.857  26.736  28.565  1.00  0.00           C  
ATOM    149  C   ILE A  10      10.500  27.090  27.159  1.00  0.00           C  
ATOM    150  O   ILE A  10      10.748  26.306  26.243  1.00  0.00           O  
ATOM    151  CB  ILE A  10       9.583  26.275  29.284  1.00  0.00           C  
ATOM    152  CG1 ILE A  10       9.925  25.649  30.629  1.00  0.00           C  
ATOM    153  CG2 ILE A  10       8.796  25.285  28.383  1.00  0.00           C  
ATOM    154  CD1 ILE A  10       8.726  25.455  31.524  1.00  0.00           C  
ATOM    155  H   ILE A  10      11.090  28.300  30.020  1.00  0.00           H  
ATOM    156  HA  ILE A  10      11.547  25.923  28.541  1.00  0.00           H  
ATOM    157  HB  ILE A  10       8.977  27.140  29.488  1.00  0.00           H  
ATOM    158 1HG1 ILE A  10      10.386  24.676  30.457  1.00  0.00           H  
ATOM    159 2HG1 ILE A  10      10.646  26.275  31.138  1.00  0.00           H  
ATOM    160 1HG2 ILE A  10       7.902  24.986  28.871  1.00  0.00           H  
ATOM    161 2HG2 ILE A  10       8.524  25.741  27.434  1.00  0.00           H  
ATOM    162 3HG2 ILE A  10       9.402  24.413  28.186  1.00  0.00           H  
ATOM    163 1HD1 ILE A  10       9.056  25.007  32.455  1.00  0.00           H  
ATOM    164 2HD1 ILE A  10       8.258  26.419  31.729  1.00  0.00           H  
ATOM    165 3HD1 ILE A  10       8.012  24.816  31.067  1.00  0.00           H  
ATOM    166  N   ALA A  11       9.915  28.268  26.936  1.00  0.00           N  
ATOM    167  CA  ALA A  11       9.540  28.566  25.580  1.00  0.00           C  
ATOM    168  C   ALA A  11      10.750  28.555  24.669  1.00  0.00           C  
ATOM    169  O   ALA A  11      10.698  27.991  23.573  1.00  0.00           O  
ATOM    170  CB  ALA A  11       8.847  29.915  25.511  1.00  0.00           C  
ATOM    171  H   ALA A  11       9.681  28.915  27.694  1.00  0.00           H  
ATOM    172  HA  ALA A  11       8.878  27.788  25.261  1.00  0.00           H  
ATOM    173 1HB  ALA A  11       8.542  30.118  24.487  1.00  0.00           H  
ATOM    174 2HB  ALA A  11       7.971  29.900  26.161  1.00  0.00           H  
ATOM    175 3HB  ALA A  11       9.538  30.688  25.851  1.00  0.00           H  
ATOM    176  N   LEU A  12      11.881  29.065  25.142  1.00  0.00           N  
ATOM    177  CA  LEU A  12      13.066  29.107  24.309  1.00  0.00           C  
ATOM    178  C   LEU A  12      13.574  27.759  23.898  1.00  0.00           C  
ATOM    179  O   LEU A  12      13.774  27.502  22.705  1.00  0.00           O  
ATOM    180  CB  LEU A  12      14.182  29.836  25.071  1.00  0.00           C  
ATOM    181  CG  LEU A  12      15.585  29.854  24.453  1.00  0.00           C  
ATOM    182  CD1 LEU A  12      15.563  30.476  23.064  1.00  0.00           C  
ATOM    183  CD2 LEU A  12      16.495  30.652  25.416  1.00  0.00           C  
ATOM    184  H   LEU A  12      11.895  29.514  26.067  1.00  0.00           H  
ATOM    185  HA  LEU A  12      12.812  29.657  23.407  1.00  0.00           H  
ATOM    186 1HB  LEU A  12      13.889  30.848  25.236  1.00  0.00           H  
ATOM    187 2HB  LEU A  12      14.272  29.368  26.048  1.00  0.00           H  
ATOM    188  HG  LEU A  12      15.966  28.834  24.359  1.00  0.00           H  
ATOM    189 1HD1 LEU A  12      16.555  30.478  22.660  1.00  0.00           H  
ATOM    190 2HD1 LEU A  12      14.923  29.904  22.400  1.00  0.00           H  
ATOM    191 3HD1 LEU A  12      15.219  31.448  23.112  1.00  0.00           H  
ATOM    192 1HD2 LEU A  12      17.500  30.671  25.031  1.00  0.00           H  
ATOM    193 2HD2 LEU A  12      16.131  31.668  25.518  1.00  0.00           H  
ATOM    194 3HD2 LEU A  12      16.496  30.174  26.392  1.00  0.00           H  
ATOM    195  N   ILE A  13      13.739  26.869  24.848  1.00  0.00           N  
ATOM    196  CA  ILE A  13      14.268  25.589  24.472  1.00  0.00           C  
ATOM    197  C   ILE A  13      13.252  24.803  23.703  1.00  0.00           C  
ATOM    198  O   ILE A  13      13.572  24.224  22.672  1.00  0.00           O  
ATOM    199  CB  ILE A  13      14.789  24.823  25.681  1.00  0.00           C  
ATOM    200  CG1 ILE A  13      16.006  25.589  26.197  1.00  0.00           C  
ATOM    201  CG2 ILE A  13      15.119  23.329  25.314  1.00  0.00           C  
ATOM    202  CD1 ILE A  13      16.499  25.179  27.505  1.00  0.00           C  
ATOM    203  H   ILE A  13      13.516  27.102  25.825  1.00  0.00           H  
ATOM    204  HA  ILE A  13      15.118  25.761  23.815  1.00  0.00           H  
ATOM    205  HB  ILE A  13      14.042  24.859  26.458  1.00  0.00           H  
ATOM    206 1HG1 ILE A  13      16.804  25.473  25.490  1.00  0.00           H  
ATOM    207 2HG1 ILE A  13      15.752  26.648  26.258  1.00  0.00           H  
ATOM    208 1HG2 ILE A  13      15.487  22.806  26.184  1.00  0.00           H  
ATOM    209 2HG2 ILE A  13      14.222  22.821  24.954  1.00  0.00           H  
ATOM    210 3HG2 ILE A  13      15.878  23.313  24.534  1.00  0.00           H  
ATOM    211 1HD1 ILE A  13      17.352  25.799  27.747  1.00  0.00           H  
ATOM    212 2HD1 ILE A  13      15.715  25.327  28.253  1.00  0.00           H  
ATOM    213 3HD1 ILE A  13      16.805  24.138  27.506  1.00  0.00           H  
ATOM    214  N   ALA A  14      12.020  24.761  24.168  1.00  0.00           N  
ATOM    215  CA  ALA A  14      11.071  23.935  23.473  1.00  0.00           C  
ATOM    216  C   ALA A  14      10.860  24.349  22.022  1.00  0.00           C  
ATOM    217  O   ALA A  14      10.794  23.483  21.147  1.00  0.00           O  
ATOM    218  CB  ALA A  14       9.769  23.982  24.196  1.00  0.00           C  
ATOM    219  H   ALA A  14      11.742  25.297  24.993  1.00  0.00           H  
ATOM    220  HA  ALA A  14      11.451  22.914  23.475  1.00  0.00           H  
ATOM    221 1HB  ALA A  14       9.098  23.347  23.676  1.00  0.00           H  
ATOM    222 2HB  ALA A  14       9.896  23.645  25.223  1.00  0.00           H  
ATOM    223 3HB  ALA A  14       9.403  24.999  24.196  1.00  0.00           H  
ATOM    224  N   LEU A  15      10.790  25.646  21.706  1.00  0.00           N  
ATOM    225  CA  LEU A  15      10.566  25.962  20.302  1.00  0.00           C  
ATOM    226  C   LEU A  15      11.829  25.737  19.460  1.00  0.00           C  
ATOM    227  O   LEU A  15      11.733  25.297  18.310  1.00  0.00           O  
ATOM    228  CB  LEU A  15       9.948  27.368  20.153  1.00  0.00           C  
ATOM    229  CG  LEU A  15      10.800  28.619  20.461  1.00  0.00           C  
ATOM    230  CD1 LEU A  15      11.544  29.098  19.217  1.00  0.00           C  
ATOM    231  CD2 LEU A  15       9.857  29.718  21.004  1.00  0.00           C  
ATOM    232  H   LEU A  15      10.840  26.383  22.421  1.00  0.00           H  
ATOM    233  HA  LEU A  15       9.808  25.267  19.930  1.00  0.00           H  
ATOM    234 1HB  LEU A  15       9.578  27.467  19.132  1.00  0.00           H  
ATOM    235 2HB  LEU A  15       9.094  27.418  20.809  1.00  0.00           H  
ATOM    236  HG  LEU A  15      11.545  28.378  21.222  1.00  0.00           H  
ATOM    237 1HD1 LEU A  15      12.115  29.980  19.486  1.00  0.00           H  
ATOM    238 2HD1 LEU A  15      12.215  28.345  18.840  1.00  0.00           H  
ATOM    239 3HD1 LEU A  15      10.823  29.353  18.445  1.00  0.00           H  
ATOM    240 1HD2 LEU A  15      10.441  30.608  21.246  1.00  0.00           H  
ATOM    241 2HD2 LEU A  15       9.115  29.966  20.251  1.00  0.00           H  
ATOM    242 3HD2 LEU A  15       9.352  29.364  21.902  1.00  0.00           H  
ATOM    243  N   ARG A  16      13.026  25.961  20.037  1.00  0.00           N  
ATOM    244  CA  ARG A  16      14.255  25.733  19.285  1.00  0.00           C  
ATOM    245  C   ARG A  16      14.431  24.258  18.966  1.00  0.00           C  
ATOM    246  O   ARG A  16      14.863  23.897  17.868  1.00  0.00           O  
ATOM    247  CB  ARG A  16      15.464  26.176  20.093  1.00  0.00           C  
ATOM    248  CG  ARG A  16      15.638  27.670  20.347  1.00  0.00           C  
ATOM    249  CD  ARG A  16      16.263  28.373  19.209  1.00  0.00           C  
ATOM    250  NE  ARG A  16      16.582  29.751  19.565  1.00  0.00           N  
ATOM    251  CZ  ARG A  16      15.785  30.825  19.357  1.00  0.00           C  
ATOM    252  NH1 ARG A  16      14.619  30.703  18.781  1.00  0.00           N  
ATOM    253  NH2 ARG A  16      16.144  32.033  19.728  1.00  0.00           N  
ATOM    254  H   ARG A  16      13.087  26.360  20.979  1.00  0.00           H  
ATOM    255  HA  ARG A  16      14.204  26.291  18.353  1.00  0.00           H  
ATOM    256 1HB  ARG A  16      15.407  25.706  21.077  1.00  0.00           H  
ATOM    257 2HB  ARG A  16      16.371  25.812  19.615  1.00  0.00           H  
ATOM    258 1HG  ARG A  16      14.660  28.121  20.499  1.00  0.00           H  
ATOM    259 2HG  ARG A  16      16.255  27.834  21.236  1.00  0.00           H  
ATOM    260 1HD  ARG A  16      17.196  27.871  18.957  1.00  0.00           H  
ATOM    261 2HD  ARG A  16      15.606  28.367  18.346  1.00  0.00           H  
ATOM    262  HE  ARG A  16      17.492  29.894  20.036  1.00  0.00           H  
ATOM    263 1HH1 ARG A  16      14.281  29.809  18.482  1.00  0.00           H  
ATOM    264 2HH1 ARG A  16      14.040  31.551  18.658  1.00  0.00           H  
ATOM    265 1HH2 ARG A  16      17.032  32.200  20.189  1.00  0.00           H  
ATOM    266 2HH2 ARG A  16      15.482  32.794  19.528  1.00  0.00           H  
ATOM    267  N   VAL A  17      14.085  23.414  19.935  1.00  0.00           N  
ATOM    268  CA  VAL A  17      14.212  21.978  19.814  1.00  0.00           C  
ATOM    269  C   VAL A  17      13.247  21.402  18.814  1.00  0.00           C  
ATOM    270  O   VAL A  17      13.644  20.548  18.021  1.00  0.00           O  
ATOM    271  CB  VAL A  17      14.028  21.339  21.188  1.00  0.00           C  
ATOM    272  CG1 VAL A  17      13.947  19.816  21.104  1.00  0.00           C  
ATOM    273  CG2 VAL A  17      15.203  21.728  22.019  1.00  0.00           C  
ATOM    274  H   VAL A  17      13.757  23.801  20.825  1.00  0.00           H  
ATOM    275  HA  VAL A  17      15.221  21.757  19.477  1.00  0.00           H  
ATOM    276  HB  VAL A  17      13.106  21.719  21.639  1.00  0.00           H  
ATOM    277 1HG1 VAL A  17      13.835  19.410  22.098  1.00  0.00           H  
ATOM    278 2HG1 VAL A  17      13.097  19.520  20.502  1.00  0.00           H  
ATOM    279 3HG1 VAL A  17      14.861  19.425  20.657  1.00  0.00           H  
ATOM    280 1HG2 VAL A  17      15.062  21.332  22.980  1.00  0.00           H  
ATOM    281 2HG2 VAL A  17      16.109  21.334  21.569  1.00  0.00           H  
ATOM    282 3HG2 VAL A  17      15.290  22.793  22.086  1.00  0.00           H  
ATOM    283  N   VAL A  18      11.993  21.846  18.825  1.00  0.00           N  
ATOM    284  CA  VAL A  18      11.063  21.283  17.871  1.00  0.00           C  
ATOM    285  C   VAL A  18      11.485  21.654  16.465  1.00  0.00           C  
ATOM    286  O   VAL A  18      11.427  20.807  15.562  1.00  0.00           O  
ATOM    287  CB  VAL A  18       9.630  21.783  18.099  1.00  0.00           C  
ATOM    288  CG1 VAL A  18       8.722  21.284  16.951  1.00  0.00           C  
ATOM    289  CG2 VAL A  18       9.142  21.278  19.392  1.00  0.00           C  
ATOM    290  H   VAL A  18      11.695  22.528  19.528  1.00  0.00           H  
ATOM    291  HA  VAL A  18      11.072  20.200  17.974  1.00  0.00           H  
ATOM    292  HB  VAL A  18       9.620  22.875  18.109  1.00  0.00           H  
ATOM    293 1HG1 VAL A  18       7.725  21.608  17.114  1.00  0.00           H  
ATOM    294 2HG1 VAL A  18       9.063  21.657  15.996  1.00  0.00           H  
ATOM    295 3HG1 VAL A  18       8.731  20.215  16.931  1.00  0.00           H  
ATOM    296 1HG2 VAL A  18       8.137  21.632  19.559  1.00  0.00           H  
ATOM    297 2HG2 VAL A  18       9.161  20.216  19.340  1.00  0.00           H  
ATOM    298 3HG2 VAL A  18       9.770  21.611  20.185  1.00  0.00           H  
ATOM    299  N   LYS A  19      11.875  22.918  16.250  1.00  0.00           N  
ATOM    300  CA  LYS A  19      12.278  23.349  14.923  1.00  0.00           C  
ATOM    301  C   LYS A  19      13.526  22.633  14.410  1.00  0.00           C  
ATOM    302  O   LYS A  19      13.578  22.265  13.235  1.00  0.00           O  
ATOM    303  CB  LYS A  19      12.497  24.855  14.902  1.00  0.00           C  
ATOM    304  CG  LYS A  19      11.217  25.680  15.001  1.00  0.00           C  
ATOM    305  CD  LYS A  19      11.527  27.172  14.998  1.00  0.00           C  
ATOM    306  CE  LYS A  19      10.255  28.010  15.033  1.00  0.00           C  
ATOM    307  NZ  LYS A  19      10.554  29.473  15.011  1.00  0.00           N  
ATOM    308  H   LYS A  19      11.887  23.598  17.020  1.00  0.00           H  
ATOM    309  HA  LYS A  19      11.465  23.116  14.235  1.00  0.00           H  
ATOM    310 1HB  LYS A  19      13.136  25.132  15.748  1.00  0.00           H  
ATOM    311 2HB  LYS A  19      13.020  25.134  13.990  1.00  0.00           H  
ATOM    312 1HG  LYS A  19      10.570  25.444  14.157  1.00  0.00           H  
ATOM    313 2HG  LYS A  19      10.690  25.424  15.922  1.00  0.00           H  
ATOM    314 1HD  LYS A  19      12.125  27.409  15.883  1.00  0.00           H  
ATOM    315 2HD  LYS A  19      12.101  27.428  14.109  1.00  0.00           H  
ATOM    316 1HE  LYS A  19       9.643  27.761  14.169  1.00  0.00           H  
ATOM    317 2HE  LYS A  19       9.693  27.776  15.943  1.00  0.00           H  
ATOM    318 1HZ  LYS A  19       9.687  29.990  15.029  1.00  0.00           H  
ATOM    319 2HZ  LYS A  19      11.109  29.714  15.820  1.00  0.00           H  
ATOM    320 3HZ  LYS A  19      11.063  29.704  14.169  1.00  0.00           H  
ATOM    321  N   LYS A  20      14.521  22.405  15.280  1.00  0.00           N  
ATOM    322  CA  LYS A  20      15.727  21.704  14.856  1.00  0.00           C  
ATOM    323  C   LYS A  20      15.488  20.221  14.586  1.00  0.00           C  
ATOM    324  O   LYS A  20      16.071  19.665  13.653  1.00  0.00           O  
ATOM    325  CB  LYS A  20      16.852  21.891  15.868  1.00  0.00           C  
ATOM    326  CG  LYS A  20      17.439  23.298  15.876  1.00  0.00           C  
ATOM    327  CD  LYS A  20      18.550  23.439  16.900  1.00  0.00           C  
ATOM    328  CE  LYS A  20      19.139  24.846  16.879  1.00  0.00           C  
ATOM    329  NZ  LYS A  20      20.243  25.004  17.863  1.00  0.00           N  
ATOM    330  H   LYS A  20      14.464  22.762  16.238  1.00  0.00           H  
ATOM    331  HA  LYS A  20      16.056  22.150  13.919  1.00  0.00           H  
ATOM    332 1HB  LYS A  20      16.466  21.683  16.871  1.00  0.00           H  
ATOM    333 2HB  LYS A  20      17.649  21.179  15.666  1.00  0.00           H  
ATOM    334 1HG  LYS A  20      17.837  23.519  14.887  1.00  0.00           H  
ATOM    335 2HG  LYS A  20      16.653  24.017  16.095  1.00  0.00           H  
ATOM    336 1HD  LYS A  20      18.145  23.238  17.895  1.00  0.00           H  
ATOM    337 2HD  LYS A  20      19.337  22.716  16.691  1.00  0.00           H  
ATOM    338 1HE  LYS A  20      19.520  25.059  15.883  1.00  0.00           H  
ATOM    339 2HE  LYS A  20      18.350  25.562  17.118  1.00  0.00           H  
ATOM    340 1HZ  LYS A  20      20.603  25.949  17.822  1.00  0.00           H  
ATOM    341 2HZ  LYS A  20      19.893  24.819  18.790  1.00  0.00           H  
ATOM    342 3HZ  LYS A  20      20.985  24.353  17.648  1.00  0.00           H  
ATOM    343  N   LEU A  21      14.633  19.573  15.387  1.00  0.00           N  
ATOM    344  CA  LEU A  21      14.354  18.160  15.183  1.00  0.00           C  
ATOM    345  C   LEU A  21      13.340  17.949  14.058  1.00  0.00           C  
ATOM    346  O   LEU A  21      13.367  16.925  13.372  1.00  0.00           O  
ATOM    347  CB  LEU A  21      13.749  17.543  16.456  1.00  0.00           C  
ATOM    348  CG  LEU A  21      14.611  17.486  17.744  1.00  0.00           C  
ATOM    349  CD1 LEU A  21      13.707  16.993  18.875  1.00  0.00           C  
ATOM    350  CD2 LEU A  21      15.810  16.567  17.566  1.00  0.00           C  
ATOM    351  H   LEU A  21      14.204  20.052  16.185  1.00  0.00           H  
ATOM    352  HA  LEU A  21      15.276  17.655  14.911  1.00  0.00           H  
ATOM    353 1HB  LEU A  21      12.850  18.120  16.704  1.00  0.00           H  
ATOM    354 2HB  LEU A  21      13.438  16.530  16.222  1.00  0.00           H  
ATOM    355  HG  LEU A  21      14.963  18.482  17.996  1.00  0.00           H  
ATOM    356 1HD1 LEU A  21      14.271  16.959  19.809  1.00  0.00           H  
ATOM    357 2HD1 LEU A  21      12.859  17.676  18.984  1.00  0.00           H  
ATOM    358 3HD1 LEU A  21      13.336  15.997  18.640  1.00  0.00           H  
ATOM    359 1HD2 LEU A  21      16.382  16.544  18.494  1.00  0.00           H  
ATOM    360 2HD2 LEU A  21      15.468  15.561  17.323  1.00  0.00           H  
ATOM    361 3HD2 LEU A  21      16.445  16.938  16.765  1.00  0.00           H  
ATOM    362  N   GLY A  22      12.418  18.908  13.885  1.00  0.00           N  
ATOM    363  CA  GLY A  22      11.341  18.793  12.911  1.00  0.00           C  
ATOM    364  C   GLY A  22      10.298  17.835  13.468  1.00  0.00           C  
ATOM    365  O   GLY A  22       9.625  17.108  12.726  1.00  0.00           O  
ATOM    366  H   GLY A  22      12.426  19.738  14.474  1.00  0.00           H  
ATOM    367 1HA  GLY A  22      10.900  19.777  12.745  1.00  0.00           H  
ATOM    368 2HA  GLY A  22      11.730  18.429  11.962  1.00  0.00           H  
ATOM    369  N   ARG A  23      10.256  17.766  14.797  1.00  0.00           N  
ATOM    370  CA  ARG A  23       9.397  16.840  15.516  1.00  0.00           C  
ATOM    371  C   ARG A  23       8.989  17.449  16.846  1.00  0.00           C  
ATOM    372  O   ARG A  23       9.831  18.080  17.477  1.00  0.00           O  
ATOM    373  CB  ARG A  23      10.132  15.526  15.809  1.00  0.00           C  
ATOM    374  CG  ARG A  23      10.561  14.663  14.601  1.00  0.00           C  
ATOM    375  CD  ARG A  23       9.385  14.045  13.907  1.00  0.00           C  
ATOM    376  NE  ARG A  23       9.783  13.127  12.841  1.00  0.00           N  
ATOM    377  CZ  ARG A  23      10.094  13.476  11.565  1.00  0.00           C  
ATOM    378  NH1 ARG A  23      10.080  14.741  11.163  1.00  0.00           N  
ATOM    379  NH2 ARG A  23      10.420  12.522  10.701  1.00  0.00           N  
ATOM    380  H   ARG A  23      10.773  18.495  15.299  1.00  0.00           H  
ATOM    381  HA  ARG A  23       8.541  16.640  14.890  1.00  0.00           H  
ATOM    382 1HB  ARG A  23      11.040  15.755  16.365  1.00  0.00           H  
ATOM    383 2HB  ARG A  23       9.516  14.903  16.454  1.00  0.00           H  
ATOM    384 1HG  ARG A  23      11.133  15.249  13.891  1.00  0.00           H  
ATOM    385 2HG  ARG A  23      11.188  13.852  14.962  1.00  0.00           H  
ATOM    386 1HD  ARG A  23       8.800  13.482  14.634  1.00  0.00           H  
ATOM    387 2HD  ARG A  23       8.757  14.813  13.474  1.00  0.00           H  
ATOM    388  HE  ARG A  23       9.813  12.144  13.073  1.00  0.00           H  
ATOM    389 1HH1 ARG A  23       9.844  15.516  11.811  1.00  0.00           H  
ATOM    390 2HH1 ARG A  23      10.318  14.970  10.213  1.00  0.00           H  
ATOM    391 1HH2 ARG A  23      10.433  11.555  10.995  1.00  0.00           H  
ATOM    392 2HH2 ARG A  23      10.653  12.760   9.748  1.00  0.00           H  
ATOM    393  N   PRO A  24       7.770  17.196  17.355  1.00  0.00           N  
ATOM    394  CA  PRO A  24       7.301  17.669  18.643  1.00  0.00           C  
ATOM    395  C   PRO A  24       8.255  17.253  19.748  1.00  0.00           C  
ATOM    396  O   PRO A  24       8.793  16.143  19.742  1.00  0.00           O  
ATOM    397  CB  PRO A  24       5.950  16.957  18.793  1.00  0.00           C  
ATOM    398  CG  PRO A  24       5.484  16.726  17.374  1.00  0.00           C  
ATOM    399  CD  PRO A  24       6.750  16.430  16.590  1.00  0.00           C  
ATOM    400  HA  PRO A  24       7.179  18.762  18.614  1.00  0.00           H  
ATOM    401 1HB  PRO A  24       6.076  16.029  19.373  1.00  0.00           H  
ATOM    402 2HB  PRO A  24       5.264  17.603  19.369  1.00  0.00           H  
ATOM    403 1HG  PRO A  24       4.761  15.895  17.345  1.00  0.00           H  
ATOM    404 2HG  PRO A  24       4.955  17.619  17.005  1.00  0.00           H  
ATOM    405 1HD  PRO A  24       6.981  15.354  16.582  1.00  0.00           H  
ATOM    406 2HD  PRO A  24       6.585  16.842  15.588  1.00  0.00           H  
ATOM    407  N   PHE A  25       8.442  18.155  20.691  1.00  0.00           N  
ATOM    408  CA  PHE A  25       9.320  17.951  21.830  1.00  0.00           C  
ATOM    409  C   PHE A  25       8.564  17.476  23.043  1.00  0.00           C  
ATOM    410  O   PHE A  25       7.542  18.051  23.416  1.00  0.00           O  
ATOM    411  CB  PHE A  25      10.118  19.228  22.129  1.00  0.00           C  
ATOM    412  CG  PHE A  25      10.841  19.212  23.433  1.00  0.00           C  
ATOM    413  CD1 PHE A  25      11.798  18.271  23.750  1.00  0.00           C  
ATOM    414  CD2 PHE A  25      10.534  20.183  24.366  1.00  0.00           C  
ATOM    415  CE1 PHE A  25      12.403  18.298  24.985  1.00  0.00           C  
ATOM    416  CE2 PHE A  25      11.138  20.218  25.578  1.00  0.00           C  
ATOM    417  CZ  PHE A  25      12.071  19.272  25.897  1.00  0.00           C  
ATOM    418  H   PHE A  25       7.907  19.024  20.608  1.00  0.00           H  
ATOM    419  HA  PHE A  25      10.039  17.176  21.561  1.00  0.00           H  
ATOM    420 1HB  PHE A  25      10.849  19.381  21.340  1.00  0.00           H  
ATOM    421 2HB  PHE A  25       9.465  20.076  22.116  1.00  0.00           H  
ATOM    422  HD1 PHE A  25      12.062  17.496  23.031  1.00  0.00           H  
ATOM    423  HD2 PHE A  25       9.786  20.929  24.116  1.00  0.00           H  
ATOM    424  HE1 PHE A  25      13.146  17.540  25.242  1.00  0.00           H  
ATOM    425  HE2 PHE A  25      10.865  20.988  26.295  1.00  0.00           H  
ATOM    426  HZ  PHE A  25      12.544  19.282  26.868  1.00  0.00           H  
ATOM    427  N   ARG A  26       9.025  16.379  23.637  1.00  0.00           N  
ATOM    428  CA  ARG A  26       8.357  15.853  24.815  1.00  0.00           C  
ATOM    429  C   ARG A  26       9.178  16.077  26.065  1.00  0.00           C  
ATOM    430  O   ARG A  26      10.282  15.547  26.219  1.00  0.00           O  
ATOM    431  CB  ARG A  26       8.036  14.378  24.667  1.00  0.00           C  
ATOM    432  CG  ARG A  26       7.360  13.759  25.898  1.00  0.00           C  
ATOM    433  CD  ARG A  26       6.801  12.420  25.607  1.00  0.00           C  
ATOM    434  NE  ARG A  26       5.623  12.517  24.737  1.00  0.00           N  
ATOM    435  CZ  ARG A  26       5.002  11.482  24.121  1.00  0.00           C  
ATOM    436  NH1 ARG A  26       5.448  10.237  24.264  1.00  0.00           N  
ATOM    437  NH2 ARG A  26       3.934  11.730  23.368  1.00  0.00           N  
ATOM    438  H   ARG A  26       9.850  15.920  23.276  1.00  0.00           H  
ATOM    439  HA  ARG A  26       7.407  16.373  24.937  1.00  0.00           H  
ATOM    440 1HB  ARG A  26       7.365  14.244  23.818  1.00  0.00           H  
ATOM    441 2HB  ARG A  26       8.946  13.819  24.463  1.00  0.00           H  
ATOM    442 1HG  ARG A  26       8.075  13.668  26.716  1.00  0.00           H  
ATOM    443 2HG  ARG A  26       6.532  14.409  26.207  1.00  0.00           H  
ATOM    444 1HD  ARG A  26       7.557  11.820  25.105  1.00  0.00           H  
ATOM    445 2HD  ARG A  26       6.504  11.942  26.541  1.00  0.00           H  
ATOM    446  HE  ARG A  26       5.219  13.469  24.585  1.00  0.00           H  
ATOM    447 1HH1 ARG A  26       6.257  10.049  24.836  1.00  0.00           H  
ATOM    448 2HH1 ARG A  26       4.976   9.473  23.800  1.00  0.00           H  
ATOM    449 1HH2 ARG A  26       3.594  12.715  23.270  1.00  0.00           H  
ATOM    450 2HH2 ARG A  26       3.452  10.986  22.899  1.00  0.00           H  
ATOM    451  N   LEU A  27       8.617  16.864  26.961  1.00  0.00           N  
ATOM    452  CA  LEU A  27       9.264  17.222  28.206  1.00  0.00           C  
ATOM    453  C   LEU A  27       8.654  16.495  29.388  1.00  0.00           C  
ATOM    454  O   LEU A  27       7.429  16.466  29.544  1.00  0.00           O  
ATOM    455  CB  LEU A  27       9.110  18.720  28.444  1.00  0.00           C  
ATOM    456  CG  LEU A  27       9.707  19.312  29.736  1.00  0.00           C  
ATOM    457  CD1 LEU A  27      11.192  19.229  29.711  1.00  0.00           C  
ATOM    458  CD2 LEU A  27       9.252  20.735  29.849  1.00  0.00           C  
ATOM    459  H   LEU A  27       7.691  17.238  26.734  1.00  0.00           H  
ATOM    460  HA  LEU A  27      10.316  16.958  28.129  1.00  0.00           H  
ATOM    461 1HB  LEU A  27       9.535  19.238  27.606  1.00  0.00           H  
ATOM    462 2HB  LEU A  27       8.043  18.923  28.466  1.00  0.00           H  
ATOM    463  HG  LEU A  27       9.362  18.754  30.598  1.00  0.00           H  
ATOM    464 1HD1 LEU A  27      11.589  19.656  30.637  1.00  0.00           H  
ATOM    465 2HD1 LEU A  27      11.523  18.201  29.638  1.00  0.00           H  
ATOM    466 3HD1 LEU A  27      11.556  19.789  28.865  1.00  0.00           H  
ATOM    467 1HD2 LEU A  27       9.647  21.185  30.763  1.00  0.00           H  
ATOM    468 2HD2 LEU A  27       9.589  21.301  28.993  1.00  0.00           H  
ATOM    469 3HD2 LEU A  27       8.178  20.725  29.877  1.00  0.00           H  
ATOM    470  N   THR A  28       9.496  15.938  30.251  1.00  0.00           N  
ATOM    471  CA  THR A  28       8.974  15.315  31.462  1.00  0.00           C  
ATOM    472  C   THR A  28       9.164  16.283  32.609  1.00  0.00           C  
ATOM    473  O   THR A  28      10.272  16.753  32.870  1.00  0.00           O  
ATOM    474  CB  THR A  28       9.649  13.967  31.789  1.00  0.00           C  
ATOM    475  OG1 THR A  28       9.415  13.042  30.719  1.00  0.00           O  
ATOM    476  CG2 THR A  28       9.050  13.391  33.088  1.00  0.00           C  
ATOM    477  H   THR A  28      10.491  15.961  30.072  1.00  0.00           H  
ATOM    478  HA  THR A  28       7.905  15.144  31.350  1.00  0.00           H  
ATOM    479  HB  THR A  28      10.721  14.108  31.913  1.00  0.00           H  
ATOM    480  HG1 THR A  28       9.891  13.335  29.939  1.00  0.00           H  
ATOM    481 1HG2 THR A  28       9.520  12.436  33.311  1.00  0.00           H  
ATOM    482 2HG2 THR A  28       9.225  14.071  33.918  1.00  0.00           H  
ATOM    483 3HG2 THR A  28       7.979  13.247  32.962  1.00  0.00           H  
ATOM    484  N   VAL A  29       8.078  16.579  33.298  1.00  0.00           N  
ATOM    485  CA  VAL A  29       8.087  17.517  34.395  1.00  0.00           C  
ATOM    486  C   VAL A  29       7.737  16.847  35.707  1.00  0.00           C  
ATOM    487  O   VAL A  29       6.697  16.197  35.848  1.00  0.00           O  
ATOM    488  CB  VAL A  29       7.077  18.638  34.103  1.00  0.00           C  
ATOM    489  CG1 VAL A  29       7.001  19.626  35.258  1.00  0.00           C  
ATOM    490  CG2 VAL A  29       7.467  19.327  32.804  1.00  0.00           C  
ATOM    491  H   VAL A  29       7.185  16.145  33.051  1.00  0.00           H  
ATOM    492  HA  VAL A  29       9.085  17.948  34.478  1.00  0.00           H  
ATOM    493  HB  VAL A  29       6.116  18.207  33.993  1.00  0.00           H  
ATOM    494 1HG1 VAL A  29       6.262  20.379  35.031  1.00  0.00           H  
ATOM    495 2HG1 VAL A  29       6.702  19.113  36.171  1.00  0.00           H  
ATOM    496 3HG1 VAL A  29       7.970  20.099  35.411  1.00  0.00           H  
ATOM    497 1HG2 VAL A  29       6.762  20.097  32.578  1.00  0.00           H  
ATOM    498 2HG2 VAL A  29       8.457  19.765  32.908  1.00  0.00           H  
ATOM    499 3HG2 VAL A  29       7.474  18.603  31.995  1.00  0.00           H  
ATOM    500  N   GLN A  30       8.609  17.006  36.691  1.00  0.00           N  
ATOM    501  CA  GLN A  30       8.322  16.410  37.981  1.00  0.00           C  
ATOM    502  C   GLN A  30       8.355  17.456  39.075  1.00  0.00           C  
ATOM    503  O   GLN A  30       9.213  18.342  39.070  1.00  0.00           O  
ATOM    504  CB  GLN A  30       9.306  15.282  38.273  1.00  0.00           C  
ATOM    505  CG  GLN A  30       9.197  14.155  37.282  1.00  0.00           C  
ATOM    506  CD  GLN A  30      10.112  13.002  37.562  1.00  0.00           C  
ATOM    507  OE1 GLN A  30      11.328  13.169  37.710  1.00  0.00           O  
ATOM    508  NE2 GLN A  30       9.536  11.814  37.641  1.00  0.00           N  
ATOM    509  H   GLN A  30       9.458  17.536  36.529  1.00  0.00           H  
ATOM    510  HA  GLN A  30       7.323  15.993  37.955  1.00  0.00           H  
ATOM    511 1HB  GLN A  30      10.325  15.663  38.266  1.00  0.00           H  
ATOM    512 2HB  GLN A  30       9.105  14.876  39.266  1.00  0.00           H  
ATOM    513 1HG  GLN A  30       8.180  13.799  37.311  1.00  0.00           H  
ATOM    514 2HG  GLN A  30       9.428  14.533  36.294  1.00  0.00           H  
ATOM    515 1HE2 GLN A  30      10.083  10.999  37.827  1.00  0.00           H  
ATOM    516 2HE2 GLN A  30       8.529  11.736  37.524  1.00  0.00           H  
ATOM    517  N   PHE A  31       7.421  17.344  40.016  1.00  0.00           N  
ATOM    518  CA  PHE A  31       7.385  18.268  41.143  1.00  0.00           C  
ATOM    519  C   PHE A  31       6.602  17.677  42.308  1.00  0.00           C  
ATOM    520  O   PHE A  31       5.468  17.228  42.143  1.00  0.00           O  
ATOM    521  CB  PHE A  31       6.745  19.593  40.727  1.00  0.00           C  
ATOM    522  CG  PHE A  31       6.884  20.638  41.749  1.00  0.00           C  
ATOM    523  CD1 PHE A  31       7.977  21.478  41.765  1.00  0.00           C  
ATOM    524  CD2 PHE A  31       5.951  20.762  42.714  1.00  0.00           C  
ATOM    525  CE1 PHE A  31       8.099  22.434  42.739  1.00  0.00           C  
ATOM    526  CE2 PHE A  31       6.060  21.697  43.693  1.00  0.00           C  
ATOM    527  CZ  PHE A  31       7.137  22.541  43.709  1.00  0.00           C  
ATOM    528  H   PHE A  31       6.745  16.574  39.931  1.00  0.00           H  
ATOM    529  HA  PHE A  31       8.408  18.456  41.473  1.00  0.00           H  
ATOM    530 1HB  PHE A  31       7.204  19.953  39.807  1.00  0.00           H  
ATOM    531 2HB  PHE A  31       5.684  19.446  40.531  1.00  0.00           H  
ATOM    532  HD1 PHE A  31       8.744  21.381  40.988  1.00  0.00           H  
ATOM    533  HD2 PHE A  31       5.117  20.092  42.692  1.00  0.00           H  
ATOM    534  HE1 PHE A  31       8.960  23.103  42.742  1.00  0.00           H  
ATOM    535  HE2 PHE A  31       5.296  21.770  44.460  1.00  0.00           H  
ATOM    536  HZ  PHE A  31       7.231  23.294  44.488  1.00  0.00           H  
ATOM    537  N   GLY A  32       7.210  17.616  43.488  1.00  0.00           N  
ATOM    538  CA  GLY A  32       6.500  17.108  44.664  1.00  0.00           C  
ATOM    539  C   GLY A  32       6.376  15.590  44.627  1.00  0.00           C  
ATOM    540  O   GLY A  32       5.640  14.991  45.408  1.00  0.00           O  
ATOM    541  H   GLY A  32       8.151  17.978  43.585  1.00  0.00           H  
ATOM    542 1HA  GLY A  32       7.032  17.409  45.567  1.00  0.00           H  
ATOM    543 2HA  GLY A  32       5.511  17.557  44.716  1.00  0.00           H  
ATOM    544  N   GLY A  33       7.084  14.980  43.685  1.00  0.00           N  
ATOM    545  CA  GLY A  33       7.038  13.550  43.450  1.00  0.00           C  
ATOM    546  C   GLY A  33       6.024  13.184  42.358  1.00  0.00           C  
ATOM    547  O   GLY A  33       5.969  12.027  41.936  1.00  0.00           O  
ATOM    548  H   GLY A  33       7.674  15.552  43.103  1.00  0.00           H  
ATOM    549 1HA  GLY A  33       8.028  13.200  43.160  1.00  0.00           H  
ATOM    550 2HA  GLY A  33       6.776  13.039  44.375  1.00  0.00           H  
ATOM    551  N   LYS A  34       5.227  14.156  41.896  1.00  0.00           N  
ATOM    552  CA  LYS A  34       4.226  13.887  40.869  1.00  0.00           C  
ATOM    553  C   LYS A  34       4.840  14.043  39.483  1.00  0.00           C  
ATOM    554  O   LYS A  34       5.691  14.912  39.270  1.00  0.00           O  
ATOM    555  CB  LYS A  34       3.037  14.833  41.037  1.00  0.00           C  
ATOM    556  CG  LYS A  34       2.339  14.780  42.404  1.00  0.00           C  
ATOM    557  CD  LYS A  34       1.689  13.419  42.673  1.00  0.00           C  
ATOM    558  CE  LYS A  34       0.895  13.429  43.971  1.00  0.00           C  
ATOM    559  NZ  LYS A  34       0.295  12.093  44.269  1.00  0.00           N  
ATOM    560  H   LYS A  34       5.313  15.109  42.259  1.00  0.00           H  
ATOM    561  HA  LYS A  34       3.890  12.856  40.963  1.00  0.00           H  
ATOM    562 1HB  LYS A  34       3.381  15.854  40.889  1.00  0.00           H  
ATOM    563 2HB  LYS A  34       2.293  14.621  40.275  1.00  0.00           H  
ATOM    564 1HG  LYS A  34       3.077  14.982  43.188  1.00  0.00           H  
ATOM    565 2HG  LYS A  34       1.577  15.560  42.447  1.00  0.00           H  
ATOM    566 1HD  LYS A  34       1.028  13.154  41.847  1.00  0.00           H  
ATOM    567 2HD  LYS A  34       2.461  12.656  42.762  1.00  0.00           H  
ATOM    568 1HE  LYS A  34       1.557  13.709  44.790  1.00  0.00           H  
ATOM    569 2HE  LYS A  34       0.095  14.165  43.895  1.00  0.00           H  
ATOM    570 1HZ  LYS A  34      -0.222  12.139  45.136  1.00  0.00           H  
ATOM    571 2HZ  LYS A  34      -0.331  11.828  43.520  1.00  0.00           H  
ATOM    572 3HZ  LYS A  34       1.028  11.403  44.354  1.00  0.00           H  
ATOM    573  N   THR A  35       4.380  13.243  38.511  1.00  0.00           N  
ATOM    574  CA  THR A  35       4.930  13.345  37.153  1.00  0.00           C  
ATOM    575  C   THR A  35       3.873  13.619  36.090  1.00  0.00           C  
ATOM    576  O   THR A  35       2.842  12.943  36.023  1.00  0.00           O  
ATOM    577  CB  THR A  35       5.666  12.037  36.753  1.00  0.00           C  
ATOM    578  OG1 THR A  35       6.710  11.759  37.698  1.00  0.00           O  
ATOM    579  CG2 THR A  35       6.317  12.207  35.353  1.00  0.00           C  
ATOM    580  H   THR A  35       3.669  12.553  38.716  1.00  0.00           H  
ATOM    581  HA  THR A  35       5.642  14.170  37.126  1.00  0.00           H  
ATOM    582  HB  THR A  35       4.966  11.205  36.733  1.00  0.00           H  
ATOM    583  HG1 THR A  35       6.297  11.484  38.531  1.00  0.00           H  
ATOM    584 1HG2 THR A  35       6.844  11.294  35.091  1.00  0.00           H  
ATOM    585 2HG2 THR A  35       5.564  12.402  34.594  1.00  0.00           H  
ATOM    586 3HG2 THR A  35       7.019  13.036  35.377  1.00  0.00           H  
ATOM    587  N   VAL A  36       4.166  14.599  35.247  1.00  0.00           N  
ATOM    588  CA  VAL A  36       3.341  14.975  34.103  1.00  0.00           C  
ATOM    589  C   VAL A  36       4.246  15.148  32.886  1.00  0.00           C  
ATOM    590  O   VAL A  36       5.404  15.540  33.037  1.00  0.00           O  
ATOM    591  CB  VAL A  36       2.570  16.276  34.407  1.00  0.00           C  
ATOM    592  CG1 VAL A  36       3.535  17.374  34.588  1.00  0.00           C  
ATOM    593  CG2 VAL A  36       1.579  16.633  33.303  1.00  0.00           C  
ATOM    594  H   VAL A  36       5.043  15.105  35.431  1.00  0.00           H  
ATOM    595  HA  VAL A  36       2.626  14.176  33.902  1.00  0.00           H  
ATOM    596  HB  VAL A  36       2.034  16.140  35.321  1.00  0.00           H  
ATOM    597 1HG1 VAL A  36       3.009  18.286  34.826  1.00  0.00           H  
ATOM    598 2HG1 VAL A  36       4.231  17.135  35.389  1.00  0.00           H  
ATOM    599 3HG1 VAL A  36       4.066  17.499  33.681  1.00  0.00           H  
ATOM    600 1HG2 VAL A  36       1.055  17.545  33.584  1.00  0.00           H  
ATOM    601 2HG2 VAL A  36       2.087  16.804  32.356  1.00  0.00           H  
ATOM    602 3HG2 VAL A  36       0.859  15.825  33.187  1.00  0.00           H  
ATOM    603  N   THR A  37       3.750  14.871  31.691  1.00  0.00           N  
ATOM    604  CA  THR A  37       4.566  15.142  30.521  1.00  0.00           C  
ATOM    605  C   THR A  37       3.835  16.100  29.607  1.00  0.00           C  
ATOM    606  O   THR A  37       2.601  16.087  29.544  1.00  0.00           O  
ATOM    607  CB  THR A  37       4.877  13.852  29.744  1.00  0.00           C  
ATOM    608  OG1 THR A  37       3.644  13.270  29.290  1.00  0.00           O  
ATOM    609  CG2 THR A  37       5.608  12.859  30.641  1.00  0.00           C  
ATOM    610  H   THR A  37       2.812  14.510  31.582  1.00  0.00           H  
ATOM    611  HA  THR A  37       5.497  15.615  30.825  1.00  0.00           H  
ATOM    612  HB  THR A  37       5.503  14.092  28.880  1.00  0.00           H  
ATOM    613  HG1 THR A  37       3.244  13.843  28.622  1.00  0.00           H  
ATOM    614 1HG2 THR A  37       5.821  11.955  30.077  1.00  0.00           H  
ATOM    615 2HG2 THR A  37       6.535  13.298  30.980  1.00  0.00           H  
ATOM    616 3HG2 THR A  37       4.992  12.611  31.500  1.00  0.00           H  
ATOM    617  N   PHE A  38       4.601  16.879  28.846  1.00  0.00           N  
ATOM    618  CA  PHE A  38       4.004  17.816  27.904  1.00  0.00           C  
ATOM    619  C   PHE A  38       4.608  17.766  26.507  1.00  0.00           C  
ATOM    620  O   PHE A  38       5.831  17.685  26.343  1.00  0.00           O  
ATOM    621  CB  PHE A  38       4.172  19.234  28.412  1.00  0.00           C  
ATOM    622  CG  PHE A  38       3.540  19.516  29.734  1.00  0.00           C  
ATOM    623  CD1 PHE A  38       4.269  19.401  30.894  1.00  0.00           C  
ATOM    624  CD2 PHE A  38       2.226  19.901  29.825  1.00  0.00           C  
ATOM    625  CE1 PHE A  38       3.695  19.682  32.111  1.00  0.00           C  
ATOM    626  CE2 PHE A  38       1.658  20.166  31.039  1.00  0.00           C  
ATOM    627  CZ  PHE A  38       2.397  20.063  32.187  1.00  0.00           C  
ATOM    628  H   PHE A  38       5.617  16.817  28.955  1.00  0.00           H  
ATOM    629  HA  PHE A  38       2.942  17.589  27.821  1.00  0.00           H  
ATOM    630 1HB  PHE A  38       5.231  19.485  28.472  1.00  0.00           H  
ATOM    631 2HB  PHE A  38       3.726  19.877  27.685  1.00  0.00           H  
ATOM    632  HD1 PHE A  38       5.310  19.094  30.836  1.00  0.00           H  
ATOM    633  HD2 PHE A  38       1.631  19.993  28.916  1.00  0.00           H  
ATOM    634  HE1 PHE A  38       4.285  19.605  33.017  1.00  0.00           H  
ATOM    635  HE2 PHE A  38       0.620  20.460  31.089  1.00  0.00           H  
ATOM    636  HZ  PHE A  38       1.944  20.282  33.153  1.00  0.00           H  
ATOM    637  N   ASP A  39       3.742  17.898  25.498  1.00  0.00           N  
ATOM    638  CA  ASP A  39       4.170  17.920  24.099  1.00  0.00           C  
ATOM    639  C   ASP A  39       4.133  19.312  23.470  1.00  0.00           C  
ATOM    640  O   ASP A  39       3.073  19.949  23.382  1.00  0.00           O  
ATOM    641  CB  ASP A  39       3.365  16.935  23.246  1.00  0.00           C  
ATOM    642  CG  ASP A  39       3.675  15.451  23.586  1.00  0.00           C  
ATOM    643  OD1 ASP A  39       4.608  15.210  24.316  1.00  0.00           O  
ATOM    644  OD2 ASP A  39       2.991  14.583  23.095  1.00  0.00           O  
ATOM    645  H   ASP A  39       2.756  17.959  25.707  1.00  0.00           H  
ATOM    646  HA  ASP A  39       5.205  17.584  24.066  1.00  0.00           H  
ATOM    647 1HB  ASP A  39       2.300  17.116  23.388  1.00  0.00           H  
ATOM    648 2HB  ASP A  39       3.589  17.108  22.192  1.00  0.00           H  
ATOM    649  N   PHE A  40       5.300  19.769  23.044  1.00  0.00           N  
ATOM    650  CA  PHE A  40       5.470  21.085  22.452  1.00  0.00           C  
ATOM    651  C   PHE A  40       5.526  21.051  20.928  1.00  0.00           C  
ATOM    652  O   PHE A  40       6.263  20.268  20.321  1.00  0.00           O  
ATOM    653  CB  PHE A  40       6.772  21.677  22.926  1.00  0.00           C  
ATOM    654  CG  PHE A  40       6.849  22.018  24.353  1.00  0.00           C  
ATOM    655  CD1 PHE A  40       7.285  21.103  25.288  1.00  0.00           C  
ATOM    656  CD2 PHE A  40       6.549  23.274  24.757  1.00  0.00           C  
ATOM    657  CE1 PHE A  40       7.413  21.471  26.578  1.00  0.00           C  
ATOM    658  CE2 PHE A  40       6.689  23.649  26.048  1.00  0.00           C  
ATOM    659  CZ  PHE A  40       7.129  22.735  26.957  1.00  0.00           C  
ATOM    660  H   PHE A  40       6.115  19.165  23.171  1.00  0.00           H  
ATOM    661  HA  PHE A  40       4.638  21.722  22.761  1.00  0.00           H  
ATOM    662 1HB  PHE A  40       7.546  20.964  22.729  1.00  0.00           H  
ATOM    663 2HB  PHE A  40       6.999  22.567  22.338  1.00  0.00           H  
ATOM    664  HD1 PHE A  40       7.533  20.079  24.980  1.00  0.00           H  
ATOM    665  HD2 PHE A  40       6.212  23.973  24.025  1.00  0.00           H  
ATOM    666  HE1 PHE A  40       7.747  20.771  27.300  1.00  0.00           H  
ATOM    667  HE2 PHE A  40       6.448  24.676  26.351  1.00  0.00           H  
ATOM    668  HZ  PHE A  40       7.245  23.010  27.978  1.00  0.00           H  
ATOM    669  N   ASP A  41       4.783  21.952  20.304  1.00  0.00           N  
ATOM    670  CA  ASP A  41       4.765  22.121  18.851  1.00  0.00           C  
ATOM    671  C   ASP A  41       5.789  23.194  18.468  1.00  0.00           C  
ATOM    672  O   ASP A  41       6.455  23.738  19.343  1.00  0.00           O  
ATOM    673  CB  ASP A  41       3.340  22.483  18.393  1.00  0.00           C  
ATOM    674  CG  ASP A  41       3.024  22.152  16.922  1.00  0.00           C  
ATOM    675  OD1 ASP A  41       3.947  22.099  16.135  1.00  0.00           O  
ATOM    676  OD2 ASP A  41       1.877  21.961  16.607  1.00  0.00           O  
ATOM    677  H   ASP A  41       4.182  22.552  20.864  1.00  0.00           H  
ATOM    678  HA  ASP A  41       5.058  21.182  18.379  1.00  0.00           H  
ATOM    679 1HB  ASP A  41       2.624  21.954  19.026  1.00  0.00           H  
ATOM    680 2HB  ASP A  41       3.176  23.549  18.556  1.00  0.00           H  
ATOM    681  N   SER A  42       5.924  23.496  17.176  1.00  0.00           N  
ATOM    682  CA  SER A  42       6.884  24.509  16.710  1.00  0.00           C  
ATOM    683  C   SER A  42       6.350  25.933  16.824  1.00  0.00           C  
ATOM    684  O   SER A  42       7.114  26.896  16.735  1.00  0.00           O  
ATOM    685  CB  SER A  42       7.247  24.267  15.259  1.00  0.00           C  
ATOM    686  OG  SER A  42       6.154  24.520  14.420  1.00  0.00           O  
ATOM    687  H   SER A  42       5.350  22.990  16.501  1.00  0.00           H  
ATOM    688  HA  SER A  42       7.784  24.430  17.320  1.00  0.00           H  
ATOM    689 1HB  SER A  42       8.079  24.912  14.984  1.00  0.00           H  
ATOM    690 2HB  SER A  42       7.570  23.247  15.125  1.00  0.00           H  
ATOM    691  HG  SER A  42       6.451  24.320  13.528  1.00  0.00           H  
ATOM    692  N   ASP A  43       5.037  26.057  17.007  1.00  0.00           N  
ATOM    693  CA  ASP A  43       4.322  27.328  17.087  1.00  0.00           C  
ATOM    694  C   ASP A  43       4.484  27.948  18.474  1.00  0.00           C  
ATOM    695  O   ASP A  43       3.893  27.414  19.424  1.00  0.00           O  
ATOM    696  CB  ASP A  43       2.828  27.118  16.788  1.00  0.00           C  
ATOM    697  CG  ASP A  43       1.964  28.432  16.779  1.00  0.00           C  
ATOM    698  OD1 ASP A  43       2.347  29.415  17.425  1.00  0.00           O  
ATOM    699  OD2 ASP A  43       0.946  28.432  16.120  1.00  0.00           O  
ATOM    700  H   ASP A  43       4.518  25.191  17.068  1.00  0.00           H  
ATOM    701  HA  ASP A  43       4.705  27.975  16.308  1.00  0.00           H  
ATOM    702 1HB  ASP A  43       2.727  26.635  15.811  1.00  0.00           H  
ATOM    703 2HB  ASP A  43       2.409  26.427  17.524  1.00  0.00           H  
ATOM    704  N   PRO A  44       5.186  29.097  18.629  1.00  0.00           N  
ATOM    705  CA  PRO A  44       5.475  29.755  19.887  1.00  0.00           C  
ATOM    706  C   PRO A  44       4.228  30.006  20.724  1.00  0.00           C  
ATOM    707  O   PRO A  44       4.319  30.096  21.946  1.00  0.00           O  
ATOM    708  CB  PRO A  44       6.080  31.094  19.446  1.00  0.00           C  
ATOM    709  CG  PRO A  44       6.694  30.812  18.110  1.00  0.00           C  
ATOM    710  CD  PRO A  44       5.752  29.819  17.453  1.00  0.00           C  
ATOM    711  HA  PRO A  44       6.223  29.170  20.430  1.00  0.00           H  
ATOM    712 1HB  PRO A  44       5.294  31.863  19.404  1.00  0.00           H  
ATOM    713 2HB  PRO A  44       6.817  31.432  20.191  1.00  0.00           H  
ATOM    714 1HG  PRO A  44       6.794  31.743  17.535  1.00  0.00           H  
ATOM    715 2HG  PRO A  44       7.709  30.405  18.235  1.00  0.00           H  
ATOM    716 1HD  PRO A  44       4.950  30.326  16.886  1.00  0.00           H  
ATOM    717 2HD  PRO A  44       6.370  29.176  16.828  1.00  0.00           H  
ATOM    718  N   ASP A  45       3.047  30.140  20.101  1.00  0.00           N  
ATOM    719  CA  ASP A  45       1.869  30.416  20.912  1.00  0.00           C  
ATOM    720  C   ASP A  45       1.470  29.179  21.711  1.00  0.00           C  
ATOM    721  O   ASP A  45       0.986  29.298  22.840  1.00  0.00           O  
ATOM    722  CB  ASP A  45       0.712  30.910  20.039  1.00  0.00           C  
ATOM    723  CG  ASP A  45      -0.417  31.632  20.835  1.00  0.00           C  
ATOM    724  OD1 ASP A  45      -0.148  32.681  21.409  1.00  0.00           O  
ATOM    725  OD2 ASP A  45      -1.532  31.124  20.885  1.00  0.00           O  
ATOM    726  H   ASP A  45       2.925  30.042  19.078  1.00  0.00           H  
ATOM    727  HA  ASP A  45       2.116  31.196  21.624  1.00  0.00           H  
ATOM    728 1HB  ASP A  45       1.104  31.587  19.280  1.00  0.00           H  
ATOM    729 2HB  ASP A  45       0.283  30.058  19.504  1.00  0.00           H  
ATOM    730  N   GLN A  46       1.682  27.992  21.130  1.00  0.00           N  
ATOM    731  CA  GLN A  46       1.310  26.751  21.783  1.00  0.00           C  
ATOM    732  C   GLN A  46       2.396  26.412  22.760  1.00  0.00           C  
ATOM    733  O   GLN A  46       2.134  25.848  23.824  1.00  0.00           O  
ATOM    734  CB  GLN A  46       1.120  25.631  20.758  1.00  0.00           C  
ATOM    735  CG  GLN A  46       0.630  24.270  21.317  1.00  0.00           C  
ATOM    736  CD  GLN A  46       1.786  23.352  21.785  1.00  0.00           C  
ATOM    737  OE1 GLN A  46       2.947  23.616  21.439  1.00  0.00           O  
ATOM    738  NE2 GLN A  46       1.461  22.273  22.503  1.00  0.00           N  
ATOM    739  H   GLN A  46       2.147  27.951  20.219  1.00  0.00           H  
ATOM    740  HA  GLN A  46       0.380  26.897  22.330  1.00  0.00           H  
ATOM    741 1HB  GLN A  46       0.399  25.958  20.008  1.00  0.00           H  
ATOM    742 2HB  GLN A  46       2.065  25.466  20.234  1.00  0.00           H  
ATOM    743 1HG  GLN A  46      -0.018  24.461  22.177  1.00  0.00           H  
ATOM    744 2HG  GLN A  46       0.074  23.748  20.539  1.00  0.00           H  
ATOM    745 1HE2 GLN A  46       2.169  21.588  22.816  1.00  0.00           H  
ATOM    746 2HE2 GLN A  46       0.505  22.097  22.734  1.00  0.00           H  
ATOM    747  N   VAL A  47       3.616  26.802  22.404  1.00  0.00           N  
ATOM    748  CA  VAL A  47       4.744  26.542  23.256  1.00  0.00           C  
ATOM    749  C   VAL A  47       4.583  27.339  24.537  1.00  0.00           C  
ATOM    750  O   VAL A  47       4.818  26.799  25.623  1.00  0.00           O  
ATOM    751  CB  VAL A  47       6.051  26.873  22.525  1.00  0.00           C  
ATOM    752  CG1 VAL A  47       7.199  26.817  23.454  1.00  0.00           C  
ATOM    753  CG2 VAL A  47       6.244  25.867  21.378  1.00  0.00           C  
ATOM    754  H   VAL A  47       3.741  27.240  21.487  1.00  0.00           H  
ATOM    755  HA  VAL A  47       4.742  25.485  23.497  1.00  0.00           H  
ATOM    756  HB  VAL A  47       5.994  27.866  22.146  1.00  0.00           H  
ATOM    757 1HG1 VAL A  47       8.118  27.065  22.926  1.00  0.00           H  
ATOM    758 2HG1 VAL A  47       7.029  27.535  24.236  1.00  0.00           H  
ATOM    759 3HG1 VAL A  47       7.294  25.847  23.876  1.00  0.00           H  
ATOM    760 1HG2 VAL A  47       7.154  26.083  20.833  1.00  0.00           H  
ATOM    761 2HG2 VAL A  47       6.303  24.858  21.773  1.00  0.00           H  
ATOM    762 3HG2 VAL A  47       5.405  25.919  20.692  1.00  0.00           H  
ATOM    763  N   ARG A  48       4.173  28.610  24.429  1.00  0.00           N  
ATOM    764  CA  ARG A  48       3.920  29.409  25.612  1.00  0.00           C  
ATOM    765  C   ARG A  48       2.779  28.813  26.432  1.00  0.00           C  
ATOM    766  O   ARG A  48       2.925  28.643  27.638  1.00  0.00           O  
ATOM    767  CB  ARG A  48       3.574  30.843  25.246  1.00  0.00           C  
ATOM    768  CG  ARG A  48       4.737  31.734  24.787  1.00  0.00           C  
ATOM    769  CD  ARG A  48       4.296  33.161  24.716  1.00  0.00           C  
ATOM    770  NE  ARG A  48       3.314  33.374  23.620  1.00  0.00           N  
ATOM    771  CZ  ARG A  48       3.620  33.730  22.339  1.00  0.00           C  
ATOM    772  NH1 ARG A  48       4.875  33.952  21.984  1.00  0.00           N  
ATOM    773  NH2 ARG A  48       2.653  33.860  21.430  1.00  0.00           N  
ATOM    774  H   ARG A  48       4.055  29.034  23.505  1.00  0.00           H  
ATOM    775  HA  ARG A  48       4.825  29.419  26.218  1.00  0.00           H  
ATOM    776 1HB  ARG A  48       2.847  30.827  24.431  1.00  0.00           H  
ATOM    777 2HB  ARG A  48       3.096  31.327  26.099  1.00  0.00           H  
ATOM    778 1HG  ARG A  48       5.552  31.658  25.507  1.00  0.00           H  
ATOM    779 2HG  ARG A  48       5.090  31.428  23.814  1.00  0.00           H  
ATOM    780 1HD  ARG A  48       3.814  33.431  25.657  1.00  0.00           H  
ATOM    781 2HD  ARG A  48       5.152  33.809  24.559  1.00  0.00           H  
ATOM    782  HE  ARG A  48       2.336  33.189  23.834  1.00  0.00           H  
ATOM    783 1HH1 ARG A  48       5.619  33.857  22.656  1.00  0.00           H  
ATOM    784 2HH1 ARG A  48       5.093  34.217  21.035  1.00  0.00           H  
ATOM    785 1HH2 ARG A  48       1.660  33.670  21.672  1.00  0.00           H  
ATOM    786 2HH2 ARG A  48       2.880  34.126  20.487  1.00  0.00           H  
ATOM    787  N   LYS A  49       1.685  28.356  25.795  1.00  0.00           N  
ATOM    788  CA  LYS A  49       0.601  27.790  26.601  1.00  0.00           C  
ATOM    789  C   LYS A  49       1.092  26.607  27.424  1.00  0.00           C  
ATOM    790  O   LYS A  49       0.711  26.455  28.596  1.00  0.00           O  
ATOM    791  CB  LYS A  49      -0.565  27.340  25.717  1.00  0.00           C  
ATOM    792  CG  LYS A  49      -1.394  28.464  25.114  1.00  0.00           C  
ATOM    793  CD  LYS A  49      -2.512  27.898  24.230  1.00  0.00           C  
ATOM    794  CE  LYS A  49      -3.415  28.988  23.639  1.00  0.00           C  
ATOM    795  NZ  LYS A  49      -2.667  29.892  22.701  1.00  0.00           N  
ATOM    796  H   LYS A  49       1.569  28.489  24.785  1.00  0.00           H  
ATOM    797  HA  LYS A  49       0.249  28.557  27.293  1.00  0.00           H  
ATOM    798 1HB  LYS A  49      -0.176  26.736  24.896  1.00  0.00           H  
ATOM    799 2HB  LYS A  49      -1.231  26.704  26.299  1.00  0.00           H  
ATOM    800 1HG  LYS A  49      -1.836  29.049  25.921  1.00  0.00           H  
ATOM    801 2HG  LYS A  49      -0.755  29.114  24.535  1.00  0.00           H  
ATOM    802 1HD  LYS A  49      -2.064  27.342  23.405  1.00  0.00           H  
ATOM    803 2HD  LYS A  49      -3.126  27.215  24.814  1.00  0.00           H  
ATOM    804 1HE  LYS A  49      -4.219  28.503  23.090  1.00  0.00           H  
ATOM    805 2HE  LYS A  49      -3.845  29.585  24.442  1.00  0.00           H  
ATOM    806 1HZ  LYS A  49      -3.272  30.596  22.297  1.00  0.00           H  
ATOM    807 2HZ  LYS A  49      -1.927  30.367  23.199  1.00  0.00           H  
ATOM    808 3HZ  LYS A  49      -2.268  29.344  21.943  1.00  0.00           H  
ATOM    809  N   VAL A  50       1.949  25.775  26.828  1.00  0.00           N  
ATOM    810  CA  VAL A  50       2.480  24.650  27.566  1.00  0.00           C  
ATOM    811  C   VAL A  50       3.432  25.142  28.656  1.00  0.00           C  
ATOM    812  O   VAL A  50       3.347  24.684  29.793  1.00  0.00           O  
ATOM    813  CB  VAL A  50       3.200  23.652  26.653  1.00  0.00           C  
ATOM    814  CG1 VAL A  50       3.856  22.598  27.499  1.00  0.00           C  
ATOM    815  CG2 VAL A  50       2.229  22.996  25.710  1.00  0.00           C  
ATOM    816  H   VAL A  50       2.178  25.915  25.836  1.00  0.00           H  
ATOM    817  HA  VAL A  50       1.650  24.128  28.037  1.00  0.00           H  
ATOM    818  HB  VAL A  50       3.954  24.176  26.078  1.00  0.00           H  
ATOM    819 1HG1 VAL A  50       4.364  21.897  26.845  1.00  0.00           H  
ATOM    820 2HG1 VAL A  50       4.568  23.037  28.171  1.00  0.00           H  
ATOM    821 3HG1 VAL A  50       3.094  22.090  28.074  1.00  0.00           H  
ATOM    822 1HG2 VAL A  50       2.771  22.293  25.072  1.00  0.00           H  
ATOM    823 2HG2 VAL A  50       1.470  22.463  26.278  1.00  0.00           H  
ATOM    824 3HG2 VAL A  50       1.751  23.749  25.092  1.00  0.00           H  
ATOM    825  N   ALA A  51       4.319  26.088  28.345  1.00  0.00           N  
ATOM    826  CA  ALA A  51       5.261  26.591  29.334  1.00  0.00           C  
ATOM    827  C   ALA A  51       4.547  27.173  30.559  1.00  0.00           C  
ATOM    828  O   ALA A  51       4.967  26.946  31.701  1.00  0.00           O  
ATOM    829  CB  ALA A  51       6.141  27.639  28.691  1.00  0.00           C  
ATOM    830  H   ALA A  51       4.365  26.445  27.384  1.00  0.00           H  
ATOM    831  HA  ALA A  51       5.874  25.763  29.669  1.00  0.00           H  
ATOM    832 1HB  ALA A  51       6.853  27.991  29.391  1.00  0.00           H  
ATOM    833 2HB  ALA A  51       6.652  27.215  27.834  1.00  0.00           H  
ATOM    834 3HB  ALA A  51       5.522  28.467  28.359  1.00  0.00           H  
ATOM    835  N   GLU A  52       3.432  27.875  30.320  1.00  0.00           N  
ATOM    836  CA  GLU A  52       2.630  28.455  31.390  1.00  0.00           C  
ATOM    837  C   GLU A  52       1.954  27.354  32.202  1.00  0.00           C  
ATOM    838  O   GLU A  52       1.899  27.440  33.435  1.00  0.00           O  
ATOM    839  CB  GLU A  52       1.602  29.428  30.815  1.00  0.00           C  
ATOM    840  CG  GLU A  52       2.203  30.717  30.229  1.00  0.00           C  
ATOM    841  CD  GLU A  52       1.172  31.588  29.566  1.00  0.00           C  
ATOM    842  OE1 GLU A  52       0.040  31.170  29.482  1.00  0.00           O  
ATOM    843  OE2 GLU A  52       1.516  32.664  29.135  1.00  0.00           O  
ATOM    844  H   GLU A  52       3.163  28.045  29.350  1.00  0.00           H  
ATOM    845  HA  GLU A  52       3.281  29.004  32.055  1.00  0.00           H  
ATOM    846 1HB  GLU A  52       1.048  28.929  30.016  1.00  0.00           H  
ATOM    847 2HB  GLU A  52       0.887  29.705  31.588  1.00  0.00           H  
ATOM    848 1HG  GLU A  52       2.679  31.280  31.032  1.00  0.00           H  
ATOM    849 2HG  GLU A  52       2.974  30.454  29.507  1.00  0.00           H  
ATOM    850  N   THR A  53       1.504  26.295  31.517  1.00  0.00           N  
ATOM    851  CA  THR A  53       0.872  25.138  32.143  1.00  0.00           C  
ATOM    852  C   THR A  53       1.883  24.446  33.061  1.00  0.00           C  
ATOM    853  O   THR A  53       1.522  23.988  34.149  1.00  0.00           O  
ATOM    854  CB  THR A  53       0.317  24.146  31.099  1.00  0.00           C  
ATOM    855  OG1 THR A  53      -0.664  24.807  30.278  1.00  0.00           O  
ATOM    856  CG2 THR A  53      -0.363  22.996  31.819  1.00  0.00           C  
ATOM    857  H   THR A  53       1.518  26.346  30.496  1.00  0.00           H  
ATOM    858  HA  THR A  53       0.038  25.485  32.749  1.00  0.00           H  
ATOM    859  HB  THR A  53       1.117  23.763  30.475  1.00  0.00           H  
ATOM    860  HG1 THR A  53      -0.222  25.473  29.704  1.00  0.00           H  
ATOM    861 1HG2 THR A  53      -0.771  22.312  31.082  1.00  0.00           H  
ATOM    862 2HG2 THR A  53       0.348  22.470  32.448  1.00  0.00           H  
ATOM    863 3HG2 THR A  53      -1.170  23.385  32.438  1.00  0.00           H  
ATOM    864  N   ILE A  54       3.139  24.360  32.622  1.00  0.00           N  
ATOM    865  CA  ILE A  54       4.203  23.756  33.419  1.00  0.00           C  
ATOM    866  C   ILE A  54       4.425  24.539  34.701  1.00  0.00           C  
ATOM    867  O   ILE A  54       4.537  23.941  35.777  1.00  0.00           O  
ATOM    868  CB  ILE A  54       5.504  23.672  32.617  1.00  0.00           C  
ATOM    869  CG1 ILE A  54       5.291  22.666  31.538  1.00  0.00           C  
ATOM    870  CG2 ILE A  54       6.688  23.280  33.556  1.00  0.00           C  
ATOM    871  CD1 ILE A  54       6.265  22.661  30.474  1.00  0.00           C  
ATOM    872  H   ILE A  54       3.325  24.699  31.672  1.00  0.00           H  
ATOM    873  HA  ILE A  54       3.900  22.744  33.680  1.00  0.00           H  
ATOM    874  HB  ILE A  54       5.709  24.622  32.143  1.00  0.00           H  
ATOM    875 1HG1 ILE A  54       5.330  21.732  32.002  1.00  0.00           H  
ATOM    876 2HG1 ILE A  54       4.304  22.796  31.104  1.00  0.00           H  
ATOM    877 1HG2 ILE A  54       7.605  23.194  33.001  1.00  0.00           H  
ATOM    878 2HG2 ILE A  54       6.830  24.030  34.332  1.00  0.00           H  
ATOM    879 3HG2 ILE A  54       6.472  22.338  34.018  1.00  0.00           H  
ATOM    880 1HD1 ILE A  54       6.017  21.864  29.777  1.00  0.00           H  
ATOM    881 2HD1 ILE A  54       6.232  23.602  29.968  1.00  0.00           H  
ATOM    882 3HD1 ILE A  54       7.243  22.502  30.875  1.00  0.00           H  
ATOM    883  N   LEU A  55       4.483  25.865  34.616  1.00  0.00           N  
ATOM    884  CA  LEU A  55       4.638  26.630  35.841  1.00  0.00           C  
ATOM    885  C   LEU A  55       3.415  26.445  36.741  1.00  0.00           C  
ATOM    886  O   LEU A  55       3.555  26.359  37.966  1.00  0.00           O  
ATOM    887  CB  LEU A  55       4.871  28.116  35.561  1.00  0.00           C  
ATOM    888  CG  LEU A  55       5.058  29.038  36.826  1.00  0.00           C  
ATOM    889  CD1 LEU A  55       6.250  28.571  37.669  1.00  0.00           C  
ATOM    890  CD2 LEU A  55       5.284  30.469  36.370  1.00  0.00           C  
ATOM    891  H   LEU A  55       4.450  26.315  33.692  1.00  0.00           H  
ATOM    892  HA  LEU A  55       5.505  26.230  36.361  1.00  0.00           H  
ATOM    893 1HB  LEU A  55       5.764  28.208  34.949  1.00  0.00           H  
ATOM    894 2HB  LEU A  55       4.021  28.494  34.985  1.00  0.00           H  
ATOM    895  HG  LEU A  55       4.166  28.987  37.445  1.00  0.00           H  
ATOM    896 1HD1 LEU A  55       6.351  29.204  38.525  1.00  0.00           H  
ATOM    897 2HD1 LEU A  55       6.105  27.550  38.021  1.00  0.00           H  
ATOM    898 3HD1 LEU A  55       7.163  28.623  37.079  1.00  0.00           H  
ATOM    899 1HD2 LEU A  55       5.407  31.118  37.236  1.00  0.00           H  
ATOM    900 2HD2 LEU A  55       6.184  30.503  35.761  1.00  0.00           H  
ATOM    901 3HD2 LEU A  55       4.430  30.806  35.783  1.00  0.00           H  
ATOM    902  N   LYS A  56       2.208  26.420  36.149  1.00  0.00           N  
ATOM    903  CA  LYS A  56       0.993  26.225  36.927  1.00  0.00           C  
ATOM    904  C   LYS A  56       1.066  24.890  37.665  1.00  0.00           C  
ATOM    905  O   LYS A  56       0.773  24.834  38.853  1.00  0.00           O  
ATOM    906  CB  LYS A  56      -0.252  26.281  36.043  1.00  0.00           C  
ATOM    907  CG  LYS A  56      -1.578  26.156  36.804  1.00  0.00           C  
ATOM    908  CD  LYS A  56      -2.775  26.316  35.858  1.00  0.00           C  
ATOM    909  CE  LYS A  56      -4.124  26.378  36.612  1.00  0.00           C  
ATOM    910  NZ  LYS A  56      -4.518  25.075  37.257  1.00  0.00           N  
ATOM    911  H   LYS A  56       2.137  26.562  35.137  1.00  0.00           H  
ATOM    912  HA  LYS A  56       0.925  27.020  37.666  1.00  0.00           H  
ATOM    913 1HB  LYS A  56      -0.253  27.214  35.478  1.00  0.00           H  
ATOM    914 2HB  LYS A  56      -0.214  25.469  35.323  1.00  0.00           H  
ATOM    915 1HG  LYS A  56      -1.629  25.174  37.282  1.00  0.00           H  
ATOM    916 2HG  LYS A  56      -1.626  26.915  37.587  1.00  0.00           H  
ATOM    917 1HD  LYS A  56      -2.654  27.229  35.273  1.00  0.00           H  
ATOM    918 2HD  LYS A  56      -2.797  25.469  35.170  1.00  0.00           H  
ATOM    919 1HE  LYS A  56      -4.062  27.144  37.384  1.00  0.00           H  
ATOM    920 2HE  LYS A  56      -4.898  26.659  35.899  1.00  0.00           H  
ATOM    921 1HZ  LYS A  56      -5.404  25.188  37.716  1.00  0.00           H  
ATOM    922 2HZ  LYS A  56      -4.597  24.358  36.559  1.00  0.00           H  
ATOM    923 3HZ  LYS A  56      -3.834  24.765  37.967  1.00  0.00           H  
ATOM    924  N   TRP A  57       1.525  23.827  36.987  1.00  0.00           N  
ATOM    925  CA  TRP A  57       1.683  22.516  37.613  1.00  0.00           C  
ATOM    926  C   TRP A  57       2.497  22.636  38.889  1.00  0.00           C  
ATOM    927  O   TRP A  57       2.056  22.182  39.957  1.00  0.00           O  
ATOM    928  CB  TRP A  57       2.378  21.562  36.627  1.00  0.00           C  
ATOM    929  CG  TRP A  57       2.821  20.231  37.156  1.00  0.00           C  
ATOM    930  CD1 TRP A  57       4.101  19.913  37.509  1.00  0.00           C  
ATOM    931  CD2 TRP A  57       2.049  19.034  37.359  1.00  0.00           C  
ATOM    932  NE1 TRP A  57       4.169  18.610  37.900  1.00  0.00           N  
ATOM    933  CE2 TRP A  57       2.937  18.055  37.818  1.00  0.00           C  
ATOM    934  CE3 TRP A  57       0.710  18.707  37.181  1.00  0.00           C  
ATOM    935  CZ2 TRP A  57       2.530  16.778  38.095  1.00  0.00           C  
ATOM    936  CZ3 TRP A  57       0.300  17.415  37.471  1.00  0.00           C  
ATOM    937  CH2 TRP A  57       1.192  16.474  37.920  1.00  0.00           C  
ATOM    938  H   TRP A  57       1.721  23.929  35.988  1.00  0.00           H  
ATOM    939  HA  TRP A  57       0.699  22.124  37.859  1.00  0.00           H  
ATOM    940 1HB  TRP A  57       1.717  21.385  35.781  1.00  0.00           H  
ATOM    941 2HB  TRP A  57       3.249  22.034  36.233  1.00  0.00           H  
ATOM    942  HD1 TRP A  57       4.949  20.597  37.468  1.00  0.00           H  
ATOM    943  HE1 TRP A  57       4.996  18.110  38.198  1.00  0.00           H  
ATOM    944  HE3 TRP A  57       0.001  19.448  36.820  1.00  0.00           H  
ATOM    945  HZ2 TRP A  57       3.225  16.031  38.436  1.00  0.00           H  
ATOM    946  HZ3 TRP A  57      -0.750  17.164  37.330  1.00  0.00           H  
ATOM    947  HH2 TRP A  57       0.841  15.465  38.132  1.00  0.00           H  
ATOM    948  N   GLU A  58       3.666  23.282  38.805  1.00  0.00           N  
ATOM    949  CA  GLU A  58       4.495  23.404  39.990  1.00  0.00           C  
ATOM    950  C   GLU A  58       3.777  24.216  41.068  1.00  0.00           C  
ATOM    951  O   GLU A  58       3.788  23.842  42.239  1.00  0.00           O  
ATOM    952  CB  GLU A  58       5.821  24.091  39.672  1.00  0.00           C  
ATOM    953  CG  GLU A  58       6.788  23.321  38.777  1.00  0.00           C  
ATOM    954  CD  GLU A  58       8.069  24.089  38.592  1.00  0.00           C  
ATOM    955  OE1 GLU A  58       8.112  25.201  39.061  1.00  0.00           O  
ATOM    956  OE2 GLU A  58       8.999  23.572  38.022  1.00  0.00           O  
ATOM    957  H   GLU A  58       3.978  23.641  37.891  1.00  0.00           H  
ATOM    958  HA  GLU A  58       4.689  22.403  40.381  1.00  0.00           H  
ATOM    959 1HB  GLU A  58       5.614  25.046  39.181  1.00  0.00           H  
ATOM    960 2HB  GLU A  58       6.341  24.312  40.604  1.00  0.00           H  
ATOM    961 1HG  GLU A  58       6.997  22.353  39.206  1.00  0.00           H  
ATOM    962 2HG  GLU A  58       6.316  23.165  37.806  1.00  0.00           H  
ATOM    963  N   ARG A  59       3.086  25.299  40.673  1.00  0.00           N  
ATOM    964  CA  ARG A  59       2.374  26.131  41.642  1.00  0.00           C  
ATOM    965  C   ARG A  59       1.206  25.433  42.332  1.00  0.00           C  
ATOM    966  O   ARG A  59       0.999  25.638  43.532  1.00  0.00           O  
ATOM    967  CB  ARG A  59       1.862  27.404  40.991  1.00  0.00           C  
ATOM    968  CG  ARG A  59       2.915  28.456  40.681  1.00  0.00           C  
ATOM    969  CD  ARG A  59       2.329  29.603  39.950  1.00  0.00           C  
ATOM    970  NE  ARG A  59       3.236  30.736  39.929  1.00  0.00           N  
ATOM    971  CZ  ARG A  59       3.126  31.848  39.180  1.00  0.00           C  
ATOM    972  NH1 ARG A  59       2.159  32.009  38.296  1.00  0.00           N  
ATOM    973  NH2 ARG A  59       4.020  32.786  39.384  1.00  0.00           N  
ATOM    974  H   ARG A  59       3.124  25.578  39.687  1.00  0.00           H  
ATOM    975  HA  ARG A  59       3.089  26.427  42.405  1.00  0.00           H  
ATOM    976 1HB  ARG A  59       1.375  27.148  40.056  1.00  0.00           H  
ATOM    977 2HB  ARG A  59       1.110  27.859  41.634  1.00  0.00           H  
ATOM    978 1HG  ARG A  59       3.356  28.827  41.608  1.00  0.00           H  
ATOM    979 2HG  ARG A  59       3.698  28.017  40.058  1.00  0.00           H  
ATOM    980 1HD  ARG A  59       2.130  29.299  38.922  1.00  0.00           H  
ATOM    981 2HD  ARG A  59       1.403  29.911  40.430  1.00  0.00           H  
ATOM    982  HE  ARG A  59       4.013  30.739  40.610  1.00  0.00           H  
ATOM    983 1HH1 ARG A  59       1.473  31.286  38.154  1.00  0.00           H  
ATOM    984 2HH1 ARG A  59       2.105  32.871  37.769  1.00  0.00           H  
ATOM    985 1HH2 ARG A  59       4.738  32.611  40.103  1.00  0.00           H  
ATOM    986 2HH2 ARG A  59       4.004  33.679  38.877  1.00  0.00           H  
ATOM    987  N   ASP A  60       0.457  24.604  41.601  1.00  0.00           N  
ATOM    988  CA  ASP A  60      -0.690  23.900  42.160  1.00  0.00           C  
ATOM    989  C   ASP A  60      -0.276  22.842  43.157  1.00  0.00           C  
ATOM    990  O   ASP A  60      -0.989  22.576  44.124  1.00  0.00           O  
ATOM    991  CB  ASP A  60      -1.553  23.272  41.068  1.00  0.00           C  
ATOM    992  CG  ASP A  60      -2.424  24.282  40.278  1.00  0.00           C  
ATOM    993  OD1 ASP A  60      -2.586  25.423  40.700  1.00  0.00           O  
ATOM    994  OD2 ASP A  60      -2.972  23.879  39.265  1.00  0.00           O  
ATOM    995  H   ASP A  60       0.660  24.527  40.604  1.00  0.00           H  
ATOM    996  HA  ASP A  60      -1.301  24.616  42.683  1.00  0.00           H  
ATOM    997 1HB  ASP A  60      -0.891  22.763  40.355  1.00  0.00           H  
ATOM    998 2HB  ASP A  60      -2.198  22.514  41.509  1.00  0.00           H  
ATOM    999  N   ILE A  61       0.883  22.246  42.944  1.00  0.00           N  
ATOM   1000  CA  ILE A  61       1.372  21.262  43.886  1.00  0.00           C  
ATOM   1001  C   ILE A  61       2.017  21.992  45.071  1.00  0.00           C  
ATOM   1002  O   ILE A  61       1.757  21.665  46.227  1.00  0.00           O  
ATOM   1003  CB  ILE A  61       2.357  20.318  43.203  1.00  0.00           C  
ATOM   1004  CG1 ILE A  61       1.613  19.527  42.121  1.00  0.00           C  
ATOM   1005  CG2 ILE A  61       2.989  19.348  44.260  1.00  0.00           C  
ATOM   1006  CD1 ILE A  61       2.502  18.798  41.170  1.00  0.00           C  
ATOM   1007  H   ILE A  61       1.395  22.459  42.080  1.00  0.00           H  
ATOM   1008  HA  ILE A  61       0.532  20.679  44.257  1.00  0.00           H  
ATOM   1009  HB  ILE A  61       3.109  20.911  42.700  1.00  0.00           H  
ATOM   1010 1HG1 ILE A  61       0.961  18.804  42.602  1.00  0.00           H  
ATOM   1011 2HG1 ILE A  61       1.001  20.213  41.535  1.00  0.00           H  
ATOM   1012 1HG2 ILE A  61       3.680  18.670  43.782  1.00  0.00           H  
ATOM   1013 2HG2 ILE A  61       3.524  19.913  45.020  1.00  0.00           H  
ATOM   1014 3HG2 ILE A  61       2.197  18.770  44.738  1.00  0.00           H  
ATOM   1015 1HD1 ILE A  61       1.876  18.283  40.456  1.00  0.00           H  
ATOM   1016 2HD1 ILE A  61       3.143  19.512  40.648  1.00  0.00           H  
ATOM   1017 3HD1 ILE A  61       3.116  18.078  41.686  1.00  0.00           H  
ATOM   1018  N   LYS A  62       2.848  22.996  44.785  1.00  0.00           N  
ATOM   1019  CA  LYS A  62       3.571  23.777  45.785  1.00  0.00           C  
ATOM   1020  C   LYS A  62       2.659  24.420  46.830  1.00  0.00           C  
ATOM   1021  O   LYS A  62       3.012  24.484  48.008  1.00  0.00           O  
ATOM   1022  CB  LYS A  62       4.394  24.856  45.072  1.00  0.00           C  
ATOM   1023  CG  LYS A  62       5.282  25.736  45.938  1.00  0.00           C  
ATOM   1024  CD  LYS A  62       6.116  26.686  45.042  1.00  0.00           C  
ATOM   1025  CE  LYS A  62       6.993  27.632  45.869  1.00  0.00           C  
ATOM   1026  NZ  LYS A  62       7.850  28.537  45.003  1.00  0.00           N  
ATOM   1027  H   LYS A  62       3.034  23.220  43.806  1.00  0.00           H  
ATOM   1028  HA  LYS A  62       4.252  23.107  46.308  1.00  0.00           H  
ATOM   1029 1HB  LYS A  62       5.019  24.399  44.324  1.00  0.00           H  
ATOM   1030 2HB  LYS A  62       3.710  25.516  44.547  1.00  0.00           H  
ATOM   1031 1HG  LYS A  62       4.662  26.329  46.614  1.00  0.00           H  
ATOM   1032 2HG  LYS A  62       5.947  25.111  46.532  1.00  0.00           H  
ATOM   1033 1HD  LYS A  62       6.754  26.096  44.381  1.00  0.00           H  
ATOM   1034 2HD  LYS A  62       5.443  27.284  44.424  1.00  0.00           H  
ATOM   1035 1HE  LYS A  62       6.352  28.249  46.496  1.00  0.00           H  
ATOM   1036 2HE  LYS A  62       7.645  27.037  46.507  1.00  0.00           H  
ATOM   1037 1HZ  LYS A  62       8.406  29.131  45.596  1.00  0.00           H  
ATOM   1038 2HZ  LYS A  62       8.458  27.977  44.431  1.00  0.00           H  
ATOM   1039 3HZ  LYS A  62       7.276  29.145  44.379  1.00  0.00           H  
ATOM   1040  N   ARG A  63       1.486  24.895  46.409  1.00  0.00           N  
ATOM   1041  CA  ARG A  63       0.551  25.576  47.300  1.00  0.00           C  
ATOM   1042  C   ARG A  63      -0.451  24.648  47.995  1.00  0.00           C  
ATOM   1043  O   ARG A  63      -1.349  25.146  48.681  1.00  0.00           O  
ATOM   1044  CB  ARG A  63      -0.237  26.631  46.529  1.00  0.00           C  
ATOM   1045  CG  ARG A  63      -1.293  26.085  45.547  1.00  0.00           C  
ATOM   1046  CD  ARG A  63      -1.804  27.159  44.621  1.00  0.00           C  
ATOM   1047  NE  ARG A  63      -2.731  26.634  43.594  1.00  0.00           N  
ATOM   1048  CZ  ARG A  63      -4.060  26.475  43.718  1.00  0.00           C  
ATOM   1049  NH1 ARG A  63      -4.703  26.793  44.831  1.00  0.00           N  
ATOM   1050  NH2 ARG A  63      -4.708  25.987  42.679  1.00  0.00           N  
ATOM   1051  H   ARG A  63       1.266  24.848  45.410  1.00  0.00           H  
ATOM   1052  HA  ARG A  63       1.135  26.079  48.070  1.00  0.00           H  
ATOM   1053 1HB  ARG A  63      -0.744  27.292  47.228  1.00  0.00           H  
ATOM   1054 2HB  ARG A  63       0.458  27.236  45.947  1.00  0.00           H  
ATOM   1055 1HG  ARG A  63      -0.894  25.264  44.978  1.00  0.00           H  
ATOM   1056 2HG  ARG A  63      -2.145  25.722  46.119  1.00  0.00           H  
ATOM   1057 1HD  ARG A  63      -2.311  27.933  45.191  1.00  0.00           H  
ATOM   1058 2HD  ARG A  63      -0.950  27.599  44.101  1.00  0.00           H  
ATOM   1059  HE  ARG A  63      -2.344  26.346  42.671  1.00  0.00           H  
ATOM   1060 1HH1 ARG A  63      -4.200  27.165  45.623  1.00  0.00           H  
ATOM   1061 2HH1 ARG A  63      -5.703  26.662  44.891  1.00  0.00           H  
ATOM   1062 1HH2 ARG A  63      -4.157  25.751  41.832  1.00  0.00           H  
ATOM   1063 2HH2 ARG A  63      -5.703  25.843  42.707  1.00  0.00           H  
ATOM   1064  N   LYS A  64      -0.362  23.337  47.759  1.00  0.00           N  
ATOM   1065  CA  LYS A  64      -1.303  22.384  48.335  1.00  0.00           C  
ATOM   1066  C   LYS A  64      -1.082  22.180  49.833  1.00  0.00           C  
ATOM   1067  O   LYS A  64       0.055  22.011  50.274  1.00  0.00           O  
ATOM   1068  OXT LYS A  64      -2.041  21.795  50.501  1.00  0.00           O  
ATOM   1069  CB  LYS A  64      -1.213  21.040  47.606  1.00  0.00           C  
ATOM   1070  CG  LYS A  64      -2.218  19.985  48.086  1.00  0.00           C  
ATOM   1071  CD  LYS A  64      -2.142  18.710  47.247  1.00  0.00           C  
ATOM   1072  CE  LYS A  64      -3.150  17.673  47.727  1.00  0.00           C  
ATOM   1073  NZ  LYS A  64      -3.091  16.421  46.921  1.00  0.00           N  
ATOM   1074  H   LYS A  64       0.406  22.968  47.188  1.00  0.00           H  
ATOM   1075  HA  LYS A  64      -2.310  22.779  48.199  1.00  0.00           H  
ATOM   1076 1HB  LYS A  64      -1.365  21.203  46.534  1.00  0.00           H  
ATOM   1077 2HB  LYS A  64      -0.208  20.635  47.728  1.00  0.00           H  
ATOM   1078 1HG  LYS A  64      -1.998  19.729  49.123  1.00  0.00           H  
ATOM   1079 2HG  LYS A  64      -3.223  20.399  48.040  1.00  0.00           H  
ATOM   1080 1HD  LYS A  64      -2.341  18.952  46.201  1.00  0.00           H  
ATOM   1081 2HD  LYS A  64      -1.137  18.294  47.320  1.00  0.00           H  
ATOM   1082 1HE  LYS A  64      -2.943  17.432  48.769  1.00  0.00           H  
ATOM   1083 2HE  LYS A  64      -4.153  18.092  47.655  1.00  0.00           H  
ATOM   1084 1HZ  LYS A  64      -3.773  15.761  47.271  1.00  0.00           H  
ATOM   1085 2HZ  LYS A  64      -3.294  16.630  45.953  1.00  0.00           H  
ATOM   1086 3HZ  LYS A  64      -2.169  16.019  46.992  1.00  0.00           H  
TER                                                                             
ATOM   1088  N   VAL B  65      15.598  55.844  28.014  1.00  0.00           N  
ATOM   1089  CA  VAL B  65      15.927  56.426  29.314  1.00  0.00           C  
ATOM   1090  C   VAL B  65      16.769  55.441  30.117  1.00  0.00           C  
ATOM   1091  O   VAL B  65      16.321  54.327  30.394  1.00  0.00           O  
ATOM   1092  CB  VAL B  65      14.644  56.638  30.081  1.00  0.00           C  
ATOM   1093  CG1 VAL B  65      14.958  57.153  31.370  1.00  0.00           C  
ATOM   1094  CG2 VAL B  65      13.726  57.523  29.313  1.00  0.00           C  
ATOM   1095 1H   VAL B  65      15.045  56.491  27.488  1.00  0.00           H  
ATOM   1096 2H   VAL B  65      16.441  55.644  27.514  1.00  0.00           H  
ATOM   1097 3H   VAL B  65      15.082  54.997  28.148  1.00  0.00           H  
ATOM   1098  HA  VAL B  65      16.480  57.342  29.180  1.00  0.00           H  
ATOM   1099  HB  VAL B  65      14.157  55.677  30.229  1.00  0.00           H  
ATOM   1100 1HG1 VAL B  65      14.039  57.284  31.943  1.00  0.00           H  
ATOM   1101 2HG1 VAL B  65      15.619  56.454  31.893  1.00  0.00           H  
ATOM   1102 3HG1 VAL B  65      15.455  58.102  31.240  1.00  0.00           H  
ATOM   1103 1HG2 VAL B  65      12.815  57.636  29.880  1.00  0.00           H  
ATOM   1104 2HG2 VAL B  65      14.196  58.482  29.168  1.00  0.00           H  
ATOM   1105 3HG2 VAL B  65      13.507  57.072  28.348  1.00  0.00           H  
ATOM   1106  N   SER B  66      17.996  55.815  30.471  1.00  0.00           N  
ATOM   1107  CA  SER B  66      18.873  54.832  31.119  1.00  0.00           C  
ATOM   1108  C   SER B  66      18.499  54.495  32.549  1.00  0.00           C  
ATOM   1109  O   SER B  66      17.929  55.323  33.282  1.00  0.00           O  
ATOM   1110  CB  SER B  66      20.287  55.343  31.128  1.00  0.00           C  
ATOM   1111  OG  SER B  66      20.340  56.458  31.941  1.00  0.00           O  
ATOM   1112  H   SER B  66      18.338  56.757  30.245  1.00  0.00           H  
ATOM   1113  HA  SER B  66      18.844  53.919  30.540  1.00  0.00           H  
ATOM   1114 1HB  SER B  66      20.968  54.587  31.484  1.00  0.00           H  
ATOM   1115 2HB  SER B  66      20.582  55.614  30.113  1.00  0.00           H  
ATOM   1116  HG  SER B  66      21.279  56.770  31.996  1.00  0.00           H  
ATOM   1117  N   PHE B  67      18.915  53.298  32.974  1.00  0.00           N  
ATOM   1118  CA  PHE B  67      18.824  52.878  34.379  1.00  0.00           C  
ATOM   1119  C   PHE B  67      19.765  51.678  34.624  1.00  0.00           C  
ATOM   1120  O   PHE B  67      20.066  50.948  33.693  1.00  0.00           O  
ATOM   1121  CB  PHE B  67      17.384  52.593  34.782  1.00  0.00           C  
ATOM   1122  CG  PHE B  67      16.766  51.575  34.061  1.00  0.00           C  
ATOM   1123  CD1 PHE B  67      16.805  50.309  34.553  1.00  0.00           C  
ATOM   1124  CD2 PHE B  67      16.104  51.831  32.907  1.00  0.00           C  
ATOM   1125  CE1 PHE B  67      16.174  49.286  33.904  1.00  0.00           C  
ATOM   1126  CE2 PHE B  67      15.473  50.815  32.231  1.00  0.00           C  
ATOM   1127  CZ  PHE B  67      15.506  49.530  32.736  1.00  0.00           C  
ATOM   1128  H   PHE B  67      19.356  52.699  32.287  1.00  0.00           H  
ATOM   1129  HA  PHE B  67      19.149  53.732  34.966  1.00  0.00           H  
ATOM   1130 1HB  PHE B  67      17.311  52.344  35.826  1.00  0.00           H  
ATOM   1131 2HB  PHE B  67      16.787  53.496  34.645  1.00  0.00           H  
ATOM   1132  HD1 PHE B  67      17.345  50.122  35.485  1.00  0.00           H  
ATOM   1133  HD2 PHE B  67      16.073  52.854  32.516  1.00  0.00           H  
ATOM   1134  HE1 PHE B  67      16.214  48.277  34.317  1.00  0.00           H  
ATOM   1135  HE2 PHE B  67      14.951  51.016  31.303  1.00  0.00           H  
ATOM   1136  HZ  PHE B  67      15.009  48.709  32.205  1.00  0.00           H  
ATOM   1137  N   PRO B  68      20.198  51.390  35.862  1.00  0.00           N  
ATOM   1138  CA  PRO B  68      21.108  50.306  36.212  1.00  0.00           C  
ATOM   1139  C   PRO B  68      20.608  48.873  35.906  1.00  0.00           C  
ATOM   1140  O   PRO B  68      19.422  48.543  35.831  1.00  0.00           O  
ATOM   1141  CB  PRO B  68      21.229  50.460  37.754  1.00  0.00           C  
ATOM   1142  CG  PRO B  68      20.986  51.864  38.015  1.00  0.00           C  
ATOM   1143  CD  PRO B  68      19.916  52.272  37.002  1.00  0.00           C  
ATOM   1144  HA  PRO B  68      22.064  50.466  35.733  1.00  0.00           H  
ATOM   1145 1HB  PRO B  68      20.562  49.802  38.247  1.00  0.00           H  
ATOM   1146 2HB  PRO B  68      22.256  50.169  38.066  1.00  0.00           H  
ATOM   1147 1HG  PRO B  68      20.650  51.984  39.066  1.00  0.00           H  
ATOM   1148 2HG  PRO B  68      21.891  52.429  37.916  1.00  0.00           H  
ATOM   1149 1HD  PRO B  68      18.913  52.085  37.398  1.00  0.00           H  
ATOM   1150 2HD  PRO B  68      20.097  53.320  36.780  1.00  0.00           H  
ATOM   1151  N   ALA B  69      21.579  48.008  35.728  1.00  0.00           N  
ATOM   1152  CA  ALA B  69      21.289  46.621  35.540  1.00  0.00           C  
ATOM   1153  C   ALA B  69      20.794  45.946  36.816  1.00  0.00           C  
ATOM   1154  O   ALA B  69      21.179  46.335  37.917  1.00  0.00           O  
ATOM   1155  CB  ALA B  69      22.540  45.896  35.044  1.00  0.00           C  
ATOM   1156  H   ALA B  69      22.542  48.316  35.755  1.00  0.00           H  
ATOM   1157  HA  ALA B  69      20.499  46.549  34.795  1.00  0.00           H  
ATOM   1158 1HB  ALA B  69      22.316  44.838  34.871  1.00  0.00           H  
ATOM   1159 2HB  ALA B  69      22.885  46.352  34.117  1.00  0.00           H  
ATOM   1160 3HB  ALA B  69      23.327  45.970  35.804  1.00  0.00           H  
ATOM   1161  N   SER B  70      20.022  44.882  36.631  1.00  0.00           N  
ATOM   1162  CA  SER B  70      19.624  43.952  37.702  1.00  0.00           C  
ATOM   1163  C   SER B  70      19.547  42.511  37.131  1.00  0.00           C  
ATOM   1164  O   SER B  70      19.335  42.316  35.925  1.00  0.00           O  
ATOM   1165  CB  SER B  70      18.281  44.343  38.287  1.00  0.00           C  
ATOM   1166  OG  SER B  70      17.251  44.206  37.338  1.00  0.00           O  
ATOM   1167  H   SER B  70      19.715  44.709  35.671  1.00  0.00           H  
ATOM   1168  HA  SER B  70      20.368  43.974  38.498  1.00  0.00           H  
ATOM   1169 1HB  SER B  70      18.068  43.716  39.152  1.00  0.00           H  
ATOM   1170 2HB  SER B  70      18.327  45.376  38.632  1.00  0.00           H  
ATOM   1171  HG  SER B  70      16.437  44.416  37.802  1.00  0.00           H  
ATOM   1172  N   VAL B  71      19.728  41.497  37.991  1.00  0.00           N  
ATOM   1173  CA  VAL B  71      19.688  40.098  37.510  1.00  0.00           C  
ATOM   1174  C   VAL B  71      19.242  39.041  38.526  1.00  0.00           C  
ATOM   1175  O   VAL B  71      19.553  39.134  39.716  1.00  0.00           O  
ATOM   1176  CB  VAL B  71      21.100  39.711  36.954  1.00  0.00           C  
ATOM   1177  CG1 VAL B  71      22.130  39.791  38.004  1.00  0.00           C  
ATOM   1178  CG2 VAL B  71      21.154  38.273  36.447  1.00  0.00           C  
ATOM   1179  H   VAL B  71      19.894  41.697  38.967  1.00  0.00           H  
ATOM   1180  HA  VAL B  71      18.996  40.062  36.677  1.00  0.00           H  
ATOM   1181  HB  VAL B  71      21.347  40.407  36.155  1.00  0.00           H  
ATOM   1182 1HG1 VAL B  71      23.104  39.537  37.580  1.00  0.00           H  
ATOM   1183 2HG1 VAL B  71      22.158  40.754  38.395  1.00  0.00           H  
ATOM   1184 3HG1 VAL B  71      21.901  39.106  38.794  1.00  0.00           H  
ATOM   1185 1HG2 VAL B  71      22.146  38.099  36.071  1.00  0.00           H  
ATOM   1186 2HG2 VAL B  71      20.965  37.568  37.239  1.00  0.00           H  
ATOM   1187 3HG2 VAL B  71      20.430  38.113  35.664  1.00  0.00           H  
ATOM   1188  N   GLN B  72      18.579  37.995  38.035  1.00  0.00           N  
ATOM   1189  CA  GLN B  72      18.271  36.823  38.862  1.00  0.00           C  
ATOM   1190  C   GLN B  72      18.387  35.506  38.073  1.00  0.00           C  
ATOM   1191  O   GLN B  72      18.219  35.451  36.846  1.00  0.00           O  
ATOM   1192  CB  GLN B  72      16.902  36.978  39.514  1.00  0.00           C  
ATOM   1193  CG  GLN B  72      15.739  37.116  38.576  1.00  0.00           C  
ATOM   1194  CD  GLN B  72      14.513  37.428  39.365  1.00  0.00           C  
ATOM   1195  OE1 GLN B  72      14.131  36.630  40.226  1.00  0.00           O  
ATOM   1196  NE2 GLN B  72      13.919  38.589  39.111  1.00  0.00           N  
ATOM   1197  H   GLN B  72      18.299  38.036  37.052  1.00  0.00           H  
ATOM   1198  HA  GLN B  72      18.994  36.777  39.678  1.00  0.00           H  
ATOM   1199 1HB  GLN B  72      16.709  36.111  40.149  1.00  0.00           H  
ATOM   1200 2HB  GLN B  72      16.911  37.856  40.160  1.00  0.00           H  
ATOM   1201 1HG  GLN B  72      15.932  37.935  37.884  1.00  0.00           H  
ATOM   1202 2HG  GLN B  72      15.585  36.180  38.037  1.00  0.00           H  
ATOM   1203 1HE2 GLN B  72      13.087  38.878  39.648  1.00  0.00           H  
ATOM   1204 2HE2 GLN B  72      14.287  39.199  38.405  1.00  0.00           H  
ATOM   1205  N   LEU B  73      18.670  34.436  38.814  1.00  0.00           N  
ATOM   1206  CA  LEU B  73      18.720  33.081  38.275  1.00  0.00           C  
ATOM   1207  C   LEU B  73      17.669  32.201  38.899  1.00  0.00           C  
ATOM   1208  O   LEU B  73      17.317  32.376  40.054  1.00  0.00           O  
ATOM   1209  CB  LEU B  73      20.113  32.455  38.482  1.00  0.00           C  
ATOM   1210  CG  LEU B  73      21.325  33.233  37.868  1.00  0.00           C  
ATOM   1211  CD1 LEU B  73      22.610  32.541  38.216  1.00  0.00           C  
ATOM   1212  CD2 LEU B  73      21.188  33.333  36.395  1.00  0.00           C  
ATOM   1213  H   LEU B  73      18.830  34.560  39.809  1.00  0.00           H  
ATOM   1214  HA  LEU B  73      18.537  33.121  37.204  1.00  0.00           H  
ATOM   1215 1HB  LEU B  73      20.290  32.359  39.551  1.00  0.00           H  
ATOM   1216 2HB  LEU B  73      20.104  31.448  38.053  1.00  0.00           H  
ATOM   1217  HG  LEU B  73      21.358  34.208  38.282  1.00  0.00           H  
ATOM   1218 1HD1 LEU B  73      23.454  33.099  37.806  1.00  0.00           H  
ATOM   1219 2HD1 LEU B  73      22.712  32.484  39.291  1.00  0.00           H  
ATOM   1220 3HD1 LEU B  73      22.605  31.549  37.794  1.00  0.00           H  
ATOM   1221 1HD2 LEU B  73      22.022  33.863  35.993  1.00  0.00           H  
ATOM   1222 2HD2 LEU B  73      21.149  32.340  35.962  1.00  0.00           H  
ATOM   1223 3HD2 LEU B  73      20.290  33.868  36.157  1.00  0.00           H  
ATOM   1224  N   HIS B  74      17.215  31.216  38.160  1.00  0.00           N  
ATOM   1225  CA  HIS B  74      16.273  30.214  38.668  1.00  0.00           C  
ATOM   1226  C   HIS B  74      16.934  28.828  38.773  1.00  0.00           C  
ATOM   1227  O   HIS B  74      17.920  28.553  38.087  1.00  0.00           O  
ATOM   1228  CB  HIS B  74      15.074  30.108  37.707  1.00  0.00           C  
ATOM   1229  CG  HIS B  74      13.907  29.198  38.084  1.00  0.00           C  
ATOM   1230  ND1 HIS B  74      13.930  27.811  37.938  1.00  0.00           N  
ATOM   1231  CD2 HIS B  74      12.685  29.497  38.573  1.00  0.00           C  
ATOM   1232  CE1 HIS B  74      12.781  27.313  38.338  1.00  0.00           C  
ATOM   1233  NE2 HIS B  74      12.009  28.309  38.726  1.00  0.00           N  
ATOM   1234  H   HIS B  74      17.513  31.160  37.179  1.00  0.00           H  
ATOM   1235  HA  HIS B  74      15.917  30.498  39.660  1.00  0.00           H  
ATOM   1236 1HB  HIS B  74      14.663  31.074  37.575  1.00  0.00           H  
ATOM   1237 2HB  HIS B  74      15.438  29.784  36.764  1.00  0.00           H  
ATOM   1238  HD1 HIS B  74      14.706  27.209  37.624  1.00  0.00           H  
ATOM   1239  HD2 HIS B  74      12.207  30.434  38.838  1.00  0.00           H  
ATOM   1240  HE1 HIS B  74      12.601  26.236  38.303  1.00  0.00           H  
ATOM   1241  N   THR B  75      16.387  27.962  39.626  1.00  0.00           N  
ATOM   1242  CA  THR B  75      16.929  26.615  39.825  1.00  0.00           C  
ATOM   1243  C   THR B  75      17.076  25.928  38.504  1.00  0.00           C  
ATOM   1244  O   THR B  75      16.161  25.983  37.686  1.00  0.00           O  
ATOM   1245  CB  THR B  75      16.013  25.789  40.755  1.00  0.00           C  
ATOM   1246  OG1 THR B  75      15.886  26.464  42.018  1.00  0.00           O  
ATOM   1247  CG2 THR B  75      16.609  24.406  40.993  1.00  0.00           C  
ATOM   1248  H   THR B  75      15.578  28.245  40.158  1.00  0.00           H  
ATOM   1249  HA  THR B  75      17.914  26.670  40.279  1.00  0.00           H  
ATOM   1250  HB  THR B  75      15.026  25.690  40.302  1.00  0.00           H  
ATOM   1251  HG1 THR B  75      15.208  26.030  42.548  1.00  0.00           H  
ATOM   1252 1HG2 THR B  75      15.955  23.845  41.658  1.00  0.00           H  
ATOM   1253 2HG2 THR B  75      16.702  23.863  40.052  1.00  0.00           H  
ATOM   1254 3HG2 THR B  75      17.592  24.507  41.452  1.00  0.00           H  
ATOM   1255  N   ALA B  76      18.237  25.289  38.291  1.00  0.00           N  
ATOM   1256  CA  ALA B  76      18.530  24.611  37.029  1.00  0.00           C  
ATOM   1257  C   ALA B  76      17.440  23.568  36.702  1.00  0.00           C  
ATOM   1258  O   ALA B  76      16.998  22.777  37.544  1.00  0.00           O  
ATOM   1259  CB  ALA B  76      19.901  23.936  37.076  1.00  0.00           C  
ATOM   1260  H   ALA B  76      18.933  25.294  39.024  1.00  0.00           H  
ATOM   1261  HA  ALA B  76      18.527  25.359  36.239  1.00  0.00           H  
ATOM   1262 1HB  ALA B  76      20.099  23.467  36.110  1.00  0.00           H  
ATOM   1263 2HB  ALA B  76      20.666  24.681  37.282  1.00  0.00           H  
ATOM   1264 3HB  ALA B  76      19.911  23.180  37.858  1.00  0.00           H  
ATOM   1265  N   VAL B  77      17.054  23.592  35.438  1.00  0.00           N  
ATOM   1266  CA  VAL B  77      15.976  22.860  34.815  1.00  0.00           C  
ATOM   1267  C   VAL B  77      16.481  21.826  33.839  1.00  0.00           C  
ATOM   1268  O   VAL B  77      17.478  22.083  33.151  1.00  0.00           O  
ATOM   1269  CB  VAL B  77      15.057  23.863  34.065  1.00  0.00           C  
ATOM   1270  CG1 VAL B  77      13.875  23.142  33.403  1.00  0.00           C  
ATOM   1271  CG2 VAL B  77      14.583  24.945  35.015  1.00  0.00           C  
ATOM   1272  H   VAL B  77      17.539  24.258  34.839  1.00  0.00           H  
ATOM   1273  HA  VAL B  77      15.381  22.371  35.587  1.00  0.00           H  
ATOM   1274  HB  VAL B  77      15.629  24.326  33.276  1.00  0.00           H  
ATOM   1275 1HG1 VAL B  77      13.265  23.865  32.859  1.00  0.00           H  
ATOM   1276 2HG1 VAL B  77      14.226  22.401  32.720  1.00  0.00           H  
ATOM   1277 3HG1 VAL B  77      13.267  22.662  34.168  1.00  0.00           H  
ATOM   1278 1HG2 VAL B  77      13.971  25.656  34.473  1.00  0.00           H  
ATOM   1279 2HG2 VAL B  77      14.004  24.504  35.825  1.00  0.00           H  
ATOM   1280 3HG2 VAL B  77      15.438  25.463  35.429  1.00  0.00           H  
ATOM   1281  N   GLU B  78      15.868  20.628  33.804  1.00  0.00           N  
ATOM   1282  CA  GLU B  78      16.311  19.649  32.801  1.00  0.00           C  
ATOM   1283  C   GLU B  78      15.244  19.547  31.684  1.00  0.00           C  
ATOM   1284  O   GLU B  78      14.138  19.059  31.917  1.00  0.00           O  
ATOM   1285  CB  GLU B  78      16.544  18.284  33.444  1.00  0.00           C  
ATOM   1286  CG  GLU B  78      17.084  17.230  32.493  1.00  0.00           C  
ATOM   1287  CD  GLU B  78      17.355  15.911  33.163  1.00  0.00           C  
ATOM   1288  OE1 GLU B  78      17.134  15.800  34.346  1.00  0.00           O  
ATOM   1289  OE2 GLU B  78      17.791  15.010  32.488  1.00  0.00           O  
ATOM   1290  H   GLU B  78      15.056  20.448  34.384  1.00  0.00           H  
ATOM   1291  HA  GLU B  78      17.239  19.989  32.339  1.00  0.00           H  
ATOM   1292 1HB  GLU B  78      17.231  18.386  34.263  1.00  0.00           H  
ATOM   1293 2HB  GLU B  78      15.607  17.913  33.851  1.00  0.00           H  
ATOM   1294 1HG  GLU B  78      16.367  17.074  31.686  1.00  0.00           H  
ATOM   1295 2HG  GLU B  78      18.007  17.606  32.050  1.00  0.00           H  
ATOM   1296  N   MET B  79      15.601  20.012  30.484  1.00  0.00           N  
ATOM   1297  CA  MET B  79      14.779  20.062  29.274  1.00  0.00           C  
ATOM   1298  C   MET B  79      15.602  19.344  28.215  1.00  0.00           C  
ATOM   1299  O   MET B  79      16.443  18.529  28.596  1.00  0.00           O  
ATOM   1300  CB  MET B  79      14.451  21.458  28.810  1.00  0.00           C  
ATOM   1301  CG  MET B  79      13.594  22.216  29.703  1.00  0.00           C  
ATOM   1302  SD  MET B  79      13.133  23.747  29.016  1.00  0.00           S  
ATOM   1303  CE  MET B  79      11.970  23.231  27.700  1.00  0.00           C  
ATOM   1304  H   MET B  79      16.539  20.400  30.368  1.00  0.00           H  
ATOM   1305  HA  MET B  79      13.863  19.502  29.440  1.00  0.00           H  
ATOM   1306 1HB  MET B  79      15.381  22.022  28.696  1.00  0.00           H  
ATOM   1307 2HB  MET B  79      13.991  21.405  27.858  1.00  0.00           H  
ATOM   1308 1HG  MET B  79      12.710  21.666  29.982  1.00  0.00           H  
ATOM   1309 2HG  MET B  79      14.166  22.413  30.577  1.00  0.00           H  
ATOM   1310 1HE  MET B  79      11.592  24.100  27.184  1.00  0.00           H  
ATOM   1311 2HE  MET B  79      12.463  22.614  26.970  1.00  0.00           H  
ATOM   1312 3HE  MET B  79      11.147  22.693  28.137  1.00  0.00           H  
ATOM   1313  N   HIS B  80      15.332  19.511  26.898  1.00  0.00           N  
ATOM   1314  CA  HIS B  80      16.188  18.799  25.920  1.00  0.00           C  
ATOM   1315  C   HIS B  80      17.657  19.011  26.315  1.00  0.00           C  
ATOM   1316  O   HIS B  80      18.454  18.065  26.306  1.00  0.00           O  
ATOM   1317  CB  HIS B  80      15.935  19.333  24.523  1.00  0.00           C  
ATOM   1318  CG  HIS B  80      16.629  18.639  23.398  1.00  0.00           C  
ATOM   1319  ND1 HIS B  80      16.244  17.395  22.927  1.00  0.00           N  
ATOM   1320  CD2 HIS B  80      17.663  19.029  22.623  1.00  0.00           C  
ATOM   1321  CE1 HIS B  80      17.017  17.056  21.914  1.00  0.00           C  
ATOM   1322  NE2 HIS B  80      17.887  18.027  21.712  1.00  0.00           N  
ATOM   1323  H   HIS B  80      14.625  20.167  26.563  1.00  0.00           H  
ATOM   1324  HA  HIS B  80      16.002  17.737  25.965  1.00  0.00           H  
ATOM   1325 1HB  HIS B  80      14.879  19.347  24.320  1.00  0.00           H  
ATOM   1326 2HB  HIS B  80      16.281  20.359  24.515  1.00  0.00           H  
ATOM   1327  HD2 HIS B  80      18.209  19.966  22.704  1.00  0.00           H  
ATOM   1328  HE1 HIS B  80      16.949  16.130  21.342  1.00  0.00           H  
ATOM   1329  HE2 HIS B  80      18.601  18.039  20.999  1.00  0.00           H  
ATOM   1330  N   HIS B  81      17.992  20.262  26.642  1.00  0.00           N  
ATOM   1331  CA  HIS B  81      19.279  20.634  27.205  1.00  0.00           C  
ATOM   1332  C   HIS B  81      19.056  21.021  28.663  1.00  0.00           C  
ATOM   1333  O   HIS B  81      17.931  21.338  29.071  1.00  0.00           O  
ATOM   1334  CB  HIS B  81      19.932  21.831  26.523  1.00  0.00           C  
ATOM   1335  CG  HIS B  81      20.473  21.601  25.205  1.00  0.00           C  
ATOM   1336  ND1 HIS B  81      21.088  22.601  24.498  1.00  0.00           N  
ATOM   1337  CD2 HIS B  81      20.538  20.494  24.430  1.00  0.00           C  
ATOM   1338  CE1 HIS B  81      21.509  22.121  23.336  1.00  0.00           C  
ATOM   1339  NE2 HIS B  81      21.177  20.848  23.270  1.00  0.00           N  
ATOM   1340  H   HIS B  81      17.278  20.968  26.564  1.00  0.00           H  
ATOM   1341  HA  HIS B  81      19.966  19.789  27.176  1.00  0.00           H  
ATOM   1342 1HB  HIS B  81      19.197  22.635  26.446  1.00  0.00           H  
ATOM   1343 2HB  HIS B  81      20.739  22.204  27.157  1.00  0.00           H  
ATOM   1344  HD2 HIS B  81      20.155  19.503  24.671  1.00  0.00           H  
ATOM   1345  HE1 HIS B  81      22.035  22.686  22.564  1.00  0.00           H  
ATOM   1346  HE2 HIS B  81      21.365  20.222  22.495  1.00  0.00           H  
ATOM   1347  N   TRP B  82      20.106  21.011  29.455  1.00  0.00           N  
ATOM   1348  CA  TRP B  82      19.973  21.597  30.765  1.00  0.00           C  
ATOM   1349  C   TRP B  82      19.917  23.091  30.605  1.00  0.00           C  
ATOM   1350  O   TRP B  82      20.519  23.678  29.678  1.00  0.00           O  
ATOM   1351  CB  TRP B  82      21.082  21.181  31.716  1.00  0.00           C  
ATOM   1352  CG  TRP B  82      20.902  19.878  32.379  1.00  0.00           C  
ATOM   1353  CD1 TRP B  82      21.299  18.649  31.983  1.00  0.00           C  
ATOM   1354  CD2 TRP B  82      20.315  19.711  33.684  1.00  0.00           C  
ATOM   1355  NE1 TRP B  82      20.991  17.724  32.944  1.00  0.00           N  
ATOM   1356  CE2 TRP B  82      20.396  18.363  33.995  1.00  0.00           C  
ATOM   1357  CE3 TRP B  82      19.753  20.601  34.609  1.00  0.00           C  
ATOM   1358  CZ2 TRP B  82      19.939  17.865  35.192  1.00  0.00           C  
ATOM   1359  CZ3 TRP B  82      19.292  20.110  35.807  1.00  0.00           C  
ATOM   1360  CH2 TRP B  82      19.383  18.775  36.096  1.00  0.00           C  
ATOM   1361  H   TRP B  82      21.025  20.730  29.116  1.00  0.00           H  
ATOM   1362  HA  TRP B  82      19.025  21.271  31.197  1.00  0.00           H  
ATOM   1363 1HB  TRP B  82      21.985  21.091  31.151  1.00  0.00           H  
ATOM   1364 2HB  TRP B  82      21.237  21.952  32.465  1.00  0.00           H  
ATOM   1365  HD1 TRP B  82      21.783  18.429  31.053  1.00  0.00           H  
ATOM   1366  HE1 TRP B  82      21.177  16.726  32.896  1.00  0.00           H  
ATOM   1367  HE3 TRP B  82      19.681  21.662  34.385  1.00  0.00           H  
ATOM   1368  HZ2 TRP B  82      20.003  16.804  35.441  1.00  0.00           H  
ATOM   1369  HZ3 TRP B  82      18.854  20.809  36.522  1.00  0.00           H  
ATOM   1370  HH2 TRP B  82      19.012  18.414  37.052  1.00  0.00           H  
ATOM   1371  N   CYS B  83      19.171  23.720  31.492  1.00  0.00           N  
ATOM   1372  CA  CYS B  83      18.974  25.136  31.427  1.00  0.00           C  
ATOM   1373  C   CYS B  83      19.103  25.855  32.759  1.00  0.00           C  
ATOM   1374  O   CYS B  83      18.494  25.431  33.754  1.00  0.00           O  
ATOM   1375  CB  CYS B  83      17.600  25.458  30.871  1.00  0.00           C  
ATOM   1376  SG  CYS B  83      17.284  27.223  30.777  1.00  0.00           S  
ATOM   1377  H   CYS B  83      18.683  23.180  32.209  1.00  0.00           H  
ATOM   1378  HA  CYS B  83      19.731  25.552  30.752  1.00  0.00           H  
ATOM   1379 1HB  CYS B  83      17.514  25.038  29.891  1.00  0.00           H  
ATOM   1380 2HB  CYS B  83      16.835  25.004  31.490  1.00  0.00           H  
ATOM   1381  N   ILE B  84      19.860  26.944  32.790  1.00  0.00           N  
ATOM   1382  CA  ILE B  84      19.796  27.817  33.952  1.00  0.00           C  
ATOM   1383  C   ILE B  84      19.033  29.070  33.482  1.00  0.00           C  
ATOM   1384  O   ILE B  84      19.584  29.873  32.732  1.00  0.00           O  
ATOM   1385  CB  ILE B  84      21.164  28.198  34.567  1.00  0.00           C  
ATOM   1386  CG1 ILE B  84      21.915  26.892  35.010  1.00  0.00           C  
ATOM   1387  CG2 ILE B  84      20.946  29.185  35.750  1.00  0.00           C  
ATOM   1388  CD1 ILE B  84      23.343  27.083  35.536  1.00  0.00           C  
ATOM   1389  H   ILE B  84      20.429  27.180  31.973  1.00  0.00           H  
ATOM   1390  HA  ILE B  84      19.272  27.322  34.755  1.00  0.00           H  
ATOM   1391  HB  ILE B  84      21.764  28.692  33.836  1.00  0.00           H  
ATOM   1392 1HG1 ILE B  84      21.327  26.404  35.775  1.00  0.00           H  
ATOM   1393 2HG1 ILE B  84      21.969  26.231  34.143  1.00  0.00           H  
ATOM   1394 1HG2 ILE B  84      21.895  29.480  36.179  1.00  0.00           H  
ATOM   1395 2HG2 ILE B  84      20.433  30.080  35.391  1.00  0.00           H  
ATOM   1396 3HG2 ILE B  84      20.329  28.707  36.522  1.00  0.00           H  
ATOM   1397 1HD1 ILE B  84      23.770  26.111  35.793  1.00  0.00           H  
ATOM   1398 2HD1 ILE B  84      23.946  27.548  34.781  1.00  0.00           H  
ATOM   1399 3HD1 ILE B  84      23.341  27.710  36.422  1.00  0.00           H  
ATOM   1400  N   PRO B  85      17.722  29.202  33.763  1.00  0.00           N  
ATOM   1401  CA  PRO B  85      16.934  30.290  33.278  1.00  0.00           C  
ATOM   1402  C   PRO B  85      17.457  31.502  33.954  1.00  0.00           C  
ATOM   1403  O   PRO B  85      17.850  31.419  35.126  1.00  0.00           O  
ATOM   1404  CB  PRO B  85      15.528  29.978  33.814  1.00  0.00           C  
ATOM   1405  CG  PRO B  85      15.537  28.506  34.130  1.00  0.00           C  
ATOM   1406  CD  PRO B  85      16.957  28.215  34.555  1.00  0.00           C  
ATOM   1407  HA  PRO B  85      16.990  30.359  32.191  1.00  0.00           H  
ATOM   1408 1HB  PRO B  85      15.371  30.580  34.695  1.00  0.00           H  
ATOM   1409 2HB  PRO B  85      14.760  30.291  33.123  1.00  0.00           H  
ATOM   1410 1HG  PRO B  85      14.800  28.278  34.917  1.00  0.00           H  
ATOM   1411 2HG  PRO B  85      15.246  27.918  33.249  1.00  0.00           H  
ATOM   1412 1HD  PRO B  85      17.112  28.365  35.633  1.00  0.00           H  
ATOM   1413 2HD  PRO B  85      17.139  27.213  34.257  1.00  0.00           H  
ATOM   1414  N   PHE B  86      17.394  32.623  33.252  1.00  0.00           N  
ATOM   1415  CA  PHE B  86      17.741  33.917  33.834  1.00  0.00           C  
ATOM   1416  C   PHE B  86      16.836  35.063  33.398  1.00  0.00           C  
ATOM   1417  O   PHE B  86      16.259  35.078  32.300  1.00  0.00           O  
ATOM   1418  CB  PHE B  86      19.193  34.311  33.563  1.00  0.00           C  
ATOM   1419  CG  PHE B  86      19.594  34.556  32.150  1.00  0.00           C  
ATOM   1420  CD1 PHE B  86      19.399  35.788  31.570  1.00  0.00           C  
ATOM   1421  CD2 PHE B  86      20.244  33.587  31.424  1.00  0.00           C  
ATOM   1422  CE1 PHE B  86      19.807  36.042  30.302  1.00  0.00           C  
ATOM   1423  CE2 PHE B  86      20.670  33.853  30.140  1.00  0.00           C  
ATOM   1424  CZ  PHE B  86      20.441  35.084  29.578  1.00  0.00           C  
ATOM   1425  H   PHE B  86      17.101  32.566  32.283  1.00  0.00           H  
ATOM   1426  HA  PHE B  86      17.657  33.827  34.916  1.00  0.00           H  
ATOM   1427 1HB  PHE B  86      19.424  35.207  34.143  1.00  0.00           H  
ATOM   1428 2HB  PHE B  86      19.827  33.517  33.930  1.00  0.00           H  
ATOM   1429  HD1 PHE B  86      18.901  36.563  32.136  1.00  0.00           H  
ATOM   1430  HD2 PHE B  86      20.422  32.604  31.879  1.00  0.00           H  
ATOM   1431  HE1 PHE B  86      19.629  37.012  29.874  1.00  0.00           H  
ATOM   1432  HE2 PHE B  86      21.184  33.081  29.574  1.00  0.00           H  
ATOM   1433  HZ  PHE B  86      20.768  35.301  28.558  1.00  0.00           H  
ATOM   1434  N   SER B  87      16.793  36.082  34.246  1.00  0.00           N  
ATOM   1435  CA  SER B  87      16.085  37.311  33.903  1.00  0.00           C  
ATOM   1436  C   SER B  87      17.001  38.529  34.148  1.00  0.00           C  
ATOM   1437  O   SER B  87      17.613  38.676  35.217  1.00  0.00           O  
ATOM   1438  CB  SER B  87      14.802  37.436  34.703  1.00  0.00           C  
ATOM   1439  OG  SER B  87      14.183  38.666  34.479  1.00  0.00           O  
ATOM   1440  H   SER B  87      17.275  35.992  35.145  1.00  0.00           H  
ATOM   1441  HA  SER B  87      15.817  37.288  32.844  1.00  0.00           H  
ATOM   1442 1HB  SER B  87      14.126  36.650  34.419  1.00  0.00           H  
ATOM   1443 2HB  SER B  87      15.009  37.314  35.754  1.00  0.00           H  
ATOM   1444  HG  SER B  87      13.264  38.552  34.741  1.00  0.00           H  
ATOM   1445  N   VAL B  88      17.141  39.359  33.114  1.00  0.00           N  
ATOM   1446  CA  VAL B  88      18.024  40.492  33.154  1.00  0.00           C  
ATOM   1447  C   VAL B  88      17.394  41.745  32.650  1.00  0.00           C  
ATOM   1448  O   VAL B  88      16.729  41.733  31.618  1.00  0.00           O  
ATOM   1449  CB  VAL B  88      19.353  40.232  32.371  1.00  0.00           C  
ATOM   1450  CG1 VAL B  88      20.198  39.237  33.100  1.00  0.00           C  
ATOM   1451  CG2 VAL B  88      19.065  39.713  30.963  1.00  0.00           C  
ATOM   1452  H   VAL B  88      16.626  39.171  32.253  1.00  0.00           H  
ATOM   1453  HA  VAL B  88      18.306  40.661  34.196  1.00  0.00           H  
ATOM   1454  HB  VAL B  88      19.916  41.165  32.309  1.00  0.00           H  
ATOM   1455 1HG1 VAL B  88      21.129  39.072  32.571  1.00  0.00           H  
ATOM   1456 2HG1 VAL B  88      20.401  39.653  34.067  1.00  0.00           H  
ATOM   1457 3HG1 VAL B  88      19.680  38.304  33.205  1.00  0.00           H  
ATOM   1458 1HG2 VAL B  88      20.006  39.550  30.440  1.00  0.00           H  
ATOM   1459 2HG2 VAL B  88      18.511  38.782  31.018  1.00  0.00           H  
ATOM   1460 3HG2 VAL B  88      18.482  40.440  30.425  1.00  0.00           H  
ATOM   1461  N   ASP B  89      17.647  42.854  33.345  1.00  0.00           N  
ATOM   1462  CA  ASP B  89      17.096  44.108  32.888  1.00  0.00           C  
ATOM   1463  C   ASP B  89      18.175  45.165  32.959  1.00  0.00           C  
ATOM   1464  O   ASP B  89      19.275  44.891  33.441  1.00  0.00           O  
ATOM   1465  CB  ASP B  89      15.863  44.494  33.743  1.00  0.00           C  
ATOM   1466  CG  ASP B  89      14.847  45.453  33.043  1.00  0.00           C  
ATOM   1467  OD1 ASP B  89      15.195  46.020  32.024  1.00  0.00           O  
ATOM   1468  OD2 ASP B  89      13.759  45.609  33.532  1.00  0.00           O  
ATOM   1469  H   ASP B  89      18.209  42.794  34.202  1.00  0.00           H  
ATOM   1470  HA  ASP B  89      16.778  44.019  31.845  1.00  0.00           H  
ATOM   1471 1HB  ASP B  89      15.332  43.587  34.032  1.00  0.00           H  
ATOM   1472 2HB  ASP B  89      16.208  44.971  34.666  1.00  0.00           H  
ATOM   1473  N   GLY B  90      17.842  46.376  32.480  1.00  0.00           N  
ATOM   1474  CA  GLY B  90      18.766  47.533  32.458  1.00  0.00           C  
ATOM   1475  C   GLY B  90      18.701  48.250  31.114  1.00  0.00           C  
ATOM   1476  O   GLY B  90      18.324  47.657  30.116  1.00  0.00           O  
ATOM   1477  H   GLY B  90      16.890  46.473  32.113  1.00  0.00           H  
ATOM   1478 1HA  GLY B  90      18.548  48.217  33.257  1.00  0.00           H  
ATOM   1479 2HA  GLY B  90      19.776  47.179  32.617  1.00  0.00           H  
ATOM   1480  N   GLN B  91      19.086  49.534  31.095  1.00  0.00           N  
ATOM   1481  CA  GLN B  91      19.148  50.337  29.897  1.00  0.00           C  
ATOM   1482  C   GLN B  91      20.365  51.242  29.960  1.00  0.00           C  
ATOM   1483  O   GLN B  91      20.467  52.052  30.872  1.00  0.00           O  
ATOM   1484  CB  GLN B  91      17.859  51.132  29.679  1.00  0.00           C  
ATOM   1485  CG  GLN B  91      17.822  52.021  28.440  1.00  0.00           C  
ATOM   1486  CD  GLN B  91      17.830  51.326  27.194  1.00  0.00           C  
ATOM   1487  OE1 GLN B  91      17.018  50.435  26.978  1.00  0.00           O  
ATOM   1488  NE2 GLN B  91      18.752  51.733  26.302  1.00  0.00           N  
ATOM   1489  H   GLN B  91      19.371  49.967  31.988  1.00  0.00           H  
ATOM   1490  HA  GLN B  91      19.203  49.684  29.034  1.00  0.00           H  
ATOM   1491 1HB  GLN B  91      17.014  50.446  29.640  1.00  0.00           H  
ATOM   1492 2HB  GLN B  91      17.715  51.775  30.538  1.00  0.00           H  
ATOM   1493 1HG  GLN B  91      16.920  52.631  28.472  1.00  0.00           H  
ATOM   1494 2HG  GLN B  91      18.702  52.655  28.434  1.00  0.00           H  
ATOM   1495 1HE2 GLN B  91      18.815  51.300  25.411  1.00  0.00           H  
ATOM   1496 2HE2 GLN B  91      19.357  52.499  26.536  1.00  0.00           H  
ATOM   1497  N   PRO B  92      21.345  51.103  29.072  1.00  0.00           N  
ATOM   1498  CA  PRO B  92      21.548  50.184  27.972  1.00  0.00           C  
ATOM   1499  C   PRO B  92      21.485  48.752  28.477  1.00  0.00           C  
ATOM   1500  O   PRO B  92      21.874  48.496  29.647  1.00  0.00           O  
ATOM   1501  CB  PRO B  92      22.964  50.511  27.484  1.00  0.00           C  
ATOM   1502  CG  PRO B  92      23.154  51.940  27.912  1.00  0.00           C  
ATOM   1503  CD  PRO B  92      22.439  52.034  29.251  1.00  0.00           C  
ATOM   1504  HA  PRO B  92      20.789  50.316  27.179  1.00  0.00           H  
ATOM   1505 1HB  PRO B  92      23.678  49.817  27.903  1.00  0.00           H  
ATOM   1506 2HB  PRO B  92      23.007  50.400  26.371  1.00  0.00           H  
ATOM   1507 1HG  PRO B  92      24.249  52.126  28.027  1.00  0.00           H  
ATOM   1508 2HG  PRO B  92      22.787  52.633  27.173  1.00  0.00           H  
ATOM   1509 1HD  PRO B  92      23.042  51.720  30.094  1.00  0.00           H  
ATOM   1510 2HD  PRO B  92      22.042  53.048  29.384  1.00  0.00           H  
ATOM   1511  N   ALA B  93      20.923  47.872  27.686  1.00  0.00           N  
ATOM   1512  CA  ALA B  93      20.796  46.534  28.197  1.00  0.00           C  
ATOM   1513  C   ALA B  93      22.192  45.973  28.376  1.00  0.00           C  
ATOM   1514  O   ALA B  93      23.018  46.029  27.460  1.00  0.00           O  
ATOM   1515  CB  ALA B  93      19.922  45.713  27.278  1.00  0.00           C  
ATOM   1516  H   ALA B  93      20.614  48.113  26.762  1.00  0.00           H  
ATOM   1517  HA  ALA B  93      20.287  46.587  29.120  1.00  0.00           H  
ATOM   1518 1HB  ALA B  93      19.798  44.753  27.687  1.00  0.00           H  
ATOM   1519 2HB  ALA B  93      18.942  46.199  27.198  1.00  0.00           H  
ATOM   1520 3HB  ALA B  93      20.374  45.646  26.285  1.00  0.00           H  
ATOM   1521  N   PRO B  94      22.486  45.389  29.529  1.00  0.00           N  
ATOM   1522  CA  PRO B  94      23.786  44.939  29.924  1.00  0.00           C  
ATOM   1523  C   PRO B  94      24.383  43.785  29.146  1.00  0.00           C  
ATOM   1524  O   PRO B  94      23.667  42.919  28.630  1.00  0.00           O  
ATOM   1525  CB  PRO B  94      23.549  44.538  31.385  1.00  0.00           C  
ATOM   1526  CG  PRO B  94      22.086  44.362  31.525  1.00  0.00           C  
ATOM   1527  CD  PRO B  94      21.488  45.360  30.610  1.00  0.00           C  
ATOM   1528  HA  PRO B  94      24.461  45.801  29.859  1.00  0.00           H  
ATOM   1529 1HB  PRO B  94      24.060  43.595  31.564  1.00  0.00           H  
ATOM   1530 2HB  PRO B  94      23.963  45.278  32.077  1.00  0.00           H  
ATOM   1531 1HG  PRO B  94      21.853  43.358  31.241  1.00  0.00           H  
ATOM   1532 2HG  PRO B  94      21.754  44.495  32.564  1.00  0.00           H  
ATOM   1533 1HD  PRO B  94      20.513  44.961  30.277  1.00  0.00           H  
ATOM   1534 2HD  PRO B  94      21.406  46.328  31.112  1.00  0.00           H  
ATOM   1535  N   SER B  95      25.716  43.762  29.115  1.00  0.00           N  
ATOM   1536  CA  SER B  95      26.490  42.671  28.563  1.00  0.00           C  
ATOM   1537  C   SER B  95      26.558  41.585  29.625  1.00  0.00           C  
ATOM   1538  O   SER B  95      26.650  41.904  30.802  1.00  0.00           O  
ATOM   1539  CB  SER B  95      27.889  43.098  28.252  1.00  0.00           C  
ATOM   1540  OG  SER B  95      28.552  43.446  29.431  1.00  0.00           O  
ATOM   1541  H   SER B  95      26.209  44.544  29.558  1.00  0.00           H  
ATOM   1542  HA  SER B  95      25.999  42.290  27.669  1.00  0.00           H  
ATOM   1543 1HB  SER B  95      28.417  42.283  27.763  1.00  0.00           H  
ATOM   1544 2HB  SER B  95      27.872  43.944  27.576  1.00  0.00           H  
ATOM   1545  HG  SER B  95      28.263  44.347  29.634  1.00  0.00           H  
ATOM   1546  N   LEU B  96      26.566  40.309  29.179  1.00  0.00           N  
ATOM   1547  CA  LEU B  96      26.647  39.222  30.151  1.00  0.00           C  
ATOM   1548  C   LEU B  96      27.980  38.456  30.162  1.00  0.00           C  
ATOM   1549  O   LEU B  96      28.645  38.340  29.151  1.00  0.00           O  
ATOM   1550  CB  LEU B  96      25.527  38.249  29.951  1.00  0.00           C  
ATOM   1551  CG  LEU B  96      24.074  38.822  29.964  1.00  0.00           C  
ATOM   1552  CD1 LEU B  96      23.028  37.652  29.797  1.00  0.00           C  
ATOM   1553  CD2 LEU B  96      23.812  39.591  31.156  1.00  0.00           C  
ATOM   1554  H   LEU B  96      26.523  40.097  28.192  1.00  0.00           H  
ATOM   1555  HA  LEU B  96      26.523  39.661  31.131  1.00  0.00           H  
ATOM   1556 1HB  LEU B  96      25.678  37.795  28.990  1.00  0.00           H  
ATOM   1557 2HB  LEU B  96      25.626  37.489  30.699  1.00  0.00           H  
ATOM   1558  HG  LEU B  96      23.964  39.488  29.103  1.00  0.00           H  
ATOM   1559 1HD1 LEU B  96      22.019  38.060  29.781  1.00  0.00           H  
ATOM   1560 2HD1 LEU B  96      23.212  37.105  28.883  1.00  0.00           H  
ATOM   1561 3HD1 LEU B  96      23.104  36.968  30.642  1.00  0.00           H  
ATOM   1562 1HD2 LEU B  96      22.811  39.989  31.095  1.00  0.00           H  
ATOM   1563 2HD2 LEU B  96      23.894  38.980  32.041  1.00  0.00           H  
ATOM   1564 3HD2 LEU B  96      24.511  40.394  31.211  1.00  0.00           H  
ATOM   1565  N   ARG B  97      28.302  37.932  31.328  1.00  0.00           N  
ATOM   1566  CA  ARG B  97      29.429  37.030  31.542  1.00  0.00           C  
ATOM   1567  C   ARG B  97      29.043  35.926  32.541  1.00  0.00           C  
ATOM   1568  O   ARG B  97      28.299  36.145  33.521  1.00  0.00           O  
ATOM   1569  CB  ARG B  97      30.667  37.768  32.065  1.00  0.00           C  
ATOM   1570  CG  ARG B  97      31.850  36.824  32.429  1.00  0.00           C  
ATOM   1571  CD  ARG B  97      33.132  37.522  32.815  1.00  0.00           C  
ATOM   1572  NE  ARG B  97      33.798  38.201  31.714  1.00  0.00           N  
ATOM   1573  CZ  ARG B  97      34.963  38.892  31.836  1.00  0.00           C  
ATOM   1574  NH1 ARG B  97      35.557  38.980  33.008  1.00  0.00           N  
ATOM   1575  NH2 ARG B  97      35.509  39.476  30.781  1.00  0.00           N  
ATOM   1576  H   ARG B  97      27.735  38.196  32.117  1.00  0.00           H  
ATOM   1577  HA  ARG B  97      29.690  36.578  30.605  1.00  0.00           H  
ATOM   1578 1HB  ARG B  97      31.023  38.458  31.299  1.00  0.00           H  
ATOM   1579 2HB  ARG B  97      30.420  38.352  32.934  1.00  0.00           H  
ATOM   1580 1HG  ARG B  97      31.568  36.234  33.303  1.00  0.00           H  
ATOM   1581 2HG  ARG B  97      32.059  36.150  31.599  1.00  0.00           H  
ATOM   1582 1HD  ARG B  97      32.917  38.256  33.586  1.00  0.00           H  
ATOM   1583 2HD  ARG B  97      33.813  36.780  33.219  1.00  0.00           H  
ATOM   1584  HE  ARG B  97      33.367  38.155  30.799  1.00  0.00           H  
ATOM   1585 1HH1 ARG B  97      35.148  38.539  33.819  1.00  0.00           H  
ATOM   1586 2HH1 ARG B  97      36.425  39.490  33.097  1.00  0.00           H  
ATOM   1587 1HH2 ARG B  97      35.060  39.410  29.878  1.00  0.00           H  
ATOM   1588 2HH2 ARG B  97      36.377  39.981  30.876  1.00  0.00           H  
ATOM   1589  N   TRP B  98      29.532  34.713  32.308  1.00  0.00           N  
ATOM   1590  CA  TRP B  98      29.298  33.656  33.281  1.00  0.00           C  
ATOM   1591  C   TRP B  98      30.575  33.278  34.027  1.00  0.00           C  
ATOM   1592  O   TRP B  98      31.651  33.268  33.431  1.00  0.00           O  
ATOM   1593  CB  TRP B  98      28.691  32.415  32.594  1.00  0.00           C  
ATOM   1594  CG  TRP B  98      27.300  32.635  32.172  1.00  0.00           C  
ATOM   1595  CD1 TRP B  98      26.915  33.183  31.021  1.00  0.00           C  
ATOM   1596  CD2 TRP B  98      26.103  32.314  32.882  1.00  0.00           C  
ATOM   1597  NE1 TRP B  98      25.559  33.257  30.958  1.00  0.00           N  
ATOM   1598  CE2 TRP B  98      25.044  32.742  32.097  1.00  0.00           C  
ATOM   1599  CE3 TRP B  98      25.855  31.718  34.098  1.00  0.00           C  
ATOM   1600  CZ2 TRP B  98      23.750  32.618  32.497  1.00  0.00           C  
ATOM   1601  CZ3 TRP B  98      24.538  31.579  34.521  1.00  0.00           C  
ATOM   1602  CH2 TRP B  98      23.507  32.025  33.746  1.00  0.00           C  
ATOM   1603  H   TRP B  98      30.094  34.525  31.480  1.00  0.00           H  
ATOM   1604  HA  TRP B  98      28.575  34.029  33.980  1.00  0.00           H  
ATOM   1605 1HB  TRP B  98      29.282  32.179  31.711  1.00  0.00           H  
ATOM   1606 2HB  TRP B  98      28.726  31.570  33.281  1.00  0.00           H  
ATOM   1607  HD1 TRP B  98      27.590  33.531  30.240  1.00  0.00           H  
ATOM   1608  HE1 TRP B  98      25.065  33.634  30.135  1.00  0.00           H  
ATOM   1609  HE3 TRP B  98      26.691  31.371  34.716  1.00  0.00           H  
ATOM   1610  HZ2 TRP B  98      22.932  32.952  31.874  1.00  0.00           H  
ATOM   1611  HZ3 TRP B  98      24.346  31.108  35.483  1.00  0.00           H  
ATOM   1612  HH2 TRP B  98      22.482  31.911  34.097  1.00  0.00           H  
ATOM   1613  N   LEU B  99      30.438  32.968  35.306  1.00  0.00           N  
ATOM   1614  CA  LEU B  99      31.591  32.465  36.038  1.00  0.00           C  
ATOM   1615  C   LEU B  99      31.302  31.094  36.562  1.00  0.00           C  
ATOM   1616  O   LEU B  99      30.189  30.822  37.038  1.00  0.00           O  
ATOM   1617  CB  LEU B  99      31.969  33.255  37.282  1.00  0.00           C  
ATOM   1618  CG  LEU B  99      32.185  34.751  37.159  1.00  0.00           C  
ATOM   1619  CD1 LEU B  99      32.424  35.244  38.503  1.00  0.00           C  
ATOM   1620  CD2 LEU B  99      33.353  35.035  36.235  1.00  0.00           C  
ATOM   1621  H   LEU B  99      29.527  33.085  35.740  1.00  0.00           H  
ATOM   1622  HA  LEU B  99      32.441  32.408  35.368  1.00  0.00           H  
ATOM   1623 1HB  LEU B  99      31.316  33.027  38.084  1.00  0.00           H  
ATOM   1624 2HB  LEU B  99      32.947  32.877  37.582  1.00  0.00           H  
ATOM   1625  HG  LEU B  99      31.283  35.232  36.777  1.00  0.00           H  
ATOM   1626 1HD1 LEU B  99      32.579  36.306  38.481  1.00  0.00           H  
ATOM   1627 2HD1 LEU B  99      31.567  35.010  39.135  1.00  0.00           H  
ATOM   1628 3HD1 LEU B  99      33.309  34.757  38.896  1.00  0.00           H  
ATOM   1629 1HD2 LEU B  99      33.518  36.109  36.169  1.00  0.00           H  
ATOM   1630 2HD2 LEU B  99      34.254  34.548  36.623  1.00  0.00           H  
ATOM   1631 3HD2 LEU B  99      33.117  34.639  35.256  1.00  0.00           H  
ATOM   1632  N   PHE B 100      32.326  30.243  36.538  1.00  0.00           N  
ATOM   1633  CA  PHE B 100      32.263  28.897  37.060  1.00  0.00           C  
ATOM   1634  C   PHE B 100      33.184  28.793  38.250  1.00  0.00           C  
ATOM   1635  O   PHE B 100      34.409  28.884  38.137  1.00  0.00           O  
ATOM   1636  CB  PHE B 100      32.605  27.857  35.968  1.00  0.00           C  
ATOM   1637  CG  PHE B 100      32.396  26.455  36.466  1.00  0.00           C  
ATOM   1638  CD1 PHE B 100      31.166  26.035  36.909  1.00  0.00           C  
ATOM   1639  CD2 PHE B 100      33.471  25.563  36.540  1.00  0.00           C  
ATOM   1640  CE1 PHE B 100      30.997  24.766  37.420  1.00  0.00           C  
ATOM   1641  CE2 PHE B 100      33.308  24.298  37.055  1.00  0.00           C  
ATOM   1642  CZ  PHE B 100      32.075  23.908  37.489  1.00  0.00           C  
ATOM   1643  H   PHE B 100      33.201  30.571  36.143  1.00  0.00           H  
ATOM   1644  HA  PHE B 100      31.249  28.710  37.414  1.00  0.00           H  
ATOM   1645 1HB  PHE B 100      31.973  28.020  35.102  1.00  0.00           H  
ATOM   1646 2HB  PHE B 100      33.645  27.971  35.652  1.00  0.00           H  
ATOM   1647  HD1 PHE B 100      30.335  26.721  36.861  1.00  0.00           H  
ATOM   1648  HD2 PHE B 100      34.460  25.887  36.191  1.00  0.00           H  
ATOM   1649  HE1 PHE B 100      30.024  24.441  37.774  1.00  0.00           H  
ATOM   1650  HE2 PHE B 100      34.156  23.627  37.117  1.00  0.00           H  
ATOM   1651  HZ  PHE B 100      31.952  22.916  37.881  1.00  0.00           H  
ATOM   1652  N   ASN B 101      32.590  28.683  39.422  1.00  0.00           N  
ATOM   1653  CA  ASN B 101      33.321  28.650  40.691  1.00  0.00           C  
ATOM   1654  C   ASN B 101      34.275  29.848  40.822  1.00  0.00           C  
ATOM   1655  O   ASN B 101      35.360  29.759  41.397  1.00  0.00           O  
ATOM   1656  CB  ASN B 101      34.051  27.332  40.851  1.00  0.00           C  
ATOM   1657  CG  ASN B 101      33.094  26.224  40.931  1.00  0.00           C  
ATOM   1658  OD1 ASN B 101      32.011  26.468  41.480  1.00  0.00           O  
ATOM   1659  ND2 ASN B 101      33.460  25.042  40.458  1.00  0.00           N  
ATOM   1660  H   ASN B 101      31.568  28.631  39.460  1.00  0.00           H  
ATOM   1661  HA  ASN B 101      32.593  28.741  41.505  1.00  0.00           H  
ATOM   1662 1HB  ASN B 101      34.736  27.171  40.012  1.00  0.00           H  
ATOM   1663 2HB  ASN B 101      34.648  27.346  41.771  1.00  0.00           H  
ATOM   1664 1HD2 ASN B 101      32.840  24.246  40.517  1.00  0.00           H  
ATOM   1665 2HD2 ASN B 101      34.371  24.927  40.048  1.00  0.00           H  
ATOM   1666  N   GLY B 102      33.830  30.981  40.314  1.00  0.00           N  
ATOM   1667  CA  GLY B 102      34.599  32.196  40.345  1.00  0.00           C  
ATOM   1668  C   GLY B 102      35.488  32.423  39.117  1.00  0.00           C  
ATOM   1669  O   GLY B 102      35.988  33.539  38.938  1.00  0.00           O  
ATOM   1670  H   GLY B 102      32.924  30.989  39.867  1.00  0.00           H  
ATOM   1671 1HA  GLY B 102      33.915  33.036  40.441  1.00  0.00           H  
ATOM   1672 2HA  GLY B 102      35.228  32.200  41.238  1.00  0.00           H  
ATOM   1673  N   SER B 103      35.669  31.413  38.262  1.00  0.00           N  
ATOM   1674  CA  SER B 103      36.536  31.605  37.097  1.00  0.00           C  
ATOM   1675  C   SER B 103      35.751  31.910  35.847  1.00  0.00           C  
ATOM   1676  O   SER B 103      34.615  31.487  35.680  1.00  0.00           O  
ATOM   1677  CB  SER B 103      37.436  30.419  36.887  1.00  0.00           C  
ATOM   1678  OG  SER B 103      38.346  30.296  37.961  1.00  0.00           O  
ATOM   1679  H   SER B 103      35.238  30.504  38.416  1.00  0.00           H  
ATOM   1680  HA  SER B 103      37.183  32.458  37.295  1.00  0.00           H  
ATOM   1681 1HB  SER B 103      36.821  29.523  36.817  1.00  0.00           H  
ATOM   1682 2HB  SER B 103      37.975  30.529  35.950  1.00  0.00           H  
ATOM   1683  HG  SER B 103      37.856  29.873  38.676  1.00  0.00           H  
ATOM   1684  N   VAL B 104      36.342  32.640  34.931  1.00  0.00           N  
ATOM   1685  CA  VAL B 104      35.559  32.992  33.765  1.00  0.00           C  
ATOM   1686  C   VAL B 104      35.188  31.764  32.947  1.00  0.00           C  
ATOM   1687  O   VAL B 104      36.041  30.931  32.629  1.00  0.00           O  
ATOM   1688  CB  VAL B 104      36.339  33.991  32.908  1.00  0.00           C  
ATOM   1689  CG1 VAL B 104      35.584  34.257  31.626  1.00  0.00           C  
ATOM   1690  CG2 VAL B 104      36.559  35.222  33.680  1.00  0.00           C  
ATOM   1691  H   VAL B 104      37.288  32.971  35.052  1.00  0.00           H  
ATOM   1692  HA  VAL B 104      34.637  33.463  34.091  1.00  0.00           H  
ATOM   1693  HB  VAL B 104      37.302  33.559  32.638  1.00  0.00           H  
ATOM   1694 1HG1 VAL B 104      36.141  34.958  31.011  1.00  0.00           H  
ATOM   1695 2HG1 VAL B 104      35.450  33.326  31.072  1.00  0.00           H  
ATOM   1696 3HG1 VAL B 104      34.610  34.680  31.869  1.00  0.00           H  
ATOM   1697 1HG2 VAL B 104      37.123  35.930  33.079  1.00  0.00           H  
ATOM   1698 2HG2 VAL B 104      35.600  35.646  33.949  1.00  0.00           H  
ATOM   1699 3HG2 VAL B 104      37.123  34.986  34.589  1.00  0.00           H  
ATOM   1700  N   LEU B 105      33.903  31.650  32.620  1.00  0.00           N  
ATOM   1701  CA  LEU B 105      33.407  30.540  31.823  1.00  0.00           C  
ATOM   1702  C   LEU B 105      33.485  30.887  30.347  1.00  0.00           C  
ATOM   1703  O   LEU B 105      32.850  31.824  29.864  1.00  0.00           O  
ATOM   1704  CB  LEU B 105      31.961  30.190  32.224  1.00  0.00           C  
ATOM   1705  CG  LEU B 105      31.282  29.073  31.436  1.00  0.00           C  
ATOM   1706  CD1 LEU B 105      32.017  27.806  31.692  1.00  0.00           C  
ATOM   1707  CD2 LEU B 105      29.825  28.926  31.901  1.00  0.00           C  
ATOM   1708  H   LEU B 105      33.239  32.356  32.939  1.00  0.00           H  
ATOM   1709  HA  LEU B 105      34.043  29.673  32.009  1.00  0.00           H  
ATOM   1710 1HB  LEU B 105      31.941  29.904  33.279  1.00  0.00           H  
ATOM   1711 2HB  LEU B 105      31.354  31.078  32.104  1.00  0.00           H  
ATOM   1712  HG  LEU B 105      31.316  29.292  30.361  1.00  0.00           H  
ATOM   1713 1HD1 LEU B 105      31.544  26.999  31.138  1.00  0.00           H  
ATOM   1714 2HD1 LEU B 105      33.052  27.917  31.363  1.00  0.00           H  
ATOM   1715 3HD1 LEU B 105      31.995  27.588  32.758  1.00  0.00           H  
ATOM   1716 1HD2 LEU B 105      29.344  28.116  31.359  1.00  0.00           H  
ATOM   1717 2HD2 LEU B 105      29.815  28.708  32.972  1.00  0.00           H  
ATOM   1718 3HD2 LEU B 105      29.285  29.842  31.716  1.00  0.00           H  
ATOM   1719  N   ASN B 106      34.295  30.129  29.641  1.00  0.00           N  
ATOM   1720  CA  ASN B 106      34.532  30.378  28.240  1.00  0.00           C  
ATOM   1721  C   ASN B 106      33.483  29.637  27.443  1.00  0.00           C  
ATOM   1722  O   ASN B 106      33.488  28.409  27.399  1.00  0.00           O  
ATOM   1723  CB  ASN B 106      35.937  29.936  27.899  1.00  0.00           C  
ATOM   1724  CG  ASN B 106      36.988  30.800  28.637  1.00  0.00           C  
ATOM   1725  OD1 ASN B 106      36.922  32.039  28.617  1.00  0.00           O  
ATOM   1726  ND2 ASN B 106      37.943  30.151  29.274  1.00  0.00           N  
ATOM   1727  H   ASN B 106      34.779  29.370  30.094  1.00  0.00           H  
ATOM   1728  HA  ASN B 106      34.427  31.439  28.033  1.00  0.00           H  
ATOM   1729 1HB  ASN B 106      36.064  28.891  28.179  1.00  0.00           H  
ATOM   1730 2HB  ASN B 106      36.089  30.013  26.819  1.00  0.00           H  
ATOM   1731 1HD2 ASN B 106      38.651  30.657  29.774  1.00  0.00           H  
ATOM   1732 2HD2 ASN B 106      37.963  29.150  29.265  1.00  0.00           H  
ATOM   1733  N   GLU B 107      32.552  30.384  26.856  1.00  0.00           N  
ATOM   1734  CA  GLU B 107      31.428  29.744  26.172  1.00  0.00           C  
ATOM   1735  C   GLU B 107      31.854  29.008  24.926  1.00  0.00           C  
ATOM   1736  O   GLU B 107      32.810  29.378  24.241  1.00  0.00           O  
ATOM   1737  CB  GLU B 107      30.304  30.723  25.859  1.00  0.00           C  
ATOM   1738  CG  GLU B 107      29.623  31.242  27.134  1.00  0.00           C  
ATOM   1739  CD  GLU B 107      28.418  32.061  26.886  1.00  0.00           C  
ATOM   1740  OE1 GLU B 107      27.951  32.094  25.775  1.00  0.00           O  
ATOM   1741  OE2 GLU B 107      27.922  32.632  27.815  1.00  0.00           O  
ATOM   1742  H   GLU B 107      32.604  31.394  26.919  1.00  0.00           H  
ATOM   1743  HA  GLU B 107      31.006  29.001  26.853  1.00  0.00           H  
ATOM   1744 1HB  GLU B 107      30.693  31.562  25.290  1.00  0.00           H  
ATOM   1745 2HB  GLU B 107      29.549  30.223  25.240  1.00  0.00           H  
ATOM   1746 1HG  GLU B 107      29.346  30.388  27.748  1.00  0.00           H  
ATOM   1747 2HG  GLU B 107      30.351  31.832  27.706  1.00  0.00           H  
ATOM   1748  N   THR B 108      31.131  27.953  24.667  1.00  0.00           N  
ATOM   1749  CA  THR B 108      31.386  27.048  23.579  1.00  0.00           C  
ATOM   1750  C   THR B 108      30.112  26.603  22.856  1.00  0.00           C  
ATOM   1751  O   THR B 108      29.075  27.239  22.955  1.00  0.00           O  
ATOM   1752  CB  THR B 108      32.187  25.882  24.161  1.00  0.00           C  
ATOM   1753  OG1 THR B 108      32.626  25.049  23.090  1.00  0.00           O  
ATOM   1754  CG2 THR B 108      31.373  25.100  25.200  1.00  0.00           C  
ATOM   1755  H   THR B 108      30.344  27.753  25.286  1.00  0.00           H  
ATOM   1756  HA  THR B 108      32.018  27.561  22.856  1.00  0.00           H  
ATOM   1757  HB  THR B 108      33.070  26.295  24.655  1.00  0.00           H  
ATOM   1758  HG1 THR B 108      33.369  24.505  23.388  1.00  0.00           H  
ATOM   1759 1HG2 THR B 108      31.978  24.297  25.614  1.00  0.00           H  
ATOM   1760 2HG2 THR B 108      31.071  25.777  26.002  1.00  0.00           H  
ATOM   1761 3HG2 THR B 108      30.537  24.700  24.747  1.00  0.00           H  
ATOM   1762  N   SER B 109      30.217  25.552  22.056  1.00  0.00           N  
ATOM   1763  CA  SER B 109      29.075  25.032  21.272  1.00  0.00           C  
ATOM   1764  C   SER B 109      28.096  24.168  22.104  1.00  0.00           C  
ATOM   1765  O   SER B 109      26.970  23.892  21.690  1.00  0.00           O  
ATOM   1766  CB  SER B 109      29.585  24.239  20.089  1.00  0.00           C  
ATOM   1767  OG  SER B 109      30.251  23.092  20.510  1.00  0.00           O  
ATOM   1768  H   SER B 109      31.122  25.102  22.033  1.00  0.00           H  
ATOM   1769  HA  SER B 109      28.517  25.887  20.890  1.00  0.00           H  
ATOM   1770 1HB  SER B 109      28.746  23.960  19.454  1.00  0.00           H  
ATOM   1771 2HB  SER B 109      30.256  24.857  19.496  1.00  0.00           H  
ATOM   1772  HG  SER B 109      30.485  22.611  19.711  1.00  0.00           H  
ATOM   1773  N   PHE B 110      28.538  23.787  23.293  1.00  0.00           N  
ATOM   1774  CA  PHE B 110      27.778  22.944  24.199  1.00  0.00           C  
ATOM   1775  C   PHE B 110      27.281  23.704  25.420  1.00  0.00           C  
ATOM   1776  O   PHE B 110      26.205  23.410  25.934  1.00  0.00           O  
ATOM   1777  CB  PHE B 110      28.668  21.802  24.652  1.00  0.00           C  
ATOM   1778  CG  PHE B 110      29.158  21.016  23.495  1.00  0.00           C  
ATOM   1779  CD1 PHE B 110      30.477  21.105  23.114  1.00  0.00           C  
ATOM   1780  CD2 PHE B 110      28.296  20.197  22.760  1.00  0.00           C  
ATOM   1781  CE1 PHE B 110      30.934  20.387  22.030  1.00  0.00           C  
ATOM   1782  CE2 PHE B 110      28.739  19.481  21.676  1.00  0.00           C  
ATOM   1783  CZ  PHE B 110      30.063  19.574  21.306  1.00  0.00           C  
ATOM   1784  H   PHE B 110      29.469  24.069  23.544  1.00  0.00           H  
ATOM   1785  HA  PHE B 110      26.923  22.555  23.656  1.00  0.00           H  
ATOM   1786 1HB  PHE B 110      29.525  22.185  25.197  1.00  0.00           H  
ATOM   1787 2HB  PHE B 110      28.117  21.137  25.324  1.00  0.00           H  
ATOM   1788  HD1 PHE B 110      31.156  21.744  23.673  1.00  0.00           H  
ATOM   1789  HD2 PHE B 110      27.262  20.128  23.046  1.00  0.00           H  
ATOM   1790  HE1 PHE B 110      31.981  20.464  21.734  1.00  0.00           H  
ATOM   1791  HE2 PHE B 110      28.046  18.850  21.113  1.00  0.00           H  
ATOM   1792  HZ  PHE B 110      30.433  19.013  20.450  1.00  0.00           H  
ATOM   1793  N   ILE B 111      28.073  24.673  25.907  1.00  0.00           N  
ATOM   1794  CA  ILE B 111      27.691  25.484  27.066  1.00  0.00           C  
ATOM   1795  C   ILE B 111      27.663  26.961  26.672  1.00  0.00           C  
ATOM   1796  O   ILE B 111      28.685  27.512  26.274  1.00  0.00           O  
ATOM   1797  CB  ILE B 111      28.597  25.255  28.266  1.00  0.00           C  
ATOM   1798  CG1 ILE B 111      28.555  23.819  28.679  1.00  0.00           C  
ATOM   1799  CG2 ILE B 111      28.094  26.112  29.391  1.00  0.00           C  
ATOM   1800  CD1 ILE B 111      29.602  23.442  29.691  1.00  0.00           C  
ATOM   1801  H   ILE B 111      28.941  24.876  25.449  1.00  0.00           H  
ATOM   1802  HA  ILE B 111      26.700  25.197  27.371  1.00  0.00           H  
ATOM   1803  HB  ILE B 111      29.624  25.509  28.018  1.00  0.00           H  
ATOM   1804 1HG1 ILE B 111      27.568  23.612  29.098  1.00  0.00           H  
ATOM   1805 2HG1 ILE B 111      28.696  23.195  27.806  1.00  0.00           H  
ATOM   1806 1HG2 ILE B 111      28.711  25.960  30.270  1.00  0.00           H  
ATOM   1807 2HG2 ILE B 111      28.130  27.160  29.091  1.00  0.00           H  
ATOM   1808 3HG2 ILE B 111      27.065  25.838  29.614  1.00  0.00           H  
ATOM   1809 1HD1 ILE B 111      29.508  22.383  29.944  1.00  0.00           H  
ATOM   1810 2HD1 ILE B 111      30.593  23.626  29.273  1.00  0.00           H  
ATOM   1811 3HD1 ILE B 111      29.474  24.037  30.598  1.00  0.00           H  
ATOM   1812  N   PHE B 112      26.474  27.569  26.697  1.00  0.00           N  
ATOM   1813  CA  PHE B 112      26.370  28.916  26.170  1.00  0.00           C  
ATOM   1814  C   PHE B 112      25.138  29.726  26.576  1.00  0.00           C  
ATOM   1815  O   PHE B 112      24.102  29.165  26.934  1.00  0.00           O  
ATOM   1816  CB  PHE B 112      26.399  28.847  24.640  1.00  0.00           C  
ATOM   1817  CG  PHE B 112      25.314  27.960  24.044  1.00  0.00           C  
ATOM   1818  CD1 PHE B 112      24.071  28.467  23.671  1.00  0.00           C  
ATOM   1819  CD2 PHE B 112      25.555  26.602  23.860  1.00  0.00           C  
ATOM   1820  CE1 PHE B 112      23.108  27.631  23.135  1.00  0.00           C  
ATOM   1821  CE2 PHE B 112      24.600  25.769  23.338  1.00  0.00           C  
ATOM   1822  CZ  PHE B 112      23.372  26.280  22.973  1.00  0.00           C  
ATOM   1823  H   PHE B 112      25.671  27.064  27.072  1.00  0.00           H  
ATOM   1824  HA  PHE B 112      27.254  29.466  26.502  1.00  0.00           H  
ATOM   1825 1HB  PHE B 112      26.274  29.854  24.237  1.00  0.00           H  
ATOM   1826 2HB  PHE B 112      27.366  28.488  24.300  1.00  0.00           H  
ATOM   1827  HD1 PHE B 112      23.859  29.534  23.803  1.00  0.00           H  
ATOM   1828  HD2 PHE B 112      26.526  26.201  24.134  1.00  0.00           H  
ATOM   1829  HE1 PHE B 112      22.137  28.038  22.838  1.00  0.00           H  
ATOM   1830  HE2 PHE B 112      24.819  24.704  23.206  1.00  0.00           H  
ATOM   1831  HZ  PHE B 112      22.612  25.622  22.555  1.00  0.00           H  
ATOM   1832  N   THR B 113      25.215  31.053  26.426  1.00  0.00           N  
ATOM   1833  CA  THR B 113      24.069  31.926  26.661  1.00  0.00           C  
ATOM   1834  C   THR B 113      23.124  31.914  25.465  1.00  0.00           C  
ATOM   1835  O   THR B 113      23.579  32.069  24.336  1.00  0.00           O  
ATOM   1836  CB  THR B 113      24.502  33.395  26.958  1.00  0.00           C  
ATOM   1837  OG1 THR B 113      25.297  33.437  28.159  1.00  0.00           O  
ATOM   1838  CG2 THR B 113      23.263  34.303  27.158  1.00  0.00           C  
ATOM   1839  H   THR B 113      26.113  31.474  26.144  1.00  0.00           H  
ATOM   1840  HA  THR B 113      23.525  31.574  27.541  1.00  0.00           H  
ATOM   1841  HB  THR B 113      25.101  33.771  26.128  1.00  0.00           H  
ATOM   1842  HG1 THR B 113      26.195  33.058  27.972  1.00  0.00           H  
ATOM   1843 1HG2 THR B 113      23.597  35.313  27.372  1.00  0.00           H  
ATOM   1844 2HG2 THR B 113      22.643  34.322  26.265  1.00  0.00           H  
ATOM   1845 3HG2 THR B 113      22.688  33.927  27.988  1.00  0.00           H  
ATOM   1846  N   GLU B 114      21.817  31.792  25.717  1.00  0.00           N  
ATOM   1847  CA  GLU B 114      20.814  31.947  24.665  1.00  0.00           C  
ATOM   1848  C   GLU B 114      19.648  32.750  25.166  1.00  0.00           C  
ATOM   1849  O   GLU B 114      19.114  32.456  26.234  1.00  0.00           O  
ATOM   1850  CB  GLU B 114      20.372  30.607  24.105  1.00  0.00           C  
ATOM   1851  CG  GLU B 114      19.510  30.763  22.861  1.00  0.00           C  
ATOM   1852  CD  GLU B 114      19.136  29.489  22.248  1.00  0.00           C  
ATOM   1853  OE1 GLU B 114      18.862  28.571  22.974  1.00  0.00           O  
ATOM   1854  OE2 GLU B 114      19.138  29.410  21.038  1.00  0.00           O  
ATOM   1855  H   GLU B 114      21.513  31.580  26.664  1.00  0.00           H  
ATOM   1856  HA  GLU B 114      21.262  32.479  23.824  1.00  0.00           H  
ATOM   1857 1HB  GLU B 114      21.247  30.019  23.845  1.00  0.00           H  
ATOM   1858 2HB  GLU B 114      19.817  30.051  24.861  1.00  0.00           H  
ATOM   1859 1HG  GLU B 114      18.617  31.325  23.098  1.00  0.00           H  
ATOM   1860 2HG  GLU B 114      20.072  31.342  22.132  1.00  0.00           H  
ATOM   1861  N   PHE B 115      19.229  33.756  24.392  1.00  0.00           N  
ATOM   1862  CA  PHE B 115      18.093  34.596  24.805  1.00  0.00           C  
ATOM   1863  C   PHE B 115      16.840  34.267  24.045  1.00  0.00           C  
ATOM   1864  O   PHE B 115      16.896  33.988  22.853  1.00  0.00           O  
ATOM   1865  CB  PHE B 115      18.344  36.076  24.573  1.00  0.00           C  
ATOM   1866  CG  PHE B 115      19.304  36.767  25.462  1.00  0.00           C  
ATOM   1867  CD1 PHE B 115      20.647  36.847  25.159  1.00  0.00           C  
ATOM   1868  CD2 PHE B 115      18.833  37.407  26.589  1.00  0.00           C  
ATOM   1869  CE1 PHE B 115      21.493  37.564  25.968  1.00  0.00           C  
ATOM   1870  CE2 PHE B 115      19.670  38.124  27.386  1.00  0.00           C  
ATOM   1871  CZ  PHE B 115      20.999  38.209  27.073  1.00  0.00           C  
ATOM   1872  H   PHE B 115      19.706  33.942  23.521  1.00  0.00           H  
ATOM   1873  HA  PHE B 115      17.898  34.435  25.857  1.00  0.00           H  
ATOM   1874 1HB  PHE B 115      18.677  36.217  23.550  1.00  0.00           H  
ATOM   1875 2HB  PHE B 115      17.380  36.596  24.659  1.00  0.00           H  
ATOM   1876  HD1 PHE B 115      21.030  36.351  24.267  1.00  0.00           H  
ATOM   1877  HD2 PHE B 115      17.766  37.340  26.824  1.00  0.00           H  
ATOM   1878  HE1 PHE B 115      22.552  37.634  25.721  1.00  0.00           H  
ATOM   1879  HE2 PHE B 115      19.280  38.636  28.259  1.00  0.00           H  
ATOM   1880  HZ  PHE B 115      21.665  38.792  27.693  1.00  0.00           H  
ATOM   1881  N   LEU B 116      15.710  34.373  24.715  1.00  0.00           N  
ATOM   1882  CA  LEU B 116      14.423  34.164  24.078  1.00  0.00           C  
ATOM   1883  C   LEU B 116      14.107  35.423  23.327  1.00  0.00           C  
ATOM   1884  O   LEU B 116      14.551  36.480  23.726  1.00  0.00           O  
ATOM   1885  CB  LEU B 116      13.319  33.913  25.130  1.00  0.00           C  
ATOM   1886  CG  LEU B 116      11.826  33.699  24.602  1.00  0.00           C  
ATOM   1887  CD1 LEU B 116      11.694  32.408  23.803  1.00  0.00           C  
ATOM   1888  CD2 LEU B 116      10.914  33.669  25.787  1.00  0.00           C  
ATOM   1889  H   LEU B 116      15.745  34.638  25.692  1.00  0.00           H  
ATOM   1890  HA  LEU B 116      14.489  33.337  23.376  1.00  0.00           H  
ATOM   1891 1HB  LEU B 116      13.592  33.052  25.725  1.00  0.00           H  
ATOM   1892 2HB  LEU B 116      13.301  34.778  25.796  1.00  0.00           H  
ATOM   1893  HG  LEU B 116      11.538  34.531  23.962  1.00  0.00           H  
ATOM   1894 1HD1 LEU B 116      10.665  32.291  23.469  1.00  0.00           H  
ATOM   1895 2HD1 LEU B 116      12.350  32.417  22.933  1.00  0.00           H  
ATOM   1896 3HD1 LEU B 116      11.943  31.611  24.436  1.00  0.00           H  
ATOM   1897 1HD2 LEU B 116       9.881  33.546  25.466  1.00  0.00           H  
ATOM   1898 2HD2 LEU B 116      11.192  32.854  26.425  1.00  0.00           H  
ATOM   1899 3HD2 LEU B 116      11.024  34.606  26.314  1.00  0.00           H  
ATOM   1900  N   GLU B 117      13.365  35.340  22.245  1.00  0.00           N  
ATOM   1901  CA  GLU B 117      13.076  36.564  21.537  1.00  0.00           C  
ATOM   1902  C   GLU B 117      12.448  37.534  22.541  1.00  0.00           C  
ATOM   1903  O   GLU B 117      11.422  37.159  23.152  1.00  0.00           O  
ATOM   1904  CB  GLU B 117      12.142  36.282  20.369  1.00  0.00           C  
ATOM   1905  CG  GLU B 117      12.815  35.494  19.259  1.00  0.00           C  
ATOM   1906  CD  GLU B 117      12.875  34.022  19.515  1.00  0.00           C  
ATOM   1907  OE1 GLU B 117      12.370  33.588  20.527  1.00  0.00           O  
ATOM   1908  OE2 GLU B 117      13.470  33.335  18.718  1.00  0.00           O  
ATOM   1909  H   GLU B 117      13.017  34.451  21.917  1.00  0.00           H  
ATOM   1910  HA  GLU B 117      13.993  36.929  21.105  1.00  0.00           H  
ATOM   1911 1HB  GLU B 117      11.272  35.724  20.718  1.00  0.00           H  
ATOM   1912 2HB  GLU B 117      11.785  37.225  19.953  1.00  0.00           H  
ATOM   1913 1HG  GLU B 117      12.273  35.666  18.330  1.00  0.00           H  
ATOM   1914 2HG  GLU B 117      13.828  35.871  19.128  1.00  0.00           H  
ATOM   1915  N   PRO B 118      13.039  38.767  22.733  1.00  0.00           N  
ATOM   1916  CA  PRO B 118      12.592  39.826  23.611  1.00  0.00           C  
ATOM   1917  C   PRO B 118      11.205  40.250  23.272  1.00  0.00           C  
ATOM   1918  O   PRO B 118      10.830  40.301  22.099  1.00  0.00           O  
ATOM   1919  CB  PRO B 118      13.576  40.968  23.320  1.00  0.00           C  
ATOM   1920  CG  PRO B 118      14.812  40.292  22.821  1.00  0.00           C  
ATOM   1921  CD  PRO B 118      14.318  39.105  22.036  1.00  0.00           C  
ATOM   1922  HA  PRO B 118      12.646  39.475  24.656  1.00  0.00           H  
ATOM   1923 1HB  PRO B 118      13.134  41.661  22.583  1.00  0.00           H  
ATOM   1924 2HB  PRO B 118      13.745  41.554  24.238  1.00  0.00           H  
ATOM   1925 1HG  PRO B 118      15.402  40.987  22.207  1.00  0.00           H  
ATOM   1926 2HG  PRO B 118      15.451  39.992  23.664  1.00  0.00           H  
ATOM   1927 1HD  PRO B 118      14.141  39.359  20.979  1.00  0.00           H  
ATOM   1928 2HD  PRO B 118      15.085  38.330  22.175  1.00  0.00           H  
ATOM   1929  N   ALA B 119      10.438  40.551  24.287  1.00  0.00           N  
ATOM   1930  CA  ALA B 119       9.060  40.947  24.111  1.00  0.00           C  
ATOM   1931  C   ALA B 119       8.931  42.378  23.635  1.00  0.00           C  
ATOM   1932  O   ALA B 119       9.789  43.226  23.867  1.00  0.00           O  
ATOM   1933  CB  ALA B 119       8.288  40.733  25.386  1.00  0.00           C  
ATOM   1934  H   ALA B 119      10.813  40.508  25.228  1.00  0.00           H  
ATOM   1935  HA  ALA B 119       8.619  40.310  23.344  1.00  0.00           H  
ATOM   1936 1HB  ALA B 119       7.245  41.008  25.239  1.00  0.00           H  
ATOM   1937 2HB  ALA B 119       8.352  39.692  25.683  1.00  0.00           H  
ATOM   1938 3HB  ALA B 119       8.704  41.327  26.138  1.00  0.00           H  
ATOM   1939  N   ALA B 120       7.831  42.637  22.962  1.00  0.00           N  
ATOM   1940  CA  ALA B 120       7.501  43.989  22.590  1.00  0.00           C  
ATOM   1941  C   ALA B 120       7.218  44.818  23.834  1.00  0.00           C  
ATOM   1942  O   ALA B 120       6.652  44.324  24.809  1.00  0.00           O  
ATOM   1943  CB  ALA B 120       6.290  44.018  21.678  1.00  0.00           C  
ATOM   1944  H   ALA B 120       7.190  41.892  22.750  1.00  0.00           H  
ATOM   1945  HA  ALA B 120       8.358  44.419  22.075  1.00  0.00           H  
ATOM   1946 1HB  ALA B 120       6.067  45.051  21.404  1.00  0.00           H  
ATOM   1947 2HB  ALA B 120       6.494  43.439  20.779  1.00  0.00           H  
ATOM   1948 3HB  ALA B 120       5.436  43.592  22.200  1.00  0.00           H  
ATOM   1949  N   ASN B 121       7.562  46.087  23.763  1.00  0.00           N  
ATOM   1950  CA  ASN B 121       7.261  47.074  24.796  1.00  0.00           C  
ATOM   1951  C   ASN B 121       7.832  46.764  26.162  1.00  0.00           C  
ATOM   1952  O   ASN B 121       7.256  47.164  27.171  1.00  0.00           O  
ATOM   1953  CB  ASN B 121       5.766  47.264  24.934  1.00  0.00           C  
ATOM   1954  CG  ASN B 121       5.117  47.751  23.660  1.00  0.00           C  
ATOM   1955  OD1 ASN B 121       4.310  47.004  23.085  1.00  0.00           O  
ATOM   1956  ND2 ASN B 121       5.431  48.961  23.198  1.00  0.00           N  
ATOM   1957  H   ASN B 121       8.048  46.402  22.929  1.00  0.00           H  
ATOM   1958  HA  ASN B 121       7.689  48.022  24.482  1.00  0.00           H  
ATOM   1959 1HB  ASN B 121       5.295  46.329  25.253  1.00  0.00           H  
ATOM   1960 2HB  ASN B 121       5.577  47.997  25.712  1.00  0.00           H  
ATOM   1961 1HD2 ASN B 121       5.007  49.295  22.354  1.00  0.00           H  
ATOM   1962 2HD2 ASN B 121       6.101  49.554  23.681  1.00  0.00           H  
ATOM   1963  N   GLU B 122       8.971  46.110  26.217  1.00  0.00           N  
ATOM   1964  CA  GLU B 122       9.637  45.912  27.485  1.00  0.00           C  
ATOM   1965  C   GLU B 122      11.123  45.738  27.253  1.00  0.00           C  
ATOM   1966  O   GLU B 122      11.550  45.389  26.154  1.00  0.00           O  
ATOM   1967  CB  GLU B 122       9.080  44.755  28.319  1.00  0.00           C  
ATOM   1968  CG  GLU B 122       9.294  43.400  27.788  1.00  0.00           C  
ATOM   1969  CD  GLU B 122       8.659  42.339  28.692  1.00  0.00           C  
ATOM   1970  OE1 GLU B 122       7.828  42.707  29.484  1.00  0.00           O  
ATOM   1971  OE2 GLU B 122       9.051  41.191  28.648  1.00  0.00           O  
ATOM   1972  H   GLU B 122       9.394  45.757  25.371  1.00  0.00           H  
ATOM   1973  HA  GLU B 122       9.510  46.823  28.073  1.00  0.00           H  
ATOM   1974 1HB  GLU B 122       9.516  44.789  29.315  1.00  0.00           H  
ATOM   1975 2HB  GLU B 122       8.004  44.887  28.432  1.00  0.00           H  
ATOM   1976 1HG  GLU B 122       8.838  43.385  26.805  1.00  0.00           H  
ATOM   1977 2HG  GLU B 122      10.362  43.198  27.677  1.00  0.00           H  
ATOM   1978  N   THR B 123      11.897  46.015  28.300  1.00  0.00           N  
ATOM   1979  CA  THR B 123      13.355  45.979  28.266  1.00  0.00           C  
ATOM   1980  C   THR B 123      13.975  44.797  28.955  1.00  0.00           C  
ATOM   1981  O   THR B 123      15.181  44.553  28.820  1.00  0.00           O  
ATOM   1982  CB  THR B 123      13.919  47.271  28.898  1.00  0.00           C  
ATOM   1983  OG1 THR B 123      13.468  47.375  30.270  1.00  0.00           O  
ATOM   1984  CG2 THR B 123      13.431  48.485  28.117  1.00  0.00           C  
ATOM   1985  H   THR B 123      11.453  46.288  29.167  1.00  0.00           H  
ATOM   1986  HA  THR B 123      13.663  45.937  27.238  1.00  0.00           H  
ATOM   1987  HB  THR B 123      15.013  47.243  28.884  1.00  0.00           H  
ATOM   1988  HG1 THR B 123      14.042  46.814  30.870  1.00  0.00           H  
ATOM   1989 1HG2 THR B 123      13.837  49.389  28.572  1.00  0.00           H  
ATOM   1990 2HG2 THR B 123      13.773  48.412  27.085  1.00  0.00           H  
ATOM   1991 3HG2 THR B 123      12.346  48.527  28.135  1.00  0.00           H  
ATOM   1992  N   VAL B 124      13.167  44.068  29.691  1.00  0.00           N  
ATOM   1993  CA  VAL B 124      13.704  42.912  30.354  1.00  0.00           C  
ATOM   1994  C   VAL B 124      13.908  41.840  29.312  1.00  0.00           C  
ATOM   1995  O   VAL B 124      13.093  41.681  28.401  1.00  0.00           O  
ATOM   1996  CB  VAL B 124      12.762  42.441  31.490  1.00  0.00           C  
ATOM   1997  CG1 VAL B 124      11.440  41.975  30.913  1.00  0.00           C  
ATOM   1998  CG2 VAL B 124      13.432  41.285  32.304  1.00  0.00           C  
ATOM   1999  H   VAL B 124      12.193  44.311  29.775  1.00  0.00           H  
ATOM   2000  HA  VAL B 124      14.660  43.162  30.812  1.00  0.00           H  
ATOM   2001  HB  VAL B 124      12.565  43.288  32.154  1.00  0.00           H  
ATOM   2002 1HG1 VAL B 124      10.777  41.667  31.719  1.00  0.00           H  
ATOM   2003 2HG1 VAL B 124      10.975  42.783  30.364  1.00  0.00           H  
ATOM   2004 3HG1 VAL B 124      11.591  41.141  30.244  1.00  0.00           H  
ATOM   2005 1HG2 VAL B 124      12.767  40.980  33.109  1.00  0.00           H  
ATOM   2006 2HG2 VAL B 124      13.626  40.421  31.670  1.00  0.00           H  
ATOM   2007 3HG2 VAL B 124      14.368  41.633  32.728  1.00  0.00           H  
ATOM   2008  N   ARG B 125      14.969  41.091  29.450  1.00  0.00           N  
ATOM   2009  CA  ARG B 125      15.212  40.016  28.542  1.00  0.00           C  
ATOM   2010  C   ARG B 125      15.301  38.757  29.326  1.00  0.00           C  
ATOM   2011  O   ARG B 125      15.799  38.716  30.456  1.00  0.00           O  
ATOM   2012  CB  ARG B 125      16.518  40.199  27.792  1.00  0.00           C  
ATOM   2013  CG  ARG B 125      16.616  41.390  26.864  1.00  0.00           C  
ATOM   2014  CD  ARG B 125      18.018  41.548  26.370  1.00  0.00           C  
ATOM   2015  NE  ARG B 125      18.902  41.917  27.478  1.00  0.00           N  
ATOM   2016  CZ  ARG B 125      20.254  41.984  27.456  1.00  0.00           C  
ATOM   2017  NH1 ARG B 125      20.939  41.707  26.369  1.00  0.00           N  
ATOM   2018  NH2 ARG B 125      20.868  42.354  28.559  1.00  0.00           N  
ATOM   2019  H   ARG B 125      15.623  41.283  30.206  1.00  0.00           H  
ATOM   2020  HA  ARG B 125      14.383  39.935  27.840  1.00  0.00           H  
ATOM   2021 1HB  ARG B 125      17.325  40.251  28.495  1.00  0.00           H  
ATOM   2022 2HB  ARG B 125      16.681  39.325  27.179  1.00  0.00           H  
ATOM   2023 1HG  ARG B 125      15.953  41.248  26.011  1.00  0.00           H  
ATOM   2024 2HG  ARG B 125      16.330  42.298  27.403  1.00  0.00           H  
ATOM   2025 1HD  ARG B 125      18.366  40.609  25.939  1.00  0.00           H  
ATOM   2026 2HD  ARG B 125      18.052  42.338  25.621  1.00  0.00           H  
ATOM   2027  HE  ARG B 125      18.449  42.163  28.350  1.00  0.00           H  
ATOM   2028 1HH1 ARG B 125      20.465  41.428  25.526  1.00  0.00           H  
ATOM   2029 2HH1 ARG B 125      21.952  41.775  26.375  1.00  0.00           H  
ATOM   2030 1HH2 ARG B 125      20.309  42.571  29.369  1.00  0.00           H  
ATOM   2031 2HH2 ARG B 125      21.901  42.455  28.583  1.00  0.00           H  
ATOM   2032  N   HIS B 126      14.841  37.704  28.722  1.00  0.00           N  
ATOM   2033  CA  HIS B 126      14.887  36.458  29.411  1.00  0.00           C  
ATOM   2034  C   HIS B 126      15.707  35.497  28.603  1.00  0.00           C  
ATOM   2035  O   HIS B 126      15.788  35.616  27.380  1.00  0.00           O  
ATOM   2036  CB  HIS B 126      13.477  35.896  29.627  1.00  0.00           C  
ATOM   2037  CG  HIS B 126      12.569  36.741  30.513  1.00  0.00           C  
ATOM   2038  ND1 HIS B 126      11.856  37.827  30.045  1.00  0.00           N  
ATOM   2039  CD2 HIS B 126      12.256  36.632  31.824  1.00  0.00           C  
ATOM   2040  CE1 HIS B 126      11.150  38.338  31.035  1.00  0.00           C  
ATOM   2041  NE2 HIS B 126      11.378  37.633  32.121  1.00  0.00           N  
ATOM   2042  H   HIS B 126      14.445  37.769  27.793  1.00  0.00           H  
ATOM   2043  HA  HIS B 126      15.356  36.566  30.397  1.00  0.00           H  
ATOM   2044 1HB  HIS B 126      12.991  35.768  28.661  1.00  0.00           H  
ATOM   2045 2HB  HIS B 126      13.560  34.911  30.085  1.00  0.00           H  
ATOM   2046  HD1 HIS B 126      11.827  38.201  29.119  1.00  0.00           H  
ATOM   2047  HD2 HIS B 126      12.546  35.953  32.593  1.00  0.00           H  
ATOM   2048  HE1 HIS B 126      10.504  39.195  30.865  1.00  0.00           H  
ATOM   2049  N   GLY B 127      16.292  34.552  29.279  1.00  0.00           N  
ATOM   2050  CA  GLY B 127      17.099  33.613  28.598  1.00  0.00           C  
ATOM   2051  C   GLY B 127      17.518  32.471  29.473  1.00  0.00           C  
ATOM   2052  O   GLY B 127      16.903  32.199  30.517  1.00  0.00           O  
ATOM   2053  H   GLY B 127      16.206  34.536  30.297  1.00  0.00           H  
ATOM   2054 1HA  GLY B 127      16.554  33.233  27.739  1.00  0.00           H  
ATOM   2055 2HA  GLY B 127      17.976  34.113  28.211  1.00  0.00           H  
ATOM   2056  N   CYS B 128      18.539  31.780  28.995  1.00  0.00           N  
ATOM   2057  CA  CYS B 128      19.006  30.571  29.582  1.00  0.00           C  
ATOM   2058  C   CYS B 128      20.489  30.317  29.412  1.00  0.00           C  
ATOM   2059  O   CYS B 128      21.061  30.630  28.360  1.00  0.00           O  
ATOM   2060  CB  CYS B 128      18.231  29.432  28.911  1.00  0.00           C  
ATOM   2061  SG  CYS B 128      18.679  27.850  29.449  1.00  0.00           S  
ATOM   2062  H   CYS B 128      18.957  32.095  28.121  1.00  0.00           H  
ATOM   2063  HA  CYS B 128      18.767  30.595  30.636  1.00  0.00           H  
ATOM   2064 1HB  CYS B 128      17.162  29.566  29.088  1.00  0.00           H  
ATOM   2065 2HB  CYS B 128      18.395  29.475  27.833  1.00  0.00           H  
ATOM   2066  N   LEU B 129      21.131  29.731  30.431  1.00  0.00           N  
ATOM   2067  CA  LEU B 129      22.462  29.191  30.152  1.00  0.00           C  
ATOM   2068  C   LEU B 129      22.185  27.785  29.690  1.00  0.00           C  
ATOM   2069  O   LEU B 129      21.624  27.000  30.464  1.00  0.00           O  
ATOM   2070  CB  LEU B 129      23.414  29.061  31.363  1.00  0.00           C  
ATOM   2071  CG  LEU B 129      24.898  28.459  31.048  1.00  0.00           C  
ATOM   2072  CD1 LEU B 129      25.687  29.410  30.158  1.00  0.00           C  
ATOM   2073  CD2 LEU B 129      25.660  28.210  32.343  1.00  0.00           C  
ATOM   2074  H   LEU B 129      20.666  29.606  31.322  1.00  0.00           H  
ATOM   2075  HA  LEU B 129      22.956  29.752  29.359  1.00  0.00           H  
ATOM   2076 1HB  LEU B 129      23.528  30.006  31.819  1.00  0.00           H  
ATOM   2077 2HB  LEU B 129      22.968  28.387  32.063  1.00  0.00           H  
ATOM   2078  HG  LEU B 129      24.793  27.511  30.510  1.00  0.00           H  
ATOM   2079 1HD1 LEU B 129      26.667  28.989  29.941  1.00  0.00           H  
ATOM   2080 2HD1 LEU B 129      25.172  29.567  29.248  1.00  0.00           H  
ATOM   2081 3HD1 LEU B 129      25.812  30.354  30.658  1.00  0.00           H  
ATOM   2082 1HD2 LEU B 129      26.643  27.796  32.113  1.00  0.00           H  
ATOM   2083 2HD2 LEU B 129      25.779  29.140  32.885  1.00  0.00           H  
ATOM   2084 3HD2 LEU B 129      25.116  27.509  32.943  1.00  0.00           H  
ATOM   2085  N   ARG B 130      22.500  27.463  28.438  1.00  0.00           N  
ATOM   2086  CA  ARG B 130      22.240  26.127  27.937  1.00  0.00           C  
ATOM   2087  C   ARG B 130      23.414  25.225  28.182  1.00  0.00           C  
ATOM   2088  O   ARG B 130      24.563  25.636  27.999  1.00  0.00           O  
ATOM   2089  CB  ARG B 130      21.813  26.130  26.481  1.00  0.00           C  
ATOM   2090  CG  ARG B 130      20.419  26.702  26.309  1.00  0.00           C  
ATOM   2091  CD  ARG B 130      19.868  26.653  24.926  1.00  0.00           C  
ATOM   2092  NE  ARG B 130      19.619  25.270  24.422  1.00  0.00           N  
ATOM   2093  CZ  ARG B 130      18.725  24.940  23.451  1.00  0.00           C  
ATOM   2094  NH1 ARG B 130      17.989  25.850  22.861  1.00  0.00           N  
ATOM   2095  NH2 ARG B 130      18.590  23.680  23.108  1.00  0.00           N  
ATOM   2096  H   ARG B 130      22.954  28.149  27.842  1.00  0.00           H  
ATOM   2097  HA  ARG B 130      21.385  25.722  28.481  1.00  0.00           H  
ATOM   2098 1HB  ARG B 130      22.502  26.742  25.907  1.00  0.00           H  
ATOM   2099 2HB  ARG B 130      21.837  25.117  26.076  1.00  0.00           H  
ATOM   2100 1HG  ARG B 130      19.735  26.148  26.952  1.00  0.00           H  
ATOM   2101 2HG  ARG B 130      20.431  27.748  26.623  1.00  0.00           H  
ATOM   2102 1HD  ARG B 130      18.917  27.186  24.950  1.00  0.00           H  
ATOM   2103 2HD  ARG B 130      20.540  27.149  24.250  1.00  0.00           H  
ATOM   2104  HE  ARG B 130      20.176  24.492  24.788  1.00  0.00           H  
ATOM   2105 1HH1 ARG B 130      18.118  26.843  23.086  1.00  0.00           H  
ATOM   2106 2HH1 ARG B 130      17.304  25.577  22.176  1.00  0.00           H  
ATOM   2107 1HH2 ARG B 130      19.171  22.975  23.566  1.00  0.00           H  
ATOM   2108 2HH2 ARG B 130      17.929  23.421  22.400  1.00  0.00           H  
ATOM   2109  N   LEU B 131      23.128  23.982  28.550  1.00  0.00           N  
ATOM   2110  CA  LEU B 131      24.191  23.014  28.679  1.00  0.00           C  
ATOM   2111  C   LEU B 131      23.806  21.723  27.943  1.00  0.00           C  
ATOM   2112  O   LEU B 131      22.879  20.986  28.341  1.00  0.00           O  
ATOM   2113  CB  LEU B 131      24.495  22.702  30.149  1.00  0.00           C  
ATOM   2114  CG  LEU B 131      25.034  23.852  31.010  1.00  0.00           C  
ATOM   2115  CD1 LEU B 131      23.864  24.508  31.805  1.00  0.00           C  
ATOM   2116  CD2 LEU B 131      26.139  23.312  31.921  1.00  0.00           C  
ATOM   2117  H   LEU B 131      22.155  23.735  28.766  1.00  0.00           H  
ATOM   2118  HA  LEU B 131      25.085  23.410  28.222  1.00  0.00           H  
ATOM   2119 1HB  LEU B 131      23.601  22.374  30.609  1.00  0.00           H  
ATOM   2120 2HB  LEU B 131      25.218  21.895  30.180  1.00  0.00           H  
ATOM   2121  HG  LEU B 131      25.436  24.613  30.371  1.00  0.00           H  
ATOM   2122 1HD1 LEU B 131      24.247  25.332  32.399  1.00  0.00           H  
ATOM   2123 2HD1 LEU B 131      23.104  24.889  31.126  1.00  0.00           H  
ATOM   2124 3HD1 LEU B 131      23.412  23.771  32.462  1.00  0.00           H  
ATOM   2125 1HD2 LEU B 131      26.543  24.120  32.535  1.00  0.00           H  
ATOM   2126 2HD2 LEU B 131      25.735  22.541  32.553  1.00  0.00           H  
ATOM   2127 3HD2 LEU B 131      26.937  22.889  31.319  1.00  0.00           H  
ATOM   2128  N   ASN B 132      24.533  21.412  26.868  1.00  0.00           N  
ATOM   2129  CA  ASN B 132      24.295  20.249  26.025  1.00  0.00           C  
ATOM   2130  C   ASN B 132      24.959  18.979  26.580  1.00  0.00           C  
ATOM   2131  O   ASN B 132      26.162  18.750  26.431  1.00  0.00           O  
ATOM   2132  CB  ASN B 132      24.764  20.530  24.616  1.00  0.00           C  
ATOM   2133  CG  ASN B 132      24.465  19.424  23.617  1.00  0.00           C  
ATOM   2134  OD1 ASN B 132      24.165  18.281  23.985  1.00  0.00           O  
ATOM   2135  ND2 ASN B 132      24.542  19.763  22.353  1.00  0.00           N  
ATOM   2136  H   ASN B 132      25.264  22.058  26.596  1.00  0.00           H  
ATOM   2137  HA  ASN B 132      23.214  20.066  26.002  1.00  0.00           H  
ATOM   2138 1HB  ASN B 132      24.320  21.462  24.266  1.00  0.00           H  
ATOM   2139 2HB  ASN B 132      25.823  20.681  24.652  1.00  0.00           H  
ATOM   2140 1HD2 ASN B 132      24.359  19.089  21.634  1.00  0.00           H  
ATOM   2141 2HD2 ASN B 132      24.782  20.706  22.114  1.00  0.00           H  
ATOM   2142  N   GLN B 133      24.152  18.162  27.239  1.00  0.00           N  
ATOM   2143  CA  GLN B 133      24.623  16.933  27.851  1.00  0.00           C  
ATOM   2144  C   GLN B 133      25.841  17.055  28.767  1.00  0.00           C  
ATOM   2145  O   GLN B 133      26.868  16.433  28.499  1.00  0.00           O  
ATOM   2146  CB  GLN B 133      24.927  15.922  26.742  1.00  0.00           C  
ATOM   2147  CG  GLN B 133      23.723  15.583  25.893  1.00  0.00           C  
ATOM   2148  CD  GLN B 133      24.064  14.702  24.719  1.00  0.00           C  
ATOM   2149  OE1 GLN B 133      24.210  13.477  24.832  1.00  0.00           O  
ATOM   2150  NE2 GLN B 133      24.207  15.342  23.561  1.00  0.00           N  
ATOM   2151  H   GLN B 133      23.172  18.410  27.324  1.00  0.00           H  
ATOM   2152  HA  GLN B 133      23.812  16.530  28.454  1.00  0.00           H  
ATOM   2153 1HB  GLN B 133      25.707  16.303  26.083  1.00  0.00           H  
ATOM   2154 2HB  GLN B 133      25.297  14.997  27.182  1.00  0.00           H  
ATOM   2155 1HG  GLN B 133      23.006  15.052  26.513  1.00  0.00           H  
ATOM   2156 2HG  GLN B 133      23.277  16.494  25.517  1.00  0.00           H  
ATOM   2157 1HE2 GLN B 133      24.438  14.837  22.730  1.00  0.00           H  
ATOM   2158 2HE2 GLN B 133      24.099  16.360  23.533  1.00  0.00           H  
ATOM   2159  N   PRO B 134      25.763  17.860  29.837  1.00  0.00           N  
ATOM   2160  CA  PRO B 134      26.788  18.073  30.829  1.00  0.00           C  
ATOM   2161  C   PRO B 134      26.931  16.837  31.662  1.00  0.00           C  
ATOM   2162  O   PRO B 134      26.033  15.988  31.705  1.00  0.00           O  
ATOM   2163  CB  PRO B 134      26.242  19.213  31.676  1.00  0.00           C  
ATOM   2164  CG  PRO B 134      24.756  19.092  31.534  1.00  0.00           C  
ATOM   2165  CD  PRO B 134      24.548  18.643  30.097  1.00  0.00           C  
ATOM   2166  HA  PRO B 134      27.734  18.334  30.336  1.00  0.00           H  
ATOM   2167 1HB  PRO B 134      26.586  19.089  32.716  1.00  0.00           H  
ATOM   2168 2HB  PRO B 134      26.643  20.171  31.322  1.00  0.00           H  
ATOM   2169 1HG  PRO B 134      24.375  18.359  32.250  1.00  0.00           H  
ATOM   2170 2HG  PRO B 134      24.261  20.048  31.776  1.00  0.00           H  
ATOM   2171 1HD  PRO B 134      23.650  18.047  30.025  1.00  0.00           H  
ATOM   2172 2HD  PRO B 134      24.524  19.521  29.472  1.00  0.00           H  
ATOM   2173  N   THR B 135      28.063  16.748  32.313  1.00  0.00           N  
ATOM   2174  CA  THR B 135      28.388  15.641  33.196  1.00  0.00           C  
ATOM   2175  C   THR B 135      28.737  16.184  34.572  1.00  0.00           C  
ATOM   2176  O   THR B 135      28.761  17.396  34.782  1.00  0.00           O  
ATOM   2177  CB  THR B 135      29.570  14.853  32.669  1.00  0.00           C  
ATOM   2178  OG1 THR B 135      30.731  15.648  32.812  1.00  0.00           O  
ATOM   2179  CG2 THR B 135      29.366  14.535  31.186  1.00  0.00           C  
ATOM   2180  H   THR B 135      28.737  17.512  32.208  1.00  0.00           H  
ATOM   2181  HA  THR B 135      27.529  14.988  33.286  1.00  0.00           H  
ATOM   2182  HB  THR B 135      29.683  13.930  33.240  1.00  0.00           H  
ATOM   2183  HG1 THR B 135      30.755  16.303  32.100  1.00  0.00           H  
ATOM   2184 1HG2 THR B 135      30.218  13.976  30.807  1.00  0.00           H  
ATOM   2185 2HG2 THR B 135      28.462  13.942  31.061  1.00  0.00           H  
ATOM   2186 3HG2 THR B 135      29.267  15.460  30.617  1.00  0.00           H  
ATOM   2187  N   HIS B 136      29.067  15.306  35.504  1.00  0.00           N  
ATOM   2188  CA  HIS B 136      29.441  15.727  36.858  1.00  0.00           C  
ATOM   2189  C   HIS B 136      30.628  16.748  36.911  1.00  0.00           C  
ATOM   2190  O   HIS B 136      30.771  17.478  37.892  1.00  0.00           O  
ATOM   2191  CB  HIS B 136      29.835  14.507  37.679  1.00  0.00           C  
ATOM   2192  CG  HIS B 136      31.066  13.927  37.198  1.00  0.00           C  
ATOM   2193  ND1 HIS B 136      31.125  13.128  36.078  1.00  0.00           N  
ATOM   2194  CD2 HIS B 136      32.318  14.032  37.659  1.00  0.00           C  
ATOM   2195  CE1 HIS B 136      32.378  12.774  35.874  1.00  0.00           C  
ATOM   2196  NE2 HIS B 136      33.118  13.308  36.821  1.00  0.00           N  
ATOM   2197  H   HIS B 136      29.033  14.323  35.284  1.00  0.00           H  
ATOM   2198  HA  HIS B 136      28.579  16.188  37.329  1.00  0.00           H  
ATOM   2199 1HB  HIS B 136      29.951  14.788  38.723  1.00  0.00           H  
ATOM   2200 2HB  HIS B 136      29.046  13.753  37.625  1.00  0.00           H  
ATOM   2201  HD2 HIS B 136      32.636  14.593  38.534  1.00  0.00           H  
ATOM   2202  HE1 HIS B 136      32.738  12.145  35.065  1.00  0.00           H  
ATOM   2203  HE2 HIS B 136      34.119  13.209  36.920  1.00  0.00           H  
ATOM   2204  N   VAL B 137      31.467  16.856  35.852  1.00  0.00           N  
ATOM   2205  CA  VAL B 137      32.597  17.795  35.930  1.00  0.00           C  
ATOM   2206  C   VAL B 137      32.100  19.215  35.777  1.00  0.00           C  
ATOM   2207  O   VAL B 137      32.866  20.171  35.895  1.00  0.00           O  
ATOM   2208  CB  VAL B 137      33.671  17.612  34.836  1.00  0.00           C  
ATOM   2209  CG1 VAL B 137      34.201  16.247  34.919  1.00  0.00           C  
ATOM   2210  CG2 VAL B 137      33.148  18.001  33.440  1.00  0.00           C  
ATOM   2211  H   VAL B 137      31.311  16.303  34.999  1.00  0.00           H  
ATOM   2212  HA  VAL B 137      33.071  17.689  36.902  1.00  0.00           H  
ATOM   2213  HB  VAL B 137      34.505  18.271  35.068  1.00  0.00           H  
ATOM   2214 1HG1 VAL B 137      35.001  16.126  34.189  1.00  0.00           H  
ATOM   2215 2HG1 VAL B 137      34.581  16.073  35.921  1.00  0.00           H  
ATOM   2216 3HG1 VAL B 137      33.399  15.537  34.704  1.00  0.00           H  
ATOM   2217 1HG2 VAL B 137      33.949  17.886  32.710  1.00  0.00           H  
ATOM   2218 2HG2 VAL B 137      32.325  17.375  33.165  1.00  0.00           H  
ATOM   2219 3HG2 VAL B 137      32.817  19.035  33.447  1.00  0.00           H  
ATOM   2220  N   ASN B 138      30.829  19.350  35.444  1.00  0.00           N  
ATOM   2221  CA  ASN B 138      30.218  20.627  35.246  1.00  0.00           C  
ATOM   2222  C   ASN B 138      29.454  21.075  36.500  1.00  0.00           C  
ATOM   2223  O   ASN B 138      28.795  22.111  36.483  1.00  0.00           O  
ATOM   2224  CB  ASN B 138      29.298  20.521  34.046  1.00  0.00           C  
ATOM   2225  CG  ASN B 138      30.052  20.265  32.773  1.00  0.00           C  
ATOM   2226  OD1 ASN B 138      29.867  19.214  32.111  1.00  0.00           O  
ATOM   2227  ND2 ASN B 138      30.908  21.198  32.407  1.00  0.00           N  
ATOM   2228  H   ASN B 138      30.238  18.530  35.334  1.00  0.00           H  
ATOM   2229  HA  ASN B 138      30.996  21.369  35.050  1.00  0.00           H  
ATOM   2230 1HB  ASN B 138      28.592  19.721  34.202  1.00  0.00           H  
ATOM   2231 2HB  ASN B 138      28.731  21.444  33.937  1.00  0.00           H  
ATOM   2232 1HD2 ASN B 138      31.442  21.088  31.569  1.00  0.00           H  
ATOM   2233 2HD2 ASN B 138      31.028  22.019  32.973  1.00  0.00           H  
ATOM   2234  N   ASN B 139      29.547  20.325  37.595  1.00  0.00           N  
ATOM   2235  CA  ASN B 139      28.823  20.708  38.810  1.00  0.00           C  
ATOM   2236  C   ASN B 139      29.471  21.909  39.523  1.00  0.00           C  
ATOM   2237  O   ASN B 139      30.697  22.051  39.524  1.00  0.00           O  
ATOM   2238  CB  ASN B 139      28.744  19.563  39.796  1.00  0.00           C  
ATOM   2239  CG  ASN B 139      28.002  18.437  39.302  1.00  0.00           C  
ATOM   2240  OD1 ASN B 139      27.200  18.561  38.360  1.00  0.00           O  
ATOM   2241  ND2 ASN B 139      28.230  17.316  39.924  1.00  0.00           N  
ATOM   2242  H   ASN B 139      30.110  19.471  37.603  1.00  0.00           H  
ATOM   2243  HA  ASN B 139      27.812  21.012  38.528  1.00  0.00           H  
ATOM   2244 1HB  ASN B 139      29.753  19.235  40.052  1.00  0.00           H  
ATOM   2245 2HB  ASN B 139      28.267  19.916  40.715  1.00  0.00           H  
ATOM   2246 1HD2 ASN B 139      27.763  16.452  39.636  1.00  0.00           H  
ATOM   2247 2HD2 ASN B 139      28.890  17.291  40.679  1.00  0.00           H  
ATOM   2248  N   GLY B 140      28.667  22.767  40.171  1.00  0.00           N  
ATOM   2249  CA  GLY B 140      29.277  23.900  40.864  1.00  0.00           C  
ATOM   2250  C   GLY B 140      28.434  25.181  40.961  1.00  0.00           C  
ATOM   2251  O   GLY B 140      27.208  25.162  40.808  1.00  0.00           O  
ATOM   2252  H   GLY B 140      27.654  22.615  40.189  1.00  0.00           H  
ATOM   2253 1HA  GLY B 140      29.550  23.581  41.868  1.00  0.00           H  
ATOM   2254 2HA  GLY B 140      30.209  24.147  40.361  1.00  0.00           H  
ATOM   2255  N   ASN B 141      29.131  26.281  41.303  1.00  0.00           N  
ATOM   2256  CA  ASN B 141      28.584  27.623  41.523  1.00  0.00           C  
ATOM   2257  C   ASN B 141      28.602  28.461  40.256  1.00  0.00           C  
ATOM   2258  O   ASN B 141      29.667  28.838  39.751  1.00  0.00           O  
ATOM   2259  CB  ASN B 141      29.383  28.277  42.651  1.00  0.00           C  
ATOM   2260  CG  ASN B 141      28.903  29.666  43.153  1.00  0.00           C  
ATOM   2261  OD1 ASN B 141      28.131  30.318  42.442  1.00  0.00           O  
ATOM   2262  ND2 ASN B 141      29.364  30.119  44.354  1.00  0.00           N  
ATOM   2263  H   ASN B 141      30.136  26.186  41.402  1.00  0.00           H  
ATOM   2264  HA  ASN B 141      27.540  27.541  41.814  1.00  0.00           H  
ATOM   2265 1HB  ASN B 141      29.414  27.591  43.493  1.00  0.00           H  
ATOM   2266 2HB  ASN B 141      30.402  28.383  42.308  1.00  0.00           H  
ATOM   2267 1HD2 ASN B 141      29.073  31.019  44.694  1.00  0.00           H  
ATOM   2268 2HD2 ASN B 141      29.989  29.566  44.905  1.00  0.00           H  
ATOM   2269  N   TYR B 142      27.436  28.692  39.676  1.00  0.00           N  
ATOM   2270  CA  TYR B 142      27.371  29.435  38.417  1.00  0.00           C  
ATOM   2271  C   TYR B 142      26.974  30.858  38.660  1.00  0.00           C  
ATOM   2272  O   TYR B 142      25.965  31.121  39.331  1.00  0.00           O  
ATOM   2273  CB  TYR B 142      26.407  28.777  37.411  1.00  0.00           C  
ATOM   2274  CG  TYR B 142      26.960  27.502  36.724  1.00  0.00           C  
ATOM   2275  CD1 TYR B 142      26.889  26.247  37.338  1.00  0.00           C  
ATOM   2276  CD2 TYR B 142      27.537  27.620  35.485  1.00  0.00           C  
ATOM   2277  CE1 TYR B 142      27.427  25.156  36.724  1.00  0.00           C  
ATOM   2278  CE2 TYR B 142      28.069  26.531  34.853  1.00  0.00           C  
ATOM   2279  CZ  TYR B 142      28.036  25.300  35.459  1.00  0.00           C  
ATOM   2280  OH  TYR B 142      28.626  24.191  34.817  1.00  0.00           O  
ATOM   2281  H   TYR B 142      26.576  28.372  40.114  1.00  0.00           H  
ATOM   2282  HA  TYR B 142      28.370  29.455  37.979  1.00  0.00           H  
ATOM   2283 1HB  TYR B 142      25.479  28.518  37.926  1.00  0.00           H  
ATOM   2284 2HB  TYR B 142      26.159  29.497  36.634  1.00  0.00           H  
ATOM   2285  HD1 TYR B 142      26.426  26.136  38.324  1.00  0.00           H  
ATOM   2286  HD2 TYR B 142      27.580  28.601  35.014  1.00  0.00           H  
ATOM   2287  HE1 TYR B 142      27.392  24.186  37.223  1.00  0.00           H  
ATOM   2288  HE2 TYR B 142      28.535  26.647  33.873  1.00  0.00           H  
ATOM   2289  HH  TYR B 142      28.694  23.441  35.456  1.00  0.00           H  
ATOM   2290  N   THR B 143      27.732  31.788  38.088  1.00  0.00           N  
ATOM   2291  CA  THR B 143      27.424  33.204  38.295  1.00  0.00           C  
ATOM   2292  C   THR B 143      27.159  33.971  37.031  1.00  0.00           C  
ATOM   2293  O   THR B 143      27.931  33.908  36.074  1.00  0.00           O  
ATOM   2294  CB  THR B 143      28.562  33.941  38.976  1.00  0.00           C  
ATOM   2295  OG1 THR B 143      28.825  33.349  40.227  1.00  0.00           O  
ATOM   2296  CG2 THR B 143      28.227  35.384  39.143  1.00  0.00           C  
ATOM   2297  H   THR B 143      28.557  31.497  37.566  1.00  0.00           H  
ATOM   2298  HA  THR B 143      26.533  33.288  38.912  1.00  0.00           H  
ATOM   2299  HB  THR B 143      29.408  33.878  38.373  1.00  0.00           H  
ATOM   2300  HG1 THR B 143      28.236  33.702  40.862  1.00  0.00           H  
ATOM   2301 1HG2 THR B 143      29.066  35.876  39.638  1.00  0.00           H  
ATOM   2302 2HG2 THR B 143      28.067  35.854  38.195  1.00  0.00           H  
ATOM   2303 3HG2 THR B 143      27.335  35.483  39.760  1.00  0.00           H  
ATOM   2304  N   LEU B 144      26.088  34.746  37.063  1.00  0.00           N  
ATOM   2305  CA  LEU B 144      25.775  35.624  35.970  1.00  0.00           C  
ATOM   2306  C   LEU B 144      26.020  37.071  36.368  1.00  0.00           C  
ATOM   2307  O   LEU B 144      25.498  37.563  37.380  1.00  0.00           O  
ATOM   2308  CB  LEU B 144      24.335  35.414  35.487  1.00  0.00           C  
ATOM   2309  CG  LEU B 144      23.829  36.375  34.368  1.00  0.00           C  
ATOM   2310  CD1 LEU B 144      24.653  36.219  33.148  1.00  0.00           C  
ATOM   2311  CD2 LEU B 144      22.378  36.011  33.995  1.00  0.00           C  
ATOM   2312  H   LEU B 144      25.501  34.744  37.898  1.00  0.00           H  
ATOM   2313  HA  LEU B 144      26.450  35.391  35.135  1.00  0.00           H  
ATOM   2314 1HB  LEU B 144      24.252  34.408  35.122  1.00  0.00           H  
ATOM   2315 2HB  LEU B 144      23.674  35.529  36.348  1.00  0.00           H  
ATOM   2316  HG  LEU B 144      23.892  37.408  34.707  1.00  0.00           H  
ATOM   2317 1HD1 LEU B 144      24.280  36.862  32.424  1.00  0.00           H  
ATOM   2318 2HD1 LEU B 144      25.687  36.467  33.330  1.00  0.00           H  
ATOM   2319 3HD1 LEU B 144      24.593  35.234  32.801  1.00  0.00           H  
ATOM   2320 1HD2 LEU B 144      22.023  36.675  33.205  1.00  0.00           H  
ATOM   2321 2HD2 LEU B 144      22.344  34.985  33.640  1.00  0.00           H  
ATOM   2322 3HD2 LEU B 144      21.734  36.102  34.854  1.00  0.00           H  
ATOM   2323  N   LEU B 145      26.870  37.707  35.567  1.00  0.00           N  
ATOM   2324  CA  LEU B 145      27.268  39.085  35.703  1.00  0.00           C  
ATOM   2325  C   LEU B 145      26.735  39.962  34.588  1.00  0.00           C  
ATOM   2326  O   LEU B 145      27.183  39.870  33.454  1.00  0.00           O  
ATOM   2327  CB  LEU B 145      28.779  39.158  35.656  1.00  0.00           C  
ATOM   2328  CG  LEU B 145      29.439  38.282  36.668  1.00  0.00           C  
ATOM   2329  CD1 LEU B 145      30.887  38.294  36.410  1.00  0.00           C  
ATOM   2330  CD2 LEU B 145      29.084  38.755  38.058  1.00  0.00           C  
ATOM   2331  H   LEU B 145      27.276  37.177  34.796  1.00  0.00           H  
ATOM   2332  HA  LEU B 145      26.901  39.460  36.652  1.00  0.00           H  
ATOM   2333 1HB  LEU B 145      29.095  38.862  34.680  1.00  0.00           H  
ATOM   2334 2HB  LEU B 145      29.092  40.185  35.821  1.00  0.00           H  
ATOM   2335  HG  LEU B 145      29.095  37.253  36.545  1.00  0.00           H  
ATOM   2336 1HD1 LEU B 145      31.377  37.653  37.120  1.00  0.00           H  
ATOM   2337 2HD1 LEU B 145      31.067  37.931  35.407  1.00  0.00           H  
ATOM   2338 3HD1 LEU B 145      31.261  39.311  36.507  1.00  0.00           H  
ATOM   2339 1HD2 LEU B 145      29.565  38.124  38.787  1.00  0.00           H  
ATOM   2340 2HD2 LEU B 145      29.421  39.777  38.197  1.00  0.00           H  
ATOM   2341 3HD2 LEU B 145      28.003  38.714  38.193  1.00  0.00           H  
ATOM   2342  N   ALA B 146      25.764  40.793  34.911  1.00  0.00           N  
ATOM   2343  CA  ALA B 146      25.162  41.681  33.920  1.00  0.00           C  
ATOM   2344  C   ALA B 146      25.784  43.067  34.110  1.00  0.00           C  
ATOM   2345  O   ALA B 146      25.863  43.554  35.244  1.00  0.00           O  
ATOM   2346  CB  ALA B 146      23.639  41.684  34.079  1.00  0.00           C  
ATOM   2347  H   ALA B 146      25.473  40.843  35.888  1.00  0.00           H  
ATOM   2348  HA  ALA B 146      25.428  41.335  32.928  1.00  0.00           H  
ATOM   2349 1HB  ALA B 146      23.191  42.338  33.349  1.00  0.00           H  
ATOM   2350 2HB  ALA B 146      23.260  40.671  33.939  1.00  0.00           H  
ATOM   2351 3HB  ALA B 146      23.374  42.022  35.064  1.00  0.00           H  
ATOM   2352  N   ALA B 147      26.228  43.730  33.039  1.00  0.00           N  
ATOM   2353  CA  ALA B 147      26.859  45.030  33.260  1.00  0.00           C  
ATOM   2354  C   ALA B 147      26.602  46.092  32.191  1.00  0.00           C  
ATOM   2355  O   ALA B 147      26.599  45.833  30.988  1.00  0.00           O  
ATOM   2356  CB  ALA B 147      28.352  44.811  33.390  1.00  0.00           C  
ATOM   2357  H   ALA B 147      26.194  43.288  32.119  1.00  0.00           H  
ATOM   2358  HA  ALA B 147      26.478  45.428  34.191  1.00  0.00           H  
ATOM   2359 1HB  ALA B 147      28.833  45.762  33.614  1.00  0.00           H  
ATOM   2360 2HB  ALA B 147      28.550  44.102  34.197  1.00  0.00           H  
ATOM   2361 3HB  ALA B 147      28.742  44.417  32.456  1.00  0.00           H  
ATOM   2362  N   ASN B 148      26.437  47.333  32.647  1.00  0.00           N  
ATOM   2363  CA  ASN B 148      26.211  48.461  31.735  1.00  0.00           C  
ATOM   2364  C   ASN B 148      26.976  49.653  32.359  1.00  0.00           C  
ATOM   2365  O   ASN B 148      27.695  49.422  33.329  1.00  0.00           O  
ATOM   2366  CB  ASN B 148      24.720  48.709  31.532  1.00  0.00           C  
ATOM   2367  CG  ASN B 148      24.010  49.191  32.691  1.00  0.00           C  
ATOM   2368  OD1 ASN B 148      24.592  49.640  33.708  1.00  0.00           O  
ATOM   2369  ND2 ASN B 148      22.699  49.150  32.518  1.00  0.00           N  
ATOM   2370  H   ASN B 148      26.517  47.482  33.655  1.00  0.00           H  
ATOM   2371  HA  ASN B 148      26.660  48.240  30.763  1.00  0.00           H  
ATOM   2372 1HB  ASN B 148      24.456  49.253  30.639  1.00  0.00           H  
ATOM   2373 2HB  ASN B 148      24.294  47.732  31.350  1.00  0.00           H  
ATOM   2374 1HD2 ASN B 148      22.046  49.467  33.222  1.00  0.00           H  
ATOM   2375 2HD2 ASN B 148      22.356  48.762  31.637  1.00  0.00           H  
ATOM   2376  N   PRO B 149      26.841  50.928  31.893  1.00  0.00           N  
ATOM   2377  CA  PRO B 149      27.579  52.089  32.378  1.00  0.00           C  
ATOM   2378  C   PRO B 149      27.484  52.390  33.874  1.00  0.00           C  
ATOM   2379  O   PRO B 149      28.374  53.058  34.415  1.00  0.00           O  
ATOM   2380  CB  PRO B 149      26.944  53.255  31.607  1.00  0.00           C  
ATOM   2381  CG  PRO B 149      26.493  52.675  30.316  1.00  0.00           C  
ATOM   2382  CD  PRO B 149      26.023  51.284  30.674  1.00  0.00           C  
ATOM   2383  HA  PRO B 149      28.633  51.974  32.091  1.00  0.00           H  
ATOM   2384 1HB  PRO B 149      26.106  53.673  32.193  1.00  0.00           H  
ATOM   2385 2HB  PRO B 149      27.677  54.062  31.473  1.00  0.00           H  
ATOM   2386 1HG  PRO B 149      25.698  53.298  29.878  1.00  0.00           H  
ATOM   2387 2HG  PRO B 149      27.327  52.680  29.594  1.00  0.00           H  
ATOM   2388 1HD  PRO B 149      24.972  51.360  30.934  1.00  0.00           H  
ATOM   2389 2HD  PRO B 149      26.229  50.616  29.824  1.00  0.00           H  
ATOM   2390  N   PHE B 150      26.428  51.913  34.553  1.00  0.00           N  
ATOM   2391  CA  PHE B 150      26.246  52.222  35.964  1.00  0.00           C  
ATOM   2392  C   PHE B 150      27.042  51.300  36.879  1.00  0.00           C  
ATOM   2393  O   PHE B 150      27.332  51.609  38.027  1.00  0.00           O  
ATOM   2394  CB  PHE B 150      24.776  52.047  36.338  1.00  0.00           C  
ATOM   2395  CG  PHE B 150      23.793  52.995  35.734  1.00  0.00           C  
ATOM   2396  CD1 PHE B 150      23.248  52.709  34.516  1.00  0.00           C  
ATOM   2397  CD2 PHE B 150      23.363  54.092  36.361  1.00  0.00           C  
ATOM   2398  CE1 PHE B 150      22.301  53.509  33.944  1.00  0.00           C  
ATOM   2399  CE2 PHE B 150      22.400  54.895  35.796  1.00  0.00           C  
ATOM   2400  CZ  PHE B 150      21.874  54.591  34.588  1.00  0.00           C  
ATOM   2401  H   PHE B 150      25.749  51.303  34.100  1.00  0.00           H  
ATOM   2402  HA  PHE B 150      26.559  53.253  36.140  1.00  0.00           H  
ATOM   2403 1HB  PHE B 150      24.463  51.041  36.085  1.00  0.00           H  
ATOM   2404 2HB  PHE B 150      24.679  52.129  37.420  1.00  0.00           H  
ATOM   2405  HD1 PHE B 150      23.572  51.822  34.002  1.00  0.00           H  
ATOM   2406  HD2 PHE B 150      23.769  54.344  37.321  1.00  0.00           H  
ATOM   2407  HE1 PHE B 150      21.882  53.246  32.968  1.00  0.00           H  
ATOM   2408  HE2 PHE B 150      22.050  55.779  36.311  1.00  0.00           H  
ATOM   2409  HZ  PHE B 150      21.115  55.227  34.150  1.00  0.00           H  
ATOM   2410  N   GLY B 151      27.350  50.129  36.418  1.00  0.00           N  
ATOM   2411  CA  GLY B 151      27.881  49.181  37.373  1.00  0.00           C  
ATOM   2412  C   GLY B 151      27.770  47.735  36.907  1.00  0.00           C  
ATOM   2413  O   GLY B 151      27.913  47.456  35.720  1.00  0.00           O  
ATOM   2414  H   GLY B 151      27.225  49.885  35.434  1.00  0.00           H  
ATOM   2415 1HA  GLY B 151      28.921  49.425  37.590  1.00  0.00           H  
ATOM   2416 2HA  GLY B 151      27.323  49.297  38.294  1.00  0.00           H  
ATOM   2417  N   GLN B 152      27.541  46.860  37.896  1.00  0.00           N  
ATOM   2418  CA  GLN B 152      27.454  45.412  37.771  1.00  0.00           C  
ATOM   2419  C   GLN B 152      26.308  44.809  38.590  1.00  0.00           C  
ATOM   2420  O   GLN B 152      26.168  45.054  39.784  1.00  0.00           O  
ATOM   2421  CB  GLN B 152      28.721  44.755  38.355  1.00  0.00           C  
ATOM   2422  CG  GLN B 152      28.795  43.218  38.184  1.00  0.00           C  
ATOM   2423  CD  GLN B 152      30.140  42.634  38.619  1.00  0.00           C  
ATOM   2424  OE1 GLN B 152      30.417  42.609  39.845  1.00  0.00           O  
ATOM   2425  NE2 GLN B 152      30.949  42.157  37.674  1.00  0.00           N  
ATOM   2426  H   GLN B 152      27.436  47.264  38.826  1.00  0.00           H  
ATOM   2427  HA  GLN B 152      27.310  45.149  36.729  1.00  0.00           H  
ATOM   2428 1HB  GLN B 152      29.600  45.187  37.885  1.00  0.00           H  
ATOM   2429 2HB  GLN B 152      28.783  44.983  39.415  1.00  0.00           H  
ATOM   2430 1HG  GLN B 152      28.045  42.747  38.809  1.00  0.00           H  
ATOM   2431 2HG  GLN B 152      28.614  42.955  37.138  1.00  0.00           H  
ATOM   2432 1HE2 GLN B 152      31.840  41.758  37.921  1.00  0.00           H  
ATOM   2433 2HE2 GLN B 152      30.672  42.189  36.713  1.00  0.00           H  
ATOM   2434  N   ALA B 153      25.533  43.940  37.975  1.00  0.00           N  
ATOM   2435  CA  ALA B 153      24.540  43.205  38.738  1.00  0.00           C  
ATOM   2436  C   ALA B 153      25.013  41.755  38.801  1.00  0.00           C  
ATOM   2437  O   ALA B 153      25.648  41.260  37.867  1.00  0.00           O  
ATOM   2438  CB  ALA B 153      23.142  43.355  38.140  1.00  0.00           C  
ATOM   2439  H   ALA B 153      25.648  43.764  36.984  1.00  0.00           H  
ATOM   2440  HA  ALA B 153      24.513  43.590  39.759  1.00  0.00           H  
ATOM   2441 1HB  ALA B 153      22.430  42.827  38.743  1.00  0.00           H  
ATOM   2442 2HB  ALA B 153      22.882  44.400  38.124  1.00  0.00           H  
ATOM   2443 3HB  ALA B 153      23.120  42.969  37.131  1.00  0.00           H  
ATOM   2444  N   SER B 154      24.689  41.061  39.879  1.00  0.00           N  
ATOM   2445  CA  SER B 154      25.118  39.693  39.989  1.00  0.00           C  
ATOM   2446  C   SER B 154      24.148  38.780  40.668  1.00  0.00           C  
ATOM   2447  O   SER B 154      23.589  39.093  41.712  1.00  0.00           O  
ATOM   2448  CB  SER B 154      26.391  39.658  40.779  1.00  0.00           C  
ATOM   2449  OG  SER B 154      26.841  38.366  40.924  1.00  0.00           O  
ATOM   2450  H   SER B 154      24.217  41.509  40.652  1.00  0.00           H  
ATOM   2451  HA  SER B 154      25.304  39.312  39.001  1.00  0.00           H  
ATOM   2452 1HB  SER B 154      27.138  40.247  40.232  1.00  0.00           H  
ATOM   2453 2HB  SER B 154      26.233  40.127  41.734  1.00  0.00           H  
ATOM   2454  HG  SER B 154      27.465  38.222  40.210  1.00  0.00           H  
ATOM   2455  N   ALA B 155      24.030  37.577  40.084  1.00  0.00           N  
ATOM   2456  CA  ALA B 155      23.234  36.497  40.667  1.00  0.00           C  
ATOM   2457  C   ALA B 155      24.020  35.203  40.561  1.00  0.00           C  
ATOM   2458  O   ALA B 155      24.726  34.979  39.560  1.00  0.00           O  
ATOM   2459  CB  ALA B 155      21.889  36.384  39.973  1.00  0.00           C  
ATOM   2460  H   ALA B 155      24.503  37.417  39.187  1.00  0.00           H  
ATOM   2461  HA  ALA B 155      23.086  36.702  41.743  1.00  0.00           H  
ATOM   2462 1HB  ALA B 155      21.313  35.575  40.416  1.00  0.00           H  
ATOM   2463 2HB  ALA B 155      21.352  37.317  40.094  1.00  0.00           H  
ATOM   2464 3HB  ALA B 155      22.053  36.193  38.923  1.00  0.00           H  
ATOM   2465  N   SER B 156      23.909  34.350  41.585  1.00  0.00           N  
ATOM   2466  CA  SER B 156      24.628  33.076  41.579  1.00  0.00           C  
ATOM   2467  C   SER B 156      23.773  31.930  42.022  1.00  0.00           C  
ATOM   2468  O   SER B 156      22.922  32.089  42.872  1.00  0.00           O  
ATOM   2469  CB  SER B 156      25.819  33.089  42.501  1.00  0.00           C  
ATOM   2470  OG  SER B 156      26.771  33.963  42.040  1.00  0.00           O  
ATOM   2471  H   SER B 156      23.320  34.602  42.371  1.00  0.00           H  
ATOM   2472  HA  SER B 156      24.962  32.871  40.572  1.00  0.00           H  
ATOM   2473 1HB  SER B 156      25.500  33.375  43.502  1.00  0.00           H  
ATOM   2474 2HB  SER B 156      26.238  32.088  42.560  1.00  0.00           H  
ATOM   2475  HG  SER B 156      27.310  33.438  41.474  1.00  0.00           H  
ATOM   2476  N   ILE B 157      24.075  30.779  41.473  1.00  0.00           N  
ATOM   2477  CA  ILE B 157      23.284  29.623  41.799  1.00  0.00           C  
ATOM   2478  C   ILE B 157      24.067  28.282  41.731  1.00  0.00           C  
ATOM   2479  O   ILE B 157      25.017  28.131  40.958  1.00  0.00           O  
ATOM   2480  CB  ILE B 157      22.096  29.627  40.828  1.00  0.00           C  
ATOM   2481  CG1 ILE B 157      21.015  28.715  41.288  1.00  0.00           C  
ATOM   2482  CG2 ILE B 157      22.620  29.189  39.409  1.00  0.00           C  
ATOM   2483  CD1 ILE B 157      19.724  29.001  40.618  1.00  0.00           C  
ATOM   2484  H   ILE B 157      24.804  30.724  40.753  1.00  0.00           H  
ATOM   2485  HA  ILE B 157      22.923  29.750  42.828  1.00  0.00           H  
ATOM   2486  HB  ILE B 157      21.685  30.630  40.769  1.00  0.00           H  
ATOM   2487 1HG1 ILE B 157      21.282  27.674  41.096  1.00  0.00           H  
ATOM   2488 2HG1 ILE B 157      20.875  28.853  42.358  1.00  0.00           H  
ATOM   2489 1HG2 ILE B 157      21.823  29.215  38.686  1.00  0.00           H  
ATOM   2490 2HG2 ILE B 157      23.409  29.866  39.094  1.00  0.00           H  
ATOM   2491 3HG2 ILE B 157      23.022  28.176  39.442  1.00  0.00           H  
ATOM   2492 1HD1 ILE B 157      18.988  28.347  41.019  1.00  0.00           H  
ATOM   2493 2HD1 ILE B 157      19.421  30.035  40.811  1.00  0.00           H  
ATOM   2494 3HD1 ILE B 157      19.814  28.850  39.557  1.00  0.00           H  
ATOM   2495  N   MET B 158      23.674  27.342  42.552  1.00  0.00           N  
ATOM   2496  CA  MET B 158      24.311  26.042  42.428  1.00  0.00           C  
ATOM   2497  C   MET B 158      23.630  25.215  41.410  1.00  0.00           C  
ATOM   2498  O   MET B 158      22.398  25.266  41.246  1.00  0.00           O  
ATOM   2499  CB  MET B 158      24.366  25.285  43.741  1.00  0.00           C  
ATOM   2500  CG  MET B 158      24.982  26.003  44.761  1.00  0.00           C  
ATOM   2501  SD  MET B 158      26.680  26.428  44.332  1.00  0.00           S  
ATOM   2502  CE  MET B 158      27.542  24.960  44.390  1.00  0.00           C  
ATOM   2503  H   MET B 158      22.922  27.485  43.220  1.00  0.00           H  
ATOM   2504  HA  MET B 158      25.324  26.200  42.104  1.00  0.00           H  
ATOM   2505 1HB  MET B 158      23.376  25.044  44.083  1.00  0.00           H  
ATOM   2506 2HB  MET B 158      24.931  24.355  43.610  1.00  0.00           H  
ATOM   2507 1HG  MET B 158      24.421  26.906  44.934  1.00  0.00           H  
ATOM   2508 2HG  MET B 158      24.980  25.406  45.667  1.00  0.00           H  
ATOM   2509 1HE  MET B 158      28.583  25.157  44.153  1.00  0.00           H  
ATOM   2510 2HE  MET B 158      27.458  24.527  45.386  1.00  0.00           H  
ATOM   2511 3HE  MET B 158      27.113  24.283  43.656  1.00  0.00           H  
ATOM   2512  N   ALA B 159      24.403  24.366  40.753  1.00  0.00           N  
ATOM   2513  CA  ALA B 159      23.855  23.408  39.831  1.00  0.00           C  
ATOM   2514  C   ALA B 159      24.580  22.107  40.019  1.00  0.00           C  
ATOM   2515  O   ALA B 159      25.761  22.067  40.404  1.00  0.00           O  
ATOM   2516  CB  ALA B 159      23.987  23.877  38.393  1.00  0.00           C  
ATOM   2517  H   ALA B 159      25.411  24.438  40.891  1.00  0.00           H  
ATOM   2518  HA  ALA B 159      22.803  23.249  40.074  1.00  0.00           H  
ATOM   2519 1HB  ALA B 159      23.557  23.122  37.729  1.00  0.00           H  
ATOM   2520 2HB  ALA B 159      23.449  24.818  38.258  1.00  0.00           H  
ATOM   2521 3HB  ALA B 159      25.033  24.021  38.143  1.00  0.00           H  
ATOM   2522  N   ALA B 160      23.873  21.031  39.702  1.00  0.00           N  
ATOM   2523  CA  ALA B 160      24.454  19.710  39.636  1.00  0.00           C  
ATOM   2524  C   ALA B 160      23.722  18.985  38.539  1.00  0.00           C  
ATOM   2525  O   ALA B 160      22.496  19.062  38.448  1.00  0.00           O  
ATOM   2526  CB  ALA B 160      24.348  18.956  40.942  1.00  0.00           C  
ATOM   2527  H   ALA B 160      22.905  21.149  39.449  1.00  0.00           H  
ATOM   2528  HA  ALA B 160      25.488  19.805  39.353  1.00  0.00           H  
ATOM   2529 1HB  ALA B 160      24.793  17.968  40.819  1.00  0.00           H  
ATOM   2530 2HB  ALA B 160      24.889  19.500  41.717  1.00  0.00           H  
ATOM   2531 3HB  ALA B 160      23.305  18.856  41.224  1.00  0.00           H  
ATOM   2532  N   PHE B 161      24.460  18.272  37.720  1.00  0.00           N  
ATOM   2533  CA  PHE B 161      23.850  17.620  36.590  1.00  0.00           C  
ATOM   2534  C   PHE B 161      23.872  16.108  36.719  1.00  0.00           C  
ATOM   2535  O   PHE B 161      22.986  15.401  36.228  1.00  0.00           O  
ATOM   2536  CB  PHE B 161      24.625  18.068  35.356  1.00  0.00           C  
ATOM   2537  CG  PHE B 161      24.658  19.603  35.245  1.00  0.00           C  
ATOM   2538  CD1 PHE B 161      25.817  20.336  35.468  1.00  0.00           C  
ATOM   2539  CD2 PHE B 161      23.534  20.300  34.946  1.00  0.00           C  
ATOM   2540  CE1 PHE B 161      25.799  21.734  35.363  1.00  0.00           C  
ATOM   2541  CE2 PHE B 161      23.510  21.682  34.841  1.00  0.00           C  
ATOM   2542  CZ  PHE B 161      24.644  22.393  35.046  1.00  0.00           C  
ATOM   2543  H   PHE B 161      25.467  18.239  37.862  1.00  0.00           H  
ATOM   2544  HA  PHE B 161      22.811  17.947  36.504  1.00  0.00           H  
ATOM   2545 1HB  PHE B 161      25.649  17.695  35.396  1.00  0.00           H  
ATOM   2546 2HB  PHE B 161      24.156  17.665  34.466  1.00  0.00           H  
ATOM   2547  HD1 PHE B 161      26.743  19.811  35.728  1.00  0.00           H  
ATOM   2548  HD2 PHE B 161      22.658  19.737  34.797  1.00  0.00           H  
ATOM   2549  HE1 PHE B 161      26.706  22.298  35.535  1.00  0.00           H  
ATOM   2550  HE2 PHE B 161      22.583  22.195  34.596  1.00  0.00           H  
ATOM   2551  HZ  PHE B 161      24.637  23.475  34.962  1.00  0.00           H  
ATOM   2552  N   MET B 162      24.902  15.615  37.379  1.00  0.00           N  
ATOM   2553  CA  MET B 162      25.133  14.193  37.478  1.00  0.00           C  
ATOM   2554  C   MET B 162      26.009  13.933  38.686  1.00  0.00           C  
ATOM   2555  O   MET B 162      26.960  14.675  38.912  1.00  0.00           O  
ATOM   2556  CB  MET B 162      25.795  13.778  36.184  1.00  0.00           C  
ATOM   2557  CG  MET B 162      26.084  12.366  35.952  1.00  0.00           C  
ATOM   2558  SD  MET B 162      26.980  12.209  34.396  1.00  0.00           S  
ATOM   2559  CE  MET B 162      25.602  12.421  33.249  1.00  0.00           C  
ATOM   2560  H   MET B 162      25.563  16.249  37.793  1.00  0.00           H  
ATOM   2561  HA  MET B 162      24.183  13.673  37.615  1.00  0.00           H  
ATOM   2562 1HB  MET B 162      25.173  14.101  35.356  1.00  0.00           H  
ATOM   2563 2HB  MET B 162      26.722  14.304  36.095  1.00  0.00           H  
ATOM   2564 1HG  MET B 162      26.701  11.973  36.764  1.00  0.00           H  
ATOM   2565 2HG  MET B 162      25.159  11.786  35.892  1.00  0.00           H  
ATOM   2566 1HE  MET B 162      25.950  12.354  32.223  1.00  0.00           H  
ATOM   2567 2HE  MET B 162      24.867  11.657  33.437  1.00  0.00           H  
ATOM   2568 3HE  MET B 162      25.142  13.395  33.397  1.00  0.00           H  
ATOM   2569  N   ASP B 163      25.693  12.920  39.481  1.00  0.00           N  
ATOM   2570  CA  ASP B 163      26.540  12.612  40.623  1.00  0.00           C  
ATOM   2571  C   ASP B 163      27.918  12.188  40.134  1.00  0.00           C  
ATOM   2572  O   ASP B 163      28.033  11.554  39.086  1.00  0.00           O  
ATOM   2573  CB  ASP B 163      25.935  11.517  41.477  1.00  0.00           C  
ATOM   2574  CG  ASP B 163      24.751  12.005  42.223  1.00  0.00           C  
ATOM   2575  OD1 ASP B 163      24.584  13.198  42.283  1.00  0.00           O  
ATOM   2576  OD2 ASP B 163      24.014  11.202  42.737  1.00  0.00           O  
ATOM   2577  H   ASP B 163      24.884  12.351  39.275  1.00  0.00           H  
ATOM   2578  HA  ASP B 163      26.650  13.505  41.234  1.00  0.00           H  
ATOM   2579 1HB  ASP B 163      25.640  10.684  40.847  1.00  0.00           H  
ATOM   2580 2HB  ASP B 163      26.683  11.153  42.184  1.00  0.00           H  
ATOM   2581  N   ASN B 164      28.961  12.528  40.874  1.00  0.00           N  
ATOM   2582  CA  ASN B 164      30.308  12.112  40.502  1.00  0.00           C  
ATOM   2583  C   ASN B 164      30.535  10.598  40.734  1.00  0.00           C  
ATOM   2584  O   ASN B 164      29.927  10.048  41.649  1.00  0.00           O  
ATOM   2585  CB  ASN B 164      31.339  12.964  41.223  1.00  0.00           C  
ATOM   2586  CG  ASN B 164      31.205  12.924  42.753  1.00  0.00           C  
ATOM   2587  OD1 ASN B 164      30.184  13.370  43.317  1.00  0.00           O  
ATOM   2588  ND2 ASN B 164      32.210  12.407  43.421  1.00  0.00           N  
ATOM   2589  H   ASN B 164      28.810  13.072  41.712  1.00  0.00           H  
ATOM   2590  HA  ASN B 164      30.405  12.323  39.450  1.00  0.00           H  
ATOM   2591 1HB  ASN B 164      32.342  12.632  40.954  1.00  0.00           H  
ATOM   2592 2HB  ASN B 164      31.240  13.995  40.890  1.00  0.00           H  
ATOM   2593 1HD2 ASN B 164      32.175  12.356  44.422  1.00  0.00           H  
ATOM   2594 2HD2 ASN B 164      33.006  12.051  42.928  1.00  0.00           H  
ATOM   2595  N   PRO B 165      31.368   9.926  39.892  1.00  0.00           N  
ATOM   2596  CA  PRO B 165      31.847   8.533  40.001  1.00  0.00           C  
ATOM   2597  C   PRO B 165      32.348   8.133  41.398  1.00  0.00           C  
ATOM   2598  O   PRO B 165      33.207   8.825  41.970  1.00  0.00           O  
ATOM   2599  OXT PRO B 165      32.179   6.956  41.753  1.00  0.00           O  
ATOM   2600  CB  PRO B 165      32.998   8.522  38.976  1.00  0.00           C  
ATOM   2601  CG  PRO B 165      32.606   9.548  37.948  1.00  0.00           C  
ATOM   2602  CD  PRO B 165      31.967  10.664  38.731  1.00  0.00           C  
ATOM   2603  HA  PRO B 165      31.039   7.857  39.680  1.00  0.00           H  
ATOM   2604 1HB  PRO B 165      33.952   8.766  39.474  1.00  0.00           H  
ATOM   2605 2HB  PRO B 165      33.123   7.524  38.546  1.00  0.00           H  
ATOM   2606 1HG  PRO B 165      33.488   9.871  37.376  1.00  0.00           H  
ATOM   2607 2HG  PRO B 165      31.923   9.102  37.220  1.00  0.00           H  
ATOM   2608 1HD  PRO B 165      32.723  11.383  39.050  1.00  0.00           H  
ATOM   2609 2HD  PRO B 165      31.209  11.103  38.076  1.00  0.00           H  
TER                                                                             
REMARK PDBinfo-LABEL:    1 BOINC bcov_6ala_r1_ems_3hM_698_000000000_0001_1_19_H_.._HEEH_08998_0001_0001_0001__native

score -450.986
silent_score -450.986
time -931.369
                             
