# Supplementary material for: Design of protein-binding proteins from the target structure alone
Source: Nature. 2022 Mar 24;605(7910):551–60. doi: 10.1038/s41586-022-04654-9 (PMC9117152; doi:10.1038/s41586-022-04654-9)
Supplement: Supplementary file 3 — Supplementary Code Design scripts and main pdb files. This compressed file is the main supplement and contains the following files: => cao_2021_protocol/ => design_models_final_combo_optimized/ => design_models_sequence/ => design_models_ssm_natives/ => ngs_analysis_scripts/ [file 41586_2022_4654_MOESM3_ESM.gz › supplemental_files/design_models_ssm_natives/TrkA_ssm/bcov_revert_r1_HEEH_24497_000000002_0001_43_64_H_.._EHEE_03015_0001_0001_0001_0001.pdb]

SSBOND     CYS B   84    CYS B  129                                       2.03  
ATOM      1  N   SER A   1      -0.758  46.197  50.892  1.00  0.00           N  
ATOM      2  CA  SER A   1       0.080  45.256  50.169  1.00  0.00           C  
ATOM      3  C   SER A   1      -0.677  44.640  49.008  1.00  0.00           C  
ATOM      4  O   SER A   1      -1.901  44.778  48.900  1.00  0.00           O  
ATOM      5  CB  SER A   1       0.533  44.163  51.107  1.00  0.00           C  
ATOM      6  OG  SER A   1      -0.560  43.410  51.533  1.00  0.00           O  
ATOM      7 1H   SER A   1      -0.257  47.058  51.059  1.00  0.00           H  
ATOM      8 2H   SER A   1      -1.587  46.384  50.347  1.00  0.00           H  
ATOM      9 3H   SER A   1      -1.021  45.776  51.772  1.00  0.00           H  
ATOM     10  HA  SER A   1       0.953  45.784  49.778  1.00  0.00           H  
ATOM     11 1HB  SER A   1       1.251  43.519  50.596  1.00  0.00           H  
ATOM     12 2HB  SER A   1       1.033  44.593  51.967  1.00  0.00           H  
ATOM     13  HG  SER A   1      -0.198  42.700  52.075  1.00  0.00           H  
ATOM     14  N   TYR A   2       0.050  43.959  48.135  1.00  0.00           N  
ATOM     15  CA  TYR A   2      -0.522  43.283  46.988  1.00  0.00           C  
ATOM     16  C   TYR A   2      -0.101  41.807  46.992  1.00  0.00           C  
ATOM     17  O   TYR A   2       1.053  41.464  47.293  1.00  0.00           O  
ATOM     18  CB  TYR A   2      -0.085  43.967  45.693  1.00  0.00           C  
ATOM     19  CG  TYR A   2      -0.734  43.392  44.482  1.00  0.00           C  
ATOM     20  CD1 TYR A   2      -1.967  43.882  44.112  1.00  0.00           C  
ATOM     21  CD2 TYR A   2      -0.146  42.377  43.756  1.00  0.00           C  
ATOM     22  CE1 TYR A   2      -2.612  43.372  43.021  1.00  0.00           C  
ATOM     23  CE2 TYR A   2      -0.808  41.866  42.656  1.00  0.00           C  
ATOM     24  CZ  TYR A   2      -2.026  42.359  42.293  1.00  0.00           C  
ATOM     25  OH  TYR A   2      -2.679  41.844  41.198  1.00  0.00           O  
ATOM     26  H   TYR A   2       1.059  43.916  48.270  1.00  0.00           H  
ATOM     27  HA  TYR A   2      -1.609  43.317  47.059  1.00  0.00           H  
ATOM     28 1HB  TYR A   2      -0.336  45.023  45.745  1.00  0.00           H  
ATOM     29 2HB  TYR A   2       0.981  43.900  45.575  1.00  0.00           H  
ATOM     30  HD1 TYR A   2      -2.430  44.682  44.693  1.00  0.00           H  
ATOM     31  HD2 TYR A   2       0.820  41.980  44.051  1.00  0.00           H  
ATOM     32  HE1 TYR A   2      -3.587  43.765  42.733  1.00  0.00           H  
ATOM     33  HE2 TYR A   2      -0.376  41.076  42.072  1.00  0.00           H  
ATOM     34  HH  TYR A   2      -3.558  42.226  41.142  1.00  0.00           H  
ATOM     35  N   THR A   3      -1.041  40.913  46.699  1.00  0.00           N  
ATOM     36  CA  THR A   3      -0.701  39.495  46.649  1.00  0.00           C  
ATOM     37  C   THR A   3      -0.770  38.974  45.229  1.00  0.00           C  
ATOM     38  O   THR A   3      -1.778  39.140  44.539  1.00  0.00           O  
ATOM     39  CB  THR A   3      -1.628  38.646  47.554  1.00  0.00           C  
ATOM     40  OG1 THR A   3      -1.499  39.080  48.913  1.00  0.00           O  
ATOM     41  CG2 THR A   3      -1.237  37.156  47.473  1.00  0.00           C  
ATOM     42  H   THR A   3      -1.983  41.213  46.482  1.00  0.00           H  
ATOM     43  HA  THR A   3       0.325  39.361  46.998  1.00  0.00           H  
ATOM     44  HB  THR A   3      -2.663  38.764  47.236  1.00  0.00           H  
ATOM     45  HG1 THR A   3      -1.860  39.965  48.997  1.00  0.00           H  
ATOM     46 1HG2 THR A   3      -1.890  36.576  48.123  1.00  0.00           H  
ATOM     47 2HG2 THR A   3      -1.340  36.790  46.453  1.00  0.00           H  
ATOM     48 3HG2 THR A   3      -0.201  37.033  47.798  1.00  0.00           H  
ATOM     49  N   TYR A   4       0.306  38.326  44.804  1.00  0.00           N  
ATOM     50  CA  TYR A   4       0.380  37.733  43.481  1.00  0.00           C  
ATOM     51  C   TYR A   4       0.748  36.259  43.638  1.00  0.00           C  
ATOM     52  O   TYR A   4       1.548  35.900  44.507  1.00  0.00           O  
ATOM     53  CB  TYR A   4       1.349  38.528  42.582  1.00  0.00           C  
ATOM     54  CG  TYR A   4       1.549  37.925  41.214  1.00  0.00           C  
ATOM     55  CD1 TYR A   4       0.524  37.893  40.296  1.00  0.00           C  
ATOM     56  CD2 TYR A   4       2.754  37.424  40.883  1.00  0.00           C  
ATOM     57  CE1 TYR A   4       0.733  37.313  39.062  1.00  0.00           C  
ATOM     58  CE2 TYR A   4       2.978  36.845  39.663  1.00  0.00           C  
ATOM     59  CZ  TYR A   4       1.974  36.780  38.759  1.00  0.00           C  
ATOM     60  OH  TYR A   4       2.185  36.186  37.546  1.00  0.00           O  
ATOM     61  H   TYR A   4       1.112  38.240  45.438  1.00  0.00           H  
ATOM     62  HA  TYR A   4      -0.609  37.768  43.023  1.00  0.00           H  
ATOM     63 1HB  TYR A   4       0.993  39.525  42.458  1.00  0.00           H  
ATOM     64 2HB  TYR A   4       2.310  38.612  43.070  1.00  0.00           H  
ATOM     65  HD1 TYR A   4      -0.453  38.307  40.546  1.00  0.00           H  
ATOM     66  HD2 TYR A   4       3.536  37.483  41.597  1.00  0.00           H  
ATOM     67  HE1 TYR A   4      -0.077  37.271  38.333  1.00  0.00           H  
ATOM     68  HE2 TYR A   4       3.959  36.437  39.421  1.00  0.00           H  
ATOM     69  HH  TYR A   4       1.380  36.235  37.024  1.00  0.00           H  
ATOM     70  N   SER A   5       0.147  35.373  42.856  1.00  0.00           N  
ATOM     71  CA  SER A   5       0.526  33.974  42.991  1.00  0.00           C  
ATOM     72  C   SER A   5       0.539  33.263  41.659  1.00  0.00           C  
ATOM     73  O   SER A   5      -0.160  33.645  40.715  1.00  0.00           O  
ATOM     74  CB  SER A   5      -0.422  33.269  43.942  1.00  0.00           C  
ATOM     75  OG  SER A   5      -1.730  33.242  43.429  1.00  0.00           O  
ATOM     76  H   SER A   5      -0.555  35.638  42.177  1.00  0.00           H  
ATOM     77  HA  SER A   5       1.533  33.915  43.406  1.00  0.00           H  
ATOM     78 1HB  SER A   5      -0.072  32.252  44.107  1.00  0.00           H  
ATOM     79 2HB  SER A   5      -0.413  33.779  44.905  1.00  0.00           H  
ATOM     80  HG  SER A   5      -2.262  32.787  44.085  1.00  0.00           H  
ATOM     81  N   PHE A   6       1.329  32.191  41.596  1.00  0.00           N  
ATOM     82  CA  PHE A   6       1.411  31.410  40.371  1.00  0.00           C  
ATOM     83  C   PHE A   6       1.658  29.906  40.548  1.00  0.00           C  
ATOM     84  O   PHE A   6       2.471  29.494  41.382  1.00  0.00           O  
ATOM     85  CB  PHE A   6       2.507  32.010  39.524  1.00  0.00           C  
ATOM     86  CG  PHE A   6       2.708  31.351  38.281  1.00  0.00           C  
ATOM     87  CD1 PHE A   6       1.864  31.590  37.228  1.00  0.00           C  
ATOM     88  CD2 PHE A   6       3.771  30.506  38.119  1.00  0.00           C  
ATOM     89  CE1 PHE A   6       2.077  30.983  36.033  1.00  0.00           C  
ATOM     90  CE2 PHE A   6       3.984  29.932  36.934  1.00  0.00           C  
ATOM     91  CZ  PHE A   6       3.138  30.156  35.886  1.00  0.00           C  
ATOM     92  H   PHE A   6       1.904  31.958  42.414  1.00  0.00           H  
ATOM     93  HA  PHE A   6       0.463  31.526  39.844  1.00  0.00           H  
ATOM     94 1HB  PHE A   6       2.284  33.064  39.326  1.00  0.00           H  
ATOM     95 2HB  PHE A   6       3.438  31.967  40.075  1.00  0.00           H  
ATOM     96  HD1 PHE A   6       1.020  32.271  37.356  1.00  0.00           H  
ATOM     97  HD2 PHE A   6       4.458  30.324  38.948  1.00  0.00           H  
ATOM     98  HE1 PHE A   6       1.408  31.168  35.195  1.00  0.00           H  
ATOM     99  HE2 PHE A   6       4.832  29.317  36.813  1.00  0.00           H  
ATOM    100  HZ  PHE A   6       3.314  29.689  34.929  1.00  0.00           H  
ATOM    101  N   THR A   7       0.953  29.086  39.750  1.00  0.00           N  
ATOM    102  CA  THR A   7       1.148  27.628  39.744  1.00  0.00           C  
ATOM    103  C   THR A   7       1.536  27.096  38.364  1.00  0.00           C  
ATOM    104  O   THR A   7       0.898  27.410  37.356  1.00  0.00           O  
ATOM    105  CB  THR A   7      -0.121  26.876  40.217  1.00  0.00           C  
ATOM    106  OG1 THR A   7      -0.435  27.264  41.560  1.00  0.00           O  
ATOM    107  CG2 THR A   7       0.103  25.340  40.167  1.00  0.00           C  
ATOM    108  H   THR A   7       0.269  29.474  39.115  1.00  0.00           H  
ATOM    109  HA  THR A   7       1.961  27.385  40.424  1.00  0.00           H  
ATOM    110  HB  THR A   7      -0.960  27.134  39.573  1.00  0.00           H  
ATOM    111  HG1 THR A   7      -0.748  28.169  41.561  1.00  0.00           H  
ATOM    112 1HG2 THR A   7      -0.796  24.838  40.512  1.00  0.00           H  
ATOM    113 2HG2 THR A   7       0.314  25.011  39.154  1.00  0.00           H  
ATOM    114 3HG2 THR A   7       0.932  25.066  40.805  1.00  0.00           H  
ATOM    115  N   VAL A   8       2.561  26.242  38.342  1.00  0.00           N  
ATOM    116  CA  VAL A   8       3.031  25.605  37.126  1.00  0.00           C  
ATOM    117  C   VAL A   8       2.506  24.176  37.045  1.00  0.00           C  
ATOM    118  O   VAL A   8       2.762  23.363  37.939  1.00  0.00           O  
ATOM    119  CB  VAL A   8       4.546  25.421  37.138  1.00  0.00           C  
ATOM    120  CG1 VAL A   8       4.984  24.816  35.860  1.00  0.00           C  
ATOM    121  CG2 VAL A   8       5.254  26.674  37.402  1.00  0.00           C  
ATOM    122  H   VAL A   8       3.043  26.055  39.218  1.00  0.00           H  
ATOM    123  HA  VAL A   8       2.704  26.180  36.261  1.00  0.00           H  
ATOM    124  HB  VAL A   8       4.772  24.705  37.900  1.00  0.00           H  
ATOM    125 1HG1 VAL A   8       6.023  24.649  35.947  1.00  0.00           H  
ATOM    126 2HG1 VAL A   8       4.495  23.899  35.667  1.00  0.00           H  
ATOM    127 3HG1 VAL A   8       4.772  25.485  35.042  1.00  0.00           H  
ATOM    128 1HG2 VAL A   8       6.333  26.504  37.417  1.00  0.00           H  
ATOM    129 2HG2 VAL A   8       5.009  27.315  36.630  1.00  0.00           H  
ATOM    130 3HG2 VAL A   8       4.941  27.091  38.360  1.00  0.00           H  
ATOM    131  N   ASP A   9       1.848  23.855  35.933  1.00  0.00           N  
ATOM    132  CA  ASP A   9       1.365  22.501  35.647  1.00  0.00           C  
ATOM    133  C   ASP A   9       2.444  21.748  34.846  1.00  0.00           C  
ATOM    134  O   ASP A   9       2.632  22.039  33.662  1.00  0.00           O  
ATOM    135  CB  ASP A   9       0.053  22.572  34.843  1.00  0.00           C  
ATOM    136  CG  ASP A   9      -0.567  21.199  34.527  1.00  0.00           C  
ATOM    137  OD1 ASP A   9       0.111  20.219  34.725  1.00  0.00           O  
ATOM    138  OD2 ASP A   9      -1.699  21.146  34.103  1.00  0.00           O  
ATOM    139  H   ASP A   9       1.674  24.585  35.259  1.00  0.00           H  
ATOM    140  HA  ASP A   9       1.193  21.971  36.585  1.00  0.00           H  
ATOM    141 1HB  ASP A   9      -0.676  23.164  35.396  1.00  0.00           H  
ATOM    142 2HB  ASP A   9       0.238  23.086  33.899  1.00  0.00           H  
ATOM    143  N   VAL A  10       3.205  20.848  35.485  1.00  0.00           N  
ATOM    144  CA  VAL A  10       4.315  20.198  34.800  1.00  0.00           C  
ATOM    145  C   VAL A  10       4.026  18.717  34.528  1.00  0.00           C  
ATOM    146  O   VAL A  10       3.808  17.923  35.452  1.00  0.00           O  
ATOM    147  CB  VAL A  10       5.566  20.267  35.685  1.00  0.00           C  
ATOM    148  CG1 VAL A  10       6.747  19.624  35.003  1.00  0.00           C  
ATOM    149  CG2 VAL A  10       5.853  21.620  36.110  1.00  0.00           C  
ATOM    150  H   VAL A  10       3.043  20.607  36.467  1.00  0.00           H  
ATOM    151  HA  VAL A  10       4.490  20.696  33.852  1.00  0.00           H  
ATOM    152  HB  VAL A  10       5.363  19.737  36.519  1.00  0.00           H  
ATOM    153 1HG1 VAL A  10       7.603  19.634  35.672  1.00  0.00           H  
ATOM    154 2HG1 VAL A  10       6.515  18.593  34.752  1.00  0.00           H  
ATOM    155 3HG1 VAL A  10       6.994  20.173  34.092  1.00  0.00           H  
ATOM    156 1HG2 VAL A  10       6.712  21.610  36.775  1.00  0.00           H  
ATOM    157 2HG2 VAL A  10       6.057  22.221  35.243  1.00  0.00           H  
ATOM    158 3HG2 VAL A  10       4.995  22.004  36.651  1.00  0.00           H  
ATOM    159  N   GLN A  11       4.067  18.331  33.259  1.00  0.00           N  
ATOM    160  CA  GLN A  11       3.811  16.946  32.895  1.00  0.00           C  
ATOM    161  C   GLN A  11       5.105  16.211  32.570  1.00  0.00           C  
ATOM    162  O   GLN A  11       5.722  16.466  31.534  1.00  0.00           O  
ATOM    163  CB  GLN A  11       2.841  16.889  31.715  1.00  0.00           C  
ATOM    164  CG  GLN A  11       1.468  17.487  32.031  1.00  0.00           C  
ATOM    165  CD  GLN A  11       0.790  16.685  33.126  1.00  0.00           C  
ATOM    166  OE1 GLN A  11       0.769  15.441  33.032  1.00  0.00           O  
ATOM    167  NE2 GLN A  11       0.250  17.344  34.146  1.00  0.00           N  
ATOM    168  H   GLN A  11       4.260  19.015  32.542  1.00  0.00           H  
ATOM    169  HA  GLN A  11       3.358  16.438  33.747  1.00  0.00           H  
ATOM    170 1HB  GLN A  11       3.264  17.427  30.867  1.00  0.00           H  
ATOM    171 2HB  GLN A  11       2.703  15.852  31.413  1.00  0.00           H  
ATOM    172 1HG  GLN A  11       1.585  18.517  32.387  1.00  0.00           H  
ATOM    173 2HG  GLN A  11       0.843  17.466  31.139  1.00  0.00           H  
ATOM    174 1HE2 GLN A  11      -0.179  16.829  34.906  1.00  0.00           H  
ATOM    175 2HE2 GLN A  11       0.262  18.378  34.206  1.00  0.00           H  
ATOM    176  N   GLY A  12       5.513  15.303  33.459  1.00  0.00           N  
ATOM    177  CA  GLY A  12       6.774  14.597  33.342  1.00  0.00           C  
ATOM    178  C   GLY A  12       7.820  15.294  34.193  1.00  0.00           C  
ATOM    179  O   GLY A  12       7.599  16.391  34.697  1.00  0.00           O  
ATOM    180  H   GLY A  12       4.940  15.099  34.284  1.00  0.00           H  
ATOM    181 1HA  GLY A  12       6.653  13.567  33.676  1.00  0.00           H  
ATOM    182 2HA  GLY A  12       7.094  14.572  32.300  1.00  0.00           H  
ATOM    183  N   ASP A  13       8.967  14.658  34.360  1.00  0.00           N  
ATOM    184  CA  ASP A  13      10.048  15.190  35.158  1.00  0.00           C  
ATOM    185  C   ASP A  13      11.386  15.178  34.415  1.00  0.00           C  
ATOM    186  O   ASP A  13      12.447  15.385  35.013  1.00  0.00           O  
ATOM    187  CB  ASP A  13      10.064  14.375  36.428  1.00  0.00           C  
ATOM    188  CG  ASP A  13      10.170  12.918  36.077  1.00  0.00           C  
ATOM    189  OD1 ASP A  13      10.241  12.623  34.877  1.00  0.00           O  
ATOM    190  OD2 ASP A  13      10.079  12.093  36.962  1.00  0.00           O  
ATOM    191  H   ASP A  13       9.121  13.724  33.966  1.00  0.00           H  
ATOM    192  HA  ASP A  13       9.814  16.224  35.414  1.00  0.00           H  
ATOM    193 1HB  ASP A  13      10.912  14.665  37.052  1.00  0.00           H  
ATOM    194 2HB  ASP A  13       9.151  14.553  36.997  1.00  0.00           H  
ATOM    195  N   ASP A  14      11.298  14.969  33.103  1.00  0.00           N  
ATOM    196  CA  ASP A  14      12.414  14.883  32.168  1.00  0.00           C  
ATOM    197  C   ASP A  14      12.863  16.251  31.668  1.00  0.00           C  
ATOM    198  O   ASP A  14      12.385  17.276  32.156  1.00  0.00           O  
ATOM    199  CB  ASP A  14      12.013  13.945  31.027  1.00  0.00           C  
ATOM    200  CG  ASP A  14      10.835  14.463  30.192  1.00  0.00           C  
ATOM    201  OD1 ASP A  14      10.476  15.637  30.320  1.00  0.00           O  
ATOM    202  OD2 ASP A  14      10.270  13.673  29.469  1.00  0.00           O  
ATOM    203  H   ASP A  14      10.368  14.833  32.728  1.00  0.00           H  
ATOM    204  HA  ASP A  14      13.258  14.427  32.686  1.00  0.00           H  
ATOM    205 1HB  ASP A  14      12.871  13.781  30.368  1.00  0.00           H  
ATOM    206 2HB  ASP A  14      11.741  12.973  31.445  1.00  0.00           H  
ATOM    207  N   GLU A  15      13.810  16.281  30.730  1.00  0.00           N  
ATOM    208  CA  GLU A  15      14.394  17.542  30.292  1.00  0.00           C  
ATOM    209  C   GLU A  15      13.378  18.509  29.675  1.00  0.00           C  
ATOM    210  O   GLU A  15      13.479  19.726  29.876  1.00  0.00           O  
ATOM    211  CB  GLU A  15      15.526  17.252  29.305  1.00  0.00           C  
ATOM    212  CG  GLU A  15      16.714  16.476  29.930  1.00  0.00           C  
ATOM    213  CD  GLU A  15      16.465  14.972  30.001  1.00  0.00           C  
ATOM    214  OE1 GLU A  15      15.410  14.551  29.575  1.00  0.00           O  
ATOM    215  OE2 GLU A  15      17.308  14.257  30.466  1.00  0.00           O  
ATOM    216  H   GLU A  15      14.169  15.411  30.333  1.00  0.00           H  
ATOM    217  HA  GLU A  15      14.830  18.023  31.164  1.00  0.00           H  
ATOM    218 1HB  GLU A  15      15.140  16.680  28.462  1.00  0.00           H  
ATOM    219 2HB  GLU A  15      15.913  18.193  28.914  1.00  0.00           H  
ATOM    220 1HG  GLU A  15      17.612  16.658  29.340  1.00  0.00           H  
ATOM    221 2HG  GLU A  15      16.892  16.855  30.937  1.00  0.00           H  
ATOM    222  N   ASP A  16      12.384  17.995  28.958  1.00  0.00           N  
ATOM    223  CA  ASP A  16      11.400  18.884  28.356  1.00  0.00           C  
ATOM    224  C   ASP A  16      10.489  19.444  29.441  1.00  0.00           C  
ATOM    225  O   ASP A  16      10.115  20.625  29.394  1.00  0.00           O  
ATOM    226  CB  ASP A  16      10.581  18.156  27.299  1.00  0.00           C  
ATOM    227  CG  ASP A  16      11.377  17.816  26.033  1.00  0.00           C  
ATOM    228  OD1 ASP A  16      12.437  18.368  25.810  1.00  0.00           O  
ATOM    229  OD2 ASP A  16      10.903  17.001  25.291  1.00  0.00           O  
ATOM    230  H   ASP A  16      12.347  16.992  28.811  1.00  0.00           H  
ATOM    231  HA  ASP A  16      11.922  19.713  27.880  1.00  0.00           H  
ATOM    232 1HB  ASP A  16      10.196  17.224  27.731  1.00  0.00           H  
ATOM    233 2HB  ASP A  16       9.722  18.764  27.021  1.00  0.00           H  
ATOM    234  N   ALA A  17      10.149  18.613  30.436  1.00  0.00           N  
ATOM    235  CA  ALA A  17       9.342  19.063  31.564  1.00  0.00           C  
ATOM    236  C   ALA A  17      10.086  20.133  32.366  1.00  0.00           C  
ATOM    237  O   ALA A  17       9.485  21.096  32.846  1.00  0.00           O  
ATOM    238  CB  ALA A  17       9.005  17.912  32.458  1.00  0.00           C  
ATOM    239  H   ALA A  17      10.421  17.613  30.379  1.00  0.00           H  
ATOM    240  HA  ALA A  17       8.421  19.499  31.177  1.00  0.00           H  
ATOM    241 1HB  ALA A  17       8.404  18.252  33.268  1.00  0.00           H  
ATOM    242 2HB  ALA A  17       8.458  17.159  31.887  1.00  0.00           H  
ATOM    243 3HB  ALA A  17       9.917  17.476  32.846  1.00  0.00           H  
ATOM    244  N   GLN A  18      11.409  19.976  32.464  1.00  0.00           N  
ATOM    245  CA  GLN A  18      12.260  20.924  33.169  1.00  0.00           C  
ATOM    246  C   GLN A  18      12.259  22.266  32.420  1.00  0.00           C  
ATOM    247  O   GLN A  18      12.178  23.331  33.040  1.00  0.00           O  
ATOM    248  CB  GLN A  18      13.654  20.303  33.317  1.00  0.00           C  
ATOM    249  CG  GLN A  18      13.661  19.111  34.321  1.00  0.00           C  
ATOM    250  CD  GLN A  18      14.930  18.242  34.277  1.00  0.00           C  
ATOM    251  OE1 GLN A  18      16.050  18.722  34.032  1.00  0.00           O  
ATOM    252  NE2 GLN A  18      14.771  16.933  34.497  1.00  0.00           N  
ATOM    253  H   GLN A  18      11.809  19.115  32.084  1.00  0.00           H  
ATOM    254  HA  GLN A  18      11.861  21.081  34.162  1.00  0.00           H  
ATOM    255 1HB  GLN A  18      13.993  19.941  32.360  1.00  0.00           H  
ATOM    256 2HB  GLN A  18      14.361  21.053  33.652  1.00  0.00           H  
ATOM    257 1HG  GLN A  18      13.599  19.536  35.322  1.00  0.00           H  
ATOM    258 2HG  GLN A  18      12.798  18.480  34.157  1.00  0.00           H  
ATOM    259 1HE2 GLN A  18      15.546  16.307  34.465  1.00  0.00           H  
ATOM    260 2HE2 GLN A  18      13.848  16.526  34.689  1.00  0.00           H  
ATOM    261  N   ARG A  19      12.277  22.243  31.080  1.00  0.00           N  
ATOM    262  CA  ARG A  19      12.196  23.506  30.343  1.00  0.00           C  
ATOM    263  C   ARG A  19      10.822  24.159  30.541  1.00  0.00           C  
ATOM    264  O   ARG A  19      10.721  25.389  30.656  1.00  0.00           O  
ATOM    265  CB  ARG A  19      12.472  23.315  28.858  1.00  0.00           C  
ATOM    266  CG  ARG A  19      13.923  23.002  28.522  1.00  0.00           C  
ATOM    267  CD  ARG A  19      14.183  22.993  27.063  1.00  0.00           C  
ATOM    268  NE  ARG A  19      15.590  22.704  26.771  1.00  0.00           N  
ATOM    269  CZ  ARG A  19      16.123  21.486  26.577  1.00  0.00           C  
ATOM    270  NH1 ARG A  19      15.387  20.388  26.643  1.00  0.00           N  
ATOM    271  NH2 ARG A  19      17.410  21.435  26.315  1.00  0.00           N  
ATOM    272  H   ARG A  19      12.428  21.350  30.594  1.00  0.00           H  
ATOM    273  HA  ARG A  19      12.956  24.179  30.738  1.00  0.00           H  
ATOM    274 1HB  ARG A  19      11.869  22.483  28.490  1.00  0.00           H  
ATOM    275 2HB  ARG A  19      12.174  24.200  28.307  1.00  0.00           H  
ATOM    276 1HG  ARG A  19      14.562  23.755  28.971  1.00  0.00           H  
ATOM    277 2HG  ARG A  19      14.181  22.024  28.923  1.00  0.00           H  
ATOM    278 1HD  ARG A  19      13.558  22.247  26.577  1.00  0.00           H  
ATOM    279 2HD  ARG A  19      13.951  23.977  26.654  1.00  0.00           H  
ATOM    280  HE  ARG A  19      16.253  23.496  26.696  1.00  0.00           H  
ATOM    281 1HH1 ARG A  19      14.397  20.459  26.845  1.00  0.00           H  
ATOM    282 2HH1 ARG A  19      15.806  19.485  26.479  1.00  0.00           H  
ATOM    283 1HH2 ARG A  19      17.925  22.335  26.270  1.00  0.00           H  
ATOM    284 2HH2 ARG A  19      17.876  20.559  26.158  1.00  0.00           H  
ATOM    285  N   LEU A  20       9.762  23.341  30.589  1.00  0.00           N  
ATOM    286  CA  LEU A  20       8.402  23.836  30.793  1.00  0.00           C  
ATOM    287  C   LEU A  20       8.282  24.566  32.117  1.00  0.00           C  
ATOM    288  O   LEU A  20       7.767  25.693  32.175  1.00  0.00           O  
ATOM    289  CB  LEU A  20       7.397  22.660  30.829  1.00  0.00           C  
ATOM    290  CG  LEU A  20       5.835  22.958  30.884  1.00  0.00           C  
ATOM    291  CD1 LEU A  20       5.106  21.702  30.380  1.00  0.00           C  
ATOM    292  CD2 LEU A  20       5.349  23.287  32.337  1.00  0.00           C  
ATOM    293  H   LEU A  20       9.909  22.339  30.420  1.00  0.00           H  
ATOM    294  HA  LEU A  20       8.153  24.522  29.982  1.00  0.00           H  
ATOM    295 1HB  LEU A  20       7.589  22.032  29.961  1.00  0.00           H  
ATOM    296 2HB  LEU A  20       7.609  22.072  31.706  1.00  0.00           H  
ATOM    297  HG  LEU A  20       5.592  23.789  30.222  1.00  0.00           H  
ATOM    298 1HD1 LEU A  20       4.027  21.879  30.389  1.00  0.00           H  
ATOM    299 2HD1 LEU A  20       5.427  21.475  29.363  1.00  0.00           H  
ATOM    300 3HD1 LEU A  20       5.341  20.861  31.031  1.00  0.00           H  
ATOM    301 1HD2 LEU A  20       4.270  23.445  32.320  1.00  0.00           H  
ATOM    302 2HD2 LEU A  20       5.576  22.460  32.980  1.00  0.00           H  
ATOM    303 3HD2 LEU A  20       5.801  24.169  32.735  1.00  0.00           H  
ATOM    304  N   LEU A  21       8.755  23.925  33.198  1.00  0.00           N  
ATOM    305  CA  LEU A  21       8.583  24.526  34.504  1.00  0.00           C  
ATOM    306  C   LEU A  21       9.475  25.714  34.663  1.00  0.00           C  
ATOM    307  O   LEU A  21       9.138  26.663  35.386  1.00  0.00           O  
ATOM    308  CB  LEU A  21       8.811  23.494  35.633  1.00  0.00           C  
ATOM    309  CG  LEU A  21      10.250  22.976  35.961  1.00  0.00           C  
ATOM    310  CD1 LEU A  21      10.970  23.885  36.999  1.00  0.00           C  
ATOM    311  CD2 LEU A  21      10.126  21.528  36.483  1.00  0.00           C  
ATOM    312  H   LEU A  21       9.170  22.992  33.096  1.00  0.00           H  
ATOM    313  HA  LEU A  21       7.570  24.879  34.556  1.00  0.00           H  
ATOM    314 1HB  LEU A  21       8.361  23.864  36.546  1.00  0.00           H  
ATOM    315 2HB  LEU A  21       8.287  22.613  35.324  1.00  0.00           H  
ATOM    316  HG  LEU A  21      10.843  22.982  35.066  1.00  0.00           H  
ATOM    317 1HD1 LEU A  21      11.963  23.485  37.195  1.00  0.00           H  
ATOM    318 2HD1 LEU A  21      11.078  24.887  36.637  1.00  0.00           H  
ATOM    319 3HD1 LEU A  21      10.404  23.905  37.924  1.00  0.00           H  
ATOM    320 1HD2 LEU A  21      11.119  21.134  36.698  1.00  0.00           H  
ATOM    321 2HD2 LEU A  21       9.524  21.512  37.392  1.00  0.00           H  
ATOM    322 3HD2 LEU A  21       9.650  20.908  35.721  1.00  0.00           H  
ATOM    323  N   LEU A  22      10.627  25.691  34.010  1.00  0.00           N  
ATOM    324  CA  LEU A  22      11.530  26.790  34.121  1.00  0.00           C  
ATOM    325  C   LEU A  22      10.916  28.013  33.445  1.00  0.00           C  
ATOM    326  O   LEU A  22      10.977  29.115  33.981  1.00  0.00           O  
ATOM    327  CB  LEU A  22      12.867  26.440  33.502  1.00  0.00           C  
ATOM    328  CG  LEU A  22      13.962  27.451  33.666  1.00  0.00           C  
ATOM    329  CD1 LEU A  22      14.293  27.657  35.112  1.00  0.00           C  
ATOM    330  CD2 LEU A  22      15.148  27.038  32.955  1.00  0.00           C  
ATOM    331  H   LEU A  22      10.908  24.863  33.466  1.00  0.00           H  
ATOM    332  HA  LEU A  22      11.648  27.000  35.182  1.00  0.00           H  
ATOM    333 1HB  LEU A  22      13.209  25.500  33.936  1.00  0.00           H  
ATOM    334 2HB  LEU A  22      12.713  26.278  32.432  1.00  0.00           H  
ATOM    335  HG  LEU A  22      13.638  28.392  33.267  1.00  0.00           H  
ATOM    336 1HD1 LEU A  22      15.079  28.358  35.132  1.00  0.00           H  
ATOM    337 2HD1 LEU A  22      13.455  28.038  35.672  1.00  0.00           H  
ATOM    338 3HD1 LEU A  22      14.634  26.725  35.557  1.00  0.00           H  
ATOM    339 1HD2 LEU A  22      15.824  27.821  33.129  1.00  0.00           H  
ATOM    340 2HD2 LEU A  22      15.535  26.107  33.341  1.00  0.00           H  
ATOM    341 3HD2 LEU A  22      14.947  26.931  31.901  1.00  0.00           H  
ATOM    342  N   LEU A  23      10.290  27.828  32.268  1.00  0.00           N  
ATOM    343  CA  LEU A  23       9.688  28.973  31.598  1.00  0.00           C  
ATOM    344  C   LEU A  23       8.567  29.528  32.417  1.00  0.00           C  
ATOM    345  O   LEU A  23       8.456  30.743  32.581  1.00  0.00           O  
ATOM    346  CB  LEU A  23       9.101  28.587  30.223  1.00  0.00           C  
ATOM    347  CG  LEU A  23       8.391  29.738  29.399  1.00  0.00           C  
ATOM    348  CD1 LEU A  23       9.355  30.882  29.123  1.00  0.00           C  
ATOM    349  CD2 LEU A  23       7.892  29.165  28.083  1.00  0.00           C  
ATOM    350  H   LEU A  23      10.296  26.910  31.812  1.00  0.00           H  
ATOM    351  HA  LEU A  23      10.446  29.740  31.488  1.00  0.00           H  
ATOM    352 1HB  LEU A  23       9.861  28.139  29.600  1.00  0.00           H  
ATOM    353 2HB  LEU A  23       8.344  27.818  30.402  1.00  0.00           H  
ATOM    354  HG  LEU A  23       7.543  30.130  29.970  1.00  0.00           H  
ATOM    355 1HD1 LEU A  23       8.836  31.653  28.550  1.00  0.00           H  
ATOM    356 2HD1 LEU A  23       9.695  31.307  30.059  1.00  0.00           H  
ATOM    357 3HD1 LEU A  23      10.204  30.517  28.552  1.00  0.00           H  
ATOM    358 1HD2 LEU A  23       7.392  29.951  27.511  1.00  0.00           H  
ATOM    359 2HD2 LEU A  23       8.736  28.780  27.505  1.00  0.00           H  
ATOM    360 3HD2 LEU A  23       7.188  28.357  28.281  1.00  0.00           H  
ATOM    361  N   ALA A  24       7.728  28.641  32.939  1.00  0.00           N  
ATOM    362  CA  ALA A  24       6.599  29.101  33.694  1.00  0.00           C  
ATOM    363  C   ALA A  24       7.013  29.841  34.972  1.00  0.00           C  
ATOM    364  O   ALA A  24       6.467  30.921  35.255  1.00  0.00           O  
ATOM    365  CB  ALA A  24       5.752  27.897  34.010  1.00  0.00           C  
ATOM    366  H   ALA A  24       7.854  27.641  32.762  1.00  0.00           H  
ATOM    367  HA  ALA A  24       6.032  29.788  33.074  1.00  0.00           H  
ATOM    368 1HB  ALA A  24       4.874  28.189  34.538  1.00  0.00           H  
ATOM    369 2HB  ALA A  24       5.467  27.407  33.078  1.00  0.00           H  
ATOM    370 3HB  ALA A  24       6.343  27.217  34.612  1.00  0.00           H  
ATOM    371  N   LEU A  25       8.057  29.375  35.688  1.00  0.00           N  
ATOM    372  CA  LEU A  25       8.395  30.108  36.897  1.00  0.00           C  
ATOM    373  C   LEU A  25       9.025  31.429  36.517  1.00  0.00           C  
ATOM    374  O   LEU A  25       8.789  32.431  37.191  1.00  0.00           O  
ATOM    375  CB  LEU A  25       9.353  29.309  37.835  1.00  0.00           C  
ATOM    376  CG  LEU A  25      10.881  29.118  37.475  1.00  0.00           C  
ATOM    377  CD1 LEU A  25      11.760  30.327  38.018  1.00  0.00           C  
ATOM    378  CD2 LEU A  25      11.362  27.806  38.104  1.00  0.00           C  
ATOM    379  H   LEU A  25       8.524  28.493  35.454  1.00  0.00           H  
ATOM    380  HA  LEU A  25       7.479  30.312  37.446  1.00  0.00           H  
ATOM    381 1HB  LEU A  25       9.373  29.787  38.771  1.00  0.00           H  
ATOM    382 2HB  LEU A  25       8.931  28.312  37.970  1.00  0.00           H  
ATOM    383  HG  LEU A  25      10.996  29.071  36.407  1.00  0.00           H  
ATOM    384 1HD1 LEU A  25      12.804  30.156  37.758  1.00  0.00           H  
ATOM    385 2HD1 LEU A  25      11.459  31.271  37.599  1.00  0.00           H  
ATOM    386 3HD1 LEU A  25      11.665  30.385  39.103  1.00  0.00           H  
ATOM    387 1HD2 LEU A  25      12.411  27.643  37.861  1.00  0.00           H  
ATOM    388 2HD2 LEU A  25      11.245  27.858  39.188  1.00  0.00           H  
ATOM    389 3HD2 LEU A  25      10.765  26.983  37.713  1.00  0.00           H  
ATOM    390  N   LEU A  26       9.762  31.473  35.406  1.00  0.00           N  
ATOM    391  CA  LEU A  26      10.385  32.717  35.022  1.00  0.00           C  
ATOM    392  C   LEU A  26       9.388  33.766  34.557  1.00  0.00           C  
ATOM    393  O   LEU A  26       9.512  34.948  34.919  1.00  0.00           O  
ATOM    394  CB  LEU A  26      11.472  32.438  33.997  1.00  0.00           C  
ATOM    395  CG  LEU A  26      12.725  31.738  34.552  1.00  0.00           C  
ATOM    396  CD1 LEU A  26      13.598  31.269  33.436  1.00  0.00           C  
ATOM    397  CD2 LEU A  26      13.489  32.761  35.383  1.00  0.00           C  
ATOM    398  H   LEU A  26       9.960  30.618  34.877  1.00  0.00           H  
ATOM    399  HA  LEU A  26      10.856  33.104  35.892  1.00  0.00           H  
ATOM    400 1HB  LEU A  26      11.052  31.832  33.197  1.00  0.00           H  
ATOM    401 2HB  LEU A  26      11.799  33.371  33.598  1.00  0.00           H  
ATOM    402  HG  LEU A  26      12.447  30.873  35.145  1.00  0.00           H  
ATOM    403 1HD1 LEU A  26      14.481  30.787  33.837  1.00  0.00           H  
ATOM    404 2HD1 LEU A  26      13.051  30.566  32.819  1.00  0.00           H  
ATOM    405 3HD1 LEU A  26      13.905  32.110  32.847  1.00  0.00           H  
ATOM    406 1HD2 LEU A  26      14.354  32.365  35.748  1.00  0.00           H  
ATOM    407 2HD2 LEU A  26      13.736  33.600  34.754  1.00  0.00           H  
ATOM    408 3HD2 LEU A  26      12.910  33.096  36.200  1.00  0.00           H  
ATOM    409  N   GLN A  27       8.337  33.360  33.841  1.00  0.00           N  
ATOM    410  CA  GLN A  27       7.362  34.356  33.444  1.00  0.00           C  
ATOM    411  C   GLN A  27       6.696  34.926  34.692  1.00  0.00           C  
ATOM    412  O   GLN A  27       6.423  36.135  34.750  1.00  0.00           O  
ATOM    413  CB  GLN A  27       6.310  33.768  32.481  1.00  0.00           C  
ATOM    414  CG  GLN A  27       6.836  33.465  31.057  1.00  0.00           C  
ATOM    415  CD  GLN A  27       5.813  32.798  30.158  1.00  0.00           C  
ATOM    416  OE1 GLN A  27       5.193  31.795  30.533  1.00  0.00           O  
ATOM    417  NE2 GLN A  27       5.599  33.359  28.966  1.00  0.00           N  
ATOM    418  H   GLN A  27       8.266  32.385  33.524  1.00  0.00           H  
ATOM    419  HA  GLN A  27       7.870  35.169  32.944  1.00  0.00           H  
ATOM    420 1HB  GLN A  27       5.930  32.830  32.899  1.00  0.00           H  
ATOM    421 2HB  GLN A  27       5.470  34.453  32.391  1.00  0.00           H  
ATOM    422 1HG  GLN A  27       7.102  34.402  30.586  1.00  0.00           H  
ATOM    423 2HG  GLN A  27       7.709  32.817  31.133  1.00  0.00           H  
ATOM    424 1HE2 GLN A  27       4.918  32.960  28.355  1.00  0.00           H  
ATOM    425 2HE2 GLN A  27       6.103  34.213  28.670  1.00  0.00           H  
ATOM    426  N   ALA A  28       6.438  34.073  35.692  1.00  0.00           N  
ATOM    427  CA  ALA A  28       5.815  34.528  36.925  1.00  0.00           C  
ATOM    428  C   ALA A  28       6.689  35.450  37.765  1.00  0.00           C  
ATOM    429  O   ALA A  28       6.184  36.446  38.291  1.00  0.00           O  
ATOM    430  CB  ALA A  28       5.444  33.346  37.749  1.00  0.00           C  
ATOM    431  H   ALA A  28       6.632  33.071  35.563  1.00  0.00           H  
ATOM    432  HA  ALA A  28       4.910  35.068  36.654  1.00  0.00           H  
ATOM    433 1HB  ALA A  28       4.923  33.668  38.640  1.00  0.00           H  
ATOM    434 2HB  ALA A  28       4.809  32.751  37.131  1.00  0.00           H  
ATOM    435 3HB  ALA A  28       6.333  32.787  38.019  1.00  0.00           H  
ATOM    436  N   ILE A  29       7.999  35.187  37.865  1.00  0.00           N  
ATOM    437  CA  ILE A  29       8.784  36.069  38.721  1.00  0.00           C  
ATOM    438  C   ILE A  29       8.974  37.410  38.033  1.00  0.00           C  
ATOM    439  O   ILE A  29       8.988  38.446  38.701  1.00  0.00           O  
ATOM    440  CB  ILE A  29      10.139  35.454  39.201  1.00  0.00           C  
ATOM    441  CG1 ILE A  29      11.158  35.289  38.042  1.00  0.00           C  
ATOM    442  CG2 ILE A  29       9.861  34.082  39.877  1.00  0.00           C  
ATOM    443  CD1 ILE A  29      12.582  34.862  38.469  1.00  0.00           C  
ATOM    444  H   ILE A  29       8.388  34.335  37.442  1.00  0.00           H  
ATOM    445  HA  ILE A  29       8.205  36.270  39.606  1.00  0.00           H  
ATOM    446  HB  ILE A  29      10.588  36.120  39.929  1.00  0.00           H  
ATOM    447 1HG1 ILE A  29      10.768  34.590  37.361  1.00  0.00           H  
ATOM    448 2HG1 ILE A  29      11.266  36.223  37.534  1.00  0.00           H  
ATOM    449 1HG2 ILE A  29      10.764  33.645  40.245  1.00  0.00           H  
ATOM    450 2HG2 ILE A  29       9.193  34.205  40.696  1.00  0.00           H  
ATOM    451 3HG2 ILE A  29       9.420  33.412  39.182  1.00  0.00           H  
ATOM    452 1HD1 ILE A  29      13.217  34.807  37.590  1.00  0.00           H  
ATOM    453 2HD1 ILE A  29      13.001  35.589  39.160  1.00  0.00           H  
ATOM    454 3HD1 ILE A  29      12.554  33.898  38.939  1.00  0.00           H  
ATOM    455  N   TRP A  30       9.098  37.407  36.701  1.00  0.00           N  
ATOM    456  CA  TRP A  30       9.227  38.653  35.971  1.00  0.00           C  
ATOM    457  C   TRP A  30       7.953  39.467  36.138  1.00  0.00           C  
ATOM    458  O   TRP A  30       8.005  40.688  36.345  1.00  0.00           O  
ATOM    459  CB  TRP A  30       9.491  38.409  34.506  1.00  0.00           C  
ATOM    460  CG  TRP A  30       9.813  39.649  33.772  1.00  0.00           C  
ATOM    461  CD1 TRP A  30       9.040  40.355  32.899  1.00  0.00           C  
ATOM    462  CD2 TRP A  30      11.067  40.344  33.850  1.00  0.00           C  
ATOM    463  NE1 TRP A  30       9.745  41.436  32.432  1.00  0.00           N  
ATOM    464  CE2 TRP A  30      10.990  41.429  33.011  1.00  0.00           C  
ATOM    465  CE3 TRP A  30      12.228  40.126  34.559  1.00  0.00           C  
ATOM    466  CZ2 TRP A  30      12.047  42.288  32.861  1.00  0.00           C  
ATOM    467  CZ3 TRP A  30      13.289  40.975  34.395  1.00  0.00           C  
ATOM    468  CH2 TRP A  30      13.205  42.016  33.575  1.00  0.00           C  
ATOM    469  H   TRP A  30       9.123  36.518  36.186  1.00  0.00           H  
ATOM    470  HA  TRP A  30      10.057  39.220  36.389  1.00  0.00           H  
ATOM    471 1HB  TRP A  30      10.326  37.724  34.420  1.00  0.00           H  
ATOM    472 2HB  TRP A  30       8.625  37.933  34.045  1.00  0.00           H  
ATOM    473  HD1 TRP A  30       8.023  40.096  32.612  1.00  0.00           H  
ATOM    474  HE1 TRP A  30       9.402  42.128  31.763  1.00  0.00           H  
ATOM    475  HE3 TRP A  30      12.292  39.289  35.231  1.00  0.00           H  
ATOM    476  HZ2 TRP A  30      11.992  43.148  32.207  1.00  0.00           H  
ATOM    477  HZ3 TRP A  30      14.201  40.791  34.947  1.00  0.00           H  
ATOM    478  HH2 TRP A  30      14.064  42.655  33.479  1.00  0.00           H  
ATOM    479  N   THR A  31       6.795  38.794  36.027  1.00  0.00           N  
ATOM    480  CA  THR A  31       5.511  39.450  36.162  1.00  0.00           C  
ATOM    481  C   THR A  31       5.393  40.066  37.540  1.00  0.00           C  
ATOM    482  O   THR A  31       4.953  41.212  37.661  1.00  0.00           O  
ATOM    483  CB  THR A  31       4.348  38.458  35.944  1.00  0.00           C  
ATOM    484  OG1 THR A  31       4.407  37.935  34.606  1.00  0.00           O  
ATOM    485  CG2 THR A  31       3.010  39.165  36.161  1.00  0.00           C  
ATOM    486  H   THR A  31       6.797  37.795  35.811  1.00  0.00           H  
ATOM    487  HA  THR A  31       5.442  40.241  35.418  1.00  0.00           H  
ATOM    488  HB  THR A  31       4.435  37.633  36.648  1.00  0.00           H  
ATOM    489  HG1 THR A  31       5.180  37.333  34.529  1.00  0.00           H  
ATOM    490 1HG2 THR A  31       2.202  38.458  36.000  1.00  0.00           H  
ATOM    491 2HG2 THR A  31       2.951  39.546  37.173  1.00  0.00           H  
ATOM    492 3HG2 THR A  31       2.916  39.990  35.457  1.00  0.00           H  
ATOM    493  N   ALA A  32       5.787  39.332  38.580  1.00  0.00           N  
ATOM    494  CA  ALA A  32       5.713  39.856  39.928  1.00  0.00           C  
ATOM    495  C   ALA A  32       6.575  41.100  40.092  1.00  0.00           C  
ATOM    496  O   ALA A  32       6.152  42.060  40.747  1.00  0.00           O  
ATOM    497  CB  ALA A  32       6.150  38.808  40.898  1.00  0.00           C  
ATOM    498  H   ALA A  32       6.103  38.367  38.430  1.00  0.00           H  
ATOM    499  HA  ALA A  32       4.679  40.123  40.130  1.00  0.00           H  
ATOM    500 1HB  ALA A  32       6.065  39.178  41.907  1.00  0.00           H  
ATOM    501 2HB  ALA A  32       5.536  37.943  40.772  1.00  0.00           H  
ATOM    502 3HB  ALA A  32       7.182  38.539  40.691  1.00  0.00           H  
ATOM    503  N   SER A  33       7.768  41.116  39.464  1.00  0.00           N  
ATOM    504  CA  SER A  33       8.635  42.281  39.555  1.00  0.00           C  
ATOM    505  C   SER A  33       7.992  43.471  38.878  1.00  0.00           C  
ATOM    506  O   SER A  33       8.038  44.581  39.411  1.00  0.00           O  
ATOM    507  CB  SER A  33       9.983  42.026  38.901  1.00  0.00           C  
ATOM    508  OG  SER A  33      10.733  41.073  39.590  1.00  0.00           O  
ATOM    509  H   SER A  33       8.115  40.272  38.991  1.00  0.00           H  
ATOM    510  HA  SER A  33       8.791  42.520  40.607  1.00  0.00           H  
ATOM    511 1HB  SER A  33       9.826  41.683  37.878  1.00  0.00           H  
ATOM    512 2HB  SER A  33      10.541  42.956  38.844  1.00  0.00           H  
ATOM    513  HG  SER A  33      11.537  40.944  39.052  1.00  0.00           H  
ATOM    514  N   LYS A  34       7.345  43.240  37.725  1.00  0.00           N  
ATOM    515  CA  LYS A  34       6.683  44.326  37.018  1.00  0.00           C  
ATOM    516  C   LYS A  34       5.548  44.884  37.860  1.00  0.00           C  
ATOM    517  O   LYS A  34       5.398  46.106  37.953  1.00  0.00           O  
ATOM    518  CB  LYS A  34       6.138  43.857  35.665  1.00  0.00           C  
ATOM    519  CG  LYS A  34       5.447  44.961  34.813  1.00  0.00           C  
ATOM    520  CD  LYS A  34       6.443  46.046  34.361  1.00  0.00           C  
ATOM    521  CE  LYS A  34       5.879  46.936  33.224  1.00  0.00           C  
ATOM    522  NZ  LYS A  34       4.802  47.896  33.686  1.00  0.00           N  
ATOM    523  H   LYS A  34       7.393  42.303  37.311  1.00  0.00           H  
ATOM    524  HA  LYS A  34       7.406  45.119  36.854  1.00  0.00           H  
ATOM    525 1HB  LYS A  34       6.952  43.426  35.079  1.00  0.00           H  
ATOM    526 2HB  LYS A  34       5.409  43.063  35.831  1.00  0.00           H  
ATOM    527 1HG  LYS A  34       4.998  44.499  33.935  1.00  0.00           H  
ATOM    528 2HG  LYS A  34       4.652  45.434  35.396  1.00  0.00           H  
ATOM    529 1HD  LYS A  34       6.658  46.701  35.213  1.00  0.00           H  
ATOM    530 2HD  LYS A  34       7.371  45.585  34.031  1.00  0.00           H  
ATOM    531 1HE  LYS A  34       6.696  47.509  32.791  1.00  0.00           H  
ATOM    532 2HE  LYS A  34       5.459  46.287  32.457  1.00  0.00           H  
ATOM    533 1HZ  LYS A  34       4.476  48.443  32.918  1.00  0.00           H  
ATOM    534 2HZ  LYS A  34       3.994  47.438  34.118  1.00  0.00           H  
ATOM    535 3HZ  LYS A  34       5.149  48.534  34.411  1.00  0.00           H  
ATOM    536  N   ILE A  35       4.790  44.006  38.528  1.00  0.00           N  
ATOM    537  CA  ILE A  35       3.686  44.462  39.352  1.00  0.00           C  
ATOM    538  C   ILE A  35       4.211  45.315  40.483  1.00  0.00           C  
ATOM    539  O   ILE A  35       3.680  46.399  40.737  1.00  0.00           O  
ATOM    540  CB  ILE A  35       2.913  43.272  39.966  1.00  0.00           C  
ATOM    541  CG1 ILE A  35       2.169  42.484  38.872  1.00  0.00           C  
ATOM    542  CG2 ILE A  35       1.951  43.776  41.057  1.00  0.00           C  
ATOM    543  CD1 ILE A  35       1.654  41.116  39.324  1.00  0.00           C  
ATOM    544  H   ILE A  35       4.957  43.003  38.388  1.00  0.00           H  
ATOM    545  HA  ILE A  35       3.014  45.060  38.741  1.00  0.00           H  
ATOM    546  HB  ILE A  35       3.626  42.586  40.414  1.00  0.00           H  
ATOM    547 1HG1 ILE A  35       1.318  43.074  38.536  1.00  0.00           H  
ATOM    548 2HG1 ILE A  35       2.833  42.340  38.031  1.00  0.00           H  
ATOM    549 1HG2 ILE A  35       1.449  42.949  41.488  1.00  0.00           H  
ATOM    550 2HG2 ILE A  35       2.492  44.285  41.838  1.00  0.00           H  
ATOM    551 3HG2 ILE A  35       1.220  44.460  40.622  1.00  0.00           H  
ATOM    552 1HD1 ILE A  35       1.145  40.632  38.491  1.00  0.00           H  
ATOM    553 2HD1 ILE A  35       2.485  40.499  39.637  1.00  0.00           H  
ATOM    554 3HD1 ILE A  35       0.960  41.218  40.139  1.00  0.00           H  
ATOM    555  N   ALA A  36       5.253  44.839  41.158  1.00  0.00           N  
ATOM    556  CA  ALA A  36       5.809  45.585  42.261  1.00  0.00           C  
ATOM    557  C   ALA A  36       6.327  46.942  41.800  1.00  0.00           C  
ATOM    558  O   ALA A  36       6.108  47.965  42.456  1.00  0.00           O  
ATOM    559  CB  ALA A  36       6.916  44.761  42.888  1.00  0.00           C  
ATOM    560  H   ALA A  36       5.642  43.923  40.913  1.00  0.00           H  
ATOM    561  HA  ALA A  36       5.024  45.765  42.984  1.00  0.00           H  
ATOM    562 1HB  ALA A  36       7.336  45.273  43.733  1.00  0.00           H  
ATOM    563 2HB  ALA A  36       6.502  43.815  43.206  1.00  0.00           H  
ATOM    564 3HB  ALA A  36       7.694  44.584  42.145  1.00  0.00           H  
ATOM    565  N   LYS A  37       6.951  46.998  40.624  1.00  0.00           N  
ATOM    566  CA  LYS A  37       7.445  48.284  40.169  1.00  0.00           C  
ATOM    567  C   LYS A  37       6.309  49.240  39.813  1.00  0.00           C  
ATOM    568  O   LYS A  37       6.341  50.403  40.220  1.00  0.00           O  
ATOM    569  CB  LYS A  37       8.395  48.092  38.990  1.00  0.00           C  
ATOM    570  CG  LYS A  37       9.730  47.473  39.400  1.00  0.00           C  
ATOM    571  CD  LYS A  37      10.652  47.245  38.217  1.00  0.00           C  
ATOM    572  CE  LYS A  37      11.965  46.618  38.677  1.00  0.00           C  
ATOM    573  NZ  LYS A  37      12.899  46.371  37.550  1.00  0.00           N  
ATOM    574  H   LYS A  37       7.151  46.142  40.102  1.00  0.00           H  
ATOM    575  HA  LYS A  37       8.011  48.732  40.980  1.00  0.00           H  
ATOM    576 1HB  LYS A  37       7.926  47.434  38.253  1.00  0.00           H  
ATOM    577 2HB  LYS A  37       8.584  49.051  38.509  1.00  0.00           H  
ATOM    578 1HG  LYS A  37      10.223  48.138  40.108  1.00  0.00           H  
ATOM    579 2HG  LYS A  37       9.549  46.526  39.900  1.00  0.00           H  
ATOM    580 1HD  LYS A  37      10.165  46.571  37.509  1.00  0.00           H  
ATOM    581 2HD  LYS A  37      10.857  48.190  37.718  1.00  0.00           H  
ATOM    582 1HE  LYS A  37      12.445  47.284  39.392  1.00  0.00           H  
ATOM    583 2HE  LYS A  37      11.748  45.668  39.169  1.00  0.00           H  
ATOM    584 1HZ  LYS A  37      13.748  45.956  37.910  1.00  0.00           H  
ATOM    585 2HZ  LYS A  37      12.471  45.742  36.886  1.00  0.00           H  
ATOM    586 3HZ  LYS A  37      13.119  47.245  37.095  1.00  0.00           H  
ATOM    587  N   ASP A  38       5.251  48.753  39.164  1.00  0.00           N  
ATOM    588  CA  ASP A  38       4.141  49.622  38.767  1.00  0.00           C  
ATOM    589  C   ASP A  38       3.394  50.178  39.974  1.00  0.00           C  
ATOM    590  O   ASP A  38       2.901  51.308  39.952  1.00  0.00           O  
ATOM    591  CB  ASP A  38       3.152  48.884  37.856  1.00  0.00           C  
ATOM    592  CG  ASP A  38       3.670  48.639  36.414  1.00  0.00           C  
ATOM    593  OD1 ASP A  38       4.659  49.225  36.008  1.00  0.00           O  
ATOM    594  OD2 ASP A  38       3.066  47.865  35.687  1.00  0.00           O  
ATOM    595  H   ASP A  38       5.256  47.774  38.856  1.00  0.00           H  
ATOM    596  HA  ASP A  38       4.554  50.464  38.212  1.00  0.00           H  
ATOM    597 1HB  ASP A  38       2.928  47.910  38.309  1.00  0.00           H  
ATOM    598 2HB  ASP A  38       2.219  49.443  37.810  1.00  0.00           H  
ATOM    599  N   LEU A  39       3.343  49.395  41.045  1.00  0.00           N  
ATOM    600  CA  LEU A  39       2.666  49.786  42.271  1.00  0.00           C  
ATOM    601  C   LEU A  39       3.583  50.519  43.266  1.00  0.00           C  
ATOM    602  O   LEU A  39       3.123  50.902  44.342  1.00  0.00           O  
ATOM    603  CB  LEU A  39       2.104  48.538  42.976  1.00  0.00           C  
ATOM    604  CG  LEU A  39       1.030  47.685  42.232  1.00  0.00           C  
ATOM    605  CD1 LEU A  39       0.730  46.443  43.074  1.00  0.00           C  
ATOM    606  CD2 LEU A  39      -0.243  48.488  42.011  1.00  0.00           C  
ATOM    607  H   LEU A  39       3.729  48.445  40.973  1.00  0.00           H  
ATOM    608  HA  LEU A  39       1.857  50.462  42.013  1.00  0.00           H  
ATOM    609 1HB  LEU A  39       2.949  47.877  43.186  1.00  0.00           H  
ATOM    610 2HB  LEU A  39       1.670  48.852  43.919  1.00  0.00           H  
ATOM    611  HG  LEU A  39       1.427  47.362  41.271  1.00  0.00           H  
ATOM    612 1HD1 LEU A  39      -0.004  45.822  42.562  1.00  0.00           H  
ATOM    613 2HD1 LEU A  39       1.642  45.877  43.223  1.00  0.00           H  
ATOM    614 3HD1 LEU A  39       0.334  46.746  44.038  1.00  0.00           H  
ATOM    615 1HD2 LEU A  39      -0.974  47.863  41.498  1.00  0.00           H  
ATOM    616 2HD2 LEU A  39      -0.649  48.806  42.972  1.00  0.00           H  
ATOM    617 3HD2 LEU A  39      -0.033  49.362  41.400  1.00  0.00           H  
ATOM    618  N   ASN A  40       4.869  50.703  42.918  1.00  0.00           N  
ATOM    619  CA  ASN A  40       5.891  51.294  43.793  1.00  0.00           C  
ATOM    620  C   ASN A  40       6.077  50.518  45.107  1.00  0.00           C  
ATOM    621  O   ASN A  40       6.269  51.111  46.174  1.00  0.00           O  
ATOM    622  CB  ASN A  40       5.559  52.746  44.090  1.00  0.00           C  
ATOM    623  CG  ASN A  40       5.530  53.592  42.856  1.00  0.00           C  
ATOM    624  OD1 ASN A  40       6.440  53.544  42.018  1.00  0.00           O  
ATOM    625  ND2 ASN A  40       4.488  54.374  42.719  1.00  0.00           N  
ATOM    626  H   ASN A  40       5.181  50.426  41.983  1.00  0.00           H  
ATOM    627  HA  ASN A  40       6.843  51.253  43.257  1.00  0.00           H  
ATOM    628 1HB  ASN A  40       4.606  52.827  44.601  1.00  0.00           H  
ATOM    629 2HB  ASN A  40       6.314  53.151  44.762  1.00  0.00           H  
ATOM    630 1HD2 ASN A  40       4.406  54.961  41.913  1.00  0.00           H  
ATOM    631 2HD2 ASN A  40       3.771  54.378  43.417  1.00  0.00           H  
ATOM    632  N   LEU A  41       6.006  49.195  45.022  1.00  0.00           N  
ATOM    633  CA  LEU A  41       6.152  48.267  46.135  1.00  0.00           C  
ATOM    634  C   LEU A  41       7.406  47.390  45.979  1.00  0.00           C  
ATOM    635  O   LEU A  41       7.963  47.284  44.889  1.00  0.00           O  
ATOM    636  CB  LEU A  41       4.880  47.436  46.241  1.00  0.00           C  
ATOM    637  CG  LEU A  41       3.525  48.230  46.434  1.00  0.00           C  
ATOM    638  CD1 LEU A  41       2.348  47.256  46.431  1.00  0.00           C  
ATOM    639  CD2 LEU A  41       3.535  49.037  47.712  1.00  0.00           C  
ATOM    640  H   LEU A  41       5.876  48.785  44.094  1.00  0.00           H  
ATOM    641  HA  LEU A  41       6.278  48.836  47.053  1.00  0.00           H  
ATOM    642 1HB  LEU A  41       4.790  46.912  45.306  1.00  0.00           H  
ATOM    643 2HB  LEU A  41       4.988  46.732  47.030  1.00  0.00           H  
ATOM    644  HG  LEU A  41       3.403  48.895  45.619  1.00  0.00           H  
ATOM    645 1HD1 LEU A  41       1.418  47.813  46.534  1.00  0.00           H  
ATOM    646 2HD1 LEU A  41       2.335  46.716  45.498  1.00  0.00           H  
ATOM    647 3HD1 LEU A  41       2.439  46.555  47.257  1.00  0.00           H  
ATOM    648 1HD2 LEU A  41       2.596  49.580  47.799  1.00  0.00           H  
ATOM    649 2HD2 LEU A  41       3.646  48.390  48.565  1.00  0.00           H  
ATOM    650 3HD2 LEU A  41       4.352  49.755  47.700  1.00  0.00           H  
ATOM    651  N   THR A  42       7.901  46.816  47.074  1.00  0.00           N  
ATOM    652  CA  THR A  42       9.061  45.922  47.034  1.00  0.00           C  
ATOM    653  C   THR A  42       8.641  44.450  46.930  1.00  0.00           C  
ATOM    654  O   THR A  42       7.721  44.005  47.622  1.00  0.00           O  
ATOM    655  CB  THR A  42       9.947  46.142  48.280  1.00  0.00           C  
ATOM    656  OG1 THR A  42      10.428  47.491  48.273  1.00  0.00           O  
ATOM    657  CG2 THR A  42      11.142  45.184  48.292  1.00  0.00           C  
ATOM    658  H   THR A  42       7.453  46.948  47.984  1.00  0.00           H  
ATOM    659  HA  THR A  42       9.653  46.167  46.152  1.00  0.00           H  
ATOM    660  HB  THR A  42       9.351  45.983  49.180  1.00  0.00           H  
ATOM    661  HG1 THR A  42       9.679  48.086  48.392  1.00  0.00           H  
ATOM    662 1HG2 THR A  42      11.743  45.376  49.178  1.00  0.00           H  
ATOM    663 2HG2 THR A  42      10.797  44.151  48.317  1.00  0.00           H  
ATOM    664 3HG2 THR A  42      11.748  45.346  47.403  1.00  0.00           H  
ATOM    665  N   LEU A  43       9.294  43.691  46.042  1.00  0.00           N  
ATOM    666  CA  LEU A  43       8.981  42.266  45.888  1.00  0.00           C  
ATOM    667  C   LEU A  43       9.923  41.264  46.555  1.00  0.00           C  
ATOM    668  O   LEU A  43      11.141  41.266  46.329  1.00  0.00           O  
ATOM    669  CB  LEU A  43       8.942  41.862  44.403  1.00  0.00           C  
ATOM    670  CG  LEU A  43       8.798  40.314  44.128  1.00  0.00           C  
ATOM    671  CD1 LEU A  43       7.438  39.797  44.592  1.00  0.00           C  
ATOM    672  CD2 LEU A  43       8.972  40.059  42.675  1.00  0.00           C  
ATOM    673  H   LEU A  43      10.019  44.115  45.478  1.00  0.00           H  
ATOM    674  HA  LEU A  43       7.989  42.107  46.312  1.00  0.00           H  
ATOM    675 1HB  LEU A  43       8.105  42.347  43.934  1.00  0.00           H  
ATOM    676 2HB  LEU A  43       9.855  42.204  43.917  1.00  0.00           H  
ATOM    677  HG  LEU A  43       9.567  39.780  44.668  1.00  0.00           H  
ATOM    678 1HD1 LEU A  43       7.385  38.763  44.413  1.00  0.00           H  
ATOM    679 2HD1 LEU A  43       7.273  39.961  45.645  1.00  0.00           H  
ATOM    680 3HD1 LEU A  43       6.679  40.292  44.032  1.00  0.00           H  
ATOM    681 1HD2 LEU A  43       8.886  38.995  42.466  1.00  0.00           H  
ATOM    682 2HD2 LEU A  43       8.213  40.593  42.160  1.00  0.00           H  
ATOM    683 3HD2 LEU A  43       9.951  40.412  42.348  1.00  0.00           H  
ATOM    684  N   ARG A  44       9.318  40.335  47.295  1.00  0.00           N  
ATOM    685  CA  ARG A  44      10.000  39.195  47.888  1.00  0.00           C  
ATOM    686  C   ARG A  44       9.139  37.950  47.627  1.00  0.00           C  
ATOM    687  O   ARG A  44       7.908  38.023  47.687  1.00  0.00           O  
ATOM    688  CB  ARG A  44      10.222  39.407  49.380  1.00  0.00           C  
ATOM    689  CG  ARG A  44      11.157  40.587  49.752  1.00  0.00           C  
ATOM    690  CD  ARG A  44      12.584  40.318  49.397  1.00  0.00           C  
ATOM    691  NE  ARG A  44      13.470  41.395  49.820  1.00  0.00           N  
ATOM    692  CZ  ARG A  44      13.774  42.503  49.097  1.00  0.00           C  
ATOM    693  NH1 ARG A  44      13.273  42.705  47.886  1.00  0.00           N  
ATOM    694  NH2 ARG A  44      14.601  43.402  49.616  1.00  0.00           N  
ATOM    695  H   ARG A  44       8.310  40.449  47.468  1.00  0.00           H  
ATOM    696  HA  ARG A  44      10.959  39.052  47.392  1.00  0.00           H  
ATOM    697 1HB  ARG A  44       9.259  39.590  49.859  1.00  0.00           H  
ATOM    698 2HB  ARG A  44      10.636  38.499  49.819  1.00  0.00           H  
ATOM    699 1HG  ARG A  44      10.838  41.491  49.239  1.00  0.00           H  
ATOM    700 2HG  ARG A  44      11.110  40.756  50.826  1.00  0.00           H  
ATOM    701 1HD  ARG A  44      12.908  39.401  49.891  1.00  0.00           H  
ATOM    702 2HD  ARG A  44      12.691  40.196  48.324  1.00  0.00           H  
ATOM    703  HE  ARG A  44      13.893  41.307  50.735  1.00  0.00           H  
ATOM    704 1HH1 ARG A  44      12.617  42.033  47.446  1.00  0.00           H  
ATOM    705 2HH1 ARG A  44      13.530  43.533  47.372  1.00  0.00           H  
ATOM    706 1HH2 ARG A  44      14.992  43.258  50.538  1.00  0.00           H  
ATOM    707 2HH2 ARG A  44      14.843  44.231  49.094  1.00  0.00           H  
ATOM    708  N   PHE A  45       9.760  36.810  47.320  1.00  0.00           N  
ATOM    709  CA  PHE A  45       8.957  35.616  47.056  1.00  0.00           C  
ATOM    710  C   PHE A  45       9.637  34.304  47.398  1.00  0.00           C  
ATOM    711  O   PHE A  45      10.860  34.236  47.560  1.00  0.00           O  
ATOM    712  CB  PHE A  45       8.510  35.583  45.600  1.00  0.00           C  
ATOM    713  CG  PHE A  45       9.565  35.474  44.586  1.00  0.00           C  
ATOM    714  CD1 PHE A  45      10.006  34.241  44.156  1.00  0.00           C  
ATOM    715  CD2 PHE A  45      10.096  36.605  44.022  1.00  0.00           C  
ATOM    716  CE1 PHE A  45      10.963  34.144  43.202  1.00  0.00           C  
ATOM    717  CE2 PHE A  45      11.056  36.522  43.056  1.00  0.00           C  
ATOM    718  CZ  PHE A  45      11.498  35.289  42.643  1.00  0.00           C  
ATOM    719  H   PHE A  45      10.769  36.762  47.267  1.00  0.00           H  
ATOM    720  HA  PHE A  45       8.057  35.674  47.671  1.00  0.00           H  
ATOM    721 1HB  PHE A  45       7.828  34.760  45.449  1.00  0.00           H  
ATOM    722 2HB  PHE A  45       7.970  36.486  45.406  1.00  0.00           H  
ATOM    723  HD1 PHE A  45       9.587  33.336  44.593  1.00  0.00           H  
ATOM    724  HD2 PHE A  45       9.743  37.567  44.355  1.00  0.00           H  
ATOM    725  HE1 PHE A  45      11.299  33.160  42.885  1.00  0.00           H  
ATOM    726  HE2 PHE A  45      11.469  37.432  42.617  1.00  0.00           H  
ATOM    727  HZ  PHE A  45      12.265  35.217  41.875  1.00  0.00           H  
ATOM    728  N   GLU A  46       8.817  33.254  47.495  1.00  0.00           N  
ATOM    729  CA  GLU A  46       9.301  31.904  47.770  1.00  0.00           C  
ATOM    730  C   GLU A  46       8.703  30.848  46.845  1.00  0.00           C  
ATOM    731  O   GLU A  46       7.491  30.817  46.586  1.00  0.00           O  
ATOM    732  CB  GLU A  46       9.012  31.522  49.223  1.00  0.00           C  
ATOM    733  CG  GLU A  46       9.543  30.146  49.634  1.00  0.00           C  
ATOM    734  CD  GLU A  46       9.276  29.816  51.061  1.00  0.00           C  
ATOM    735  OE1 GLU A  46       8.692  30.614  51.745  1.00  0.00           O  
ATOM    736  OE2 GLU A  46       9.660  28.746  51.480  1.00  0.00           O  
ATOM    737  H   GLU A  46       7.813  33.429  47.368  1.00  0.00           H  
ATOM    738  HA  GLU A  46      10.383  31.897  47.624  1.00  0.00           H  
ATOM    739 1HB  GLU A  46       9.458  32.264  49.886  1.00  0.00           H  
ATOM    740 2HB  GLU A  46       7.933  31.536  49.393  1.00  0.00           H  
ATOM    741 1HG  GLU A  46       9.069  29.377  49.023  1.00  0.00           H  
ATOM    742 2HG  GLU A  46      10.614  30.109  49.447  1.00  0.00           H  
ATOM    743  N   VAL A  47       9.561  29.953  46.354  1.00  0.00           N  
ATOM    744  CA  VAL A  47       9.121  28.884  45.461  1.00  0.00           C  
ATOM    745  C   VAL A  47       9.349  27.499  46.050  1.00  0.00           C  
ATOM    746  O   VAL A  47      10.412  27.204  46.597  1.00  0.00           O  
ATOM    747  CB  VAL A  47       9.834  28.985  44.090  1.00  0.00           C  
ATOM    748  CG1 VAL A  47      11.319  28.888  44.238  1.00  0.00           C  
ATOM    749  CG2 VAL A  47       9.316  27.864  43.124  1.00  0.00           C  
ATOM    750  H   VAL A  47      10.534  30.021  46.623  1.00  0.00           H  
ATOM    751  HA  VAL A  47       8.054  29.001  45.289  1.00  0.00           H  
ATOM    752  HB  VAL A  47       9.633  29.959  43.673  1.00  0.00           H  
ATOM    753 1HG1 VAL A  47      11.750  28.987  43.261  1.00  0.00           H  
ATOM    754 2HG1 VAL A  47      11.685  29.684  44.879  1.00  0.00           H  
ATOM    755 3HG1 VAL A  47      11.611  27.930  44.650  1.00  0.00           H  
ATOM    756 1HG2 VAL A  47       9.803  27.971  42.156  1.00  0.00           H  
ATOM    757 2HG2 VAL A  47       9.543  26.877  43.522  1.00  0.00           H  
ATOM    758 3HG2 VAL A  47       8.240  27.952  42.997  1.00  0.00           H  
ATOM    759  N   ARG A  48       8.329  26.657  45.921  1.00  0.00           N  
ATOM    760  CA  ARG A  48       8.395  25.275  46.383  1.00  0.00           C  
ATOM    761  C   ARG A  48       7.869  24.311  45.315  1.00  0.00           C  
ATOM    762  O   ARG A  48       7.031  24.678  44.487  1.00  0.00           O  
ATOM    763  CB  ARG A  48       7.606  25.097  47.675  1.00  0.00           C  
ATOM    764  CG  ARG A  48       8.132  25.919  48.860  1.00  0.00           C  
ATOM    765  CD  ARG A  48       7.406  25.626  50.125  1.00  0.00           C  
ATOM    766  NE  ARG A  48       7.900  26.449  51.231  1.00  0.00           N  
ATOM    767  CZ  ARG A  48       7.510  26.367  52.518  1.00  0.00           C  
ATOM    768  NH1 ARG A  48       6.611  25.484  52.912  1.00  0.00           N  
ATOM    769  NH2 ARG A  48       8.059  27.203  53.377  1.00  0.00           N  
ATOM    770  H   ARG A  48       7.487  27.023  45.460  1.00  0.00           H  
ATOM    771  HA  ARG A  48       9.437  25.027  46.582  1.00  0.00           H  
ATOM    772 1HB  ARG A  48       6.568  25.379  47.506  1.00  0.00           H  
ATOM    773 2HB  ARG A  48       7.618  24.047  47.966  1.00  0.00           H  
ATOM    774 1HG  ARG A  48       9.190  25.706  49.011  1.00  0.00           H  
ATOM    775 2HG  ARG A  48       8.010  26.982  48.650  1.00  0.00           H  
ATOM    776 1HD  ARG A  48       6.345  25.831  49.991  1.00  0.00           H  
ATOM    777 2HD  ARG A  48       7.550  24.579  50.386  1.00  0.00           H  
ATOM    778  HE  ARG A  48       8.605  27.174  51.022  1.00  0.00           H  
ATOM    779 1HH1 ARG A  48       6.197  24.850  52.247  1.00  0.00           H  
ATOM    780 2HH1 ARG A  48       6.335  25.444  53.882  1.00  0.00           H  
ATOM    781 1HH2 ARG A  48       8.750  27.885  53.014  1.00  0.00           H  
ATOM    782 2HH2 ARG A  48       7.806  27.191  54.349  1.00  0.00           H  
ATOM    783  N   ARG A  49       8.363  23.069  45.329  1.00  0.00           N  
ATOM    784  CA  ARG A  49       7.892  22.070  44.369  1.00  0.00           C  
ATOM    785  C   ARG A  49       7.687  20.690  44.982  1.00  0.00           C  
ATOM    786  O   ARG A  49       8.363  20.323  45.950  1.00  0.00           O  
ATOM    787  CB  ARG A  49       8.867  21.961  43.200  1.00  0.00           C  
ATOM    788  CG  ARG A  49      10.280  21.442  43.543  1.00  0.00           C  
ATOM    789  CD  ARG A  49      11.187  21.428  42.341  1.00  0.00           C  
ATOM    790  NE  ARG A  49      12.531  20.888  42.665  1.00  0.00           N  
ATOM    791  CZ  ARG A  49      13.590  20.816  41.803  1.00  0.00           C  
ATOM    792  NH1 ARG A  49      13.473  21.249  40.569  1.00  0.00           N  
ATOM    793  NH2 ARG A  49      14.753  20.302  42.216  1.00  0.00           N  
ATOM    794  H   ARG A  49       9.055  22.811  46.020  1.00  0.00           H  
ATOM    795  HA  ARG A  49       6.931  22.402  43.982  1.00  0.00           H  
ATOM    796 1HB  ARG A  49       8.443  21.289  42.452  1.00  0.00           H  
ATOM    797 2HB  ARG A  49       8.978  22.939  42.739  1.00  0.00           H  
ATOM    798 1HG  ARG A  49      10.728  22.084  44.300  1.00  0.00           H  
ATOM    799 2HG  ARG A  49      10.215  20.423  43.926  1.00  0.00           H  
ATOM    800 1HD  ARG A  49      10.741  20.804  41.567  1.00  0.00           H  
ATOM    801 2HD  ARG A  49      11.303  22.447  41.970  1.00  0.00           H  
ATOM    802  HE  ARG A  49      12.673  20.540  43.605  1.00  0.00           H  
ATOM    803 1HH1 ARG A  49      12.601  21.634  40.250  1.00  0.00           H  
ATOM    804 2HH1 ARG A  49      14.258  21.183  39.936  1.00  0.00           H  
ATOM    805 1HH2 ARG A  49      14.846  19.965  43.163  1.00  0.00           H  
ATOM    806 2HH2 ARG A  49      15.572  20.241  41.572  1.00  0.00           H  
ATOM    807  N   SER A  50       6.800  19.906  44.366  1.00  0.00           N  
ATOM    808  CA  SER A  50       6.559  18.518  44.771  1.00  0.00           C  
ATOM    809  C   SER A  50       6.147  17.620  43.598  1.00  0.00           C  
ATOM    810  O   SER A  50       5.705  18.094  42.542  1.00  0.00           O  
ATOM    811  CB  SER A  50       5.495  18.459  45.853  1.00  0.00           C  
ATOM    812  OG  SER A  50       4.247  18.871  45.365  1.00  0.00           O  
ATOM    813  H   SER A  50       6.259  20.315  43.597  1.00  0.00           H  
ATOM    814  HA  SER A  50       7.487  18.121  45.185  1.00  0.00           H  
ATOM    815 1HB  SER A  50       5.420  17.442  46.233  1.00  0.00           H  
ATOM    816 2HB  SER A  50       5.792  19.097  46.684  1.00  0.00           H  
ATOM    817  HG  SER A  50       3.642  18.812  46.108  1.00  0.00           H  
ATOM    818  N   GLN A  51       6.282  16.302  43.786  1.00  0.00           N  
ATOM    819  CA  GLN A  51       5.933  15.338  42.740  1.00  0.00           C  
ATOM    820  C   GLN A  51       5.197  14.089  43.212  1.00  0.00           C  
ATOM    821  O   GLN A  51       5.546  13.494  44.234  1.00  0.00           O  
ATOM    822  CB  GLN A  51       7.202  14.903  42.005  1.00  0.00           C  
ATOM    823  CG  GLN A  51       6.970  13.897  40.871  1.00  0.00           C  
ATOM    824  CD  GLN A  51       8.220  13.655  40.054  1.00  0.00           C  
ATOM    825  OE1 GLN A  51       9.232  14.344  40.244  1.00  0.00           O  
ATOM    826  NE2 GLN A  51       8.155  12.692  39.142  1.00  0.00           N  
ATOM    827  H   GLN A  51       6.639  15.963  44.670  1.00  0.00           H  
ATOM    828  HA  GLN A  51       5.283  15.843  42.029  1.00  0.00           H  
ATOM    829 1HB  GLN A  51       7.701  15.780  41.602  1.00  0.00           H  
ATOM    830 2HB  GLN A  51       7.884  14.439  42.714  1.00  0.00           H  
ATOM    831 1HG  GLN A  51       6.683  12.934  41.295  1.00  0.00           H  
ATOM    832 2HG  GLN A  51       6.178  14.248  40.207  1.00  0.00           H  
ATOM    833 1HE2 GLN A  51       8.962  12.475  38.528  1.00  0.00           H  
ATOM    834 2HE2 GLN A  51       7.287  12.155  39.028  1.00  0.00           H  
ATOM    835  N   SER A  52       4.211  13.677  42.412  1.00  0.00           N  
ATOM    836  CA  SER A  52       3.449  12.443  42.609  1.00  0.00           C  
ATOM    837  C   SER A  52       3.269  11.764  41.255  1.00  0.00           C  
ATOM    838  O   SER A  52       2.621  12.308  40.358  1.00  0.00           O  
ATOM    839  CB  SER A  52       2.100  12.734  43.230  1.00  0.00           C  
ATOM    840  OG  SER A  52       1.351  11.556  43.370  1.00  0.00           O  
ATOM    841  H   SER A  52       3.991  14.265  41.600  1.00  0.00           H  
ATOM    842  HA  SER A  52       4.010  11.777  43.264  1.00  0.00           H  
ATOM    843 1HB  SER A  52       2.243  13.198  44.205  1.00  0.00           H  
ATOM    844 2HB  SER A  52       1.558  13.442  42.604  1.00  0.00           H  
ATOM    845  HG  SER A  52       0.533  11.813  43.804  1.00  0.00           H  
ATOM    846  N   GLY A  53       3.815  10.562  41.091  1.00  0.00           N  
ATOM    847  CA  GLY A  53       3.770   9.926  39.777  1.00  0.00           C  
ATOM    848  C   GLY A  53       4.571  10.815  38.836  1.00  0.00           C  
ATOM    849  O   GLY A  53       5.711  11.158  39.154  1.00  0.00           O  
ATOM    850  H   GLY A  53       4.299  10.121  41.860  1.00  0.00           H  
ATOM    851 1HA  GLY A  53       4.202   8.927  39.820  1.00  0.00           H  
ATOM    852 2HA  GLY A  53       2.739   9.839  39.433  1.00  0.00           H  
ATOM    853  N   ASP A  54       4.004  11.173  37.680  1.00  0.00           N  
ATOM    854  CA  ASP A  54       4.657  12.036  36.712  1.00  0.00           C  
ATOM    855  C   ASP A  54       4.064  13.446  36.765  1.00  0.00           C  
ATOM    856  O   ASP A  54       4.263  14.262  35.855  1.00  0.00           O  
ATOM    857  CB  ASP A  54       4.523  11.423  35.320  1.00  0.00           C  
ATOM    858  CG  ASP A  54       3.063  11.214  34.946  1.00  0.00           C  
ATOM    859  OD1 ASP A  54       2.235  11.276  35.856  1.00  0.00           O  
ATOM    860  OD2 ASP A  54       2.772  10.971  33.803  1.00  0.00           O  
ATOM    861  H   ASP A  54       3.057  10.873  37.420  1.00  0.00           H  
ATOM    862  HA  ASP A  54       5.718  12.105  36.959  1.00  0.00           H  
ATOM    863 1HB  ASP A  54       4.984  12.074  34.585  1.00  0.00           H  
ATOM    864 2HB  ASP A  54       5.042  10.465  35.286  1.00  0.00           H  
ATOM    865  N   GLN A  55       3.329  13.736  37.839  1.00  0.00           N  
ATOM    866  CA  GLN A  55       2.721  15.039  38.008  1.00  0.00           C  
ATOM    867  C   GLN A  55       3.597  15.903  38.893  1.00  0.00           C  
ATOM    868  O   GLN A  55       3.835  15.594  40.069  1.00  0.00           O  
ATOM    869  CB  GLN A  55       1.324  14.899  38.624  1.00  0.00           C  
ATOM    870  CG  GLN A  55       0.394  14.020  37.806  1.00  0.00           C  
ATOM    871  CD  GLN A  55       0.179  14.593  36.467  1.00  0.00           C  
ATOM    872  OE1 GLN A  55      -0.316  15.727  36.368  1.00  0.00           O  
ATOM    873  NE2 GLN A  55       0.558  13.853  35.432  1.00  0.00           N  
ATOM    874  H   GLN A  55       3.186  13.033  38.569  1.00  0.00           H  
ATOM    875  HA  GLN A  55       2.642  15.529  37.036  1.00  0.00           H  
ATOM    876 1HB  GLN A  55       1.404  14.468  39.621  1.00  0.00           H  
ATOM    877 2HB  GLN A  55       0.870  15.885  38.722  1.00  0.00           H  
ATOM    878 1HG  GLN A  55       0.851  13.033  37.684  1.00  0.00           H  
ATOM    879 2HG  GLN A  55      -0.565  13.933  38.311  1.00  0.00           H  
ATOM    880 1HE2 GLN A  55       0.474  14.218  34.479  1.00  0.00           H  
ATOM    881 2HE2 GLN A  55       0.968  12.908  35.593  1.00  0.00           H  
ATOM    882  N   VAL A  56       4.097  16.993  38.334  1.00  0.00           N  
ATOM    883  CA  VAL A  56       4.979  17.867  39.074  1.00  0.00           C  
ATOM    884  C   VAL A  56       4.330  19.235  39.236  1.00  0.00           C  
ATOM    885  O   VAL A  56       3.808  19.837  38.290  1.00  0.00           O  
ATOM    886  CB  VAL A  56       6.376  17.919  38.400  1.00  0.00           C  
ATOM    887  CG1 VAL A  56       7.298  18.924  39.135  1.00  0.00           C  
ATOM    888  CG2 VAL A  56       6.974  16.547  38.398  1.00  0.00           C  
ATOM    889  H   VAL A  56       3.882  17.226  37.354  1.00  0.00           H  
ATOM    890  HA  VAL A  56       5.126  17.455  40.073  1.00  0.00           H  
ATOM    891  HB  VAL A  56       6.285  18.191  37.411  1.00  0.00           H  
ATOM    892 1HG1 VAL A  56       8.274  18.939  38.653  1.00  0.00           H  
ATOM    893 2HG1 VAL A  56       6.866  19.923  39.097  1.00  0.00           H  
ATOM    894 3HG1 VAL A  56       7.412  18.617  40.180  1.00  0.00           H  
ATOM    895 1HG2 VAL A  56       7.945  16.572  37.911  1.00  0.00           H  
ATOM    896 2HG2 VAL A  56       7.085  16.240  39.404  1.00  0.00           H  
ATOM    897 3HG2 VAL A  56       6.325  15.851  37.863  1.00  0.00           H  
ATOM    898  N   THR A  57       4.279  19.696  40.468  1.00  0.00           N  
ATOM    899  CA  THR A  57       3.668  20.982  40.731  1.00  0.00           C  
ATOM    900  C   THR A  57       4.674  21.944  41.303  1.00  0.00           C  
ATOM    901  O   THR A  57       5.373  21.641  42.280  1.00  0.00           O  
ATOM    902  CB  THR A  57       2.446  20.855  41.675  1.00  0.00           C  
ATOM    903  OG1 THR A  57       1.464  20.005  41.074  1.00  0.00           O  
ATOM    904  CG2 THR A  57       1.820  22.220  41.910  1.00  0.00           C  
ATOM    905  H   THR A  57       4.708  19.142  41.221  1.00  0.00           H  
ATOM    906  HA  THR A  57       3.314  21.408  39.787  1.00  0.00           H  
ATOM    907  HB  THR A  57       2.763  20.425  42.629  1.00  0.00           H  
ATOM    908  HG1 THR A  57       1.777  19.099  41.105  1.00  0.00           H  
ATOM    909 1HG2 THR A  57       0.959  22.117  42.565  1.00  0.00           H  
ATOM    910 2HG2 THR A  57       2.538  22.879  42.369  1.00  0.00           H  
ATOM    911 3HG2 THR A  57       1.503  22.637  40.954  1.00  0.00           H  
ATOM    912  N   VAL A  58       4.760  23.116  40.691  1.00  0.00           N  
ATOM    913  CA  VAL A  58       5.671  24.142  41.192  1.00  0.00           C  
ATOM    914  C   VAL A  58       4.853  25.386  41.520  1.00  0.00           C  
ATOM    915  O   VAL A  58       4.110  25.881  40.670  1.00  0.00           O  
ATOM    916  CB  VAL A  58       6.782  24.473  40.154  1.00  0.00           C  
ATOM    917  CG1 VAL A  58       7.742  25.536  40.717  1.00  0.00           C  
ATOM    918  CG2 VAL A  58       7.508  23.181  39.720  1.00  0.00           C  
ATOM    919  H   VAL A  58       4.156  23.268  39.865  1.00  0.00           H  
ATOM    920  HA  VAL A  58       6.144  23.793  42.113  1.00  0.00           H  
ATOM    921  HB  VAL A  58       6.345  24.910  39.313  1.00  0.00           H  
ATOM    922 1HG1 VAL A  58       8.495  25.780  39.968  1.00  0.00           H  
ATOM    923 2HG1 VAL A  58       7.195  26.443  40.976  1.00  0.00           H  
ATOM    924 3HG1 VAL A  58       8.231  25.143  41.613  1.00  0.00           H  
ATOM    925 1HG2 VAL A  58       8.262  23.422  38.982  1.00  0.00           H  
ATOM    926 2HG2 VAL A  58       7.974  22.723  40.572  1.00  0.00           H  
ATOM    927 3HG2 VAL A  58       6.794  22.487  39.286  1.00  0.00           H  
ATOM    928  N   THR A  59       4.956  25.899  42.743  1.00  0.00           N  
ATOM    929  CA  THR A  59       4.182  27.099  43.067  1.00  0.00           C  
ATOM    930  C   THR A  59       5.035  28.206  43.638  1.00  0.00           C  
ATOM    931  O   THR A  59       6.001  27.964  44.378  1.00  0.00           O  
ATOM    932  CB  THR A  59       3.067  26.816  44.096  1.00  0.00           C  
ATOM    933  OG1 THR A  59       3.649  26.376  45.330  1.00  0.00           O  
ATOM    934  CG2 THR A  59       2.152  25.760  43.586  1.00  0.00           C  
ATOM    935  H   THR A  59       5.580  25.462  43.431  1.00  0.00           H  
ATOM    936  HA  THR A  59       3.724  27.480  42.157  1.00  0.00           H  
ATOM    937  HB  THR A  59       2.498  27.731  44.270  1.00  0.00           H  
ATOM    938  HG1 THR A  59       4.139  27.104  45.730  1.00  0.00           H  
ATOM    939 1HG2 THR A  59       1.367  25.573  44.312  1.00  0.00           H  
ATOM    940 2HG2 THR A  59       1.718  26.099  42.661  1.00  0.00           H  
ATOM    941 3HG2 THR A  59       2.711  24.858  43.421  1.00  0.00           H  
ATOM    942  N   ILE A  60       4.625  29.446  43.361  1.00  0.00           N  
ATOM    943  CA  ILE A  60       5.332  30.591  43.904  1.00  0.00           C  
ATOM    944  C   ILE A  60       4.394  31.557  44.620  1.00  0.00           C  
ATOM    945  O   ILE A  60       3.348  31.965  44.088  1.00  0.00           O  
ATOM    946  CB  ILE A  60       6.073  31.387  42.818  1.00  0.00           C  
ATOM    947  CG1 ILE A  60       6.969  30.500  42.014  1.00  0.00           C  
ATOM    948  CG2 ILE A  60       6.996  32.425  43.574  1.00  0.00           C  
ATOM    949  CD1 ILE A  60       7.533  31.132  40.789  1.00  0.00           C  
ATOM    950  H   ILE A  60       3.816  29.569  42.740  1.00  0.00           H  
ATOM    951  HA  ILE A  60       6.058  30.238  44.633  1.00  0.00           H  
ATOM    952  HB  ILE A  60       5.378  31.865  42.152  1.00  0.00           H  
ATOM    953 1HG1 ILE A  60       7.751  30.190  42.628  1.00  0.00           H  
ATOM    954 2HG1 ILE A  60       6.416  29.628  41.689  1.00  0.00           H  
ATOM    955 1HG2 ILE A  60       7.576  32.995  42.894  1.00  0.00           H  
ATOM    956 2HG2 ILE A  60       6.408  33.112  44.167  1.00  0.00           H  
ATOM    957 3HG2 ILE A  60       7.671  31.885  44.226  1.00  0.00           H  
ATOM    958 1HD1 ILE A  60       8.134  30.410  40.318  1.00  0.00           H  
ATOM    959 2HD1 ILE A  60       6.726  31.434  40.121  1.00  0.00           H  
ATOM    960 3HD1 ILE A  60       8.136  31.986  41.034  1.00  0.00           H  
ATOM    961  N   GLU A  61       4.769  31.935  45.833  1.00  0.00           N  
ATOM    962  CA  GLU A  61       4.029  32.934  46.592  1.00  0.00           C  
ATOM    963  C   GLU A  61       4.752  34.272  46.488  1.00  0.00           C  
ATOM    964  O   GLU A  61       5.913  34.381  46.908  1.00  0.00           O  
ATOM    965  CB  GLU A  61       3.907  32.543  48.063  1.00  0.00           C  
ATOM    966  CG  GLU A  61       3.121  33.549  48.898  1.00  0.00           C  
ATOM    967  CD  GLU A  61       3.037  33.187  50.336  1.00  0.00           C  
ATOM    968  OE1 GLU A  61       3.536  32.159  50.713  1.00  0.00           O  
ATOM    969  OE2 GLU A  61       2.468  33.956  51.077  1.00  0.00           O  
ATOM    970  H   GLU A  61       5.635  31.533  46.215  1.00  0.00           H  
ATOM    971  HA  GLU A  61       3.032  33.047  46.163  1.00  0.00           H  
ATOM    972 1HB  GLU A  61       3.413  31.575  48.143  1.00  0.00           H  
ATOM    973 2HB  GLU A  61       4.904  32.441  48.498  1.00  0.00           H  
ATOM    974 1HG  GLU A  61       3.602  34.526  48.825  1.00  0.00           H  
ATOM    975 2HG  GLU A  61       2.117  33.642  48.489  1.00  0.00           H  
ATOM    976  N   PHE A  62       4.097  35.301  45.942  1.00  0.00           N  
ATOM    977  CA  PHE A  62       4.763  36.585  45.774  1.00  0.00           C  
ATOM    978  C   PHE A  62       4.150  37.657  46.666  1.00  0.00           C  
ATOM    979  O   PHE A  62       2.964  38.001  46.551  1.00  0.00           O  
ATOM    980  CB  PHE A  62       4.640  37.061  44.341  1.00  0.00           C  
ATOM    981  CG  PHE A  62       5.232  36.191  43.295  1.00  0.00           C  
ATOM    982  CD1 PHE A  62       4.445  35.264  42.649  1.00  0.00           C  
ATOM    983  CD2 PHE A  62       6.520  36.308  42.914  1.00  0.00           C  
ATOM    984  CE1 PHE A  62       4.943  34.519  41.638  1.00  0.00           C  
ATOM    985  CE2 PHE A  62       7.024  35.576  41.940  1.00  0.00           C  
ATOM    986  CZ  PHE A  62       6.242  34.678  41.271  1.00  0.00           C  
ATOM    987  H   PHE A  62       3.136  35.213  45.594  1.00  0.00           H  
ATOM    988  HA  PHE A  62       5.807  36.483  46.048  1.00  0.00           H  
ATOM    989 1HB  PHE A  62       3.608  37.158  44.121  1.00  0.00           H  
ATOM    990 2HB  PHE A  62       5.072  38.049  44.253  1.00  0.00           H  
ATOM    991  HD1 PHE A  62       3.411  35.156  42.940  1.00  0.00           H  
ATOM    992  HD2 PHE A  62       7.156  37.003  43.386  1.00  0.00           H  
ATOM    993  HE1 PHE A  62       4.306  33.811  41.129  1.00  0.00           H  
ATOM    994  HE2 PHE A  62       8.059  35.722  41.692  1.00  0.00           H  
ATOM    995  HZ  PHE A  62       6.659  34.087  40.464  1.00  0.00           H  
ATOM    996  N   ARG A  63       4.969  38.231  47.538  1.00  0.00           N  
ATOM    997  CA  ARG A  63       4.492  39.252  48.451  1.00  0.00           C  
ATOM    998  C   ARG A  63       5.032  40.609  48.042  1.00  0.00           C  
ATOM    999  O   ARG A  63       6.249  40.841  48.027  1.00  0.00           O  
ATOM   1000  CB  ARG A  63       4.889  38.918  49.877  1.00  0.00           C  
ATOM   1001  CG  ARG A  63       4.253  37.632  50.409  1.00  0.00           C  
ATOM   1002  CD  ARG A  63       4.602  37.364  51.828  1.00  0.00           C  
ATOM   1003  NE  ARG A  63       3.990  36.124  52.302  1.00  0.00           N  
ATOM   1004  CZ  ARG A  63       4.051  35.636  53.555  1.00  0.00           C  
ATOM   1005  NH1 ARG A  63       4.699  36.274  54.513  1.00  0.00           N  
ATOM   1006  NH2 ARG A  63       3.438  34.494  53.794  1.00  0.00           N  
ATOM   1007  H   ARG A  63       5.957  37.960  47.580  1.00  0.00           H  
ATOM   1008  HA  ARG A  63       3.402  39.288  48.402  1.00  0.00           H  
ATOM   1009 1HB  ARG A  63       5.974  38.801  49.928  1.00  0.00           H  
ATOM   1010 2HB  ARG A  63       4.611  39.740  50.534  1.00  0.00           H  
ATOM   1011 1HG  ARG A  63       3.168  37.701  50.328  1.00  0.00           H  
ATOM   1012 2HG  ARG A  63       4.601  36.783  49.815  1.00  0.00           H  
ATOM   1013 1HD  ARG A  63       5.684  37.275  51.922  1.00  0.00           H  
ATOM   1014 2HD  ARG A  63       4.242  38.184  52.448  1.00  0.00           H  
ATOM   1015  HE  ARG A  63       3.459  35.552  51.627  1.00  0.00           H  
ATOM   1016 1HH1 ARG A  63       5.164  37.146  54.317  1.00  0.00           H  
ATOM   1017 2HH1 ARG A  63       4.730  35.887  55.445  1.00  0.00           H  
ATOM   1018 1HH2 ARG A  63       2.951  34.033  53.003  1.00  0.00           H  
ATOM   1019 2HH2 ARG A  63       3.449  34.078  54.708  1.00  0.00           H  
ATOM   1020  N   ILE A  64       4.126  41.493  47.643  1.00  0.00           N  
ATOM   1021  CA  ILE A  64       4.504  42.802  47.161  1.00  0.00           C  
ATOM   1022  C   ILE A  64       4.049  43.913  48.132  1.00  0.00           C  
ATOM   1023  O   ILE A  64       2.849  44.103  48.356  1.00  0.00           O  
ATOM   1024  CB  ILE A  64       3.924  42.942  45.727  1.00  0.00           C  
ATOM   1025  CG1 ILE A  64       4.552  41.842  44.817  1.00  0.00           C  
ATOM   1026  CG2 ILE A  64       4.139  44.263  45.202  1.00  0.00           C  
ATOM   1027  CD1 ILE A  64       3.971  41.681  43.398  1.00  0.00           C  
ATOM   1028  H   ILE A  64       3.124  41.269  47.661  1.00  0.00           H  
ATOM   1029  HA  ILE A  64       5.589  42.847  47.089  1.00  0.00           H  
ATOM   1030  HB  ILE A  64       2.866  42.736  45.769  1.00  0.00           H  
ATOM   1031 1HG1 ILE A  64       5.599  42.075  44.735  1.00  0.00           H  
ATOM   1032 2HG1 ILE A  64       4.445  40.879  45.306  1.00  0.00           H  
ATOM   1033 1HG2 ILE A  64       3.702  44.350  44.219  1.00  0.00           H  
ATOM   1034 2HG2 ILE A  64       3.666  44.939  45.853  1.00  0.00           H  
ATOM   1035 3HG2 ILE A  64       5.206  44.467  45.165  1.00  0.00           H  
ATOM   1036 1HD1 ILE A  64       4.505  40.889  42.875  1.00  0.00           H  
ATOM   1037 2HD1 ILE A  64       2.922  41.421  43.453  1.00  0.00           H  
ATOM   1038 3HD1 ILE A  64       4.088  42.598  42.841  1.00  0.00           H  
ATOM   1039  N   ASN A  65       5.000  44.651  48.710  1.00  0.00           N  
ATOM   1040  CA  ASN A  65       4.632  45.682  49.691  1.00  0.00           C  
ATOM   1041  C   ASN A  65       5.679  46.785  49.831  1.00  0.00           C  
ATOM   1042  O   ASN A  65       6.865  46.537  49.659  1.00  0.00           O  
ATOM   1043  OXT ASN A  65       5.357  47.896  50.242  1.00  0.00           O  
ATOM   1044  CB  ASN A  65       4.367  45.055  51.048  1.00  0.00           C  
ATOM   1045  CG  ASN A  65       3.771  46.032  52.045  1.00  0.00           C  
ATOM   1046  OD1 ASN A  65       2.674  46.577  51.825  1.00  0.00           O  
ATOM   1047  ND2 ASN A  65       4.459  46.253  53.138  1.00  0.00           N  
ATOM   1048  H   ASN A  65       5.980  44.449  48.475  1.00  0.00           H  
ATOM   1049  HA  ASN A  65       3.715  46.155  49.353  1.00  0.00           H  
ATOM   1050 1HB  ASN A  65       3.689  44.209  50.936  1.00  0.00           H  
ATOM   1051 2HB  ASN A  65       5.302  44.668  51.450  1.00  0.00           H  
ATOM   1052 1HD2 ASN A  65       4.114  46.887  53.829  1.00  0.00           H  
ATOM   1053 2HD2 ASN A  65       5.338  45.797  53.272  1.00  0.00           H  
TER                                                                             
ATOM   1055  N   VAL B  66       9.148  49.292  19.127  1.00  0.00           N  
ATOM   1056  CA  VAL B  66       9.350  50.506  19.918  1.00  0.00           C  
ATOM   1057  C   VAL B  66      10.440  50.264  20.957  1.00  0.00           C  
ATOM   1058  O   VAL B  66      10.302  49.377  21.801  1.00  0.00           O  
ATOM   1059  CB  VAL B  66       8.077  50.801  20.673  1.00  0.00           C  
ATOM   1060  CG1 VAL B  66       8.281  51.949  21.489  1.00  0.00           C  
ATOM   1061  CG2 VAL B  66       6.942  50.961  19.724  1.00  0.00           C  
ATOM   1062 1H   VAL B  66       8.434  49.453  18.446  1.00  0.00           H  
ATOM   1063 2H   VAL B  66      10.001  49.051  18.664  1.00  0.00           H  
ATOM   1064 3H   VAL B  66       8.873  48.543  19.729  1.00  0.00           H  
ATOM   1065  HA  VAL B  66       9.644  51.321  19.276  1.00  0.00           H  
ATOM   1066  HB  VAL B  66       7.859  49.968  21.339  1.00  0.00           H  
ATOM   1067 1HG1 VAL B  66       7.375  52.155  22.061  1.00  0.00           H  
ATOM   1068 2HG1 VAL B  66       9.114  51.766  22.177  1.00  0.00           H  
ATOM   1069 3HG1 VAL B  66       8.512  52.782  20.843  1.00  0.00           H  
ATOM   1070 1HG2 VAL B  66       6.048  51.150  20.298  1.00  0.00           H  
ATOM   1071 2HG2 VAL B  66       7.144  51.790  19.065  1.00  0.00           H  
ATOM   1072 3HG2 VAL B  66       6.821  50.050  19.143  1.00  0.00           H  
ATOM   1073  N   SER B  67      11.537  51.013  20.895  1.00  0.00           N  
ATOM   1074  CA  SER B  67      12.656  50.702  21.794  1.00  0.00           C  
ATOM   1075  C   SER B  67      12.419  51.063  23.247  1.00  0.00           C  
ATOM   1076  O   SER B  67      11.674  52.007  23.567  1.00  0.00           O  
ATOM   1077  CB  SER B  67      13.889  51.431  21.340  1.00  0.00           C  
ATOM   1078  OG  SER B  67      13.666  52.787  21.475  1.00  0.00           O  
ATOM   1079  H   SER B  67      11.618  51.760  20.194  1.00  0.00           H  
ATOM   1080  HA  SER B  67      12.848  49.639  21.739  1.00  0.00           H  
ATOM   1081 1HB  SER B  67      14.748  51.133  21.917  1.00  0.00           H  
ATOM   1082 2HB  SER B  67      14.086  51.194  20.293  1.00  0.00           H  
ATOM   1083  HG  SER B  67      14.527  53.266  21.368  1.00  0.00           H  
ATOM   1084  N   PHE B  68      13.141  50.363  24.127  1.00  0.00           N  
ATOM   1085  CA  PHE B  68      13.199  50.702  25.556  1.00  0.00           C  
ATOM   1086  C   PHE B  68      14.424  50.018  26.202  1.00  0.00           C  
ATOM   1087  O   PHE B  68      14.879  49.000  25.704  1.00  0.00           O  
ATOM   1088  CB  PHE B  68      11.868  50.343  26.247  1.00  0.00           C  
ATOM   1089  CG  PHE B  68      11.480  48.902  26.228  1.00  0.00           C  
ATOM   1090  CD1 PHE B  68      11.835  48.061  27.270  1.00  0.00           C  
ATOM   1091  CD2 PHE B  68      10.735  48.383  25.182  1.00  0.00           C  
ATOM   1092  CE1 PHE B  68      11.446  46.742  27.263  1.00  0.00           C  
ATOM   1093  CE2 PHE B  68      10.357  47.063  25.176  1.00  0.00           C  
ATOM   1094  CZ  PHE B  68      10.714  46.246  26.218  1.00  0.00           C  
ATOM   1095  H   PHE B  68      13.704  49.607  23.756  1.00  0.00           H  
ATOM   1096  HA  PHE B  68      13.308  51.781  25.601  1.00  0.00           H  
ATOM   1097 1HB  PHE B  68      11.871  50.664  27.273  1.00  0.00           H  
ATOM   1098 2HB  PHE B  68      11.065  50.900  25.761  1.00  0.00           H  
ATOM   1099  HD1 PHE B  68      12.425  48.453  28.110  1.00  0.00           H  
ATOM   1100  HD2 PHE B  68      10.446  49.037  24.350  1.00  0.00           H  
ATOM   1101  HE1 PHE B  68      11.723  46.081  28.088  1.00  0.00           H  
ATOM   1102  HE2 PHE B  68       9.772  46.660  24.347  1.00  0.00           H  
ATOM   1103  HZ  PHE B  68      10.411  45.194  26.221  1.00  0.00           H  
ATOM   1104  N   PRO B  69      14.950  50.493  27.343  1.00  0.00           N  
ATOM   1105  CA  PRO B  69      16.118  49.954  28.028  1.00  0.00           C  
ATOM   1106  C   PRO B  69      15.997  48.494  28.531  1.00  0.00           C  
ATOM   1107  O   PRO B  69      14.935  47.931  28.807  1.00  0.00           O  
ATOM   1108  CB  PRO B  69      16.245  50.871  29.251  1.00  0.00           C  
ATOM   1109  CG  PRO B  69      15.519  52.132  28.892  1.00  0.00           C  
ATOM   1110  CD  PRO B  69      14.386  51.697  28.009  1.00  0.00           C  
ATOM   1111  HA  PRO B  69      16.986  50.047  27.392  1.00  0.00           H  
ATOM   1112 1HB  PRO B  69      15.826  50.364  30.138  1.00  0.00           H  
ATOM   1113 2HB  PRO B  69      17.308  51.048  29.467  1.00  0.00           H  
ATOM   1114 1HG  PRO B  69      15.163  52.626  29.809  1.00  0.00           H  
ATOM   1115 2HG  PRO B  69      16.197  52.834  28.409  1.00  0.00           H  
ATOM   1116 1HD  PRO B  69      13.518  51.437  28.622  1.00  0.00           H  
ATOM   1117 2HD  PRO B  69      14.195  52.521  27.328  1.00  0.00           H  
ATOM   1118  N   ALA B  70      17.153  47.885  28.646  1.00  0.00           N  
ATOM   1119  CA  ALA B  70      17.227  46.568  29.198  1.00  0.00           C  
ATOM   1120  C   ALA B  70      16.957  46.543  30.699  1.00  0.00           C  
ATOM   1121  O   ALA B  70      17.258  47.504  31.402  1.00  0.00           O  
ATOM   1122  CB  ALA B  70      18.607  45.965  28.924  1.00  0.00           C  
ATOM   1123  H   ALA B  70      18.005  48.358  28.375  1.00  0.00           H  
ATOM   1124  HA  ALA B  70      16.463  45.965  28.710  1.00  0.00           H  
ATOM   1125 1HB  ALA B  70      18.639  44.950  29.322  1.00  0.00           H  
ATOM   1126 2HB  ALA B  70      18.790  45.944  27.849  1.00  0.00           H  
ATOM   1127 3HB  ALA B  70      19.375  46.564  29.411  1.00  0.00           H  
ATOM   1128  N   SER B  71      16.482  45.396  31.170  1.00  0.00           N  
ATOM   1129  CA  SER B  71      16.366  45.074  32.603  1.00  0.00           C  
ATOM   1130  C   SER B  71      16.649  43.564  32.817  1.00  0.00           C  
ATOM   1131  O   SER B  71      16.462  42.747  31.903  1.00  0.00           O  
ATOM   1132  CB  SER B  71      15.004  45.494  33.114  1.00  0.00           C  
ATOM   1133  OG  SER B  71      13.982  44.816  32.453  1.00  0.00           O  
ATOM   1134  H   SER B  71      16.204  44.702  30.472  1.00  0.00           H  
ATOM   1135  HA  SER B  71      17.100  45.651  33.166  1.00  0.00           H  
ATOM   1136 1HB  SER B  71      14.942  45.294  34.182  1.00  0.00           H  
ATOM   1137 2HB  SER B  71      14.882  46.568  32.973  1.00  0.00           H  
ATOM   1138  HG  SER B  71      13.166  45.114  32.857  1.00  0.00           H  
ATOM   1139  N   VAL B  72      17.108  43.187  34.020  1.00  0.00           N  
ATOM   1140  CA  VAL B  72      17.419  41.764  34.285  1.00  0.00           C  
ATOM   1141  C   VAL B  72      17.288  41.299  35.740  1.00  0.00           C  
ATOM   1142  O   VAL B  72      17.595  42.043  36.674  1.00  0.00           O  
ATOM   1143  CB  VAL B  72      18.862  41.455  33.766  1.00  0.00           C  
ATOM   1144  CG1 VAL B  72      19.870  42.273  34.465  1.00  0.00           C  
ATOM   1145  CG2 VAL B  72      19.271  40.011  34.013  1.00  0.00           C  
ATOM   1146  H   VAL B  72      17.243  43.882  34.741  1.00  0.00           H  
ATOM   1147  HA  VAL B  72      16.738  41.168  33.689  1.00  0.00           H  
ATOM   1148  HB  VAL B  72      18.890  41.680  32.699  1.00  0.00           H  
ATOM   1149 1HG1 VAL B  72      20.863  42.049  34.066  1.00  0.00           H  
ATOM   1150 2HG1 VAL B  72      19.656  43.284  34.329  1.00  0.00           H  
ATOM   1151 3HG1 VAL B  72      19.852  42.053  35.514  1.00  0.00           H  
ATOM   1152 1HG2 VAL B  72      20.260  39.882  33.613  1.00  0.00           H  
ATOM   1153 2HG2 VAL B  72      19.300  39.787  35.065  1.00  0.00           H  
ATOM   1154 3HG2 VAL B  72      18.588  39.329  33.534  1.00  0.00           H  
ATOM   1155  N   GLN B  73      16.904  40.035  35.922  1.00  0.00           N  
ATOM   1156  CA  GLN B  73      16.932  39.408  37.246  1.00  0.00           C  
ATOM   1157  C   GLN B  73      17.364  37.931  37.183  1.00  0.00           C  
ATOM   1158  O   GLN B  73      17.183  37.230  36.177  1.00  0.00           O  
ATOM   1159  CB  GLN B  73      15.594  39.579  37.967  1.00  0.00           C  
ATOM   1160  CG  GLN B  73      14.431  38.867  37.377  1.00  0.00           C  
ATOM   1161  CD  GLN B  73      13.144  39.304  38.044  1.00  0.00           C  
ATOM   1162  OE1 GLN B  73      12.818  40.492  38.057  1.00  0.00           O  
ATOM   1163  NE2 GLN B  73      12.423  38.373  38.615  1.00  0.00           N  
ATOM   1164  H   GLN B  73      16.598  39.516  35.096  1.00  0.00           H  
ATOM   1165  HA  GLN B  73      17.664  39.933  37.862  1.00  0.00           H  
ATOM   1166 1HB  GLN B  73      15.697  39.237  38.998  1.00  0.00           H  
ATOM   1167 2HB  GLN B  73      15.345  40.641  38.004  1.00  0.00           H  
ATOM   1168 1HG  GLN B  73      14.392  39.073  36.332  1.00  0.00           H  
ATOM   1169 2HG  GLN B  73      14.551  37.794  37.541  1.00  0.00           H  
ATOM   1170 1HE2 GLN B  73      11.550  38.600  39.081  1.00  0.00           H  
ATOM   1171 2HE2 GLN B  73      12.737  37.426  38.587  1.00  0.00           H  
ATOM   1172  N   LEU B  74      17.933  37.468  38.295  1.00  0.00           N  
ATOM   1173  CA  LEU B  74      18.317  36.073  38.475  1.00  0.00           C  
ATOM   1174  C   LEU B  74      17.546  35.431  39.599  1.00  0.00           C  
ATOM   1175  O   LEU B  74      17.191  36.086  40.564  1.00  0.00           O  
ATOM   1176  CB  LEU B  74      19.830  35.946  38.744  1.00  0.00           C  
ATOM   1177  CG  LEU B  74      20.784  36.541  37.653  1.00  0.00           C  
ATOM   1178  CD1 LEU B  74      22.215  36.410  38.091  1.00  0.00           C  
ATOM   1179  CD2 LEU B  74      20.587  35.848  36.356  1.00  0.00           C  
ATOM   1180  H   LEU B  74      18.082  38.109  39.069  1.00  0.00           H  
ATOM   1181  HA  LEU B  74      18.102  35.528  37.560  1.00  0.00           H  
ATOM   1182 1HB  LEU B  74      20.054  36.443  39.684  1.00  0.00           H  
ATOM   1183 2HB  LEU B  74      20.070  34.884  38.860  1.00  0.00           H  
ATOM   1184  HG  LEU B  74      20.574  37.572  37.533  1.00  0.00           H  
ATOM   1185 1HD1 LEU B  74      22.874  36.846  37.339  1.00  0.00           H  
ATOM   1186 2HD1 LEU B  74      22.357  36.929  39.030  1.00  0.00           H  
ATOM   1187 3HD1 LEU B  74      22.456  35.366  38.209  1.00  0.00           H  
ATOM   1188 1HD2 LEU B  74      21.244  36.262  35.626  1.00  0.00           H  
ATOM   1189 2HD2 LEU B  74      20.795  34.790  36.470  1.00  0.00           H  
ATOM   1190 3HD2 LEU B  74      19.575  35.983  36.030  1.00  0.00           H  
ATOM   1191  N   HIS B  75      17.343  34.137  39.505  1.00  0.00           N  
ATOM   1192  CA  HIS B  75      16.705  33.356  40.570  1.00  0.00           C  
ATOM   1193  C   HIS B  75      17.704  32.388  41.228  1.00  0.00           C  
ATOM   1194  O   HIS B  75      18.709  32.019  40.618  1.00  0.00           O  
ATOM   1195  CB  HIS B  75      15.572  32.556  39.923  1.00  0.00           C  
ATOM   1196  CG  HIS B  75      14.668  31.798  40.803  1.00  0.00           C  
ATOM   1197  ND1 HIS B  75      14.994  30.568  41.354  1.00  0.00           N  
ATOM   1198  CD2 HIS B  75      13.434  32.081  41.223  1.00  0.00           C  
ATOM   1199  CE1 HIS B  75      13.997  30.149  42.072  1.00  0.00           C  
ATOM   1200  NE2 HIS B  75      13.031  31.052  42.009  1.00  0.00           N  
ATOM   1201  H   HIS B  75      17.619  33.658  38.639  1.00  0.00           H  
ATOM   1202  HA  HIS B  75      16.314  34.021  41.343  1.00  0.00           H  
ATOM   1203 1HB  HIS B  75      14.977  33.213  39.295  1.00  0.00           H  
ATOM   1204 2HB  HIS B  75      16.028  31.843  39.284  1.00  0.00           H  
ATOM   1205  HD1 HIS B  75      15.879  30.041  41.283  1.00  0.00           H  
ATOM   1206  HD2 HIS B  75      12.783  32.917  41.049  1.00  0.00           H  
ATOM   1207  HE1 HIS B  75      14.065  29.193  42.591  1.00  0.00           H  
ATOM   1208  N   THR B  76      17.422  31.979  42.464  1.00  0.00           N  
ATOM   1209  CA  THR B  76      18.299  31.065  43.203  1.00  0.00           C  
ATOM   1210  C   THR B  76      18.584  29.854  42.372  1.00  0.00           C  
ATOM   1211  O   THR B  76      17.664  29.295  41.779  1.00  0.00           O  
ATOM   1212  CB  THR B  76      17.647  30.651  44.540  1.00  0.00           C  
ATOM   1213  OG1 THR B  76      17.377  31.828  45.320  1.00  0.00           O  
ATOM   1214  CG2 THR B  76      18.587  29.743  45.329  1.00  0.00           C  
ATOM   1215  H   THR B  76      16.582  32.315  42.911  1.00  0.00           H  
ATOM   1216  HA  THR B  76      19.249  31.548  43.417  1.00  0.00           H  
ATOM   1217  HB  THR B  76      16.711  30.128  44.344  1.00  0.00           H  
ATOM   1218  HG1 THR B  76      16.843  31.591  46.087  1.00  0.00           H  
ATOM   1219 1HG2 THR B  76      18.114  29.473  46.270  1.00  0.00           H  
ATOM   1220 2HG2 THR B  76      18.799  28.833  44.768  1.00  0.00           H  
ATOM   1221 3HG2 THR B  76      19.519  30.270  45.530  1.00  0.00           H  
ATOM   1222  N   ALA B  77      19.864  29.457  42.319  1.00  0.00           N  
ATOM   1223  CA  ALA B  77      20.288  28.312  41.512  1.00  0.00           C  
ATOM   1224  C   ALA B  77      19.497  27.045  41.900  1.00  0.00           C  
ATOM   1225  O   ALA B  77      19.297  26.715  43.074  1.00  0.00           O  
ATOM   1226  CB  ALA B  77      21.787  28.058  41.668  1.00  0.00           C  
ATOM   1227  H   ALA B  77      20.555  29.976  42.843  1.00  0.00           H  
ATOM   1228  HA  ALA B  77      20.071  28.539  40.471  1.00  0.00           H  
ATOM   1229 1HB  ALA B  77      22.074  27.219  41.031  1.00  0.00           H  
ATOM   1230 2HB  ALA B  77      22.340  28.946  41.370  1.00  0.00           H  
ATOM   1231 3HB  ALA B  77      22.013  27.822  42.706  1.00  0.00           H  
ATOM   1232  N   VAL B  78      19.085  26.347  40.856  1.00  0.00           N  
ATOM   1233  CA  VAL B  78      18.216  25.192  40.836  1.00  0.00           C  
ATOM   1234  C   VAL B  78      18.945  23.940  40.415  1.00  0.00           C  
ATOM   1235  O   VAL B  78      19.823  24.017  39.545  1.00  0.00           O  
ATOM   1236  CB  VAL B  78      17.037  25.445  39.851  1.00  0.00           C  
ATOM   1237  CG1 VAL B  78      16.065  24.259  39.856  1.00  0.00           C  
ATOM   1238  CG2 VAL B  78      16.323  26.743  40.190  1.00  0.00           C  
ATOM   1239  H   VAL B  78      19.365  26.703  39.944  1.00  0.00           H  
ATOM   1240  HA  VAL B  78      17.789  25.047  41.828  1.00  0.00           H  
ATOM   1241  HB  VAL B  78      17.439  25.521  38.851  1.00  0.00           H  
ATOM   1242 1HG1 VAL B  78      15.267  24.437  39.133  1.00  0.00           H  
ATOM   1243 2HG1 VAL B  78      16.570  23.370  39.604  1.00  0.00           H  
ATOM   1244 3HG1 VAL B  78      15.632  24.147  40.849  1.00  0.00           H  
ATOM   1245 1HG2 VAL B  78      15.520  26.915  39.477  1.00  0.00           H  
ATOM   1246 2HG2 VAL B  78      15.913  26.685  41.197  1.00  0.00           H  
ATOM   1247 3HG2 VAL B  78      17.028  27.568  40.139  1.00  0.00           H  
ATOM   1248  N   GLU B  79      18.662  22.790  41.056  1.00  0.00           N  
ATOM   1249  CA  GLU B  79      19.316  21.557  40.594  1.00  0.00           C  
ATOM   1250  C   GLU B  79      18.282  20.683  39.843  1.00  0.00           C  
ATOM   1251  O   GLU B  79      17.347  20.161  40.448  1.00  0.00           O  
ATOM   1252  CB  GLU B  79      19.912  20.788  41.770  1.00  0.00           C  
ATOM   1253  CG  GLU B  79      20.679  19.538  41.376  1.00  0.00           C  
ATOM   1254  CD  GLU B  79      21.300  18.829  42.548  1.00  0.00           C  
ATOM   1255  OE1 GLU B  79      21.145  19.286  43.657  1.00  0.00           O  
ATOM   1256  OE2 GLU B  79      21.937  17.826  42.333  1.00  0.00           O  
ATOM   1257  H   GLU B  79      17.940  22.762  41.767  1.00  0.00           H  
ATOM   1258  HA  GLU B  79      20.112  21.804  39.890  1.00  0.00           H  
ATOM   1259 1HB  GLU B  79      20.572  21.432  42.321  1.00  0.00           H  
ATOM   1260 2HB  GLU B  79      19.115  20.487  42.446  1.00  0.00           H  
ATOM   1261 1HG  GLU B  79      20.006  18.850  40.864  1.00  0.00           H  
ATOM   1262 2HG  GLU B  79      21.462  19.822  40.671  1.00  0.00           H  
ATOM   1263  N   MET B  80      18.475  20.542  38.529  1.00  0.00           N  
ATOM   1264  CA  MET B  80      17.637  19.800  37.587  1.00  0.00           C  
ATOM   1265  C   MET B  80      18.588  18.837  36.894  1.00  0.00           C  
ATOM   1266  O   MET B  80      19.621  18.524  37.487  1.00  0.00           O  
ATOM   1267  CB  MET B  80      16.890  20.717  36.622  1.00  0.00           C  
ATOM   1268  CG  MET B  80      15.907  21.610  37.293  1.00  0.00           C  
ATOM   1269  SD  MET B  80      14.838  22.563  36.183  1.00  0.00           S  
ATOM   1270  CE  MET B  80      15.876  23.894  35.642  1.00  0.00           C  
ATOM   1271  H   MET B  80      19.277  21.005  38.099  1.00  0.00           H  
ATOM   1272  HA  MET B  80      16.901  19.223  38.139  1.00  0.00           H  
ATOM   1273 1HB  MET B  80      17.608  21.325  36.072  1.00  0.00           H  
ATOM   1274 2HB  MET B  80      16.343  20.143  35.925  1.00  0.00           H  
ATOM   1275 1HG  MET B  80      15.298  21.046  37.992  1.00  0.00           H  
ATOM   1276 2HG  MET B  80      16.498  22.294  37.827  1.00  0.00           H  
ATOM   1277 1HE  MET B  80      15.320  24.518  34.961  1.00  0.00           H  
ATOM   1278 2HE  MET B  80      16.189  24.483  36.502  1.00  0.00           H  
ATOM   1279 3HE  MET B  80      16.747  23.496  35.136  1.00  0.00           H  
ATOM   1280  N   HIS B  81      18.250  18.256  35.718  1.00  0.00           N  
ATOM   1281  CA  HIS B  81      19.235  17.345  35.086  1.00  0.00           C  
ATOM   1282  C   HIS B  81      20.609  18.031  35.101  1.00  0.00           C  
ATOM   1283  O   HIS B  81      21.622  17.402  35.428  1.00  0.00           O  
ATOM   1284  CB  HIS B  81      18.811  16.993  33.654  1.00  0.00           C  
ATOM   1285  CG  HIS B  81      19.802  16.175  32.895  1.00  0.00           C  
ATOM   1286  ND1 HIS B  81      20.077  14.858  33.196  1.00  0.00           N  
ATOM   1287  CD2 HIS B  81      20.570  16.487  31.829  1.00  0.00           C  
ATOM   1288  CE1 HIS B  81      20.985  14.400  32.351  1.00  0.00           C  
ATOM   1289  NE2 HIS B  81      21.303  15.369  31.511  1.00  0.00           N  
ATOM   1290  H   HIS B  81      17.389  18.487  35.221  1.00  0.00           H  
ATOM   1291  HA  HIS B  81      19.330  16.440  35.665  1.00  0.00           H  
ATOM   1292 1HB  HIS B  81      17.869  16.446  33.677  1.00  0.00           H  
ATOM   1293 2HB  HIS B  81      18.634  17.911  33.094  1.00  0.00           H  
ATOM   1294  HD1 HIS B  81      19.667  14.315  33.927  1.00  0.00           H  
ATOM   1295  HD2 HIS B  81      20.681  17.400  31.245  1.00  0.00           H  
ATOM   1296  HE1 HIS B  81      21.340  13.373  32.426  1.00  0.00           H  
ATOM   1297  N   HIS B  82      20.618  19.314  34.729  1.00  0.00           N  
ATOM   1298  CA  HIS B  82      21.780  20.180  34.839  1.00  0.00           C  
ATOM   1299  C   HIS B  82      21.503  21.193  35.944  1.00  0.00           C  
ATOM   1300  O   HIS B  82      20.345  21.428  36.315  1.00  0.00           O  
ATOM   1301  CB  HIS B  82      22.095  20.904  33.529  1.00  0.00           C  
ATOM   1302  CG  HIS B  82      22.637  20.035  32.450  1.00  0.00           C  
ATOM   1303  ND1 HIS B  82      22.829  20.492  31.169  1.00  0.00           N  
ATOM   1304  CD2 HIS B  82      23.064  18.748  32.456  1.00  0.00           C  
ATOM   1305  CE1 HIS B  82      23.334  19.521  30.430  1.00  0.00           C  
ATOM   1306  NE2 HIS B  82      23.482  18.455  31.188  1.00  0.00           N  
ATOM   1307  H   HIS B  82      19.744  19.716  34.430  1.00  0.00           H  
ATOM   1308  HA  HIS B  82      22.660  19.602  35.116  1.00  0.00           H  
ATOM   1309 1HB  HIS B  82      21.191  21.385  33.158  1.00  0.00           H  
ATOM   1310 2HB  HIS B  82      22.821  21.696  33.723  1.00  0.00           H  
ATOM   1311  HD2 HIS B  82      23.076  18.062  33.302  1.00  0.00           H  
ATOM   1312  HE1 HIS B  82      23.588  19.589  29.372  1.00  0.00           H  
ATOM   1313  HE2 HIS B  82      23.848  17.557  30.894  1.00  0.00           H  
ATOM   1314  N   TRP B  83      22.540  21.806  36.472  1.00  0.00           N  
ATOM   1315  CA  TRP B  83      22.295  22.930  37.340  1.00  0.00           C  
ATOM   1316  C   TRP B  83      21.851  24.088  36.490  1.00  0.00           C  
ATOM   1317  O   TRP B  83      22.256  24.238  35.316  1.00  0.00           O  
ATOM   1318  CB  TRP B  83      23.499  23.294  38.192  1.00  0.00           C  
ATOM   1319  CG  TRP B  83      23.679  22.499  39.420  1.00  0.00           C  
ATOM   1320  CD1 TRP B  83      24.367  21.350  39.610  1.00  0.00           C  
ATOM   1321  CD2 TRP B  83      23.191  22.894  40.717  1.00  0.00           C  
ATOM   1322  NE1 TRP B  83      24.335  20.996  40.931  1.00  0.00           N  
ATOM   1323  CE2 TRP B  83      23.627  21.938  41.623  1.00  0.00           C  
ATOM   1324  CE3 TRP B  83      22.447  23.991  41.176  1.00  0.00           C  
ATOM   1325  CZ2 TRP B  83      23.345  22.029  42.965  1.00  0.00           C  
ATOM   1326  CZ3 TRP B  83      22.162  24.087  42.518  1.00  0.00           C  
ATOM   1327  CH2 TRP B  83      22.603  23.133  43.394  1.00  0.00           C  
ATOM   1328  H   TRP B  83      23.491  21.592  36.175  1.00  0.00           H  
ATOM   1329  HA  TRP B  83      21.476  22.675  38.015  1.00  0.00           H  
ATOM   1330 1HB  TRP B  83      24.379  23.125  37.610  1.00  0.00           H  
ATOM   1331 2HB  TRP B  83      23.469  24.350  38.445  1.00  0.00           H  
ATOM   1332  HD1 TRP B  83      24.865  20.797  38.839  1.00  0.00           H  
ATOM   1333  HE1 TRP B  83      24.770  20.175  41.342  1.00  0.00           H  
ATOM   1334  HE3 TRP B  83      22.097  24.753  40.484  1.00  0.00           H  
ATOM   1335  HZ2 TRP B  83      23.689  21.278  43.681  1.00  0.00           H  
ATOM   1336  HZ3 TRP B  83      21.580  24.942  42.867  1.00  0.00           H  
ATOM   1337  HH2 TRP B  83      22.365  23.234  44.451  1.00  0.00           H  
ATOM   1338  N   CYS B  84      20.992  24.905  37.067  1.00  0.00           N  
ATOM   1339  CA  CYS B  84      20.434  26.017  36.359  1.00  0.00           C  
ATOM   1340  C   CYS B  84      20.408  27.319  37.141  1.00  0.00           C  
ATOM   1341  O   CYS B  84      19.956  27.338  38.297  1.00  0.00           O  
ATOM   1342  CB  CYS B  84      19.001  25.693  35.916  1.00  0.00           C  
ATOM   1343  SG  CYS B  84      18.176  27.048  35.034  1.00  0.00           S  
ATOM   1344  H   CYS B  84      20.679  24.713  38.020  1.00  0.00           H  
ATOM   1345  HA  CYS B  84      21.039  26.184  35.460  1.00  0.00           H  
ATOM   1346 1HB  CYS B  84      19.016  24.819  35.265  1.00  0.00           H  
ATOM   1347 2HB  CYS B  84      18.403  25.442  36.783  1.00  0.00           H  
ATOM   1348  N   ILE B  85      20.858  28.405  36.528  1.00  0.00           N  
ATOM   1349  CA  ILE B  85      20.602  29.709  37.119  1.00  0.00           C  
ATOM   1350  C   ILE B  85      19.528  30.360  36.226  1.00  0.00           C  
ATOM   1351  O   ILE B  85      19.833  30.770  35.108  1.00  0.00           O  
ATOM   1352  CB  ILE B  85      21.841  30.627  37.257  1.00  0.00           C  
ATOM   1353  CG1 ILE B  85      22.916  29.915  38.154  1.00  0.00           C  
ATOM   1354  CG2 ILE B  85      21.405  32.003  37.836  1.00  0.00           C  
ATOM   1355  CD1 ILE B  85      24.260  30.642  38.294  1.00  0.00           C  
ATOM   1356  H   ILE B  85      21.325  28.310  35.622  1.00  0.00           H  
ATOM   1357  HA  ILE B  85      20.245  29.591  38.130  1.00  0.00           H  
ATOM   1358  HB  ILE B  85      22.273  30.797  36.296  1.00  0.00           H  
ATOM   1359 1HG1 ILE B  85      22.496  29.773  39.141  1.00  0.00           H  
ATOM   1360 2HG1 ILE B  85      23.115  28.935  37.720  1.00  0.00           H  
ATOM   1361 1HG2 ILE B  85      22.256  32.667  37.921  1.00  0.00           H  
ATOM   1362 2HG2 ILE B  85      20.669  32.463  37.175  1.00  0.00           H  
ATOM   1363 3HG2 ILE B  85      20.954  31.860  38.827  1.00  0.00           H  
ATOM   1364 1HD1 ILE B  85      24.930  30.050  38.921  1.00  0.00           H  
ATOM   1365 2HD1 ILE B  85      24.701  30.773  37.326  1.00  0.00           H  
ATOM   1366 3HD1 ILE B  85      24.120  31.615  38.754  1.00  0.00           H  
ATOM   1367  N   PRO B  86      18.235  30.337  36.605  1.00  0.00           N  
ATOM   1368  CA  PRO B  86      17.181  30.838  35.782  1.00  0.00           C  
ATOM   1369  C   PRO B  86      17.391  32.304  35.701  1.00  0.00           C  
ATOM   1370  O   PRO B  86      17.823  32.908  36.693  1.00  0.00           O  
ATOM   1371  CB  PRO B  86      15.941  30.521  36.639  1.00  0.00           C  
ATOM   1372  CG  PRO B  86      16.364  29.460  37.610  1.00  0.00           C  
ATOM   1373  CD  PRO B  86      17.791  29.752  37.881  1.00  0.00           C  
ATOM   1374  HA  PRO B  86      17.189  30.358  34.802  1.00  0.00           H  
ATOM   1375 1HB  PRO B  86      15.657  31.415  37.165  1.00  0.00           H  
ATOM   1376 2HB  PRO B  86      15.099  30.257  36.027  1.00  0.00           H  
ATOM   1377 1HG  PRO B  86      15.744  29.501  38.521  1.00  0.00           H  
ATOM   1378 2HG  PRO B  86      16.234  28.460  37.190  1.00  0.00           H  
ATOM   1379 1HD  PRO B  86      17.929  30.457  38.712  1.00  0.00           H  
ATOM   1380 2HD  PRO B  86      18.224  28.806  38.077  1.00  0.00           H  
ATOM   1381  N   PHE B  87      17.021  32.875  34.565  1.00  0.00           N  
ATOM   1382  CA  PHE B  87      17.037  34.325  34.390  1.00  0.00           C  
ATOM   1383  C   PHE B  87      15.857  34.874  33.599  1.00  0.00           C  
ATOM   1384  O   PHE B  87      15.266  34.210  32.734  1.00  0.00           O  
ATOM   1385  CB  PHE B  87      18.325  34.822  33.734  1.00  0.00           C  
ATOM   1386  CG  PHE B  87      18.604  34.389  32.332  1.00  0.00           C  
ATOM   1387  CD1 PHE B  87      18.057  35.069  31.267  1.00  0.00           C  
ATOM   1388  CD2 PHE B  87      19.483  33.365  32.070  1.00  0.00           C  
ATOM   1389  CE1 PHE B  87      18.342  34.734  29.987  1.00  0.00           C  
ATOM   1390  CE2 PHE B  87      19.787  33.029  30.767  1.00  0.00           C  
ATOM   1391  CZ  PHE B  87      19.207  33.712  29.722  1.00  0.00           C  
ATOM   1392  H   PHE B  87      16.728  32.276  33.802  1.00  0.00           H  
ATOM   1393  HA  PHE B  87      17.009  34.778  35.380  1.00  0.00           H  
ATOM   1394 1HB  PHE B  87      18.332  35.913  33.761  1.00  0.00           H  
ATOM   1395 2HB  PHE B  87      19.156  34.480  34.333  1.00  0.00           H  
ATOM   1396  HD1 PHE B  87      17.374  35.880  31.459  1.00  0.00           H  
ATOM   1397  HD2 PHE B  87      19.944  32.822  32.906  1.00  0.00           H  
ATOM   1398  HE1 PHE B  87      17.880  35.287  29.183  1.00  0.00           H  
ATOM   1399  HE2 PHE B  87      20.482  32.218  30.571  1.00  0.00           H  
ATOM   1400  HZ  PHE B  87      19.436  33.448  28.686  1.00  0.00           H  
ATOM   1401  N   SER B  88      15.573  36.146  33.847  1.00  0.00           N  
ATOM   1402  CA  SER B  88      14.563  36.852  33.067  1.00  0.00           C  
ATOM   1403  C   SER B  88      15.140  38.189  32.551  1.00  0.00           C  
ATOM   1404  O   SER B  88      15.721  38.980  33.309  1.00  0.00           O  
ATOM   1405  CB  SER B  88      13.307  37.063  33.864  1.00  0.00           C  
ATOM   1406  OG  SER B  88      12.693  35.857  34.180  1.00  0.00           O  
ATOM   1407  H   SER B  88      16.087  36.626  34.592  1.00  0.00           H  
ATOM   1408  HA  SER B  88      14.283  36.243  32.205  1.00  0.00           H  
ATOM   1409 1HB  SER B  88      13.561  37.571  34.768  1.00  0.00           H  
ATOM   1410 2HB  SER B  88      12.622  37.678  33.291  1.00  0.00           H  
ATOM   1411  HG  SER B  88      12.311  35.530  33.336  1.00  0.00           H  
ATOM   1412  N   VAL B  89      15.033  38.391  31.238  1.00  0.00           N  
ATOM   1413  CA  VAL B  89      15.594  39.545  30.591  1.00  0.00           C  
ATOM   1414  C   VAL B  89      14.648  40.207  29.649  1.00  0.00           C  
ATOM   1415  O   VAL B  89      13.982  39.536  28.866  1.00  0.00           O  
ATOM   1416  CB  VAL B  89      16.895  39.163  29.828  1.00  0.00           C  
ATOM   1417  CG1 VAL B  89      17.426  40.338  29.029  1.00  0.00           C  
ATOM   1418  CG2 VAL B  89      17.971  38.800  30.810  1.00  0.00           C  
ATOM   1419  H   VAL B  89      14.562  37.691  30.664  1.00  0.00           H  
ATOM   1420  HA  VAL B  89      15.850  40.273  31.366  1.00  0.00           H  
ATOM   1421  HB  VAL B  89      16.687  38.327  29.159  1.00  0.00           H  
ATOM   1422 1HG1 VAL B  89      18.327  40.044  28.534  1.00  0.00           H  
ATOM   1423 2HG1 VAL B  89      16.709  40.654  28.278  1.00  0.00           H  
ATOM   1424 3HG1 VAL B  89      17.639  41.177  29.704  1.00  0.00           H  
ATOM   1425 1HG2 VAL B  89      18.883  38.533  30.287  1.00  0.00           H  
ATOM   1426 2HG2 VAL B  89      18.144  39.665  31.419  1.00  0.00           H  
ATOM   1427 3HG2 VAL B  89      17.668  37.986  31.424  1.00  0.00           H  
ATOM   1428  N   ASP B  90      14.625  41.539  29.675  1.00  0.00           N  
ATOM   1429  CA  ASP B  90      13.757  42.244  28.760  1.00  0.00           C  
ATOM   1430  C   ASP B  90      14.527  43.391  28.147  1.00  0.00           C  
ATOM   1431  O   ASP B  90      15.673  43.636  28.527  1.00  0.00           O  
ATOM   1432  CB  ASP B  90      12.483  42.734  29.477  1.00  0.00           C  
ATOM   1433  CG  ASP B  90      11.260  43.016  28.560  1.00  0.00           C  
ATOM   1434  OD1 ASP B  90      11.418  42.930  27.365  1.00  0.00           O  
ATOM   1435  OD2 ASP B  90      10.205  43.336  29.052  1.00  0.00           O  
ATOM   1436  H   ASP B  90      15.206  42.041  30.358  1.00  0.00           H  
ATOM   1437  HA  ASP B  90      13.445  41.576  27.952  1.00  0.00           H  
ATOM   1438 1HB  ASP B  90      12.184  41.966  30.170  1.00  0.00           H  
ATOM   1439 2HB  ASP B  90      12.716  43.635  30.046  1.00  0.00           H  
ATOM   1440  N   GLY B  91      13.880  44.093  27.201  1.00  0.00           N  
ATOM   1441  CA  GLY B  91      14.473  45.245  26.483  1.00  0.00           C  
ATOM   1442  C   GLY B  91      14.189  45.153  24.989  1.00  0.00           C  
ATOM   1443  O   GLY B  91      13.953  44.073  24.471  1.00  0.00           O  
ATOM   1444  H   GLY B  91      12.926  43.789  26.983  1.00  0.00           H  
ATOM   1445 1HA  GLY B  91      14.107  46.175  26.877  1.00  0.00           H  
ATOM   1446 2HA  GLY B  91      15.544  45.240  26.638  1.00  0.00           H  
ATOM   1447  N   GLN B  92      14.229  46.298  24.294  1.00  0.00           N  
ATOM   1448  CA  GLN B  92      14.050  46.379  22.864  1.00  0.00           C  
ATOM   1449  C   GLN B  92      14.993  47.424  22.296  1.00  0.00           C  
ATOM   1450  O   GLN B  92      14.906  48.585  22.678  1.00  0.00           O  
ATOM   1451  CB  GLN B  92      12.594  46.664  22.490  1.00  0.00           C  
ATOM   1452  CG  GLN B  92      12.296  46.777  20.998  1.00  0.00           C  
ATOM   1453  CD  GLN B  92      12.453  45.570  20.255  1.00  0.00           C  
ATOM   1454  OE1 GLN B  92      11.894  44.543  20.618  1.00  0.00           O  
ATOM   1455  NE2 GLN B  92      13.216  45.658  19.149  1.00  0.00           N  
ATOM   1456  H   GLN B  92      14.416  47.172  24.813  1.00  0.00           H  
ATOM   1457  HA  GLN B  92      14.248  45.408  22.427  1.00  0.00           H  
ATOM   1458 1HB  GLN B  92      11.955  45.891  22.914  1.00  0.00           H  
ATOM   1459 2HB  GLN B  92      12.311  47.605  22.944  1.00  0.00           H  
ATOM   1460 1HG  GLN B  92      11.268  47.113  20.870  1.00  0.00           H  
ATOM   1461 2HG  GLN B  92      12.980  47.492  20.554  1.00  0.00           H  
ATOM   1462 1HE2 GLN B  92      13.368  44.860  18.578  1.00  0.00           H  
ATOM   1463 2HE2 GLN B  92      13.609  46.545  18.893  1.00  0.00           H  
ATOM   1464  N   PRO B  93      15.951  47.066  21.448  1.00  0.00           N  
ATOM   1465  CA  PRO B  93      16.356  45.783  20.911  1.00  0.00           C  
ATOM   1466  C   PRO B  93      16.678  44.826  22.046  1.00  0.00           C  
ATOM   1467  O   PRO B  93      17.151  45.284  23.120  1.00  0.00           O  
ATOM   1468  CB  PRO B  93      17.626  46.109  20.116  1.00  0.00           C  
ATOM   1469  CG  PRO B  93      17.451  47.561  19.767  1.00  0.00           C  
ATOM   1470  CD  PRO B  93      16.772  48.166  20.987  1.00  0.00           C  
ATOM   1471  HA  PRO B  93      15.568  45.334  20.278  1.00  0.00           H  
ATOM   1472 1HB  PRO B  93      18.506  45.889  20.703  1.00  0.00           H  
ATOM   1473 2HB  PRO B  93      17.667  45.463  19.203  1.00  0.00           H  
ATOM   1474 1HG  PRO B  93      18.464  48.005  19.610  1.00  0.00           H  
ATOM   1475 2HG  PRO B  93      16.899  47.691  18.851  1.00  0.00           H  
ATOM   1476 1HD  PRO B  93      17.458  48.454  21.773  1.00  0.00           H  
ATOM   1477 2HD  PRO B  93      16.130  48.998  20.674  1.00  0.00           H  
ATOM   1478  N   ALA B  94      16.342  43.572  21.874  1.00  0.00           N  
ATOM   1479  CA  ALA B  94      16.579  42.683  22.979  1.00  0.00           C  
ATOM   1480  C   ALA B  94      18.076  42.598  23.191  1.00  0.00           C  
ATOM   1481  O   ALA B  94      18.835  42.355  22.247  1.00  0.00           O  
ATOM   1482  CB  ALA B  94      15.923  41.348  22.716  1.00  0.00           C  
ATOM   1483  H   ALA B  94      15.957  43.242  21.008  1.00  0.00           H  
ATOM   1484  HA  ALA B  94      16.097  43.087  23.827  1.00  0.00           H  
ATOM   1485 1HB  ALA B  94      16.062  40.725  23.550  1.00  0.00           H  
ATOM   1486 2HB  ALA B  94      14.849  41.509  22.562  1.00  0.00           H  
ATOM   1487 3HB  ALA B  94      16.350  40.886  21.822  1.00  0.00           H  
ATOM   1488  N   PRO B  95      18.542  42.752  24.423  1.00  0.00           N  
ATOM   1489  CA  PRO B  95      19.924  42.848  24.781  1.00  0.00           C  
ATOM   1490  C   PRO B  95      20.778  41.615  24.575  1.00  0.00           C  
ATOM   1491  O   PRO B  95      20.297  40.479  24.657  1.00  0.00           O  
ATOM   1492  CB  PRO B  95      19.838  43.200  26.271  1.00  0.00           C  
ATOM   1493  CG  PRO B  95      18.473  42.817  26.700  1.00  0.00           C  
ATOM   1494  CD  PRO B  95      17.614  43.064  25.522  1.00  0.00           C  
ATOM   1495  HA  PRO B  95      20.351  43.679  24.207  1.00  0.00           H  
ATOM   1496 1HB  PRO B  95      20.579  42.609  26.803  1.00  0.00           H  
ATOM   1497 2HB  PRO B  95      20.064  44.257  26.448  1.00  0.00           H  
ATOM   1498 1HG  PRO B  95      18.501  41.783  26.975  1.00  0.00           H  
ATOM   1499 2HG  PRO B  95      18.146  43.382  27.584  1.00  0.00           H  
ATOM   1500 1HD  PRO B  95      16.767  42.356  25.575  1.00  0.00           H  
ATOM   1501 2HD  PRO B  95      17.298  44.110  25.500  1.00  0.00           H  
ATOM   1502  N   SER B  96      22.071  41.860  24.356  1.00  0.00           N  
ATOM   1503  CA  SER B  96      23.085  40.831  24.288  1.00  0.00           C  
ATOM   1504  C   SER B  96      23.460  40.472  25.717  1.00  0.00           C  
ATOM   1505  O   SER B  96      23.497  41.353  26.564  1.00  0.00           O  
ATOM   1506  CB  SER B  96      24.317  41.325  23.600  1.00  0.00           C  
ATOM   1507  OG  SER B  96      24.899  42.351  24.348  1.00  0.00           O  
ATOM   1508  H   SER B  96      22.356  42.842  24.286  1.00  0.00           H  
ATOM   1509  HA  SER B  96      22.686  39.957  23.775  1.00  0.00           H  
ATOM   1510 1HB  SER B  96      25.026  40.507  23.490  1.00  0.00           H  
ATOM   1511 2HB  SER B  96      24.065  41.689  22.611  1.00  0.00           H  
ATOM   1512  HG  SER B  96      24.393  43.147  24.133  1.00  0.00           H  
ATOM   1513  N   LEU B  97      23.785  39.180  25.946  1.00  0.00           N  
ATOM   1514  CA  LEU B  97      24.170  38.778  27.297  1.00  0.00           C  
ATOM   1515  C   LEU B  97      25.656  38.422  27.472  1.00  0.00           C  
ATOM   1516  O   LEU B  97      26.301  37.955  26.553  1.00  0.00           O  
ATOM   1517  CB  LEU B  97      23.335  37.627  27.763  1.00  0.00           C  
ATOM   1518  CG  LEU B  97      21.783  37.808  27.720  1.00  0.00           C  
ATOM   1519  CD1 LEU B  97      21.071  36.524  28.299  1.00  0.00           C  
ATOM   1520  CD2 LEU B  97      21.363  38.998  28.417  1.00  0.00           C  
ATOM   1521  H   LEU B  97      23.772  38.495  25.203  1.00  0.00           H  
ATOM   1522  HA  LEU B  97      23.963  39.614  27.949  1.00  0.00           H  
ATOM   1523 1HB  LEU B  97      23.573  36.793  27.131  1.00  0.00           H  
ATOM   1524 2HB  LEU B  97      23.646  37.389  28.761  1.00  0.00           H  
ATOM   1525  HG  LEU B  97      21.484  37.907  26.672  1.00  0.00           H  
ATOM   1526 1HD1 LEU B  97      19.991  36.645  28.242  1.00  0.00           H  
ATOM   1527 2HD1 LEU B  97      21.367  35.643  27.746  1.00  0.00           H  
ATOM   1528 3HD1 LEU B  97      21.343  36.394  29.346  1.00  0.00           H  
ATOM   1529 1HD2 LEU B  97      20.292  39.089  28.325  1.00  0.00           H  
ATOM   1530 2HD2 LEU B  97      21.623  38.951  29.462  1.00  0.00           H  
ATOM   1531 3HD2 LEU B  97      21.832  39.845  27.971  1.00  0.00           H  
ATOM   1532  N   ARG B  98      26.133  38.640  28.681  1.00  0.00           N  
ATOM   1533  CA  ARG B  98      27.460  38.230  29.128  1.00  0.00           C  
ATOM   1534  C   ARG B  98      27.398  37.729  30.581  1.00  0.00           C  
ATOM   1535  O   ARG B  98      26.649  38.251  31.434  1.00  0.00           O  
ATOM   1536  CB  ARG B  98      28.479  39.372  29.035  1.00  0.00           C  
ATOM   1537  CG  ARG B  98      29.874  39.014  29.625  1.00  0.00           C  
ATOM   1538  CD  ARG B  98      30.942  40.063  29.425  1.00  0.00           C  
ATOM   1539  NE  ARG B  98      31.381  40.213  28.046  1.00  0.00           N  
ATOM   1540  CZ  ARG B  98      32.331  41.098  27.640  1.00  0.00           C  
ATOM   1541  NH1 ARG B  98      32.914  41.888  28.518  1.00  0.00           N  
ATOM   1542  NH2 ARG B  98      32.681  41.167  26.365  1.00  0.00           N  
ATOM   1543  H   ARG B  98      25.538  39.140  29.321  1.00  0.00           H  
ATOM   1544  HA  ARG B  98      27.804  37.433  28.497  1.00  0.00           H  
ATOM   1545 1HB  ARG B  98      28.624  39.637  27.987  1.00  0.00           H  
ATOM   1546 2HB  ARG B  98      28.112  40.248  29.540  1.00  0.00           H  
ATOM   1547 1HG  ARG B  98      29.777  38.903  30.706  1.00  0.00           H  
ATOM   1548 2HG  ARG B  98      30.228  38.074  29.203  1.00  0.00           H  
ATOM   1549 1HD  ARG B  98      30.566  41.021  29.768  1.00  0.00           H  
ATOM   1550 2HD  ARG B  98      31.802  39.789  30.028  1.00  0.00           H  
ATOM   1551  HE  ARG B  98      30.953  39.622  27.345  1.00  0.00           H  
ATOM   1552 1HH1 ARG B  98      32.654  41.843  29.492  1.00  0.00           H  
ATOM   1553 2HH1 ARG B  98      33.623  42.542  28.215  1.00  0.00           H  
ATOM   1554 1HH2 ARG B  98      32.240  40.561  25.686  1.00  0.00           H  
ATOM   1555 2HH2 ARG B  98      33.391  41.820  26.071  1.00  0.00           H  
ATOM   1556  N   TRP B  99      28.178  36.699  30.890  1.00  0.00           N  
ATOM   1557  CA  TRP B  99      28.251  36.255  32.275  1.00  0.00           C  
ATOM   1558  C   TRP B  99      29.602  36.584  32.906  1.00  0.00           C  
ATOM   1559  O   TRP B  99      30.627  36.501  32.232  1.00  0.00           O  
ATOM   1560  CB  TRP B  99      27.967  34.742  32.373  1.00  0.00           C  
ATOM   1561  CG  TRP B  99      26.555  34.421  32.119  1.00  0.00           C  
ATOM   1562  CD1 TRP B  99      26.008  34.217  30.922  1.00  0.00           C  
ATOM   1563  CD2 TRP B  99      25.504  34.261  33.071  1.00  0.00           C  
ATOM   1564  NE1 TRP B  99      24.678  33.963  31.043  1.00  0.00           N  
ATOM   1565  CE2 TRP B  99      24.347  34.000  32.353  1.00  0.00           C  
ATOM   1566  CE3 TRP B  99      25.454  34.326  34.446  1.00  0.00           C  
ATOM   1567  CZ2 TRP B  99      23.142  33.828  32.958  1.00  0.00           C  
ATOM   1568  CZ3 TRP B  99      24.230  34.147  35.082  1.00  0.00           C  
ATOM   1569  CH2 TRP B  99      23.097  33.912  34.359  1.00  0.00           C  
ATOM   1570  H   TRP B  99      28.747  36.241  30.181  1.00  0.00           H  
ATOM   1571  HA  TRP B  99      27.475  36.768  32.809  1.00  0.00           H  
ATOM   1572 1HB  TRP B  99      28.574  34.223  31.633  1.00  0.00           H  
ATOM   1573 2HB  TRP B  99      28.241  34.388  33.367  1.00  0.00           H  
ATOM   1574  HD1 TRP B  99      26.547  34.255  29.976  1.00  0.00           H  
ATOM   1575  HE1 TRP B  99      24.080  33.759  30.228  1.00  0.00           H  
ATOM   1576  HE3 TRP B  99      26.368  34.522  35.016  1.00  0.00           H  
ATOM   1577  HZ2 TRP B  99      22.247  33.620  32.387  1.00  0.00           H  
ATOM   1578  HZ3 TRP B  99      24.195  34.199  36.169  1.00  0.00           H  
ATOM   1579  HH2 TRP B  99      22.147  33.779  34.875  1.00  0.00           H  
ATOM   1580  N   LEU B 100      29.583  36.942  34.180  1.00  0.00           N  
ATOM   1581  CA  LEU B 100      30.847  37.132  34.878  1.00  0.00           C  
ATOM   1582  C   LEU B 100      30.935  36.188  36.034  1.00  0.00           C  
ATOM   1583  O   LEU B 100      29.944  35.967  36.746  1.00  0.00           O  
ATOM   1584  CB  LEU B 100      31.040  38.501  35.513  1.00  0.00           C  
ATOM   1585  CG  LEU B 100      30.857  39.737  34.652  1.00  0.00           C  
ATOM   1586  CD1 LEU B 100      30.995  40.878  35.539  1.00  0.00           C  
ATOM   1587  CD2 LEU B 100      31.886  39.755  33.539  1.00  0.00           C  
ATOM   1588  H   LEU B 100      28.685  37.067  34.637  1.00  0.00           H  
ATOM   1589  HA  LEU B 100      31.664  36.925  34.198  1.00  0.00           H  
ATOM   1590 1HB  LEU B 100      30.491  38.577  36.415  1.00  0.00           H  
ATOM   1591 2HB  LEU B 100      32.091  38.542  35.803  1.00  0.00           H  
ATOM   1592  HG  LEU B 100      29.850  39.756  34.230  1.00  0.00           H  
ATOM   1593 1HD1 LEU B 100      30.867  41.789  34.985  1.00  0.00           H  
ATOM   1594 2HD1 LEU B 100      30.245  40.820  36.328  1.00  0.00           H  
ATOM   1595 3HD1 LEU B 100      31.986  40.856  35.977  1.00  0.00           H  
ATOM   1596 1HD2 LEU B 100      31.763  40.656  32.940  1.00  0.00           H  
ATOM   1597 2HD2 LEU B 100      32.892  39.734  33.971  1.00  0.00           H  
ATOM   1598 3HD2 LEU B 100      31.735  38.880  32.922  1.00  0.00           H  
ATOM   1599  N   PHE B 101      32.143  35.679  36.268  1.00  0.00           N  
ATOM   1600  CA  PHE B 101      32.444  34.802  37.377  1.00  0.00           C  
ATOM   1601  C   PHE B 101      33.392  35.509  38.313  1.00  0.00           C  
ATOM   1602  O   PHE B 101      34.548  35.786  37.985  1.00  0.00           O  
ATOM   1603  CB  PHE B 101      33.014  33.452  36.883  1.00  0.00           C  
ATOM   1604  CG  PHE B 101      33.189  32.487  38.021  1.00  0.00           C  
ATOM   1605  CD1 PHE B 101      32.123  32.101  38.795  1.00  0.00           C  
ATOM   1606  CD2 PHE B 101      34.461  32.003  38.350  1.00  0.00           C  
ATOM   1607  CE1 PHE B 101      32.304  31.261  39.874  1.00  0.00           C  
ATOM   1608  CE2 PHE B 101      34.645  31.171  39.428  1.00  0.00           C  
ATOM   1609  CZ  PHE B 101      33.568  30.804  40.181  1.00  0.00           C  
ATOM   1610  H   PHE B 101      32.893  35.939  35.636  1.00  0.00           H  
ATOM   1611  HA  PHE B 101      31.523  34.611  37.927  1.00  0.00           H  
ATOM   1612 1HB  PHE B 101      32.338  33.018  36.155  1.00  0.00           H  
ATOM   1613 2HB  PHE B 101      33.980  33.607  36.396  1.00  0.00           H  
ATOM   1614  HD1 PHE B 101      31.142  32.475  38.551  1.00  0.00           H  
ATOM   1615  HD2 PHE B 101      35.322  32.307  37.740  1.00  0.00           H  
ATOM   1616  HE1 PHE B 101      31.458  30.964  40.486  1.00  0.00           H  
ATOM   1617  HE2 PHE B 101      35.640  30.819  39.675  1.00  0.00           H  
ATOM   1618  HZ  PHE B 101      33.718  30.147  41.017  1.00  0.00           H  
ATOM   1619  N   ASN B 102      32.877  35.884  39.468  1.00  0.00           N  
ATOM   1620  CA  ASN B 102      33.626  36.651  40.467  1.00  0.00           C  
ATOM   1621  C   ASN B 102      34.241  37.920  39.857  1.00  0.00           C  
ATOM   1622  O   ASN B 102      35.327  38.364  40.231  1.00  0.00           O  
ATOM   1623  CB  ASN B 102      34.675  35.782  41.129  1.00  0.00           C  
ATOM   1624  CG  ASN B 102      34.040  34.693  41.877  1.00  0.00           C  
ATOM   1625  OD1 ASN B 102      32.944  34.945  42.397  1.00  0.00           O  
ATOM   1626  ND2 ASN B 102      34.687  33.542  41.984  1.00  0.00           N  
ATOM   1627  H   ASN B 102      31.905  35.646  39.682  1.00  0.00           H  
ATOM   1628  HA  ASN B 102      32.920  36.986  41.237  1.00  0.00           H  
ATOM   1629 1HB  ASN B 102      35.357  35.368  40.378  1.00  0.00           H  
ATOM   1630 2HB  ASN B 102      35.272  36.384  41.826  1.00  0.00           H  
ATOM   1631 1HD2 ASN B 102      34.296  32.775  42.513  1.00  0.00           H  
ATOM   1632 2HD2 ASN B 102      35.587  33.432  41.549  1.00  0.00           H  
ATOM   1633  N   GLY B 103      33.505  38.519  38.941  1.00  0.00           N  
ATOM   1634  CA  GLY B 103      33.935  39.714  38.264  1.00  0.00           C  
ATOM   1635  C   GLY B 103      34.702  39.471  36.960  1.00  0.00           C  
ATOM   1636  O   GLY B 103      34.892  40.420  36.191  1.00  0.00           O  
ATOM   1637  H   GLY B 103      32.616  38.110  38.689  1.00  0.00           H  
ATOM   1638 1HA  GLY B 103      33.060  40.321  38.046  1.00  0.00           H  
ATOM   1639 2HA  GLY B 103      34.564  40.300  38.937  1.00  0.00           H  
ATOM   1640  N   SER B 104      35.115  38.231  36.681  1.00  0.00           N  
ATOM   1641  CA  SER B 104      35.872  37.986  35.451  1.00  0.00           C  
ATOM   1642  C   SER B 104      35.002  37.445  34.346  1.00  0.00           C  
ATOM   1643  O   SER B 104      34.009  36.768  34.579  1.00  0.00           O  
ATOM   1644  CB  SER B 104      37.041  37.077  35.704  1.00  0.00           C  
ATOM   1645  OG  SER B 104      37.980  37.706  36.551  1.00  0.00           O  
ATOM   1646  H   SER B 104      34.938  37.458  37.318  1.00  0.00           H  
ATOM   1647  HA  SER B 104      36.281  38.937  35.112  1.00  0.00           H  
ATOM   1648 1HB  SER B 104      36.678  36.161  36.169  1.00  0.00           H  
ATOM   1649 2HB  SER B 104      37.509  36.809  34.761  1.00  0.00           H  
ATOM   1650  HG  SER B 104      37.636  37.611  37.447  1.00  0.00           H  
ATOM   1651  N   VAL B 105      35.359  37.718  33.113  1.00  0.00           N  
ATOM   1652  CA  VAL B 105      34.481  37.260  32.057  1.00  0.00           C  
ATOM   1653  C   VAL B 105      34.419  35.740  31.999  1.00  0.00           C  
ATOM   1654  O   VAL B 105      35.450  35.062  31.997  1.00  0.00           O  
ATOM   1655  CB  VAL B 105      34.954  37.827  30.717  1.00  0.00           C  
ATOM   1656  CG1 VAL B 105      34.123  37.244  29.598  1.00  0.00           C  
ATOM   1657  CG2 VAL B 105      34.868  39.294  30.756  1.00  0.00           C  
ATOM   1658  H   VAL B 105      36.190  38.256  32.914  1.00  0.00           H  
ATOM   1659  HA  VAL B 105      33.478  37.625  32.252  1.00  0.00           H  
ATOM   1660  HB  VAL B 105      35.988  37.532  30.546  1.00  0.00           H  
ATOM   1661 1HG1 VAL B 105      34.463  37.637  28.644  1.00  0.00           H  
ATOM   1662 2HG1 VAL B 105      34.219  36.156  29.590  1.00  0.00           H  
ATOM   1663 3HG1 VAL B 105      33.079  37.515  29.752  1.00  0.00           H  
ATOM   1664 1HG2 VAL B 105      35.213  39.702  29.810  1.00  0.00           H  
ATOM   1665 2HG2 VAL B 105      33.840  39.583  30.930  1.00  0.00           H  
ATOM   1666 3HG2 VAL B 105      35.498  39.674  31.568  1.00  0.00           H  
ATOM   1667  N   LEU B 106      33.198  35.210  31.968  1.00  0.00           N  
ATOM   1668  CA  LEU B 106      32.985  33.774  31.892  1.00  0.00           C  
ATOM   1669  C   LEU B 106      32.932  33.335  30.439  1.00  0.00           C  
ATOM   1670  O   LEU B 106      32.064  33.743  29.668  1.00  0.00           O  
ATOM   1671  CB  LEU B 106      31.690  33.379  32.627  1.00  0.00           C  
ATOM   1672  CG  LEU B 106      31.302  31.903  32.590  1.00  0.00           C  
ATOM   1673  CD1 LEU B 106      32.347  31.127  33.309  1.00  0.00           C  
ATOM   1674  CD2 LEU B 106      29.946  31.709  33.284  1.00  0.00           C  
ATOM   1675  H   LEU B 106      32.383  35.822  32.005  1.00  0.00           H  
ATOM   1676  HA  LEU B 106      33.829  33.276  32.374  1.00  0.00           H  
ATOM   1677 1HB  LEU B 106      31.773  33.669  33.678  1.00  0.00           H  
ATOM   1678 2HB  LEU B 106      30.872  33.935  32.188  1.00  0.00           H  
ATOM   1679  HG  LEU B 106      31.250  31.551  31.552  1.00  0.00           H  
ATOM   1680 1HD1 LEU B 106      32.084  30.073  33.294  1.00  0.00           H  
ATOM   1681 2HD1 LEU B 106      33.308  31.272  32.814  1.00  0.00           H  
ATOM   1682 3HD1 LEU B 106      32.410  31.478  34.337  1.00  0.00           H  
ATOM   1683 1HD2 LEU B 106      29.676  30.657  33.281  1.00  0.00           H  
ATOM   1684 2HD2 LEU B 106      30.021  32.066  34.315  1.00  0.00           H  
ATOM   1685 3HD2 LEU B 106      29.182  32.269  32.765  1.00  0.00           H  
ATOM   1686  N   ASN B 107      33.891  32.515  30.072  1.00  0.00           N  
ATOM   1687  CA  ASN B 107      34.019  32.066  28.706  1.00  0.00           C  
ATOM   1688  C   ASN B 107      33.176  30.823  28.537  1.00  0.00           C  
ATOM   1689  O   ASN B 107      33.497  29.773  29.090  1.00  0.00           O  
ATOM   1690  CB  ASN B 107      35.481  31.819  28.411  1.00  0.00           C  
ATOM   1691  CG  ASN B 107      36.292  33.136  28.471  1.00  0.00           C  
ATOM   1692  OD1 ASN B 107      35.907  34.149  27.867  1.00  0.00           O  
ATOM   1693  ND2 ASN B 107      37.399  33.115  29.188  1.00  0.00           N  
ATOM   1694  H   ASN B 107      34.567  32.210  30.755  1.00  0.00           H  
ATOM   1695  HA  ASN B 107      33.638  32.827  28.033  1.00  0.00           H  
ATOM   1696 1HB  ASN B 107      35.881  31.112  29.137  1.00  0.00           H  
ATOM   1697 2HB  ASN B 107      35.579  31.370  27.419  1.00  0.00           H  
ATOM   1698 1HD2 ASN B 107      37.965  33.940  29.268  1.00  0.00           H  
ATOM   1699 2HD2 ASN B 107      37.677  32.277  29.660  1.00  0.00           H  
ATOM   1700  N   GLU B 108      32.068  30.956  27.812  1.00  0.00           N  
ATOM   1701  CA  GLU B 108      31.131  29.838  27.703  1.00  0.00           C  
ATOM   1702  C   GLU B 108      31.699  28.682  26.917  1.00  0.00           C  
ATOM   1703  O   GLU B 108      32.508  28.847  26.001  1.00  0.00           O  
ATOM   1704  CB  GLU B 108      29.783  30.263  27.132  1.00  0.00           C  
ATOM   1705  CG  GLU B 108      29.026  31.199  28.086  1.00  0.00           C  
ATOM   1706  CD  GLU B 108      27.644  31.506  27.661  1.00  0.00           C  
ATOM   1707  OE1 GLU B 108      27.155  30.874  26.758  1.00  0.00           O  
ATOM   1708  OE2 GLU B 108      27.042  32.348  28.264  1.00  0.00           O  
ATOM   1709  H   GLU B 108      31.860  31.844  27.372  1.00  0.00           H  
ATOM   1710  HA  GLU B 108      30.933  29.472  28.712  1.00  0.00           H  
ATOM   1711 1HB  GLU B 108      29.928  30.761  26.177  1.00  0.00           H  
ATOM   1712 2HB  GLU B 108      29.168  29.375  26.954  1.00  0.00           H  
ATOM   1713 1HG  GLU B 108      28.995  30.736  29.069  1.00  0.00           H  
ATOM   1714 2HG  GLU B 108      29.591  32.135  28.183  1.00  0.00           H  
ATOM   1715  N   THR B 109      31.266  27.516  27.313  1.00  0.00           N  
ATOM   1716  CA  THR B 109      31.717  26.264  26.771  1.00  0.00           C  
ATOM   1717  C   THR B 109      30.583  25.258  26.556  1.00  0.00           C  
ATOM   1718  O   THR B 109      29.420  25.623  26.493  1.00  0.00           O  
ATOM   1719  CB  THR B 109      32.808  25.749  27.713  1.00  0.00           C  
ATOM   1720  OG1 THR B 109      33.419  24.604  27.124  1.00  0.00           O  
ATOM   1721  CG2 THR B 109      32.252  25.448  29.110  1.00  0.00           C  
ATOM   1722  H   THR B 109      30.574  27.496  28.063  1.00  0.00           H  
ATOM   1723  HA  THR B 109      32.176  26.461  25.803  1.00  0.00           H  
ATOM   1724  HB  THR B 109      33.567  26.530  27.805  1.00  0.00           H  
ATOM   1725  HG1 THR B 109      34.284  24.454  27.530  1.00  0.00           H  
ATOM   1726 1HG2 THR B 109      33.054  25.112  29.763  1.00  0.00           H  
ATOM   1727 2HG2 THR B 109      31.806  26.356  29.522  1.00  0.00           H  
ATOM   1728 3HG2 THR B 109      31.535  24.709  29.040  1.00  0.00           H  
ATOM   1729  N   SER B 110      30.935  23.996  26.357  1.00  0.00           N  
ATOM   1730  CA  SER B 110      29.945  22.925  26.105  1.00  0.00           C  
ATOM   1731  C   SER B 110      29.246  22.416  27.389  1.00  0.00           C  
ATOM   1732  O   SER B 110      28.219  21.739  27.337  1.00  0.00           O  
ATOM   1733  CB  SER B 110      30.627  21.776  25.382  1.00  0.00           C  
ATOM   1734  OG  SER B 110      31.577  21.135  26.203  1.00  0.00           O  
ATOM   1735  H   SER B 110      31.925  23.797  26.415  1.00  0.00           H  
ATOM   1736  HA  SER B 110      29.175  23.331  25.449  1.00  0.00           H  
ATOM   1737 1HB  SER B 110      29.871  21.060  25.066  1.00  0.00           H  
ATOM   1738 2HB  SER B 110      31.115  22.152  24.483  1.00  0.00           H  
ATOM   1739  HG  SER B 110      31.114  20.400  26.628  1.00  0.00           H  
ATOM   1740  N   PHE B 111      29.802  22.790  28.531  1.00  0.00           N  
ATOM   1741  CA  PHE B 111      29.310  22.383  29.835  1.00  0.00           C  
ATOM   1742  C   PHE B 111      28.666  23.531  30.598  1.00  0.00           C  
ATOM   1743  O   PHE B 111      27.716  23.318  31.347  1.00  0.00           O  
ATOM   1744  CB  PHE B 111      30.477  21.842  30.640  1.00  0.00           C  
ATOM   1745  CG  PHE B 111      31.122  20.702  29.946  1.00  0.00           C  
ATOM   1746  CD1 PHE B 111      32.366  20.861  29.378  1.00  0.00           C  
ATOM   1747  CD2 PHE B 111      30.479  19.467  29.832  1.00  0.00           C  
ATOM   1748  CE1 PHE B 111      32.964  19.809  28.719  1.00  0.00           C  
ATOM   1749  CE2 PHE B 111      31.064  18.413  29.175  1.00  0.00           C  
ATOM   1750  CZ  PHE B 111      32.311  18.582  28.614  1.00  0.00           C  
ATOM   1751  H   PHE B 111      30.635  23.349  28.469  1.00  0.00           H  
ATOM   1752  HA  PHE B 111      28.570  21.603  29.685  1.00  0.00           H  
ATOM   1753 1HB  PHE B 111      31.220  22.618  30.795  1.00  0.00           H  
ATOM   1754 2HB  PHE B 111      30.134  21.509  31.624  1.00  0.00           H  
ATOM   1755  HD1 PHE B 111      32.872  21.819  29.453  1.00  0.00           H  
ATOM   1756  HD2 PHE B 111      29.505  19.338  30.267  1.00  0.00           H  
ATOM   1757  HE1 PHE B 111      33.949  19.942  28.271  1.00  0.00           H  
ATOM   1758  HE2 PHE B 111      30.542  17.456  29.096  1.00  0.00           H  
ATOM   1759  HZ  PHE B 111      32.791  17.757  28.089  1.00  0.00           H  
ATOM   1760  N   ILE B 112      29.194  24.754  30.430  1.00  0.00           N  
ATOM   1761  CA  ILE B 112      28.646  25.938  31.097  1.00  0.00           C  
ATOM   1762  C   ILE B 112      28.227  26.969  30.050  1.00  0.00           C  
ATOM   1763  O   ILE B 112      29.061  27.445  29.285  1.00  0.00           O  
ATOM   1764  CB  ILE B 112      29.612  26.543  32.105  1.00  0.00           C  
ATOM   1765  CG1 ILE B 112      29.953  25.540  33.159  1.00  0.00           C  
ATOM   1766  CG2 ILE B 112      28.934  27.722  32.740  1.00  0.00           C  
ATOM   1767  CD1 ILE B 112      31.090  25.955  34.053  1.00  0.00           C  
ATOM   1768  H   ILE B 112      29.967  24.875  29.804  1.00  0.00           H  
ATOM   1769  HA  ILE B 112      27.771  25.643  31.650  1.00  0.00           H  
ATOM   1770  HB  ILE B 112      30.532  26.846  31.612  1.00  0.00           H  
ATOM   1771 1HG1 ILE B 112      29.066  25.371  33.772  1.00  0.00           H  
ATOM   1772 2HG1 ILE B 112      30.227  24.607  32.685  1.00  0.00           H  
ATOM   1773 1HG2 ILE B 112      29.593  28.168  33.477  1.00  0.00           H  
ATOM   1774 2HG2 ILE B 112      28.689  28.456  31.971  1.00  0.00           H  
ATOM   1775 3HG2 ILE B 112      28.017  27.388  33.221  1.00  0.00           H  
ATOM   1776 1HD1 ILE B 112      31.280  25.176  34.796  1.00  0.00           H  
ATOM   1777 2HD1 ILE B 112      31.988  26.106  33.453  1.00  0.00           H  
ATOM   1778 3HD1 ILE B 112      30.837  26.884  34.569  1.00  0.00           H  
ATOM   1779  N   PHE B 113      26.922  27.242  29.960  1.00  0.00           N  
ATOM   1780  CA  PHE B 113      26.460  28.081  28.871  1.00  0.00           C  
ATOM   1781  C   PHE B 113      25.071  28.706  29.020  1.00  0.00           C  
ATOM   1782  O   PHE B 113      24.225  28.198  29.757  1.00  0.00           O  
ATOM   1783  CB  PHE B 113      26.474  27.248  27.603  1.00  0.00           C  
ATOM   1784  CG  PHE B 113      25.645  26.028  27.708  1.00  0.00           C  
ATOM   1785  CD1 PHE B 113      24.327  26.031  27.304  1.00  0.00           C  
ATOM   1786  CD2 PHE B 113      26.160  24.862  28.231  1.00  0.00           C  
ATOM   1787  CE1 PHE B 113      23.540  24.889  27.420  1.00  0.00           C  
ATOM   1788  CE2 PHE B 113      25.388  23.736  28.359  1.00  0.00           C  
ATOM   1789  CZ  PHE B 113      24.067  23.752  27.951  1.00  0.00           C  
ATOM   1790  H   PHE B 113      26.287  26.839  30.649  1.00  0.00           H  
ATOM   1791  HA  PHE B 113      27.180  28.895  28.758  1.00  0.00           H  
ATOM   1792 1HB  PHE B 113      26.100  27.838  26.772  1.00  0.00           H  
ATOM   1793 2HB  PHE B 113      27.488  26.952  27.364  1.00  0.00           H  
ATOM   1794  HD1 PHE B 113      23.910  26.947  26.891  1.00  0.00           H  
ATOM   1795  HD2 PHE B 113      27.196  24.838  28.543  1.00  0.00           H  
ATOM   1796  HE1 PHE B 113      22.504  24.891  27.093  1.00  0.00           H  
ATOM   1797  HE2 PHE B 113      25.824  22.825  28.781  1.00  0.00           H  
ATOM   1798  HZ  PHE B 113      23.450  22.853  28.036  1.00  0.00           H  
ATOM   1799  N   THR B 114      24.799  29.758  28.239  1.00  0.00           N  
ATOM   1800  CA  THR B 114      23.473  30.365  28.196  1.00  0.00           C  
ATOM   1801  C   THR B 114      22.532  29.553  27.314  1.00  0.00           C  
ATOM   1802  O   THR B 114      22.901  29.209  26.195  1.00  0.00           O  
ATOM   1803  CB  THR B 114      23.520  31.836  27.678  1.00  0.00           C  
ATOM   1804  OG1 THR B 114      24.306  32.645  28.575  1.00  0.00           O  
ATOM   1805  CG2 THR B 114      22.094  32.436  27.595  1.00  0.00           C  
ATOM   1806  H   THR B 114      25.550  30.156  27.656  1.00  0.00           H  
ATOM   1807  HA  THR B 114      23.062  30.401  29.207  1.00  0.00           H  
ATOM   1808  HB  THR B 114      23.982  31.857  26.691  1.00  0.00           H  
ATOM   1809  HG1 THR B 114      25.266  32.422  28.462  1.00  0.00           H  
ATOM   1810 1HG2 THR B 114      22.161  33.459  27.242  1.00  0.00           H  
ATOM   1811 2HG2 THR B 114      21.469  31.870  26.908  1.00  0.00           H  
ATOM   1812 3HG2 THR B 114      21.653  32.420  28.578  1.00  0.00           H  
ATOM   1813  N   GLU B 115      21.307  29.304  27.789  1.00  0.00           N  
ATOM   1814  CA  GLU B 115      20.272  28.691  26.960  1.00  0.00           C  
ATOM   1815  C   GLU B 115      18.952  29.372  27.183  1.00  0.00           C  
ATOM   1816  O   GLU B 115      18.540  29.553  28.328  1.00  0.00           O  
ATOM   1817  CB  GLU B 115      20.094  27.206  27.306  1.00  0.00           C  
ATOM   1818  CG  GLU B 115      19.044  26.481  26.437  1.00  0.00           C  
ATOM   1819  CD  GLU B 115      18.835  25.037  26.792  1.00  0.00           C  
ATOM   1820  OE1 GLU B 115      19.389  24.580  27.757  1.00  0.00           O  
ATOM   1821  OE2 GLU B 115      18.083  24.385  26.103  1.00  0.00           O  
ATOM   1822  H   GLU B 115      21.095  29.541  28.755  1.00  0.00           H  
ATOM   1823  HA  GLU B 115      20.544  28.807  25.910  1.00  0.00           H  
ATOM   1824 1HB  GLU B 115      21.044  26.698  27.187  1.00  0.00           H  
ATOM   1825 2HB  GLU B 115      19.801  27.109  28.354  1.00  0.00           H  
ATOM   1826 1HG  GLU B 115      18.082  26.984  26.538  1.00  0.00           H  
ATOM   1827 2HG  GLU B 115      19.348  26.552  25.394  1.00  0.00           H  
ATOM   1828  N   PHE B 116      18.266  29.735  26.095  1.00  0.00           N  
ATOM   1829  CA  PHE B 116      16.963  30.408  26.220  1.00  0.00           C  
ATOM   1830  C   PHE B 116      15.818  29.485  25.914  1.00  0.00           C  
ATOM   1831  O   PHE B 116      15.912  28.662  25.011  1.00  0.00           O  
ATOM   1832  CB  PHE B 116      16.820  31.581  25.262  1.00  0.00           C  
ATOM   1833  CG  PHE B 116      17.615  32.806  25.533  1.00  0.00           C  
ATOM   1834  CD1 PHE B 116      18.882  32.971  25.012  1.00  0.00           C  
ATOM   1835  CD2 PHE B 116      17.052  33.834  26.264  1.00  0.00           C  
ATOM   1836  CE1 PHE B 116      19.565  34.144  25.213  1.00  0.00           C  
ATOM   1837  CE2 PHE B 116      17.730  35.007  26.457  1.00  0.00           C  
ATOM   1838  CZ  PHE B 116      18.985  35.161  25.924  1.00  0.00           C  
ATOM   1839  H   PHE B 116      18.655  29.551  25.181  1.00  0.00           H  
ATOM   1840  HA  PHE B 116      16.844  30.763  27.234  1.00  0.00           H  
ATOM   1841 1HB  PHE B 116      17.060  31.243  24.259  1.00  0.00           H  
ATOM   1842 2HB  PHE B 116      15.760  31.871  25.246  1.00  0.00           H  
ATOM   1843  HD1 PHE B 116      19.333  32.170  24.428  1.00  0.00           H  
ATOM   1844  HD2 PHE B 116      16.047  33.699  26.673  1.00  0.00           H  
ATOM   1845  HE1 PHE B 116      20.563  34.272  24.792  1.00  0.00           H  
ATOM   1846  HE2 PHE B 116      17.273  35.819  27.022  1.00  0.00           H  
ATOM   1847  HZ  PHE B 116      19.521  36.091  26.059  1.00  0.00           H  
ATOM   1848  N   LEU B 117      14.717  29.675  26.612  1.00  0.00           N  
ATOM   1849  CA  LEU B 117      13.511  28.908  26.361  1.00  0.00           C  
ATOM   1850  C   LEU B 117      12.861  29.516  25.154  1.00  0.00           C  
ATOM   1851  O   LEU B 117      13.027  30.697  24.921  1.00  0.00           O  
ATOM   1852  CB  LEU B 117      12.719  29.024  27.650  1.00  0.00           C  
ATOM   1853  CG  LEU B 117      13.528  28.455  28.896  1.00  0.00           C  
ATOM   1854  CD1 LEU B 117      12.874  28.864  30.138  1.00  0.00           C  
ATOM   1855  CD2 LEU B 117      13.587  26.916  28.851  1.00  0.00           C  
ATOM   1856  H   LEU B 117      14.708  30.398  27.323  1.00  0.00           H  
ATOM   1857  HA  LEU B 117      13.770  27.876  26.144  1.00  0.00           H  
ATOM   1858 1HB  LEU B 117      12.502  30.076  27.832  1.00  0.00           H  
ATOM   1859 2HB  LEU B 117      11.781  28.477  27.554  1.00  0.00           H  
ATOM   1860  HG  LEU B 117      14.528  28.854  28.887  1.00  0.00           H  
ATOM   1861 1HD1 LEU B 117      13.429  28.493  30.973  1.00  0.00           H  
ATOM   1862 2HD1 LEU B 117      12.825  29.949  30.195  1.00  0.00           H  
ATOM   1863 3HD1 LEU B 117      11.918  28.455  30.143  1.00  0.00           H  
ATOM   1864 1HD2 LEU B 117      14.135  26.545  29.712  1.00  0.00           H  
ATOM   1865 2HD2 LEU B 117      12.571  26.519  28.876  1.00  0.00           H  
ATOM   1866 3HD2 LEU B 117      14.087  26.578  27.950  1.00  0.00           H  
ATOM   1867  N   GLU B 118      12.137  28.745  24.374  1.00  0.00           N  
ATOM   1868  CA  GLU B 118      11.523  29.351  23.217  1.00  0.00           C  
ATOM   1869  C   GLU B 118      10.693  30.539  23.711  1.00  0.00           C  
ATOM   1870  O   GLU B 118       9.815  30.318  24.576  1.00  0.00           O  
ATOM   1871  CB  GLU B 118      10.629  28.347  22.493  1.00  0.00           C  
ATOM   1872  CG  GLU B 118      10.023  28.869  21.202  1.00  0.00           C  
ATOM   1873  CD  GLU B 118       9.205  27.836  20.485  1.00  0.00           C  
ATOM   1874  OE1 GLU B 118       9.087  26.745  20.989  1.00  0.00           O  
ATOM   1875  OE2 GLU B 118       8.709  28.130  19.425  1.00  0.00           O  
ATOM   1876  H   GLU B 118      12.022  27.762  24.573  1.00  0.00           H  
ATOM   1877  HA  GLU B 118      12.303  29.632  22.528  1.00  0.00           H  
ATOM   1878 1HB  GLU B 118      11.204  27.452  22.256  1.00  0.00           H  
ATOM   1879 2HB  GLU B 118       9.811  28.049  23.148  1.00  0.00           H  
ATOM   1880 1HG  GLU B 118       9.384  29.727  21.432  1.00  0.00           H  
ATOM   1881 2HG  GLU B 118      10.823  29.214  20.550  1.00  0.00           H  
ATOM   1882  N   PRO B 119      10.949  31.792  23.192  1.00  0.00           N  
ATOM   1883  CA  PRO B 119      10.268  33.028  23.508  1.00  0.00           C  
ATOM   1884  C   PRO B 119       8.810  32.920  23.224  1.00  0.00           C  
ATOM   1885  O   PRO B 119       8.404  32.292  22.243  1.00  0.00           O  
ATOM   1886  CB  PRO B 119      10.913  34.045  22.556  1.00  0.00           C  
ATOM   1887  CG  PRO B 119      12.267  33.489  22.260  1.00  0.00           C  
ATOM   1888  CD  PRO B 119      12.076  31.994  22.230  1.00  0.00           C  
ATOM   1889  HA  PRO B 119      10.439  33.273  24.570  1.00  0.00           H  
ATOM   1890 1HB  PRO B 119      10.287  34.158  21.656  1.00  0.00           H  
ATOM   1891 2HB  PRO B 119      10.949  35.033  23.040  1.00  0.00           H  
ATOM   1892 1HG  PRO B 119      12.637  33.887  21.304  1.00  0.00           H  
ATOM   1893 2HG  PRO B 119      12.985  33.800  23.032  1.00  0.00           H  
ATOM   1894 1HD  PRO B 119      11.808  31.638  21.224  1.00  0.00           H  
ATOM   1895 2HD  PRO B 119      13.021  31.580  22.604  1.00  0.00           H  
ATOM   1896  N   ALA B 120       8.018  33.524  24.071  1.00  0.00           N  
ATOM   1897  CA  ALA B 120       6.581  33.476  23.938  1.00  0.00           C  
ATOM   1898  C   ALA B 120       6.074  34.407  22.858  1.00  0.00           C  
ATOM   1899  O   ALA B 120       6.689  35.414  22.518  1.00  0.00           O  
ATOM   1900  CB  ALA B 120       5.919  33.763  25.255  1.00  0.00           C  
ATOM   1901  H   ALA B 120       8.416  34.041  24.846  1.00  0.00           H  
ATOM   1902  HA  ALA B 120       6.299  32.463  23.651  1.00  0.00           H  
ATOM   1903 1HB  ALA B 120       4.838  33.694  25.152  1.00  0.00           H  
ATOM   1904 2HB  ALA B 120       6.264  33.049  26.001  1.00  0.00           H  
ATOM   1905 3HB  ALA B 120       6.183  34.721  25.548  1.00  0.00           H  
ATOM   1906  N   ALA B 121       4.927  34.053  22.320  1.00  0.00           N  
ATOM   1907  CA  ALA B 121       4.249  34.928  21.398  1.00  0.00           C  
ATOM   1908  C   ALA B 121       3.794  36.191  22.114  1.00  0.00           C  
ATOM   1909  O   ALA B 121       3.401  36.150  23.280  1.00  0.00           O  
ATOM   1910  CB  ALA B 121       3.049  34.237  20.780  1.00  0.00           C  
ATOM   1911  H   ALA B 121       4.494  33.187  22.594  1.00  0.00           H  
ATOM   1912  HA  ALA B 121       4.952  35.208  20.615  1.00  0.00           H  
ATOM   1913 1HB  ALA B 121       2.562  34.916  20.080  1.00  0.00           H  
ATOM   1914 2HB  ALA B 121       3.374  33.341  20.253  1.00  0.00           H  
ATOM   1915 3HB  ALA B 121       2.347  33.964  21.565  1.00  0.00           H  
ATOM   1916  N   ASN B 122       3.797  37.289  21.389  1.00  0.00           N  
ATOM   1917  CA  ASN B 122       3.279  38.574  21.850  1.00  0.00           C  
ATOM   1918  C   ASN B 122       3.946  39.125  23.091  1.00  0.00           C  
ATOM   1919  O   ASN B 122       3.313  39.847  23.857  1.00  0.00           O  
ATOM   1920  CB  ASN B 122       1.784  38.454  22.066  1.00  0.00           C  
ATOM   1921  CG  ASN B 122       1.077  38.032  20.813  1.00  0.00           C  
ATOM   1922  OD1 ASN B 122       1.400  38.489  19.706  1.00  0.00           O  
ATOM   1923  ND2 ASN B 122       0.118  37.155  20.958  1.00  0.00           N  
ATOM   1924  H   ASN B 122       4.163  37.234  20.443  1.00  0.00           H  
ATOM   1925  HA  ASN B 122       3.439  39.299  21.057  1.00  0.00           H  
ATOM   1926 1HB  ASN B 122       1.562  37.747  22.862  1.00  0.00           H  
ATOM   1927 2HB  ASN B 122       1.387  39.420  22.375  1.00  0.00           H  
ATOM   1928 1HD2 ASN B 122      -0.391  36.831  20.160  1.00  0.00           H  
ATOM   1929 2HD2 ASN B 122      -0.107  36.808  21.869  1.00  0.00           H  
ATOM   1930  N   GLU B 123       5.217  38.843  23.280  1.00  0.00           N  
ATOM   1931  CA  GLU B 123       5.944  39.459  24.368  1.00  0.00           C  
ATOM   1932  C   GLU B 123       7.419  39.508  24.025  1.00  0.00           C  
ATOM   1933  O   GLU B 123       7.892  38.750  23.180  1.00  0.00           O  
ATOM   1934  CB  GLU B 123       5.740  38.776  25.729  1.00  0.00           C  
ATOM   1935  CG  GLU B 123       6.335  37.424  25.878  1.00  0.00           C  
ATOM   1936  CD  GLU B 123       6.020  36.778  27.254  1.00  0.00           C  
ATOM   1937  OE1 GLU B 123       5.143  37.260  27.922  1.00  0.00           O  
ATOM   1938  OE2 GLU B 123       6.710  35.845  27.648  1.00  0.00           O  
ATOM   1939  H   GLU B 123       5.694  38.210  22.656  1.00  0.00           H  
ATOM   1940  HA  GLU B 123       5.603  40.491  24.456  1.00  0.00           H  
ATOM   1941 1HB  GLU B 123       6.154  39.405  26.515  1.00  0.00           H  
ATOM   1942 2HB  GLU B 123       4.671  38.679  25.922  1.00  0.00           H  
ATOM   1943 1HG  GLU B 123       5.927  36.823  25.071  1.00  0.00           H  
ATOM   1944 2HG  GLU B 123       7.420  37.476  25.746  1.00  0.00           H  
ATOM   1945  N   THR B 124       8.122  40.431  24.677  1.00  0.00           N  
ATOM   1946  CA  THR B 124       9.539  40.691  24.442  1.00  0.00           C  
ATOM   1947  C   THR B 124      10.460  40.178  25.511  1.00  0.00           C  
ATOM   1948  O   THR B 124      11.685  40.159  25.329  1.00  0.00           O  
ATOM   1949  CB  THR B 124       9.766  42.209  24.279  1.00  0.00           C  
ATOM   1950  OG1 THR B 124       9.341  42.890  25.480  1.00  0.00           O  
ATOM   1951  CG2 THR B 124       8.959  42.729  23.095  1.00  0.00           C  
ATOM   1952  H   THR B 124       7.646  41.004  25.361  1.00  0.00           H  
ATOM   1953  HA  THR B 124       9.819  40.201  23.528  1.00  0.00           H  
ATOM   1954  HB  THR B 124      10.829  42.409  24.113  1.00  0.00           H  
ATOM   1955  HG1 THR B 124      10.056  42.834  26.179  1.00  0.00           H  
ATOM   1956 1HG2 THR B 124       9.129  43.802  22.990  1.00  0.00           H  
ATOM   1957 2HG2 THR B 124       9.282  42.219  22.188  1.00  0.00           H  
ATOM   1958 3HG2 THR B 124       7.901  42.545  23.257  1.00  0.00           H  
ATOM   1959  N   VAL B 125       9.888  39.770  26.621  1.00  0.00           N  
ATOM   1960  CA  VAL B 125      10.723  39.250  27.668  1.00  0.00           C  
ATOM   1961  C   VAL B 125      11.169  37.869  27.255  1.00  0.00           C  
ATOM   1962  O   VAL B 125      10.399  37.104  26.670  1.00  0.00           O  
ATOM   1963  CB  VAL B 125       9.991  39.235  29.031  1.00  0.00           C  
ATOM   1964  CG1 VAL B 125       8.818  38.266  28.991  1.00  0.00           C  
ATOM   1965  CG2 VAL B 125      11.009  38.853  30.162  1.00  0.00           C  
ATOM   1966  H   VAL B 125       8.887  39.811  26.725  1.00  0.00           H  
ATOM   1967  HA  VAL B 125      11.594  39.891  27.797  1.00  0.00           H  
ATOM   1968  HB  VAL B 125       9.591  40.233  29.232  1.00  0.00           H  
ATOM   1969 1HG1 VAL B 125       8.303  38.278  29.948  1.00  0.00           H  
ATOM   1970 2HG1 VAL B 125       8.126  38.565  28.212  1.00  0.00           H  
ATOM   1971 3HG1 VAL B 125       9.159  37.265  28.782  1.00  0.00           H  
ATOM   1972 1HG2 VAL B 125      10.512  38.857  31.103  1.00  0.00           H  
ATOM   1973 2HG2 VAL B 125      11.423  37.869  29.995  1.00  0.00           H  
ATOM   1974 3HG2 VAL B 125      11.812  39.574  30.187  1.00  0.00           H  
ATOM   1975  N   ARG B 126      12.392  37.535  27.573  1.00  0.00           N  
ATOM   1976  CA  ARG B 126      12.880  36.228  27.271  1.00  0.00           C  
ATOM   1977  C   ARG B 126      13.311  35.587  28.541  1.00  0.00           C  
ATOM   1978  O   ARG B 126      13.833  36.229  29.459  1.00  0.00           O  
ATOM   1979  CB  ARG B 126      14.085  36.290  26.349  1.00  0.00           C  
ATOM   1980  CG  ARG B 126      13.856  36.872  24.964  1.00  0.00           C  
ATOM   1981  CD  ARG B 126      15.155  37.045  24.240  1.00  0.00           C  
ATOM   1982  NE  ARG B 126      15.984  38.042  24.925  1.00  0.00           N  
ATOM   1983  CZ  ARG B 126      17.245  38.413  24.601  1.00  0.00           C  
ATOM   1984  NH1 ARG B 126      17.871  37.889  23.571  1.00  0.00           N  
ATOM   1985  NH2 ARG B 126      17.831  39.331  25.338  1.00  0.00           N  
ATOM   1986  H   ARG B 126      12.993  38.214  28.033  1.00  0.00           H  
ATOM   1987  HA  ARG B 126      12.081  35.631  26.831  1.00  0.00           H  
ATOM   1988 1HB  ARG B 126      14.871  36.859  26.839  1.00  0.00           H  
ATOM   1989 2HB  ARG B 126      14.455  35.285  26.201  1.00  0.00           H  
ATOM   1990 1HG  ARG B 126      13.217  36.204  24.387  1.00  0.00           H  
ATOM   1991 2HG  ARG B 126      13.375  37.850  25.052  1.00  0.00           H  
ATOM   1992 1HD  ARG B 126      15.694  36.096  24.215  1.00  0.00           H  
ATOM   1993 2HD  ARG B 126      14.961  37.392  23.226  1.00  0.00           H  
ATOM   1994  HE  ARG B 126      15.560  38.506  25.719  1.00  0.00           H  
ATOM   1995 1HH1 ARG B 126      17.421  37.188  23.005  1.00  0.00           H  
ATOM   1996 2HH1 ARG B 126      18.813  38.190  23.341  1.00  0.00           H  
ATOM   1997 1HH2 ARG B 126      17.340  39.713  26.129  1.00  0.00           H  
ATOM   1998 2HH2 ARG B 126      18.781  39.667  25.107  1.00  0.00           H  
ATOM   1999  N   HIS B 127      13.123  34.305  28.598  1.00  0.00           N  
ATOM   2000  CA  HIS B 127      13.508  33.619  29.785  1.00  0.00           C  
ATOM   2001  C   HIS B 127      14.527  32.579  29.426  1.00  0.00           C  
ATOM   2002  O   HIS B 127      14.542  32.078  28.301  1.00  0.00           O  
ATOM   2003  CB  HIS B 127      12.248  33.040  30.388  1.00  0.00           C  
ATOM   2004  CG  HIS B 127      11.247  34.125  30.687  1.00  0.00           C  
ATOM   2005  ND1 HIS B 127      11.407  35.040  31.706  1.00  0.00           N  
ATOM   2006  CD2 HIS B 127      10.096  34.451  30.081  1.00  0.00           C  
ATOM   2007  CE1 HIS B 127      10.391  35.856  31.713  1.00  0.00           C  
ATOM   2008  NE2 HIS B 127       9.589  35.526  30.744  1.00  0.00           N  
ATOM   2009  H   HIS B 127      12.699  33.807  27.825  1.00  0.00           H  
ATOM   2010  HA  HIS B 127      13.959  34.306  30.512  1.00  0.00           H  
ATOM   2011 1HB  HIS B 127      11.813  32.341  29.685  1.00  0.00           H  
ATOM   2012 2HB  HIS B 127      12.461  32.513  31.270  1.00  0.00           H  
ATOM   2013  HD2 HIS B 127       9.647  33.956  29.222  1.00  0.00           H  
ATOM   2014  HE1 HIS B 127      10.239  36.671  32.393  1.00  0.00           H  
ATOM   2015  HE2 HIS B 127       8.723  36.005  30.517  1.00  0.00           H  
ATOM   2016  N   GLY B 128      15.354  32.252  30.376  1.00  0.00           N  
ATOM   2017  CA  GLY B 128      16.357  31.292  30.117  1.00  0.00           C  
ATOM   2018  C   GLY B 128      17.081  30.865  31.359  1.00  0.00           C  
ATOM   2019  O   GLY B 128      16.585  31.036  32.485  1.00  0.00           O  
ATOM   2020  H   GLY B 128      15.302  32.735  31.274  1.00  0.00           H  
ATOM   2021 1HA  GLY B 128      15.907  30.425  29.643  1.00  0.00           H  
ATOM   2022 2HA  GLY B 128      17.065  31.699  29.409  1.00  0.00           H  
ATOM   2023  N   CYS B 129      18.233  30.260  31.124  1.00  0.00           N  
ATOM   2024  CA  CYS B 129      19.011  29.642  32.142  1.00  0.00           C  
ATOM   2025  C   CYS B 129      20.504  29.656  31.891  1.00  0.00           C  
ATOM   2026  O   CYS B 129      20.948  29.507  30.746  1.00  0.00           O  
ATOM   2027  CB  CYS B 129      18.632  28.184  32.215  1.00  0.00           C  
ATOM   2028  SG  CYS B 129      19.435  27.333  33.474  1.00  0.00           S  
ATOM   2029  H   CYS B 129      18.532  30.171  30.154  1.00  0.00           H  
ATOM   2030  HA  CYS B 129      18.802  30.145  33.076  1.00  0.00           H  
ATOM   2031 1HB  CYS B 129      17.635  28.096  32.317  1.00  0.00           H  
ATOM   2032 2HB  CYS B 129      18.898  27.707  31.270  1.00  0.00           H  
ATOM   2033  N   LEU B 130      21.303  29.814  32.955  1.00  0.00           N  
ATOM   2034  CA  LEU B 130      22.720  29.501  32.771  1.00  0.00           C  
ATOM   2035  C   LEU B 130      22.804  28.032  33.093  1.00  0.00           C  
ATOM   2036  O   LEU B 130      22.486  27.648  34.224  1.00  0.00           O  
ATOM   2037  CB  LEU B 130      23.705  30.202  33.733  1.00  0.00           C  
ATOM   2038  CG  LEU B 130      25.285  29.852  33.525  1.00  0.00           C  
ATOM   2039  CD1 LEU B 130      25.780  30.365  32.178  1.00  0.00           C  
ATOM   2040  CD2 LEU B 130      26.118  30.456  34.646  1.00  0.00           C  
ATOM   2041  H   LEU B 130      20.910  30.062  33.855  1.00  0.00           H  
ATOM   2042  HA  LEU B 130      23.032  29.674  31.741  1.00  0.00           H  
ATOM   2043 1HB  LEU B 130      23.583  31.247  33.655  1.00  0.00           H  
ATOM   2044 2HB  LEU B 130      23.468  29.896  34.731  1.00  0.00           H  
ATOM   2045  HG  LEU B 130      25.415  28.762  33.532  1.00  0.00           H  
ATOM   2046 1HD1 LEU B 130      26.829  30.108  32.046  1.00  0.00           H  
ATOM   2047 2HD1 LEU B 130      25.218  29.930  31.396  1.00  0.00           H  
ATOM   2048 3HD1 LEU B 130      25.671  31.435  32.134  1.00  0.00           H  
ATOM   2049 1HD2 LEU B 130      27.168  30.200  34.498  1.00  0.00           H  
ATOM   2050 2HD2 LEU B 130      26.007  31.533  34.648  1.00  0.00           H  
ATOM   2051 3HD2 LEU B 130      25.788  30.056  35.582  1.00  0.00           H  
ATOM   2052  N   ARG B 131      23.158  27.197  32.119  1.00  0.00           N  
ATOM   2053  CA  ARG B 131      23.239  25.771  32.371  1.00  0.00           C  
ATOM   2054  C   ARG B 131      24.612  25.386  32.838  1.00  0.00           C  
ATOM   2055  O   ARG B 131      25.611  25.880  32.307  1.00  0.00           O  
ATOM   2056  CB  ARG B 131      22.920  24.989  31.116  1.00  0.00           C  
ATOM   2057  CG  ARG B 131      21.538  25.208  30.533  1.00  0.00           C  
ATOM   2058  CD  ARG B 131      20.482  24.552  31.318  1.00  0.00           C  
ATOM   2059  NE  ARG B 131      19.201  24.677  30.646  1.00  0.00           N  
ATOM   2060  CZ  ARG B 131      17.988  24.479  31.201  1.00  0.00           C  
ATOM   2061  NH1 ARG B 131      17.864  24.173  32.472  1.00  0.00           N  
ATOM   2062  NH2 ARG B 131      16.915  24.592  30.452  1.00  0.00           N  
ATOM   2063  H   ARG B 131      23.403  27.566  31.205  1.00  0.00           H  
ATOM   2064  HA  ARG B 131      22.532  25.527  33.166  1.00  0.00           H  
ATOM   2065 1HB  ARG B 131      23.631  25.282  30.356  1.00  0.00           H  
ATOM   2066 2HB  ARG B 131      23.054  23.920  31.299  1.00  0.00           H  
ATOM   2067 1HG  ARG B 131      21.319  26.280  30.508  1.00  0.00           H  
ATOM   2068 2HG  ARG B 131      21.491  24.812  29.522  1.00  0.00           H  
ATOM   2069 1HD  ARG B 131      20.718  23.490  31.405  1.00  0.00           H  
ATOM   2070 2HD  ARG B 131      20.416  24.982  32.297  1.00  0.00           H  
ATOM   2071  HE  ARG B 131      19.234  24.882  29.633  1.00  0.00           H  
ATOM   2072 1HH1 ARG B 131      18.683  24.092  33.052  1.00  0.00           H  
ATOM   2073 2HH1 ARG B 131      16.949  24.018  32.872  1.00  0.00           H  
ATOM   2074 1HH2 ARG B 131      17.018  24.822  29.461  1.00  0.00           H  
ATOM   2075 2HH2 ARG B 131      16.006  24.432  30.854  1.00  0.00           H  
ATOM   2076  N   LEU B 132      24.667  24.472  33.798  1.00  0.00           N  
ATOM   2077  CA  LEU B 132      25.947  23.949  34.214  1.00  0.00           C  
ATOM   2078  C   LEU B 132      25.889  22.416  34.260  1.00  0.00           C  
ATOM   2079  O   LEU B 132      25.195  21.805  35.099  1.00  0.00           O  
ATOM   2080  CB  LEU B 132      26.362  24.495  35.586  1.00  0.00           C  
ATOM   2081  CG  LEU B 132      26.607  26.007  35.690  1.00  0.00           C  
ATOM   2082  CD1 LEU B 132      25.329  26.711  36.242  1.00  0.00           C  
ATOM   2083  CD2 LEU B 132      27.839  26.251  36.565  1.00  0.00           C  
ATOM   2084  H   LEU B 132      23.797  24.169  34.252  1.00  0.00           H  
ATOM   2085  HA  LEU B 132      26.696  24.237  33.492  1.00  0.00           H  
ATOM   2086 1HB  LEU B 132      25.599  24.263  36.279  1.00  0.00           H  
ATOM   2087 2HB  LEU B 132      27.272  23.990  35.889  1.00  0.00           H  
ATOM   2088  HG  LEU B 132      26.779  26.406  34.709  1.00  0.00           H  
ATOM   2089 1HD1 LEU B 132      25.499  27.781  36.296  1.00  0.00           H  
ATOM   2090 2HD1 LEU B 132      24.477  26.526  35.591  1.00  0.00           H  
ATOM   2091 3HD1 LEU B 132      25.104  26.332  37.234  1.00  0.00           H  
ATOM   2092 1HD2 LEU B 132      28.035  27.323  36.642  1.00  0.00           H  
ATOM   2093 2HD2 LEU B 132      27.669  25.841  37.545  1.00  0.00           H  
ATOM   2094 3HD2 LEU B 132      28.703  25.761  36.127  1.00  0.00           H  
ATOM   2095  N   ASN B 133      26.643  21.766  33.371  1.00  0.00           N  
ATOM   2096  CA  ASN B 133      26.691  20.316  33.241  1.00  0.00           C  
ATOM   2097  C   ASN B 133      27.676  19.673  34.230  1.00  0.00           C  
ATOM   2098  O   ASN B 133      28.893  19.658  34.029  1.00  0.00           O  
ATOM   2099  CB  ASN B 133      27.016  19.954  31.811  1.00  0.00           C  
ATOM   2100  CG  ASN B 133      26.948  18.491  31.507  1.00  0.00           C  
ATOM   2101  OD1 ASN B 133      26.881  17.643  32.390  1.00  0.00           O  
ATOM   2102  ND2 ASN B 133      26.951  18.178  30.236  1.00  0.00           N  
ATOM   2103  H   ASN B 133      27.175  22.323  32.714  1.00  0.00           H  
ATOM   2104  HA  ASN B 133      25.694  19.924  33.475  1.00  0.00           H  
ATOM   2105 1HB  ASN B 133      26.337  20.489  31.144  1.00  0.00           H  
ATOM   2106 2HB  ASN B 133      28.005  20.303  31.603  1.00  0.00           H  
ATOM   2107 1HD2 ASN B 133      26.907  17.217  29.953  1.00  0.00           H  
ATOM   2108 2HD2 ASN B 133      26.991  18.908  29.553  1.00  0.00           H  
ATOM   2109  N   GLN B 134      27.125  19.152  35.316  1.00  0.00           N  
ATOM   2110  CA  GLN B 134      27.913  18.531  36.365  1.00  0.00           C  
ATOM   2111  C   GLN B 134      29.082  19.351  36.911  1.00  0.00           C  
ATOM   2112  O   GLN B 134      30.227  18.911  36.822  1.00  0.00           O  
ATOM   2113  CB  GLN B 134      28.400  17.172  35.912  1.00  0.00           C  
ATOM   2114  CG  GLN B 134      27.274  16.232  35.569  1.00  0.00           C  
ATOM   2115  CD  GLN B 134      27.799  14.945  35.240  1.00  0.00           C  
ATOM   2116  OE1 GLN B 134      28.425  14.719  34.199  1.00  0.00           O  
ATOM   2117  NE2 GLN B 134      27.590  14.043  36.163  1.00  0.00           N  
ATOM   2118  H   GLN B 134      26.116  19.197  35.419  1.00  0.00           H  
ATOM   2119  HA  GLN B 134      27.250  18.328  37.203  1.00  0.00           H  
ATOM   2120 1HB  GLN B 134      29.033  17.271  35.048  1.00  0.00           H  
ATOM   2121 2HB  GLN B 134      28.992  16.704  36.703  1.00  0.00           H  
ATOM   2122 1HG  GLN B 134      26.603  16.123  36.423  1.00  0.00           H  
ATOM   2123 2HG  GLN B 134      26.732  16.619  34.702  1.00  0.00           H  
ATOM   2124 1HE2 GLN B 134      27.961  13.110  36.062  1.00  0.00           H  
ATOM   2125 2HE2 GLN B 134      27.090  14.281  36.993  1.00  0.00           H  
ATOM   2126  N   PRO B 135      28.827  20.549  37.457  1.00  0.00           N  
ATOM   2127  CA  PRO B 135      29.788  21.444  38.053  1.00  0.00           C  
ATOM   2128  C   PRO B 135      30.268  20.859  39.346  1.00  0.00           C  
ATOM   2129  O   PRO B 135      29.621  19.982  39.930  1.00  0.00           O  
ATOM   2130  CB  PRO B 135      28.989  22.711  38.318  1.00  0.00           C  
ATOM   2131  CG  PRO B 135      27.582  22.226  38.481  1.00  0.00           C  
ATOM   2132  CD  PRO B 135      27.459  21.081  37.490  1.00  0.00           C  
ATOM   2133  HA  PRO B 135      30.622  21.613  37.359  1.00  0.00           H  
ATOM   2134 1HB  PRO B 135      29.380  23.205  39.223  1.00  0.00           H  
ATOM   2135 2HB  PRO B 135      29.119  23.419  37.490  1.00  0.00           H  
ATOM   2136 1HG  PRO B 135      27.422  21.894  39.510  1.00  0.00           H  
ATOM   2137 2HG  PRO B 135      26.863  23.044  38.305  1.00  0.00           H  
ATOM   2138 1HD  PRO B 135      26.744  20.357  37.852  1.00  0.00           H  
ATOM   2139 2HD  PRO B 135      27.192  21.495  36.531  1.00  0.00           H  
ATOM   2140  N   THR B 136      31.401  21.352  39.778  1.00  0.00           N  
ATOM   2141  CA  THR B 136      32.024  20.939  41.024  1.00  0.00           C  
ATOM   2142  C   THR B 136      32.257  22.161  41.896  1.00  0.00           C  
ATOM   2143  O   THR B 136      31.974  23.288  41.489  1.00  0.00           O  
ATOM   2144  CB  THR B 136      33.356  20.261  40.769  1.00  0.00           C  
ATOM   2145  OG1 THR B 136      34.275  21.243  40.331  1.00  0.00           O  
ATOM   2146  CG2 THR B 136      33.201  19.204  39.674  1.00  0.00           C  
ATOM   2147  H   THR B 136      31.852  22.080  39.216  1.00  0.00           H  
ATOM   2148  HA  THR B 136      31.366  20.257  41.548  1.00  0.00           H  
ATOM   2149  HB  THR B 136      33.719  19.801  41.689  1.00  0.00           H  
ATOM   2150  HG1 THR B 136      34.110  21.437  39.398  1.00  0.00           H  
ATOM   2151 1HG2 THR B 136      34.159  18.723  39.486  1.00  0.00           H  
ATOM   2152 2HG2 THR B 136      32.478  18.454  39.990  1.00  0.00           H  
ATOM   2153 3HG2 THR B 136      32.852  19.670  38.752  1.00  0.00           H  
ATOM   2154  N   HIS B 137      32.828  21.966  43.073  1.00  0.00           N  
ATOM   2155  CA  HIS B 137      33.117  23.082  43.981  1.00  0.00           C  
ATOM   2156  C   HIS B 137      34.000  24.213  43.354  1.00  0.00           C  
ATOM   2157  O   HIS B 137      33.976  25.349  43.826  1.00  0.00           O  
ATOM   2158  CB  HIS B 137      33.834  22.557  45.218  1.00  0.00           C  
ATOM   2159  CG  HIS B 137      35.159  22.087  44.894  1.00  0.00           C  
ATOM   2160  ND1 HIS B 137      35.392  20.864  44.304  1.00  0.00           N  
ATOM   2161  CD2 HIS B 137      36.354  22.669  45.050  1.00  0.00           C  
ATOM   2162  CE1 HIS B 137      36.688  20.727  44.107  1.00  0.00           C  
ATOM   2163  NE2 HIS B 137      37.290  21.807  44.553  1.00  0.00           N  
ATOM   2164  H   HIS B 137      33.044  21.025  43.363  1.00  0.00           H  
ATOM   2165  HA  HIS B 137      32.177  23.524  44.297  1.00  0.00           H  
ATOM   2166 1HB  HIS B 137      33.902  23.344  45.965  1.00  0.00           H  
ATOM   2167 2HB  HIS B 137      33.265  21.734  45.655  1.00  0.00           H  
ATOM   2168  HD2 HIS B 137      36.540  23.648  45.485  1.00  0.00           H  
ATOM   2169  HE1 HIS B 137      37.176  19.867  43.657  1.00  0.00           H  
ATOM   2170  HE2 HIS B 137      38.285  21.984  44.533  1.00  0.00           H  
ATOM   2171  N   VAL B 138      34.755  23.944  42.260  1.00  0.00           N  
ATOM   2172  CA  VAL B 138      35.605  25.007  41.703  1.00  0.00           C  
ATOM   2173  C   VAL B 138      34.754  26.014  40.962  1.00  0.00           C  
ATOM   2174  O   VAL B 138      35.250  27.036  40.486  1.00  0.00           O  
ATOM   2175  CB  VAL B 138      36.660  24.528  40.682  1.00  0.00           C  
ATOM   2176  CG1 VAL B 138      37.528  23.539  41.332  1.00  0.00           C  
ATOM   2177  CG2 VAL B 138      36.018  24.037  39.371  1.00  0.00           C  
ATOM   2178  H   VAL B 138      34.724  23.018  41.814  1.00  0.00           H  
ATOM   2179  HA  VAL B 138      36.116  25.509  42.520  1.00  0.00           H  
ATOM   2180  HB  VAL B 138      37.301  25.372  40.437  1.00  0.00           H  
ATOM   2181 1HG1 VAL B 138      38.312  23.237  40.638  1.00  0.00           H  
ATOM   2182 2HG1 VAL B 138      37.966  23.980  42.221  1.00  0.00           H  
ATOM   2183 3HG1 VAL B 138      36.931  22.667  41.611  1.00  0.00           H  
ATOM   2184 1HG2 VAL B 138      36.802  23.741  38.674  1.00  0.00           H  
ATOM   2185 2HG2 VAL B 138      35.378  23.201  39.562  1.00  0.00           H  
ATOM   2186 3HG2 VAL B 138      35.431  24.837  38.929  1.00  0.00           H  
ATOM   2187  N   ASN B 139      33.483  25.693  40.803  1.00  0.00           N  
ATOM   2188  CA  ASN B 139      32.558  26.533  40.110  1.00  0.00           C  
ATOM   2189  C   ASN B 139      31.738  27.381  41.092  1.00  0.00           C  
ATOM   2190  O   ASN B 139      30.833  28.101  40.679  1.00  0.00           O  
ATOM   2191  CB  ASN B 139      31.665  25.645  39.266  1.00  0.00           C  
ATOM   2192  CG  ASN B 139      32.426  24.946  38.176  1.00  0.00           C  
ATOM   2193  OD1 ASN B 139      32.501  23.693  38.139  1.00  0.00           O  
ATOM   2194  ND2 ASN B 139      33.002  25.723  37.280  1.00  0.00           N  
ATOM   2195  H   ASN B 139      33.121  24.826  41.193  1.00  0.00           H  
ATOM   2196  HA  ASN B 139      33.112  27.219  39.464  1.00  0.00           H  
ATOM   2197 1HB  ASN B 139      31.194  24.906  39.894  1.00  0.00           H  
ATOM   2198 2HB  ASN B 139      30.876  26.243  38.814  1.00  0.00           H  
ATOM   2199 1HD2 ASN B 139      33.524  25.320  36.529  1.00  0.00           H  
ATOM   2200 2HD2 ASN B 139      32.920  26.722  37.355  1.00  0.00           H  
ATOM   2201  N   ASN B 140      32.050  27.326  42.385  1.00  0.00           N  
ATOM   2202  CA  ASN B 140      31.284  28.108  43.359  1.00  0.00           C  
ATOM   2203  C   ASN B 140      31.619  29.609  43.296  1.00  0.00           C  
ATOM   2204  O   ASN B 140      32.766  29.986  43.041  1.00  0.00           O  
ATOM   2205  CB  ASN B 140      31.530  27.630  44.773  1.00  0.00           C  
ATOM   2206  CG  ASN B 140      31.092  26.281  45.003  1.00  0.00           C  
ATOM   2207  OD1 ASN B 140      30.260  25.741  44.254  1.00  0.00           O  
ATOM   2208  ND2 ASN B 140      31.619  25.704  46.045  1.00  0.00           N  
ATOM   2209  H   ASN B 140      32.815  26.732  42.717  1.00  0.00           H  
ATOM   2210  HA  ASN B 140      30.222  28.006  43.123  1.00  0.00           H  
ATOM   2211 1HB  ASN B 140      32.595  27.697  44.999  1.00  0.00           H  
ATOM   2212 2HB  ASN B 140      31.002  28.289  45.469  1.00  0.00           H  
ATOM   2213 1HD2 ASN B 140      31.385  24.738  46.284  1.00  0.00           H  
ATOM   2214 2HD2 ASN B 140      32.284  26.203  46.607  1.00  0.00           H  
ATOM   2215  N   GLY B 141      30.638  30.485  43.564  1.00  0.00           N  
ATOM   2216  CA  GLY B 141      30.952  31.911  43.523  1.00  0.00           C  
ATOM   2217  C   GLY B 141      29.810  32.856  43.118  1.00  0.00           C  
ATOM   2218  O   GLY B 141      28.627  32.506  43.182  1.00  0.00           O  
ATOM   2219  H   GLY B 141      29.699  30.155  43.808  1.00  0.00           H  
ATOM   2220 1HA  GLY B 141      31.325  32.209  44.501  1.00  0.00           H  
ATOM   2221 2HA  GLY B 141      31.775  32.061  42.828  1.00  0.00           H  
ATOM   2222  N   ASN B 142      30.208  34.096  42.776  1.00  0.00           N  
ATOM   2223  CA  ASN B 142      29.339  35.216  42.403  1.00  0.00           C  
ATOM   2224  C   ASN B 142      29.106  35.282  40.904  1.00  0.00           C  
ATOM   2225  O   ASN B 142      30.024  35.566  40.123  1.00  0.00           O  
ATOM   2226  CB  ASN B 142      29.971  36.501  42.939  1.00  0.00           C  
ATOM   2227  CG  ASN B 142      29.163  37.817  42.774  1.00  0.00           C  
ATOM   2228  OD1 ASN B 142      28.235  37.842  41.960  1.00  0.00           O  
ATOM   2229  ND2 ASN B 142      29.519  38.898  43.524  1.00  0.00           N  
ATOM   2230  H   ASN B 142      31.205  34.278  42.754  1.00  0.00           H  
ATOM   2231  HA  ASN B 142      28.360  35.075  42.853  1.00  0.00           H  
ATOM   2232 1HB  ASN B 142      30.200  36.359  43.992  1.00  0.00           H  
ATOM   2233 2HB  ASN B 142      30.920  36.630  42.437  1.00  0.00           H  
ATOM   2234 1HD2 ASN B 142      29.016  39.762  43.427  1.00  0.00           H  
ATOM   2235 2HD2 ASN B 142      30.278  38.844  44.175  1.00  0.00           H  
ATOM   2236  N   TYR B 143      27.905  34.938  40.469  1.00  0.00           N  
ATOM   2237  CA  TYR B 143      27.617  34.910  39.035  1.00  0.00           C  
ATOM   2238  C   TYR B 143      26.873  36.141  38.620  1.00  0.00           C  
ATOM   2239  O   TYR B 143      25.847  36.487  39.225  1.00  0.00           O  
ATOM   2240  CB  TYR B 143      26.829  33.648  38.631  1.00  0.00           C  
ATOM   2241  CG  TYR B 143      27.675  32.351  38.568  1.00  0.00           C  
ATOM   2242  CD1 TYR B 143      27.946  31.595  39.715  1.00  0.00           C  
ATOM   2243  CD2 TYR B 143      28.168  31.945  37.355  1.00  0.00           C  
ATOM   2244  CE1 TYR B 143      28.732  30.485  39.629  1.00  0.00           C  
ATOM   2245  CE2 TYR B 143      28.946  30.826  37.253  1.00  0.00           C  
ATOM   2246  CZ  TYR B 143      29.249  30.095  38.375  1.00  0.00           C  
ATOM   2247  OH  TYR B 143      30.089  28.966  38.265  1.00  0.00           O  
ATOM   2248  H   TYR B 143      27.169  34.710  41.133  1.00  0.00           H  
ATOM   2249  HA  TYR B 143      28.565  34.915  38.495  1.00  0.00           H  
ATOM   2250 1HB  TYR B 143      26.014  33.497  39.342  1.00  0.00           H  
ATOM   2251 2HB  TYR B 143      26.383  33.807  37.652  1.00  0.00           H  
ATOM   2252  HD1 TYR B 143      27.555  31.903  40.689  1.00  0.00           H  
ATOM   2253  HD2 TYR B 143      27.944  32.538  36.469  1.00  0.00           H  
ATOM   2254  HE1 TYR B 143      28.962  29.917  40.532  1.00  0.00           H  
ATOM   2255  HE2 TYR B 143      29.340  30.526  36.281  1.00  0.00           H  
ATOM   2256  HH  TYR B 143      30.364  28.674  39.168  1.00  0.00           H  
ATOM   2257  N   THR B 144      27.348  36.789  37.562  1.00  0.00           N  
ATOM   2258  CA  THR B 144      26.691  38.015  37.105  1.00  0.00           C  
ATOM   2259  C   THR B 144      26.204  37.963  35.685  1.00  0.00           C  
ATOM   2260  O   THR B 144      26.940  37.589  34.772  1.00  0.00           O  
ATOM   2261  CB  THR B 144      27.617  39.214  37.163  1.00  0.00           C  
ATOM   2262  OG1 THR B 144      28.032  39.426  38.493  1.00  0.00           O  
ATOM   2263  CG2 THR B 144      26.937  40.429  36.631  1.00  0.00           C  
ATOM   2264  H   THR B 144      28.207  36.455  37.126  1.00  0.00           H  
ATOM   2265  HA  THR B 144      25.825  38.210  37.732  1.00  0.00           H  
ATOM   2266  HB  THR B 144      28.447  39.025  36.564  1.00  0.00           H  
ATOM   2267  HG1 THR B 144      27.278  39.547  39.033  1.00  0.00           H  
ATOM   2268 1HG2 THR B 144      27.633  41.268  36.694  1.00  0.00           H  
ATOM   2269 2HG2 THR B 144      26.656  40.296  35.608  1.00  0.00           H  
ATOM   2270 3HG2 THR B 144      26.054  40.647  37.232  1.00  0.00           H  
ATOM   2271  N   LEU B 145      24.970  38.403  35.502  1.00  0.00           N  
ATOM   2272  CA  LEU B 145      24.411  38.520  34.184  1.00  0.00           C  
ATOM   2273  C   LEU B 145      24.285  39.984  33.793  1.00  0.00           C  
ATOM   2274  O   LEU B 145      23.680  40.797  34.508  1.00  0.00           O  
ATOM   2275  CB  LEU B 145      23.061  37.800  34.090  1.00  0.00           C  
ATOM   2276  CG  LEU B 145      22.295  37.932  32.741  1.00  0.00           C  
ATOM   2277  CD1 LEU B 145      23.098  37.358  31.639  1.00  0.00           C  
ATOM   2278  CD2 LEU B 145      20.981  37.133  32.818  1.00  0.00           C  
ATOM   2279  H   LEU B 145      24.425  38.700  36.313  1.00  0.00           H  
ATOM   2280  HA  LEU B 145      25.102  38.046  33.474  1.00  0.00           H  
ATOM   2281 1HB  LEU B 145      23.229  36.757  34.278  1.00  0.00           H  
ATOM   2282 2HB  LEU B 145      22.416  38.197  34.877  1.00  0.00           H  
ATOM   2283  HG  LEU B 145      22.098  38.982  32.525  1.00  0.00           H  
ATOM   2284 1HD1 LEU B 145      22.552  37.450  30.760  1.00  0.00           H  
ATOM   2285 2HD1 LEU B 145      24.038  37.876  31.518  1.00  0.00           H  
ATOM   2286 3HD1 LEU B 145      23.288  36.345  31.825  1.00  0.00           H  
ATOM   2287 1HD2 LEU B 145      20.445  37.212  31.870  1.00  0.00           H  
ATOM   2288 2HD2 LEU B 145      21.206  36.088  33.012  1.00  0.00           H  
ATOM   2289 3HD2 LEU B 145      20.357  37.506  33.613  1.00  0.00           H  
ATOM   2290  N   LEU B 146      24.920  40.291  32.665  1.00  0.00           N  
ATOM   2291  CA  LEU B 146      24.953  41.597  32.058  1.00  0.00           C  
ATOM   2292  C   LEU B 146      24.181  41.656  30.754  1.00  0.00           C  
ATOM   2293  O   LEU B 146      24.608  41.101  29.752  1.00  0.00           O  
ATOM   2294  CB  LEU B 146      26.391  41.952  31.751  1.00  0.00           C  
ATOM   2295  CG  LEU B 146      27.282  41.868  32.946  1.00  0.00           C  
ATOM   2296  CD1 LEU B 146      28.671  42.052  32.496  1.00  0.00           C  
ATOM   2297  CD2 LEU B 146      26.854  42.890  33.972  1.00  0.00           C  
ATOM   2298  H   LEU B 146      25.428  39.543  32.194  1.00  0.00           H  
ATOM   2299  HA  LEU B 146      24.526  42.312  32.752  1.00  0.00           H  
ATOM   2300 1HB  LEU B 146      26.747  41.278  31.004  1.00  0.00           H  
ATOM   2301 2HB  LEU B 146      26.432  42.961  31.351  1.00  0.00           H  
ATOM   2302  HG  LEU B 146      27.213  40.872  33.388  1.00  0.00           H  
ATOM   2303 1HD1 LEU B 146      29.328  41.977  33.343  1.00  0.00           H  
ATOM   2304 2HD1 LEU B 146      28.911  41.280  31.778  1.00  0.00           H  
ATOM   2305 3HD1 LEU B 146      28.771  43.032  32.033  1.00  0.00           H  
ATOM   2306 1HD2 LEU B 146      27.501  42.831  34.831  1.00  0.00           H  
ATOM   2307 2HD2 LEU B 146      26.918  43.887  33.548  1.00  0.00           H  
ATOM   2308 3HD2 LEU B 146      25.823  42.697  34.273  1.00  0.00           H  
ATOM   2309  N   ALA B 147      23.037  42.311  30.781  1.00  0.00           N  
ATOM   2310  CA  ALA B 147      22.201  42.427  29.589  1.00  0.00           C  
ATOM   2311  C   ALA B 147      22.448  43.814  28.990  1.00  0.00           C  
ATOM   2312  O   ALA B 147      22.429  44.811  29.722  1.00  0.00           O  
ATOM   2313  CB  ALA B 147      20.731  42.200  29.958  1.00  0.00           C  
ATOM   2314  H   ALA B 147      22.769  42.785  31.644  1.00  0.00           H  
ATOM   2315  HA  ALA B 147      22.521  41.693  28.860  1.00  0.00           H  
ATOM   2316 1HB  ALA B 147      20.111  42.287  29.084  1.00  0.00           H  
ATOM   2317 2HB  ALA B 147      20.616  41.203  30.383  1.00  0.00           H  
ATOM   2318 3HB  ALA B 147      20.425  42.932  30.685  1.00  0.00           H  
ATOM   2319  N   ALA B 148      22.677  43.922  27.679  1.00  0.00           N  
ATOM   2320  CA  ALA B 148      22.956  45.255  27.147  1.00  0.00           C  
ATOM   2321  C   ALA B 148      22.406  45.550  25.752  1.00  0.00           C  
ATOM   2322  O   ALA B 148      22.437  44.725  24.839  1.00  0.00           O  
ATOM   2323  CB  ALA B 148      24.458  45.450  27.136  1.00  0.00           C  
ATOM   2324  H   ALA B 148      22.734  43.080  27.104  1.00  0.00           H  
ATOM   2325  HA  ALA B 148      22.510  45.978  27.816  1.00  0.00           H  
ATOM   2326 1HB  ALA B 148      24.683  46.462  26.798  1.00  0.00           H  
ATOM   2327 2HB  ALA B 148      24.854  45.306  28.144  1.00  0.00           H  
ATOM   2328 3HB  ALA B 148      24.912  44.731  26.462  1.00  0.00           H  
ATOM   2329  N   ASN B 149      21.938  46.784  25.572  1.00  0.00           N  
ATOM   2330  CA  ASN B 149      21.404  47.221  24.276  1.00  0.00           C  
ATOM   2331  C   ASN B 149      21.851  48.695  24.124  1.00  0.00           C  
ATOM   2332  O   ASN B 149      22.630  49.143  24.962  1.00  0.00           O  
ATOM   2333  CB  ASN B 149      19.894  47.013  24.209  1.00  0.00           C  
ATOM   2334  CG  ASN B 149      19.115  47.851  25.086  1.00  0.00           C  
ATOM   2335  OD1 ASN B 149      19.589  48.860  25.662  1.00  0.00           O  
ATOM   2336  ND2 ASN B 149      17.854  47.457  25.153  1.00  0.00           N  
ATOM   2337  H   ASN B 149      22.003  47.435  26.358  1.00  0.00           H  
ATOM   2338  HA  ASN B 149      21.868  46.640  23.476  1.00  0.00           H  
ATOM   2339 1HB  ASN B 149      19.476  46.963  23.217  1.00  0.00           H  
ATOM   2340 2HB  ASN B 149      19.731  46.013  24.587  1.00  0.00           H  
ATOM   2341 1HD2 ASN B 149      17.161  47.940  25.707  1.00  0.00           H  
ATOM   2342 2HD2 ASN B 149      17.598  46.617  24.628  1.00  0.00           H  
ATOM   2343  N   PRO B 150      21.379  49.498  23.127  1.00  0.00           N  
ATOM   2344  CA  PRO B 150      21.804  50.870  22.874  1.00  0.00           C  
ATOM   2345  C   PRO B 150      21.675  51.858  24.034  1.00  0.00           C  
ATOM   2346  O   PRO B 150      22.376  52.877  24.042  1.00  0.00           O  
ATOM   2347  CB  PRO B 150      20.869  51.324  21.743  1.00  0.00           C  
ATOM   2348  CG  PRO B 150      20.550  50.091  20.978  1.00  0.00           C  
ATOM   2349  CD  PRO B 150      20.465  49.009  22.029  1.00  0.00           C  
ATOM   2350  HA  PRO B 150      22.844  50.851  22.520  1.00  0.00           H  
ATOM   2351 1HB  PRO B 150      19.968  51.793  22.176  1.00  0.00           H  
ATOM   2352 2HB  PRO B 150      21.365  52.086  21.127  1.00  0.00           H  
ATOM   2353 1HG  PRO B 150      19.610  50.225  20.421  1.00  0.00           H  
ATOM   2354 2HG  PRO B 150      21.335  49.906  20.225  1.00  0.00           H  
ATOM   2355 1HD  PRO B 150      19.437  48.983  22.376  1.00  0.00           H  
ATOM   2356 2HD  PRO B 150      20.814  48.064  21.586  1.00  0.00           H  
ATOM   2357  N   PHE B 151      20.796  51.579  25.010  1.00  0.00           N  
ATOM   2358  CA  PHE B 151      20.578  52.513  26.107  1.00  0.00           C  
ATOM   2359  C   PHE B 151      21.609  52.370  27.219  1.00  0.00           C  
ATOM   2360  O   PHE B 151      21.840  53.268  28.016  1.00  0.00           O  
ATOM   2361  CB  PHE B 151      19.214  52.246  26.738  1.00  0.00           C  
ATOM   2362  CG  PHE B 151      18.003  52.525  25.909  1.00  0.00           C  
ATOM   2363  CD1 PHE B 151      17.522  51.554  25.080  1.00  0.00           C  
ATOM   2364  CD2 PHE B 151      17.319  53.668  25.985  1.00  0.00           C  
ATOM   2365  CE1 PHE B 151      16.385  51.733  24.344  1.00  0.00           C  
ATOM   2366  CE2 PHE B 151      16.167  53.850  25.257  1.00  0.00           C  
ATOM   2367  CZ  PHE B 151      15.708  52.873  24.442  1.00  0.00           C  
ATOM   2368  H   PHE B 151      20.286  50.697  25.018  1.00  0.00           H  
ATOM   2369  HA  PHE B 151      20.618  53.530  25.714  1.00  0.00           H  
ATOM   2370 1HB  PHE B 151      19.165  51.211  27.054  1.00  0.00           H  
ATOM   2371 2HB  PHE B 151      19.126  52.842  27.645  1.00  0.00           H  
ATOM   2372  HD1 PHE B 151      18.052  50.621  25.015  1.00  0.00           H  
ATOM   2373  HD2 PHE B 151      17.669  54.450  26.630  1.00  0.00           H  
ATOM   2374  HE1 PHE B 151      16.025  50.931  23.693  1.00  0.00           H  
ATOM   2375  HE2 PHE B 151      15.612  54.776  25.327  1.00  0.00           H  
ATOM   2376  HZ  PHE B 151      14.799  53.023  23.873  1.00  0.00           H  
ATOM   2377  N   GLY B 152      22.197  51.221  27.339  1.00  0.00           N  
ATOM   2378  CA  GLY B 152      22.980  51.021  28.539  1.00  0.00           C  
ATOM   2379  C   GLY B 152      23.234  49.552  28.850  1.00  0.00           C  
ATOM   2380  O   GLY B 152      23.413  48.749  27.939  1.00  0.00           O  
ATOM   2381  H   GLY B 152      22.113  50.494  26.627  1.00  0.00           H  
ATOM   2382 1HA  GLY B 152      23.927  51.554  28.449  1.00  0.00           H  
ATOM   2383 2HA  GLY B 152      22.435  51.466  29.363  1.00  0.00           H  
ATOM   2384  N   GLN B 153      23.265  49.271  30.160  1.00  0.00           N  
ATOM   2385  CA  GLN B 153      23.552  47.977  30.764  1.00  0.00           C  
ATOM   2386  C   GLN B 153      22.623  47.645  31.936  1.00  0.00           C  
ATOM   2387  O   GLN B 153      22.456  48.423  32.869  1.00  0.00           O  
ATOM   2388  CB  GLN B 153      24.960  47.989  31.391  1.00  0.00           C  
ATOM   2389  CG  GLN B 153      25.424  46.631  31.974  1.00  0.00           C  
ATOM   2390  CD  GLN B 153      26.887  46.642  32.419  1.00  0.00           C  
ATOM   2391  OE1 GLN B 153      27.201  47.308  33.439  1.00  0.00           O  
ATOM   2392  NE2 GLN B 153      27.760  45.924  31.714  1.00  0.00           N  
ATOM   2393  H   GLN B 153      23.084  50.057  30.784  1.00  0.00           H  
ATOM   2394  HA  GLN B 153      23.453  47.200  30.013  1.00  0.00           H  
ATOM   2395 1HB  GLN B 153      25.685  48.297  30.643  1.00  0.00           H  
ATOM   2396 2HB  GLN B 153      24.990  48.728  32.185  1.00  0.00           H  
ATOM   2397 1HG  GLN B 153      24.841  46.398  32.858  1.00  0.00           H  
ATOM   2398 2HG  GLN B 153      25.285  45.843  31.228  1.00  0.00           H  
ATOM   2399 1HE2 GLN B 153      28.731  45.900  31.980  1.00  0.00           H  
ATOM   2400 2HE2 GLN B 153      27.453  45.401  30.919  1.00  0.00           H  
ATOM   2401  N   ALA B 154      22.082  46.444  31.942  1.00  0.00           N  
ATOM   2402  CA  ALA B 154      21.333  46.005  33.107  1.00  0.00           C  
ATOM   2403  C   ALA B 154      22.167  44.923  33.788  1.00  0.00           C  
ATOM   2404  O   ALA B 154      22.883  44.171  33.124  1.00  0.00           O  
ATOM   2405  CB  ALA B 154      19.950  45.548  32.699  1.00  0.00           C  
ATOM   2406  H   ALA B 154      22.212  45.821  31.155  1.00  0.00           H  
ATOM   2407  HA  ALA B 154      21.236  46.838  33.806  1.00  0.00           H  
ATOM   2408 1HB  ALA B 154      19.405  45.256  33.569  1.00  0.00           H  
ATOM   2409 2HB  ALA B 154      19.442  46.381  32.222  1.00  0.00           H  
ATOM   2410 3HB  ALA B 154      20.017  44.725  32.008  1.00  0.00           H  
ATOM   2411  N   SER B 155      22.062  44.818  35.101  1.00  0.00           N  
ATOM   2412  CA  SER B 155      22.832  43.818  35.790  1.00  0.00           C  
ATOM   2413  C   SER B 155      22.150  43.193  36.965  1.00  0.00           C  
ATOM   2414  O   SER B 155      21.557  43.864  37.800  1.00  0.00           O  
ATOM   2415  CB  SER B 155      24.092  44.455  36.294  1.00  0.00           C  
ATOM   2416  OG  SER B 155      24.849  43.550  37.001  1.00  0.00           O  
ATOM   2417  H   SER B 155      21.511  45.484  35.625  1.00  0.00           H  
ATOM   2418  HA  SER B 155      23.085  43.039  35.093  1.00  0.00           H  
ATOM   2419 1HB  SER B 155      24.659  44.807  35.423  1.00  0.00           H  
ATOM   2420 2HB  SER B 155      23.844  45.312  36.896  1.00  0.00           H  
ATOM   2421  HG  SER B 155      25.355  43.063  36.348  1.00  0.00           H  
ATOM   2422  N   ALA B 156      22.331  41.866  37.059  1.00  0.00           N  
ATOM   2423  CA  ALA B 156      21.857  41.089  38.204  1.00  0.00           C  
ATOM   2424  C   ALA B 156      22.948  40.117  38.616  1.00  0.00           C  
ATOM   2425  O   ALA B 156      23.660  39.572  37.753  1.00  0.00           O  
ATOM   2426  CB  ALA B 156      20.569  40.363  37.864  1.00  0.00           C  
ATOM   2427  H   ALA B 156      22.805  41.378  36.290  1.00  0.00           H  
ATOM   2428  HA  ALA B 156      21.689  41.773  39.056  1.00  0.00           H  
ATOM   2429 1HB  ALA B 156      20.232  39.789  38.724  1.00  0.00           H  
ATOM   2430 2HB  ALA B 156      19.813  41.093  37.599  1.00  0.00           H  
ATOM   2431 3HB  ALA B 156      20.748  39.707  37.025  1.00  0.00           H  
ATOM   2432  N   SER B 157      23.087  39.897  39.928  1.00  0.00           N  
ATOM   2433  CA  SER B 157      24.111  38.978  40.426  1.00  0.00           C  
ATOM   2434  C   SER B 157      23.593  38.063  41.492  1.00  0.00           C  
ATOM   2435  O   SER B 157      22.753  38.446  42.278  1.00  0.00           O  
ATOM   2436  CB  SER B 157      25.283  39.705  41.034  1.00  0.00           C  
ATOM   2437  OG  SER B 157      25.952  40.420  40.074  1.00  0.00           O  
ATOM   2438  H   SER B 157      22.474  40.381  40.574  1.00  0.00           H  
ATOM   2439  HA  SER B 157      24.460  38.369  39.605  1.00  0.00           H  
ATOM   2440 1HB  SER B 157      24.929  40.371  41.820  1.00  0.00           H  
ATOM   2441 2HB  SER B 157      25.955  38.984  41.490  1.00  0.00           H  
ATOM   2442  HG  SER B 157      26.836  40.102  40.125  1.00  0.00           H  
ATOM   2443  N   ILE B 158      24.168  36.885  41.527  1.00  0.00           N  
ATOM   2444  CA  ILE B 158      23.711  35.916  42.486  1.00  0.00           C  
ATOM   2445  C   ILE B 158      24.812  34.924  42.954  1.00  0.00           C  
ATOM   2446  O   ILE B 158      25.748  34.606  42.215  1.00  0.00           O  
ATOM   2447  CB  ILE B 158      22.539  35.181  41.826  1.00  0.00           C  
ATOM   2448  CG1 ILE B 158      21.742  34.426  42.828  1.00  0.00           C  
ATOM   2449  CG2 ILE B 158      23.121  34.206  40.735  1.00  0.00           C  
ATOM   2450  CD1 ILE B 158      20.403  34.056  42.309  1.00  0.00           C  
ATOM   2451  H   ILE B 158      24.867  36.629  40.821  1.00  0.00           H  
ATOM   2452  HA  ILE B 158      23.357  36.466  43.368  1.00  0.00           H  
ATOM   2453  HB  ILE B 158      21.882  35.904  41.354  1.00  0.00           H  
ATOM   2454 1HG1 ILE B 158      22.263  33.514  43.127  1.00  0.00           H  
ATOM   2455 2HG1 ILE B 158      21.600  35.057  43.704  1.00  0.00           H  
ATOM   2456 1HG2 ILE B 158      22.326  33.696  40.219  1.00  0.00           H  
ATOM   2457 2HG2 ILE B 158      23.701  34.781  40.017  1.00  0.00           H  
ATOM   2458 3HG2 ILE B 158      23.771  33.460  41.190  1.00  0.00           H  
ATOM   2459 1HD1 ILE B 158      19.870  33.558  43.085  1.00  0.00           H  
ATOM   2460 2HD1 ILE B 158      19.849  34.956  42.021  1.00  0.00           H  
ATOM   2461 3HD1 ILE B 158      20.500  33.410  41.456  1.00  0.00           H  
ATOM   2462  N   MET B 159      24.697  34.469  44.176  1.00  0.00           N  
ATOM   2463  CA  MET B 159      25.645  33.452  44.598  1.00  0.00           C  
ATOM   2464  C   MET B 159      25.174  32.102  44.222  1.00  0.00           C  
ATOM   2465  O   MET B 159      23.967  31.803  44.244  1.00  0.00           O  
ATOM   2466  CB  MET B 159      25.928  33.493  46.087  1.00  0.00           C  
ATOM   2467  CG  MET B 159      26.365  34.738  46.527  1.00  0.00           C  
ATOM   2468  SD  MET B 159      27.883  35.234  45.692  1.00  0.00           S  
ATOM   2469  CE  MET B 159      29.097  34.214  46.316  1.00  0.00           C  
ATOM   2470  H   MET B 159      23.952  34.768  44.797  1.00  0.00           H  
ATOM   2471  HA  MET B 159      26.573  33.633  44.087  1.00  0.00           H  
ATOM   2472 1HB  MET B 159      25.043  33.256  46.650  1.00  0.00           H  
ATOM   2473 2HB  MET B 159      26.710  32.766  46.336  1.00  0.00           H  
ATOM   2474 1HG  MET B 159      25.595  35.463  46.328  1.00  0.00           H  
ATOM   2475 2HG  MET B 159      26.543  34.695  47.596  1.00  0.00           H  
ATOM   2476 1HE  MET B 159      30.045  34.478  45.857  1.00  0.00           H  
ATOM   2477 2HE  MET B 159      29.155  34.337  47.397  1.00  0.00           H  
ATOM   2478 3HE  MET B 159      28.838  33.188  46.075  1.00  0.00           H  
ATOM   2479  N   ALA B 160      26.122  31.222  43.947  1.00  0.00           N  
ATOM   2480  CA  ALA B 160      25.817  29.840  43.697  1.00  0.00           C  
ATOM   2481  C   ALA B 160      26.857  28.998  44.375  1.00  0.00           C  
ATOM   2482  O   ALA B 160      28.019  29.406  44.546  1.00  0.00           O  
ATOM   2483  CB  ALA B 160      25.784  29.533  42.210  1.00  0.00           C  
ATOM   2484  H   ALA B 160      27.080  31.564  43.877  1.00  0.00           H  
ATOM   2485  HA  ALA B 160      24.848  29.608  44.144  1.00  0.00           H  
ATOM   2486 1HB  ALA B 160      25.547  28.476  42.066  1.00  0.00           H  
ATOM   2487 2HB  ALA B 160      25.019  30.140  41.722  1.00  0.00           H  
ATOM   2488 3HB  ALA B 160      26.751  29.747  41.765  1.00  0.00           H  
ATOM   2489  N   ALA B 161      26.444  27.788  44.728  1.00  0.00           N  
ATOM   2490  CA  ALA B 161      27.345  26.771  45.219  1.00  0.00           C  
ATOM   2491  C   ALA B 161      26.796  25.456  44.734  1.00  0.00           C  
ATOM   2492  O   ALA B 161      25.590  25.216  44.805  1.00  0.00           O  
ATOM   2493  CB  ALA B 161      27.472  26.776  46.726  1.00  0.00           C  
ATOM   2494  H   ALA B 161      25.472  27.556  44.601  1.00  0.00           H  
ATOM   2495  HA  ALA B 161      28.312  26.925  44.772  1.00  0.00           H  
ATOM   2496 1HB  ALA B 161      28.154  25.981  47.028  1.00  0.00           H  
ATOM   2497 2HB  ALA B 161      27.874  27.737  47.050  1.00  0.00           H  
ATOM   2498 3HB  ALA B 161      26.498  26.616  47.176  1.00  0.00           H  
ATOM   2499  N   PHE B 162      27.671  24.601  44.258  1.00  0.00           N  
ATOM   2500  CA  PHE B 162      27.221  23.356  43.691  1.00  0.00           C  
ATOM   2501  C   PHE B 162      27.636  22.160  44.527  1.00  0.00           C  
ATOM   2502  O   PHE B 162      26.951  21.134  44.580  1.00  0.00           O  
ATOM   2503  CB  PHE B 162      27.820  23.271  42.292  1.00  0.00           C  
ATOM   2504  CG  PHE B 162      27.453  24.506  41.451  1.00  0.00           C  
ATOM   2505  CD1 PHE B 162      28.390  25.476  41.111  1.00  0.00           C  
ATOM   2506  CD2 PHE B 162      26.179  24.705  41.031  1.00  0.00           C  
ATOM   2507  CE1 PHE B 162      28.008  26.589  40.350  1.00  0.00           C  
ATOM   2508  CE2 PHE B 162      25.796  25.804  40.279  1.00  0.00           C  
ATOM   2509  CZ  PHE B 162      26.713  26.739  39.938  1.00  0.00           C  
ATOM   2510  H   PHE B 162      28.656  24.857  44.243  1.00  0.00           H  
ATOM   2511  HA  PHE B 162      26.131  23.369  43.618  1.00  0.00           H  
ATOM   2512 1HB  PHE B 162      28.907  23.194  42.350  1.00  0.00           H  
ATOM   2513 2HB  PHE B 162      27.449  22.386  41.790  1.00  0.00           H  
ATOM   2514  HD1 PHE B 162      29.426  25.360  41.446  1.00  0.00           H  
ATOM   2515  HD2 PHE B 162      25.475  23.975  41.310  1.00  0.00           H  
ATOM   2516  HE1 PHE B 162      28.743  27.337  40.086  1.00  0.00           H  
ATOM   2517  HE2 PHE B 162      24.762  25.916  39.963  1.00  0.00           H  
ATOM   2518  HZ  PHE B 162      26.425  27.602  39.344  1.00  0.00           H  
ATOM   2519  N   MET B 163      28.776  22.297  45.178  1.00  0.00           N  
ATOM   2520  CA  MET B 163      29.369  21.205  45.913  1.00  0.00           C  
ATOM   2521  C   MET B 163      30.314  21.781  46.947  1.00  0.00           C  
ATOM   2522  O   MET B 163      31.046  22.717  46.640  1.00  0.00           O  
ATOM   2523  CB  MET B 163      30.081  20.343  44.896  1.00  0.00           C  
ATOM   2524  CG  MET B 163      30.719  19.104  45.332  1.00  0.00           C  
ATOM   2525  SD  MET B 163      31.583  18.376  43.928  1.00  0.00           S  
ATOM   2526  CE  MET B 163      30.167  17.684  43.048  1.00  0.00           C  
ATOM   2527  H   MET B 163      29.261  23.176  45.129  1.00  0.00           H  
ATOM   2528  HA  MET B 163      28.590  20.639  46.427  1.00  0.00           H  
ATOM   2529 1HB  MET B 163      29.375  20.065  44.121  1.00  0.00           H  
ATOM   2530 2HB  MET B 163      30.838  20.934  44.424  1.00  0.00           H  
ATOM   2531 1HG  MET B 163      31.438  19.315  46.128  1.00  0.00           H  
ATOM   2532 2HG  MET B 163      29.974  18.395  45.702  1.00  0.00           H  
ATOM   2533 1HE  MET B 163      30.494  17.184  42.141  1.00  0.00           H  
ATOM   2534 2HE  MET B 163      29.661  16.985  43.690  1.00  0.00           H  
ATOM   2535 3HE  MET B 163      29.475  18.478  42.776  1.00  0.00           H  
ATOM   2536  N   ASP B 164      30.292  21.268  48.169  1.00  0.00           N  
ATOM   2537  CA  ASP B 164      31.220  21.765  49.174  1.00  0.00           C  
ATOM   2538  C   ASP B 164      32.647  21.453  48.746  1.00  0.00           C  
ATOM   2539  O   ASP B 164      32.894  20.417  48.130  1.00  0.00           O  
ATOM   2540  CB  ASP B 164      30.941  21.153  50.531  1.00  0.00           C  
ATOM   2541  CG  ASP B 164      29.691  21.688  51.120  1.00  0.00           C  
ATOM   2542  OD1 ASP B 164      29.224  22.682  50.622  1.00  0.00           O  
ATOM   2543  OD2 ASP B 164      29.201  21.121  52.063  1.00  0.00           O  
ATOM   2544  H   ASP B 164      29.652  20.518  48.390  1.00  0.00           H  
ATOM   2545  HA  ASP B 164      31.111  22.844  49.254  1.00  0.00           H  
ATOM   2546 1HB  ASP B 164      30.854  20.075  50.434  1.00  0.00           H  
ATOM   2547 2HB  ASP B 164      31.776  21.361  51.202  1.00  0.00           H  
ATOM   2548  N   ASN B 165      33.586  22.330  49.061  1.00  0.00           N  
ATOM   2549  CA  ASN B 165      34.984  22.077  48.735  1.00  0.00           C  
ATOM   2550  C   ASN B 165      35.600  20.975  49.631  1.00  0.00           C  
ATOM   2551  O   ASN B 165      35.180  20.848  50.778  1.00  0.00           O  
ATOM   2552  CB  ASN B 165      35.778  23.371  48.789  1.00  0.00           C  
ATOM   2553  CG  ASN B 165      35.700  24.082  50.149  1.00  0.00           C  
ATOM   2554  OD1 ASN B 165      34.614  24.526  50.577  1.00  0.00           O  
ATOM   2555  ND2 ASN B 165      36.822  24.197  50.821  1.00  0.00           N  
ATOM   2556  H   ASN B 165      33.321  23.177  49.546  1.00  0.00           H  
ATOM   2557  HA  ASN B 165      34.995  21.743  47.711  1.00  0.00           H  
ATOM   2558 1HB  ASN B 165      36.826  23.168  48.564  1.00  0.00           H  
ATOM   2559 2HB  ASN B 165      35.408  24.045  48.020  1.00  0.00           H  
ATOM   2560 1HD2 ASN B 165      36.828  24.653  51.715  1.00  0.00           H  
ATOM   2561 2HD2 ASN B 165      37.669  23.818  50.446  1.00  0.00           H  
ATOM   2562  N   PRO B 166      36.556  20.161  49.101  1.00  0.00           N  
ATOM   2563  CA  PRO B 166      37.381  19.151  49.793  1.00  0.00           C  
ATOM   2564  C   PRO B 166      38.006  19.627  51.115  1.00  0.00           C  
ATOM   2565  O   PRO B 166      38.671  20.676  51.144  1.00  0.00           O  
ATOM   2566  OXT PRO B 166      38.157  18.786  52.014  1.00  0.00           O  
ATOM   2567  CB  PRO B 166      38.469  18.866  48.739  1.00  0.00           C  
ATOM   2568  CG  PRO B 166      37.798  19.124  47.417  1.00  0.00           C  
ATOM   2569  CD  PRO B 166      36.914  20.320  47.652  1.00  0.00           C  
ATOM   2570  HA  PRO B 166      36.768  18.253  49.966  1.00  0.00           H  
ATOM   2571 1HB  PRO B 166      39.340  19.522  48.905  1.00  0.00           H  
ATOM   2572 2HB  PRO B 166      38.836  17.840  48.829  1.00  0.00           H  
ATOM   2573 1HG  PRO B 166      38.551  19.291  46.633  1.00  0.00           H  
ATOM   2574 2HG  PRO B 166      37.234  18.239  47.108  1.00  0.00           H  
ATOM   2575 1HD  PRO B 166      37.466  21.241  47.465  1.00  0.00           H  
ATOM   2576 2HD  PRO B 166      36.051  20.197  46.990  1.00  0.00           H  
TER                                                                             
REMARK PDBinfo-LABEL:    1 BOINC bcov_revert_r1_HEEH_24497_000000002_0001_43_64_H_.._EHEE_03015_0001_0001_0001_0001__native

score -470.274
silent_score -470.274
time -911.317
                             
