# Supplementary material for: Design of protein-binding proteins from the target structure alone
Source: Nature. 2022 Mar 24;605(7910):551–60. doi: 10.1038/s41586-022-04654-9 (PMC9117152; doi:10.1038/s41586-022-04654-9)
Supplement: Supplementary file 3 — Supplementary Code Design scripts and main pdb files. This compressed file is the main supplement and contains the following files: => cao_2021_protocol/ => design_models_final_combo_optimized/ => design_models_sequence/ => design_models_ssm_natives/ => ngs_analysis_scripts/ [file 41586_2022_4654_MOESM3_ESM.gz › supplemental_files/design_models_ssm_natives/TrkA_ssm/bcov_revert_r1_HEEH_10552_000000000_0001_44_64_H_.._EHEE_06923_0001_0003_0001_0001.pdb]

SSBOND     CYS B   84    CYS B  129                                       2.03  
ATOM      1  N   SER A   1      -5.808  41.125  45.032  1.00  0.00           N  
ATOM      2  CA  SER A   1      -4.532  40.435  44.953  1.00  0.00           C  
ATOM      3  C   SER A   1      -4.071  40.287  43.521  1.00  0.00           C  
ATOM      4  O   SER A   1      -4.852  40.459  42.579  1.00  0.00           O  
ATOM      5  CB  SER A   1      -4.657  39.060  45.568  1.00  0.00           C  
ATOM      6  OG  SER A   1      -5.498  38.248  44.822  1.00  0.00           O  
ATOM      7 1H   SER A   1      -6.352  40.717  45.778  1.00  0.00           H  
ATOM      8 2H   SER A   1      -5.651  42.104  45.225  1.00  0.00           H  
ATOM      9 3H   SER A   1      -6.298  41.019  44.156  1.00  0.00           H  
ATOM     10  HA  SER A   1      -3.782  41.011  45.497  1.00  0.00           H  
ATOM     11 1HB  SER A   1      -3.674  38.597  45.625  1.00  0.00           H  
ATOM     12 2HB  SER A   1      -5.042  39.144  46.580  1.00  0.00           H  
ATOM     13  HG  SER A   1      -5.394  37.343  45.215  1.00  0.00           H  
ATOM     14  N   ILE A   2      -2.798  39.958  43.348  1.00  0.00           N  
ATOM     15  CA  ILE A   2      -2.274  39.719  42.014  1.00  0.00           C  
ATOM     16  C   ILE A   2      -2.146  38.225  41.830  1.00  0.00           C  
ATOM     17  O   ILE A   2      -1.365  37.582  42.529  1.00  0.00           O  
ATOM     18  CB  ILE A   2      -0.870  40.334  41.801  1.00  0.00           C  
ATOM     19  CG1 ILE A   2      -0.890  41.864  42.036  1.00  0.00           C  
ATOM     20  CG2 ILE A   2      -0.381  39.986  40.368  1.00  0.00           C  
ATOM     21  CD1 ILE A   2       0.507  42.511  42.103  1.00  0.00           C  
ATOM     22  H   ILE A   2      -2.199  39.860  44.175  1.00  0.00           H  
ATOM     23  HA  ILE A   2      -2.966  40.111  41.269  1.00  0.00           H  
ATOM     24  HB  ILE A   2      -0.187  39.912  42.506  1.00  0.00           H  
ATOM     25 1HG1 ILE A   2      -1.456  42.335  41.234  1.00  0.00           H  
ATOM     26 2HG1 ILE A   2      -1.397  42.066  42.978  1.00  0.00           H  
ATOM     27 1HG2 ILE A   2       0.598  40.380  40.190  1.00  0.00           H  
ATOM     28 2HG2 ILE A   2      -0.341  38.908  40.238  1.00  0.00           H  
ATOM     29 3HG2 ILE A   2      -1.069  40.409  39.638  1.00  0.00           H  
ATOM     30 1HD1 ILE A   2       0.400  43.578  42.277  1.00  0.00           H  
ATOM     31 2HD1 ILE A   2       1.076  42.067  42.922  1.00  0.00           H  
ATOM     32 3HD1 ILE A   2       1.039  42.365  41.176  1.00  0.00           H  
ATOM     33  N   ARG A   3      -2.890  37.656  40.892  1.00  0.00           N  
ATOM     34  CA  ARG A   3      -2.826  36.212  40.691  1.00  0.00           C  
ATOM     35  C   ARG A   3      -2.428  35.883  39.272  1.00  0.00           C  
ATOM     36  O   ARG A   3      -3.051  36.342  38.311  1.00  0.00           O  
ATOM     37  CB  ARG A   3      -4.140  35.541  41.043  1.00  0.00           C  
ATOM     38  CG  ARG A   3      -4.149  34.018  40.870  1.00  0.00           C  
ATOM     39  CD  ARG A   3      -5.405  33.425  41.384  1.00  0.00           C  
ATOM     40  NE  ARG A   3      -5.462  31.970  41.196  1.00  0.00           N  
ATOM     41  CZ  ARG A   3      -5.915  31.328  40.095  1.00  0.00           C  
ATOM     42  NH1 ARG A   3      -6.353  31.987  39.034  1.00  0.00           N  
ATOM     43  NH2 ARG A   3      -5.903  30.015  40.108  1.00  0.00           N  
ATOM     44  H   ARG A   3      -3.515  38.225  40.335  1.00  0.00           H  
ATOM     45  HA  ARG A   3      -2.063  35.800  41.351  1.00  0.00           H  
ATOM     46 1HB  ARG A   3      -4.383  35.755  42.086  1.00  0.00           H  
ATOM     47 2HB  ARG A   3      -4.938  35.955  40.428  1.00  0.00           H  
ATOM     48 1HG  ARG A   3      -4.052  33.759  39.815  1.00  0.00           H  
ATOM     49 2HG  ARG A   3      -3.312  33.583  41.428  1.00  0.00           H  
ATOM     50 1HD  ARG A   3      -5.467  33.626  42.457  1.00  0.00           H  
ATOM     51 2HD  ARG A   3      -6.260  33.878  40.888  1.00  0.00           H  
ATOM     52  HE  ARG A   3      -5.110  31.359  41.958  1.00  0.00           H  
ATOM     53 1HH1 ARG A   3      -6.355  32.994  39.023  1.00  0.00           H  
ATOM     54 2HH1 ARG A   3      -6.657  31.478  38.213  1.00  0.00           H  
ATOM     55 1HH2 ARG A   3      -5.549  29.541  40.954  1.00  0.00           H  
ATOM     56 2HH2 ARG A   3      -6.224  29.485  39.316  1.00  0.00           H  
ATOM     57  N   ILE A   4      -1.366  35.105  39.158  1.00  0.00           N  
ATOM     58  CA  ILE A   4      -0.820  34.715  37.868  1.00  0.00           C  
ATOM     59  C   ILE A   4      -0.773  33.200  37.729  1.00  0.00           C  
ATOM     60  O   ILE A   4      -0.251  32.494  38.598  1.00  0.00           O  
ATOM     61  CB  ILE A   4       0.599  35.315  37.668  1.00  0.00           C  
ATOM     62  CG1 ILE A   4       0.536  36.862  37.742  1.00  0.00           C  
ATOM     63  CG2 ILE A   4       1.217  34.816  36.350  1.00  0.00           C  
ATOM     64  CD1 ILE A   4       1.892  37.541  37.869  1.00  0.00           C  
ATOM     65  H   ILE A   4      -0.951  34.759  40.033  1.00  0.00           H  
ATOM     66  HA  ILE A   4      -1.471  35.103  37.084  1.00  0.00           H  
ATOM     67  HB  ILE A   4       1.218  35.013  38.442  1.00  0.00           H  
ATOM     68 1HG1 ILE A   4       0.035  37.237  36.851  1.00  0.00           H  
ATOM     69 2HG1 ILE A   4      -0.045  37.147  38.606  1.00  0.00           H  
ATOM     70 1HG2 ILE A   4       2.216  35.216  36.226  1.00  0.00           H  
ATOM     71 2HG2 ILE A   4       1.284  33.737  36.367  1.00  0.00           H  
ATOM     72 3HG2 ILE A   4       0.598  35.128  35.509  1.00  0.00           H  
ATOM     73 1HD1 ILE A   4       1.746  38.620  37.928  1.00  0.00           H  
ATOM     74 2HD1 ILE A   4       2.390  37.193  38.779  1.00  0.00           H  
ATOM     75 3HD1 ILE A   4       2.515  37.317  37.012  1.00  0.00           H  
ATOM     76  N   THR A   5      -1.328  32.687  36.641  1.00  0.00           N  
ATOM     77  CA  THR A   5      -1.276  31.258  36.392  1.00  0.00           C  
ATOM     78  C   THR A   5      -0.695  30.990  35.026  1.00  0.00           C  
ATOM     79  O   THR A   5      -1.181  31.517  34.019  1.00  0.00           O  
ATOM     80  CB  THR A   5      -2.666  30.629  36.481  1.00  0.00           C  
ATOM     81  OG1 THR A   5      -3.549  31.303  35.570  1.00  0.00           O  
ATOM     82  CG2 THR A   5      -3.189  30.747  37.883  1.00  0.00           C  
ATOM     83  H   THR A   5      -1.779  33.292  35.967  1.00  0.00           H  
ATOM     84  HA  THR A   5      -0.628  30.788  37.129  1.00  0.00           H  
ATOM     85  HB  THR A   5      -2.605  29.577  36.206  1.00  0.00           H  
ATOM     86  HG1 THR A   5      -3.276  31.103  34.658  1.00  0.00           H  
ATOM     87 1HG2 THR A   5      -4.164  30.289  37.927  1.00  0.00           H  
ATOM     88 2HG2 THR A   5      -2.511  30.231  38.550  1.00  0.00           H  
ATOM     89 3HG2 THR A   5      -3.261  31.791  38.175  1.00  0.00           H  
ATOM     90  N   VAL A   6       0.341  30.161  34.995  1.00  0.00           N  
ATOM     91  CA  VAL A   6       1.012  29.814  33.749  1.00  0.00           C  
ATOM     92  C   VAL A   6       1.191  28.306  33.597  1.00  0.00           C  
ATOM     93  O   VAL A   6       1.659  27.621  34.508  1.00  0.00           O  
ATOM     94  CB  VAL A   6       2.386  30.535  33.650  1.00  0.00           C  
ATOM     95  CG1 VAL A   6       3.116  30.162  32.361  1.00  0.00           C  
ATOM     96  CG2 VAL A   6       2.170  32.046  33.727  1.00  0.00           C  
ATOM     97  H   VAL A   6       0.655  29.761  35.888  1.00  0.00           H  
ATOM     98  HA  VAL A   6       0.394  30.162  32.922  1.00  0.00           H  
ATOM     99  HB  VAL A   6       3.004  30.223  34.454  1.00  0.00           H  
ATOM    100 1HG1 VAL A   6       4.080  30.672  32.331  1.00  0.00           H  
ATOM    101 2HG1 VAL A   6       3.280  29.096  32.322  1.00  0.00           H  
ATOM    102 3HG1 VAL A   6       2.521  30.464  31.499  1.00  0.00           H  
ATOM    103 1HG2 VAL A   6       3.120  32.562  33.668  1.00  0.00           H  
ATOM    104 2HG2 VAL A   6       1.536  32.365  32.900  1.00  0.00           H  
ATOM    105 3HG2 VAL A   6       1.696  32.293  34.656  1.00  0.00           H  
ATOM    106  N   GLN A   7       0.816  27.781  32.440  1.00  0.00           N  
ATOM    107  CA  GLN A   7       1.022  26.364  32.194  1.00  0.00           C  
ATOM    108  C   GLN A   7       1.774  26.163  30.903  1.00  0.00           C  
ATOM    109  O   GLN A   7       1.422  26.733  29.870  1.00  0.00           O  
ATOM    110  CB  GLN A   7      -0.286  25.588  32.158  1.00  0.00           C  
ATOM    111  CG  GLN A   7      -0.087  24.087  31.921  1.00  0.00           C  
ATOM    112  CD  GLN A   7      -1.354  23.345  32.000  1.00  0.00           C  
ATOM    113  OE1 GLN A   7      -2.089  23.466  32.991  1.00  0.00           O  
ATOM    114  NE2 GLN A   7      -1.653  22.568  30.970  1.00  0.00           N  
ATOM    115  H   GLN A   7       0.418  28.372  31.723  1.00  0.00           H  
ATOM    116  HA  GLN A   7       1.634  25.958  32.989  1.00  0.00           H  
ATOM    117 1HB  GLN A   7      -0.807  25.717  33.106  1.00  0.00           H  
ATOM    118 2HB  GLN A   7      -0.925  25.977  31.370  1.00  0.00           H  
ATOM    119 1HG  GLN A   7       0.327  23.925  30.926  1.00  0.00           H  
ATOM    120 2HG  GLN A   7       0.593  23.688  32.676  1.00  0.00           H  
ATOM    121 1HE2 GLN A   7      -2.505  22.048  30.961  1.00  0.00           H  
ATOM    122 2HE2 GLN A   7      -1.028  22.501  30.185  1.00  0.00           H  
ATOM    123  N   ILE A   8       2.807  25.339  30.971  1.00  0.00           N  
ATOM    124  CA  ILE A   8       3.614  25.051  29.808  1.00  0.00           C  
ATOM    125  C   ILE A   8       3.523  23.547  29.543  1.00  0.00           C  
ATOM    126  O   ILE A   8       3.773  22.743  30.444  1.00  0.00           O  
ATOM    127  CB  ILE A   8       5.084  25.443  30.067  1.00  0.00           C  
ATOM    128  CG1 ILE A   8       5.203  26.911  30.549  1.00  0.00           C  
ATOM    129  CG2 ILE A   8       5.893  25.297  28.757  1.00  0.00           C  
ATOM    130  CD1 ILE A   8       5.318  27.064  32.112  1.00  0.00           C  
ATOM    131  H   ILE A   8       3.024  24.907  31.875  1.00  0.00           H  
ATOM    132  HA  ILE A   8       3.227  25.589  28.946  1.00  0.00           H  
ATOM    133  HB  ILE A   8       5.485  24.810  30.840  1.00  0.00           H  
ATOM    134 1HG1 ILE A   8       6.089  27.342  30.098  1.00  0.00           H  
ATOM    135 2HG1 ILE A   8       4.330  27.471  30.211  1.00  0.00           H  
ATOM    136 1HG2 ILE A   8       6.929  25.564  28.912  1.00  0.00           H  
ATOM    137 2HG2 ILE A   8       5.839  24.285  28.413  1.00  0.00           H  
ATOM    138 3HG2 ILE A   8       5.470  25.953  28.000  1.00  0.00           H  
ATOM    139 1HD1 ILE A   8       5.417  28.114  32.371  1.00  0.00           H  
ATOM    140 2HD1 ILE A   8       4.440  26.660  32.612  1.00  0.00           H  
ATOM    141 3HD1 ILE A   8       6.192  26.536  32.462  1.00  0.00           H  
ATOM    142  N   THR A   9       3.156  23.149  28.322  1.00  0.00           N  
ATOM    143  CA  THR A   9       3.059  21.712  28.055  1.00  0.00           C  
ATOM    144  C   THR A   9       4.140  21.308  27.076  1.00  0.00           C  
ATOM    145  O   THR A   9       4.244  21.869  25.981  1.00  0.00           O  
ATOM    146  CB  THR A   9       1.684  21.317  27.473  1.00  0.00           C  
ATOM    147  OG1 THR A   9       0.647  21.687  28.397  1.00  0.00           O  
ATOM    148  CG2 THR A   9       1.640  19.775  27.271  1.00  0.00           C  
ATOM    149  H   THR A   9       2.960  23.826  27.598  1.00  0.00           H  
ATOM    150  HA  THR A   9       3.219  21.159  28.976  1.00  0.00           H  
ATOM    151  HB  THR A   9       1.518  21.820  26.521  1.00  0.00           H  
ATOM    152  HG1 THR A   9       0.597  22.644  28.419  1.00  0.00           H  
ATOM    153 1HG2 THR A   9       0.668  19.490  26.878  1.00  0.00           H  
ATOM    154 2HG2 THR A   9       2.412  19.462  26.568  1.00  0.00           H  
ATOM    155 3HG2 THR A   9       1.805  19.276  28.227  1.00  0.00           H  
ATOM    156  N   VAL A  10       4.957  20.344  27.488  1.00  0.00           N  
ATOM    157  CA  VAL A  10       6.057  19.864  26.661  1.00  0.00           C  
ATOM    158  C   VAL A  10       6.133  18.344  26.578  1.00  0.00           C  
ATOM    159  O   VAL A  10       5.678  17.645  27.473  1.00  0.00           O  
ATOM    160  CB  VAL A  10       7.366  20.429  27.206  1.00  0.00           C  
ATOM    161  CG1 VAL A  10       7.333  21.959  27.131  1.00  0.00           C  
ATOM    162  CG2 VAL A  10       7.554  19.998  28.642  1.00  0.00           C  
ATOM    163  H   VAL A  10       4.781  19.943  28.418  1.00  0.00           H  
ATOM    164  HA  VAL A  10       5.913  20.247  25.649  1.00  0.00           H  
ATOM    165  HB  VAL A  10       8.187  20.064  26.608  1.00  0.00           H  
ATOM    166 1HG1 VAL A  10       8.251  22.377  27.505  1.00  0.00           H  
ATOM    167 2HG1 VAL A  10       7.190  22.270  26.097  1.00  0.00           H  
ATOM    168 3HG1 VAL A  10       6.528  22.319  27.727  1.00  0.00           H  
ATOM    169 1HG2 VAL A  10       8.453  20.417  28.983  1.00  0.00           H  
ATOM    170 2HG2 VAL A  10       6.731  20.363  29.259  1.00  0.00           H  
ATOM    171 3HG2 VAL A  10       7.603  18.910  28.708  1.00  0.00           H  
ATOM    172  N   ASP A  11       6.768  17.813  25.543  1.00  0.00           N  
ATOM    173  CA  ASP A  11       6.931  16.360  25.444  1.00  0.00           C  
ATOM    174  C   ASP A  11       7.893  15.843  26.517  1.00  0.00           C  
ATOM    175  O   ASP A  11       8.972  16.411  26.707  1.00  0.00           O  
ATOM    176  CB  ASP A  11       7.402  15.959  24.043  1.00  0.00           C  
ATOM    177  CG  ASP A  11       7.299  14.434  23.764  1.00  0.00           C  
ATOM    178  OD1 ASP A  11       8.077  13.649  24.301  1.00  0.00           O  
ATOM    179  OD2 ASP A  11       6.441  14.065  22.967  1.00  0.00           O  
ATOM    180  H   ASP A  11       7.129  18.413  24.814  1.00  0.00           H  
ATOM    181  HA  ASP A  11       5.966  15.892  25.622  1.00  0.00           H  
ATOM    182 1HB  ASP A  11       6.796  16.485  23.302  1.00  0.00           H  
ATOM    183 2HB  ASP A  11       8.435  16.276  23.902  1.00  0.00           H  
ATOM    184  N   LYS A  12       7.541  14.751  27.203  1.00  0.00           N  
ATOM    185  CA  LYS A  12       8.396  14.159  28.232  1.00  0.00           C  
ATOM    186  C   LYS A  12       9.792  13.753  27.755  1.00  0.00           C  
ATOM    187  O   LYS A  12      10.721  13.674  28.557  1.00  0.00           O  
ATOM    188  CB  LYS A  12       7.702  12.948  28.858  1.00  0.00           C  
ATOM    189  CG  LYS A  12       8.450  12.301  30.013  1.00  0.00           C  
ATOM    190  CD  LYS A  12       7.614  11.210  30.651  1.00  0.00           C  
ATOM    191  CE  LYS A  12       8.347  10.546  31.805  1.00  0.00           C  
ATOM    192  NZ  LYS A  12       7.530   9.449  32.436  1.00  0.00           N  
ATOM    193  H   LYS A  12       6.637  14.291  27.043  1.00  0.00           H  
ATOM    194  HA  LYS A  12       8.548  14.909  29.002  1.00  0.00           H  
ATOM    195 1HB  LYS A  12       6.718  13.240  29.222  1.00  0.00           H  
ATOM    196 2HB  LYS A  12       7.547  12.188  28.091  1.00  0.00           H  
ATOM    197 1HG  LYS A  12       9.370  11.849  29.648  1.00  0.00           H  
ATOM    198 2HG  LYS A  12       8.705  13.050  30.754  1.00  0.00           H  
ATOM    199 1HD  LYS A  12       6.689  11.645  31.026  1.00  0.00           H  
ATOM    200 2HD  LYS A  12       7.359  10.456  29.908  1.00  0.00           H  
ATOM    201 1HE  LYS A  12       9.282  10.126  31.441  1.00  0.00           H  
ATOM    202 2HE  LYS A  12       8.568  11.299  32.562  1.00  0.00           H  
ATOM    203 1HZ  LYS A  12       8.038   9.034  33.197  1.00  0.00           H  
ATOM    204 2HZ  LYS A  12       6.632   9.833  32.796  1.00  0.00           H  
ATOM    205 3HZ  LYS A  12       7.319   8.744  31.748  1.00  0.00           H  
ATOM    206  N   ARG A  13       9.932  13.405  26.477  1.00  0.00           N  
ATOM    207  CA  ARG A  13      11.197  12.928  25.934  1.00  0.00           C  
ATOM    208  C   ARG A  13      12.179  14.051  25.571  1.00  0.00           C  
ATOM    209  O   ARG A  13      13.323  13.781  25.197  1.00  0.00           O  
ATOM    210  CB  ARG A  13      10.902  12.089  24.701  1.00  0.00           C  
ATOM    211  CG  ARG A  13      10.119  10.805  25.002  1.00  0.00           C  
ATOM    212  CD  ARG A  13       9.609  10.131  23.774  1.00  0.00           C  
ATOM    213  NE  ARG A  13       8.556  10.934  23.119  1.00  0.00           N  
ATOM    214  CZ  ARG A  13       7.915  10.621  21.967  1.00  0.00           C  
ATOM    215  NH1 ARG A  13       8.202   9.503  21.310  1.00  0.00           N  
ATOM    216  NH2 ARG A  13       6.988  11.451  21.504  1.00  0.00           N  
ATOM    217  H   ARG A  13       9.139  13.493  25.823  1.00  0.00           H  
ATOM    218  HA  ARG A  13      11.664  12.291  26.683  1.00  0.00           H  
ATOM    219 1HB  ARG A  13      10.335  12.681  23.987  1.00  0.00           H  
ATOM    220 2HB  ARG A  13      11.837  11.804  24.222  1.00  0.00           H  
ATOM    221 1HG  ARG A  13      10.761  10.108  25.537  1.00  0.00           H  
ATOM    222 2HG  ARG A  13       9.256  11.053  25.625  1.00  0.00           H  
ATOM    223 1HD  ARG A  13      10.429   9.997  23.070  1.00  0.00           H  
ATOM    224 2HD  ARG A  13       9.189   9.163  24.042  1.00  0.00           H  
ATOM    225  HE  ARG A  13       8.282  11.826  23.576  1.00  0.00           H  
ATOM    226 1HH1 ARG A  13       8.904   8.871  21.663  1.00  0.00           H  
ATOM    227 2HH1 ARG A  13       7.715   9.281  20.453  1.00  0.00           H  
ATOM    228 1HH2 ARG A  13       6.771  12.327  22.028  1.00  0.00           H  
ATOM    229 2HH2 ARG A  13       6.496  11.246  20.652  1.00  0.00           H  
ATOM    230  N   ASP A  14      11.711  15.299  25.599  1.00  0.00           N  
ATOM    231  CA  ASP A  14      12.505  16.459  25.221  1.00  0.00           C  
ATOM    232  C   ASP A  14      13.107  17.188  26.433  1.00  0.00           C  
ATOM    233  O   ASP A  14      12.400  17.908  27.146  1.00  0.00           O  
ATOM    234  CB  ASP A  14      11.632  17.392  24.381  1.00  0.00           C  
ATOM    235  CG  ASP A  14      12.329  18.630  23.894  1.00  0.00           C  
ATOM    236  OD1 ASP A  14      13.378  18.957  24.403  1.00  0.00           O  
ATOM    237  OD2 ASP A  14      11.783  19.303  23.061  1.00  0.00           O  
ATOM    238  H   ASP A  14      10.762  15.467  25.951  1.00  0.00           H  
ATOM    239  HA  ASP A  14      13.329  16.115  24.596  1.00  0.00           H  
ATOM    240 1HB  ASP A  14      11.259  16.844  23.517  1.00  0.00           H  
ATOM    241 2HB  ASP A  14      10.760  17.682  24.973  1.00  0.00           H  
ATOM    242  N   GLU A  15      14.407  16.991  26.688  1.00  0.00           N  
ATOM    243  CA  GLU A  15      15.048  17.561  27.880  1.00  0.00           C  
ATOM    244  C   GLU A  15      15.070  19.091  27.852  1.00  0.00           C  
ATOM    245  O   GLU A  15      14.901  19.753  28.881  1.00  0.00           O  
ATOM    246  CB  GLU A  15      16.486  17.059  28.000  1.00  0.00           C  
ATOM    247  CG  GLU A  15      16.615  15.575  28.294  1.00  0.00           C  
ATOM    248  CD  GLU A  15      18.050  15.140  28.434  1.00  0.00           C  
ATOM    249  OE1 GLU A  15      18.919  15.928  28.139  1.00  0.00           O  
ATOM    250  OE2 GLU A  15      18.276  14.028  28.844  1.00  0.00           O  
ATOM    251  H   GLU A  15      14.940  16.405  26.058  1.00  0.00           H  
ATOM    252  HA  GLU A  15      14.485  17.243  28.759  1.00  0.00           H  
ATOM    253 1HB  GLU A  15      17.022  17.271  27.076  1.00  0.00           H  
ATOM    254 2HB  GLU A  15      16.990  17.604  28.802  1.00  0.00           H  
ATOM    255 1HG  GLU A  15      16.068  15.337  29.196  1.00  0.00           H  
ATOM    256 2HG  GLU A  15      16.155  15.020  27.479  1.00  0.00           H  
ATOM    257  N   ASP A  16      15.266  19.671  26.669  1.00  0.00           N  
ATOM    258  CA  ASP A  16      15.350  21.120  26.582  1.00  0.00           C  
ATOM    259  C   ASP A  16      13.986  21.745  26.781  1.00  0.00           C  
ATOM    260  O   ASP A  16      13.869  22.792  27.436  1.00  0.00           O  
ATOM    261  CB  ASP A  16      15.927  21.556  25.237  1.00  0.00           C  
ATOM    262  CG  ASP A  16      17.442  21.286  25.072  1.00  0.00           C  
ATOM    263  OD1 ASP A  16      18.141  21.062  26.054  1.00  0.00           O  
ATOM    264  OD2 ASP A  16      17.886  21.315  23.957  1.00  0.00           O  
ATOM    265  H   ASP A  16      15.366  19.094  25.839  1.00  0.00           H  
ATOM    266  HA  ASP A  16      16.007  21.477  27.373  1.00  0.00           H  
ATOM    267 1HB  ASP A  16      15.389  21.033  24.438  1.00  0.00           H  
ATOM    268 2HB  ASP A  16      15.748  22.623  25.099  1.00  0.00           H  
ATOM    269  N   SER A  17      12.942  21.097  26.269  1.00  0.00           N  
ATOM    270  CA  SER A  17      11.617  21.652  26.480  1.00  0.00           C  
ATOM    271  C   SER A  17      11.168  21.406  27.930  1.00  0.00           C  
ATOM    272  O   SER A  17      10.440  22.235  28.486  1.00  0.00           O  
ATOM    273  CB  SER A  17      10.604  21.144  25.478  1.00  0.00           C  
ATOM    274  OG  SER A  17      10.893  21.584  24.170  1.00  0.00           O  
ATOM    275  H   SER A  17      13.093  20.260  25.685  1.00  0.00           H  
ATOM    276  HA  SER A  17      11.678  22.728  26.328  1.00  0.00           H  
ATOM    277 1HB  SER A  17      10.540  20.064  25.516  1.00  0.00           H  
ATOM    278 2HB  SER A  17       9.660  21.532  25.749  1.00  0.00           H  
ATOM    279  HG  SER A  17      11.410  20.867  23.747  1.00  0.00           H  
ATOM    280  N   GLU A  18      11.615  20.303  28.575  1.00  0.00           N  
ATOM    281  CA  GLU A  18      11.256  20.110  29.980  1.00  0.00           C  
ATOM    282  C   GLU A  18      11.854  21.247  30.778  1.00  0.00           C  
ATOM    283  O   GLU A  18      11.179  21.794  31.653  1.00  0.00           O  
ATOM    284  CB  GLU A  18      11.686  18.772  30.571  1.00  0.00           C  
ATOM    285  CG  GLU A  18      11.164  18.592  32.042  1.00  0.00           C  
ATOM    286  CD  GLU A  18      11.457  17.253  32.648  1.00  0.00           C  
ATOM    287  OE1 GLU A  18      12.131  16.483  32.021  1.00  0.00           O  
ATOM    288  OE2 GLU A  18      10.994  16.987  33.731  1.00  0.00           O  
ATOM    289  H   GLU A  18      12.149  19.586  28.074  1.00  0.00           H  
ATOM    290  HA  GLU A  18      10.190  20.167  30.096  1.00  0.00           H  
ATOM    291 1HB  GLU A  18      11.299  17.957  29.954  1.00  0.00           H  
ATOM    292 2HB  GLU A  18      12.774  18.704  30.564  1.00  0.00           H  
ATOM    293 1HG  GLU A  18      11.629  19.352  32.669  1.00  0.00           H  
ATOM    294 2HG  GLU A  18      10.088  18.767  32.056  1.00  0.00           H  
ATOM    295  N   ILE A  19      13.101  21.641  30.463  1.00  0.00           N  
ATOM    296  CA  ILE A  19      13.681  22.771  31.162  1.00  0.00           C  
ATOM    297  C   ILE A  19      12.871  24.008  30.852  1.00  0.00           C  
ATOM    298  O   ILE A  19      12.517  24.727  31.768  1.00  0.00           O  
ATOM    299  CB  ILE A  19      15.185  22.983  30.866  1.00  0.00           C  
ATOM    300  CG1 ILE A  19      15.973  21.806  31.516  1.00  0.00           C  
ATOM    301  CG2 ILE A  19      15.665  24.387  31.390  1.00  0.00           C  
ATOM    302  CD1 ILE A  19      17.432  21.682  31.118  1.00  0.00           C  
ATOM    303  H   ILE A  19      13.646  21.117  29.768  1.00  0.00           H  
ATOM    304  HA  ILE A  19      13.602  22.583  32.230  1.00  0.00           H  
ATOM    305  HB  ILE A  19      15.348  22.922  29.785  1.00  0.00           H  
ATOM    306 1HG1 ILE A  19      15.930  21.925  32.590  1.00  0.00           H  
ATOM    307 2HG1 ILE A  19      15.474  20.869  31.253  1.00  0.00           H  
ATOM    308 1HG2 ILE A  19      16.720  24.528  31.176  1.00  0.00           H  
ATOM    309 2HG2 ILE A  19      15.104  25.185  30.904  1.00  0.00           H  
ATOM    310 3HG2 ILE A  19      15.505  24.442  32.452  1.00  0.00           H  
ATOM    311 1HD1 ILE A  19      17.865  20.834  31.630  1.00  0.00           H  
ATOM    312 2HD1 ILE A  19      17.491  21.523  30.042  1.00  0.00           H  
ATOM    313 3HD1 ILE A  19      17.980  22.575  31.388  1.00  0.00           H  
ATOM    314  N   ARG A  20      12.493  24.274  29.601  1.00  0.00           N  
ATOM    315  CA  ARG A  20      11.657  25.459  29.405  1.00  0.00           C  
ATOM    316  C   ARG A  20      10.470  25.505  30.338  1.00  0.00           C  
ATOM    317  O   ARG A  20      10.208  26.534  30.970  1.00  0.00           O  
ATOM    318  CB  ARG A  20      11.044  25.528  28.002  1.00  0.00           C  
ATOM    319  CG  ARG A  20      10.003  26.694  27.825  1.00  0.00           C  
ATOM    320  CD  ARG A  20       9.318  26.699  26.518  1.00  0.00           C  
ATOM    321  NE  ARG A  20       8.193  27.671  26.529  1.00  0.00           N  
ATOM    322  CZ  ARG A  20       8.264  28.996  26.230  1.00  0.00           C  
ATOM    323  NH1 ARG A  20       9.396  29.526  25.869  1.00  0.00           N  
ATOM    324  NH2 ARG A  20       7.176  29.747  26.305  1.00  0.00           N  
ATOM    325  H   ARG A  20      12.808  23.691  28.819  1.00  0.00           H  
ATOM    326  HA  ARG A  20      12.258  26.330  29.603  1.00  0.00           H  
ATOM    327 1HB  ARG A  20      11.829  25.644  27.261  1.00  0.00           H  
ATOM    328 2HB  ARG A  20      10.526  24.604  27.781  1.00  0.00           H  
ATOM    329 1HG  ARG A  20       9.216  26.638  28.571  1.00  0.00           H  
ATOM    330 2HG  ARG A  20      10.508  27.640  27.925  1.00  0.00           H  
ATOM    331 1HD  ARG A  20      10.011  26.961  25.722  1.00  0.00           H  
ATOM    332 2HD  ARG A  20       8.906  25.704  26.328  1.00  0.00           H  
ATOM    333  HE  ARG A  20       7.287  27.310  26.796  1.00  0.00           H  
ATOM    334 1HH1 ARG A  20      10.202  28.940  25.805  1.00  0.00           H  
ATOM    335 2HH1 ARG A  20       9.456  30.540  25.621  1.00  0.00           H  
ATOM    336 1HH2 ARG A  20       6.297  29.337  26.583  1.00  0.00           H  
ATOM    337 2HH2 ARG A  20       7.221  30.737  26.086  1.00  0.00           H  
ATOM    338  N   ALA A  21       9.723  24.409  30.398  1.00  0.00           N  
ATOM    339  CA  ALA A  21       8.519  24.389  31.197  1.00  0.00           C  
ATOM    340  C   ALA A  21       8.783  24.538  32.692  1.00  0.00           C  
ATOM    341  O   ALA A  21       8.117  25.329  33.370  1.00  0.00           O  
ATOM    342  CB  ALA A  21       7.795  23.098  30.893  1.00  0.00           C  
ATOM    343  H   ALA A  21       9.997  23.590  29.843  1.00  0.00           H  
ATOM    344  HA  ALA A  21       7.913  25.235  30.899  1.00  0.00           H  
ATOM    345 1HB  ALA A  21       6.875  23.060  31.409  1.00  0.00           H  
ATOM    346 2HB  ALA A  21       7.605  23.045  29.833  1.00  0.00           H  
ATOM    347 3HB  ALA A  21       8.422  22.257  31.185  1.00  0.00           H  
ATOM    348  N   VAL A  22       9.809  23.864  33.200  1.00  0.00           N  
ATOM    349  CA  VAL A  22      10.121  23.946  34.616  1.00  0.00           C  
ATOM    350  C   VAL A  22      10.713  25.303  34.947  1.00  0.00           C  
ATOM    351  O   VAL A  22      10.339  25.917  35.942  1.00  0.00           O  
ATOM    352  CB  VAL A  22      11.026  22.782  35.040  1.00  0.00           C  
ATOM    353  CG1 VAL A  22      11.489  22.960  36.494  1.00  0.00           C  
ATOM    354  CG2 VAL A  22      10.232  21.470  34.878  1.00  0.00           C  
ATOM    355  H   VAL A  22      10.351  23.236  32.595  1.00  0.00           H  
ATOM    356  HA  VAL A  22       9.201  23.848  35.179  1.00  0.00           H  
ATOM    357  HB  VAL A  22      11.909  22.756  34.398  1.00  0.00           H  
ATOM    358 1HG1 VAL A  22      12.127  22.124  36.777  1.00  0.00           H  
ATOM    359 2HG1 VAL A  22      12.049  23.877  36.585  1.00  0.00           H  
ATOM    360 3HG1 VAL A  22      10.622  22.996  37.154  1.00  0.00           H  
ATOM    361 1HG2 VAL A  22      10.859  20.623  35.158  1.00  0.00           H  
ATOM    362 2HG2 VAL A  22       9.348  21.495  35.514  1.00  0.00           H  
ATOM    363 3HG2 VAL A  22       9.921  21.355  33.841  1.00  0.00           H  
ATOM    364  N   LEU A  23      11.624  25.772  34.113  1.00  0.00           N  
ATOM    365  CA  LEU A  23      12.290  27.036  34.298  1.00  0.00           C  
ATOM    366  C   LEU A  23      11.332  28.203  34.255  1.00  0.00           C  
ATOM    367  O   LEU A  23      11.439  29.112  35.082  1.00  0.00           O  
ATOM    368  CB  LEU A  23      13.320  27.216  33.192  1.00  0.00           C  
ATOM    369  CG  LEU A  23      14.110  28.489  33.173  1.00  0.00           C  
ATOM    370  CD1 LEU A  23      14.872  28.637  34.392  1.00  0.00           C  
ATOM    371  CD2 LEU A  23      15.015  28.452  32.032  1.00  0.00           C  
ATOM    372  H   LEU A  23      11.885  25.220  33.309  1.00  0.00           H  
ATOM    373  HA  LEU A  23      12.777  27.010  35.266  1.00  0.00           H  
ATOM    374 1HB  LEU A  23      14.012  26.386  33.230  1.00  0.00           H  
ATOM    375 2HB  LEU A  23      12.791  27.161  32.242  1.00  0.00           H  
ATOM    376  HG  LEU A  23      13.444  29.341  33.069  1.00  0.00           H  
ATOM    377 1HD1 LEU A  23      15.445  29.543  34.301  1.00  0.00           H  
ATOM    378 2HD1 LEU A  23      14.218  28.696  35.255  1.00  0.00           H  
ATOM    379 3HD1 LEU A  23      15.523  27.798  34.494  1.00  0.00           H  
ATOM    380 1HD2 LEU A  23      15.558  29.380  31.996  1.00  0.00           H  
ATOM    381 2HD2 LEU A  23      15.700  27.606  32.124  1.00  0.00           H  
ATOM    382 3HD2 LEU A  23      14.456  28.352  31.167  1.00  0.00           H  
ATOM    383  N   LEU A  24      10.389  28.208  33.311  1.00  0.00           N  
ATOM    384  CA  LEU A  24       9.472  29.316  33.290  1.00  0.00           C  
ATOM    385  C   LEU A  24       8.592  29.240  34.520  1.00  0.00           C  
ATOM    386  O   LEU A  24       8.335  30.266  35.148  1.00  0.00           O  
ATOM    387  CB  LEU A  24       8.627  29.357  32.016  1.00  0.00           C  
ATOM    388  CG  LEU A  24       7.647  30.594  31.873  1.00  0.00           C  
ATOM    389  CD1 LEU A  24       8.441  31.937  31.937  1.00  0.00           C  
ATOM    390  CD2 LEU A  24       6.913  30.487  30.537  1.00  0.00           C  
ATOM    391  H   LEU A  24      10.330  27.479  32.596  1.00  0.00           H  
ATOM    392  HA  LEU A  24      10.063  30.223  33.338  1.00  0.00           H  
ATOM    393 1HB  LEU A  24       9.292  29.352  31.161  1.00  0.00           H  
ATOM    394 2HB  LEU A  24       8.033  28.443  31.976  1.00  0.00           H  
ATOM    395  HG  LEU A  24       6.919  30.588  32.688  1.00  0.00           H  
ATOM    396 1HD1 LEU A  24       7.747  32.771  31.826  1.00  0.00           H  
ATOM    397 2HD1 LEU A  24       8.949  32.044  32.891  1.00  0.00           H  
ATOM    398 3HD1 LEU A  24       9.175  31.974  31.131  1.00  0.00           H  
ATOM    399 1HD2 LEU A  24       6.229  31.330  30.430  1.00  0.00           H  
ATOM    400 2HD2 LEU A  24       7.636  30.498  29.719  1.00  0.00           H  
ATOM    401 3HD2 LEU A  24       6.353  29.573  30.507  1.00  0.00           H  
ATOM    402  N   ALA A  25       8.158  28.039  34.923  1.00  0.00           N  
ATOM    403  CA  ALA A  25       7.326  27.950  36.106  1.00  0.00           C  
ATOM    404  C   ALA A  25       8.052  28.542  37.323  1.00  0.00           C  
ATOM    405  O   ALA A  25       7.462  29.287  38.115  1.00  0.00           O  
ATOM    406  CB  ALA A  25       6.955  26.504  36.342  1.00  0.00           C  
ATOM    407  H   ALA A  25       8.360  27.184  34.389  1.00  0.00           H  
ATOM    408  HA  ALA A  25       6.434  28.532  35.928  1.00  0.00           H  
ATOM    409 1HB  ALA A  25       6.334  26.404  37.193  1.00  0.00           H  
ATOM    410 2HB  ALA A  25       6.438  26.140  35.463  1.00  0.00           H  
ATOM    411 3HB  ALA A  25       7.859  25.922  36.499  1.00  0.00           H  
ATOM    412  N   ILE A  26       9.364  28.293  37.407  1.00  0.00           N  
ATOM    413  CA  ILE A  26      10.192  28.825  38.481  1.00  0.00           C  
ATOM    414  C   ILE A  26      10.263  30.340  38.420  1.00  0.00           C  
ATOM    415  O   ILE A  26      10.139  31.001  39.456  1.00  0.00           O  
ATOM    416  CB  ILE A  26      11.597  28.201  38.443  1.00  0.00           C  
ATOM    417  CG1 ILE A  26      11.478  26.704  38.827  1.00  0.00           C  
ATOM    418  CG2 ILE A  26      12.555  28.962  39.354  1.00  0.00           C  
ATOM    419  CD1 ILE A  26      12.704  25.881  38.540  1.00  0.00           C  
ATOM    420  H   ILE A  26       9.775  27.638  36.733  1.00  0.00           H  
ATOM    421  HA  ILE A  26       9.743  28.555  39.429  1.00  0.00           H  
ATOM    422  HB  ILE A  26      11.975  28.240  37.425  1.00  0.00           H  
ATOM    423 1HG1 ILE A  26      11.261  26.636  39.890  1.00  0.00           H  
ATOM    424 2HG1 ILE A  26      10.643  26.275  38.291  1.00  0.00           H  
ATOM    425 1HG2 ILE A  26      13.538  28.517  39.311  1.00  0.00           H  
ATOM    426 2HG2 ILE A  26      12.639  30.005  39.048  1.00  0.00           H  
ATOM    427 3HG2 ILE A  26      12.179  28.919  40.375  1.00  0.00           H  
ATOM    428 1HD1 ILE A  26      12.522  24.850  38.838  1.00  0.00           H  
ATOM    429 2HD1 ILE A  26      12.930  25.915  37.475  1.00  0.00           H  
ATOM    430 3HD1 ILE A  26      13.529  26.260  39.092  1.00  0.00           H  
ATOM    431  N   LEU A  27      10.464  30.891  37.227  1.00  0.00           N  
ATOM    432  CA  LEU A  27      10.526  32.330  37.053  1.00  0.00           C  
ATOM    433  C   LEU A  27       9.188  33.029  37.320  1.00  0.00           C  
ATOM    434  O   LEU A  27       9.183  34.181  37.755  1.00  0.00           O  
ATOM    435  CB  LEU A  27      11.144  32.637  35.696  1.00  0.00           C  
ATOM    436  CG  LEU A  27      12.687  32.296  35.643  1.00  0.00           C  
ATOM    437  CD1 LEU A  27      13.179  32.301  34.246  1.00  0.00           C  
ATOM    438  CD2 LEU A  27      13.498  33.395  36.438  1.00  0.00           C  
ATOM    439  H   LEU A  27      10.624  30.273  36.421  1.00  0.00           H  
ATOM    440  HA  LEU A  27      11.217  32.689  37.791  1.00  0.00           H  
ATOM    441 1HB  LEU A  27      10.633  32.041  34.941  1.00  0.00           H  
ATOM    442 2HB  LEU A  27      11.007  33.692  35.468  1.00  0.00           H  
ATOM    443  HG  LEU A  27      12.853  31.305  36.066  1.00  0.00           H  
ATOM    444 1HD1 LEU A  27      14.246  32.063  34.228  1.00  0.00           H  
ATOM    445 2HD1 LEU A  27      12.632  31.559  33.664  1.00  0.00           H  
ATOM    446 3HD1 LEU A  27      13.037  33.266  33.840  1.00  0.00           H  
ATOM    447 1HD2 LEU A  27      14.545  33.182  36.383  1.00  0.00           H  
ATOM    448 2HD2 LEU A  27      13.320  34.368  35.986  1.00  0.00           H  
ATOM    449 3HD2 LEU A  27      13.211  33.434  37.480  1.00  0.00           H  
ATOM    450  N   VAL A  28       8.059  32.364  37.098  1.00  0.00           N  
ATOM    451  CA  VAL A  28       6.772  32.974  37.437  1.00  0.00           C  
ATOM    452  C   VAL A  28       6.700  33.129  38.968  1.00  0.00           C  
ATOM    453  O   VAL A  28       6.265  34.178  39.463  1.00  0.00           O  
ATOM    454  CB  VAL A  28       5.601  32.156  36.891  1.00  0.00           C  
ATOM    455  CG1 VAL A  28       4.234  32.695  37.411  1.00  0.00           C  
ATOM    456  CG2 VAL A  28       5.625  32.207  35.364  1.00  0.00           C  
ATOM    457  H   VAL A  28       8.109  31.434  36.663  1.00  0.00           H  
ATOM    458  HA  VAL A  28       6.729  33.965  36.985  1.00  0.00           H  
ATOM    459  HB  VAL A  28       5.726  31.150  37.225  1.00  0.00           H  
ATOM    460 1HG1 VAL A  28       3.424  32.086  37.015  1.00  0.00           H  
ATOM    461 2HG1 VAL A  28       4.207  32.653  38.487  1.00  0.00           H  
ATOM    462 3HG1 VAL A  28       4.101  33.726  37.090  1.00  0.00           H  
ATOM    463 1HG2 VAL A  28       4.830  31.604  34.975  1.00  0.00           H  
ATOM    464 2HG2 VAL A  28       5.503  33.236  35.033  1.00  0.00           H  
ATOM    465 3HG2 VAL A  28       6.560  31.831  34.996  1.00  0.00           H  
ATOM    466  N   SER A  29       7.141  32.089  39.707  1.00  0.00           N  
ATOM    467  CA  SER A  29       7.205  32.137  41.174  1.00  0.00           C  
ATOM    468  C   SER A  29       8.194  33.213  41.627  1.00  0.00           C  
ATOM    469  O   SER A  29       7.941  33.932  42.603  1.00  0.00           O  
ATOM    470  CB  SER A  29       7.597  30.788  41.726  1.00  0.00           C  
ATOM    471  OG  SER A  29       6.595  29.837  41.499  1.00  0.00           O  
ATOM    472  H   SER A  29       7.408  31.219  39.228  1.00  0.00           H  
ATOM    473  HA  SER A  29       6.245  32.397  41.580  1.00  0.00           H  
ATOM    474 1HB  SER A  29       8.515  30.457  41.256  1.00  0.00           H  
ATOM    475 2HB  SER A  29       7.794  30.878  42.766  1.00  0.00           H  
ATOM    476  HG  SER A  29       6.888  29.035  41.937  1.00  0.00           H  
ATOM    477  N   HIS A  30       9.293  33.358  40.881  1.00  0.00           N  
ATOM    478  CA  HIS A  30      10.300  34.372  41.148  1.00  0.00           C  
ATOM    479  C   HIS A  30       9.668  35.762  41.049  1.00  0.00           C  
ATOM    480  O   HIS A  30       9.845  36.595  41.946  1.00  0.00           O  
ATOM    481  CB  HIS A  30      11.451  34.274  40.148  1.00  0.00           C  
ATOM    482  CG  HIS A  30      12.477  35.245  40.367  1.00  0.00           C  
ATOM    483  ND1 HIS A  30      13.409  35.125  41.358  1.00  0.00           N  
ATOM    484  CD2 HIS A  30      12.740  36.395  39.725  1.00  0.00           C  
ATOM    485  CE1 HIS A  30      14.205  36.176  41.323  1.00  0.00           C  
ATOM    486  NE2 HIS A  30      13.808  36.960  40.343  1.00  0.00           N  
ATOM    487  H   HIS A  30       9.454  32.687  40.128  1.00  0.00           H  
ATOM    488  HA  HIS A  30      10.701  34.247  42.153  1.00  0.00           H  
ATOM    489 1HB  HIS A  30      11.885  33.271  40.172  1.00  0.00           H  
ATOM    490 2HB  HIS A  30      11.085  34.456  39.168  1.00  0.00           H  
ATOM    491  HD1 HIS A  30      13.492  34.317  41.989  1.00  0.00           H  
ATOM    492  HD2 HIS A  30      12.263  36.897  38.881  1.00  0.00           H  
ATOM    493  HE1 HIS A  30      15.008  36.284  42.043  1.00  0.00           H  
ATOM    494  N   HIS A  31       8.904  36.006  39.978  1.00  0.00           N  
ATOM    495  CA  HIS A  31       8.261  37.295  39.805  1.00  0.00           C  
ATOM    496  C   HIS A  31       7.236  37.557  40.890  1.00  0.00           C  
ATOM    497  O   HIS A  31       7.132  38.684  41.376  1.00  0.00           O  
ATOM    498  CB  HIS A  31       7.613  37.414  38.423  1.00  0.00           C  
ATOM    499  CG  HIS A  31       8.588  37.717  37.319  1.00  0.00           C  
ATOM    500  ND1 HIS A  31       9.178  38.961  37.187  1.00  0.00           N  
ATOM    501  CD2 HIS A  31       9.070  36.963  36.299  1.00  0.00           C  
ATOM    502  CE1 HIS A  31       9.975  38.964  36.143  1.00  0.00           C  
ATOM    503  NE2 HIS A  31       9.939  37.762  35.577  1.00  0.00           N  
ATOM    504  H   HIS A  31       8.829  35.292  39.246  1.00  0.00           H  
ATOM    505  HA  HIS A  31       9.011  38.071  39.874  1.00  0.00           H  
ATOM    506 1HB  HIS A  31       7.114  36.470  38.184  1.00  0.00           H  
ATOM    507 2HB  HIS A  31       6.853  38.193  38.440  1.00  0.00           H  
ATOM    508  HD1 HIS A  31       9.024  39.757  37.775  1.00  0.00           H  
ATOM    509  HD2 HIS A  31       8.897  35.933  35.990  1.00  0.00           H  
ATOM    510  HE1 HIS A  31      10.532  39.867  35.879  1.00  0.00           H  
ATOM    511  N   ALA A  32       6.494  36.536  41.318  1.00  0.00           N  
ATOM    512  CA  ALA A  32       5.538  36.771  42.385  1.00  0.00           C  
ATOM    513  C   ALA A  32       6.237  37.252  43.650  1.00  0.00           C  
ATOM    514  O   ALA A  32       5.741  38.154  44.334  1.00  0.00           O  
ATOM    515  CB  ALA A  32       4.781  35.517  42.666  1.00  0.00           C  
ATOM    516  H   ALA A  32       6.559  35.624  40.852  1.00  0.00           H  
ATOM    517  HA  ALA A  32       4.848  37.541  42.058  1.00  0.00           H  
ATOM    518 1HB  ALA A  32       4.038  35.689  43.433  1.00  0.00           H  
ATOM    519 2HB  ALA A  32       4.316  35.239  41.755  1.00  0.00           H  
ATOM    520 3HB  ALA A  32       5.467  34.734  42.987  1.00  0.00           H  
ATOM    521  N   GLU A  33       7.408  36.685  43.956  1.00  0.00           N  
ATOM    522  CA  GLU A  33       8.129  37.151  45.125  1.00  0.00           C  
ATOM    523  C   GLU A  33       8.573  38.595  44.928  1.00  0.00           C  
ATOM    524  O   GLU A  33       8.498  39.398  45.865  1.00  0.00           O  
ATOM    525  CB  GLU A  33       9.325  36.263  45.456  1.00  0.00           C  
ATOM    526  CG  GLU A  33      10.017  36.662  46.766  1.00  0.00           C  
ATOM    527  CD  GLU A  33      11.130  35.744  47.172  1.00  0.00           C  
ATOM    528  OE1 GLU A  33      11.462  34.871  46.413  1.00  0.00           O  
ATOM    529  OE2 GLU A  33      11.629  35.895  48.265  1.00  0.00           O  
ATOM    530  H   GLU A  33       7.752  35.889  43.402  1.00  0.00           H  
ATOM    531  HA  GLU A  33       7.452  37.137  45.971  1.00  0.00           H  
ATOM    532 1HB  GLU A  33       9.001  35.226  45.530  1.00  0.00           H  
ATOM    533 2HB  GLU A  33      10.057  36.321  44.646  1.00  0.00           H  
ATOM    534 1HG  GLU A  33      10.425  37.658  46.636  1.00  0.00           H  
ATOM    535 2HG  GLU A  33       9.278  36.709  47.563  1.00  0.00           H  
ATOM    536  N   LEU A  34       9.026  38.939  43.714  1.00  0.00           N  
ATOM    537  CA  LEU A  34       9.476  40.301  43.450  1.00  0.00           C  
ATOM    538  C   LEU A  34       8.320  41.283  43.598  1.00  0.00           C  
ATOM    539  O   LEU A  34       8.507  42.385  44.121  1.00  0.00           O  
ATOM    540  CB  LEU A  34      10.026  40.444  42.025  1.00  0.00           C  
ATOM    541  CG  LEU A  34      11.317  39.675  41.668  1.00  0.00           C  
ATOM    542  CD1 LEU A  34      11.575  39.852  40.174  1.00  0.00           C  
ATOM    543  CD2 LEU A  34      12.488  40.155  42.493  1.00  0.00           C  
ATOM    544  H   LEU A  34       9.117  38.206  42.999  1.00  0.00           H  
ATOM    545  HA  LEU A  34      10.234  40.566  44.182  1.00  0.00           H  
ATOM    546 1HB  LEU A  34       9.253  40.117  41.337  1.00  0.00           H  
ATOM    547 2HB  LEU A  34      10.211  41.499  41.840  1.00  0.00           H  
ATOM    548  HG  LEU A  34      11.174  38.621  41.858  1.00  0.00           H  
ATOM    549 1HD1 LEU A  34      12.461  39.302  39.893  1.00  0.00           H  
ATOM    550 2HD1 LEU A  34      10.741  39.483  39.608  1.00  0.00           H  
ATOM    551 3HD1 LEU A  34      11.721  40.905  39.954  1.00  0.00           H  
ATOM    552 1HD2 LEU A  34      13.372  39.582  42.209  1.00  0.00           H  
ATOM    553 2HD2 LEU A  34      12.666  41.214  42.309  1.00  0.00           H  
ATOM    554 3HD2 LEU A  34      12.297  40.000  43.546  1.00  0.00           H  
ATOM    555  N   LEU A  35       7.120  40.889  43.158  1.00  0.00           N  
ATOM    556  CA  LEU A  35       5.962  41.754  43.306  1.00  0.00           C  
ATOM    557  C   LEU A  35       5.630  41.943  44.768  1.00  0.00           C  
ATOM    558  O   LEU A  35       5.377  43.064  45.206  1.00  0.00           O  
ATOM    559  CB  LEU A  35       4.754  41.145  42.598  1.00  0.00           C  
ATOM    560  CG  LEU A  35       4.736  41.143  41.079  1.00  0.00           C  
ATOM    561  CD1 LEU A  35       3.603  40.236  40.622  1.00  0.00           C  
ATOM    562  CD2 LEU A  35       4.500  42.571  40.570  1.00  0.00           C  
ATOM    563  H   LEU A  35       7.043  39.988  42.677  1.00  0.00           H  
ATOM    564  HA  LEU A  35       6.198  42.722  42.881  1.00  0.00           H  
ATOM    565 1HB  LEU A  35       4.746  40.113  42.873  1.00  0.00           H  
ATOM    566 2HB  LEU A  35       3.842  41.615  42.963  1.00  0.00           H  
ATOM    567  HG  LEU A  35       5.679  40.759  40.688  1.00  0.00           H  
ATOM    568 1HD1 LEU A  35       3.559  40.221  39.533  1.00  0.00           H  
ATOM    569 2HD1 LEU A  35       3.767  39.232  40.984  1.00  0.00           H  
ATOM    570 3HD1 LEU A  35       2.677  40.608  41.019  1.00  0.00           H  
ATOM    571 1HD2 LEU A  35       4.466  42.563  39.480  1.00  0.00           H  
ATOM    572 2HD2 LEU A  35       3.552  42.946  40.958  1.00  0.00           H  
ATOM    573 3HD2 LEU A  35       5.300  43.224  40.892  1.00  0.00           H  
ATOM    574  N   ALA A  36       5.705  40.885  45.566  1.00  0.00           N  
ATOM    575  CA  ALA A  36       5.429  41.048  46.980  1.00  0.00           C  
ATOM    576  C   ALA A  36       6.423  42.024  47.593  1.00  0.00           C  
ATOM    577  O   ALA A  36       6.068  42.860  48.426  1.00  0.00           O  
ATOM    578  CB  ALA A  36       5.454  39.712  47.662  1.00  0.00           C  
ATOM    579  H   ALA A  36       5.893  39.951  45.175  1.00  0.00           H  
ATOM    580  HA  ALA A  36       4.442  41.490  47.090  1.00  0.00           H  
ATOM    581 1HB  ALA A  36       5.228  39.820  48.694  1.00  0.00           H  
ATOM    582 2HB  ALA A  36       4.712  39.100  47.191  1.00  0.00           H  
ATOM    583 3HB  ALA A  36       6.440  39.261  47.550  1.00  0.00           H  
ATOM    584  N   LYS A  37       7.684  41.972  47.155  1.00  0.00           N  
ATOM    585  CA  LYS A  37       8.639  42.926  47.696  1.00  0.00           C  
ATOM    586  C   LYS A  37       8.279  44.358  47.266  1.00  0.00           C  
ATOM    587  O   LYS A  37       8.255  45.265  48.096  1.00  0.00           O  
ATOM    588  CB  LYS A  37      10.060  42.555  47.263  1.00  0.00           C  
ATOM    589  CG  LYS A  37      10.594  41.296  47.950  1.00  0.00           C  
ATOM    590  CD  LYS A  37      11.991  40.902  47.460  1.00  0.00           C  
ATOM    591  CE  LYS A  37      12.491  39.661  48.207  1.00  0.00           C  
ATOM    592  NZ  LYS A  37      13.810  39.178  47.713  1.00  0.00           N  
ATOM    593  H   LYS A  37       7.968  41.227  46.511  1.00  0.00           H  
ATOM    594  HA  LYS A  37       8.590  42.882  48.782  1.00  0.00           H  
ATOM    595 1HB  LYS A  37      10.078  42.384  46.187  1.00  0.00           H  
ATOM    596 2HB  LYS A  37      10.735  43.381  47.478  1.00  0.00           H  
ATOM    597 1HG  LYS A  37      10.630  41.468  49.025  1.00  0.00           H  
ATOM    598 2HG  LYS A  37       9.908  40.470  47.761  1.00  0.00           H  
ATOM    599 1HD  LYS A  37      11.947  40.677  46.392  1.00  0.00           H  
ATOM    600 2HD  LYS A  37      12.686  41.725  47.617  1.00  0.00           H  
ATOM    601 1HE  LYS A  37      12.582  39.904  49.263  1.00  0.00           H  
ATOM    602 2HE  LYS A  37      11.763  38.865  48.095  1.00  0.00           H  
ATOM    603 1HZ  LYS A  37      14.077  38.358  48.247  1.00  0.00           H  
ATOM    604 2HZ  LYS A  37      13.737  38.926  46.737  1.00  0.00           H  
ATOM    605 3HZ  LYS A  37      14.506  39.898  47.827  1.00  0.00           H  
ATOM    606  N   LYS A  38       7.885  44.548  45.999  1.00  0.00           N  
ATOM    607  CA  LYS A  38       7.511  45.873  45.479  1.00  0.00           C  
ATOM    608  C   LYS A  38       6.289  46.449  46.187  1.00  0.00           C  
ATOM    609  O   LYS A  38       6.191  47.658  46.408  1.00  0.00           O  
ATOM    610  CB  LYS A  38       7.237  45.821  43.974  1.00  0.00           C  
ATOM    611  CG  LYS A  38       8.470  45.624  43.103  1.00  0.00           C  
ATOM    612  CD  LYS A  38       8.098  45.556  41.622  1.00  0.00           C  
ATOM    613  CE  LYS A  38       9.333  45.370  40.743  1.00  0.00           C  
ATOM    614  NZ  LYS A  38       8.984  45.315  39.290  1.00  0.00           N  
ATOM    615  H   LYS A  38       7.925  43.751  45.356  1.00  0.00           H  
ATOM    616  HA  LYS A  38       8.344  46.552  45.655  1.00  0.00           H  
ATOM    617 1HB  LYS A  38       6.547  45.004  43.767  1.00  0.00           H  
ATOM    618 2HB  LYS A  38       6.748  46.743  43.666  1.00  0.00           H  
ATOM    619 1HG  LYS A  38       9.154  46.457  43.262  1.00  0.00           H  
ATOM    620 2HG  LYS A  38       8.977  44.710  43.391  1.00  0.00           H  
ATOM    621 1HD  LYS A  38       7.424  44.713  41.463  1.00  0.00           H  
ATOM    622 2HD  LYS A  38       7.585  46.471  41.330  1.00  0.00           H  
ATOM    623 1HE  LYS A  38      10.016  46.201  40.911  1.00  0.00           H  
ATOM    624 2HE  LYS A  38       9.831  44.439  41.022  1.00  0.00           H  
ATOM    625 1HZ  LYS A  38       9.827  45.194  38.747  1.00  0.00           H  
ATOM    626 2HZ  LYS A  38       8.361  44.542  39.113  1.00  0.00           H  
ATOM    627 3HZ  LYS A  38       8.533  46.177  39.017  1.00  0.00           H  
ATOM    628  N   LEU A  39       5.377  45.567  46.569  1.00  0.00           N  
ATOM    629  CA  LEU A  39       4.133  45.915  47.232  1.00  0.00           C  
ATOM    630  C   LEU A  39       4.239  45.900  48.759  1.00  0.00           C  
ATOM    631  O   LEU A  39       3.235  46.110  49.442  1.00  0.00           O  
ATOM    632  CB  LEU A  39       3.018  44.936  46.814  1.00  0.00           C  
ATOM    633  CG  LEU A  39       2.203  45.231  45.516  1.00  0.00           C  
ATOM    634  CD1 LEU A  39       3.098  45.193  44.253  1.00  0.00           C  
ATOM    635  CD2 LEU A  39       1.105  44.187  45.412  1.00  0.00           C  
ATOM    636  H   LEU A  39       5.521  44.590  46.294  1.00  0.00           H  
ATOM    637  HA  LEU A  39       3.855  46.920  46.922  1.00  0.00           H  
ATOM    638 1HB  LEU A  39       3.474  43.957  46.686  1.00  0.00           H  
ATOM    639 2HB  LEU A  39       2.304  44.871  47.632  1.00  0.00           H  
ATOM    640  HG  LEU A  39       1.763  46.224  45.590  1.00  0.00           H  
ATOM    641 1HD1 LEU A  39       2.489  45.401  43.375  1.00  0.00           H  
ATOM    642 2HD1 LEU A  39       3.880  45.942  44.326  1.00  0.00           H  
ATOM    643 3HD1 LEU A  39       3.544  44.215  44.146  1.00  0.00           H  
ATOM    644 1HD2 LEU A  39       0.503  44.380  44.531  1.00  0.00           H  
ATOM    645 2HD2 LEU A  39       1.555  43.210  45.334  1.00  0.00           H  
ATOM    646 3HD2 LEU A  39       0.471  44.227  46.297  1.00  0.00           H  
ATOM    647  N   ASN A  40       5.435  45.627  49.304  1.00  0.00           N  
ATOM    648  CA  ASN A  40       5.667  45.542  50.745  1.00  0.00           C  
ATOM    649  C   ASN A  40       4.758  44.523  51.433  1.00  0.00           C  
ATOM    650  O   ASN A  40       4.236  44.779  52.524  1.00  0.00           O  
ATOM    651  CB  ASN A  40       5.496  46.910  51.388  1.00  0.00           C  
ATOM    652  CG  ASN A  40       6.484  47.916  50.881  1.00  0.00           C  
ATOM    653  OD1 ASN A  40       7.688  47.645  50.776  1.00  0.00           O  
ATOM    654  ND2 ASN A  40       5.996  49.088  50.556  1.00  0.00           N  
ATOM    655  H   ASN A  40       6.249  45.480  48.699  1.00  0.00           H  
ATOM    656  HA  ASN A  40       6.696  45.208  50.894  1.00  0.00           H  
ATOM    657 1HB  ASN A  40       4.491  47.287  51.218  1.00  0.00           H  
ATOM    658 2HB  ASN A  40       5.624  46.817  52.464  1.00  0.00           H  
ATOM    659 1HD2 ASN A  40       6.603  49.803  50.207  1.00  0.00           H  
ATOM    660 2HD2 ASN A  40       5.017  49.265  50.651  1.00  0.00           H  
ATOM    661  N   THR A  41       4.574  43.369  50.798  1.00  0.00           N  
ATOM    662  CA  THR A  41       3.725  42.313  51.327  1.00  0.00           C  
ATOM    663  C   THR A  41       4.269  40.898  51.149  1.00  0.00           C  
ATOM    664  O   THR A  41       5.461  40.685  50.918  1.00  0.00           O  
ATOM    665  CB  THR A  41       2.316  42.405  50.740  1.00  0.00           C  
ATOM    666  OG1 THR A  41       1.483  41.490  51.449  1.00  0.00           O  
ATOM    667  CG2 THR A  41       2.314  42.072  49.228  1.00  0.00           C  
ATOM    668  H   THR A  41       5.051  43.227  49.906  1.00  0.00           H  
ATOM    669  HA  THR A  41       3.628  42.477  52.399  1.00  0.00           H  
ATOM    670  HB  THR A  41       1.938  43.418  50.886  1.00  0.00           H  
ATOM    671  HG1 THR A  41       0.531  41.725  51.322  1.00  0.00           H  
ATOM    672 1HG2 THR A  41       1.299  42.155  48.843  1.00  0.00           H  
ATOM    673 2HG2 THR A  41       2.955  42.774  48.717  1.00  0.00           H  
ATOM    674 3HG2 THR A  41       2.676  41.069  49.048  1.00  0.00           H  
ATOM    675  N   SER A  42       3.386  39.927  51.370  1.00  0.00           N  
ATOM    676  CA  SER A  42       3.679  38.503  51.303  1.00  0.00           C  
ATOM    677  C   SER A  42       3.346  37.862  49.954  1.00  0.00           C  
ATOM    678  O   SER A  42       2.502  38.338  49.178  1.00  0.00           O  
ATOM    679  CB  SER A  42       2.913  37.767  52.386  1.00  0.00           C  
ATOM    680  OG  SER A  42       3.328  38.156  53.670  1.00  0.00           O  
ATOM    681  H   SER A  42       2.435  40.214  51.583  1.00  0.00           H  
ATOM    682  HA  SER A  42       4.747  38.371  51.482  1.00  0.00           H  
ATOM    683 1HB  SER A  42       1.846  37.972  52.269  1.00  0.00           H  
ATOM    684 2HB  SER A  42       3.053  36.693  52.264  1.00  0.00           H  
ATOM    685  HG  SER A  42       2.833  37.611  54.284  1.00  0.00           H  
ATOM    686  N   VAL A  43       4.012  36.740  49.694  1.00  0.00           N  
ATOM    687  CA  VAL A  43       3.786  35.949  48.491  1.00  0.00           C  
ATOM    688  C   VAL A  43       3.538  34.483  48.829  1.00  0.00           C  
ATOM    689  O   VAL A  43       4.184  33.930  49.722  1.00  0.00           O  
ATOM    690  CB  VAL A  43       5.011  36.040  47.542  1.00  0.00           C  
ATOM    691  CG1 VAL A  43       6.275  35.460  48.192  1.00  0.00           C  
ATOM    692  CG2 VAL A  43       4.715  35.347  46.276  1.00  0.00           C  
ATOM    693  H   VAL A  43       4.687  36.420  50.375  1.00  0.00           H  
ATOM    694  HA  VAL A  43       2.908  36.339  47.972  1.00  0.00           H  
ATOM    695  HB  VAL A  43       5.206  37.042  47.334  1.00  0.00           H  
ATOM    696 1HG1 VAL A  43       7.111  35.551  47.520  1.00  0.00           H  
ATOM    697 2HG1 VAL A  43       6.495  36.003  49.105  1.00  0.00           H  
ATOM    698 3HG1 VAL A  43       6.143  34.408  48.419  1.00  0.00           H  
ATOM    699 1HG2 VAL A  43       5.556  35.435  45.622  1.00  0.00           H  
ATOM    700 2HG2 VAL A  43       4.536  34.324  46.466  1.00  0.00           H  
ATOM    701 3HG2 VAL A  43       3.839  35.788  45.811  1.00  0.00           H  
ATOM    702  N   ARG A  44       2.634  33.850  48.088  1.00  0.00           N  
ATOM    703  CA  ARG A  44       2.415  32.420  48.226  1.00  0.00           C  
ATOM    704  C   ARG A  44       2.406  31.775  46.844  1.00  0.00           C  
ATOM    705  O   ARG A  44       1.904  32.360  45.879  1.00  0.00           O  
ATOM    706  CB  ARG A  44       1.113  32.132  48.966  1.00  0.00           C  
ATOM    707  CG  ARG A  44      -0.197  32.578  48.275  1.00  0.00           C  
ATOM    708  CD  ARG A  44      -1.367  32.281  49.158  1.00  0.00           C  
ATOM    709  NE  ARG A  44      -2.679  32.633  48.571  1.00  0.00           N  
ATOM    710  CZ  ARG A  44      -3.859  32.510  49.216  1.00  0.00           C  
ATOM    711  NH1 ARG A  44      -3.912  32.058  50.457  1.00  0.00           N  
ATOM    712  NH2 ARG A  44      -4.967  32.847  48.582  1.00  0.00           N  
ATOM    713  H   ARG A  44       2.103  34.394  47.402  1.00  0.00           H  
ATOM    714  HA  ARG A  44       3.237  31.991  48.799  1.00  0.00           H  
ATOM    715 1HB  ARG A  44       1.034  31.061  49.143  1.00  0.00           H  
ATOM    716 2HB  ARG A  44       1.146  32.620  49.939  1.00  0.00           H  
ATOM    717 1HG  ARG A  44      -0.165  33.652  48.080  1.00  0.00           H  
ATOM    718 2HG  ARG A  44      -0.332  32.041  47.335  1.00  0.00           H  
ATOM    719 1HD  ARG A  44      -1.371  31.215  49.380  1.00  0.00           H  
ATOM    720 2HD  ARG A  44      -1.250  32.844  50.083  1.00  0.00           H  
ATOM    721  HE  ARG A  44      -2.732  32.994  47.599  1.00  0.00           H  
ATOM    722 1HH1 ARG A  44      -3.066  31.799  50.940  1.00  0.00           H  
ATOM    723 2HH1 ARG A  44      -4.802  31.970  50.925  1.00  0.00           H  
ATOM    724 1HH2 ARG A  44      -4.897  33.197  47.611  1.00  0.00           H  
ATOM    725 2HH2 ARG A  44      -5.863  32.768  49.031  1.00  0.00           H  
ATOM    726  N   TYR A  45       2.971  30.573  46.738  1.00  0.00           N  
ATOM    727  CA  TYR A  45       2.979  29.857  45.465  1.00  0.00           C  
ATOM    728  C   TYR A  45       3.323  28.387  45.523  1.00  0.00           C  
ATOM    729  O   TYR A  45       3.928  27.906  46.487  1.00  0.00           O  
ATOM    730  CB  TYR A  45       3.924  30.514  44.463  1.00  0.00           C  
ATOM    731  CG  TYR A  45       5.317  30.803  44.910  1.00  0.00           C  
ATOM    732  CD1 TYR A  45       6.283  29.821  45.029  1.00  0.00           C  
ATOM    733  CD2 TYR A  45       5.640  32.115  45.124  1.00  0.00           C  
ATOM    734  CE1 TYR A  45       7.566  30.177  45.406  1.00  0.00           C  
ATOM    735  CE2 TYR A  45       6.908  32.483  45.488  1.00  0.00           C  
ATOM    736  CZ  TYR A  45       7.874  31.520  45.636  1.00  0.00           C  
ATOM    737  OH  TYR A  45       9.155  31.870  45.991  1.00  0.00           O  
ATOM    738  H   TYR A  45       3.390  30.140  47.551  1.00  0.00           H  
ATOM    739  HA  TYR A  45       1.972  29.917  45.050  1.00  0.00           H  
ATOM    740 1HB  TYR A  45       3.984  29.884  43.575  1.00  0.00           H  
ATOM    741 2HB  TYR A  45       3.499  31.449  44.174  1.00  0.00           H  
ATOM    742  HD1 TYR A  45       6.042  28.776  44.834  1.00  0.00           H  
ATOM    743  HD2 TYR A  45       4.872  32.858  44.985  1.00  0.00           H  
ATOM    744  HE1 TYR A  45       8.335  29.413  45.511  1.00  0.00           H  
ATOM    745  HE2 TYR A  45       7.151  33.532  45.649  1.00  0.00           H  
ATOM    746  HH  TYR A  45       9.224  32.832  46.078  1.00  0.00           H  
ATOM    747  N   SER A  46       2.992  27.695  44.430  1.00  0.00           N  
ATOM    748  CA  SER A  46       3.439  26.319  44.226  1.00  0.00           C  
ATOM    749  C   SER A  46       3.559  25.957  42.742  1.00  0.00           C  
ATOM    750  O   SER A  46       2.888  26.528  41.867  1.00  0.00           O  
ATOM    751  CB  SER A  46       2.511  25.329  44.913  1.00  0.00           C  
ATOM    752  OG  SER A  46       1.244  25.310  44.319  1.00  0.00           O  
ATOM    753  H   SER A  46       2.435  28.173  43.710  1.00  0.00           H  
ATOM    754  HA  SER A  46       4.429  26.218  44.674  1.00  0.00           H  
ATOM    755 1HB  SER A  46       2.949  24.332  44.861  1.00  0.00           H  
ATOM    756 2HB  SER A  46       2.418  25.590  45.966  1.00  0.00           H  
ATOM    757  HG  SER A  46       0.729  24.673  44.818  1.00  0.00           H  
ATOM    758  N   ILE A  47       4.435  24.985  42.468  1.00  0.00           N  
ATOM    759  CA  ILE A  47       4.636  24.443  41.128  1.00  0.00           C  
ATOM    760  C   ILE A  47       4.452  22.938  41.146  1.00  0.00           C  
ATOM    761  O   ILE A  47       5.077  22.252  41.960  1.00  0.00           O  
ATOM    762  CB  ILE A  47       6.055  24.758  40.585  1.00  0.00           C  
ATOM    763  CG1 ILE A  47       6.269  26.284  40.546  1.00  0.00           C  
ATOM    764  CG2 ILE A  47       6.211  24.144  39.146  1.00  0.00           C  
ATOM    765  CD1 ILE A  47       7.684  26.732  40.283  1.00  0.00           C  
ATOM    766  H   ILE A  47       4.957  24.579  43.234  1.00  0.00           H  
ATOM    767  HA  ILE A  47       3.893  24.867  40.457  1.00  0.00           H  
ATOM    768  HB  ILE A  47       6.806  24.330  41.246  1.00  0.00           H  
ATOM    769 1HG1 ILE A  47       5.644  26.684  39.782  1.00  0.00           H  
ATOM    770 2HG1 ILE A  47       5.968  26.709  41.493  1.00  0.00           H  
ATOM    771 1HG2 ILE A  47       7.197  24.351  38.751  1.00  0.00           H  
ATOM    772 2HG2 ILE A  47       6.077  23.064  39.175  1.00  0.00           H  
ATOM    773 3HG2 ILE A  47       5.455  24.577  38.486  1.00  0.00           H  
ATOM    774 1HD1 ILE A  47       7.706  27.816  40.276  1.00  0.00           H  
ATOM    775 2HD1 ILE A  47       8.343  26.360  41.067  1.00  0.00           H  
ATOM    776 3HD1 ILE A  47       8.031  26.368  39.328  1.00  0.00           H  
ATOM    777  N   THR A  48       3.625  22.419  40.247  1.00  0.00           N  
ATOM    778  CA  THR A  48       3.435  20.975  40.166  1.00  0.00           C  
ATOM    779  C   THR A  48       3.612  20.492  38.735  1.00  0.00           C  
ATOM    780  O   THR A  48       3.400  21.245  37.777  1.00  0.00           O  
ATOM    781  CB  THR A  48       2.034  20.558  40.653  1.00  0.00           C  
ATOM    782  OG1 THR A  48       1.039  21.108  39.773  1.00  0.00           O  
ATOM    783  CG2 THR A  48       1.792  21.091  42.073  1.00  0.00           C  
ATOM    784  H   THR A  48       3.133  23.052  39.608  1.00  0.00           H  
ATOM    785  HA  THR A  48       4.185  20.482  40.785  1.00  0.00           H  
ATOM    786  HB  THR A  48       1.955  19.471  40.651  1.00  0.00           H  
ATOM    787  HG1 THR A  48       1.096  20.686  38.905  1.00  0.00           H  
ATOM    788 1HG2 THR A  48       0.802  20.791  42.407  1.00  0.00           H  
ATOM    789 2HG2 THR A  48       2.546  20.680  42.745  1.00  0.00           H  
ATOM    790 3HG2 THR A  48       1.857  22.177  42.078  1.00  0.00           H  
ATOM    791  N   VAL A  49       3.968  19.216  38.579  1.00  0.00           N  
ATOM    792  CA  VAL A  49       4.082  18.630  37.250  1.00  0.00           C  
ATOM    793  C   VAL A  49       3.307  17.329  37.174  1.00  0.00           C  
ATOM    794  O   VAL A  49       3.497  16.449  38.016  1.00  0.00           O  
ATOM    795  CB  VAL A  49       5.560  18.349  36.881  1.00  0.00           C  
ATOM    796  CG1 VAL A  49       5.643  17.741  35.429  1.00  0.00           C  
ATOM    797  CG2 VAL A  49       6.366  19.635  37.018  1.00  0.00           C  
ATOM    798  H   VAL A  49       4.139  18.642  39.395  1.00  0.00           H  
ATOM    799  HA  VAL A  49       3.662  19.321  36.520  1.00  0.00           H  
ATOM    800  HB  VAL A  49       5.970  17.600  37.558  1.00  0.00           H  
ATOM    801 1HG1 VAL A  49       6.684  17.536  35.181  1.00  0.00           H  
ATOM    802 2HG1 VAL A  49       5.081  16.811  35.371  1.00  0.00           H  
ATOM    803 3HG1 VAL A  49       5.231  18.449  34.710  1.00  0.00           H  
ATOM    804 1HG2 VAL A  49       7.407  19.448  36.760  1.00  0.00           H  
ATOM    805 2HG2 VAL A  49       5.953  20.361  36.365  1.00  0.00           H  
ATOM    806 3HG2 VAL A  49       6.315  20.005  38.036  1.00  0.00           H  
ATOM    807  N   THR A  50       2.470  17.189  36.152  1.00  0.00           N  
ATOM    808  CA  THR A  50       1.741  15.941  35.958  1.00  0.00           C  
ATOM    809  C   THR A  50       1.999  15.383  34.560  1.00  0.00           C  
ATOM    810  O   THR A  50       2.351  16.117  33.631  1.00  0.00           O  
ATOM    811  CB  THR A  50       0.225  16.129  36.178  1.00  0.00           C  
ATOM    812  OG1 THR A  50      -0.293  17.053  35.213  1.00  0.00           O  
ATOM    813  CG2 THR A  50      -0.028  16.681  37.580  1.00  0.00           C  
ATOM    814  H   THR A  50       2.336  17.981  35.512  1.00  0.00           H  
ATOM    815  HA  THR A  50       2.100  15.207  36.679  1.00  0.00           H  
ATOM    816  HB  THR A  50      -0.282  15.170  36.066  1.00  0.00           H  
ATOM    817  HG1 THR A  50      -0.256  16.664  34.331  1.00  0.00           H  
ATOM    818 1HG2 THR A  50      -1.098  16.809  37.731  1.00  0.00           H  
ATOM    819 2HG2 THR A  50       0.365  15.983  38.320  1.00  0.00           H  
ATOM    820 3HG2 THR A  50       0.467  17.643  37.693  1.00  0.00           H  
ATOM    821  N   GLU A  51       1.782  14.082  34.385  1.00  0.00           N  
ATOM    822  CA  GLU A  51       1.981  13.470  33.073  1.00  0.00           C  
ATOM    823  C   GLU A  51       0.681  12.999  32.444  1.00  0.00           C  
ATOM    824  O   GLU A  51      -0.092  12.265  33.065  1.00  0.00           O  
ATOM    825  CB  GLU A  51       2.960  12.299  33.168  1.00  0.00           C  
ATOM    826  CG  GLU A  51       3.242  11.612  31.833  1.00  0.00           C  
ATOM    827  CD  GLU A  51       4.230  10.510  31.943  1.00  0.00           C  
ATOM    828  OE1 GLU A  51       4.864  10.392  32.976  1.00  0.00           O  
ATOM    829  OE2 GLU A  51       4.363   9.761  31.002  1.00  0.00           O  
ATOM    830  H   GLU A  51       1.487  13.511  35.166  1.00  0.00           H  
ATOM    831  HA  GLU A  51       2.418  14.213  32.414  1.00  0.00           H  
ATOM    832 1HB  GLU A  51       3.910  12.653  33.568  1.00  0.00           H  
ATOM    833 2HB  GLU A  51       2.569  11.551  33.856  1.00  0.00           H  
ATOM    834 1HG  GLU A  51       2.316  11.201  31.434  1.00  0.00           H  
ATOM    835 2HG  GLU A  51       3.610  12.359  31.122  1.00  0.00           H  
ATOM    836  N   GLU A  52       0.448  13.425  31.207  1.00  0.00           N  
ATOM    837  CA  GLU A  52      -0.756  13.034  30.483  1.00  0.00           C  
ATOM    838  C   GLU A  52      -0.469  12.749  29.016  1.00  0.00           C  
ATOM    839  O   GLU A  52       0.004  13.606  28.276  1.00  0.00           O  
ATOM    840  CB  GLU A  52      -1.816  14.123  30.622  1.00  0.00           C  
ATOM    841  CG  GLU A  52      -3.129  13.830  29.927  1.00  0.00           C  
ATOM    842  CD  GLU A  52      -4.184  14.870  30.212  1.00  0.00           C  
ATOM    843  OE1 GLU A  52      -4.003  15.667  31.122  1.00  0.00           O  
ATOM    844  OE2 GLU A  52      -5.160  14.894  29.507  1.00  0.00           O  
ATOM    845  H   GLU A  52       1.156  14.030  30.778  1.00  0.00           H  
ATOM    846  HA  GLU A  52      -1.145  12.121  30.931  1.00  0.00           H  
ATOM    847 1HB  GLU A  52      -2.022  14.289  31.680  1.00  0.00           H  
ATOM    848 2HB  GLU A  52      -1.421  15.051  30.220  1.00  0.00           H  
ATOM    849 1HG  GLU A  52      -2.955  13.805  28.854  1.00  0.00           H  
ATOM    850 2HG  GLU A  52      -3.489  12.849  30.233  1.00  0.00           H  
ATOM    851  N   ASN A  53      -0.777  11.526  28.587  1.00  0.00           N  
ATOM    852  CA  ASN A  53      -0.555  11.074  27.212  1.00  0.00           C  
ATOM    853  C   ASN A  53       0.907  11.261  26.791  1.00  0.00           C  
ATOM    854  O   ASN A  53       1.199  11.625  25.651  1.00  0.00           O  
ATOM    855  CB  ASN A  53      -1.483  11.798  26.255  1.00  0.00           C  
ATOM    856  CG  ASN A  53      -2.926  11.556  26.568  1.00  0.00           C  
ATOM    857  OD1 ASN A  53      -3.324  10.456  26.982  1.00  0.00           O  
ATOM    858  ND2 ASN A  53      -3.727  12.571  26.379  1.00  0.00           N  
ATOM    859  H   ASN A  53      -1.182  10.877  29.248  1.00  0.00           H  
ATOM    860  HA  ASN A  53      -0.770  10.004  27.162  1.00  0.00           H  
ATOM    861 1HB  ASN A  53      -1.292  12.869  26.275  1.00  0.00           H  
ATOM    862 2HB  ASN A  53      -1.289  11.457  25.239  1.00  0.00           H  
ATOM    863 1HD2 ASN A  53      -4.704  12.492  26.577  1.00  0.00           H  
ATOM    864 2HD2 ASN A  53      -3.359  13.440  26.047  1.00  0.00           H  
ATOM    865  N   GLY A  54       1.824  11.047  27.733  1.00  0.00           N  
ATOM    866  CA  GLY A  54       3.260  11.165  27.490  1.00  0.00           C  
ATOM    867  C   GLY A  54       3.791  12.606  27.554  1.00  0.00           C  
ATOM    868  O   GLY A  54       4.995  12.833  27.370  1.00  0.00           O  
ATOM    869  H   GLY A  54       1.514  10.733  28.642  1.00  0.00           H  
ATOM    870 1HA  GLY A  54       3.787  10.561  28.232  1.00  0.00           H  
ATOM    871 2HA  GLY A  54       3.492  10.736  26.517  1.00  0.00           H  
ATOM    872  N   GLN A  55       2.913  13.578  27.793  1.00  0.00           N  
ATOM    873  CA  GLN A  55       3.332  14.967  27.841  1.00  0.00           C  
ATOM    874  C   GLN A  55       3.465  15.419  29.285  1.00  0.00           C  
ATOM    875  O   GLN A  55       2.744  14.953  30.170  1.00  0.00           O  
ATOM    876  CB  GLN A  55       2.306  15.840  27.109  1.00  0.00           C  
ATOM    877  CG  GLN A  55       2.047  15.409  25.657  1.00  0.00           C  
ATOM    878  CD  GLN A  55       3.258  15.550  24.786  1.00  0.00           C  
ATOM    879  OE1 GLN A  55       3.762  16.665  24.628  1.00  0.00           O  
ATOM    880  NE2 GLN A  55       3.738  14.438  24.227  1.00  0.00           N  
ATOM    881  H   GLN A  55       1.920  13.365  27.911  1.00  0.00           H  
ATOM    882  HA  GLN A  55       4.303  15.074  27.362  1.00  0.00           H  
ATOM    883 1HB  GLN A  55       1.357  15.809  27.645  1.00  0.00           H  
ATOM    884 2HB  GLN A  55       2.652  16.872  27.105  1.00  0.00           H  
ATOM    885 1HG  GLN A  55       1.734  14.362  25.646  1.00  0.00           H  
ATOM    886 2HG  GLN A  55       1.257  16.035  25.245  1.00  0.00           H  
ATOM    887 1HE2 GLN A  55       4.584  14.453  23.632  1.00  0.00           H  
ATOM    888 2HE2 GLN A  55       3.285  13.555  24.383  1.00  0.00           H  
ATOM    889  N   LEU A  56       4.335  16.380  29.528  1.00  0.00           N  
ATOM    890  CA  LEU A  56       4.471  16.941  30.861  1.00  0.00           C  
ATOM    891  C   LEU A  56       3.828  18.293  30.961  1.00  0.00           C  
ATOM    892  O   LEU A  56       4.190  19.240  30.250  1.00  0.00           O  
ATOM    893  CB  LEU A  56       5.937  17.072  31.263  1.00  0.00           C  
ATOM    894  CG  LEU A  56       6.751  15.798  31.262  1.00  0.00           C  
ATOM    895  CD1 LEU A  56       8.194  16.162  31.603  1.00  0.00           C  
ATOM    896  CD2 LEU A  56       6.172  14.770  32.266  1.00  0.00           C  
ATOM    897  H   LEU A  56       4.899  16.744  28.765  1.00  0.00           H  
ATOM    898  HA  LEU A  56       3.956  16.300  31.572  1.00  0.00           H  
ATOM    899 1HB  LEU A  56       6.413  17.763  30.571  1.00  0.00           H  
ATOM    900 2HB  LEU A  56       5.982  17.504  32.263  1.00  0.00           H  
ATOM    901  HG  LEU A  56       6.728  15.371  30.279  1.00  0.00           H  
ATOM    902 1HD1 LEU A  56       8.823  15.276  31.590  1.00  0.00           H  
ATOM    903 2HD1 LEU A  56       8.575  16.876  30.867  1.00  0.00           H  
ATOM    904 3HD1 LEU A  56       8.241  16.612  32.596  1.00  0.00           H  
ATOM    905 1HD2 LEU A  56       6.774  13.868  32.248  1.00  0.00           H  
ATOM    906 2HD2 LEU A  56       6.182  15.189  33.272  1.00  0.00           H  
ATOM    907 3HD2 LEU A  56       5.152  14.506  31.997  1.00  0.00           H  
ATOM    908  N   LYS A  57       2.846  18.378  31.835  1.00  0.00           N  
ATOM    909  CA  LYS A  57       2.137  19.618  32.045  1.00  0.00           C  
ATOM    910  C   LYS A  57       2.673  20.270  33.296  1.00  0.00           C  
ATOM    911  O   LYS A  57       2.447  19.789  34.416  1.00  0.00           O  
ATOM    912  CB  LYS A  57       0.632  19.390  32.133  1.00  0.00           C  
ATOM    913  CG  LYS A  57       0.007  18.898  30.834  1.00  0.00           C  
ATOM    914  CD  LYS A  57      -1.499  18.717  30.964  1.00  0.00           C  
ATOM    915  CE  LYS A  57      -2.123  18.241  29.654  1.00  0.00           C  
ATOM    916  NZ  LYS A  57      -3.604  18.087  29.769  1.00  0.00           N  
ATOM    917  H   LYS A  57       2.604  17.548  32.388  1.00  0.00           H  
ATOM    918  HA  LYS A  57       2.336  20.294  31.211  1.00  0.00           H  
ATOM    919 1HB  LYS A  57       0.424  18.653  32.913  1.00  0.00           H  
ATOM    920 2HB  LYS A  57       0.143  20.322  32.418  1.00  0.00           H  
ATOM    921 1HG  LYS A  57       0.210  19.626  30.051  1.00  0.00           H  
ATOM    922 2HG  LYS A  57       0.461  17.946  30.548  1.00  0.00           H  
ATOM    923 1HD  LYS A  57      -1.706  17.968  31.734  1.00  0.00           H  
ATOM    924 2HD  LYS A  57      -1.960  19.655  31.262  1.00  0.00           H  
ATOM    925 1HE  LYS A  57      -1.899  18.960  28.867  1.00  0.00           H  
ATOM    926 2HE  LYS A  57      -1.691  17.279  29.386  1.00  0.00           H  
ATOM    927 1HZ  LYS A  57      -3.988  17.759  28.895  1.00  0.00           H  
ATOM    928 2HZ  LYS A  57      -3.830  17.398  30.508  1.00  0.00           H  
ATOM    929 3HZ  LYS A  57      -4.020  18.969  30.008  1.00  0.00           H  
ATOM    930  N   VAL A  58       3.412  21.351  33.105  1.00  0.00           N  
ATOM    931  CA  VAL A  58       4.041  22.026  34.216  1.00  0.00           C  
ATOM    932  C   VAL A  58       3.227  23.258  34.531  1.00  0.00           C  
ATOM    933  O   VAL A  58       3.012  24.112  33.667  1.00  0.00           O  
ATOM    934  CB  VAL A  58       5.478  22.428  33.857  1.00  0.00           C  
ATOM    935  CG1 VAL A  58       6.129  23.152  35.027  1.00  0.00           C  
ATOM    936  CG2 VAL A  58       6.283  21.169  33.422  1.00  0.00           C  
ATOM    937  H   VAL A  58       3.547  21.715  32.152  1.00  0.00           H  
ATOM    938  HA  VAL A  58       4.049  21.372  35.089  1.00  0.00           H  
ATOM    939  HB  VAL A  58       5.440  23.138  33.040  1.00  0.00           H  
ATOM    940 1HG1 VAL A  58       7.107  23.449  34.746  1.00  0.00           H  
ATOM    941 2HG1 VAL A  58       5.550  24.031  35.278  1.00  0.00           H  
ATOM    942 3HG1 VAL A  58       6.186  22.512  35.893  1.00  0.00           H  
ATOM    943 1HG2 VAL A  58       7.291  21.454  33.159  1.00  0.00           H  
ATOM    944 2HG2 VAL A  58       6.323  20.467  34.216  1.00  0.00           H  
ATOM    945 3HG2 VAL A  58       5.800  20.702  32.560  1.00  0.00           H  
ATOM    946  N   ARG A  59       2.732  23.348  35.752  1.00  0.00           N  
ATOM    947  CA  ARG A  59       1.876  24.471  36.085  1.00  0.00           C  
ATOM    948  C   ARG A  59       2.325  25.202  37.325  1.00  0.00           C  
ATOM    949  O   ARG A  59       2.637  24.605  38.363  1.00  0.00           O  
ATOM    950  CB  ARG A  59       0.435  24.011  36.289  1.00  0.00           C  
ATOM    951  CG  ARG A  59      -0.574  25.140  36.596  1.00  0.00           C  
ATOM    952  CD  ARG A  59      -1.937  24.630  36.866  1.00  0.00           C  
ATOM    953  NE  ARG A  59      -2.573  24.021  35.701  1.00  0.00           N  
ATOM    954  CZ  ARG A  59      -3.773  23.397  35.715  1.00  0.00           C  
ATOM    955  NH1 ARG A  59      -4.481  23.306  36.826  1.00  0.00           N  
ATOM    956  NH2 ARG A  59      -4.224  22.877  34.590  1.00  0.00           N  
ATOM    957  H   ARG A  59       2.942  22.617  36.442  1.00  0.00           H  
ATOM    958  HA  ARG A  59       1.893  25.181  35.261  1.00  0.00           H  
ATOM    959 1HB  ARG A  59       0.094  23.500  35.388  1.00  0.00           H  
ATOM    960 2HB  ARG A  59       0.398  23.291  37.107  1.00  0.00           H  
ATOM    961 1HG  ARG A  59      -0.271  25.688  37.486  1.00  0.00           H  
ATOM    962 2HG  ARG A  59      -0.619  25.826  35.747  1.00  0.00           H  
ATOM    963 1HD  ARG A  59      -1.876  23.881  37.655  1.00  0.00           H  
ATOM    964 2HD  ARG A  59      -2.560  25.461  37.200  1.00  0.00           H  
ATOM    965  HE  ARG A  59      -2.090  24.046  34.790  1.00  0.00           H  
ATOM    966 1HH1 ARG A  59      -4.132  23.705  37.683  1.00  0.00           H  
ATOM    967 2HH1 ARG A  59      -5.374  22.838  36.818  1.00  0.00           H  
ATOM    968 1HH2 ARG A  59      -3.636  22.964  33.753  1.00  0.00           H  
ATOM    969 2HH2 ARG A  59      -5.112  22.405  34.555  1.00  0.00           H  
ATOM    970  N   VAL A  60       2.307  26.518  37.211  1.00  0.00           N  
ATOM    971  CA  VAL A  60       2.631  27.393  38.319  1.00  0.00           C  
ATOM    972  C   VAL A  60       1.487  28.321  38.672  1.00  0.00           C  
ATOM    973  O   VAL A  60       0.897  28.985  37.808  1.00  0.00           O  
ATOM    974  CB  VAL A  60       3.896  28.206  38.002  1.00  0.00           C  
ATOM    975  CG1 VAL A  60       3.730  28.953  36.710  1.00  0.00           C  
ATOM    976  CG2 VAL A  60       4.196  29.182  39.129  1.00  0.00           C  
ATOM    977  H   VAL A  60       2.055  26.900  36.292  1.00  0.00           H  
ATOM    978  HA  VAL A  60       2.843  26.777  39.194  1.00  0.00           H  
ATOM    979  HB  VAL A  60       4.697  27.541  37.899  1.00  0.00           H  
ATOM    980 1HG1 VAL A  60       4.604  29.487  36.489  1.00  0.00           H  
ATOM    981 2HG1 VAL A  60       3.546  28.254  35.912  1.00  0.00           H  
ATOM    982 3HG1 VAL A  60       2.914  29.654  36.774  1.00  0.00           H  
ATOM    983 1HG2 VAL A  60       5.103  29.729  38.915  1.00  0.00           H  
ATOM    984 2HG2 VAL A  60       3.383  29.867  39.211  1.00  0.00           H  
ATOM    985 3HG2 VAL A  60       4.321  28.647  40.072  1.00  0.00           H  
ATOM    986  N   GLU A  61       1.186  28.377  39.959  1.00  0.00           N  
ATOM    987  CA  GLU A  61       0.176  29.293  40.455  1.00  0.00           C  
ATOM    988  C   GLU A  61       0.775  30.159  41.526  1.00  0.00           C  
ATOM    989  O   GLU A  61       1.316  29.658  42.522  1.00  0.00           O  
ATOM    990  CB  GLU A  61      -1.048  28.554  40.997  1.00  0.00           C  
ATOM    991  CG  GLU A  61      -2.134  29.485  41.569  1.00  0.00           C  
ATOM    992  CD  GLU A  61      -3.382  28.760  41.974  1.00  0.00           C  
ATOM    993  OE1 GLU A  61      -3.437  27.571  41.800  1.00  0.00           O  
ATOM    994  OE2 GLU A  61      -4.306  29.402  42.445  1.00  0.00           O  
ATOM    995  H   GLU A  61       1.703  27.774  40.614  1.00  0.00           H  
ATOM    996  HA  GLU A  61      -0.144  29.946  39.643  1.00  0.00           H  
ATOM    997 1HB  GLU A  61      -1.496  27.966  40.197  1.00  0.00           H  
ATOM    998 2HB  GLU A  61      -0.738  27.864  41.783  1.00  0.00           H  
ATOM    999 1HG  GLU A  61      -1.735  29.989  42.450  1.00  0.00           H  
ATOM   1000 2HG  GLU A  61      -2.379  30.253  40.843  1.00  0.00           H  
ATOM   1001  N   VAL A  62       0.688  31.472  41.331  1.00  0.00           N  
ATOM   1002  CA  VAL A  62       1.253  32.356  42.329  1.00  0.00           C  
ATOM   1003  C   VAL A  62       0.261  33.431  42.740  1.00  0.00           C  
ATOM   1004  O   VAL A  62      -0.563  33.870  41.923  1.00  0.00           O  
ATOM   1005  CB  VAL A  62       2.482  33.065  41.737  1.00  0.00           C  
ATOM   1006  CG1 VAL A  62       3.492  32.105  41.257  1.00  0.00           C  
ATOM   1007  CG2 VAL A  62       2.110  33.919  40.582  1.00  0.00           C  
ATOM   1008  H   VAL A  62       0.254  31.833  40.474  1.00  0.00           H  
ATOM   1009  HA  VAL A  62       1.519  31.783  43.212  1.00  0.00           H  
ATOM   1010  HB  VAL A  62       2.921  33.642  42.514  1.00  0.00           H  
ATOM   1011 1HG1 VAL A  62       4.302  32.672  40.860  1.00  0.00           H  
ATOM   1012 2HG1 VAL A  62       3.836  31.465  42.001  1.00  0.00           H  
ATOM   1013 3HG1 VAL A  62       3.053  31.535  40.482  1.00  0.00           H  
ATOM   1014 1HG2 VAL A  62       2.992  34.406  40.176  1.00  0.00           H  
ATOM   1015 2HG2 VAL A  62       1.686  33.286  39.821  1.00  0.00           H  
ATOM   1016 3HG2 VAL A  62       1.401  34.684  40.861  1.00  0.00           H  
ATOM   1017  N   GLU A  63       0.417  33.948  43.962  1.00  0.00           N  
ATOM   1018  CA  GLU A  63      -0.404  35.064  44.396  1.00  0.00           C  
ATOM   1019  C   GLU A  63       0.312  36.030  45.355  1.00  0.00           C  
ATOM   1020  O   GLU A  63       1.014  35.627  46.293  1.00  0.00           O  
ATOM   1021  CB  GLU A  63      -1.697  34.542  45.017  1.00  0.00           C  
ATOM   1022  CG  GLU A  63      -2.722  35.616  45.361  1.00  0.00           C  
ATOM   1023  CD  GLU A  63      -3.992  35.027  45.840  1.00  0.00           C  
ATOM   1024  OE1 GLU A  63      -4.033  33.825  46.014  1.00  0.00           O  
ATOM   1025  OE2 GLU A  63      -4.955  35.748  46.001  1.00  0.00           O  
ATOM   1026  H   GLU A  63       1.079  33.521  44.613  1.00  0.00           H  
ATOM   1027  HA  GLU A  63      -0.673  35.622  43.512  1.00  0.00           H  
ATOM   1028 1HB  GLU A  63      -2.170  33.841  44.327  1.00  0.00           H  
ATOM   1029 2HB  GLU A  63      -1.464  33.998  45.925  1.00  0.00           H  
ATOM   1030 1HG  GLU A  63      -2.325  36.262  46.144  1.00  0.00           H  
ATOM   1031 2HG  GLU A  63      -2.911  36.230  44.477  1.00  0.00           H  
ATOM   1032  N   VAL A  64       0.093  37.326  45.123  1.00  0.00           N  
ATOM   1033  CA  VAL A  64       0.642  38.405  45.953  1.00  0.00           C  
ATOM   1034  C   VAL A  64      -0.436  39.279  46.592  1.00  0.00           C  
ATOM   1035  O   VAL A  64      -1.332  39.781  45.897  1.00  0.00           O  
ATOM   1036  CB  VAL A  64       1.587  39.276  45.113  1.00  0.00           C  
ATOM   1037  CG1 VAL A  64       2.109  40.437  45.919  1.00  0.00           C  
ATOM   1038  CG2 VAL A  64       2.721  38.421  44.643  1.00  0.00           C  
ATOM   1039  H   VAL A  64      -0.481  37.555  44.302  1.00  0.00           H  
ATOM   1040  HA  VAL A  64       1.224  37.953  46.758  1.00  0.00           H  
ATOM   1041  HB  VAL A  64       1.061  39.674  44.274  1.00  0.00           H  
ATOM   1042 1HG1 VAL A  64       2.781  41.030  45.304  1.00  0.00           H  
ATOM   1043 2HG1 VAL A  64       1.293  41.068  46.256  1.00  0.00           H  
ATOM   1044 3HG1 VAL A  64       2.636  40.047  46.778  1.00  0.00           H  
ATOM   1045 1HG2 VAL A  64       3.375  39.003  44.058  1.00  0.00           H  
ATOM   1046 2HG2 VAL A  64       3.256  38.030  45.502  1.00  0.00           H  
ATOM   1047 3HG2 VAL A  64       2.353  37.597  44.042  1.00  0.00           H  
ATOM   1048  N   GLN A  65      -0.330  39.479  47.915  1.00  0.00           N  
ATOM   1049  CA  GLN A  65      -1.298  40.284  48.674  1.00  0.00           C  
ATOM   1050  C   GLN A  65      -0.957  40.361  50.147  1.00  0.00           C  
ATOM   1051  O   GLN A  65      -1.081  39.359  50.853  1.00  0.00           O  
ATOM   1052  OXT GLN A  65      -1.004  41.475  50.678  1.00  0.00           O  
ATOM   1053  CB  GLN A  65      -2.712  39.713  48.576  1.00  0.00           C  
ATOM   1054  CG  GLN A  65      -3.770  40.473  49.389  1.00  0.00           C  
ATOM   1055  CD  GLN A  65      -4.099  41.851  48.825  1.00  0.00           C  
ATOM   1056  OE1 GLN A  65      -4.636  41.982  47.713  1.00  0.00           O  
ATOM   1057  NE2 GLN A  65      -3.768  42.887  49.586  1.00  0.00           N  
ATOM   1058  H   GLN A  65       0.469  39.063  48.416  1.00  0.00           H  
ATOM   1059  HA  GLN A  65      -1.291  41.296  48.269  1.00  0.00           H  
ATOM   1060 1HB  GLN A  65      -3.026  39.754  47.581  1.00  0.00           H  
ATOM   1061 2HB  GLN A  65      -2.715  38.668  48.884  1.00  0.00           H  
ATOM   1062 1HG  GLN A  65      -4.683  39.884  49.380  1.00  0.00           H  
ATOM   1063 2HG  GLN A  65      -3.429  40.596  50.415  1.00  0.00           H  
ATOM   1064 1HE2 GLN A  65      -3.951  43.822  49.278  1.00  0.00           H  
ATOM   1065 2HE2 GLN A  65      -3.311  42.726  50.471  1.00  0.00           H  
TER                                                                             
ATOM   1067  N   VAL B  66       9.411  51.781  22.048  1.00  0.00           N  
ATOM   1068  CA  VAL B  66       9.627  52.874  22.996  1.00  0.00           C  
ATOM   1069  C   VAL B  66      10.715  52.481  23.990  1.00  0.00           C  
ATOM   1070  O   VAL B  66      10.567  51.490  24.707  1.00  0.00           O  
ATOM   1071  CB  VAL B  66       8.358  53.079  23.787  1.00  0.00           C  
ATOM   1072  CG1 VAL B  66       8.576  54.104  24.750  1.00  0.00           C  
ATOM   1073  CG2 VAL B  66       7.224  53.379  22.870  1.00  0.00           C  
ATOM   1074 1H   VAL B  66       8.698  52.040  21.397  1.00  0.00           H  
ATOM   1075 2H   VAL B  66      10.261  51.595  21.555  1.00  0.00           H  
ATOM   1076 3H   VAL B  66       9.127  50.960  22.544  1.00  0.00           H  
ATOM   1077  HA  VAL B  66       9.930  53.766  22.469  1.00  0.00           H  
ATOM   1078  HB  VAL B  66       8.131  52.166  24.334  1.00  0.00           H  
ATOM   1079 1HG1 VAL B  66       7.673  54.241  25.346  1.00  0.00           H  
ATOM   1080 2HG1 VAL B  66       9.407  53.820  25.404  1.00  0.00           H  
ATOM   1081 3HG1 VAL B  66       8.817  55.013  24.222  1.00  0.00           H  
ATOM   1082 1HG2 VAL B  66       6.333  53.499  23.466  1.00  0.00           H  
ATOM   1083 2HG2 VAL B  66       7.436  54.287  22.329  1.00  0.00           H  
ATOM   1084 3HG2 VAL B  66       7.092  52.556  22.171  1.00  0.00           H  
ATOM   1085  N   SER B  67      11.821  53.219  24.027  1.00  0.00           N  
ATOM   1086  CA  SER B  67      12.936  52.776  24.873  1.00  0.00           C  
ATOM   1087  C   SER B  67      12.704  52.941  26.363  1.00  0.00           C  
ATOM   1088  O   SER B  67      11.971  53.841  26.809  1.00  0.00           O  
ATOM   1089  CB  SER B  67      14.177  53.546  24.519  1.00  0.00           C  
ATOM   1090  OG  SER B  67      13.970  54.874  24.837  1.00  0.00           O  
ATOM   1091  H   SER B  67      11.910  54.053  23.434  1.00  0.00           H  
ATOM   1092  HA  SER B  67      13.116  51.728  24.675  1.00  0.00           H  
ATOM   1093 1HB  SER B  67      15.034  53.163  25.050  1.00  0.00           H  
ATOM   1094 2HB  SER B  67      14.371  53.451  23.450  1.00  0.00           H  
ATOM   1095  HG  SER B  67      14.837  55.353  24.796  1.00  0.00           H  
ATOM   1096  N   PHE B  68      13.419  52.119  27.139  1.00  0.00           N  
ATOM   1097  CA  PHE B  68      13.482  52.262  28.600  1.00  0.00           C  
ATOM   1098  C   PHE B  68      14.699  51.483  29.145  1.00  0.00           C  
ATOM   1099  O   PHE B  68      15.142  50.536  28.513  1.00  0.00           O  
ATOM   1100  CB  PHE B  68      12.172  51.846  29.256  1.00  0.00           C  
ATOM   1101  CG  PHE B  68      11.804  50.522  29.037  1.00  0.00           C  
ATOM   1102  CD1 PHE B  68      12.172  49.583  29.947  1.00  0.00           C  
ATOM   1103  CD2 PHE B  68      11.061  50.165  27.962  1.00  0.00           C  
ATOM   1104  CE1 PHE B  68      11.794  48.278  29.799  1.00  0.00           C  
ATOM   1105  CE2 PHE B  68      10.681  48.857  27.786  1.00  0.00           C  
ATOM   1106  CZ  PHE B  68      11.048  47.904  28.716  1.00  0.00           C  
ATOM   1107  H   PHE B  68      13.972  51.415  26.667  1.00  0.00           H  
ATOM   1108  HA  PHE B  68      13.603  53.323  28.791  1.00  0.00           H  
ATOM   1109 1HB  PHE B  68      12.198  52.007  30.319  1.00  0.00           H  
ATOM   1110 2HB  PHE B  68      11.364  52.475  28.875  1.00  0.00           H  
ATOM   1111  HD1 PHE B  68      12.772  49.889  30.808  1.00  0.00           H  
ATOM   1112  HD2 PHE B  68      10.763  50.927  27.232  1.00  0.00           H  
ATOM   1113  HE1 PHE B  68      12.098  47.539  30.542  1.00  0.00           H  
ATOM   1114  HE2 PHE B  68      10.095  48.568  26.921  1.00  0.00           H  
ATOM   1115  HZ  PHE B  68      10.754  46.855  28.586  1.00  0.00           H  
ATOM   1116  N   PRO B  69      15.231  51.793  30.338  1.00  0.00           N  
ATOM   1117  CA  PRO B  69      16.393  51.152  30.942  1.00  0.00           C  
ATOM   1118  C   PRO B  69      16.255  49.640  31.243  1.00  0.00           C  
ATOM   1119  O   PRO B  69      15.187  49.057  31.443  1.00  0.00           O  
ATOM   1120  CB  PRO B  69      16.522  51.908  32.294  1.00  0.00           C  
ATOM   1121  CG  PRO B  69      15.946  53.215  32.056  1.00  0.00           C  
ATOM   1122  CD  PRO B  69      14.776  52.960  31.105  1.00  0.00           C  
ATOM   1123  HA  PRO B  69      17.262  51.321  30.322  1.00  0.00           H  
ATOM   1124 1HB  PRO B  69      16.056  51.360  33.072  1.00  0.00           H  
ATOM   1125 2HB  PRO B  69      17.599  51.990  32.560  1.00  0.00           H  
ATOM   1126 1HG  PRO B  69      15.625  53.653  33.024  1.00  0.00           H  
ATOM   1127 2HG  PRO B  69      16.679  53.881  31.645  1.00  0.00           H  
ATOM   1128 1HD  PRO B  69      13.864  52.726  31.664  1.00  0.00           H  
ATOM   1129 2HD  PRO B  69      14.683  53.856  30.496  1.00  0.00           H  
ATOM   1130  N   ALA B  70      17.404  49.007  31.273  1.00  0.00           N  
ATOM   1131  CA  ALA B  70      17.463  47.627  31.641  1.00  0.00           C  
ATOM   1132  C   ALA B  70      17.194  47.402  33.125  1.00  0.00           C  
ATOM   1133  O   ALA B  70      17.506  48.256  33.952  1.00  0.00           O  
ATOM   1134  CB  ALA B  70      18.838  47.058  31.289  1.00  0.00           C  
ATOM   1135  H   ALA B  70      18.261  49.503  31.066  1.00  0.00           H  
ATOM   1136  HA  ALA B  70      16.692  47.104  31.078  1.00  0.00           H  
ATOM   1137 1HB  ALA B  70      18.879  45.993  31.543  1.00  0.00           H  
ATOM   1138 2HB  ALA B  70      19.028  47.188  30.225  1.00  0.00           H  
ATOM   1139 3HB  ALA B  70      19.607  47.588  31.866  1.00  0.00           H  
ATOM   1140  N   SER B  71      16.705  46.207  33.438  1.00  0.00           N  
ATOM   1141  CA  SER B  71      16.587  45.697  34.814  1.00  0.00           C  
ATOM   1142  C   SER B  71      16.852  44.168  34.822  1.00  0.00           C  
ATOM   1143  O   SER B  71      16.655  43.485  33.806  1.00  0.00           O  
ATOM   1144  CB  SER B  71      15.207  45.978  35.375  1.00  0.00           C  
ATOM   1145  OG  SER B  71      14.220  45.262  34.676  1.00  0.00           O  
ATOM   1146  H   SER B  71      16.419  45.617  32.653  1.00  0.00           H  
ATOM   1147  HA  SER B  71      17.328  46.184  35.449  1.00  0.00           H  
ATOM   1148 1HB  SER B  71      15.182  45.705  36.429  1.00  0.00           H  
ATOM   1149 2HB  SER B  71      15.003  47.047  35.306  1.00  0.00           H  
ATOM   1150  HG  SER B  71      13.389  45.469  35.107  1.00  0.00           H  
ATOM   1151  N   VAL B  72      17.307  43.626  35.961  1.00  0.00           N  
ATOM   1152  CA  VAL B  72      17.602  42.178  36.031  1.00  0.00           C  
ATOM   1153  C   VAL B  72      17.466  41.521  37.410  1.00  0.00           C  
ATOM   1154  O   VAL B  72      17.783  42.129  38.436  1.00  0.00           O  
ATOM   1155  CB  VAL B  72      19.042  41.925  35.476  1.00  0.00           C  
ATOM   1156  CG1 VAL B  72      20.057  42.631  36.280  1.00  0.00           C  
ATOM   1157  CG2 VAL B  72      19.435  40.455  35.527  1.00  0.00           C  
ATOM   1158  H   VAL B  72      17.451  44.216  36.770  1.00  0.00           H  
ATOM   1159  HA  VAL B  72      16.913  41.675  35.362  1.00  0.00           H  
ATOM   1160  HB  VAL B  72      19.075  42.291  34.449  1.00  0.00           H  
ATOM   1161 1HG1 VAL B  72      21.048  42.452  35.855  1.00  0.00           H  
ATOM   1162 2HG1 VAL B  72      19.855  43.654  36.281  1.00  0.00           H  
ATOM   1163 3HG1 VAL B  72      20.036  42.274  37.291  1.00  0.00           H  
ATOM   1164 1HG2 VAL B  72      20.424  40.369  35.113  1.00  0.00           H  
ATOM   1165 2HG2 VAL B  72      19.460  40.089  36.539  1.00  0.00           H  
ATOM   1166 3HG2 VAL B  72      18.745  39.852  34.959  1.00  0.00           H  
ATOM   1167  N   GLN B  73      17.068  40.249  37.420  1.00  0.00           N  
ATOM   1168  CA  GLN B  73      17.089  39.448  38.648  1.00  0.00           C  
ATOM   1169  C   GLN B  73      17.503  37.989  38.385  1.00  0.00           C  
ATOM   1170  O   GLN B  73      17.314  37.432  37.293  1.00  0.00           O  
ATOM   1171  CB  GLN B  73      15.735  39.471  39.377  1.00  0.00           C  
ATOM   1172  CG  GLN B  73      15.321  40.812  39.988  1.00  0.00           C  
ATOM   1173  CD  GLN B  73      16.113  41.146  41.260  1.00  0.00           C  
ATOM   1174  OE1 GLN B  73      15.743  40.775  42.380  1.00  0.00           O  
ATOM   1175  NE2 GLN B  73      17.221  41.829  41.077  1.00  0.00           N  
ATOM   1176  H   GLN B  73      16.755  39.849  36.533  1.00  0.00           H  
ATOM   1177  HA  GLN B  73      17.827  39.877  39.328  1.00  0.00           H  
ATOM   1178 1HB  GLN B  73      14.946  39.144  38.699  1.00  0.00           H  
ATOM   1179 2HB  GLN B  73      15.776  38.758  40.195  1.00  0.00           H  
ATOM   1180 1HG  GLN B  73      15.455  41.608  39.277  1.00  0.00           H  
ATOM   1181 2HG  GLN B  73      14.288  40.758  40.257  1.00  0.00           H  
ATOM   1182 1HE2 GLN B  73      17.799  42.086  41.850  1.00  0.00           H  
ATOM   1183 2HE2 GLN B  73      17.491  42.077  40.133  1.00  0.00           H  
ATOM   1184  N   LEU B  74      18.068  37.373  39.422  1.00  0.00           N  
ATOM   1185  CA  LEU B  74      18.436  35.962  39.412  1.00  0.00           C  
ATOM   1186  C   LEU B  74      17.658  35.183  40.439  1.00  0.00           C  
ATOM   1187  O   LEU B  74      17.311  35.705  41.485  1.00  0.00           O  
ATOM   1188  CB  LEU B  74      19.947  35.783  39.658  1.00  0.00           C  
ATOM   1189  CG  LEU B  74      20.906  36.509  38.654  1.00  0.00           C  
ATOM   1190  CD1 LEU B  74      22.333  36.303  39.067  1.00  0.00           C  
ATOM   1191  CD2 LEU B  74      20.701  36.001  37.274  1.00  0.00           C  
ATOM   1192  H   LEU B  74      18.224  37.901  40.275  1.00  0.00           H  
ATOM   1193  HA  LEU B  74      18.214  35.548  38.432  1.00  0.00           H  
ATOM   1194 1HB  LEU B  74      20.177  36.147  40.656  1.00  0.00           H  
ATOM   1195 2HB  LEU B  74      20.175  34.713  39.630  1.00  0.00           H  
ATOM   1196  HG  LEU B  74      20.708  37.550  38.675  1.00  0.00           H  
ATOM   1197 1HD1 LEU B  74      22.997  36.830  38.380  1.00  0.00           H  
ATOM   1198 2HD1 LEU B  74      22.480  36.688  40.068  1.00  0.00           H  
ATOM   1199 3HD1 LEU B  74      22.561  35.250  39.042  1.00  0.00           H  
ATOM   1200 1HD2 LEU B  74      21.364  36.504  36.606  1.00  0.00           H  
ATOM   1201 2HD2 LEU B  74      20.898  34.936  37.243  1.00  0.00           H  
ATOM   1202 3HD2 LEU B  74      19.691  36.191  36.970  1.00  0.00           H  
ATOM   1203  N   HIS B  75      17.439  33.916  40.172  1.00  0.00           N  
ATOM   1204  CA  HIS B  75      16.793  33.006  41.123  1.00  0.00           C  
ATOM   1205  C   HIS B  75      17.781  31.946  41.642  1.00  0.00           C  
ATOM   1206  O   HIS B  75      18.781  31.651  40.985  1.00  0.00           O  
ATOM   1207  CB  HIS B  75      15.591  32.339  40.465  1.00  0.00           C  
ATOM   1208  CG  HIS B  75      14.695  31.633  41.417  1.00  0.00           C  
ATOM   1209  ND1 HIS B  75      13.849  32.311  42.300  1.00  0.00           N  
ATOM   1210  CD2 HIS B  75      14.499  30.314  41.643  1.00  0.00           C  
ATOM   1211  CE1 HIS B  75      13.160  31.424  43.002  1.00  0.00           C  
ATOM   1212  NE2 HIS B  75      13.543  30.209  42.627  1.00  0.00           N  
ATOM   1213  H   HIS B  75      17.709  33.555  39.249  1.00  0.00           H  
ATOM   1214  HA  HIS B  75      16.410  33.564  41.979  1.00  0.00           H  
ATOM   1215 1HB  HIS B  75      15.013  33.076  39.906  1.00  0.00           H  
ATOM   1216 2HB  HIS B  75      15.950  31.611  39.767  1.00  0.00           H  
ATOM   1217  HD2 HIS B  75      15.006  29.489  41.135  1.00  0.00           H  
ATOM   1218  HE1 HIS B  75      12.413  31.653  43.765  1.00  0.00           H  
ATOM   1219  HE2 HIS B  75      13.191  29.338  42.997  1.00  0.00           H  
ATOM   1220  N   THR B  76      17.495  31.377  42.812  1.00  0.00           N  
ATOM   1221  CA  THR B  76      18.362  30.362  43.419  1.00  0.00           C  
ATOM   1222  C   THR B  76      18.632  29.271  42.431  1.00  0.00           C  
ATOM   1223  O   THR B  76      17.705  28.808  41.770  1.00  0.00           O  
ATOM   1224  CB  THR B  76      17.714  29.779  44.693  1.00  0.00           C  
ATOM   1225  OG1 THR B  76      17.470  30.842  45.631  1.00  0.00           O  
ATOM   1226  CG2 THR B  76      18.645  28.755  45.340  1.00  0.00           C  
ATOM   1227  H   THR B  76      16.660  31.659  43.302  1.00  0.00           H  
ATOM   1228  HA  THR B  76      19.317  30.800  43.694  1.00  0.00           H  
ATOM   1229  HB  THR B  76      16.766  29.305  44.436  1.00  0.00           H  
ATOM   1230  HG1 THR B  76      16.928  30.512  46.355  1.00  0.00           H  
ATOM   1231 1HG2 THR B  76      18.175  28.365  46.241  1.00  0.00           H  
ATOM   1232 2HG2 THR B  76      18.835  27.927  44.657  1.00  0.00           H  
ATOM   1233 3HG2 THR B  76      19.588  29.234  45.602  1.00  0.00           H  
ATOM   1234  N   ALA B  77      19.908  28.869  42.322  1.00  0.00           N  
ATOM   1235  CA  ALA B  77      20.318  27.840  41.367  1.00  0.00           C  
ATOM   1236  C   ALA B  77      19.512  26.541  41.581  1.00  0.00           C  
ATOM   1237  O   ALA B  77      19.309  26.058  42.701  1.00  0.00           O  
ATOM   1238  CB  ALA B  77      21.814  27.550  41.483  1.00  0.00           C  
ATOM   1239  H   ALA B  77      20.604  29.305  42.910  1.00  0.00           H  
ATOM   1240  HA  ALA B  77      20.103  28.208  40.366  1.00  0.00           H  
ATOM   1241 1HB  ALA B  77      22.091  26.802  40.738  1.00  0.00           H  
ATOM   1242 2HB  ALA B  77      22.376  28.464  41.308  1.00  0.00           H  
ATOM   1243 3HB  ALA B  77      22.038  27.173  42.479  1.00  0.00           H  
ATOM   1244  N   VAL B  78      19.091  25.995  40.454  1.00  0.00           N  
ATOM   1245  CA  VAL B  78      18.209  24.863  40.279  1.00  0.00           C  
ATOM   1246  C   VAL B  78      18.923  23.671  39.691  1.00  0.00           C  
ATOM   1247  O   VAL B  78      19.801  23.856  38.838  1.00  0.00           O  
ATOM   1248  CB  VAL B  78      17.059  25.286  39.334  1.00  0.00           C  
ATOM   1249  CG1 VAL B  78      16.058  24.152  39.170  1.00  0.00           C  
ATOM   1250  CG2 VAL B  78      16.414  26.565  39.833  1.00  0.00           C  
ATOM   1251  H   VAL B  78      19.375  26.468  39.597  1.00  0.00           H  
ATOM   1252  HA  VAL B  78      17.780  24.591  41.244  1.00  0.00           H  
ATOM   1253  HB  VAL B  78      17.479  25.477  38.358  1.00  0.00           H  
ATOM   1254 1HG1 VAL B  78      15.279  24.443  38.473  1.00  0.00           H  
ATOM   1255 2HG1 VAL B  78      16.548  23.292  38.803  1.00  0.00           H  
ATOM   1256 3HG1 VAL B  78      15.608  23.920  40.133  1.00  0.00           H  
ATOM   1257 1HG2 VAL B  78      15.648  26.873  39.145  1.00  0.00           H  
ATOM   1258 2HG2 VAL B  78      15.984  26.406  40.820  1.00  0.00           H  
ATOM   1259 3HG2 VAL B  78      17.157  27.350  39.892  1.00  0.00           H  
ATOM   1260  N   GLU B  79      18.627  22.449  40.172  1.00  0.00           N  
ATOM   1261  CA  GLU B  79      19.267  21.283  39.546  1.00  0.00           C  
ATOM   1262  C   GLU B  79      18.222  20.530  38.686  1.00  0.00           C  
ATOM   1263  O   GLU B  79      17.280  19.941  39.216  1.00  0.00           O  
ATOM   1264  CB  GLU B  79      19.854  20.355  40.606  1.00  0.00           C  
ATOM   1265  CG  GLU B  79      20.607  19.162  40.043  1.00  0.00           C  
ATOM   1266  CD  GLU B  79      21.224  18.294  41.107  1.00  0.00           C  
ATOM   1267  OE1 GLU B  79      21.076  18.599  42.267  1.00  0.00           O  
ATOM   1268  OE2 GLU B  79      21.849  17.323  40.756  1.00  0.00           O  
ATOM   1269  H   GLU B  79      17.905  22.333  40.874  1.00  0.00           H  
ATOM   1270  HA  GLU B  79      20.065  21.613  38.880  1.00  0.00           H  
ATOM   1271 1HB  GLU B  79      20.520  20.910  41.239  1.00  0.00           H  
ATOM   1272 2HB  GLU B  79      19.054  19.973  41.235  1.00  0.00           H  
ATOM   1273 1HG  GLU B  79      19.925  18.556  39.447  1.00  0.00           H  
ATOM   1274 2HG  GLU B  79      21.391  19.530  39.380  1.00  0.00           H  
ATOM   1275  N   MET B  80      18.412  20.566  37.365  1.00  0.00           N  
ATOM   1276  CA  MET B  80      17.565  19.968  36.332  1.00  0.00           C  
ATOM   1277  C   MET B  80      18.505  19.097  35.513  1.00  0.00           C  
ATOM   1278  O   MET B  80      19.534  18.694  36.056  1.00  0.00           O  
ATOM   1279  CB  MET B  80      16.826  21.012  35.472  1.00  0.00           C  
ATOM   1280  CG  MET B  80      15.768  21.788  36.229  1.00  0.00           C  
ATOM   1281  SD  MET B  80      14.865  23.062  35.266  1.00  0.00           S  
ATOM   1282  CE  MET B  80      15.981  24.446  35.238  1.00  0.00           C  
ATOM   1283  H   MET B  80      19.220  21.074  37.000  1.00  0.00           H  
ATOM   1284  HA  MET B  80      16.822  19.330  36.803  1.00  0.00           H  
ATOM   1285 1HB  MET B  80      17.552  21.715  35.062  1.00  0.00           H  
ATOM   1286 2HB  MET B  80      16.332  20.521  34.639  1.00  0.00           H  
ATOM   1287 1HG  MET B  80      15.047  21.097  36.664  1.00  0.00           H  
ATOM   1288 2HG  MET B  80      16.271  22.266  37.011  1.00  0.00           H  
ATOM   1289 1HE  MET B  80      15.533  25.271  34.697  1.00  0.00           H  
ATOM   1290 2HE  MET B  80      16.194  24.762  36.250  1.00  0.00           H  
ATOM   1291 3HE  MET B  80      16.900  24.150  34.745  1.00  0.00           H  
ATOM   1292  N   HIS B  81      18.159  18.684  34.270  1.00  0.00           N  
ATOM   1293  CA  HIS B  81      19.133  17.855  33.519  1.00  0.00           C  
ATOM   1294  C   HIS B  81      20.515  18.517  33.624  1.00  0.00           C  
ATOM   1295  O   HIS B  81      21.521  17.838  33.861  1.00  0.00           O  
ATOM   1296  CB  HIS B  81      18.682  17.770  32.083  1.00  0.00           C  
ATOM   1297  CG  HIS B  81      17.327  17.320  32.060  1.00  0.00           C  
ATOM   1298  ND1 HIS B  81      16.301  18.179  32.383  1.00  0.00           N  
ATOM   1299  CD2 HIS B  81      16.760  16.132  31.795  1.00  0.00           C  
ATOM   1300  CE1 HIS B  81      15.155  17.537  32.301  1.00  0.00           C  
ATOM   1301  NE2 HIS B  81      15.403  16.290  31.947  1.00  0.00           N  
ATOM   1302  H   HIS B  81      17.300  18.990  33.811  1.00  0.00           H  
ATOM   1303  HA  HIS B  81      19.218  16.879  33.971  1.00  0.00           H  
ATOM   1304 1HB  HIS B  81      18.751  18.731  31.598  1.00  0.00           H  
ATOM   1305 2HB  HIS B  81      19.304  17.066  31.529  1.00  0.00           H  
ATOM   1306  HD2 HIS B  81      17.279  15.215  31.509  1.00  0.00           H  
ATOM   1307  HE1 HIS B  81      14.181  17.966  32.497  1.00  0.00           H  
ATOM   1308  HE2 HIS B  81      14.708  15.559  31.808  1.00  0.00           H  
ATOM   1309  N   HIS B  82      20.539  19.838  33.428  1.00  0.00           N  
ATOM   1310  CA  HIS B  82      21.710  20.668  33.652  1.00  0.00           C  
ATOM   1311  C   HIS B  82      21.446  21.525  34.885  1.00  0.00           C  
ATOM   1312  O   HIS B  82      20.291  21.722  35.287  1.00  0.00           O  
ATOM   1313  CB  HIS B  82      21.965  21.487  32.388  1.00  0.00           C  
ATOM   1314  CG  HIS B  82      22.057  20.562  31.196  1.00  0.00           C  
ATOM   1315  ND1 HIS B  82      20.929  20.134  30.524  1.00  0.00           N  
ATOM   1316  CD2 HIS B  82      23.099  19.951  30.587  1.00  0.00           C  
ATOM   1317  CE1 HIS B  82      21.283  19.284  29.568  1.00  0.00           C  
ATOM   1318  NE2 HIS B  82      22.587  19.169  29.582  1.00  0.00           N  
ATOM   1319  H   HIS B  82      19.669  20.287  33.189  1.00  0.00           H  
ATOM   1320  HA  HIS B  82      22.584  20.048  33.847  1.00  0.00           H  
ATOM   1321 1HB  HIS B  82      21.157  22.201  32.235  1.00  0.00           H  
ATOM   1322 2HB  HIS B  82      22.898  22.044  32.485  1.00  0.00           H  
ATOM   1323  HD2 HIS B  82      24.126  20.032  30.831  1.00  0.00           H  
ATOM   1324  HE1 HIS B  82      20.602  18.772  28.878  1.00  0.00           H  
ATOM   1325  HE2 HIS B  82      23.128  18.586  28.960  1.00  0.00           H  
ATOM   1326  N   TRP B  83      22.491  22.049  35.488  1.00  0.00           N  
ATOM   1327  CA  TRP B  83      22.259  23.049  36.501  1.00  0.00           C  
ATOM   1328  C   TRP B  83      21.828  24.315  35.817  1.00  0.00           C  
ATOM   1329  O   TRP B  83      22.235  24.618  34.673  1.00  0.00           O  
ATOM   1330  CB  TRP B  83      23.468  23.281  37.392  1.00  0.00           C  
ATOM   1331  CG  TRP B  83      23.639  22.326  38.501  1.00  0.00           C  
ATOM   1332  CD1 TRP B  83      24.314  21.155  38.533  1.00  0.00           C  
ATOM   1333  CD2 TRP B  83      23.155  22.549  39.839  1.00  0.00           C  
ATOM   1334  NE1 TRP B  83      24.277  20.628  39.795  1.00  0.00           N  
ATOM   1335  CE2 TRP B  83      23.578  21.476  40.607  1.00  0.00           C  
ATOM   1336  CE3 TRP B  83      22.422  23.582  40.440  1.00  0.00           C  
ATOM   1337  CZ2 TRP B  83      23.297  21.389  41.950  1.00  0.00           C  
ATOM   1338  CZ3 TRP B  83      22.137  23.501  41.782  1.00  0.00           C  
ATOM   1339  CH2 TRP B  83      22.565  22.433  42.522  1.00  0.00           C  
ATOM   1340  H   TRP B  83      23.439  21.867  35.163  1.00  0.00           H  
ATOM   1341  HA  TRP B  83      21.437  22.714  37.137  1.00  0.00           H  
ATOM   1342 1HB  TRP B  83      24.345  23.181  36.791  1.00  0.00           H  
ATOM   1343 2HB  TRP B  83      23.450  24.294  37.784  1.00  0.00           H  
ATOM   1344  HD1 TRP B  83      24.806  20.705  37.695  1.00  0.00           H  
ATOM   1345  HE1 TRP B  83      24.702  19.754  40.092  1.00  0.00           H  
ATOM   1346  HE3 TRP B  83      22.083  24.434  39.857  1.00  0.00           H  
ATOM   1347  HZ2 TRP B  83      23.630  20.546  42.559  1.00  0.00           H  
ATOM   1348  HZ3 TRP B  83      21.563  24.308  42.243  1.00  0.00           H  
ATOM   1349  HH2 TRP B  83      22.326  22.394  43.584  1.00  0.00           H  
ATOM   1350  N   CYS B  84      20.979  25.057  36.500  1.00  0.00           N  
ATOM   1351  CA  CYS B  84      20.434  26.261  35.950  1.00  0.00           C  
ATOM   1352  C   CYS B  84      20.423  27.445  36.901  1.00  0.00           C  
ATOM   1353  O   CYS B  84      19.972  27.313  38.050  1.00  0.00           O  
ATOM   1354  CB  CYS B  84      19.011  26.035  35.464  1.00  0.00           C  
ATOM   1355  SG  CYS B  84      18.263  27.518  34.790  1.00  0.00           S  
ATOM   1356  H   CYS B  84      20.664  24.742  37.420  1.00  0.00           H  
ATOM   1357  HA  CYS B  84      21.040  26.541  35.081  1.00  0.00           H  
ATOM   1358 1HB  CYS B  84      19.008  25.265  34.692  1.00  0.00           H  
ATOM   1359 2HB  CYS B  84      18.399  25.685  36.285  1.00  0.00           H  
ATOM   1360  N   ILE B  85      20.886  28.599  36.440  1.00  0.00           N  
ATOM   1361  CA  ILE B  85      20.645  29.814  37.203  1.00  0.00           C  
ATOM   1362  C   ILE B  85      19.579  30.592  36.408  1.00  0.00           C  
ATOM   1363  O   ILE B  85      19.888  31.146  35.354  1.00  0.00           O  
ATOM   1364  CB  ILE B  85      21.895  30.690  37.461  1.00  0.00           C  
ATOM   1365  CG1 ILE B  85      22.962  29.850  38.250  1.00  0.00           C  
ATOM   1366  CG2 ILE B  85      21.478  31.980  38.221  1.00  0.00           C  
ATOM   1367  CD1 ILE B  85      24.315  30.534  38.485  1.00  0.00           C  
ATOM   1368  H   ILE B  85      21.351  28.622  35.528  1.00  0.00           H  
ATOM   1369  HA  ILE B  85      20.287  29.564  38.189  1.00  0.00           H  
ATOM   1370  HB  ILE B  85      22.329  30.983  36.531  1.00  0.00           H  
ATOM   1371 1HG1 ILE B  85      22.540  29.578  39.208  1.00  0.00           H  
ATOM   1372 2HG1 ILE B  85      23.149  28.936  37.684  1.00  0.00           H  
ATOM   1373 1HG2 ILE B  85      22.337  32.616  38.392  1.00  0.00           H  
ATOM   1374 2HG2 ILE B  85      20.747  32.534  37.629  1.00  0.00           H  
ATOM   1375 3HG2 ILE B  85      21.026  31.711  39.184  1.00  0.00           H  
ATOM   1376 1HD1 ILE B  85      24.978  29.853  39.023  1.00  0.00           H  
ATOM   1377 2HD1 ILE B  85      24.756  30.792  37.544  1.00  0.00           H  
ATOM   1378 3HD1 ILE B  85      24.187  31.436  39.075  1.00  0.00           H  
ATOM   1379  N   PRO B  86      18.286  30.533  36.783  1.00  0.00           N  
ATOM   1380  CA  PRO B  86      17.237  31.153  36.038  1.00  0.00           C  
ATOM   1381  C   PRO B  86      17.464  32.614  36.155  1.00  0.00           C  
ATOM   1382  O   PRO B  86      17.904  33.073  37.218  1.00  0.00           O  
ATOM   1383  CB  PRO B  86      15.982  30.770  36.846  1.00  0.00           C  
ATOM   1384  CG  PRO B  86      16.376  29.574  37.663  1.00  0.00           C  
ATOM   1385  CD  PRO B  86      17.825  29.787  37.970  1.00  0.00           C  
ATOM   1386  HA  PRO B  86      17.239  30.810  35.002  1.00  0.00           H  
ATOM   1387 1HB  PRO B  86      15.716  31.601  37.486  1.00  0.00           H  
ATOM   1388 2HB  PRO B  86      15.136  30.622  36.206  1.00  0.00           H  
ATOM   1389 1HG  PRO B  86      15.761  29.509  38.571  1.00  0.00           H  
ATOM   1390 2HG  PRO B  86      16.206  28.647  37.100  1.00  0.00           H  
ATOM   1391 1HD  PRO B  86      17.977  30.369  38.890  1.00  0.00           H  
ATOM   1392 2HD  PRO B  86      18.243  28.814  38.033  1.00  0.00           H  
ATOM   1393  N   PHE B  87      17.101  33.337  35.107  1.00  0.00           N  
ATOM   1394  CA  PHE B  87      17.133  34.797  35.130  1.00  0.00           C  
ATOM   1395  C   PHE B  87      15.958  35.461  34.424  1.00  0.00           C  
ATOM   1396  O   PHE B  87      15.360  34.928  33.478  1.00  0.00           O  
ATOM   1397  CB  PHE B  87      18.428  35.363  34.546  1.00  0.00           C  
ATOM   1398  CG  PHE B  87      18.701  35.121  33.097  1.00  0.00           C  
ATOM   1399  CD1 PHE B  87      18.163  35.947  32.137  1.00  0.00           C  
ATOM   1400  CD2 PHE B  87      19.563  34.129  32.695  1.00  0.00           C  
ATOM   1401  CE1 PHE B  87      18.440  35.785  30.823  1.00  0.00           C  
ATOM   1402  CE2 PHE B  87      19.859  33.968  31.357  1.00  0.00           C  
ATOM   1403  CZ  PHE B  87      19.289  34.796  30.418  1.00  0.00           C  
ATOM   1404  H   PHE B  87      16.800  32.850  34.271  1.00  0.00           H  
ATOM   1405  HA  PHE B  87      17.111  35.112  36.173  1.00  0.00           H  
ATOM   1406 1HB  PHE B  87      18.449  36.440  34.722  1.00  0.00           H  
ATOM   1407 2HB  PHE B  87      19.255  34.931  35.092  1.00  0.00           H  
ATOM   1408  HD1 PHE B  87      17.494  36.734  32.439  1.00  0.00           H  
ATOM   1409  HD2 PHE B  87      20.015  33.471  33.448  1.00  0.00           H  
ATOM   1410  HE1 PHE B  87      17.986  36.450  30.104  1.00  0.00           H  
ATOM   1411  HE2 PHE B  87      20.541  33.180  31.050  1.00  0.00           H  
ATOM   1412  HZ  PHE B  87      19.511  34.671  29.355  1.00  0.00           H  
ATOM   1413  N   SER B  88      15.690  36.692  34.842  1.00  0.00           N  
ATOM   1414  CA  SER B  88      14.688  37.509  34.166  1.00  0.00           C  
ATOM   1415  C   SER B  88      15.280  38.896  33.835  1.00  0.00           C  
ATOM   1416  O   SER B  88      15.871  39.571  34.691  1.00  0.00           O  
ATOM   1417  CB  SER B  88      13.453  37.658  35.015  1.00  0.00           C  
ATOM   1418  OG  SER B  88      12.529  38.486  34.379  1.00  0.00           O  
ATOM   1419  H   SER B  88      16.210  37.061  35.644  1.00  0.00           H  
ATOM   1420  HA  SER B  88      14.400  37.024  33.230  1.00  0.00           H  
ATOM   1421 1HB  SER B  88      13.014  36.689  35.199  1.00  0.00           H  
ATOM   1422 2HB  SER B  88      13.719  38.080  35.985  1.00  0.00           H  
ATOM   1423  HG  SER B  88      11.665  38.258  34.767  1.00  0.00           H  
ATOM   1424  N   VAL B  89      15.175  39.275  32.561  1.00  0.00           N  
ATOM   1425  CA  VAL B  89      15.749  40.500  32.075  1.00  0.00           C  
ATOM   1426  C   VAL B  89      14.811  41.294  31.233  1.00  0.00           C  
ATOM   1427  O   VAL B  89      14.136  40.743  30.368  1.00  0.00           O  
ATOM   1428  CB  VAL B  89      17.046  40.212  31.265  1.00  0.00           C  
ATOM   1429  CG1 VAL B  89      17.590  41.479  30.635  1.00  0.00           C  
ATOM   1430  CG2 VAL B  89      18.117  39.704  32.187  1.00  0.00           C  
ATOM   1431  H   VAL B  89      14.696  38.664  31.899  1.00  0.00           H  
ATOM   1432  HA  VAL B  89      16.014  41.113  32.940  1.00  0.00           H  
ATOM   1433  HB  VAL B  89      16.829  39.478  30.488  1.00  0.00           H  
ATOM   1434 1HG1 VAL B  89      18.488  41.246  30.103  1.00  0.00           H  
ATOM   1435 2HG1 VAL B  89      16.877  41.904  29.936  1.00  0.00           H  
ATOM   1436 3HG1 VAL B  89      17.812  42.213  31.420  1.00  0.00           H  
ATOM   1437 1HG2 VAL B  89      19.026  39.501  31.630  1.00  0.00           H  
ATOM   1438 2HG2 VAL B  89      18.301  40.473  32.910  1.00  0.00           H  
ATOM   1439 3HG2 VAL B  89      17.804  38.817  32.682  1.00  0.00           H  
ATOM   1440  N   ASP B  90      14.803  42.610  31.439  1.00  0.00           N  
ATOM   1441  CA  ASP B  90      13.943  43.442  30.630  1.00  0.00           C  
ATOM   1442  C   ASP B  90      14.725  44.653  30.176  1.00  0.00           C  
ATOM   1443  O   ASP B  90      15.875  44.831  30.583  1.00  0.00           O  
ATOM   1444  CB  ASP B  90      12.682  43.849  31.431  1.00  0.00           C  
ATOM   1445  CG  ASP B  90      11.436  44.222  30.559  1.00  0.00           C  
ATOM   1446  OD1 ASP B  90      11.599  44.417  29.369  1.00  0.00           O  
ATOM   1447  OD2 ASP B  90      10.360  44.314  31.089  1.00  0.00           O  
ATOM   1448  H   ASP B  90      15.390  43.008  32.182  1.00  0.00           H  
ATOM   1449  HA  ASP B  90      13.623  42.893  29.739  1.00  0.00           H  
ATOM   1450 1HB  ASP B  90      12.402  43.032  32.095  1.00  0.00           H  
ATOM   1451 2HB  ASP B  90      12.928  44.706  32.065  1.00  0.00           H  
ATOM   1452  N   GLY B  91      14.087  45.484  29.335  1.00  0.00           N  
ATOM   1453  CA  GLY B  91      14.692  46.715  28.778  1.00  0.00           C  
ATOM   1454  C   GLY B  91      14.407  46.829  27.286  1.00  0.00           C  
ATOM   1455  O   GLY B  91      14.157  45.832  26.627  1.00  0.00           O  
ATOM   1456  H   GLY B  91      13.129  45.222  29.080  1.00  0.00           H  
ATOM   1457 1HA  GLY B  91      14.337  47.587  29.295  1.00  0.00           H  
ATOM   1458 2HA  GLY B  91      15.763  46.677  28.928  1.00  0.00           H  
ATOM   1459  N   GLN B  92      14.459  48.058  26.752  1.00  0.00           N  
ATOM   1460  CA  GLN B  92      14.280  48.333  25.346  1.00  0.00           C  
ATOM   1461  C   GLN B  92      15.235  49.435  24.923  1.00  0.00           C  
ATOM   1462  O   GLN B  92      15.162  50.534  25.458  1.00  0.00           O  
ATOM   1463  CB  GLN B  92      12.828  48.682  25.017  1.00  0.00           C  
ATOM   1464  CG  GLN B  92      12.530  48.998  23.555  1.00  0.00           C  
ATOM   1465  CD  GLN B  92      12.671  47.899  22.656  1.00  0.00           C  
ATOM   1466  OE1 GLN B  92      12.098  46.840  22.880  1.00  0.00           O  
ATOM   1467  NE2 GLN B  92      13.434  48.125  21.571  1.00  0.00           N  
ATOM   1468  H   GLN B  92      14.656  48.851  27.384  1.00  0.00           H  
ATOM   1469  HA  GLN B  92      14.467  47.428  24.781  1.00  0.00           H  
ATOM   1470 1HB  GLN B  92      12.179  47.867  25.336  1.00  0.00           H  
ATOM   1471 2HB  GLN B  92      12.556  49.558  25.594  1.00  0.00           H  
ATOM   1472 1HG  GLN B  92      11.506  49.361  23.475  1.00  0.00           H  
ATOM   1473 2HG  GLN B  92      13.223  49.757  23.209  1.00  0.00           H  
ATOM   1474 1HE2 GLN B  92      13.575  47.409  20.898  1.00  0.00           H  
ATOM   1475 2HE2 GLN B  92      13.838  49.033  21.435  1.00  0.00           H  
ATOM   1476  N   PRO B  93      16.189  49.183  24.032  1.00  0.00           N  
ATOM   1477  CA  PRO B  93      16.578  47.980  23.325  1.00  0.00           C  
ATOM   1478  C   PRO B  93      16.890  46.875  24.321  1.00  0.00           C  
ATOM   1479  O   PRO B  93      17.368  47.178  25.445  1.00  0.00           O  
ATOM   1480  CB  PRO B  93      17.852  48.396  22.579  1.00  0.00           C  
ATOM   1481  CG  PRO B  93      17.694  49.883  22.431  1.00  0.00           C  
ATOM   1482  CD  PRO B  93      17.022  50.326  23.722  1.00  0.00           C  
ATOM   1483  HA  PRO B  93      15.785  47.630  22.640  1.00  0.00           H  
ATOM   1484 1HB  PRO B  93      18.729  48.089  23.130  1.00  0.00           H  
ATOM   1485 2HB  PRO B  93      17.884  47.879  21.587  1.00  0.00           H  
ATOM   1486 1HG  PRO B  93      18.712  50.333  22.333  1.00  0.00           H  
ATOM   1487 2HG  PRO B  93      17.142  50.142  21.542  1.00  0.00           H  
ATOM   1488 1HD  PRO B  93      17.712  50.498  24.539  1.00  0.00           H  
ATOM   1489 2HD  PRO B  93      16.390  51.200  23.526  1.00  0.00           H  
ATOM   1490  N   ALA B  94      16.539  45.660  23.981  1.00  0.00           N  
ATOM   1491  CA  ALA B  94      16.766  44.627  24.956  1.00  0.00           C  
ATOM   1492  C   ALA B  94      18.262  44.496  25.151  1.00  0.00           C  
ATOM   1493  O   ALA B  94      19.018  44.375  24.181  1.00  0.00           O  
ATOM   1494  CB  ALA B  94      16.094  43.347  24.515  1.00  0.00           C  
ATOM   1495  H   ALA B  94      16.149  45.454  23.079  1.00  0.00           H  
ATOM   1496  HA  ALA B  94      16.290  44.917  25.851  1.00  0.00           H  
ATOM   1497 1HB  ALA B  94      16.226  42.616  25.258  1.00  0.00           H  
ATOM   1498 2HB  ALA B  94      15.022  43.539  24.387  1.00  0.00           H  
ATOM   1499 3HB  ALA B  94      16.515  43.006  23.566  1.00  0.00           H  
ATOM   1500  N   PRO B  95      18.731  44.477  26.391  1.00  0.00           N  
ATOM   1501  CA  PRO B  95      20.114  44.508  26.756  1.00  0.00           C  
ATOM   1502  C   PRO B  95      20.954  43.304  26.383  1.00  0.00           C  
ATOM   1503  O   PRO B  95      20.459  42.173  26.312  1.00  0.00           O  
ATOM   1504  CB  PRO B  95      20.033  44.656  28.280  1.00  0.00           C  
ATOM   1505  CG  PRO B  95      18.664  44.233  28.656  1.00  0.00           C  
ATOM   1506  CD  PRO B  95      17.807  44.648  27.524  1.00  0.00           C  
ATOM   1507  HA  PRO B  95      20.550  45.404  26.299  1.00  0.00           H  
ATOM   1508 1HB  PRO B  95      20.767  43.991  28.725  1.00  0.00           H  
ATOM   1509 2HB  PRO B  95      20.271  45.677  28.598  1.00  0.00           H  
ATOM   1510 1HG  PRO B  95      18.680  43.172  28.788  1.00  0.00           H  
ATOM   1511 2HG  PRO B  95      18.345  44.677  29.609  1.00  0.00           H  
ATOM   1512 1HD  PRO B  95      16.951  43.950  27.484  1.00  0.00           H  
ATOM   1513 2HD  PRO B  95      17.504  45.692  27.646  1.00  0.00           H  
ATOM   1514  N   SER B  96      22.248  43.562  26.196  1.00  0.00           N  
ATOM   1515  CA  SER B  96      23.251  42.539  25.988  1.00  0.00           C  
ATOM   1516  C   SER B  96      23.622  41.987  27.354  1.00  0.00           C  
ATOM   1517  O   SER B  96      23.670  42.744  28.313  1.00  0.00           O  
ATOM   1518  CB  SER B  96      24.488  43.109  25.371  1.00  0.00           C  
ATOM   1519  OG  SER B  96      25.082  44.017  26.249  1.00  0.00           O  
ATOM   1520  H   SER B  96      22.545  44.541  26.259  1.00  0.00           H  
ATOM   1521  HA  SER B  96      22.842  41.748  25.363  1.00  0.00           H  
ATOM   1522 1HB  SER B  96      25.187  42.304  25.149  1.00  0.00           H  
ATOM   1523 2HB  SER B  96      24.240  43.605  24.441  1.00  0.00           H  
ATOM   1524  HG  SER B  96      24.586  44.840  26.145  1.00  0.00           H  
ATOM   1525  N   LEU B  97      23.933  40.671  27.406  1.00  0.00           N  
ATOM   1526  CA  LEU B  97      24.314  40.087  28.689  1.00  0.00           C  
ATOM   1527  C   LEU B  97      25.795  39.693  28.811  1.00  0.00           C  
ATOM   1528  O   LEU B  97      26.434  39.347  27.836  1.00  0.00           O  
ATOM   1529  CB  LEU B  97      23.465  38.893  28.997  1.00  0.00           C  
ATOM   1530  CG  LEU B  97      21.916  39.095  28.983  1.00  0.00           C  
ATOM   1531  CD1 LEU B  97      21.189  37.753  29.381  1.00  0.00           C  
ATOM   1532  CD2 LEU B  97      21.510  40.183  29.838  1.00  0.00           C  
ATOM   1533  H   LEU B  97      23.911  40.094  26.577  1.00  0.00           H  
ATOM   1534  HA  LEU B  97      24.116  40.829  29.449  1.00  0.00           H  
ATOM   1535 1HB  LEU B  97      23.692  38.149  28.257  1.00  0.00           H  
ATOM   1536 2HB  LEU B  97      23.774  38.518  29.953  1.00  0.00           H  
ATOM   1537  HG  LEU B  97      21.617  39.342  27.960  1.00  0.00           H  
ATOM   1538 1HD1 LEU B  97      20.110  37.893  29.343  1.00  0.00           H  
ATOM   1539 2HD1 LEU B  97      21.474  36.952  28.711  1.00  0.00           H  
ATOM   1540 3HD1 LEU B  97      21.460  37.476  30.399  1.00  0.00           H  
ATOM   1541 1HD2 LEU B  97      20.440  40.298  29.762  1.00  0.00           H  
ATOM   1542 2HD2 LEU B  97      21.770  39.989  30.867  1.00  0.00           H  
ATOM   1543 3HD2 LEU B  97      21.988  41.078  29.513  1.00  0.00           H  
ATOM   1544  N   ARG B  98      26.276  39.740  30.037  1.00  0.00           N  
ATOM   1545  CA  ARG B  98      27.598  39.258  30.423  1.00  0.00           C  
ATOM   1546  C   ARG B  98      27.531  38.566  31.794  1.00  0.00           C  
ATOM   1547  O   ARG B  98      26.789  38.976  32.712  1.00  0.00           O  
ATOM   1548  CB  ARG B  98      28.630  40.390  30.483  1.00  0.00           C  
ATOM   1549  CG  ARG B  98      30.021  39.940  31.016  1.00  0.00           C  
ATOM   1550  CD  ARG B  98      31.101  40.994  30.959  1.00  0.00           C  
ATOM   1551  NE  ARG B  98      31.541  41.325  29.612  1.00  0.00           N  
ATOM   1552  CZ  ARG B  98      32.501  42.247  29.329  1.00  0.00           C  
ATOM   1553  NH1 ARG B  98      33.093  42.904  30.305  1.00  0.00           N  
ATOM   1554  NH2 ARG B  98      32.851  42.484  28.075  1.00  0.00           N  
ATOM   1555  H   ARG B  98      25.686  40.156  30.740  1.00  0.00           H  
ATOM   1556  HA  ARG B  98      27.932  38.550  29.689  1.00  0.00           H  
ATOM   1557 1HB  ARG B  98      28.778  40.792  29.480  1.00  0.00           H  
ATOM   1558 2HB  ARG B  98      28.273  41.194  31.101  1.00  0.00           H  
ATOM   1559 1HG  ARG B  98      29.923  39.685  32.072  1.00  0.00           H  
ATOM   1560 2HG  ARG B  98      30.364  39.062  30.470  1.00  0.00           H  
ATOM   1561 1HD  ARG B  98      30.735  41.901  31.429  1.00  0.00           H  
ATOM   1562 2HD  ARG B  98      31.958  40.631  31.517  1.00  0.00           H  
ATOM   1563  HE  ARG B  98      31.106  40.840  28.838  1.00  0.00           H  
ATOM   1564 1HH1 ARG B  98      32.833  42.730  31.264  1.00  0.00           H  
ATOM   1565 2HH1 ARG B  98      33.809  43.585  30.093  1.00  0.00           H  
ATOM   1566 1HH2 ARG B  98      32.404  41.981  27.320  1.00  0.00           H  
ATOM   1567 2HH2 ARG B  98      33.569  43.164  27.870  1.00  0.00           H  
ATOM   1568  N   TRP B  99      28.299  37.494  31.960  1.00  0.00           N  
ATOM   1569  CA  TRP B  99      28.368  36.867  33.271  1.00  0.00           C  
ATOM   1570  C   TRP B  99      29.722  37.092  33.938  1.00  0.00           C  
ATOM   1571  O   TRP B  99      30.746  37.089  33.258  1.00  0.00           O  
ATOM   1572  CB  TRP B  99      28.066  35.358  33.165  1.00  0.00           C  
ATOM   1573  CG  TRP B  99      26.651  35.091  32.870  1.00  0.00           C  
ATOM   1574  CD1 TRP B  99      26.103  35.059  31.656  1.00  0.00           C  
ATOM   1575  CD2 TRP B  99      25.596  34.813  33.791  1.00  0.00           C  
ATOM   1576  NE1 TRP B  99      24.770  34.805  31.741  1.00  0.00           N  
ATOM   1577  CE2 TRP B  99      24.438  34.666  33.044  1.00  0.00           C  
ATOM   1578  CE3 TRP B  99      25.546  34.689  35.162  1.00  0.00           C  
ATOM   1579  CZ2 TRP B  99      23.230  34.425  33.621  1.00  0.00           C  
ATOM   1580  CZ3 TRP B  99      24.319  34.438  35.768  1.00  0.00           C  
ATOM   1581  CH2 TRP B  99      23.185  34.318  35.019  1.00  0.00           C  
ATOM   1582  H   TRP B  99      28.862  37.130  31.194  1.00  0.00           H  
ATOM   1583  HA  TRP B  99      27.598  37.312  33.872  1.00  0.00           H  
ATOM   1584 1HB  TRP B  99      28.668  34.936  32.362  1.00  0.00           H  
ATOM   1585 2HB  TRP B  99      28.334  34.870  34.102  1.00  0.00           H  
ATOM   1586  HD1 TRP B  99      26.644  35.220  30.724  1.00  0.00           H  
ATOM   1587  HE1 TRP B  99      24.171  34.722  30.906  1.00  0.00           H  
ATOM   1588  HE3 TRP B  99      26.461  34.795  35.753  1.00  0.00           H  
ATOM   1589  HZ2 TRP B  99      22.334  34.309  33.027  1.00  0.00           H  
ATOM   1590  HZ3 TRP B  99      24.283  34.341  36.851  1.00  0.00           H  
ATOM   1591  HH2 TRP B  99      22.232  34.125  35.513  1.00  0.00           H  
ATOM   1592  N   LEU B 100      29.708  37.274  35.249  1.00  0.00           N  
ATOM   1593  CA  LEU B 100      30.975  37.354  35.964  1.00  0.00           C  
ATOM   1594  C   LEU B 100      31.053  36.261  36.982  1.00  0.00           C  
ATOM   1595  O   LEU B 100      30.059  35.958  37.659  1.00  0.00           O  
ATOM   1596  CB  LEU B 100      31.185  38.622  36.777  1.00  0.00           C  
ATOM   1597  CG  LEU B 100      31.020  39.965  36.091  1.00  0.00           C  
ATOM   1598  CD1 LEU B 100      31.173  40.975  37.123  1.00  0.00           C  
ATOM   1599  CD2 LEU B 100      32.050  40.118  34.990  1.00  0.00           C  
ATOM   1600  H   LEU B 100      28.813  37.347  35.721  1.00  0.00           H  
ATOM   1601  HA  LEU B 100      31.789  37.231  35.260  1.00  0.00           H  
ATOM   1602 1HB  LEU B 100      30.634  38.583  37.681  1.00  0.00           H  
ATOM   1603 2HB  LEU B 100      32.235  38.610  37.071  1.00  0.00           H  
ATOM   1604  HG  LEU B 100      30.014  40.055  35.676  1.00  0.00           H  
ATOM   1605 1HD1 LEU B 100      31.059  41.954  36.697  1.00  0.00           H  
ATOM   1606 2HD1 LEU B 100      30.421  40.821  37.898  1.00  0.00           H  
ATOM   1607 3HD1 LEU B 100      32.163  40.880  37.554  1.00  0.00           H  
ATOM   1608 1HD2 LEU B 100      31.941  41.093  34.518  1.00  0.00           H  
ATOM   1609 2HD2 LEU B 100      33.056  40.025  35.414  1.00  0.00           H  
ATOM   1610 3HD2 LEU B 100      31.888  39.336  34.261  1.00  0.00           H  
ATOM   1611  N   PHE B 101      32.255  35.711  37.142  1.00  0.00           N  
ATOM   1612  CA  PHE B 101      32.546  34.689  38.121  1.00  0.00           C  
ATOM   1613  C   PHE B 101      33.503  35.253  39.142  1.00  0.00           C  
ATOM   1614  O   PHE B 101      34.662  35.557  38.852  1.00  0.00           O  
ATOM   1615  CB  PHE B 101      33.100  33.412  37.448  1.00  0.00           C  
ATOM   1616  CG  PHE B 101      33.264  32.299  38.445  1.00  0.00           C  
ATOM   1617  CD1 PHE B 101      32.194  31.824  39.161  1.00  0.00           C  
ATOM   1618  CD2 PHE B 101      34.530  31.762  38.703  1.00  0.00           C  
ATOM   1619  CE1 PHE B 101      32.364  30.844  40.116  1.00  0.00           C  
ATOM   1620  CE2 PHE B 101      34.705  30.789  39.659  1.00  0.00           C  
ATOM   1621  CZ  PHE B 101      33.624  30.336  40.356  1.00  0.00           C  
ATOM   1622  H   PHE B 101      33.007  36.045  36.549  1.00  0.00           H  
ATOM   1623  HA  PHE B 101      31.623  34.436  38.642  1.00  0.00           H  
ATOM   1624 1HB  PHE B 101      32.419  33.088  36.670  1.00  0.00           H  
ATOM   1625 2HB  PHE B 101      34.068  33.620  36.985  1.00  0.00           H  
ATOM   1626  HD1 PHE B 101      31.216  32.239  38.971  1.00  0.00           H  
ATOM   1627  HD2 PHE B 101      35.395  32.136  38.139  1.00  0.00           H  
ATOM   1628  HE1 PHE B 101      31.515  30.476  40.683  1.00  0.00           H  
ATOM   1629  HE2 PHE B 101      35.696  30.396  39.854  1.00  0.00           H  
ATOM   1630  HZ  PHE B 101      33.766  29.570  41.095  1.00  0.00           H  
ATOM   1631  N   ASN B 102      32.993  35.473  40.339  1.00  0.00           N  
ATOM   1632  CA  ASN B 102      33.751  36.089  41.430  1.00  0.00           C  
ATOM   1633  C   ASN B 102      34.381  37.423  40.996  1.00  0.00           C  
ATOM   1634  O   ASN B 102      35.472  37.799  41.424  1.00  0.00           O  
ATOM   1635  CB  ASN B 102      34.791  35.127  41.966  1.00  0.00           C  
ATOM   1636  CG  ASN B 102      34.143  33.954  42.562  1.00  0.00           C  
ATOM   1637  OD1 ASN B 102      33.051  34.147  43.114  1.00  0.00           O  
ATOM   1638  ND2 ASN B 102      34.777  32.792  42.511  1.00  0.00           N  
ATOM   1639  H   ASN B 102      32.019  35.219  40.520  1.00  0.00           H  
ATOM   1640  HA  ASN B 102      33.050  36.325  42.240  1.00  0.00           H  
ATOM   1641 1HB  ASN B 102      35.467  34.810  41.165  1.00  0.00           H  
ATOM   1642 2HB  ASN B 102      35.395  35.622  42.737  1.00  0.00           H  
ATOM   1643 1HD2 ASN B 102      34.377  31.965  42.932  1.00  0.00           H  
ATOM   1644 2HD2 ASN B 102      35.675  32.731  42.062  1.00  0.00           H  
ATOM   1645  N   GLY B 103      33.652  38.148  40.171  1.00  0.00           N  
ATOM   1646  CA  GLY B 103      34.095  39.419  39.661  1.00  0.00           C  
ATOM   1647  C   GLY B 103      34.858  39.345  38.335  1.00  0.00           C  
ATOM   1648  O   GLY B 103      35.059  40.387  37.700  1.00  0.00           O  
ATOM   1649  H   GLY B 103      32.758  37.787  39.868  1.00  0.00           H  
ATOM   1650 1HA  GLY B 103      33.227  40.060  39.529  1.00  0.00           H  
ATOM   1651 2HA  GLY B 103      34.731  39.901  40.406  1.00  0.00           H  
ATOM   1652  N   SER B 104      35.257  38.150  37.890  1.00  0.00           N  
ATOM   1653  CA  SER B 104      36.010  38.064  36.636  1.00  0.00           C  
ATOM   1654  C   SER B 104      35.133  37.688  35.470  1.00  0.00           C  
ATOM   1655  O   SER B 104      34.133  36.998  35.611  1.00  0.00           O  
ATOM   1656  CB  SER B 104      37.169  37.116  36.762  1.00  0.00           C  
ATOM   1657  OG  SER B 104      38.115  37.614  37.684  1.00  0.00           O  
ATOM   1658  H   SER B 104      35.071  37.300  38.416  1.00  0.00           H  
ATOM   1659  HA  SER B 104      36.430  39.047  36.428  1.00  0.00           H  
ATOM   1660 1HB  SER B 104      36.795  36.150  37.100  1.00  0.00           H  
ATOM   1661 2HB  SER B 104      37.633  36.973  35.789  1.00  0.00           H  
ATOM   1662  HG  SER B 104      37.770  37.404  38.559  1.00  0.00           H  
ATOM   1663  N   VAL B 105      35.493  38.121  34.285  1.00  0.00           N  
ATOM   1664  CA  VAL B 105      34.609  37.820  33.178  1.00  0.00           C  
ATOM   1665  C   VAL B 105      34.529  36.323  32.916  1.00  0.00           C  
ATOM   1666  O   VAL B 105      35.552  35.640  32.820  1.00  0.00           O  
ATOM   1667  CB  VAL B 105      35.087  38.558  31.927  1.00  0.00           C  
ATOM   1668  CG1 VAL B 105      34.248  38.141  30.741  1.00  0.00           C  
ATOM   1669  CG2 VAL B 105      35.019  40.007  32.163  1.00  0.00           C  
ATOM   1670  H   VAL B 105      36.330  38.671  34.158  1.00  0.00           H  
ATOM   1671  HA  VAL B 105      33.610  38.167  33.423  1.00  0.00           H  
ATOM   1672  HB  VAL B 105      36.118  38.277  31.714  1.00  0.00           H  
ATOM   1673 1HG1 VAL B 105      34.593  38.656  29.848  1.00  0.00           H  
ATOM   1674 2HG1 VAL B 105      34.332  37.063  30.585  1.00  0.00           H  
ATOM   1675 3HG1 VAL B 105      33.208  38.401  30.932  1.00  0.00           H  
ATOM   1676 1HG2 VAL B 105      35.369  40.535  31.280  1.00  0.00           H  
ATOM   1677 2HG2 VAL B 105      33.995  40.282  32.377  1.00  0.00           H  
ATOM   1678 3HG2 VAL B 105      35.654  40.266  33.018  1.00  0.00           H  
ATOM   1679  N   LEU B 106      33.302  35.816  32.816  1.00  0.00           N  
ATOM   1680  CA  LEU B 106      33.072  34.406  32.547  1.00  0.00           C  
ATOM   1681  C   LEU B 106      33.013  34.169  31.048  1.00  0.00           C  
ATOM   1682  O   LEU B 106      32.150  34.687  30.340  1.00  0.00           O  
ATOM   1683  CB  LEU B 106      31.773  33.930  33.225  1.00  0.00           C  
ATOM   1684  CG  LEU B 106      31.368  32.478  32.989  1.00  0.00           C  
ATOM   1685  CD1 LEU B 106      32.404  31.599  33.594  1.00  0.00           C  
ATOM   1686  CD2 LEU B 106      30.010  32.207  33.654  1.00  0.00           C  
ATOM   1687  H   LEU B 106      32.494  36.427  32.937  1.00  0.00           H  
ATOM   1688  HA  LEU B 106      33.910  33.838  32.955  1.00  0.00           H  
ATOM   1689 1HB  LEU B 106      31.860  34.075  34.305  1.00  0.00           H  
ATOM   1690 2HB  LEU B 106      30.961  34.550  32.866  1.00  0.00           H  
ATOM   1691  HG  LEU B 106      31.311  32.270  31.913  1.00  0.00           H  
ATOM   1692 1HD1 LEU B 106      32.129  30.560  33.437  1.00  0.00           H  
ATOM   1693 2HD1 LEU B 106      33.367  31.799  33.120  1.00  0.00           H  
ATOM   1694 3HD1 LEU B 106      32.472  31.808  34.660  1.00  0.00           H  
ATOM   1695 1HD2 LEU B 106      29.728  31.168  33.509  1.00  0.00           H  
ATOM   1696 2HD2 LEU B 106      30.090  32.420  34.723  1.00  0.00           H  
ATOM   1697 3HD2 LEU B 106      29.253  32.840  33.217  1.00  0.00           H  
ATOM   1698  N   ASN B 107      33.962  33.394  30.571  1.00  0.00           N  
ATOM   1699  CA  ASN B 107      34.084  33.133  29.157  1.00  0.00           C  
ATOM   1700  C   ASN B 107      33.227  31.934  28.823  1.00  0.00           C  
ATOM   1701  O   ASN B 107      33.536  30.815  29.228  1.00  0.00           O  
ATOM   1702  CB  ASN B 107      35.543  32.911  28.828  1.00  0.00           C  
ATOM   1703  CG  ASN B 107      36.370  34.198  29.063  1.00  0.00           C  
ATOM   1704  OD1 ASN B 107      35.996  35.288  28.602  1.00  0.00           O  
ATOM   1705  ND2 ASN B 107      37.477  34.068  29.769  1.00  0.00           N  
ATOM   1706  H   ASN B 107      34.635  32.992  31.205  1.00  0.00           H  
ATOM   1707  HA  ASN B 107      33.711  33.983  28.594  1.00  0.00           H  
ATOM   1708 1HB  ASN B 107      35.935  32.108  29.450  1.00  0.00           H  
ATOM   1709 2HB  ASN B 107      35.635  32.599  27.784  1.00  0.00           H  
ATOM   1710 1HD2 ASN B 107      38.052  34.868  29.958  1.00  0.00           H  
ATOM   1711 2HD2 ASN B 107      37.744  33.170  30.122  1.00  0.00           H  
ATOM   1712  N   GLU B 108      32.120  32.176  28.125  1.00  0.00           N  
ATOM   1713  CA  GLU B 108      31.169  31.095  27.867  1.00  0.00           C  
ATOM   1714  C   GLU B 108      31.724  30.049  26.932  1.00  0.00           C  
ATOM   1715  O   GLU B 108      32.534  30.327  26.045  1.00  0.00           O  
ATOM   1716  CB  GLU B 108      29.827  31.608  27.362  1.00  0.00           C  
ATOM   1717  CG  GLU B 108      29.082  32.417  28.435  1.00  0.00           C  
ATOM   1718  CD  GLU B 108      27.704  32.796  28.058  1.00  0.00           C  
ATOM   1719  OE1 GLU B 108      27.206  32.297  27.079  1.00  0.00           O  
ATOM   1720  OE2 GLU B 108      27.113  33.557  28.769  1.00  0.00           O  
ATOM   1721  H   GLU B 108      31.922  33.118  27.810  1.00  0.00           H  
ATOM   1722  HA  GLU B 108      30.968  30.597  28.818  1.00  0.00           H  
ATOM   1723 1HB  GLU B 108      29.976  32.228  26.483  1.00  0.00           H  
ATOM   1724 2HB  GLU B 108      29.200  30.759  27.068  1.00  0.00           H  
ATOM   1725 1HG  GLU B 108      29.045  31.825  29.347  1.00  0.00           H  
ATOM   1726 2HG  GLU B 108      29.658  33.323  28.657  1.00  0.00           H  
ATOM   1727  N   THR B 109      31.278  28.845  27.167  1.00  0.00           N  
ATOM   1728  CA  THR B 109      31.714  27.672  26.460  1.00  0.00           C  
ATOM   1729  C   THR B 109      30.568  26.718  26.113  1.00  0.00           C  
ATOM   1730  O   THR B 109      29.409  27.102  26.103  1.00  0.00           O  
ATOM   1731  CB  THR B 109      32.799  27.023  27.321  1.00  0.00           C  
ATOM   1732  OG1 THR B 109      33.396  25.961  26.581  1.00  0.00           O  
ATOM   1733  CG2 THR B 109      32.240  26.542  28.666  1.00  0.00           C  
ATOM   1734  H   THR B 109      30.586  28.732  27.909  1.00  0.00           H  
ATOM   1735  HA  THR B 109      32.175  27.993  25.526  1.00  0.00           H  
ATOM   1736  HB  THR B 109      33.567  27.775  27.516  1.00  0.00           H  
ATOM   1737  HG1 THR B 109      34.260  25.747  26.962  1.00  0.00           H  
ATOM   1738 1HG2 THR B 109      33.039  26.111  29.265  1.00  0.00           H  
ATOM   1739 2HG2 THR B 109      31.805  27.391  29.198  1.00  0.00           H  
ATOM   1740 3HG2 THR B 109      31.515  25.827  28.498  1.00  0.00           H  
ATOM   1741  N   SER B 110      30.905  25.490  25.744  1.00  0.00           N  
ATOM   1742  CA  SER B 110      29.903  24.475  25.353  1.00  0.00           C  
ATOM   1743  C   SER B 110      29.198  23.805  26.557  1.00  0.00           C  
ATOM   1744  O   SER B 110      28.163  23.154  26.416  1.00  0.00           O  
ATOM   1745  CB  SER B 110      30.570  23.426  24.479  1.00  0.00           C  
ATOM   1746  OG  SER B 110      31.514  22.670  25.203  1.00  0.00           O  
ATOM   1747  H   SER B 110      31.892  25.275  25.773  1.00  0.00           H  
ATOM   1748  HA  SER B 110      29.137  24.974  24.758  1.00  0.00           H  
ATOM   1749 1HB  SER B 110      29.806  22.768  24.071  1.00  0.00           H  
ATOM   1750 2HB  SER B 110      31.062  23.915  23.638  1.00  0.00           H  
ATOM   1751  HG  SER B 110      31.042  21.890  25.528  1.00  0.00           H  
ATOM   1752  N   PHE B 111      29.759  24.015  27.738  1.00  0.00           N  
ATOM   1753  CA  PHE B 111      29.263  23.441  28.976  1.00  0.00           C  
ATOM   1754  C   PHE B 111      28.633  24.483  29.888  1.00  0.00           C  
ATOM   1755  O   PHE B 111      27.681  24.181  30.604  1.00  0.00           O  
ATOM   1756  CB  PHE B 111      30.424  22.782  29.698  1.00  0.00           C  
ATOM   1757  CG  PHE B 111      31.054  21.738  28.856  1.00  0.00           C  
ATOM   1758  CD1 PHE B 111      32.299  21.956  28.310  1.00  0.00           C  
ATOM   1759  CD2 PHE B 111      30.396  20.537  28.580  1.00  0.00           C  
ATOM   1760  CE1 PHE B 111      32.882  20.995  27.514  1.00  0.00           C  
ATOM   1761  CE2 PHE B 111      30.967  19.573  27.786  1.00  0.00           C  
ATOM   1762  CZ  PHE B 111      32.215  19.800  27.249  1.00  0.00           C  
ATOM   1763  H   PHE B 111      30.599  24.567  27.750  1.00  0.00           H  
ATOM   1764  HA  PHE B 111      28.514  22.697  28.723  1.00  0.00           H  
ATOM   1765 1HB  PHE B 111      31.177  23.522  29.953  1.00  0.00           H  
ATOM   1766 2HB  PHE B 111      30.078  22.325  30.630  1.00  0.00           H  
ATOM   1767  HD1 PHE B 111      32.817  22.890  28.510  1.00  0.00           H  
ATOM   1768  HD2 PHE B 111      29.421  20.362  28.997  1.00  0.00           H  
ATOM   1769  HE1 PHE B 111      33.869  21.175  27.084  1.00  0.00           H  
ATOM   1770  HE2 PHE B 111      30.432  18.642  27.581  1.00  0.00           H  
ATOM   1771  HZ  PHE B 111      32.683  19.048  26.617  1.00  0.00           H  
ATOM   1772  N   ILE B 112      29.175  25.711  29.886  1.00  0.00           N  
ATOM   1773  CA  ILE B 112      28.642  26.800  30.708  1.00  0.00           C  
ATOM   1774  C   ILE B 112      28.234  27.968  29.811  1.00  0.00           C  
ATOM   1775  O   ILE B 112      29.073  28.534  29.116  1.00  0.00           O  
ATOM   1776  CB  ILE B 112      29.615  27.252  31.787  1.00  0.00           C  
ATOM   1777  CG1 ILE B 112      29.945  26.112  32.695  1.00  0.00           C  
ATOM   1778  CG2 ILE B 112      28.951  28.342  32.577  1.00  0.00           C  
ATOM   1779  CD1 ILE B 112      31.087  26.389  33.635  1.00  0.00           C  
ATOM   1780  H   ILE B 112      29.949  25.907  29.281  1.00  0.00           H  
ATOM   1781  HA  ILE B 112      27.764  26.443  31.219  1.00  0.00           H  
ATOM   1782  HB  ILE B 112      30.538  27.609  31.337  1.00  0.00           H  
ATOM   1783 1HG1 ILE B 112      29.056  25.872  33.281  1.00  0.00           H  
ATOM   1784 2HG1 ILE B 112      30.207  25.248  32.099  1.00  0.00           H  
ATOM   1785 1HG2 ILE B 112      29.616  28.677  33.366  1.00  0.00           H  
ATOM   1786 2HG2 ILE B 112      28.715  29.176  31.914  1.00  0.00           H  
ATOM   1787 3HG2 ILE B 112      28.031  27.956  33.011  1.00  0.00           H  
ATOM   1788 1HD1 ILE B 112      31.268  25.515  34.265  1.00  0.00           H  
ATOM   1789 2HD1 ILE B 112      31.986  26.609  33.058  1.00  0.00           H  
ATOM   1790 3HD1 ILE B 112      30.846  27.243  34.271  1.00  0.00           H  
ATOM   1791  N   PHE B 113      26.932  28.265  29.762  1.00  0.00           N  
ATOM   1792  CA  PHE B 113      26.479  29.250  28.797  1.00  0.00           C  
ATOM   1793  C   PHE B 113      25.098  29.864  29.032  1.00  0.00           C  
ATOM   1794  O   PHE B 113      24.247  29.271  29.696  1.00  0.00           O  
ATOM   1795  CB  PHE B 113      26.490  28.625  27.400  1.00  0.00           C  
ATOM   1796  CG  PHE B 113      25.654  27.379  27.276  1.00  0.00           C  
ATOM   1797  CD1 PHE B 113      24.324  27.432  26.878  1.00  0.00           C  
ATOM   1798  CD2 PHE B 113      26.213  26.140  27.561  1.00  0.00           C  
ATOM   1799  CE1 PHE B 113      23.585  26.276  26.771  1.00  0.00           C  
ATOM   1800  CE2 PHE B 113      25.481  24.989  27.465  1.00  0.00           C  
ATOM   1801  CZ  PHE B 113      24.161  25.052  27.069  1.00  0.00           C  
ATOM   1802  H   PHE B 113      26.293  27.780  30.392  1.00  0.00           H  
ATOM   1803  HA  PHE B 113      27.209  30.063  28.794  1.00  0.00           H  
ATOM   1804 1HB  PHE B 113      26.117  29.357  26.682  1.00  0.00           H  
ATOM   1805 2HB  PHE B 113      27.508  28.388  27.106  1.00  0.00           H  
ATOM   1806  HD1 PHE B 113      23.864  28.398  26.644  1.00  0.00           H  
ATOM   1807  HD2 PHE B 113      27.257  26.091  27.859  1.00  0.00           H  
ATOM   1808  HE1 PHE B 113      22.538  26.327  26.448  1.00  0.00           H  
ATOM   1809  HE2 PHE B 113      25.950  24.026  27.694  1.00  0.00           H  
ATOM   1810  HZ  PHE B 113      23.576  24.139  26.984  1.00  0.00           H  
ATOM   1811  N   THR B 114      24.838  31.015  28.401  1.00  0.00           N  
ATOM   1812  CA  THR B 114      23.519  31.638  28.444  1.00  0.00           C  
ATOM   1813  C   THR B 114      22.567  30.963  27.462  1.00  0.00           C  
ATOM   1814  O   THR B 114      22.932  30.769  26.306  1.00  0.00           O  
ATOM   1815  CB  THR B 114      23.582  33.165  28.127  1.00  0.00           C  
ATOM   1816  OG1 THR B 114      24.379  33.838  29.120  1.00  0.00           O  
ATOM   1817  CG2 THR B 114      22.161  33.787  28.131  1.00  0.00           C  
ATOM   1818  H   THR B 114      25.593  31.480  27.876  1.00  0.00           H  
ATOM   1819  HA  THR B 114      23.109  31.541  29.452  1.00  0.00           H  
ATOM   1820  HB  THR B 114      24.042  33.312  27.149  1.00  0.00           H  
ATOM   1821  HG1 THR B 114      25.337  33.622  28.974  1.00  0.00           H  
ATOM   1822 1HG2 THR B 114      22.240  34.847  27.918  1.00  0.00           H  
ATOM   1823 2HG2 THR B 114      21.528  33.325  27.377  1.00  0.00           H  
ATOM   1824 3HG2 THR B 114      21.723  33.645  29.104  1.00  0.00           H  
ATOM   1825  N   GLU B 115      21.341  30.666  27.902  1.00  0.00           N  
ATOM   1826  CA  GLU B 115      20.297  30.183  27.000  1.00  0.00           C  
ATOM   1827  C   GLU B 115      18.985  30.843  27.315  1.00  0.00           C  
ATOM   1828  O   GLU B 115      18.577  30.872  28.476  1.00  0.00           O  
ATOM   1829  CB  GLU B 115      20.130  28.680  27.050  1.00  0.00           C  
ATOM   1830  CG  GLU B 115      19.039  28.203  26.093  1.00  0.00           C  
ATOM   1831  CD  GLU B 115      18.932  26.782  26.015  1.00  0.00           C  
ATOM   1832  OE1 GLU B 115      19.927  26.133  26.167  1.00  0.00           O  
ATOM   1833  OE2 GLU B 115      17.852  26.298  25.808  1.00  0.00           O  
ATOM   1834  H   GLU B 115      21.131  30.773  28.892  1.00  0.00           H  
ATOM   1835  HA  GLU B 115      20.570  30.437  25.974  1.00  0.00           H  
ATOM   1836 1HB  GLU B 115      21.067  28.200  26.785  1.00  0.00           H  
ATOM   1837 2HB  GLU B 115      19.870  28.372  28.064  1.00  0.00           H  
ATOM   1838 1HG  GLU B 115      18.072  28.584  26.422  1.00  0.00           H  
ATOM   1839 2HG  GLU B 115      19.237  28.601  25.099  1.00  0.00           H  
ATOM   1840  N   PHE B 116      18.304  31.357  26.288  1.00  0.00           N  
ATOM   1841  CA  PHE B 116      17.009  32.022  26.506  1.00  0.00           C  
ATOM   1842  C   PHE B 116      15.853  31.163  26.080  1.00  0.00           C  
ATOM   1843  O   PHE B 116      15.937  30.468  25.074  1.00  0.00           O  
ATOM   1844  CB  PHE B 116      16.878  33.317  25.718  1.00  0.00           C  
ATOM   1845  CG  PHE B 116      17.683  34.488  26.153  1.00  0.00           C  
ATOM   1846  CD1 PHE B 116      18.950  34.716  25.658  1.00  0.00           C  
ATOM   1847  CD2 PHE B 116      17.127  35.410  27.021  1.00  0.00           C  
ATOM   1848  CE1 PHE B 116      19.641  35.845  26.017  1.00  0.00           C  
ATOM   1849  CE2 PHE B 116      17.813  36.541  27.373  1.00  0.00           C  
ATOM   1850  CZ  PHE B 116      19.068  36.758  26.863  1.00  0.00           C  
ATOM   1851  H   PHE B 116      18.690  31.294  25.357  1.00  0.00           H  
ATOM   1852  HA  PHE B 116      16.895  32.238  27.559  1.00  0.00           H  
ATOM   1853 1HB  PHE B 116      17.117  33.118  24.678  1.00  0.00           H  
ATOM   1854 2HB  PHE B 116      15.820  33.615  25.741  1.00  0.00           H  
ATOM   1855  HD1 PHE B 116      19.395  34.000  24.968  1.00  0.00           H  
ATOM   1856  HD2 PHE B 116      16.121  35.226  27.410  1.00  0.00           H  
ATOM   1857  HE1 PHE B 116      20.638  36.025  25.616  1.00  0.00           H  
ATOM   1858  HE2 PHE B 116      17.361  37.270  28.044  1.00  0.00           H  
ATOM   1859  HZ  PHE B 116      19.610  37.658  27.124  1.00  0.00           H  
ATOM   1860  N   LEU B 117      14.754  31.269  26.800  1.00  0.00           N  
ATOM   1861  CA  LEU B 117      13.540  30.557  26.450  1.00  0.00           C  
ATOM   1862  C   LEU B 117      12.896  31.330  25.338  1.00  0.00           C  
ATOM   1863  O   LEU B 117      13.075  32.529  25.267  1.00  0.00           O  
ATOM   1864  CB  LEU B 117      12.607  30.450  27.649  1.00  0.00           C  
ATOM   1865  CG  LEU B 117      13.151  29.688  28.865  1.00  0.00           C  
ATOM   1866  CD1 LEU B 117      12.018  29.649  29.945  1.00  0.00           C  
ATOM   1867  CD2 LEU B 117      13.664  28.287  28.401  1.00  0.00           C  
ATOM   1868  H   LEU B 117      14.755  31.889  27.602  1.00  0.00           H  
ATOM   1869  HA  LEU B 117      13.787  29.561  26.095  1.00  0.00           H  
ATOM   1870 1HB  LEU B 117      12.366  31.464  27.977  1.00  0.00           H  
ATOM   1871 2HB  LEU B 117      11.693  29.971  27.338  1.00  0.00           H  
ATOM   1872  HG  LEU B 117      13.983  30.231  29.313  1.00  0.00           H  
ATOM   1873 1HD1 LEU B 117      12.351  29.140  30.830  1.00  0.00           H  
ATOM   1874 2HD1 LEU B 117      11.733  30.668  30.212  1.00  0.00           H  
ATOM   1875 3HD1 LEU B 117      11.152  29.129  29.556  1.00  0.00           H  
ATOM   1876 1HD2 LEU B 117      14.039  27.713  29.217  1.00  0.00           H  
ATOM   1877 2HD2 LEU B 117      12.861  27.755  27.938  1.00  0.00           H  
ATOM   1878 3HD2 LEU B 117      14.475  28.390  27.692  1.00  0.00           H  
ATOM   1879  N   GLU B 118      12.162  30.680  24.462  1.00  0.00           N  
ATOM   1880  CA  GLU B 118      11.555  31.444  23.399  1.00  0.00           C  
ATOM   1881  C   GLU B 118      10.739  32.563  24.051  1.00  0.00           C  
ATOM   1882  O   GLU B 118       9.859  32.238  24.880  1.00  0.00           O  
ATOM   1883  CB  GLU B 118      10.660  30.560  22.531  1.00  0.00           C  
ATOM   1884  CG  GLU B 118      10.072  31.268  21.322  1.00  0.00           C  
ATOM   1885  CD  GLU B 118       9.259  30.355  20.451  1.00  0.00           C  
ATOM   1886  OE1 GLU B 118       9.132  29.203  20.787  1.00  0.00           O  
ATOM   1887  OE2 GLU B 118       8.774  30.805  19.442  1.00  0.00           O  
ATOM   1888  H   GLU B 118      12.036  29.680  24.527  1.00  0.00           H  
ATOM   1889  HA  GLU B 118      12.338  31.806  22.753  1.00  0.00           H  
ATOM   1890 1HB  GLU B 118      11.229  29.702  22.175  1.00  0.00           H  
ATOM   1891 2HB  GLU B 118       9.831  30.181  23.124  1.00  0.00           H  
ATOM   1892 1HG  GLU B 118       9.434  32.087  21.666  1.00  0.00           H  
ATOM   1893 2HG  GLU B 118      10.881  31.698  20.736  1.00  0.00           H  
ATOM   1894  N   PRO B 119      11.010  33.872  23.706  1.00  0.00           N  
ATOM   1895  CA  PRO B 119      10.343  35.061  24.187  1.00  0.00           C  
ATOM   1896  C   PRO B 119       8.883  35.010  23.894  1.00  0.00           C  
ATOM   1897  O   PRO B 119       8.469  34.525  22.839  1.00  0.00           O  
ATOM   1898  CB  PRO B 119      11.001  36.190  23.381  1.00  0.00           C  
ATOM   1899  CG  PRO B 119      12.349  35.664  23.012  1.00  0.00           C  
ATOM   1900  CD  PRO B 119      12.140  34.189  22.780  1.00  0.00           C  
ATOM   1901  HA  PRO B 119      10.517  35.159  25.272  1.00  0.00           H  
ATOM   1902 1HB  PRO B 119      10.377  36.431  22.504  1.00  0.00           H  
ATOM   1903 2HB  PRO B 119      11.047  37.104  23.994  1.00  0.00           H  
ATOM   1904 1HG  PRO B 119      12.726  36.184  22.119  1.00  0.00           H  
ATOM   1905 2HG  PRO B 119      13.069  35.858  23.819  1.00  0.00           H  
ATOM   1906 1HD  PRO B 119      11.868  33.977  21.734  1.00  0.00           H  
ATOM   1907 2HD  PRO B 119      13.080  33.714  23.092  1.00  0.00           H  
ATOM   1908  N   ALA B 120       8.100  35.503  24.817  1.00  0.00           N  
ATOM   1909  CA  ALA B 120       6.662  35.490  24.682  1.00  0.00           C  
ATOM   1910  C   ALA B 120       6.165  36.564  23.739  1.00  0.00           C  
ATOM   1911  O   ALA B 120       6.792  37.601  23.537  1.00  0.00           O  
ATOM   1912  CB  ALA B 120       6.007  35.618  26.033  1.00  0.00           C  
ATOM   1913  H   ALA B 120       8.504  35.906  25.654  1.00  0.00           H  
ATOM   1914  HA  ALA B 120       6.368  34.529  24.261  1.00  0.00           H  
ATOM   1915 1HB  ALA B 120       4.924  35.580  25.925  1.00  0.00           H  
ATOM   1916 2HB  ALA B 120       6.338  34.808  26.677  1.00  0.00           H  
ATOM   1917 3HB  ALA B 120       6.286  36.532  26.462  1.00  0.00           H  
ATOM   1918  N   ALA B 121       5.014  36.300  23.160  1.00  0.00           N  
ATOM   1919  CA  ALA B 121       4.345  37.299  22.366  1.00  0.00           C  
ATOM   1920  C   ALA B 121       3.906  38.458  23.248  1.00  0.00           C  
ATOM   1921  O   ALA B 121       3.513  38.264  24.399  1.00  0.00           O  
ATOM   1922  CB  ALA B 121       3.136  36.711  21.665  1.00  0.00           C  
ATOM   1923  H   ALA B 121       4.571  35.409  23.316  1.00  0.00           H  
ATOM   1924  HA  ALA B 121       5.051  37.674  21.627  1.00  0.00           H  
ATOM   1925 1HB  ALA B 121       2.653  37.485  21.065  1.00  0.00           H  
ATOM   1926 2HB  ALA B 121       3.447  35.892  21.020  1.00  0.00           H  
ATOM   1927 3HB  ALA B 121       2.432  36.344  22.409  1.00  0.00           H  
ATOM   1928  N   ASN B 122       3.921  39.645  22.678  1.00  0.00           N  
ATOM   1929  CA  ASN B 122       3.418  40.861  23.310  1.00  0.00           C  
ATOM   1930  C   ASN B 122       4.093  41.231  24.612  1.00  0.00           C  
ATOM   1931  O   ASN B 122       3.468  41.851  25.470  1.00  0.00           O  
ATOM   1932  CB  ASN B 122       1.929  40.759  23.555  1.00  0.00           C  
ATOM   1933  CG  ASN B 122       1.136  40.566  22.282  1.00  0.00           C  
ATOM   1934  OD1 ASN B 122       0.522  39.500  22.124  1.00  0.00           O  
ATOM   1935  ND2 ASN B 122       1.124  41.545  21.377  1.00  0.00           N  
ATOM   1936  H   ASN B 122       4.286  39.713  21.733  1.00  0.00           H  
ATOM   1937  HA  ASN B 122       3.586  41.685  22.622  1.00  0.00           H  
ATOM   1938 1HB  ASN B 122       1.715  39.939  24.248  1.00  0.00           H  
ATOM   1939 2HB  ASN B 122       1.589  41.673  24.030  1.00  0.00           H  
ATOM   1940 1HD2 ASN B 122       0.603  41.429  20.530  1.00  0.00           H  
ATOM   1941 2HD2 ASN B 122       1.641  42.407  21.524  1.00  0.00           H  
ATOM   1942  N   GLU B 123       5.360  40.912  24.759  1.00  0.00           N  
ATOM   1943  CA  GLU B 123       6.095  41.366  25.918  1.00  0.00           C  
ATOM   1944  C   GLU B 123       7.570  41.445  25.582  1.00  0.00           C  
ATOM   1945  O   GLU B 123       8.034  40.803  24.641  1.00  0.00           O  
ATOM   1946  CB  GLU B 123       5.861  40.532  27.179  1.00  0.00           C  
ATOM   1947  CG  GLU B 123       6.370  39.155  27.166  1.00  0.00           C  
ATOM   1948  CD  GLU B 123       6.018  38.431  28.466  1.00  0.00           C  
ATOM   1949  OE1 GLU B 123       5.145  38.908  29.145  1.00  0.00           O  
ATOM   1950  OE2 GLU B 123       6.658  37.465  28.820  1.00  0.00           O  
ATOM   1951  H   GLU B 123       5.829  40.364  24.053  1.00  0.00           H  
ATOM   1952  HA  GLU B 123       5.766  42.381  26.145  1.00  0.00           H  
ATOM   1953 1HB  GLU B 123       6.311  41.037  28.031  1.00  0.00           H  
ATOM   1954 2HB  GLU B 123       4.789  40.474  27.369  1.00  0.00           H  
ATOM   1955 1HG  GLU B 123       5.903  38.665  26.318  1.00  0.00           H  
ATOM   1956 2HG  GLU B 123       7.453  39.148  27.018  1.00  0.00           H  
ATOM   1957  N   THR B 124       8.284  42.263  26.351  1.00  0.00           N  
ATOM   1958  CA  THR B 124       9.704  42.536  26.150  1.00  0.00           C  
ATOM   1959  C   THR B 124      10.620  41.873  27.139  1.00  0.00           C  
ATOM   1960  O   THR B 124      11.844  41.864  26.953  1.00  0.00           O  
ATOM   1961  CB  THR B 124       9.951  44.057  26.173  1.00  0.00           C  
ATOM   1962  OG1 THR B 124       9.538  44.599  27.458  1.00  0.00           O  
ATOM   1963  CG2 THR B 124       9.182  44.729  25.047  1.00  0.00           C  
ATOM   1964  H   THR B 124       7.816  42.743  27.107  1.00  0.00           H  
ATOM   1965  HA  THR B 124       9.978  42.170  25.178  1.00  0.00           H  
ATOM   1966  HB  THR B 124      11.021  44.255  26.038  1.00  0.00           H  
ATOM   1967  HG1 THR B 124      10.266  44.475  28.137  1.00  0.00           H  
ATOM   1968 1HG2 THR B 124       9.373  45.800  25.071  1.00  0.00           H  
ATOM   1969 2HG2 THR B 124       9.511  44.327  24.095  1.00  0.00           H  
ATOM   1970 3HG2 THR B 124       8.116  44.543  25.171  1.00  0.00           H  
ATOM   1971  N   VAL B 125      10.044  41.325  28.184  1.00  0.00           N  
ATOM   1972  CA  VAL B 125      10.873  40.658  29.150  1.00  0.00           C  
ATOM   1973  C   VAL B 125      11.303  39.341  28.553  1.00  0.00           C  
ATOM   1974  O   VAL B 125      10.524  38.671  27.872  1.00  0.00           O  
ATOM   1975  CB  VAL B 125      10.115  40.458  30.489  1.00  0.00           C  
ATOM   1976  CG1 VAL B 125       8.945  39.505  30.297  1.00  0.00           C  
ATOM   1977  CG2 VAL B 125      11.085  39.910  31.586  1.00  0.00           C  
ATOM   1978  H   VAL B 125       9.044  41.363  28.295  1.00  0.00           H  
ATOM   1979  HA  VAL B 125      11.751  41.266  29.362  1.00  0.00           H  
ATOM   1980  HB  VAL B 125       9.715  41.425  30.808  1.00  0.00           H  
ATOM   1981 1HG1 VAL B 125       8.406  39.394  31.235  1.00  0.00           H  
ATOM   1982 2HG1 VAL B 125       8.271  39.898  29.548  1.00  0.00           H  
ATOM   1983 3HG1 VAL B 125       9.293  38.529  29.975  1.00  0.00           H  
ATOM   1984 1HG2 VAL B 125      10.544  39.797  32.524  1.00  0.00           H  
ATOM   1985 2HG2 VAL B 125      11.489  38.939  31.300  1.00  0.00           H  
ATOM   1986 3HG2 VAL B 125      11.903  40.608  31.729  1.00  0.00           H  
ATOM   1987  N   ARG B 126      12.521  38.953  28.820  1.00  0.00           N  
ATOM   1988  CA  ARG B 126      12.994  37.693  28.342  1.00  0.00           C  
ATOM   1989  C   ARG B 126      13.419  36.882  29.514  1.00  0.00           C  
ATOM   1990  O   ARG B 126      13.948  37.387  30.509  1.00  0.00           O  
ATOM   1991  CB  ARG B 126      14.199  37.867  27.434  1.00  0.00           C  
ATOM   1992  CG  ARG B 126      13.974  38.633  26.142  1.00  0.00           C  
ATOM   1993  CD  ARG B 126      15.275  38.890  25.445  1.00  0.00           C  
ATOM   1994  NE  ARG B 126      16.116  39.777  26.256  1.00  0.00           N  
ATOM   1995  CZ  ARG B 126      17.380  40.175  25.983  1.00  0.00           C  
ATOM   1996  NH1 ARG B 126      17.999  39.788  24.890  1.00  0.00           N  
ATOM   1997  NH2 ARG B 126      17.977  40.978  26.835  1.00  0.00           N  
ATOM   1998  H   ARG B 126      13.131  39.557  29.366  1.00  0.00           H  
ATOM   1999  HA  ARG B 126      12.189  37.170  27.828  1.00  0.00           H  
ATOM   2000 1HB  ARG B 126      14.991  38.355  27.995  1.00  0.00           H  
ATOM   2001 2HB  ARG B 126      14.558  36.887  27.150  1.00  0.00           H  
ATOM   2002 1HG  ARG B 126      13.327  38.057  25.481  1.00  0.00           H  
ATOM   2003 2HG  ARG B 126      13.505  39.596  26.364  1.00  0.00           H  
ATOM   2004 1HD  ARG B 126      15.804  37.948  25.291  1.00  0.00           H  
ATOM   2005 2HD  ARG B 126      15.084  39.372  24.487  1.00  0.00           H  
ATOM   2006  HE  ARG B 126      15.698  40.134  27.107  1.00  0.00           H  
ATOM   2007 1HH1 ARG B 126      17.541  39.175  24.236  1.00  0.00           H  
ATOM   2008 2HH1 ARG B 126      18.945  40.108  24.701  1.00  0.00           H  
ATOM   2009 1HH2 ARG B 126      17.491  41.255  27.672  1.00  0.00           H  
ATOM   2010 2HH2 ARG B 126      18.930  41.331  26.649  1.00  0.00           H  
ATOM   2011  N   HIS B 127      13.216  35.606  29.397  1.00  0.00           N  
ATOM   2012  CA  HIS B 127      13.593  34.761  30.480  1.00  0.00           C  
ATOM   2013  C   HIS B 127      14.599  33.767  29.981  1.00  0.00           C  
ATOM   2014  O   HIS B 127      14.608  33.423  28.799  1.00  0.00           O  
ATOM   2015  CB  HIS B 127      12.366  34.037  31.029  1.00  0.00           C  
ATOM   2016  CG  HIS B 127      11.394  34.957  31.685  1.00  0.00           C  
ATOM   2017  ND1 HIS B 127      10.326  35.521  31.027  1.00  0.00           N  
ATOM   2018  CD2 HIS B 127      11.367  35.456  32.935  1.00  0.00           C  
ATOM   2019  CE1 HIS B 127       9.673  36.309  31.863  1.00  0.00           C  
ATOM   2020  NE2 HIS B 127      10.297  36.290  33.022  1.00  0.00           N  
ATOM   2021  H   HIS B 127      12.786  35.222  28.565  1.00  0.00           H  
ATOM   2022  HA  HIS B 127      14.053  35.338  31.292  1.00  0.00           H  
ATOM   2023 1HB  HIS B 127      11.851  33.548  30.202  1.00  0.00           H  
ATOM   2024 2HB  HIS B 127      12.665  33.268  31.698  1.00  0.00           H  
ATOM   2025  HD2 HIS B 127      12.068  35.251  33.723  1.00  0.00           H  
ATOM   2026  HE1 HIS B 127       8.781  36.884  31.630  1.00  0.00           H  
ATOM   2027  HE2 HIS B 127      10.055  36.815  33.880  1.00  0.00           H  
ATOM   2028  N   GLY B 128      15.423  33.306  30.876  1.00  0.00           N  
ATOM   2029  CA  GLY B 128      16.416  32.378  30.488  1.00  0.00           C  
ATOM   2030  C   GLY B 128      17.135  31.779  31.659  1.00  0.00           C  
ATOM   2031  O   GLY B 128      16.642  31.801  32.799  1.00  0.00           O  
ATOM   2032  H   GLY B 128      15.378  33.663  31.832  1.00  0.00           H  
ATOM   2033 1HA  GLY B 128      15.955  31.589  29.902  1.00  0.00           H  
ATOM   2034 2HA  GLY B 128      17.128  32.869  29.840  1.00  0.00           H  
ATOM   2035  N   CYS B 129      18.279  31.198  31.342  1.00  0.00           N  
ATOM   2036  CA  CYS B 129      19.051  30.439  32.265  1.00  0.00           C  
ATOM   2037  C   CYS B 129      20.544  30.469  32.016  1.00  0.00           C  
ATOM   2038  O   CYS B 129      20.985  30.472  30.859  1.00  0.00           O  
ATOM   2039  CB  CYS B 129      18.591  28.990  32.173  1.00  0.00           C  
ATOM   2040  SG  CYS B 129      19.439  27.888  33.182  1.00  0.00           S  
ATOM   2041  H   CYS B 129      18.576  31.237  30.368  1.00  0.00           H  
ATOM   2042  HA  CYS B 129      18.848  30.813  33.259  1.00  0.00           H  
ATOM   2043 1HB  CYS B 129      17.598  28.954  32.475  1.00  0.00           H  
ATOM   2044 2HB  CYS B 129      18.650  28.641  31.140  1.00  0.00           H  
ATOM   2045  N   LEU B 130      21.345  30.473  33.089  1.00  0.00           N  
ATOM   2046  CA  LEU B 130      22.759  30.171  32.862  1.00  0.00           C  
ATOM   2047  C   LEU B 130      22.825  28.672  32.982  1.00  0.00           C  
ATOM   2048  O   LEU B 130      22.504  28.142  34.051  1.00  0.00           O  
ATOM   2049  CB  LEU B 130      23.752  30.724  33.909  1.00  0.00           C  
ATOM   2050  CG  LEU B 130      25.327  30.387  33.652  1.00  0.00           C  
ATOM   2051  CD1 LEU B 130      25.825  31.071  32.386  1.00  0.00           C  
ATOM   2052  CD2 LEU B 130      26.169  30.826  34.843  1.00  0.00           C  
ATOM   2053  H   LEU B 130      20.955  30.601  34.015  1.00  0.00           H  
ATOM   2054  HA  LEU B 130      23.071  30.479  31.864  1.00  0.00           H  
ATOM   2055 1HB  LEU B 130      23.642  31.771  33.973  1.00  0.00           H  
ATOM   2056 2HB  LEU B 130      23.511  30.289  34.856  1.00  0.00           H  
ATOM   2057  HG  LEU B 130      25.445  29.306  33.513  1.00  0.00           H  
ATOM   2058 1HD1 LEU B 130      26.871  30.823  32.218  1.00  0.00           H  
ATOM   2059 2HD1 LEU B 130      25.258  30.751  31.554  1.00  0.00           H  
ATOM   2060 3HD1 LEU B 130      25.728  32.138  32.488  1.00  0.00           H  
ATOM   2061 1HD2 LEU B 130      27.215  30.580  34.659  1.00  0.00           H  
ATOM   2062 2HD2 LEU B 130      26.071  31.894  34.991  1.00  0.00           H  
ATOM   2063 3HD2 LEU B 130      25.835  30.307  35.718  1.00  0.00           H  
ATOM   2064  N   ARG B 131      23.169  27.972  31.903  1.00  0.00           N  
ATOM   2065  CA  ARG B 131      23.233  26.524  31.959  1.00  0.00           C  
ATOM   2066  C   ARG B 131      24.602  26.064  32.368  1.00  0.00           C  
ATOM   2067  O   ARG B 131      25.606  26.613  31.906  1.00  0.00           O  
ATOM   2068  CB  ARG B 131      22.770  25.891  30.645  1.00  0.00           C  
ATOM   2069  CG  ARG B 131      21.254  26.139  30.364  1.00  0.00           C  
ATOM   2070  CD  ARG B 131      20.686  25.456  29.129  1.00  0.00           C  
ATOM   2071  NE  ARG B 131      20.522  23.986  29.274  1.00  0.00           N  
ATOM   2072  CZ  ARG B 131      19.975  23.149  28.320  1.00  0.00           C  
ATOM   2073  NH1 ARG B 131      19.564  23.560  27.159  1.00  0.00           N  
ATOM   2074  NH2 ARG B 131      19.822  21.875  28.523  1.00  0.00           N  
ATOM   2075  H   ARG B 131      23.418  28.458  31.047  1.00  0.00           H  
ATOM   2076  HA  ARG B 131      22.524  26.183  32.716  1.00  0.00           H  
ATOM   2077 1HB  ARG B 131      23.339  26.322  29.820  1.00  0.00           H  
ATOM   2078 2HB  ARG B 131      22.957  24.817  30.658  1.00  0.00           H  
ATOM   2079 1HG  ARG B 131      20.683  25.789  31.223  1.00  0.00           H  
ATOM   2080 2HG  ARG B 131      21.093  27.216  30.250  1.00  0.00           H  
ATOM   2081 1HD  ARG B 131      19.707  25.887  28.917  1.00  0.00           H  
ATOM   2082 2HD  ARG B 131      21.334  25.642  28.297  1.00  0.00           H  
ATOM   2083  HE  ARG B 131      20.807  23.571  30.150  1.00  0.00           H  
ATOM   2084 1HH1 ARG B 131      19.638  24.535  26.866  1.00  0.00           H  
ATOM   2085 2HH1 ARG B 131      19.151  22.855  26.522  1.00  0.00           H  
ATOM   2086 1HH2 ARG B 131      20.118  21.425  29.385  1.00  0.00           H  
ATOM   2087 2HH2 ARG B 131      19.383  21.318  27.767  1.00  0.00           H  
ATOM   2088  N   LEU B 132      24.647  25.028  33.195  1.00  0.00           N  
ATOM   2089  CA  LEU B 132      25.921  24.439  33.533  1.00  0.00           C  
ATOM   2090  C   LEU B 132      25.845  22.914  33.372  1.00  0.00           C  
ATOM   2091  O   LEU B 132      25.145  22.204  34.123  1.00  0.00           O  
ATOM   2092  CB  LEU B 132      26.343  24.787  34.966  1.00  0.00           C  
ATOM   2093  CG  LEU B 132      26.604  26.267  35.277  1.00  0.00           C  
ATOM   2094  CD1 LEU B 132      25.333  26.903  35.920  1.00  0.00           C  
ATOM   2095  CD2 LEU B 132      27.837  26.372  36.177  1.00  0.00           C  
ATOM   2096  H   LEU B 132      23.774  24.676  33.606  1.00  0.00           H  
ATOM   2097  HA  LEU B 132      26.673  24.814  32.856  1.00  0.00           H  
ATOM   2098 1HB  LEU B 132      25.576  24.473  35.622  1.00  0.00           H  
ATOM   2099 2HB  LEU B 132      27.246  24.235  35.196  1.00  0.00           H  
ATOM   2100  HG  LEU B 132      26.782  26.795  34.361  1.00  0.00           H  
ATOM   2101 1HD1 LEU B 132      25.516  27.954  36.122  1.00  0.00           H  
ATOM   2102 2HD1 LEU B 132      24.480  26.819  35.249  1.00  0.00           H  
ATOM   2103 3HD1 LEU B 132      25.102  26.393  36.850  1.00  0.00           H  
ATOM   2104 1HD2 LEU B 132      28.045  27.420  36.403  1.00  0.00           H  
ATOM   2105 2HD2 LEU B 132      27.659  25.832  37.090  1.00  0.00           H  
ATOM   2106 3HD2 LEU B 132      28.697  25.937  35.677  1.00  0.00           H  
ATOM   2107  N   ASN B 133      26.591  22.382  32.402  1.00  0.00           N  
ATOM   2108  CA  ASN B 133      26.622  20.962  32.077  1.00  0.00           C  
ATOM   2109  C   ASN B 133      27.600  20.180  32.968  1.00  0.00           C  
ATOM   2110  O   ASN B 133      28.816  20.179  32.764  1.00  0.00           O  
ATOM   2111  CB  ASN B 133      26.984  20.756  30.617  1.00  0.00           C  
ATOM   2112  CG  ASN B 133      26.990  19.272  30.129  1.00  0.00           C  
ATOM   2113  OD1 ASN B 133      27.268  18.310  30.876  1.00  0.00           O  
ATOM   2114  ND2 ASN B 133      26.678  19.107  28.866  1.00  0.00           N  
ATOM   2115  H   ASN B 133      27.129  23.016  31.825  1.00  0.00           H  
ATOM   2116  HA  ASN B 133      25.621  20.554  32.257  1.00  0.00           H  
ATOM   2117 1HB  ASN B 133      26.301  21.333  29.992  1.00  0.00           H  
ATOM   2118 2HB  ASN B 133      27.962  21.164  30.470  1.00  0.00           H  
ATOM   2119 1HD2 ASN B 133      26.658  18.188  28.467  1.00  0.00           H  
ATOM   2120 2HD2 ASN B 133      26.464  19.906  28.301  1.00  0.00           H  
ATOM   2121  N   GLN B 134      27.044  19.524  33.974  1.00  0.00           N  
ATOM   2122  CA  GLN B 134      27.825  18.757  34.928  1.00  0.00           C  
ATOM   2123  C   GLN B 134      29.004  19.483  35.577  1.00  0.00           C  
ATOM   2124  O   GLN B 134      30.144  19.046  35.427  1.00  0.00           O  
ATOM   2125  CB  GLN B 134      28.341  17.491  34.239  1.00  0.00           C  
ATOM   2126  CG  GLN B 134      27.247  16.570  33.728  1.00  0.00           C  
ATOM   2127  CD  GLN B 134      27.802  15.317  33.077  1.00  0.00           C  
ATOM   2128  OE1 GLN B 134      28.007  14.296  33.739  1.00  0.00           O  
ATOM   2129  NE2 GLN B 134      28.048  15.388  31.774  1.00  0.00           N  
ATOM   2130  H   GLN B 134      26.035  19.565  34.085  1.00  0.00           H  
ATOM   2131  HA  GLN B 134      27.160  18.451  35.732  1.00  0.00           H  
ATOM   2132 1HB  GLN B 134      28.970  17.768  33.393  1.00  0.00           H  
ATOM   2133 2HB  GLN B 134      28.960  16.925  34.935  1.00  0.00           H  
ATOM   2134 1HG  GLN B 134      26.618  16.270  34.567  1.00  0.00           H  
ATOM   2135 2HG  GLN B 134      26.652  17.105  32.988  1.00  0.00           H  
ATOM   2136 1HE2 GLN B 134      28.415  14.592  31.290  1.00  0.00           H  
ATOM   2137 2HE2 GLN B 134      27.867  16.236  31.276  1.00  0.00           H  
ATOM   2138  N   PRO B 135      28.763  20.599  36.281  1.00  0.00           N  
ATOM   2139  CA  PRO B 135      29.735  21.394  36.991  1.00  0.00           C  
ATOM   2140  C   PRO B 135      30.208  20.634  38.192  1.00  0.00           C  
ATOM   2141  O   PRO B 135      29.552  19.693  38.653  1.00  0.00           O  
ATOM   2142  CB  PRO B 135      28.951  22.622  37.427  1.00  0.00           C  
ATOM   2143  CG  PRO B 135      27.538  22.136  37.525  1.00  0.00           C  
ATOM   2144  CD  PRO B 135      27.401  21.138  36.388  1.00  0.00           C  
ATOM   2145  HA  PRO B 135      30.570  21.645  36.324  1.00  0.00           H  
ATOM   2146 1HB  PRO B 135      29.349  22.985  38.389  1.00  0.00           H  
ATOM   2147 2HB  PRO B 135      29.088  23.434  36.701  1.00  0.00           H  
ATOM   2148 1HG  PRO B 135      27.375  21.669  38.500  1.00  0.00           H  
ATOM   2149 2HG  PRO B 135      26.829  22.979  37.464  1.00  0.00           H  
ATOM   2150 1HD  PRO B 135      26.677  20.379  36.650  1.00  0.00           H  
ATOM   2151 2HD  PRO B 135      27.139  21.681  35.495  1.00  0.00           H  
ATOM   2152  N   THR B 136      31.348  21.050  38.684  1.00  0.00           N  
ATOM   2153  CA  THR B 136      31.967  20.466  39.861  1.00  0.00           C  
ATOM   2154  C   THR B 136      32.214  21.556  40.890  1.00  0.00           C  
ATOM   2155  O   THR B 136      31.944  22.731  40.640  1.00  0.00           O  
ATOM   2156  CB  THR B 136      33.290  19.814  39.514  1.00  0.00           C  
ATOM   2157  OG1 THR B 136      34.220  20.835  39.211  1.00  0.00           O  
ATOM   2158  CG2 THR B 136      33.122  18.916  38.286  1.00  0.00           C  
ATOM   2159  H   THR B 136      31.807  21.843  38.225  1.00  0.00           H  
ATOM   2160  HA  THR B 136      31.301  19.727  40.290  1.00  0.00           H  
ATOM   2161  HB  THR B 136      33.648  19.229  40.363  1.00  0.00           H  
ATOM   2162  HG1 THR B 136      34.056  21.156  38.313  1.00  0.00           H  
ATOM   2163 1HG2 THR B 136      34.074  18.454  38.033  1.00  0.00           H  
ATOM   2164 2HG2 THR B 136      32.391  18.138  38.500  1.00  0.00           H  
ATOM   2165 3HG2 THR B 136      32.778  19.507  37.437  1.00  0.00           H  
ATOM   2166  N   HIS B 137      32.783  21.197  42.029  1.00  0.00           N  
ATOM   2167  CA  HIS B 137      33.086  22.176  43.079  1.00  0.00           C  
ATOM   2168  C   HIS B 137      33.982  23.371  42.608  1.00  0.00           C  
ATOM   2169  O   HIS B 137      33.971  24.434  43.230  1.00  0.00           O  
ATOM   2170  CB  HIS B 137      33.798  21.481  44.232  1.00  0.00           C  
ATOM   2171  CG  HIS B 137      35.116  21.043  43.844  1.00  0.00           C  
ATOM   2172  ND1 HIS B 137      35.334  19.908  43.093  1.00  0.00           N  
ATOM   2173  CD2 HIS B 137      36.319  21.584  44.074  1.00  0.00           C  
ATOM   2174  CE1 HIS B 137      36.628  19.783  42.877  1.00  0.00           C  
ATOM   2175  NE2 HIS B 137      37.244  20.786  43.463  1.00  0.00           N  
ATOM   2176  H   HIS B 137      32.988  20.223  42.188  1.00  0.00           H  
ATOM   2177  HA  HIS B 137      32.151  22.583  43.453  1.00  0.00           H  
ATOM   2178 1HB  HIS B 137      33.876  22.159  45.078  1.00  0.00           H  
ATOM   2179 2HB  HIS B 137      33.219  20.613  44.555  1.00  0.00           H  
ATOM   2180  HD2 HIS B 137      36.517  22.493  44.637  1.00  0.00           H  
ATOM   2181  HE1 HIS B 137      37.105  18.986  42.314  1.00  0.00           H  
ATOM   2182  HE2 HIS B 137      38.241  20.952  43.465  1.00  0.00           H  
ATOM   2183  N   VAL B 138      34.733  23.245  41.487  1.00  0.00           N  
ATOM   2184  CA  VAL B 138      35.595  24.363  41.076  1.00  0.00           C  
ATOM   2185  C   VAL B 138      34.756  25.471  40.480  1.00  0.00           C  
ATOM   2186  O   VAL B 138      35.263  26.542  40.145  1.00  0.00           O  
ATOM   2187  CB  VAL B 138      36.644  24.014  39.998  1.00  0.00           C  
ATOM   2188  CG1 VAL B 138      37.500  22.936  40.505  1.00  0.00           C  
ATOM   2189  CG2 VAL B 138      35.996  23.714  38.634  1.00  0.00           C  
ATOM   2190  H   VAL B 138      34.691  22.388  40.920  1.00  0.00           H  
ATOM   2191  HA  VAL B 138      36.112  24.744  41.952  1.00  0.00           H  
ATOM   2192  HB  VAL B 138      37.295  24.876  39.869  1.00  0.00           H  
ATOM   2193 1HG1 VAL B 138      38.280  22.722  39.776  1.00  0.00           H  
ATOM   2194 2HG1 VAL B 138      37.943  23.247  41.446  1.00  0.00           H  
ATOM   2195 3HG1 VAL B 138      36.893  22.042  40.665  1.00  0.00           H  
ATOM   2196 1HG2 VAL B 138      36.775  23.506  37.902  1.00  0.00           H  
ATOM   2197 2HG2 VAL B 138      35.345  22.868  38.710  1.00  0.00           H  
ATOM   2198 3HG2 VAL B 138      35.418  24.573  38.305  1.00  0.00           H  
ATOM   2199  N   ASN B 139      33.481  25.189  40.282  1.00  0.00           N  
ATOM   2200  CA  ASN B 139      32.565  26.126  39.711  1.00  0.00           C  
ATOM   2201  C   ASN B 139      31.755  26.842  40.800  1.00  0.00           C  
ATOM   2202  O   ASN B 139      30.859  27.622  40.490  1.00  0.00           O  
ATOM   2203  CB  ASN B 139      31.661  25.370  38.757  1.00  0.00           C  
ATOM   2204  CG  ASN B 139      32.413  24.817  37.581  1.00  0.00           C  
ATOM   2205  OD1 ASN B 139      32.473  23.580  37.374  1.00  0.00           O  
ATOM   2206  ND2 ASN B 139      32.998  25.701  36.797  1.00  0.00           N  
ATOM   2207  H   ASN B 139      33.109  24.282  40.552  1.00  0.00           H  
ATOM   2208  HA  ASN B 139      33.127  26.886  39.163  1.00  0.00           H  
ATOM   2209 1HB  ASN B 139      31.182  24.558  39.280  1.00  0.00           H  
ATOM   2210 2HB  ASN B 139      30.879  26.033  38.391  1.00  0.00           H  
ATOM   2211 1HD2 ASN B 139      33.515  25.397  35.997  1.00  0.00           H  
ATOM   2212 2HD2 ASN B 139      32.929  26.681  37.007  1.00  0.00           H  
ATOM   2213  N   ASN B 140      32.068  26.609  42.073  1.00  0.00           N  
ATOM   2214  CA  ASN B 140      31.311  27.261  43.146  1.00  0.00           C  
ATOM   2215  C   ASN B 140      31.664  28.753  43.286  1.00  0.00           C  
ATOM   2216  O   ASN B 140      32.815  29.148  43.082  1.00  0.00           O  
ATOM   2217  CB  ASN B 140      31.553  26.594  44.482  1.00  0.00           C  
ATOM   2218  CG  ASN B 140      31.098  25.232  44.528  1.00  0.00           C  
ATOM   2219  OD1 ASN B 140      30.258  24.808  43.715  1.00  0.00           O  
ATOM   2220  ND2 ASN B 140      31.619  24.513  45.481  1.00  0.00           N  
ATOM   2221  H   ASN B 140      32.826  25.968  42.320  1.00  0.00           H  
ATOM   2222  HA  ASN B 140      30.248  27.205  42.900  1.00  0.00           H  
ATOM   2223 1HB  ASN B 140      32.619  26.617  44.712  1.00  0.00           H  
ATOM   2224 2HB  ASN B 140      31.034  27.159  45.261  1.00  0.00           H  
ATOM   2225 1HD2 ASN B 140      31.373  23.526  45.588  1.00  0.00           H  
ATOM   2226 2HD2 ASN B 140      32.290  24.923  46.104  1.00  0.00           H  
ATOM   2227  N   GLY B 141      30.693  29.596  43.672  1.00  0.00           N  
ATOM   2228  CA  GLY B 141      31.024  31.011  43.823  1.00  0.00           C  
ATOM   2229  C   GLY B 141      29.893  32.015  43.552  1.00  0.00           C  
ATOM   2230  O   GLY B 141      28.706  31.673  43.571  1.00  0.00           O  
ATOM   2231  H   GLY B 141      29.751  29.247  43.870  1.00  0.00           H  
ATOM   2232 1HA  GLY B 141      31.401  31.170  44.832  1.00  0.00           H  
ATOM   2233 2HA  GLY B 141      31.848  31.244  43.153  1.00  0.00           H  
ATOM   2234  N   ASN B 142      30.305  33.285  43.380  1.00  0.00           N  
ATOM   2235  CA  ASN B 142      29.449  34.455  43.164  1.00  0.00           C  
ATOM   2236  C   ASN B 142      29.216  34.726  41.688  1.00  0.00           C  
ATOM   2237  O   ASN B 142      30.136  35.102  40.951  1.00  0.00           O  
ATOM   2238  CB  ASN B 142      30.097  35.648  43.867  1.00  0.00           C  
ATOM   2239  CG  ASN B 142      29.302  36.983  43.886  1.00  0.00           C  
ATOM   2240  OD1 ASN B 142      28.371  37.128  43.088  1.00  0.00           O  
ATOM   2241  ND2 ASN B 142      29.674  37.950  44.773  1.00  0.00           N  
ATOM   2242  H   ASN B 142      31.305  33.457  43.381  1.00  0.00           H  
ATOM   2243  HA  ASN B 142      28.468  34.266  43.592  1.00  0.00           H  
ATOM   2244 1HB  ASN B 142      30.326  35.362  44.890  1.00  0.00           H  
ATOM   2245 2HB  ASN B 142      31.045  35.834  43.384  1.00  0.00           H  
ATOM   2246 1HD2 ASN B 142      29.180  38.824  44.796  1.00  0.00           H  
ATOM   2247 2HD2 ASN B 142      30.435  37.801  45.406  1.00  0.00           H  
ATOM   2248  N   TYR B 143      28.011  34.457  41.213  1.00  0.00           N  
ATOM   2249  CA  TYR B 143      27.721  34.627  39.789  1.00  0.00           C  
ATOM   2250  C   TYR B 143      26.992  35.911  39.545  1.00  0.00           C  
ATOM   2251  O   TYR B 143      25.971  36.185  40.195  1.00  0.00           O  
ATOM   2252  CB  TYR B 143      26.919  33.441  39.220  1.00  0.00           C  
ATOM   2253  CG  TYR B 143      27.749  32.154  38.981  1.00  0.00           C  
ATOM   2254  CD1 TYR B 143      28.013  31.248  40.014  1.00  0.00           C  
ATOM   2255  CD2 TYR B 143      28.236  31.910  37.722  1.00  0.00           C  
ATOM   2256  CE1 TYR B 143      28.786  30.150  39.777  1.00  0.00           C  
ATOM   2257  CE2 TYR B 143      29.002  30.806  37.468  1.00  0.00           C  
ATOM   2258  CZ  TYR B 143      29.297  29.927  38.480  1.00  0.00           C  
ATOM   2259  OH  TYR B 143      30.123  28.814  38.217  1.00  0.00           O  
ATOM   2260  H   TYR B 143      27.273  34.150  41.842  1.00  0.00           H  
ATOM   2261  HA  TYR B 143      28.669  34.695  39.252  1.00  0.00           H  
ATOM   2262 1HB  TYR B 143      26.102  33.204  39.905  1.00  0.00           H  
ATOM   2263 2HB  TYR B 143      26.474  33.735  38.272  1.00  0.00           H  
ATOM   2264  HD1 TYR B 143      27.626  31.426  41.022  1.00  0.00           H  
ATOM   2265  HD2 TYR B 143      28.018  32.619  36.925  1.00  0.00           H  
ATOM   2266  HE1 TYR B 143      29.011  29.463  40.594  1.00  0.00           H  
ATOM   2267  HE2 TYR B 143      29.391  30.635  36.463  1.00  0.00           H  
ATOM   2268  HH  TYR B 143      30.395  28.399  39.071  1.00  0.00           H  
ATOM   2269  N   THR B 144      27.474  36.692  38.584  1.00  0.00           N  
ATOM   2270  CA  THR B 144      26.831  37.975  38.298  1.00  0.00           C  
ATOM   2271  C   THR B 144      26.342  38.121  36.886  1.00  0.00           C  
ATOM   2272  O   THR B 144      27.074  37.866  35.929  1.00  0.00           O  
ATOM   2273  CB  THR B 144      27.771  39.145  38.516  1.00  0.00           C  
ATOM   2274  OG1 THR B 144      28.200  39.162  39.859  1.00  0.00           O  
ATOM   2275  CG2 THR B 144      27.100  40.430  38.169  1.00  0.00           C  
ATOM   2276  H   THR B 144      28.329  36.410  38.105  1.00  0.00           H  
ATOM   2277  HA  THR B 144      25.967  38.093  38.948  1.00  0.00           H  
ATOM   2278  HB  THR B 144      28.593  39.034  37.887  1.00  0.00           H  
ATOM   2279  HG1 THR B 144      27.567  39.615  40.376  1.00  0.00           H  
ATOM   2280 1HG2 THR B 144      27.805  41.245  38.342  1.00  0.00           H  
ATOM   2281 2HG2 THR B 144      26.808  40.445  37.140  1.00  0.00           H  
ATOM   2282 3HG2 THR B 144      26.225  40.568  38.804  1.00  0.00           H  
ATOM   2283  N   LEU B 145      25.114  38.596  36.766  1.00  0.00           N  
ATOM   2284  CA  LEU B 145      24.556  38.897  35.477  1.00  0.00           C  
ATOM   2285  C   LEU B 145      24.446  40.401  35.288  1.00  0.00           C  
ATOM   2286  O   LEU B 145      23.851  41.117  36.108  1.00  0.00           O  
ATOM   2287  CB  LEU B 145      23.199  38.209  35.288  1.00  0.00           C  
ATOM   2288  CG  LEU B 145      22.433  38.530  33.972  1.00  0.00           C  
ATOM   2289  CD1 LEU B 145      23.228  38.101  32.799  1.00  0.00           C  
ATOM   2290  CD2 LEU B 145      21.108  37.744  33.947  1.00  0.00           C  
ATOM   2291  H   LEU B 145      24.573  38.787  37.612  1.00  0.00           H  
ATOM   2292  HA  LEU B 145      25.241  38.515  34.708  1.00  0.00           H  
ATOM   2293 1HB  LEU B 145      23.357  37.149  35.330  1.00  0.00           H  
ATOM   2294 2HB  LEU B 145      22.559  38.500  36.123  1.00  0.00           H  
ATOM   2295  HG  LEU B 145      22.247  39.601  33.899  1.00  0.00           H  
ATOM   2296 1HD1 LEU B 145      22.681  38.316  31.942  1.00  0.00           H  
ATOM   2297 2HD1 LEU B 145      24.173  38.619  32.745  1.00  0.00           H  
ATOM   2298 3HD1 LEU B 145      23.406  37.071  32.846  1.00  0.00           H  
ATOM   2299 1HD2 LEU B 145      20.571  37.957  33.022  1.00  0.00           H  
ATOM   2300 2HD2 LEU B 145      21.319  36.680  33.999  1.00  0.00           H  
ATOM   2301 3HD2 LEU B 145      20.492  38.017  34.789  1.00  0.00           H  
ATOM   2302  N   LEU B 146      25.084  40.851  34.211  1.00  0.00           N  
ATOM   2303  CA  LEU B 146      25.132  42.226  33.786  1.00  0.00           C  
ATOM   2304  C   LEU B 146      24.360  42.471  32.504  1.00  0.00           C  
ATOM   2305  O   LEU B 146      24.780  42.050  31.434  1.00  0.00           O  
ATOM   2306  CB  LEU B 146      26.574  42.603  33.527  1.00  0.00           C  
ATOM   2307  CG  LEU B 146      27.464  42.349  34.698  1.00  0.00           C  
ATOM   2308  CD1 LEU B 146      28.855  42.578  34.274  1.00  0.00           C  
ATOM   2309  CD2 LEU B 146      27.047  43.229  35.852  1.00  0.00           C  
ATOM   2310  H   LEU B 146      25.583  40.168  33.642  1.00  0.00           H  
ATOM   2311  HA  LEU B 146      24.714  42.846  34.571  1.00  0.00           H  
ATOM   2312 1HB  LEU B 146      26.922  42.031  32.695  1.00  0.00           H  
ATOM   2313 2HB  LEU B 146      26.626  43.656  33.265  1.00  0.00           H  
ATOM   2314  HG  LEU B 146      27.384  41.304  35.002  1.00  0.00           H  
ATOM   2315 1HD1 LEU B 146      29.511  42.382  35.102  1.00  0.00           H  
ATOM   2316 2HD1 LEU B 146      29.087  41.906  33.459  1.00  0.00           H  
ATOM   2317 3HD1 LEU B 146      28.966  43.609  33.947  1.00  0.00           H  
ATOM   2318 1HD2 LEU B 146      27.694  43.048  36.695  1.00  0.00           H  
ATOM   2319 2HD2 LEU B 146      27.123  44.274  35.566  1.00  0.00           H  
ATOM   2320 3HD2 LEU B 146      26.015  43.009  36.127  1.00  0.00           H  
ATOM   2321  N   ALA B 147      23.224  43.128  32.621  1.00  0.00           N  
ATOM   2322  CA  ALA B 147      22.388  43.415  31.458  1.00  0.00           C  
ATOM   2323  C   ALA B 147      22.652  44.867  31.052  1.00  0.00           C  
ATOM   2324  O   ALA B 147      22.644  45.756  31.911  1.00  0.00           O  
ATOM   2325  CB  ALA B 147      20.918  43.147  31.794  1.00  0.00           C  
ATOM   2326  H   ALA B 147      22.962  43.485  33.541  1.00  0.00           H  
ATOM   2327  HA  ALA B 147      22.699  42.782  30.635  1.00  0.00           H  
ATOM   2328 1HB  ALA B 147      20.298  43.356  30.939  1.00  0.00           H  
ATOM   2329 2HB  ALA B 147      20.798  42.101  32.081  1.00  0.00           H  
ATOM   2330 3HB  ALA B 147      20.610  43.770  32.614  1.00  0.00           H  
ATOM   2331  N   ALA B 148      22.881  45.149  29.767  1.00  0.00           N  
ATOM   2332  CA  ALA B 148      23.176  46.538  29.419  1.00  0.00           C  
ATOM   2333  C   ALA B 148      22.628  47.025  28.078  1.00  0.00           C  
ATOM   2334  O   ALA B 148      22.649  46.331  27.062  1.00  0.00           O  
ATOM   2335  CB  ALA B 148      24.679  46.715  29.432  1.00  0.00           C  
ATOM   2336  H   ALA B 148      22.928  44.392  29.083  1.00  0.00           H  
ATOM   2337  HA  ALA B 148      22.738  47.169  30.181  1.00  0.00           H  
ATOM   2338 1HB  ALA B 148      24.916  47.761  29.233  1.00  0.00           H  
ATOM   2339 2HB  ALA B 148      25.074  46.431  30.410  1.00  0.00           H  
ATOM   2340 3HB  ALA B 148      25.125  46.089  28.665  1.00  0.00           H  
ATOM   2341  N   ASN B 149      22.174  48.278  28.068  1.00  0.00           N  
ATOM   2342  CA  ASN B 149      21.644  48.892  26.844  1.00  0.00           C  
ATOM   2343  C   ASN B 149      22.109  50.367  26.891  1.00  0.00           C  
ATOM   2344  O   ASN B 149      22.894  50.689  27.780  1.00  0.00           O  
ATOM   2345  CB  ASN B 149      20.132  48.712  26.753  1.00  0.00           C  
ATOM   2346  CG  ASN B 149      19.364  49.434  27.736  1.00  0.00           C  
ATOM   2347  OD1 ASN B 149      19.851  50.348  28.443  1.00  0.00           O  
ATOM   2348  ND2 ASN B 149      18.097  49.051  27.749  1.00  0.00           N  
ATOM   2349  H   ASN B 149      22.248  48.815  28.934  1.00  0.00           H  
ATOM   2350  HA  ASN B 149      22.102  48.419  25.971  1.00  0.00           H  
ATOM   2351 1HB  ASN B 149      19.713  48.801  25.763  1.00  0.00           H  
ATOM   2352 2HB  ASN B 149      19.957  47.672  26.993  1.00  0.00           H  
ATOM   2353 1HD2 ASN B 149      17.410  49.464  28.365  1.00  0.00           H  
ATOM   2354 2HD2 ASN B 149      17.831  48.294  27.115  1.00  0.00           H  
ATOM   2355  N   PRO B 150      21.645  51.303  26.013  1.00  0.00           N  
ATOM   2356  CA  PRO B 150      22.087  52.692  25.947  1.00  0.00           C  
ATOM   2357  C   PRO B 150      21.969  53.516  27.230  1.00  0.00           C  
ATOM   2358  O   PRO B 150      22.682  54.516  27.375  1.00  0.00           O  
ATOM   2359  CB  PRO B 150      21.156  53.305  24.890  1.00  0.00           C  
ATOM   2360  CG  PRO B 150      20.822  52.191  23.965  1.00  0.00           C  
ATOM   2361  CD  PRO B 150      20.724  50.978  24.861  1.00  0.00           C  
ATOM   2362  HA  PRO B 150      23.126  52.709  25.591  1.00  0.00           H  
ATOM   2363 1HB  PRO B 150      20.261  53.722  25.384  1.00  0.00           H  
ATOM   2364 2HB  PRO B 150      21.660  54.138  24.381  1.00  0.00           H  
ATOM   2365 1HG  PRO B 150      19.884  52.410  23.433  1.00  0.00           H  
ATOM   2366 2HG  PRO B 150      21.605  52.101  23.193  1.00  0.00           H  
ATOM   2367 1HD  PRO B 150      19.697  50.917  25.203  1.00  0.00           H  
ATOM   2368 2HD  PRO B 150      21.062  50.097  24.293  1.00  0.00           H  
ATOM   2369  N   PHE B 151      21.088  53.118  28.162  1.00  0.00           N  
ATOM   2370  CA  PHE B 151      20.881  53.896  29.375  1.00  0.00           C  
ATOM   2371  C   PHE B 151      21.911  53.593  30.455  1.00  0.00           C  
ATOM   2372  O   PHE B 151      22.153  54.372  31.366  1.00  0.00           O  
ATOM   2373  CB  PHE B 151      19.514  53.562  29.967  1.00  0.00           C  
ATOM   2374  CG  PHE B 151      18.307  53.967  29.187  1.00  0.00           C  
ATOM   2375  CD1 PHE B 151      17.812  53.124  28.235  1.00  0.00           C  
ATOM   2376  CD2 PHE B 151      17.637  55.098  29.420  1.00  0.00           C  
ATOM   2377  CE1 PHE B 151      16.677  53.417  27.533  1.00  0.00           C  
ATOM   2378  CE2 PHE B 151      16.487  55.392  28.727  1.00  0.00           C  
ATOM   2379  CZ  PHE B 151      16.015  54.541  27.788  1.00  0.00           C  
ATOM   2380  H   PHE B 151      20.567  52.248  28.051  1.00  0.00           H  
ATOM   2381  HA  PHE B 151      20.933  54.957  29.123  1.00  0.00           H  
ATOM   2382 1HB  PHE B 151      19.453  52.494  30.139  1.00  0.00           H  
ATOM   2383 2HB  PHE B 151      19.435  54.029  30.948  1.00  0.00           H  
ATOM   2384  HD1 PHE B 151      18.330  52.202  28.043  1.00  0.00           H  
ATOM   2385  HD2 PHE B 151      17.999  55.780  30.165  1.00  0.00           H  
ATOM   2386  HE1 PHE B 151      16.305  52.715  26.780  1.00  0.00           H  
ATOM   2387  HE2 PHE B 151      15.944  56.307  28.924  1.00  0.00           H  
ATOM   2388  HZ  PHE B 151      15.107  54.779  27.247  1.00  0.00           H  
ATOM   2389  N   GLY B 152      22.486  52.431  30.418  1.00  0.00           N  
ATOM   2390  CA  GLY B 152      23.267  52.062  31.578  1.00  0.00           C  
ATOM   2391  C   GLY B 152      23.504  50.562  31.687  1.00  0.00           C  
ATOM   2392  O   GLY B 152      23.673  49.887  30.675  1.00  0.00           O  
ATOM   2393  H   GLY B 152      22.393  51.808  29.614  1.00  0.00           H  
ATOM   2394 1HA  GLY B 152      24.220  52.591  31.559  1.00  0.00           H  
ATOM   2395 2HA  GLY B 152      22.728  52.398  32.455  1.00  0.00           H  
ATOM   2396  N   GLN B 153      23.532  50.105  32.947  1.00  0.00           N  
ATOM   2397  CA  GLN B 153      23.805  48.739  33.370  1.00  0.00           C  
ATOM   2398  C   GLN B 153      22.873  48.262  34.488  1.00  0.00           C  
ATOM   2399  O   GLN B 153      22.716  48.909  35.518  1.00  0.00           O  
ATOM   2400  CB  GLN B 153      25.213  48.649  33.989  1.00  0.00           C  
ATOM   2401  CG  GLN B 153      25.662  47.220  34.381  1.00  0.00           C  
ATOM   2402  CD  GLN B 153      27.124  47.155  34.825  1.00  0.00           C  
ATOM   2403  OE1 GLN B 153      27.440  47.661  35.932  1.00  0.00           O  
ATOM   2404  NE2 GLN B 153      27.995  46.543  34.024  1.00  0.00           N  
ATOM   2405  H   GLN B 153      23.361  50.802  33.671  1.00  0.00           H  
ATOM   2406  HA  GLN B 153      23.697  48.072  32.521  1.00  0.00           H  
ATOM   2407 1HB  GLN B 153      25.941  49.048  33.289  1.00  0.00           H  
ATOM   2408 2HB  GLN B 153      25.252  49.273  34.877  1.00  0.00           H  
ATOM   2409 1HG  GLN B 153      25.075  46.873  35.223  1.00  0.00           H  
ATOM   2410 2HG  GLN B 153      25.518  46.543  33.533  1.00  0.00           H  
ATOM   2411 1HE2 GLN B 153      28.964  46.473  34.285  1.00  0.00           H  
ATOM   2412 2HE2 GLN B 153      27.687  46.144  33.160  1.00  0.00           H  
ATOM   2413  N   ALA B 154      22.318  47.077  34.333  1.00  0.00           N  
ATOM   2414  CA  ALA B 154      21.565  46.494  35.429  1.00  0.00           C  
ATOM   2415  C   ALA B 154      22.386  45.320  35.956  1.00  0.00           C  
ATOM   2416  O   ALA B 154      23.093  44.656  35.194  1.00  0.00           O  
ATOM   2417  CB  ALA B 154      20.177  46.111  34.964  1.00  0.00           C  
ATOM   2418  H   ALA B 154      22.440  46.565  33.468  1.00  0.00           H  
ATOM   2419  HA  ALA B 154      21.477  47.225  36.235  1.00  0.00           H  
ATOM   2420 1HB  ALA B 154      19.629  45.710  35.786  1.00  0.00           H  
ATOM   2421 2HB  ALA B 154      19.678  47.005  34.606  1.00  0.00           H  
ATOM   2422 3HB  ALA B 154      20.237  45.388  34.167  1.00  0.00           H  
ATOM   2423  N   SER B 155      22.281  45.039  37.243  1.00  0.00           N  
ATOM   2424  CA  SER B 155      23.039  43.947  37.789  1.00  0.00           C  
ATOM   2425  C   SER B 155      22.350  43.176  38.870  1.00  0.00           C  
ATOM   2426  O   SER B 155      21.766  43.735  39.789  1.00  0.00           O  
ATOM   2427  CB  SER B 155      24.307  44.495  38.372  1.00  0.00           C  
ATOM   2428  OG  SER B 155      25.070  43.489  38.917  1.00  0.00           O  
ATOM   2429  H   SER B 155      21.738  45.635  37.853  1.00  0.00           H  
ATOM   2430  HA  SER B 155      23.282  43.266  36.992  1.00  0.00           H  
ATOM   2431 1HB  SER B 155      24.864  44.980  37.560  1.00  0.00           H  
ATOM   2432 2HB  SER B 155      24.068  45.246  39.105  1.00  0.00           H  
ATOM   2433  HG  SER B 155      25.678  43.216  38.227  1.00  0.00           H  
ATOM   2434  N   ALA B 156      22.516  41.847  38.783  1.00  0.00           N  
ATOM   2435  CA  ALA B 156      22.034  40.928  39.814  1.00  0.00           C  
ATOM   2436  C   ALA B 156      23.113  39.896  40.088  1.00  0.00           C  
ATOM   2437  O   ALA B 156      23.819  39.465  39.158  1.00  0.00           O  
ATOM   2438  CB  ALA B 156      20.729  40.274  39.387  1.00  0.00           C  
ATOM   2439  H   ALA B 156      22.984  41.462  37.954  1.00  0.00           H  
ATOM   2440  HA  ALA B 156      21.874  41.492  40.750  1.00  0.00           H  
ATOM   2441 1HB  ALA B 156      20.386  39.595  40.164  1.00  0.00           H  
ATOM   2442 2HB  ALA B 156      19.985  41.045  39.228  1.00  0.00           H  
ATOM   2443 3HB  ALA B 156      20.893  39.734  38.467  1.00  0.00           H  
ATOM   2444  N   SER B 157      23.251  39.499  41.358  1.00  0.00           N  
ATOM   2445  CA  SER B 157      24.264  38.510  41.725  1.00  0.00           C  
ATOM   2446  C   SER B 157      23.736  37.465  42.659  1.00  0.00           C  
ATOM   2447  O   SER B 157      22.902  37.748  43.491  1.00  0.00           O  
ATOM   2448  CB  SER B 157      25.445  39.134  42.423  1.00  0.00           C  
ATOM   2449  OG  SER B 157      26.137  39.944  41.559  1.00  0.00           O  
ATOM   2450  H   SER B 157      22.644  39.899  42.064  1.00  0.00           H  
ATOM   2451  HA  SER B 157      24.605  38.013  40.828  1.00  0.00           H  
ATOM   2452 1HB  SER B 157      25.097  39.709  43.280  1.00  0.00           H  
ATOM   2453 2HB  SER B 157      26.098  38.350  42.794  1.00  0.00           H  
ATOM   2454  HG  SER B 157      26.767  39.370  41.161  1.00  0.00           H  
ATOM   2455  N   ILE B 158      24.297  36.287  42.533  1.00  0.00           N  
ATOM   2456  CA  ILE B 158      23.830  35.202  43.353  1.00  0.00           C  
ATOM   2457  C   ILE B 158      24.919  34.143  43.680  1.00  0.00           C  
ATOM   2458  O   ILE B 158      25.851  33.918  42.903  1.00  0.00           O  
ATOM   2459  CB  ILE B 158      22.648  34.576  42.603  1.00  0.00           C  
ATOM   2460  CG1 ILE B 158      21.843  33.697  43.493  1.00  0.00           C  
ATOM   2461  CG2 ILE B 158      23.217  33.754  41.387  1.00  0.00           C  
ATOM   2462  CD1 ILE B 158      20.499  33.417  42.929  1.00  0.00           C  
ATOM   2463  H   ILE B 158      24.993  36.121  41.797  1.00  0.00           H  
ATOM   2464  HA  ILE B 158      23.482  35.632  44.301  1.00  0.00           H  
ATOM   2465  HB  ILE B 158      21.998  35.364  42.235  1.00  0.00           H  
ATOM   2466 1HG1 ILE B 158      22.353  32.746  43.660  1.00  0.00           H  
ATOM   2467 2HG1 ILE B 158      21.708  34.199  44.449  1.00  0.00           H  
ATOM   2468 1HG2 ILE B 158      22.415  33.327  40.809  1.00  0.00           H  
ATOM   2469 2HG2 ILE B 158      23.802  34.414  40.752  1.00  0.00           H  
ATOM   2470 3HG2 ILE B 158      23.858  32.944  41.735  1.00  0.00           H  
ATOM   2471 1HD1 ILE B 158      19.962  32.822  43.628  1.00  0.00           H  
ATOM   2472 2HD1 ILE B 158      19.956  34.355  42.771  1.00  0.00           H  
ATOM   2473 3HD1 ILE B 158      20.590  32.896  41.994  1.00  0.00           H  
ATOM   2474  N   MET B 159      24.800  33.529  44.829  1.00  0.00           N  
ATOM   2475  CA  MET B 159      25.735  32.453  45.108  1.00  0.00           C  
ATOM   2476  C   MET B 159      25.249  31.172  44.554  1.00  0.00           C  
ATOM   2477  O   MET B 159      24.038  30.887  44.538  1.00  0.00           O  
ATOM   2478  CB  MET B 159      26.021  32.289  46.589  1.00  0.00           C  
ATOM   2479  CG  MET B 159      26.472  33.458  47.192  1.00  0.00           C  
ATOM   2480  SD  MET B 159      27.996  34.044  46.429  1.00  0.00           S  
ATOM   2481  CE  MET B 159      29.197  32.935  46.908  1.00  0.00           C  
ATOM   2482  H   MET B 159      24.058  33.749  45.487  1.00  0.00           H  
ATOM   2483  HA  MET B 159      26.666  32.691  44.624  1.00  0.00           H  
ATOM   2484 1HB  MET B 159      25.133  31.988  47.116  1.00  0.00           H  
ATOM   2485 2HB  MET B 159      26.794  31.526  46.735  1.00  0.00           H  
ATOM   2486 1HG  MET B 159      25.711  34.212  47.093  1.00  0.00           H  
ATOM   2487 2HG  MET B 159      26.649  33.269  48.245  1.00  0.00           H  
ATOM   2488 1HE  MET B 159      30.149  33.248  46.487  1.00  0.00           H  
ATOM   2489 2HE  MET B 159      29.257  32.911  47.996  1.00  0.00           H  
ATOM   2490 3HE  MET B 159      28.926  31.954  46.531  1.00  0.00           H  
ATOM   2491  N   ALA B 160      26.187  30.326  44.161  1.00  0.00           N  
ATOM   2492  CA  ALA B 160      25.865  28.994  43.726  1.00  0.00           C  
ATOM   2493  C   ALA B 160      26.896  28.056  44.282  1.00  0.00           C  
ATOM   2494  O   ALA B 160      28.062  28.424  44.504  1.00  0.00           O  
ATOM   2495  CB  ALA B 160      25.828  28.892  42.211  1.00  0.00           C  
ATOM   2496  H   ALA B 160      27.149  30.663  44.135  1.00  0.00           H  
ATOM   2497  HA  ALA B 160      24.894  28.715  44.140  1.00  0.00           H  
ATOM   2498 1HB  ALA B 160      25.578  27.866  41.927  1.00  0.00           H  
ATOM   2499 2HB  ALA B 160      25.069  29.568  41.812  1.00  0.00           H  
ATOM   2500 3HB  ALA B 160      26.797  29.153  41.798  1.00  0.00           H  
ATOM   2501  N   ALA B 161      26.469  26.814  44.469  1.00  0.00           N  
ATOM   2502  CA  ALA B 161      27.358  25.730  44.817  1.00  0.00           C  
ATOM   2503  C   ALA B 161      26.794  24.500  44.159  1.00  0.00           C  
ATOM   2504  O   ALA B 161      25.585  24.266  44.200  1.00  0.00           O  
ATOM   2505  CB  ALA B 161      27.486  25.530  46.309  1.00  0.00           C  
ATOM   2506  H   ALA B 161      25.495  26.613  44.314  1.00  0.00           H  
ATOM   2507  HA  ALA B 161      28.326  25.932  44.392  1.00  0.00           H  
ATOM   2508 1HB  ALA B 161      28.159  24.694  46.500  1.00  0.00           H  
ATOM   2509 2HB  ALA B 161      27.899  26.434  46.760  1.00  0.00           H  
ATOM   2510 3HB  ALA B 161      26.511  25.322  46.736  1.00  0.00           H  
ATOM   2511  N   PHE B 162      27.658  23.706  43.570  1.00  0.00           N  
ATOM   2512  CA  PHE B 162      27.193  22.555  42.841  1.00  0.00           C  
ATOM   2513  C   PHE B 162      27.595  21.252  43.507  1.00  0.00           C  
ATOM   2514  O   PHE B 162      26.898  20.236  43.422  1.00  0.00           O  
ATOM   2515  CB  PHE B 162      27.791  22.653  41.442  1.00  0.00           C  
ATOM   2516  CG  PHE B 162      27.437  23.995  40.776  1.00  0.00           C  
ATOM   2517  CD1 PHE B 162      28.384  24.992  40.571  1.00  0.00           C  
ATOM   2518  CD2 PHE B 162      26.166  24.261  40.387  1.00  0.00           C  
ATOM   2519  CE1 PHE B 162      28.014  26.202  39.968  1.00  0.00           C  
ATOM   2520  CE2 PHE B 162      25.795  25.456  39.791  1.00  0.00           C  
ATOM   2521  CZ  PHE B 162      26.722  26.420  39.580  1.00  0.00           C  
ATOM   2522  H   PHE B 162      28.646  23.951  43.588  1.00  0.00           H  
ATOM   2523  HA  PHE B 162      26.104  22.590  42.772  1.00  0.00           H  
ATOM   2524 1HB  PHE B 162      28.877  22.557  41.487  1.00  0.00           H  
ATOM   2525 2HB  PHE B 162      27.409  21.848  40.826  1.00  0.00           H  
ATOM   2526  HD1 PHE B 162      29.419  24.822  40.887  1.00  0.00           H  
ATOM   2527  HD2 PHE B 162      25.454  23.507  40.564  1.00  0.00           H  
ATOM   2528  HE1 PHE B 162      28.757  26.971  39.808  1.00  0.00           H  
ATOM   2529  HE2 PHE B 162      24.762  25.620  39.493  1.00  0.00           H  
ATOM   2530  HZ  PHE B 162      26.443  27.358  39.109  1.00  0.00           H  
ATOM   2531  N   MET B 163      28.736  21.287  44.167  1.00  0.00           N  
ATOM   2532  CA  MET B 163      29.317  20.098  44.747  1.00  0.00           C  
ATOM   2533  C   MET B 163      30.269  20.518  45.847  1.00  0.00           C  
ATOM   2534  O   MET B 163      31.013  21.479  45.668  1.00  0.00           O  
ATOM   2535  CB  MET B 163      30.019  19.374  43.621  1.00  0.00           C  
ATOM   2536  CG  MET B 163      30.642  18.080  43.884  1.00  0.00           C  
ATOM   2537  SD  MET B 163      31.497  17.539  42.393  1.00  0.00           S  
ATOM   2538  CE  MET B 163      30.073  16.990  41.429  1.00  0.00           C  
ATOM   2539  H   MET B 163      29.232  22.159  44.236  1.00  0.00           H  
ATOM   2540  HA  MET B 163      28.532  19.477  45.181  1.00  0.00           H  
ATOM   2541 1HB  MET B 163      29.309  19.212  42.817  1.00  0.00           H  
ATOM   2542 2HB  MET B 163      30.782  20.015  43.232  1.00  0.00           H  
ATOM   2543 1HG  MET B 163      31.364  18.173  44.700  1.00  0.00           H  
ATOM   2544 2HG  MET B 163      29.889  17.336  44.156  1.00  0.00           H  
ATOM   2545 1HE  MET B 163      30.393  16.613  40.463  1.00  0.00           H  
ATOM   2546 2HE  MET B 163      29.558  16.216  41.972  1.00  0.00           H  
ATOM   2547 3HE  MET B 163      29.390  17.822  41.269  1.00  0.00           H  
ATOM   2548  N   ASP B 164      30.242  19.845  46.989  1.00  0.00           N  
ATOM   2549  CA  ASP B 164      31.176  20.192  48.050  1.00  0.00           C  
ATOM   2550  C   ASP B 164      32.600  19.923  47.581  1.00  0.00           C  
ATOM   2551  O   ASP B 164      32.835  18.978  46.830  1.00  0.00           O  
ATOM   2552  CB  ASP B 164      30.891  19.404  49.312  1.00  0.00           C  
ATOM   2553  CG  ASP B 164      29.648  19.870  49.971  1.00  0.00           C  
ATOM   2554  OD1 ASP B 164      29.192  20.927  49.613  1.00  0.00           O  
ATOM   2555  OD2 ASP B 164      29.152  19.186  50.830  1.00  0.00           O  
ATOM   2556  H   ASP B 164      29.594  19.080  47.107  1.00  0.00           H  
ATOM   2557  HA  ASP B 164      31.080  21.251  48.275  1.00  0.00           H  
ATOM   2558 1HB  ASP B 164      30.792  18.350  49.070  1.00  0.00           H  
ATOM   2559 2HB  ASP B 164      31.729  19.511  50.004  1.00  0.00           H  
ATOM   2560  N   ASN B 165      33.549  20.739  48.010  1.00  0.00           N  
ATOM   2561  CA  ASN B 165      34.944  20.517  47.649  1.00  0.00           C  
ATOM   2562  C   ASN B 165      35.548  19.296  48.386  1.00  0.00           C  
ATOM   2563  O   ASN B 165      35.127  19.020  49.507  1.00  0.00           O  
ATOM   2564  CB  ASN B 165      35.753  21.782  47.876  1.00  0.00           C  
ATOM   2565  CG  ASN B 165      35.684  22.303  49.319  1.00  0.00           C  
ATOM   2566  OD1 ASN B 165      34.604  22.698  49.806  1.00  0.00           O  
ATOM   2567  ND2 ASN B 165      36.808  22.314  49.999  1.00  0.00           N  
ATOM   2568  H   ASN B 165      33.295  21.516  48.604  1.00  0.00           H  
ATOM   2569  HA  ASN B 165      34.951  20.323  46.589  1.00  0.00           H  
ATOM   2570 1HB  ASN B 165      36.798  21.600  47.623  1.00  0.00           H  
ATOM   2571 2HB  ASN B 165      35.390  22.558  47.206  1.00  0.00           H  
ATOM   2572 1HD2 ASN B 165      36.820  22.644  50.945  1.00  0.00           H  
ATOM   2573 2HD2 ASN B 165      37.650  21.979  49.574  1.00  0.00           H  
ATOM   2574  N   PRO B 166      36.494  18.551  47.749  1.00  0.00           N  
ATOM   2575  CA  PRO B 166      37.307  17.447  48.297  1.00  0.00           C  
ATOM   2576  C   PRO B 166      37.938  17.732  49.669  1.00  0.00           C  
ATOM   2577  O   PRO B 166      38.616  18.760  49.838  1.00  0.00           O  
ATOM   2578  OXT PRO B 166      38.080  16.776  50.446  1.00  0.00           O  
ATOM   2579  CB  PRO B 166      38.391  17.295  47.211  1.00  0.00           C  
ATOM   2580  CG  PRO B 166      37.722  17.736  45.937  1.00  0.00           C  
ATOM   2581  CD  PRO B 166      36.852  18.899  46.333  1.00  0.00           C  
ATOM   2582  HA  PRO B 166      36.684  16.541  48.347  1.00  0.00           H  
ATOM   2583 1HB  PRO B 166      39.270  17.912  47.463  1.00  0.00           H  
ATOM   2584 2HB  PRO B 166      38.746  16.261  47.161  1.00  0.00           H  
ATOM   2585 1HG  PRO B 166      38.477  17.999  45.182  1.00  0.00           H  
ATOM   2586 2HG  PRO B 166      37.148  16.908  45.513  1.00  0.00           H  
ATOM   2587 1HD  PRO B 166      37.415  19.831  46.272  1.00  0.00           H  
ATOM   2588 2HD  PRO B 166      35.987  18.877  45.664  1.00  0.00           H  
TER                                                                             
REMARK PDBinfo-LABEL:    1 BOINC bcov_revert_r1_HEEH_10552_000000000_0001_44_64_H_.._EHEE_06923_0001_0003_0001_0001__native

score -463.041
silent_score -463.041
time -896.887
                             
