# Supplementary material for: Design of protein-binding proteins from the target structure alone
Source: Nature. 2022 Mar 24;605(7910):551–60. doi: 10.1038/s41586-022-04654-9 (PMC9117152; doi:10.1038/s41586-022-04654-9)
Supplement: Supplementary file 3 — Supplementary Code Design scripts and main pdb files. This compressed file is the main supplement and contains the following files: => cao_2021_protocol/ => design_models_final_combo_optimized/ => design_models_sequence/ => design_models_ssm_natives/ => ngs_analysis_scripts/ [file 41586_2022_4654_MOESM3_ESM.gz › supplemental_files/design_models_ssm_natives/TrkA_ssm/longxing_Motif2_ems_p1-14H-GBL-16H-GBL-15H_0729_0001_0001_0001_0001_0001_0002.pdb]

SSBOND     CYS B   70    CYS B  115                                       2.02  
ATOM      1  N   SER A   1     -19.729   3.669   4.828  1.00  0.00           N  
ATOM      2  CA  SER A   1     -20.305   2.419   5.319  1.00  0.00           C  
ATOM      3  C   SER A   1     -19.264   1.450   5.863  1.00  0.00           C  
ATOM      4  O   SER A   1     -18.554   0.765   5.115  1.00  0.00           O  
ATOM      5  CB  SER A   1     -21.116   1.753   4.231  1.00  0.00           C  
ATOM      6  OG  SER A   1     -21.590   0.497   4.657  1.00  0.00           O  
ATOM      7 1H   SER A   1     -20.470   4.288   4.535  1.00  0.00           H  
ATOM      8 2H   SER A   1     -19.206   4.100   5.574  1.00  0.00           H  
ATOM      9 3H   SER A   1     -19.106   3.505   4.042  1.00  0.00           H  
ATOM     10  HA  SER A   1     -20.984   2.663   6.137  1.00  0.00           H  
ATOM     11 1HB  SER A   1     -21.960   2.391   3.974  1.00  0.00           H  
ATOM     12 2HB  SER A   1     -20.506   1.640   3.333  1.00  0.00           H  
ATOM     13  HG  SER A   1     -22.309   0.273   4.050  1.00  0.00           H  
ATOM     14  N   ASP A   2     -19.208   1.346   7.188  1.00  0.00           N  
ATOM     15  CA  ASP A   2     -18.220   0.486   7.818  1.00  0.00           C  
ATOM     16  C   ASP A   2     -18.522  -0.975   7.533  1.00  0.00           C  
ATOM     17  O   ASP A   2     -17.605  -1.781   7.368  1.00  0.00           O  
ATOM     18  CB  ASP A   2     -18.206   0.722   9.320  1.00  0.00           C  
ATOM     19  CG  ASP A   2     -17.642   2.102   9.722  1.00  0.00           C  
ATOM     20  OD1 ASP A   2     -17.015   2.780   8.919  1.00  0.00           O  
ATOM     21  OD2 ASP A   2     -17.865   2.467  10.840  1.00  0.00           O  
ATOM     22  H   ASP A   2     -19.829   1.892   7.774  1.00  0.00           H  
ATOM     23  HA  ASP A   2     -17.237   0.723   7.411  1.00  0.00           H  
ATOM     24 1HB  ASP A   2     -19.228   0.628   9.706  1.00  0.00           H  
ATOM     25 2HB  ASP A   2     -17.611  -0.054   9.799  1.00  0.00           H  
ATOM     26  N   GLU A   3     -19.804  -1.311   7.441  1.00  0.00           N  
ATOM     27  CA  GLU A   3     -20.208  -2.678   7.173  1.00  0.00           C  
ATOM     28  C   GLU A   3     -19.800  -3.083   5.760  1.00  0.00           C  
ATOM     29  O   GLU A   3     -19.327  -4.208   5.546  1.00  0.00           O  
ATOM     30  CB  GLU A   3     -21.710  -2.803   7.396  1.00  0.00           C  
ATOM     31  CG  GLU A   3     -22.114  -2.632   8.873  1.00  0.00           C  
ATOM     32  CD  GLU A   3     -22.090  -1.183   9.341  1.00  0.00           C  
ATOM     33  OE1 GLU A   3     -21.993  -0.302   8.505  1.00  0.00           O  
ATOM     34  OE2 GLU A   3     -22.148  -0.963  10.525  1.00  0.00           O  
ATOM     35  H   GLU A   3     -20.523  -0.600   7.595  1.00  0.00           H  
ATOM     36  HA  GLU A   3     -19.697  -3.334   7.877  1.00  0.00           H  
ATOM     37 1HB  GLU A   3     -22.230  -2.049   6.804  1.00  0.00           H  
ATOM     38 2HB  GLU A   3     -22.050  -3.781   7.057  1.00  0.00           H  
ATOM     39 1HG  GLU A   3     -23.118  -3.031   9.012  1.00  0.00           H  
ATOM     40 2HG  GLU A   3     -21.432  -3.216   9.489  1.00  0.00           H  
ATOM     41  N   LYS A   4     -19.954  -2.168   4.792  1.00  0.00           N  
ATOM     42  CA  LYS A   4     -19.539  -2.481   3.435  1.00  0.00           C  
ATOM     43  C   LYS A   4     -18.041  -2.715   3.405  1.00  0.00           C  
ATOM     44  O   LYS A   4     -17.584  -3.650   2.739  1.00  0.00           O  
ATOM     45  CB  LYS A   4     -19.931  -1.382   2.453  1.00  0.00           C  
ATOM     46  CG  LYS A   4     -19.592  -1.699   0.998  1.00  0.00           C  
ATOM     47  CD  LYS A   4     -20.129  -0.628   0.047  1.00  0.00           C  
ATOM     48  CE  LYS A   4     -19.792  -0.961  -1.403  1.00  0.00           C  
ATOM     49  NZ  LYS A   4     -20.357   0.029  -2.357  1.00  0.00           N  
ATOM     50  H   LYS A   4     -20.392  -1.269   4.997  1.00  0.00           H  
ATOM     51  HA  LYS A   4     -20.021  -3.405   3.131  1.00  0.00           H  
ATOM     52 1HB  LYS A   4     -20.998  -1.193   2.526  1.00  0.00           H  
ATOM     53 2HB  LYS A   4     -19.409  -0.462   2.725  1.00  0.00           H  
ATOM     54 1HG  LYS A   4     -18.513  -1.747   0.894  1.00  0.00           H  
ATOM     55 2HG  LYS A   4     -20.006  -2.671   0.730  1.00  0.00           H  
ATOM     56 1HD  LYS A   4     -21.211  -0.546   0.154  1.00  0.00           H  
ATOM     57 2HD  LYS A   4     -19.679   0.336   0.301  1.00  0.00           H  
ATOM     58 1HE  LYS A   4     -18.712  -0.975  -1.525  1.00  0.00           H  
ATOM     59 2HE  LYS A   4     -20.186  -1.946  -1.647  1.00  0.00           H  
ATOM     60 1HZ  LYS A   4     -20.076  -0.275  -3.301  1.00  0.00           H  
ATOM     61 2HZ  LYS A   4     -21.360   0.049  -2.291  1.00  0.00           H  
ATOM     62 3HZ  LYS A   4     -19.984   0.944  -2.171  1.00  0.00           H  
ATOM     63  N   LEU A   5     -17.272  -1.893   4.128  1.00  0.00           N  
ATOM     64  CA  LEU A   5     -15.834  -2.068   4.158  1.00  0.00           C  
ATOM     65  C   LEU A   5     -15.435  -3.387   4.783  1.00  0.00           C  
ATOM     66  O   LEU A   5     -14.570  -4.069   4.249  1.00  0.00           O  
ATOM     67  CB  LEU A   5     -15.169  -0.897   4.875  1.00  0.00           C  
ATOM     68  CG  LEU A   5     -15.204   0.441   4.114  1.00  0.00           C  
ATOM     69  CD1 LEU A   5     -14.764   1.577   5.050  1.00  0.00           C  
ATOM     70  CD2 LEU A   5     -14.243   0.349   2.894  1.00  0.00           C  
ATOM     71  H   LEU A   5     -17.702  -1.105   4.633  1.00  0.00           H  
ATOM     72  HA  LEU A   5     -15.490  -2.099   3.133  1.00  0.00           H  
ATOM     73 1HB  LEU A   5     -15.680  -0.752   5.828  1.00  0.00           H  
ATOM     74 2HB  LEU A   5     -14.129  -1.148   5.079  1.00  0.00           H  
ATOM     75  HG  LEU A   5     -16.226   0.647   3.774  1.00  0.00           H  
ATOM     76 1HD1 LEU A   5     -14.804   2.516   4.524  1.00  0.00           H  
ATOM     77 2HD1 LEU A   5     -15.439   1.626   5.904  1.00  0.00           H  
ATOM     78 3HD1 LEU A   5     -13.761   1.396   5.393  1.00  0.00           H  
ATOM     79 1HD2 LEU A   5     -14.258   1.263   2.354  1.00  0.00           H  
ATOM     80 2HD2 LEU A   5     -13.239   0.158   3.251  1.00  0.00           H  
ATOM     81 3HD2 LEU A   5     -14.526  -0.424   2.225  1.00  0.00           H  
ATOM     82  N   LYS A   6     -16.116  -3.820   5.848  1.00  0.00           N  
ATOM     83  CA  LYS A   6     -15.759  -5.116   6.421  1.00  0.00           C  
ATOM     84  C   LYS A   6     -15.956  -6.230   5.380  1.00  0.00           C  
ATOM     85  O   LYS A   6     -15.113  -7.128   5.251  1.00  0.00           O  
ATOM     86  CB  LYS A   6     -16.595  -5.393   7.674  1.00  0.00           C  
ATOM     87  CG  LYS A   6     -16.219  -4.524   8.878  1.00  0.00           C  
ATOM     88  CD  LYS A   6     -17.117  -4.794  10.084  1.00  0.00           C  
ATOM     89  CE  LYS A   6     -16.752  -3.889  11.257  1.00  0.00           C  
ATOM     90  NZ  LYS A   6     -17.650  -4.105  12.429  1.00  0.00           N  
ATOM     91  H   LYS A   6     -16.813  -3.216   6.291  1.00  0.00           H  
ATOM     92  HA  LYS A   6     -14.706  -5.096   6.698  1.00  0.00           H  
ATOM     93 1HB  LYS A   6     -17.648  -5.213   7.448  1.00  0.00           H  
ATOM     94 2HB  LYS A   6     -16.490  -6.438   7.957  1.00  0.00           H  
ATOM     95 1HG  LYS A   6     -15.184  -4.735   9.152  1.00  0.00           H  
ATOM     96 2HG  LYS A   6     -16.288  -3.478   8.606  1.00  0.00           H  
ATOM     97 1HD  LYS A   6     -18.157  -4.609   9.806  1.00  0.00           H  
ATOM     98 2HD  LYS A   6     -17.017  -5.834  10.390  1.00  0.00           H  
ATOM     99 1HE  LYS A   6     -15.725  -4.092  11.555  1.00  0.00           H  
ATOM    100 2HE  LYS A   6     -16.830  -2.847  10.939  1.00  0.00           H  
ATOM    101 1HZ  LYS A   6     -17.375  -3.488  13.182  1.00  0.00           H  
ATOM    102 2HZ  LYS A   6     -18.607  -3.906  12.165  1.00  0.00           H  
ATOM    103 3HZ  LYS A   6     -17.578  -5.064  12.739  1.00  0.00           H  
ATOM    104  N   ARG A   7     -17.039  -6.156   4.594  1.00  0.00           N  
ATOM    105  CA  ARG A   7     -17.255  -7.176   3.569  1.00  0.00           C  
ATOM    106  C   ARG A   7     -16.173  -7.104   2.482  1.00  0.00           C  
ATOM    107  O   ARG A   7     -15.646  -8.137   2.042  1.00  0.00           O  
ATOM    108  CB  ARG A   7     -18.627  -7.017   2.924  1.00  0.00           C  
ATOM    109  CG  ARG A   7     -19.802  -7.370   3.830  1.00  0.00           C  
ATOM    110  CD  ARG A   7     -21.091  -7.508   3.075  1.00  0.00           C  
ATOM    111  NE  ARG A   7     -21.537  -6.253   2.443  1.00  0.00           N  
ATOM    112  CZ  ARG A   7     -22.297  -5.293   3.028  1.00  0.00           C  
ATOM    113  NH1 ARG A   7     -22.691  -5.407   4.280  1.00  0.00           N  
ATOM    114  NH2 ARG A   7     -22.654  -4.228   2.324  1.00  0.00           N  
ATOM    115  H   ARG A   7     -17.736  -5.420   4.769  1.00  0.00           H  
ATOM    116  HA  ARG A   7     -17.206  -8.154   4.043  1.00  0.00           H  
ATOM    117 1HB  ARG A   7     -18.757  -5.981   2.612  1.00  0.00           H  
ATOM    118 2HB  ARG A   7     -18.685  -7.639   2.032  1.00  0.00           H  
ATOM    119 1HG  ARG A   7     -19.597  -8.312   4.335  1.00  0.00           H  
ATOM    120 2HG  ARG A   7     -19.922  -6.582   4.574  1.00  0.00           H  
ATOM    121 1HD  ARG A   7     -20.952  -8.248   2.287  1.00  0.00           H  
ATOM    122 2HD  ARG A   7     -21.871  -7.857   3.747  1.00  0.00           H  
ATOM    123  HE  ARG A   7     -21.275  -6.109   1.476  1.00  0.00           H  
ATOM    124 1HH1 ARG A   7     -22.426  -6.211   4.827  1.00  0.00           H  
ATOM    125 2HH1 ARG A   7     -23.271  -4.690   4.692  1.00  0.00           H  
ATOM    126 1HH2 ARG A   7     -22.361  -4.139   1.360  1.00  0.00           H  
ATOM    127 2HH2 ARG A   7     -23.224  -3.508   2.745  1.00  0.00           H  
ATOM    128  N   LEU A   8     -15.799  -5.885   2.087  1.00  0.00           N  
ATOM    129  CA  LEU A   8     -14.784  -5.696   1.064  1.00  0.00           C  
ATOM    130  C   LEU A   8     -13.426  -6.197   1.558  1.00  0.00           C  
ATOM    131  O   LEU A   8     -12.663  -6.784   0.790  1.00  0.00           O  
ATOM    132  CB  LEU A   8     -14.707  -4.203   0.686  1.00  0.00           C  
ATOM    133  CG  LEU A   8     -15.948  -3.584  -0.068  1.00  0.00           C  
ATOM    134  CD1 LEU A   8     -15.767  -2.090  -0.162  1.00  0.00           C  
ATOM    135  CD2 LEU A   8     -16.071  -4.149  -1.437  1.00  0.00           C  
ATOM    136  H   LEU A   8     -16.294  -5.071   2.468  1.00  0.00           H  
ATOM    137  HA  LEU A   8     -15.056  -6.286   0.195  1.00  0.00           H  
ATOM    138 1HB  LEU A   8     -14.567  -3.640   1.601  1.00  0.00           H  
ATOM    139 2HB  LEU A   8     -13.843  -4.039   0.072  1.00  0.00           H  
ATOM    140  HG  LEU A   8     -16.854  -3.793   0.477  1.00  0.00           H  
ATOM    141 1HD1 LEU A   8     -16.610  -1.648  -0.676  1.00  0.00           H  
ATOM    142 2HD1 LEU A   8     -15.703  -1.677   0.824  1.00  0.00           H  
ATOM    143 3HD1 LEU A   8     -14.873  -1.880  -0.707  1.00  0.00           H  
ATOM    144 1HD2 LEU A   8     -16.924  -3.695  -1.940  1.00  0.00           H  
ATOM    145 2HD2 LEU A   8     -15.171  -3.923  -1.974  1.00  0.00           H  
ATOM    146 3HD2 LEU A   8     -16.217  -5.220  -1.391  1.00  0.00           H  
ATOM    147  N   GLU A   9     -13.127  -5.993   2.842  1.00  0.00           N  
ATOM    148  CA  GLU A   9     -11.869  -6.442   3.420  1.00  0.00           C  
ATOM    149  C   GLU A   9     -11.767  -7.947   3.357  1.00  0.00           C  
ATOM    150  O   GLU A   9     -10.723  -8.477   2.968  1.00  0.00           O  
ATOM    151  CB  GLU A   9     -11.749  -5.986   4.866  1.00  0.00           C  
ATOM    152  CG  GLU A   9     -10.423  -6.297   5.511  1.00  0.00           C  
ATOM    153  CD  GLU A   9     -10.340  -5.800   6.920  1.00  0.00           C  
ATOM    154  OE1 GLU A   9     -11.327  -5.318   7.438  1.00  0.00           O  
ATOM    155  OE2 GLU A   9      -9.284  -5.896   7.497  1.00  0.00           O  
ATOM    156  H   GLU A   9     -13.778  -5.457   3.416  1.00  0.00           H  
ATOM    157  HA  GLU A   9     -11.039  -6.040   2.852  1.00  0.00           H  
ATOM    158 1HB  GLU A   9     -11.934  -4.923   4.932  1.00  0.00           H  
ATOM    159 2HB  GLU A   9     -12.523  -6.476   5.456  1.00  0.00           H  
ATOM    160 1HG  GLU A   9     -10.287  -7.378   5.517  1.00  0.00           H  
ATOM    161 2HG  GLU A   9      -9.625  -5.857   4.917  1.00  0.00           H  
ATOM    162  N   LYS A  10     -12.855  -8.643   3.697  1.00  0.00           N  
ATOM    163  CA  LYS A  10     -12.836 -10.096   3.657  1.00  0.00           C  
ATOM    164  C   LYS A  10     -12.611 -10.602   2.238  1.00  0.00           C  
ATOM    165  O   LYS A  10     -11.833 -11.541   2.030  1.00  0.00           O  
ATOM    166  CB  LYS A  10     -14.143 -10.658   4.216  1.00  0.00           C  
ATOM    167  CG  LYS A  10     -14.307 -10.484   5.726  1.00  0.00           C  
ATOM    168  CD  LYS A  10     -15.656 -11.017   6.212  1.00  0.00           C  
ATOM    169  CE  LYS A  10     -15.833 -10.806   7.710  1.00  0.00           C  
ATOM    170  NZ  LYS A  10     -17.162 -11.286   8.187  1.00  0.00           N  
ATOM    171  H   LYS A  10     -13.679  -8.140   4.051  1.00  0.00           H  
ATOM    172  HA  LYS A  10     -12.010 -10.445   4.275  1.00  0.00           H  
ATOM    173 1HB  LYS A  10     -14.984 -10.156   3.729  1.00  0.00           H  
ATOM    174 2HB  LYS A  10     -14.212 -11.719   3.981  1.00  0.00           H  
ATOM    175 1HG  LYS A  10     -13.507 -11.019   6.236  1.00  0.00           H  
ATOM    176 2HG  LYS A  10     -14.226  -9.427   5.977  1.00  0.00           H  
ATOM    177 1HD  LYS A  10     -16.456 -10.491   5.687  1.00  0.00           H  
ATOM    178 2HD  LYS A  10     -15.733 -12.079   5.989  1.00  0.00           H  
ATOM    179 1HE  LYS A  10     -15.051 -11.345   8.242  1.00  0.00           H  
ATOM    180 2HE  LYS A  10     -15.743  -9.741   7.931  1.00  0.00           H  
ATOM    181 1HZ  LYS A  10     -17.242 -11.127   9.182  1.00  0.00           H  
ATOM    182 2HZ  LYS A  10     -17.895 -10.782   7.707  1.00  0.00           H  
ATOM    183 3HZ  LYS A  10     -17.255 -12.274   7.997  1.00  0.00           H  
ATOM    184  N   ILE A  11     -13.243  -9.960   1.248  1.00  0.00           N  
ATOM    185  CA  ILE A  11     -13.069 -10.419  -0.121  1.00  0.00           C  
ATOM    186  C   ILE A  11     -11.652 -10.153  -0.586  1.00  0.00           C  
ATOM    187  O   ILE A  11     -11.041 -11.008  -1.234  1.00  0.00           O  
ATOM    188  CB  ILE A  11     -14.033  -9.751  -1.113  1.00  0.00           C  
ATOM    189  CG1 ILE A  11     -15.478 -10.151  -0.799  1.00  0.00           C  
ATOM    190  CG2 ILE A  11     -13.637 -10.254  -2.566  1.00  0.00           C  
ATOM    191  CD1 ILE A  11     -16.519  -9.295  -1.514  1.00  0.00           C  
ATOM    192  H   ILE A  11     -13.900  -9.203   1.477  1.00  0.00           H  
ATOM    193  HA  ILE A  11     -13.240 -11.493  -0.147  1.00  0.00           H  
ATOM    194  HB  ILE A  11     -13.967  -8.669  -1.040  1.00  0.00           H  
ATOM    195 1HG1 ILE A  11     -15.627 -11.190  -1.084  1.00  0.00           H  
ATOM    196 2HG1 ILE A  11     -15.644 -10.060   0.274  1.00  0.00           H  
ATOM    197 1HG2 ILE A  11     -14.290  -9.850  -3.316  1.00  0.00           H  
ATOM    198 2HG2 ILE A  11     -12.623  -9.964  -2.818  1.00  0.00           H  
ATOM    199 3HG2 ILE A  11     -13.711 -11.341  -2.596  1.00  0.00           H  
ATOM    200 1HD1 ILE A  11     -17.515  -9.634  -1.233  1.00  0.00           H  
ATOM    201 2HD1 ILE A  11     -16.394  -8.252  -1.212  1.00  0.00           H  
ATOM    202 3HD1 ILE A  11     -16.407  -9.374  -2.588  1.00  0.00           H  
ATOM    203  N   ALA A  12     -11.139  -8.950  -0.307  1.00  0.00           N  
ATOM    204  CA  ALA A  12      -9.808  -8.607  -0.748  1.00  0.00           C  
ATOM    205  C   ALA A  12      -8.773  -9.549  -0.141  1.00  0.00           C  
ATOM    206  O   ALA A  12      -7.833  -9.966  -0.837  1.00  0.00           O  
ATOM    207  CB  ALA A  12      -9.501  -7.178  -0.359  1.00  0.00           C  
ATOM    208  H   ALA A  12     -11.694  -8.261   0.205  1.00  0.00           H  
ATOM    209  HA  ALA A  12      -9.780  -8.708  -1.826  1.00  0.00           H  
ATOM    210 1HB  ALA A  12      -8.520  -6.915  -0.713  1.00  0.00           H  
ATOM    211 2HB  ALA A  12     -10.229  -6.518  -0.796  1.00  0.00           H  
ATOM    212 3HB  ALA A  12      -9.549  -7.092   0.715  1.00  0.00           H  
ATOM    213  N   LYS A  13      -8.940  -9.940   1.127  1.00  0.00           N  
ATOM    214  CA  LYS A  13      -7.977 -10.857   1.712  1.00  0.00           C  
ATOM    215  C   LYS A  13      -8.055 -12.234   1.060  1.00  0.00           C  
ATOM    216  O   LYS A  13      -7.021 -12.834   0.769  1.00  0.00           O  
ATOM    217  CB  LYS A  13      -8.146 -10.951   3.225  1.00  0.00           C  
ATOM    218  CG  LYS A  13      -7.694  -9.697   3.953  1.00  0.00           C  
ATOM    219  CD  LYS A  13      -7.884  -9.783   5.450  1.00  0.00           C  
ATOM    220  CE  LYS A  13      -7.385  -8.504   6.129  1.00  0.00           C  
ATOM    221  NZ  LYS A  13      -7.624  -8.517   7.604  1.00  0.00           N  
ATOM    222  H   LYS A  13      -9.701  -9.552   1.698  1.00  0.00           H  
ATOM    223  HA  LYS A  13      -6.979 -10.464   1.519  1.00  0.00           H  
ATOM    224 1HB  LYS A  13      -9.204 -11.114   3.457  1.00  0.00           H  
ATOM    225 2HB  LYS A  13      -7.585 -11.801   3.607  1.00  0.00           H  
ATOM    226 1HG  LYS A  13      -6.647  -9.498   3.729  1.00  0.00           H  
ATOM    227 2HG  LYS A  13      -8.284  -8.875   3.595  1.00  0.00           H  
ATOM    228 1HD  LYS A  13      -8.947  -9.906   5.669  1.00  0.00           H  
ATOM    229 2HD  LYS A  13      -7.342 -10.640   5.846  1.00  0.00           H  
ATOM    230 1HE  LYS A  13      -6.319  -8.394   5.946  1.00  0.00           H  
ATOM    231 2HE  LYS A  13      -7.899  -7.655   5.695  1.00  0.00           H  
ATOM    232 1HZ  LYS A  13      -7.289  -7.646   8.008  1.00  0.00           H  
ATOM    233 2HZ  LYS A  13      -8.617  -8.611   7.793  1.00  0.00           H  
ATOM    234 3HZ  LYS A  13      -7.134  -9.291   8.022  1.00  0.00           H  
ATOM    235  N   LYS A  14      -9.273 -12.715   0.763  1.00  0.00           N  
ATOM    236  CA  LYS A  14      -9.425 -14.017   0.114  1.00  0.00           C  
ATOM    237  C   LYS A  14      -8.807 -14.026  -1.286  1.00  0.00           C  
ATOM    238  O   LYS A  14      -8.198 -15.020  -1.695  1.00  0.00           O  
ATOM    239  CB  LYS A  14     -10.902 -14.411   0.027  1.00  0.00           C  
ATOM    240  CG  LYS A  14     -11.541 -14.796   1.362  1.00  0.00           C  
ATOM    241  CD  LYS A  14     -13.025 -15.128   1.194  1.00  0.00           C  
ATOM    242  CE  LYS A  14     -13.674 -15.493   2.525  1.00  0.00           C  
ATOM    243  NZ  LYS A  14     -15.126 -15.808   2.370  1.00  0.00           N  
ATOM    244  H   LYS A  14     -10.107 -12.195   1.051  1.00  0.00           H  
ATOM    245  HA  LYS A  14      -8.903 -14.760   0.711  1.00  0.00           H  
ATOM    246 1HB  LYS A  14     -11.469 -13.570  -0.379  1.00  0.00           H  
ATOM    247 2HB  LYS A  14     -11.014 -15.245  -0.664  1.00  0.00           H  
ATOM    248 1HG  LYS A  14     -11.026 -15.669   1.763  1.00  0.00           H  
ATOM    249 2HG  LYS A  14     -11.428 -13.983   2.070  1.00  0.00           H  
ATOM    250 1HD  LYS A  14     -13.539 -14.256   0.780  1.00  0.00           H  
ATOM    251 2HD  LYS A  14     -13.140 -15.960   0.501  1.00  0.00           H  
ATOM    252 1HE  LYS A  14     -13.165 -16.359   2.943  1.00  0.00           H  
ATOM    253 2HE  LYS A  14     -13.567 -14.652   3.214  1.00  0.00           H  
ATOM    254 1HZ  LYS A  14     -15.519 -16.044   3.271  1.00  0.00           H  
ATOM    255 2HZ  LYS A  14     -15.609 -15.005   1.993  1.00  0.00           H  
ATOM    256 3HZ  LYS A  14     -15.237 -16.592   1.742  1.00  0.00           H  
ATOM    257  N   LYS A  15      -8.939 -12.911  -2.014  1.00  0.00           N  
ATOM    258  CA  LYS A  15      -8.382 -12.816  -3.358  1.00  0.00           C  
ATOM    259  C   LYS A  15      -6.923 -12.344  -3.417  1.00  0.00           C  
ATOM    260  O   LYS A  15      -6.266 -12.533  -4.443  1.00  0.00           O  
ATOM    261  CB  LYS A  15      -9.220 -11.894  -4.251  1.00  0.00           C  
ATOM    262  CG  LYS A  15     -10.611 -12.414  -4.601  1.00  0.00           C  
ATOM    263  CD  LYS A  15     -11.308 -11.477  -5.603  1.00  0.00           C  
ATOM    264  CE  LYS A  15     -12.701 -11.986  -6.017  1.00  0.00           C  
ATOM    265  NZ  LYS A  15     -13.333 -11.091  -7.038  1.00  0.00           N  
ATOM    266  H   LYS A  15      -9.504 -12.141  -1.637  1.00  0.00           H  
ATOM    267  HA  LYS A  15      -8.409 -13.813  -3.794  1.00  0.00           H  
ATOM    268 1HB  LYS A  15      -9.351 -10.936  -3.738  1.00  0.00           H  
ATOM    269 2HB  LYS A  15      -8.683 -11.699  -5.176  1.00  0.00           H  
ATOM    270 1HG  LYS A  15     -10.533 -13.414  -5.025  1.00  0.00           H  
ATOM    271 2HG  LYS A  15     -11.208 -12.468  -3.687  1.00  0.00           H  
ATOM    272 1HD  LYS A  15     -11.427 -10.484  -5.154  1.00  0.00           H  
ATOM    273 2HD  LYS A  15     -10.695 -11.374  -6.497  1.00  0.00           H  
ATOM    274 1HE  LYS A  15     -12.621 -12.991  -6.425  1.00  0.00           H  
ATOM    275 2HE  LYS A  15     -13.339 -12.011  -5.136  1.00  0.00           H  
ATOM    276 1HZ  LYS A  15     -14.257 -11.411  -7.293  1.00  0.00           H  
ATOM    277 2HZ  LYS A  15     -13.404 -10.146  -6.643  1.00  0.00           H  
ATOM    278 3HZ  LYS A  15     -12.769 -11.047  -7.875  1.00  0.00           H  
ATOM    279  N   GLY A  16      -6.394 -11.740  -2.346  1.00  0.00           N  
ATOM    280  CA  GLY A  16      -5.032 -11.223  -2.390  1.00  0.00           C  
ATOM    281  C   GLY A  16      -5.009  -9.870  -3.089  1.00  0.00           C  
ATOM    282  O   GLY A  16      -4.013  -9.461  -3.699  1.00  0.00           O  
ATOM    283  H   GLY A  16      -6.948 -11.568  -1.506  1.00  0.00           H  
ATOM    284 1HA  GLY A  16      -4.657 -11.122  -1.373  1.00  0.00           H  
ATOM    285 2HA  GLY A  16      -4.387 -11.928  -2.911  1.00  0.00           H  
ATOM    286  N   ALA A  17      -6.124  -9.153  -3.004  1.00  0.00           N  
ATOM    287  CA  ALA A  17      -6.258  -7.870  -3.656  1.00  0.00           C  
ATOM    288  C   ALA A  17      -5.606  -6.792  -2.816  1.00  0.00           C  
ATOM    289  O   ALA A  17      -6.289  -5.958  -2.217  1.00  0.00           O  
ATOM    290  CB  ALA A  17      -7.723  -7.538  -3.916  1.00  0.00           C  
ATOM    291  H   ALA A  17      -6.886  -9.508  -2.426  1.00  0.00           H  
ATOM    292  HA  ALA A  17      -5.737  -7.920  -4.611  1.00  0.00           H  
ATOM    293 1HB  ALA A  17      -7.795  -6.584  -4.430  1.00  0.00           H  
ATOM    294 2HB  ALA A  17      -8.169  -8.317  -4.537  1.00  0.00           H  
ATOM    295 3HB  ALA A  17      -8.243  -7.479  -2.991  1.00  0.00           H  
ATOM    296  N   TRP A  18      -4.269  -6.767  -2.855  1.00  0.00           N  
ATOM    297  CA  TRP A  18      -3.451  -5.803  -2.108  1.00  0.00           C  
ATOM    298  C   TRP A  18      -3.951  -4.408  -2.384  1.00  0.00           C  
ATOM    299  O   TRP A  18      -4.074  -3.579  -1.480  1.00  0.00           O  
ATOM    300  CB  TRP A  18      -1.975  -5.889  -2.539  1.00  0.00           C  
ATOM    301  CG  TRP A  18      -1.095  -4.797  -1.960  1.00  0.00           C  
ATOM    302  CD1 TRP A  18      -0.454  -4.815  -0.787  1.00  0.00           C  
ATOM    303  CD2 TRP A  18      -0.767  -3.515  -2.562  1.00  0.00           C  
ATOM    304  NE1 TRP A  18       0.230  -3.646  -0.603  1.00  0.00           N  
ATOM    305  CE2 TRP A  18       0.038  -2.848  -1.672  1.00  0.00           C  
ATOM    306  CE3 TRP A  18      -1.091  -2.906  -3.758  1.00  0.00           C  
ATOM    307  CZ2 TRP A  18       0.510  -1.600  -1.928  1.00  0.00           C  
ATOM    308  CZ3 TRP A  18      -0.615  -1.643  -4.027  1.00  0.00           C  
ATOM    309  CH2 TRP A  18       0.161  -1.003  -3.137  1.00  0.00           C  
ATOM    310  H   TRP A  18      -3.835  -7.536  -3.379  1.00  0.00           H  
ATOM    311  HA  TRP A  18      -3.535  -6.007  -1.041  1.00  0.00           H  
ATOM    312 1HB  TRP A  18      -1.568  -6.851  -2.233  1.00  0.00           H  
ATOM    313 2HB  TRP A  18      -1.908  -5.841  -3.623  1.00  0.00           H  
ATOM    314  HD1 TRP A  18      -0.480  -5.630  -0.092  1.00  0.00           H  
ATOM    315  HE1 TRP A  18       0.785  -3.401   0.200  1.00  0.00           H  
ATOM    316  HE3 TRP A  18      -1.697  -3.417  -4.455  1.00  0.00           H  
ATOM    317  HZ2 TRP A  18       1.134  -1.094  -1.226  1.00  0.00           H  
ATOM    318  HZ3 TRP A  18      -0.873  -1.172  -4.979  1.00  0.00           H  
ATOM    319  HH2 TRP A  18       0.525  -0.007  -3.382  1.00  0.00           H  
ATOM    320  N   LYS A  19      -4.236  -4.154  -3.652  1.00  0.00           N  
ATOM    321  CA  LYS A  19      -4.701  -2.863  -4.090  1.00  0.00           C  
ATOM    322  C   LYS A  19      -6.023  -2.463  -3.421  1.00  0.00           C  
ATOM    323  O   LYS A  19      -6.255  -1.276  -3.160  1.00  0.00           O  
ATOM    324  CB  LYS A  19      -4.837  -2.885  -5.618  1.00  0.00           C  
ATOM    325  CG  LYS A  19      -3.539  -2.915  -6.381  1.00  0.00           C  
ATOM    326  CD  LYS A  19      -3.757  -2.955  -7.873  1.00  0.00           C  
ATOM    327  CE  LYS A  19      -2.413  -2.988  -8.607  1.00  0.00           C  
ATOM    328  NZ  LYS A  19      -2.576  -3.109 -10.086  1.00  0.00           N  
ATOM    329  H   LYS A  19      -4.115  -4.898  -4.324  1.00  0.00           H  
ATOM    330  HA  LYS A  19      -3.952  -2.127  -3.806  1.00  0.00           H  
ATOM    331 1HB  LYS A  19      -5.354  -3.791  -5.903  1.00  0.00           H  
ATOM    332 2HB  LYS A  19      -5.414  -2.049  -5.967  1.00  0.00           H  
ATOM    333 1HG  LYS A  19      -2.943  -2.040  -6.129  1.00  0.00           H  
ATOM    334 2HG  LYS A  19      -2.993  -3.807  -6.115  1.00  0.00           H  
ATOM    335 1HD  LYS A  19      -4.333  -3.841  -8.141  1.00  0.00           H  
ATOM    336 2HD  LYS A  19      -4.313  -2.068  -8.194  1.00  0.00           H  
ATOM    337 1HE  LYS A  19      -1.865  -2.069  -8.388  1.00  0.00           H  
ATOM    338 2HE  LYS A  19      -1.834  -3.837  -8.247  1.00  0.00           H  
ATOM    339 1HZ  LYS A  19      -1.670  -3.126 -10.520  1.00  0.00           H  
ATOM    340 2HZ  LYS A  19      -3.070  -3.956 -10.307  1.00  0.00           H  
ATOM    341 3HZ  LYS A  19      -3.107  -2.307 -10.468  1.00  0.00           H  
ATOM    342  N   ALA A  20      -6.931  -3.429  -3.200  1.00  0.00           N  
ATOM    343  CA  ALA A  20      -8.202  -3.079  -2.609  1.00  0.00           C  
ATOM    344  C   ALA A  20      -7.982  -2.799  -1.159  1.00  0.00           C  
ATOM    345  O   ALA A  20      -8.544  -1.854  -0.630  1.00  0.00           O  
ATOM    346  CB  ALA A  20      -9.232  -4.169  -2.765  1.00  0.00           C  
ATOM    347  H   ALA A  20      -6.722  -4.406  -3.370  1.00  0.00           H  
ATOM    348  HA  ALA A  20      -8.567  -2.173  -3.088  1.00  0.00           H  
ATOM    349 1HB  ALA A  20     -10.156  -3.836  -2.300  1.00  0.00           H  
ATOM    350 2HB  ALA A  20      -9.416  -4.379  -3.802  1.00  0.00           H  
ATOM    351 3HB  ALA A  20      -8.872  -5.062  -2.278  1.00  0.00           H  
ATOM    352  N   LEU A  21      -7.090  -3.553  -0.527  1.00  0.00           N  
ATOM    353  CA  LEU A  21      -6.844  -3.362   0.890  1.00  0.00           C  
ATOM    354  C   LEU A  21      -6.291  -1.978   1.149  1.00  0.00           C  
ATOM    355  O   LEU A  21      -6.709  -1.309   2.093  1.00  0.00           O  
ATOM    356  CB  LEU A  21      -5.933  -4.452   1.432  1.00  0.00           C  
ATOM    357  CG  LEU A  21      -6.550  -5.876   1.488  1.00  0.00           C  
ATOM    358  CD1 LEU A  21      -5.481  -6.883   1.836  1.00  0.00           C  
ATOM    359  CD2 LEU A  21      -7.694  -5.935   2.547  1.00  0.00           C  
ATOM    360  H   LEU A  21      -6.642  -4.323  -1.038  1.00  0.00           H  
ATOM    361  HA  LEU A  21      -7.788  -3.423   1.402  1.00  0.00           H  
ATOM    362 1HB  LEU A  21      -5.070  -4.502   0.776  1.00  0.00           H  
ATOM    363 2HB  LEU A  21      -5.601  -4.177   2.435  1.00  0.00           H  
ATOM    364  HG  LEU A  21      -6.925  -6.124   0.519  1.00  0.00           H  
ATOM    365 1HD1 LEU A  21      -5.920  -7.879   1.848  1.00  0.00           H  
ATOM    366 2HD1 LEU A  21      -4.690  -6.848   1.087  1.00  0.00           H  
ATOM    367 3HD1 LEU A  21      -5.064  -6.656   2.817  1.00  0.00           H  
ATOM    368 1HD2 LEU A  21      -8.109  -6.930   2.566  1.00  0.00           H  
ATOM    369 2HD2 LEU A  21      -7.292  -5.690   3.533  1.00  0.00           H  
ATOM    370 3HD2 LEU A  21      -8.485  -5.246   2.313  1.00  0.00           H  
ATOM    371  N   VAL A  22      -5.452  -1.469   0.251  1.00  0.00           N  
ATOM    372  CA  VAL A  22      -4.959  -0.117   0.457  1.00  0.00           C  
ATOM    373  C   VAL A  22      -6.173   0.838   0.445  1.00  0.00           C  
ATOM    374  O   VAL A  22      -6.331   1.663   1.354  1.00  0.00           O  
ATOM    375  CB  VAL A  22      -3.965   0.262  -0.661  1.00  0.00           C  
ATOM    376  CG1 VAL A  22      -3.583   1.732  -0.593  1.00  0.00           C  
ATOM    377  CG2 VAL A  22      -2.724  -0.566  -0.562  1.00  0.00           C  
ATOM    378  H   VAL A  22      -5.113  -2.065  -0.514  1.00  0.00           H  
ATOM    379  HA  VAL A  22      -4.463  -0.063   1.428  1.00  0.00           H  
ATOM    380  HB  VAL A  22      -4.439   0.069  -1.610  1.00  0.00           H  
ATOM    381 1HG1 VAL A  22      -2.902   1.950  -1.407  1.00  0.00           H  
ATOM    382 2HG1 VAL A  22      -4.456   2.370  -0.689  1.00  0.00           H  
ATOM    383 3HG1 VAL A  22      -3.091   1.944   0.353  1.00  0.00           H  
ATOM    384 1HG2 VAL A  22      -2.054  -0.300  -1.365  1.00  0.00           H  
ATOM    385 2HG2 VAL A  22      -2.251  -0.374   0.382  1.00  0.00           H  
ATOM    386 3HG2 VAL A  22      -2.961  -1.615  -0.635  1.00  0.00           H  
ATOM    387  N   ALA A  23      -7.067   0.693  -0.551  1.00  0.00           N  
ATOM    388  CA  ALA A  23      -8.262   1.540  -0.621  1.00  0.00           C  
ATOM    389  C   ALA A  23      -9.184   1.354   0.602  1.00  0.00           C  
ATOM    390  O   ALA A  23      -9.807   2.307   1.064  1.00  0.00           O  
ATOM    391  CB  ALA A  23      -9.031   1.263  -1.897  1.00  0.00           C  
ATOM    392  H   ALA A  23      -6.886  -0.004  -1.288  1.00  0.00           H  
ATOM    393  HA  ALA A  23      -7.929   2.582  -0.632  1.00  0.00           H  
ATOM    394 1HB  ALA A  23      -9.889   1.920  -1.941  1.00  0.00           H  
ATOM    395 2HB  ALA A  23      -8.402   1.430  -2.756  1.00  0.00           H  
ATOM    396 3HB  ALA A  23      -9.359   0.232  -1.891  1.00  0.00           H  
ATOM    397  N   ILE A  24      -9.279   0.126   1.117  1.00  0.00           N  
ATOM    398  CA  ILE A  24     -10.135  -0.197   2.260  1.00  0.00           C  
ATOM    399  C   ILE A  24      -9.627   0.448   3.527  1.00  0.00           C  
ATOM    400  O   ILE A  24     -10.416   1.003   4.293  1.00  0.00           O  
ATOM    401  CB  ILE A  24     -10.256  -1.714   2.447  1.00  0.00           C  
ATOM    402  CG1 ILE A  24     -11.023  -2.248   1.245  1.00  0.00           C  
ATOM    403  CG2 ILE A  24     -10.954  -2.069   3.796  1.00  0.00           C  
ATOM    404  CD1 ILE A  24     -10.983  -3.708   1.031  1.00  0.00           C  
ATOM    405  H   ILE A  24      -8.764  -0.616   0.647  1.00  0.00           H  
ATOM    406  HA  ILE A  24     -11.127   0.195   2.056  1.00  0.00           H  
ATOM    407  HB  ILE A  24      -9.273  -2.147   2.440  1.00  0.00           H  
ATOM    408 1HG1 ILE A  24     -12.064  -1.951   1.351  1.00  0.00           H  
ATOM    409 2HG1 ILE A  24     -10.630  -1.776   0.390  1.00  0.00           H  
ATOM    410 1HG2 ILE A  24     -11.019  -3.136   3.893  1.00  0.00           H  
ATOM    411 2HG2 ILE A  24     -10.380  -1.681   4.635  1.00  0.00           H  
ATOM    412 3HG2 ILE A  24     -11.953  -1.649   3.826  1.00  0.00           H  
ATOM    413 1HD1 ILE A  24     -11.553  -3.970   0.148  1.00  0.00           H  
ATOM    414 2HD1 ILE A  24      -9.965  -4.040   0.894  1.00  0.00           H  
ATOM    415 3HD1 ILE A  24     -11.402  -4.168   1.865  1.00  0.00           H  
ATOM    416  N   HIS A  25      -8.319   0.377   3.760  1.00  0.00           N  
ATOM    417  CA  HIS A  25      -7.754   0.968   4.957  1.00  0.00           C  
ATOM    418  C   HIS A  25      -7.960   2.476   4.924  1.00  0.00           C  
ATOM    419  O   HIS A  25      -8.353   3.074   5.932  1.00  0.00           O  
ATOM    420  CB  HIS A  25      -6.258   0.629   5.060  1.00  0.00           C  
ATOM    421  CG  HIS A  25      -5.997  -0.816   5.395  1.00  0.00           C  
ATOM    422  ND1 HIS A  25      -6.423  -1.390   6.571  1.00  0.00           N  
ATOM    423  CD2 HIS A  25      -5.356  -1.800   4.710  1.00  0.00           C  
ATOM    424  CE1 HIS A  25      -6.069  -2.662   6.590  1.00  0.00           C  
ATOM    425  NE2 HIS A  25      -5.425  -2.935   5.476  1.00  0.00           N  
ATOM    426  H   HIS A  25      -7.724  -0.141   3.107  1.00  0.00           H  
ATOM    427  HA  HIS A  25      -8.256   0.576   5.837  1.00  0.00           H  
ATOM    428 1HB  HIS A  25      -5.776   0.847   4.101  1.00  0.00           H  
ATOM    429 2HB  HIS A  25      -5.790   1.252   5.807  1.00  0.00           H  
ATOM    430  HD1 HIS A  25      -6.934  -0.939   7.308  1.00  0.00           H  
ATOM    431  HD2 HIS A  25      -4.850  -1.829   3.745  1.00  0.00           H  
ATOM    432  HE1 HIS A  25      -6.322  -3.294   7.442  1.00  0.00           H  
ATOM    433  N   LEU A  26      -7.802   3.082   3.751  1.00  0.00           N  
ATOM    434  CA  LEU A  26      -8.026   4.507   3.624  1.00  0.00           C  
ATOM    435  C   LEU A  26      -9.482   4.870   3.784  1.00  0.00           C  
ATOM    436  O   LEU A  26      -9.786   5.907   4.375  1.00  0.00           O  
ATOM    437  CB  LEU A  26      -7.465   4.955   2.300  1.00  0.00           C  
ATOM    438  CG  LEU A  26      -5.972   4.887   2.273  1.00  0.00           C  
ATOM    439  CD1 LEU A  26      -5.498   4.990   0.861  1.00  0.00           C  
ATOM    440  CD2 LEU A  26      -5.386   6.066   3.148  1.00  0.00           C  
ATOM    441  H   LEU A  26      -7.467   2.547   2.940  1.00  0.00           H  
ATOM    442  HA  LEU A  26      -7.502   4.991   4.432  1.00  0.00           H  
ATOM    443 1HB  LEU A  26      -7.858   4.308   1.514  1.00  0.00           H  
ATOM    444 2HB  LEU A  26      -7.776   5.981   2.106  1.00  0.00           H  
ATOM    445  HG  LEU A  26      -5.651   3.931   2.668  1.00  0.00           H  
ATOM    446 1HD1 LEU A  26      -4.420   4.915   0.835  1.00  0.00           H  
ATOM    447 2HD1 LEU A  26      -5.921   4.172   0.282  1.00  0.00           H  
ATOM    448 3HD1 LEU A  26      -5.808   5.927   0.441  1.00  0.00           H  
ATOM    449 1HD2 LEU A  26      -4.339   6.023   3.135  1.00  0.00           H  
ATOM    450 2HD2 LEU A  26      -5.712   7.014   2.739  1.00  0.00           H  
ATOM    451 3HD2 LEU A  26      -5.698   6.011   4.171  1.00  0.00           H  
ATOM    452  N   ALA A  27     -10.391   4.039   3.282  1.00  0.00           N  
ATOM    453  CA  ALA A  27     -11.788   4.318   3.497  1.00  0.00           C  
ATOM    454  C   ALA A  27     -12.099   4.256   4.996  1.00  0.00           C  
ATOM    455  O   ALA A  27     -12.839   5.094   5.509  1.00  0.00           O  
ATOM    456  CB  ALA A  27     -12.621   3.328   2.752  1.00  0.00           C  
ATOM    457  H   ALA A  27     -10.110   3.236   2.712  1.00  0.00           H  
ATOM    458  HA  ALA A  27     -11.999   5.322   3.137  1.00  0.00           H  
ATOM    459 1HB  ALA A  27     -13.658   3.542   2.901  1.00  0.00           H  
ATOM    460 2HB  ALA A  27     -12.406   3.349   1.703  1.00  0.00           H  
ATOM    461 3HB  ALA A  27     -12.375   2.358   3.140  1.00  0.00           H  
ATOM    462  N   LYS A  28     -11.498   3.301   5.725  1.00  0.00           N  
ATOM    463  CA  LYS A  28     -11.730   3.230   7.164  1.00  0.00           C  
ATOM    464  C   LYS A  28     -11.169   4.471   7.851  1.00  0.00           C  
ATOM    465  O   LYS A  28     -11.774   4.988   8.798  1.00  0.00           O  
ATOM    466  CB  LYS A  28     -11.120   1.980   7.798  1.00  0.00           C  
ATOM    467  CG  LYS A  28     -11.806   0.658   7.462  1.00  0.00           C  
ATOM    468  CD  LYS A  28     -11.112  -0.482   8.196  1.00  0.00           C  
ATOM    469  CE  LYS A  28     -11.730  -1.842   7.911  1.00  0.00           C  
ATOM    470  NZ  LYS A  28     -11.028  -2.923   8.695  1.00  0.00           N  
ATOM    471  H   LYS A  28     -10.932   2.586   5.253  1.00  0.00           H  
ATOM    472  HA  LYS A  28     -12.806   3.209   7.336  1.00  0.00           H  
ATOM    473 1HB  LYS A  28     -10.079   1.896   7.482  1.00  0.00           H  
ATOM    474 2HB  LYS A  28     -11.120   2.093   8.880  1.00  0.00           H  
ATOM    475 1HG  LYS A  28     -12.858   0.702   7.755  1.00  0.00           H  
ATOM    476 2HG  LYS A  28     -11.750   0.480   6.391  1.00  0.00           H  
ATOM    477 1HD  LYS A  28     -10.064  -0.510   7.890  1.00  0.00           H  
ATOM    478 2HD  LYS A  28     -11.152  -0.297   9.269  1.00  0.00           H  
ATOM    479 1HE  LYS A  28     -12.786  -1.835   8.180  1.00  0.00           H  
ATOM    480 2HE  LYS A  28     -11.637  -2.067   6.849  1.00  0.00           H  
ATOM    481 1HZ  LYS A  28     -11.427  -3.841   8.488  1.00  0.00           H  
ATOM    482 2HZ  LYS A  28     -10.055  -2.955   8.443  1.00  0.00           H  
ATOM    483 3HZ  LYS A  28     -11.110  -2.746   9.681  1.00  0.00           H  
ATOM    484  N   LEU A  29     -10.023   4.967   7.362  1.00  0.00           N  
ATOM    485  CA  LEU A  29      -9.408   6.148   7.942  1.00  0.00           C  
ATOM    486  C   LEU A  29     -10.350   7.316   7.772  1.00  0.00           C  
ATOM    487  O   LEU A  29     -10.594   8.072   8.714  1.00  0.00           O  
ATOM    488  CB  LEU A  29      -8.118   6.533   7.187  1.00  0.00           C  
ATOM    489  CG  LEU A  29      -7.318   7.730   7.707  1.00  0.00           C  
ATOM    490  CD1 LEU A  29      -6.805   7.439   9.133  1.00  0.00           C  
ATOM    491  CD2 LEU A  29      -6.167   8.025   6.726  1.00  0.00           C  
ATOM    492  H   LEU A  29      -9.541   4.445   6.624  1.00  0.00           H  
ATOM    493  HA  LEU A  29      -9.230   5.965   8.997  1.00  0.00           H  
ATOM    494 1HB  LEU A  29      -7.476   5.703   7.100  1.00  0.00           H  
ATOM    495 2HB  LEU A  29      -8.408   6.807   6.182  1.00  0.00           H  
ATOM    496  HG  LEU A  29      -7.965   8.600   7.752  1.00  0.00           H  
ATOM    497 1HD1 LEU A  29      -6.238   8.288   9.501  1.00  0.00           H  
ATOM    498 2HD1 LEU A  29      -7.636   7.263   9.807  1.00  0.00           H  
ATOM    499 3HD1 LEU A  29      -6.159   6.563   9.115  1.00  0.00           H  
ATOM    500 1HD2 LEU A  29      -5.592   8.879   7.058  1.00  0.00           H  
ATOM    501 2HD2 LEU A  29      -5.524   7.191   6.659  1.00  0.00           H  
ATOM    502 3HD2 LEU A  29      -6.585   8.236   5.743  1.00  0.00           H  
ATOM    503  N   ALA A  30     -10.909   7.441   6.568  1.00  0.00           N  
ATOM    504  CA  ALA A  30     -11.812   8.517   6.249  1.00  0.00           C  
ATOM    505  C   ALA A  30     -13.054   8.466   7.127  1.00  0.00           C  
ATOM    506  O   ALA A  30     -13.554   9.512   7.568  1.00  0.00           O  
ATOM    507  CB  ALA A  30     -12.178   8.423   4.799  1.00  0.00           C  
ATOM    508  H   ALA A  30     -10.635   6.787   5.830  1.00  0.00           H  
ATOM    509  HA  ALA A  30     -11.295   9.457   6.429  1.00  0.00           H  
ATOM    510 1HB  ALA A  30     -12.818   9.239   4.544  1.00  0.00           H  
ATOM    511 2HB  ALA A  30     -11.273   8.466   4.215  1.00  0.00           H  
ATOM    512 3HB  ALA A  30     -12.677   7.483   4.622  1.00  0.00           H  
ATOM    513  N   SER A  31     -13.540   7.255   7.422  1.00  0.00           N  
ATOM    514  CA  SER A  31     -14.712   7.112   8.272  1.00  0.00           C  
ATOM    515  C   SER A  31     -14.396   7.658   9.664  1.00  0.00           C  
ATOM    516  O   SER A  31     -15.167   8.448  10.220  1.00  0.00           O  
ATOM    517  CB  SER A  31     -15.136   5.649   8.355  1.00  0.00           C  
ATOM    518  OG  SER A  31     -16.275   5.484   9.163  1.00  0.00           O  
ATOM    519  H   SER A  31     -13.124   6.430   6.977  1.00  0.00           H  
ATOM    520  HA  SER A  31     -15.528   7.691   7.846  1.00  0.00           H  
ATOM    521 1HB  SER A  31     -15.338   5.269   7.360  1.00  0.00           H  
ATOM    522 2HB  SER A  31     -14.322   5.058   8.761  1.00  0.00           H  
ATOM    523  HG  SER A  31     -16.493   4.510   9.142  1.00  0.00           H  
ATOM    524  N   LYS A  32     -13.218   7.292  10.191  1.00  0.00           N  
ATOM    525  CA  LYS A  32     -12.761   7.740  11.508  1.00  0.00           C  
ATOM    526  C   LYS A  32     -12.477   9.248  11.557  1.00  0.00           C  
ATOM    527  O   LYS A  32     -12.775   9.909  12.556  1.00  0.00           O  
ATOM    528  CB  LYS A  32     -11.504   6.968  11.914  1.00  0.00           C  
ATOM    529  CG  LYS A  32     -11.751   5.497  12.241  1.00  0.00           C  
ATOM    530  CD  LYS A  32     -10.451   4.776  12.590  1.00  0.00           C  
ATOM    531  CE  LYS A  32     -10.696   3.301  12.894  1.00  0.00           C  
ATOM    532  NZ  LYS A  32      -9.428   2.578  13.207  1.00  0.00           N  
ATOM    533  H   LYS A  32     -12.650   6.619   9.664  1.00  0.00           H  
ATOM    534  HA  LYS A  32     -13.550   7.528  12.227  1.00  0.00           H  
ATOM    535 1HB  LYS A  32     -10.780   7.008  11.099  1.00  0.00           H  
ATOM    536 2HB  LYS A  32     -11.050   7.444  12.781  1.00  0.00           H  
ATOM    537 1HG  LYS A  32     -12.441   5.425  13.081  1.00  0.00           H  
ATOM    538 2HG  LYS A  32     -12.208   5.013  11.378  1.00  0.00           H  
ATOM    539 1HD  LYS A  32      -9.763   4.852  11.745  1.00  0.00           H  
ATOM    540 2HD  LYS A  32      -9.991   5.246  13.458  1.00  0.00           H  
ATOM    541 1HE  LYS A  32     -11.369   3.221  13.746  1.00  0.00           H  
ATOM    542 2HE  LYS A  32     -11.165   2.832  12.027  1.00  0.00           H  
ATOM    543 1HZ  LYS A  32      -9.632   1.607  13.402  1.00  0.00           H  
ATOM    544 2HZ  LYS A  32      -8.800   2.636  12.415  1.00  0.00           H  
ATOM    545 3HZ  LYS A  32      -8.990   2.996  14.015  1.00  0.00           H  
ATOM    546  N   ARG A  33     -11.912   9.795  10.474  1.00  0.00           N  
ATOM    547  CA  ARG A  33     -11.598  11.218  10.396  1.00  0.00           C  
ATOM    548  C   ARG A  33     -12.829  12.075  10.058  1.00  0.00           C  
ATOM    549  O   ARG A  33     -12.845  13.270  10.362  1.00  0.00           O  
ATOM    550  CB  ARG A  33     -10.509  11.507   9.355  1.00  0.00           C  
ATOM    551  CG  ARG A  33      -9.058  11.023   9.670  1.00  0.00           C  
ATOM    552  CD  ARG A  33      -8.111  11.461   8.576  1.00  0.00           C  
ATOM    553  NE  ARG A  33      -6.730  10.933   8.719  1.00  0.00           N  
ATOM    554  CZ  ARG A  33      -5.726  11.463   9.459  1.00  0.00           C  
ATOM    555  NH1 ARG A  33      -5.931  12.560  10.159  1.00  0.00           N  
ATOM    556  NH2 ARG A  33      -4.508  10.885   9.493  1.00  0.00           N  
ATOM    557  H   ARG A  33     -11.649   9.180   9.703  1.00  0.00           H  
ATOM    558  HA  ARG A  33     -11.224  11.531  11.369  1.00  0.00           H  
ATOM    559 1HB  ARG A  33     -10.799  11.033   8.417  1.00  0.00           H  
ATOM    560 2HB  ARG A  33     -10.463  12.579   9.174  1.00  0.00           H  
ATOM    561 1HG  ARG A  33      -8.727  11.442  10.618  1.00  0.00           H  
ATOM    562 2HG  ARG A  33      -9.039   9.934   9.727  1.00  0.00           H  
ATOM    563 1HD  ARG A  33      -8.509  11.096   7.639  1.00  0.00           H  
ATOM    564 2HD  ARG A  33      -8.067  12.546   8.534  1.00  0.00           H  
ATOM    565  HE  ARG A  33      -6.524  10.091   8.202  1.00  0.00           H  
ATOM    566 1HH1 ARG A  33      -6.832  13.011  10.149  1.00  0.00           H  
ATOM    567 2HH1 ARG A  33      -5.183  12.956  10.713  1.00  0.00           H  
ATOM    568 1HH2 ARG A  33      -4.273  10.019   8.959  1.00  0.00           H  
ATOM    569 2HH2 ARG A  33      -3.784  11.299  10.060  1.00  0.00           H  
ATOM    570  N   GLY A  34     -13.867  11.483   9.442  1.00  0.00           N  
ATOM    571  CA  GLY A  34     -15.053  12.236   9.053  1.00  0.00           C  
ATOM    572  C   GLY A  34     -14.908  12.884   7.675  1.00  0.00           C  
ATOM    573  O   GLY A  34     -15.522  13.919   7.400  1.00  0.00           O  
ATOM    574  H   GLY A  34     -13.829  10.499   9.174  1.00  0.00           H  
ATOM    575 1HA  GLY A  34     -15.907  11.559   9.046  1.00  0.00           H  
ATOM    576 2HA  GLY A  34     -15.258  12.999   9.801  1.00  0.00           H  
ATOM    577  N   ASP A  35     -14.031  12.319   6.843  1.00  0.00           N  
ATOM    578  CA  ASP A  35     -13.768  12.816   5.497  1.00  0.00           C  
ATOM    579  C   ASP A  35     -14.662  12.116   4.474  1.00  0.00           C  
ATOM    580  O   ASP A  35     -14.308  11.052   3.959  1.00  0.00           O  
ATOM    581  CB  ASP A  35     -12.285  12.609   5.146  1.00  0.00           C  
ATOM    582  CG  ASP A  35     -11.875  13.160   3.767  1.00  0.00           C  
ATOM    583  OD1 ASP A  35     -12.743  13.437   2.959  1.00  0.00           O  
ATOM    584  OD2 ASP A  35     -10.696  13.234   3.490  1.00  0.00           O  
ATOM    585  H   ASP A  35     -13.608  11.438   7.139  1.00  0.00           H  
ATOM    586  HA  ASP A  35     -13.988  13.884   5.473  1.00  0.00           H  
ATOM    587 1HB  ASP A  35     -11.671  13.093   5.908  1.00  0.00           H  
ATOM    588 2HB  ASP A  35     -12.055  11.548   5.178  1.00  0.00           H  
ATOM    589  N   GLU A  36     -15.828  12.692   4.177  1.00  0.00           N  
ATOM    590  CA  GLU A  36     -16.782  12.032   3.293  1.00  0.00           C  
ATOM    591  C   GLU A  36     -16.237  11.805   1.888  1.00  0.00           C  
ATOM    592  O   GLU A  36     -16.563  10.801   1.246  1.00  0.00           O  
ATOM    593  CB  GLU A  36     -18.088  12.820   3.211  1.00  0.00           C  
ATOM    594  CG  GLU A  36     -19.179  12.136   2.380  1.00  0.00           C  
ATOM    595  CD  GLU A  36     -20.494  12.865   2.426  1.00  0.00           C  
ATOM    596  OE1 GLU A  36     -20.558  13.889   3.062  1.00  0.00           O  
ATOM    597  OE2 GLU A  36     -21.442  12.391   1.825  1.00  0.00           O  
ATOM    598  H   GLU A  36     -16.068  13.583   4.600  1.00  0.00           H  
ATOM    599  HA  GLU A  36     -17.011  11.057   3.722  1.00  0.00           H  
ATOM    600 1HB  GLU A  36     -18.478  12.982   4.216  1.00  0.00           H  
ATOM    601 2HB  GLU A  36     -17.894  13.797   2.771  1.00  0.00           H  
ATOM    602 1HG  GLU A  36     -18.855  12.085   1.340  1.00  0.00           H  
ATOM    603 2HG  GLU A  36     -19.313  11.114   2.736  1.00  0.00           H  
ATOM    604  N   LYS A  37     -15.464  12.764   1.370  1.00  0.00           N  
ATOM    605  CA  LYS A  37     -14.982  12.639   0.003  1.00  0.00           C  
ATOM    606  C   LYS A  37     -13.984  11.492  -0.115  1.00  0.00           C  
ATOM    607  O   LYS A  37     -14.078  10.682  -1.053  1.00  0.00           O  
ATOM    608  CB  LYS A  37     -14.332  13.937  -0.462  1.00  0.00           C  
ATOM    609  CG  LYS A  37     -13.972  13.942  -1.933  1.00  0.00           C  
ATOM    610  CD  LYS A  37     -13.353  15.255  -2.367  1.00  0.00           C  
ATOM    611  CE  LYS A  37     -13.202  15.273  -3.864  1.00  0.00           C  
ATOM    612  NZ  LYS A  37     -12.464  16.444  -4.351  1.00  0.00           N  
ATOM    613  H   LYS A  37     -15.218  13.571   1.933  1.00  0.00           H  
ATOM    614  HA  LYS A  37     -15.829  12.418  -0.645  1.00  0.00           H  
ATOM    615 1HB  LYS A  37     -15.005  14.769  -0.269  1.00  0.00           H  
ATOM    616 2HB  LYS A  37     -13.419  14.110   0.116  1.00  0.00           H  
ATOM    617 1HG  LYS A  37     -13.257  13.145  -2.138  1.00  0.00           H  
ATOM    618 2HG  LYS A  37     -14.866  13.754  -2.532  1.00  0.00           H  
ATOM    619 1HD  LYS A  37     -13.976  16.092  -2.056  1.00  0.00           H  
ATOM    620 2HD  LYS A  37     -12.362  15.363  -1.918  1.00  0.00           H  
ATOM    621 1HE  LYS A  37     -12.689  14.384  -4.184  1.00  0.00           H  
ATOM    622 2HE  LYS A  37     -14.195  15.279  -4.306  1.00  0.00           H  
ATOM    623 1HZ  LYS A  37     -12.404  16.399  -5.366  1.00  0.00           H  
ATOM    624 2HZ  LYS A  37     -12.916  17.296  -4.079  1.00  0.00           H  
ATOM    625 3HZ  LYS A  37     -11.520  16.405  -3.958  1.00  0.00           H  
ATOM    626  N   THR A  38     -13.040  11.396   0.836  1.00  0.00           N  
ATOM    627  CA  THR A  38     -12.081  10.297   0.791  1.00  0.00           C  
ATOM    628  C   THR A  38     -12.813   8.999   1.005  1.00  0.00           C  
ATOM    629  O   THR A  38     -12.506   8.003   0.357  1.00  0.00           O  
ATOM    630  CB  THR A  38     -10.898  10.391   1.795  1.00  0.00           C  
ATOM    631  OG1 THR A  38     -10.086  11.543   1.509  1.00  0.00           O  
ATOM    632  CG2 THR A  38     -10.012   9.112   1.695  1.00  0.00           C  
ATOM    633  H   THR A  38     -12.993  12.106   1.587  1.00  0.00           H  
ATOM    634  HA  THR A  38     -11.643  10.269  -0.208  1.00  0.00           H  
ATOM    635  HB  THR A  38     -11.284  10.480   2.804  1.00  0.00           H  
ATOM    636  HG1 THR A  38     -10.432  12.321   2.006  1.00  0.00           H  
ATOM    637 1HG2 THR A  38      -9.187   9.191   2.403  1.00  0.00           H  
ATOM    638 2HG2 THR A  38     -10.585   8.219   1.929  1.00  0.00           H  
ATOM    639 3HG2 THR A  38      -9.622   9.025   0.688  1.00  0.00           H  
ATOM    640  N   LEU A  39     -13.774   8.986   1.926  1.00  0.00           N  
ATOM    641  CA  LEU A  39     -14.468   7.760   2.235  1.00  0.00           C  
ATOM    642  C   LEU A  39     -15.193   7.211   1.035  1.00  0.00           C  
ATOM    643  O   LEU A  39     -15.066   6.025   0.736  1.00  0.00           O  
ATOM    644  CB  LEU A  39     -15.488   8.029   3.352  1.00  0.00           C  
ATOM    645  CG  LEU A  39     -16.386   6.879   3.812  1.00  0.00           C  
ATOM    646  CD1 LEU A  39     -15.548   5.758   4.357  1.00  0.00           C  
ATOM    647  CD2 LEU A  39     -17.324   7.427   4.879  1.00  0.00           C  
ATOM    648  H   LEU A  39     -14.012   9.832   2.451  1.00  0.00           H  
ATOM    649  HA  LEU A  39     -13.733   7.031   2.561  1.00  0.00           H  
ATOM    650 1HB  LEU A  39     -14.972   8.410   4.222  1.00  0.00           H  
ATOM    651 2HB  LEU A  39     -16.147   8.819   3.003  1.00  0.00           H  
ATOM    652  HG  LEU A  39     -16.971   6.490   2.971  1.00  0.00           H  
ATOM    653 1HD1 LEU A  39     -16.193   4.945   4.697  1.00  0.00           H  
ATOM    654 2HD1 LEU A  39     -14.890   5.377   3.589  1.00  0.00           H  
ATOM    655 3HD1 LEU A  39     -14.970   6.132   5.181  1.00  0.00           H  
ATOM    656 1HD2 LEU A  39     -17.981   6.633   5.232  1.00  0.00           H  
ATOM    657 2HD2 LEU A  39     -16.738   7.811   5.713  1.00  0.00           H  
ATOM    658 3HD2 LEU A  39     -17.924   8.235   4.455  1.00  0.00           H  
ATOM    659  N   ARG A  40     -15.938   8.052   0.319  1.00  0.00           N  
ATOM    660  CA  ARG A  40     -16.677   7.519  -0.805  1.00  0.00           C  
ATOM    661  C   ARG A  40     -15.762   7.093  -1.942  1.00  0.00           C  
ATOM    662  O   ARG A  40     -15.983   6.040  -2.549  1.00  0.00           O  
ATOM    663  CB  ARG A  40     -17.681   8.537  -1.316  1.00  0.00           C  
ATOM    664  CG  ARG A  40     -18.869   8.774  -0.396  1.00  0.00           C  
ATOM    665  CD  ARG A  40     -19.839   9.742  -0.984  1.00  0.00           C  
ATOM    666  NE  ARG A  40     -20.944  10.041  -0.073  1.00  0.00           N  
ATOM    667  CZ  ARG A  40     -22.048   9.304   0.116  1.00  0.00           C  
ATOM    668  NH1 ARG A  40     -22.257   8.165  -0.528  1.00  0.00           N  
ATOM    669  NH2 ARG A  40     -22.920   9.767   0.981  1.00  0.00           N  
ATOM    670  H   ARG A  40     -16.019   9.039   0.586  1.00  0.00           H  
ATOM    671  HA  ARG A  40     -17.227   6.642  -0.459  1.00  0.00           H  
ATOM    672 1HB  ARG A  40     -17.175   9.497  -1.445  1.00  0.00           H  
ATOM    673 2HB  ARG A  40     -18.056   8.225  -2.289  1.00  0.00           H  
ATOM    674 1HG  ARG A  40     -19.376   7.828  -0.215  1.00  0.00           H  
ATOM    675 2HG  ARG A  40     -18.516   9.179   0.554  1.00  0.00           H  
ATOM    676 1HD  ARG A  40     -19.313  10.678  -1.187  1.00  0.00           H  
ATOM    677 2HD  ARG A  40     -20.246   9.352  -1.913  1.00  0.00           H  
ATOM    678  HE  ARG A  40     -20.899  10.912   0.482  1.00  0.00           H  
ATOM    679 1HH1 ARG A  40     -21.577   7.822  -1.189  1.00  0.00           H  
ATOM    680 2HH1 ARG A  40     -23.101   7.635  -0.360  1.00  0.00           H  
ATOM    681 1HH2 ARG A  40     -22.699  10.664   1.447  1.00  0.00           H  
ATOM    682 2HH2 ARG A  40     -23.774   9.270   1.177  1.00  0.00           H  
ATOM    683  N   SER A  41     -14.720   7.878  -2.227  1.00  0.00           N  
ATOM    684  CA  SER A  41     -13.845   7.525  -3.329  1.00  0.00           C  
ATOM    685  C   SER A  41     -13.085   6.242  -3.010  1.00  0.00           C  
ATOM    686  O   SER A  41     -12.968   5.346  -3.862  1.00  0.00           O  
ATOM    687  CB  SER A  41     -12.907   8.664  -3.626  1.00  0.00           C  
ATOM    688  OG  SER A  41     -12.103   8.365  -4.737  1.00  0.00           O  
ATOM    689  H   SER A  41     -14.549   8.747  -1.710  1.00  0.00           H  
ATOM    690  HA  SER A  41     -14.457   7.350  -4.213  1.00  0.00           H  
ATOM    691 1HB  SER A  41     -13.484   9.566  -3.805  1.00  0.00           H  
ATOM    692 2HB  SER A  41     -12.282   8.855  -2.751  1.00  0.00           H  
ATOM    693  HG  SER A  41     -11.639   9.177  -4.944  1.00  0.00           H  
ATOM    694  N   ALA A  42     -12.572   6.139  -1.779  1.00  0.00           N  
ATOM    695  CA  ALA A  42     -11.834   4.978  -1.343  1.00  0.00           C  
ATOM    696  C   ALA A  42     -12.718   3.727  -1.359  1.00  0.00           C  
ATOM    697  O   ALA A  42     -12.262   2.657  -1.769  1.00  0.00           O  
ATOM    698  CB  ALA A  42     -11.275   5.231   0.033  1.00  0.00           C  
ATOM    699  H   ALA A  42     -12.678   6.906  -1.112  1.00  0.00           H  
ATOM    700  HA  ALA A  42     -11.009   4.821  -2.041  1.00  0.00           H  
ATOM    701 1HB  ALA A  42     -10.699   4.392   0.355  1.00  0.00           H  
ATOM    702 2HB  ALA A  42     -10.652   6.104   0.030  1.00  0.00           H  
ATOM    703 3HB  ALA A  42     -12.105   5.403   0.709  1.00  0.00           H  
ATOM    704  N   GLU A  43     -14.005   3.853  -0.963  1.00  0.00           N  
ATOM    705  CA  GLU A  43     -14.884   2.689  -1.009  1.00  0.00           C  
ATOM    706  C   GLU A  43     -15.098   2.231  -2.442  1.00  0.00           C  
ATOM    707  O   GLU A  43     -15.074   1.022  -2.707  1.00  0.00           O  
ATOM    708  CB  GLU A  43     -16.253   2.988  -0.379  1.00  0.00           C  
ATOM    709  CG  GLU A  43     -16.269   3.109   1.130  1.00  0.00           C  
ATOM    710  CD  GLU A  43     -17.582   3.571   1.683  1.00  0.00           C  
ATOM    711  OE1 GLU A  43     -18.424   3.986   0.922  1.00  0.00           O  
ATOM    712  OE2 GLU A  43     -17.761   3.473   2.879  1.00  0.00           O  
ATOM    713  H   GLU A  43     -14.358   4.733  -0.573  1.00  0.00           H  
ATOM    714  HA  GLU A  43     -14.415   1.882  -0.452  1.00  0.00           H  
ATOM    715 1HB  GLU A  43     -16.627   3.931  -0.785  1.00  0.00           H  
ATOM    716 2HB  GLU A  43     -16.960   2.208  -0.660  1.00  0.00           H  
ATOM    717 1HG  GLU A  43     -16.097   2.129   1.528  1.00  0.00           H  
ATOM    718 2HG  GLU A  43     -15.475   3.752   1.463  1.00  0.00           H  
ATOM    719  N   LYS A  44     -15.259   3.183  -3.377  1.00  0.00           N  
ATOM    720  CA  LYS A  44     -15.457   2.823  -4.773  1.00  0.00           C  
ATOM    721  C   LYS A  44     -14.230   2.124  -5.336  1.00  0.00           C  
ATOM    722  O   LYS A  44     -14.372   1.129  -6.058  1.00  0.00           O  
ATOM    723  CB  LYS A  44     -15.806   4.054  -5.611  1.00  0.00           C  
ATOM    724  CG  LYS A  44     -17.205   4.600  -5.350  1.00  0.00           C  
ATOM    725  CD  LYS A  44     -17.488   5.850  -6.172  1.00  0.00           C  
ATOM    726  CE  LYS A  44     -18.886   6.388  -5.893  1.00  0.00           C  
ATOM    727  NZ  LYS A  44     -19.172   7.623  -6.676  1.00  0.00           N  
ATOM    728  H   LYS A  44     -15.317   4.166  -3.085  1.00  0.00           H  
ATOM    729  HA  LYS A  44     -16.289   2.124  -4.831  1.00  0.00           H  
ATOM    730 1HB  LYS A  44     -15.090   4.850  -5.394  1.00  0.00           H  
ATOM    731 2HB  LYS A  44     -15.720   3.813  -6.670  1.00  0.00           H  
ATOM    732 1HG  LYS A  44     -17.938   3.835  -5.606  1.00  0.00           H  
ATOM    733 2HG  LYS A  44     -17.311   4.832  -4.295  1.00  0.00           H  
ATOM    734 1HD  LYS A  44     -16.756   6.618  -5.909  1.00  0.00           H  
ATOM    735 2HD  LYS A  44     -17.393   5.626  -7.232  1.00  0.00           H  
ATOM    736 1HE  LYS A  44     -19.619   5.626  -6.151  1.00  0.00           H  
ATOM    737 2HE  LYS A  44     -18.974   6.617  -4.828  1.00  0.00           H  
ATOM    738 1HZ  LYS A  44     -20.105   7.950  -6.466  1.00  0.00           H  
ATOM    739 2HZ  LYS A  44     -18.502   8.339  -6.432  1.00  0.00           H  
ATOM    740 3HZ  LYS A  44     -19.102   7.419  -7.662  1.00  0.00           H  
ATOM    741  N   LEU A  45     -13.021   2.587  -4.991  1.00  0.00           N  
ATOM    742  CA  LEU A  45     -11.861   1.876  -5.489  1.00  0.00           C  
ATOM    743  C   LEU A  45     -11.800   0.492  -4.925  1.00  0.00           C  
ATOM    744  O   LEU A  45     -11.546  -0.466  -5.649  1.00  0.00           O  
ATOM    745  CB  LEU A  45     -10.549   2.527  -5.076  1.00  0.00           C  
ATOM    746  CG  LEU A  45     -10.125   3.788  -5.698  1.00  0.00           C  
ATOM    747  CD1 LEU A  45      -8.943   4.268  -4.935  1.00  0.00           C  
ATOM    748  CD2 LEU A  45      -9.722   3.536  -7.146  1.00  0.00           C  
ATOM    749  H   LEU A  45     -12.935   3.446  -4.430  1.00  0.00           H  
ATOM    750  HA  LEU A  45     -11.937   1.802  -6.573  1.00  0.00           H  
ATOM    751 1HB  LEU A  45     -10.627   2.731  -4.013  1.00  0.00           H  
ATOM    752 2HB  LEU A  45      -9.754   1.813  -5.221  1.00  0.00           H  
ATOM    753  HG  LEU A  45     -10.920   4.535  -5.643  1.00  0.00           H  
ATOM    754 1HD1 LEU A  45      -8.592   5.192  -5.379  1.00  0.00           H  
ATOM    755 2HD1 LEU A  45      -9.224   4.436  -3.893  1.00  0.00           H  
ATOM    756 3HD1 LEU A  45      -8.156   3.523  -4.985  1.00  0.00           H  
ATOM    757 1HD2 LEU A  45      -9.366   4.455  -7.593  1.00  0.00           H  
ATOM    758 2HD2 LEU A  45      -8.922   2.794  -7.179  1.00  0.00           H  
ATOM    759 3HD2 LEU A  45     -10.564   3.170  -7.722  1.00  0.00           H  
ATOM    760  N   ALA A  46     -12.074   0.347  -3.635  1.00  0.00           N  
ATOM    761  CA  ALA A  46     -11.946  -0.969  -3.071  1.00  0.00           C  
ATOM    762  C   ALA A  46     -12.863  -1.956  -3.747  1.00  0.00           C  
ATOM    763  O   ALA A  46     -12.425  -3.050  -4.104  1.00  0.00           O  
ATOM    764  CB  ALA A  46     -12.278  -0.916  -1.614  1.00  0.00           C  
ATOM    765  H   ALA A  46     -12.297   1.153  -3.043  1.00  0.00           H  
ATOM    766  HA  ALA A  46     -10.920  -1.306  -3.208  1.00  0.00           H  
ATOM    767 1HB  ALA A  46     -12.185  -1.908  -1.214  1.00  0.00           H  
ATOM    768 2HB  ALA A  46     -11.610  -0.225  -1.106  1.00  0.00           H  
ATOM    769 3HB  ALA A  46     -13.291  -0.566  -1.502  1.00  0.00           H  
ATOM    770  N   GLU A  47     -14.107  -1.545  -4.011  1.00  0.00           N  
ATOM    771  CA  GLU A  47     -15.068  -2.441  -4.627  1.00  0.00           C  
ATOM    772  C   GLU A  47     -14.697  -2.802  -6.046  1.00  0.00           C  
ATOM    773  O   GLU A  47     -14.830  -3.962  -6.443  1.00  0.00           O  
ATOM    774  CB  GLU A  47     -16.467  -1.838  -4.587  1.00  0.00           C  
ATOM    775  CG  GLU A  47     -17.567  -2.774  -5.108  1.00  0.00           C  
ATOM    776  CD  GLU A  47     -18.946  -2.203  -4.933  1.00  0.00           C  
ATOM    777  OE1 GLU A  47     -19.049  -1.051  -4.565  1.00  0.00           O  
ATOM    778  OE2 GLU A  47     -19.896  -2.910  -5.138  1.00  0.00           O  
ATOM    779  H   GLU A  47     -14.406  -0.610  -3.710  1.00  0.00           H  
ATOM    780  HA  GLU A  47     -15.082  -3.365  -4.067  1.00  0.00           H  
ATOM    781 1HB  GLU A  47     -16.708  -1.558  -3.561  1.00  0.00           H  
ATOM    782 2HB  GLU A  47     -16.480  -0.922  -5.184  1.00  0.00           H  
ATOM    783 1HG  GLU A  47     -17.401  -2.962  -6.169  1.00  0.00           H  
ATOM    784 2HG  GLU A  47     -17.496  -3.727  -4.583  1.00  0.00           H  
ATOM    785  N   LYS A  48     -14.234  -1.828  -6.825  1.00  0.00           N  
ATOM    786  CA  LYS A  48     -13.877  -2.117  -8.201  1.00  0.00           C  
ATOM    787  C   LYS A  48     -12.643  -3.017  -8.281  1.00  0.00           C  
ATOM    788  O   LYS A  48     -12.624  -3.993  -9.033  1.00  0.00           O  
ATOM    789  CB  LYS A  48     -13.624  -0.806  -8.943  1.00  0.00           C  
ATOM    790  CG  LYS A  48     -14.883   0.023  -9.175  1.00  0.00           C  
ATOM    791  CD  LYS A  48     -14.561   1.347  -9.864  1.00  0.00           C  
ATOM    792  CE  LYS A  48     -15.804   2.239  -9.998  1.00  0.00           C  
ATOM    793  NZ  LYS A  48     -16.833   1.661 -10.922  1.00  0.00           N  
ATOM    794  H   LYS A  48     -14.172  -0.867  -6.465  1.00  0.00           H  
ATOM    795  HA  LYS A  48     -14.709  -2.640  -8.670  1.00  0.00           H  
ATOM    796 1HB  LYS A  48     -12.926  -0.197  -8.356  1.00  0.00           H  
ATOM    797 2HB  LYS A  48     -13.157  -1.011  -9.903  1.00  0.00           H  
ATOM    798 1HG  LYS A  48     -15.569  -0.554  -9.789  1.00  0.00           H  
ATOM    799 2HG  LYS A  48     -15.366   0.225  -8.218  1.00  0.00           H  
ATOM    800 1HD  LYS A  48     -13.813   1.880  -9.270  1.00  0.00           H  
ATOM    801 2HD  LYS A  48     -14.148   1.156 -10.853  1.00  0.00           H  
ATOM    802 1HE  LYS A  48     -16.247   2.373  -9.010  1.00  0.00           H  
ATOM    803 2HE  LYS A  48     -15.494   3.215 -10.379  1.00  0.00           H  
ATOM    804 1HZ  LYS A  48     -17.625   2.287 -10.975  1.00  0.00           H  
ATOM    805 2HZ  LYS A  48     -16.437   1.545 -11.845  1.00  0.00           H  
ATOM    806 3HZ  LYS A  48     -17.140   0.767 -10.575  1.00  0.00           H  
ATOM    807  N   ILE A  49     -11.662  -2.768  -7.419  1.00  0.00           N  
ATOM    808  CA  ILE A  49     -10.401  -3.497  -7.422  1.00  0.00           C  
ATOM    809  C   ILE A  49     -10.585  -4.981  -7.127  1.00  0.00           C  
ATOM    810  O   ILE A  49      -9.937  -5.819  -7.756  1.00  0.00           O  
ATOM    811  CB  ILE A  49      -9.411  -2.879  -6.429  1.00  0.00           C  
ATOM    812  CG1 ILE A  49      -8.965  -1.463  -6.914  1.00  0.00           C  
ATOM    813  CG2 ILE A  49      -8.197  -3.792  -6.330  1.00  0.00           C  
ATOM    814  CD1 ILE A  49      -8.257  -0.615  -5.836  1.00  0.00           C  
ATOM    815  H   ILE A  49     -11.756  -1.978  -6.774  1.00  0.00           H  
ATOM    816  HA  ILE A  49      -9.970  -3.408  -8.416  1.00  0.00           H  
ATOM    817  HB  ILE A  49      -9.890  -2.758  -5.458  1.00  0.00           H  
ATOM    818 1HG1 ILE A  49      -8.277  -1.584  -7.750  1.00  0.00           H  
ATOM    819 2HG1 ILE A  49      -9.834  -0.921  -7.270  1.00  0.00           H  
ATOM    820 1HG2 ILE A  49      -7.537  -3.363  -5.670  1.00  0.00           H  
ATOM    821 2HG2 ILE A  49      -8.461  -4.775  -5.971  1.00  0.00           H  
ATOM    822 3HG2 ILE A  49      -7.728  -3.886  -7.309  1.00  0.00           H  
ATOM    823 1HD1 ILE A  49      -7.985   0.348  -6.265  1.00  0.00           H  
ATOM    824 2HD1 ILE A  49      -8.930  -0.457  -4.995  1.00  0.00           H  
ATOM    825 3HD1 ILE A  49      -7.380  -1.096  -5.487  1.00  0.00           H  
ATOM    826  N   LEU A  50     -11.456  -5.320  -6.182  1.00  0.00           N  
ATOM    827  CA  LEU A  50     -11.658  -6.721  -5.821  1.00  0.00           C  
ATOM    828  C   LEU A  50     -12.825  -7.417  -6.522  1.00  0.00           C  
ATOM    829  O   LEU A  50     -13.170  -8.538  -6.125  1.00  0.00           O  
ATOM    830  CB  LEU A  50     -11.849  -6.863  -4.297  1.00  0.00           C  
ATOM    831  CG  LEU A  50     -13.049  -6.086  -3.627  1.00  0.00           C  
ATOM    832  CD1 LEU A  50     -14.407  -6.765  -3.775  1.00  0.00           C  
ATOM    833  CD2 LEU A  50     -12.714  -5.925  -2.181  1.00  0.00           C  
ATOM    834  H   LEU A  50     -11.922  -4.572  -5.657  1.00  0.00           H  
ATOM    835  HA  LEU A  50     -10.751  -7.259  -6.091  1.00  0.00           H  
ATOM    836 1HB  LEU A  50     -11.964  -7.915  -4.061  1.00  0.00           H  
ATOM    837 2HB  LEU A  50     -10.937  -6.515  -3.819  1.00  0.00           H  
ATOM    838  HG  LEU A  50     -13.158  -5.160  -4.092  1.00  0.00           H  
ATOM    839 1HD1 LEU A  50     -15.152  -6.161  -3.287  1.00  0.00           H  
ATOM    840 2HD1 LEU A  50     -14.696  -6.875  -4.803  1.00  0.00           H  
ATOM    841 3HD1 LEU A  50     -14.374  -7.706  -3.319  1.00  0.00           H  
ATOM    842 1HD2 LEU A  50     -13.482  -5.385  -1.701  1.00  0.00           H  
ATOM    843 2HD2 LEU A  50     -12.622  -6.898  -1.723  1.00  0.00           H  
ATOM    844 3HD2 LEU A  50     -11.793  -5.392  -2.079  1.00  0.00           H  
ATOM    845  N   SER A  51     -13.462  -6.766  -7.505  1.00  0.00           N  
ATOM    846  CA  SER A  51     -14.590  -7.371  -8.214  1.00  0.00           C  
ATOM    847  C   SER A  51     -14.156  -8.557  -9.080  1.00  0.00           C  
ATOM    848  O   SER A  51     -13.127  -8.499  -9.751  1.00  0.00           O  
ATOM    849  OXT SER A  51     -14.650  -9.662  -8.840  1.00  0.00           O  
ATOM    850  CB  SER A  51     -15.323  -6.341  -9.063  1.00  0.00           C  
ATOM    851  OG  SER A  51     -16.027  -5.410  -8.270  1.00  0.00           O  
ATOM    852  H   SER A  51     -13.132  -5.843  -7.810  1.00  0.00           H  
ATOM    853  HA  SER A  51     -15.296  -7.736  -7.469  1.00  0.00           H  
ATOM    854 1HB  SER A  51     -14.597  -5.810  -9.682  1.00  0.00           H  
ATOM    855 2HB  SER A  51     -16.012  -6.849  -9.730  1.00  0.00           H  
ATOM    856  HG  SER A  51     -15.371  -4.915  -7.743  1.00  0.00           H  
TER                                                                             
ATOM    858  N   VAL B  52     -10.950  22.494 -12.914  1.00  0.00           N  
ATOM    859  CA  VAL B  52     -11.055  23.625 -11.990  1.00  0.00           C  
ATOM    860  C   VAL B  52     -10.062  23.446 -10.848  1.00  0.00           C  
ATOM    861  O   VAL B  52     -10.134  22.458 -10.117  1.00  0.00           O  
ATOM    862  CB  VAL B  52     -12.437  23.618 -11.382  1.00  0.00           C  
ATOM    863  CG1 VAL B  52     -12.530  24.683 -10.441  1.00  0.00           C  
ATOM    864  CG2 VAL B  52     -13.471  23.699 -12.449  1.00  0.00           C  
ATOM    865 1H   VAL B  52     -11.603  22.613 -13.662  1.00  0.00           H  
ATOM    866 2H   VAL B  52     -10.023  22.451 -13.283  1.00  0.00           H  
ATOM    867 3H   VAL B  52     -11.155  21.645 -12.424  1.00  0.00           H  
ATOM    868  HA  VAL B  52     -10.841  24.546 -12.509  1.00  0.00           H  
ATOM    869  HB  VAL B  52     -12.576  22.690 -10.832  1.00  0.00           H  
ATOM    870 1HG1 VAL B  52     -13.516  24.670  -9.975  1.00  0.00           H  
ATOM    871 2HG1 VAL B  52     -11.760  24.561  -9.672  1.00  0.00           H  
ATOM    872 3HG1 VAL B  52     -12.380  25.611 -10.970  1.00  0.00           H  
ATOM    873 1HG2 VAL B  52     -14.440  23.672 -11.981  1.00  0.00           H  
ATOM    874 2HG2 VAL B  52     -13.345  24.621 -12.996  1.00  0.00           H  
ATOM    875 3HG2 VAL B  52     -13.363  22.854 -13.126  1.00  0.00           H  
ATOM    876  N   SER B  53      -9.114  24.368 -10.696  1.00  0.00           N  
ATOM    877  CA  SER B  53      -8.065  24.141  -9.695  1.00  0.00           C  
ATOM    878  C   SER B  53      -8.522  24.290  -8.257  1.00  0.00           C  
ATOM    879  O   SER B  53      -9.452  25.056  -7.947  1.00  0.00           O  
ATOM    880  CB  SER B  53      -6.938  25.110  -9.914  1.00  0.00           C  
ATOM    881  OG  SER B  53      -7.409  26.387  -9.676  1.00  0.00           O  
ATOM    882  H   SER B  53      -9.090  25.194 -11.308  1.00  0.00           H  
ATOM    883  HA  SER B  53      -7.684  23.139  -9.824  1.00  0.00           H  
ATOM    884 1HB  SER B  53      -6.107  24.890  -9.265  1.00  0.00           H  
ATOM    885 2HB  SER B  53      -6.589  25.035 -10.946  1.00  0.00           H  
ATOM    886  HG  SER B  53      -6.639  27.009  -9.623  1.00  0.00           H  
ATOM    887  N   PHE B  54      -7.790  23.620  -7.361  1.00  0.00           N  
ATOM    888  CA  PHE B  54      -7.950  23.797  -5.911  1.00  0.00           C  
ATOM    889  C   PHE B  54      -6.704  23.253  -5.179  1.00  0.00           C  
ATOM    890  O   PHE B  54      -6.024  22.388  -5.708  1.00  0.00           O  
ATOM    891  CB  PHE B  54      -9.267  23.154  -5.432  1.00  0.00           C  
ATOM    892  CG  PHE B  54      -9.392  21.691  -5.641  1.00  0.00           C  
ATOM    893  CD1 PHE B  54      -9.010  20.802  -4.653  1.00  0.00           C  
ATOM    894  CD2 PHE B  54      -9.914  21.191  -6.820  1.00  0.00           C  
ATOM    895  CE1 PHE B  54      -9.151  19.451  -4.844  1.00  0.00           C  
ATOM    896  CE2 PHE B  54     -10.046  19.841  -7.009  1.00  0.00           C  
ATOM    897  CZ  PHE B  54      -9.664  18.976  -6.019  1.00  0.00           C  
ATOM    898  H   PHE B  54      -7.065  23.015  -7.726  1.00  0.00           H  
ATOM    899  HA  PHE B  54      -8.041  24.867  -5.749  1.00  0.00           H  
ATOM    900 1HB  PHE B  54      -9.432  23.348  -4.388  1.00  0.00           H  
ATOM    901 2HB  PHE B  54     -10.097  23.628  -5.960  1.00  0.00           H  
ATOM    902  HD1 PHE B  54      -8.592  21.181  -3.710  1.00  0.00           H  
ATOM    903  HD2 PHE B  54     -10.222  21.885  -7.610  1.00  0.00           H  
ATOM    904  HE1 PHE B  54      -8.848  18.751  -4.062  1.00  0.00           H  
ATOM    905  HE2 PHE B  54     -10.454  19.454  -7.944  1.00  0.00           H  
ATOM    906  HZ  PHE B  54      -9.765  17.899  -6.166  1.00  0.00           H  
ATOM    907  N   PRO B  55      -6.400  23.673  -3.941  1.00  0.00           N  
ATOM    908  CA  PRO B  55      -5.238  23.256  -3.165  1.00  0.00           C  
ATOM    909  C   PRO B  55      -5.153  21.749  -2.823  1.00  0.00           C  
ATOM    910  O   PRO B  55      -6.125  20.992  -2.740  1.00  0.00           O  
ATOM    911  CB  PRO B  55      -5.412  24.035  -1.854  1.00  0.00           C  
ATOM    912  CG  PRO B  55      -6.301  25.194  -2.185  1.00  0.00           C  
ATOM    913  CD  PRO B  55      -7.236  24.686  -3.244  1.00  0.00           C  
ATOM    914  HA  PRO B  55      -4.334  23.563  -3.673  1.00  0.00           H  
ATOM    915 1HB  PRO B  55      -5.833  23.368  -1.080  1.00  0.00           H  
ATOM    916 2HB  PRO B  55      -4.427  24.355  -1.486  1.00  0.00           H  
ATOM    917 1HG  PRO B  55      -6.838  25.516  -1.280  1.00  0.00           H  
ATOM    918 2HG  PRO B  55      -5.708  26.047  -2.510  1.00  0.00           H  
ATOM    919 1HD  PRO B  55      -8.108  24.222  -2.773  1.00  0.00           H  
ATOM    920 2HD  PRO B  55      -7.491  25.540  -3.865  1.00  0.00           H  
ATOM    921  N   ALA B  56      -3.929  21.328  -2.616  1.00  0.00           N  
ATOM    922  CA  ALA B  56      -3.684  19.986  -2.188  1.00  0.00           C  
ATOM    923  C   ALA B  56      -4.111  19.745  -0.744  1.00  0.00           C  
ATOM    924  O   ALA B  56      -4.065  20.654   0.081  1.00  0.00           O  
ATOM    925  CB  ALA B  56      -2.197  19.658  -2.339  1.00  0.00           C  
ATOM    926  H   ALA B  56      -3.149  21.963  -2.731  1.00  0.00           H  
ATOM    927  HA  ALA B  56      -4.271  19.326  -2.825  1.00  0.00           H  
ATOM    928 1HB  ALA B  56      -2.027  18.624  -2.040  1.00  0.00           H  
ATOM    929 2HB  ALA B  56      -1.898  19.794  -3.380  1.00  0.00           H  
ATOM    930 3HB  ALA B  56      -1.607  20.317  -1.703  1.00  0.00           H  
ATOM    931  N   SER B  57      -4.425  18.489  -0.448  1.00  0.00           N  
ATOM    932  CA  SER B  57      -4.640  17.989   0.920  1.00  0.00           C  
ATOM    933  C   SER B  57      -4.121  16.531   1.025  1.00  0.00           C  
ATOM    934  O   SER B  57      -4.059  15.805   0.021  1.00  0.00           O  
ATOM    935  CB  SER B  57      -6.111  18.031   1.282  1.00  0.00           C  
ATOM    936  OG  SER B  57      -6.851  17.130   0.499  1.00  0.00           O  
ATOM    937  H   SER B  57      -4.497  17.842  -1.239  1.00  0.00           H  
ATOM    938  HA  SER B  57      -4.087  18.610   1.626  1.00  0.00           H  
ATOM    939 1HB  SER B  57      -6.232  17.788   2.336  1.00  0.00           H  
ATOM    940 2HB  SER B  57      -6.488  19.043   1.132  1.00  0.00           H  
ATOM    941  HG  SER B  57      -7.766  17.229   0.775  1.00  0.00           H  
ATOM    942  N   VAL B  58      -3.738  16.097   2.236  1.00  0.00           N  
ATOM    943  CA  VAL B  58      -3.213  14.724   2.404  1.00  0.00           C  
ATOM    944  C   VAL B  58      -3.421  14.080   3.779  1.00  0.00           C  
ATOM    945  O   VAL B  58      -3.354  14.751   4.811  1.00  0.00           O  
ATOM    946  CB  VAL B  58      -1.687  14.722   2.059  1.00  0.00           C  
ATOM    947  CG1 VAL B  58      -0.933  15.608   2.965  1.00  0.00           C  
ATOM    948  CG2 VAL B  58      -1.054  13.344   2.223  1.00  0.00           C  
ATOM    949  H   VAL B  58      -3.810  16.718   3.032  1.00  0.00           H  
ATOM    950  HA  VAL B  58      -3.708  14.097   1.671  1.00  0.00           H  
ATOM    951  HB  VAL B  58      -1.572  15.075   1.035  1.00  0.00           H  
ATOM    952 1HG1 VAL B  58       0.123  15.603   2.686  1.00  0.00           H  
ATOM    953 2HG1 VAL B  58      -1.308  16.580   2.900  1.00  0.00           H  
ATOM    954 3HG1 VAL B  58      -1.033  15.269   3.975  1.00  0.00           H  
ATOM    955 1HG2 VAL B  58      -0.015  13.429   1.953  1.00  0.00           H  
ATOM    956 2HG2 VAL B  58      -1.110  13.005   3.242  1.00  0.00           H  
ATOM    957 3HG2 VAL B  58      -1.541  12.620   1.590  1.00  0.00           H  
ATOM    958  N   GLN B  59      -3.593  12.758   3.788  1.00  0.00           N  
ATOM    959  CA  GLN B  59      -3.601  11.994   5.040  1.00  0.00           C  
ATOM    960  C   GLN B  59      -2.911  10.626   4.894  1.00  0.00           C  
ATOM    961  O   GLN B  59      -2.853  10.025   3.811  1.00  0.00           O  
ATOM    962  CB  GLN B  59      -5.061  11.863   5.487  1.00  0.00           C  
ATOM    963  CG  GLN B  59      -5.934  11.209   4.426  1.00  0.00           C  
ATOM    964  CD  GLN B  59      -7.426  11.284   4.681  1.00  0.00           C  
ATOM    965  OE1 GLN B  59      -8.045  10.419   5.299  1.00  0.00           O  
ATOM    966  NE2 GLN B  59      -8.014  12.361   4.162  1.00  0.00           N  
ATOM    967  H   GLN B  59      -3.709  12.294   2.886  1.00  0.00           H  
ATOM    968  HA  GLN B  59      -3.048  12.558   5.793  1.00  0.00           H  
ATOM    969 1HB  GLN B  59      -5.110  11.261   6.386  1.00  0.00           H  
ATOM    970 2HB  GLN B  59      -5.468  12.848   5.720  1.00  0.00           H  
ATOM    971 1HG  GLN B  59      -5.751  11.703   3.474  1.00  0.00           H  
ATOM    972 2HG  GLN B  59      -5.656  10.159   4.356  1.00  0.00           H  
ATOM    973 1HE2 GLN B  59      -9.031  12.526   4.221  1.00  0.00           H  
ATOM    974 2HE2 GLN B  59      -7.475  13.032   3.656  1.00  0.00           H  
ATOM    975  N   LEU B  60      -2.396  10.137   6.021  1.00  0.00           N  
ATOM    976  CA  LEU B  60      -1.795   8.811   6.117  1.00  0.00           C  
ATOM    977  C   LEU B  60      -2.560   7.927   7.065  1.00  0.00           C  
ATOM    978  O   LEU B  60      -3.130   8.399   8.034  1.00  0.00           O  
ATOM    979  CB  LEU B  60      -0.323   8.903   6.567  1.00  0.00           C  
ATOM    980  CG  LEU B  60       0.627   9.770   5.671  1.00  0.00           C  
ATOM    981  CD1 LEU B  60       1.999   9.823   6.276  1.00  0.00           C  
ATOM    982  CD2 LEU B  60       0.701   9.212   4.298  1.00  0.00           C  
ATOM    983  H   LEU B  60      -2.449  10.700   6.865  1.00  0.00           H  
ATOM    984  HA  LEU B  60      -1.807   8.349   5.134  1.00  0.00           H  
ATOM    985 1HB  LEU B  60      -0.297   9.317   7.571  1.00  0.00           H  
ATOM    986 2HB  LEU B  60       0.086   7.889   6.611  1.00  0.00           H  
ATOM    987  HG  LEU B  60       0.252  10.760   5.624  1.00  0.00           H  
ATOM    988 1HD1 LEU B  60       2.650  10.446   5.660  1.00  0.00           H  
ATOM    989 2HD1 LEU B  60       1.941  10.245   7.271  1.00  0.00           H  
ATOM    990 3HD1 LEU B  60       2.406   8.825   6.323  1.00  0.00           H  
ATOM    991 1HD2 LEU B  60       1.352   9.812   3.702  1.00  0.00           H  
ATOM    992 2HD2 LEU B  60       1.079   8.197   4.334  1.00  0.00           H  
ATOM    993 3HD2 LEU B  60      -0.276   9.219   3.857  1.00  0.00           H  
ATOM    994  N   HIS B  61      -2.520   6.637   6.823  1.00  0.00           N  
ATOM    995  CA  HIS B  61      -3.124   5.644   7.718  1.00  0.00           C  
ATOM    996  C   HIS B  61      -2.049   4.784   8.407  1.00  0.00           C  
ATOM    997  O   HIS B  61      -0.932   4.657   7.898  1.00  0.00           O  
ATOM    998  CB  HIS B  61      -4.025   4.671   6.895  1.00  0.00           C  
ATOM    999  CG  HIS B  61      -4.743   3.501   7.648  1.00  0.00           C  
ATOM   1000  ND1 HIS B  61      -4.084   2.344   8.027  1.00  0.00           N  
ATOM   1001  CD2 HIS B  61      -6.016   3.331   8.065  1.00  0.00           C  
ATOM   1002  CE1 HIS B  61      -4.907   1.541   8.642  1.00  0.00           C  
ATOM   1003  NE2 HIS B  61      -6.083   2.103   8.674  1.00  0.00           N  
ATOM   1004  H   HIS B  61      -2.070   6.312   5.959  1.00  0.00           H  
ATOM   1005  HA  HIS B  61      -3.708   6.142   8.494  1.00  0.00           H  
ATOM   1006 1HB  HIS B  61      -4.772   5.210   6.351  1.00  0.00           H  
ATOM   1007 2HB  HIS B  61      -3.400   4.213   6.160  1.00  0.00           H  
ATOM   1008  HD1 HIS B  61      -3.097   2.139   7.966  1.00  0.00           H  
ATOM   1009  HD2 HIS B  61      -6.910   3.910   8.024  1.00  0.00           H  
ATOM   1010  HE1 HIS B  61      -4.552   0.577   9.012  1.00  0.00           H  
ATOM   1011  N   THR B  62      -2.389   4.195   9.551  1.00  0.00           N  
ATOM   1012  CA  THR B  62      -1.452   3.357  10.308  1.00  0.00           C  
ATOM   1013  C   THR B  62      -0.867   2.314   9.408  1.00  0.00           C  
ATOM   1014  O   THR B  62      -1.603   1.683   8.652  1.00  0.00           O  
ATOM   1015  CB  THR B  62      -2.164   2.691  11.505  1.00  0.00           C  
ATOM   1016  OG1 THR B  62      -2.717   3.711  12.355  1.00  0.00           O  
ATOM   1017  CG2 THR B  62      -1.176   1.857  12.312  1.00  0.00           C  
ATOM   1018  H   THR B  62      -3.319   4.334   9.915  1.00  0.00           H  
ATOM   1019  HA  THR B  62      -0.633   3.962  10.687  1.00  0.00           H  
ATOM   1020  HB  THR B  62      -2.970   2.054  11.142  1.00  0.00           H  
ATOM   1021  HG1 THR B  62      -3.292   3.304  13.013  1.00  0.00           H  
ATOM   1022 1HG2 THR B  62      -1.696   1.406  13.155  1.00  0.00           H  
ATOM   1023 2HG2 THR B  62      -0.753   1.064  11.696  1.00  0.00           H  
ATOM   1024 3HG2 THR B  62      -0.375   2.497  12.681  1.00  0.00           H  
ATOM   1025  N   ALA B  63       0.460   2.140   9.483  1.00  0.00           N  
ATOM   1026  CA  ALA B  63       1.166   1.181   8.634  1.00  0.00           C  
ATOM   1027  C   ALA B  63       0.574  -0.235   8.794  1.00  0.00           C  
ATOM   1028  O   ALA B  63       0.306  -0.726   9.897  1.00  0.00           O  
ATOM   1029  CB  ALA B  63       2.659   1.160   8.958  1.00  0.00           C  
ATOM   1030  H   ALA B  63       0.986   2.701  10.140  1.00  0.00           H  
ATOM   1031  HA  ALA B  63       1.031   1.487   7.599  1.00  0.00           H  
ATOM   1032 1HB  ALA B  63       3.159   0.458   8.287  1.00  0.00           H  
ATOM   1033 2HB  ALA B  63       3.076   2.155   8.820  1.00  0.00           H  
ATOM   1034 3HB  ALA B  63       2.806   0.846   9.990  1.00  0.00           H  
ATOM   1035  N   VAL B  64       0.409  -0.866   7.645  1.00  0.00           N  
ATOM   1036  CA  VAL B  64      -0.234  -2.138   7.403  1.00  0.00           C  
ATOM   1037  C   VAL B  64       0.747  -3.197   6.963  1.00  0.00           C  
ATOM   1038  O   VAL B  64       1.688  -2.876   6.226  1.00  0.00           O  
ATOM   1039  CB  VAL B  64      -1.314  -1.968   6.311  1.00  0.00           C  
ATOM   1040  CG1 VAL B  64      -2.016  -3.280   6.070  1.00  0.00           C  
ATOM   1041  CG2 VAL B  64      -2.290  -0.886   6.696  1.00  0.00           C  
ATOM   1042  H   VAL B  64       0.722  -0.365   6.814  1.00  0.00           H  
ATOM   1043  HA  VAL B  64      -0.736  -2.464   8.315  1.00  0.00           H  
ATOM   1044  HB  VAL B  64      -0.830  -1.685   5.388  1.00  0.00           H  
ATOM   1045 1HG1 VAL B  64      -2.748  -3.165   5.284  1.00  0.00           H  
ATOM   1046 2HG1 VAL B  64      -1.321  -4.011   5.785  1.00  0.00           H  
ATOM   1047 3HG1 VAL B  64      -2.520  -3.601   6.980  1.00  0.00           H  
ATOM   1048 1HG2 VAL B  64      -3.021  -0.763   5.915  1.00  0.00           H  
ATOM   1049 2HG2 VAL B  64      -2.791  -1.151   7.625  1.00  0.00           H  
ATOM   1050 3HG2 VAL B  64      -1.760   0.050   6.831  1.00  0.00           H  
ATOM   1051  N   GLU B  65       0.603  -4.442   7.450  1.00  0.00           N  
ATOM   1052  CA  GLU B  65       1.511  -5.490   6.963  1.00  0.00           C  
ATOM   1053  C   GLU B  65       0.736  -6.429   6.005  1.00  0.00           C  
ATOM   1054  O   GLU B  65      -0.152  -7.164   6.432  1.00  0.00           O  
ATOM   1055  CB  GLU B  65       2.098  -6.282   8.128  1.00  0.00           C  
ATOM   1056  CG  GLU B  65       3.113  -7.336   7.720  1.00  0.00           C  
ATOM   1057  CD  GLU B  65       3.714  -8.065   8.891  1.00  0.00           C  
ATOM   1058  OE1 GLU B  65       3.357  -7.771  10.008  1.00  0.00           O  
ATOM   1059  OE2 GLU B  65       4.538  -8.917   8.666  1.00  0.00           O  
ATOM   1060  H   GLU B  65      -0.179  -4.670   8.057  1.00  0.00           H  
ATOM   1061  HA  GLU B  65       2.324  -5.037   6.393  1.00  0.00           H  
ATOM   1062 1HB  GLU B  65       2.567  -5.607   8.820  1.00  0.00           H  
ATOM   1063 2HB  GLU B  65       1.295  -6.786   8.662  1.00  0.00           H  
ATOM   1064 1HG  GLU B  65       2.632  -8.061   7.062  1.00  0.00           H  
ATOM   1065 2HG  GLU B  65       3.907  -6.848   7.154  1.00  0.00           H  
ATOM   1066  N   MET B  66       1.096  -6.384   4.719  1.00  0.00           N  
ATOM   1067  CA  MET B  66       0.512  -7.139   3.611  1.00  0.00           C  
ATOM   1068  C   MET B  66       1.690  -7.848   2.958  1.00  0.00           C  
ATOM   1069  O   MET B  66       2.689  -8.054   3.647  1.00  0.00           O  
ATOM   1070  CB  MET B  66      -0.286  -6.269   2.648  1.00  0.00           C  
ATOM   1071  CG  MET B  66      -1.541  -5.727   3.248  1.00  0.00           C  
ATOM   1072  SD  MET B  66      -2.534  -4.690   2.156  1.00  0.00           S  
ATOM   1073  CE  MET B  66      -1.795  -3.080   2.204  1.00  0.00           C  
ATOM   1074  H   MET B  66       1.847  -5.749   4.443  1.00  0.00           H  
ATOM   1075  HA  MET B  66      -0.168  -7.890   4.006  1.00  0.00           H  
ATOM   1076 1HB  MET B  66       0.336  -5.438   2.311  1.00  0.00           H  
ATOM   1077 2HB  MET B  66      -0.575  -6.852   1.788  1.00  0.00           H  
ATOM   1078 1HG  MET B  66      -2.160  -6.544   3.618  1.00  0.00           H  
ATOM   1079 2HG  MET B  66      -1.250  -5.153   4.062  1.00  0.00           H  
ATOM   1080 1HE  MET B  66      -2.353  -2.416   1.566  1.00  0.00           H  
ATOM   1081 2HE  MET B  66      -1.809  -2.698   3.212  1.00  0.00           H  
ATOM   1082 3HE  MET B  66      -0.781  -3.140   1.860  1.00  0.00           H  
ATOM   1083  N   HIS B  67       1.591  -8.336   1.698  1.00  0.00           N  
ATOM   1084  CA  HIS B  67       2.785  -8.994   1.116  1.00  0.00           C  
ATOM   1085  C   HIS B  67       4.006  -8.098   1.372  1.00  0.00           C  
ATOM   1086  O   HIS B  67       5.072  -8.587   1.768  1.00  0.00           O  
ATOM   1087  CB  HIS B  67       2.579  -9.247  -0.384  1.00  0.00           C  
ATOM   1088  CG  HIS B  67       3.712  -9.942  -1.068  1.00  0.00           C  
ATOM   1089  ND1 HIS B  67       3.988 -11.281  -0.878  1.00  0.00           N  
ATOM   1090  CD2 HIS B  67       4.625  -9.491  -1.955  1.00  0.00           C  
ATOM   1091  CE1 HIS B  67       5.032 -11.619  -1.612  1.00  0.00           C  
ATOM   1092  NE2 HIS B  67       5.436 -10.552  -2.276  1.00  0.00           N  
ATOM   1093  H   HIS B  67       0.764  -8.193   1.120  1.00  0.00           H  
ATOM   1094  HA  HIS B  67       2.975  -9.932   1.615  1.00  0.00           H  
ATOM   1095 1HB  HIS B  67       1.682  -9.849  -0.527  1.00  0.00           H  
ATOM   1096 2HB  HIS B  67       2.416  -8.297  -0.891  1.00  0.00           H  
ATOM   1097  HD2 HIS B  67       4.700  -8.477  -2.343  1.00  0.00           H  
ATOM   1098  HE1 HIS B  67       5.481 -12.610  -1.664  1.00  0.00           H  
ATOM   1099  HE2 HIS B  67       6.214 -10.517  -2.918  1.00  0.00           H  
ATOM   1100  N   HIS B  68       3.830  -6.797   1.129  1.00  0.00           N  
ATOM   1101  CA  HIS B  68       4.801  -5.772   1.469  1.00  0.00           C  
ATOM   1102  C   HIS B  68       4.229  -4.953   2.620  1.00  0.00           C  
ATOM   1103  O   HIS B  68       3.014  -4.954   2.858  1.00  0.00           O  
ATOM   1104  CB  HIS B  68       5.123  -4.813   0.324  1.00  0.00           C  
ATOM   1105  CG  HIS B  68       5.932  -5.355  -0.776  1.00  0.00           C  
ATOM   1106  ND1 HIS B  68       6.322  -4.574  -1.833  1.00  0.00           N  
ATOM   1107  CD2 HIS B  68       6.460  -6.580  -0.998  1.00  0.00           C  
ATOM   1108  CE1 HIS B  68       7.042  -5.295  -2.670  1.00  0.00           C  
ATOM   1109  NE2 HIS B  68       7.139  -6.516  -2.187  1.00  0.00           N  
ATOM   1110  H   HIS B  68       2.938  -6.513   0.758  1.00  0.00           H  
ATOM   1111  HA  HIS B  68       5.733  -6.225   1.801  1.00  0.00           H  
ATOM   1112 1HB  HIS B  68       4.189  -4.442  -0.098  1.00  0.00           H  
ATOM   1113 2HB  HIS B  68       5.650  -3.946   0.726  1.00  0.00           H  
ATOM   1114  HD2 HIS B  68       6.369  -7.458  -0.359  1.00  0.00           H  
ATOM   1115  HE1 HIS B  68       7.486  -4.937  -3.599  1.00  0.00           H  
ATOM   1116  HE2 HIS B  68       7.639  -7.284  -2.613  1.00  0.00           H  
ATOM   1117  N   TRP B  69       5.078  -4.243   3.333  1.00  0.00           N  
ATOM   1118  CA  TRP B  69       4.542  -3.281   4.265  1.00  0.00           C  
ATOM   1119  C   TRP B  69       3.997  -2.123   3.479  1.00  0.00           C  
ATOM   1120  O   TRP B  69       4.498  -1.773   2.385  1.00  0.00           O  
ATOM   1121  CB  TRP B  69       5.560  -2.825   5.295  1.00  0.00           C  
ATOM   1122  CG  TRP B  69       5.741  -3.717   6.457  1.00  0.00           C  
ATOM   1123  CD1 TRP B  69       6.596  -4.752   6.624  1.00  0.00           C  
ATOM   1124  CD2 TRP B  69       5.049  -3.559   7.711  1.00  0.00           C  
ATOM   1125  NE1 TRP B  69       6.479  -5.256   7.891  1.00  0.00           N  
ATOM   1126  CE2 TRP B  69       5.543  -4.529   8.570  1.00  0.00           C  
ATOM   1127  CE3 TRP B  69       4.075  -2.660   8.171  1.00  0.00           C  
ATOM   1128  CZ2 TRP B  69       5.101  -4.641   9.868  1.00  0.00           C  
ATOM   1129  CZ3 TRP B  69       3.630  -2.767   9.468  1.00  0.00           C  
ATOM   1130  CH2 TRP B  69       4.132  -3.732  10.299  1.00  0.00           C  
ATOM   1131  H   TRP B  69       6.078  -4.262   3.142  1.00  0.00           H  
ATOM   1132  HA  TRP B  69       3.711  -3.744   4.801  1.00  0.00           H  
ATOM   1133 1HB  TRP B  69       6.515  -2.779   4.820  1.00  0.00           H  
ATOM   1134 2HB  TRP B  69       5.314  -1.825   5.641  1.00  0.00           H  
ATOM   1135  HD1 TRP B  69       7.267  -5.123   5.876  1.00  0.00           H  
ATOM   1136  HE1 TRP B  69       7.004  -6.037   8.274  1.00  0.00           H  
ATOM   1137  HE3 TRP B  69       3.676  -1.890   7.516  1.00  0.00           H  
ATOM   1138  HZ2 TRP B  69       5.489  -5.403  10.548  1.00  0.00           H  
ATOM   1139  HZ3 TRP B  69       2.871  -2.065   9.819  1.00  0.00           H  
ATOM   1140  HH2 TRP B  69       3.763  -3.795  11.321  1.00  0.00           H  
ATOM   1141  N   CYS B  70       2.949  -1.528   4.014  1.00  0.00           N  
ATOM   1142  CA  CYS B  70       2.286  -0.450   3.348  1.00  0.00           C  
ATOM   1143  C   CYS B  70       1.944   0.733   4.240  1.00  0.00           C  
ATOM   1144  O   CYS B  70       1.370   0.543   5.325  1.00  0.00           O  
ATOM   1145  CB  CYS B  70       0.995  -0.946   2.697  1.00  0.00           C  
ATOM   1146  SG  CYS B  70       0.054   0.355   1.874  1.00  0.00           S  
ATOM   1147  H   CYS B  70       2.571  -1.878   4.896  1.00  0.00           H  
ATOM   1148  HA  CYS B  70       2.948  -0.083   2.555  1.00  0.00           H  
ATOM   1149 1HB  CYS B  70       1.232  -1.709   1.958  1.00  0.00           H  
ATOM   1150 2HB  CYS B  70       0.362  -1.402   3.448  1.00  0.00           H  
ATOM   1151  N   ILE B  71       2.260   1.941   3.795  1.00  0.00           N  
ATOM   1152  CA  ILE B  71       1.714   3.108   4.469  1.00  0.00           C  
ATOM   1153  C   ILE B  71       0.649   3.673   3.512  1.00  0.00           C  
ATOM   1154  O   ILE B  71       0.998   4.254   2.486  1.00  0.00           O  
ATOM   1155  CB  ILE B  71       2.749   4.193   4.852  1.00  0.00           C  
ATOM   1156  CG1 ILE B  71       3.826   3.567   5.809  1.00  0.00           C  
ATOM   1157  CG2 ILE B  71       2.018   5.405   5.497  1.00  0.00           C  
ATOM   1158  CD1 ILE B  71       4.998   4.480   6.191  1.00  0.00           C  
ATOM   1159  H   ILE B  71       2.834   2.028   2.953  1.00  0.00           H  
ATOM   1160  HA  ILE B  71       1.274   2.817   5.411  1.00  0.00           H  
ATOM   1161  HB  ILE B  71       3.249   4.541   3.976  1.00  0.00           H  
ATOM   1162 1HG1 ILE B  71       3.330   3.244   6.715  1.00  0.00           H  
ATOM   1163 2HG1 ILE B  71       4.241   2.689   5.312  1.00  0.00           H  
ATOM   1164 1HG2 ILE B  71       2.725   6.184   5.753  1.00  0.00           H  
ATOM   1165 2HG2 ILE B  71       1.292   5.812   4.793  1.00  0.00           H  
ATOM   1166 3HG2 ILE B  71       1.491   5.078   6.403  1.00  0.00           H  
ATOM   1167 1HD1 ILE B  71       5.687   3.936   6.840  1.00  0.00           H  
ATOM   1168 2HD1 ILE B  71       5.514   4.794   5.306  1.00  0.00           H  
ATOM   1169 3HD1 ILE B  71       4.640   5.358   6.721  1.00  0.00           H  
ATOM   1170  N   PRO B  72      -0.654   3.395   3.717  1.00  0.00           N  
ATOM   1171  CA  PRO B  72      -1.684   3.808   2.816  1.00  0.00           C  
ATOM   1172  C   PRO B  72      -1.728   5.288   2.902  1.00  0.00           C  
ATOM   1173  O   PRO B  72      -1.522   5.836   3.993  1.00  0.00           O  
ATOM   1174  CB  PRO B  72      -2.952   3.154   3.391  1.00  0.00           C  
ATOM   1175  CG  PRO B  72      -2.460   2.064   4.300  1.00  0.00           C  
ATOM   1176  CD  PRO B  72      -1.144   2.580   4.841  1.00  0.00           C  
ATOM   1177  HA  PRO B  72      -1.482   3.452   1.804  1.00  0.00           H  
ATOM   1178 1HB  PRO B  72      -3.550   3.896   3.901  1.00  0.00           H  
ATOM   1179 2HB  PRO B  72      -3.570   2.759   2.567  1.00  0.00           H  
ATOM   1180 1HG  PRO B  72      -3.195   1.873   5.100  1.00  0.00           H  
ATOM   1181 2HG  PRO B  72      -2.348   1.124   3.744  1.00  0.00           H  
ATOM   1182 1HD  PRO B  72      -1.269   3.188   5.747  1.00  0.00           H  
ATOM   1183 2HD  PRO B  72      -0.561   1.715   5.016  1.00  0.00           H  
ATOM   1184  N   PHE B  73      -2.063   5.918   1.786  1.00  0.00           N  
ATOM   1185  CA  PHE B  73      -2.284   7.362   1.754  1.00  0.00           C  
ATOM   1186  C   PHE B  73      -3.449   7.796   0.872  1.00  0.00           C  
ATOM   1187  O   PHE B  73      -3.813   7.150  -0.121  1.00  0.00           O  
ATOM   1188  CB  PHE B  73      -1.035   8.136   1.330  1.00  0.00           C  
ATOM   1189  CG  PHE B  73      -0.525   7.927  -0.054  1.00  0.00           C  
ATOM   1190  CD1 PHE B  73      -1.042   8.647  -1.106  1.00  0.00           C  
ATOM   1191  CD2 PHE B  73       0.529   7.077  -0.298  1.00  0.00           C  
ATOM   1192  CE1 PHE B  73      -0.553   8.507  -2.363  1.00  0.00           C  
ATOM   1193  CE2 PHE B  73       1.034   6.948  -1.574  1.00  0.00           C  
ATOM   1194  CZ  PHE B  73       0.483   7.661  -2.609  1.00  0.00           C  
ATOM   1195  H   PHE B  73      -2.160   5.372   0.939  1.00  0.00           H  
ATOM   1196  HA  PHE B  73      -2.502   7.686   2.771  1.00  0.00           H  
ATOM   1197 1HB  PHE B  73      -1.222   9.204   1.467  1.00  0.00           H  
ATOM   1198 2HB  PHE B  73      -0.231   7.862   1.999  1.00  0.00           H  
ATOM   1199  HD1 PHE B  73      -1.861   9.330  -0.927  1.00  0.00           H  
ATOM   1200  HD2 PHE B  73       0.965   6.507   0.533  1.00  0.00           H  
ATOM   1201  HE1 PHE B  73      -0.988   9.076  -3.165  1.00  0.00           H  
ATOM   1202  HE2 PHE B  73       1.865   6.274  -1.757  1.00  0.00           H  
ATOM   1203  HZ  PHE B  73       0.869   7.558  -3.626  1.00  0.00           H  
ATOM   1204  N   SER B  74      -3.978   8.967   1.201  1.00  0.00           N  
ATOM   1205  CA  SER B  74      -5.004   9.585   0.368  1.00  0.00           C  
ATOM   1206  C   SER B  74      -4.619  11.049   0.060  1.00  0.00           C  
ATOM   1207  O   SER B  74      -4.273  11.831   0.958  1.00  0.00           O  
ATOM   1208  CB  SER B  74      -6.366   9.555   1.021  1.00  0.00           C  
ATOM   1209  OG  SER B  74      -7.281  10.290   0.256  1.00  0.00           O  
ATOM   1210  H   SER B  74      -3.644   9.438   2.048  1.00  0.00           H  
ATOM   1211  HA  SER B  74      -5.075   9.041  -0.577  1.00  0.00           H  
ATOM   1212 1HB  SER B  74      -6.708   8.526   1.102  1.00  0.00           H  
ATOM   1213 2HB  SER B  74      -6.312   9.953   2.007  1.00  0.00           H  
ATOM   1214  HG  SER B  74      -8.103  10.337   0.770  1.00  0.00           H  
ATOM   1215  N   VAL B  75      -4.614  11.381  -1.232  1.00  0.00           N  
ATOM   1216  CA  VAL B  75      -4.197  12.678  -1.688  1.00  0.00           C  
ATOM   1217  C   VAL B  75      -5.134  13.280  -2.677  1.00  0.00           C  
ATOM   1218  O   VAL B  75      -5.580  12.605  -3.600  1.00  0.00           O  
ATOM   1219  CB  VAL B  75      -2.753  12.654  -2.289  1.00  0.00           C  
ATOM   1220  CG1 VAL B  75      -1.745  12.437  -1.208  1.00  0.00           C  
ATOM   1221  CG2 VAL B  75      -2.616  11.548  -3.335  1.00  0.00           C  
ATOM   1222  H   VAL B  75      -4.886  10.684  -1.924  1.00  0.00           H  
ATOM   1223  HA  VAL B  75      -4.161  13.343  -0.821  1.00  0.00           H  
ATOM   1224  HB  VAL B  75      -2.544  13.620  -2.750  1.00  0.00           H  
ATOM   1225 1HG1 VAL B  75      -0.743  12.442  -1.619  1.00  0.00           H  
ATOM   1226 2HG1 VAL B  75      -1.854  13.248  -0.514  1.00  0.00           H  
ATOM   1227 3HG1 VAL B  75      -1.918  11.504  -0.708  1.00  0.00           H  
ATOM   1228 1HG2 VAL B  75      -1.606  11.560  -3.742  1.00  0.00           H  
ATOM   1229 2HG2 VAL B  75      -2.816  10.583  -2.882  1.00  0.00           H  
ATOM   1230 3HG2 VAL B  75      -3.320  11.718  -4.131  1.00  0.00           H  
ATOM   1231  N   ASP B  76      -5.396  14.579  -2.529  1.00  0.00           N  
ATOM   1232  CA  ASP B  76      -6.267  15.232  -3.477  1.00  0.00           C  
ATOM   1233  C   ASP B  76      -5.649  16.552  -3.874  1.00  0.00           C  
ATOM   1234  O   ASP B  76      -4.613  16.937  -3.328  1.00  0.00           O  
ATOM   1235  CB  ASP B  76      -7.641  15.513  -2.835  1.00  0.00           C  
ATOM   1236  CG  ASP B  76      -8.800  15.753  -3.834  1.00  0.00           C  
ATOM   1237  OD1 ASP B  76      -8.547  15.753  -5.021  1.00  0.00           O  
ATOM   1238  OD2 ASP B  76      -9.904  15.994  -3.388  1.00  0.00           O  
ATOM   1239  H   ASP B  76      -4.992  15.086  -1.732  1.00  0.00           H  
ATOM   1240  HA  ASP B  76      -6.365  14.620  -4.379  1.00  0.00           H  
ATOM   1241 1HB  ASP B  76      -7.904  14.674  -2.193  1.00  0.00           H  
ATOM   1242 2HB  ASP B  76      -7.555  16.391  -2.186  1.00  0.00           H  
ATOM   1243  N   GLY B  77      -6.300  17.243  -4.825  1.00  0.00           N  
ATOM   1244  CA  GLY B  77      -5.844  18.553  -5.348  1.00  0.00           C  
ATOM   1245  C   GLY B  77      -5.940  18.588  -6.868  1.00  0.00           C  
ATOM   1246  O   GLY B  77      -5.922  17.552  -7.512  1.00  0.00           O  
ATOM   1247  H   GLY B  77      -7.155  16.815  -5.191  1.00  0.00           H  
ATOM   1248 1HA  GLY B  77      -6.410  19.358  -4.917  1.00  0.00           H  
ATOM   1249 2HA  GLY B  77      -4.814  18.705  -5.058  1.00  0.00           H  
ATOM   1250  N   GLN B  78      -6.026  19.798  -7.441  1.00  0.00           N  
ATOM   1251  CA  GLN B  78      -6.057  20.013  -8.868  1.00  0.00           C  
ATOM   1252  C   GLN B  78      -5.256  21.256  -9.208  1.00  0.00           C  
ATOM   1253  O   GLN B  78      -5.589  22.334  -8.732  1.00  0.00           O  
ATOM   1254  CB  GLN B  78      -7.489  20.122  -9.373  1.00  0.00           C  
ATOM   1255  CG  GLN B  78      -7.640  20.354 -10.882  1.00  0.00           C  
ATOM   1256  CD  GLN B  78      -7.139  19.197 -11.718  1.00  0.00           C  
ATOM   1257  OE1 GLN B  78      -7.412  18.033 -11.422  1.00  0.00           O  
ATOM   1258  NE2 GLN B  78      -6.418  19.511 -12.792  1.00  0.00           N  
ATOM   1259  H   GLN B  78      -6.055  20.624  -6.821  1.00  0.00           H  
ATOM   1260  HA  GLN B  78      -5.642  19.145  -9.366  1.00  0.00           H  
ATOM   1261 1HB  GLN B  78      -8.024  19.206  -9.120  1.00  0.00           H  
ATOM   1262 2HB  GLN B  78      -7.987  20.937  -8.869  1.00  0.00           H  
ATOM   1263 1HG  GLN B  78      -8.696  20.491 -11.098  1.00  0.00           H  
ATOM   1264 2HG  GLN B  78      -7.086  21.244 -11.172  1.00  0.00           H  
ATOM   1265 1HE2 GLN B  78      -6.076  18.787 -13.399  1.00  0.00           H  
ATOM   1266 2HE2 GLN B  78      -6.229  20.472 -13.011  1.00  0.00           H  
ATOM   1267  N   PRO B  79      -4.162  21.160  -9.956  1.00  0.00           N  
ATOM   1268  CA  PRO B  79      -3.480  20.031 -10.555  1.00  0.00           C  
ATOM   1269  C   PRO B  79      -3.122  19.015  -9.483  1.00  0.00           C  
ATOM   1270  O   PRO B  79      -2.859  19.418  -8.319  1.00  0.00           O  
ATOM   1271  CB  PRO B  79      -2.207  20.650 -11.145  1.00  0.00           C  
ATOM   1272  CG  PRO B  79      -2.596  22.083 -11.375  1.00  0.00           C  
ATOM   1273  CD  PRO B  79      -3.501  22.425 -10.202  1.00  0.00           C  
ATOM   1274  HA  PRO B  79      -4.101  19.536 -11.323  1.00  0.00           H  
ATOM   1275 1HB  PRO B  79      -1.374  20.513 -10.471  1.00  0.00           H  
ATOM   1276 2HB  PRO B  79      -1.951  20.128 -12.101  1.00  0.00           H  
ATOM   1277 1HG  PRO B  79      -1.666  22.704 -11.359  1.00  0.00           H  
ATOM   1278 2HG  PRO B  79      -3.058  22.225 -12.338  1.00  0.00           H  
ATOM   1279 1HD  PRO B  79      -2.969  22.730  -9.309  1.00  0.00           H  
ATOM   1280 2HD  PRO B  79      -4.241  23.172 -10.514  1.00  0.00           H  
ATOM   1281  N   ALA B  80      -3.210  17.751  -9.815  1.00  0.00           N  
ATOM   1282  CA  ALA B  80      -2.944  16.793  -8.777  1.00  0.00           C  
ATOM   1283  C   ALA B  80      -1.489  16.930  -8.383  1.00  0.00           C  
ATOM   1284  O   ALA B  80      -0.598  16.925  -9.240  1.00  0.00           O  
ATOM   1285  CB  ALA B  80      -3.259  15.393  -9.253  1.00  0.00           C  
ATOM   1286  H   ALA B  80      -3.432  17.465 -10.751  1.00  0.00           H  
ATOM   1287  HA  ALA B  80      -3.580  17.011  -7.965  1.00  0.00           H  
ATOM   1288 1HB  ALA B  80      -3.080  14.699  -8.465  1.00  0.00           H  
ATOM   1289 2HB  ALA B  80      -4.313  15.345  -9.540  1.00  0.00           H  
ATOM   1290 3HB  ALA B  80      -2.634  15.146 -10.108  1.00  0.00           H  
ATOM   1291  N   PRO B  81      -1.196  17.015  -7.093  1.00  0.00           N  
ATOM   1292  CA  PRO B  81       0.099  17.294  -6.552  1.00  0.00           C  
ATOM   1293  C   PRO B  81       1.174  16.249  -6.762  1.00  0.00           C  
ATOM   1294  O   PRO B  81       0.896  15.047  -6.851  1.00  0.00           O  
ATOM   1295  CB  PRO B  81      -0.213  17.452  -5.059  1.00  0.00           C  
ATOM   1296  CG  PRO B  81      -1.525  16.802  -4.847  1.00  0.00           C  
ATOM   1297  CD  PRO B  81      -2.280  17.039  -6.097  1.00  0.00           C  
ATOM   1298  HA  PRO B  81       0.433  18.244  -6.985  1.00  0.00           H  
ATOM   1299 1HB  PRO B  81       0.559  16.935  -4.494  1.00  0.00           H  
ATOM   1300 2HB  PRO B  81      -0.199  18.504  -4.755  1.00  0.00           H  
ATOM   1301 1HG  PRO B  81      -1.346  15.762  -4.671  1.00  0.00           H  
ATOM   1302 2HG  PRO B  81      -2.044  17.200  -3.963  1.00  0.00           H  
ATOM   1303 1HD  PRO B  81      -2.979  16.194  -6.228  1.00  0.00           H  
ATOM   1304 2HD  PRO B  81      -2.784  18.008  -6.053  1.00  0.00           H  
ATOM   1305  N   SER B  82       2.421  16.726  -6.788  1.00  0.00           N  
ATOM   1306  CA  SER B  82       3.602  15.892  -6.823  1.00  0.00           C  
ATOM   1307  C   SER B  82       3.872  15.437  -5.396  1.00  0.00           C  
ATOM   1308  O   SER B  82       3.660  16.208  -4.472  1.00  0.00           O  
ATOM   1309  CB  SER B  82       4.797  16.658  -7.295  1.00  0.00           C  
ATOM   1310  OG  SER B  82       5.108  17.663  -6.378  1.00  0.00           O  
ATOM   1311  H   SER B  82       2.534  17.743  -6.726  1.00  0.00           H  
ATOM   1312  HA  SER B  82       3.422  15.029  -7.463  1.00  0.00           H  
ATOM   1313 1HB  SER B  82       5.642  15.981  -7.399  1.00  0.00           H  
ATOM   1314 2HB  SER B  82       4.590  17.094  -8.265  1.00  0.00           H  
ATOM   1315  HG  SER B  82       4.500  18.390  -6.575  1.00  0.00           H  
ATOM   1316  N   LEU B  83       4.394  14.198  -5.252  1.00  0.00           N  
ATOM   1317  CA  LEU B  83       4.692  13.711  -3.907  1.00  0.00           C  
ATOM   1318  C   LEU B  83       6.187  13.586  -3.576  1.00  0.00           C  
ATOM   1319  O   LEU B  83       7.003  13.338  -4.444  1.00  0.00           O  
ATOM   1320  CB  LEU B  83       4.026  12.392  -3.663  1.00  0.00           C  
ATOM   1321  CG  LEU B  83       2.481  12.321  -3.888  1.00  0.00           C  
ATOM   1322  CD1 LEU B  83       1.947  10.878  -3.535  1.00  0.00           C  
ATOM   1323  CD2 LEU B  83       1.784  13.335  -3.139  1.00  0.00           C  
ATOM   1324  H   LEU B  83       4.585  13.610  -6.051  1.00  0.00           H  
ATOM   1325  HA  LEU B  83       4.268  14.421  -3.210  1.00  0.00           H  
ATOM   1326 1HB  LEU B  83       4.476  11.687  -4.336  1.00  0.00           H  
ATOM   1327 2HB  LEU B  83       4.262  12.095  -2.662  1.00  0.00           H  
ATOM   1328  HG  LEU B  83       2.287  12.494  -4.951  1.00  0.00           H  
ATOM   1329 1HD1 LEU B  83       0.876  10.827  -3.719  1.00  0.00           H  
ATOM   1330 2HD1 LEU B  83       2.455  10.130  -4.128  1.00  0.00           H  
ATOM   1331 3HD1 LEU B  83       2.123  10.672  -2.480  1.00  0.00           H  
ATOM   1332 1HD2 LEU B  83       0.729  13.259  -3.358  1.00  0.00           H  
ATOM   1333 2HD2 LEU B  83       1.930  13.208  -2.077  1.00  0.00           H  
ATOM   1334 3HD2 LEU B  83       2.141  14.294  -3.436  1.00  0.00           H  
ATOM   1335  N   ARG B  84       6.483  13.737  -2.301  1.00  0.00           N  
ATOM   1336  CA  ARG B  84       7.804  13.501  -1.726  1.00  0.00           C  
ATOM   1337  C   ARG B  84       7.670  12.832  -0.347  1.00  0.00           C  
ATOM   1338  O   ARG B  84       6.750  13.123   0.448  1.00  0.00           O  
ATOM   1339  CB  ARG B  84       8.608  14.798  -1.579  1.00  0.00           C  
ATOM   1340  CG  ARG B  84       9.970  14.608  -0.850  1.00  0.00           C  
ATOM   1341  CD  ARG B  84      10.848  15.834  -0.804  1.00  0.00           C  
ATOM   1342  NE  ARG B  84      11.413  16.213  -2.092  1.00  0.00           N  
ATOM   1343  CZ  ARG B  84      12.222  17.289  -2.284  1.00  0.00           C  
ATOM   1344  NH1 ARG B  84      12.539  18.066  -1.267  1.00  0.00           N  
ATOM   1345  NH2 ARG B  84      12.702  17.561  -3.486  1.00  0.00           N  
ATOM   1346  H   ARG B  84       5.740  14.056  -1.699  1.00  0.00           H  
ATOM   1347  HA  ARG B  84       8.349  12.850  -2.380  1.00  0.00           H  
ATOM   1348 1HB  ARG B  84       8.820  15.202  -2.570  1.00  0.00           H  
ATOM   1349 2HB  ARG B  84       8.038  15.537  -1.045  1.00  0.00           H  
ATOM   1350 1HG  ARG B  84       9.774  14.355   0.193  1.00  0.00           H  
ATOM   1351 2HG  ARG B  84      10.531  13.796  -1.312  1.00  0.00           H  
ATOM   1352 1HD  ARG B  84      10.269  16.672  -0.430  1.00  0.00           H  
ATOM   1353 2HD  ARG B  84      11.666  15.640  -0.119  1.00  0.00           H  
ATOM   1354  HE  ARG B  84      11.189  15.639  -2.894  1.00  0.00           H  
ATOM   1355 1HH1 ARG B  84      12.177  17.868  -0.345  1.00  0.00           H  
ATOM   1356 2HH1 ARG B  84      13.143  18.863  -1.411  1.00  0.00           H  
ATOM   1357 1HH2 ARG B  84      12.467  16.968  -4.271  1.00  0.00           H  
ATOM   1358 2HH2 ARG B  84      13.308  18.356  -3.621  1.00  0.00           H  
ATOM   1359  N   TRP B  85       8.579  11.916  -0.038  1.00  0.00           N  
ATOM   1360  CA  TRP B  85       8.576  11.333   1.295  1.00  0.00           C  
ATOM   1361  C   TRP B  85       9.769  11.804   2.122  1.00  0.00           C  
ATOM   1362  O   TRP B  85      10.862  11.968   1.583  1.00  0.00           O  
ATOM   1363  CB  TRP B  85       8.555   9.792   1.212  1.00  0.00           C  
ATOM   1364  CG  TRP B  85       7.259   9.277   0.745  1.00  0.00           C  
ATOM   1365  CD1 TRP B  85       6.897   9.126  -0.526  1.00  0.00           C  
ATOM   1366  CD2 TRP B  85       6.152   8.838   1.531  1.00  0.00           C  
ATOM   1367  NE1 TRP B  85       5.626   8.645  -0.606  1.00  0.00           N  
ATOM   1368  CE2 TRP B  85       5.149   8.476   0.647  1.00  0.00           C  
ATOM   1369  CE3 TRP B  85       5.936   8.735   2.888  1.00  0.00           C  
ATOM   1370  CZ2 TRP B  85       3.933   8.039   1.071  1.00  0.00           C  
ATOM   1371  CZ3 TRP B  85       4.699   8.285   3.339  1.00  0.00           C  
ATOM   1372  CH2 TRP B  85       3.716   7.954   2.455  1.00  0.00           C  
ATOM   1373  H   TRP B  85       9.296  11.641  -0.711  1.00  0.00           H  
ATOM   1374  HA  TRP B  85       7.668  11.646   1.770  1.00  0.00           H  
ATOM   1375 1HB  TRP B  85       9.322   9.469   0.513  1.00  0.00           H  
ATOM   1376 2HB  TRP B  85       8.772   9.376   2.195  1.00  0.00           H  
ATOM   1377  HD1 TRP B  85       7.524   9.360  -1.386  1.00  0.00           H  
ATOM   1378  HE1 TRP B  85       5.170   8.441  -1.508  1.00  0.00           H  
ATOM   1379  HE3 TRP B  85       6.731   9.011   3.589  1.00  0.00           H  
ATOM   1380  HZ2 TRP B  85       3.159   7.756   0.370  1.00  0.00           H  
ATOM   1381  HZ3 TRP B  85       4.533   8.206   4.412  1.00  0.00           H  
ATOM   1382  HH2 TRP B  85       2.751   7.608   2.827  1.00  0.00           H  
ATOM   1383  N   LEU B  86       9.546  12.004   3.413  1.00  0.00           N  
ATOM   1384  CA  LEU B  86      10.671  12.317   4.282  1.00  0.00           C  
ATOM   1385  C   LEU B  86      10.797  11.274   5.346  1.00  0.00           C  
ATOM   1386  O   LEU B  86       9.786  10.811   5.899  1.00  0.00           O  
ATOM   1387  CB  LEU B  86      10.549  13.617   5.064  1.00  0.00           C  
ATOM   1388  CG  LEU B  86      10.249  14.897   4.307  1.00  0.00           C  
ATOM   1389  CD1 LEU B  86      10.084  15.937   5.309  1.00  0.00           C  
ATOM   1390  CD2 LEU B  86      11.377  15.211   3.345  1.00  0.00           C  
ATOM   1391  H   LEU B  86       8.595  11.927   3.760  1.00  0.00           H  
ATOM   1392  HA  LEU B  86      11.582  12.327   3.697  1.00  0.00           H  
ATOM   1393 1HB  LEU B  86       9.896  13.497   5.889  1.00  0.00           H  
ATOM   1394 2HB  LEU B  86      11.537  13.794   5.491  1.00  0.00           H  
ATOM   1395  HG  LEU B  86       9.309  14.801   3.762  1.00  0.00           H  
ATOM   1396 1HD1 LEU B  86       9.861  16.871   4.830  1.00  0.00           H  
ATOM   1397 2HD1 LEU B  86       9.273  15.666   5.983  1.00  0.00           H  
ATOM   1398 3HD1 LEU B  86      11.009  16.025   5.868  1.00  0.00           H  
ATOM   1399 1HD2 LEU B  86      11.166  16.143   2.823  1.00  0.00           H  
ATOM   1400 2HD2 LEU B  86      12.317  15.304   3.900  1.00  0.00           H  
ATOM   1401 3HD2 LEU B  86      11.452  14.399   2.634  1.00  0.00           H  
ATOM   1402  N   PHE B  87      12.041  10.944   5.683  1.00  0.00           N  
ATOM   1403  CA  PHE B  87      12.367  10.008   6.735  1.00  0.00           C  
ATOM   1404  C   PHE B  87      13.066  10.747   7.847  1.00  0.00           C  
ATOM   1405  O   PHE B  87      14.184  11.246   7.699  1.00  0.00           O  
ATOM   1406  CB  PHE B  87      13.219   8.835   6.193  1.00  0.00           C  
ATOM   1407  CG  PHE B  87      13.427   7.782   7.245  1.00  0.00           C  
ATOM   1408  CD1 PHE B  87      12.361   7.169   7.856  1.00  0.00           C  
ATOM   1409  CD2 PHE B  87      14.721   7.447   7.665  1.00  0.00           C  
ATOM   1410  CE1 PHE B  87      12.563   6.248   8.863  1.00  0.00           C  
ATOM   1411  CE2 PHE B  87      14.924   6.535   8.671  1.00  0.00           C  
ATOM   1412  CZ  PHE B  87      13.847   5.939   9.261  1.00  0.00           C  
ATOM   1413  H   PHE B  87      12.800  11.396   5.181  1.00  0.00           H  
ATOM   1414  HA  PHE B  87      11.439   9.606   7.140  1.00  0.00           H  
ATOM   1415 1HB  PHE B  87      12.718   8.387   5.343  1.00  0.00           H  
ATOM   1416 2HB  PHE B  87      14.193   9.201   5.856  1.00  0.00           H  
ATOM   1417  HD1 PHE B  87      11.363   7.428   7.542  1.00  0.00           H  
ATOM   1418  HD2 PHE B  87      15.580   7.934   7.185  1.00  0.00           H  
ATOM   1419  HE1 PHE B  87      11.717   5.768   9.345  1.00  0.00           H  
ATOM   1420  HE2 PHE B  87      15.931   6.298   8.990  1.00  0.00           H  
ATOM   1421  HZ  PHE B  87      14.013   5.221  10.042  1.00  0.00           H  
ATOM   1422  N   ASN B  88      12.369  10.897   8.958  1.00  0.00           N  
ATOM   1423  CA  ASN B  88      12.855  11.655  10.111  1.00  0.00           C  
ATOM   1424  C   ASN B  88      13.300  13.071   9.709  1.00  0.00           C  
ATOM   1425  O   ASN B  88      14.243  13.640  10.261  1.00  0.00           O  
ATOM   1426  CB  ASN B  88      13.960  10.901  10.820  1.00  0.00           C  
ATOM   1427  CG  ASN B  88      13.450   9.640  11.368  1.00  0.00           C  
ATOM   1428  OD1 ASN B  88      12.278   9.648  11.769  1.00  0.00           O  
ATOM   1429  ND2 ASN B  88      14.275   8.606  11.442  1.00  0.00           N  
ATOM   1430  H   ASN B  88      11.436  10.481   9.019  1.00  0.00           H  
ATOM   1431  HA  ASN B  88      12.020  11.780  10.813  1.00  0.00           H  
ATOM   1432 1HB  ASN B  88      14.785  10.694  10.127  1.00  0.00           H  
ATOM   1433 2HB  ASN B  88      14.360  11.505  11.642  1.00  0.00           H  
ATOM   1434 1HD2 ASN B  88      13.969   7.729  11.839  1.00  0.00           H  
ATOM   1435 2HD2 ASN B  88      15.221   8.696  11.116  1.00  0.00           H  
ATOM   1436  N   GLY B  89      12.575  13.642   8.766  1.00  0.00           N  
ATOM   1437  CA  GLY B  89      12.860  14.962   8.267  1.00  0.00           C  
ATOM   1438  C   GLY B  89      13.798  15.000   7.057  1.00  0.00           C  
ATOM   1439  O   GLY B  89      13.901  16.049   6.411  1.00  0.00           O  
ATOM   1440  H   GLY B  89      11.807  13.126   8.366  1.00  0.00           H  
ATOM   1441 1HA  GLY B  89      11.921  15.439   7.997  1.00  0.00           H  
ATOM   1442 2HA  GLY B  89      13.298  15.562   9.069  1.00  0.00           H  
ATOM   1443  N   SER B  90      14.452  13.885   6.716  1.00  0.00           N  
ATOM   1444  CA  SER B  90      15.372  13.909   5.578  1.00  0.00           C  
ATOM   1445  C   SER B  90      14.739  13.365   4.324  1.00  0.00           C  
ATOM   1446  O   SER B  90      13.862  12.513   4.361  1.00  0.00           O  
ATOM   1447  CB  SER B  90      16.649  13.182   5.892  1.00  0.00           C  
ATOM   1448  OG  SER B  90      17.361  13.856   6.909  1.00  0.00           O  
ATOM   1449  H   SER B  90      14.345  13.024   7.249  1.00  0.00           H  
ATOM   1450  HA  SER B  90      15.643  14.947   5.385  1.00  0.00           H  
ATOM   1451 1HB  SER B  90      16.402  12.172   6.218  1.00  0.00           H  
ATOM   1452 2HB  SER B  90      17.257  13.105   4.996  1.00  0.00           H  
ATOM   1453  HG  SER B  90      16.942  13.601   7.739  1.00  0.00           H  
ATOM   1454  N   VAL B  91      15.177  13.834   3.178  1.00  0.00           N  
ATOM   1455  CA  VAL B  91      14.516  13.362   1.979  1.00  0.00           C  
ATOM   1456  C   VAL B  91      14.730  11.871   1.771  1.00  0.00           C  
ATOM   1457  O   VAL B  91      15.859  11.375   1.836  1.00  0.00           O  
ATOM   1458  CB  VAL B  91      15.026  14.152   0.771  1.00  0.00           C  
ATOM   1459  CG1 VAL B  91      14.440  13.574  -0.496  1.00  0.00           C  
ATOM   1460  CG2 VAL B  91      14.681  15.569   0.937  1.00  0.00           C  
ATOM   1461  H   VAL B  91      15.917  14.519   3.140  1.00  0.00           H  
ATOM   1462  HA  VAL B  91      13.448  13.533   2.076  1.00  0.00           H  
ATOM   1463  HB  VAL B  91      16.109  14.050   0.707  1.00  0.00           H  
ATOM   1464 1HG1 VAL B  91      14.809  14.124  -1.356  1.00  0.00           H  
ATOM   1465 2HG1 VAL B  91      14.726  12.524  -0.595  1.00  0.00           H  
ATOM   1466 3HG1 VAL B  91      13.354  13.652  -0.452  1.00  0.00           H  
ATOM   1467 1HG2 VAL B  91      15.051  16.135   0.087  1.00  0.00           H  
ATOM   1468 2HG2 VAL B  91      13.604  15.666   1.005  1.00  0.00           H  
ATOM   1469 3HG2 VAL B  91      15.141  15.951   1.857  1.00  0.00           H  
ATOM   1470  N   LEU B  92      13.634  11.155   1.532  1.00  0.00           N  
ATOM   1471  CA  LEU B  92      13.686   9.722   1.293  1.00  0.00           C  
ATOM   1472  C   LEU B  92      13.873   9.451  -0.190  1.00  0.00           C  
ATOM   1473  O   LEU B  92      13.038   9.797  -1.025  1.00  0.00           O  
ATOM   1474  CB  LEU B  92      12.409   9.038   1.814  1.00  0.00           C  
ATOM   1475  CG  LEU B  92      12.294   7.533   1.588  1.00  0.00           C  
ATOM   1476  CD1 LEU B  92      13.371   6.859   2.360  1.00  0.00           C  
ATOM   1477  CD2 LEU B  92      10.923   7.041   2.075  1.00  0.00           C  
ATOM   1478  H   LEU B  92      12.724  11.617   1.521  1.00  0.00           H  
ATOM   1479  HA  LEU B  92      14.547   9.316   1.830  1.00  0.00           H  
ATOM   1480 1HB  LEU B  92      12.322   9.214   2.890  1.00  0.00           H  
ATOM   1481 2HB  LEU B  92      11.559   9.500   1.328  1.00  0.00           H  
ATOM   1482  HG  LEU B  92      12.421   7.299   0.522  1.00  0.00           H  
ATOM   1483 1HD1 LEU B  92      13.301   5.786   2.210  1.00  0.00           H  
ATOM   1484 2HD1 LEU B  92      14.340   7.216   2.010  1.00  0.00           H  
ATOM   1485 3HD1 LEU B  92      13.254   7.095   3.415  1.00  0.00           H  
ATOM   1486 1HD2 LEU B  92      10.845   5.966   1.938  1.00  0.00           H  
ATOM   1487 2HD2 LEU B  92      10.818   7.283   3.136  1.00  0.00           H  
ATOM   1488 3HD2 LEU B  92      10.136   7.526   1.517  1.00  0.00           H  
ATOM   1489  N   ASN B  93      14.998   8.846  -0.506  1.00  0.00           N  
ATOM   1490  CA  ASN B  93      15.353   8.586  -1.880  1.00  0.00           C  
ATOM   1491  C   ASN B  93      14.767   7.249  -2.274  1.00  0.00           C  
ATOM   1492  O   ASN B  93      15.204   6.209  -1.787  1.00  0.00           O  
ATOM   1493  CB  ASN B  93      16.858   8.617  -2.007  1.00  0.00           C  
ATOM   1494  CG  ASN B  93      17.413  10.033  -1.719  1.00  0.00           C  
ATOM   1495  OD1 ASN B  93      16.910  11.035  -2.252  1.00  0.00           O  
ATOM   1496  ND2 ASN B  93      18.436  10.109  -0.889  1.00  0.00           N  
ATOM   1497  H   ASN B  93      15.636   8.579   0.226  1.00  0.00           H  
ATOM   1498  HA  ASN B  93      14.920   9.346  -2.522  1.00  0.00           H  
ATOM   1499 1HB  ASN B  93      17.295   7.907  -1.307  1.00  0.00           H  
ATOM   1500 2HB  ASN B  93      17.145   8.306  -3.016  1.00  0.00           H  
ATOM   1501 1HD2 ASN B  93      18.836  11.002  -0.661  1.00  0.00           H  
ATOM   1502 2HD2 ASN B  93      18.814   9.277  -0.482  1.00  0.00           H  
ATOM   1503  N   GLU B  94      13.741   7.282  -3.119  1.00  0.00           N  
ATOM   1504  CA  GLU B  94      13.033   6.046  -3.455  1.00  0.00           C  
ATOM   1505  C   GLU B  94      13.879   5.097  -4.267  1.00  0.00           C  
ATOM   1506  O   GLU B  94      14.743   5.497  -5.050  1.00  0.00           O  
ATOM   1507  CB  GLU B  94      11.703   6.307  -4.153  1.00  0.00           C  
ATOM   1508  CG  GLU B  94      10.691   6.991  -3.219  1.00  0.00           C  
ATOM   1509  CD  GLU B  94       9.333   7.116  -3.788  1.00  0.00           C  
ATOM   1510  OE1 GLU B  94       9.066   6.520  -4.804  1.00  0.00           O  
ATOM   1511  OE2 GLU B  94       8.530   7.774  -3.193  1.00  0.00           O  
ATOM   1512  H   GLU B  94      13.428   8.168  -3.497  1.00  0.00           H  
ATOM   1513  HA  GLU B  94      12.792   5.538  -2.519  1.00  0.00           H  
ATOM   1514 1HB  GLU B  94      11.862   6.929  -5.030  1.00  0.00           H  
ATOM   1515 2HB  GLU B  94      11.277   5.356  -4.491  1.00  0.00           H  
ATOM   1516 1HG  GLU B  94      10.634   6.418  -2.297  1.00  0.00           H  
ATOM   1517 2HG  GLU B  94      11.069   7.988  -2.960  1.00  0.00           H  
ATOM   1518  N   THR B  95      13.618   3.838  -4.042  1.00  0.00           N  
ATOM   1519  CA  THR B  95      14.342   2.747  -4.637  1.00  0.00           C  
ATOM   1520  C   THR B  95      13.433   1.601  -5.091  1.00  0.00           C  
ATOM   1521  O   THR B  95      12.239   1.775  -5.269  1.00  0.00           O  
ATOM   1522  CB  THR B  95      15.394   2.313  -3.615  1.00  0.00           C  
ATOM   1523  OG1 THR B  95      16.259   1.359  -4.227  1.00  0.00           O  
ATOM   1524  CG2 THR B  95      14.747   1.767  -2.336  1.00  0.00           C  
ATOM   1525  H   THR B  95      12.861   3.618  -3.393  1.00  0.00           H  
ATOM   1526  HA  THR B  95      14.862   3.127  -5.515  1.00  0.00           H  
ATOM   1527  HB  THR B  95      15.989   3.192  -3.353  1.00  0.00           H  
ATOM   1528  HG1 THR B  95      17.087   1.308  -3.729  1.00  0.00           H  
ATOM   1529 1HG2 THR B  95      15.520   1.493  -1.620  1.00  0.00           H  
ATOM   1530 2HG2 THR B  95      14.107   2.536  -1.900  1.00  0.00           H  
ATOM   1531 3HG2 THR B  95      14.186   0.933  -2.567  1.00  0.00           H  
ATOM   1532  N   SER B  96      14.022   0.445  -5.363  1.00  0.00           N  
ATOM   1533  CA  SER B  96      13.271  -0.737  -5.839  1.00  0.00           C  
ATOM   1534  C   SER B  96      12.534  -1.498  -4.710  1.00  0.00           C  
ATOM   1535  O   SER B  96      11.655  -2.323  -4.959  1.00  0.00           O  
ATOM   1536  CB  SER B  96      14.219  -1.668  -6.574  1.00  0.00           C  
ATOM   1537  OG  SER B  96      15.175  -2.233  -5.702  1.00  0.00           O  
ATOM   1538  H   SER B  96      15.018   0.406  -5.195  1.00  0.00           H  
ATOM   1539  HA  SER B  96      12.520  -0.390  -6.549  1.00  0.00           H  
ATOM   1540 1HB  SER B  96      13.644  -2.458  -7.050  1.00  0.00           H  
ATOM   1541 2HB  SER B  96      14.729  -1.117  -7.363  1.00  0.00           H  
ATOM   1542  HG  SER B  96      14.806  -3.079  -5.412  1.00  0.00           H  
ATOM   1543  N   PHE B  97      12.885  -1.172  -3.477  1.00  0.00           N  
ATOM   1544  CA  PHE B  97      12.332  -1.803  -2.291  1.00  0.00           C  
ATOM   1545  C   PHE B  97      11.416  -0.871  -1.513  1.00  0.00           C  
ATOM   1546  O   PHE B  97      10.439  -1.323  -0.915  1.00  0.00           O  
ATOM   1547  CB  PHE B  97      13.479  -2.234  -1.397  1.00  0.00           C  
ATOM   1548  CG  PHE B  97      14.382  -3.174  -2.103  1.00  0.00           C  
ATOM   1549  CD1 PHE B  97      15.614  -2.745  -2.540  1.00  0.00           C  
ATOM   1550  CD2 PHE B  97      13.995  -4.493  -2.359  1.00  0.00           C  
ATOM   1551  CE1 PHE B  97      16.451  -3.611  -3.210  1.00  0.00           C  
ATOM   1552  CE2 PHE B  97      14.821  -5.364  -3.028  1.00  0.00           C  
ATOM   1553  CZ  PHE B  97      16.053  -4.923  -3.457  1.00  0.00           C  
ATOM   1554  H   PHE B  97      13.609  -0.481  -3.376  1.00  0.00           H  
ATOM   1555  HA  PHE B  97      11.763  -2.671  -2.609  1.00  0.00           H  
ATOM   1556 1HB  PHE B  97      14.056  -1.371  -1.082  1.00  0.00           H  
ATOM   1557 2HB  PHE B  97      13.094  -2.722  -0.497  1.00  0.00           H  
ATOM   1558  HD1 PHE B  97      15.922  -1.719  -2.354  1.00  0.00           H  
ATOM   1559  HD2 PHE B  97      13.032  -4.834  -2.027  1.00  0.00           H  
ATOM   1560  HE1 PHE B  97      17.425  -3.263  -3.553  1.00  0.00           H  
ATOM   1561  HE2 PHE B  97      14.496  -6.389  -3.220  1.00  0.00           H  
ATOM   1562  HZ  PHE B  97      16.720  -5.599  -3.989  1.00  0.00           H  
ATOM   1563  N   ILE B  98      11.733   0.434  -1.494  1.00  0.00           N  
ATOM   1564  CA  ILE B  98      10.915   1.426  -0.794  1.00  0.00           C  
ATOM   1565  C   ILE B  98      10.438   2.489  -1.785  1.00  0.00           C  
ATOM   1566  O   ILE B  98      11.255   3.180  -2.386  1.00  0.00           O  
ATOM   1567  CB  ILE B  98      11.641   2.061   0.383  1.00  0.00           C  
ATOM   1568  CG1 ILE B  98      12.033   1.014   1.374  1.00  0.00           C  
ATOM   1569  CG2 ILE B  98      10.700   3.033   1.033  1.00  0.00           C  
ATOM   1570  CD1 ILE B  98      12.971   1.502   2.444  1.00  0.00           C  
ATOM   1571  H   ILE B  98      12.537   0.750  -2.000  1.00  0.00           H  
ATOM   1572  HA  ILE B  98      10.050   0.930  -0.388  1.00  0.00           H  
ATOM   1573  HB  ILE B  98      12.542   2.564   0.044  1.00  0.00           H  
ATOM   1574 1HG1 ILE B  98      11.126   0.632   1.846  1.00  0.00           H  
ATOM   1575 2HG1 ILE B  98      12.519   0.197   0.854  1.00  0.00           H  
ATOM   1576 1HG2 ILE B  98      11.184   3.493   1.888  1.00  0.00           H  
ATOM   1577 2HG2 ILE B  98      10.418   3.800   0.311  1.00  0.00           H  
ATOM   1578 3HG2 ILE B  98       9.807   2.502   1.358  1.00  0.00           H  
ATOM   1579 1HD1 ILE B  98      13.210   0.685   3.128  1.00  0.00           H  
ATOM   1580 2HD1 ILE B  98      13.890   1.866   1.980  1.00  0.00           H  
ATOM   1581 3HD1 ILE B  98      12.503   2.312   3.006  1.00  0.00           H  
ATOM   1582  N   PHE B  99       9.124   2.551  -2.015  1.00  0.00           N  
ATOM   1583  CA  PHE B  99       8.645   3.425  -3.070  1.00  0.00           C  
ATOM   1584  C   PHE B  99       7.160   3.792  -3.044  1.00  0.00           C  
ATOM   1585  O   PHE B  99       6.341   3.071  -2.473  1.00  0.00           O  
ATOM   1586  CB  PHE B  99       8.961   2.794  -4.429  1.00  0.00           C  
ATOM   1587  CG  PHE B  99       8.389   1.417  -4.626  1.00  0.00           C  
ATOM   1588  CD1 PHE B  99       7.144   1.228  -5.210  1.00  0.00           C  
ATOM   1589  CD2 PHE B  99       9.114   0.301  -4.227  1.00  0.00           C  
ATOM   1590  CE1 PHE B  99       6.648  -0.043  -5.385  1.00  0.00           C  
ATOM   1591  CE2 PHE B  99       8.621  -0.965  -4.390  1.00  0.00           C  
ATOM   1592  CZ  PHE B  99       7.385  -1.144  -4.972  1.00  0.00           C  
ATOM   1593  H   PHE B  99       8.498   1.975  -1.455  1.00  0.00           H  
ATOM   1594  HA  PHE B  99       9.218   4.352  -3.012  1.00  0.00           H  
ATOM   1595 1HB  PHE B  99       8.568   3.440  -5.216  1.00  0.00           H  
ATOM   1596 2HB  PHE B  99      10.036   2.744  -4.575  1.00  0.00           H  
ATOM   1597  HD1 PHE B  99       6.558   2.094  -5.536  1.00  0.00           H  
ATOM   1598  HD2 PHE B  99      10.094   0.443  -3.783  1.00  0.00           H  
ATOM   1599  HE1 PHE B  99       5.666  -0.184  -5.853  1.00  0.00           H  
ATOM   1600  HE2 PHE B  99       9.214  -1.827  -4.067  1.00  0.00           H  
ATOM   1601  HZ  PHE B  99       6.990  -2.148  -5.109  1.00  0.00           H  
ATOM   1602  N   THR B 100       6.795   4.869  -3.750  1.00  0.00           N  
ATOM   1603  CA  THR B 100       5.395   5.251  -3.905  1.00  0.00           C  
ATOM   1604  C   THR B 100       4.715   4.403  -4.975  1.00  0.00           C  
ATOM   1605  O   THR B 100       5.262   4.255  -6.065  1.00  0.00           O  
ATOM   1606  CB  THR B 100       5.238   6.759  -4.271  1.00  0.00           C  
ATOM   1607  OG1 THR B 100       5.767   7.577  -3.209  1.00  0.00           O  
ATOM   1608  CG2 THR B 100       3.746   7.123  -4.473  1.00  0.00           C  
ATOM   1609  H   THR B 100       7.523   5.448  -4.190  1.00  0.00           H  
ATOM   1610  HA  THR B 100       4.876   5.102  -2.957  1.00  0.00           H  
ATOM   1611  HB  THR B 100       5.793   6.970  -5.185  1.00  0.00           H  
ATOM   1612  HG1 THR B 100       6.758   7.531  -3.221  1.00  0.00           H  
ATOM   1613 1HG2 THR B 100       3.669   8.177  -4.715  1.00  0.00           H  
ATOM   1614 2HG2 THR B 100       3.307   6.545  -5.284  1.00  0.00           H  
ATOM   1615 3HG2 THR B 100       3.213   6.921  -3.559  1.00  0.00           H  
ATOM   1616  N   GLU B 101       3.510   3.904  -4.687  1.00  0.00           N  
ATOM   1617  CA  GLU B 101       2.697   3.229  -5.697  1.00  0.00           C  
ATOM   1618  C   GLU B 101       1.260   3.655  -5.583  1.00  0.00           C  
ATOM   1619  O   GLU B 101       0.700   3.632  -4.487  1.00  0.00           O  
ATOM   1620  CB  GLU B 101       2.793   1.713  -5.580  1.00  0.00           C  
ATOM   1621  CG  GLU B 101       1.956   0.981  -6.632  1.00  0.00           C  
ATOM   1622  CD  GLU B 101       2.133  -0.468  -6.612  1.00  0.00           C  
ATOM   1623  OE1 GLU B 101       3.216  -0.904  -6.322  1.00  0.00           O  
ATOM   1624  OE2 GLU B 101       1.196  -1.165  -6.894  1.00  0.00           O  
ATOM   1625  H   GLU B 101       3.153   3.989  -3.739  1.00  0.00           H  
ATOM   1626  HA  GLU B 101       3.060   3.508  -6.687  1.00  0.00           H  
ATOM   1627 1HB  GLU B 101       3.830   1.406  -5.684  1.00  0.00           H  
ATOM   1628 2HB  GLU B 101       2.453   1.402  -4.591  1.00  0.00           H  
ATOM   1629 1HG  GLU B 101       0.898   1.189  -6.459  1.00  0.00           H  
ATOM   1630 2HG  GLU B 101       2.215   1.360  -7.620  1.00  0.00           H  
ATOM   1631  N   PHE B 102       0.648   4.022  -6.712  1.00  0.00           N  
ATOM   1632  CA  PHE B 102      -0.761   4.454  -6.692  1.00  0.00           C  
ATOM   1633  C   PHE B 102      -1.683   3.400  -7.229  1.00  0.00           C  
ATOM   1634  O   PHE B 102      -1.345   2.712  -8.187  1.00  0.00           O  
ATOM   1635  CB  PHE B 102      -1.006   5.691  -7.539  1.00  0.00           C  
ATOM   1636  CG  PHE B 102      -0.492   6.986  -7.042  1.00  0.00           C  
ATOM   1637  CD1 PHE B 102       0.771   7.435  -7.362  1.00  0.00           C  
ATOM   1638  CD2 PHE B 102      -1.322   7.796  -6.295  1.00  0.00           C  
ATOM   1639  CE1 PHE B 102       1.186   8.675  -6.949  1.00  0.00           C  
ATOM   1640  CE2 PHE B 102      -0.913   9.029  -5.892  1.00  0.00           C  
ATOM   1641  CZ  PHE B 102       0.338   9.472  -6.225  1.00  0.00           C  
ATOM   1642  H   PHE B 102       1.161   4.011  -7.581  1.00  0.00           H  
ATOM   1643  HA  PHE B 102      -1.051   4.665  -5.672  1.00  0.00           H  
ATOM   1644 1HB  PHE B 102      -0.590   5.526  -8.527  1.00  0.00           H  
ATOM   1645 2HB  PHE B 102      -2.091   5.795  -7.672  1.00  0.00           H  
ATOM   1646  HD1 PHE B 102       1.433   6.806  -7.957  1.00  0.00           H  
ATOM   1647  HD2 PHE B 102      -2.323   7.435  -6.044  1.00  0.00           H  
ATOM   1648  HE1 PHE B 102       2.181   9.031  -7.212  1.00  0.00           H  
ATOM   1649  HE2 PHE B 102      -1.582   9.661  -5.320  1.00  0.00           H  
ATOM   1650  HZ  PHE B 102       0.661  10.456  -5.922  1.00  0.00           H  
ATOM   1651  N   LEU B 103      -2.872   3.324  -6.664  1.00  0.00           N  
ATOM   1652  CA  LEU B 103      -3.886   2.403  -7.140  1.00  0.00           C  
ATOM   1653  C   LEU B 103      -4.496   3.032  -8.357  1.00  0.00           C  
ATOM   1654  O   LEU B 103      -4.516   4.242  -8.455  1.00  0.00           O  
ATOM   1655  CB  LEU B 103      -4.981   2.296  -6.081  1.00  0.00           C  
ATOM   1656  CG  LEU B 103      -4.536   1.890  -4.669  1.00  0.00           C  
ATOM   1657  CD1 LEU B 103      -5.760   1.866  -3.787  1.00  0.00           C  
ATOM   1658  CD2 LEU B 103      -3.809   0.589  -4.690  1.00  0.00           C  
ATOM   1659  H   LEU B 103      -3.086   3.947  -5.895  1.00  0.00           H  
ATOM   1660  HA  LEU B 103      -3.427   1.460  -7.419  1.00  0.00           H  
ATOM   1661 1HB  LEU B 103      -5.470   3.269  -6.005  1.00  0.00           H  
ATOM   1662 2HB  LEU B 103      -5.721   1.573  -6.425  1.00  0.00           H  
ATOM   1663  HG  LEU B 103      -3.877   2.646  -4.271  1.00  0.00           H  
ATOM   1664 1HD1 LEU B 103      -5.489   1.625  -2.789  1.00  0.00           H  
ATOM   1665 2HD1 LEU B 103      -6.229   2.828  -3.794  1.00  0.00           H  
ATOM   1666 3HD1 LEU B 103      -6.458   1.121  -4.158  1.00  0.00           H  
ATOM   1667 1HD2 LEU B 103      -3.506   0.321  -3.689  1.00  0.00           H  
ATOM   1668 2HD2 LEU B 103      -4.472  -0.150  -5.081  1.00  0.00           H  
ATOM   1669 3HD2 LEU B 103      -2.923   0.659  -5.316  1.00  0.00           H  
ATOM   1670  N   GLU B 104      -4.982   2.249  -9.294  1.00  0.00           N  
ATOM   1671  CA  GLU B 104      -5.561   2.874 -10.458  1.00  0.00           C  
ATOM   1672  C   GLU B 104      -6.638   3.845  -9.965  1.00  0.00           C  
ATOM   1673  O   GLU B 104      -7.554   3.385  -9.245  1.00  0.00           O  
ATOM   1674  CB  GLU B 104      -6.160   1.816 -11.377  1.00  0.00           C  
ATOM   1675  CG  GLU B 104      -5.114   0.907 -12.002  1.00  0.00           C  
ATOM   1676  CD  GLU B 104      -4.690  -0.215 -11.094  1.00  0.00           C  
ATOM   1677  OE1 GLU B 104      -5.192  -0.294  -9.995  1.00  0.00           O  
ATOM   1678  OE2 GLU B 104      -3.846  -0.988 -11.482  1.00  0.00           O  
ATOM   1679  H   GLU B 104      -4.943   1.242  -9.205  1.00  0.00           H  
ATOM   1680  HA  GLU B 104      -4.771   3.357 -11.010  1.00  0.00           H  
ATOM   1681 1HB  GLU B 104      -6.869   1.203 -10.820  1.00  0.00           H  
ATOM   1682 2HB  GLU B 104      -6.710   2.305 -12.182  1.00  0.00           H  
ATOM   1683 1HG  GLU B 104      -5.518   0.484 -12.921  1.00  0.00           H  
ATOM   1684 2HG  GLU B 104      -4.241   1.504 -12.263  1.00  0.00           H  
ATOM   1685  N   PRO B 105      -6.550   5.175 -10.325  1.00  0.00           N  
ATOM   1686  CA  PRO B 105      -7.469   6.237  -9.984  1.00  0.00           C  
ATOM   1687  C   PRO B 105      -8.846   5.926 -10.464  1.00  0.00           C  
ATOM   1688  O   PRO B 105      -9.024   5.357 -11.542  1.00  0.00           O  
ATOM   1689  CB  PRO B 105      -6.911   7.448 -10.743  1.00  0.00           C  
ATOM   1690  CG  PRO B 105      -5.456   7.159 -10.912  1.00  0.00           C  
ATOM   1691  CD  PRO B 105      -5.375   5.667 -11.107  1.00  0.00           C  
ATOM   1692  HA  PRO B 105      -7.463   6.383  -8.891  1.00  0.00           H  
ATOM   1693 1HB  PRO B 105      -7.442   7.563 -11.704  1.00  0.00           H  
ATOM   1694 2HB  PRO B 105      -7.104   8.367 -10.168  1.00  0.00           H  
ATOM   1695 1HG  PRO B 105      -5.058   7.718 -11.771  1.00  0.00           H  
ATOM   1696 2HG  PRO B 105      -4.894   7.491 -10.029  1.00  0.00           H  
ATOM   1697 1HD  PRO B 105      -5.459   5.391 -12.170  1.00  0.00           H  
ATOM   1698 2HD  PRO B 105      -4.420   5.369 -10.653  1.00  0.00           H  
ATOM   1699  N   ALA B 106      -9.821   6.290  -9.672  1.00  0.00           N  
ATOM   1700  CA  ALA B 106     -11.202   6.024  -9.993  1.00  0.00           C  
ATOM   1701  C   ALA B 106     -11.743   6.977 -11.036  1.00  0.00           C  
ATOM   1702  O   ALA B 106     -11.280   8.103 -11.197  1.00  0.00           O  
ATOM   1703  CB  ALA B 106     -12.066   6.130  -8.745  1.00  0.00           C  
ATOM   1704  H   ALA B 106      -9.608   6.773  -8.807  1.00  0.00           H  
ATOM   1705  HA  ALA B 106     -11.268   5.019 -10.409  1.00  0.00           H  
ATOM   1706 1HB  ALA B 106     -13.103   5.910  -9.002  1.00  0.00           H  
ATOM   1707 2HB  ALA B 106     -11.727   5.430  -7.995  1.00  0.00           H  
ATOM   1708 3HB  ALA B 106     -12.004   7.145  -8.347  1.00  0.00           H  
ATOM   1709  N   ALA B 107     -12.744   6.504 -11.750  1.00  0.00           N  
ATOM   1710  CA  ALA B 107     -13.458   7.357 -12.664  1.00  0.00           C  
ATOM   1711  C   ALA B 107     -14.206   8.437 -11.896  1.00  0.00           C  
ATOM   1712  O   ALA B 107     -14.711   8.198 -10.799  1.00  0.00           O  
ATOM   1713  CB  ALA B 107     -14.441   6.555 -13.495  1.00  0.00           C  
ATOM   1714  H   ALA B 107     -13.044   5.554 -11.616  1.00  0.00           H  
ATOM   1715  HA  ALA B 107     -12.733   7.837 -13.319  1.00  0.00           H  
ATOM   1716 1HB  ALA B 107     -14.959   7.222 -14.185  1.00  0.00           H  
ATOM   1717 2HB  ALA B 107     -13.906   5.792 -14.059  1.00  0.00           H  
ATOM   1718 3HB  ALA B 107     -15.166   6.083 -12.837  1.00  0.00           H  
ATOM   1719  N   ASN B 108     -14.316   9.597 -12.508  1.00  0.00           N  
ATOM   1720  CA  ASN B 108     -15.101  10.718 -11.997  1.00  0.00           C  
ATOM   1721  C   ASN B 108     -14.683  11.223 -10.633  1.00  0.00           C  
ATOM   1722  O   ASN B 108     -15.514  11.739  -9.892  1.00  0.00           O  
ATOM   1723  CB  ASN B 108     -16.566  10.331 -11.992  1.00  0.00           C  
ATOM   1724  CG  ASN B 108     -17.040   9.958 -13.366  1.00  0.00           C  
ATOM   1725  OD1 ASN B 108     -16.681  10.598 -14.366  1.00  0.00           O  
ATOM   1726  ND2 ASN B 108     -17.836   8.923 -13.443  1.00  0.00           N  
ATOM   1727  H   ASN B 108     -13.843   9.711 -13.399  1.00  0.00           H  
ATOM   1728  HA  ASN B 108     -14.984  11.546 -12.691  1.00  0.00           H  
ATOM   1729 1HB  ASN B 108     -16.747   9.503 -11.311  1.00  0.00           H  
ATOM   1730 2HB  ASN B 108     -17.160  11.173 -11.641  1.00  0.00           H  
ATOM   1731 1HD2 ASN B 108     -18.184   8.622 -14.331  1.00  0.00           H  
ATOM   1732 2HD2 ASN B 108     -18.097   8.432 -12.612  1.00  0.00           H  
ATOM   1733  N   GLU B 109     -13.411  11.134 -10.309  1.00  0.00           N  
ATOM   1734  CA  GLU B 109     -12.930  11.730  -9.084  1.00  0.00           C  
ATOM   1735  C   GLU B 109     -11.458  12.060  -9.228  1.00  0.00           C  
ATOM   1736  O   GLU B 109     -10.767  11.493 -10.073  1.00  0.00           O  
ATOM   1737  CB  GLU B 109     -13.228  10.787  -7.895  1.00  0.00           C  
ATOM   1738  CG  GLU B 109     -12.955  11.351  -6.492  1.00  0.00           C  
ATOM   1739  CD  GLU B 109     -13.675  12.648  -6.260  1.00  0.00           C  
ATOM   1740  OE1 GLU B 109     -13.199  13.631  -6.796  1.00  0.00           O  
ATOM   1741  OE2 GLU B 109     -14.648  12.682  -5.550  1.00  0.00           O  
ATOM   1742  H   GLU B 109     -12.763  10.665 -10.925  1.00  0.00           H  
ATOM   1743  HA  GLU B 109     -13.456  12.676  -8.944  1.00  0.00           H  
ATOM   1744 1HB  GLU B 109     -14.274  10.485  -7.927  1.00  0.00           H  
ATOM   1745 2HB  GLU B 109     -12.631   9.879  -8.006  1.00  0.00           H  
ATOM   1746 1HG  GLU B 109     -13.340  10.637  -5.789  1.00  0.00           H  
ATOM   1747 2HG  GLU B 109     -11.913  11.439  -6.312  1.00  0.00           H  
ATOM   1748  N   THR B 110     -11.006  13.004  -8.406  1.00  0.00           N  
ATOM   1749  CA  THR B 110      -9.639  13.518  -8.432  1.00  0.00           C  
ATOM   1750  C   THR B 110      -8.767  13.043  -7.305  1.00  0.00           C  
ATOM   1751  O   THR B 110      -7.545  13.247  -7.328  1.00  0.00           O  
ATOM   1752  CB  THR B 110      -9.635  15.068  -8.427  1.00  0.00           C  
ATOM   1753  OG1 THR B 110     -10.273  15.557  -7.224  1.00  0.00           O  
ATOM   1754  CG2 THR B 110     -10.393  15.592  -9.635  1.00  0.00           C  
ATOM   1755  H   THR B 110     -11.648  13.409  -7.738  1.00  0.00           H  
ATOM   1756  HA  THR B 110      -9.177  13.188  -9.343  1.00  0.00           H  
ATOM   1757  HB  THR B 110      -8.604  15.435  -8.457  1.00  0.00           H  
ATOM   1758  HG1 THR B 110      -9.629  15.532  -6.461  1.00  0.00           H  
ATOM   1759 1HG2 THR B 110     -10.378  16.682  -9.618  1.00  0.00           H  
ATOM   1760 2HG2 THR B 110      -9.913  15.234 -10.545  1.00  0.00           H  
ATOM   1761 3HG2 THR B 110     -11.423  15.241  -9.606  1.00  0.00           H  
ATOM   1762  N   VAL B 111      -9.376  12.421  -6.323  1.00  0.00           N  
ATOM   1763  CA  VAL B 111      -8.584  11.927  -5.229  1.00  0.00           C  
ATOM   1764  C   VAL B 111      -7.859  10.696  -5.710  1.00  0.00           C  
ATOM   1765  O   VAL B 111      -8.412   9.888  -6.459  1.00  0.00           O  
ATOM   1766  CB  VAL B 111      -9.474  11.490  -4.014  1.00  0.00           C  
ATOM   1767  CG1 VAL B 111      -8.597  10.929  -2.843  1.00  0.00           C  
ATOM   1768  CG2 VAL B 111     -10.322  12.610  -3.531  1.00  0.00           C  
ATOM   1769  H   VAL B 111     -10.375  12.286  -6.344  1.00  0.00           H  
ATOM   1770  HA  VAL B 111      -7.861  12.683  -4.929  1.00  0.00           H  
ATOM   1771  HB  VAL B 111     -10.123  10.687  -4.348  1.00  0.00           H  
ATOM   1772 1HG1 VAL B 111      -9.245  10.609  -2.023  1.00  0.00           H  
ATOM   1773 2HG1 VAL B 111      -8.003  10.091  -3.149  1.00  0.00           H  
ATOM   1774 3HG1 VAL B 111      -7.929  11.716  -2.483  1.00  0.00           H  
ATOM   1775 1HG2 VAL B 111     -10.954  12.265  -2.715  1.00  0.00           H  
ATOM   1776 2HG2 VAL B 111      -9.705  13.391  -3.179  1.00  0.00           H  
ATOM   1777 3HG2 VAL B 111     -10.941  12.969  -4.340  1.00  0.00           H  
ATOM   1778  N   ARG B 112      -6.640  10.533  -5.271  1.00  0.00           N  
ATOM   1779  CA  ARG B 112      -5.898   9.367  -5.629  1.00  0.00           C  
ATOM   1780  C   ARG B 112      -5.502   8.662  -4.382  1.00  0.00           C  
ATOM   1781  O   ARG B 112      -5.208   9.271  -3.347  1.00  0.00           O  
ATOM   1782  CB  ARG B 112      -4.633   9.717  -6.390  1.00  0.00           C  
ATOM   1783  CG  ARG B 112      -4.801  10.376  -7.740  1.00  0.00           C  
ATOM   1784  CD  ARG B 112      -3.478  10.838  -8.257  1.00  0.00           C  
ATOM   1785  NE  ARG B 112      -2.961  11.922  -7.417  1.00  0.00           N  
ATOM   1786  CZ  ARG B 112      -1.729  12.478  -7.468  1.00  0.00           C  
ATOM   1787  NH1 ARG B 112      -0.825  12.070  -8.330  1.00  0.00           N  
ATOM   1788  NH2 ARG B 112      -1.464  13.461  -6.633  1.00  0.00           N  
ATOM   1789  H   ARG B 112      -6.223  11.243  -4.675  1.00  0.00           H  
ATOM   1790  HA  ARG B 112      -6.525   8.702  -6.224  1.00  0.00           H  
ATOM   1791 1HB  ARG B 112      -4.020  10.349  -5.780  1.00  0.00           H  
ATOM   1792 2HB  ARG B 112      -4.080   8.805  -6.566  1.00  0.00           H  
ATOM   1793 1HG  ARG B 112      -5.230   9.666  -8.446  1.00  0.00           H  
ATOM   1794 2HG  ARG B 112      -5.461  11.243  -7.644  1.00  0.00           H  
ATOM   1795 1HD  ARG B 112      -2.766  10.012  -8.243  1.00  0.00           H  
ATOM   1796 2HD  ARG B 112      -3.595  11.213  -9.273  1.00  0.00           H  
ATOM   1797  HE  ARG B 112      -3.606  12.307  -6.737  1.00  0.00           H  
ATOM   1798 1HH1 ARG B 112      -1.033  11.320  -8.968  1.00  0.00           H  
ATOM   1799 2HH1 ARG B 112       0.089  12.510  -8.356  1.00  0.00           H  
ATOM   1800 1HH2 ARG B 112      -2.188  13.758  -5.997  1.00  0.00           H  
ATOM   1801 2HH2 ARG B 112      -0.549  13.949  -6.659  1.00  0.00           H  
ATOM   1802  N   HIS B 113      -5.467   7.369  -4.471  1.00  0.00           N  
ATOM   1803  CA  HIS B 113      -5.101   6.623  -3.314  1.00  0.00           C  
ATOM   1804  C   HIS B 113      -3.882   5.812  -3.635  1.00  0.00           C  
ATOM   1805  O   HIS B 113      -3.654   5.454  -4.793  1.00  0.00           O  
ATOM   1806  CB  HIS B 113      -6.259   5.728  -2.889  1.00  0.00           C  
ATOM   1807  CG  HIS B 113      -7.495   6.502  -2.511  1.00  0.00           C  
ATOM   1808  ND1 HIS B 113      -8.306   7.091  -3.450  1.00  0.00           N  
ATOM   1809  CD2 HIS B 113      -8.056   6.787  -1.320  1.00  0.00           C  
ATOM   1810  CE1 HIS B 113      -9.296   7.688  -2.855  1.00  0.00           C  
ATOM   1811  NE2 HIS B 113      -9.166   7.529  -1.572  1.00  0.00           N  
ATOM   1812  H   HIS B 113      -5.708   6.901  -5.335  1.00  0.00           H  
ATOM   1813  HA  HIS B 113      -4.862   7.286  -2.474  1.00  0.00           H  
ATOM   1814 1HB  HIS B 113      -6.504   5.074  -3.706  1.00  0.00           H  
ATOM   1815 2HB  HIS B 113      -5.960   5.107  -2.049  1.00  0.00           H  
ATOM   1816  HD1 HIS B 113      -8.175   7.106  -4.444  1.00  0.00           H  
ATOM   1817  HD2 HIS B 113      -7.807   6.558  -0.298  1.00  0.00           H  
ATOM   1818  HE1 HIS B 113     -10.029   8.208  -3.432  1.00  0.00           H  
ATOM   1819  N   GLY B 114      -3.120   5.517  -2.623  1.00  0.00           N  
ATOM   1820  CA  GLY B 114      -1.940   4.772  -2.840  1.00  0.00           C  
ATOM   1821  C   GLY B 114      -1.295   4.330  -1.561  1.00  0.00           C  
ATOM   1822  O   GLY B 114      -1.935   4.284  -0.497  1.00  0.00           O  
ATOM   1823  H   GLY B 114      -3.355   5.880  -1.698  1.00  0.00           H  
ATOM   1824 1HA  GLY B 114      -2.176   3.903  -3.448  1.00  0.00           H  
ATOM   1825 2HA  GLY B 114      -1.242   5.368  -3.408  1.00  0.00           H  
ATOM   1826  N   CYS B 115      -0.036   3.952  -1.701  1.00  0.00           N  
ATOM   1827  CA  CYS B 115       0.721   3.356  -0.655  1.00  0.00           C  
ATOM   1828  C   CYS B 115       2.207   3.642  -0.708  1.00  0.00           C  
ATOM   1829  O   CYS B 115       2.796   3.702  -1.796  1.00  0.00           O  
ATOM   1830  CB  CYS B 115       0.520   1.855  -0.723  1.00  0.00           C  
ATOM   1831  SG  CYS B 115       1.382   1.014   0.495  1.00  0.00           S  
ATOM   1832  H   CYS B 115       0.379   4.025  -2.628  1.00  0.00           H  
ATOM   1833  HA  CYS B 115       0.324   3.706   0.288  1.00  0.00           H  
ATOM   1834 1HB  CYS B 115      -0.532   1.618  -0.628  1.00  0.00           H  
ATOM   1835 2HB  CYS B 115       0.862   1.500  -1.684  1.00  0.00           H  
ATOM   1836  N   LEU B 116       2.843   3.805   0.460  1.00  0.00           N  
ATOM   1837  CA  LEU B 116       4.305   3.752   0.432  1.00  0.00           C  
ATOM   1838  C   LEU B 116       4.609   2.292   0.620  1.00  0.00           C  
ATOM   1839  O   LEU B 116       4.241   1.732   1.659  1.00  0.00           O  
ATOM   1840  CB  LEU B 116       5.037   4.490   1.575  1.00  0.00           C  
ATOM   1841  CG  LEU B 116       6.667   4.430   1.540  1.00  0.00           C  
ATOM   1842  CD1 LEU B 116       7.209   5.170   0.322  1.00  0.00           C  
ATOM   1843  CD2 LEU B 116       7.250   5.030   2.811  1.00  0.00           C  
ATOM   1844  H   LEU B 116       2.315   3.881   1.321  1.00  0.00           H  
ATOM   1845  HA  LEU B 116       4.693   4.092  -0.529  1.00  0.00           H  
ATOM   1846 1HB  LEU B 116       4.741   5.503   1.581  1.00  0.00           H  
ATOM   1847 2HB  LEU B 116       4.749   4.037   2.501  1.00  0.00           H  
ATOM   1848  HG  LEU B 116       6.987   3.384   1.460  1.00  0.00           H  
ATOM   1849 1HD1 LEU B 116       8.295   5.106   0.303  1.00  0.00           H  
ATOM   1850 2HD1 LEU B 116       6.824   4.742  -0.564  1.00  0.00           H  
ATOM   1851 3HD1 LEU B 116       6.917   6.204   0.367  1.00  0.00           H  
ATOM   1852 1HD2 LEU B 116       8.339   4.968   2.776  1.00  0.00           H  
ATOM   1853 2HD2 LEU B 116       6.950   6.065   2.902  1.00  0.00           H  
ATOM   1854 3HD2 LEU B 116       6.895   4.474   3.655  1.00  0.00           H  
ATOM   1855  N   ARG B 117       5.212   1.642  -0.373  1.00  0.00           N  
ATOM   1856  CA  ARG B 117       5.515   0.230  -0.250  1.00  0.00           C  
ATOM   1857  C   ARG B 117       6.873   0.023   0.352  1.00  0.00           C  
ATOM   1858  O   ARG B 117       7.823   0.733   0.003  1.00  0.00           O  
ATOM   1859  CB  ARG B 117       5.395  -0.481  -1.586  1.00  0.00           C  
ATOM   1860  CG  ARG B 117       3.976  -0.473  -2.122  1.00  0.00           C  
ATOM   1861  CD  ARG B 117       3.769  -1.325  -3.324  1.00  0.00           C  
ATOM   1862  NE  ARG B 117       3.790  -2.757  -3.013  1.00  0.00           N  
ATOM   1863  CZ  ARG B 117       3.545  -3.761  -3.903  1.00  0.00           C  
ATOM   1864  NH1 ARG B 117       3.265  -3.510  -5.164  1.00  0.00           N  
ATOM   1865  NH2 ARG B 117       3.589  -5.014  -3.496  1.00  0.00           N  
ATOM   1866  H   ARG B 117       5.488   2.150  -1.209  1.00  0.00           H  
ATOM   1867  HA  ARG B 117       4.778  -0.218   0.422  1.00  0.00           H  
ATOM   1868 1HB  ARG B 117       6.033   0.017  -2.318  1.00  0.00           H  
ATOM   1869 2HB  ARG B 117       5.736  -1.515  -1.493  1.00  0.00           H  
ATOM   1870 1HG  ARG B 117       3.335  -0.841  -1.335  1.00  0.00           H  
ATOM   1871 2HG  ARG B 117       3.685   0.552  -2.372  1.00  0.00           H  
ATOM   1872 1HD  ARG B 117       2.827  -1.085  -3.778  1.00  0.00           H  
ATOM   1873 2HD  ARG B 117       4.546  -1.127  -4.025  1.00  0.00           H  
ATOM   1874  HE  ARG B 117       4.006  -3.025  -2.063  1.00  0.00           H  
ATOM   1875 1HH1 ARG B 117       3.227  -2.544  -5.520  1.00  0.00           H  
ATOM   1876 2HH1 ARG B 117       3.083  -4.264  -5.804  1.00  0.00           H  
ATOM   1877 1HH2 ARG B 117       3.813  -5.217  -2.535  1.00  0.00           H  
ATOM   1878 2HH2 ARG B 117       3.409  -5.763  -4.144  1.00  0.00           H  
ATOM   1879  N   LEU B 118       6.982  -0.973   1.221  1.00  0.00           N  
ATOM   1880  CA  LEU B 118       8.281  -1.325   1.746  1.00  0.00           C  
ATOM   1881  C   LEU B 118       8.489  -2.841   1.638  1.00  0.00           C  
ATOM   1882  O   LEU B 118       7.825  -3.650   2.320  1.00  0.00           O  
ATOM   1883  CB  LEU B 118       8.439  -0.881   3.206  1.00  0.00           C  
ATOM   1884  CG  LEU B 118       8.399   0.629   3.484  1.00  0.00           C  
ATOM   1885  CD1 LEU B 118       6.963   1.045   3.929  1.00  0.00           C  
ATOM   1886  CD2 LEU B 118       9.463   0.968   4.531  1.00  0.00           C  
ATOM   1887  H   LEU B 118       6.135  -1.465   1.527  1.00  0.00           H  
ATOM   1888  HA  LEU B 118       9.041  -0.835   1.157  1.00  0.00           H  
ATOM   1889 1HB  LEU B 118       7.657  -1.314   3.771  1.00  0.00           H  
ATOM   1890 2HB  LEU B 118       9.385  -1.262   3.574  1.00  0.00           H  
ATOM   1891  HG  LEU B 118       8.607   1.161   2.575  1.00  0.00           H  
ATOM   1892 1HD1 LEU B 118       6.934   2.115   4.107  1.00  0.00           H  
ATOM   1893 2HD1 LEU B 118       6.235   0.798   3.159  1.00  0.00           H  
ATOM   1894 3HD1 LEU B 118       6.700   0.521   4.843  1.00  0.00           H  
ATOM   1895 1HD2 LEU B 118       9.456   2.042   4.734  1.00  0.00           H  
ATOM   1896 2HD2 LEU B 118       9.259   0.424   5.437  1.00  0.00           H  
ATOM   1897 3HD2 LEU B 118      10.444   0.681   4.164  1.00  0.00           H  
ATOM   1898  N   ASN B 119       9.440  -3.253   0.797  1.00  0.00           N  
ATOM   1899  CA  ASN B 119       9.758  -4.650   0.536  1.00  0.00           C  
ATOM   1900  C   ASN B 119      10.724  -5.233   1.581  1.00  0.00           C  
ATOM   1901  O   ASN B 119      11.939  -5.024   1.537  1.00  0.00           O  
ATOM   1902  CB  ASN B 119      10.313  -4.784  -0.861  1.00  0.00           C  
ATOM   1903  CG  ASN B 119      10.555  -6.197  -1.310  1.00  0.00           C  
ATOM   1904  OD1 ASN B 119      10.588  -7.138  -0.521  1.00  0.00           O  
ATOM   1905  ND2 ASN B 119      10.722  -6.359  -2.599  1.00  0.00           N  
ATOM   1906  H   ASN B 119       9.935  -2.545   0.269  1.00  0.00           H  
ATOM   1907  HA  ASN B 119       8.827  -5.224   0.602  1.00  0.00           H  
ATOM   1908 1HB  ASN B 119       9.638  -4.295  -1.563  1.00  0.00           H  
ATOM   1909 2HB  ASN B 119      11.238  -4.250  -0.893  1.00  0.00           H  
ATOM   1910 1HD2 ASN B 119      10.888  -7.272  -2.978  1.00  0.00           H  
ATOM   1911 2HD2 ASN B 119      10.676  -5.561  -3.203  1.00  0.00           H  
ATOM   1912  N   GLN B 120      10.157  -5.958   2.532  1.00  0.00           N  
ATOM   1913  CA  GLN B 120      10.922  -6.559   3.611  1.00  0.00           C  
ATOM   1914  C   GLN B 120      11.860  -5.627   4.377  1.00  0.00           C  
ATOM   1915  O   GLN B 120      13.068  -5.859   4.396  1.00  0.00           O  
ATOM   1916  CB  GLN B 120      11.687  -7.758   3.097  1.00  0.00           C  
ATOM   1917  CG  GLN B 120      10.789  -8.832   2.544  1.00  0.00           C  
ATOM   1918  CD  GLN B 120      11.570  -9.962   2.149  1.00  0.00           C  
ATOM   1919  OE1 GLN B 120      12.700  -9.861   1.659  1.00  0.00           O  
ATOM   1920  NE2 GLN B 120      10.992 -11.109   2.393  1.00  0.00           N  
ATOM   1921  H   GLN B 120       9.152  -6.093   2.507  1.00  0.00           H  
ATOM   1922  HA  GLN B 120      10.216  -6.963   4.332  1.00  0.00           H  
ATOM   1923 1HB  GLN B 120      12.374  -7.461   2.325  1.00  0.00           H  
ATOM   1924 2HB  GLN B 120      12.275  -8.201   3.906  1.00  0.00           H  
ATOM   1925 1HG  GLN B 120      10.077  -9.155   3.304  1.00  0.00           H  
ATOM   1926 2HG  GLN B 120      10.265  -8.447   1.665  1.00  0.00           H  
ATOM   1927 1HE2 GLN B 120      11.472 -11.976   2.203  1.00  0.00           H  
ATOM   1928 2HE2 GLN B 120      10.082 -11.135   2.803  1.00  0.00           H  
ATOM   1929  N   PRO B 121      11.338  -4.558   4.997  1.00  0.00           N  
ATOM   1930  CA  PRO B 121      12.054  -3.592   5.795  1.00  0.00           C  
ATOM   1931  C   PRO B 121      12.483  -4.237   7.078  1.00  0.00           C  
ATOM   1932  O   PRO B 121      11.941  -5.269   7.487  1.00  0.00           O  
ATOM   1933  CB  PRO B 121      11.020  -2.513   6.072  1.00  0.00           C  
ATOM   1934  CG  PRO B 121       9.712  -3.237   6.007  1.00  0.00           C  
ATOM   1935  CD  PRO B 121       9.902  -4.264   4.903  1.00  0.00           C  
ATOM   1936  HA  PRO B 121      12.917  -3.211   5.232  1.00  0.00           H  
ATOM   1937 1HB  PRO B 121      11.215  -2.069   7.063  1.00  0.00           H  
ATOM   1938 2HB  PRO B 121      11.112  -1.703   5.339  1.00  0.00           H  
ATOM   1939 1HG  PRO B 121       9.500  -3.709   6.971  1.00  0.00           H  
ATOM   1940 2HG  PRO B 121       8.882  -2.533   5.820  1.00  0.00           H  
ATOM   1941 1HD  PRO B 121       9.294  -5.136   5.101  1.00  0.00           H  
ATOM   1942 2HD  PRO B 121       9.669  -3.793   3.962  1.00  0.00           H  
ATOM   1943  N   THR B 122      13.456  -3.618   7.696  1.00  0.00           N  
ATOM   1944  CA  THR B 122      14.001  -4.063   8.967  1.00  0.00           C  
ATOM   1945  C   THR B 122      13.917  -2.929   9.974  1.00  0.00           C  
ATOM   1946  O   THR B 122      13.485  -1.825   9.642  1.00  0.00           O  
ATOM   1947  CB  THR B 122      15.452  -4.480   8.824  1.00  0.00           C  
ATOM   1948  OG1 THR B 122      16.225  -3.318   8.601  1.00  0.00           O  
ATOM   1949  CG2 THR B 122      15.608  -5.416   7.625  1.00  0.00           C  
ATOM   1950  H   THR B 122      13.832  -2.766   7.269  1.00  0.00           H  
ATOM   1951  HA  THR B 122      13.419  -4.900   9.335  1.00  0.00           H  
ATOM   1952  HB  THR B 122      15.786  -4.978   9.735  1.00  0.00           H  
ATOM   1953  HG1 THR B 122      16.126  -3.044   7.678  1.00  0.00           H  
ATOM   1954 1HG2 THR B 122      16.650  -5.709   7.516  1.00  0.00           H  
ATOM   1955 2HG2 THR B 122      14.998  -6.307   7.772  1.00  0.00           H  
ATOM   1956 3HG2 THR B 122      15.286  -4.911   6.712  1.00  0.00           H  
ATOM   1957  N   HIS B 123      14.377  -3.162  11.191  1.00  0.00           N  
ATOM   1958  CA  HIS B 123      14.363  -2.127  12.231  1.00  0.00           C  
ATOM   1959  C   HIS B 123      15.097  -0.803  11.831  1.00  0.00           C  
ATOM   1960  O   HIS B 123      14.819   0.254  12.403  1.00  0.00           O  
ATOM   1961  CB  HIS B 123      15.021  -2.667  13.494  1.00  0.00           C  
ATOM   1962  CG  HIS B 123      16.428  -2.904  13.290  1.00  0.00           C  
ATOM   1963  ND1 HIS B 123      16.907  -3.983  12.579  1.00  0.00           N  
ATOM   1964  CD2 HIS B 123      17.498  -2.200  13.682  1.00  0.00           C  
ATOM   1965  CE1 HIS B 123      18.222  -3.918  12.541  1.00  0.00           C  
ATOM   1966  NE2 HIS B 123      18.602  -2.848  13.204  1.00  0.00           N  
ATOM   1967  H   HIS B 123      14.723  -4.082  11.415  1.00  0.00           H  
ATOM   1968  HA  HIS B 123      13.332  -1.884  12.463  1.00  0.00           H  
ATOM   1969 1HB  HIS B 123      14.888  -1.959  14.308  1.00  0.00           H  
ATOM   1970 2HB  HIS B 123      14.543  -3.604  13.788  1.00  0.00           H  
ATOM   1971  HD2 HIS B 123      17.485  -1.283  14.263  1.00  0.00           H  
ATOM   1972  HE1 HIS B 123      18.881  -4.629  12.049  1.00  0.00           H  
ATOM   1973  HE2 HIS B 123      19.555  -2.540  13.341  1.00  0.00           H  
ATOM   1974  N   VAL B 124      16.004  -0.815  10.825  1.00  0.00           N  
ATOM   1975  CA  VAL B 124      16.709   0.430  10.484  1.00  0.00           C  
ATOM   1976  C   VAL B 124      15.781   1.363   9.738  1.00  0.00           C  
ATOM   1977  O   VAL B 124      16.138   2.499   9.429  1.00  0.00           O  
ATOM   1978  CB  VAL B 124      17.939   0.251   9.568  1.00  0.00           C  
ATOM   1979  CG1 VAL B 124      18.890  -0.652  10.226  1.00  0.00           C  
ATOM   1980  CG2 VAL B 124      17.543  -0.181   8.143  1.00  0.00           C  
ATOM   1981  H   VAL B 124      16.187  -1.677  10.293  1.00  0.00           H  
ATOM   1982  HA  VAL B 124      17.031   0.911  11.405  1.00  0.00           H  
ATOM   1983  HB  VAL B 124      18.445   1.210   9.490  1.00  0.00           H  
ATOM   1984 1HG1 VAL B 124      19.787  -0.741   9.614  1.00  0.00           H  
ATOM   1985 2HG1 VAL B 124      19.141  -0.253  11.204  1.00  0.00           H  
ATOM   1986 3HG1 VAL B 124      18.427  -1.638  10.342  1.00  0.00           H  
ATOM   1987 1HG2 VAL B 124      18.439  -0.263   7.529  1.00  0.00           H  
ATOM   1988 2HG2 VAL B 124      17.042  -1.127   8.168  1.00  0.00           H  
ATOM   1989 3HG2 VAL B 124      16.878   0.558   7.708  1.00  0.00           H  
ATOM   1990  N   ASN B 125      14.612   0.858   9.388  1.00  0.00           N  
ATOM   1991  CA  ASN B 125      13.637   1.610   8.663  1.00  0.00           C  
ATOM   1992  C   ASN B 125      12.576   2.192   9.608  1.00  0.00           C  
ATOM   1993  O   ASN B 125      11.610   2.798   9.151  1.00  0.00           O  
ATOM   1994  CB  ASN B 125      13.013   0.691   7.632  1.00  0.00           C  
ATOM   1995  CG  ASN B 125      14.005   0.249   6.593  1.00  0.00           C  
ATOM   1996  OD1 ASN B 125      14.331  -0.959   6.483  1.00  0.00           O  
ATOM   1997  ND2 ASN B 125      14.501   1.196   5.824  1.00  0.00           N  
ATOM   1998  H   ASN B 125      14.368  -0.096   9.645  1.00  0.00           H  
ATOM   1999  HA  ASN B 125      14.129   2.447   8.163  1.00  0.00           H  
ATOM   2000 1HB  ASN B 125      12.607  -0.179   8.121  1.00  0.00           H  
ATOM   2001 2HB  ASN B 125      12.190   1.202   7.135  1.00  0.00           H  
ATOM   2002 1HD2 ASN B 125      15.165   0.967   5.113  1.00  0.00           H  
ATOM   2003 2HD2 ASN B 125      14.214   2.150   5.954  1.00  0.00           H  
ATOM   2004  N   ASN B 126      12.747   2.041  10.920  1.00  0.00           N  
ATOM   2005  CA  ASN B 126      11.752   2.568  11.856  1.00  0.00           C  
ATOM   2006  C   ASN B 126      11.821   4.101  11.978  1.00  0.00           C  
ATOM   2007  O   ASN B 126      12.905   4.688  11.912  1.00  0.00           O  
ATOM   2008  CB  ASN B 126      11.920   1.978  13.239  1.00  0.00           C  
ATOM   2009  CG  ASN B 126      11.695   0.559  13.283  1.00  0.00           C  
ATOM   2010  OD1 ASN B 126      11.074  -0.020  12.374  1.00  0.00           O  
ATOM   2011  ND2 ASN B 126      12.172  -0.037  14.338  1.00  0.00           N  
ATOM   2012  H   ASN B 126      13.562   1.546  11.289  1.00  0.00           H  
ATOM   2013  HA  ASN B 126      10.758   2.322  11.476  1.00  0.00           H  
ATOM   2014 1HB  ASN B 126      12.928   2.185  13.601  1.00  0.00           H  
ATOM   2015 2HB  ASN B 126      11.216   2.463  13.921  1.00  0.00           H  
ATOM   2016 1HD2 ASN B 126      12.078  -1.049  14.454  1.00  0.00           H  
ATOM   2017 2HD2 ASN B 126      12.660   0.495  15.033  1.00  0.00           H  
ATOM   2018  N   GLY B 127      10.677   4.768  12.200  1.00  0.00           N  
ATOM   2019  CA  GLY B 127      10.738   6.221  12.336  1.00  0.00           C  
ATOM   2020  C   GLY B 127       9.499   7.008  11.877  1.00  0.00           C  
ATOM   2021  O   GLY B 127       8.398   6.463  11.756  1.00  0.00           O  
ATOM   2022  H   GLY B 127       9.791   4.263  12.287  1.00  0.00           H  
ATOM   2023 1HA  GLY B 127      10.942   6.461  13.378  1.00  0.00           H  
ATOM   2024 2HA  GLY B 127      11.593   6.584  11.769  1.00  0.00           H  
ATOM   2025  N   ASN B 128       9.707   8.327  11.709  1.00  0.00           N  
ATOM   2026  CA  ASN B 128       8.700   9.325  11.335  1.00  0.00           C  
ATOM   2027  C   ASN B 128       8.628   9.524   9.831  1.00  0.00           C  
ATOM   2028  O   ASN B 128       9.561  10.043   9.205  1.00  0.00           O  
ATOM   2029  CB  ASN B 128       9.033  10.625  12.068  1.00  0.00           C  
ATOM   2030  CG  ASN B 128       8.022  11.795  11.935  1.00  0.00           C  
ATOM   2031  OD1 ASN B 128       7.207  11.773  11.007  1.00  0.00           O  
ATOM   2032  ND2 ASN B 128       8.082  12.815  12.841  1.00  0.00           N  
ATOM   2033  H   ASN B 128      10.654   8.670  11.832  1.00  0.00           H  
ATOM   2034  HA  ASN B 128       7.718   8.974  11.639  1.00  0.00           H  
ATOM   2035 1HB  ASN B 128       9.174  10.401  13.120  1.00  0.00           H  
ATOM   2036 2HB  ASN B 128       9.989  10.970  11.700  1.00  0.00           H  
ATOM   2037 1HD2 ASN B 128       7.445  13.587  12.769  1.00  0.00           H  
ATOM   2038 2HD2 ASN B 128       8.757  12.803  13.580  1.00  0.00           H  
ATOM   2039  N   TYR B 129       7.562   9.041   9.214  1.00  0.00           N  
ATOM   2040  CA  TYR B 129       7.444   9.131   7.758  1.00  0.00           C  
ATOM   2041  C   TYR B 129       6.545  10.263   7.368  1.00  0.00           C  
ATOM   2042  O   TYR B 129       5.414  10.365   7.868  1.00  0.00           O  
ATOM   2043  CB  TYR B 129       6.941   7.813   7.138  1.00  0.00           C  
ATOM   2044  CG  TYR B 129       8.004   6.687   7.065  1.00  0.00           C  
ATOM   2045  CD1 TYR B 129       8.285   5.868   8.163  1.00  0.00           C  
ATOM   2046  CD2 TYR B 129       8.683   6.501   5.887  1.00  0.00           C  
ATOM   2047  CE1 TYR B 129       9.257   4.917   8.074  1.00  0.00           C  
ATOM   2048  CE2 TYR B 129       9.653   5.543   5.782  1.00  0.00           C  
ATOM   2049  CZ  TYR B 129       9.964   4.756   6.863  1.00  0.00           C  
ATOM   2050  OH  TYR B 129      10.995   3.800   6.755  1.00  0.00           O  
ATOM   2051  H   TYR B 129       6.808   8.619   9.752  1.00  0.00           H  
ATOM   2052  HA  TYR B 129       8.430   9.355   7.349  1.00  0.00           H  
ATOM   2053 1HB  TYR B 129       6.091   7.450   7.721  1.00  0.00           H  
ATOM   2054 2HB  TYR B 129       6.586   8.008   6.129  1.00  0.00           H  
ATOM   2055  HD1 TYR B 129       7.745   5.998   9.106  1.00  0.00           H  
ATOM   2056  HD2 TYR B 129       8.452   7.141   5.037  1.00  0.00           H  
ATOM   2057  HE1 TYR B 129       9.490   4.302   8.946  1.00  0.00           H  
ATOM   2058  HE2 TYR B 129      10.192   5.420   4.842  1.00  0.00           H  
ATOM   2059  HH  TYR B 129      11.223   3.462   7.656  1.00  0.00           H  
ATOM   2060  N   THR B 130       7.012  11.099   6.449  1.00  0.00           N  
ATOM   2061  CA  THR B 130       6.205  12.245   6.029  1.00  0.00           C  
ATOM   2062  C   THR B 130       5.895  12.278   4.558  1.00  0.00           C  
ATOM   2063  O   THR B 130       6.782  12.138   3.717  1.00  0.00           O  
ATOM   2064  CB  THR B 130       6.892  13.564   6.319  1.00  0.00           C  
ATOM   2065  OG1 THR B 130       7.122  13.681   7.704  1.00  0.00           O  
ATOM   2066  CG2 THR B 130       6.065  14.705   5.832  1.00  0.00           C  
ATOM   2067  H   THR B 130       7.961  10.963   6.095  1.00  0.00           H  
ATOM   2068  HA  THR B 130       5.253  12.222   6.554  1.00  0.00           H  
ATOM   2069  HB  THR B 130       7.799  13.587   5.809  1.00  0.00           H  
ATOM   2070  HG1 THR B 130       6.318  13.547   8.160  1.00  0.00           H  
ATOM   2071 1HG2 THR B 130       6.591  15.634   6.063  1.00  0.00           H  
ATOM   2072 2HG2 THR B 130       5.919  14.650   4.775  1.00  0.00           H  
ATOM   2073 3HG2 THR B 130       5.102  14.700   6.339  1.00  0.00           H  
ATOM   2074  N   LEU B 131       4.630  12.527   4.260  1.00  0.00           N  
ATOM   2075  CA  LEU B 131       4.211  12.704   2.898  1.00  0.00           C  
ATOM   2076  C   LEU B 131       3.870  14.162   2.635  1.00  0.00           C  
ATOM   2077  O   LEU B 131       3.056  14.777   3.340  1.00  0.00           O  
ATOM   2078  CB  LEU B 131       3.028  11.788   2.560  1.00  0.00           C  
ATOM   2079  CG  LEU B 131       2.406  11.949   1.139  1.00  0.00           C  
ATOM   2080  CD1 LEU B 131       3.415  11.642   0.102  1.00  0.00           C  
ATOM   2081  CD2 LEU B 131       1.249  10.944   0.969  1.00  0.00           C  
ATOM   2082  H   LEU B 131       3.955  12.636   5.020  1.00  0.00           H  
ATOM   2083  HA  LEU B 131       5.048  12.433   2.242  1.00  0.00           H  
ATOM   2084 1HB  LEU B 131       3.355  10.771   2.667  1.00  0.00           H  
ATOM   2085 2HB  LEU B 131       2.239  11.980   3.291  1.00  0.00           H  
ATOM   2086  HG  LEU B 131       2.053  12.971   0.999  1.00  0.00           H  
ATOM   2087 1HD1 LEU B 131       2.964  11.745  -0.828  1.00  0.00           H  
ATOM   2088 2HD1 LEU B 131       4.257  12.315   0.154  1.00  0.00           H  
ATOM   2089 3HD1 LEU B 131       3.755  10.659   0.215  1.00  0.00           H  
ATOM   2090 1HD2 LEU B 131       0.817  11.045  -0.030  1.00  0.00           H  
ATOM   2091 2HD2 LEU B 131       1.629   9.934   1.091  1.00  0.00           H  
ATOM   2092 3HD2 LEU B 131       0.484  11.118   1.708  1.00  0.00           H  
ATOM   2093  N   LEU B 132       4.562  14.696   1.632  1.00  0.00           N  
ATOM   2094  CA  LEU B 132       4.432  16.051   1.161  1.00  0.00           C  
ATOM   2095  C   LEU B 132       3.811  16.134  -0.220  1.00  0.00           C  
ATOM   2096  O   LEU B 132       4.437  15.775  -1.208  1.00  0.00           O  
ATOM   2097  CB  LEU B 132       5.810  16.670   1.077  1.00  0.00           C  
ATOM   2098  CG  LEU B 132       6.565  16.591   2.363  1.00  0.00           C  
ATOM   2099  CD1 LEU B 132       7.939  17.055   2.115  1.00  0.00           C  
ATOM   2100  CD2 LEU B 132       5.852  17.399   3.421  1.00  0.00           C  
ATOM   2101  H   LEU B 132       5.244  14.101   1.162  1.00  0.00           H  
ATOM   2102  HA  LEU B 132       3.812  16.603   1.859  1.00  0.00           H  
ATOM   2103 1HB  LEU B 132       6.358  16.158   0.319  1.00  0.00           H  
ATOM   2104 2HB  LEU B 132       5.715  17.713   0.788  1.00  0.00           H  
ATOM   2105  HG  LEU B 132       6.626  15.552   2.691  1.00  0.00           H  
ATOM   2106 1HD1 LEU B 132       8.503  16.989   3.027  1.00  0.00           H  
ATOM   2107 2HD1 LEU B 132       8.391  16.424   1.361  1.00  0.00           H  
ATOM   2108 3HD1 LEU B 132       7.914  18.086   1.768  1.00  0.00           H  
ATOM   2109 1HD2 LEU B 132       6.401  17.346   4.347  1.00  0.00           H  
ATOM   2110 2HD2 LEU B 132       5.785  18.437   3.110  1.00  0.00           H  
ATOM   2111 3HD2 LEU B 132       4.846  17.004   3.568  1.00  0.00           H  
ATOM   2112  N   ALA B 133       2.574  16.585  -0.279  1.00  0.00           N  
ATOM   2113  CA  ALA B 133       1.867  16.699  -1.552  1.00  0.00           C  
ATOM   2114  C   ALA B 133       1.931  18.168  -1.980  1.00  0.00           C  
ATOM   2115  O   ALA B 133       1.655  19.057  -1.165  1.00  0.00           O  
ATOM   2116  CB  ALA B 133       0.428  16.192  -1.398  1.00  0.00           C  
ATOM   2117  H   ALA B 133       2.132  16.906   0.584  1.00  0.00           H  
ATOM   2118  HA  ALA B 133       2.390  16.116  -2.300  1.00  0.00           H  
ATOM   2119 1HB  ALA B 133      -0.098  16.275  -2.332  1.00  0.00           H  
ATOM   2120 2HB  ALA B 133       0.446  15.148  -1.087  1.00  0.00           H  
ATOM   2121 3HB  ALA B 133      -0.081  16.776  -0.650  1.00  0.00           H  
ATOM   2122  N   ALA B 134       2.280  18.462  -3.236  1.00  0.00           N  
ATOM   2123  CA  ALA B 134       2.378  19.875  -3.598  1.00  0.00           C  
ATOM   2124  C   ALA B 134       1.942  20.236  -5.018  1.00  0.00           C  
ATOM   2125  O   ALA B 134       2.218  19.538  -5.992  1.00  0.00           O  
ATOM   2126  CB  ALA B 134       3.813  20.312  -3.396  1.00  0.00           C  
ATOM   2127  H   ALA B 134       2.549  17.713  -3.874  1.00  0.00           H  
ATOM   2128  HA  ALA B 134       1.739  20.433  -2.925  1.00  0.00           H  
ATOM   2129 1HB  ALA B 134       3.893  21.380  -3.606  1.00  0.00           H  
ATOM   2130 2HB  ALA B 134       4.113  20.120  -2.363  1.00  0.00           H  
ATOM   2131 3HB  ALA B 134       4.459  19.761  -4.071  1.00  0.00           H  
ATOM   2132  N   ASN B 135       1.287  21.388  -5.138  1.00  0.00           N  
ATOM   2133  CA  ASN B 135       0.830  21.877  -6.446  1.00  0.00           C  
ATOM   2134  C   ASN B 135       1.024  23.414  -6.399  1.00  0.00           C  
ATOM   2135  O   ASN B 135       1.614  23.884  -5.429  1.00  0.00           O  
ATOM   2136  CB  ASN B 135      -0.601  21.435  -6.726  1.00  0.00           C  
ATOM   2137  CG  ASN B 135      -1.612  22.054  -5.904  1.00  0.00           C  
ATOM   2138  OD1 ASN B 135      -1.366  23.002  -5.121  1.00  0.00           O  
ATOM   2139  ND2 ASN B 135      -2.812  21.539  -6.126  1.00  0.00           N  
ATOM   2140  H   ASN B 135       1.148  21.947  -4.293  1.00  0.00           H  
ATOM   2141  HA  ASN B 135       1.476  21.477  -7.231  1.00  0.00           H  
ATOM   2142 1HB  ASN B 135      -0.885  21.407  -7.766  1.00  0.00           H  
ATOM   2143 2HB  ASN B 135      -0.634  20.392  -6.443  1.00  0.00           H  
ATOM   2144 1HD2 ASN B 135      -3.642  21.864  -5.650  1.00  0.00           H  
ATOM   2145 2HD2 ASN B 135      -2.873  20.769  -6.797  1.00  0.00           H  
ATOM   2146  N   PRO B 136       0.531  24.237  -7.367  1.00  0.00           N  
ATOM   2147  CA  PRO B 136       0.733  25.681  -7.433  1.00  0.00           C  
ATOM   2148  C   PRO B 136       0.303  26.494  -6.210  1.00  0.00           C  
ATOM   2149  O   PRO B 136       0.809  27.606  -6.016  1.00  0.00           O  
ATOM   2150  CB  PRO B 136      -0.136  26.103  -8.627  1.00  0.00           C  
ATOM   2151  CG  PRO B 136      -0.146  24.931  -9.541  1.00  0.00           C  
ATOM   2152  CD  PRO B 136      -0.156  23.737  -8.617  1.00  0.00           C  
ATOM   2153  HA  PRO B 136       1.792  25.874  -7.649  1.00  0.00           H  
ATOM   2154 1HB  PRO B 136      -1.148  26.364  -8.271  1.00  0.00           H  
ATOM   2155 2HB  PRO B 136       0.282  27.003  -9.098  1.00  0.00           H  
ATOM   2156 1HG  PRO B 136      -1.025  24.974 -10.199  1.00  0.00           H  
ATOM   2157 2HG  PRO B 136       0.740  24.966 -10.198  1.00  0.00           H  
ATOM   2158 1HD  PRO B 136      -1.193  23.508  -8.403  1.00  0.00           H  
ATOM   2159 2HD  PRO B 136       0.394  22.915  -9.102  1.00  0.00           H  
ATOM   2160  N   PHE B 137      -0.616  25.965  -5.387  1.00  0.00           N  
ATOM   2161  CA  PHE B 137      -1.114  26.715  -4.244  1.00  0.00           C  
ATOM   2162  C   PHE B 137      -0.205  26.617  -3.026  1.00  0.00           C  
ATOM   2163  O   PHE B 137      -0.226  27.442  -2.125  1.00  0.00           O  
ATOM   2164  CB  PHE B 137      -2.471  26.158  -3.821  1.00  0.00           C  
ATOM   2165  CG  PHE B 137      -3.615  26.338  -4.766  1.00  0.00           C  
ATOM   2166  CD1 PHE B 137      -3.833  25.403  -5.736  1.00  0.00           C  
ATOM   2167  CD2 PHE B 137      -4.487  27.344  -4.669  1.00  0.00           C  
ATOM   2168  CE1 PHE B 137      -4.898  25.484  -6.588  1.00  0.00           C  
ATOM   2169  CE2 PHE B 137      -5.568  27.426  -5.515  1.00  0.00           C  
ATOM   2170  CZ  PHE B 137      -5.764  26.487  -6.469  1.00  0.00           C  
ATOM   2171  H   PHE B 137      -0.960  25.014  -5.528  1.00  0.00           H  
ATOM   2172  HA  PHE B 137      -1.212  27.764  -4.530  1.00  0.00           H  
ATOM   2173 1HB  PHE B 137      -2.373  25.099  -3.621  1.00  0.00           H  
ATOM   2174 2HB  PHE B 137      -2.760  26.618  -2.878  1.00  0.00           H  
ATOM   2175  HD1 PHE B 137      -3.150  24.578  -5.822  1.00  0.00           H  
ATOM   2176  HD2 PHE B 137      -4.344  28.092  -3.914  1.00  0.00           H  
ATOM   2177  HE1 PHE B 137      -5.046  24.716  -7.353  1.00  0.00           H  
ATOM   2178  HE2 PHE B 137      -6.274  28.239  -5.427  1.00  0.00           H  
ATOM   2179  HZ  PHE B 137      -6.618  26.557  -7.131  1.00  0.00           H  
ATOM   2180  N   GLY B 138       0.561  25.574  -2.941  1.00  0.00           N  
ATOM   2181  CA  GLY B 138       1.228  25.368  -1.675  1.00  0.00           C  
ATOM   2182  C   GLY B 138       1.702  23.935  -1.474  1.00  0.00           C  
ATOM   2183  O   GLY B 138       2.119  23.282  -2.426  1.00  0.00           O  
ATOM   2184  H   GLY B 138       0.685  24.929  -3.724  1.00  0.00           H  
ATOM   2185 1HA  GLY B 138       2.070  26.054  -1.590  1.00  0.00           H  
ATOM   2186 2HA  GLY B 138       0.526  25.620  -0.889  1.00  0.00           H  
ATOM   2187  N   GLN B 139       1.636  23.512  -0.202  1.00  0.00           N  
ATOM   2188  CA  GLN B 139       2.079  22.222   0.308  1.00  0.00           C  
ATOM   2189  C   GLN B 139       1.098  21.610   1.313  1.00  0.00           C  
ATOM   2190  O   GLN B 139       0.693  22.237   2.286  1.00  0.00           O  
ATOM   2191  CB  GLN B 139       3.384  22.391   1.110  1.00  0.00           C  
ATOM   2192  CG  GLN B 139       4.018  21.069   1.607  1.00  0.00           C  
ATOM   2193  CD  GLN B 139       5.391  21.271   2.251  1.00  0.00           C  
ATOM   2194  OE1 GLN B 139       5.455  21.862   3.360  1.00  0.00           O  
ATOM   2195  NE2 GLN B 139       6.457  20.791   1.613  1.00  0.00           N  
ATOM   2196  H   GLN B 139       1.251  24.181   0.464  1.00  0.00           H  
ATOM   2197  HA  GLN B 139       2.202  21.532  -0.519  1.00  0.00           H  
ATOM   2198 1HB  GLN B 139       4.119  22.905   0.495  1.00  0.00           H  
ATOM   2199 2HB  GLN B 139       3.192  23.023   1.970  1.00  0.00           H  
ATOM   2200 1HG  GLN B 139       3.388  20.631   2.372  1.00  0.00           H  
ATOM   2201 2HG  GLN B 139       4.115  20.371   0.771  1.00  0.00           H  
ATOM   2202 1HE2 GLN B 139       7.376  20.899   2.006  1.00  0.00           H  
ATOM   2203 2HE2 GLN B 139       6.347  20.317   0.739  1.00  0.00           H  
ATOM   2204  N   ALA B 140       0.782  20.343   1.136  1.00  0.00           N  
ATOM   2205  CA  ALA B 140      -0.003  19.657   2.147  1.00  0.00           C  
ATOM   2206  C   ALA B 140       0.928  18.655   2.825  1.00  0.00           C  
ATOM   2207  O   ALA B 140       1.834  18.110   2.190  1.00  0.00           O  
ATOM   2208  CB  ALA B 140      -1.229  19.029   1.521  1.00  0.00           C  
ATOM   2209  H   ALA B 140       1.106  19.845   0.316  1.00  0.00           H  
ATOM   2210  HA  ALA B 140      -0.324  20.376   2.904  1.00  0.00           H  
ATOM   2211 1HB  ALA B 140      -1.807  18.554   2.281  1.00  0.00           H  
ATOM   2212 2HB  ALA B 140      -1.820  19.817   1.064  1.00  0.00           H  
ATOM   2213 3HB  ALA B 140      -0.939  18.314   0.770  1.00  0.00           H  
ATOM   2214  N   SER B 141       0.698  18.383   4.097  1.00  0.00           N  
ATOM   2215  CA  SER B 141       1.551  17.449   4.783  1.00  0.00           C  
ATOM   2216  C   SER B 141       0.864  16.589   5.795  1.00  0.00           C  
ATOM   2217  O   SER B 141       0.073  17.055   6.606  1.00  0.00           O  
ATOM   2218  CB  SER B 141       2.615  18.222   5.502  1.00  0.00           C  
ATOM   2219  OG  SER B 141       3.416  17.380   6.238  1.00  0.00           O  
ATOM   2220  H   SER B 141      -0.016  18.885   4.605  1.00  0.00           H  
ATOM   2221  HA  SER B 141       2.014  16.808   4.054  1.00  0.00           H  
ATOM   2222 1HB  SER B 141       3.221  18.738   4.747  1.00  0.00           H  
ATOM   2223 2HB  SER B 141       2.156  18.967   6.126  1.00  0.00           H  
ATOM   2224  HG  SER B 141       4.320  17.630   6.031  1.00  0.00           H  
ATOM   2225  N   ALA B 142       1.266  15.309   5.785  1.00  0.00           N  
ATOM   2226  CA  ALA B 142       0.813  14.337   6.781  1.00  0.00           C  
ATOM   2227  C   ALA B 142       2.005  13.517   7.236  1.00  0.00           C  
ATOM   2228  O   ALA B 142       2.894  13.199   6.424  1.00  0.00           O  
ATOM   2229  CB  ALA B 142      -0.280  13.454   6.211  1.00  0.00           C  
ATOM   2230  H   ALA B 142       1.902  14.997   5.041  1.00  0.00           H  
ATOM   2231  HA  ALA B 142       0.433  14.881   7.665  1.00  0.00           H  
ATOM   2232 1HB  ALA B 142      -0.602  12.737   6.963  1.00  0.00           H  
ATOM   2233 2HB  ALA B 142      -1.119  14.074   5.921  1.00  0.00           H  
ATOM   2234 3HB  ALA B 142       0.105  12.937   5.343  1.00  0.00           H  
ATOM   2235  N   SER B 143       2.035  13.172   8.528  1.00  0.00           N  
ATOM   2236  CA  SER B 143       3.143  12.383   9.064  1.00  0.00           C  
ATOM   2237  C   SER B 143       2.679  11.277   9.965  1.00  0.00           C  
ATOM   2238  O   SER B 143       1.704  11.425  10.667  1.00  0.00           O  
ATOM   2239  CB  SER B 143       4.093  13.215   9.885  1.00  0.00           C  
ATOM   2240  OG  SER B 143       4.685  14.175   9.102  1.00  0.00           O  
ATOM   2241  H   SER B 143       1.277  13.471   9.133  1.00  0.00           H  
ATOM   2242  HA  SER B 143       3.682  11.937   8.242  1.00  0.00           H  
ATOM   2243 1HB  SER B 143       3.551  13.683  10.706  1.00  0.00           H  
ATOM   2244 2HB  SER B 143       4.854  12.572  10.317  1.00  0.00           H  
ATOM   2245  HG  SER B 143       5.594  13.930   9.088  1.00  0.00           H  
ATOM   2246  N   ILE B 144       3.445  10.215   9.960  1.00  0.00           N  
ATOM   2247  CA  ILE B 144       3.064   9.078  10.758  1.00  0.00           C  
ATOM   2248  C   ILE B 144       4.263   8.232  11.266  1.00  0.00           C  
ATOM   2249  O   ILE B 144       5.317   8.161  10.628  1.00  0.00           O  
ATOM   2250  CB  ILE B 144       2.119   8.241   9.887  1.00  0.00           C  
ATOM   2251  CG1 ILE B 144       1.364   7.254  10.702  1.00  0.00           C  
ATOM   2252  CG2 ILE B 144       2.981   7.507   8.792  1.00  0.00           C  
ATOM   2253  CD1 ILE B 144       0.178   6.731   9.983  1.00  0.00           C  
ATOM   2254  H   ILE B 144       4.252  10.159   9.330  1.00  0.00           H  
ATOM   2255  HA  ILE B 144       2.522   9.459  11.633  1.00  0.00           H  
ATOM   2256  HB  ILE B 144       1.401   8.895   9.405  1.00  0.00           H  
ATOM   2257 1HG1 ILE B 144       2.002   6.413  10.977  1.00  0.00           H  
ATOM   2258 2HG1 ILE B 144       1.018   7.748  11.609  1.00  0.00           H  
ATOM   2259 1HG2 ILE B 144       2.350   6.936   8.133  1.00  0.00           H  
ATOM   2260 2HG2 ILE B 144       3.525   8.248   8.212  1.00  0.00           H  
ATOM   2261 3HG2 ILE B 144       3.699   6.830   9.254  1.00  0.00           H  
ATOM   2262 1HD1 ILE B 144      -0.341   6.067  10.633  1.00  0.00           H  
ATOM   2263 2HD1 ILE B 144      -0.492   7.555   9.712  1.00  0.00           H  
ATOM   2264 3HD1 ILE B 144       0.481   6.213   9.092  1.00  0.00           H  
ATOM   2265  N   MET B 145       4.096   7.627  12.415  1.00  0.00           N  
ATOM   2266  CA  MET B 145       5.156   6.737  12.859  1.00  0.00           C  
ATOM   2267  C   MET B 145       4.976   5.381  12.298  1.00  0.00           C  
ATOM   2268  O   MET B 145       3.845   4.888  12.135  1.00  0.00           O  
ATOM   2269  CB  MET B 145       5.261   6.653  14.368  1.00  0.00           C  
ATOM   2270  CG  MET B 145       5.417   7.893  14.977  1.00  0.00           C  
ATOM   2271  SD  MET B 145       6.905   8.727  14.396  1.00  0.00           S  
ATOM   2272  CE  MET B 145       8.204   7.857  15.070  1.00  0.00           C  
ATOM   2273  H   MET B 145       3.246   7.727  12.960  1.00  0.00           H  
ATOM   2274  HA  MET B 145       6.088   7.127  12.490  1.00  0.00           H  
ATOM   2275 1HB  MET B 145       4.376   6.207  14.786  1.00  0.00           H  
ATOM   2276 2HB  MET B 145       6.128   6.041  14.645  1.00  0.00           H  
ATOM   2277 1HG  MET B 145       4.556   8.499  14.748  1.00  0.00           H  
ATOM   2278 2HG  MET B 145       5.480   7.757  16.050  1.00  0.00           H  
ATOM   2279 1HE  MET B 145       9.135   8.327  14.765  1.00  0.00           H  
ATOM   2280 2HE  MET B 145       8.121   7.862  16.157  1.00  0.00           H  
ATOM   2281 3HE  MET B 145       8.161   6.837  14.701  1.00  0.00           H  
ATOM   2282  N   ALA B 146       6.089   4.706  12.065  1.00  0.00           N  
ATOM   2283  CA  ALA B 146       6.061   3.331  11.648  1.00  0.00           C  
ATOM   2284  C   ALA B 146       7.153   2.598  12.373  1.00  0.00           C  
ATOM   2285  O   ALA B 146       8.198   3.169  12.729  1.00  0.00           O  
ATOM   2286  CB  ALA B 146       6.218   3.203  10.137  1.00  0.00           C  
ATOM   2287  H   ALA B 146       6.974   5.207  12.152  1.00  0.00           H  
ATOM   2288  HA  ALA B 146       5.106   2.893  11.942  1.00  0.00           H  
ATOM   2289 1HB  ALA B 146       6.186   2.150   9.861  1.00  0.00           H  
ATOM   2290 2HB  ALA B 146       5.406   3.738   9.641  1.00  0.00           H  
ATOM   2291 3HB  ALA B 146       7.169   3.626   9.837  1.00  0.00           H  
ATOM   2292  N   ALA B 147       6.923   1.304  12.553  1.00  0.00           N  
ATOM   2293  CA  ALA B 147       7.930   0.399  13.058  1.00  0.00           C  
ATOM   2294  C   ALA B 147       7.678  -0.923  12.383  1.00  0.00           C  
ATOM   2295  O   ALA B 147       6.534  -1.364  12.276  1.00  0.00           O  
ATOM   2296  CB  ALA B 147       7.886   0.252  14.562  1.00  0.00           C  
ATOM   2297  H   ALA B 147       6.028   0.932  12.281  1.00  0.00           H  
ATOM   2298  HA  ALA B 147       8.898   0.759  12.755  1.00  0.00           H  
ATOM   2299 1HB  ALA B 147       8.660  -0.451  14.872  1.00  0.00           H  
ATOM   2300 2HB  ALA B 147       8.073   1.220  15.025  1.00  0.00           H  
ATOM   2301 3HB  ALA B 147       6.912  -0.117  14.866  1.00  0.00           H  
ATOM   2302  N   PHE B 148       8.738  -1.563  11.946  1.00  0.00           N  
ATOM   2303  CA  PHE B 148       8.580  -2.790  11.210  1.00  0.00           C  
ATOM   2304  C   PHE B 148       9.106  -3.991  11.974  1.00  0.00           C  
ATOM   2305  O   PHE B 148       8.611  -5.114  11.841  1.00  0.00           O  
ATOM   2306  CB  PHE B 148       9.337  -2.614   9.898  1.00  0.00           C  
ATOM   2307  CG  PHE B 148       8.852  -1.368   9.137  1.00  0.00           C  
ATOM   2308  CD1 PHE B 148       9.631  -0.222   9.021  1.00  0.00           C  
ATOM   2309  CD2 PHE B 148       7.622  -1.336   8.569  1.00  0.00           C  
ATOM   2310  CE1 PHE B 148       9.146   0.894   8.326  1.00  0.00           C  
ATOM   2311  CE2 PHE B 148       7.136  -0.236   7.881  1.00  0.00           C  
ATOM   2312  CZ  PHE B 148       7.902   0.874   7.758  1.00  0.00           C  
ATOM   2313  H   PHE B 148       9.658  -1.150  12.081  1.00  0.00           H  
ATOM   2314  HA  PHE B 148       7.521  -2.948  10.998  1.00  0.00           H  
ATOM   2315 1HB  PHE B 148      10.407  -2.519  10.087  1.00  0.00           H  
ATOM   2316 2HB  PHE B 148       9.186  -3.484   9.271  1.00  0.00           H  
ATOM   2317  HD1 PHE B 148      10.626  -0.200   9.480  1.00  0.00           H  
ATOM   2318  HD2 PHE B 148       7.033  -2.202   8.679  1.00  0.00           H  
ATOM   2319  HE1 PHE B 148       9.759   1.782   8.236  1.00  0.00           H  
ATOM   2320  HE2 PHE B 148       6.143  -0.262   7.441  1.00  0.00           H  
ATOM   2321  HZ  PHE B 148       7.533   1.739   7.217  1.00  0.00           H  
ATOM   2322  N   MET B 149      10.124  -3.745  12.777  1.00  0.00           N  
ATOM   2323  CA  MET B 149      10.815  -4.802  13.476  1.00  0.00           C  
ATOM   2324  C   MET B 149      11.522  -4.203  14.674  1.00  0.00           C  
ATOM   2325  O   MET B 149      12.108  -3.130  14.553  1.00  0.00           O  
ATOM   2326  CB  MET B 149      11.776  -5.413  12.483  1.00  0.00           C  
ATOM   2327  CG  MET B 149      12.569  -6.573  12.877  1.00  0.00           C  
ATOM   2328  SD  MET B 149      13.698  -6.983  11.534  1.00  0.00           S  
ATOM   2329  CE  MET B 149      12.534  -7.790  10.415  1.00  0.00           C  
ATOM   2330  H   MET B 149      10.448  -2.799  12.875  1.00  0.00           H  
ATOM   2331  HA  MET B 149      10.096  -5.544  13.829  1.00  0.00           H  
ATOM   2332 1HB  MET B 149      11.222  -5.711  11.599  1.00  0.00           H  
ATOM   2333 2HB  MET B 149      12.466  -4.656  12.171  1.00  0.00           H  
ATOM   2334 1HG  MET B 149      13.147  -6.342  13.775  1.00  0.00           H  
ATOM   2335 2HG  MET B 149      11.924  -7.433  13.078  1.00  0.00           H  
ATOM   2336 1HE  MET B 149      13.041  -8.124   9.516  1.00  0.00           H  
ATOM   2337 2HE  MET B 149      12.088  -8.632  10.917  1.00  0.00           H  
ATOM   2338 3HE  MET B 149      11.746  -7.094  10.134  1.00  0.00           H  
ATOM   2339  N   ASP B 150      11.457  -4.850  15.829  1.00  0.00           N  
ATOM   2340  CA  ASP B 150      12.165  -4.326  16.987  1.00  0.00           C  
ATOM   2341  C   ASP B 150      13.663  -4.351  16.719  1.00  0.00           C  
ATOM   2342  O   ASP B 150      14.157  -5.253  16.045  1.00  0.00           O  
ATOM   2343  CB  ASP B 150      11.850  -5.129  18.232  1.00  0.00           C  
ATOM   2344  CG  ASP B 150      10.465  -4.881  18.699  1.00  0.00           C  
ATOM   2345  OD1 ASP B 150       9.900  -3.907  18.272  1.00  0.00           O  
ATOM   2346  OD2 ASP B 150       9.967  -5.652  19.481  1.00  0.00           O  
ATOM   2347  H   ASP B 150      10.939  -5.715  15.892  1.00  0.00           H  
ATOM   2348  HA  ASP B 150      11.860  -3.296  17.155  1.00  0.00           H  
ATOM   2349 1HB  ASP B 150      11.970  -6.187  18.025  1.00  0.00           H  
ATOM   2350 2HB  ASP B 150      12.552  -4.863  19.025  1.00  0.00           H  
ATOM   2351  N   ASN B 151      14.391  -3.374  17.234  1.00  0.00           N  
ATOM   2352  CA  ASN B 151      15.839  -3.354  17.068  1.00  0.00           C  
ATOM   2353  C   ASN B 151      16.539  -4.437  17.928  1.00  0.00           C  
ATOM   2354  O   ASN B 151      16.021  -4.762  18.994  1.00  0.00           O  
ATOM   2355  OXT ASN B 151      17.561  -4.936  17.547  1.00  0.00           O  
ATOM   2356  CB  ASN B 151      16.381  -1.963  17.347  1.00  0.00           C  
ATOM   2357  CG  ASN B 151      15.939  -1.392  18.703  1.00  0.00           C  
ATOM   2358  OD1 ASN B 151      14.727  -1.218  18.958  1.00  0.00           O  
ATOM   2359  ND2 ASN B 151      16.889  -1.097  19.559  1.00  0.00           N  
ATOM   2360  H   ASN B 151      13.930  -2.642  17.758  1.00  0.00           H  
ATOM   2361  HA  ASN B 151      16.023  -3.562  16.028  1.00  0.00           H  
ATOM   2362 1HB  ASN B 151      17.472  -1.981  17.318  1.00  0.00           H  
ATOM   2363 2HB  ASN B 151      16.050  -1.292  16.558  1.00  0.00           H  
ATOM   2364 1HD2 ASN B 151      16.654  -0.719  20.459  1.00  0.00           H  
ATOM   2365 2HD2 ASN B 151      17.846  -1.258  19.318  1.00  0.00           H  
TER                                                                             
REMARK PDBinfo-LABEL:    1 BOINC longxing_Motif2_ems_p1-14H-GBL-16H-GBL-15H_0729_0001_0001_0001_0001_0001_0002__native

score -424.016
silent_score -424.016
time -864.924
                             
