# Supplementary material for: Design of protein-binding proteins from the target structure alone
Source: Nature. 2022 Mar 24;605(7910):551–60. doi: 10.1038/s41586-022-04654-9 (PMC9117152; doi:10.1038/s41586-022-04654-9)
Supplement: Supplementary file 3 — Supplementary Code Design scripts and main pdb files. This compressed file is the main supplement and contains the following files: => cao_2021_protocol/ => design_models_final_combo_optimized/ => design_models_sequence/ => design_models_ssm_natives/ => ngs_analysis_scripts/ [file 41586_2022_4654_MOESM3_ESM.gz › supplemental_files/design_models_ssm_natives/TrkA_ssm/longxing_CationpiFixed_HHH_eva_0229_000000001_0001_0001.pdb]

SSBOND     CYS B   79    CYS B  124                                       2.02  
ATOM      1  N   ARG A   1      -2.605 -19.431  -9.564  1.00  0.00           N  
ATOM      2  CA  ARG A   1      -2.549 -18.305 -10.489  1.00  0.00           C  
ATOM      3  C   ARG A   1      -2.109 -17.032  -9.771  1.00  0.00           C  
ATOM      4  O   ARG A   1      -2.931 -16.319  -9.175  1.00  0.00           O  
ATOM      5  CB  ARG A   1      -3.913 -18.125 -11.164  1.00  0.00           C  
ATOM      6  CG  ARG A   1      -4.029 -16.992 -12.187  1.00  0.00           C  
ATOM      7  CD  ARG A   1      -5.359 -16.995 -12.859  1.00  0.00           C  
ATOM      8  NE  ARG A   1      -5.549 -15.843 -13.768  1.00  0.00           N  
ATOM      9  CZ  ARG A   1      -6.718 -15.498 -14.341  1.00  0.00           C  
ATOM     10  NH1 ARG A   1      -7.822 -16.183 -14.109  1.00  0.00           N  
ATOM     11  NH2 ARG A   1      -6.735 -14.458 -15.144  1.00  0.00           N  
ATOM     12 1H   ARG A   1      -3.419 -19.988  -9.773  1.00  0.00           H  
ATOM     13 2H   ARG A   1      -1.775 -19.996  -9.672  1.00  0.00           H  
ATOM     14 3H   ARG A   1      -2.660 -19.101  -8.611  1.00  0.00           H  
ATOM     15  HA  ARG A   1      -1.815 -18.533 -11.263  1.00  0.00           H  
ATOM     16 1HB  ARG A   1      -4.188 -19.048 -11.674  1.00  0.00           H  
ATOM     17 2HB  ARG A   1      -4.669 -17.942 -10.407  1.00  0.00           H  
ATOM     18 1HG  ARG A   1      -3.929 -16.044 -11.673  1.00  0.00           H  
ATOM     19 2HG  ARG A   1      -3.253 -17.081 -12.947  1.00  0.00           H  
ATOM     20 1HD  ARG A   1      -5.451 -17.907 -13.447  1.00  0.00           H  
ATOM     21 2HD  ARG A   1      -6.131 -16.981 -12.115  1.00  0.00           H  
ATOM     22  HE  ARG A   1      -4.738 -15.238 -14.010  1.00  0.00           H  
ATOM     23 1HH1 ARG A   1      -7.801 -16.980 -13.495  1.00  0.00           H  
ATOM     24 2HH1 ARG A   1      -8.688 -15.912 -14.549  1.00  0.00           H  
ATOM     25 1HH2 ARG A   1      -5.849 -13.949 -15.314  1.00  0.00           H  
ATOM     26 2HH2 ARG A   1      -7.584 -14.165 -15.596  1.00  0.00           H  
ATOM     27  N   ASP A   2      -0.823 -16.692  -9.940  1.00  0.00           N  
ATOM     28  CA  ASP A   2      -0.222 -15.531  -9.278  1.00  0.00           C  
ATOM     29  C   ASP A   2      -0.915 -14.245  -9.659  1.00  0.00           C  
ATOM     30  O   ASP A   2      -1.076 -13.350  -8.831  1.00  0.00           O  
ATOM     31  CB  ASP A   2       1.269 -15.432  -9.595  1.00  0.00           C  
ATOM     32  CG  ASP A   2       2.144 -16.520  -8.901  1.00  0.00           C  
ATOM     33  OD1 ASP A   2       1.680 -17.198  -7.981  1.00  0.00           O  
ATOM     34  OD2 ASP A   2       3.261 -16.660  -9.309  1.00  0.00           O  
ATOM     35  H   ASP A   2      -0.215 -17.297 -10.481  1.00  0.00           H  
ATOM     36  HA  ASP A   2      -0.331 -15.654  -8.211  1.00  0.00           H  
ATOM     37 1HB  ASP A   2       1.416 -15.505 -10.672  1.00  0.00           H  
ATOM     38 2HB  ASP A   2       1.634 -14.449  -9.287  1.00  0.00           H  
ATOM     39  N   GLU A   3      -1.413 -14.173 -10.883  1.00  0.00           N  
ATOM     40  CA  GLU A   3      -2.115 -12.983 -11.316  1.00  0.00           C  
ATOM     41  C   GLU A   3      -3.243 -12.611 -10.363  1.00  0.00           C  
ATOM     42  O   GLU A   3      -3.450 -11.425 -10.088  1.00  0.00           O  
ATOM     43  CB  GLU A   3      -2.730 -13.199 -12.693  1.00  0.00           C  
ATOM     44  CG  GLU A   3      -3.477 -12.002 -13.221  1.00  0.00           C  
ATOM     45  CD  GLU A   3      -4.092 -12.243 -14.538  1.00  0.00           C  
ATOM     46  OE1 GLU A   3      -3.950 -13.328 -15.074  1.00  0.00           O  
ATOM     47  OE2 GLU A   3      -4.761 -11.350 -15.010  1.00  0.00           O  
ATOM     48  H   GLU A   3      -1.239 -14.924 -11.534  1.00  0.00           H  
ATOM     49  HA  GLU A   3      -1.407 -12.155 -11.354  1.00  0.00           H  
ATOM     50 1HB  GLU A   3      -1.952 -13.465 -13.406  1.00  0.00           H  
ATOM     51 2HB  GLU A   3      -3.431 -14.017 -12.649  1.00  0.00           H  
ATOM     52 1HG  GLU A   3      -4.273 -11.742 -12.528  1.00  0.00           H  
ATOM     53 2HG  GLU A   3      -2.797 -11.153 -13.284  1.00  0.00           H  
ATOM     54  N   LEU A   4      -3.999 -13.596  -9.866  1.00  0.00           N  
ATOM     55  CA  LEU A   4      -5.100 -13.236  -9.010  1.00  0.00           C  
ATOM     56  C   LEU A   4      -4.533 -12.900  -7.656  1.00  0.00           C  
ATOM     57  O   LEU A   4      -4.906 -11.898  -7.065  1.00  0.00           O  
ATOM     58  CB  LEU A   4      -6.142 -14.361  -8.943  1.00  0.00           C  
ATOM     59  CG  LEU A   4      -6.918 -14.666 -10.286  1.00  0.00           C  
ATOM     60  CD1 LEU A   4      -7.781 -15.893 -10.113  1.00  0.00           C  
ATOM     61  CD2 LEU A   4      -7.801 -13.522 -10.668  1.00  0.00           C  
ATOM     62  H   LEU A   4      -3.765 -14.573 -10.024  1.00  0.00           H  
ATOM     63  HA  LEU A   4      -5.572 -12.340  -9.397  1.00  0.00           H  
ATOM     64 1HB  LEU A   4      -5.625 -15.263  -8.655  1.00  0.00           H  
ATOM     65 2HB  LEU A   4      -6.876 -14.122  -8.172  1.00  0.00           H  
ATOM     66  HG  LEU A   4      -6.203 -14.839 -11.075  1.00  0.00           H  
ATOM     67 1HD1 LEU A   4      -8.310 -16.105 -11.037  1.00  0.00           H  
ATOM     68 2HD1 LEU A   4      -7.166 -16.734  -9.864  1.00  0.00           H  
ATOM     69 3HD1 LEU A   4      -8.499 -15.720  -9.321  1.00  0.00           H  
ATOM     70 1HD2 LEU A   4      -8.324 -13.766 -11.590  1.00  0.00           H  
ATOM     71 2HD2 LEU A   4      -8.524 -13.365  -9.871  1.00  0.00           H  
ATOM     72 3HD2 LEU A   4      -7.217 -12.626 -10.826  1.00  0.00           H  
ATOM     73  N   LYS A   5      -3.518 -13.621  -7.193  1.00  0.00           N  
ATOM     74  CA  LYS A   5      -3.006 -13.274  -5.866  1.00  0.00           C  
ATOM     75  C   LYS A   5      -2.535 -11.820  -5.813  1.00  0.00           C  
ATOM     76  O   LYS A   5      -2.748 -11.134  -4.799  1.00  0.00           O  
ATOM     77  CB  LYS A   5      -1.874 -14.198  -5.453  1.00  0.00           C  
ATOM     78  CG  LYS A   5      -2.313 -15.617  -5.087  1.00  0.00           C  
ATOM     79  CD  LYS A   5      -1.144 -16.431  -4.521  1.00  0.00           C  
ATOM     80  CE  LYS A   5      -0.175 -16.787  -5.649  1.00  0.00           C  
ATOM     81  NZ  LYS A   5       0.884 -17.713  -5.276  1.00  0.00           N  
ATOM     82  H   LYS A   5      -3.178 -14.426  -7.728  1.00  0.00           H  
ATOM     83  HA  LYS A   5      -3.812 -13.386  -5.154  1.00  0.00           H  
ATOM     84 1HB  LYS A   5      -1.172 -14.246  -6.277  1.00  0.00           H  
ATOM     85 2HB  LYS A   5      -1.346 -13.768  -4.600  1.00  0.00           H  
ATOM     86 1HG  LYS A   5      -3.110 -15.573  -4.351  1.00  0.00           H  
ATOM     87 2HG  LYS A   5      -2.697 -16.114  -5.980  1.00  0.00           H  
ATOM     88 1HD  LYS A   5      -0.617 -15.856  -3.757  1.00  0.00           H  
ATOM     89 2HD  LYS A   5      -1.518 -17.349  -4.067  1.00  0.00           H  
ATOM     90 1HE  LYS A   5      -0.745 -17.230  -6.462  1.00  0.00           H  
ATOM     91 2HE  LYS A   5       0.306 -15.884  -5.997  1.00  0.00           H  
ATOM     92 1HZ  LYS A   5       1.428 -17.827  -6.157  1.00  0.00           H  
ATOM     93 2HZ  LYS A   5       1.453 -17.320  -4.551  1.00  0.00           H  
ATOM     94 3HZ  LYS A   5       0.492 -18.619  -4.952  1.00  0.00           H  
ATOM     95  N   GLU A   6      -1.897 -11.346  -6.887  1.00  0.00           N  
ATOM     96  CA  GLU A   6      -1.436  -9.965  -6.935  1.00  0.00           C  
ATOM     97  C   GLU A   6      -2.593  -8.975  -7.078  1.00  0.00           C  
ATOM     98  O   GLU A   6      -2.603  -7.938  -6.409  1.00  0.00           O  
ATOM     99  CB  GLU A   6      -0.412  -9.779  -8.051  1.00  0.00           C  
ATOM    100  CG  GLU A   6       0.946 -10.447  -7.774  1.00  0.00           C  
ATOM    101  CD  GLU A   6       1.640  -9.819  -6.575  1.00  0.00           C  
ATOM    102  OE1 GLU A   6       1.645  -8.616  -6.516  1.00  0.00           O  
ATOM    103  OE2 GLU A   6       2.155 -10.526  -5.733  1.00  0.00           O  
ATOM    104  H   GLU A   6      -1.709 -11.985  -7.671  1.00  0.00           H  
ATOM    105  HA  GLU A   6      -0.934  -9.750  -5.987  1.00  0.00           H  
ATOM    106 1HB  GLU A   6      -0.812 -10.212  -8.974  1.00  0.00           H  
ATOM    107 2HB  GLU A   6      -0.248  -8.717  -8.228  1.00  0.00           H  
ATOM    108 1HG  GLU A   6       0.784 -11.509  -7.582  1.00  0.00           H  
ATOM    109 2HG  GLU A   6       1.579 -10.354  -8.656  1.00  0.00           H  
ATOM    110  N   ARG A   7      -3.609  -9.305  -7.893  1.00  0.00           N  
ATOM    111  CA  ARG A   7      -4.752  -8.407  -8.038  1.00  0.00           C  
ATOM    112  C   ARG A   7      -5.524  -8.290  -6.721  1.00  0.00           C  
ATOM    113  O   ARG A   7      -6.024  -7.210  -6.385  1.00  0.00           O  
ATOM    114  CB  ARG A   7      -5.696  -8.873  -9.141  1.00  0.00           C  
ATOM    115  CG  ARG A   7      -5.202  -8.707 -10.573  1.00  0.00           C  
ATOM    116  CD  ARG A   7      -6.224  -9.201 -11.552  1.00  0.00           C  
ATOM    117  NE  ARG A   7      -5.748  -9.157 -12.937  1.00  0.00           N  
ATOM    118  CZ  ARG A   7      -5.732  -8.086 -13.743  1.00  0.00           C  
ATOM    119  NH1 ARG A   7      -6.150  -6.894 -13.344  1.00  0.00           N  
ATOM    120  NH2 ARG A   7      -5.276  -8.279 -14.959  1.00  0.00           N  
ATOM    121  H   ARG A   7      -3.543 -10.151  -8.470  1.00  0.00           H  
ATOM    122  HA  ARG A   7      -4.378  -7.420  -8.308  1.00  0.00           H  
ATOM    123 1HB  ARG A   7      -5.915  -9.929  -8.995  1.00  0.00           H  
ATOM    124 2HB  ARG A   7      -6.630  -8.328  -9.065  1.00  0.00           H  
ATOM    125 1HG  ARG A   7      -5.023  -7.652 -10.763  1.00  0.00           H  
ATOM    126 2HG  ARG A   7      -4.280  -9.250 -10.726  1.00  0.00           H  
ATOM    127 1HD  ARG A   7      -6.452 -10.241 -11.314  1.00  0.00           H  
ATOM    128 2HD  ARG A   7      -7.133  -8.611 -11.475  1.00  0.00           H  
ATOM    129  HE  ARG A   7      -5.410 -10.032 -13.375  1.00  0.00           H  
ATOM    130 1HH1 ARG A   7      -6.498  -6.763 -12.408  1.00  0.00           H  
ATOM    131 2HH1 ARG A   7      -6.123  -6.109 -13.980  1.00  0.00           H  
ATOM    132 1HH2 ARG A   7      -4.971  -9.237 -15.206  1.00  0.00           H  
ATOM    133 2HH2 ARG A   7      -5.232  -7.525 -15.625  1.00  0.00           H  
ATOM    134  N   ILE A   8      -5.614  -9.402  -5.985  1.00  0.00           N  
ATOM    135  CA  ILE A   8      -6.325  -9.476  -4.717  1.00  0.00           C  
ATOM    136  C   ILE A   8      -5.581  -8.648  -3.691  1.00  0.00           C  
ATOM    137  O   ILE A   8      -6.203  -7.862  -2.980  1.00  0.00           O  
ATOM    138  CB  ILE A   8      -6.405 -10.928  -4.230  1.00  0.00           C  
ATOM    139  CG1 ILE A   8      -7.250 -11.742  -5.138  1.00  0.00           C  
ATOM    140  CG2 ILE A   8      -7.079 -10.953  -2.841  1.00  0.00           C  
ATOM    141  CD1 ILE A   8      -7.093 -13.242  -5.009  1.00  0.00           C  
ATOM    142  H   ILE A   8      -5.189 -10.251  -6.361  1.00  0.00           H  
ATOM    143  HA  ILE A   8      -7.327  -9.075  -4.840  1.00  0.00           H  
ATOM    144  HB  ILE A   8      -5.420 -11.342  -4.224  1.00  0.00           H  
ATOM    145 1HG1 ILE A   8      -8.268 -11.506  -4.888  1.00  0.00           H  
ATOM    146 2HG1 ILE A   8      -7.062 -11.455  -6.149  1.00  0.00           H  
ATOM    147 1HG2 ILE A   8      -7.159 -11.957  -2.488  1.00  0.00           H  
ATOM    148 2HG2 ILE A   8      -6.506 -10.380  -2.141  1.00  0.00           H  
ATOM    149 3HG2 ILE A   8      -8.066 -10.534  -2.923  1.00  0.00           H  
ATOM    150 1HD1 ILE A   8      -7.779 -13.737  -5.690  1.00  0.00           H  
ATOM    151 2HD1 ILE A   8      -6.086 -13.524  -5.259  1.00  0.00           H  
ATOM    152 3HD1 ILE A   8      -7.292 -13.549  -4.028  1.00  0.00           H  
ATOM    153  N   PHE A   9      -4.252  -8.811  -3.619  1.00  0.00           N  
ATOM    154  CA  PHE A   9      -3.426  -8.072  -2.676  1.00  0.00           C  
ATOM    155  C   PHE A   9      -3.630  -6.577  -2.882  1.00  0.00           C  
ATOM    156  O   PHE A   9      -3.911  -5.834  -1.938  1.00  0.00           O  
ATOM    157  CB  PHE A   9      -1.939  -8.386  -2.923  1.00  0.00           C  
ATOM    158  CG  PHE A   9      -0.950  -7.707  -1.987  1.00  0.00           C  
ATOM    159  CD1 PHE A   9      -0.477  -8.390  -0.890  1.00  0.00           C  
ATOM    160  CD2 PHE A   9      -0.519  -6.392  -2.178  1.00  0.00           C  
ATOM    161  CE1 PHE A   9       0.399  -7.805  -0.013  1.00  0.00           C  
ATOM    162  CE2 PHE A   9       0.350  -5.811  -1.288  1.00  0.00           C  
ATOM    163  CZ  PHE A   9       0.803  -6.524  -0.214  1.00  0.00           C  
ATOM    164  H   PHE A   9      -3.803  -9.518  -4.208  1.00  0.00           H  
ATOM    165  HA  PHE A   9      -3.712  -8.344  -1.663  1.00  0.00           H  
ATOM    166 1HB  PHE A   9      -1.790  -9.463  -2.854  1.00  0.00           H  
ATOM    167 2HB  PHE A   9      -1.679  -8.106  -3.943  1.00  0.00           H  
ATOM    168  HD1 PHE A   9      -0.809  -9.403  -0.739  1.00  0.00           H  
ATOM    169  HD2 PHE A   9      -0.876  -5.820  -3.035  1.00  0.00           H  
ATOM    170  HE1 PHE A   9       0.765  -8.357   0.852  1.00  0.00           H  
ATOM    171  HE2 PHE A   9       0.681  -4.782  -1.432  1.00  0.00           H  
ATOM    172  HZ  PHE A   9       1.481  -6.067   0.485  1.00  0.00           H  
ATOM    173  N   LYS A  10      -3.513  -6.131  -4.140  1.00  0.00           N  
ATOM    174  CA  LYS A  10      -3.650  -4.719  -4.463  1.00  0.00           C  
ATOM    175  C   LYS A  10      -5.044  -4.180  -4.153  1.00  0.00           C  
ATOM    176  O   LYS A  10      -5.186  -3.065  -3.631  1.00  0.00           O  
ATOM    177  CB  LYS A  10      -3.337  -4.513  -5.941  1.00  0.00           C  
ATOM    178  CG  LYS A  10      -1.864  -4.670  -6.323  1.00  0.00           C  
ATOM    179  CD  LYS A  10      -1.684  -4.484  -7.825  1.00  0.00           C  
ATOM    180  CE  LYS A  10      -0.229  -4.613  -8.249  1.00  0.00           C  
ATOM    181  NZ  LYS A  10      -0.072  -4.502  -9.739  1.00  0.00           N  
ATOM    182  H   LYS A  10      -3.287  -6.795  -4.890  1.00  0.00           H  
ATOM    183  HA  LYS A  10      -2.934  -4.165  -3.862  1.00  0.00           H  
ATOM    184 1HB  LYS A  10      -3.890  -5.260  -6.517  1.00  0.00           H  
ATOM    185 2HB  LYS A  10      -3.688  -3.541  -6.265  1.00  0.00           H  
ATOM    186 1HG  LYS A  10      -1.260  -3.941  -5.798  1.00  0.00           H  
ATOM    187 2HG  LYS A  10      -1.518  -5.662  -6.039  1.00  0.00           H  
ATOM    188 1HD  LYS A  10      -2.269  -5.243  -8.349  1.00  0.00           H  
ATOM    189 2HD  LYS A  10      -2.048  -3.497  -8.125  1.00  0.00           H  
ATOM    190 1HE  LYS A  10       0.352  -3.822  -7.773  1.00  0.00           H  
ATOM    191 2HE  LYS A  10       0.156  -5.582  -7.922  1.00  0.00           H  
ATOM    192 1HZ  LYS A  10       0.900  -4.590  -9.983  1.00  0.00           H  
ATOM    193 2HZ  LYS A  10      -0.594  -5.234 -10.187  1.00  0.00           H  
ATOM    194 3HZ  LYS A  10      -0.417  -3.587 -10.092  1.00  0.00           H  
ATOM    195  N   THR A  11      -6.068  -4.981  -4.434  1.00  0.00           N  
ATOM    196  CA  THR A  11      -7.452  -4.616  -4.192  1.00  0.00           C  
ATOM    197  C   THR A  11      -7.707  -4.416  -2.694  1.00  0.00           C  
ATOM    198  O   THR A  11      -8.376  -3.454  -2.293  1.00  0.00           O  
ATOM    199  CB  THR A  11      -8.385  -5.677  -4.799  1.00  0.00           C  
ATOM    200  OG1 THR A  11      -8.183  -5.746  -6.221  1.00  0.00           O  
ATOM    201  CG2 THR A  11      -9.771  -5.316  -4.547  1.00  0.00           C  
ATOM    202  H   THR A  11      -5.893  -5.873  -4.903  1.00  0.00           H  
ATOM    203  HA  THR A  11      -7.651  -3.671  -4.696  1.00  0.00           H  
ATOM    204  HB  THR A  11      -8.172  -6.650  -4.358  1.00  0.00           H  
ATOM    205  HG1 THR A  11      -7.308  -6.144  -6.403  1.00  0.00           H  
ATOM    206 1HG2 THR A  11     -10.410  -6.063  -4.985  1.00  0.00           H  
ATOM    207 2HG2 THR A  11      -9.936  -5.271  -3.479  1.00  0.00           H  
ATOM    208 3HG2 THR A  11      -9.994  -4.352  -4.989  1.00  0.00           H  
ATOM    209  N   ILE A  12      -7.154  -5.311  -1.866  1.00  0.00           N  
ATOM    210  CA  ILE A  12      -7.295  -5.220  -0.418  1.00  0.00           C  
ATOM    211  C   ILE A  12      -6.607  -3.959   0.089  1.00  0.00           C  
ATOM    212  O   ILE A  12      -7.162  -3.265   0.945  1.00  0.00           O  
ATOM    213  CB  ILE A  12      -6.695  -6.435   0.289  1.00  0.00           C  
ATOM    214  CG1 ILE A  12      -7.509  -7.676  -0.047  1.00  0.00           C  
ATOM    215  CG2 ILE A  12      -6.690  -6.193   1.848  1.00  0.00           C  
ATOM    216  CD1 ILE A  12      -6.815  -8.960   0.324  1.00  0.00           C  
ATOM    217  H   ILE A  12      -6.661  -6.113  -2.277  1.00  0.00           H  
ATOM    218  HA  ILE A  12      -8.351  -5.159  -0.175  1.00  0.00           H  
ATOM    219  HB  ILE A  12      -5.696  -6.591  -0.087  1.00  0.00           H  
ATOM    220 1HG1 ILE A  12      -8.453  -7.626   0.477  1.00  0.00           H  
ATOM    221 2HG1 ILE A  12      -7.710  -7.688  -1.106  1.00  0.00           H  
ATOM    222 1HG2 ILE A  12      -6.268  -7.038   2.367  1.00  0.00           H  
ATOM    223 2HG2 ILE A  12      -6.098  -5.315   2.101  1.00  0.00           H  
ATOM    224 3HG2 ILE A  12      -7.718  -6.044   2.181  1.00  0.00           H  
ATOM    225 1HD1 ILE A  12      -7.420  -9.799   0.051  1.00  0.00           H  
ATOM    226 2HD1 ILE A  12      -5.870  -9.019  -0.213  1.00  0.00           H  
ATOM    227 3HD1 ILE A  12      -6.631  -8.989   1.372  1.00  0.00           H  
ATOM    228  N   VAL A  13      -5.404  -3.651  -0.426  1.00  0.00           N  
ATOM    229  CA  VAL A  13      -4.709  -2.454   0.033  1.00  0.00           C  
ATOM    230  C   VAL A  13      -5.583  -1.240  -0.282  1.00  0.00           C  
ATOM    231  O   VAL A  13      -5.706  -0.358   0.574  1.00  0.00           O  
ATOM    232  CB  VAL A  13      -3.321  -2.283  -0.645  1.00  0.00           C  
ATOM    233  CG1 VAL A  13      -2.687  -0.901  -0.283  1.00  0.00           C  
ATOM    234  CG2 VAL A  13      -2.391  -3.368  -0.207  1.00  0.00           C  
ATOM    235  H   VAL A  13      -4.968  -4.292  -1.097  1.00  0.00           H  
ATOM    236  HA  VAL A  13      -4.564  -2.519   1.109  1.00  0.00           H  
ATOM    237  HB  VAL A  13      -3.457  -2.337  -1.719  1.00  0.00           H  
ATOM    238 1HG1 VAL A  13      -1.728  -0.810  -0.784  1.00  0.00           H  
ATOM    239 2HG1 VAL A  13      -3.322  -0.075  -0.587  1.00  0.00           H  
ATOM    240 3HG1 VAL A  13      -2.532  -0.840   0.784  1.00  0.00           H  
ATOM    241 1HG2 VAL A  13      -1.429  -3.255  -0.697  1.00  0.00           H  
ATOM    242 2HG2 VAL A  13      -2.266  -3.302   0.864  1.00  0.00           H  
ATOM    243 3HG2 VAL A  13      -2.803  -4.325  -0.463  1.00  0.00           H  
ATOM    244  N   ARG A  14      -6.207  -1.187  -1.484  1.00  0.00           N  
ATOM    245  CA  ARG A  14      -7.086  -0.060  -1.797  1.00  0.00           C  
ATOM    246  C   ARG A  14      -8.259   0.015  -0.830  1.00  0.00           C  
ATOM    247  O   ARG A  14      -8.601   1.111  -0.381  1.00  0.00           O  
ATOM    248  CB  ARG A  14      -7.690  -0.120  -3.205  1.00  0.00           C  
ATOM    249  CG  ARG A  14      -6.753   0.133  -4.325  1.00  0.00           C  
ATOM    250  CD  ARG A  14      -7.390   0.286  -5.665  1.00  0.00           C  
ATOM    251  NE  ARG A  14      -6.373   0.657  -6.703  1.00  0.00           N  
ATOM    252  CZ  ARG A  14      -5.634  -0.214  -7.445  1.00  0.00           C  
ATOM    253  NH1 ARG A  14      -5.774  -1.511  -7.274  1.00  0.00           N  
ATOM    254  NH2 ARG A  14      -4.750   0.239  -8.352  1.00  0.00           N  
ATOM    255  H   ARG A  14      -6.024  -1.918  -2.179  1.00  0.00           H  
ATOM    256  HA  ARG A  14      -6.501   0.853  -1.727  1.00  0.00           H  
ATOM    257 1HB  ARG A  14      -8.109  -1.107  -3.358  1.00  0.00           H  
ATOM    258 2HB  ARG A  14      -8.502   0.601  -3.281  1.00  0.00           H  
ATOM    259 1HG  ARG A  14      -6.139   1.005  -4.117  1.00  0.00           H  
ATOM    260 2HG  ARG A  14      -6.160  -0.758  -4.393  1.00  0.00           H  
ATOM    261 1HD  ARG A  14      -7.876  -0.643  -5.957  1.00  0.00           H  
ATOM    262 2HD  ARG A  14      -8.134   1.082  -5.619  1.00  0.00           H  
ATOM    263  HE  ARG A  14      -6.230   1.650  -6.882  1.00  0.00           H  
ATOM    264 1HH1 ARG A  14      -6.431  -1.865  -6.598  1.00  0.00           H  
ATOM    265 2HH1 ARG A  14      -5.216  -2.145  -7.829  1.00  0.00           H  
ATOM    266 1HH2 ARG A  14      -4.596   1.256  -8.509  1.00  0.00           H  
ATOM    267 2HH2 ARG A  14      -4.175  -0.418  -8.897  1.00  0.00           H  
ATOM    268  N   ALA A  15      -8.861  -1.125  -0.465  1.00  0.00           N  
ATOM    269  CA  ALA A  15     -10.006  -1.081   0.444  1.00  0.00           C  
ATOM    270  C   ALA A  15      -9.652  -0.466   1.784  1.00  0.00           C  
ATOM    271  O   ALA A  15     -10.405   0.375   2.313  1.00  0.00           O  
ATOM    272  CB  ALA A  15     -10.506  -2.482   0.726  1.00  0.00           C  
ATOM    273  H   ALA A  15      -8.571  -2.007  -0.905  1.00  0.00           H  
ATOM    274  HA  ALA A  15     -10.788  -0.489  -0.026  1.00  0.00           H  
ATOM    275 1HB  ALA A  15     -11.359  -2.416   1.375  1.00  0.00           H  
ATOM    276 2HB  ALA A  15     -10.779  -2.990  -0.171  1.00  0.00           H  
ATOM    277 3HB  ALA A  15      -9.715  -3.045   1.210  1.00  0.00           H  
ATOM    278  N   VAL A  16      -8.461  -0.810   2.289  1.00  0.00           N  
ATOM    279  CA  VAL A  16      -8.014  -0.344   3.595  1.00  0.00           C  
ATOM    280  C   VAL A  16      -7.823   1.150   3.644  1.00  0.00           C  
ATOM    281  O   VAL A  16      -8.251   1.814   4.591  1.00  0.00           O  
ATOM    282  CB  VAL A  16      -6.644  -0.964   3.971  1.00  0.00           C  
ATOM    283  CG1 VAL A  16      -6.127  -0.324   5.221  1.00  0.00           C  
ATOM    284  CG2 VAL A  16      -6.757  -2.408   4.196  1.00  0.00           C  
ATOM    285  H   VAL A  16      -7.906  -1.509   1.772  1.00  0.00           H  
ATOM    286  HA  VAL A  16      -8.763  -0.632   4.334  1.00  0.00           H  
ATOM    287  HB  VAL A  16      -5.934  -0.780   3.162  1.00  0.00           H  
ATOM    288 1HG1 VAL A  16      -5.200  -0.746   5.480  1.00  0.00           H  
ATOM    289 2HG1 VAL A  16      -5.993   0.731   5.073  1.00  0.00           H  
ATOM    290 3HG1 VAL A  16      -6.832  -0.491   6.033  1.00  0.00           H  
ATOM    291 1HG2 VAL A  16      -5.785  -2.814   4.450  1.00  0.00           H  
ATOM    292 2HG2 VAL A  16      -7.432  -2.562   5.006  1.00  0.00           H  
ATOM    293 3HG2 VAL A  16      -7.124  -2.892   3.311  1.00  0.00           H  
ATOM    294  N   VAL A  17      -7.143   1.665   2.634  1.00  0.00           N  
ATOM    295  CA  VAL A  17      -6.827   3.079   2.588  1.00  0.00           C  
ATOM    296  C   VAL A  17      -8.001   3.937   2.131  1.00  0.00           C  
ATOM    297  O   VAL A  17      -8.115   5.093   2.544  1.00  0.00           O  
ATOM    298  CB  VAL A  17      -5.591   3.299   1.712  1.00  0.00           C  
ATOM    299  CG1 VAL A  17      -4.404   2.495   2.284  1.00  0.00           C  
ATOM    300  CG2 VAL A  17      -5.876   2.880   0.324  1.00  0.00           C  
ATOM    301  H   VAL A  17      -6.805   1.025   1.907  1.00  0.00           H  
ATOM    302  HA  VAL A  17      -6.565   3.388   3.595  1.00  0.00           H  
ATOM    303  HB  VAL A  17      -5.316   4.334   1.730  1.00  0.00           H  
ATOM    304 1HG1 VAL A  17      -3.517   2.661   1.674  1.00  0.00           H  
ATOM    305 2HG1 VAL A  17      -4.205   2.819   3.293  1.00  0.00           H  
ATOM    306 3HG1 VAL A  17      -4.642   1.434   2.286  1.00  0.00           H  
ATOM    307 1HG2 VAL A  17      -5.030   3.008  -0.224  1.00  0.00           H  
ATOM    308 2HG2 VAL A  17      -6.142   1.875   0.310  1.00  0.00           H  
ATOM    309 3HG2 VAL A  17      -6.670   3.460  -0.121  1.00  0.00           H  
ATOM    310  N   THR A  18      -8.835   3.388   1.247  1.00  0.00           N  
ATOM    311  CA  THR A  18      -9.993   4.068   0.709  1.00  0.00           C  
ATOM    312  C   THR A  18     -11.066   4.198   1.774  1.00  0.00           C  
ATOM    313  O   THR A  18     -11.766   5.211   1.835  1.00  0.00           O  
ATOM    314  CB  THR A  18     -10.564   3.332  -0.525  1.00  0.00           C  
ATOM    315  OG1 THR A  18      -9.554   3.247  -1.535  1.00  0.00           O  
ATOM    316  CG2 THR A  18     -11.740   4.089  -1.093  1.00  0.00           C  
ATOM    317  H   THR A  18      -8.667   2.441   0.912  1.00  0.00           H  
ATOM    318  HA  THR A  18      -9.693   5.070   0.402  1.00  0.00           H  
ATOM    319  HB  THR A  18     -10.880   2.328  -0.239  1.00  0.00           H  
ATOM    320  HG1 THR A  18      -8.873   2.621  -1.228  1.00  0.00           H  
ATOM    321 1HG2 THR A  18     -12.121   3.559  -1.965  1.00  0.00           H  
ATOM    322 2HG2 THR A  18     -12.520   4.173  -0.355  1.00  0.00           H  
ATOM    323 3HG2 THR A  18     -11.418   5.085  -1.386  1.00  0.00           H  
ATOM    324  N   GLY A  19     -11.223   3.166   2.616  1.00  0.00           N  
ATOM    325  CA  GLY A  19     -12.292   3.203   3.592  1.00  0.00           C  
ATOM    326  C   GLY A  19     -13.574   2.756   2.909  1.00  0.00           C  
ATOM    327  O   GLY A  19     -14.659   3.259   3.207  1.00  0.00           O  
ATOM    328  H   GLY A  19     -10.641   2.329   2.541  1.00  0.00           H  
ATOM    329 1HA  GLY A  19     -12.043   2.580   4.438  1.00  0.00           H  
ATOM    330 2HA  GLY A  19     -12.407   4.216   3.969  1.00  0.00           H  
ATOM    331  N   ASP A  20     -13.430   1.849   1.935  1.00  0.00           N  
ATOM    332  CA  ASP A  20     -14.577   1.409   1.149  1.00  0.00           C  
ATOM    333  C   ASP A  20     -14.608  -0.105   0.865  1.00  0.00           C  
ATOM    334  O   ASP A  20     -13.859  -0.576  -0.001  1.00  0.00           O  
ATOM    335  CB  ASP A  20     -14.613   2.175  -0.176  1.00  0.00           C  
ATOM    336  CG  ASP A  20     -15.842   1.887  -1.031  1.00  0.00           C  
ATOM    337  OD1 ASP A  20     -16.570   0.958  -0.717  1.00  0.00           O  
ATOM    338  OD2 ASP A  20     -16.051   2.595  -1.994  1.00  0.00           O  
ATOM    339  H   ASP A  20     -12.498   1.448   1.798  1.00  0.00           H  
ATOM    340  HA  ASP A  20     -15.468   1.725   1.671  1.00  0.00           H  
ATOM    341 1HB  ASP A  20     -14.598   3.244   0.038  1.00  0.00           H  
ATOM    342 2HB  ASP A  20     -13.723   1.937  -0.753  1.00  0.00           H  
ATOM    343  N   PRO A  21     -15.498  -0.878   1.546  1.00  0.00           N  
ATOM    344  CA  PRO A  21     -15.688  -2.323   1.460  1.00  0.00           C  
ATOM    345  C   PRO A  21     -16.012  -2.815   0.044  1.00  0.00           C  
ATOM    346  O   PRO A  21     -15.835  -4.002  -0.234  1.00  0.00           O  
ATOM    347  CB  PRO A  21     -16.873  -2.580   2.406  1.00  0.00           C  
ATOM    348  CG  PRO A  21     -16.838  -1.453   3.393  1.00  0.00           C  
ATOM    349  CD  PRO A  21     -16.354  -0.253   2.601  1.00  0.00           C  
ATOM    350  HA  PRO A  21     -14.784  -2.821   1.832  1.00  0.00           H  
ATOM    351 1HB  PRO A  21     -17.812  -2.610   1.831  1.00  0.00           H  
ATOM    352 2HB  PRO A  21     -16.761  -3.567   2.894  1.00  0.00           H  
ATOM    353 1HG  PRO A  21     -17.841  -1.297   3.823  1.00  0.00           H  
ATOM    354 2HG  PRO A  21     -16.180  -1.712   4.231  1.00  0.00           H  
ATOM    355 1HD  PRO A  21     -17.202   0.291   2.144  1.00  0.00           H  
ATOM    356 2HD  PRO A  21     -15.759   0.374   3.295  1.00  0.00           H  
ATOM    357  N   GLU A  22     -16.424  -1.927  -0.875  1.00  0.00           N  
ATOM    358  CA  GLU A  22     -16.736  -2.368  -2.239  1.00  0.00           C  
ATOM    359  C   GLU A  22     -15.481  -2.946  -2.890  1.00  0.00           C  
ATOM    360  O   GLU A  22     -15.560  -3.805  -3.780  1.00  0.00           O  
ATOM    361  CB  GLU A  22     -17.294  -1.223  -3.091  1.00  0.00           C  
ATOM    362  CG  GLU A  22     -18.700  -0.752  -2.689  1.00  0.00           C  
ATOM    363  CD  GLU A  22     -19.753  -1.807  -2.888  1.00  0.00           C  
ATOM    364  OE1 GLU A  22     -19.829  -2.352  -3.957  1.00  0.00           O  
ATOM    365  OE2 GLU A  22     -20.475  -2.096  -1.956  1.00  0.00           O  
ATOM    366  H   GLU A  22     -16.537  -0.922  -0.659  1.00  0.00           H  
ATOM    367  HA  GLU A  22     -17.489  -3.152  -2.187  1.00  0.00           H  
ATOM    368 1HB  GLU A  22     -16.624  -0.362  -3.019  1.00  0.00           H  
ATOM    369 2HB  GLU A  22     -17.323  -1.526  -4.136  1.00  0.00           H  
ATOM    370 1HG  GLU A  22     -18.680  -0.463  -1.637  1.00  0.00           H  
ATOM    371 2HG  GLU A  22     -18.956   0.132  -3.272  1.00  0.00           H  
ATOM    372  N   LEU A  23     -14.311  -2.483  -2.452  1.00  0.00           N  
ATOM    373  CA  LEU A  23     -13.074  -2.988  -2.995  1.00  0.00           C  
ATOM    374  C   LEU A  23     -12.885  -4.428  -2.535  1.00  0.00           C  
ATOM    375  O   LEU A  23     -12.305  -5.239  -3.251  1.00  0.00           O  
ATOM    376  CB  LEU A  23     -11.899  -2.147  -2.501  1.00  0.00           C  
ATOM    377  CG  LEU A  23     -11.455  -0.902  -3.289  1.00  0.00           C  
ATOM    378  CD1 LEU A  23     -10.866  -1.321  -4.637  1.00  0.00           C  
ATOM    379  CD2 LEU A  23     -12.631   0.062  -3.435  1.00  0.00           C  
ATOM    380  H   LEU A  23     -14.266  -1.767  -1.713  1.00  0.00           H  
ATOM    381  HA  LEU A  23     -13.136  -2.978  -4.080  1.00  0.00           H  
ATOM    382 1HB  LEU A  23     -12.169  -1.795  -1.517  1.00  0.00           H  
ATOM    383 2HB  LEU A  23     -11.029  -2.798  -2.417  1.00  0.00           H  
ATOM    384  HG  LEU A  23     -10.674  -0.400  -2.732  1.00  0.00           H  
ATOM    385 1HD1 LEU A  23     -10.526  -0.436  -5.170  1.00  0.00           H  
ATOM    386 2HD1 LEU A  23     -10.021  -1.990  -4.466  1.00  0.00           H  
ATOM    387 3HD1 LEU A  23     -11.608  -1.832  -5.240  1.00  0.00           H  
ATOM    388 1HD2 LEU A  23     -12.302   0.956  -3.963  1.00  0.00           H  
ATOM    389 2HD2 LEU A  23     -13.438  -0.405  -3.995  1.00  0.00           H  
ATOM    390 3HD2 LEU A  23     -12.995   0.344  -2.445  1.00  0.00           H  
ATOM    391  N   LEU A  24     -13.381  -4.781  -1.352  1.00  0.00           N  
ATOM    392  CA  LEU A  24     -13.176  -6.121  -0.875  1.00  0.00           C  
ATOM    393  C   LEU A  24     -14.098  -7.040  -1.624  1.00  0.00           C  
ATOM    394  O   LEU A  24     -13.740  -8.174  -1.915  1.00  0.00           O  
ATOM    395  CB  LEU A  24     -13.437  -6.191   0.607  1.00  0.00           C  
ATOM    396  CG  LEU A  24     -12.485  -5.397   1.479  1.00  0.00           C  
ATOM    397  CD1 LEU A  24     -12.948  -5.529   2.829  1.00  0.00           C  
ATOM    398  CD2 LEU A  24     -11.003  -5.878   1.352  1.00  0.00           C  
ATOM    399  H   LEU A  24     -13.933  -4.154  -0.780  1.00  0.00           H  
ATOM    400  HA  LEU A  24     -12.157  -6.422  -1.090  1.00  0.00           H  
ATOM    401 1HB  LEU A  24     -14.429  -5.786   0.784  1.00  0.00           H  
ATOM    402 2HB  LEU A  24     -13.454  -7.208   0.921  1.00  0.00           H  
ATOM    403  HG  LEU A  24     -12.556  -4.359   1.206  1.00  0.00           H  
ATOM    404 1HD1 LEU A  24     -12.334  -4.959   3.466  1.00  0.00           H  
ATOM    405 2HD1 LEU A  24     -13.978  -5.178   2.908  1.00  0.00           H  
ATOM    406 3HD1 LEU A  24     -12.889  -6.575   3.107  1.00  0.00           H  
ATOM    407 1HD2 LEU A  24     -10.373  -5.286   2.007  1.00  0.00           H  
ATOM    408 2HD2 LEU A  24     -10.929  -6.905   1.638  1.00  0.00           H  
ATOM    409 3HD2 LEU A  24     -10.649  -5.763   0.338  1.00  0.00           H  
ATOM    410  N   LYS A  25     -15.256  -6.532  -2.037  1.00  0.00           N  
ATOM    411  CA  LYS A  25     -16.141  -7.371  -2.834  1.00  0.00           C  
ATOM    412  C   LYS A  25     -15.396  -7.791  -4.111  1.00  0.00           C  
ATOM    413  O   LYS A  25     -15.501  -8.947  -4.542  1.00  0.00           O  
ATOM    414  CB  LYS A  25     -17.440  -6.648  -3.171  1.00  0.00           C  
ATOM    415  CG  LYS A  25     -18.368  -6.456  -1.985  1.00  0.00           C  
ATOM    416  CD  LYS A  25     -19.617  -5.688  -2.386  1.00  0.00           C  
ATOM    417  CE  LYS A  25     -20.574  -5.509  -1.215  1.00  0.00           C  
ATOM    418  NZ  LYS A  25     -21.727  -4.637  -1.575  1.00  0.00           N  
ATOM    419  H   LYS A  25     -15.514  -5.592  -1.724  1.00  0.00           H  
ATOM    420  HA  LYS A  25     -16.378  -8.269  -2.269  1.00  0.00           H  
ATOM    421 1HB  LYS A  25     -17.216  -5.670  -3.587  1.00  0.00           H  
ATOM    422 2HB  LYS A  25     -17.976  -7.209  -3.935  1.00  0.00           H  
ATOM    423 1HG  LYS A  25     -18.648  -7.426  -1.579  1.00  0.00           H  
ATOM    424 2HG  LYS A  25     -17.838  -5.893  -1.212  1.00  0.00           H  
ATOM    425 1HD  LYS A  25     -19.335  -4.704  -2.761  1.00  0.00           H  
ATOM    426 2HD  LYS A  25     -20.133  -6.219  -3.182  1.00  0.00           H  
ATOM    427 1HE  LYS A  25     -20.950  -6.484  -0.916  1.00  0.00           H  
ATOM    428 2HE  LYS A  25     -20.043  -5.059  -0.375  1.00  0.00           H  
ATOM    429 1HZ  LYS A  25     -22.343  -4.534  -0.788  1.00  0.00           H  
ATOM    430 2HZ  LYS A  25     -21.352  -3.704  -1.838  1.00  0.00           H  
ATOM    431 3HZ  LYS A  25     -22.234  -5.029  -2.350  1.00  0.00           H  
ATOM    432  N   GLU A  26     -14.602  -6.873  -4.685  1.00  0.00           N  
ATOM    433  CA  GLU A  26     -13.818  -7.221  -5.868  1.00  0.00           C  
ATOM    434  C   GLU A  26     -12.711  -8.232  -5.498  1.00  0.00           C  
ATOM    435  O   GLU A  26     -12.419  -9.154  -6.267  1.00  0.00           O  
ATOM    436  CB  GLU A  26     -13.218  -5.972  -6.520  1.00  0.00           C  
ATOM    437  CG  GLU A  26     -14.261  -5.035  -7.130  1.00  0.00           C  
ATOM    438  CD  GLU A  26     -15.075  -5.689  -8.226  1.00  0.00           C  
ATOM    439  OE1 GLU A  26     -14.506  -6.186  -9.160  1.00  0.00           O  
ATOM    440  OE2 GLU A  26     -16.282  -5.729  -8.093  1.00  0.00           O  
ATOM    441  H   GLU A  26     -14.624  -5.913  -4.319  1.00  0.00           H  
ATOM    442  HA  GLU A  26     -14.481  -7.697  -6.591  1.00  0.00           H  
ATOM    443 1HB  GLU A  26     -12.663  -5.405  -5.778  1.00  0.00           H  
ATOM    444 2HB  GLU A  26     -12.519  -6.265  -7.302  1.00  0.00           H  
ATOM    445 1HG  GLU A  26     -14.936  -4.703  -6.338  1.00  0.00           H  
ATOM    446 2HG  GLU A  26     -13.755  -4.156  -7.528  1.00  0.00           H  
ATOM    447  N   ALA A  27     -12.112  -8.074  -4.301  1.00  0.00           N  
ATOM    448  CA  ALA A  27     -11.085  -9.022  -3.850  1.00  0.00           C  
ATOM    449  C   ALA A  27     -11.703 -10.419  -3.717  1.00  0.00           C  
ATOM    450  O   ALA A  27     -11.085 -11.423  -4.099  1.00  0.00           O  
ATOM    451  CB  ALA A  27     -10.492  -8.578  -2.513  1.00  0.00           C  
ATOM    452  H   ALA A  27     -12.335  -7.236  -3.756  1.00  0.00           H  
ATOM    453  HA  ALA A  27     -10.298  -9.056  -4.588  1.00  0.00           H  
ATOM    454 1HB  ALA A  27      -9.735  -9.272  -2.197  1.00  0.00           H  
ATOM    455 2HB  ALA A  27     -10.053  -7.592  -2.616  1.00  0.00           H  
ATOM    456 3HB  ALA A  27     -11.271  -8.548  -1.767  1.00  0.00           H  
ATOM    457  N   LYS A  28     -12.953 -10.479  -3.245  1.00  0.00           N  
ATOM    458  CA  LYS A  28     -13.656 -11.739  -3.075  1.00  0.00           C  
ATOM    459  C   LYS A  28     -13.903 -12.387  -4.426  1.00  0.00           C  
ATOM    460  O   LYS A  28     -13.675 -13.581  -4.580  1.00  0.00           O  
ATOM    461  CB  LYS A  28     -14.983 -11.549  -2.333  1.00  0.00           C  
ATOM    462  CG  LYS A  28     -14.829 -11.171  -0.866  1.00  0.00           C  
ATOM    463  CD  LYS A  28     -16.177 -10.947  -0.169  1.00  0.00           C  
ATOM    464  CE  LYS A  28     -15.981 -10.390   1.255  1.00  0.00           C  
ATOM    465  NZ  LYS A  28     -17.286 -10.131   1.961  1.00  0.00           N  
ATOM    466  H   LYS A  28     -13.381  -9.605  -2.933  1.00  0.00           H  
ATOM    467  HA  LYS A  28     -13.034 -12.407  -2.490  1.00  0.00           H  
ATOM    468 1HB  LYS A  28     -15.562 -10.772  -2.821  1.00  0.00           H  
ATOM    469 2HB  LYS A  28     -15.561 -12.470  -2.387  1.00  0.00           H  
ATOM    470 1HG  LYS A  28     -14.280 -11.959  -0.350  1.00  0.00           H  
ATOM    471 2HG  LYS A  28     -14.255 -10.265  -0.806  1.00  0.00           H  
ATOM    472 1HD  LYS A  28     -16.772 -10.239  -0.746  1.00  0.00           H  
ATOM    473 2HD  LYS A  28     -16.717 -11.889  -0.111  1.00  0.00           H  
ATOM    474 1HE  LYS A  28     -15.390 -11.090   1.844  1.00  0.00           H  
ATOM    475 2HE  LYS A  28     -15.437  -9.444   1.180  1.00  0.00           H  
ATOM    476 1HZ  LYS A  28     -17.090  -9.725   2.900  1.00  0.00           H  
ATOM    477 2HZ  LYS A  28     -17.834  -9.469   1.440  1.00  0.00           H  
ATOM    478 3HZ  LYS A  28     -17.805 -10.985   2.065  1.00  0.00           H  
ATOM    479  N   LYS A  29     -14.283 -11.603  -5.441  1.00  0.00           N  
ATOM    480  CA  LYS A  29     -14.518 -12.192  -6.759  1.00  0.00           C  
ATOM    481  C   LYS A  29     -13.253 -12.872  -7.289  1.00  0.00           C  
ATOM    482  O   LYS A  29     -13.319 -13.973  -7.846  1.00  0.00           O  
ATOM    483  CB  LYS A  29     -14.961 -11.117  -7.752  1.00  0.00           C  
ATOM    484  CG  LYS A  29     -16.363 -10.564  -7.535  1.00  0.00           C  
ATOM    485  CD  LYS A  29     -16.641  -9.426  -8.518  1.00  0.00           C  
ATOM    486  CE  LYS A  29     -18.012  -8.806  -8.313  1.00  0.00           C  
ATOM    487  NZ  LYS A  29     -18.193  -7.596  -9.168  1.00  0.00           N  
ATOM    488  H   LYS A  29     -14.497 -10.617  -5.254  1.00  0.00           H  
ATOM    489  HA  LYS A  29     -15.299 -12.945  -6.668  1.00  0.00           H  
ATOM    490 1HB  LYS A  29     -14.265 -10.278  -7.707  1.00  0.00           H  
ATOM    491 2HB  LYS A  29     -14.914 -11.522  -8.761  1.00  0.00           H  
ATOM    492 1HG  LYS A  29     -17.095 -11.357  -7.679  1.00  0.00           H  
ATOM    493 2HG  LYS A  29     -16.453 -10.191  -6.519  1.00  0.00           H  
ATOM    494 1HD  LYS A  29     -15.888  -8.644  -8.391  1.00  0.00           H  
ATOM    495 2HD  LYS A  29     -16.575  -9.800  -9.537  1.00  0.00           H  
ATOM    496 1HE  LYS A  29     -18.776  -9.538  -8.567  1.00  0.00           H  
ATOM    497 2HE  LYS A  29     -18.127  -8.519  -7.266  1.00  0.00           H  
ATOM    498 1HZ  LYS A  29     -19.103  -7.197  -9.015  1.00  0.00           H  
ATOM    499 2HZ  LYS A  29     -17.464  -6.900  -8.897  1.00  0.00           H  
ATOM    500 3HZ  LYS A  29     -18.088  -7.834 -10.139  1.00  0.00           H  
ATOM    501  N   LEU A  30     -12.101 -12.235  -7.077  1.00  0.00           N  
ATOM    502  CA  LEU A  30     -10.826 -12.784  -7.532  1.00  0.00           C  
ATOM    503  C   LEU A  30     -10.489 -14.084  -6.758  1.00  0.00           C  
ATOM    504  O   LEU A  30      -9.998 -15.064  -7.338  1.00  0.00           O  
ATOM    505  CB  LEU A  30      -9.774 -11.715  -7.296  1.00  0.00           C  
ATOM    506  CG  LEU A  30      -9.857 -10.413  -8.131  1.00  0.00           C  
ATOM    507  CD1 LEU A  30      -8.918  -9.398  -7.517  1.00  0.00           C  
ATOM    508  CD2 LEU A  30      -9.438 -10.659  -9.547  1.00  0.00           C  
ATOM    509  H   LEU A  30     -12.141 -11.303  -6.645  1.00  0.00           H  
ATOM    510  HA  LEU A  30     -10.901 -13.020  -8.587  1.00  0.00           H  
ATOM    511 1HB  LEU A  30      -9.870 -11.416  -6.279  1.00  0.00           H  
ATOM    512 2HB  LEU A  30      -8.804 -12.160  -7.466  1.00  0.00           H  
ATOM    513  HG  LEU A  30     -10.875 -10.025  -8.106  1.00  0.00           H  
ATOM    514 1HD1 LEU A  30      -8.961  -8.465  -8.077  1.00  0.00           H  
ATOM    515 2HD1 LEU A  30      -9.203  -9.205  -6.501  1.00  0.00           H  
ATOM    516 3HD1 LEU A  30      -7.925  -9.788  -7.540  1.00  0.00           H  
ATOM    517 1HD2 LEU A  30      -9.492  -9.725 -10.104  1.00  0.00           H  
ATOM    518 2HD2 LEU A  30      -8.419 -11.019  -9.549  1.00  0.00           H  
ATOM    519 3HD2 LEU A  30     -10.094 -11.390 -10.010  1.00  0.00           H  
ATOM    520  N   LEU A  31     -10.797 -14.107  -5.455  1.00  0.00           N  
ATOM    521  CA  LEU A  31     -10.612 -15.302  -4.624  1.00  0.00           C  
ATOM    522  C   LEU A  31     -11.551 -16.425  -5.054  1.00  0.00           C  
ATOM    523  O   LEU A  31     -11.165 -17.600  -5.040  1.00  0.00           O  
ATOM    524  CB  LEU A  31     -10.841 -14.947  -3.154  1.00  0.00           C  
ATOM    525  CG  LEU A  31      -9.752 -14.104  -2.499  1.00  0.00           C  
ATOM    526  CD1 LEU A  31     -10.256 -13.523  -1.233  1.00  0.00           C  
ATOM    527  CD2 LEU A  31      -8.539 -15.032  -2.156  1.00  0.00           C  
ATOM    528  H   LEU A  31     -11.125 -13.236  -5.017  1.00  0.00           H  
ATOM    529  HA  LEU A  31      -9.594 -15.650  -4.758  1.00  0.00           H  
ATOM    530 1HB  LEU A  31     -11.774 -14.403  -3.080  1.00  0.00           H  
ATOM    531 2HB  LEU A  31     -10.942 -15.871  -2.583  1.00  0.00           H  
ATOM    532  HG  LEU A  31      -9.451 -13.299  -3.164  1.00  0.00           H  
ATOM    533 1HD1 LEU A  31      -9.458 -12.942  -0.771  1.00  0.00           H  
ATOM    534 2HD1 LEU A  31     -11.096 -12.879  -1.435  1.00  0.00           H  
ATOM    535 3HD1 LEU A  31     -10.566 -14.324  -0.584  1.00  0.00           H  
ATOM    536 1HD2 LEU A  31      -7.774 -14.445  -1.679  1.00  0.00           H  
ATOM    537 2HD2 LEU A  31      -8.855 -15.825  -1.476  1.00  0.00           H  
ATOM    538 3HD2 LEU A  31      -8.136 -15.484  -3.045  1.00  0.00           H  
ATOM    539  N   GLU A  32     -12.779 -16.078  -5.448  1.00  0.00           N  
ATOM    540  CA  GLU A  32     -13.725 -17.088  -5.896  1.00  0.00           C  
ATOM    541  C   GLU A  32     -13.226 -17.687  -7.208  1.00  0.00           C  
ATOM    542  O   GLU A  32     -13.409 -18.884  -7.441  1.00  0.00           O  
ATOM    543  CB  GLU A  32     -15.145 -16.530  -6.040  1.00  0.00           C  
ATOM    544  CG  GLU A  32     -15.845 -16.154  -4.699  1.00  0.00           C  
ATOM    545  CD  GLU A  32     -16.053 -17.321  -3.746  1.00  0.00           C  
ATOM    546  OE1 GLU A  32     -16.477 -18.359  -4.188  1.00  0.00           O  
ATOM    547  OE2 GLU A  32     -15.781 -17.163  -2.561  1.00  0.00           O  
ATOM    548  H   GLU A  32     -13.063 -15.099  -5.374  1.00  0.00           H  
ATOM    549  HA  GLU A  32     -13.759 -17.882  -5.152  1.00  0.00           H  
ATOM    550 1HB  GLU A  32     -15.113 -15.630  -6.655  1.00  0.00           H  
ATOM    551 2HB  GLU A  32     -15.770 -17.257  -6.556  1.00  0.00           H  
ATOM    552 1HG  GLU A  32     -15.239 -15.420  -4.189  1.00  0.00           H  
ATOM    553 2HG  GLU A  32     -16.805 -15.693  -4.921  1.00  0.00           H  
ATOM    554  N   LYS A  33     -12.579 -16.875  -8.066  1.00  0.00           N  
ATOM    555  CA  LYS A  33     -12.024 -17.423  -9.301  1.00  0.00           C  
ATOM    556  C   LYS A  33     -10.951 -18.465  -8.966  1.00  0.00           C  
ATOM    557  O   LYS A  33     -10.932 -19.534  -9.580  1.00  0.00           O  
ATOM    558  CB  LYS A  33     -11.450 -16.332 -10.211  1.00  0.00           C  
ATOM    559  CG  LYS A  33     -12.488 -15.438 -10.879  1.00  0.00           C  
ATOM    560  CD  LYS A  33     -11.830 -14.360 -11.756  1.00  0.00           C  
ATOM    561  CE  LYS A  33     -12.884 -13.464 -12.406  1.00  0.00           C  
ATOM    562  NZ  LYS A  33     -12.276 -12.405 -13.271  1.00  0.00           N  
ATOM    563  H   LYS A  33     -12.542 -15.870  -7.863  1.00  0.00           H  
ATOM    564  HA  LYS A  33     -12.822 -17.928  -9.842  1.00  0.00           H  
ATOM    565 1HB  LYS A  33     -10.811 -15.685  -9.628  1.00  0.00           H  
ATOM    566 2HB  LYS A  33     -10.838 -16.789 -10.987  1.00  0.00           H  
ATOM    567 1HG  LYS A  33     -13.139 -16.053 -11.499  1.00  0.00           H  
ATOM    568 2HG  LYS A  33     -13.095 -14.961 -10.119  1.00  0.00           H  
ATOM    569 1HD  LYS A  33     -11.174 -13.745 -11.136  1.00  0.00           H  
ATOM    570 2HD  LYS A  33     -11.231 -14.833 -12.531  1.00  0.00           H  
ATOM    571 1HE  LYS A  33     -13.546 -14.079 -13.012  1.00  0.00           H  
ATOM    572 2HE  LYS A  33     -13.469 -12.983 -11.620  1.00  0.00           H  
ATOM    573 1HZ  LYS A  33     -13.011 -11.840 -13.677  1.00  0.00           H  
ATOM    574 2HZ  LYS A  33     -11.669 -11.817 -12.718  1.00  0.00           H  
ATOM    575 3HZ  LYS A  33     -11.742 -12.837 -14.010  1.00  0.00           H  
ATOM    576  N   LEU A  34     -10.107 -18.203  -7.952  1.00  0.00           N  
ATOM    577  CA  LEU A  34      -9.100 -19.199  -7.568  1.00  0.00           C  
ATOM    578  C   LEU A  34      -9.771 -20.479  -7.051  1.00  0.00           C  
ATOM    579  O   LEU A  34      -9.317 -21.599  -7.354  1.00  0.00           O  
ATOM    580  CB  LEU A  34      -8.148 -18.639  -6.487  1.00  0.00           C  
ATOM    581  CG  LEU A  34      -7.136 -17.552  -6.901  1.00  0.00           C  
ATOM    582  CD1 LEU A  34      -6.479 -16.959  -5.662  1.00  0.00           C  
ATOM    583  CD2 LEU A  34      -6.040 -18.195  -7.776  1.00  0.00           C  
ATOM    584  H   LEU A  34     -10.134 -17.272  -7.521  1.00  0.00           H  
ATOM    585  HA  LEU A  34      -8.528 -19.461  -8.446  1.00  0.00           H  
ATOM    586 1HB  LEU A  34      -8.749 -18.225  -5.687  1.00  0.00           H  
ATOM    587 2HB  LEU A  34      -7.573 -19.459  -6.098  1.00  0.00           H  
ATOM    588  HG  LEU A  34      -7.647 -16.762  -7.428  1.00  0.00           H  
ATOM    589 1HD1 LEU A  34      -5.759 -16.192  -5.959  1.00  0.00           H  
ATOM    590 2HD1 LEU A  34      -7.236 -16.514  -5.024  1.00  0.00           H  
ATOM    591 3HD1 LEU A  34      -5.971 -17.750  -5.136  1.00  0.00           H  
ATOM    592 1HD2 LEU A  34      -5.306 -17.447  -8.062  1.00  0.00           H  
ATOM    593 2HD2 LEU A  34      -5.546 -18.970  -7.207  1.00  0.00           H  
ATOM    594 3HD2 LEU A  34      -6.467 -18.631  -8.666  1.00  0.00           H  
ATOM    595  N   LYS A  35     -10.874 -20.336  -6.296  1.00  0.00           N  
ATOM    596  CA  LYS A  35     -11.570 -21.519  -5.786  1.00  0.00           C  
ATOM    597  C   LYS A  35     -12.128 -22.362  -6.931  1.00  0.00           C  
ATOM    598  O   LYS A  35     -11.989 -23.588  -6.924  1.00  0.00           O  
ATOM    599  CB  LYS A  35     -12.748 -21.132  -4.878  1.00  0.00           C  
ATOM    600  CG  LYS A  35     -12.362 -20.532  -3.563  1.00  0.00           C  
ATOM    601  CD  LYS A  35     -13.552 -20.127  -2.727  1.00  0.00           C  
ATOM    602  CE  LYS A  35     -13.098 -19.367  -1.477  1.00  0.00           C  
ATOM    603  NZ  LYS A  35     -14.263 -18.879  -0.658  1.00  0.00           N  
ATOM    604  H   LYS A  35     -11.170 -19.389  -6.030  1.00  0.00           H  
ATOM    605  HA  LYS A  35     -10.861 -22.125  -5.224  1.00  0.00           H  
ATOM    606 1HB  LYS A  35     -13.381 -20.414  -5.394  1.00  0.00           H  
ATOM    607 2HB  LYS A  35     -13.353 -22.013  -4.681  1.00  0.00           H  
ATOM    608 1HG  LYS A  35     -11.764 -21.249  -3.010  1.00  0.00           H  
ATOM    609 2HG  LYS A  35     -11.785 -19.650  -3.752  1.00  0.00           H  
ATOM    610 1HD  LYS A  35     -14.211 -19.488  -3.310  1.00  0.00           H  
ATOM    611 2HD  LYS A  35     -14.109 -21.009  -2.422  1.00  0.00           H  
ATOM    612 1HE  LYS A  35     -12.482 -20.020  -0.861  1.00  0.00           H  
ATOM    613 2HE  LYS A  35     -12.501 -18.503  -1.783  1.00  0.00           H  
ATOM    614 1HZ  LYS A  35     -13.900 -18.361   0.183  1.00  0.00           H  
ATOM    615 2HZ  LYS A  35     -14.842 -18.240  -1.252  1.00  0.00           H  
ATOM    616 3HZ  LYS A  35     -14.823 -19.653  -0.356  1.00  0.00           H  
ATOM    617  N   LYS A  36     -12.708 -21.695  -7.940  1.00  0.00           N  
ATOM    618  CA  LYS A  36     -13.290 -22.358  -9.110  1.00  0.00           C  
ATOM    619  C   LYS A  36     -12.226 -23.043  -9.960  1.00  0.00           C  
ATOM    620  O   LYS A  36     -12.452 -24.139 -10.481  1.00  0.00           O  
ATOM    621  CB  LYS A  36     -14.087 -21.358  -9.944  1.00  0.00           C  
ATOM    622  CG  LYS A  36     -15.388 -20.900  -9.281  1.00  0.00           C  
ATOM    623  CD  LYS A  36     -16.115 -19.862 -10.124  1.00  0.00           C  
ATOM    624  CE  LYS A  36     -17.400 -19.398  -9.443  1.00  0.00           C  
ATOM    625  NZ  LYS A  36     -18.113 -18.358 -10.241  1.00  0.00           N  
ATOM    626  H   LYS A  36     -12.803 -20.677  -7.849  1.00  0.00           H  
ATOM    627  HA  LYS A  36     -13.973 -23.129  -8.754  1.00  0.00           H  
ATOM    628 1HB  LYS A  36     -13.472 -20.474 -10.124  1.00  0.00           H  
ATOM    629 2HB  LYS A  36     -14.327 -21.798 -10.910  1.00  0.00           H  
ATOM    630 1HG  LYS A  36     -16.039 -21.763  -9.142  1.00  0.00           H  
ATOM    631 2HG  LYS A  36     -15.169 -20.479  -8.302  1.00  0.00           H  
ATOM    632 1HD  LYS A  36     -15.461 -18.999 -10.268  1.00  0.00           H  
ATOM    633 2HD  LYS A  36     -16.358 -20.282 -11.098  1.00  0.00           H  
ATOM    634 1HE  LYS A  36     -18.059 -20.253  -9.306  1.00  0.00           H  
ATOM    635 2HE  LYS A  36     -17.151 -18.981  -8.463  1.00  0.00           H  
ATOM    636 1HZ  LYS A  36     -18.954 -18.079  -9.756  1.00  0.00           H  
ATOM    637 2HZ  LYS A  36     -17.513 -17.555 -10.362  1.00  0.00           H  
ATOM    638 3HZ  LYS A  36     -18.357 -18.735 -11.146  1.00  0.00           H  
ATOM    639  N   LEU A  37     -11.058 -22.403 -10.079  1.00  0.00           N  
ATOM    640  CA  LEU A  37      -9.930 -22.960 -10.808  1.00  0.00           C  
ATOM    641  C   LEU A  37      -9.353 -24.153 -10.065  1.00  0.00           C  
ATOM    642  O   LEU A  37      -8.825 -25.080 -10.682  1.00  0.00           O  
ATOM    643  CB  LEU A  37      -8.804 -21.920 -10.977  1.00  0.00           C  
ATOM    644  CG  LEU A  37      -9.051 -20.710 -11.909  1.00  0.00           C  
ATOM    645  CD1 LEU A  37      -7.898 -19.702 -11.718  1.00  0.00           C  
ATOM    646  CD2 LEU A  37      -9.114 -21.176 -13.360  1.00  0.00           C  
ATOM    647  H   LEU A  37     -10.974 -21.466  -9.677  1.00  0.00           H  
ATOM    648  HA  LEU A  37     -10.277 -23.302 -11.777  1.00  0.00           H  
ATOM    649 1HB  LEU A  37      -8.574 -21.524  -9.990  1.00  0.00           H  
ATOM    650 2HB  LEU A  37      -7.926 -22.438 -11.344  1.00  0.00           H  
ATOM    651  HG  LEU A  37      -9.982 -20.228 -11.655  1.00  0.00           H  
ATOM    652 1HD1 LEU A  37      -8.063 -18.846 -12.361  1.00  0.00           H  
ATOM    653 2HD1 LEU A  37      -7.871 -19.372 -10.686  1.00  0.00           H  
ATOM    654 3HD1 LEU A  37      -6.949 -20.172 -11.972  1.00  0.00           H  
ATOM    655 1HD2 LEU A  37      -9.279 -20.315 -14.005  1.00  0.00           H  
ATOM    656 2HD2 LEU A  37      -8.176 -21.660 -13.632  1.00  0.00           H  
ATOM    657 3HD2 LEU A  37      -9.932 -21.877 -13.493  1.00  0.00           H  
ATOM    658  N   GLY A  38      -9.434 -24.135  -8.728  1.00  0.00           N  
ATOM    659  CA  GLY A  38      -8.833 -25.193  -7.946  1.00  0.00           C  
ATOM    660  C   GLY A  38      -7.350 -24.899  -7.837  1.00  0.00           C  
ATOM    661  O   GLY A  38      -6.511 -25.806  -7.842  1.00  0.00           O  
ATOM    662  H   GLY A  38      -9.865 -23.349  -8.238  1.00  0.00           H  
ATOM    663 1HA  GLY A  38      -9.292 -25.218  -6.957  1.00  0.00           H  
ATOM    664 2HA  GLY A  38      -9.002 -26.156  -8.422  1.00  0.00           H  
ATOM    665  N   ARG A  39      -7.026 -23.602  -7.832  1.00  0.00           N  
ATOM    666  CA  ARG A  39      -5.656 -23.135  -7.785  1.00  0.00           C  
ATOM    667  C   ARG A  39      -5.449 -22.140  -6.657  1.00  0.00           C  
ATOM    668  O   ARG A  39      -4.657 -21.206  -6.788  1.00  0.00           O  
ATOM    669  CB  ARG A  39      -5.281 -22.505  -9.120  1.00  0.00           C  
ATOM    670  CG  ARG A  39      -5.263 -23.480 -10.313  1.00  0.00           C  
ATOM    671  CD  ARG A  39      -4.162 -24.487 -10.215  1.00  0.00           C  
ATOM    672  NE  ARG A  39      -4.127 -25.362 -11.365  1.00  0.00           N  
ATOM    673  CZ  ARG A  39      -4.830 -26.516 -11.493  1.00  0.00           C  
ATOM    674  NH1 ARG A  39      -5.649 -26.952 -10.536  1.00  0.00           N  
ATOM    675  NH2 ARG A  39      -4.696 -27.226 -12.607  1.00  0.00           N  
ATOM    676  H   ARG A  39      -7.782 -22.907  -7.802  1.00  0.00           H  
ATOM    677  HA  ARG A  39      -5.007 -23.982  -7.586  1.00  0.00           H  
ATOM    678 1HB  ARG A  39      -5.987 -21.707  -9.354  1.00  0.00           H  
ATOM    679 2HB  ARG A  39      -4.294 -22.060  -9.048  1.00  0.00           H  
ATOM    680 1HG  ARG A  39      -6.209 -24.015 -10.360  1.00  0.00           H  
ATOM    681 2HG  ARG A  39      -5.129 -22.917 -11.234  1.00  0.00           H  
ATOM    682 1HD  ARG A  39      -3.206 -23.966 -10.158  1.00  0.00           H  
ATOM    683 2HD  ARG A  39      -4.280 -25.103  -9.334  1.00  0.00           H  
ATOM    684  HE  ARG A  39      -3.525 -25.093 -12.132  1.00  0.00           H  
ATOM    685 1HH1 ARG A  39      -5.796 -26.433  -9.652  1.00  0.00           H  
ATOM    686 2HH1 ARG A  39      -6.159 -27.809 -10.667  1.00  0.00           H  
ATOM    687 1HH2 ARG A  39      -4.079 -26.906 -13.341  1.00  0.00           H  
ATOM    688 2HH2 ARG A  39      -5.212 -28.085 -12.724  1.00  0.00           H  
ATOM    689  N   LEU A  40      -6.170 -22.341  -5.558  1.00  0.00           N  
ATOM    690  CA  LEU A  40      -6.079 -21.461  -4.408  1.00  0.00           C  
ATOM    691  C   LEU A  40      -5.144 -22.093  -3.370  1.00  0.00           C  
ATOM    692  O   LEU A  40      -5.497 -23.058  -2.688  1.00  0.00           O  
ATOM    693  CB  LEU A  40      -7.504 -21.235  -3.840  1.00  0.00           C  
ATOM    694  CG  LEU A  40      -7.716 -20.009  -2.905  1.00  0.00           C  
ATOM    695  CD1 LEU A  40      -9.141 -19.642  -2.861  1.00  0.00           C  
ATOM    696  CD2 LEU A  40      -7.283 -20.314  -1.498  1.00  0.00           C  
ATOM    697  H   LEU A  40      -6.791 -23.137  -5.531  1.00  0.00           H  
ATOM    698  HA  LEU A  40      -5.660 -20.505  -4.720  1.00  0.00           H  
ATOM    699 1HB  LEU A  40      -8.202 -21.158  -4.662  1.00  0.00           H  
ATOM    700 2HB  LEU A  40      -7.774 -22.119  -3.267  1.00  0.00           H  
ATOM    701  HG  LEU A  40      -7.187 -19.186  -3.306  1.00  0.00           H  
ATOM    702 1HD1 LEU A  40      -9.279 -18.768  -2.220  1.00  0.00           H  
ATOM    703 2HD1 LEU A  40      -9.488 -19.409  -3.856  1.00  0.00           H  
ATOM    704 3HD1 LEU A  40      -9.698 -20.474  -2.459  1.00  0.00           H  
ATOM    705 1HD2 LEU A  40      -7.458 -19.440  -0.876  1.00  0.00           H  
ATOM    706 2HD2 LEU A  40      -7.862 -21.150  -1.112  1.00  0.00           H  
ATOM    707 3HD2 LEU A  40      -6.243 -20.567  -1.460  1.00  0.00           H  
ATOM    708  N   ASP A  41      -3.933 -21.548  -3.284  1.00  0.00           N  
ATOM    709  CA  ASP A  41      -2.862 -22.020  -2.406  1.00  0.00           C  
ATOM    710  C   ASP A  41      -2.894 -21.375  -1.012  1.00  0.00           C  
ATOM    711  O   ASP A  41      -3.844 -20.666  -0.669  1.00  0.00           O  
ATOM    712  CB  ASP A  41      -1.512 -21.821  -3.108  1.00  0.00           C  
ATOM    713  CG  ASP A  41      -1.148 -20.349  -3.364  1.00  0.00           C  
ATOM    714  OD1 ASP A  41      -1.798 -19.467  -2.797  1.00  0.00           O  
ATOM    715  OD2 ASP A  41      -0.233 -20.109  -4.153  1.00  0.00           O  
ATOM    716  H   ASP A  41      -3.713 -20.770  -3.899  1.00  0.00           H  
ATOM    717  HA  ASP A  41      -2.991 -23.095  -2.269  1.00  0.00           H  
ATOM    718 1HB  ASP A  41      -0.719 -22.285  -2.521  1.00  0.00           H  
ATOM    719 2HB  ASP A  41      -1.537 -22.339  -4.070  1.00  0.00           H  
ATOM    720  N   GLN A  42      -1.879 -21.653  -0.183  1.00  0.00           N  
ATOM    721  CA  GLN A  42      -1.876 -21.159   1.193  1.00  0.00           C  
ATOM    722  C   GLN A  42      -1.834 -19.634   1.288  1.00  0.00           C  
ATOM    723  O   GLN A  42      -2.435 -19.053   2.202  1.00  0.00           O  
ATOM    724  CB  GLN A  42      -0.692 -21.755   1.960  1.00  0.00           C  
ATOM    725  CG  GLN A  42      -0.774 -23.269   2.158  1.00  0.00           C  
ATOM    726  CD  GLN A  42      -0.221 -24.065   0.973  1.00  0.00           C  
ATOM    727  OE1 GLN A  42      -0.073 -23.540  -0.143  1.00  0.00           O  
ATOM    728  NE2 GLN A  42       0.081 -25.332   1.209  1.00  0.00           N  
ATOM    729  H   GLN A  42      -1.111 -22.241  -0.502  1.00  0.00           H  
ATOM    730  HA  GLN A  42      -2.796 -21.495   1.668  1.00  0.00           H  
ATOM    731 1HB  GLN A  42       0.234 -21.528   1.431  1.00  0.00           H  
ATOM    732 2HB  GLN A  42      -0.626 -21.290   2.943  1.00  0.00           H  
ATOM    733 1HG  GLN A  42      -0.202 -23.538   3.046  1.00  0.00           H  
ATOM    734 2HG  GLN A  42      -1.820 -23.543   2.293  1.00  0.00           H  
ATOM    735 1HE2 GLN A  42       0.445 -25.907   0.475  1.00  0.00           H  
ATOM    736 2HE2 GLN A  42      -0.054 -25.719   2.122  1.00  0.00           H  
ATOM    737  N   SER A  43      -1.156 -18.977   0.347  1.00  0.00           N  
ATOM    738  CA  SER A  43      -1.109 -17.525   0.362  1.00  0.00           C  
ATOM    739  C   SER A  43      -2.472 -16.981   0.021  1.00  0.00           C  
ATOM    740  O   SER A  43      -2.950 -16.035   0.648  1.00  0.00           O  
ATOM    741  CB  SER A  43      -0.141 -16.984  -0.643  1.00  0.00           C  
ATOM    742  OG  SER A  43       1.182 -17.269  -0.325  1.00  0.00           O  
ATOM    743  H   SER A  43      -0.671 -19.496  -0.375  1.00  0.00           H  
ATOM    744  HA  SER A  43      -0.827 -17.184   1.359  1.00  0.00           H  
ATOM    745 1HB  SER A  43      -0.372 -17.404  -1.622  1.00  0.00           H  
ATOM    746 2HB  SER A  43      -0.283 -15.923  -0.715  1.00  0.00           H  
ATOM    747  HG  SER A  43       1.691 -16.701  -0.931  1.00  0.00           H  
ATOM    748  N   ALA A  44      -3.133 -17.614  -0.941  1.00  0.00           N  
ATOM    749  CA  ALA A  44      -4.464 -17.190  -1.311  1.00  0.00           C  
ATOM    750  C   ALA A  44      -5.442 -17.378  -0.152  1.00  0.00           C  
ATOM    751  O   ALA A  44      -6.367 -16.571   0.001  1.00  0.00           O  
ATOM    752  CB  ALA A  44      -4.908 -17.898  -2.540  1.00  0.00           C  
ATOM    753  H   ALA A  44      -2.662 -18.369  -1.468  1.00  0.00           H  
ATOM    754  HA  ALA A  44      -4.427 -16.143  -1.521  1.00  0.00           H  
ATOM    755 1HB  ALA A  44      -5.881 -17.517  -2.800  1.00  0.00           H  
ATOM    756 2HB  ALA A  44      -4.201 -17.705  -3.344  1.00  0.00           H  
ATOM    757 3HB  ALA A  44      -4.940 -18.953  -2.351  1.00  0.00           H  
ATOM    758  N   LYS A  45      -5.252 -18.423   0.663  1.00  0.00           N  
ATOM    759  CA  LYS A  45      -6.106 -18.610   1.832  1.00  0.00           C  
ATOM    760  C   LYS A  45      -5.866 -17.445   2.788  1.00  0.00           C  
ATOM    761  O   LYS A  45      -6.810 -16.903   3.368  1.00  0.00           O  
ATOM    762  CB  LYS A  45      -5.855 -19.951   2.522  1.00  0.00           C  
ATOM    763  CG  LYS A  45      -6.344 -21.130   1.718  1.00  0.00           C  
ATOM    764  CD  LYS A  45      -6.095 -22.458   2.381  1.00  0.00           C  
ATOM    765  CE  LYS A  45      -6.594 -23.588   1.481  1.00  0.00           C  
ATOM    766  NZ  LYS A  45      -6.343 -24.933   2.068  1.00  0.00           N  
ATOM    767  H   LYS A  45      -4.530 -19.106   0.408  1.00  0.00           H  
ATOM    768  HA  LYS A  45      -7.151 -18.573   1.516  1.00  0.00           H  
ATOM    769 1HB  LYS A  45      -4.787 -20.075   2.693  1.00  0.00           H  
ATOM    770 2HB  LYS A  45      -6.349 -19.961   3.491  1.00  0.00           H  
ATOM    771 1HG  LYS A  45      -7.409 -21.016   1.516  1.00  0.00           H  
ATOM    772 2HG  LYS A  45      -5.815 -21.137   0.781  1.00  0.00           H  
ATOM    773 1HD  LYS A  45      -5.025 -22.584   2.554  1.00  0.00           H  
ATOM    774 2HD  LYS A  45      -6.614 -22.499   3.336  1.00  0.00           H  
ATOM    775 1HE  LYS A  45      -7.663 -23.466   1.319  1.00  0.00           H  
ATOM    776 2HE  LYS A  45      -6.082 -23.521   0.514  1.00  0.00           H  
ATOM    777 1HZ  LYS A  45      -6.687 -25.642   1.433  1.00  0.00           H  
ATOM    778 2HZ  LYS A  45      -5.351 -25.062   2.207  1.00  0.00           H  
ATOM    779 3HZ  LYS A  45      -6.820 -25.013   2.954  1.00  0.00           H  
ATOM    780  N   GLN A  46      -4.599 -17.026   2.911  1.00  0.00           N  
ATOM    781  CA  GLN A  46      -4.290 -15.883   3.753  1.00  0.00           C  
ATOM    782  C   GLN A  46      -4.888 -14.604   3.166  1.00  0.00           C  
ATOM    783  O   GLN A  46      -5.293 -13.717   3.924  1.00  0.00           O  
ATOM    784  CB  GLN A  46      -2.788 -15.742   3.966  1.00  0.00           C  
ATOM    785  CG  GLN A  46      -2.423 -14.653   4.927  1.00  0.00           C  
ATOM    786  CD  GLN A  46      -3.002 -14.870   6.335  1.00  0.00           C  
ATOM    787  OE1 GLN A  46      -2.940 -15.969   6.909  1.00  0.00           O  
ATOM    788  NE2 GLN A  46      -3.586 -13.815   6.891  1.00  0.00           N  
ATOM    789  H   GLN A  46      -3.850 -17.571   2.473  1.00  0.00           H  
ATOM    790  HA  GLN A  46      -4.741 -16.050   4.722  1.00  0.00           H  
ATOM    791 1HB  GLN A  46      -2.375 -16.686   4.321  1.00  0.00           H  
ATOM    792 2HB  GLN A  46      -2.304 -15.509   3.021  1.00  0.00           H  
ATOM    793 1HG  GLN A  46      -1.338 -14.627   5.000  1.00  0.00           H  
ATOM    794 2HG  GLN A  46      -2.783 -13.702   4.553  1.00  0.00           H  
ATOM    795 1HE2 GLN A  46      -3.974 -13.877   7.810  1.00  0.00           H  
ATOM    796 2HE2 GLN A  46      -3.609 -12.922   6.382  1.00  0.00           H  
ATOM    797  N   LEU A  47      -4.957 -14.487   1.841  1.00  0.00           N  
ATOM    798  CA  LEU A  47      -5.587 -13.319   1.249  1.00  0.00           C  
ATOM    799  C   LEU A  47      -7.071 -13.289   1.616  1.00  0.00           C  
ATOM    800  O   LEU A  47      -7.584 -12.239   1.988  1.00  0.00           O  
ATOM    801  CB  LEU A  47      -5.440 -13.312  -0.277  1.00  0.00           C  
ATOM    802  CG  LEU A  47      -4.044 -13.041  -0.868  1.00  0.00           C  
ATOM    803  CD1 LEU A  47      -4.029 -13.345  -2.344  1.00  0.00           C  
ATOM    804  CD2 LEU A  47      -3.729 -11.579  -0.709  1.00  0.00           C  
ATOM    805  H   LEU A  47      -4.521 -15.216   1.266  1.00  0.00           H  
ATOM    806  HA  LEU A  47      -5.123 -12.431   1.669  1.00  0.00           H  
ATOM    807 1HB  LEU A  47      -5.760 -14.265  -0.647  1.00  0.00           H  
ATOM    808 2HB  LEU A  47      -6.106 -12.564  -0.653  1.00  0.00           H  
ATOM    809  HG  LEU A  47      -3.299 -13.656  -0.358  1.00  0.00           H  
ATOM    810 1HD1 LEU A  47      -3.041 -13.120  -2.740  1.00  0.00           H  
ATOM    811 2HD1 LEU A  47      -4.259 -14.356  -2.549  1.00  0.00           H  
ATOM    812 3HD1 LEU A  47      -4.742 -12.744  -2.816  1.00  0.00           H  
ATOM    813 1HD2 LEU A  47      -2.752 -11.368  -1.130  1.00  0.00           H  
ATOM    814 2HD2 LEU A  47      -4.471 -10.984  -1.224  1.00  0.00           H  
ATOM    815 3HD2 LEU A  47      -3.749 -11.341   0.321  1.00  0.00           H  
ATOM    816  N   GLU A  48      -7.748 -14.446   1.607  1.00  0.00           N  
ATOM    817  CA  GLU A  48      -9.158 -14.457   2.008  1.00  0.00           C  
ATOM    818  C   GLU A  48      -9.289 -13.998   3.457  1.00  0.00           C  
ATOM    819  O   GLU A  48     -10.223 -13.255   3.801  1.00  0.00           O  
ATOM    820  CB  GLU A  48      -9.788 -15.844   1.811  1.00  0.00           C  
ATOM    821  CG  GLU A  48     -11.315 -15.900   2.071  1.00  0.00           C  
ATOM    822  CD  GLU A  48     -11.932 -17.254   1.719  1.00  0.00           C  
ATOM    823  OE1 GLU A  48     -11.189 -18.146   1.402  1.00  0.00           O  
ATOM    824  OE2 GLU A  48     -13.154 -17.385   1.741  1.00  0.00           O  
ATOM    825  H   GLU A  48      -7.292 -15.290   1.241  1.00  0.00           H  
ATOM    826  HA  GLU A  48      -9.698 -13.740   1.412  1.00  0.00           H  
ATOM    827 1HB  GLU A  48      -9.596 -16.191   0.800  1.00  0.00           H  
ATOM    828 2HB  GLU A  48      -9.308 -16.552   2.488  1.00  0.00           H  
ATOM    829 1HG  GLU A  48     -11.490 -15.698   3.125  1.00  0.00           H  
ATOM    830 2HG  GLU A  48     -11.805 -15.116   1.495  1.00  0.00           H  
ATOM    831  N   LYS A  49      -8.359 -14.427   4.315  1.00  0.00           N  
ATOM    832  CA  LYS A  49      -8.387 -14.006   5.709  1.00  0.00           C  
ATOM    833  C   LYS A  49      -8.193 -12.488   5.804  1.00  0.00           C  
ATOM    834  O   LYS A  49      -8.881 -11.831   6.596  1.00  0.00           O  
ATOM    835  CB  LYS A  49      -7.304 -14.728   6.516  1.00  0.00           C  
ATOM    836  CG  LYS A  49      -7.563 -16.221   6.734  1.00  0.00           C  
ATOM    837  CD  LYS A  49      -6.406 -16.890   7.483  1.00  0.00           C  
ATOM    838  CE  LYS A  49      -6.637 -18.384   7.664  1.00  0.00           C  
ATOM    839  NZ  LYS A  49      -5.471 -19.057   8.321  1.00  0.00           N  
ATOM    840  H   LYS A  49      -7.659 -15.098   3.979  1.00  0.00           H  
ATOM    841  HA  LYS A  49      -9.361 -14.252   6.127  1.00  0.00           H  
ATOM    842 1HB  LYS A  49      -6.352 -14.627   6.010  1.00  0.00           H  
ATOM    843 2HB  LYS A  49      -7.203 -14.255   7.489  1.00  0.00           H  
ATOM    844 1HG  LYS A  49      -8.484 -16.346   7.305  1.00  0.00           H  
ATOM    845 2HG  LYS A  49      -7.691 -16.705   5.768  1.00  0.00           H  
ATOM    846 1HD  LYS A  49      -5.486 -16.750   6.923  1.00  0.00           H  
ATOM    847 2HD  LYS A  49      -6.286 -16.427   8.461  1.00  0.00           H  
ATOM    848 1HE  LYS A  49      -7.521 -18.531   8.280  1.00  0.00           H  
ATOM    849 2HE  LYS A  49      -6.803 -18.841   6.687  1.00  0.00           H  
ATOM    850 1HZ  LYS A  49      -5.669 -20.040   8.425  1.00  0.00           H  
ATOM    851 2HZ  LYS A  49      -4.635 -18.944   7.751  1.00  0.00           H  
ATOM    852 3HZ  LYS A  49      -5.312 -18.648   9.230  1.00  0.00           H  
ATOM    853  N   ALA A  50      -7.290 -11.926   4.980  1.00  0.00           N  
ATOM    854  CA  ALA A  50      -7.037 -10.489   4.924  1.00  0.00           C  
ATOM    855  C   ALA A  50      -8.261  -9.722   4.496  1.00  0.00           C  
ATOM    856  O   ALA A  50      -8.526  -8.640   5.015  1.00  0.00           O  
ATOM    857  CB  ALA A  50      -5.937 -10.169   3.968  1.00  0.00           C  
ATOM    858  H   ALA A  50      -6.700 -12.545   4.411  1.00  0.00           H  
ATOM    859  HA  ALA A  50      -6.749 -10.165   5.926  1.00  0.00           H  
ATOM    860 1HB  ALA A  50      -5.752  -9.100   3.964  1.00  0.00           H  
ATOM    861 2HB  ALA A  50      -5.061 -10.689   4.257  1.00  0.00           H  
ATOM    862 3HB  ALA A  50      -6.221 -10.489   2.988  1.00  0.00           H  
ATOM    863  N   VAL A  51      -9.031 -10.293   3.569  1.00  0.00           N  
ATOM    864  CA  VAL A  51     -10.225  -9.616   3.112  1.00  0.00           C  
ATOM    865  C   VAL A  51     -11.185  -9.497   4.271  1.00  0.00           C  
ATOM    866  O   VAL A  51     -11.741  -8.425   4.513  1.00  0.00           O  
ATOM    867  CB  VAL A  51     -10.930 -10.394   1.970  1.00  0.00           C  
ATOM    868  CG1 VAL A  51     -12.252  -9.792   1.651  1.00  0.00           C  
ATOM    869  CG2 VAL A  51     -10.108 -10.358   0.735  1.00  0.00           C  
ATOM    870  H   VAL A  51      -8.718 -11.175   3.152  1.00  0.00           H  
ATOM    871  HA  VAL A  51      -9.949  -8.623   2.765  1.00  0.00           H  
ATOM    872  HB  VAL A  51     -11.089 -11.425   2.286  1.00  0.00           H  
ATOM    873 1HG1 VAL A  51     -12.696 -10.360   0.861  1.00  0.00           H  
ATOM    874 2HG1 VAL A  51     -12.914  -9.799   2.516  1.00  0.00           H  
ATOM    875 3HG1 VAL A  51     -12.092  -8.798   1.328  1.00  0.00           H  
ATOM    876 1HG2 VAL A  51     -10.614 -10.900  -0.053  1.00  0.00           H  
ATOM    877 2HG2 VAL A  51      -9.973  -9.333   0.434  1.00  0.00           H  
ATOM    878 3HG2 VAL A  51      -9.167 -10.809   0.934  1.00  0.00           H  
ATOM    879  N   ARG A  52     -11.364 -10.594   5.007  1.00  0.00           N  
ATOM    880  CA  ARG A  52     -12.272 -10.604   6.142  1.00  0.00           C  
ATOM    881  C   ARG A  52     -11.790  -9.651   7.242  1.00  0.00           C  
ATOM    882  O   ARG A  52     -12.598  -8.928   7.834  1.00  0.00           O  
ATOM    883  CB  ARG A  52     -12.406 -12.026   6.644  1.00  0.00           C  
ATOM    884  CG  ARG A  52     -13.130 -12.915   5.642  1.00  0.00           C  
ATOM    885  CD  ARG A  52     -13.246 -14.326   6.059  1.00  0.00           C  
ATOM    886  NE  ARG A  52     -13.753 -15.133   4.953  1.00  0.00           N  
ATOM    887  CZ  ARG A  52     -15.046 -15.299   4.603  1.00  0.00           C  
ATOM    888  NH1 ARG A  52     -16.019 -14.730   5.293  1.00  0.00           N  
ATOM    889  NH2 ARG A  52     -15.332 -16.041   3.541  1.00  0.00           N  
ATOM    890  H   ARG A  52     -10.879 -11.456   4.726  1.00  0.00           H  
ATOM    891  HA  ARG A  52     -13.251 -10.267   5.799  1.00  0.00           H  
ATOM    892 1HB  ARG A  52     -11.417 -12.449   6.816  1.00  0.00           H  
ATOM    893 2HB  ARG A  52     -12.949 -12.042   7.586  1.00  0.00           H  
ATOM    894 1HG  ARG A  52     -14.130 -12.515   5.487  1.00  0.00           H  
ATOM    895 2HG  ARG A  52     -12.596 -12.896   4.694  1.00  0.00           H  
ATOM    896 1HD  ARG A  52     -12.255 -14.701   6.324  1.00  0.00           H  
ATOM    897 2HD  ARG A  52     -13.914 -14.426   6.911  1.00  0.00           H  
ATOM    898  HE  ARG A  52     -13.058 -15.597   4.374  1.00  0.00           H  
ATOM    899 1HH1 ARG A  52     -15.808 -14.163   6.098  1.00  0.00           H  
ATOM    900 2HH1 ARG A  52     -16.982 -14.865   5.016  1.00  0.00           H  
ATOM    901 1HH2 ARG A  52     -14.568 -16.475   2.988  1.00  0.00           H  
ATOM    902 2HH2 ARG A  52     -16.290 -16.177   3.260  1.00  0.00           H  
ATOM    903  N   PHE A  53     -10.472  -9.605   7.478  1.00  0.00           N  
ATOM    904  CA  PHE A  53      -9.901  -8.696   8.465  1.00  0.00           C  
ATOM    905  C   PHE A  53     -10.223  -7.267   8.125  1.00  0.00           C  
ATOM    906  O   PHE A  53     -10.717  -6.516   8.973  1.00  0.00           O  
ATOM    907  CB  PHE A  53      -8.380  -8.846   8.551  1.00  0.00           C  
ATOM    908  CG  PHE A  53      -7.689  -7.788   9.413  1.00  0.00           C  
ATOM    909  CD1 PHE A  53      -7.754  -7.827  10.795  1.00  0.00           C  
ATOM    910  CD2 PHE A  53      -6.953  -6.752   8.816  1.00  0.00           C  
ATOM    911  CE1 PHE A  53      -7.117  -6.864  11.561  1.00  0.00           C  
ATOM    912  CE2 PHE A  53      -6.318  -5.795   9.587  1.00  0.00           C  
ATOM    913  CZ  PHE A  53      -6.402  -5.852  10.955  1.00  0.00           C  
ATOM    914  H   PHE A  53      -9.854 -10.259   6.987  1.00  0.00           H  
ATOM    915  HA  PHE A  53     -10.340  -8.928   9.435  1.00  0.00           H  
ATOM    916 1HB  PHE A  53      -8.134  -9.831   8.943  1.00  0.00           H  
ATOM    917 2HB  PHE A  53      -7.967  -8.786   7.554  1.00  0.00           H  
ATOM    918  HD1 PHE A  53      -8.315  -8.624  11.280  1.00  0.00           H  
ATOM    919  HD2 PHE A  53      -6.883  -6.705   7.734  1.00  0.00           H  
ATOM    920  HE1 PHE A  53      -7.182  -6.905  12.647  1.00  0.00           H  
ATOM    921  HE2 PHE A  53      -5.748  -4.992   9.121  1.00  0.00           H  
ATOM    922  HZ  PHE A  53      -5.903  -5.098  11.562  1.00  0.00           H  
ATOM    923  N   VAL A  54      -9.959  -6.889   6.879  1.00  0.00           N  
ATOM    924  CA  VAL A  54     -10.182  -5.527   6.484  1.00  0.00           C  
ATOM    925  C   VAL A  54     -11.667  -5.201   6.511  1.00  0.00           C  
ATOM    926  O   VAL A  54     -12.028  -4.129   6.988  1.00  0.00           O  
ATOM    927  CB  VAL A  54      -9.535  -5.232   5.127  1.00  0.00           C  
ATOM    928  CG1 VAL A  54      -9.920  -3.807   4.651  1.00  0.00           C  
ATOM    929  CG2 VAL A  54      -8.015  -5.378   5.289  1.00  0.00           C  
ATOM    930  H   VAL A  54      -9.568  -7.563   6.215  1.00  0.00           H  
ATOM    931  HA  VAL A  54      -9.682  -4.890   7.209  1.00  0.00           H  
ATOM    932  HB  VAL A  54      -9.896  -5.947   4.381  1.00  0.00           H  
ATOM    933 1HG1 VAL A  54      -9.458  -3.604   3.690  1.00  0.00           H  
ATOM    934 2HG1 VAL A  54     -10.967  -3.729   4.551  1.00  0.00           H  
ATOM    935 3HG1 VAL A  54      -9.589  -3.072   5.377  1.00  0.00           H  
ATOM    936 1HG2 VAL A  54      -7.526  -5.182   4.355  1.00  0.00           H  
ATOM    937 2HG2 VAL A  54      -7.659  -4.676   6.039  1.00  0.00           H  
ATOM    938 3HG2 VAL A  54      -7.774  -6.381   5.607  1.00  0.00           H  
ATOM    939  N   GLU A  55     -12.548  -6.092   6.040  1.00  0.00           N  
ATOM    940  CA  GLU A  55     -13.965  -5.755   6.083  1.00  0.00           C  
ATOM    941  C   GLU A  55     -14.402  -5.450   7.505  1.00  0.00           C  
ATOM    942  O   GLU A  55     -15.147  -4.489   7.727  1.00  0.00           O  
ATOM    943  CB  GLU A  55     -14.844  -6.872   5.515  1.00  0.00           C  
ATOM    944  CG  GLU A  55     -16.331  -6.495   5.430  1.00  0.00           C  
ATOM    945  CD  GLU A  55     -17.186  -7.524   4.710  1.00  0.00           C  
ATOM    946  OE1 GLU A  55     -16.669  -8.556   4.316  1.00  0.00           O  
ATOM    947  OE2 GLU A  55     -18.363  -7.269   4.550  1.00  0.00           O  
ATOM    948  H   GLU A  55     -12.236  -6.978   5.625  1.00  0.00           H  
ATOM    949  HA  GLU A  55     -14.122  -4.858   5.484  1.00  0.00           H  
ATOM    950 1HB  GLU A  55     -14.509  -7.168   4.537  1.00  0.00           H  
ATOM    951 2HB  GLU A  55     -14.756  -7.750   6.158  1.00  0.00           H  
ATOM    952 1HG  GLU A  55     -16.717  -6.375   6.443  1.00  0.00           H  
ATOM    953 2HG  GLU A  55     -16.421  -5.533   4.925  1.00  0.00           H  
ATOM    954  N   LYS A  56     -13.932  -6.242   8.477  1.00  0.00           N  
ATOM    955  CA  LYS A  56     -14.295  -5.991   9.863  1.00  0.00           C  
ATOM    956  C   LYS A  56     -13.755  -4.643  10.343  1.00  0.00           C  
ATOM    957  O   LYS A  56     -14.468  -3.910  11.040  1.00  0.00           O  
ATOM    958  CB  LYS A  56     -13.789  -7.125  10.752  1.00  0.00           C  
ATOM    959  CG  LYS A  56     -14.543  -8.441  10.559  1.00  0.00           C  
ATOM    960  CD  LYS A  56     -13.966  -9.555  11.421  1.00  0.00           C  
ATOM    961  CE  LYS A  56     -14.705 -10.870  11.196  1.00  0.00           C  
ATOM    962  NZ  LYS A  56     -14.129 -11.981  12.009  1.00  0.00           N  
ATOM    963  H   LYS A  56     -13.355  -7.057   8.235  1.00  0.00           H  
ATOM    964  HA  LYS A  56     -15.381  -5.958   9.930  1.00  0.00           H  
ATOM    965 1HB  LYS A  56     -12.735  -7.311  10.525  1.00  0.00           H  
ATOM    966 2HB  LYS A  56     -13.856  -6.832  11.797  1.00  0.00           H  
ATOM    967 1HG  LYS A  56     -15.589  -8.293  10.822  1.00  0.00           H  
ATOM    968 2HG  LYS A  56     -14.493  -8.733   9.512  1.00  0.00           H  
ATOM    969 1HD  LYS A  56     -12.913  -9.694  11.164  1.00  0.00           H  
ATOM    970 2HD  LYS A  56     -14.035  -9.281  12.472  1.00  0.00           H  
ATOM    971 1HE  LYS A  56     -15.751 -10.740  11.465  1.00  0.00           H  
ATOM    972 2HE  LYS A  56     -14.641 -11.136  10.139  1.00  0.00           H  
ATOM    973 1HZ  LYS A  56     -14.644 -12.832  11.831  1.00  0.00           H  
ATOM    974 2HZ  LYS A  56     -13.160 -12.116  11.756  1.00  0.00           H  
ATOM    975 3HZ  LYS A  56     -14.191 -11.750  12.990  1.00  0.00           H  
ATOM    976  N   GLN A  57     -12.521  -4.298   9.945  1.00  0.00           N  
ATOM    977  CA  GLN A  57     -11.913  -3.026  10.335  1.00  0.00           C  
ATOM    978  C   GLN A  57     -12.618  -1.834   9.687  1.00  0.00           C  
ATOM    979  O   GLN A  57     -12.720  -0.769  10.295  1.00  0.00           O  
ATOM    980  CB  GLN A  57     -10.428  -3.002   9.950  1.00  0.00           C  
ATOM    981  CG  GLN A  57      -9.552  -3.979  10.722  1.00  0.00           C  
ATOM    982  CD  GLN A  57      -9.436  -3.653  12.177  1.00  0.00           C  
ATOM    983  OE1 GLN A  57      -9.050  -2.541  12.542  1.00  0.00           O  
ATOM    984  NE2 GLN A  57      -9.784  -4.603  13.033  1.00  0.00           N  
ATOM    985  H   GLN A  57     -11.969  -4.984   9.414  1.00  0.00           H  
ATOM    986  HA  GLN A  57     -12.003  -2.919  11.415  1.00  0.00           H  
ATOM    987 1HB  GLN A  57     -10.333  -3.234   8.891  1.00  0.00           H  
ATOM    988 2HB  GLN A  57     -10.034  -1.999  10.100  1.00  0.00           H  
ATOM    989 1HG  GLN A  57      -9.972  -4.968  10.651  1.00  0.00           H  
ATOM    990 2HG  GLN A  57      -8.561  -3.968  10.283  1.00  0.00           H  
ATOM    991 1HE2 GLN A  57      -9.731  -4.434  14.019  1.00  0.00           H  
ATOM    992 2HE2 GLN A  57     -10.111  -5.487  12.696  1.00  0.00           H  
ATOM    993  N   LEU A  58     -13.112  -2.016   8.458  1.00  0.00           N  
ATOM    994  CA  LEU A  58     -13.818  -0.959   7.747  1.00  0.00           C  
ATOM    995  C   LEU A  58     -15.211  -0.724   8.317  1.00  0.00           C  
ATOM    996  O   LEU A  58     -15.670   0.418   8.382  1.00  0.00           O  
ATOM    997  CB  LEU A  58     -13.968  -1.308   6.254  1.00  0.00           C  
ATOM    998  CG  LEU A  58     -12.686  -1.357   5.391  1.00  0.00           C  
ATOM    999  CD1 LEU A  58     -13.033  -1.889   4.031  1.00  0.00           C  
ATOM   1000  CD2 LEU A  58     -12.124  -0.025   5.234  1.00  0.00           C  
ATOM   1001  H   LEU A  58     -12.933  -2.910   8.001  1.00  0.00           H  
ATOM   1002  HA  LEU A  58     -13.257  -0.038   7.861  1.00  0.00           H  
ATOM   1003 1HB  LEU A  58     -14.440  -2.290   6.188  1.00  0.00           H  
ATOM   1004 2HB  LEU A  58     -14.638  -0.578   5.808  1.00  0.00           H  
ATOM   1005  HG  LEU A  58     -11.962  -2.001   5.856  1.00  0.00           H  
ATOM   1006 1HD1 LEU A  58     -12.141  -1.925   3.428  1.00  0.00           H  
ATOM   1007 2HD1 LEU A  58     -13.455  -2.881   4.124  1.00  0.00           H  
ATOM   1008 3HD1 LEU A  58     -13.743  -1.233   3.576  1.00  0.00           H  
ATOM   1009 1HD2 LEU A  58     -11.236  -0.075   4.613  1.00  0.00           H  
ATOM   1010 2HD2 LEU A  58     -12.876   0.578   4.760  1.00  0.00           H  
ATOM   1011 3HD2 LEU A  58     -11.854   0.400   6.192  1.00  0.00           H  
ATOM   1012  N   ARG A  59     -15.886  -1.799   8.736  1.00  0.00           N  
ATOM   1013  CA  ARG A  59     -17.232  -1.681   9.285  1.00  0.00           C  
ATOM   1014  C   ARG A  59     -17.288  -1.243  10.757  1.00  0.00           C  
ATOM   1015  O   ARG A  59     -18.274  -0.622  11.163  1.00  0.00           O  
ATOM   1016  CB  ARG A  59     -17.983  -2.992   9.133  1.00  0.00           C  
ATOM   1017  CG  ARG A  59     -18.370  -3.355   7.701  1.00  0.00           C  
ATOM   1018  CD  ARG A  59     -19.184  -4.602   7.663  1.00  0.00           C  
ATOM   1019  NE  ARG A  59     -19.511  -5.023   6.301  1.00  0.00           N  
ATOM   1020  CZ  ARG A  59     -20.500  -4.549   5.533  1.00  0.00           C  
ATOM   1021  NH1 ARG A  59     -21.312  -3.584   5.939  1.00  0.00           N  
ATOM   1022  NH2 ARG A  59     -20.628  -5.092   4.347  1.00  0.00           N  
ATOM   1023  H   ARG A  59     -15.477  -2.728   8.598  1.00  0.00           H  
ATOM   1024  HA  ARG A  59     -17.758  -0.932   8.697  1.00  0.00           H  
ATOM   1025 1HB  ARG A  59     -17.357  -3.803   9.514  1.00  0.00           H  
ATOM   1026 2HB  ARG A  59     -18.889  -2.965   9.733  1.00  0.00           H  
ATOM   1027 1HG  ARG A  59     -18.942  -2.541   7.265  1.00  0.00           H  
ATOM   1028 2HG  ARG A  59     -17.468  -3.518   7.109  1.00  0.00           H  
ATOM   1029 1HD  ARG A  59     -18.606  -5.404   8.128  1.00  0.00           H  
ATOM   1030 2HD  ARG A  59     -20.108  -4.462   8.217  1.00  0.00           H  
ATOM   1031  HE  ARG A  59     -18.958  -5.785   5.877  1.00  0.00           H  
ATOM   1032 1HH1 ARG A  59     -21.201  -3.178   6.855  1.00  0.00           H  
ATOM   1033 2HH1 ARG A  59     -22.048  -3.252   5.332  1.00  0.00           H  
ATOM   1034 1HH2 ARG A  59     -19.968  -5.847   4.097  1.00  0.00           H  
ATOM   1035 2HH2 ARG A  59     -21.350  -4.792   3.713  1.00  0.00           H  
ATOM   1036  N   SER A  60     -16.262  -1.585  11.544  1.00  0.00           N  
ATOM   1037  CA  SER A  60     -16.192  -1.264  12.970  1.00  0.00           C  
ATOM   1038  C   SER A  60     -15.625   0.129  13.262  1.00  0.00           C  
ATOM   1039  O   SER A  60     -14.534   0.226  13.834  1.00  0.00           O  
ATOM   1040  OXT SER A  60     -16.410   1.074  13.343  1.00  0.00           O  
ATOM   1041  CB  SER A  60     -15.325  -2.280  13.680  1.00  0.00           C  
ATOM   1042  OG  SER A  60     -15.123  -1.900  15.009  1.00  0.00           O  
ATOM   1043  H   SER A  60     -15.505  -2.151  11.153  1.00  0.00           H  
ATOM   1044  HA  SER A  60     -17.203  -1.314  13.377  1.00  0.00           H  
ATOM   1045 1HB  SER A  60     -15.799  -3.259  13.640  1.00  0.00           H  
ATOM   1046 2HB  SER A  60     -14.364  -2.358  13.168  1.00  0.00           H  
ATOM   1047  HG  SER A  60     -14.592  -1.077  14.944  1.00  0.00           H  
TER                                                                             
ATOM   1049  N   VAL B  61      -1.188  22.522  -9.486  1.00  0.00           N  
ATOM   1050  CA  VAL B  61      -1.237  23.502  -8.400  1.00  0.00           C  
ATOM   1051  C   VAL B  61      -0.633  22.895  -7.137  1.00  0.00           C  
ATOM   1052  O   VAL B  61      -1.127  21.878  -6.645  1.00  0.00           O  
ATOM   1053  CB  VAL B  61      -2.684  23.807  -8.095  1.00  0.00           C  
ATOM   1054  CG1 VAL B  61      -2.743  24.718  -7.004  1.00  0.00           C  
ATOM   1055  CG2 VAL B  61      -3.367  24.320  -9.315  1.00  0.00           C  
ATOM   1056 1H   VAL B  61      -1.585  22.921 -10.313  1.00  0.00           H  
ATOM   1057 2H   VAL B  61      -0.238  22.266  -9.662  1.00  0.00           H  
ATOM   1058 3H   VAL B  61      -1.710  21.709  -9.226  1.00  0.00           H  
ATOM   1059  HA  VAL B  61      -0.681  24.384  -8.673  1.00  0.00           H  
ATOM   1060  HB  VAL B  61      -3.179  22.893  -7.778  1.00  0.00           H  
ATOM   1061 1HG1 VAL B  61      -3.784  24.925  -6.758  1.00  0.00           H  
ATOM   1062 2HG1 VAL B  61      -2.240  24.281  -6.135  1.00  0.00           H  
ATOM   1063 3HG1 VAL B  61      -2.242  25.627  -7.300  1.00  0.00           H  
ATOM   1064 1HG2 VAL B  61      -4.400  24.508  -9.066  1.00  0.00           H  
ATOM   1065 2HG2 VAL B  61      -2.889  25.233  -9.634  1.00  0.00           H  
ATOM   1066 3HG2 VAL B  61      -3.309  23.577 -10.107  1.00  0.00           H  
ATOM   1067  N   SER B  62       0.445  23.478  -6.620  1.00  0.00           N  
ATOM   1068  CA  SER B  62       1.123  22.831  -5.492  1.00  0.00           C  
ATOM   1069  C   SER B  62       0.375  22.907  -4.175  1.00  0.00           C  
ATOM   1070  O   SER B  62      -0.384  23.857  -3.916  1.00  0.00           O  
ATOM   1071  CB  SER B  62       2.473  23.458  -5.284  1.00  0.00           C  
ATOM   1072  OG  SER B  62       2.287  24.772  -4.901  1.00  0.00           O  
ATOM   1073  H   SER B  62       0.823  24.337  -7.039  1.00  0.00           H  
ATOM   1074  HA  SER B  62       1.266  21.787  -5.735  1.00  0.00           H  
ATOM   1075 1HB  SER B  62       3.035  22.925  -4.534  1.00  0.00           H  
ATOM   1076 2HB  SER B  62       3.037  23.423  -6.218  1.00  0.00           H  
ATOM   1077  HG  SER B  62       3.148  25.135  -4.573  1.00  0.00           H  
ATOM   1078  N   PHE B  63       0.675  21.942  -3.299  1.00  0.00           N  
ATOM   1079  CA  PHE B  63       0.207  21.961  -1.907  1.00  0.00           C  
ATOM   1080  C   PHE B  63       1.061  20.991  -1.060  1.00  0.00           C  
ATOM   1081  O   PHE B  63       1.617  20.047  -1.600  1.00  0.00           O  
ATOM   1082  CB  PHE B  63      -1.283  21.671  -1.816  1.00  0.00           C  
ATOM   1083  CG  PHE B  63      -1.665  20.423  -2.302  1.00  0.00           C  
ATOM   1084  CD1 PHE B  63      -1.754  19.382  -1.435  1.00  0.00           C  
ATOM   1085  CD2 PHE B  63      -1.982  20.242  -3.608  1.00  0.00           C  
ATOM   1086  CE1 PHE B  63      -2.169  18.150  -1.856  1.00  0.00           C  
ATOM   1087  CE2 PHE B  63      -2.389  19.009  -4.057  1.00  0.00           C  
ATOM   1088  CZ  PHE B  63      -2.486  17.954  -3.172  1.00  0.00           C  
ATOM   1089  H   PHE B  63       1.296  21.211  -3.622  1.00  0.00           H  
ATOM   1090  HA  PHE B  63       0.348  22.980  -1.559  1.00  0.00           H  
ATOM   1091 1HB  PHE B  63      -1.638  21.748  -0.802  1.00  0.00           H  
ATOM   1092 2HB  PHE B  63      -1.832  22.422  -2.385  1.00  0.00           H  
ATOM   1093  HD1 PHE B  63      -1.494  19.546  -0.384  1.00  0.00           H  
ATOM   1094  HD2 PHE B  63      -1.911  21.086  -4.303  1.00  0.00           H  
ATOM   1095  HE1 PHE B  63      -2.237  17.329  -1.143  1.00  0.00           H  
ATOM   1096  HE2 PHE B  63      -2.633  18.861  -5.102  1.00  0.00           H  
ATOM   1097  HZ  PHE B  63      -2.807  16.963  -3.518  1.00  0.00           H  
ATOM   1098  N   PRO B  64       1.142  21.137   0.273  1.00  0.00           N  
ATOM   1099  CA  PRO B  64       1.935  20.306   1.170  1.00  0.00           C  
ATOM   1100  C   PRO B  64       1.558  18.805   1.220  1.00  0.00           C  
ATOM   1101  O   PRO B  64       0.442  18.352   0.953  1.00  0.00           O  
ATOM   1102  CB  PRO B  64       1.627  20.931   2.560  1.00  0.00           C  
ATOM   1103  CG  PRO B  64       1.303  22.317   2.289  1.00  0.00           C  
ATOM   1104  CD  PRO B  64       0.545  22.290   0.960  1.00  0.00           C  
ATOM   1105  HA  PRO B  64       2.983  20.407   0.927  1.00  0.00           H  
ATOM   1106 1HB  PRO B  64       0.859  20.389   3.049  1.00  0.00           H  
ATOM   1107 2HB  PRO B  64       2.533  20.852   3.201  1.00  0.00           H  
ATOM   1108 1HG  PRO B  64       0.690  22.716   3.124  1.00  0.00           H  
ATOM   1109 2HG  PRO B  64       2.193  22.912   2.250  1.00  0.00           H  
ATOM   1110 1HD  PRO B  64      -0.524  22.124   1.125  1.00  0.00           H  
ATOM   1111 2HD  PRO B  64       0.760  23.237   0.474  1.00  0.00           H  
ATOM   1112  N   ALA B  65       2.551  18.029   1.582  1.00  0.00           N  
ATOM   1113  CA  ALA B  65       2.343  16.628   1.778  1.00  0.00           C  
ATOM   1114  C   ALA B  65       1.526  16.326   3.030  1.00  0.00           C  
ATOM   1115  O   ALA B  65       1.590  17.065   4.010  1.00  0.00           O  
ATOM   1116  CB  ALA B  65       3.691  15.915   1.876  1.00  0.00           C  
ATOM   1117  H   ALA B  65       3.466  18.424   1.755  1.00  0.00           H  
ATOM   1118  HA  ALA B  65       1.789  16.255   0.920  1.00  0.00           H  
ATOM   1119 1HB  ALA B  65       3.537  14.837   1.998  1.00  0.00           H  
ATOM   1120 2HB  ALA B  65       4.271  16.100   0.972  1.00  0.00           H  
ATOM   1121 3HB  ALA B  65       4.239  16.295   2.748  1.00  0.00           H  
ATOM   1122  N   SER B  66       0.848  15.184   3.003  1.00  0.00           N  
ATOM   1123  CA  SER B  66       0.185  14.587   4.176  1.00  0.00           C  
ATOM   1124  C   SER B  66       0.286  13.041   4.094  1.00  0.00           C  
ATOM   1125  O   SER B  66       0.415  12.471   3.000  1.00  0.00           O  
ATOM   1126  CB  SER B  66      -1.272  15.000   4.242  1.00  0.00           C  
ATOM   1127  OG  SER B  66      -2.000  14.479   3.158  1.00  0.00           O  
ATOM   1128  H   SER B  66       0.819  14.698   2.104  1.00  0.00           H  
ATOM   1129  HA  SER B  66       0.681  14.924   5.086  1.00  0.00           H  
ATOM   1130 1HB  SER B  66      -1.705  14.648   5.177  1.00  0.00           H  
ATOM   1131 2HB  SER B  66      -1.338  16.088   4.239  1.00  0.00           H  
ATOM   1132  HG  SER B  66      -2.914  14.736   3.305  1.00  0.00           H  
ATOM   1133  N   VAL B  67       0.238  12.358   5.248  1.00  0.00           N  
ATOM   1134  CA  VAL B  67       0.350  10.883   5.244  1.00  0.00           C  
ATOM   1135  C   VAL B  67      -0.343  10.144   6.395  1.00  0.00           C  
ATOM   1136  O   VAL B  67      -0.373  10.625   7.530  1.00  0.00           O  
ATOM   1137  CB  VAL B  67       1.864  10.485   5.210  1.00  0.00           C  
ATOM   1138  CG1 VAL B  67       2.577  10.980   6.404  1.00  0.00           C  
ATOM   1139  CG2 VAL B  67       2.069   8.977   5.215  1.00  0.00           C  
ATOM   1140  H   VAL B  67       0.127  12.861   6.118  1.00  0.00           H  
ATOM   1141  HA  VAL B  67      -0.086  10.527   4.319  1.00  0.00           H  
ATOM   1142  HB  VAL B  67       2.306  10.925   4.317  1.00  0.00           H  
ATOM   1143 1HG1 VAL B  67       3.633  10.705   6.341  1.00  0.00           H  
ATOM   1144 2HG1 VAL B  67       2.487  12.014   6.461  1.00  0.00           H  
ATOM   1145 3HG1 VAL B  67       2.152  10.548   7.288  1.00  0.00           H  
ATOM   1146 1HG2 VAL B  67       3.127   8.793   5.171  1.00  0.00           H  
ATOM   1147 2HG2 VAL B  67       1.686   8.530   6.116  1.00  0.00           H  
ATOM   1148 3HG2 VAL B  67       1.580   8.519   4.370  1.00  0.00           H  
ATOM   1149  N   GLN B  68      -0.833   8.938   6.110  1.00  0.00           N  
ATOM   1150  CA  GLN B  68      -1.340   8.048   7.159  1.00  0.00           C  
ATOM   1151  C   GLN B  68      -0.994   6.571   6.889  1.00  0.00           C  
ATOM   1152  O   GLN B  68      -0.819   6.131   5.743  1.00  0.00           O  
ATOM   1153  CB  GLN B  68      -2.850   8.217   7.323  1.00  0.00           C  
ATOM   1154  CG  GLN B  68      -3.641   7.835   6.107  1.00  0.00           C  
ATOM   1155  CD  GLN B  68      -5.102   8.122   6.251  1.00  0.00           C  
ATOM   1156  OE1 GLN B  68      -5.481   9.277   6.459  1.00  0.00           O  
ATOM   1157  NE2 GLN B  68      -5.942   7.098   6.151  1.00  0.00           N  
ATOM   1158  H   GLN B  68      -0.833   8.653   5.128  1.00  0.00           H  
ATOM   1159  HA  GLN B  68      -0.868   8.323   8.103  1.00  0.00           H  
ATOM   1160 1HB  GLN B  68      -3.197   7.600   8.153  1.00  0.00           H  
ATOM   1161 2HB  GLN B  68      -3.075   9.256   7.567  1.00  0.00           H  
ATOM   1162 1HG  GLN B  68      -3.261   8.419   5.273  1.00  0.00           H  
ATOM   1163 2HG  GLN B  68      -3.521   6.767   5.913  1.00  0.00           H  
ATOM   1164 1HE2 GLN B  68      -6.927   7.251   6.242  1.00  0.00           H  
ATOM   1165 2HE2 GLN B  68      -5.609   6.141   5.986  1.00  0.00           H  
ATOM   1166  N   LEU B  69      -0.911   5.810   7.978  1.00  0.00           N  
ATOM   1167  CA  LEU B  69      -0.698   4.367   7.930  1.00  0.00           C  
ATOM   1168  C   LEU B  69      -1.868   3.618   8.512  1.00  0.00           C  
ATOM   1169  O   LEU B  69      -2.525   4.099   9.419  1.00  0.00           O  
ATOM   1170  CB  LEU B  69       0.592   3.974   8.676  1.00  0.00           C  
ATOM   1171  CG  LEU B  69       1.917   4.646   8.177  1.00  0.00           C  
ATOM   1172  CD1 LEU B  69       3.067   4.224   9.044  1.00  0.00           C  
ATOM   1173  CD2 LEU B  69       2.187   4.279   6.766  1.00  0.00           C  
ATOM   1174  H   LEU B  69      -1.032   6.246   8.888  1.00  0.00           H  
ATOM   1175  HA  LEU B  69      -0.580   4.063   6.894  1.00  0.00           H  
ATOM   1176 1HB  LEU B  69       0.471   4.224   9.726  1.00  0.00           H  
ATOM   1177 2HB  LEU B  69       0.715   2.889   8.601  1.00  0.00           H  
ATOM   1178  HG  LEU B  69       1.821   5.699   8.251  1.00  0.00           H  
ATOM   1179 1HD1 LEU B  69       3.983   4.713   8.707  1.00  0.00           H  
ATOM   1180 2HD1 LEU B  69       2.872   4.508  10.071  1.00  0.00           H  
ATOM   1181 3HD1 LEU B  69       3.192   3.156   8.976  1.00  0.00           H  
ATOM   1182 1HD2 LEU B  69       3.092   4.742   6.443  1.00  0.00           H  
ATOM   1183 2HD2 LEU B  69       2.282   3.203   6.678  1.00  0.00           H  
ATOM   1184 3HD2 LEU B  69       1.382   4.623   6.147  1.00  0.00           H  
ATOM   1185  N   HIS B  70      -2.088   2.416   8.036  1.00  0.00           N  
ATOM   1186  CA  HIS B  70      -3.120   1.526   8.576  1.00  0.00           C  
ATOM   1187  C   HIS B  70      -2.496   0.310   9.284  1.00  0.00           C  
ATOM   1188  O   HIS B  70      -1.356  -0.061   8.997  1.00  0.00           O  
ATOM   1189  CB  HIS B  70      -4.027   1.128   7.444  1.00  0.00           C  
ATOM   1190  CG  HIS B  70      -4.750   2.318   6.892  1.00  0.00           C  
ATOM   1191  ND1 HIS B  70      -6.057   2.595   7.208  1.00  0.00           N  
ATOM   1192  CD2 HIS B  70      -4.337   3.322   6.073  1.00  0.00           C  
ATOM   1193  CE1 HIS B  70      -6.432   3.699   6.600  1.00  0.00           C  
ATOM   1194  NE2 HIS B  70      -5.407   4.177   5.910  1.00  0.00           N  
ATOM   1195  H   HIS B  70      -1.532   2.095   7.233  1.00  0.00           H  
ATOM   1196  HA  HIS B  70      -3.739   2.060   9.300  1.00  0.00           H  
ATOM   1197 1HB  HIS B  70      -3.440   0.679   6.666  1.00  0.00           H  
ATOM   1198 2HB  HIS B  70      -4.752   0.396   7.791  1.00  0.00           H  
ATOM   1199  HD1 HIS B  70      -6.658   2.056   7.799  1.00  0.00           H  
ATOM   1200  HD2 HIS B  70      -3.383   3.535   5.583  1.00  0.00           H  
ATOM   1201  HE1 HIS B  70      -7.448   4.072   6.720  1.00  0.00           H  
ATOM   1202  N   THR B  71      -3.243  -0.307  10.198  1.00  0.00           N  
ATOM   1203  CA  THR B  71      -2.760  -1.470  10.948  1.00  0.00           C  
ATOM   1204  C   THR B  71      -2.246  -2.506   9.998  1.00  0.00           C  
ATOM   1205  O   THR B  71      -2.902  -2.792   8.999  1.00  0.00           O  
ATOM   1206  CB  THR B  71      -3.895  -2.059  11.816  1.00  0.00           C  
ATOM   1207  OG1 THR B  71      -4.361  -1.050  12.727  1.00  0.00           O  
ATOM   1208  CG2 THR B  71      -3.402  -3.268  12.611  1.00  0.00           C  
ATOM   1209  H   THR B  71      -4.171   0.042  10.387  1.00  0.00           H  
ATOM   1210  HA  THR B  71      -1.937  -1.182  11.595  1.00  0.00           H  
ATOM   1211  HB  THR B  71      -4.721  -2.366  11.173  1.00  0.00           H  
ATOM   1212  HG1 THR B  71      -5.167  -1.354  13.162  1.00  0.00           H  
ATOM   1213 1HG2 THR B  71      -4.221  -3.654  13.215  1.00  0.00           H  
ATOM   1214 2HG2 THR B  71      -3.062  -4.054  11.935  1.00  0.00           H  
ATOM   1215 3HG2 THR B  71      -2.582  -2.967  13.261  1.00  0.00           H  
ATOM   1216  N   ALA B  72      -1.063  -3.060  10.304  1.00  0.00           N  
ATOM   1217  CA  ALA B  72      -0.427  -4.057   9.443  1.00  0.00           C  
ATOM   1218  C   ALA B  72      -1.371  -5.253   9.200  1.00  0.00           C  
ATOM   1219  O   ALA B  72      -2.017  -5.791  10.106  1.00  0.00           O  
ATOM   1220  CB  ALA B  72       0.888  -4.545  10.051  1.00  0.00           C  
ATOM   1221  H   ALA B  72      -0.594  -2.765  11.150  1.00  0.00           H  
ATOM   1222  HA  ALA B  72      -0.222  -3.588   8.484  1.00  0.00           H  
ATOM   1223 1HB  ALA B  72       1.350  -5.262   9.371  1.00  0.00           H  
ATOM   1224 2HB  ALA B  72       1.557  -3.700  10.198  1.00  0.00           H  
ATOM   1225 3HB  ALA B  72       0.694  -5.024  11.009  1.00  0.00           H  
ATOM   1226  N   VAL B  73      -1.397  -5.651   7.939  1.00  0.00           N  
ATOM   1227  CA  VAL B  73      -2.252  -6.641   7.327  1.00  0.00           C  
ATOM   1228  C   VAL B  73      -1.485  -7.866   6.895  1.00  0.00           C  
ATOM   1229  O   VAL B  73      -0.341  -7.732   6.440  1.00  0.00           O  
ATOM   1230  CB  VAL B  73      -3.005  -6.034   6.099  1.00  0.00           C  
ATOM   1231  CG1 VAL B  73      -3.955  -7.080   5.469  1.00  0.00           C  
ATOM   1232  CG2 VAL B  73      -3.787  -4.804   6.500  1.00  0.00           C  
ATOM   1233  H   VAL B  73      -0.774  -5.153   7.303  1.00  0.00           H  
ATOM   1234  HA  VAL B  73      -3.029  -6.931   8.036  1.00  0.00           H  
ATOM   1235  HB  VAL B  73      -2.274  -5.756   5.351  1.00  0.00           H  
ATOM   1236 1HG1 VAL B  73      -4.456  -6.650   4.602  1.00  0.00           H  
ATOM   1237 2HG1 VAL B  73      -3.403  -7.934   5.163  1.00  0.00           H  
ATOM   1238 3HG1 VAL B  73      -4.706  -7.382   6.199  1.00  0.00           H  
ATOM   1239 1HG2 VAL B  73      -4.285  -4.392   5.629  1.00  0.00           H  
ATOM   1240 2HG2 VAL B  73      -4.519  -5.070   7.242  1.00  0.00           H  
ATOM   1241 3HG2 VAL B  73      -3.111  -4.060   6.911  1.00  0.00           H  
ATOM   1242  N   GLU B  74      -2.049  -9.074   7.088  1.00  0.00           N  
ATOM   1243  CA  GLU B  74      -1.334 -10.261   6.598  1.00  0.00           C  
ATOM   1244  C   GLU B  74      -2.053 -10.803   5.338  1.00  0.00           C  
ATOM   1245  O   GLU B  74      -3.174 -11.303   5.423  1.00  0.00           O  
ATOM   1246  CB  GLU B  74      -1.213 -11.302   7.704  1.00  0.00           C  
ATOM   1247  CG  GLU B  74      -0.362 -12.487   7.334  1.00  0.00           C  
ATOM   1248  CD  GLU B  74      -0.211 -13.489   8.444  1.00  0.00           C  
ATOM   1249  OE1 GLU B  74      -0.810 -13.310   9.480  1.00  0.00           O  
ATOM   1250  OE2 GLU B  74       0.522 -14.431   8.261  1.00  0.00           O  
ATOM   1251  H   GLU B  74      -2.986  -9.148   7.466  1.00  0.00           H  
ATOM   1252  HA  GLU B  74      -0.319  -9.987   6.305  1.00  0.00           H  
ATOM   1253 1HB  GLU B  74      -0.790 -10.843   8.575  1.00  0.00           H  
ATOM   1254 2HB  GLU B  74      -2.197 -11.658   7.979  1.00  0.00           H  
ATOM   1255 1HG  GLU B  74      -0.778 -12.961   6.474  1.00  0.00           H  
ATOM   1256 2HG  GLU B  74       0.623 -12.122   7.052  1.00  0.00           H  
ATOM   1257  N   MET B  75      -1.386 -10.690   4.185  1.00  0.00           N  
ATOM   1258  CA  MET B  75      -1.846 -11.090   2.855  1.00  0.00           C  
ATOM   1259  C   MET B  75      -0.755 -12.010   2.328  1.00  0.00           C  
ATOM   1260  O   MET B  75      -0.040 -12.584   3.150  1.00  0.00           O  
ATOM   1261  CB  MET B  75      -2.047  -9.880   1.957  1.00  0.00           C  
ATOM   1262  CG  MET B  75      -3.240  -9.111   2.243  1.00  0.00           C  
ATOM   1263  SD  MET B  75      -3.454  -7.699   1.217  1.00  0.00           S  
ATOM   1264  CE  MET B  75      -2.426  -6.525   1.954  1.00  0.00           C  
ATOM   1265  H   MET B  75      -0.459 -10.264   4.196  1.00  0.00           H  
ATOM   1266  HA  MET B  75      -2.766 -11.662   2.950  1.00  0.00           H  
ATOM   1267 1HB  MET B  75      -1.203  -9.219   2.120  1.00  0.00           H  
ATOM   1268 2HB  MET B  75      -2.036 -10.146   0.942  1.00  0.00           H  
ATOM   1269 1HG  MET B  75      -4.080  -9.754   2.089  1.00  0.00           H  
ATOM   1270 2HG  MET B  75      -3.218  -8.811   3.248  1.00  0.00           H  
ATOM   1271 1HE  MET B  75      -2.474  -5.611   1.406  1.00  0.00           H  
ATOM   1272 2HE  MET B  75      -2.740  -6.348   2.965  1.00  0.00           H  
ATOM   1273 3HE  MET B  75      -1.428  -6.890   1.944  1.00  0.00           H  
ATOM   1274  N   HIS B  76      -0.656 -12.277   1.003  1.00  0.00           N  
ATOM   1275  CA  HIS B  76       0.445 -13.164   0.556  1.00  0.00           C  
ATOM   1276  C   HIS B  76       1.747 -12.697   1.226  1.00  0.00           C  
ATOM   1277  O   HIS B  76       2.528 -13.517   1.724  1.00  0.00           O  
ATOM   1278  CB  HIS B  76       0.554 -13.099  -0.989  1.00  0.00           C  
ATOM   1279  CG  HIS B  76       1.819 -13.696  -1.641  1.00  0.00           C  
ATOM   1280  ND1 HIS B  76       2.089 -15.058  -1.738  1.00  0.00           N  
ATOM   1281  CD2 HIS B  76       2.850 -13.070  -2.242  1.00  0.00           C  
ATOM   1282  CE1 HIS B  76       3.245 -15.222  -2.361  1.00  0.00           C  
ATOM   1283  NE2 HIS B  76       3.719 -14.037  -2.679  1.00  0.00           N  
ATOM   1284  H   HIS B  76      -1.252 -11.828   0.309  1.00  0.00           H  
ATOM   1285  HA  HIS B  76       0.269 -14.175   0.888  1.00  0.00           H  
ATOM   1286 1HB  HIS B  76      -0.313 -13.599  -1.425  1.00  0.00           H  
ATOM   1287 2HB  HIS B  76       0.496 -12.054  -1.299  1.00  0.00           H  
ATOM   1288  HD2 HIS B  76       2.970 -11.992  -2.362  1.00  0.00           H  
ATOM   1289  HE1 HIS B  76       3.722 -16.176  -2.580  1.00  0.00           H  
ATOM   1290  HE2 HIS B  76       4.585 -13.855  -3.169  1.00  0.00           H  
ATOM   1291  N   HIS B  77       1.962 -11.379   1.210  1.00  0.00           N  
ATOM   1292  CA  HIS B  77       3.041 -10.728   1.936  1.00  0.00           C  
ATOM   1293  C   HIS B  77       2.422  -9.942   3.086  1.00  0.00           C  
ATOM   1294  O   HIS B  77       1.223  -9.630   3.070  1.00  0.00           O  
ATOM   1295  CB  HIS B  77       3.850  -9.781   1.053  1.00  0.00           C  
ATOM   1296  CG  HIS B  77       4.722 -10.442   0.076  1.00  0.00           C  
ATOM   1297  ND1 HIS B  77       5.356  -9.746  -0.920  1.00  0.00           N  
ATOM   1298  CD2 HIS B  77       5.109 -11.736  -0.061  1.00  0.00           C  
ATOM   1299  CE1 HIS B  77       6.107 -10.584  -1.627  1.00  0.00           C  
ATOM   1300  NE2 HIS B  77       5.960 -11.793  -1.130  1.00  0.00           N  
ATOM   1301  H   HIS B  77       1.288 -10.803   0.732  1.00  0.00           H  
ATOM   1302  HA  HIS B  77       3.721 -11.470   2.354  1.00  0.00           H  
ATOM   1303 1HB  HIS B  77       3.171  -9.125   0.511  1.00  0.00           H  
ATOM   1304 2HB  HIS B  77       4.470  -9.144   1.687  1.00  0.00           H  
ATOM   1305  HD2 HIS B  77       4.808 -12.582   0.557  1.00  0.00           H  
ATOM   1306  HE1 HIS B  77       6.727 -10.319  -2.483  1.00  0.00           H  
ATOM   1307  HE2 HIS B  77       6.397 -12.640  -1.469  1.00  0.00           H  
ATOM   1308  N   TRP B  78       3.213  -9.606   4.081  1.00  0.00           N  
ATOM   1309  CA  TRP B  78       2.719  -8.666   5.056  1.00  0.00           C  
ATOM   1310  C   TRP B  78       2.690  -7.306   4.419  1.00  0.00           C  
ATOM   1311  O   TRP B  78       3.515  -6.970   3.541  1.00  0.00           O  
ATOM   1312  CB  TRP B  78       3.529  -8.660   6.340  1.00  0.00           C  
ATOM   1313  CG  TRP B  78       3.192  -9.707   7.322  1.00  0.00           C  
ATOM   1314  CD1 TRP B  78       3.696 -10.955   7.462  1.00  0.00           C  
ATOM   1315  CD2 TRP B  78       2.275  -9.518   8.418  1.00  0.00           C  
ATOM   1316  NE1 TRP B  78       3.154 -11.559   8.564  1.00  0.00           N  
ATOM   1317  CE2 TRP B  78       2.290 -10.687   9.165  1.00  0.00           C  
ATOM   1318  CE3 TRP B  78       1.473  -8.445   8.831  1.00  0.00           C  
ATOM   1319  CZ2 TRP B  78       1.535 -10.828  10.307  1.00  0.00           C  
ATOM   1320  CZ3 TRP B  78       0.715  -8.582   9.971  1.00  0.00           C  
ATOM   1321  CH2 TRP B  78       0.746  -9.742  10.694  1.00  0.00           C  
ATOM   1322  H   TRP B  78       4.194  -9.884   4.097  1.00  0.00           H  
ATOM   1323  HA  TRP B  78       1.693  -8.940   5.312  1.00  0.00           H  
ATOM   1324 1HB  TRP B  78       4.551  -8.832   6.084  1.00  0.00           H  
ATOM   1325 2HB  TRP B  78       3.467  -7.685   6.814  1.00  0.00           H  
ATOM   1326  HD1 TRP B  78       4.417 -11.404   6.808  1.00  0.00           H  
ATOM   1327  HE1 TRP B  78       3.358 -12.499   8.895  1.00  0.00           H  
ATOM   1328  HE3 TRP B  78       1.448  -7.520   8.262  1.00  0.00           H  
ATOM   1329  HZ2 TRP B  78       1.547 -11.747  10.898  1.00  0.00           H  
ATOM   1330  HZ3 TRP B  78       0.092  -7.742  10.284  1.00  0.00           H  
ATOM   1331  HH2 TRP B  78       0.139  -9.822  11.593  1.00  0.00           H  
ATOM   1332  N   CYS B  79       1.721  -6.515   4.838  1.00  0.00           N  
ATOM   1333  CA  CYS B  79       1.530  -5.212   4.277  1.00  0.00           C  
ATOM   1334  C   CYS B  79       1.279  -4.114   5.296  1.00  0.00           C  
ATOM   1335  O   CYS B  79       0.426  -4.276   6.184  1.00  0.00           O  
ATOM   1336  CB  CYS B  79       0.358  -5.216   3.309  1.00  0.00           C  
ATOM   1337  SG  CYS B  79       0.038  -3.608   2.561  1.00  0.00           S  
ATOM   1338  H   CYS B  79       1.062  -6.858   5.540  1.00  0.00           H  
ATOM   1339  HA  CYS B  79       2.437  -4.946   3.722  1.00  0.00           H  
ATOM   1340 1HB  CYS B  79       0.549  -5.928   2.522  1.00  0.00           H  
ATOM   1341 2HB  CYS B  79      -0.536  -5.532   3.834  1.00  0.00           H  
ATOM   1342  N   ILE B  80       1.984  -2.998   5.171  1.00  0.00           N  
ATOM   1343  CA  ILE B  80       1.593  -1.824   5.937  1.00  0.00           C  
ATOM   1344  C   ILE B  80       0.970  -0.856   4.914  1.00  0.00           C  
ATOM   1345  O   ILE B  80       1.696  -0.266   4.116  1.00  0.00           O  
ATOM   1346  CB  ILE B  80       2.736  -1.141   6.727  1.00  0.00           C  
ATOM   1347  CG1 ILE B  80       3.353  -2.171   7.739  1.00  0.00           C  
ATOM   1348  CG2 ILE B  80       2.189   0.131   7.436  1.00  0.00           C  
ATOM   1349  CD1 ILE B  80       4.582  -1.690   8.522  1.00  0.00           C  
ATOM   1350  H   ILE B  80       2.752  -2.964   4.497  1.00  0.00           H  
ATOM   1351  HA  ILE B  80       0.875  -2.102   6.695  1.00  0.00           H  
ATOM   1352  HB  ILE B  80       3.507  -0.835   6.056  1.00  0.00           H  
ATOM   1353 1HG1 ILE B  80       2.585  -2.457   8.445  1.00  0.00           H  
ATOM   1354 2HG1 ILE B  80       3.649  -3.055   7.174  1.00  0.00           H  
ATOM   1355 1HG2 ILE B  80       2.980   0.634   7.978  1.00  0.00           H  
ATOM   1356 2HG2 ILE B  80       1.783   0.819   6.694  1.00  0.00           H  
ATOM   1357 3HG2 ILE B  80       1.391  -0.151   8.135  1.00  0.00           H  
ATOM   1358 1HD1 ILE B  80       4.933  -2.490   9.177  1.00  0.00           H  
ATOM   1359 2HD1 ILE B  80       5.361  -1.421   7.838  1.00  0.00           H  
ATOM   1360 3HD1 ILE B  80       4.332  -0.825   9.130  1.00  0.00           H  
ATOM   1361  N   PRO B  81      -0.368  -0.775   4.792  1.00  0.00           N  
ATOM   1362  CA  PRO B  81      -1.008   0.032   3.802  1.00  0.00           C  
ATOM   1363  C   PRO B  81      -0.706   1.437   4.167  1.00  0.00           C  
ATOM   1364  O   PRO B  81      -0.647   1.751   5.363  1.00  0.00           O  
ATOM   1365  CB  PRO B  81      -2.496  -0.317   3.970  1.00  0.00           C  
ATOM   1366  CG  PRO B  81      -2.488  -1.634   4.732  1.00  0.00           C  
ATOM   1367  CD  PRO B  81      -1.298  -1.556   5.615  1.00  0.00           C  
ATOM   1368  HA  PRO B  81      -0.656  -0.229   2.803  1.00  0.00           H  
ATOM   1369 1HB  PRO B  81      -3.017   0.498   4.470  1.00  0.00           H  
ATOM   1370 2HB  PRO B  81      -2.965  -0.416   2.986  1.00  0.00           H  
ATOM   1371 1HG  PRO B  81      -3.381  -1.797   5.314  1.00  0.00           H  
ATOM   1372 2HG  PRO B  81      -2.424  -2.475   4.027  1.00  0.00           H  
ATOM   1373 1HD  PRO B  81      -1.519  -1.042   6.564  1.00  0.00           H  
ATOM   1374 2HD  PRO B  81      -1.002  -2.559   5.758  1.00  0.00           H  
ATOM   1375  N   PHE B  82      -0.590   2.280   3.152  1.00  0.00           N  
ATOM   1376  CA  PHE B  82      -0.433   3.718   3.360  1.00  0.00           C  
ATOM   1377  C   PHE B  82      -1.198   4.581   2.366  1.00  0.00           C  
ATOM   1378  O   PHE B  82      -1.452   4.206   1.212  1.00  0.00           O  
ATOM   1379  CB  PHE B  82       1.032   4.155   3.348  1.00  0.00           C  
ATOM   1380  CG  PHE B  82       1.796   3.993   2.074  1.00  0.00           C  
ATOM   1381  CD1 PHE B  82       1.728   4.954   1.089  1.00  0.00           C  
ATOM   1382  CD2 PHE B  82       2.652   2.934   1.894  1.00  0.00           C  
ATOM   1383  CE1 PHE B  82       2.455   4.858  -0.048  1.00  0.00           C  
ATOM   1384  CE2 PHE B  82       3.405   2.839   0.742  1.00  0.00           C  
ATOM   1385  CZ  PHE B  82       3.300   3.803  -0.235  1.00  0.00           C  
ATOM   1386  H   PHE B  82      -0.605   1.902   2.212  1.00  0.00           H  
ATOM   1387  HA  PHE B  82      -0.809   3.951   4.355  1.00  0.00           H  
ATOM   1388 1HB  PHE B  82       1.085   5.205   3.645  1.00  0.00           H  
ATOM   1389 2HB  PHE B  82       1.557   3.582   4.098  1.00  0.00           H  
ATOM   1390  HD1 PHE B  82       1.069   5.794   1.222  1.00  0.00           H  
ATOM   1391  HD2 PHE B  82       2.733   2.168   2.676  1.00  0.00           H  
ATOM   1392  HE1 PHE B  82       2.362   5.628  -0.799  1.00  0.00           H  
ATOM   1393  HE2 PHE B  82       4.078   1.997   0.610  1.00  0.00           H  
ATOM   1394  HZ  PHE B  82       3.888   3.732  -1.154  1.00  0.00           H  
ATOM   1395  N   SER B  83      -1.486   5.799   2.804  1.00  0.00           N  
ATOM   1396  CA  SER B  83      -2.089   6.790   1.919  1.00  0.00           C  
ATOM   1397  C   SER B  83      -1.292   8.110   1.988  1.00  0.00           C  
ATOM   1398  O   SER B  83      -0.997   8.634   3.073  1.00  0.00           O  
ATOM   1399  CB  SER B  83      -3.528   7.049   2.297  1.00  0.00           C  
ATOM   1400  OG  SER B  83      -4.077   8.064   1.505  1.00  0.00           O  
ATOM   1401  H   SER B  83      -1.267   6.034   3.778  1.00  0.00           H  
ATOM   1402  HA  SER B  83      -2.056   6.420   0.890  1.00  0.00           H  
ATOM   1403 1HB  SER B  83      -4.097   6.146   2.182  1.00  0.00           H  
ATOM   1404 2HB  SER B  83      -3.583   7.326   3.326  1.00  0.00           H  
ATOM   1405  HG  SER B  83      -4.970   8.202   1.834  1.00  0.00           H  
ATOM   1406  N   VAL B  84      -0.884   8.598   0.816  1.00  0.00           N  
ATOM   1407  CA  VAL B  84      -0.061   9.772   0.717  1.00  0.00           C  
ATOM   1408  C   VAL B  84      -0.546  10.743  -0.303  1.00  0.00           C  
ATOM   1409  O   VAL B  84      -0.902  10.353  -1.410  1.00  0.00           O  
ATOM   1410  CB  VAL B  84       1.410   9.381   0.394  1.00  0.00           C  
ATOM   1411  CG1 VAL B  84       2.263  10.611   0.154  1.00  0.00           C  
ATOM   1412  CG2 VAL B  84       2.016   8.671   1.568  1.00  0.00           C  
ATOM   1413  H   VAL B  84      -1.140   8.107  -0.041  1.00  0.00           H  
ATOM   1414  HA  VAL B  84      -0.078  10.276   1.687  1.00  0.00           H  
ATOM   1415  HB  VAL B  84       1.426   8.745  -0.491  1.00  0.00           H  
ATOM   1416 1HG1 VAL B  84       3.268  10.306  -0.048  1.00  0.00           H  
ATOM   1417 2HG1 VAL B  84       1.899  11.178  -0.698  1.00  0.00           H  
ATOM   1418 3HG1 VAL B  84       2.248  11.249   1.047  1.00  0.00           H  
ATOM   1419 1HG2 VAL B  84       3.042   8.395   1.352  1.00  0.00           H  
ATOM   1420 2HG2 VAL B  84       1.992   9.353   2.395  1.00  0.00           H  
ATOM   1421 3HG2 VAL B  84       1.461   7.797   1.811  1.00  0.00           H  
ATOM   1422  N   ASP B  85      -0.508  12.029   0.043  1.00  0.00           N  
ATOM   1423  CA  ASP B  85      -0.929  13.026  -0.915  1.00  0.00           C  
ATOM   1424  C   ASP B  85       0.075  14.156  -0.912  1.00  0.00           C  
ATOM   1425  O   ASP B  85       1.003  14.152  -0.102  1.00  0.00           O  
ATOM   1426  CB  ASP B  85      -2.353  13.532  -0.574  1.00  0.00           C  
ATOM   1427  CG  ASP B  85      -3.149  14.130  -1.781  1.00  0.00           C  
ATOM   1428  OD1 ASP B  85      -2.541  14.394  -2.802  1.00  0.00           O  
ATOM   1429  OD2 ASP B  85      -4.331  14.318  -1.664  1.00  0.00           O  
ATOM   1430  H   ASP B  85      -0.201  12.289   0.988  1.00  0.00           H  
ATOM   1431  HA  ASP B  85      -0.947  12.594  -1.920  1.00  0.00           H  
ATOM   1432 1HB  ASP B  85      -2.932  12.710  -0.154  1.00  0.00           H  
ATOM   1433 2HB  ASP B  85      -2.277  14.299   0.203  1.00  0.00           H  
ATOM   1434  N   GLY B  86      -0.130  15.126  -1.818  1.00  0.00           N  
ATOM   1435  CA  GLY B  86       0.750  16.308  -1.972  1.00  0.00           C  
ATOM   1436  C   GLY B  86       1.046  16.573  -3.442  1.00  0.00           C  
ATOM   1437  O   GLY B  86       0.965  15.671  -4.261  1.00  0.00           O  
ATOM   1438  H   GLY B  86      -0.945  15.012  -2.429  1.00  0.00           H  
ATOM   1439 1HA  GLY B  86       0.311  17.176  -1.515  1.00  0.00           H  
ATOM   1440 2HA  GLY B  86       1.682  16.120  -1.455  1.00  0.00           H  
ATOM   1441  N   GLN B  87       1.404  17.822  -3.772  1.00  0.00           N  
ATOM   1442  CA  GLN B  87       1.782  18.227  -5.105  1.00  0.00           C  
ATOM   1443  C   GLN B  87       2.923  19.225  -5.024  1.00  0.00           C  
ATOM   1444  O   GLN B  87       2.760  20.280  -4.423  1.00  0.00           O  
ATOM   1445  CB  GLN B  87       0.591  18.786  -5.886  1.00  0.00           C  
ATOM   1446  CG  GLN B  87       0.886  19.260  -7.306  1.00  0.00           C  
ATOM   1447  CD  GLN B  87       1.311  18.240  -8.210  1.00  0.00           C  
ATOM   1448  OE1 GLN B  87       0.739  17.158  -8.234  1.00  0.00           O  
ATOM   1449  NE2 GLN B  87       2.337  18.564  -9.019  1.00  0.00           N  
ATOM   1450  H   GLN B  87       1.427  18.532  -3.021  1.00  0.00           H  
ATOM   1451  HA  GLN B  87       2.080  17.352  -5.670  1.00  0.00           H  
ATOM   1452 1HB  GLN B  87      -0.197  18.037  -5.926  1.00  0.00           H  
ATOM   1453 2HB  GLN B  87       0.205  19.637  -5.340  1.00  0.00           H  
ATOM   1454 1HG  GLN B  87      -0.014  19.713  -7.719  1.00  0.00           H  
ATOM   1455 2HG  GLN B  87       1.691  19.986  -7.276  1.00  0.00           H  
ATOM   1456 1HE2 GLN B  87       2.684  17.908  -9.677  1.00  0.00           H  
ATOM   1457 2HE2 GLN B  87       2.728  19.487  -8.969  1.00  0.00           H  
ATOM   1458  N   PRO B  88       4.109  18.921  -5.539  1.00  0.00           N  
ATOM   1459  CA  PRO B  88       4.619  17.738  -6.198  1.00  0.00           C  
ATOM   1460  C   PRO B  88       4.439  16.527  -5.298  1.00  0.00           C  
ATOM   1461  O   PRO B  88       4.496  16.678  -4.049  1.00  0.00           O  
ATOM   1462  CB  PRO B  88       6.111  18.041  -6.385  1.00  0.00           C  
ATOM   1463  CG  PRO B  88       6.157  19.544  -6.401  1.00  0.00           C  
ATOM   1464  CD  PRO B  88       5.101  19.968  -5.391  1.00  0.00           C  
ATOM   1465  HA  PRO B  88       4.106  17.547  -7.159  1.00  0.00           H  
ATOM   1466 1HB  PRO B  88       6.691  17.580  -5.599  1.00  0.00           H  
ATOM   1467 2HB  PRO B  88       6.459  17.603  -7.356  1.00  0.00           H  
ATOM   1468 1HG  PRO B  88       7.176  19.863  -6.074  1.00  0.00           H  
ATOM   1469 2HG  PRO B  88       5.998  19.941  -7.390  1.00  0.00           H  
ATOM   1470 1HD  PRO B  88       5.455  19.985  -4.367  1.00  0.00           H  
ATOM   1471 2HD  PRO B  88       4.668  20.928  -5.694  1.00  0.00           H  
ATOM   1472  N   ALA B  89       4.127  15.398  -5.883  1.00  0.00           N  
ATOM   1473  CA  ALA B  89       3.883  14.272  -5.023  1.00  0.00           C  
ATOM   1474  C   ALA B  89       5.183  13.933  -4.323  1.00  0.00           C  
ATOM   1475  O   ALA B  89       6.228  13.791  -4.967  1.00  0.00           O  
ATOM   1476  CB  ALA B  89       3.307  13.128  -5.823  1.00  0.00           C  
ATOM   1477  H   ALA B  89       4.080  15.314  -6.881  1.00  0.00           H  
ATOM   1478  HA  ALA B  89       3.139  14.551  -4.328  1.00  0.00           H  
ATOM   1479 1HB  ALA B  89       3.086  12.329  -5.175  1.00  0.00           H  
ATOM   1480 2HB  ALA B  89       2.380  13.467  -6.302  1.00  0.00           H  
ATOM   1481 3HB  ALA B  89       4.014  12.810  -6.593  1.00  0.00           H  
ATOM   1482  N   PRO B  90       5.158  13.758  -3.009  1.00  0.00           N  
ATOM   1483  CA  PRO B  90       6.306  13.581  -2.173  1.00  0.00           C  
ATOM   1484  C   PRO B  90       7.110  12.310  -2.363  1.00  0.00           C  
ATOM   1485  O   PRO B  90       6.573  11.262  -2.741  1.00  0.00           O  
ATOM   1486  CB  PRO B  90       5.684  13.619  -0.773  1.00  0.00           C  
ATOM   1487  CG  PRO B  90       4.240  13.348  -0.962  1.00  0.00           C  
ATOM   1488  CD  PRO B  90       3.901  13.955  -2.269  1.00  0.00           C  
ATOM   1489  HA  PRO B  90       6.960  14.445  -2.334  1.00  0.00           H  
ATOM   1490 1HB  PRO B  90       6.139  12.833  -0.178  1.00  0.00           H  
ATOM   1491 2HB  PRO B  90       5.880  14.573  -0.272  1.00  0.00           H  
ATOM   1492 1HG  PRO B  90       4.108  12.286  -0.961  1.00  0.00           H  
ATOM   1493 2HG  PRO B  90       3.634  13.755  -0.142  1.00  0.00           H  
ATOM   1494 1HD  PRO B  90       3.070  13.371  -2.700  1.00  0.00           H  
ATOM   1495 2HD  PRO B  90       3.660  15.014  -2.140  1.00  0.00           H  
ATOM   1496  N   SER B  91       8.399  12.412  -2.043  1.00  0.00           N  
ATOM   1497  CA  SER B  91       9.309  11.288  -2.001  1.00  0.00           C  
ATOM   1498  C   SER B  91       9.098  10.587  -0.668  1.00  0.00           C  
ATOM   1499  O   SER B  91       8.860  11.255   0.328  1.00  0.00           O  
ATOM   1500  CB  SER B  91      10.734  11.738  -2.063  1.00  0.00           C  
ATOM   1501  OG  SER B  91      11.048  12.481  -0.923  1.00  0.00           O  
ATOM   1502  H   SER B  91       8.741  13.337  -1.761  1.00  0.00           H  
ATOM   1503  HA  SER B  91       9.088  10.606  -2.820  1.00  0.00           H  
ATOM   1504 1HB  SER B  91      11.386  10.870  -2.123  1.00  0.00           H  
ATOM   1505 2HB  SER B  91      10.890  12.340  -2.949  1.00  0.00           H  
ATOM   1506  HG  SER B  91      10.706  13.369  -1.093  1.00  0.00           H  
ATOM   1507  N   LEU B  92       9.246   9.242  -0.667  1.00  0.00           N  
ATOM   1508  CA  LEU B  92       9.071   8.516   0.588  1.00  0.00           C  
ATOM   1509  C   LEU B  92      10.360   7.925   1.182  1.00  0.00           C  
ATOM   1510  O   LEU B  92      11.278   7.576   0.467  1.00  0.00           O  
ATOM   1511  CB  LEU B  92       8.061   7.421   0.428  1.00  0.00           C  
ATOM   1512  CG  LEU B  92       6.653   7.824  -0.115  1.00  0.00           C  
ATOM   1513  CD1 LEU B  92       5.708   6.560  -0.163  1.00  0.00           C  
ATOM   1514  CD2 LEU B  92       6.065   8.887   0.660  1.00  0.00           C  
ATOM   1515  H   LEU B  92       9.478   8.738  -1.511  1.00  0.00           H  
ATOM   1516  HA  LEU B  92       8.677   9.216   1.310  1.00  0.00           H  
ATOM   1517 1HB  LEU B  92       8.477   6.714  -0.265  1.00  0.00           H  
ATOM   1518 2HB  LEU B  92       7.962   6.937   1.379  1.00  0.00           H  
ATOM   1519  HG  LEU B  92       6.776   8.183  -1.141  1.00  0.00           H  
ATOM   1520 1HD1 LEU B  92       4.738   6.841  -0.567  1.00  0.00           H  
ATOM   1521 2HD1 LEU B  92       6.145   5.782  -0.776  1.00  0.00           H  
ATOM   1522 3HD1 LEU B  92       5.559   6.175   0.845  1.00  0.00           H  
ATOM   1523 1HD2 LEU B  92       5.113   9.146   0.221  1.00  0.00           H  
ATOM   1524 2HD2 LEU B  92       5.908   8.584   1.684  1.00  0.00           H  
ATOM   1525 3HD2 LEU B  92       6.710   9.735   0.634  1.00  0.00           H  
ATOM   1526  N   ARG B  93      10.357   7.814   2.496  1.00  0.00           N  
ATOM   1527  CA  ARG B  93      11.394   7.136   3.268  1.00  0.00           C  
ATOM   1528  C   ARG B  93      10.762   6.354   4.432  1.00  0.00           C  
ATOM   1529  O   ARG B  93       9.776   6.784   5.067  1.00  0.00           O  
ATOM   1530  CB  ARG B  93      12.432   8.118   3.826  1.00  0.00           C  
ATOM   1531  CG  ARG B  93      13.479   7.451   4.764  1.00  0.00           C  
ATOM   1532  CD  ARG B  93      14.593   8.358   5.228  1.00  0.00           C  
ATOM   1533  NE  ARG B  93      15.535   8.730   4.182  1.00  0.00           N  
ATOM   1534  CZ  ARG B  93      16.605   9.547   4.375  1.00  0.00           C  
ATOM   1535  NH1 ARG B  93      16.842  10.055   5.567  1.00  0.00           N  
ATOM   1536  NH2 ARG B  93      17.421   9.830   3.371  1.00  0.00           N  
ATOM   1537  H   ARG B  93       9.591   8.247   2.986  1.00  0.00           H  
ATOM   1538  HA  ARG B  93      11.908   6.450   2.622  1.00  0.00           H  
ATOM   1539 1HB  ARG B  93      12.976   8.572   2.998  1.00  0.00           H  
ATOM   1540 2HB  ARG B  93      11.947   8.911   4.368  1.00  0.00           H  
ATOM   1541 1HG  ARG B  93      12.974   7.126   5.676  1.00  0.00           H  
ATOM   1542 2HG  ARG B  93      13.920   6.583   4.276  1.00  0.00           H  
ATOM   1543 1HD  ARG B  93      14.163   9.267   5.637  1.00  0.00           H  
ATOM   1544 2HD  ARG B  93      15.141   7.848   6.013  1.00  0.00           H  
ATOM   1545  HE  ARG B  93      15.382   8.359   3.253  1.00  0.00           H  
ATOM   1546 1HH1 ARG B  93      16.226   9.844   6.339  1.00  0.00           H  
ATOM   1547 2HH1 ARG B  93      17.640  10.657   5.710  1.00  0.00           H  
ATOM   1548 1HH2 ARG B  93      17.248   9.441   2.455  1.00  0.00           H  
ATOM   1549 2HH2 ARG B  93      18.217  10.430   3.522  1.00  0.00           H  
ATOM   1550  N   TRP B  94      11.314   5.183   4.732  1.00  0.00           N  
ATOM   1551  CA  TRP B  94      10.836   4.452   5.895  1.00  0.00           C  
ATOM   1552  C   TRP B  94      11.865   4.447   7.024  1.00  0.00           C  
ATOM   1553  O   TRP B  94      13.062   4.363   6.759  1.00  0.00           O  
ATOM   1554  CB  TRP B  94      10.457   3.007   5.509  1.00  0.00           C  
ATOM   1555  CG  TRP B  94       9.230   2.949   4.701  1.00  0.00           C  
ATOM   1556  CD1 TRP B  94       9.166   3.079   3.377  1.00  0.00           C  
ATOM   1557  CD2 TRP B  94       7.890   2.744   5.148  1.00  0.00           C  
ATOM   1558  NE1 TRP B  94       7.876   2.995   2.951  1.00  0.00           N  
ATOM   1559  CE2 TRP B  94       7.078   2.806   4.026  1.00  0.00           C  
ATOM   1560  CE3 TRP B  94       7.329   2.529   6.387  1.00  0.00           C  
ATOM   1561  CZ2 TRP B  94       5.727   2.682   4.103  1.00  0.00           C  
ATOM   1562  CZ3 TRP B  94       5.947   2.396   6.484  1.00  0.00           C  
ATOM   1563  CH2 TRP B  94       5.160   2.480   5.372  1.00  0.00           C  
ATOM   1564  H   TRP B  94      12.083   4.809   4.179  1.00  0.00           H  
ATOM   1565  HA  TRP B  94       9.944   4.945   6.231  1.00  0.00           H  
ATOM   1566 1HB  TRP B  94      11.270   2.576   4.927  1.00  0.00           H  
ATOM   1567 2HB  TRP B  94      10.316   2.418   6.414  1.00  0.00           H  
ATOM   1568  HD1 TRP B  94      10.023   3.234   2.723  1.00  0.00           H  
ATOM   1569  HE1 TRP B  94       7.620   3.053   1.955  1.00  0.00           H  
ATOM   1570  HE3 TRP B  94       7.968   2.471   7.274  1.00  0.00           H  
ATOM   1571  HZ2 TRP B  94       5.103   2.728   3.220  1.00  0.00           H  
ATOM   1572  HZ3 TRP B  94       5.507   2.226   7.464  1.00  0.00           H  
ATOM   1573  HH2 TRP B  94       4.079   2.377   5.468  1.00  0.00           H  
ATOM   1574  N   LEU B  95      11.385   4.526   8.255  1.00  0.00           N  
ATOM   1575  CA  LEU B  95      12.300   4.387   9.379  1.00  0.00           C  
ATOM   1576  C   LEU B  95      11.897   3.217  10.219  1.00  0.00           C  
ATOM   1577  O   LEU B  95      10.700   2.993  10.455  1.00  0.00           O  
ATOM   1578  CB  LEU B  95      12.313   5.550  10.359  1.00  0.00           C  
ATOM   1579  CG  LEU B  95      12.533   6.952   9.824  1.00  0.00           C  
ATOM   1580  CD1 LEU B  95      12.387   7.850  10.957  1.00  0.00           C  
ATOM   1581  CD2 LEU B  95      13.904   7.059   9.189  1.00  0.00           C  
ATOM   1582  H   LEU B  95      10.389   4.678   8.382  1.00  0.00           H  
ATOM   1583  HA  LEU B  95      13.302   4.215   9.003  1.00  0.00           H  
ATOM   1584 1HB  LEU B  95      11.469   5.510  10.997  1.00  0.00           H  
ATOM   1585 2HB  LEU B  95      13.176   5.380  11.002  1.00  0.00           H  
ATOM   1586  HG  LEU B  95      11.761   7.201   9.093  1.00  0.00           H  
ATOM   1587 1HD1 LEU B  95      12.525   8.865  10.638  1.00  0.00           H  
ATOM   1588 2HD1 LEU B  95      11.393   7.733  11.389  1.00  0.00           H  
ATOM   1589 3HD1 LEU B  95      13.137   7.596  11.696  1.00  0.00           H  
ATOM   1590 1HD2 LEU B  95      14.064   8.074   8.828  1.00  0.00           H  
ATOM   1591 2HD2 LEU B  95      14.671   6.806   9.928  1.00  0.00           H  
ATOM   1592 3HD2 LEU B  95      13.951   6.363   8.361  1.00  0.00           H  
ATOM   1593  N   PHE B  96      12.900   2.505  10.730  1.00  0.00           N  
ATOM   1594  CA  PHE B  96      12.713   1.382  11.620  1.00  0.00           C  
ATOM   1595  C   PHE B  96      13.275   1.735  12.974  1.00  0.00           C  
ATOM   1596  O   PHE B  96      14.481   1.909  13.156  1.00  0.00           O  
ATOM   1597  CB  PHE B  96      13.356   0.100  11.043  1.00  0.00           C  
ATOM   1598  CG  PHE B  96      13.032  -1.100  11.886  1.00  0.00           C  
ATOM   1599  CD1 PHE B  96      11.731  -1.463  12.135  1.00  0.00           C  
ATOM   1600  CD2 PHE B  96      14.056  -1.843  12.485  1.00  0.00           C  
ATOM   1601  CE1 PHE B  96      11.443  -2.530  12.960  1.00  0.00           C  
ATOM   1602  CE2 PHE B  96      13.772  -2.903  13.312  1.00  0.00           C  
ATOM   1603  CZ  PHE B  96      12.470  -3.241  13.544  1.00  0.00           C  
ATOM   1604  H   PHE B  96      13.844   2.784  10.490  1.00  0.00           H  
ATOM   1605  HA  PHE B  96      11.645   1.211  11.743  1.00  0.00           H  
ATOM   1606 1HB  PHE B  96      12.987  -0.070  10.036  1.00  0.00           H  
ATOM   1607 2HB  PHE B  96      14.441   0.213  10.988  1.00  0.00           H  
ATOM   1608  HD1 PHE B  96      10.936  -0.891  11.683  1.00  0.00           H  
ATOM   1609  HD2 PHE B  96      15.099  -1.562  12.295  1.00  0.00           H  
ATOM   1610  HE1 PHE B  96      10.412  -2.808  13.159  1.00  0.00           H  
ATOM   1611  HE2 PHE B  96      14.580  -3.457  13.777  1.00  0.00           H  
ATOM   1612  HZ  PHE B  96      12.256  -4.076  14.184  1.00  0.00           H  
ATOM   1613  N   ASN B  97      12.382   1.926  13.927  1.00  0.00           N  
ATOM   1614  CA  ASN B  97      12.738   2.352  15.284  1.00  0.00           C  
ATOM   1615  C   ASN B  97      13.603   3.622  15.266  1.00  0.00           C  
ATOM   1616  O   ASN B  97      14.491   3.821  16.097  1.00  0.00           O  
ATOM   1617  CB  ASN B  97      13.414   1.225  16.036  1.00  0.00           C  
ATOM   1618  CG  ASN B  97      12.488   0.102  16.213  1.00  0.00           C  
ATOM   1619  OD1 ASN B  97      11.292   0.389  16.362  1.00  0.00           O  
ATOM   1620  ND2 ASN B  97      12.987  -1.125  16.245  1.00  0.00           N  
ATOM   1621  H   ASN B  97      11.390   1.788  13.717  1.00  0.00           H  
ATOM   1622  HA  ASN B  97      11.814   2.613  15.811  1.00  0.00           H  
ATOM   1623 1HB  ASN B  97      14.306   0.887  15.499  1.00  0.00           H  
ATOM   1624 2HB  ASN B  97      13.733   1.575  17.026  1.00  0.00           H  
ATOM   1625 1HD2 ASN B  97      12.386  -1.924  16.392  1.00  0.00           H  
ATOM   1626 2HD2 ASN B  97      13.977  -1.265  16.141  1.00  0.00           H  
ATOM   1627  N   GLY B  98      13.300   4.498  14.327  1.00  0.00           N  
ATOM   1628  CA  GLY B  98      14.015   5.736  14.165  1.00  0.00           C  
ATOM   1629  C   GLY B  98      15.204   5.667  13.199  1.00  0.00           C  
ATOM   1630  O   GLY B  98      15.719   6.721  12.808  1.00  0.00           O  
ATOM   1631  H   GLY B  98      12.553   4.280  13.684  1.00  0.00           H  
ATOM   1632 1HA  GLY B  98      13.321   6.493  13.810  1.00  0.00           H  
ATOM   1633 2HA  GLY B  98      14.374   6.073  15.141  1.00  0.00           H  
ATOM   1634  N   SER B  99      15.625   4.469  12.787  1.00  0.00           N  
ATOM   1635  CA  SER B  99      16.777   4.384  11.884  1.00  0.00           C  
ATOM   1636  C   SER B  99      16.360   4.216  10.446  1.00  0.00           C  
ATOM   1637  O   SER B  99      15.319   3.652  10.137  1.00  0.00           O  
ATOM   1638  CB  SER B  99      17.714   3.286  12.301  1.00  0.00           C  
ATOM   1639  OG  SER B  99      18.294   3.585  13.553  1.00  0.00           O  
ATOM   1640  H   SER B  99      15.181   3.612  13.107  1.00  0.00           H  
ATOM   1641  HA  SER B  99      17.334   5.318  11.958  1.00  0.00           H  
ATOM   1642 1HB  SER B  99      17.155   2.354  12.363  1.00  0.00           H  
ATOM   1643 2HB  SER B  99      18.491   3.162  11.550  1.00  0.00           H  
ATOM   1644  HG  SER B  99      17.633   3.352  14.214  1.00  0.00           H  
ATOM   1645  N   VAL B 100      17.169   4.689   9.528  1.00  0.00           N  
ATOM   1646  CA  VAL B 100      16.732   4.592   8.152  1.00  0.00           C  
ATOM   1647  C   VAL B 100      16.616   3.144   7.701  1.00  0.00           C  
ATOM   1648  O   VAL B 100      17.534   2.343   7.894  1.00  0.00           O  
ATOM   1649  CB  VAL B 100      17.704   5.357   7.250  1.00  0.00           C  
ATOM   1650  CG1 VAL B 100      17.326   5.146   5.803  1.00  0.00           C  
ATOM   1651  CG2 VAL B 100      17.687   6.779   7.619  1.00  0.00           C  
ATOM   1652  H   VAL B 100      18.042   5.134   9.775  1.00  0.00           H  
ATOM   1653  HA  VAL B 100      15.750   5.045   8.062  1.00  0.00           H  
ATOM   1654  HB  VAL B 100      18.710   4.961   7.388  1.00  0.00           H  
ATOM   1655 1HG1 VAL B 100      18.021   5.680   5.160  1.00  0.00           H  
ATOM   1656 2HG1 VAL B 100      17.359   4.082   5.560  1.00  0.00           H  
ATOM   1657 3HG1 VAL B 100      16.316   5.524   5.641  1.00  0.00           H  
ATOM   1658 1HG2 VAL B 100      18.386   7.325   6.989  1.00  0.00           H  
ATOM   1659 2HG2 VAL B 100      16.687   7.167   7.485  1.00  0.00           H  
ATOM   1660 3HG2 VAL B 100      17.984   6.887   8.669  1.00  0.00           H  
ATOM   1661  N   LEU B 101      15.472   2.810   7.110  1.00  0.00           N  
ATOM   1662  CA  LEU B 101      15.228   1.465   6.609  1.00  0.00           C  
ATOM   1663  C   LEU B 101      15.703   1.355   5.171  1.00  0.00           C  
ATOM   1664  O   LEU B 101      15.213   2.034   4.269  1.00  0.00           O  
ATOM   1665  CB  LEU B 101      13.732   1.111   6.717  1.00  0.00           C  
ATOM   1666  CG  LEU B 101      13.309  -0.255   6.180  1.00  0.00           C  
ATOM   1667  CD1 LEU B 101      13.961  -1.304   7.009  1.00  0.00           C  
ATOM   1668  CD2 LEU B 101      11.783  -0.395   6.273  1.00  0.00           C  
ATOM   1669  H   LEU B 101      14.736   3.508   7.006  1.00  0.00           H  
ATOM   1670  HA  LEU B 101      15.800   0.763   7.218  1.00  0.00           H  
ATOM   1671 1HB  LEU B 101      13.428   1.158   7.765  1.00  0.00           H  
ATOM   1672 2HB  LEU B 101      13.171   1.857   6.170  1.00  0.00           H  
ATOM   1673  HG  LEU B 101      13.638  -0.370   5.139  1.00  0.00           H  
ATOM   1674 1HD1 LEU B 101      13.667  -2.284   6.639  1.00  0.00           H  
ATOM   1675 2HD1 LEU B 101      15.043  -1.196   6.940  1.00  0.00           H  
ATOM   1676 3HD1 LEU B 101      13.646  -1.188   8.044  1.00  0.00           H  
ATOM   1677 1HD2 LEU B 101      11.479  -1.373   5.914  1.00  0.00           H  
ATOM   1678 2HD2 LEU B 101      11.479  -0.276   7.317  1.00  0.00           H  
ATOM   1679 3HD2 LEU B 101      11.305   0.363   5.672  1.00  0.00           H  
ATOM   1680  N   ASN B 102      16.685   0.503   4.976  1.00  0.00           N  
ATOM   1681  CA  ASN B 102      17.294   0.339   3.678  1.00  0.00           C  
ATOM   1682  C   ASN B 102      16.514  -0.710   2.920  1.00  0.00           C  
ATOM   1683  O   ASN B 102      16.548  -1.887   3.272  1.00  0.00           O  
ATOM   1684  CB  ASN B 102      18.744  -0.044   3.868  1.00  0.00           C  
ATOM   1685  CG  ASN B 102      19.542   1.104   4.534  1.00  0.00           C  
ATOM   1686  OD1 ASN B 102      19.450   2.269   4.119  1.00  0.00           O  
ATOM   1687  ND2 ASN B 102      20.313   0.773   5.552  1.00  0.00           N  
ATOM   1688  H   ASN B 102      17.036  -0.031   5.755  1.00  0.00           H  
ATOM   1689  HA  ASN B 102      17.236   1.272   3.125  1.00  0.00           H  
ATOM   1690 1HB  ASN B 102      18.804  -0.936   4.489  1.00  0.00           H  
ATOM   1691 2HB  ASN B 102      19.186  -0.283   2.896  1.00  0.00           H  
ATOM   1692 1HD2 ASN B 102      20.851   1.474   6.027  1.00  0.00           H  
ATOM   1693 2HD2 ASN B 102      20.362  -0.180   5.857  1.00  0.00           H  
ATOM   1694  N   GLU B 103      15.770  -0.272   1.906  1.00  0.00           N  
ATOM   1695  CA  GLU B 103      14.884  -1.198   1.200  1.00  0.00           C  
ATOM   1696  C   GLU B 103      15.646  -2.230   0.406  1.00  0.00           C  
ATOM   1697  O   GLU B 103      16.748  -1.992  -0.094  1.00  0.00           O  
ATOM   1698  CB  GLU B 103      13.877  -0.478   0.313  1.00  0.00           C  
ATOM   1699  CG  GLU B 103      12.866   0.335   1.138  1.00  0.00           C  
ATOM   1700  CD  GLU B 103      11.764   0.916   0.342  1.00  0.00           C  
ATOM   1701  OE1 GLU B 103      11.618   0.564  -0.802  1.00  0.00           O  
ATOM   1702  OE2 GLU B 103      11.025   1.689   0.882  1.00  0.00           O  
ATOM   1703  H   GLU B 103      15.789   0.710   1.656  1.00  0.00           H  
ATOM   1704  HA  GLU B 103      14.303  -1.737   1.949  1.00  0.00           H  
ATOM   1705 1HB  GLU B 103      14.396   0.186  -0.373  1.00  0.00           H  
ATOM   1706 2HB  GLU B 103      13.329  -1.213  -0.285  1.00  0.00           H  
ATOM   1707 1HG  GLU B 103      12.441  -0.318   1.900  1.00  0.00           H  
ATOM   1708 2HG  GLU B 103      13.400   1.138   1.659  1.00  0.00           H  
ATOM   1709  N   THR B 104      15.036  -3.381   0.320  1.00  0.00           N  
ATOM   1710  CA  THR B 104      15.591  -4.543  -0.320  1.00  0.00           C  
ATOM   1711  C   THR B 104      14.570  -5.310  -1.164  1.00  0.00           C  
ATOM   1712  O   THR B 104      13.538  -4.780  -1.540  1.00  0.00           O  
ATOM   1713  CB  THR B 104      16.218  -5.392   0.789  1.00  0.00           C  
ATOM   1714  OG1 THR B 104      16.943  -6.462   0.189  1.00  0.00           O  
ATOM   1715  CG2 THR B 104      15.162  -5.897   1.778  1.00  0.00           C  
ATOM   1716  H   THR B 104      14.112  -3.461   0.747  1.00  0.00           H  
ATOM   1717  HA  THR B 104      16.390  -4.213  -0.981  1.00  0.00           H  
ATOM   1718  HB  THR B 104      16.927  -4.763   1.331  1.00  0.00           H  
ATOM   1719  HG1 THR B 104      17.583  -6.816   0.824  1.00  0.00           H  
ATOM   1720 1HG2 THR B 104      15.639  -6.473   2.568  1.00  0.00           H  
ATOM   1721 2HG2 THR B 104      14.644  -5.041   2.218  1.00  0.00           H  
ATOM   1722 3HG2 THR B 104      14.485  -6.496   1.280  1.00  0.00           H  
ATOM   1723  N   SER B 105      14.904  -6.539  -1.532  1.00  0.00           N  
ATOM   1724  CA  SER B 105      14.028  -7.382  -2.374  1.00  0.00           C  
ATOM   1725  C   SER B 105      12.870  -8.046  -1.590  1.00  0.00           C  
ATOM   1726  O   SER B 105      11.906  -8.546  -2.167  1.00  0.00           O  
ATOM   1727  CB  SER B 105      14.871  -8.438  -3.070  1.00  0.00           C  
ATOM   1728  OG  SER B 105      15.410  -9.361  -2.152  1.00  0.00           O  
ATOM   1729  H   SER B 105      15.788  -6.883  -1.178  1.00  0.00           H  
ATOM   1730  HA  SER B 105      13.585  -6.743  -3.138  1.00  0.00           H  
ATOM   1731 1HB  SER B 105      14.253  -8.960  -3.797  1.00  0.00           H  
ATOM   1732 2HB  SER B 105      15.679  -7.952  -3.618  1.00  0.00           H  
ATOM   1733  HG  SER B 105      14.786 -10.100  -2.116  1.00  0.00           H  
ATOM   1734  N   PHE B 106      12.975  -8.004  -0.271  1.00  0.00           N  
ATOM   1735  CA  PHE B 106      12.007  -8.603   0.631  1.00  0.00           C  
ATOM   1736  C   PHE B 106      11.184  -7.563   1.376  1.00  0.00           C  
ATOM   1737  O   PHE B 106      10.011  -7.793   1.663  1.00  0.00           O  
ATOM   1738  CB  PHE B 106      12.753  -9.460   1.636  1.00  0.00           C  
ATOM   1739  CG  PHE B 106      13.544 -10.514   0.956  1.00  0.00           C  
ATOM   1740  CD1 PHE B 106      14.913 -10.398   0.874  1.00  0.00           C  
ATOM   1741  CD2 PHE B 106      12.923 -11.619   0.368  1.00  0.00           C  
ATOM   1742  CE1 PHE B 106      15.650 -11.367   0.230  1.00  0.00           C  
ATOM   1743  CE2 PHE B 106      13.647 -12.589  -0.277  1.00  0.00           C  
ATOM   1744  CZ  PHE B 106      15.019 -12.466  -0.350  1.00  0.00           C  
ATOM   1745  H   PHE B 106      13.798  -7.568   0.108  1.00  0.00           H  
ATOM   1746  HA  PHE B 106      11.338  -9.221   0.040  1.00  0.00           H  
ATOM   1747 1HB  PHE B 106      13.428  -8.848   2.225  1.00  0.00           H  
ATOM   1748 2HB  PHE B 106      12.048  -9.935   2.325  1.00  0.00           H  
ATOM   1749  HD1 PHE B 106      15.407  -9.539   1.320  1.00  0.00           H  
ATOM   1750  HD2 PHE B 106      11.852 -11.711   0.422  1.00  0.00           H  
ATOM   1751  HE1 PHE B 106      16.736 -11.269   0.170  1.00  0.00           H  
ATOM   1752  HE2 PHE B 106      13.140 -13.443  -0.732  1.00  0.00           H  
ATOM   1753  HZ  PHE B 106      15.608 -13.224  -0.858  1.00  0.00           H  
ATOM   1754  N   ILE B 107      11.799  -6.419   1.714  1.00  0.00           N  
ATOM   1755  CA  ILE B 107      11.104  -5.336   2.416  1.00  0.00           C  
ATOM   1756  C   ILE B 107      11.165  -4.059   1.578  1.00  0.00           C  
ATOM   1757  O   ILE B 107      12.248  -3.554   1.301  1.00  0.00           O  
ATOM   1758  CB  ILE B 107      11.649  -5.100   3.816  1.00  0.00           C  
ATOM   1759  CG1 ILE B 107      11.511  -6.338   4.641  1.00  0.00           C  
ATOM   1760  CG2 ILE B 107      10.846  -3.995   4.441  1.00  0.00           C  
ATOM   1761  CD1 ILE B 107      12.246  -6.286   5.952  1.00  0.00           C  
ATOM   1762  H   ILE B 107      12.757  -6.278   1.454  1.00  0.00           H  
ATOM   1763  HA  ILE B 107      10.071  -5.615   2.534  1.00  0.00           H  
ATOM   1764  HB  ILE B 107      12.701  -4.833   3.772  1.00  0.00           H  
ATOM   1765 1HG1 ILE B 107      10.450  -6.504   4.837  1.00  0.00           H  
ATOM   1766 2HG1 ILE B 107      11.893  -7.182   4.079  1.00  0.00           H  
ATOM   1767 1HG2 ILE B 107      11.200  -3.812   5.448  1.00  0.00           H  
ATOM   1768 2HG2 ILE B 107      10.950  -3.089   3.842  1.00  0.00           H  
ATOM   1769 3HG2 ILE B 107       9.798  -4.288   4.467  1.00  0.00           H  
ATOM   1770 1HD1 ILE B 107      12.100  -7.222   6.496  1.00  0.00           H  
ATOM   1771 2HD1 ILE B 107      13.312  -6.141   5.766  1.00  0.00           H  
ATOM   1772 3HD1 ILE B 107      11.869  -5.459   6.556  1.00  0.00           H  
ATOM   1773  N   PHE B 108      10.007  -3.592   1.103  1.00  0.00           N  
ATOM   1774  CA  PHE B 108      10.033  -2.487   0.166  1.00  0.00           C  
ATOM   1775  C   PHE B 108       8.725  -1.718  -0.035  1.00  0.00           C  
ATOM   1776  O   PHE B 108       7.640  -2.244   0.204  1.00  0.00           O  
ATOM   1777  CB  PHE B 108      10.485  -3.011  -1.201  1.00  0.00           C  
ATOM   1778  CG  PHE B 108       9.621  -4.137  -1.751  1.00  0.00           C  
ATOM   1779  CD1 PHE B 108       8.532  -3.887  -2.585  1.00  0.00           C  
ATOM   1780  CD2 PHE B 108       9.914  -5.457  -1.422  1.00  0.00           C  
ATOM   1781  CE1 PHE B 108       7.769  -4.936  -3.068  1.00  0.00           C  
ATOM   1782  CE2 PHE B 108       9.153  -6.497  -1.891  1.00  0.00           C  
ATOM   1783  CZ  PHE B 108       8.078  -6.241  -2.717  1.00  0.00           C  
ATOM   1784  H   PHE B 108       9.138  -4.038   1.402  1.00  0.00           H  
ATOM   1785  HA  PHE B 108      10.785  -1.777   0.521  1.00  0.00           H  
ATOM   1786 1HB  PHE B 108      10.468  -2.189  -1.919  1.00  0.00           H  
ATOM   1787 2HB  PHE B 108      11.512  -3.360  -1.146  1.00  0.00           H  
ATOM   1788  HD1 PHE B 108       8.285  -2.856  -2.861  1.00  0.00           H  
ATOM   1789  HD2 PHE B 108      10.768  -5.661  -0.784  1.00  0.00           H  
ATOM   1790  HE1 PHE B 108       6.920  -4.733  -3.732  1.00  0.00           H  
ATOM   1791  HE2 PHE B 108       9.410  -7.526  -1.614  1.00  0.00           H  
ATOM   1792  HZ  PHE B 108       7.476  -7.066  -3.096  1.00  0.00           H  
ATOM   1793  N   THR B 109       8.824  -0.497  -0.576  1.00  0.00           N  
ATOM   1794  CA  THR B 109       7.645   0.286  -0.933  1.00  0.00           C  
ATOM   1795  C   THR B 109       7.064  -0.181  -2.262  1.00  0.00           C  
ATOM   1796  O   THR B 109       7.811  -0.332  -3.227  1.00  0.00           O  
ATOM   1797  CB  THR B 109       7.961   1.811  -1.020  1.00  0.00           C  
ATOM   1798  OG1 THR B 109       8.393   2.295   0.267  1.00  0.00           O  
ATOM   1799  CG2 THR B 109       6.704   2.610  -1.449  1.00  0.00           C  
ATOM   1800  H   THR B 109       9.758  -0.095  -0.737  1.00  0.00           H  
ATOM   1801  HA  THR B 109       6.886   0.165  -0.156  1.00  0.00           H  
ATOM   1802  HB  THR B 109       8.761   1.975  -1.742  1.00  0.00           H  
ATOM   1803  HG1 THR B 109       9.312   1.968   0.449  1.00  0.00           H  
ATOM   1804 1HG2 THR B 109       6.952   3.664  -1.490  1.00  0.00           H  
ATOM   1805 2HG2 THR B 109       6.354   2.295  -2.429  1.00  0.00           H  
ATOM   1806 3HG2 THR B 109       5.926   2.449  -0.722  1.00  0.00           H  
ATOM   1807  N   GLU B 110       5.740  -0.350  -2.329  1.00  0.00           N  
ATOM   1808  CA  GLU B 110       5.064  -0.623  -3.594  1.00  0.00           C  
ATOM   1809  C   GLU B 110       3.795   0.175  -3.691  1.00  0.00           C  
ATOM   1810  O   GLU B 110       2.991   0.166  -2.759  1.00  0.00           O  
ATOM   1811  CB  GLU B 110       4.763  -2.098  -3.742  1.00  0.00           C  
ATOM   1812  CG  GLU B 110       4.150  -2.449  -5.068  1.00  0.00           C  
ATOM   1813  CD  GLU B 110       3.960  -3.861  -5.193  1.00  0.00           C  
ATOM   1814  OE1 GLU B 110       2.950  -4.335  -4.732  1.00  0.00           O  
ATOM   1815  OE2 GLU B 110       4.824  -4.510  -5.729  1.00  0.00           O  
ATOM   1816  H   GLU B 110       5.192  -0.295  -1.474  1.00  0.00           H  
ATOM   1817  HA  GLU B 110       5.717  -0.328  -4.416  1.00  0.00           H  
ATOM   1818 1HB  GLU B 110       5.682  -2.667  -3.629  1.00  0.00           H  
ATOM   1819 2HB  GLU B 110       4.081  -2.414  -2.950  1.00  0.00           H  
ATOM   1820 1HG  GLU B 110       3.179  -1.960  -5.171  1.00  0.00           H  
ATOM   1821 2HG  GLU B 110       4.796  -2.094  -5.870  1.00  0.00           H  
ATOM   1822  N   PHE B 111       3.589   0.852  -4.825  1.00  0.00           N  
ATOM   1823  CA  PHE B 111       2.373   1.660  -5.006  1.00  0.00           C  
ATOM   1824  C   PHE B 111       1.380   0.993  -5.916  1.00  0.00           C  
ATOM   1825  O   PHE B 111       1.765   0.373  -6.901  1.00  0.00           O  
ATOM   1826  CB  PHE B 111       2.663   3.017  -5.629  1.00  0.00           C  
ATOM   1827  CG  PHE B 111       3.360   4.034  -4.800  1.00  0.00           C  
ATOM   1828  CD1 PHE B 111       4.736   4.126  -4.780  1.00  0.00           C  
ATOM   1829  CD2 PHE B 111       2.616   4.953  -4.085  1.00  0.00           C  
ATOM   1830  CE1 PHE B 111       5.352   5.123  -4.066  1.00  0.00           C  
ATOM   1831  CE2 PHE B 111       3.231   5.952  -3.380  1.00  0.00           C  
ATOM   1832  CZ  PHE B 111       4.600   6.038  -3.378  1.00  0.00           C  
ATOM   1833  H   PHE B 111       4.285   0.812  -5.557  1.00  0.00           H  
ATOM   1834  HA  PHE B 111       1.899   1.807  -4.046  1.00  0.00           H  
ATOM   1835 1HB  PHE B 111       3.246   2.868  -6.533  1.00  0.00           H  
ATOM   1836 2HB  PHE B 111       1.704   3.449  -5.948  1.00  0.00           H  
ATOM   1837  HD1 PHE B 111       5.332   3.411  -5.346  1.00  0.00           H  
ATOM   1838  HD2 PHE B 111       1.525   4.877  -4.105  1.00  0.00           H  
ATOM   1839  HE1 PHE B 111       6.440   5.196  -4.061  1.00  0.00           H  
ATOM   1840  HE2 PHE B 111       2.637   6.682  -2.832  1.00  0.00           H  
ATOM   1841  HZ  PHE B 111       5.093   6.834  -2.836  1.00  0.00           H  
ATOM   1842  N   LEU B 112       0.109   1.185  -5.628  1.00  0.00           N  
ATOM   1843  CA  LEU B 112      -0.951   0.664  -6.472  1.00  0.00           C  
ATOM   1844  C   LEU B 112      -1.066   1.599  -7.638  1.00  0.00           C  
ATOM   1845  O   LEU B 112      -0.763   2.767  -7.497  1.00  0.00           O  
ATOM   1846  CB  LEU B 112      -2.224   0.685  -5.665  1.00  0.00           C  
ATOM   1847  CG  LEU B 112      -2.172  -0.050  -4.324  1.00  0.00           C  
ATOM   1848  CD1 LEU B 112      -3.450   0.096  -3.732  1.00  0.00           C  
ATOM   1849  CD2 LEU B 112      -1.815  -1.479  -4.481  1.00  0.00           C  
ATOM   1850  H   LEU B 112      -0.129   1.735  -4.811  1.00  0.00           H  
ATOM   1851  HA  LEU B 112      -0.684  -0.325  -6.832  1.00  0.00           H  
ATOM   1852 1HB  LEU B 112      -2.494   1.726  -5.472  1.00  0.00           H  
ATOM   1853 2HB  LEU B 112      -3.001   0.233  -6.251  1.00  0.00           H  
ATOM   1854  HG  LEU B 112      -1.458   0.423  -3.682  1.00  0.00           H  
ATOM   1855 1HD1 LEU B 112      -3.484  -0.373  -2.801  1.00  0.00           H  
ATOM   1856 2HD1 LEU B 112      -3.697   1.140  -3.618  1.00  0.00           H  
ATOM   1857 3HD1 LEU B 112      -4.115  -0.376  -4.392  1.00  0.00           H  
ATOM   1858 1HD2 LEU B 112      -1.813  -1.963  -3.505  1.00  0.00           H  
ATOM   1859 2HD2 LEU B 112      -2.549  -1.934  -5.113  1.00  0.00           H  
ATOM   1860 3HD2 LEU B 112      -0.828  -1.577  -4.926  1.00  0.00           H  
ATOM   1861  N   GLU B 113      -1.482   1.119  -8.790  1.00  0.00           N  
ATOM   1862  CA  GLU B 113      -1.582   2.035  -9.900  1.00  0.00           C  
ATOM   1863  C   GLU B 113      -2.474   3.197  -9.454  1.00  0.00           C  
ATOM   1864  O   GLU B 113      -3.623   2.925  -9.040  1.00  0.00           O  
ATOM   1865  CB  GLU B 113      -2.190   1.314 -11.097  1.00  0.00           C  
ATOM   1866  CG  GLU B 113      -1.325   0.168 -11.597  1.00  0.00           C  
ATOM   1867  CD  GLU B 113      -1.530  -1.128 -10.807  1.00  0.00           C  
ATOM   1868  OE1 GLU B 113      -2.371  -1.161  -9.914  1.00  0.00           O  
ATOM   1869  OE2 GLU B 113      -0.811  -2.069 -11.063  1.00  0.00           O  
ATOM   1870  H   GLU B 113      -1.714   0.142  -8.895  1.00  0.00           H  
ATOM   1871  HA  GLU B 113      -0.586   2.343 -10.176  1.00  0.00           H  
ATOM   1872 1HB  GLU B 113      -3.171   0.923 -10.836  1.00  0.00           H  
ATOM   1873 2HB  GLU B 113      -2.325   2.021 -11.916  1.00  0.00           H  
ATOM   1874 1HG  GLU B 113      -1.557  -0.018 -12.646  1.00  0.00           H  
ATOM   1875 2HG  GLU B 113      -0.279   0.464 -11.532  1.00  0.00           H  
ATOM   1876  N   PRO B 114      -1.975   4.483  -9.520  1.00  0.00           N  
ATOM   1877  CA  PRO B 114      -2.660   5.708  -9.170  1.00  0.00           C  
ATOM   1878  C   PRO B 114      -3.906   5.868  -9.969  1.00  0.00           C  
ATOM   1879  O   PRO B 114      -3.944   5.526 -11.151  1.00  0.00           O  
ATOM   1880  CB  PRO B 114      -1.651   6.801  -9.549  1.00  0.00           C  
ATOM   1881  CG  PRO B 114      -0.316   6.134  -9.472  1.00  0.00           C  
ATOM   1882  CD  PRO B 114      -0.559   4.720  -9.936  1.00  0.00           C  
ATOM   1883  HA  PRO B 114      -2.889   5.698  -8.091  1.00  0.00           H  
ATOM   1884 1HB  PRO B 114      -1.883   7.189 -10.555  1.00  0.00           H  
ATOM   1885 2HB  PRO B 114      -1.748   7.650  -8.855  1.00  0.00           H  
ATOM   1886 1HG  PRO B 114       0.408   6.666 -10.105  1.00  0.00           H  
ATOM   1887 2HG  PRO B 114       0.072   6.171  -8.445  1.00  0.00           H  
ATOM   1888 1HD  PRO B 114      -0.442   4.624 -11.026  1.00  0.00           H  
ATOM   1889 2HD  PRO B 114       0.150   4.106  -9.364  1.00  0.00           H  
ATOM   1890  N   ALA B 115      -4.925   6.386  -9.335  1.00  0.00           N  
ATOM   1891  CA  ALA B 115      -6.207   6.571  -9.975  1.00  0.00           C  
ATOM   1892  C   ALA B 115      -6.220   7.770 -10.898  1.00  0.00           C  
ATOM   1893  O   ALA B 115      -5.470   8.729 -10.738  1.00  0.00           O  
ATOM   1894  CB  ALA B 115      -7.298   6.684  -8.942  1.00  0.00           C  
ATOM   1895  H   ALA B 115      -4.822   6.667  -8.368  1.00  0.00           H  
ATOM   1896  HA  ALA B 115      -6.413   5.691 -10.585  1.00  0.00           H  
ATOM   1897 1HB  ALA B 115      -8.263   6.797  -9.432  1.00  0.00           H  
ATOM   1898 2HB  ALA B 115      -7.306   5.794  -8.320  1.00  0.00           H  
ATOM   1899 3HB  ALA B 115      -7.109   7.520  -8.338  1.00  0.00           H  
ATOM   1900  N   ALA B 116      -7.096   7.702 -11.876  1.00  0.00           N  
ATOM   1901  CA  ALA B 116      -7.329   8.838 -12.730  1.00  0.00           C  
ATOM   1902  C   ALA B 116      -7.954   9.972 -11.933  1.00  0.00           C  
ATOM   1903  O   ALA B 116      -8.759   9.743 -11.029  1.00  0.00           O  
ATOM   1904  CB  ALA B 116      -8.241   8.467 -13.883  1.00  0.00           C  
ATOM   1905  H   ALA B 116      -7.645   6.868 -11.996  1.00  0.00           H  
ATOM   1906  HA  ALA B 116      -6.370   9.175 -13.119  1.00  0.00           H  
ATOM   1907 1HB  ALA B 116      -8.394   9.341 -14.519  1.00  0.00           H  
ATOM   1908 2HB  ALA B 116      -7.789   7.667 -14.466  1.00  0.00           H  
ATOM   1909 3HB  ALA B 116      -9.201   8.137 -13.491  1.00  0.00           H  
ATOM   1910  N   ASN B 117      -7.621  11.187 -12.313  1.00  0.00           N  
ATOM   1911  CA  ASN B 117      -8.206  12.407 -11.762  1.00  0.00           C  
ATOM   1912  C   ASN B 117      -8.028  12.584 -10.270  1.00  0.00           C  
ATOM   1913  O   ASN B 117      -8.864  13.211  -9.624  1.00  0.00           O  
ATOM   1914  CB  ASN B 117      -9.683  12.480 -12.078  1.00  0.00           C  
ATOM   1915  CG  ASN B 117      -9.965  12.491 -13.563  1.00  0.00           C  
ATOM   1916  OD1 ASN B 117     -10.522  11.503 -14.068  1.00  0.00           O  
ATOM   1917  ND2 ASN B 117      -9.611  13.558 -14.278  1.00  0.00           N  
ATOM   1918  H   ASN B 117      -6.928  11.282 -13.050  1.00  0.00           H  
ATOM   1919  HA  ASN B 117      -7.722  13.253 -12.241  1.00  0.00           H  
ATOM   1920 1HB  ASN B 117     -10.213  11.642 -11.611  1.00  0.00           H  
ATOM   1921 2HB  ASN B 117     -10.089  13.391 -11.651  1.00  0.00           H  
ATOM   1922 1HD2 ASN B 117      -9.792  13.578 -15.262  1.00  0.00           H  
ATOM   1923 2HD2 ASN B 117      -9.149  14.355 -13.846  1.00  0.00           H  
ATOM   1924  N   GLU B 118      -6.939  12.093  -9.720  1.00  0.00           N  
ATOM   1925  CA  GLU B 118      -6.643  12.357  -8.330  1.00  0.00           C  
ATOM   1926  C   GLU B 118      -5.148  12.269  -8.104  1.00  0.00           C  
ATOM   1927  O   GLU B 118      -4.431  11.647  -8.888  1.00  0.00           O  
ATOM   1928  CB  GLU B 118      -7.404  11.471  -7.344  1.00  0.00           C  
ATOM   1929  CG  GLU B 118      -7.076  10.047  -7.353  1.00  0.00           C  
ATOM   1930  CD  GLU B 118      -7.917   9.282  -6.339  1.00  0.00           C  
ATOM   1931  OE1 GLU B 118      -8.933   9.796  -5.945  1.00  0.00           O  
ATOM   1932  OE2 GLU B 118      -7.508   8.231  -5.905  1.00  0.00           O  
ATOM   1933  H   GLU B 118      -6.296  11.545 -10.271  1.00  0.00           H  
ATOM   1934  HA  GLU B 118      -6.938  13.384  -8.115  1.00  0.00           H  
ATOM   1935 1HB  GLU B 118      -7.239  11.836  -6.332  1.00  0.00           H  
ATOM   1936 2HB  GLU B 118      -8.472  11.553  -7.545  1.00  0.00           H  
ATOM   1937 1HG  GLU B 118      -7.282   9.694  -8.359  1.00  0.00           H  
ATOM   1938 2HG  GLU B 118      -6.014   9.897  -7.143  1.00  0.00           H  
ATOM   1939  N   THR B 119      -4.695  12.925  -7.040  1.00  0.00           N  
ATOM   1940  CA  THR B 119      -3.284  13.027  -6.686  1.00  0.00           C  
ATOM   1941  C   THR B 119      -2.861  12.176  -5.523  1.00  0.00           C  
ATOM   1942  O   THR B 119      -1.661  12.024  -5.259  1.00  0.00           O  
ATOM   1943  CB  THR B 119      -2.922  14.497  -6.395  1.00  0.00           C  
ATOM   1944  OG1 THR B 119      -3.723  14.984  -5.285  1.00  0.00           O  
ATOM   1945  CG2 THR B 119      -3.161  15.349  -7.631  1.00  0.00           C  
ATOM   1946  H   THR B 119      -5.363  13.403  -6.449  1.00  0.00           H  
ATOM   1947  HA  THR B 119      -2.705  12.706  -7.533  1.00  0.00           H  
ATOM   1948  HB  THR B 119      -1.863  14.565  -6.118  1.00  0.00           H  
ATOM   1949  HG1 THR B 119      -3.310  14.716  -4.412  1.00  0.00           H  
ATOM   1950 1HG2 THR B 119      -2.894  16.381  -7.412  1.00  0.00           H  
ATOM   1951 2HG2 THR B 119      -2.546  14.984  -8.446  1.00  0.00           H  
ATOM   1952 3HG2 THR B 119      -4.212  15.293  -7.915  1.00  0.00           H  
ATOM   1953  N   VAL B 120      -3.830  11.628  -4.826  1.00  0.00           N  
ATOM   1954  CA  VAL B 120      -3.480  10.787  -3.714  1.00  0.00           C  
ATOM   1955  C   VAL B 120      -2.984   9.475  -4.272  1.00  0.00           C  
ATOM   1956  O   VAL B 120      -3.515   8.967  -5.261  1.00  0.00           O  
ATOM   1957  CB  VAL B 120      -4.691  10.577  -2.767  1.00  0.00           C  
ATOM   1958  CG1 VAL B 120      -5.786   9.790  -3.472  1.00  0.00           C  
ATOM   1959  CG2 VAL B 120      -4.240   9.834  -1.470  1.00  0.00           C  
ATOM   1960  H   VAL B 120      -4.792  11.787  -5.075  1.00  0.00           H  
ATOM   1961  HA  VAL B 120      -2.689  11.257  -3.131  1.00  0.00           H  
ATOM   1962  HB  VAL B 120      -5.096  11.558  -2.502  1.00  0.00           H  
ATOM   1963 1HG1 VAL B 120      -6.639   9.671  -2.809  1.00  0.00           H  
ATOM   1964 2HG1 VAL B 120      -6.101  10.319  -4.361  1.00  0.00           H  
ATOM   1965 3HG1 VAL B 120      -5.428   8.811  -3.756  1.00  0.00           H  
ATOM   1966 1HG2 VAL B 120      -5.093   9.718  -0.808  1.00  0.00           H  
ATOM   1967 2HG2 VAL B 120      -3.842   8.848  -1.704  1.00  0.00           H  
ATOM   1968 3HG2 VAL B 120      -3.475  10.416  -0.966  1.00  0.00           H  
ATOM   1969  N   ARG B 121      -1.991   8.913  -3.635  1.00  0.00           N  
ATOM   1970  CA  ARG B 121      -1.494   7.643  -4.060  1.00  0.00           C  
ATOM   1971  C   ARG B 121      -1.607   6.695  -2.919  1.00  0.00           C  
ATOM   1972  O   ARG B 121      -1.437   7.049  -1.748  1.00  0.00           O  
ATOM   1973  CB  ARG B 121      -0.029   7.728  -4.451  1.00  0.00           C  
ATOM   1974  CG  ARG B 121       0.311   8.615  -5.637  1.00  0.00           C  
ATOM   1975  CD  ARG B 121       1.794   8.753  -5.788  1.00  0.00           C  
ATOM   1976  NE  ARG B 121       2.356   9.457  -4.629  1.00  0.00           N  
ATOM   1977  CZ  ARG B 121       3.663   9.707  -4.384  1.00  0.00           C  
ATOM   1978  NH1 ARG B 121       4.602   9.328  -5.223  1.00  0.00           N  
ATOM   1979  NH2 ARG B 121       3.976  10.356  -3.284  1.00  0.00           N  
ATOM   1980  H   ARG B 121      -1.573   9.388  -2.840  1.00  0.00           H  
ATOM   1981  HA  ARG B 121      -2.098   7.271  -4.887  1.00  0.00           H  
ATOM   1982 1HB  ARG B 121       0.543   8.064  -3.590  1.00  0.00           H  
ATOM   1983 2HB  ARG B 121       0.316   6.735  -4.703  1.00  0.00           H  
ATOM   1984 1HG  ARG B 121      -0.098   8.181  -6.548  1.00  0.00           H  
ATOM   1985 2HG  ARG B 121      -0.116   9.610  -5.484  1.00  0.00           H  
ATOM   1986 1HD  ARG B 121       2.253   7.764  -5.855  1.00  0.00           H  
ATOM   1987 2HD  ARG B 121       2.015   9.329  -6.685  1.00  0.00           H  
ATOM   1988  HE  ARG B 121       1.689   9.797  -3.947  1.00  0.00           H  
ATOM   1989 1HH1 ARG B 121       4.363   8.833  -6.065  1.00  0.00           H  
ATOM   1990 2HH1 ARG B 121       5.577   9.536  -5.022  1.00  0.00           H  
ATOM   1991 1HH2 ARG B 121       3.244  10.628  -2.650  1.00  0.00           H  
ATOM   1992 2HH2 ARG B 121       4.959  10.597  -3.074  1.00  0.00           H  
ATOM   1993  N   HIS B 122      -1.871   5.469  -3.254  1.00  0.00           N  
ATOM   1994  CA  HIS B 122      -1.998   4.501  -2.216  1.00  0.00           C  
ATOM   1995  C   HIS B 122      -0.976   3.428  -2.438  1.00  0.00           C  
ATOM   1996  O   HIS B 122      -0.564   3.177  -3.571  1.00  0.00           O  
ATOM   1997  CB  HIS B 122      -3.360   3.886  -2.272  1.00  0.00           C  
ATOM   1998  CG  HIS B 122      -4.441   4.898  -2.178  1.00  0.00           C  
ATOM   1999  ND1 HIS B 122      -5.215   5.235  -3.261  1.00  0.00           N  
ATOM   2000  CD2 HIS B 122      -4.845   5.695  -1.165  1.00  0.00           C  
ATOM   2001  CE1 HIS B 122      -6.070   6.175  -2.909  1.00  0.00           C  
ATOM   2002  NE2 HIS B 122      -5.865   6.470  -1.641  1.00  0.00           N  
ATOM   2003  H   HIS B 122      -1.997   5.211  -4.223  1.00  0.00           H  
ATOM   2004  HA  HIS B 122      -1.818   4.950  -1.231  1.00  0.00           H  
ATOM   2005 1HB  HIS B 122      -3.470   3.382  -3.224  1.00  0.00           H  
ATOM   2006 2HB  HIS B 122      -3.422   3.142  -1.512  1.00  0.00           H  
ATOM   2007  HD2 HIS B 122      -4.433   5.713  -0.165  1.00  0.00           H  
ATOM   2008  HE1 HIS B 122      -6.817   6.638  -3.563  1.00  0.00           H  
ATOM   2009  HE2 HIS B 122      -6.371   7.162  -1.109  1.00  0.00           H  
ATOM   2010  N   GLY B 123      -0.585   2.795  -1.370  1.00  0.00           N  
ATOM   2011  CA  GLY B 123       0.389   1.779  -1.486  1.00  0.00           C  
ATOM   2012  C   GLY B 123       0.568   1.002  -0.215  1.00  0.00           C  
ATOM   2013  O   GLY B 123      -0.306   1.000   0.666  1.00  0.00           O  
ATOM   2014  H   GLY B 123      -0.947   3.080  -0.457  1.00  0.00           H  
ATOM   2015 1HA  GLY B 123       0.107   1.104  -2.288  1.00  0.00           H  
ATOM   2016 2HA  GLY B 123       1.332   2.223  -1.774  1.00  0.00           H  
ATOM   2017  N   CYS B 124       1.691   0.305  -0.171  1.00  0.00           N  
ATOM   2018  CA  CYS B 124       1.994  -0.616   0.869  1.00  0.00           C  
ATOM   2019  C   CYS B 124       3.470  -0.761   1.176  1.00  0.00           C  
ATOM   2020  O   CYS B 124       4.304  -0.726   0.261  1.00  0.00           O  
ATOM   2021  CB  CYS B 124       1.442  -1.972   0.414  1.00  0.00           C  
ATOM   2022  SG  CYS B 124       1.736  -3.285   1.507  1.00  0.00           S  
ATOM   2023  H   CYS B 124       2.327   0.381  -0.962  1.00  0.00           H  
ATOM   2024  HA  CYS B 124       1.475  -0.298   1.763  1.00  0.00           H  
ATOM   2025 1HB  CYS B 124       0.369  -1.886   0.274  1.00  0.00           H  
ATOM   2026 2HB  CYS B 124       1.880  -2.230  -0.554  1.00  0.00           H  
ATOM   2027  N   LEU B 125       3.817  -0.944   2.456  1.00  0.00           N  
ATOM   2028  CA  LEU B 125       5.180  -1.408   2.713  1.00  0.00           C  
ATOM   2029  C   LEU B 125       5.058  -2.908   2.670  1.00  0.00           C  
ATOM   2030  O   LEU B 125       4.318  -3.474   3.482  1.00  0.00           O  
ATOM   2031  CB  LEU B 125       5.765  -1.069   4.102  1.00  0.00           C  
ATOM   2032  CG  LEU B 125       7.286  -1.585   4.387  1.00  0.00           C  
ATOM   2033  CD1 LEU B 125       8.278  -0.876   3.473  1.00  0.00           C  
ATOM   2034  CD2 LEU B 125       7.665  -1.351   5.841  1.00  0.00           C  
ATOM   2035  H   LEU B 125       3.125  -0.839   3.190  1.00  0.00           H  
ATOM   2036  HA  LEU B 125       5.865  -1.067   1.937  1.00  0.00           H  
ATOM   2037 1HB  LEU B 125       5.736  -0.023   4.246  1.00  0.00           H  
ATOM   2038 2HB  LEU B 125       5.155  -1.540   4.843  1.00  0.00           H  
ATOM   2039  HG  LEU B 125       7.347  -2.659   4.171  1.00  0.00           H  
ATOM   2040 1HD1 LEU B 125       9.284  -1.244   3.662  1.00  0.00           H  
ATOM   2041 2HD1 LEU B 125       8.031  -1.055   2.462  1.00  0.00           H  
ATOM   2042 3HD1 LEU B 125       8.249   0.183   3.659  1.00  0.00           H  
ATOM   2043 1HD2 LEU B 125       8.679  -1.715   6.016  1.00  0.00           H  
ATOM   2044 2HD2 LEU B 125       7.618  -0.294   6.069  1.00  0.00           H  
ATOM   2045 3HD2 LEU B 125       6.987  -1.889   6.470  1.00  0.00           H  
ATOM   2046  N   ARG B 126       5.709  -3.561   1.709  1.00  0.00           N  
ATOM   2047  CA  ARG B 126       5.613  -5.005   1.611  1.00  0.00           C  
ATOM   2048  C   ARG B 126       6.688  -5.669   2.423  1.00  0.00           C  
ATOM   2049  O   ARG B 126       7.837  -5.221   2.419  1.00  0.00           O  
ATOM   2050  CB  ARG B 126       5.615  -5.479   0.158  1.00  0.00           C  
ATOM   2051  CG  ARG B 126       4.319  -5.103  -0.563  1.00  0.00           C  
ATOM   2052  CD  ARG B 126       4.152  -5.595  -1.989  1.00  0.00           C  
ATOM   2053  NE  ARG B 126       4.060  -7.086  -2.135  1.00  0.00           N  
ATOM   2054  CZ  ARG B 126       3.474  -7.746  -3.189  1.00  0.00           C  
ATOM   2055  NH1 ARG B 126       2.878  -7.120  -4.188  1.00  0.00           N  
ATOM   2056  NH2 ARG B 126       3.519  -9.060  -3.191  1.00  0.00           N  
ATOM   2057  H   ARG B 126       6.299  -3.047   1.064  1.00  0.00           H  
ATOM   2058  HA  ARG B 126       4.648  -5.309   2.019  1.00  0.00           H  
ATOM   2059 1HB  ARG B 126       6.447  -5.017  -0.371  1.00  0.00           H  
ATOM   2060 2HB  ARG B 126       5.746  -6.563   0.115  1.00  0.00           H  
ATOM   2061 1HG  ARG B 126       3.512  -5.495   0.015  1.00  0.00           H  
ATOM   2062 2HG  ARG B 126       4.239  -4.012  -0.584  1.00  0.00           H  
ATOM   2063 1HD  ARG B 126       3.234  -5.161  -2.374  1.00  0.00           H  
ATOM   2064 2HD  ARG B 126       4.976  -5.246  -2.586  1.00  0.00           H  
ATOM   2065  HE  ARG B 126       4.515  -7.701  -1.443  1.00  0.00           H  
ATOM   2066 1HH1 ARG B 126       2.837  -6.099  -4.235  1.00  0.00           H  
ATOM   2067 2HH1 ARG B 126       2.458  -7.665  -4.959  1.00  0.00           H  
ATOM   2068 1HH2 ARG B 126       4.009  -9.507  -2.423  1.00  0.00           H  
ATOM   2069 2HH2 ARG B 126       3.094  -9.602  -3.972  1.00  0.00           H  
ATOM   2070  N   LEU B 127       6.328  -6.764   3.082  1.00  0.00           N  
ATOM   2071  CA  LEU B 127       7.328  -7.537   3.779  1.00  0.00           C  
ATOM   2072  C   LEU B 127       7.177  -9.022   3.421  1.00  0.00           C  
ATOM   2073  O   LEU B 127       6.187  -9.692   3.781  1.00  0.00           O  
ATOM   2074  CB  LEU B 127       7.216  -7.359   5.302  1.00  0.00           C  
ATOM   2075  CG  LEU B 127       7.473  -5.947   5.874  1.00  0.00           C  
ATOM   2076  CD1 LEU B 127       6.118  -5.198   6.067  1.00  0.00           C  
ATOM   2077  CD2 LEU B 127       8.253  -6.074   7.188  1.00  0.00           C  
ATOM   2078  H   LEU B 127       5.337  -7.030   3.108  1.00  0.00           H  
ATOM   2079  HA  LEU B 127       8.308  -7.212   3.465  1.00  0.00           H  
ATOM   2080 1HB  LEU B 127       6.237  -7.627   5.592  1.00  0.00           H  
ATOM   2081 2HB  LEU B 127       7.917  -8.038   5.771  1.00  0.00           H  
ATOM   2082  HG  LEU B 127       8.046  -5.379   5.166  1.00  0.00           H  
ATOM   2083 1HD1 LEU B 127       6.308  -4.201   6.453  1.00  0.00           H  
ATOM   2084 2HD1 LEU B 127       5.588  -5.112   5.122  1.00  0.00           H  
ATOM   2085 3HD1 LEU B 127       5.497  -5.745   6.772  1.00  0.00           H  
ATOM   2086 1HD2 LEU B 127       8.451  -5.081   7.598  1.00  0.00           H  
ATOM   2087 2HD2 LEU B 127       7.674  -6.651   7.898  1.00  0.00           H  
ATOM   2088 3HD2 LEU B 127       9.198  -6.580   7.007  1.00  0.00           H  
ATOM   2089  N   ASN B 128       8.175  -9.571   2.724  1.00  0.00           N  
ATOM   2090  CA  ASN B 128       8.193 -10.952   2.265  1.00  0.00           C  
ATOM   2091  C   ASN B 128       8.696 -11.920   3.345  1.00  0.00           C  
ATOM   2092  O   ASN B 128       9.897 -12.063   3.591  1.00  0.00           O  
ATOM   2093  CB  ASN B 128       9.025 -11.060   1.008  1.00  0.00           C  
ATOM   2094  CG  ASN B 128       9.036 -12.436   0.371  1.00  0.00           C  
ATOM   2095  OD1 ASN B 128       8.620 -13.434   0.973  1.00  0.00           O  
ATOM   2096  ND2 ASN B 128       9.508 -12.489  -0.851  1.00  0.00           N  
ATOM   2097  H   ASN B 128       8.944  -8.967   2.458  1.00  0.00           H  
ATOM   2098  HA  ASN B 128       7.162 -11.240   2.026  1.00  0.00           H  
ATOM   2099 1HB  ASN B 128       8.668 -10.332   0.278  1.00  0.00           H  
ATOM   2100 2HB  ASN B 128      10.027 -10.789   1.259  1.00  0.00           H  
ATOM   2101 1HD2 ASN B 128       9.551 -13.361  -1.343  1.00  0.00           H  
ATOM   2102 2HD2 ASN B 128       9.819 -11.644  -1.290  1.00  0.00           H  
ATOM   2103  N   GLN B 129       7.751 -12.576   4.001  1.00  0.00           N  
ATOM   2104  CA  GLN B 129       8.051 -13.508   5.073  1.00  0.00           C  
ATOM   2105  C   GLN B 129       8.969 -12.994   6.182  1.00  0.00           C  
ATOM   2106  O   GLN B 129      10.038 -13.563   6.397  1.00  0.00           O  
ATOM   2107  CB  GLN B 129       8.659 -14.771   4.456  1.00  0.00           C  
ATOM   2108  CG  GLN B 129       7.735 -15.460   3.477  1.00  0.00           C  
ATOM   2109  CD  GLN B 129       8.390 -16.611   2.760  1.00  0.00           C  
ATOM   2110  OE1 GLN B 129       8.530 -17.724   3.285  1.00  0.00           O  
ATOM   2111  NE2 GLN B 129       8.816 -16.335   1.529  1.00  0.00           N  
ATOM   2112  H   GLN B 129       6.781 -12.412   3.749  1.00  0.00           H  
ATOM   2113  HA  GLN B 129       7.112 -13.788   5.543  1.00  0.00           H  
ATOM   2114 1HB  GLN B 129       9.587 -14.533   3.937  1.00  0.00           H  
ATOM   2115 2HB  GLN B 129       8.900 -15.482   5.245  1.00  0.00           H  
ATOM   2116 1HG  GLN B 129       6.883 -15.850   4.027  1.00  0.00           H  
ATOM   2117 2HG  GLN B 129       7.395 -14.748   2.736  1.00  0.00           H  
ATOM   2118 1HE2 GLN B 129       9.268 -17.038   0.980  1.00  0.00           H  
ATOM   2119 2HE2 GLN B 129       8.696 -15.389   1.155  1.00  0.00           H  
ATOM   2120  N   PRO B 130       8.591 -11.915   6.881  1.00  0.00           N  
ATOM   2121  CA  PRO B 130       9.301 -11.310   7.981  1.00  0.00           C  
ATOM   2122  C   PRO B 130       9.226 -12.215   9.171  1.00  0.00           C  
ATOM   2123  O   PRO B 130       8.363 -13.097   9.251  1.00  0.00           O  
ATOM   2124  CB  PRO B 130       8.533 -10.007   8.228  1.00  0.00           C  
ATOM   2125  CG  PRO B 130       7.146 -10.307   7.759  1.00  0.00           C  
ATOM   2126  CD  PRO B 130       7.334 -11.226   6.572  1.00  0.00           C  
ATOM   2127  HA  PRO B 130      10.344 -11.117   7.690  1.00  0.00           H  
ATOM   2128 1HB  PRO B 130       8.571  -9.750   9.300  1.00  0.00           H  
ATOM   2129 2HB  PRO B 130       9.011  -9.183   7.688  1.00  0.00           H  
ATOM   2130 1HG  PRO B 130       6.580 -10.790   8.560  1.00  0.00           H  
ATOM   2131 2HG  PRO B 130       6.613  -9.376   7.517  1.00  0.00           H  
ATOM   2132 1HD  PRO B 130       6.510 -11.917   6.509  1.00  0.00           H  
ATOM   2133 2HD  PRO B 130       7.442 -10.617   5.694  1.00  0.00           H  
ATOM   2134  N   THR B 131      10.138 -11.989  10.083  1.00  0.00           N  
ATOM   2135  CA  THR B 131      10.223 -12.739  11.325  1.00  0.00           C  
ATOM   2136  C   THR B 131      10.174 -11.773  12.498  1.00  0.00           C  
ATOM   2137  O   THR B 131      10.124 -10.557  12.309  1.00  0.00           O  
ATOM   2138  CB  THR B 131      11.514 -13.528  11.398  1.00  0.00           C  
ATOM   2139  OG1 THR B 131      12.582 -12.616  11.570  1.00  0.00           O  
ATOM   2140  CG2 THR B 131      11.728 -14.299  10.094  1.00  0.00           C  
ATOM   2141  H   THR B 131      10.805 -11.229   9.916  1.00  0.00           H  
ATOM   2142  HA  THR B 131       9.381 -13.416  11.396  1.00  0.00           H  
ATOM   2143  HB  THR B 131      11.480 -14.217  12.244  1.00  0.00           H  
ATOM   2144  HG1 THR B 131      12.785 -12.203  10.718  1.00  0.00           H  
ATOM   2145 1HG2 THR B 131      12.659 -14.861  10.144  1.00  0.00           H  
ATOM   2146 2HG2 THR B 131      10.901 -14.991   9.939  1.00  0.00           H  
ATOM   2147 3HG2 THR B 131      11.776 -13.607   9.254  1.00  0.00           H  
ATOM   2148  N   HIS B 132      10.248 -12.290  13.712  1.00  0.00           N  
ATOM   2149  CA  HIS B 132      10.230 -11.443  14.911  1.00  0.00           C  
ATOM   2150  C   HIS B 132      11.344 -10.341  14.937  1.00  0.00           C  
ATOM   2151  O   HIS B 132      11.203  -9.337  15.636  1.00  0.00           O  
ATOM   2152  CB  HIS B 132      10.401 -12.311  16.150  1.00  0.00           C  
ATOM   2153  CG  HIS B 132      11.724 -12.883  16.210  1.00  0.00           C  
ATOM   2154  ND1 HIS B 132      12.105 -13.964  15.443  1.00  0.00           N  
ATOM   2155  CD2 HIS B 132      12.795 -12.529  16.930  1.00  0.00           C  
ATOM   2156  CE1 HIS B 132      13.369 -14.238  15.696  1.00  0.00           C  
ATOM   2157  NE2 HIS B 132      13.806 -13.384  16.595  1.00  0.00           N  
ATOM   2158  H   HIS B 132      10.289 -13.292  13.816  1.00  0.00           H  
ATOM   2159  HA  HIS B 132       9.266 -10.949  14.971  1.00  0.00           H  
ATOM   2160 1HB  HIS B 132      10.222 -11.718  17.042  1.00  0.00           H  
ATOM   2161 2HB  HIS B 132       9.667 -13.121  16.137  1.00  0.00           H  
ATOM   2162  HD2 HIS B 132      12.846 -11.711  17.644  1.00  0.00           H  
ATOM   2163  HE1 HIS B 132      13.949 -15.035  15.241  1.00  0.00           H  
ATOM   2164  HE2 HIS B 132      14.741 -13.352  16.979  1.00  0.00           H  
ATOM   2165  N   VAL B 133      12.439 -10.476  14.150  1.00  0.00           N  
ATOM   2166  CA  VAL B 133      13.492  -9.450  14.211  1.00  0.00           C  
ATOM   2167  C   VAL B 133      13.037  -8.200  13.492  1.00  0.00           C  
ATOM   2168  O   VAL B 133      13.729  -7.182  13.491  1.00  0.00           O  
ATOM   2169  CB  VAL B 133      14.827  -9.849  13.546  1.00  0.00           C  
ATOM   2170  CG1 VAL B 133      15.332 -11.064  14.191  1.00  0.00           C  
ATOM   2171  CG2 VAL B 133      14.702  -9.954  12.014  1.00  0.00           C  
ATOM   2172  H   VAL B 133      12.531 -11.275  13.508  1.00  0.00           H  
ATOM   2173  HA  VAL B 133      13.683  -9.208  15.254  1.00  0.00           H  
ATOM   2174  HB  VAL B 133      15.558  -9.071  13.762  1.00  0.00           H  
ATOM   2175 1HG1 VAL B 133      16.303 -11.321  13.769  1.00  0.00           H  
ATOM   2176 2HG1 VAL B 133      15.424 -10.890  15.258  1.00  0.00           H  
ATOM   2177 3HG1 VAL B 133      14.628 -11.883  14.015  1.00  0.00           H  
ATOM   2178 1HG2 VAL B 133      15.674 -10.203  11.589  1.00  0.00           H  
ATOM   2179 2HG2 VAL B 133      13.995 -10.711  11.752  1.00  0.00           H  
ATOM   2180 3HG2 VAL B 133      14.369  -9.004  11.608  1.00  0.00           H  
ATOM   2181  N   ASN B 134      11.905  -8.300  12.821  1.00  0.00           N  
ATOM   2182  CA  ASN B 134      11.355  -7.210  12.075  1.00  0.00           C  
ATOM   2183  C   ASN B 134      10.270  -6.481  12.883  1.00  0.00           C  
ATOM   2184  O   ASN B 134       9.628  -5.569  12.368  1.00  0.00           O  
ATOM   2185  CB  ASN B 134      10.801  -7.766  10.780  1.00  0.00           C  
ATOM   2186  CG  ASN B 134      11.877  -8.328   9.896  1.00  0.00           C  
ATOM   2187  OD1 ASN B 134      11.912  -9.552   9.617  1.00  0.00           O  
ATOM   2188  ND2 ASN B 134      12.768  -7.466   9.445  1.00  0.00           N  
ATOM   2189  H   ASN B 134      11.377  -9.169  12.829  1.00  0.00           H  
ATOM   2190  HA  ASN B 134      12.146  -6.489  11.859  1.00  0.00           H  
ATOM   2191 1HB  ASN B 134      10.084  -8.542  10.996  1.00  0.00           H  
ATOM   2192 2HB  ASN B 134      10.278  -6.978  10.237  1.00  0.00           H  
ATOM   2193 1HD2 ASN B 134      13.510  -7.778   8.854  1.00  0.00           H  
ATOM   2194 2HD2 ASN B 134      12.702  -6.497   9.701  1.00  0.00           H  
ATOM   2195  N   ASN B 135      10.070  -6.850  14.144  1.00  0.00           N  
ATOM   2196  CA  ASN B 135       9.035  -6.192  14.947  1.00  0.00           C  
ATOM   2197  C   ASN B 135       9.447  -4.774  15.380  1.00  0.00           C  
ATOM   2198  O   ASN B 135      10.623  -4.517  15.648  1.00  0.00           O  
ATOM   2199  CB  ASN B 135       8.704  -6.987  16.190  1.00  0.00           C  
ATOM   2200  CG  ASN B 135       8.135  -8.275  15.909  1.00  0.00           C  
ATOM   2201  OD1 ASN B 135       7.635  -8.527  14.799  1.00  0.00           O  
ATOM   2202  ND2 ASN B 135       8.177  -9.121  16.899  1.00  0.00           N  
ATOM   2203  H   ASN B 135      10.620  -7.603  14.568  1.00  0.00           H  
ATOM   2204  HA  ASN B 135       8.136  -6.090  14.333  1.00  0.00           H  
ATOM   2205 1HB  ASN B 135       9.608  -7.124  16.785  1.00  0.00           H  
ATOM   2206 2HB  ASN B 135       7.992  -6.419  16.798  1.00  0.00           H  
ATOM   2207 1HD2 ASN B 135       7.813 -10.070  16.793  1.00  0.00           H  
ATOM   2208 2HD2 ASN B 135       8.594  -8.847  17.769  1.00  0.00           H  
ATOM   2209  N   GLY B 136       8.484  -3.844  15.492  1.00  0.00           N  
ATOM   2210  CA  GLY B 136       8.865  -2.500  15.920  1.00  0.00           C  
ATOM   2211  C   GLY B 136       8.011  -1.340  15.384  1.00  0.00           C  
ATOM   2212  O   GLY B 136       6.876  -1.525  14.938  1.00  0.00           O  
ATOM   2213  H   GLY B 136       7.507  -4.083  15.297  1.00  0.00           H  
ATOM   2214 1HA  GLY B 136       8.857  -2.470  17.008  1.00  0.00           H  
ATOM   2215 2HA  GLY B 136       9.897  -2.325  15.620  1.00  0.00           H  
ATOM   2216  N   ASN B 137       8.574  -0.124  15.525  1.00  0.00           N  
ATOM   2217  CA  ASN B 137       7.969   1.159  15.159  1.00  0.00           C  
ATOM   2218  C   ASN B 137       8.322   1.572  13.739  1.00  0.00           C  
ATOM   2219  O   ASN B 137       9.480   1.882  13.431  1.00  0.00           O  
ATOM   2220  CB  ASN B 137       8.420   2.201  16.183  1.00  0.00           C  
ATOM   2221  CG  ASN B 137       7.795   3.619  16.083  1.00  0.00           C  
ATOM   2222  OD1 ASN B 137       7.256   3.953  15.023  1.00  0.00           O  
ATOM   2223  ND2 ASN B 137       7.877   4.445  17.163  1.00  0.00           N  
ATOM   2224  H   ASN B 137       9.513  -0.084  15.902  1.00  0.00           H  
ATOM   2225  HA  ASN B 137       6.887   1.066  15.183  1.00  0.00           H  
ATOM   2226 1HB  ASN B 137       8.235   1.805  17.179  1.00  0.00           H  
ATOM   2227 2HB  ASN B 137       9.491   2.305  16.092  1.00  0.00           H  
ATOM   2228 1HD2 ASN B 137       7.487   5.371  17.118  1.00  0.00           H  
ATOM   2229 2HD2 ASN B 137       8.322   4.144  18.008  1.00  0.00           H  
ATOM   2230  N   TYR B 138       7.358   1.501  12.838  1.00  0.00           N  
ATOM   2231  CA  TYR B 138       7.630   1.815  11.436  1.00  0.00           C  
ATOM   2232  C   TYR B 138       7.164   3.199  11.103  1.00  0.00           C  
ATOM   2233  O   TYR B 138       6.005   3.551  11.372  1.00  0.00           O  
ATOM   2234  CB  TYR B 138       6.988   0.791  10.480  1.00  0.00           C  
ATOM   2235  CG  TYR B 138       7.724  -0.569  10.401  1.00  0.00           C  
ATOM   2236  CD1 TYR B 138       7.513  -1.575  11.352  1.00  0.00           C  
ATOM   2237  CD2 TYR B 138       8.607  -0.783   9.374  1.00  0.00           C  
ATOM   2238  CE1 TYR B 138       8.214  -2.742  11.277  1.00  0.00           C  
ATOM   2239  CE2 TYR B 138       9.306  -1.953   9.280  1.00  0.00           C  
ATOM   2240  CZ  TYR B 138       9.135  -2.934  10.225  1.00  0.00           C  
ATOM   2241  OH  TYR B 138       9.891  -4.122  10.141  1.00  0.00           O  
ATOM   2242  H   TYR B 138       6.414   1.244  13.120  1.00  0.00           H  
ATOM   2243  HA  TYR B 138       8.711   1.802  11.285  1.00  0.00           H  
ATOM   2244 1HB  TYR B 138       5.958   0.610  10.795  1.00  0.00           H  
ATOM   2245 2HB  TYR B 138       6.953   1.214   9.479  1.00  0.00           H  
ATOM   2246  HD1 TYR B 138       6.809  -1.423  12.174  1.00  0.00           H  
ATOM   2247  HD2 TYR B 138       8.757   0.005   8.636  1.00  0.00           H  
ATOM   2248  HE1 TYR B 138       8.064  -3.509  12.038  1.00  0.00           H  
ATOM   2249  HE2 TYR B 138      10.013  -2.099   8.461  1.00  0.00           H  
ATOM   2250  HH  TYR B 138       9.797  -4.629  10.984  1.00  0.00           H  
ATOM   2251  N   THR B 139       8.037   3.982  10.478  1.00  0.00           N  
ATOM   2252  CA  THR B 139       7.665   5.355  10.137  1.00  0.00           C  
ATOM   2253  C   THR B 139       7.746   5.674   8.671  1.00  0.00           C  
ATOM   2254  O   THR B 139       8.752   5.401   8.015  1.00  0.00           O  
ATOM   2255  CB  THR B 139       8.562   6.373  10.814  1.00  0.00           C  
ATOM   2256  OG1 THR B 139       8.466   6.232  12.212  1.00  0.00           O  
ATOM   2257  CG2 THR B 139       8.189   7.758  10.406  1.00  0.00           C  
ATOM   2258  H   THR B 139       8.977   3.630  10.306  1.00  0.00           H  
ATOM   2259  HA  THR B 139       6.638   5.534  10.444  1.00  0.00           H  
ATOM   2260  HB  THR B 139       9.544   6.207  10.512  1.00  0.00           H  
ATOM   2261  HG1 THR B 139       7.565   6.271  12.463  1.00  0.00           H  
ATOM   2262 1HG2 THR B 139       8.853   8.459  10.916  1.00  0.00           H  
ATOM   2263 2HG2 THR B 139       8.299   7.891   9.351  1.00  0.00           H  
ATOM   2264 3HG2 THR B 139       7.157   7.959  10.698  1.00  0.00           H  
ATOM   2265  N   LEU B 140       6.698   6.312   8.178  1.00  0.00           N  
ATOM   2266  CA  LEU B 140       6.684   6.781   6.821  1.00  0.00           C  
ATOM   2267  C   LEU B 140       6.792   8.298   6.786  1.00  0.00           C  
ATOM   2268  O   LEU B 140       6.005   9.019   7.419  1.00  0.00           O  
ATOM   2269  CB  LEU B 140       5.434   6.294   6.080  1.00  0.00           C  
ATOM   2270  CG  LEU B 140       5.240   6.813   4.625  1.00  0.00           C  
ATOM   2271  CD1 LEU B 140       6.369   6.379   3.772  1.00  0.00           C  
ATOM   2272  CD2 LEU B 140       3.954   6.207   4.031  1.00  0.00           C  
ATOM   2273  H   LEU B 140       5.904   6.504   8.791  1.00  0.00           H  
ATOM   2274  HA  LEU B 140       7.566   6.374   6.307  1.00  0.00           H  
ATOM   2275 1HB  LEU B 140       5.464   5.222   6.050  1.00  0.00           H  
ATOM   2276 2HB  LEU B 140       4.561   6.601   6.661  1.00  0.00           H  
ATOM   2277  HG  LEU B 140       5.193   7.902   4.621  1.00  0.00           H  
ATOM   2278 1HD1 LEU B 140       6.199   6.730   2.810  1.00  0.00           H  
ATOM   2279 2HD1 LEU B 140       7.310   6.774   4.124  1.00  0.00           H  
ATOM   2280 3HD1 LEU B 140       6.421   5.334   3.755  1.00  0.00           H  
ATOM   2281 1HD2 LEU B 140       3.820   6.560   3.007  1.00  0.00           H  
ATOM   2282 2HD2 LEU B 140       4.034   5.125   4.027  1.00  0.00           H  
ATOM   2283 3HD2 LEU B 140       3.096   6.488   4.621  1.00  0.00           H  
ATOM   2284  N   LEU B 141       7.820   8.743   6.070  1.00  0.00           N  
ATOM   2285  CA  LEU B 141       8.148  10.129   5.858  1.00  0.00           C  
ATOM   2286  C   LEU B 141       7.929  10.571   4.424  1.00  0.00           C  
ATOM   2287  O   LEU B 141       8.673  10.184   3.533  1.00  0.00           O  
ATOM   2288  CB  LEU B 141       9.612  10.334   6.178  1.00  0.00           C  
ATOM   2289  CG  LEU B 141       9.981   9.872   7.547  1.00  0.00           C  
ATOM   2290  CD1 LEU B 141      11.445   9.952   7.679  1.00  0.00           C  
ATOM   2291  CD2 LEU B 141       9.252  10.701   8.578  1.00  0.00           C  
ATOM   2292  H   LEU B 141       8.429   8.047   5.640  1.00  0.00           H  
ATOM   2293  HA  LEU B 141       7.530  10.735   6.510  1.00  0.00           H  
ATOM   2294 1HB  LEU B 141      10.187   9.793   5.460  1.00  0.00           H  
ATOM   2295 2HB  LEU B 141       9.853  11.389   6.084  1.00  0.00           H  
ATOM   2296  HG  LEU B 141       9.701   8.825   7.672  1.00  0.00           H  
ATOM   2297 1HD1 LEU B 141      11.731   9.606   8.655  1.00  0.00           H  
ATOM   2298 2HD1 LEU B 141      11.899   9.325   6.923  1.00  0.00           H  
ATOM   2299 3HD1 LEU B 141      11.763  10.984   7.543  1.00  0.00           H  
ATOM   2300 1HD2 LEU B 141       9.523  10.370   9.566  1.00  0.00           H  
ATOM   2301 2HD2 LEU B 141       9.522  11.746   8.469  1.00  0.00           H  
ATOM   2302 3HD2 LEU B 141       8.175  10.594   8.438  1.00  0.00           H  
ATOM   2303  N   ALA B 142       6.896  11.359   4.205  1.00  0.00           N  
ATOM   2304  CA  ALA B 142       6.576  11.840   2.864  1.00  0.00           C  
ATOM   2305  C   ALA B 142       7.104  13.273   2.755  1.00  0.00           C  
ATOM   2306  O   ALA B 142       6.863  14.085   3.656  1.00  0.00           O  
ATOM   2307  CB  ALA B 142       5.066  11.752   2.623  1.00  0.00           C  
ATOM   2308  H   ALA B 142       6.348  11.674   5.007  1.00  0.00           H  
ATOM   2309  HA  ALA B 142       7.109  11.239   2.137  1.00  0.00           H  
ATOM   2310 1HB  ALA B 142       4.825  12.108   1.637  1.00  0.00           H  
ATOM   2311 2HB  ALA B 142       4.744  10.715   2.719  1.00  0.00           H  
ATOM   2312 3HB  ALA B 142       4.549  12.351   3.354  1.00  0.00           H  
ATOM   2313  N   ALA B 143       7.816  13.622   1.680  1.00  0.00           N  
ATOM   2314  CA  ALA B 143       8.345  14.984   1.629  1.00  0.00           C  
ATOM   2315  C   ALA B 143       8.377  15.641   0.249  1.00  0.00           C  
ATOM   2316  O   ALA B 143       8.707  15.030  -0.766  1.00  0.00           O  
ATOM   2317  CB  ALA B 143       9.747  14.964   2.199  1.00  0.00           C  
ATOM   2318  H   ALA B 143       8.041  12.921   0.973  1.00  0.00           H  
ATOM   2319  HA  ALA B 143       7.717  15.605   2.255  1.00  0.00           H  
ATOM   2320 1HB  ALA B 143      10.137  15.981   2.224  1.00  0.00           H  
ATOM   2321 2HB  ALA B 143       9.726  14.555   3.212  1.00  0.00           H  
ATOM   2322 3HB  ALA B 143      10.384  14.346   1.573  1.00  0.00           H  
ATOM   2323  N   ASN B 144       8.077  16.938   0.228  1.00  0.00           N  
ATOM   2324  CA  ASN B 144       8.094  17.709  -1.022  1.00  0.00           C  
ATOM   2325  C   ASN B 144       8.643  19.104  -0.636  1.00  0.00           C  
ATOM   2326  O   ASN B 144       9.071  19.250   0.507  1.00  0.00           O  
ATOM   2327  CB  ASN B 144       6.713  17.734  -1.667  1.00  0.00           C  
ATOM   2328  CG  ASN B 144       5.715  18.500  -0.963  1.00  0.00           C  
ATOM   2329  OD1 ASN B 144       5.986  19.229   0.022  1.00  0.00           O  
ATOM   2330  ND2 ASN B 144       4.519  18.378  -1.516  1.00  0.00           N  
ATOM   2331  H   ASN B 144       7.875  17.392   1.122  1.00  0.00           H  
ATOM   2332  HA  ASN B 144       8.795  17.249  -1.724  1.00  0.00           H  
ATOM   2333 1HB  ASN B 144       6.699  17.927  -2.728  1.00  0.00           H  
ATOM   2334 2HB  ASN B 144       6.355  16.715  -1.606  1.00  0.00           H  
ATOM   2335 1HD2 ASN B 144       3.704  18.861  -1.162  1.00  0.00           H  
ATOM   2336 2HD2 ASN B 144       4.438  17.753  -2.320  1.00  0.00           H  
ATOM   2337  N   PRO B 145       8.624  20.157  -1.502  1.00  0.00           N  
ATOM   2338  CA  PRO B 145       9.185  21.478  -1.241  1.00  0.00           C  
ATOM   2339  C   PRO B 145       8.680  22.208   0.004  1.00  0.00           C  
ATOM   2340  O   PRO B 145       9.379  23.093   0.513  1.00  0.00           O  
ATOM   2341  CB  PRO B 145       8.770  22.286  -2.478  1.00  0.00           C  
ATOM   2342  CG  PRO B 145       8.698  21.301  -3.588  1.00  0.00           C  
ATOM   2343  CD  PRO B 145       8.167  20.044  -2.936  1.00  0.00           C  
ATOM   2344  HA  PRO B 145      10.278  21.388  -1.197  1.00  0.00           H  
ATOM   2345 1HB  PRO B 145       7.799  22.777  -2.291  1.00  0.00           H  
ATOM   2346 2HB  PRO B 145       9.502  23.084  -2.670  1.00  0.00           H  
ATOM   2347 1HG  PRO B 145       8.045  21.679  -4.388  1.00  0.00           H  
ATOM   2348 2HG  PRO B 145       9.698  21.169  -4.036  1.00  0.00           H  
ATOM   2349 1HD  PRO B 145       7.084  20.096  -2.980  1.00  0.00           H  
ATOM   2350 2HD  PRO B 145       8.597  19.174  -3.456  1.00  0.00           H  
ATOM   2351  N   PHE B 146       7.484  21.857   0.506  1.00  0.00           N  
ATOM   2352  CA  PHE B 146       6.918  22.558   1.649  1.00  0.00           C  
ATOM   2353  C   PHE B 146       7.445  22.041   2.981  1.00  0.00           C  
ATOM   2354  O   PHE B 146       7.405  22.710   4.005  1.00  0.00           O  
ATOM   2355  CB  PHE B 146       5.404  22.360   1.670  1.00  0.00           C  
ATOM   2356  CG  PHE B 146       4.612  22.981   0.567  1.00  0.00           C  
ATOM   2357  CD1 PHE B 146       4.418  22.287  -0.592  1.00  0.00           C  
ATOM   2358  CD2 PHE B 146       4.017  24.172   0.682  1.00  0.00           C  
ATOM   2359  CE1 PHE B 146       3.654  22.783  -1.609  1.00  0.00           C  
ATOM   2360  CE2 PHE B 146       3.236  24.669  -0.332  1.00  0.00           C  
ATOM   2361  CZ  PHE B 146       3.058  23.963  -1.472  1.00  0.00           C  
ATOM   2362  H   PHE B 146       6.963  21.072   0.114  1.00  0.00           H  
ATOM   2363  HA  PHE B 146       7.157  23.619   1.561  1.00  0.00           H  
ATOM   2364 1HB  PHE B 146       5.186  21.298   1.674  1.00  0.00           H  
ATOM   2365 2HB  PHE B 146       5.014  22.751   2.608  1.00  0.00           H  
ATOM   2366  HD1 PHE B 146       4.878  21.321  -0.698  1.00  0.00           H  
ATOM   2367  HD2 PHE B 146       4.148  24.740   1.583  1.00  0.00           H  
ATOM   2368  HE1 PHE B 146       3.516  22.197  -2.523  1.00  0.00           H  
ATOM   2369  HE2 PHE B 146       2.750  25.630  -0.232  1.00  0.00           H  
ATOM   2370  HZ  PHE B 146       2.439  24.362  -2.267  1.00  0.00           H  
ATOM   2371  N   GLY B 147       7.884  20.821   3.014  1.00  0.00           N  
ATOM   2372  CA  GLY B 147       8.144  20.266   4.322  1.00  0.00           C  
ATOM   2373  C   GLY B 147       8.185  18.742   4.329  1.00  0.00           C  
ATOM   2374  O   GLY B 147       8.652  18.133   3.371  1.00  0.00           O  
ATOM   2375  H   GLY B 147       8.035  20.280   2.161  1.00  0.00           H  
ATOM   2376 1HA  GLY B 147       9.081  20.665   4.708  1.00  0.00           H  
ATOM   2377 2HA  GLY B 147       7.354  20.599   4.983  1.00  0.00           H  
ATOM   2378  N   GLN B 148       7.706  18.190   5.451  1.00  0.00           N  
ATOM   2379  CA  GLN B 148       7.675  16.771   5.777  1.00  0.00           C  
ATOM   2380  C   GLN B 148       6.356  16.333   6.423  1.00  0.00           C  
ATOM   2381  O   GLN B 148       5.892  16.914   7.399  1.00  0.00           O  
ATOM   2382  CB  GLN B 148       8.742  16.452   6.843  1.00  0.00           C  
ATOM   2383  CG  GLN B 148       8.885  14.950   7.189  1.00  0.00           C  
ATOM   2384  CD  GLN B 148      10.063  14.664   8.124  1.00  0.00           C  
ATOM   2385  OE1 GLN B 148       9.993  15.055   9.317  1.00  0.00           O  
ATOM   2386  NE2 GLN B 148      11.102  13.991   7.632  1.00  0.00           N  
ATOM   2387  H   GLN B 148       7.343  18.845   6.145  1.00  0.00           H  
ATOM   2388  HA  GLN B 148       7.826  16.192   4.872  1.00  0.00           H  
ATOM   2389 1HB  GLN B 148       9.709  16.812   6.504  1.00  0.00           H  
ATOM   2390 2HB  GLN B 148       8.505  16.990   7.756  1.00  0.00           H  
ATOM   2391 1HG  GLN B 148       7.997  14.611   7.711  1.00  0.00           H  
ATOM   2392 2HG  GLN B 148       9.012  14.370   6.271  1.00  0.00           H  
ATOM   2393 1HE2 GLN B 148      11.892  13.777   8.217  1.00  0.00           H  
ATOM   2394 2HE2 GLN B 148      11.098  13.690   6.678  1.00  0.00           H  
ATOM   2395  N   ALA B 149       5.791  15.247   5.940  1.00  0.00           N  
ATOM   2396  CA  ALA B 149       4.636  14.682   6.617  1.00  0.00           C  
ATOM   2397  C   ALA B 149       5.094  13.375   7.257  1.00  0.00           C  
ATOM   2398  O   ALA B 149       5.968  12.685   6.726  1.00  0.00           O  
ATOM   2399  CB  ALA B 149       3.455  14.504   5.665  1.00  0.00           C  
ATOM   2400  H   ALA B 149       6.175  14.792   5.122  1.00  0.00           H  
ATOM   2401  HA  ALA B 149       4.327  15.354   7.419  1.00  0.00           H  
ATOM   2402 1HB  ALA B 149       2.611  14.116   6.202  1.00  0.00           H  
ATOM   2403 2HB  ALA B 149       3.196  15.464   5.252  1.00  0.00           H  
ATOM   2404 3HB  ALA B 149       3.715  13.830   4.861  1.00  0.00           H  
ATOM   2405  N   SER B 150       4.497  13.011   8.379  1.00  0.00           N  
ATOM   2406  CA  SER B 150       4.897  11.791   9.025  1.00  0.00           C  
ATOM   2407  C   SER B 150       3.791  11.033   9.689  1.00  0.00           C  
ATOM   2408  O   SER B 150       2.962  11.591  10.398  1.00  0.00           O  
ATOM   2409  CB  SER B 150       5.905  12.123  10.083  1.00  0.00           C  
ATOM   2410  OG  SER B 150       6.267  10.997  10.785  1.00  0.00           O  
ATOM   2411  H   SER B 150       3.824  13.623   8.822  1.00  0.00           H  
ATOM   2412  HA  SER B 150       5.352  11.148   8.292  1.00  0.00           H  
ATOM   2413 1HB  SER B 150       6.786  12.543   9.582  1.00  0.00           H  
ATOM   2414 2HB  SER B 150       5.503  12.878  10.735  1.00  0.00           H  
ATOM   2415  HG  SER B 150       7.226  11.006  10.819  1.00  0.00           H  
ATOM   2416  N   ALA B 151       3.853   9.705   9.508  1.00  0.00           N  
ATOM   2417  CA  ALA B 151       2.942   8.779  10.181  1.00  0.00           C  
ATOM   2418  C   ALA B 151       3.744   7.598  10.698  1.00  0.00           C  
ATOM   2419  O   ALA B 151       4.700   7.153  10.035  1.00  0.00           O  
ATOM   2420  CB  ALA B 151       1.841   8.329   9.239  1.00  0.00           C  
ATOM   2421  H   ALA B 151       4.555   9.329   8.861  1.00  0.00           H  
ATOM   2422  HA  ALA B 151       2.501   9.285  11.060  1.00  0.00           H  
ATOM   2423 1HB  ALA B 151       1.176   7.640   9.754  1.00  0.00           H  
ATOM   2424 2HB  ALA B 151       1.280   9.197   8.914  1.00  0.00           H  
ATOM   2425 3HB  ALA B 151       2.289   7.846   8.383  1.00  0.00           H  
ATOM   2426  N   SER B 152       3.367   7.090  11.875  1.00  0.00           N  
ATOM   2427  CA  SER B 152       4.077   5.951  12.460  1.00  0.00           C  
ATOM   2428  C   SER B 152       3.149   4.915  13.010  1.00  0.00           C  
ATOM   2429  O   SER B 152       2.096   5.238  13.517  1.00  0.00           O  
ATOM   2430  CB  SER B 152       4.970   6.361  13.602  1.00  0.00           C  
ATOM   2431  OG  SER B 152       5.955   7.207  13.159  1.00  0.00           O  
ATOM   2432  H   SER B 152       2.582   7.508  12.361  1.00  0.00           H  
ATOM   2433  HA  SER B 152       4.677   5.486  11.691  1.00  0.00           H  
ATOM   2434 1HB  SER B 152       4.374   6.850  14.371  1.00  0.00           H  
ATOM   2435 2HB  SER B 152       5.417   5.476  14.044  1.00  0.00           H  
ATOM   2436  HG  SER B 152       6.750   6.719  13.284  1.00  0.00           H  
ATOM   2437  N   ILE B 153       3.605   3.687  12.954  1.00  0.00           N  
ATOM   2438  CA  ILE B 153       2.770   2.611  13.417  1.00  0.00           C  
ATOM   2439  C   ILE B 153       3.560   1.398  13.982  1.00  0.00           C  
ATOM   2440  O   ILE B 153       4.688   1.116  13.568  1.00  0.00           O  
ATOM   2441  CB  ILE B 153       1.895   2.204  12.225  1.00  0.00           C  
ATOM   2442  CG1 ILE B 153       0.742   1.373  12.659  1.00  0.00           C  
ATOM   2443  CG2 ILE B 153       2.794   1.412  11.204  1.00  0.00           C  
ATOM   2444  CD1 ILE B 153      -0.320   1.313  11.626  1.00  0.00           C  
ATOM   2445  H   ILE B 153       4.504   3.489  12.500  1.00  0.00           H  
ATOM   2446  HA  ILE B 153       2.140   3.008  14.224  1.00  0.00           H  
ATOM   2447  HB  ILE B 153       1.503   3.096  11.747  1.00  0.00           H  
ATOM   2448 1HG1 ILE B 153       1.065   0.355  12.885  1.00  0.00           H  
ATOM   2449 2HG1 ILE B 153       0.314   1.817  13.556  1.00  0.00           H  
ATOM   2450 1HG2 ILE B 153       2.226   1.139  10.331  1.00  0.00           H  
ATOM   2451 2HG2 ILE B 153       3.630   2.038  10.904  1.00  0.00           H  
ATOM   2452 3HG2 ILE B 153       3.185   0.502  11.659  1.00  0.00           H  
ATOM   2453 1HD1 ILE B 153      -1.130   0.743  12.014  1.00  0.00           H  
ATOM   2454 2HD1 ILE B 153      -0.677   2.322  11.395  1.00  0.00           H  
ATOM   2455 3HD1 ILE B 153       0.058   0.856  10.730  1.00  0.00           H  
ATOM   2456  N   MET B 154       2.970   0.718  14.931  1.00  0.00           N  
ATOM   2457  CA  MET B 154       3.633  -0.490  15.394  1.00  0.00           C  
ATOM   2458  C   MET B 154       3.269  -1.650  14.554  1.00  0.00           C  
ATOM   2459  O   MET B 154       2.128  -1.773  14.073  1.00  0.00           O  
ATOM   2460  CB  MET B 154       3.337  -0.803  16.848  1.00  0.00           C  
ATOM   2461  CG  MET B 154       3.638   0.248  17.708  1.00  0.00           C  
ATOM   2462  SD  MET B 154       5.382   0.692  17.615  1.00  0.00           S  
ATOM   2463  CE  MET B 154       6.217  -0.593  18.356  1.00  0.00           C  
ATOM   2464  H   MET B 154       2.062   0.980  15.302  1.00  0.00           H  
ATOM   2465  HA  MET B 154       4.694  -0.337  15.308  1.00  0.00           H  
ATOM   2466 1HB  MET B 154       2.293  -1.027  16.983  1.00  0.00           H  
ATOM   2467 2HB  MET B 154       3.928  -1.668  17.169  1.00  0.00           H  
ATOM   2468 1HG  MET B 154       3.038   1.098  17.435  1.00  0.00           H  
ATOM   2469 2HG  MET B 154       3.397  -0.043  18.725  1.00  0.00           H  
ATOM   2470 1HE  MET B 154       7.280  -0.373  18.342  1.00  0.00           H  
ATOM   2471 2HE  MET B 154       5.869  -0.710  19.383  1.00  0.00           H  
ATOM   2472 3HE  MET B 154       6.016  -1.500  17.794  1.00  0.00           H  
ATOM   2473  N   ALA B 155       4.203  -2.577  14.423  1.00  0.00           N  
ATOM   2474  CA  ALA B 155       3.941  -3.818  13.747  1.00  0.00           C  
ATOM   2475  C   ALA B 155       4.605  -4.922  14.519  1.00  0.00           C  
ATOM   2476  O   ALA B 155       5.636  -4.726  15.184  1.00  0.00           O  
ATOM   2477  CB  ALA B 155       4.456  -3.796  12.317  1.00  0.00           C  
ATOM   2478  H   ALA B 155       5.133  -2.366  14.784  1.00  0.00           H  
ATOM   2479  HA  ALA B 155       2.866  -4.001  13.750  1.00  0.00           H  
ATOM   2480 1HB  ALA B 155       4.236  -4.756  11.843  1.00  0.00           H  
ATOM   2481 2HB  ALA B 155       3.965  -2.999  11.758  1.00  0.00           H  
ATOM   2482 3HB  ALA B 155       5.530  -3.632  12.312  1.00  0.00           H  
ATOM   2483  N   ALA B 156       4.025  -6.109  14.390  1.00  0.00           N  
ATOM   2484  CA  ALA B 156       4.620  -7.323  14.900  1.00  0.00           C  
ATOM   2485  C   ALA B 156       4.227  -8.415  13.943  1.00  0.00           C  
ATOM   2486  O   ALA B 156       3.073  -8.491  13.520  1.00  0.00           O  
ATOM   2487  CB  ALA B 156       4.170  -7.652  16.304  1.00  0.00           C  
ATOM   2488  H   ALA B 156       3.163  -6.169  13.875  1.00  0.00           H  
ATOM   2489  HA  ALA B 156       5.691  -7.215  14.876  1.00  0.00           H  
ATOM   2490 1HB  ALA B 156       4.646  -8.581  16.621  1.00  0.00           H  
ATOM   2491 2HB  ALA B 156       4.470  -6.848  16.978  1.00  0.00           H  
ATOM   2492 3HB  ALA B 156       3.092  -7.765  16.327  1.00  0.00           H  
ATOM   2493  N   PHE B 157       5.170  -9.265  13.611  1.00  0.00           N  
ATOM   2494  CA  PHE B 157       4.902 -10.286  12.632  1.00  0.00           C  
ATOM   2495  C   PHE B 157       4.909 -11.678  13.236  1.00  0.00           C  
ATOM   2496  O   PHE B 157       4.201 -12.585  12.786  1.00  0.00           O  
ATOM   2497  CB  PHE B 157       5.973 -10.146  11.556  1.00  0.00           C  
ATOM   2498  CG  PHE B 157       5.986  -8.723  11.000  1.00  0.00           C  
ATOM   2499  CD1 PHE B 157       7.006  -7.833  11.306  1.00  0.00           C  
ATOM   2500  CD2 PHE B 157       4.963  -8.273  10.228  1.00  0.00           C  
ATOM   2501  CE1 PHE B 157       6.965  -6.538  10.815  1.00  0.00           C  
ATOM   2502  CE2 PHE B 157       4.916  -6.991   9.737  1.00  0.00           C  
ATOM   2503  CZ  PHE B 157       5.924  -6.122  10.032  1.00  0.00           C  
ATOM   2504  H   PHE B 157       6.100  -9.153  14.009  1.00  0.00           H  
ATOM   2505  HA  PHE B 157       3.923 -10.105  12.183  1.00  0.00           H  
ATOM   2506 1HB  PHE B 157       6.961 -10.380  11.961  1.00  0.00           H  
ATOM   2507 2HB  PHE B 157       5.765 -10.839  10.747  1.00  0.00           H  
ATOM   2508  HD1 PHE B 157       7.836  -8.157  11.940  1.00  0.00           H  
ATOM   2509  HD2 PHE B 157       4.183  -8.953  10.021  1.00  0.00           H  
ATOM   2510  HE1 PHE B 157       7.754  -5.843  11.047  1.00  0.00           H  
ATOM   2511  HE2 PHE B 157       4.075  -6.674   9.123  1.00  0.00           H  
ATOM   2512  HZ  PHE B 157       5.905  -5.101   9.651  1.00  0.00           H  
ATOM   2513  N   MET B 158       5.724 -11.843  14.260  1.00  0.00           N  
ATOM   2514  CA  MET B 158       5.939 -13.138  14.861  1.00  0.00           C  
ATOM   2515  C   MET B 158       6.452 -12.931  16.271  1.00  0.00           C  
ATOM   2516  O   MET B 158       7.295 -12.064  16.485  1.00  0.00           O  
ATOM   2517  CB  MET B 158       6.935 -13.857  13.983  1.00  0.00           C  
ATOM   2518  CG  MET B 158       7.293 -15.238  14.294  1.00  0.00           C  
ATOM   2519  SD  MET B 158       8.584 -15.769  13.153  1.00  0.00           S  
ATOM   2520  CE  MET B 158       7.573 -16.047  11.684  1.00  0.00           C  
ATOM   2521  H   MET B 158       6.237 -11.050  14.605  1.00  0.00           H  
ATOM   2522  HA  MET B 158       4.995 -13.684  14.910  1.00  0.00           H  
ATOM   2523 1HB  MET B 158       6.561 -13.861  12.964  1.00  0.00           H  
ATOM   2524 2HB  MET B 158       7.845 -13.294  13.974  1.00  0.00           H  
ATOM   2525 1HG  MET B 158       7.667 -15.305  15.317  1.00  0.00           H  
ATOM   2526 2HG  MET B 158       6.427 -15.897  14.184  1.00  0.00           H  
ATOM   2527 1HE  MET B 158       8.190 -16.385  10.857  1.00  0.00           H  
ATOM   2528 2HE  MET B 158       6.824 -16.786  11.907  1.00  0.00           H  
ATOM   2529 3HE  MET B 158       7.080 -15.122  11.392  1.00  0.00           H  
ATOM   2530  N   ASP B 159       5.945 -13.683  17.239  1.00  0.00           N  
ATOM   2531  CA  ASP B 159       6.450 -13.542  18.597  1.00  0.00           C  
ATOM   2532  C   ASP B 159       7.915 -13.957  18.638  1.00  0.00           C  
ATOM   2533  O   ASP B 159       8.322 -14.864  17.913  1.00  0.00           O  
ATOM   2534  CB  ASP B 159       5.649 -14.383  19.570  1.00  0.00           C  
ATOM   2535  CG  ASP B 159       4.296 -13.816  19.786  1.00  0.00           C  
ATOM   2536  OD1 ASP B 159       4.114 -12.672  19.455  1.00  0.00           O  
ATOM   2537  OD2 ASP B 159       3.445 -14.511  20.282  1.00  0.00           O  
ATOM   2538  H   ASP B 159       5.230 -14.365  17.025  1.00  0.00           H  
ATOM   2539  HA  ASP B 159       6.376 -12.501  18.898  1.00  0.00           H  
ATOM   2540 1HB  ASP B 159       5.553 -15.393  19.188  1.00  0.00           H  
ATOM   2541 2HB  ASP B 159       6.175 -14.435  20.524  1.00  0.00           H  
ATOM   2542  N   ASN B 160       8.711 -13.306  19.472  1.00  0.00           N  
ATOM   2543  CA  ASN B 160      10.113 -13.678  19.609  1.00  0.00           C  
ATOM   2544  C   ASN B 160      10.287 -15.021  20.361  1.00  0.00           C  
ATOM   2545  O   ASN B 160       9.460 -15.326  21.217  1.00  0.00           O  
ATOM   2546  CB  ASN B 160      10.895 -12.551  20.260  1.00  0.00           C  
ATOM   2547  CG  ASN B 160      10.351 -12.143  21.638  1.00  0.00           C  
ATOM   2548  OD1 ASN B 160       9.208 -11.654  21.754  1.00  0.00           O  
ATOM   2549  ND2 ASN B 160      11.146 -12.329  22.665  1.00  0.00           N  
ATOM   2550  H   ASN B 160       8.328 -12.552  20.024  1.00  0.00           H  
ATOM   2551  HA  ASN B 160      10.491 -13.789  18.606  1.00  0.00           H  
ATOM   2552 1HB  ASN B 160      11.940 -12.844  20.373  1.00  0.00           H  
ATOM   2553 2HB  ASN B 160      10.873 -11.683  19.604  1.00  0.00           H  
ATOM   2554 1HD2 ASN B 160      10.841 -12.079  23.588  1.00  0.00           H  
ATOM   2555 2HD2 ASN B 160      12.051 -12.732  22.529  1.00  0.00           H  
ATOM   2556  N   PRO B 161      11.329 -15.832  20.021  1.00  0.00           N  
ATOM   2557  CA  PRO B 161      11.777 -17.071  20.685  1.00  0.00           C  
ATOM   2558  C   PRO B 161      11.882 -16.976  22.216  1.00  0.00           C  
ATOM   2559  O   PRO B 161      12.542 -16.061  22.738  1.00  0.00           O  
ATOM   2560  OXT PRO B 161      11.639 -17.999  22.872  1.00  0.00           O  
ATOM   2561  CB  PRO B 161      13.165 -17.277  20.048  1.00  0.00           C  
ATOM   2562  CG  PRO B 161      13.057 -16.651  18.684  1.00  0.00           C  
ATOM   2563  CD  PRO B 161      12.212 -15.421  18.881  1.00  0.00           C  
ATOM   2564  HA  PRO B 161      11.098 -17.889  20.401  1.00  0.00           H  
ATOM   2565 1HB  PRO B 161      13.944 -16.801  20.671  1.00  0.00           H  
ATOM   2566 2HB  PRO B 161      13.416 -18.341  20.003  1.00  0.00           H  
ATOM   2567 1HG  PRO B 161      14.058 -16.429  18.286  1.00  0.00           H  
ATOM   2568 2HG  PRO B 161      12.609 -17.363  17.985  1.00  0.00           H  
ATOM   2569 1HD  PRO B 161      12.839 -14.570  19.145  1.00  0.00           H  
ATOM   2570 2HD  PRO B 161      11.663 -15.274  17.947  1.00  0.00           H  
TER                                                                             
REMARK PDBinfo-LABEL:    1 BOINC longxing_CationpiFixed_HHH_eva_0229_000000001_0001_0001__native

score -446.557
silent_score -446.557
time -940.948
                             
