# Supplementary material for: Design of protein-binding proteins from the target structure alone
Source: Nature. 2022 Mar 24;605(7910):551–60. doi: 10.1038/s41586-022-04654-9 (PMC9117152; doi:10.1038/s41586-022-04654-9)
Supplement: Supplementary file 3 — Supplementary Code Design scripts and main pdb files. This compressed file is the main supplement and contains the following files: => cao_2021_protocol/ => design_models_final_combo_optimized/ => design_models_sequence/ => design_models_ssm_natives/ => ngs_analysis_scripts/ [file 41586_2022_4654_MOESM3_ESM.gz › supplemental_files/design_models_ssm_natives/TrkA_ssm/bcov_revert_r1_HEEH_10552_000000000_0001_44_64_H_.._EHEE_10515_0001_0003_0001_0001.pdb]

SSBOND     CYS B   84    CYS B  129                                       2.02  
ATOM      1  N   SER A   1       5.942  32.199  54.918  1.00  0.00           N  
ATOM      2  CA  SER A   1       6.594  32.020  53.632  1.00  0.00           C  
ATOM      3  C   SER A   1       5.615  31.455  52.620  1.00  0.00           C  
ATOM      4  O   SER A   1       4.658  30.769  52.991  1.00  0.00           O  
ATOM      5  CB  SER A   1       7.796  31.141  53.800  1.00  0.00           C  
ATOM      6  OG  SER A   1       8.686  31.768  54.670  1.00  0.00           O  
ATOM      7 1H   SER A   1       6.630  32.052  55.644  1.00  0.00           H  
ATOM      8 2H   SER A   1       5.574  33.137  54.983  1.00  0.00           H  
ATOM      9 3H   SER A   1       5.192  31.530  55.016  1.00  0.00           H  
ATOM     10  HA  SER A   1       6.933  32.993  53.270  1.00  0.00           H  
ATOM     11 1HB  SER A   1       7.513  30.164  54.186  1.00  0.00           H  
ATOM     12 2HB  SER A   1       8.278  30.990  52.831  1.00  0.00           H  
ATOM     13  HG  SER A   1       9.581  31.436  54.433  1.00  0.00           H  
ATOM     14  N   GLU A   2       5.821  31.789  51.354  1.00  0.00           N  
ATOM     15  CA  GLU A   2       4.912  31.345  50.299  1.00  0.00           C  
ATOM     16  C   GLU A   2       5.404  30.033  49.723  1.00  0.00           C  
ATOM     17  O   GLU A   2       6.613  29.833  49.572  1.00  0.00           O  
ATOM     18  CB  GLU A   2       4.849  32.380  49.181  1.00  0.00           C  
ATOM     19  CG  GLU A   2       4.359  33.750  49.586  1.00  0.00           C  
ATOM     20  CD  GLU A   2       4.459  34.772  48.459  1.00  0.00           C  
ATOM     21  OE1 GLU A   2       4.957  34.437  47.395  1.00  0.00           O  
ATOM     22  OE2 GLU A   2       4.040  35.886  48.661  1.00  0.00           O  
ATOM     23  H   GLU A   2       6.656  32.342  51.121  1.00  0.00           H  
ATOM     24  HA  GLU A   2       3.917  31.194  50.719  1.00  0.00           H  
ATOM     25 1HB  GLU A   2       5.794  32.467  48.726  1.00  0.00           H  
ATOM     26 2HB  GLU A   2       4.161  32.018  48.424  1.00  0.00           H  
ATOM     27 1HG  GLU A   2       3.320  33.672  49.903  1.00  0.00           H  
ATOM     28 2HG  GLU A   2       4.944  34.096  50.435  1.00  0.00           H  
ATOM     29  N   HIS A   3       4.483  29.163  49.322  1.00  0.00           N  
ATOM     30  CA  HIS A   3       4.901  27.909  48.715  1.00  0.00           C  
ATOM     31  C   HIS A   3       4.135  27.638  47.435  1.00  0.00           C  
ATOM     32  O   HIS A   3       2.912  27.790  47.374  1.00  0.00           O  
ATOM     33  CB  HIS A   3       4.722  26.739  49.689  1.00  0.00           C  
ATOM     34  CG  HIS A   3       5.520  26.880  50.964  1.00  0.00           C  
ATOM     35  ND1 HIS A   3       5.064  27.597  52.049  1.00  0.00           N  
ATOM     36  CD2 HIS A   3       6.736  26.404  51.313  1.00  0.00           C  
ATOM     37  CE1 HIS A   3       5.962  27.556  53.011  1.00  0.00           C  
ATOM     38  NE2 HIS A   3       6.991  26.836  52.593  1.00  0.00           N  
ATOM     39  H   HIS A   3       3.500  29.364  49.448  1.00  0.00           H  
ATOM     40  HA  HIS A   3       5.954  27.963  48.456  1.00  0.00           H  
ATOM     41 1HB  HIS A   3       3.669  26.640  49.949  1.00  0.00           H  
ATOM     42 2HB  HIS A   3       5.027  25.815  49.198  1.00  0.00           H  
ATOM     43  HD1 HIS A   3       4.186  28.078  52.115  1.00  0.00           H  
ATOM     44  HD2 HIS A   3       7.471  25.796  50.785  1.00  0.00           H  
ATOM     45  HE1 HIS A   3       5.779  28.068  53.954  1.00  0.00           H  
ATOM     46  N   TYR A   4       4.881  27.222  46.420  1.00  0.00           N  
ATOM     47  CA  TYR A   4       4.348  26.928  45.104  1.00  0.00           C  
ATOM     48  C   TYR A   4       4.798  25.559  44.626  1.00  0.00           C  
ATOM     49  O   TYR A   4       5.916  25.123  44.926  1.00  0.00           O  
ATOM     50  CB  TYR A   4       4.859  27.977  44.134  1.00  0.00           C  
ATOM     51  CG  TYR A   4       4.505  29.369  44.509  1.00  0.00           C  
ATOM     52  CD1 TYR A   4       5.311  30.073  45.412  1.00  0.00           C  
ATOM     53  CD2 TYR A   4       3.406  29.966  43.949  1.00  0.00           C  
ATOM     54  CE1 TYR A   4       4.993  31.360  45.739  1.00  0.00           C  
ATOM     55  CE2 TYR A   4       3.093  31.256  44.278  1.00  0.00           C  
ATOM     56  CZ  TYR A   4       3.875  31.953  45.168  1.00  0.00           C  
ATOM     57  OH  TYR A   4       3.542  33.250  45.479  1.00  0.00           O  
ATOM     58  H   TYR A   4       5.889  27.149  46.578  1.00  0.00           H  
ATOM     59  HA  TYR A   4       3.259  26.940  45.145  1.00  0.00           H  
ATOM     60 1HB  TYR A   4       5.929  27.907  44.064  1.00  0.00           H  
ATOM     61 2HB  TYR A   4       4.454  27.783  43.150  1.00  0.00           H  
ATOM     62  HD1 TYR A   4       6.193  29.602  45.852  1.00  0.00           H  
ATOM     63  HD2 TYR A   4       2.786  29.419  43.242  1.00  0.00           H  
ATOM     64  HE1 TYR A   4       5.616  31.916  46.434  1.00  0.00           H  
ATOM     65  HE2 TYR A   4       2.221  31.734  43.833  1.00  0.00           H  
ATOM     66  HH  TYR A   4       4.145  33.598  46.170  1.00  0.00           H  
ATOM     67  N   SER A   5       3.977  24.904  43.818  1.00  0.00           N  
ATOM     68  CA  SER A   5       4.392  23.636  43.234  1.00  0.00           C  
ATOM     69  C   SER A   5       3.761  23.407  41.877  1.00  0.00           C  
ATOM     70  O   SER A   5       2.707  23.971  41.556  1.00  0.00           O  
ATOM     71  CB  SER A   5       4.036  22.490  44.160  1.00  0.00           C  
ATOM     72  OG  SER A   5       2.644  22.359  44.298  1.00  0.00           O  
ATOM     73  H   SER A   5       3.058  25.269  43.605  1.00  0.00           H  
ATOM     74  HA  SER A   5       5.471  23.649  43.096  1.00  0.00           H  
ATOM     75 1HB  SER A   5       4.457  21.564  43.762  1.00  0.00           H  
ATOM     76 2HB  SER A   5       4.489  22.660  45.136  1.00  0.00           H  
ATOM     77  HG  SER A   5       2.507  21.631  44.907  1.00  0.00           H  
ATOM     78  N   TYR A   6       4.408  22.559  41.087  1.00  0.00           N  
ATOM     79  CA  TYR A   6       3.899  22.173  39.783  1.00  0.00           C  
ATOM     80  C   TYR A   6       4.382  20.790  39.351  1.00  0.00           C  
ATOM     81  O   TYR A   6       5.525  20.394  39.606  1.00  0.00           O  
ATOM     82  CB  TYR A   6       4.261  23.238  38.750  1.00  0.00           C  
ATOM     83  CG  TYR A   6       3.760  22.976  37.387  1.00  0.00           C  
ATOM     84  CD1 TYR A   6       2.442  23.244  37.095  1.00  0.00           C  
ATOM     85  CD2 TYR A   6       4.606  22.485  36.407  1.00  0.00           C  
ATOM     86  CE1 TYR A   6       1.953  23.006  35.839  1.00  0.00           C  
ATOM     87  CE2 TYR A   6       4.105  22.257  35.149  1.00  0.00           C  
ATOM     88  CZ  TYR A   6       2.791  22.509  34.865  1.00  0.00           C  
ATOM     89  OH  TYR A   6       2.297  22.263  33.607  1.00  0.00           O  
ATOM     90  H   TYR A   6       5.304  22.192  41.421  1.00  0.00           H  
ATOM     91  HA  TYR A   6       2.812  22.126  39.848  1.00  0.00           H  
ATOM     92 1HB  TYR A   6       3.848  24.186  39.073  1.00  0.00           H  
ATOM     93 2HB  TYR A   6       5.321  23.349  38.694  1.00  0.00           H  
ATOM     94  HD1 TYR A   6       1.782  23.634  37.869  1.00  0.00           H  
ATOM     95  HD2 TYR A   6       5.656  22.280  36.630  1.00  0.00           H  
ATOM     96  HE1 TYR A   6       0.907  23.210  35.613  1.00  0.00           H  
ATOM     97  HE2 TYR A   6       4.732  21.881  34.376  1.00  0.00           H  
ATOM     98  HH  TYR A   6       1.391  22.575  33.558  1.00  0.00           H  
ATOM     99  N   ARG A   7       3.499  20.031  38.710  1.00  0.00           N  
ATOM    100  CA  ARG A   7       3.883  18.727  38.193  1.00  0.00           C  
ATOM    101  C   ARG A   7       3.531  18.602  36.722  1.00  0.00           C  
ATOM    102  O   ARG A   7       2.482  19.072  36.272  1.00  0.00           O  
ATOM    103  CB  ARG A   7       3.198  17.619  38.980  1.00  0.00           C  
ATOM    104  CG  ARG A   7       3.639  17.504  40.437  1.00  0.00           C  
ATOM    105  CD  ARG A   7       2.885  16.461  41.170  1.00  0.00           C  
ATOM    106  NE  ARG A   7       3.308  16.356  42.568  1.00  0.00           N  
ATOM    107  CZ  ARG A   7       2.769  15.545  43.491  1.00  0.00           C  
ATOM    108  NH1 ARG A   7       1.750  14.751  43.201  1.00  0.00           N  
ATOM    109  NH2 ARG A   7       3.290  15.563  44.698  1.00  0.00           N  
ATOM    110  H   ARG A   7       2.554  20.362  38.557  1.00  0.00           H  
ATOM    111  HA  ARG A   7       4.963  18.607  38.291  1.00  0.00           H  
ATOM    112 1HB  ARG A   7       2.123  17.776  38.966  1.00  0.00           H  
ATOM    113 2HB  ARG A   7       3.398  16.662  38.497  1.00  0.00           H  
ATOM    114 1HG  ARG A   7       4.690  17.231  40.456  1.00  0.00           H  
ATOM    115 2HG  ARG A   7       3.505  18.454  40.951  1.00  0.00           H  
ATOM    116 1HD  ARG A   7       1.824  16.707  41.148  1.00  0.00           H  
ATOM    117 2HD  ARG A   7       3.051  15.498  40.689  1.00  0.00           H  
ATOM    118  HE  ARG A   7       4.097  16.936  42.893  1.00  0.00           H  
ATOM    119 1HH1 ARG A   7       1.359  14.745  42.272  1.00  0.00           H  
ATOM    120 2HH1 ARG A   7       1.361  14.149  43.912  1.00  0.00           H  
ATOM    121 1HH2 ARG A   7       4.093  16.188  44.867  1.00  0.00           H  
ATOM    122 2HH2 ARG A   7       2.927  14.974  45.428  1.00  0.00           H  
ATOM    123  N   TYR A   8       4.407  17.924  35.994  1.00  0.00           N  
ATOM    124  CA  TYR A   8       4.234  17.667  34.571  1.00  0.00           C  
ATOM    125  C   TYR A   8       4.823  16.333  34.143  1.00  0.00           C  
ATOM    126  O   TYR A   8       5.910  15.965  34.591  1.00  0.00           O  
ATOM    127  CB  TYR A   8       4.867  18.792  33.772  1.00  0.00           C  
ATOM    128  CG  TYR A   8       4.811  18.585  32.313  1.00  0.00           C  
ATOM    129  CD1 TYR A   8       3.660  18.852  31.626  1.00  0.00           C  
ATOM    130  CD2 TYR A   8       5.914  18.115  31.660  1.00  0.00           C  
ATOM    131  CE1 TYR A   8       3.607  18.629  30.279  1.00  0.00           C  
ATOM    132  CE2 TYR A   8       5.873  17.897  30.321  1.00  0.00           C  
ATOM    133  CZ  TYR A   8       4.712  18.145  29.624  1.00  0.00           C  
ATOM    134  OH  TYR A   8       4.639  17.918  28.274  1.00  0.00           O  
ATOM    135  H   TYR A   8       5.256  17.599  36.470  1.00  0.00           H  
ATOM    136  HA  TYR A   8       3.165  17.637  34.356  1.00  0.00           H  
ATOM    137 1HB  TYR A   8       4.355  19.708  33.998  1.00  0.00           H  
ATOM    138 2HB  TYR A   8       5.905  18.900  34.070  1.00  0.00           H  
ATOM    139  HD1 TYR A   8       2.784  19.231  32.155  1.00  0.00           H  
ATOM    140  HD2 TYR A   8       6.811  17.920  32.225  1.00  0.00           H  
ATOM    141  HE1 TYR A   8       2.687  18.829  29.731  1.00  0.00           H  
ATOM    142  HE2 TYR A   8       6.749  17.523  29.814  1.00  0.00           H  
ATOM    143  HH  TYR A   8       3.742  18.081  27.970  1.00  0.00           H  
ATOM    144  N   SER A   9       4.152  15.612  33.247  1.00  0.00           N  
ATOM    145  CA  SER A   9       4.730  14.356  32.794  1.00  0.00           C  
ATOM    146  C   SER A   9       4.588  14.122  31.305  1.00  0.00           C  
ATOM    147  O   SER A   9       3.679  14.631  30.639  1.00  0.00           O  
ATOM    148  CB  SER A   9       4.074  13.201  33.519  1.00  0.00           C  
ATOM    149  OG  SER A   9       2.714  13.109  33.192  1.00  0.00           O  
ATOM    150  H   SER A   9       3.243  15.893  32.900  1.00  0.00           H  
ATOM    151  HA  SER A   9       5.793  14.365  33.019  1.00  0.00           H  
ATOM    152 1HB  SER A   9       4.576  12.271  33.256  1.00  0.00           H  
ATOM    153 2HB  SER A   9       4.183  13.338  34.589  1.00  0.00           H  
ATOM    154  HG  SER A   9       2.391  12.326  33.638  1.00  0.00           H  
ATOM    155  N   VAL A  10       5.494  13.291  30.793  1.00  0.00           N  
ATOM    156  CA  VAL A  10       5.488  12.932  29.386  1.00  0.00           C  
ATOM    157  C   VAL A  10       5.307  11.442  29.135  1.00  0.00           C  
ATOM    158  O   VAL A  10       6.017  10.589  29.686  1.00  0.00           O  
ATOM    159  CB  VAL A  10       6.803  13.411  28.715  1.00  0.00           C  
ATOM    160  CG1 VAL A  10       6.885  14.895  28.783  1.00  0.00           C  
ATOM    161  CG2 VAL A  10       8.016  12.806  29.395  1.00  0.00           C  
ATOM    162  H   VAL A  10       6.184  12.900  31.439  1.00  0.00           H  
ATOM    163  HA  VAL A  10       4.658  13.453  28.910  1.00  0.00           H  
ATOM    164  HB  VAL A  10       6.805  13.139  27.681  1.00  0.00           H  
ATOM    165 1HG1 VAL A  10       7.801  15.205  28.305  1.00  0.00           H  
ATOM    166 2HG1 VAL A  10       6.029  15.339  28.274  1.00  0.00           H  
ATOM    167 3HG1 VAL A  10       6.895  15.205  29.819  1.00  0.00           H  
ATOM    168 1HG2 VAL A  10       8.910  13.180  28.923  1.00  0.00           H  
ATOM    169 2HG2 VAL A  10       8.019  13.089  30.425  1.00  0.00           H  
ATOM    170 3HG2 VAL A  10       8.018  11.732  29.326  1.00  0.00           H  
ATOM    171  N   LYS A  11       4.379  11.135  28.242  1.00  0.00           N  
ATOM    172  CA  LYS A  11       4.115   9.764  27.839  1.00  0.00           C  
ATOM    173  C   LYS A  11       4.085   9.724  26.318  1.00  0.00           C  
ATOM    174  O   LYS A  11       3.542  10.632  25.695  1.00  0.00           O  
ATOM    175  CB  LYS A  11       2.797   9.257  28.438  1.00  0.00           C  
ATOM    176  CG  LYS A  11       2.524   7.766  28.176  1.00  0.00           C  
ATOM    177  CD  LYS A  11       1.178   7.277  28.706  1.00  0.00           C  
ATOM    178  CE  LYS A  11       1.125   7.302  30.224  1.00  0.00           C  
ATOM    179  NZ  LYS A  11       0.016   6.451  30.751  1.00  0.00           N  
ATOM    180  H   LYS A  11       3.824  11.891  27.860  1.00  0.00           H  
ATOM    181  HA  LYS A  11       4.929   9.122  28.181  1.00  0.00           H  
ATOM    182 1HB  LYS A  11       2.810   9.428  29.510  1.00  0.00           H  
ATOM    183 2HB  LYS A  11       1.967   9.826  28.021  1.00  0.00           H  
ATOM    184 1HG  LYS A  11       2.535   7.567  27.118  1.00  0.00           H  
ATOM    185 2HG  LYS A  11       3.314   7.172  28.644  1.00  0.00           H  
ATOM    186 1HD  LYS A  11       0.379   7.899  28.306  1.00  0.00           H  
ATOM    187 2HD  LYS A  11       1.018   6.247  28.379  1.00  0.00           H  
ATOM    188 1HE  LYS A  11       2.067   6.944  30.622  1.00  0.00           H  
ATOM    189 2HE  LYS A  11       0.964   8.323  30.560  1.00  0.00           H  
ATOM    190 1HZ  LYS A  11       0.025   6.481  31.759  1.00  0.00           H  
ATOM    191 2HZ  LYS A  11      -0.873   6.757  30.406  1.00  0.00           H  
ATOM    192 3HZ  LYS A  11       0.204   5.475  30.449  1.00  0.00           H  
ATOM    193  N   ASN A  12       4.603   8.639  25.741  1.00  0.00           N  
ATOM    194  CA  ASN A  12       4.689   8.416  24.294  1.00  0.00           C  
ATOM    195  C   ASN A  12       5.522   9.465  23.537  1.00  0.00           C  
ATOM    196  O   ASN A  12       5.192   9.844  22.411  1.00  0.00           O  
ATOM    197  CB  ASN A  12       3.299   8.331  23.686  1.00  0.00           C  
ATOM    198  CG  ASN A  12       2.495   7.205  24.249  1.00  0.00           C  
ATOM    199  OD1 ASN A  12       3.012   6.108  24.504  1.00  0.00           O  
ATOM    200  ND2 ASN A  12       1.225   7.449  24.452  1.00  0.00           N  
ATOM    201  H   ASN A  12       4.994   7.929  26.349  1.00  0.00           H  
ATOM    202  HA  ASN A  12       5.182   7.456  24.134  1.00  0.00           H  
ATOM    203 1HB  ASN A  12       2.757   9.263  23.824  1.00  0.00           H  
ATOM    204 2HB  ASN A  12       3.391   8.175  22.612  1.00  0.00           H  
ATOM    205 1HD2 ASN A  12       0.631   6.737  24.825  1.00  0.00           H  
ATOM    206 2HD2 ASN A  12       0.849   8.351  24.233  1.00  0.00           H  
ATOM    207  N   TYR A  13       6.627   9.896  24.145  1.00  0.00           N  
ATOM    208  CA  TYR A  13       7.562  10.829  23.520  1.00  0.00           C  
ATOM    209  C   TYR A  13       8.933  10.199  23.451  1.00  0.00           C  
ATOM    210  O   TYR A  13       9.290   9.380  24.304  1.00  0.00           O  
ATOM    211  CB  TYR A  13       7.661  12.163  24.259  1.00  0.00           C  
ATOM    212  CG  TYR A  13       6.430  12.961  24.236  1.00  0.00           C  
ATOM    213  CD1 TYR A  13       5.546  12.821  25.241  1.00  0.00           C  
ATOM    214  CD2 TYR A  13       6.175  13.836  23.190  1.00  0.00           C  
ATOM    215  CE1 TYR A  13       4.389  13.536  25.251  1.00  0.00           C  
ATOM    216  CE2 TYR A  13       5.002  14.562  23.184  1.00  0.00           C  
ATOM    217  CZ  TYR A  13       4.109  14.405  24.221  1.00  0.00           C  
ATOM    218  OH  TYR A  13       2.928  15.097  24.251  1.00  0.00           O  
ATOM    219  H   TYR A  13       6.838   9.545  25.067  1.00  0.00           H  
ATOM    220  HA  TYR A  13       7.234  11.023  22.498  1.00  0.00           H  
ATOM    221 1HB  TYR A  13       7.914  11.975  25.300  1.00  0.00           H  
ATOM    222 2HB  TYR A  13       8.461  12.758  23.826  1.00  0.00           H  
ATOM    223  HD1 TYR A  13       5.757  12.126  26.039  1.00  0.00           H  
ATOM    224  HD2 TYR A  13       6.886  13.947  22.375  1.00  0.00           H  
ATOM    225  HE1 TYR A  13       3.682  13.405  26.067  1.00  0.00           H  
ATOM    226  HE2 TYR A  13       4.782  15.250  22.366  1.00  0.00           H  
ATOM    227  HH  TYR A  13       2.413  14.765  24.990  1.00  0.00           H  
ATOM    228  N   THR A  14       9.707  10.600  22.451  1.00  0.00           N  
ATOM    229  CA  THR A  14      11.069  10.130  22.262  1.00  0.00           C  
ATOM    230  C   THR A  14      12.030  11.298  22.362  1.00  0.00           C  
ATOM    231  O   THR A  14      12.389  11.702  23.467  1.00  0.00           O  
ATOM    232  CB  THR A  14      11.191   9.454  20.897  1.00  0.00           C  
ATOM    233  OG1 THR A  14      10.795  10.387  19.886  1.00  0.00           O  
ATOM    234  CG2 THR A  14      10.258   8.255  20.855  1.00  0.00           C  
ATOM    235  H   THR A  14       9.347  11.253  21.767  1.00  0.00           H  
ATOM    236  HA  THR A  14      11.313   9.413  23.046  1.00  0.00           H  
ATOM    237  HB  THR A  14      12.220   9.134  20.718  1.00  0.00           H  
ATOM    238  HG1 THR A  14      11.576  10.799  19.476  1.00  0.00           H  
ATOM    239 1HG2 THR A  14      10.329   7.778  19.880  1.00  0.00           H  
ATOM    240 2HG2 THR A  14      10.545   7.547  21.631  1.00  0.00           H  
ATOM    241 3HG2 THR A  14       9.233   8.575  21.022  1.00  0.00           H  
ATOM    242  N   GLU A  15      12.398  11.912  21.230  1.00  0.00           N  
ATOM    243  CA  GLU A  15      13.364  13.023  21.303  1.00  0.00           C  
ATOM    244  C   GLU A  15      12.862  14.196  22.145  1.00  0.00           C  
ATOM    245  O   GLU A  15      13.645  14.876  22.805  1.00  0.00           O  
ATOM    246  CB  GLU A  15      13.765  13.524  19.913  1.00  0.00           C  
ATOM    247  CG  GLU A  15      14.641  12.556  19.115  1.00  0.00           C  
ATOM    248  CD  GLU A  15      13.871  11.525  18.391  1.00  0.00           C  
ATOM    249  OE1 GLU A  15      12.669  11.519  18.521  1.00  0.00           O  
ATOM    250  OE2 GLU A  15      14.464  10.726  17.715  1.00  0.00           O  
ATOM    251  H   GLU A  15      12.059  11.571  20.318  1.00  0.00           H  
ATOM    252  HA  GLU A  15      14.267  12.644  21.783  1.00  0.00           H  
ATOM    253 1HB  GLU A  15      12.868  13.740  19.330  1.00  0.00           H  
ATOM    254 2HB  GLU A  15      14.315  14.460  20.014  1.00  0.00           H  
ATOM    255 1HG  GLU A  15      15.227  13.125  18.394  1.00  0.00           H  
ATOM    256 2HG  GLU A  15      15.334  12.068  19.798  1.00  0.00           H  
ATOM    257  N   ASP A  16      11.552  14.402  22.172  1.00  0.00           N  
ATOM    258  CA  ASP A  16      10.950  15.499  22.904  1.00  0.00           C  
ATOM    259  C   ASP A  16      10.626  15.174  24.357  1.00  0.00           C  
ATOM    260  O   ASP A  16      10.111  16.040  25.068  1.00  0.00           O  
ATOM    261  CB  ASP A  16       9.625  15.865  22.243  1.00  0.00           C  
ATOM    262  CG  ASP A  16       9.750  16.433  20.862  1.00  0.00           C  
ATOM    263  OD1 ASP A  16      10.461  17.402  20.654  1.00  0.00           O  
ATOM    264  OD2 ASP A  16       9.133  15.876  19.993  1.00  0.00           O  
ATOM    265  H   ASP A  16      10.957  13.832  21.587  1.00  0.00           H  
ATOM    266  HA  ASP A  16      11.634  16.347  22.874  1.00  0.00           H  
ATOM    267 1HB  ASP A  16       9.000  14.981  22.196  1.00  0.00           H  
ATOM    268 2HB  ASP A  16       9.101  16.592  22.866  1.00  0.00           H  
ATOM    269  N   SER A  17      10.895  13.952  24.841  1.00  0.00           N  
ATOM    270  CA  SER A  17      10.431  13.675  26.197  1.00  0.00           C  
ATOM    271  C   SER A  17      11.142  14.521  27.237  1.00  0.00           C  
ATOM    272  O   SER A  17      10.489  15.078  28.128  1.00  0.00           O  
ATOM    273  CB  SER A  17      10.702  12.226  26.546  1.00  0.00           C  
ATOM    274  OG  SER A  17      12.078  12.002  26.658  1.00  0.00           O  
ATOM    275  H   SER A  17      11.396  13.236  24.304  1.00  0.00           H  
ATOM    276  HA  SER A  17       9.362  13.879  26.249  1.00  0.00           H  
ATOM    277 1HB  SER A  17      10.213  11.965  27.472  1.00  0.00           H  
ATOM    278 2HB  SER A  17      10.299  11.584  25.768  1.00  0.00           H  
ATOM    279  HG  SER A  17      12.180  11.068  26.868  1.00  0.00           H  
ATOM    280  N   GLU A  18      12.444  14.745  27.067  1.00  0.00           N  
ATOM    281  CA  GLU A  18      13.135  15.552  28.046  1.00  0.00           C  
ATOM    282  C   GLU A  18      12.832  17.003  27.792  1.00  0.00           C  
ATOM    283  O   GLU A  18      12.590  17.760  28.714  1.00  0.00           O  
ATOM    284  CB  GLU A  18      14.645  15.311  28.025  1.00  0.00           C  
ATOM    285  CG  GLU A  18      15.080  13.906  28.470  1.00  0.00           C  
ATOM    286  CD  GLU A  18      14.702  13.568  29.897  1.00  0.00           C  
ATOM    287  OE1 GLU A  18      14.639  14.460  30.707  1.00  0.00           O  
ATOM    288  OE2 GLU A  18      14.480  12.411  30.170  1.00  0.00           O  
ATOM    289  H   GLU A  18      12.940  14.275  26.320  1.00  0.00           H  
ATOM    290  HA  GLU A  18      12.767  15.296  29.035  1.00  0.00           H  
ATOM    291 1HB  GLU A  18      15.024  15.475  27.018  1.00  0.00           H  
ATOM    292 2HB  GLU A  18      15.137  16.033  28.681  1.00  0.00           H  
ATOM    293 1HG  GLU A  18      14.623  13.170  27.808  1.00  0.00           H  
ATOM    294 2HG  GLU A  18      16.165  13.826  28.365  1.00  0.00           H  
ATOM    295  N   ARG A  19      12.741  17.396  26.531  1.00  0.00           N  
ATOM    296  CA  ARG A  19      12.535  18.800  26.225  1.00  0.00           C  
ATOM    297  C   ARG A  19      11.261  19.324  26.875  1.00  0.00           C  
ATOM    298  O   ARG A  19      11.256  20.424  27.451  1.00  0.00           O  
ATOM    299  CB  ARG A  19      12.500  18.982  24.721  1.00  0.00           C  
ATOM    300  CG  ARG A  19      12.440  20.405  24.244  1.00  0.00           C  
ATOM    301  CD  ARG A  19      12.502  20.475  22.754  1.00  0.00           C  
ATOM    302  NE  ARG A  19      11.322  19.895  22.099  1.00  0.00           N  
ATOM    303  CZ  ARG A  19      10.138  20.516  21.941  1.00  0.00           C  
ATOM    304  NH1 ARG A  19       9.937  21.730  22.404  1.00  0.00           N  
ATOM    305  NH2 ARG A  19       9.197  19.875  21.297  1.00  0.00           N  
ATOM    306  H   ARG A  19      12.896  16.736  25.786  1.00  0.00           H  
ATOM    307  HA  ARG A  19      13.373  19.366  26.612  1.00  0.00           H  
ATOM    308 1HB  ARG A  19      13.374  18.510  24.280  1.00  0.00           H  
ATOM    309 2HB  ARG A  19      11.620  18.469  24.328  1.00  0.00           H  
ATOM    310 1HG  ARG A  19      11.510  20.859  24.586  1.00  0.00           H  
ATOM    311 2HG  ARG A  19      13.287  20.960  24.652  1.00  0.00           H  
ATOM    312 1HD  ARG A  19      12.602  21.513  22.439  1.00  0.00           H  
ATOM    313 2HD  ARG A  19      13.377  19.919  22.415  1.00  0.00           H  
ATOM    314  HE  ARG A  19      11.382  18.941  21.688  1.00  0.00           H  
ATOM    315 1HH1 ARG A  19      10.665  22.219  22.890  1.00  0.00           H  
ATOM    316 2HH1 ARG A  19       9.035  22.204  22.253  1.00  0.00           H  
ATOM    317 1HH2 ARG A  19       9.422  18.934  20.938  1.00  0.00           H  
ATOM    318 2HH2 ARG A  19       8.293  20.295  21.143  1.00  0.00           H  
ATOM    319  N   LEU A  20      10.191  18.541  26.831  1.00  0.00           N  
ATOM    320  CA  LEU A  20       8.945  18.940  27.444  1.00  0.00           C  
ATOM    321  C   LEU A  20       9.043  18.984  28.978  1.00  0.00           C  
ATOM    322  O   LEU A  20       8.526  19.907  29.613  1.00  0.00           O  
ATOM    323  CB  LEU A  20       7.868  17.988  26.973  1.00  0.00           C  
ATOM    324  CG  LEU A  20       7.486  18.060  25.483  1.00  0.00           C  
ATOM    325  CD1 LEU A  20       6.589  16.882  25.171  1.00  0.00           C  
ATOM    326  CD2 LEU A  20       6.772  19.388  25.164  1.00  0.00           C  
ATOM    327  H   LEU A  20      10.237  17.645  26.323  1.00  0.00           H  
ATOM    328  HA  LEU A  20       8.717  19.950  27.111  1.00  0.00           H  
ATOM    329 1HB  LEU A  20       8.242  16.992  27.138  1.00  0.00           H  
ATOM    330 2HB  LEU A  20       6.989  18.133  27.560  1.00  0.00           H  
ATOM    331  HG  LEU A  20       8.382  17.977  24.869  1.00  0.00           H  
ATOM    332 1HD1 LEU A  20       6.327  16.910  24.118  1.00  0.00           H  
ATOM    333 2HD1 LEU A  20       7.122  15.952  25.390  1.00  0.00           H  
ATOM    334 3HD1 LEU A  20       5.684  16.930  25.774  1.00  0.00           H  
ATOM    335 1HD2 LEU A  20       6.506  19.402  24.107  1.00  0.00           H  
ATOM    336 2HD2 LEU A  20       5.867  19.470  25.768  1.00  0.00           H  
ATOM    337 3HD2 LEU A  20       7.421  20.232  25.368  1.00  0.00           H  
ATOM    338  N   LEU A  21       9.750  18.019  29.581  1.00  0.00           N  
ATOM    339  CA  LEU A  21       9.910  18.046  31.031  1.00  0.00           C  
ATOM    340  C   LEU A  21      10.760  19.258  31.449  1.00  0.00           C  
ATOM    341  O   LEU A  21      10.466  19.914  32.456  1.00  0.00           O  
ATOM    342  CB  LEU A  21      10.620  16.771  31.480  1.00  0.00           C  
ATOM    343  CG  LEU A  21       9.865  15.459  31.308  1.00  0.00           C  
ATOM    344  CD1 LEU A  21      10.821  14.346  31.506  1.00  0.00           C  
ATOM    345  CD2 LEU A  21       8.741  15.328  32.324  1.00  0.00           C  
ATOM    346  H   LEU A  21      10.109  17.227  29.037  1.00  0.00           H  
ATOM    347  HA  LEU A  21       8.938  18.132  31.494  1.00  0.00           H  
ATOM    348 1HB  LEU A  21      11.571  16.692  30.951  1.00  0.00           H  
ATOM    349 2HB  LEU A  21      10.814  16.869  32.533  1.00  0.00           H  
ATOM    350  HG  LEU A  21       9.463  15.406  30.309  1.00  0.00           H  
ATOM    351 1HD1 LEU A  21      10.297  13.431  31.355  1.00  0.00           H  
ATOM    352 2HD1 LEU A  21      11.627  14.410  30.785  1.00  0.00           H  
ATOM    353 3HD1 LEU A  21      11.233  14.381  32.508  1.00  0.00           H  
ATOM    354 1HD2 LEU A  21       8.234  14.391  32.196  1.00  0.00           H  
ATOM    355 2HD2 LEU A  21       9.148  15.363  33.320  1.00  0.00           H  
ATOM    356 3HD2 LEU A  21       8.035  16.119  32.195  1.00  0.00           H  
ATOM    357  N   LEU A  22      11.783  19.582  30.652  1.00  0.00           N  
ATOM    358  CA  LEU A  22      12.684  20.690  30.940  1.00  0.00           C  
ATOM    359  C   LEU A  22      11.900  22.006  30.867  1.00  0.00           C  
ATOM    360  O   LEU A  22      12.081  22.901  31.701  1.00  0.00           O  
ATOM    361  CB  LEU A  22      13.841  20.704  29.914  1.00  0.00           C  
ATOM    362  CG  LEU A  22      14.886  19.477  29.916  1.00  0.00           C  
ATOM    363  CD1 LEU A  22      15.821  19.581  28.712  1.00  0.00           C  
ATOM    364  CD2 LEU A  22      15.644  19.450  31.125  1.00  0.00           C  
ATOM    365  H   LEU A  22      11.966  18.988  29.843  1.00  0.00           H  
ATOM    366  HA  LEU A  22      13.066  20.579  31.951  1.00  0.00           H  
ATOM    367 1HB  LEU A  22      13.408  20.754  28.918  1.00  0.00           H  
ATOM    368 2HB  LEU A  22      14.401  21.600  30.081  1.00  0.00           H  
ATOM    369  HG  LEU A  22      14.364  18.564  29.852  1.00  0.00           H  
ATOM    370 1HD1 LEU A  22      16.509  18.734  28.714  1.00  0.00           H  
ATOM    371 2HD1 LEU A  22      15.246  19.564  27.803  1.00  0.00           H  
ATOM    372 3HD1 LEU A  22      16.388  20.497  28.754  1.00  0.00           H  
ATOM    373 1HD2 LEU A  22      16.322  18.612  31.097  1.00  0.00           H  
ATOM    374 2HD2 LEU A  22      16.206  20.369  31.220  1.00  0.00           H  
ATOM    375 3HD2 LEU A  22      14.960  19.335  31.951  1.00  0.00           H  
ATOM    376  N   ARG A  23      10.986  22.100  29.887  1.00  0.00           N  
ATOM    377  CA  ARG A  23      10.131  23.272  29.722  1.00  0.00           C  
ATOM    378  C   ARG A  23       9.297  23.507  30.955  1.00  0.00           C  
ATOM    379  O   ARG A  23       9.211  24.632  31.462  1.00  0.00           O  
ATOM    380  CB  ARG A  23       9.166  23.076  28.550  1.00  0.00           C  
ATOM    381  CG  ARG A  23       8.157  24.207  28.340  1.00  0.00           C  
ATOM    382  CD  ARG A  23       7.185  23.939  27.262  1.00  0.00           C  
ATOM    383  NE  ARG A  23       6.311  22.783  27.528  1.00  0.00           N  
ATOM    384  CZ  ARG A  23       5.217  22.764  28.348  1.00  0.00           C  
ATOM    385  NH1 ARG A  23       4.838  23.824  29.050  1.00  0.00           N  
ATOM    386  NH2 ARG A  23       4.498  21.659  28.445  1.00  0.00           N  
ATOM    387  H   ARG A  23      10.943  21.348  29.194  1.00  0.00           H  
ATOM    388  HA  ARG A  23      10.758  24.141  29.552  1.00  0.00           H  
ATOM    389 1HB  ARG A  23       9.730  22.939  27.632  1.00  0.00           H  
ATOM    390 2HB  ARG A  23       8.596  22.175  28.705  1.00  0.00           H  
ATOM    391 1HG  ARG A  23       7.609  24.374  29.256  1.00  0.00           H  
ATOM    392 2HG  ARG A  23       8.661  25.099  28.063  1.00  0.00           H  
ATOM    393 1HD  ARG A  23       6.559  24.822  27.118  1.00  0.00           H  
ATOM    394 2HD  ARG A  23       7.734  23.741  26.338  1.00  0.00           H  
ATOM    395  HE  ARG A  23       6.523  21.930  27.026  1.00  0.00           H  
ATOM    396 1HH1 ARG A  23       5.357  24.711  29.040  1.00  0.00           H  
ATOM    397 2HH1 ARG A  23       4.023  23.764  29.640  1.00  0.00           H  
ATOM    398 1HH2 ARG A  23       4.755  20.837  27.913  1.00  0.00           H  
ATOM    399 2HH2 ARG A  23       3.683  21.650  29.041  1.00  0.00           H  
ATOM    400  N   ALA A  24       8.687  22.442  31.466  1.00  0.00           N  
ATOM    401  CA  ALA A  24       7.830  22.556  32.629  1.00  0.00           C  
ATOM    402  C   ALA A  24       8.567  23.120  33.838  1.00  0.00           C  
ATOM    403  O   ALA A  24       8.045  23.988  34.552  1.00  0.00           O  
ATOM    404  CB  ALA A  24       7.278  21.193  32.951  1.00  0.00           C  
ATOM    405  H   ALA A  24       8.768  21.540  30.976  1.00  0.00           H  
ATOM    406  HA  ALA A  24       7.012  23.240  32.384  1.00  0.00           H  
ATOM    407 1HB  ALA A  24       6.634  21.254  33.792  1.00  0.00           H  
ATOM    408 2HB  ALA A  24       6.737  20.829  32.086  1.00  0.00           H  
ATOM    409 3HB  ALA A  24       8.095  20.513  33.180  1.00  0.00           H  
ATOM    410  N   VAL A  25       9.819  22.693  34.011  1.00  0.00           N  
ATOM    411  CA  VAL A  25      10.624  23.146  35.136  1.00  0.00           C  
ATOM    412  C   VAL A  25      10.959  24.615  35.042  1.00  0.00           C  
ATOM    413  O   VAL A  25      10.859  25.354  36.029  1.00  0.00           O  
ATOM    414  CB  VAL A  25      11.949  22.378  35.178  1.00  0.00           C  
ATOM    415  CG1 VAL A  25      12.896  22.938  36.267  1.00  0.00           C  
ATOM    416  CG2 VAL A  25      11.679  20.957  35.408  1.00  0.00           C  
ATOM    417  H   VAL A  25      10.165  21.960  33.380  1.00  0.00           H  
ATOM    418  HA  VAL A  25      10.053  22.976  36.038  1.00  0.00           H  
ATOM    419  HB  VAL A  25      12.433  22.496  34.221  1.00  0.00           H  
ATOM    420 1HG1 VAL A  25      13.822  22.389  36.284  1.00  0.00           H  
ATOM    421 2HG1 VAL A  25      13.120  23.989  36.097  1.00  0.00           H  
ATOM    422 3HG1 VAL A  25      12.425  22.821  37.187  1.00  0.00           H  
ATOM    423 1HG2 VAL A  25      12.607  20.415  35.397  1.00  0.00           H  
ATOM    424 2HG2 VAL A  25      11.197  20.825  36.350  1.00  0.00           H  
ATOM    425 3HG2 VAL A  25      11.042  20.577  34.639  1.00  0.00           H  
ATOM    426  N   ILE A  26      11.381  25.035  33.857  1.00  0.00           N  
ATOM    427  CA  ILE A  26      11.769  26.410  33.626  1.00  0.00           C  
ATOM    428  C   ILE A  26      10.616  27.371  33.759  1.00  0.00           C  
ATOM    429  O   ILE A  26      10.759  28.411  34.407  1.00  0.00           O  
ATOM    430  CB  ILE A  26      12.341  26.552  32.218  1.00  0.00           C  
ATOM    431  CG1 ILE A  26      13.643  25.827  32.118  1.00  0.00           C  
ATOM    432  CG2 ILE A  26      12.510  28.071  31.846  1.00  0.00           C  
ATOM    433  CD1 ILE A  26      14.073  25.611  30.699  1.00  0.00           C  
ATOM    434  H   ILE A  26      11.466  24.347  33.097  1.00  0.00           H  
ATOM    435  HA  ILE A  26      12.531  26.677  34.355  1.00  0.00           H  
ATOM    436  HB  ILE A  26      11.665  26.056  31.538  1.00  0.00           H  
ATOM    437 1HG1 ILE A  26      14.410  26.417  32.620  1.00  0.00           H  
ATOM    438 2HG1 ILE A  26      13.565  24.869  32.619  1.00  0.00           H  
ATOM    439 1HG2 ILE A  26      12.907  28.200  30.852  1.00  0.00           H  
ATOM    440 2HG2 ILE A  26      11.552  28.576  31.885  1.00  0.00           H  
ATOM    441 3HG2 ILE A  26      13.180  28.537  32.537  1.00  0.00           H  
ATOM    442 1HD1 ILE A  26      15.020  25.101  30.692  1.00  0.00           H  
ATOM    443 2HD1 ILE A  26      13.327  24.996  30.202  1.00  0.00           H  
ATOM    444 3HD1 ILE A  26      14.165  26.539  30.175  1.00  0.00           H  
ATOM    445  N   GLN A  27       9.474  27.055  33.143  1.00  0.00           N  
ATOM    446  CA  GLN A  27       8.370  27.991  33.207  1.00  0.00           C  
ATOM    447  C   GLN A  27       7.872  28.137  34.624  1.00  0.00           C  
ATOM    448  O   GLN A  27       7.616  29.262  35.062  1.00  0.00           O  
ATOM    449  CB  GLN A  27       7.257  27.558  32.250  1.00  0.00           C  
ATOM    450  CG  GLN A  27       7.675  27.739  30.816  1.00  0.00           C  
ATOM    451  CD  GLN A  27       6.711  27.227  29.754  1.00  0.00           C  
ATOM    452  OE1 GLN A  27       5.996  26.234  29.952  1.00  0.00           O  
ATOM    453  NE2 GLN A  27       6.700  27.907  28.610  1.00  0.00           N  
ATOM    454  H   GLN A  27       9.390  26.178  32.619  1.00  0.00           H  
ATOM    455  HA  GLN A  27       8.732  28.965  32.879  1.00  0.00           H  
ATOM    456 1HB  GLN A  27       7.034  26.498  32.406  1.00  0.00           H  
ATOM    457 2HB  GLN A  27       6.351  28.128  32.442  1.00  0.00           H  
ATOM    458 1HG  GLN A  27       7.877  28.792  30.627  1.00  0.00           H  
ATOM    459 2HG  GLN A  27       8.572  27.176  30.731  1.00  0.00           H  
ATOM    460 1HE2 GLN A  27       6.104  27.625  27.855  1.00  0.00           H  
ATOM    461 2HE2 GLN A  27       7.294  28.702  28.493  1.00  0.00           H  
ATOM    462  N   PHE A  28       7.791  27.040  35.375  1.00  0.00           N  
ATOM    463  CA  PHE A  28       7.372  27.142  36.760  1.00  0.00           C  
ATOM    464  C   PHE A  28       8.336  27.958  37.597  1.00  0.00           C  
ATOM    465  O   PHE A  28       7.925  28.868  38.332  1.00  0.00           O  
ATOM    466  CB  PHE A  28       7.226  25.769  37.374  1.00  0.00           C  
ATOM    467  CG  PHE A  28       7.028  25.813  38.848  1.00  0.00           C  
ATOM    468  CD1 PHE A  28       5.829  26.158  39.425  1.00  0.00           C  
ATOM    469  CD2 PHE A  28       8.075  25.488  39.661  1.00  0.00           C  
ATOM    470  CE1 PHE A  28       5.706  26.165  40.790  1.00  0.00           C  
ATOM    471  CE2 PHE A  28       7.953  25.485  40.998  1.00  0.00           C  
ATOM    472  CZ  PHE A  28       6.780  25.826  41.572  1.00  0.00           C  
ATOM    473  H   PHE A  28       7.992  26.117  34.975  1.00  0.00           H  
ATOM    474  HA  PHE A  28       6.401  27.634  36.782  1.00  0.00           H  
ATOM    475 1HB  PHE A  28       6.380  25.252  36.923  1.00  0.00           H  
ATOM    476 2HB  PHE A  28       8.120  25.182  37.155  1.00  0.00           H  
ATOM    477  HD1 PHE A  28       4.979  26.421  38.797  1.00  0.00           H  
ATOM    478  HD2 PHE A  28       9.021  25.217  39.199  1.00  0.00           H  
ATOM    479  HE1 PHE A  28       4.757  26.434  41.245  1.00  0.00           H  
ATOM    480  HE2 PHE A  28       8.793  25.203  41.611  1.00  0.00           H  
ATOM    481  HZ  PHE A  28       6.698  25.825  42.645  1.00  0.00           H  
ATOM    482  N   ALA A  29       9.631  27.629  37.524  1.00  0.00           N  
ATOM    483  CA  ALA A  29      10.598  28.304  38.361  1.00  0.00           C  
ATOM    484  C   ALA A  29      10.633  29.798  38.077  1.00  0.00           C  
ATOM    485  O   ALA A  29      10.657  30.607  39.006  1.00  0.00           O  
ATOM    486  CB  ALA A  29      11.970  27.697  38.142  1.00  0.00           C  
ATOM    487  H   ALA A  29       9.955  26.887  36.891  1.00  0.00           H  
ATOM    488  HA  ALA A  29      10.300  28.162  39.402  1.00  0.00           H  
ATOM    489 1HB  ALA A  29      12.692  28.172  38.788  1.00  0.00           H  
ATOM    490 2HB  ALA A  29      11.930  26.642  38.356  1.00  0.00           H  
ATOM    491 3HB  ALA A  29      12.261  27.838  37.100  1.00  0.00           H  
ATOM    492  N   LEU A  30      10.555  30.187  36.796  1.00  0.00           N  
ATOM    493  CA  LEU A  30      10.571  31.600  36.477  1.00  0.00           C  
ATOM    494  C   LEU A  30       9.248  32.275  36.812  1.00  0.00           C  
ATOM    495  O   LEU A  30       9.234  33.399  37.314  1.00  0.00           O  
ATOM    496  CB  LEU A  30      10.928  31.795  34.995  1.00  0.00           C  
ATOM    497  CG  LEU A  30      12.391  31.457  34.581  1.00  0.00           C  
ATOM    498  CD1 LEU A  30      12.495  31.437  33.090  1.00  0.00           C  
ATOM    499  CD2 LEU A  30      13.357  32.551  35.113  1.00  0.00           C  
ATOM    500  H   LEU A  30      10.528  29.497  36.038  1.00  0.00           H  
ATOM    501  HA  LEU A  30      11.336  32.068  37.085  1.00  0.00           H  
ATOM    502 1HB  LEU A  30      10.261  31.163  34.403  1.00  0.00           H  
ATOM    503 2HB  LEU A  30      10.749  32.820  34.730  1.00  0.00           H  
ATOM    504  HG  LEU A  30      12.657  30.470  34.967  1.00  0.00           H  
ATOM    505 1HD1 LEU A  30      13.502  31.185  32.798  1.00  0.00           H  
ATOM    506 2HD1 LEU A  30      11.813  30.706  32.693  1.00  0.00           H  
ATOM    507 3HD1 LEU A  30      12.255  32.396  32.703  1.00  0.00           H  
ATOM    508 1HD2 LEU A  30      14.373  32.336  34.806  1.00  0.00           H  
ATOM    509 2HD2 LEU A  30      13.066  33.519  34.703  1.00  0.00           H  
ATOM    510 3HD2 LEU A  30      13.315  32.593  36.192  1.00  0.00           H  
ATOM    511  N   THR A  31       8.119  31.605  36.622  1.00  0.00           N  
ATOM    512  CA  THR A  31       6.845  32.249  36.913  1.00  0.00           C  
ATOM    513  C   THR A  31       6.766  32.661  38.374  1.00  0.00           C  
ATOM    514  O   THR A  31       6.333  33.766  38.702  1.00  0.00           O  
ATOM    515  CB  THR A  31       5.648  31.326  36.579  1.00  0.00           C  
ATOM    516  OG1 THR A  31       5.647  31.026  35.178  1.00  0.00           O  
ATOM    517  CG2 THR A  31       4.322  32.005  36.944  1.00  0.00           C  
ATOM    518  H   THR A  31       8.111  30.670  36.208  1.00  0.00           H  
ATOM    519  HA  THR A  31       6.768  33.148  36.300  1.00  0.00           H  
ATOM    520  HB  THR A  31       5.746  30.390  37.138  1.00  0.00           H  
ATOM    521  HG1 THR A  31       6.407  30.446  34.977  1.00  0.00           H  
ATOM    522 1HG2 THR A  31       3.500  31.338  36.693  1.00  0.00           H  
ATOM    523 2HG2 THR A  31       4.289  32.227  38.009  1.00  0.00           H  
ATOM    524 3HG2 THR A  31       4.225  32.931  36.380  1.00  0.00           H  
ATOM    525  N   VAL A  32       7.188  31.767  39.266  1.00  0.00           N  
ATOM    526  CA  VAL A  32       7.105  32.070  40.682  1.00  0.00           C  
ATOM    527  C   VAL A  32       8.184  33.055  41.137  1.00  0.00           C  
ATOM    528  O   VAL A  32       7.894  34.000  41.897  1.00  0.00           O  
ATOM    529  CB  VAL A  32       7.233  30.787  41.505  1.00  0.00           C  
ATOM    530  CG1 VAL A  32       7.265  31.140  42.970  1.00  0.00           C  
ATOM    531  CG2 VAL A  32       6.077  29.859  41.189  1.00  0.00           C  
ATOM    532  H   VAL A  32       7.534  30.858  38.941  1.00  0.00           H  
ATOM    533  HA  VAL A  32       6.129  32.511  40.878  1.00  0.00           H  
ATOM    534  HB  VAL A  32       8.170  30.284  41.254  1.00  0.00           H  
ATOM    535 1HG1 VAL A  32       7.344  30.241  43.534  1.00  0.00           H  
ATOM    536 2HG1 VAL A  32       8.104  31.785  43.214  1.00  0.00           H  
ATOM    537 3HG1 VAL A  32       6.343  31.651  43.220  1.00  0.00           H  
ATOM    538 1HG2 VAL A  32       6.189  28.953  41.769  1.00  0.00           H  
ATOM    539 2HG2 VAL A  32       5.137  30.345  41.439  1.00  0.00           H  
ATOM    540 3HG2 VAL A  32       6.085  29.606  40.128  1.00  0.00           H  
ATOM    541  N   SER A  33       9.423  32.803  40.709  1.00  0.00           N  
ATOM    542  CA  SER A  33      10.553  33.597  41.112  1.00  0.00           C  
ATOM    543  C   SER A  33      10.538  35.005  40.556  1.00  0.00           C  
ATOM    544  O   SER A  33      10.928  35.919  41.260  1.00  0.00           O  
ATOM    545  CB  SER A  33      11.816  32.907  40.694  1.00  0.00           C  
ATOM    546  OG  SER A  33      11.983  31.684  41.395  1.00  0.00           O  
ATOM    547  H   SER A  33       9.620  32.001  40.104  1.00  0.00           H  
ATOM    548  HA  SER A  33      10.547  33.654  42.197  1.00  0.00           H  
ATOM    549 1HB  SER A  33      11.753  32.728  39.630  1.00  0.00           H  
ATOM    550 2HB  SER A  33      12.670  33.557  40.873  1.00  0.00           H  
ATOM    551  HG  SER A  33      12.705  31.183  40.950  1.00  0.00           H  
ATOM    552  N   GLN A  34      10.030  35.260  39.348  1.00  0.00           N  
ATOM    553  CA  GLN A  34      10.122  36.642  38.883  1.00  0.00           C  
ATOM    554  C   GLN A  34       9.390  37.600  39.816  1.00  0.00           C  
ATOM    555  O   GLN A  34       9.933  38.653  40.155  1.00  0.00           O  
ATOM    556  CB  GLN A  34       9.568  36.778  37.460  1.00  0.00           C  
ATOM    557  CG  GLN A  34      10.450  36.147  36.391  1.00  0.00           C  
ATOM    558  CD  GLN A  34       9.831  36.143  34.987  1.00  0.00           C  
ATOM    559  OE1 GLN A  34       9.911  37.152  34.276  1.00  0.00           O  
ATOM    560  NE2 GLN A  34       9.231  35.018  34.593  1.00  0.00           N  
ATOM    561  H   GLN A  34       9.672  34.520  38.739  1.00  0.00           H  
ATOM    562  HA  GLN A  34      11.171  36.929  38.868  1.00  0.00           H  
ATOM    563 1HB  GLN A  34       8.590  36.291  37.409  1.00  0.00           H  
ATOM    564 2HB  GLN A  34       9.426  37.831  37.219  1.00  0.00           H  
ATOM    565 1HG  GLN A  34      11.364  36.737  36.337  1.00  0.00           H  
ATOM    566 2HG  GLN A  34      10.706  35.136  36.663  1.00  0.00           H  
ATOM    567 1HE2 GLN A  34       8.827  34.904  33.642  1.00  0.00           H  
ATOM    568 2HE2 GLN A  34       9.194  34.240  35.227  1.00  0.00           H  
ATOM    569  N   LYS A  35       8.212  37.224  40.310  1.00  0.00           N  
ATOM    570  CA  LYS A  35       7.525  38.132  41.217  1.00  0.00           C  
ATOM    571  C   LYS A  35       8.282  38.228  42.536  1.00  0.00           C  
ATOM    572  O   LYS A  35       8.397  39.311  43.120  1.00  0.00           O  
ATOM    573  CB  LYS A  35       6.090  37.677  41.460  1.00  0.00           C  
ATOM    574  CG  LYS A  35       5.175  37.848  40.255  1.00  0.00           C  
ATOM    575  CD  LYS A  35       3.761  37.350  40.553  1.00  0.00           C  
ATOM    576  CE  LYS A  35       2.852  37.495  39.339  1.00  0.00           C  
ATOM    577  NZ  LYS A  35       1.483  36.973  39.605  1.00  0.00           N  
ATOM    578  H   LYS A  35       7.801  36.350  40.002  1.00  0.00           H  
ATOM    579  HA  LYS A  35       7.503  39.125  40.767  1.00  0.00           H  
ATOM    580 1HB  LYS A  35       6.092  36.621  41.739  1.00  0.00           H  
ATOM    581 2HB  LYS A  35       5.668  38.239  42.295  1.00  0.00           H  
ATOM    582 1HG  LYS A  35       5.141  38.903  39.976  1.00  0.00           H  
ATOM    583 2HG  LYS A  35       5.585  37.284  39.416  1.00  0.00           H  
ATOM    584 1HD  LYS A  35       3.804  36.297  40.839  1.00  0.00           H  
ATOM    585 2HD  LYS A  35       3.340  37.918  41.383  1.00  0.00           H  
ATOM    586 1HE  LYS A  35       2.782  38.547  39.070  1.00  0.00           H  
ATOM    587 2HE  LYS A  35       3.283  36.943  38.504  1.00  0.00           H  
ATOM    588 1HZ  LYS A  35       0.914  37.087  38.777  1.00  0.00           H  
ATOM    589 2HZ  LYS A  35       1.536  35.992  39.844  1.00  0.00           H  
ATOM    590 3HZ  LYS A  35       1.068  37.484  40.370  1.00  0.00           H  
ATOM    591  N   ALA A  36       8.794  37.103  43.025  1.00  0.00           N  
ATOM    592  CA  ALA A  36       9.540  37.107  44.272  1.00  0.00           C  
ATOM    593  C   ALA A  36      10.828  37.941  44.174  1.00  0.00           C  
ATOM    594  O   ALA A  36      11.242  38.580  45.147  1.00  0.00           O  
ATOM    595  CB  ALA A  36       9.832  35.696  44.666  1.00  0.00           C  
ATOM    596  H   ALA A  36       8.643  36.211  42.530  1.00  0.00           H  
ATOM    597  HA  ALA A  36       8.922  37.565  45.037  1.00  0.00           H  
ATOM    598 1HB  ALA A  36      10.358  35.686  45.601  1.00  0.00           H  
ATOM    599 2HB  ALA A  36       8.905  35.138  44.756  1.00  0.00           H  
ATOM    600 3HB  ALA A  36      10.438  35.261  43.892  1.00  0.00           H  
ATOM    601  N   LEU A  37      11.479  37.922  43.005  1.00  0.00           N  
ATOM    602  CA  LEU A  37      12.707  38.683  42.814  1.00  0.00           C  
ATOM    603  C   LEU A  37      12.405  40.173  42.804  1.00  0.00           C  
ATOM    604  O   LEU A  37      13.082  40.956  43.471  1.00  0.00           O  
ATOM    605  CB  LEU A  37      13.381  38.306  41.476  1.00  0.00           C  
ATOM    606  CG  LEU A  37      14.014  36.880  41.344  1.00  0.00           C  
ATOM    607  CD1 LEU A  37      14.390  36.641  39.868  1.00  0.00           C  
ATOM    608  CD2 LEU A  37      15.249  36.770  42.225  1.00  0.00           C  
ATOM    609  H   LEU A  37      11.120  37.342  42.254  1.00  0.00           H  
ATOM    610  HA  LEU A  37      13.376  38.474  43.644  1.00  0.00           H  
ATOM    611 1HB  LEU A  37      12.622  38.385  40.695  1.00  0.00           H  
ATOM    612 2HB  LEU A  37      14.158  39.039  41.259  1.00  0.00           H  
ATOM    613  HG  LEU A  37      13.298  36.130  41.647  1.00  0.00           H  
ATOM    614 1HD1 LEU A  37      14.828  35.648  39.755  1.00  0.00           H  
ATOM    615 2HD1 LEU A  37      13.502  36.711  39.250  1.00  0.00           H  
ATOM    616 3HD1 LEU A  37      15.115  37.393  39.544  1.00  0.00           H  
ATOM    617 1HD2 LEU A  37      15.679  35.776  42.114  1.00  0.00           H  
ATOM    618 2HD2 LEU A  37      15.982  37.518  41.917  1.00  0.00           H  
ATOM    619 3HD2 LEU A  37      14.987  36.929  43.266  1.00  0.00           H  
ATOM    620  N   GLN A  38      11.303  40.552  42.152  1.00  0.00           N  
ATOM    621  CA  GLN A  38      10.890  41.952  42.043  1.00  0.00           C  
ATOM    622  C   GLN A  38      10.569  42.528  43.414  1.00  0.00           C  
ATOM    623  O   GLN A  38      10.852  43.693  43.698  1.00  0.00           O  
ATOM    624  CB  GLN A  38       9.677  42.056  41.120  1.00  0.00           C  
ATOM    625  CG  GLN A  38       9.987  41.785  39.649  1.00  0.00           C  
ATOM    626  CD  GLN A  38       8.727  41.659  38.813  1.00  0.00           C  
ATOM    627  OE1 GLN A  38       7.630  41.543  39.371  1.00  0.00           O  
ATOM    628  NE2 GLN A  38       8.872  41.677  37.493  1.00  0.00           N  
ATOM    629  H   GLN A  38      10.786  39.842  41.626  1.00  0.00           H  
ATOM    630  HA  GLN A  38      11.710  42.523  41.616  1.00  0.00           H  
ATOM    631 1HB  GLN A  38       8.925  41.333  41.441  1.00  0.00           H  
ATOM    632 2HB  GLN A  38       9.237  43.047  41.204  1.00  0.00           H  
ATOM    633 1HG  GLN A  38      10.559  42.627  39.265  1.00  0.00           H  
ATOM    634 2HG  GLN A  38      10.573  40.882  39.553  1.00  0.00           H  
ATOM    635 1HE2 GLN A  38       8.070  41.596  36.901  1.00  0.00           H  
ATOM    636 2HE2 GLN A  38       9.782  41.772  37.088  1.00  0.00           H  
ATOM    637  N   ARG A  39      10.026  41.683  44.280  1.00  0.00           N  
ATOM    638  CA  ARG A  39       9.662  42.052  45.637  1.00  0.00           C  
ATOM    639  C   ARG A  39      10.836  42.031  46.633  1.00  0.00           C  
ATOM    640  O   ARG A  39      10.647  42.397  47.797  1.00  0.00           O  
ATOM    641  CB  ARG A  39       8.538  41.164  46.136  1.00  0.00           C  
ATOM    642  CG  ARG A  39       7.204  41.363  45.410  1.00  0.00           C  
ATOM    643  CD  ARG A  39       6.174  40.407  45.872  1.00  0.00           C  
ATOM    644  NE  ARG A  39       6.477  39.025  45.499  1.00  0.00           N  
ATOM    645  CZ  ARG A  39       5.878  37.933  46.057  1.00  0.00           C  
ATOM    646  NH1 ARG A  39       4.966  38.094  46.998  1.00  0.00           N  
ATOM    647  NH2 ARG A  39       6.205  36.702  45.684  1.00  0.00           N  
ATOM    648  H   ARG A  39       9.776  40.750  43.936  1.00  0.00           H  
ATOM    649  HA  ARG A  39       9.277  43.070  45.604  1.00  0.00           H  
ATOM    650 1HB  ARG A  39       8.830  40.123  45.999  1.00  0.00           H  
ATOM    651 2HB  ARG A  39       8.377  41.324  47.201  1.00  0.00           H  
ATOM    652 1HG  ARG A  39       6.842  42.370  45.603  1.00  0.00           H  
ATOM    653 2HG  ARG A  39       7.343  41.231  44.340  1.00  0.00           H  
ATOM    654 1HD  ARG A  39       6.116  40.466  46.957  1.00  0.00           H  
ATOM    655 2HD  ARG A  39       5.213  40.678  45.437  1.00  0.00           H  
ATOM    656  HE  ARG A  39       7.185  38.881  44.770  1.00  0.00           H  
ATOM    657 1HH1 ARG A  39       4.701  39.012  47.304  1.00  0.00           H  
ATOM    658 2HH1 ARG A  39       4.528  37.268  47.445  1.00  0.00           H  
ATOM    659 1HH2 ARG A  39       6.910  36.543  44.977  1.00  0.00           H  
ATOM    660 2HH2 ARG A  39       5.742  35.894  46.142  1.00  0.00           H  
ATOM    661  N   GLY A  40      12.030  41.578  46.210  1.00  0.00           N  
ATOM    662  CA  GLY A  40      13.188  41.508  47.101  1.00  0.00           C  
ATOM    663  C   GLY A  40      13.181  40.328  48.075  1.00  0.00           C  
ATOM    664  O   GLY A  40      13.728  40.428  49.177  1.00  0.00           O  
ATOM    665  H   GLY A  40      12.165  41.314  45.232  1.00  0.00           H  
ATOM    666 1HA  GLY A  40      14.086  41.456  46.485  1.00  0.00           H  
ATOM    667 2HA  GLY A  40      13.253  42.438  47.663  1.00  0.00           H  
ATOM    668  N   LEU A  41      12.553  39.224  47.697  1.00  0.00           N  
ATOM    669  CA  LEU A  41      12.439  38.057  48.561  1.00  0.00           C  
ATOM    670  C   LEU A  41      13.509  37.012  48.255  1.00  0.00           C  
ATOM    671  O   LEU A  41      14.141  37.044  47.197  1.00  0.00           O  
ATOM    672  CB  LEU A  41      11.033  37.497  48.402  1.00  0.00           C  
ATOM    673  CG  LEU A  41       9.893  38.541  48.682  1.00  0.00           C  
ATOM    674  CD1 LEU A  41       8.563  37.936  48.366  1.00  0.00           C  
ATOM    675  CD2 LEU A  41       9.924  39.002  50.136  1.00  0.00           C  
ATOM    676  H   LEU A  41      12.129  39.171  46.767  1.00  0.00           H  
ATOM    677  HA  LEU A  41      12.589  38.365  49.592  1.00  0.00           H  
ATOM    678 1HB  LEU A  41      10.921  37.130  47.391  1.00  0.00           H  
ATOM    679 2HB  LEU A  41      10.919  36.667  49.101  1.00  0.00           H  
ATOM    680  HG  LEU A  41      10.034  39.398  48.031  1.00  0.00           H  
ATOM    681 1HD1 LEU A  41       7.782  38.675  48.534  1.00  0.00           H  
ATOM    682 2HD1 LEU A  41       8.548  37.629  47.334  1.00  0.00           H  
ATOM    683 3HD1 LEU A  41       8.383  37.084  49.005  1.00  0.00           H  
ATOM    684 1HD2 LEU A  41       9.128  39.726  50.298  1.00  0.00           H  
ATOM    685 2HD2 LEU A  41       9.778  38.141  50.799  1.00  0.00           H  
ATOM    686 3HD2 LEU A  41      10.872  39.476  50.366  1.00  0.00           H  
ATOM    687  N   HIS A  42      13.765  36.112  49.210  1.00  0.00           N  
ATOM    688  CA  HIS A  42      14.699  35.010  48.976  1.00  0.00           C  
ATOM    689  C   HIS A  42      13.979  33.792  48.425  1.00  0.00           C  
ATOM    690  O   HIS A  42      12.943  33.374  48.948  1.00  0.00           O  
ATOM    691  CB  HIS A  42      15.440  34.601  50.244  1.00  0.00           C  
ATOM    692  CG  HIS A  42      16.272  33.382  50.018  1.00  0.00           C  
ATOM    693  ND1 HIS A  42      17.424  33.395  49.266  1.00  0.00           N  
ATOM    694  CD2 HIS A  42      16.097  32.100  50.423  1.00  0.00           C  
ATOM    695  CE1 HIS A  42      17.929  32.171  49.222  1.00  0.00           C  
ATOM    696  NE2 HIS A  42      17.143  31.371  49.919  1.00  0.00           N  
ATOM    697  H   HIS A  42      13.259  36.152  50.104  1.00  0.00           H  
ATOM    698  HA  HIS A  42      15.442  35.311  48.241  1.00  0.00           H  
ATOM    699 1HB  HIS A  42      16.090  35.412  50.565  1.00  0.00           H  
ATOM    700 2HB  HIS A  42      14.732  34.413  51.040  1.00  0.00           H  
ATOM    701  HD2 HIS A  42      15.268  31.720  51.034  1.00  0.00           H  
ATOM    702  HE1 HIS A  42      18.838  31.874  48.700  1.00  0.00           H  
ATOM    703  HE2 HIS A  42      17.280  30.378  50.055  1.00  0.00           H  
ATOM    704  N   ILE A  43      14.494  33.223  47.340  1.00  0.00           N  
ATOM    705  CA  ILE A  43      13.796  32.092  46.752  1.00  0.00           C  
ATOM    706  C   ILE A  43      14.608  30.805  46.698  1.00  0.00           C  
ATOM    707  O   ILE A  43      15.711  30.764  46.148  1.00  0.00           O  
ATOM    708  CB  ILE A  43      13.333  32.421  45.317  1.00  0.00           C  
ATOM    709  CG1 ILE A  43      12.495  33.678  45.301  1.00  0.00           C  
ATOM    710  CG2 ILE A  43      12.482  31.301  44.807  1.00  0.00           C  
ATOM    711  CD1 ILE A  43      13.249  34.922  44.845  1.00  0.00           C  
ATOM    712  H   ILE A  43      15.352  33.579  46.938  1.00  0.00           H  
ATOM    713  HA  ILE A  43      12.913  31.883  47.347  1.00  0.00           H  
ATOM    714  HB  ILE A  43      14.194  32.566  44.663  1.00  0.00           H  
ATOM    715 1HG1 ILE A  43      11.656  33.511  44.649  1.00  0.00           H  
ATOM    716 2HG1 ILE A  43      12.120  33.855  46.303  1.00  0.00           H  
ATOM    717 1HG2 ILE A  43      12.132  31.530  43.816  1.00  0.00           H  
ATOM    718 2HG2 ILE A  43      13.032  30.365  44.769  1.00  0.00           H  
ATOM    719 3HG2 ILE A  43      11.640  31.205  45.478  1.00  0.00           H  
ATOM    720 1HD1 ILE A  43      12.613  35.785  44.863  1.00  0.00           H  
ATOM    721 2HD1 ILE A  43      14.092  35.116  45.494  1.00  0.00           H  
ATOM    722 3HD1 ILE A  43      13.609  34.767  43.833  1.00  0.00           H  
ATOM    723  N   GLU A  44      14.018  29.737  47.231  1.00  0.00           N  
ATOM    724  CA  GLU A  44      14.628  28.416  47.171  1.00  0.00           C  
ATOM    725  C   GLU A  44      13.885  27.542  46.164  1.00  0.00           C  
ATOM    726  O   GLU A  44      12.669  27.342  46.254  1.00  0.00           O  
ATOM    727  CB  GLU A  44      14.669  27.733  48.539  1.00  0.00           C  
ATOM    728  CG  GLU A  44      15.324  26.322  48.520  1.00  0.00           C  
ATOM    729  CD  GLU A  44      15.463  25.732  49.895  1.00  0.00           C  
ATOM    730  OE1 GLU A  44      14.895  24.694  50.178  1.00  0.00           O  
ATOM    731  OE2 GLU A  44      16.130  26.337  50.698  1.00  0.00           O  
ATOM    732  H   GLU A  44      13.106  29.876  47.679  1.00  0.00           H  
ATOM    733  HA  GLU A  44      15.656  28.522  46.826  1.00  0.00           H  
ATOM    734 1HB  GLU A  44      15.223  28.358  49.241  1.00  0.00           H  
ATOM    735 2HB  GLU A  44      13.657  27.631  48.923  1.00  0.00           H  
ATOM    736 1HG  GLU A  44      14.711  25.650  47.915  1.00  0.00           H  
ATOM    737 2HG  GLU A  44      16.306  26.390  48.053  1.00  0.00           H  
ATOM    738  N   PHE A  45      14.623  27.025  45.184  1.00  0.00           N  
ATOM    739  CA  PHE A  45      14.029  26.192  44.136  1.00  0.00           C  
ATOM    740  C   PHE A  45      14.608  24.794  44.035  1.00  0.00           C  
ATOM    741  O   PHE A  45      15.831  24.619  44.005  1.00  0.00           O  
ATOM    742  CB  PHE A  45      14.194  26.839  42.766  1.00  0.00           C  
ATOM    743  CG  PHE A  45      13.724  25.924  41.670  1.00  0.00           C  
ATOM    744  CD1 PHE A  45      12.404  25.710  41.499  1.00  0.00           C  
ATOM    745  CD2 PHE A  45      14.607  25.259  40.835  1.00  0.00           C  
ATOM    746  CE1 PHE A  45      11.933  24.896  40.585  1.00  0.00           C  
ATOM    747  CE2 PHE A  45      14.116  24.416  39.883  1.00  0.00           C  
ATOM    748  CZ  PHE A  45      12.769  24.243  39.777  1.00  0.00           C  
ATOM    749  H   PHE A  45      15.613  27.226  45.165  1.00  0.00           H  
ATOM    750  HA  PHE A  45      12.964  26.091  44.345  1.00  0.00           H  
ATOM    751 1HB  PHE A  45      13.625  27.770  42.718  1.00  0.00           H  
ATOM    752 2HB  PHE A  45      15.240  27.066  42.606  1.00  0.00           H  
ATOM    753  HD1 PHE A  45      11.735  26.188  42.131  1.00  0.00           H  
ATOM    754  HD2 PHE A  45      15.682  25.404  40.952  1.00  0.00           H  
ATOM    755  HE1 PHE A  45      10.882  24.763  40.507  1.00  0.00           H  
ATOM    756  HE2 PHE A  45      14.781  23.880  39.223  1.00  0.00           H  
ATOM    757  HZ  PHE A  45      12.367  23.592  39.063  1.00  0.00           H  
ATOM    758  N   ARG A  46      13.719  23.802  43.936  1.00  0.00           N  
ATOM    759  CA  ARG A  46      14.143  22.415  43.768  1.00  0.00           C  
ATOM    760  C   ARG A  46      13.392  21.692  42.635  1.00  0.00           C  
ATOM    761  O   ARG A  46      12.185  21.888  42.434  1.00  0.00           O  
ATOM    762  CB  ARG A  46      13.922  21.671  45.078  1.00  0.00           C  
ATOM    763  CG  ARG A  46      14.760  22.195  46.254  1.00  0.00           C  
ATOM    764  CD  ARG A  46      14.431  21.523  47.533  1.00  0.00           C  
ATOM    765  NE  ARG A  46      15.150  22.132  48.660  1.00  0.00           N  
ATOM    766  CZ  ARG A  46      16.346  21.752  49.160  1.00  0.00           C  
ATOM    767  NH1 ARG A  46      17.015  20.725  48.666  1.00  0.00           N  
ATOM    768  NH2 ARG A  46      16.828  22.446  50.170  1.00  0.00           N  
ATOM    769  H   ARG A  46      12.722  24.040  44.020  1.00  0.00           H  
ATOM    770  HA  ARG A  46      15.207  22.409  43.531  1.00  0.00           H  
ATOM    771 1HB  ARG A  46      12.869  21.740  45.357  1.00  0.00           H  
ATOM    772 2HB  ARG A  46      14.157  20.615  44.940  1.00  0.00           H  
ATOM    773 1HG  ARG A  46      15.818  22.054  46.043  1.00  0.00           H  
ATOM    774 2HG  ARG A  46      14.563  23.256  46.400  1.00  0.00           H  
ATOM    775 1HD  ARG A  46      13.362  21.627  47.723  1.00  0.00           H  
ATOM    776 2HD  ARG A  46      14.682  20.469  47.480  1.00  0.00           H  
ATOM    777  HE  ARG A  46      14.730  22.966  49.103  1.00  0.00           H  
ATOM    778 1HH1 ARG A  46      16.642  20.199  47.895  1.00  0.00           H  
ATOM    779 2HH1 ARG A  46      17.907  20.465  49.064  1.00  0.00           H  
ATOM    780 1HH2 ARG A  46      16.271  23.242  50.521  1.00  0.00           H  
ATOM    781 2HH2 ARG A  46      17.714  22.212  50.585  1.00  0.00           H  
ATOM    782  N   VAL A  47      14.113  20.813  41.922  1.00  0.00           N  
ATOM    783  CA  VAL A  47      13.519  19.976  40.872  1.00  0.00           C  
ATOM    784  C   VAL A  47      13.899  18.500  40.998  1.00  0.00           C  
ATOM    785  O   VAL A  47      15.073  18.169  41.175  1.00  0.00           O  
ATOM    786  CB  VAL A  47      13.902  20.508  39.461  1.00  0.00           C  
ATOM    787  CG1 VAL A  47      15.405  20.564  39.251  1.00  0.00           C  
ATOM    788  CG2 VAL A  47      13.302  19.618  38.399  1.00  0.00           C  
ATOM    789  H   VAL A  47      15.096  20.710  42.137  1.00  0.00           H  
ATOM    790  HA  VAL A  47      12.435  20.039  40.963  1.00  0.00           H  
ATOM    791  HB  VAL A  47      13.520  21.505  39.359  1.00  0.00           H  
ATOM    792 1HG1 VAL A  47      15.605  20.949  38.260  1.00  0.00           H  
ATOM    793 2HG1 VAL A  47      15.851  21.219  39.994  1.00  0.00           H  
ATOM    794 3HG1 VAL A  47      15.849  19.573  39.332  1.00  0.00           H  
ATOM    795 1HG2 VAL A  47      13.557  20.018  37.434  1.00  0.00           H  
ATOM    796 2HG2 VAL A  47      13.698  18.617  38.477  1.00  0.00           H  
ATOM    797 3HG2 VAL A  47      12.230  19.577  38.503  1.00  0.00           H  
ATOM    798  N   LYS A  48      12.913  17.616  40.829  1.00  0.00           N  
ATOM    799  CA  LYS A  48      13.159  16.176  40.839  1.00  0.00           C  
ATOM    800  C   LYS A  48      12.548  15.467  39.625  1.00  0.00           C  
ATOM    801  O   LYS A  48      11.380  15.664  39.277  1.00  0.00           O  
ATOM    802  CB  LYS A  48      12.582  15.541  42.115  1.00  0.00           C  
ATOM    803  CG  LYS A  48      13.149  16.063  43.455  1.00  0.00           C  
ATOM    804  CD  LYS A  48      14.599  15.633  43.684  1.00  0.00           C  
ATOM    805  CE  LYS A  48      15.097  16.072  45.055  1.00  0.00           C  
ATOM    806  NZ  LYS A  48      16.528  15.701  45.271  1.00  0.00           N  
ATOM    807  H   LYS A  48      11.959  17.971  40.711  1.00  0.00           H  
ATOM    808  HA  LYS A  48      14.233  16.009  40.803  1.00  0.00           H  
ATOM    809 1HB  LYS A  48      11.501  15.706  42.135  1.00  0.00           H  
ATOM    810 2HB  LYS A  48      12.741  14.461  42.081  1.00  0.00           H  
ATOM    811 1HG  LYS A  48      13.096  17.152  43.469  1.00  0.00           H  
ATOM    812 2HG  LYS A  48      12.536  15.683  44.269  1.00  0.00           H  
ATOM    813 1HD  LYS A  48      14.681  14.550  43.601  1.00  0.00           H  
ATOM    814 2HD  LYS A  48      15.239  16.091  42.931  1.00  0.00           H  
ATOM    815 1HE  LYS A  48      14.995  17.155  45.139  1.00  0.00           H  
ATOM    816 2HE  LYS A  48      14.490  15.598  45.826  1.00  0.00           H  
ATOM    817 1HZ  LYS A  48      16.825  16.008  46.187  1.00  0.00           H  
ATOM    818 2HZ  LYS A  48      16.632  14.698  45.205  1.00  0.00           H  
ATOM    819 3HZ  LYS A  48      17.101  16.146  44.566  1.00  0.00           H  
ATOM    820  N   PHE A  49      13.345  14.605  38.993  1.00  0.00           N  
ATOM    821  CA  PHE A  49      12.893  13.823  37.838  1.00  0.00           C  
ATOM    822  C   PHE A  49      12.825  12.352  38.206  1.00  0.00           C  
ATOM    823  O   PHE A  49      13.851  11.745  38.527  1.00  0.00           O  
ATOM    824  CB  PHE A  49      13.851  13.991  36.653  1.00  0.00           C  
ATOM    825  CG  PHE A  49      13.897  15.371  36.046  1.00  0.00           C  
ATOM    826  CD1 PHE A  49      14.661  16.367  36.620  1.00  0.00           C  
ATOM    827  CD2 PHE A  49      13.211  15.662  34.869  1.00  0.00           C  
ATOM    828  CE1 PHE A  49      14.724  17.602  36.058  1.00  0.00           C  
ATOM    829  CE2 PHE A  49      13.291  16.918  34.306  1.00  0.00           C  
ATOM    830  CZ  PHE A  49      14.039  17.878  34.904  1.00  0.00           C  
ATOM    831  H   PHE A  49      14.292  14.483  39.326  1.00  0.00           H  
ATOM    832  HA  PHE A  49      11.894  14.149  37.547  1.00  0.00           H  
ATOM    833 1HB  PHE A  49      14.859  13.723  36.965  1.00  0.00           H  
ATOM    834 2HB  PHE A  49      13.563  13.290  35.870  1.00  0.00           H  
ATOM    835  HD1 PHE A  49      15.215  16.166  37.535  1.00  0.00           H  
ATOM    836  HD2 PHE A  49      12.615  14.887  34.391  1.00  0.00           H  
ATOM    837  HE1 PHE A  49      15.324  18.364  36.539  1.00  0.00           H  
ATOM    838  HE2 PHE A  49      12.769  17.152  33.390  1.00  0.00           H  
ATOM    839  HZ  PHE A  49      14.090  18.858  34.459  1.00  0.00           H  
ATOM    840  N   THR A  50      11.622  11.786  38.185  1.00  0.00           N  
ATOM    841  CA  THR A  50      11.431  10.390  38.565  1.00  0.00           C  
ATOM    842  C   THR A  50      10.568   9.669  37.539  1.00  0.00           C  
ATOM    843  O   THR A  50       9.920  10.302  36.698  1.00  0.00           O  
ATOM    844  CB  THR A  50      10.776  10.269  39.962  1.00  0.00           C  
ATOM    845  OG1 THR A  50       9.434  10.779  39.917  1.00  0.00           O  
ATOM    846  CG2 THR A  50      11.580  11.083  40.994  1.00  0.00           C  
ATOM    847  H   THR A  50      10.808  12.342  37.899  1.00  0.00           H  
ATOM    848  HA  THR A  50      12.401   9.896  38.592  1.00  0.00           H  
ATOM    849  HB  THR A  50      10.752   9.220  40.257  1.00  0.00           H  
ATOM    850  HG1 THR A  50       8.958  10.505  40.706  1.00  0.00           H  
ATOM    851 1HG2 THR A  50      11.116  10.986  41.973  1.00  0.00           H  
ATOM    852 2HG2 THR A  50      12.602  10.704  41.036  1.00  0.00           H  
ATOM    853 3HG2 THR A  50      11.596  12.132  40.713  1.00  0.00           H  
ATOM    854  N   THR A  51      10.532   8.342  37.605  1.00  0.00           N  
ATOM    855  CA  THR A  51       9.676   7.603  36.689  1.00  0.00           C  
ATOM    856  C   THR A  51       8.731   6.690  37.439  1.00  0.00           C  
ATOM    857  O   THR A  51       9.040   6.224  38.539  1.00  0.00           O  
ATOM    858  CB  THR A  51      10.517   6.758  35.719  1.00  0.00           C  
ATOM    859  OG1 THR A  51      11.297   5.805  36.465  1.00  0.00           O  
ATOM    860  CG2 THR A  51      11.444   7.656  34.929  1.00  0.00           C  
ATOM    861  H   THR A  51      11.086   7.842  38.287  1.00  0.00           H  
ATOM    862  HA  THR A  51       9.072   8.303  36.113  1.00  0.00           H  
ATOM    863  HB  THR A  51       9.852   6.228  35.032  1.00  0.00           H  
ATOM    864  HG1 THR A  51      10.714   5.157  36.877  1.00  0.00           H  
ATOM    865 1HG2 THR A  51      12.029   7.058  34.236  1.00  0.00           H  
ATOM    866 2HG2 THR A  51      10.848   8.363  34.390  1.00  0.00           H  
ATOM    867 3HG2 THR A  51      12.114   8.185  35.598  1.00  0.00           H  
ATOM    868  N   SER A  52       7.592   6.410  36.814  1.00  0.00           N  
ATOM    869  CA  SER A  52       6.604   5.489  37.369  1.00  0.00           C  
ATOM    870  C   SER A  52       5.707   4.959  36.271  1.00  0.00           C  
ATOM    871  O   SER A  52       5.347   5.700  35.356  1.00  0.00           O  
ATOM    872  CB  SER A  52       5.759   6.161  38.426  1.00  0.00           C  
ATOM    873  OG  SER A  52       4.803   5.266  38.927  1.00  0.00           O  
ATOM    874  H   SER A  52       7.414   6.847  35.900  1.00  0.00           H  
ATOM    875  HA  SER A  52       7.128   4.647  37.821  1.00  0.00           H  
ATOM    876 1HB  SER A  52       6.397   6.511  39.237  1.00  0.00           H  
ATOM    877 2HB  SER A  52       5.262   7.031  37.997  1.00  0.00           H  
ATOM    878  HG  SER A  52       4.313   5.752  39.596  1.00  0.00           H  
ATOM    879  N   GLY A  53       5.331   3.689  36.349  1.00  0.00           N  
ATOM    880  CA  GLY A  53       4.423   3.154  35.346  1.00  0.00           C  
ATOM    881  C   GLY A  53       5.053   3.259  33.966  1.00  0.00           C  
ATOM    882  O   GLY A  53       6.170   2.787  33.744  1.00  0.00           O  
ATOM    883  H   GLY A  53       5.654   3.114  37.114  1.00  0.00           H  
ATOM    884 1HA  GLY A  53       4.191   2.114  35.572  1.00  0.00           H  
ATOM    885 2HA  GLY A  53       3.486   3.710  35.366  1.00  0.00           H  
ATOM    886  N   ASP A  54       4.319   3.856  33.035  1.00  0.00           N  
ATOM    887  CA  ASP A  54       4.737   4.048  31.663  1.00  0.00           C  
ATOM    888  C   ASP A  54       5.128   5.496  31.299  1.00  0.00           C  
ATOM    889  O   ASP A  54       5.193   5.829  30.112  1.00  0.00           O  
ATOM    890  CB  ASP A  54       3.635   3.494  30.753  1.00  0.00           C  
ATOM    891  CG  ASP A  54       2.282   4.149  31.044  1.00  0.00           C  
ATOM    892  OD1 ASP A  54       2.191   4.803  32.074  1.00  0.00           O  
ATOM    893  OD2 ASP A  54       1.348   4.038  30.265  1.00  0.00           O  
ATOM    894  H   ASP A  54       3.394   4.232  33.270  1.00  0.00           H  
ATOM    895  HA  ASP A  54       5.621   3.431  31.504  1.00  0.00           H  
ATOM    896 1HB  ASP A  54       3.896   3.677  29.710  1.00  0.00           H  
ATOM    897 2HB  ASP A  54       3.549   2.416  30.889  1.00  0.00           H  
ATOM    898  N   SER A  55       5.441   6.344  32.297  1.00  0.00           N  
ATOM    899  CA  SER A  55       5.790   7.750  32.014  1.00  0.00           C  
ATOM    900  C   SER A  55       6.899   8.369  32.884  1.00  0.00           C  
ATOM    901  O   SER A  55       7.297   7.849  33.942  1.00  0.00           O  
ATOM    902  CB  SER A  55       4.555   8.624  32.163  1.00  0.00           C  
ATOM    903  OG  SER A  55       4.106   8.645  33.493  1.00  0.00           O  
ATOM    904  H   SER A  55       5.381   6.026  33.272  1.00  0.00           H  
ATOM    905  HA  SER A  55       6.122   7.806  30.976  1.00  0.00           H  
ATOM    906 1HB  SER A  55       4.784   9.640  31.839  1.00  0.00           H  
ATOM    907 2HB  SER A  55       3.777   8.248  31.521  1.00  0.00           H  
ATOM    908  HG  SER A  55       3.360   9.244  33.521  1.00  0.00           H  
ATOM    909  N   ILE A  56       7.412   9.518  32.411  1.00  0.00           N  
ATOM    910  CA  ILE A  56       8.435  10.269  33.150  1.00  0.00           C  
ATOM    911  C   ILE A  56       7.788  11.513  33.757  1.00  0.00           C  
ATOM    912  O   ILE A  56       7.116  12.279  33.057  1.00  0.00           O  
ATOM    913  CB  ILE A  56       9.601  10.729  32.259  1.00  0.00           C  
ATOM    914  CG1 ILE A  56      10.275   9.545  31.543  1.00  0.00           C  
ATOM    915  CG2 ILE A  56      10.653  11.430  33.194  1.00  0.00           C  
ATOM    916  CD1 ILE A  56      11.220   9.977  30.418  1.00  0.00           C  
ATOM    917  H   ILE A  56       7.049   9.874  31.515  1.00  0.00           H  
ATOM    918  HA  ILE A  56       8.823   9.653  33.962  1.00  0.00           H  
ATOM    919  HB  ILE A  56       9.249  11.407  31.513  1.00  0.00           H  
ATOM    920 1HG1 ILE A  56      10.843   8.971  32.252  1.00  0.00           H  
ATOM    921 2HG1 ILE A  56       9.503   8.904  31.115  1.00  0.00           H  
ATOM    922 1HG2 ILE A  56      11.503  11.774  32.625  1.00  0.00           H  
ATOM    923 2HG2 ILE A  56      10.214  12.285  33.698  1.00  0.00           H  
ATOM    924 3HG2 ILE A  56      11.000  10.721  33.945  1.00  0.00           H  
ATOM    925 1HD1 ILE A  56      11.652   9.092  29.952  1.00  0.00           H  
ATOM    926 2HD1 ILE A  56      10.658  10.541  29.671  1.00  0.00           H  
ATOM    927 3HD1 ILE A  56      12.028  10.599  30.798  1.00  0.00           H  
ATOM    928  N   THR A  57       7.949  11.710  35.063  1.00  0.00           N  
ATOM    929  CA  THR A  57       7.326  12.849  35.739  1.00  0.00           C  
ATOM    930  C   THR A  57       8.338  13.794  36.372  1.00  0.00           C  
ATOM    931  O   THR A  57       9.267  13.378  37.075  1.00  0.00           O  
ATOM    932  CB  THR A  57       6.334  12.389  36.844  1.00  0.00           C  
ATOM    933  OG1 THR A  57       5.297  11.581  36.264  1.00  0.00           O  
ATOM    934  CG2 THR A  57       5.670  13.629  37.525  1.00  0.00           C  
ATOM    935  H   THR A  57       8.539  11.069  35.606  1.00  0.00           H  
ATOM    936  HA  THR A  57       6.770  13.427  35.004  1.00  0.00           H  
ATOM    937  HB  THR A  57       6.869  11.801  37.594  1.00  0.00           H  
ATOM    938  HG1 THR A  57       5.669  10.732  36.001  1.00  0.00           H  
ATOM    939 1HG2 THR A  57       4.972  13.287  38.285  1.00  0.00           H  
ATOM    940 2HG2 THR A  57       6.416  14.260  38.001  1.00  0.00           H  
ATOM    941 3HG2 THR A  57       5.132  14.212  36.777  1.00  0.00           H  
ATOM    942  N   VAL A  58       8.150  15.088  36.148  1.00  0.00           N  
ATOM    943  CA  VAL A  58       9.023  16.045  36.793  1.00  0.00           C  
ATOM    944  C   VAL A  58       8.218  16.875  37.776  1.00  0.00           C  
ATOM    945  O   VAL A  58       7.126  17.383  37.473  1.00  0.00           O  
ATOM    946  CB  VAL A  58       9.763  16.953  35.781  1.00  0.00           C  
ATOM    947  CG1 VAL A  58       8.799  17.824  34.939  1.00  0.00           C  
ATOM    948  CG2 VAL A  58      10.750  17.815  36.526  1.00  0.00           C  
ATOM    949  H   VAL A  58       7.375  15.376  35.544  1.00  0.00           H  
ATOM    950  HA  VAL A  58       9.783  15.507  37.356  1.00  0.00           H  
ATOM    951  HB  VAL A  58      10.304  16.312  35.098  1.00  0.00           H  
ATOM    952 1HG1 VAL A  58       9.375  18.414  34.232  1.00  0.00           H  
ATOM    953 2HG1 VAL A  58       8.109  17.199  34.401  1.00  0.00           H  
ATOM    954 3HG1 VAL A  58       8.238  18.497  35.580  1.00  0.00           H  
ATOM    955 1HG2 VAL A  58      11.290  18.384  35.815  1.00  0.00           H  
ATOM    956 2HG2 VAL A  58      10.245  18.480  37.215  1.00  0.00           H  
ATOM    957 3HG2 VAL A  58      11.444  17.181  37.079  1.00  0.00           H  
ATOM    958  N   GLU A  59       8.763  16.994  38.973  1.00  0.00           N  
ATOM    959  CA  GLU A  59       8.134  17.777  40.014  1.00  0.00           C  
ATOM    960  C   GLU A  59       9.012  18.919  40.446  1.00  0.00           C  
ATOM    961  O   GLU A  59      10.215  18.766  40.696  1.00  0.00           O  
ATOM    962  CB  GLU A  59       7.759  16.921  41.221  1.00  0.00           C  
ATOM    963  CG  GLU A  59       7.067  17.723  42.331  1.00  0.00           C  
ATOM    964  CD  GLU A  59       6.544  16.883  43.424  1.00  0.00           C  
ATOM    965  OE1 GLU A  59       6.904  15.741  43.518  1.00  0.00           O  
ATOM    966  OE2 GLU A  59       5.714  17.380  44.164  1.00  0.00           O  
ATOM    967  H   GLU A  59       9.655  16.514  39.139  1.00  0.00           H  
ATOM    968  HA  GLU A  59       7.214  18.209  39.616  1.00  0.00           H  
ATOM    969 1HB  GLU A  59       7.092  16.119  40.906  1.00  0.00           H  
ATOM    970 2HB  GLU A  59       8.658  16.463  41.637  1.00  0.00           H  
ATOM    971 1HG  GLU A  59       7.789  18.414  42.765  1.00  0.00           H  
ATOM    972 2HG  GLU A  59       6.260  18.319  41.903  1.00  0.00           H  
ATOM    973  N   VAL A  60       8.406  20.088  40.501  1.00  0.00           N  
ATOM    974  CA  VAL A  60       9.103  21.285  40.910  1.00  0.00           C  
ATOM    975  C   VAL A  60       8.439  22.035  42.042  1.00  0.00           C  
ATOM    976  O   VAL A  60       7.208  22.150  42.108  1.00  0.00           O  
ATOM    977  CB  VAL A  60       9.307  22.180  39.702  1.00  0.00           C  
ATOM    978  CG1 VAL A  60      10.278  21.595  38.830  1.00  0.00           C  
ATOM    979  CG2 VAL A  60       8.013  22.324  38.927  1.00  0.00           C  
ATOM    980  H   VAL A  60       7.409  20.128  40.250  1.00  0.00           H  
ATOM    981  HA  VAL A  60      10.092  20.991  41.262  1.00  0.00           H  
ATOM    982  HB  VAL A  60       9.655  23.114  40.028  1.00  0.00           H  
ATOM    983 1HG1 VAL A  60      10.417  22.244  38.020  1.00  0.00           H  
ATOM    984 2HG1 VAL A  60      11.191  21.491  39.378  1.00  0.00           H  
ATOM    985 3HG1 VAL A  60       9.942  20.629  38.478  1.00  0.00           H  
ATOM    986 1HG2 VAL A  60       8.168  22.963  38.067  1.00  0.00           H  
ATOM    987 2HG2 VAL A  60       7.668  21.357  38.580  1.00  0.00           H  
ATOM    988 3HG2 VAL A  60       7.265  22.758  39.575  1.00  0.00           H  
ATOM    989  N   ARG A  61       9.272  22.560  42.945  1.00  0.00           N  
ATOM    990  CA  ARG A  61       8.761  23.319  44.079  1.00  0.00           C  
ATOM    991  C   ARG A  61       9.561  24.590  44.393  1.00  0.00           C  
ATOM    992  O   ARG A  61      10.794  24.634  44.275  1.00  0.00           O  
ATOM    993  CB  ARG A  61       8.732  22.438  45.321  1.00  0.00           C  
ATOM    994  CG  ARG A  61       7.851  21.175  45.210  1.00  0.00           C  
ATOM    995  CD  ARG A  61       7.807  20.424  46.482  1.00  0.00           C  
ATOM    996  NE  ARG A  61       7.060  19.163  46.370  1.00  0.00           N  
ATOM    997  CZ  ARG A  61       6.847  18.304  47.383  1.00  0.00           C  
ATOM    998  NH1 ARG A  61       7.296  18.554  48.602  1.00  0.00           N  
ATOM    999  NH2 ARG A  61       6.180  17.200  47.126  1.00  0.00           N  
ATOM   1000  H   ARG A  61      10.283  22.411  42.824  1.00  0.00           H  
ATOM   1001  HA  ARG A  61       7.739  23.621  43.853  1.00  0.00           H  
ATOM   1002 1HB  ARG A  61       9.746  22.120  45.559  1.00  0.00           H  
ATOM   1003 2HB  ARG A  61       8.364  23.024  46.165  1.00  0.00           H  
ATOM   1004 1HG  ARG A  61       6.839  21.459  44.935  1.00  0.00           H  
ATOM   1005 2HG  ARG A  61       8.257  20.505  44.453  1.00  0.00           H  
ATOM   1006 1HD  ARG A  61       8.824  20.193  46.796  1.00  0.00           H  
ATOM   1007 2HD  ARG A  61       7.322  21.043  47.236  1.00  0.00           H  
ATOM   1008  HE  ARG A  61       6.674  18.880  45.451  1.00  0.00           H  
ATOM   1009 1HH1 ARG A  61       7.808  19.401  48.792  1.00  0.00           H  
ATOM   1010 2HH1 ARG A  61       7.126  17.894  49.348  1.00  0.00           H  
ATOM   1011 1HH2 ARG A  61       5.864  17.040  46.157  1.00  0.00           H  
ATOM   1012 2HH2 ARG A  61       5.998  16.524  47.848  1.00  0.00           H  
ATOM   1013  N   VAL A  62       8.837  25.620  44.833  1.00  0.00           N  
ATOM   1014  CA  VAL A  62       9.424  26.889  45.264  1.00  0.00           C  
ATOM   1015  C   VAL A  62       8.953  27.386  46.624  1.00  0.00           C  
ATOM   1016  O   VAL A  62       7.755  27.405  46.925  1.00  0.00           O  
ATOM   1017  CB  VAL A  62       9.185  28.034  44.237  1.00  0.00           C  
ATOM   1018  CG1 VAL A  62       9.700  29.323  44.783  1.00  0.00           C  
ATOM   1019  CG2 VAL A  62       9.942  27.800  43.019  1.00  0.00           C  
ATOM   1020  H   VAL A  62       7.823  25.483  44.899  1.00  0.00           H  
ATOM   1021  HA  VAL A  62      10.500  26.741  45.331  1.00  0.00           H  
ATOM   1022  HB  VAL A  62       8.140  28.113  44.010  1.00  0.00           H  
ATOM   1023 1HG1 VAL A  62       9.586  30.108  44.058  1.00  0.00           H  
ATOM   1024 2HG1 VAL A  62       9.178  29.609  45.676  1.00  0.00           H  
ATOM   1025 3HG1 VAL A  62      10.750  29.183  44.996  1.00  0.00           H  
ATOM   1026 1HG2 VAL A  62       9.780  28.614  42.315  1.00  0.00           H  
ATOM   1027 2HG2 VAL A  62      10.990  27.762  43.291  1.00  0.00           H  
ATOM   1028 3HG2 VAL A  62       9.642  26.898  42.583  1.00  0.00           H  
ATOM   1029  N   ARG A  63       9.916  27.831  47.431  1.00  0.00           N  
ATOM   1030  CA  ARG A  63       9.626  28.482  48.703  1.00  0.00           C  
ATOM   1031  C   ARG A  63      10.111  29.928  48.644  1.00  0.00           C  
ATOM   1032  O   ARG A  63      11.269  30.193  48.298  1.00  0.00           O  
ATOM   1033  CB  ARG A  63      10.303  27.808  49.880  1.00  0.00           C  
ATOM   1034  CG  ARG A  63       9.953  28.454  51.240  1.00  0.00           C  
ATOM   1035  CD  ARG A  63      10.572  27.765  52.398  1.00  0.00           C  
ATOM   1036  NE  ARG A  63      12.017  28.035  52.459  1.00  0.00           N  
ATOM   1037  CZ  ARG A  63      13.015  27.175  52.175  1.00  0.00           C  
ATOM   1038  NH1 ARG A  63      12.768  25.921  51.801  1.00  0.00           N  
ATOM   1039  NH2 ARG A  63      14.254  27.626  52.262  1.00  0.00           N  
ATOM   1040  H   ARG A  63      10.888  27.725  47.115  1.00  0.00           H  
ATOM   1041  HA  ARG A  63       8.550  28.480  48.870  1.00  0.00           H  
ATOM   1042 1HB  ARG A  63      10.013  26.761  49.917  1.00  0.00           H  
ATOM   1043 2HB  ARG A  63      11.380  27.852  49.749  1.00  0.00           H  
ATOM   1044 1HG  ARG A  63      10.334  29.480  51.264  1.00  0.00           H  
ATOM   1045 2HG  ARG A  63       8.875  28.481  51.374  1.00  0.00           H  
ATOM   1046 1HD  ARG A  63      10.118  28.157  53.312  1.00  0.00           H  
ATOM   1047 2HD  ARG A  63      10.398  26.699  52.341  1.00  0.00           H  
ATOM   1048  HE  ARG A  63      12.303  29.006  52.714  1.00  0.00           H  
ATOM   1049 1HH1 ARG A  63      11.825  25.587  51.727  1.00  0.00           H  
ATOM   1050 2HH1 ARG A  63      13.545  25.291  51.547  1.00  0.00           H  
ATOM   1051 1HH2 ARG A  63      14.416  28.592  52.536  1.00  0.00           H  
ATOM   1052 2HH2 ARG A  63      15.051  27.026  52.026  1.00  0.00           H  
ATOM   1053  N   VAL A  64       9.233  30.874  48.981  1.00  0.00           N  
ATOM   1054  CA  VAL A  64       9.642  32.275  48.956  1.00  0.00           C  
ATOM   1055  C   VAL A  64       9.616  32.869  50.364  1.00  0.00           C  
ATOM   1056  O   VAL A  64       8.561  32.964  51.012  1.00  0.00           O  
ATOM   1057  CB  VAL A  64       8.752  33.104  48.016  1.00  0.00           C  
ATOM   1058  CG1 VAL A  64       9.217  34.523  48.015  1.00  0.00           C  
ATOM   1059  CG2 VAL A  64       8.760  32.500  46.622  1.00  0.00           C  
ATOM   1060  H   VAL A  64       8.283  30.598  49.259  1.00  0.00           H  
ATOM   1061  HA  VAL A  64      10.665  32.337  48.587  1.00  0.00           H  
ATOM   1062  HB  VAL A  64       7.762  33.117  48.388  1.00  0.00           H  
ATOM   1063 1HG1 VAL A  64       8.571  35.108  47.368  1.00  0.00           H  
ATOM   1064 2HG1 VAL A  64       9.170  34.922  49.023  1.00  0.00           H  
ATOM   1065 3HG1 VAL A  64      10.242  34.567  47.657  1.00  0.00           H  
ATOM   1066 1HG2 VAL A  64       8.120  33.083  45.965  1.00  0.00           H  
ATOM   1067 2HG2 VAL A  64       9.772  32.493  46.234  1.00  0.00           H  
ATOM   1068 3HG2 VAL A  64       8.382  31.488  46.675  1.00  0.00           H  
ATOM   1069  N   ASP A  65      10.793  33.310  50.803  1.00  0.00           N  
ATOM   1070  CA  ASP A  65      11.019  33.823  52.144  1.00  0.00           C  
ATOM   1071  C   ASP A  65      11.195  35.351  52.186  1.00  0.00           C  
ATOM   1072  O   ASP A  65      12.214  35.898  51.743  1.00  0.00           O  
ATOM   1073  OXT ASP A  65      10.438  35.997  52.909  1.00  0.00           O  
ATOM   1074  CB  ASP A  65      12.257  33.131  52.744  1.00  0.00           C  
ATOM   1075  CG  ASP A  65      12.077  31.599  53.061  1.00  0.00           C  
ATOM   1076  OD1 ASP A  65      11.106  31.211  53.682  1.00  0.00           O  
ATOM   1077  OD2 ASP A  65      12.934  30.824  52.678  1.00  0.00           O  
ATOM   1078  H   ASP A  65      11.585  33.231  50.162  1.00  0.00           H  
ATOM   1079  HA  ASP A  65      10.154  33.567  52.756  1.00  0.00           H  
ATOM   1080 1HB  ASP A  65      13.075  33.222  52.041  1.00  0.00           H  
ATOM   1081 2HB  ASP A  65      12.551  33.646  53.657  1.00  0.00           H  
TER                                                                             
ATOM   1083  N   VAL B  66       3.471  47.647  19.343  1.00  0.00           N  
ATOM   1084  CA  VAL B  66       3.828  48.882  20.039  1.00  0.00           C  
ATOM   1085  C   VAL B  66       5.171  48.706  20.738  1.00  0.00           C  
ATOM   1086  O   VAL B  66       5.312  47.829  21.593  1.00  0.00           O  
ATOM   1087  CB  VAL B  66       2.800  49.138  21.115  1.00  0.00           C  
ATOM   1088  CG1 VAL B  66       3.169  50.309  21.835  1.00  0.00           C  
ATOM   1089  CG2 VAL B  66       1.441  49.233  20.515  1.00  0.00           C  
ATOM   1090 1H   VAL B  66       2.589  47.764  18.885  1.00  0.00           H  
ATOM   1091 2H   VAL B  66       4.173  47.432  18.663  1.00  0.00           H  
ATOM   1092 3H   VAL B  66       3.406  46.898  20.003  1.00  0.00           H  
ATOM   1093  HA  VAL B  66       3.896  49.697  19.336  1.00  0.00           H  
ATOM   1094  HB  VAL B  66       2.812  48.310  21.820  1.00  0.00           H  
ATOM   1095 1HG1 VAL B  66       2.447  50.488  22.633  1.00  0.00           H  
ATOM   1096 2HG1 VAL B  66       4.167  50.174  22.267  1.00  0.00           H  
ATOM   1097 3HG1 VAL B  66       3.175  51.138  21.145  1.00  0.00           H  
ATOM   1098 1HG2 VAL B  66       0.732  49.396  21.312  1.00  0.00           H  
ATOM   1099 2HG2 VAL B  66       1.416  50.057  19.820  1.00  0.00           H  
ATOM   1100 3HG2 VAL B  66       1.206  48.307  19.996  1.00  0.00           H  
ATOM   1101  N   SER B  67       6.174  49.498  20.370  1.00  0.00           N  
ATOM   1102  CA  SER B  67       7.509  49.251  20.927  1.00  0.00           C  
ATOM   1103  C   SER B  67       7.667  49.630  22.387  1.00  0.00           C  
ATOM   1104  O   SER B  67       6.997  50.547  22.894  1.00  0.00           O  
ATOM   1105  CB  SER B  67       8.535  50.023  20.145  1.00  0.00           C  
ATOM   1106  OG  SER B  67       8.309  51.371  20.344  1.00  0.00           O  
ATOM   1107  H   SER B  67       6.024  50.235  19.669  1.00  0.00           H  
ATOM   1108  HA  SER B  67       7.727  48.196  20.829  1.00  0.00           H  
ATOM   1109 1HB  SER B  67       9.534  49.760  20.454  1.00  0.00           H  
ATOM   1110 2HB  SER B  67       8.436  49.786  19.084  1.00  0.00           H  
ATOM   1111  HG  SER B  67       9.012  51.886  19.873  1.00  0.00           H  
ATOM   1112  N   PHE B  68       8.635  48.977  23.038  1.00  0.00           N  
ATOM   1113  CA  PHE B  68       9.069  49.345  24.392  1.00  0.00           C  
ATOM   1114  C   PHE B  68      10.454  48.726  24.679  1.00  0.00           C  
ATOM   1115  O   PHE B  68      10.800  47.718  24.082  1.00  0.00           O  
ATOM   1116  CB  PHE B  68       8.025  48.966  25.433  1.00  0.00           C  
ATOM   1117  CG  PHE B  68       7.737  47.606  25.504  1.00  0.00           C  
ATOM   1118  CD1 PHE B  68       8.419  46.839  26.393  1.00  0.00           C  
ATOM   1119  CD2 PHE B  68       6.772  47.050  24.732  1.00  0.00           C  
ATOM   1120  CE1 PHE B  68       8.139  45.509  26.531  1.00  0.00           C  
ATOM   1121  CE2 PHE B  68       6.483  45.711  24.845  1.00  0.00           C  
ATOM   1122  CZ  PHE B  68       7.171  44.933  25.755  1.00  0.00           C  
ATOM   1123  H   PHE B  68       9.107  48.239  22.530  1.00  0.00           H  
ATOM   1124  HA  PHE B  68       9.137  50.429  24.399  1.00  0.00           H  
ATOM   1125 1HB  PHE B  68       8.316  49.290  26.417  1.00  0.00           H  
ATOM   1126 2HB  PHE B  68       7.090  49.485  25.210  1.00  0.00           H  
ATOM   1127  HD1 PHE B  68       9.195  47.306  27.007  1.00  0.00           H  
ATOM   1128  HD2 PHE B  68       6.222  47.673  24.018  1.00  0.00           H  
ATOM   1129  HE1 PHE B  68       8.696  44.911  27.252  1.00  0.00           H  
ATOM   1130  HE2 PHE B  68       5.718  45.261  24.222  1.00  0.00           H  
ATOM   1131  HZ  PHE B  68       6.952  43.863  25.853  1.00  0.00           H  
ATOM   1132  N   PRO B  69      11.252  49.243  25.627  1.00  0.00           N  
ATOM   1133  CA  PRO B  69      12.587  48.766  25.967  1.00  0.00           C  
ATOM   1134  C   PRO B  69      12.676  47.313  26.493  1.00  0.00           C  
ATOM   1135  O   PRO B  69      11.758  46.712  27.056  1.00  0.00           O  
ATOM   1136  CB  PRO B  69      12.999  49.726  27.118  1.00  0.00           C  
ATOM   1137  CG  PRO B  69      12.261  50.949  26.875  1.00  0.00           C  
ATOM   1138  CD  PRO B  69      10.910  50.489  26.327  1.00  0.00           C  
ATOM   1139  HA  PRO B  69      13.241  48.883  25.115  1.00  0.00           H  
ATOM   1140 1HB  PRO B  69      12.809  49.281  28.060  1.00  0.00           H  
ATOM   1141 2HB  PRO B  69      14.095  49.906  27.063  1.00  0.00           H  
ATOM   1142 1HG  PRO B  69      12.169  51.512  27.826  1.00  0.00           H  
ATOM   1143 2HG  PRO B  69      12.793  51.582  26.193  1.00  0.00           H  
ATOM   1144 1HD  PRO B  69      10.205  50.295  27.142  1.00  0.00           H  
ATOM   1145 2HD  PRO B  69      10.575  51.274  25.654  1.00  0.00           H  
ATOM   1146  N   ALA B  70      13.845  46.754  26.289  1.00  0.00           N  
ATOM   1147  CA  ALA B  70      14.128  45.452  26.807  1.00  0.00           C  
ATOM   1148  C   ALA B  70      14.284  45.444  28.324  1.00  0.00           C  
ATOM   1149  O   ALA B  70      14.723  46.431  28.911  1.00  0.00           O  
ATOM   1150  CB  ALA B  70      15.407  44.910  26.169  1.00  0.00           C  
ATOM   1151  H   ALA B  70      14.567  47.258  25.789  1.00  0.00           H  
ATOM   1152  HA  ALA B  70      13.288  44.809  26.553  1.00  0.00           H  
ATOM   1153 1HB  ALA B  70      15.613  43.901  26.541  1.00  0.00           H  
ATOM   1154 2HB  ALA B  70      15.296  44.885  25.086  1.00  0.00           H  
ATOM   1155 3HB  ALA B  70      16.249  45.563  26.435  1.00  0.00           H  
ATOM   1156  N   SER B  71      14.009  44.288  28.916  1.00  0.00           N  
ATOM   1157  CA  SER B  71      14.308  43.989  30.327  1.00  0.00           C  
ATOM   1158  C   SER B  71      14.707  42.496  30.465  1.00  0.00           C  
ATOM   1159  O   SER B  71      14.313  41.655  29.643  1.00  0.00           O  
ATOM   1160  CB  SER B  71      13.109  44.280  31.208  1.00  0.00           C  
ATOM   1161  OG  SER B  71      12.038  43.418  30.914  1.00  0.00           O  
ATOM   1162  H   SER B  71      13.582  43.570  28.327  1.00  0.00           H  
ATOM   1163  HA  SER B  71      15.142  44.606  30.662  1.00  0.00           H  
ATOM   1164 1HB  SER B  71      13.393  44.169  32.254  1.00  0.00           H  
ATOM   1165 2HB  SER B  71      12.798  45.315  31.061  1.00  0.00           H  
ATOM   1166  HG  SER B  71      11.348  43.628  31.547  1.00  0.00           H  
ATOM   1167  N   VAL B  72      15.497  42.161  31.496  1.00  0.00           N  
ATOM   1168  CA  VAL B  72      15.933  40.758  31.675  1.00  0.00           C  
ATOM   1169  C   VAL B  72      16.230  40.315  33.112  1.00  0.00           C  
ATOM   1170  O   VAL B  72      16.748  41.089  33.920  1.00  0.00           O  
ATOM   1171  CB  VAL B  72      17.193  40.497  30.784  1.00  0.00           C  
ATOM   1172  CG1 VAL B  72      18.318  41.363  31.178  1.00  0.00           C  
ATOM   1173  CG2 VAL B  72      17.714  39.072  30.916  1.00  0.00           C  
ATOM   1174  H   VAL B  72      15.794  42.875  32.147  1.00  0.00           H  
ATOM   1175  HA  VAL B  72      15.142  40.123  31.294  1.00  0.00           H  
ATOM   1176  HB  VAL B  72      16.920  40.705  29.749  1.00  0.00           H  
ATOM   1177 1HG1 VAL B  72      19.173  41.172  30.526  1.00  0.00           H  
ATOM   1178 2HG1 VAL B  72      18.035  42.362  31.101  1.00  0.00           H  
ATOM   1179 3HG1 VAL B  72      18.597  41.161  32.193  1.00  0.00           H  
ATOM   1180 1HG2 VAL B  72      18.561  38.975  30.262  1.00  0.00           H  
ATOM   1181 2HG2 VAL B  72      18.039  38.863  31.921  1.00  0.00           H  
ATOM   1182 3HG2 VAL B  72      16.955  38.357  30.645  1.00  0.00           H  
ATOM   1183  N   GLN B  73      15.969  39.041  33.401  1.00  0.00           N  
ATOM   1184  CA  GLN B  73      16.389  38.440  34.671  1.00  0.00           C  
ATOM   1185  C   GLN B  73      16.853  36.982  34.501  1.00  0.00           C  
ATOM   1186  O   GLN B  73      16.434  36.255  33.588  1.00  0.00           O  
ATOM   1187  CB  GLN B  73      15.233  38.411  35.703  1.00  0.00           C  
ATOM   1188  CG  GLN B  73      14.726  39.746  36.218  1.00  0.00           C  
ATOM   1189  CD  GLN B  73      15.689  40.382  37.212  1.00  0.00           C  
ATOM   1190  OE1 GLN B  73      15.558  40.196  38.429  1.00  0.00           O  
ATOM   1191  NE2 GLN B  73      16.667  41.106  36.695  1.00  0.00           N  
ATOM   1192  H   GLN B  73      15.470  38.493  32.696  1.00  0.00           H  
ATOM   1193  HA  GLN B  73      17.237  39.007  35.057  1.00  0.00           H  
ATOM   1194 1HB  GLN B  73      14.382  37.890  35.263  1.00  0.00           H  
ATOM   1195 2HB  GLN B  73      15.548  37.826  36.572  1.00  0.00           H  
ATOM   1196 1HG  GLN B  73      14.583  40.431  35.390  1.00  0.00           H  
ATOM   1197 2HG  GLN B  73      13.776  39.580  36.727  1.00  0.00           H  
ATOM   1198 1HE2 GLN B  73      17.340  41.551  37.284  1.00  0.00           H  
ATOM   1199 2HE2 GLN B  73      16.737  41.200  35.682  1.00  0.00           H  
ATOM   1200  N   LEU B  74      17.727  36.564  35.415  1.00  0.00           N  
ATOM   1201  CA  LEU B  74      18.209  35.189  35.492  1.00  0.00           C  
ATOM   1202  C   LEU B  74      17.807  34.537  36.788  1.00  0.00           C  
ATOM   1203  O   LEU B  74      17.703  35.195  37.810  1.00  0.00           O  
ATOM   1204  CB  LEU B  74      19.741  35.130  35.333  1.00  0.00           C  
ATOM   1205  CG  LEU B  74      20.330  35.743  34.017  1.00  0.00           C  
ATOM   1206  CD1 LEU B  74      21.829  35.679  34.044  1.00  0.00           C  
ATOM   1207  CD2 LEU B  74      19.814  35.019  32.828  1.00  0.00           C  
ATOM   1208  H   LEU B  74      18.054  37.224  36.113  1.00  0.00           H  
ATOM   1209  HA  LEU B  74      17.774  34.619  34.675  1.00  0.00           H  
ATOM   1210 1HB  LEU B  74      20.193  35.654  36.172  1.00  0.00           H  
ATOM   1211 2HB  LEU B  74      20.052  34.082  35.386  1.00  0.00           H  
ATOM   1212  HG  LEU B  74      20.048  36.762  33.953  1.00  0.00           H  
ATOM   1213 1HD1 LEU B  74      22.234  36.129  33.136  1.00  0.00           H  
ATOM   1214 2HD1 LEU B  74      22.200  36.221  34.904  1.00  0.00           H  
ATOM   1215 3HD1 LEU B  74      22.140  34.649  34.097  1.00  0.00           H  
ATOM   1216 1HD2 LEU B  74      20.226  35.447  31.942  1.00  0.00           H  
ATOM   1217 2HD2 LEU B  74      20.094  33.973  32.886  1.00  0.00           H  
ATOM   1218 3HD2 LEU B  74      18.747  35.106  32.792  1.00  0.00           H  
ATOM   1219  N   HIS B  75      17.645  33.235  36.763  1.00  0.00           N  
ATOM   1220  CA  HIS B  75      17.361  32.448  37.968  1.00  0.00           C  
ATOM   1221  C   HIS B  75      18.547  31.535  38.331  1.00  0.00           C  
ATOM   1222  O   HIS B  75      19.360  31.197  37.469  1.00  0.00           O  
ATOM   1223  CB  HIS B  75      16.166  31.565  37.615  1.00  0.00           C  
ATOM   1224  CG  HIS B  75      15.521  30.817  38.663  1.00  0.00           C  
ATOM   1225  ND1 HIS B  75      16.029  29.655  39.218  1.00  0.00           N  
ATOM   1226  CD2 HIS B  75      14.360  31.042  39.237  1.00  0.00           C  
ATOM   1227  CE1 HIS B  75      15.191  29.223  40.121  1.00  0.00           C  
ATOM   1228  NE2 HIS B  75      14.149  30.061  40.161  1.00  0.00           N  
ATOM   1229  H   HIS B  75      17.693  32.751  35.858  1.00  0.00           H  
ATOM   1230  HA  HIS B  75      17.169  33.110  38.814  1.00  0.00           H  
ATOM   1231 1HB  HIS B  75      15.417  32.181  37.148  1.00  0.00           H  
ATOM   1232 2HB  HIS B  75      16.488  30.862  36.882  1.00  0.00           H  
ATOM   1233  HD1 HIS B  75      16.925  29.176  38.996  1.00  0.00           H  
ATOM   1234  HD2 HIS B  75      13.653  31.821  39.068  1.00  0.00           H  
ATOM   1235  HE1 HIS B  75      15.416  28.323  40.668  1.00  0.00           H  
ATOM   1236  N   THR B  76      18.635  31.138  39.599  1.00  0.00           N  
ATOM   1237  CA  THR B  76      19.722  30.276  40.073  1.00  0.00           C  
ATOM   1238  C   THR B  76      19.821  29.062  39.204  1.00  0.00           C  
ATOM   1239  O   THR B  76      18.800  28.454  38.892  1.00  0.00           O  
ATOM   1240  CB  THR B  76      19.484  29.864  41.542  1.00  0.00           C  
ATOM   1241  OG1 THR B  76      19.387  31.046  42.356  1.00  0.00           O  
ATOM   1242  CG2 THR B  76      20.644  29.010  42.047  1.00  0.00           C  
ATOM   1243  H   THR B  76      17.937  31.447  40.258  1.00  0.00           H  
ATOM   1244  HA  THR B  76      20.671  30.802  40.014  1.00  0.00           H  
ATOM   1245  HB  THR B  76      18.553  29.301  41.616  1.00  0.00           H  
ATOM   1246  HG1 THR B  76      19.083  30.807  43.241  1.00  0.00           H  
ATOM   1247 1HG2 THR B  76      20.462  28.739  43.085  1.00  0.00           H  
ATOM   1248 2HG2 THR B  76      20.732  28.097  41.457  1.00  0.00           H  
ATOM   1249 3HG2 THR B  76      21.571  29.577  41.978  1.00  0.00           H  
ATOM   1250  N   ALA B  77      21.054  28.717  38.802  1.00  0.00           N  
ATOM   1251  CA  ALA B  77      21.291  27.577  37.917  1.00  0.00           C  
ATOM   1252  C   ALA B  77      20.695  26.285  38.516  1.00  0.00           C  
ATOM   1253  O   ALA B  77      20.842  25.969  39.703  1.00  0.00           O  
ATOM   1254  CB  ALA B  77      22.785  27.389  37.655  1.00  0.00           C  
ATOM   1255  H   ALA B  77      21.838  29.275  39.111  1.00  0.00           H  
ATOM   1256  HA  ALA B  77      20.785  27.775  36.975  1.00  0.00           H  
ATOM   1257 1HB  ALA B  77      22.924  26.551  36.969  1.00  0.00           H  
ATOM   1258 2HB  ALA B  77      23.194  28.294  37.211  1.00  0.00           H  
ATOM   1259 3HB  ALA B  77      23.299  27.182  38.592  1.00  0.00           H  
ATOM   1260  N   VAL B  78      20.043  25.550  37.632  1.00  0.00           N  
ATOM   1261  CA  VAL B  78      19.256  24.360  37.860  1.00  0.00           C  
ATOM   1262  C   VAL B  78      19.897  23.132  37.262  1.00  0.00           C  
ATOM   1263  O   VAL B  78      20.496  23.230  36.184  1.00  0.00           O  
ATOM   1264  CB  VAL B  78      17.836  24.541  37.240  1.00  0.00           C  
ATOM   1265  CG1 VAL B  78      16.992  23.294  37.449  1.00  0.00           C  
ATOM   1266  CG2 VAL B  78      17.140  25.744  37.848  1.00  0.00           C  
ATOM   1267  H   VAL B  78      20.045  25.901  36.675  1.00  0.00           H  
ATOM   1268  HA  VAL B  78      19.126  24.217  38.933  1.00  0.00           H  
ATOM   1269  HB  VAL B  78      17.939  24.693  36.172  1.00  0.00           H  
ATOM   1270 1HG1 VAL B  78      16.015  23.435  36.992  1.00  0.00           H  
ATOM   1271 2HG1 VAL B  78      17.457  22.447  37.013  1.00  0.00           H  
ATOM   1272 3HG1 VAL B  78      16.873  23.122  38.513  1.00  0.00           H  
ATOM   1273 1HG2 VAL B  78      16.158  25.870  37.398  1.00  0.00           H  
ATOM   1274 2HG2 VAL B  78      17.035  25.604  38.919  1.00  0.00           H  
ATOM   1275 3HG2 VAL B  78      17.733  26.633  37.662  1.00  0.00           H  
ATOM   1276  N   GLU B  79      19.854  21.984  37.965  1.00  0.00           N  
ATOM   1277  CA  GLU B  79      20.411  20.771  37.348  1.00  0.00           C  
ATOM   1278  C   GLU B  79      19.250  19.840  36.918  1.00  0.00           C  
ATOM   1279  O   GLU B  79      18.542  19.291  37.761  1.00  0.00           O  
ATOM   1280  CB  GLU B  79      21.341  20.049  38.319  1.00  0.00           C  
ATOM   1281  CG  GLU B  79      22.026  18.826  37.735  1.00  0.00           C  
ATOM   1282  CD  GLU B  79      22.978  18.165  38.695  1.00  0.00           C  
ATOM   1283  OE1 GLU B  79      23.113  18.635  39.800  1.00  0.00           O  
ATOM   1284  OE2 GLU B  79      23.577  17.186  38.318  1.00  0.00           O  
ATOM   1285  H   GLU B  79      19.358  21.939  38.848  1.00  0.00           H  
ATOM   1286  HA  GLU B  79      20.970  21.037  36.450  1.00  0.00           H  
ATOM   1287 1HB  GLU B  79      22.096  20.730  38.665  1.00  0.00           H  
ATOM   1288 2HB  GLU B  79      20.775  19.726  39.189  1.00  0.00           H  
ATOM   1289 1HG  GLU B  79      21.270  18.100  37.434  1.00  0.00           H  
ATOM   1290 2HG  GLU B  79      22.571  19.129  36.840  1.00  0.00           H  
ATOM   1291  N   MET B  80      19.079  19.683  35.603  1.00  0.00           N  
ATOM   1292  CA  MET B  80      18.048  18.889  34.934  1.00  0.00           C  
ATOM   1293  C   MET B  80      18.814  17.953  34.011  1.00  0.00           C  
ATOM   1294  O   MET B  80      19.984  17.695  34.298  1.00  0.00           O  
ATOM   1295  CB  MET B  80      17.093  19.744  34.141  1.00  0.00           C  
ATOM   1296  CG  MET B  80      16.350  20.761  34.905  1.00  0.00           C  
ATOM   1297  SD  MET B  80      15.089  21.524  33.930  1.00  0.00           S  
ATOM   1298  CE  MET B  80      15.890  22.769  33.033  1.00  0.00           C  
ATOM   1299  H   MET B  80      19.710  20.171  34.965  1.00  0.00           H  
ATOM   1300  HA  MET B  80      17.520  18.292  35.672  1.00  0.00           H  
ATOM   1301 1HB  MET B  80      17.640  20.238  33.342  1.00  0.00           H  
ATOM   1302 2HB  MET B  80      16.369  19.101  33.707  1.00  0.00           H  
ATOM   1303 1HG  MET B  80      15.931  20.376  35.821  1.00  0.00           H  
ATOM   1304 2HG  MET B  80      17.066  21.517  35.141  1.00  0.00           H  
ATOM   1305 1HE  MET B  80      15.177  23.256  32.383  1.00  0.00           H  
ATOM   1306 2HE  MET B  80      16.289  23.486  33.733  1.00  0.00           H  
ATOM   1307 3HE  MET B  80      16.687  22.344  32.440  1.00  0.00           H  
ATOM   1308  N   HIS B  81      18.191  17.336  32.978  1.00  0.00           N  
ATOM   1309  CA  HIS B  81      19.004  16.456  32.105  1.00  0.00           C  
ATOM   1310  C   HIS B  81      20.297  17.199  31.735  1.00  0.00           C  
ATOM   1311  O   HIS B  81      21.388  16.619  31.774  1.00  0.00           O  
ATOM   1312  CB  HIS B  81      18.211  16.050  30.853  1.00  0.00           C  
ATOM   1313  CG  HIS B  81      18.949  15.158  29.912  1.00  0.00           C  
ATOM   1314  ND1 HIS B  81      19.229  13.834  30.195  1.00  0.00           N  
ATOM   1315  CD2 HIS B  81      19.449  15.394  28.687  1.00  0.00           C  
ATOM   1316  CE1 HIS B  81      19.881  13.302  29.180  1.00  0.00           C  
ATOM   1317  NE2 HIS B  81      20.028  14.227  28.251  1.00  0.00           N  
ATOM   1318  H   HIS B  81      17.217  17.522  32.737  1.00  0.00           H  
ATOM   1319  HA  HIS B  81      19.297  15.566  32.641  1.00  0.00           H  
ATOM   1320 1HB  HIS B  81      17.285  15.545  31.148  1.00  0.00           H  
ATOM   1321 2HB  HIS B  81      17.929  16.943  30.300  1.00  0.00           H  
ATOM   1322  HD2 HIS B  81      19.400  16.331  28.152  1.00  0.00           H  
ATOM   1323  HE1 HIS B  81      20.236  12.275  29.119  1.00  0.00           H  
ATOM   1324  HE2 HIS B  81      20.488  14.103  27.362  1.00  0.00           H  
ATOM   1325  N   HIS B  82      20.145  18.473  31.366  1.00  0.00           N  
ATOM   1326  CA  HIS B  82      21.251  19.389  31.145  1.00  0.00           C  
ATOM   1327  C   HIS B  82      21.244  20.410  32.277  1.00  0.00           C  
ATOM   1328  O   HIS B  82      20.224  20.604  32.952  1.00  0.00           O  
ATOM   1329  CB  HIS B  82      21.119  20.160  29.827  1.00  0.00           C  
ATOM   1330  CG  HIS B  82      21.101  19.328  28.628  1.00  0.00           C  
ATOM   1331  ND1 HIS B  82      22.135  18.499  28.303  1.00  0.00           N  
ATOM   1332  CD2 HIS B  82      20.194  19.220  27.634  1.00  0.00           C  
ATOM   1333  CE1 HIS B  82      21.868  17.901  27.158  1.00  0.00           C  
ATOM   1334  NE2 HIS B  82      20.694  18.325  26.729  1.00  0.00           N  
ATOM   1335  H   HIS B  82      19.205  18.833  31.318  1.00  0.00           H  
ATOM   1336  HA  HIS B  82      22.199  18.854  31.173  1.00  0.00           H  
ATOM   1337 1HB  HIS B  82      20.200  20.745  29.849  1.00  0.00           H  
ATOM   1338 2HB  HIS B  82      21.944  20.867  29.740  1.00  0.00           H  
ATOM   1339  HD2 HIS B  82      19.244  19.754  27.562  1.00  0.00           H  
ATOM   1340  HE1 HIS B  82      22.502  17.181  26.652  1.00  0.00           H  
ATOM   1341  HE2 HIS B  82      20.236  18.039  25.873  1.00  0.00           H  
ATOM   1342  N   TRP B  83      22.358  21.076  32.494  1.00  0.00           N  
ATOM   1343  CA  TRP B  83      22.311  22.205  33.389  1.00  0.00           C  
ATOM   1344  C   TRP B  83      21.597  23.327  32.687  1.00  0.00           C  
ATOM   1345  O   TRP B  83      21.656  23.471  31.446  1.00  0.00           O  
ATOM   1346  CB  TRP B  83      23.685  22.635  33.872  1.00  0.00           C  
ATOM   1347  CG  TRP B  83      24.232  21.871  35.007  1.00  0.00           C  
ATOM   1348  CD1 TRP B  83      24.998  20.756  35.008  1.00  0.00           C  
ATOM   1349  CD2 TRP B  83      24.104  22.271  36.386  1.00  0.00           C  
ATOM   1350  NE1 TRP B  83      25.347  20.427  36.289  1.00  0.00           N  
ATOM   1351  CE2 TRP B  83      24.813  21.350  37.143  1.00  0.00           C  
ATOM   1352  CE3 TRP B  83      23.463  23.343  37.025  1.00  0.00           C  
ATOM   1353  CZ2 TRP B  83      24.910  21.456  38.510  1.00  0.00           C  
ATOM   1354  CZ3 TRP B  83      23.555  23.453  38.393  1.00  0.00           C  
ATOM   1355  CH2 TRP B  83      24.262  22.533  39.120  1.00  0.00           C  
ATOM   1356  H   TRP B  83      23.199  20.896  31.947  1.00  0.00           H  
ATOM   1357  HA  TRP B  83      21.722  21.929  34.265  1.00  0.00           H  
ATOM   1358 1HB  TRP B  83      24.377  22.492  33.071  1.00  0.00           H  
ATOM   1359 2HB  TRP B  83      23.677  23.693  34.117  1.00  0.00           H  
ATOM   1360  HD1 TRP B  83      25.289  20.209  34.133  1.00  0.00           H  
ATOM   1361  HE1 TRP B  83      25.915  19.632  36.569  1.00  0.00           H  
ATOM   1362  HE3 TRP B  83      22.904  24.078  36.451  1.00  0.00           H  
ATOM   1363  HZ2 TRP B  83      25.470  20.734  39.108  1.00  0.00           H  
ATOM   1364  HZ3 TRP B  83      23.052  24.289  38.884  1.00  0.00           H  
ATOM   1365  HH2 TRP B  83      24.320  22.645  40.201  1.00  0.00           H  
ATOM   1366  N   CYS B  84      20.895  24.119  33.473  1.00  0.00           N  
ATOM   1367  CA  CYS B  84      20.113  25.192  32.939  1.00  0.00           C  
ATOM   1368  C   CYS B  84      20.245  26.507  33.690  1.00  0.00           C  
ATOM   1369  O   CYS B  84      20.129  26.529  34.925  1.00  0.00           O  
ATOM   1370  CB  CYS B  84      18.640  24.800  32.913  1.00  0.00           C  
ATOM   1371  SG  CYS B  84      17.544  26.102  32.302  1.00  0.00           S  
ATOM   1372  H   CYS B  84      20.866  23.931  34.477  1.00  0.00           H  
ATOM   1373  HA  CYS B  84      20.439  25.367  31.907  1.00  0.00           H  
ATOM   1374 1HB  CYS B  84      18.515  23.926  32.279  1.00  0.00           H  
ATOM   1375 2HB  CYS B  84      18.324  24.529  33.913  1.00  0.00           H  
ATOM   1376  N   ILE B  85      20.459  27.599  32.968  1.00  0.00           N  
ATOM   1377  CA  ILE B  85      20.317  28.902  33.599  1.00  0.00           C  
ATOM   1378  C   ILE B  85      19.011  29.491  33.033  1.00  0.00           C  
ATOM   1379  O   ILE B  85      18.976  29.892  31.871  1.00  0.00           O  
ATOM   1380  CB  ILE B  85      21.504  29.872  33.383  1.00  0.00           C  
ATOM   1381  CG1 ILE B  85      22.815  29.222  33.951  1.00  0.00           C  
ATOM   1382  CG2 ILE B  85      21.184  31.240  34.050  1.00  0.00           C  
ATOM   1383  CD1 ILE B  85      24.112  30.006  33.708  1.00  0.00           C  
ATOM   1384  H   ILE B  85      20.661  27.506  31.969  1.00  0.00           H  
ATOM   1385  HA  ILE B  85      20.258  28.788  34.670  1.00  0.00           H  
ATOM   1386  HB  ILE B  85      21.645  30.043  32.339  1.00  0.00           H  
ATOM   1387 1HG1 ILE B  85      22.691  29.081  35.016  1.00  0.00           H  
ATOM   1388 2HG1 ILE B  85      22.930  28.243  33.484  1.00  0.00           H  
ATOM   1389 1HG2 ILE B  85      21.995  31.940  33.891  1.00  0.00           H  
ATOM   1390 2HG2 ILE B  85      20.275  31.657  33.616  1.00  0.00           H  
ATOM   1391 3HG2 ILE B  85      21.031  31.097  35.128  1.00  0.00           H  
ATOM   1392 1HD1 ILE B  85      24.955  29.453  34.128  1.00  0.00           H  
ATOM   1393 2HD1 ILE B  85      24.261  30.138  32.656  1.00  0.00           H  
ATOM   1394 3HD1 ILE B  85      24.062  30.981  34.183  1.00  0.00           H  
ATOM   1395  N   PRO B  86      17.875  29.421  33.754  1.00  0.00           N  
ATOM   1396  CA  PRO B  86      16.612  29.862  33.252  1.00  0.00           C  
ATOM   1397  C   PRO B  86      16.725  31.333  33.106  1.00  0.00           C  
ATOM   1398  O   PRO B  86      17.387  31.974  33.936  1.00  0.00           O  
ATOM   1399  CB  PRO B  86      15.636  29.472  34.377  1.00  0.00           C  
ATOM   1400  CG  PRO B  86      16.358  28.445  35.199  1.00  0.00           C  
ATOM   1401  CD  PRO B  86      17.809  28.822  35.101  1.00  0.00           C  
ATOM   1402  HA  PRO B  86      16.372  29.364  32.311  1.00  0.00           H  
ATOM   1403 1HB  PRO B  86      15.362  30.341  34.944  1.00  0.00           H  
ATOM   1404 2HB  PRO B  86      14.722  29.080  33.954  1.00  0.00           H  
ATOM   1405 1HG  PRO B  86      15.992  28.458  36.242  1.00  0.00           H  
ATOM   1406 2HG  PRO B  86      16.163  27.437  34.809  1.00  0.00           H  
ATOM   1407 1HD  PRO B  86      18.118  29.539  35.873  1.00  0.00           H  
ATOM   1408 2HD  PRO B  86      18.330  27.905  35.173  1.00  0.00           H  
ATOM   1409  N   PHE B  87      16.031  31.867  32.113  1.00  0.00           N  
ATOM   1410  CA  PHE B  87      15.933  33.312  31.931  1.00  0.00           C  
ATOM   1411  C   PHE B  87      14.556  33.797  31.493  1.00  0.00           C  
ATOM   1412  O   PHE B  87      13.781  33.093  30.829  1.00  0.00           O  
ATOM   1413  CB  PHE B  87      16.968  33.849  30.942  1.00  0.00           C  
ATOM   1414  CG  PHE B  87      16.869  33.402  29.520  1.00  0.00           C  
ATOM   1415  CD1 PHE B  87      16.020  34.040  28.643  1.00  0.00           C  
ATOM   1416  CD2 PHE B  87      17.685  32.409  29.031  1.00  0.00           C  
ATOM   1417  CE1 PHE B  87      15.954  33.692  27.337  1.00  0.00           C  
ATOM   1418  CE2 PHE B  87      17.630  32.060  27.697  1.00  0.00           C  
ATOM   1419  CZ  PHE B  87      16.755  32.701  26.850  1.00  0.00           C  
ATOM   1420  H   PHE B  87      15.566  31.242  31.464  1.00  0.00           H  
ATOM   1421  HA  PHE B  87      16.158  33.782  32.887  1.00  0.00           H  
ATOM   1422 1HB  PHE B  87      16.934  34.941  30.959  1.00  0.00           H  
ATOM   1423 2HB  PHE B  87      17.946  33.552  31.291  1.00  0.00           H  
ATOM   1424  HD1 PHE B  87      15.383  34.826  29.010  1.00  0.00           H  
ATOM   1425  HD2 PHE B  87      18.380  31.900  29.711  1.00  0.00           H  
ATOM   1426  HE1 PHE B  87      15.265  34.213  26.688  1.00  0.00           H  
ATOM   1427  HE2 PHE B  87      18.277  31.274  27.322  1.00  0.00           H  
ATOM   1428  HZ  PHE B  87      16.699  32.426  25.793  1.00  0.00           H  
ATOM   1429  N   SER B  88      14.295  35.060  31.801  1.00  0.00           N  
ATOM   1430  CA  SER B  88      13.078  35.709  31.326  1.00  0.00           C  
ATOM   1431  C   SER B  88      13.428  37.059  30.662  1.00  0.00           C  
ATOM   1432  O   SER B  88      14.160  37.887  31.224  1.00  0.00           O  
ATOM   1433  CB  SER B  88      12.119  35.970  32.443  1.00  0.00           C  
ATOM   1434  OG  SER B  88      11.011  36.672  31.958  1.00  0.00           O  
ATOM   1435  H   SER B  88      14.971  35.576  32.373  1.00  0.00           H  
ATOM   1436  HA  SER B  88      12.598  35.072  30.579  1.00  0.00           H  
ATOM   1437 1HB  SER B  88      11.801  35.031  32.884  1.00  0.00           H  
ATOM   1438 2HB  SER B  88      12.611  36.550  33.223  1.00  0.00           H  
ATOM   1439  HG  SER B  88      10.470  36.894  32.736  1.00  0.00           H  
ATOM   1440  N   VAL B  89      12.955  37.231  29.428  1.00  0.00           N  
ATOM   1441  CA  VAL B  89      13.263  38.395  28.644  1.00  0.00           C  
ATOM   1442  C   VAL B  89      12.065  39.000  27.995  1.00  0.00           C  
ATOM   1443  O   VAL B  89      11.240  38.287  27.431  1.00  0.00           O  
ATOM   1444  CB  VAL B  89      14.319  38.055  27.553  1.00  0.00           C  
ATOM   1445  CG1 VAL B  89      14.555  39.237  26.633  1.00  0.00           C  
ATOM   1446  CG2 VAL B  89      15.639  37.755  28.201  1.00  0.00           C  
ATOM   1447  H   VAL B  89      12.376  36.501  29.012  1.00  0.00           H  
ATOM   1448  HA  VAL B  89      13.689  39.147  29.313  1.00  0.00           H  
ATOM   1449  HB  VAL B  89      13.973  37.200  26.972  1.00  0.00           H  
ATOM   1450 1HG1 VAL B  89      15.297  38.973  25.909  1.00  0.00           H  
ATOM   1451 2HG1 VAL B  89      13.646  39.509  26.108  1.00  0.00           H  
ATOM   1452 3HG1 VAL B  89      14.907  40.095  27.219  1.00  0.00           H  
ATOM   1453 1HG2 VAL B  89      16.382  37.518  27.448  1.00  0.00           H  
ATOM   1454 2HG2 VAL B  89      15.935  38.637  28.735  1.00  0.00           H  
ATOM   1455 3HG2 VAL B  89      15.554  36.940  28.879  1.00  0.00           H  
ATOM   1456  N   ASP B  90      11.989  40.330  28.018  1.00  0.00           N  
ATOM   1457  CA  ASP B  90      10.872  40.980  27.374  1.00  0.00           C  
ATOM   1458  C   ASP B  90      11.390  42.146  26.564  1.00  0.00           C  
ATOM   1459  O   ASP B  90      12.584  42.446  26.611  1.00  0.00           O  
ATOM   1460  CB  ASP B  90       9.835  41.437  28.430  1.00  0.00           C  
ATOM   1461  CG  ASP B  90       8.374  41.604  27.894  1.00  0.00           C  
ATOM   1462  OD1 ASP B  90       8.198  41.622  26.690  1.00  0.00           O  
ATOM   1463  OD2 ASP B  90       7.473  41.718  28.683  1.00  0.00           O  
ATOM   1464  H   ASP B  90      12.713  40.867  28.510  1.00  0.00           H  
ATOM   1465  HA  ASP B  90      10.380  40.284  26.687  1.00  0.00           H  
ATOM   1466 1HB  ASP B  90       9.819  40.716  29.247  1.00  0.00           H  
ATOM   1467 2HB  ASP B  90      10.160  42.393  28.853  1.00  0.00           H  
ATOM   1468  N   GLY B  91      10.476  42.803  25.829  1.00  0.00           N  
ATOM   1469  CA  GLY B  91      10.795  43.965  24.968  1.00  0.00           C  
ATOM   1470  C   GLY B  91      10.115  43.832  23.611  1.00  0.00           C  
ATOM   1471  O   GLY B  91       9.794  42.734  23.186  1.00  0.00           O  
ATOM   1472  H   GLY B  91       9.514  42.455  25.886  1.00  0.00           H  
ATOM   1473 1HA  GLY B  91      10.510  44.886  25.441  1.00  0.00           H  
ATOM   1474 2HA  GLY B  91      11.866  44.008  24.820  1.00  0.00           H  
ATOM   1475  N   GLN B  92       9.909  44.966  22.925  1.00  0.00           N  
ATOM   1476  CA  GLN B  92       9.339  45.011  21.599  1.00  0.00           C  
ATOM   1477  C   GLN B  92      10.041  46.084  20.786  1.00  0.00           C  
ATOM   1478  O   GLN B  92      10.010  47.247  21.169  1.00  0.00           O  
ATOM   1479  CB  GLN B  92       7.825  45.228  21.640  1.00  0.00           C  
ATOM   1480  CG  GLN B  92       7.123  45.298  20.288  1.00  0.00           C  
ATOM   1481  CD  GLN B  92       7.121  44.083  19.541  1.00  0.00           C  
ATOM   1482  OE1 GLN B  92       6.731  43.042  20.054  1.00  0.00           O  
ATOM   1483  NE2 GLN B  92       7.544  44.178  18.267  1.00  0.00           N  
ATOM   1484  H   GLN B  92      10.192  45.856  23.366  1.00  0.00           H  
ATOM   1485  HA  GLN B  92       9.453  44.042  21.130  1.00  0.00           H  
ATOM   1486 1HB  GLN B  92       7.364  44.438  22.231  1.00  0.00           H  
ATOM   1487 2HB  GLN B  92       7.636  46.166  22.147  1.00  0.00           H  
ATOM   1488 1HG  GLN B  92       6.085  45.590  20.446  1.00  0.00           H  
ATOM   1489 2HG  GLN B  92       7.626  46.031  19.666  1.00  0.00           H  
ATOM   1490 1HE2 GLN B  92       7.566  43.376  17.683  1.00  0.00           H  
ATOM   1491 2HE2 GLN B  92       7.810  45.075  17.903  1.00  0.00           H  
ATOM   1492  N   PRO B  93      10.743  45.750  19.708  1.00  0.00           N  
ATOM   1493  CA  PRO B  93      11.042  44.476  19.088  1.00  0.00           C  
ATOM   1494  C   PRO B  93      11.708  43.555  20.097  1.00  0.00           C  
ATOM   1495  O   PRO B  93      12.437  44.052  20.995  1.00  0.00           O  
ATOM   1496  CB  PRO B  93      12.028  44.839  17.972  1.00  0.00           C  
ATOM   1497  CG  PRO B  93      11.698  46.275  17.675  1.00  0.00           C  
ATOM   1498  CD  PRO B  93      11.355  46.875  19.031  1.00  0.00           C  
ATOM   1499  HA  PRO B  93      10.131  43.983  18.702  1.00  0.00           H  
ATOM   1500 1HB  PRO B  93      13.044  44.667  18.295  1.00  0.00           H  
ATOM   1501 2HB  PRO B  93      11.844  44.178  17.087  1.00  0.00           H  
ATOM   1502 1HG  PRO B  93      12.607  46.758  17.241  1.00  0.00           H  
ATOM   1503 2HG  PRO B  93      10.909  46.365  16.947  1.00  0.00           H  
ATOM   1504 1HD  PRO B  93      12.217  47.206  19.595  1.00  0.00           H  
ATOM   1505 2HD  PRO B  93      10.614  47.673  18.902  1.00  0.00           H  
ATOM   1506  N   ALA B  94      11.394  42.285  20.033  1.00  0.00           N  
ATOM   1507  CA  ALA B  94      11.967  41.428  21.036  1.00  0.00           C  
ATOM   1508  C   ALA B  94      13.467  41.409  20.826  1.00  0.00           C  
ATOM   1509  O   ALA B  94      13.946  41.180  19.710  1.00  0.00           O  
ATOM   1510  CB  ALA B  94      11.325  40.061  20.972  1.00  0.00           C  
ATOM   1511  H   ALA B  94      10.801  41.923  19.309  1.00  0.00           H  
ATOM   1512  HA  ALA B  94      11.720  41.826  21.981  1.00  0.00           H  
ATOM   1513 1HB  ALA B  94      11.717  39.461  21.740  1.00  0.00           H  
ATOM   1514 2HB  ALA B  94      10.244  40.174  21.120  1.00  0.00           H  
ATOM   1515 3HB  ALA B  94      11.509  39.601  19.998  1.00  0.00           H  
ATOM   1516  N   PRO B  95      14.247  41.606  21.880  1.00  0.00           N  
ATOM   1517  CA  PRO B  95      15.669  41.766  21.842  1.00  0.00           C  
ATOM   1518  C   PRO B  95      16.488  40.566  21.416  1.00  0.00           C  
ATOM   1519  O   PRO B  95      16.099  39.412  21.635  1.00  0.00           O  
ATOM   1520  CB  PRO B  95      15.980  42.142  23.295  1.00  0.00           C  
ATOM   1521  CG  PRO B  95      14.806  41.710  24.087  1.00  0.00           C  
ATOM   1522  CD  PRO B  95      13.645  41.899  23.190  1.00  0.00           C  
ATOM   1523  HA  PRO B  95      15.883  42.603  21.167  1.00  0.00           H  
ATOM   1524 1HB  PRO B  95      16.865  41.593  23.605  1.00  0.00           H  
ATOM   1525 2HB  PRO B  95      16.198  43.210  23.396  1.00  0.00           H  
ATOM   1526 1HG  PRO B  95      14.955  40.684  24.351  1.00  0.00           H  
ATOM   1527 2HG  PRO B  95      14.710  42.278  25.023  1.00  0.00           H  
ATOM   1528 1HD  PRO B  95      12.879  41.157  23.481  1.00  0.00           H  
ATOM   1529 2HD  PRO B  95      13.288  42.930  23.251  1.00  0.00           H  
ATOM   1530  N   SER B  96      17.657  40.860  20.846  1.00  0.00           N  
ATOM   1531  CA  SER B  96      18.659  39.873  20.508  1.00  0.00           C  
ATOM   1532  C   SER B  96      19.429  39.557  21.780  1.00  0.00           C  
ATOM   1533  O   SER B  96      19.658  40.455  22.578  1.00  0.00           O  
ATOM   1534  CB  SER B  96      19.630  40.406  19.503  1.00  0.00           C  
ATOM   1535  OG  SER B  96      20.348  41.469  20.054  1.00  0.00           O  
ATOM   1536  H   SER B  96      17.867  41.852  20.694  1.00  0.00           H  
ATOM   1537  HA  SER B  96      18.174  38.974  20.131  1.00  0.00           H  
ATOM   1538 1HB  SER B  96      20.317  39.615  19.207  1.00  0.00           H  
ATOM   1539 2HB  SER B  96      19.098  40.739  18.620  1.00  0.00           H  
ATOM   1540  HG  SER B  96      19.767  42.238  19.982  1.00  0.00           H  
ATOM   1541  N   LEU B  97      19.863  38.284  21.919  1.00  0.00           N  
ATOM   1542  CA  LEU B  97      20.624  37.925  23.113  1.00  0.00           C  
ATOM   1543  C   LEU B  97      22.114  37.635  22.873  1.00  0.00           C  
ATOM   1544  O   LEU B  97      22.501  37.177  21.815  1.00  0.00           O  
ATOM   1545  CB  LEU B  97      20.002  36.749  23.800  1.00  0.00           C  
ATOM   1546  CG  LEU B  97      18.493  36.864  24.186  1.00  0.00           C  
ATOM   1547  CD1 LEU B  97      18.026  35.562  24.946  1.00  0.00           C  
ATOM   1548  CD2 LEU B  97      18.228  38.048  24.966  1.00  0.00           C  
ATOM   1549  H   LEU B  97      19.677  37.586  21.213  1.00  0.00           H  
ATOM   1550  HA  LEU B  97      20.566  38.764  23.792  1.00  0.00           H  
ATOM   1551 1HB  LEU B  97      20.093  35.914  23.132  1.00  0.00           H  
ATOM   1552 2HB  LEU B  97      20.587  36.543  24.674  1.00  0.00           H  
ATOM   1553  HG  LEU B  97      17.911  36.933  23.262  1.00  0.00           H  
ATOM   1554 1HD1 LEU B  97      16.968  35.637  25.189  1.00  0.00           H  
ATOM   1555 2HD1 LEU B  97      18.197  34.684  24.337  1.00  0.00           H  
ATOM   1556 3HD1 LEU B  97      18.582  35.461  25.877  1.00  0.00           H  
ATOM   1557 1HD2 LEU B  97      17.170  38.092  25.173  1.00  0.00           H  
ATOM   1558 2HD2 LEU B  97      18.768  38.029  25.899  1.00  0.00           H  
ATOM   1559 3HD2 LEU B  97      18.517  38.905  24.404  1.00  0.00           H  
ATOM   1560  N   ARG B  98      22.896  37.894  23.902  1.00  0.00           N  
ATOM   1561  CA  ARG B  98      24.312  37.549  23.968  1.00  0.00           C  
ATOM   1562  C   ARG B  98      24.676  37.073  25.384  1.00  0.00           C  
ATOM   1563  O   ARG B  98      24.169  37.580  26.408  1.00  0.00           O  
ATOM   1564  CB  ARG B  98      25.213  38.731  23.589  1.00  0.00           C  
ATOM   1565  CG  ARG B  98      26.731  38.443  23.772  1.00  0.00           C  
ATOM   1566  CD  ARG B  98      27.654  39.532  23.280  1.00  0.00           C  
ATOM   1567  NE  ARG B  98      27.688  39.676  21.833  1.00  0.00           N  
ATOM   1568  CZ  ARG B  98      28.448  40.593  21.175  1.00  0.00           C  
ATOM   1569  NH1 ARG B  98      29.214  41.423  21.854  1.00  0.00           N  
ATOM   1570  NH2 ARG B  98      28.429  40.654  19.853  1.00  0.00           N  
ATOM   1571  H   ARG B  98      22.478  38.382  24.678  1.00  0.00           H  
ATOM   1572  HA  ARG B  98      24.504  36.756  23.272  1.00  0.00           H  
ATOM   1573 1HB  ARG B  98      25.052  38.981  22.540  1.00  0.00           H  
ATOM   1574 2HB  ARG B  98      24.960  39.600  24.170  1.00  0.00           H  
ATOM   1575 1HG  ARG B  98      26.941  38.347  24.839  1.00  0.00           H  
ATOM   1576 2HG  ARG B  98      26.998  37.511  23.275  1.00  0.00           H  
ATOM   1577 1HD  ARG B  98      27.344  40.479  23.708  1.00  0.00           H  
ATOM   1578 2HD  ARG B  98      28.659  39.305  23.623  1.00  0.00           H  
ATOM   1579  HE  ARG B  98      27.111  39.055  21.280  1.00  0.00           H  
ATOM   1580 1HH1 ARG B  98      29.235  41.384  22.862  1.00  0.00           H  
ATOM   1581 2HH1 ARG B  98      29.781  42.101  21.364  1.00  0.00           H  
ATOM   1582 1HH2 ARG B  98      27.847  40.018  19.326  1.00  0.00           H  
ATOM   1583 2HH2 ARG B  98      29.000  41.332  19.371  1.00  0.00           H  
ATOM   1584  N   TRP B  99      25.557  36.083  25.473  1.00  0.00           N  
ATOM   1585  CA  TRP B  99      26.029  35.669  26.786  1.00  0.00           C  
ATOM   1586  C   TRP B  99      27.485  36.066  27.017  1.00  0.00           C  
ATOM   1587  O   TRP B  99      28.288  36.013  26.087  1.00  0.00           O  
ATOM   1588  CB  TRP B  99      25.852  34.148  26.969  1.00  0.00           C  
ATOM   1589  CG  TRP B  99      24.440  33.763  27.115  1.00  0.00           C  
ATOM   1590  CD1 TRP B  99      23.596  33.517  26.115  1.00  0.00           C  
ATOM   1591  CD2 TRP B  99      23.699  33.574  28.320  1.00  0.00           C  
ATOM   1592  NE1 TRP B  99      22.363  33.208  26.598  1.00  0.00           N  
ATOM   1593  CE2 TRP B  99      22.403  33.253  27.948  1.00  0.00           C  
ATOM   1594  CE3 TRP B  99      24.026  33.659  29.655  1.00  0.00           C  
ATOM   1595  CZ2 TRP B  99      21.420  33.039  28.863  1.00  0.00           C  
ATOM   1596  CZ3 TRP B  99      23.033  33.438  30.604  1.00  0.00           C  
ATOM   1597  CH2 TRP B  99      21.757  33.144  30.221  1.00  0.00           C  
ATOM   1598  H   TRP B  99      25.928  35.635  24.637  1.00  0.00           H  
ATOM   1599  HA  TRP B  99      25.408  36.159  27.510  1.00  0.00           H  
ATOM   1600 1HB  TRP B  99      26.256  33.640  26.095  1.00  0.00           H  
ATOM   1601 2HB  TRP B  99      26.403  33.824  27.852  1.00  0.00           H  
ATOM   1602  HD1 TRP B  99      23.852  33.561  25.057  1.00  0.00           H  
ATOM   1603  HE1 TRP B  99      21.574  32.966  25.980  1.00  0.00           H  
ATOM   1604  HE3 TRP B  99      25.051  33.903  29.951  1.00  0.00           H  
ATOM   1605  HZ2 TRP B  99      20.412  32.785  28.560  1.00  0.00           H  
ATOM   1606  HZ3 TRP B  99      23.295  33.507  31.658  1.00  0.00           H  
ATOM   1607  HH2 TRP B  99      20.992  32.979  30.980  1.00  0.00           H  
ATOM   1608  N   LEU B 100      27.802  36.446  28.245  1.00  0.00           N  
ATOM   1609  CA  LEU B 100      29.199  36.703  28.565  1.00  0.00           C  
ATOM   1610  C   LEU B 100      29.646  35.785  29.658  1.00  0.00           C  
ATOM   1611  O   LEU B 100      28.900  35.537  30.618  1.00  0.00           O  
ATOM   1612  CB  LEU B 100      29.498  38.090  29.112  1.00  0.00           C  
ATOM   1613  CG  LEU B 100      29.030  39.301  28.328  1.00  0.00           C  
ATOM   1614  CD1 LEU B 100      29.355  40.463  29.134  1.00  0.00           C  
ATOM   1615  CD2 LEU B 100      29.711  39.340  26.974  1.00  0.00           C  
ATOM   1616  H   LEU B 100      27.060  36.543  28.931  1.00  0.00           H  
ATOM   1617  HA  LEU B 100      29.805  36.517  27.687  1.00  0.00           H  
ATOM   1618 1HB  LEU B 100      29.215  38.160  30.131  1.00  0.00           H  
ATOM   1619 2HB  LEU B 100      30.585  38.180  29.102  1.00  0.00           H  
ATOM   1620  HG  LEU B 100      27.946  39.270  28.199  1.00  0.00           H  
ATOM   1621 1HD1 LEU B 100      29.039  41.358  28.630  1.00  0.00           H  
ATOM   1622 2HD1 LEU B 100      28.854  40.389  30.099  1.00  0.00           H  
ATOM   1623 3HD1 LEU B 100      30.428  40.491  29.282  1.00  0.00           H  
ATOM   1624 1HD2 LEU B 100      29.388  40.223  26.425  1.00  0.00           H  
ATOM   1625 2HD2 LEU B 100      30.798  39.369  27.111  1.00  0.00           H  
ATOM   1626 3HD2 LEU B 100      29.436  38.448  26.428  1.00  0.00           H  
ATOM   1627  N   PHE B 101      30.893  35.331  29.552  1.00  0.00           N  
ATOM   1628  CA  PHE B 101      31.527  34.489  30.541  1.00  0.00           C  
ATOM   1629  C   PHE B 101      32.663  35.253  31.173  1.00  0.00           C  
ATOM   1630  O   PHE B 101      33.671  35.570  30.537  1.00  0.00           O  
ATOM   1631  CB  PHE B 101      32.000  33.155  29.918  1.00  0.00           C  
ATOM   1632  CG  PHE B 101      32.525  32.219  30.969  1.00  0.00           C  
ATOM   1633  CD1 PHE B 101      31.733  31.804  32.010  1.00  0.00           C  
ATOM   1634  CD2 PHE B 101      33.859  31.795  30.937  1.00  0.00           C  
ATOM   1635  CE1 PHE B 101      32.242  30.993  33.003  1.00  0.00           C  
ATOM   1636  CE2 PHE B 101      34.371  30.992  31.928  1.00  0.00           C  
ATOM   1637  CZ  PHE B 101      33.561  30.595  32.951  1.00  0.00           C  
ATOM   1638  H   PHE B 101      31.427  35.610  28.736  1.00  0.00           H  
ATOM   1639  HA  PHE B 101      30.803  34.270  31.325  1.00  0.00           H  
ATOM   1640 1HB  PHE B 101      31.170  32.679  29.408  1.00  0.00           H  
ATOM   1641 2HB  PHE B 101      32.786  33.341  29.181  1.00  0.00           H  
ATOM   1642  HD1 PHE B 101      30.706  32.132  32.045  1.00  0.00           H  
ATOM   1643  HD2 PHE B 101      34.504  32.123  30.111  1.00  0.00           H  
ATOM   1644  HE1 PHE B 101      31.612  30.672  33.827  1.00  0.00           H  
ATOM   1645  HE2 PHE B 101      35.410  30.686  31.892  1.00  0.00           H  
ATOM   1646  HZ  PHE B 101      33.965  29.960  33.718  1.00  0.00           H  
ATOM   1647  N   ASN B 102      32.471  35.627  32.424  1.00  0.00           N  
ATOM   1648  CA  ASN B 102      33.430  36.443  33.172  1.00  0.00           C  
ATOM   1649  C   ASN B 102      33.796  37.726  32.407  1.00  0.00           C  
ATOM   1650  O   ASN B 102      34.921  38.222  32.463  1.00  0.00           O  
ATOM   1651  CB  ASN B 102      34.660  35.632  33.523  1.00  0.00           C  
ATOM   1652  CG  ASN B 102      34.306  34.531  34.425  1.00  0.00           C  
ATOM   1653  OD1 ASN B 102      33.387  34.749  35.228  1.00  0.00           O  
ATOM   1654  ND2 ASN B 102      35.008  33.410  34.356  1.00  0.00           N  
ATOM   1655  H   ASN B 102      31.607  35.353  32.899  1.00  0.00           H  
ATOM   1656  HA  ASN B 102      32.950  36.763  34.104  1.00  0.00           H  
ATOM   1657 1HB  ASN B 102      35.126  35.232  32.616  1.00  0.00           H  
ATOM   1658 2HB  ASN B 102      35.398  36.271  34.024  1.00  0.00           H  
ATOM   1659 1HD2 ASN B 102      34.813  32.638  34.978  1.00  0.00           H  
ATOM   1660 2HD2 ASN B 102      35.755  33.329  33.689  1.00  0.00           H  
ATOM   1661  N   GLY B 103      32.809  38.276  31.726  1.00  0.00           N  
ATOM   1662  CA  GLY B 103      32.981  39.475  30.949  1.00  0.00           C  
ATOM   1663  C   GLY B 103      33.369  39.239  29.485  1.00  0.00           C  
ATOM   1664  O   GLY B 103      33.296  40.181  28.687  1.00  0.00           O  
ATOM   1665  H   GLY B 103      31.905  37.826  31.732  1.00  0.00           H  
ATOM   1666 1HA  GLY B 103      32.053  40.040  30.977  1.00  0.00           H  
ATOM   1667 2HA  GLY B 103      33.744  40.099  31.418  1.00  0.00           H  
ATOM   1668  N   SER B 104      33.745  38.012  29.111  1.00  0.00           N  
ATOM   1669  CA  SER B 104      34.143  37.775  27.721  1.00  0.00           C  
ATOM   1670  C   SER B 104      33.028  37.179  26.904  1.00  0.00           C  
ATOM   1671  O   SER B 104      32.170  36.465  27.406  1.00  0.00           O  
ATOM   1672  CB  SER B 104      35.377  36.921  27.648  1.00  0.00           C  
ATOM   1673  OG  SER B 104      36.484  37.605  28.198  1.00  0.00           O  
ATOM   1674  H   SER B 104      33.785  37.245  29.777  1.00  0.00           H  
ATOM   1675  HA  SER B 104      34.400  38.736  27.276  1.00  0.00           H  
ATOM   1676 1HB  SER B 104      35.198  36.000  28.201  1.00  0.00           H  
ATOM   1677 2HB  SER B 104      35.579  36.656  26.613  1.00  0.00           H  
ATOM   1678  HG  SER B 104      36.404  37.512  29.155  1.00  0.00           H  
ATOM   1679  N   VAL B 105      33.019  37.442  25.618  1.00  0.00           N  
ATOM   1680  CA  VAL B 105      31.905  36.928  24.849  1.00  0.00           C  
ATOM   1681  C   VAL B 105      31.898  35.407  24.821  1.00  0.00           C  
ATOM   1682  O   VAL B 105      32.918  34.772  24.538  1.00  0.00           O  
ATOM   1683  CB  VAL B 105      31.964  37.490  23.427  1.00  0.00           C  
ATOM   1684  CG1 VAL B 105      30.883  36.851  22.585  1.00  0.00           C  
ATOM   1685  CG2 VAL B 105      31.826  38.952  23.478  1.00  0.00           C  
ATOM   1686  H   VAL B 105      33.737  38.011  25.193  1.00  0.00           H  
ATOM   1687  HA  VAL B 105      30.979  37.254  25.311  1.00  0.00           H  
ATOM   1688  HB  VAL B 105      32.923  37.234  22.978  1.00  0.00           H  
ATOM   1689 1HG1 VAL B 105      30.929  37.240  21.572  1.00  0.00           H  
ATOM   1690 2HG1 VAL B 105      31.022  35.768  22.557  1.00  0.00           H  
ATOM   1691 3HG1 VAL B 105      29.911  37.082  23.020  1.00  0.00           H  
ATOM   1692 1HG2 VAL B 105      31.878  39.356  22.470  1.00  0.00           H  
ATOM   1693 2HG2 VAL B 105      30.874  39.201  23.928  1.00  0.00           H  
ATOM   1694 3HG2 VAL B 105      32.638  39.373  24.081  1.00  0.00           H  
ATOM   1695  N   LEU B 106      30.742  34.826  25.132  1.00  0.00           N  
ATOM   1696  CA  LEU B 106      30.581  33.380  25.127  1.00  0.00           C  
ATOM   1697  C   LEU B 106      30.150  32.913  23.748  1.00  0.00           C  
ATOM   1698  O   LEU B 106      29.085  33.269  23.244  1.00  0.00           O  
ATOM   1699  CB  LEU B 106      29.558  32.946  26.194  1.00  0.00           C  
ATOM   1700  CG  LEU B 106      29.243  31.455  26.275  1.00  0.00           C  
ATOM   1701  CD1 LEU B 106      30.479  30.736  26.682  1.00  0.00           C  
ATOM   1702  CD2 LEU B 106      28.141  31.217  27.318  1.00  0.00           C  
ATOM   1703  H   LEU B 106      29.942  35.404  25.388  1.00  0.00           H  
ATOM   1704  HA  LEU B 106      31.546  32.927  25.360  1.00  0.00           H  
ATOM   1705 1HB  LEU B 106      29.915  33.259  27.179  1.00  0.00           H  
ATOM   1706 2HB  LEU B 106      28.626  33.459  25.994  1.00  0.00           H  
ATOM   1707  HG  LEU B 106      28.922  31.081  25.294  1.00  0.00           H  
ATOM   1708 1HD1 LEU B 106      30.270  29.672  26.747  1.00  0.00           H  
ATOM   1709 2HD1 LEU B 106      31.259  30.912  25.940  1.00  0.00           H  
ATOM   1710 3HD1 LEU B 106      30.807  31.109  27.651  1.00  0.00           H  
ATOM   1711 1HD2 LEU B 106      27.928  30.155  27.397  1.00  0.00           H  
ATOM   1712 2HD2 LEU B 106      28.481  31.596  28.286  1.00  0.00           H  
ATOM   1713 3HD2 LEU B 106      27.239  31.735  27.027  1.00  0.00           H  
ATOM   1714  N   ASN B 107      31.006  32.126  23.135  1.00  0.00           N  
ATOM   1715  CA  ASN B 107      30.773  31.657  21.791  1.00  0.00           C  
ATOM   1716  C   ASN B 107      29.973  30.377  21.869  1.00  0.00           C  
ATOM   1717  O   ASN B 107      30.481  29.352  22.319  1.00  0.00           O  
ATOM   1718  CB  ASN B 107      32.106  31.466  21.105  1.00  0.00           C  
ATOM   1719  CG  ASN B 107      32.842  32.816  20.929  1.00  0.00           C  
ATOM   1720  OD1 ASN B 107      32.260  33.801  20.448  1.00  0.00           O  
ATOM   1721  ND2 ASN B 107      34.104  32.855  21.313  1.00  0.00           N  
ATOM   1722  H   ASN B 107      31.857  31.862  23.607  1.00  0.00           H  
ATOM   1723  HA  ASN B 107      30.187  32.389  21.244  1.00  0.00           H  
ATOM   1724 1HB  ASN B 107      32.722  30.790  21.696  1.00  0.00           H  
ATOM   1725 2HB  ASN B 107      31.947  31.003  20.128  1.00  0.00           H  
ATOM   1726 1HD2 ASN B 107      34.631  33.704  21.227  1.00  0.00           H  
ATOM   1727 2HD2 ASN B 107      34.538  32.038  21.695  1.00  0.00           H  
ATOM   1728  N   GLU B 108      28.704  30.450  21.478  1.00  0.00           N  
ATOM   1729  CA  GLU B 108      27.824  29.293  21.639  1.00  0.00           C  
ATOM   1730  C   GLU B 108      28.205  28.147  20.735  1.00  0.00           C  
ATOM   1731  O   GLU B 108      28.722  28.328  19.630  1.00  0.00           O  
ATOM   1732  CB  GLU B 108      26.354  29.650  21.460  1.00  0.00           C  
ATOM   1733  CG  GLU B 108      25.847  30.572  22.580  1.00  0.00           C  
ATOM   1734  CD  GLU B 108      24.389  30.813  22.551  1.00  0.00           C  
ATOM   1735  OE1 GLU B 108      23.699  30.145  21.822  1.00  0.00           O  
ATOM   1736  OE2 GLU B 108      23.939  31.641  23.290  1.00  0.00           O  
ATOM   1737  H   GLU B 108      28.342  31.321  21.107  1.00  0.00           H  
ATOM   1738  HA  GLU B 108      27.929  28.937  22.666  1.00  0.00           H  
ATOM   1739 1HB  GLU B 108      26.206  30.135  20.499  1.00  0.00           H  
ATOM   1740 2HB  GLU B 108      25.754  28.733  21.465  1.00  0.00           H  
ATOM   1741 1HG  GLU B 108      26.109  30.126  23.537  1.00  0.00           H  
ATOM   1742 2HG  GLU B 108      26.374  31.531  22.512  1.00  0.00           H  
ATOM   1743  N   THR B 109      27.952  26.971  21.242  1.00  0.00           N  
ATOM   1744  CA  THR B 109      28.292  25.728  20.606  1.00  0.00           C  
ATOM   1745  C   THR B 109      27.190  24.673  20.719  1.00  0.00           C  
ATOM   1746  O   THR B 109      26.039  24.987  20.978  1.00  0.00           O  
ATOM   1747  CB  THR B 109      29.623  25.278  21.213  1.00  0.00           C  
ATOM   1748  OG1 THR B 109      30.099  24.148  20.485  1.00  0.00           O  
ATOM   1749  CG2 THR B 109      29.487  24.980  22.711  1.00  0.00           C  
ATOM   1750  H   THR B 109      27.495  26.937  22.155  1.00  0.00           H  
ATOM   1751  HA  THR B 109      28.457  25.926  19.547  1.00  0.00           H  
ATOM   1752  HB  THR B 109      30.341  26.091  21.086  1.00  0.00           H  
ATOM   1753  HG1 THR B 109      31.048  24.042  20.639  1.00  0.00           H  
ATOM   1754 1HG2 THR B 109      30.453  24.690  23.119  1.00  0.00           H  
ATOM   1755 2HG2 THR B 109      29.132  25.877  23.224  1.00  0.00           H  
ATOM   1756 3HG2 THR B 109      28.814  24.210  22.847  1.00  0.00           H  
ATOM   1757  N   SER B 110      27.529  23.423  20.439  1.00  0.00           N  
ATOM   1758  CA  SER B 110      26.559  22.307  20.478  1.00  0.00           C  
ATOM   1759  C   SER B 110      26.264  21.793  21.908  1.00  0.00           C  
ATOM   1760  O   SER B 110      25.294  21.074  22.146  1.00  0.00           O  
ATOM   1761  CB  SER B 110      27.066  21.174  19.602  1.00  0.00           C  
ATOM   1762  OG  SER B 110      28.234  20.589  20.132  1.00  0.00           O  
ATOM   1763  H   SER B 110      28.505  23.267  20.223  1.00  0.00           H  
ATOM   1764  HA  SER B 110      25.620  22.667  20.056  1.00  0.00           H  
ATOM   1765 1HB  SER B 110      26.286  20.421  19.512  1.00  0.00           H  
ATOM   1766 2HB  SER B 110      27.269  21.553  18.601  1.00  0.00           H  
ATOM   1767  HG  SER B 110      27.939  19.845  20.677  1.00  0.00           H  
ATOM   1768  N   PHE B 111      27.096  22.212  22.849  1.00  0.00           N  
ATOM   1769  CA  PHE B 111      27.002  21.809  24.241  1.00  0.00           C  
ATOM   1770  C   PHE B 111      26.542  22.944  25.144  1.00  0.00           C  
ATOM   1771  O   PHE B 111      25.846  22.705  26.128  1.00  0.00           O  
ATOM   1772  CB  PHE B 111      28.369  21.333  24.696  1.00  0.00           C  
ATOM   1773  CG  PHE B 111      28.848  20.207  23.859  1.00  0.00           C  
ATOM   1774  CD1 PHE B 111      29.877  20.405  22.968  1.00  0.00           C  
ATOM   1775  CD2 PHE B 111      28.255  18.944  23.938  1.00  0.00           C  
ATOM   1776  CE1 PHE B 111      30.316  19.366  22.177  1.00  0.00           C  
ATOM   1777  CE2 PHE B 111      28.682  17.902  23.153  1.00  0.00           C  
ATOM   1778  CZ  PHE B 111      29.717  18.111  22.267  1.00  0.00           C  
ATOM   1779  H   PHE B 111      27.854  22.803  22.556  1.00  0.00           H  
ATOM   1780  HA  PHE B 111      26.285  20.996  24.306  1.00  0.00           H  
ATOM   1781 1HB  PHE B 111      29.090  22.142  24.633  1.00  0.00           H  
ATOM   1782 2HB  PHE B 111      28.326  21.006  25.739  1.00  0.00           H  
ATOM   1783  HD1 PHE B 111      30.341  21.385  22.891  1.00  0.00           H  
ATOM   1784  HD2 PHE B 111      27.446  18.783  24.627  1.00  0.00           H  
ATOM   1785  HE1 PHE B 111      31.132  19.530  21.472  1.00  0.00           H  
ATOM   1786  HE2 PHE B 111      28.202  16.923  23.229  1.00  0.00           H  
ATOM   1787  HZ  PHE B 111      30.069  17.297  21.636  1.00  0.00           H  
ATOM   1788  N   ILE B 112      26.947  24.185  24.829  1.00  0.00           N  
ATOM   1789  CA  ILE B 112      26.551  25.357  25.614  1.00  0.00           C  
ATOM   1790  C   ILE B 112      25.813  26.350  24.716  1.00  0.00           C  
ATOM   1791  O   ILE B 112      26.381  26.846  23.747  1.00  0.00           O  
ATOM   1792  CB  ILE B 112      27.729  26.020  26.312  1.00  0.00           C  
ATOM   1793  CG1 ILE B 112      28.393  25.053  27.237  1.00  0.00           C  
ATOM   1794  CG2 ILE B 112      27.200  27.183  27.100  1.00  0.00           C  
ATOM   1795  CD1 ILE B 112      29.711  25.532  27.781  1.00  0.00           C  
ATOM   1796  H   ILE B 112      27.511  24.326  24.013  1.00  0.00           H  
ATOM   1797  HA  ILE B 112      25.877  25.036  26.389  1.00  0.00           H  
ATOM   1798  HB  ILE B 112      28.462  26.352  25.581  1.00  0.00           H  
ATOM   1799 1HG1 ILE B 112      27.716  24.859  28.072  1.00  0.00           H  
ATOM   1800 2HG1 ILE B 112      28.567  24.123  26.713  1.00  0.00           H  
ATOM   1801 1HG2 ILE B 112      28.015  27.670  27.624  1.00  0.00           H  
ATOM   1802 2HG2 ILE B 112      26.720  27.891  26.424  1.00  0.00           H  
ATOM   1803 3HG2 ILE B 112      26.467  26.820  27.819  1.00  0.00           H  
ATOM   1804 1HD1 ILE B 112      30.133  24.776  28.447  1.00  0.00           H  
ATOM   1805 2HD1 ILE B 112      30.401  25.709  26.955  1.00  0.00           H  
ATOM   1806 3HD1 ILE B 112      29.568  26.459  28.339  1.00  0.00           H  
ATOM   1807  N   PHE B 113      24.523  26.566  24.989  1.00  0.00           N  
ATOM   1808  CA  PHE B 113      23.741  27.365  24.064  1.00  0.00           C  
ATOM   1809  C   PHE B 113      22.420  27.933  24.587  1.00  0.00           C  
ATOM   1810  O   PHE B 113      21.834  27.405  25.532  1.00  0.00           O  
ATOM   1811  CB  PHE B 113      23.428  26.527  22.820  1.00  0.00           C  
ATOM   1812  CG  PHE B 113      22.713  25.224  23.118  1.00  0.00           C  
ATOM   1813  CD1 PHE B 113      21.321  25.137  23.138  1.00  0.00           C  
ATOM   1814  CD2 PHE B 113      23.453  24.077  23.376  1.00  0.00           C  
ATOM   1815  CE1 PHE B 113      20.702  23.931  23.412  1.00  0.00           C  
ATOM   1816  CE2 PHE B 113      22.844  22.883  23.654  1.00  0.00           C  
ATOM   1817  CZ  PHE B 113      21.465  22.805  23.673  1.00  0.00           C  
ATOM   1818  H   PHE B 113      24.122  26.150  25.829  1.00  0.00           H  
ATOM   1819  HA  PHE B 113      24.364  28.205  23.751  1.00  0.00           H  
ATOM   1820 1HB  PHE B 113      22.801  27.113  22.146  1.00  0.00           H  
ATOM   1821 2HB  PHE B 113      24.345  26.303  22.282  1.00  0.00           H  
ATOM   1822  HD1 PHE B 113      20.718  26.028  22.934  1.00  0.00           H  
ATOM   1823  HD2 PHE B 113      24.538  24.135  23.348  1.00  0.00           H  
ATOM   1824  HE1 PHE B 113      19.608  23.864  23.423  1.00  0.00           H  
ATOM   1825  HE2 PHE B 113      23.454  21.994  23.851  1.00  0.00           H  
ATOM   1826  HZ  PHE B 113      20.979  21.856  23.888  1.00  0.00           H  
ATOM   1827  N   THR B 114      21.896  28.958  23.904  1.00  0.00           N  
ATOM   1828  CA  THR B 114      20.583  29.509  24.226  1.00  0.00           C  
ATOM   1829  C   THR B 114      19.473  28.641  23.644  1.00  0.00           C  
ATOM   1830  O   THR B 114      19.535  28.292  22.468  1.00  0.00           O  
ATOM   1831  CB  THR B 114      20.417  30.970  23.704  1.00  0.00           C  
ATOM   1832  OG1 THR B 114      21.383  31.829  24.341  1.00  0.00           O  
ATOM   1833  CG2 THR B 114      18.997  31.508  24.017  1.00  0.00           C  
ATOM   1834  H   THR B 114      22.438  29.376  23.134  1.00  0.00           H  
ATOM   1835  HA  THR B 114      20.466  29.546  25.311  1.00  0.00           H  
ATOM   1836  HB  THR B 114      20.586  30.991  22.627  1.00  0.00           H  
ATOM   1837  HG1 THR B 114      22.284  31.644  23.968  1.00  0.00           H  
ATOM   1838 1HG2 THR B 114      18.917  32.525  23.652  1.00  0.00           H  
ATOM   1839 2HG2 THR B 114      18.233  30.903  23.535  1.00  0.00           H  
ATOM   1840 3HG2 THR B 114      18.848  31.493  25.082  1.00  0.00           H  
ATOM   1841  N   GLU B 115      18.440  28.350  24.441  1.00  0.00           N  
ATOM   1842  CA  GLU B 115      17.245  27.679  23.934  1.00  0.00           C  
ATOM   1843  C   GLU B 115      16.008  28.309  24.508  1.00  0.00           C  
ATOM   1844  O   GLU B 115      15.921  28.494  25.722  1.00  0.00           O  
ATOM   1845  CB  GLU B 115      17.288  26.188  24.253  1.00  0.00           C  
ATOM   1846  CG  GLU B 115      16.103  25.413  23.705  1.00  0.00           C  
ATOM   1847  CD  GLU B 115      16.229  23.948  23.878  1.00  0.00           C  
ATOM   1848  OE1 GLU B 115      16.111  23.457  24.982  1.00  0.00           O  
ATOM   1849  OE2 GLU B 115      16.460  23.295  22.891  1.00  0.00           O  
ATOM   1850  H   GLU B 115      18.491  28.596  25.426  1.00  0.00           H  
ATOM   1851  HA  GLU B 115      17.211  27.786  22.849  1.00  0.00           H  
ATOM   1852 1HB  GLU B 115      18.197  25.759  23.843  1.00  0.00           H  
ATOM   1853 2HB  GLU B 115      17.320  26.049  25.337  1.00  0.00           H  
ATOM   1854 1HG  GLU B 115      15.193  25.742  24.213  1.00  0.00           H  
ATOM   1855 2HG  GLU B 115      15.994  25.640  22.645  1.00  0.00           H  
ATOM   1856  N   PHE B 116      15.033  28.622  23.650  1.00  0.00           N  
ATOM   1857  CA  PHE B 116      13.786  29.242  24.125  1.00  0.00           C  
ATOM   1858  C   PHE B 116      12.644  28.267  24.154  1.00  0.00           C  
ATOM   1859  O   PHE B 116      12.523  27.431  23.265  1.00  0.00           O  
ATOM   1860  CB  PHE B 116      13.331  30.390  23.237  1.00  0.00           C  
ATOM   1861  CG  PHE B 116      14.113  31.654  23.271  1.00  0.00           C  
ATOM   1862  CD1 PHE B 116      15.178  31.865  22.419  1.00  0.00           C  
ATOM   1863  CD2 PHE B 116      13.727  32.670  24.125  1.00  0.00           C  
ATOM   1864  CE1 PHE B 116      15.834  33.069  22.417  1.00  0.00           C  
ATOM   1865  CE2 PHE B 116      14.377  33.874  24.117  1.00  0.00           C  
ATOM   1866  CZ  PHE B 116      15.427  34.072  23.257  1.00  0.00           C  
ATOM   1867  H   PHE B 116      15.163  28.437  22.665  1.00  0.00           H  
ATOM   1868  HA  PHE B 116      13.936  29.611  25.131  1.00  0.00           H  
ATOM   1869 1HB  PHE B 116      13.302  30.045  22.209  1.00  0.00           H  
ATOM   1870 2HB  PHE B 116      12.296  30.634  23.512  1.00  0.00           H  
ATOM   1871  HD1 PHE B 116      15.486  31.073  21.737  1.00  0.00           H  
ATOM   1872  HD2 PHE B 116      12.881  32.498  24.797  1.00  0.00           H  
ATOM   1873  HE1 PHE B 116      16.669  33.233  21.736  1.00  0.00           H  
ATOM   1874  HE2 PHE B 116      14.056  34.675  24.781  1.00  0.00           H  
ATOM   1875  HZ  PHE B 116      15.936  35.026  23.232  1.00  0.00           H  
ATOM   1876  N   LEU B 117      11.771  28.424  25.128  1.00  0.00           N  
ATOM   1877  CA  LEU B 117      10.579  27.602  25.225  1.00  0.00           C  
ATOM   1878  C   LEU B 117       9.594  28.160  24.241  1.00  0.00           C  
ATOM   1879  O   LEU B 117       9.635  29.342  23.963  1.00  0.00           O  
ATOM   1880  CB  LEU B 117      10.109  27.643  26.650  1.00  0.00           C  
ATOM   1881  CG  LEU B 117      11.202  27.166  27.638  1.00  0.00           C  
ATOM   1882  CD1 LEU B 117      10.680  27.258  28.965  1.00  0.00           C  
ATOM   1883  CD2 LEU B 117      11.715  25.741  27.315  1.00  0.00           C  
ATOM   1884  H   LEU B 117      11.926  29.159  25.809  1.00  0.00           H  
ATOM   1885  HA  LEU B 117      10.814  26.578  24.951  1.00  0.00           H  
ATOM   1886 1HB  LEU B 117       9.846  28.673  26.897  1.00  0.00           H  
ATOM   1887 2HB  LEU B 117       9.227  27.019  26.754  1.00  0.00           H  
ATOM   1888  HG  LEU B 117      12.035  27.840  27.590  1.00  0.00           H  
ATOM   1889 1HD1 LEU B 117      11.445  26.968  29.608  1.00  0.00           H  
ATOM   1890 2HD1 LEU B 117      10.375  28.281  29.180  1.00  0.00           H  
ATOM   1891 3HD1 LEU B 117       9.855  26.600  29.073  1.00  0.00           H  
ATOM   1892 1HD2 LEU B 117      12.473  25.463  28.037  1.00  0.00           H  
ATOM   1893 2HD2 LEU B 117      10.907  25.040  27.357  1.00  0.00           H  
ATOM   1894 3HD2 LEU B 117      12.164  25.701  26.330  1.00  0.00           H  
ATOM   1895  N   GLU B 118       8.718  27.345  23.696  1.00  0.00           N  
ATOM   1896  CA  GLU B 118       7.783  27.903  22.750  1.00  0.00           C  
ATOM   1897  C   GLU B 118       7.068  29.064  23.446  1.00  0.00           C  
ATOM   1898  O   GLU B 118       6.473  28.823  24.521  1.00  0.00           O  
ATOM   1899  CB  GLU B 118       6.745  26.861  22.325  1.00  0.00           C  
ATOM   1900  CG  GLU B 118       7.272  25.713  21.474  1.00  0.00           C  
ATOM   1901  CD  GLU B 118       7.859  24.554  22.247  1.00  0.00           C  
ATOM   1902  OE1 GLU B 118       8.334  24.741  23.351  1.00  0.00           O  
ATOM   1903  OE2 GLU B 118       7.823  23.462  21.729  1.00  0.00           O  
ATOM   1904  H   GLU B 118       8.708  26.362  23.925  1.00  0.00           H  
ATOM   1905  HA  GLU B 118       8.329  28.203  21.870  1.00  0.00           H  
ATOM   1906 1HB  GLU B 118       6.285  26.429  23.214  1.00  0.00           H  
ATOM   1907 2HB  GLU B 118       5.954  27.356  21.761  1.00  0.00           H  
ATOM   1908 1HG  GLU B 118       6.453  25.338  20.861  1.00  0.00           H  
ATOM   1909 2HG  GLU B 118       8.033  26.108  20.803  1.00  0.00           H  
ATOM   1910  N   PRO B 119       7.114  30.316  22.868  1.00  0.00           N  
ATOM   1911  CA  PRO B 119       6.491  31.528  23.352  1.00  0.00           C  
ATOM   1912  C   PRO B 119       5.017  31.355  23.482  1.00  0.00           C  
ATOM   1913  O   PRO B 119       4.385  30.692  22.657  1.00  0.00           O  
ATOM   1914  CB  PRO B 119       6.803  32.552  22.252  1.00  0.00           C  
ATOM   1915  CG  PRO B 119       8.047  32.048  21.598  1.00  0.00           C  
ATOM   1916  CD  PRO B 119       7.924  30.546  21.633  1.00  0.00           C  
ATOM   1917  HA  PRO B 119       6.937  31.801  24.323  1.00  0.00           H  
ATOM   1918 1HB  PRO B 119       5.949  32.624  21.559  1.00  0.00           H  
ATOM   1919 2HB  PRO B 119       6.927  33.550  22.701  1.00  0.00           H  
ATOM   1920 1HG  PRO B 119       8.120  32.442  20.574  1.00  0.00           H  
ATOM   1921 2HG  PRO B 119       8.935  32.404  22.139  1.00  0.00           H  
ATOM   1922 1HD  PRO B 119       7.408  30.160  20.740  1.00  0.00           H  
ATOM   1923 2HD  PRO B 119       8.953  30.178  21.737  1.00  0.00           H  
ATOM   1924  N   ALA B 120       4.464  31.941  24.511  1.00  0.00           N  
ATOM   1925  CA  ALA B 120       3.049  31.831  24.781  1.00  0.00           C  
ATOM   1926  C   ALA B 120       2.222  32.719  23.877  1.00  0.00           C  
ATOM   1927  O   ALA B 120       2.674  33.745  23.373  1.00  0.00           O  
ATOM   1928  CB  ALA B 120       2.767  32.130  26.230  1.00  0.00           C  
ATOM   1929  H   ALA B 120       5.036  32.489  25.142  1.00  0.00           H  
ATOM   1930  HA  ALA B 120       2.745  30.802  24.590  1.00  0.00           H  
ATOM   1931 1HB  ALA B 120       1.703  32.018  26.432  1.00  0.00           H  
ATOM   1932 2HB  ALA B 120       3.331  31.447  26.860  1.00  0.00           H  
ATOM   1933 3HB  ALA B 120       3.063  33.111  26.438  1.00  0.00           H  
ATOM   1934  N   ALA B 121       0.989  32.308  23.679  1.00  0.00           N  
ATOM   1935  CA  ALA B 121       0.044  33.136  22.974  1.00  0.00           C  
ATOM   1936  C   ALA B 121      -0.253  34.392  23.780  1.00  0.00           C  
ATOM   1937  O   ALA B 121      -0.306  34.356  25.010  1.00  0.00           O  
ATOM   1938  CB  ALA B 121      -1.247  32.384  22.718  1.00  0.00           C  
ATOM   1939  H   ALA B 121       0.688  31.429  24.068  1.00  0.00           H  
ATOM   1940  HA  ALA B 121       0.490  33.430  22.026  1.00  0.00           H  
ATOM   1941 1HB  ALA B 121      -1.942  33.028  22.176  1.00  0.00           H  
ATOM   1942 2HB  ALA B 121      -1.042  31.493  22.128  1.00  0.00           H  
ATOM   1943 3HB  ALA B 121      -1.692  32.097  23.669  1.00  0.00           H  
ATOM   1944  N   ASN B 122      -0.500  35.476  23.075  1.00  0.00           N  
ATOM   1945  CA  ASN B 122      -0.928  36.746  23.653  1.00  0.00           C  
ATOM   1946  C   ASN B 122       0.030  37.347  24.658  1.00  0.00           C  
ATOM   1947  O   ASN B 122      -0.400  38.057  25.563  1.00  0.00           O  
ATOM   1948  CB  ASN B 122      -2.283  36.603  24.311  1.00  0.00           C  
ATOM   1949  CG  ASN B 122      -3.363  36.176  23.344  1.00  0.00           C  
ATOM   1950  OD1 ASN B 122      -3.895  35.067  23.504  1.00  0.00           O  
ATOM   1951  ND2 ASN B 122      -3.706  37.001  22.355  1.00  0.00           N  
ATOM   1952  H   ASN B 122      -0.407  35.418  22.066  1.00  0.00           H  
ATOM   1953  HA  ASN B 122      -1.026  37.462  22.842  1.00  0.00           H  
ATOM   1954 1HB  ASN B 122      -2.228  35.889  25.139  1.00  0.00           H  
ATOM   1955 2HB  ASN B 122      -2.569  37.560  24.735  1.00  0.00           H  
ATOM   1956 1HD2 ASN B 122      -4.420  36.729  21.708  1.00  0.00           H  
ATOM   1957 2HD2 ASN B 122      -3.251  37.903  22.237  1.00  0.00           H  
ATOM   1958  N   GLU B 123       1.315  37.123  24.490  1.00  0.00           N  
ATOM   1959  CA  GLU B 123       2.285  37.788  25.330  1.00  0.00           C  
ATOM   1960  C   GLU B 123       3.604  37.893  24.593  1.00  0.00           C  
ATOM   1961  O   GLU B 123       3.860  37.140  23.655  1.00  0.00           O  
ATOM   1962  CB  GLU B 123       2.480  37.143  26.704  1.00  0.00           C  
ATOM   1963  CG  GLU B 123       3.107  35.813  26.726  1.00  0.00           C  
ATOM   1964  CD  GLU B 123       3.199  35.269  28.155  1.00  0.00           C  
ATOM   1965  OE1 GLU B 123       2.503  35.788  28.991  1.00  0.00           O  
ATOM   1966  OE2 GLU B 123       4.005  34.403  28.428  1.00  0.00           O  
ATOM   1967  H   GLU B 123       1.629  36.499  23.762  1.00  0.00           H  
ATOM   1968  HA  GLU B 123       1.935  38.807  25.502  1.00  0.00           H  
ATOM   1969 1HB  GLU B 123       3.085  37.800  27.326  1.00  0.00           H  
ATOM   1970 2HB  GLU B 123       1.509  37.046  27.190  1.00  0.00           H  
ATOM   1971 1HG  GLU B 123       2.482  35.174  26.112  1.00  0.00           H  
ATOM   1972 2HG  GLU B 123       4.105  35.852  26.281  1.00  0.00           H  
ATOM   1973  N   THR B 124       4.417  38.857  25.019  1.00  0.00           N  
ATOM   1974  CA  THR B 124       5.701  39.171  24.400  1.00  0.00           C  
ATOM   1975  C   THR B 124       6.904  38.717  25.176  1.00  0.00           C  
ATOM   1976  O   THR B 124       8.030  38.746  24.663  1.00  0.00           O  
ATOM   1977  CB  THR B 124       5.802  40.688  24.150  1.00  0.00           C  
ATOM   1978  OG1 THR B 124       5.696  41.398  25.415  1.00  0.00           O  
ATOM   1979  CG2 THR B 124       4.703  41.138  23.201  1.00  0.00           C  
ATOM   1980  H   THR B 124       4.123  39.422  25.804  1.00  0.00           H  
ATOM   1981  HA  THR B 124       5.741  38.676  23.448  1.00  0.00           H  
ATOM   1982  HB  THR B 124       6.775  40.920  23.700  1.00  0.00           H  
ATOM   1983  HG1 THR B 124       6.586  41.420  25.877  1.00  0.00           H  
ATOM   1984 1HG2 THR B 124       4.793  42.208  23.028  1.00  0.00           H  
ATOM   1985 2HG2 THR B 124       4.804  40.612  22.257  1.00  0.00           H  
ATOM   1986 3HG2 THR B 124       3.730  40.916  23.638  1.00  0.00           H  
ATOM   1987  N   VAL B 125       6.679  38.307  26.403  1.00  0.00           N  
ATOM   1988  CA  VAL B 125       7.793  37.842  27.183  1.00  0.00           C  
ATOM   1989  C   VAL B 125       8.170  36.473  26.672  1.00  0.00           C  
ATOM   1990  O   VAL B 125       7.304  35.666  26.328  1.00  0.00           O  
ATOM   1991  CB  VAL B 125       7.435  37.814  28.692  1.00  0.00           C  
ATOM   1992  CG1 VAL B 125       6.334  36.803  28.952  1.00  0.00           C  
ATOM   1993  CG2 VAL B 125       8.701  37.462  29.546  1.00  0.00           C  
ATOM   1994  H   VAL B 125       5.745  38.308  26.780  1.00  0.00           H  
ATOM   1995  HA  VAL B 125       8.635  38.521  27.062  1.00  0.00           H  
ATOM   1996  HB  VAL B 125       7.065  38.803  28.979  1.00  0.00           H  
ATOM   1997 1HG1 VAL B 125       6.073  36.810  30.008  1.00  0.00           H  
ATOM   1998 2HG1 VAL B 125       5.458  37.060  28.372  1.00  0.00           H  
ATOM   1999 3HG1 VAL B 125       6.655  35.808  28.677  1.00  0.00           H  
ATOM   2000 1HG2 VAL B 125       8.438  37.467  30.602  1.00  0.00           H  
ATOM   2001 2HG2 VAL B 125       9.084  36.475  29.290  1.00  0.00           H  
ATOM   2002 3HG2 VAL B 125       9.477  38.200  29.370  1.00  0.00           H  
ATOM   2003  N   ARG B 126       9.447  36.197  26.642  1.00  0.00           N  
ATOM   2004  CA  ARG B 126       9.891  34.905  26.225  1.00  0.00           C  
ATOM   2005  C   ARG B 126      10.685  34.308  27.331  1.00  0.00           C  
ATOM   2006  O   ARG B 126      11.410  34.988  28.064  1.00  0.00           O  
ATOM   2007  CB  ARG B 126      10.791  35.000  25.005  1.00  0.00           C  
ATOM   2008  CG  ARG B 126      10.162  35.546  23.734  1.00  0.00           C  
ATOM   2009  CD  ARG B 126      11.202  35.760  22.678  1.00  0.00           C  
ATOM   2010  NE  ARG B 126      12.141  36.805  23.100  1.00  0.00           N  
ATOM   2011  CZ  ARG B 126      13.245  37.222  22.438  1.00  0.00           C  
ATOM   2012  NH1 ARG B 126      13.586  36.705  21.278  1.00  0.00           N  
ATOM   2013  NH2 ARG B 126      13.970  38.178  22.977  1.00  0.00           N  
ATOM   2014  H   ARG B 126      10.120  36.909  26.913  1.00  0.00           H  
ATOM   2015  HA  ARG B 126       9.030  34.267  26.027  1.00  0.00           H  
ATOM   2016 1HB  ARG B 126      11.655  35.610  25.255  1.00  0.00           H  
ATOM   2017 2HB  ARG B 126      11.151  34.009  24.767  1.00  0.00           H  
ATOM   2018 1HG  ARG B 126       9.420  34.841  23.361  1.00  0.00           H  
ATOM   2019 2HG  ARG B 126       9.681  36.504  23.946  1.00  0.00           H  
ATOM   2020 1HD  ARG B 126      11.756  34.835  22.512  1.00  0.00           H  
ATOM   2021 2HD  ARG B 126      10.720  36.079  21.755  1.00  0.00           H  
ATOM   2022  HE  ARG B 126      11.933  37.266  23.978  1.00  0.00           H  
ATOM   2023 1HH1 ARG B 126      13.030  35.975  20.864  1.00  0.00           H  
ATOM   2024 2HH1 ARG B 126      14.413  37.041  20.795  1.00  0.00           H  
ATOM   2025 1HH2 ARG B 126      13.699  38.554  23.870  1.00  0.00           H  
ATOM   2026 2HH2 ARG B 126      14.802  38.549  22.490  1.00  0.00           H  
ATOM   2027  N   HIS B 127      10.578  33.020  27.446  1.00  0.00           N  
ATOM   2028  CA  HIS B 127      11.306  32.373  28.485  1.00  0.00           C  
ATOM   2029  C   HIS B 127      12.232  31.369  27.866  1.00  0.00           C  
ATOM   2030  O   HIS B 127      11.960  30.849  26.784  1.00  0.00           O  
ATOM   2031  CB  HIS B 127      10.360  31.703  29.503  1.00  0.00           C  
ATOM   2032  CG  HIS B 127       9.440  32.684  30.307  1.00  0.00           C  
ATOM   2033  ND1 HIS B 127       8.220  33.127  29.838  1.00  0.00           N  
ATOM   2034  CD2 HIS B 127       9.598  33.270  31.529  1.00  0.00           C  
ATOM   2035  CE1 HIS B 127       7.668  33.933  30.742  1.00  0.00           C  
ATOM   2036  NE2 HIS B 127       8.483  34.034  31.783  1.00  0.00           N  
ATOM   2037  H   HIS B 127       9.981  32.490  26.823  1.00  0.00           H  
ATOM   2038  HA  HIS B 127      11.909  33.092  29.054  1.00  0.00           H  
ATOM   2039 1HB  HIS B 127       9.726  30.986  28.984  1.00  0.00           H  
ATOM   2040 2HB  HIS B 127      10.957  31.140  30.224  1.00  0.00           H  
ATOM   2041  HD1 HIS B 127       7.775  32.908  28.971  1.00  0.00           H  
ATOM   2042  HD2 HIS B 127      10.362  33.237  32.266  1.00  0.00           H  
ATOM   2043  HE1 HIS B 127       6.693  34.375  30.561  1.00  0.00           H  
ATOM   2044  N   GLY B 128      13.303  31.096  28.552  1.00  0.00           N  
ATOM   2045  CA  GLY B 128      14.239  30.173  28.032  1.00  0.00           C  
ATOM   2046  C   GLY B 128      15.296  29.801  29.028  1.00  0.00           C  
ATOM   2047  O   GLY B 128      15.122  29.972  30.247  1.00  0.00           O  
ATOM   2048  H   GLY B 128      13.480  31.593  29.426  1.00  0.00           H  
ATOM   2049 1HA  GLY B 128      13.715  29.280  27.707  1.00  0.00           H  
ATOM   2050 2HA  GLY B 128      14.705  30.596  27.153  1.00  0.00           H  
ATOM   2051  N   CYS B 129      16.364  29.240  28.488  1.00  0.00           N  
ATOM   2052  CA  CYS B 129      17.420  28.675  29.256  1.00  0.00           C  
ATOM   2053  C   CYS B 129      18.784  28.746  28.602  1.00  0.00           C  
ATOM   2054  O   CYS B 129      18.901  28.594  27.380  1.00  0.00           O  
ATOM   2055  CB  CYS B 129      17.085  27.228  29.530  1.00  0.00           C  
ATOM   2056  SG  CYS B 129      18.278  26.418  30.442  1.00  0.00           S  
ATOM   2057  H   CYS B 129      16.388  29.145  27.474  1.00  0.00           H  
ATOM   2058  HA  CYS B 129      17.454  29.186  30.208  1.00  0.00           H  
ATOM   2059 1HB  CYS B 129      16.195  27.215  30.092  1.00  0.00           H  
ATOM   2060 2HB  CYS B 129      16.921  26.688  28.595  1.00  0.00           H  
ATOM   2061  N   LEU B 130      19.837  28.957  29.402  1.00  0.00           N  
ATOM   2062  CA  LEU B 130      21.162  28.700  28.836  1.00  0.00           C  
ATOM   2063  C   LEU B 130      21.397  27.243  29.132  1.00  0.00           C  
ATOM   2064  O   LEU B 130      21.421  26.867  30.310  1.00  0.00           O  
ATOM   2065  CB  LEU B 130      22.341  29.459  29.485  1.00  0.00           C  
ATOM   2066  CG  LEU B 130      23.817  29.171  28.850  1.00  0.00           C  
ATOM   2067  CD1 LEU B 130      23.896  29.679  27.416  1.00  0.00           C  
ATOM   2068  CD2 LEU B 130      24.898  29.831  29.693  1.00  0.00           C  
ATOM   2069  H   LEU B 130      19.696  29.205  30.375  1.00  0.00           H  
ATOM   2070  HA  LEU B 130      21.168  28.867  27.759  1.00  0.00           H  
ATOM   2071 1HB  LEU B 130      22.155  30.496  29.437  1.00  0.00           H  
ATOM   2072 2HB  LEU B 130      22.402  29.163  30.511  1.00  0.00           H  
ATOM   2073  HG  LEU B 130      23.993  28.089  28.828  1.00  0.00           H  
ATOM   2074 1HD1 LEU B 130      24.878  29.463  27.001  1.00  0.00           H  
ATOM   2075 2HD1 LEU B 130      23.161  29.206  26.822  1.00  0.00           H  
ATOM   2076 3HD1 LEU B 130      23.731  30.742  27.398  1.00  0.00           H  
ATOM   2077 1HD2 LEU B 130      25.877  29.616  29.262  1.00  0.00           H  
ATOM   2078 2HD2 LEU B 130      24.744  30.901  29.719  1.00  0.00           H  
ATOM   2079 3HD2 LEU B 130      24.857  29.434  30.686  1.00  0.00           H  
ATOM   2080  N   ARG B 131      21.506  26.405  28.104  1.00  0.00           N  
ATOM   2081  CA  ARG B 131      21.718  24.988  28.333  1.00  0.00           C  
ATOM   2082  C   ARG B 131      23.183  24.670  28.406  1.00  0.00           C  
ATOM   2083  O   ARG B 131      23.973  25.195  27.615  1.00  0.00           O  
ATOM   2084  CB  ARG B 131      21.140  24.165  27.193  1.00  0.00           C  
ATOM   2085  CG  ARG B 131      19.664  24.312  26.941  1.00  0.00           C  
ATOM   2086  CD  ARG B 131      18.875  23.669  27.965  1.00  0.00           C  
ATOM   2087  NE  ARG B 131      17.485  23.662  27.605  1.00  0.00           N  
ATOM   2088  CZ  ARG B 131      16.473  23.397  28.413  1.00  0.00           C  
ATOM   2089  NH1 ARG B 131      16.672  23.150  29.687  1.00  0.00           N  
ATOM   2090  NH2 ARG B 131      15.279  23.379  27.864  1.00  0.00           N  
ATOM   2091  H   ARG B 131      21.473  26.766  27.156  1.00  0.00           H  
ATOM   2092  HA  ARG B 131      21.270  24.730  29.295  1.00  0.00           H  
ATOM   2093 1HB  ARG B 131      21.643  24.456  26.273  1.00  0.00           H  
ATOM   2094 2HB  ARG B 131      21.355  23.108  27.359  1.00  0.00           H  
ATOM   2095 1HG  ARG B 131      19.399  25.374  26.927  1.00  0.00           H  
ATOM   2096 2HG  ARG B 131      19.398  23.864  25.989  1.00  0.00           H  
ATOM   2097 1HD  ARG B 131      19.204  22.635  28.073  1.00  0.00           H  
ATOM   2098 2HD  ARG B 131      18.996  24.181  28.898  1.00  0.00           H  
ATOM   2099  HE  ARG B 131      17.234  23.817  26.614  1.00  0.00           H  
ATOM   2100 1HH1 ARG B 131      17.606  23.177  30.066  1.00  0.00           H  
ATOM   2101 2HH1 ARG B 131      15.895  22.930  30.294  1.00  0.00           H  
ATOM   2102 1HH2 ARG B 131      15.224  23.557  26.847  1.00  0.00           H  
ATOM   2103 2HH2 ARG B 131      14.452  23.156  28.389  1.00  0.00           H  
ATOM   2104  N   LEU B 132      23.542  23.777  29.319  1.00  0.00           N  
ATOM   2105  CA  LEU B 132      24.909  23.316  29.368  1.00  0.00           C  
ATOM   2106  C   LEU B 132      24.936  21.783  29.439  1.00  0.00           C  
ATOM   2107  O   LEU B 132      24.529  21.160  30.441  1.00  0.00           O  
ATOM   2108  CB  LEU B 132      25.662  23.904  30.569  1.00  0.00           C  
ATOM   2109  CG  LEU B 132      25.856  25.427  30.593  1.00  0.00           C  
ATOM   2110  CD1 LEU B 132      24.747  26.086  31.471  1.00  0.00           C  
ATOM   2111  CD2 LEU B 132      27.269  25.738  31.093  1.00  0.00           C  
ATOM   2112  H   LEU B 132      22.845  23.447  29.998  1.00  0.00           H  
ATOM   2113  HA  LEU B 132      25.416  23.622  28.466  1.00  0.00           H  
ATOM   2114 1HB  LEU B 132      25.131  23.653  31.447  1.00  0.00           H  
ATOM   2115 2HB  LEU B 132      26.642  23.444  30.610  1.00  0.00           H  
ATOM   2116  HG  LEU B 132      25.733  25.815  29.601  1.00  0.00           H  
ATOM   2117 1HD1 LEU B 132      24.877  27.164  31.472  1.00  0.00           H  
ATOM   2118 2HD1 LEU B 132      23.759  25.853  31.082  1.00  0.00           H  
ATOM   2119 3HD1 LEU B 132      24.822  25.715  32.488  1.00  0.00           H  
ATOM   2120 1HD2 LEU B 132      27.429  26.819  31.108  1.00  0.00           H  
ATOM   2121 2HD2 LEU B 132      27.393  25.339  32.084  1.00  0.00           H  
ATOM   2122 3HD2 LEU B 132      28.001  25.278  30.437  1.00  0.00           H  
ATOM   2123  N   ASN B 133      25.444  21.148  28.380  1.00  0.00           N  
ATOM   2124  CA  ASN B 133      25.520  19.699  28.252  1.00  0.00           C  
ATOM   2125  C   ASN B 133      26.767  19.117  28.935  1.00  0.00           C  
ATOM   2126  O   ASN B 133      27.881  19.150  28.405  1.00  0.00           O  
ATOM   2127  CB  ASN B 133      25.482  19.309  26.788  1.00  0.00           C  
ATOM   2128  CG  ASN B 133      25.464  17.806  26.523  1.00  0.00           C  
ATOM   2129  OD1 ASN B 133      25.827  16.992  27.381  1.00  0.00           O  
ATOM   2130  ND2 ASN B 133      25.040  17.442  25.336  1.00  0.00           N  
ATOM   2131  H   ASN B 133      25.748  21.714  27.598  1.00  0.00           H  
ATOM   2132  HA  ASN B 133      24.645  19.271  28.754  1.00  0.00           H  
ATOM   2133 1HB  ASN B 133      24.606  19.763  26.320  1.00  0.00           H  
ATOM   2134 2HB  ASN B 133      26.344  19.730  26.317  1.00  0.00           H  
ATOM   2135 1HD2 ASN B 133      24.998  16.473  25.088  1.00  0.00           H  
ATOM   2136 2HD2 ASN B 133      24.751  18.144  24.682  1.00  0.00           H  
ATOM   2137  N   GLN B 134      26.562  18.594  30.134  1.00  0.00           N  
ATOM   2138  CA  GLN B 134      27.636  18.026  30.928  1.00  0.00           C  
ATOM   2139  C   GLN B 134      28.872  18.905  31.124  1.00  0.00           C  
ATOM   2140  O   GLN B 134      29.966  18.512  30.725  1.00  0.00           O  
ATOM   2141  CB  GLN B 134      28.060  16.697  30.296  1.00  0.00           C  
ATOM   2142  CG  GLN B 134      26.943  15.681  30.230  1.00  0.00           C  
ATOM   2143  CD  GLN B 134      27.334  14.429  29.487  1.00  0.00           C  
ATOM   2144  OE1 GLN B 134      27.987  13.522  30.020  1.00  0.00           O  
ATOM   2145  NE2 GLN B 134      26.937  14.382  28.217  1.00  0.00           N  
ATOM   2146  H   GLN B 134      25.619  18.598  30.511  1.00  0.00           H  
ATOM   2147  HA  GLN B 134      27.239  17.812  31.918  1.00  0.00           H  
ATOM   2148 1HB  GLN B 134      28.432  16.858  29.285  1.00  0.00           H  
ATOM   2149 2HB  GLN B 134      28.872  16.261  30.876  1.00  0.00           H  
ATOM   2150 1HG  GLN B 134      26.676  15.399  31.245  1.00  0.00           H  
ATOM   2151 2HG  GLN B 134      26.085  16.118  29.734  1.00  0.00           H  
ATOM   2152 1HE2 GLN B 134      27.156  13.591  27.648  1.00  0.00           H  
ATOM   2153 2HE2 GLN B 134      26.422  15.173  27.822  1.00  0.00           H  
ATOM   2154  N   PRO B 135      28.723  20.101  31.712  1.00  0.00           N  
ATOM   2155  CA  PRO B 135      29.770  21.047  32.013  1.00  0.00           C  
ATOM   2156  C   PRO B 135      30.613  20.507  33.128  1.00  0.00           C  
ATOM   2157  O   PRO B 135      30.193  19.615  33.873  1.00  0.00           O  
ATOM   2158  CB  PRO B 135      29.018  22.284  32.481  1.00  0.00           C  
ATOM   2159  CG  PRO B 135      27.734  21.744  33.029  1.00  0.00           C  
ATOM   2160  CD  PRO B 135      27.394  20.576  32.118  1.00  0.00           C  
ATOM   2161  HA  PRO B 135      30.371  21.237  31.114  1.00  0.00           H  
ATOM   2162 1HB  PRO B 135      29.621  22.810  33.238  1.00  0.00           H  
ATOM   2163 2HB  PRO B 135      28.882  22.981  31.644  1.00  0.00           H  
ATOM   2164 1HG  PRO B 135      27.879  21.425  34.064  1.00  0.00           H  
ATOM   2165 2HG  PRO B 135      26.958  22.528  33.053  1.00  0.00           H  
ATOM   2166 1HD  PRO B 135      26.840  19.830  32.668  1.00  0.00           H  
ATOM   2167 2HD  PRO B 135      26.855  20.960  31.267  1.00  0.00           H  
ATOM   2168  N   THR B 136      31.798  21.054  33.226  1.00  0.00           N  
ATOM   2169  CA  THR B 136      32.759  20.692  34.253  1.00  0.00           C  
ATOM   2170  C   THR B 136      33.168  21.939  35.019  1.00  0.00           C  
ATOM   2171  O   THR B 136      32.732  23.045  34.699  1.00  0.00           O  
ATOM   2172  CB  THR B 136      33.997  20.066  33.645  1.00  0.00           C  
ATOM   2173  OG1 THR B 136      34.715  21.076  32.964  1.00  0.00           O  
ATOM   2174  CG2 THR B 136      33.595  18.982  32.643  1.00  0.00           C  
ATOM   2175  H   THR B 136      32.043  21.790  32.557  1.00  0.00           H  
ATOM   2176  HA  THR B 136      32.302  19.993  34.944  1.00  0.00           H  
ATOM   2177  HB  THR B 136      34.621  19.639  34.432  1.00  0.00           H  
ATOM   2178  HG1 THR B 136      34.289  21.246  32.112  1.00  0.00           H  
ATOM   2179 1HG2 THR B 136      34.484  18.538  32.201  1.00  0.00           H  
ATOM   2180 2HG2 THR B 136      33.022  18.208  33.151  1.00  0.00           H  
ATOM   2181 3HG2 THR B 136      32.984  19.416  31.850  1.00  0.00           H  
ATOM   2182  N   HIS B 137      34.049  21.790  35.994  1.00  0.00           N  
ATOM   2183  CA  HIS B 137      34.526  22.934  36.780  1.00  0.00           C  
ATOM   2184  C   HIS B 137      35.150  24.088  35.925  1.00  0.00           C  
ATOM   2185  O   HIS B 137      35.205  25.232  36.378  1.00  0.00           O  
ATOM   2186  CB  HIS B 137      35.580  22.463  37.773  1.00  0.00           C  
ATOM   2187  CG  HIS B 137      36.784  22.042  37.100  1.00  0.00           C  
ATOM   2188  ND1 HIS B 137      36.900  20.819  36.476  1.00  0.00           N  
ATOM   2189  CD2 HIS B 137      37.948  22.677  36.915  1.00  0.00           C  
ATOM   2190  CE1 HIS B 137      38.097  20.733  35.930  1.00  0.00           C  
ATOM   2191  NE2 HIS B 137      38.749  21.845  36.185  1.00  0.00           N  
ATOM   2192  H   HIS B 137      34.378  20.865  36.219  1.00  0.00           H  
ATOM   2193  HA  HIS B 137      33.690  23.342  37.340  1.00  0.00           H  
ATOM   2194 1HB  HIS B 137      35.815  23.266  38.467  1.00  0.00           H  
ATOM   2195 2HB  HIS B 137      35.191  21.625  38.356  1.00  0.00           H  
ATOM   2196  HD2 HIS B 137      38.202  23.670  37.275  1.00  0.00           H  
ATOM   2197  HE1 HIS B 137      38.480  19.886  35.368  1.00  0.00           H  
ATOM   2198  HE2 HIS B 137      39.691  22.063  35.889  1.00  0.00           H  
ATOM   2199  N   VAL B 138      35.585  23.831  34.667  1.00  0.00           N  
ATOM   2200  CA  VAL B 138      36.199  24.918  33.889  1.00  0.00           C  
ATOM   2201  C   VAL B 138      35.133  25.874  33.406  1.00  0.00           C  
ATOM   2202  O   VAL B 138      35.431  26.906  32.805  1.00  0.00           O  
ATOM   2203  CB  VAL B 138      36.953  24.464  32.620  1.00  0.00           C  
ATOM   2204  CG1 VAL B 138      38.009  23.524  33.011  1.00  0.00           C  
ATOM   2205  CG2 VAL B 138      35.997  23.923  31.541  1.00  0.00           C  
ATOM   2206  H   VAL B 138      35.475  22.896  34.254  1.00  0.00           H  
ATOM   2207  HA  VAL B 138      36.893  25.456  34.530  1.00  0.00           H  
ATOM   2208  HB  VAL B 138      37.463  25.329  32.203  1.00  0.00           H  
ATOM   2209 1HG1 VAL B 138      38.585  23.242  32.130  1.00  0.00           H  
ATOM   2210 2HG1 VAL B 138      38.655  23.998  33.743  1.00  0.00           H  
ATOM   2211 3HG1 VAL B 138      37.552  22.633  33.450  1.00  0.00           H  
ATOM   2212 1HG2 VAL B 138      36.571  23.647  30.657  1.00  0.00           H  
ATOM   2213 2HG2 VAL B 138      35.472  23.065  31.906  1.00  0.00           H  
ATOM   2214 3HG2 VAL B 138      35.276  24.690  31.272  1.00  0.00           H  
ATOM   2215  N   ASN B 139      33.883  25.497  33.607  1.00  0.00           N  
ATOM   2216  CA  ASN B 139      32.766  26.285  33.190  1.00  0.00           C  
ATOM   2217  C   ASN B 139      32.210  27.116  34.356  1.00  0.00           C  
ATOM   2218  O   ASN B 139      31.195  27.790  34.204  1.00  0.00           O  
ATOM   2219  CB  ASN B 139      31.716  25.344  32.632  1.00  0.00           C  
ATOM   2220  CG  ASN B 139      32.177  24.658  31.380  1.00  0.00           C  
ATOM   2221  OD1 ASN B 139      32.296  23.408  31.331  1.00  0.00           O  
ATOM   2222  ND2 ASN B 139      32.448  25.440  30.354  1.00  0.00           N  
ATOM   2223  H   ASN B 139      33.682  24.624  34.087  1.00  0.00           H  
ATOM   2224  HA  ASN B 139      33.088  26.981  32.413  1.00  0.00           H  
ATOM   2225 1HB  ASN B 139      31.470  24.598  33.371  1.00  0.00           H  
ATOM   2226 2HB  ASN B 139      30.806  25.901  32.412  1.00  0.00           H  
ATOM   2227 1HD2 ASN B 139      32.761  25.046  29.491  1.00  0.00           H  
ATOM   2228 2HD2 ASN B 139      32.346  26.436  30.442  1.00  0.00           H  
ATOM   2229  N   ASN B 140      32.869  27.098  35.512  1.00  0.00           N  
ATOM   2230  CA  ASN B 140      32.367  27.866  36.655  1.00  0.00           C  
ATOM   2231  C   ASN B 140      32.603  29.379  36.492  1.00  0.00           C  
ATOM   2232  O   ASN B 140      33.617  29.798  35.928  1.00  0.00           O  
ATOM   2233  CB  ASN B 140      33.015  27.426  37.949  1.00  0.00           C  
ATOM   2234  CG  ASN B 140      32.717  26.065  38.300  1.00  0.00           C  
ATOM   2235  OD1 ASN B 140      31.736  25.477  37.814  1.00  0.00           O  
ATOM   2236  ND2 ASN B 140      33.536  25.530  39.161  1.00  0.00           N  
ATOM   2237  H   ASN B 140      33.722  26.544  35.624  1.00  0.00           H  
ATOM   2238  HA  ASN B 140      31.286  27.716  36.722  1.00  0.00           H  
ATOM   2239 1HB  ASN B 140      34.097  27.541  37.871  1.00  0.00           H  
ATOM   2240 2HB  ASN B 140      32.671  28.076  38.759  1.00  0.00           H  
ATOM   2241 1HD2 ASN B 140      33.420  24.560  39.462  1.00  0.00           H  
ATOM   2242 2HD2 ASN B 140      34.307  26.067  39.513  1.00  0.00           H  
ATOM   2243  N   GLY B 141      31.695  30.218  37.015  1.00  0.00           N  
ATOM   2244  CA  GLY B 141      31.921  31.655  36.879  1.00  0.00           C  
ATOM   2245  C   GLY B 141      30.670  32.544  36.799  1.00  0.00           C  
ATOM   2246  O   GLY B 141      29.568  32.145  37.190  1.00  0.00           O  
ATOM   2247  H   GLY B 141      30.876  29.853  37.510  1.00  0.00           H  
ATOM   2248 1HA  GLY B 141      32.535  31.987  37.714  1.00  0.00           H  
ATOM   2249 2HA  GLY B 141      32.513  31.826  35.982  1.00  0.00           H  
ATOM   2250  N   ASN B 142      30.901  33.792  36.352  1.00  0.00           N  
ATOM   2251  CA  ASN B 142      29.913  34.868  36.227  1.00  0.00           C  
ATOM   2252  C   ASN B 142      29.273  34.895  34.849  1.00  0.00           C  
ATOM   2253  O   ASN B 142      29.926  35.203  33.844  1.00  0.00           O  
ATOM   2254  CB  ASN B 142      30.610  36.188  36.558  1.00  0.00           C  
ATOM   2255  CG  ASN B 142      29.729  37.465  36.615  1.00  0.00           C  
ATOM   2256  OD1 ASN B 142      28.611  37.437  36.089  1.00  0.00           O  
ATOM   2257  ND2 ASN B 142      30.229  38.575  37.230  1.00  0.00           N  
ATOM   2258  H   ASN B 142      31.845  34.015  36.054  1.00  0.00           H  
ATOM   2259  HA  ASN B 142      29.104  34.694  36.930  1.00  0.00           H  
ATOM   2260 1HB  ASN B 142      31.127  36.075  37.508  1.00  0.00           H  
ATOM   2261 2HB  ASN B 142      31.376  36.347  35.813  1.00  0.00           H  
ATOM   2262 1HD2 ASN B 142      29.680  39.415  37.270  1.00  0.00           H  
ATOM   2263 2HD2 ASN B 142      31.139  38.565  37.645  1.00  0.00           H  
ATOM   2264  N   TYR B 143      28.016  34.493  34.766  1.00  0.00           N  
ATOM   2265  CA  TYR B 143      27.345  34.426  33.467  1.00  0.00           C  
ATOM   2266  C   TYR B 143      26.460  35.617  33.266  1.00  0.00           C  
ATOM   2267  O   TYR B 143      25.627  35.932  34.129  1.00  0.00           O  
ATOM   2268  CB  TYR B 143      26.535  33.126  33.305  1.00  0.00           C  
ATOM   2269  CG  TYR B 143      27.388  31.864  33.020  1.00  0.00           C  
ATOM   2270  CD1 TYR B 143      27.999  31.142  34.051  1.00  0.00           C  
ATOM   2271  CD2 TYR B 143      27.545  31.455  31.720  1.00  0.00           C  
ATOM   2272  CE1 TYR B 143      28.781  30.064  33.759  1.00  0.00           C  
ATOM   2273  CE2 TYR B 143      28.315  30.368  31.414  1.00  0.00           C  
ATOM   2274  CZ  TYR B 143      28.949  29.672  32.413  1.00  0.00           C  
ATOM   2275  OH  TYR B 143      29.775  28.577  32.083  1.00  0.00           O  
ATOM   2276  H   TYR B 143      27.503  34.247  35.609  1.00  0.00           H  
ATOM   2277  HA  TYR B 143      28.106  34.461  32.686  1.00  0.00           H  
ATOM   2278 1HB  TYR B 143      25.955  32.954  34.215  1.00  0.00           H  
ATOM   2279 2HB  TYR B 143      25.829  33.247  32.487  1.00  0.00           H  
ATOM   2280  HD1 TYR B 143      27.878  31.451  35.094  1.00  0.00           H  
ATOM   2281  HD2 TYR B 143      27.058  32.021  30.927  1.00  0.00           H  
ATOM   2282  HE1 TYR B 143      29.277  29.524  34.567  1.00  0.00           H  
ATOM   2283  HE2 TYR B 143      28.438  30.066  30.373  1.00  0.00           H  
ATOM   2284  HH  TYR B 143      30.302  28.314  32.876  1.00  0.00           H  
ATOM   2285  N   THR B 144      26.596  36.265  32.113  1.00  0.00           N  
ATOM   2286  CA  THR B 144      25.783  37.453  31.847  1.00  0.00           C  
ATOM   2287  C   THR B 144      24.926  37.354  30.618  1.00  0.00           C  
ATOM   2288  O   THR B 144      25.398  36.994  29.540  1.00  0.00           O  
ATOM   2289  CB  THR B 144      26.634  38.691  31.640  1.00  0.00           C  
ATOM   2290  OG1 THR B 144      27.389  38.945  32.802  1.00  0.00           O  
ATOM   2291  CG2 THR B 144      25.779  39.866  31.308  1.00  0.00           C  
ATOM   2292  H   THR B 144      27.315  35.959  31.459  1.00  0.00           H  
ATOM   2293  HA  THR B 144      25.116  37.623  32.689  1.00  0.00           H  
ATOM   2294  HB  THR B 144      27.274  38.525  30.836  1.00  0.00           H  
ATOM   2295  HG1 THR B 144      26.809  39.046  33.528  1.00  0.00           H  
ATOM   2296 1HG2 THR B 144      26.426  40.735  31.170  1.00  0.00           H  
ATOM   2297 2HG2 THR B 144      25.233  39.701  30.403  1.00  0.00           H  
ATOM   2298 3HG2 THR B 144      25.087  40.058  32.128  1.00  0.00           H  
ATOM   2299  N   LEU B 145      23.671  37.739  30.780  1.00  0.00           N  
ATOM   2300  CA  LEU B 145      22.766  37.807  29.667  1.00  0.00           C  
ATOM   2301  C   LEU B 145      22.470  39.257  29.316  1.00  0.00           C  
ATOM   2302  O   LEU B 145      22.050  40.058  30.166  1.00  0.00           O  
ATOM   2303  CB  LEU B 145      21.478  37.028  29.954  1.00  0.00           C  
ATOM   2304  CG  LEU B 145      20.363  37.101  28.869  1.00  0.00           C  
ATOM   2305  CD1 LEU B 145      20.857  36.541  27.591  1.00  0.00           C  
ATOM   2306  CD2 LEU B 145      19.160  36.248  29.312  1.00  0.00           C  
ATOM   2307  H   LEU B 145      23.358  38.027  31.708  1.00  0.00           H  
ATOM   2308  HA  LEU B 145      23.255  37.349  28.797  1.00  0.00           H  
ATOM   2309 1HB  LEU B 145      21.739  35.996  30.095  1.00  0.00           H  
ATOM   2310 2HB  LEU B 145      21.057  37.412  30.886  1.00  0.00           H  
ATOM   2311  HG  LEU B 145      20.065  38.137  28.708  1.00  0.00           H  
ATOM   2312 1HD1 LEU B 145      20.084  36.593  26.897  1.00  0.00           H  
ATOM   2313 2HD1 LEU B 145      21.700  37.096  27.212  1.00  0.00           H  
ATOM   2314 3HD1 LEU B 145      21.137  35.541  27.724  1.00  0.00           H  
ATOM   2315 1HD2 LEU B 145      18.380  36.285  28.550  1.00  0.00           H  
ATOM   2316 2HD2 LEU B 145      19.478  35.217  29.444  1.00  0.00           H  
ATOM   2317 3HD2 LEU B 145      18.763  36.610  30.247  1.00  0.00           H  
ATOM   2318  N   LEU B 146      22.755  39.569  28.055  1.00  0.00           N  
ATOM   2319  CA  LEU B 146      22.560  40.863  27.454  1.00  0.00           C  
ATOM   2320  C   LEU B 146      21.457  40.866  26.414  1.00  0.00           C  
ATOM   2321  O   LEU B 146      21.615  40.309  25.336  1.00  0.00           O  
ATOM   2322  CB  LEU B 146      23.841  41.272  26.759  1.00  0.00           C  
ATOM   2323  CG  LEU B 146      25.028  41.248  27.662  1.00  0.00           C  
ATOM   2324  CD1 LEU B 146      26.230  41.483  26.845  1.00  0.00           C  
ATOM   2325  CD2 LEU B 146      24.853  42.272  28.759  1.00  0.00           C  
ATOM   2326  H   LEU B 146      23.147  38.834  27.467  1.00  0.00           H  
ATOM   2327  HA  LEU B 146      22.309  41.573  28.234  1.00  0.00           H  
ATOM   2328 1HB  LEU B 146      24.007  40.599  25.947  1.00  0.00           H  
ATOM   2329 2HB  LEU B 146      23.723  42.274  26.356  1.00  0.00           H  
ATOM   2330  HG  LEU B 146      25.130  40.259  28.113  1.00  0.00           H  
ATOM   2331 1HD1 LEU B 146      27.098  41.452  27.478  1.00  0.00           H  
ATOM   2332 2HD1 LEU B 146      26.298  40.708  26.093  1.00  0.00           H  
ATOM   2333 3HD1 LEU B 146      26.154  42.457  26.366  1.00  0.00           H  
ATOM   2334 1HD2 LEU B 146      25.714  42.257  29.407  1.00  0.00           H  
ATOM   2335 2HD2 LEU B 146      24.753  43.262  28.327  1.00  0.00           H  
ATOM   2336 3HD2 LEU B 146      23.956  42.041  29.335  1.00  0.00           H  
ATOM   2337  N   ALA B 147      20.336  41.472  26.751  1.00  0.00           N  
ATOM   2338  CA  ALA B 147      19.199  41.531  25.837  1.00  0.00           C  
ATOM   2339  C   ALA B 147      19.209  42.916  25.183  1.00  0.00           C  
ATOM   2340  O   ALA B 147      19.347  43.924  25.885  1.00  0.00           O  
ATOM   2341  CB  ALA B 147      17.902  41.240  26.597  1.00  0.00           C  
ATOM   2342  H   ALA B 147      20.295  41.952  27.651  1.00  0.00           H  
ATOM   2343  HA  ALA B 147      19.338  40.797  25.052  1.00  0.00           H  
ATOM   2344 1HB  ALA B 147      17.061  41.282  25.926  1.00  0.00           H  
ATOM   2345 2HB  ALA B 147      17.961  40.246  27.043  1.00  0.00           H  
ATOM   2346 3HB  ALA B 147      17.766  41.964  27.380  1.00  0.00           H  
ATOM   2347  N   ALA B 148      19.062  43.009  23.859  1.00  0.00           N  
ATOM   2348  CA  ALA B 148      19.123  44.341  23.261  1.00  0.00           C  
ATOM   2349  C   ALA B 148      18.196  44.587  22.071  1.00  0.00           C  
ATOM   2350  O   ALA B 148      18.012  43.747  21.191  1.00  0.00           O  
ATOM   2351  CB  ALA B 148      20.553  44.599  22.835  1.00  0.00           C  
ATOM   2352  H   ALA B 148      18.996  42.159  23.296  1.00  0.00           H  
ATOM   2353  HA  ALA B 148      18.846  45.058  24.024  1.00  0.00           H  
ATOM   2354 1HB  ALA B 148      20.630  45.612  22.441  1.00  0.00           H  
ATOM   2355 2HB  ALA B 148      21.217  44.490  23.695  1.00  0.00           H  
ATOM   2356 3HB  ALA B 148      20.836  43.887  22.066  1.00  0.00           H  
ATOM   2357  N   ASN B 149      17.642  45.797  22.019  1.00  0.00           N  
ATOM   2358  CA  ASN B 149      16.752  46.186  20.918  1.00  0.00           C  
ATOM   2359  C   ASN B 149      17.072  47.674  20.639  1.00  0.00           C  
ATOM   2360  O   ASN B 149      18.031  48.170  21.226  1.00  0.00           O  
ATOM   2361  CB  ASN B 149      15.293  45.914  21.273  1.00  0.00           C  
ATOM   2362  CG  ASN B 149      14.749  46.737  22.324  1.00  0.00           C  
ATOM   2363  OD1 ASN B 149      15.316  47.776  22.739  1.00  0.00           O  
ATOM   2364  ND2 ASN B 149      13.573  46.292  22.740  1.00  0.00           N  
ATOM   2365  H   ASN B 149      17.892  46.464  22.752  1.00  0.00           H  
ATOM   2366  HA  ASN B 149      17.003  45.610  20.025  1.00  0.00           H  
ATOM   2367 1HB  ASN B 149      14.620  45.827  20.435  1.00  0.00           H  
ATOM   2368 2HB  ASN B 149      15.286  44.916  21.689  1.00  0.00           H  
ATOM   2369 1HD2 ASN B 149      13.039  46.756  23.461  1.00  0.00           H  
ATOM   2370 2HD2 ASN B 149      13.222  45.431  22.313  1.00  0.00           H  
ATOM   2371  N   PRO B 150      16.308  48.438  19.806  1.00  0.00           N  
ATOM   2372  CA  PRO B 150      16.584  49.822  19.436  1.00  0.00           C  
ATOM   2373  C   PRO B 150      16.734  50.825  20.580  1.00  0.00           C  
ATOM   2374  O   PRO B 150      17.364  51.872  20.387  1.00  0.00           O  
ATOM   2375  CB  PRO B 150      15.354  50.214  18.605  1.00  0.00           C  
ATOM   2376  CG  PRO B 150      14.892  48.955  17.966  1.00  0.00           C  
ATOM   2377  CD  PRO B 150      15.149  47.891  19.006  1.00  0.00           C  
ATOM   2378  HA  PRO B 150      17.485  49.839  18.809  1.00  0.00           H  
ATOM   2379 1HB  PRO B 150      14.587  50.654  19.266  1.00  0.00           H  
ATOM   2380 2HB  PRO B 150      15.625  50.985  17.870  1.00  0.00           H  
ATOM   2381 1HG  PRO B 150      13.830  49.039  17.689  1.00  0.00           H  
ATOM   2382 2HG  PRO B 150      15.446  48.789  17.026  1.00  0.00           H  
ATOM   2383 1HD  PRO B 150      14.260  47.828  19.624  1.00  0.00           H  
ATOM   2384 2HD  PRO B 150      15.405  46.953  18.491  1.00  0.00           H  
ATOM   2385  N   PHE B 151      16.173  50.529  21.763  1.00  0.00           N  
ATOM   2386  CA  PHE B 151      16.223  51.473  22.871  1.00  0.00           C  
ATOM   2387  C   PHE B 151      17.526  51.394  23.656  1.00  0.00           C  
ATOM   2388  O   PHE B 151      17.927  52.316  24.352  1.00  0.00           O  
ATOM   2389  CB  PHE B 151      15.100  51.161  23.856  1.00  0.00           C  
ATOM   2390  CG  PHE B 151      13.697  51.378  23.394  1.00  0.00           C  
ATOM   2391  CD1 PHE B 151      13.046  50.375  22.736  1.00  0.00           C  
ATOM   2392  CD2 PHE B 151      13.012  52.495  23.651  1.00  0.00           C  
ATOM   2393  CE1 PHE B 151      11.743  50.497  22.343  1.00  0.00           C  
ATOM   2394  CE2 PHE B 151      11.697  52.619  23.269  1.00  0.00           C  
ATOM   2395  CZ  PHE B 151      11.073  51.611  22.619  1.00  0.00           C  
ATOM   2396  H   PHE B 151      15.725  49.626  21.917  1.00  0.00           H  
ATOM   2397  HA  PHE B 151      16.108  52.483  22.475  1.00  0.00           H  
ATOM   2398 1HB  PHE B 151      15.185  50.130  24.178  1.00  0.00           H  
ATOM   2399 2HB  PHE B 151      15.241  51.767  24.750  1.00  0.00           H  
ATOM   2400  HD1 PHE B 151      13.577  49.463  22.532  1.00  0.00           H  
ATOM   2401  HD2 PHE B 151      13.494  53.301  24.169  1.00  0.00           H  
ATOM   2402  HE1 PHE B 151      11.251  49.671  21.822  1.00  0.00           H  
ATOM   2403  HE2 PHE B 151      11.144  53.523  23.486  1.00  0.00           H  
ATOM   2404  HZ  PHE B 151      10.036  51.715  22.323  1.00  0.00           H  
ATOM   2405  N   GLY B 152      18.177  50.273  23.616  1.00  0.00           N  
ATOM   2406  CA  GLY B 152      19.268  50.129  24.554  1.00  0.00           C  
ATOM   2407  C   GLY B 152      19.664  48.678  24.793  1.00  0.00           C  
ATOM   2408  O   GLY B 152      19.621  47.866  23.873  1.00  0.00           O  
ATOM   2409  H   GLY B 152      17.932  49.530  22.960  1.00  0.00           H  
ATOM   2410 1HA  GLY B 152      20.128  50.699  24.203  1.00  0.00           H  
ATOM   2411 2HA  GLY B 152      18.952  50.566  25.494  1.00  0.00           H  
ATOM   2412  N   GLN B 153      20.068  48.423  26.046  1.00  0.00           N  
ATOM   2413  CA  GLN B 153      20.569  47.154  26.555  1.00  0.00           C  
ATOM   2414  C   GLN B 153      20.015  46.805  27.940  1.00  0.00           C  
ATOM   2415  O   GLN B 153      20.077  47.594  28.878  1.00  0.00           O  
ATOM   2416  CB  GLN B 153      22.093  47.236  26.768  1.00  0.00           C  
ATOM   2417  CG  GLN B 153      22.761  45.910  27.209  1.00  0.00           C  
ATOM   2418  CD  GLN B 153      24.288  45.991  27.234  1.00  0.00           C  
ATOM   2419  OE1 GLN B 153      24.840  46.688  28.122  1.00  0.00           O  
ATOM   2420  NE2 GLN B 153      24.965  45.297  26.319  1.00  0.00           N  
ATOM   2421  H   GLN B 153      20.030  49.212  26.690  1.00  0.00           H  
ATOM   2422  HA  GLN B 153      20.302  46.360  25.866  1.00  0.00           H  
ATOM   2423 1HB  GLN B 153      22.569  47.560  25.847  1.00  0.00           H  
ATOM   2424 2HB  GLN B 153      22.307  47.991  27.518  1.00  0.00           H  
ATOM   2425 1HG  GLN B 153      22.455  45.670  28.221  1.00  0.00           H  
ATOM   2426 2HG  GLN B 153      22.458  45.103  26.536  1.00  0.00           H  
ATOM   2427 1HE2 GLN B 153      25.971  45.319  26.307  1.00  0.00           H  
ATOM   2428 2HE2 GLN B 153      24.475  44.746  25.643  1.00  0.00           H  
ATOM   2429  N   ALA B 154      19.552  45.583  28.104  1.00  0.00           N  
ATOM   2430  CA  ALA B 154      19.174  45.136  29.433  1.00  0.00           C  
ATOM   2431  C   ALA B 154      20.211  44.102  29.864  1.00  0.00           C  
ATOM   2432  O   ALA B 154      20.750  43.368  29.033  1.00  0.00           O  
ATOM   2433  CB  ALA B 154      17.743  44.600  29.463  1.00  0.00           C  
ATOM   2434  H   ALA B 154      19.488  44.951  27.315  1.00  0.00           H  
ATOM   2435  HA  ALA B 154      19.235  45.977  30.126  1.00  0.00           H  
ATOM   2436 1HB  ALA B 154      17.487  44.308  30.462  1.00  0.00           H  
ATOM   2437 2HB  ALA B 154      17.075  45.381  29.143  1.00  0.00           H  
ATOM   2438 3HB  ALA B 154      17.643  43.753  28.800  1.00  0.00           H  
ATOM   2439  N   SER B 155      20.478  44.018  31.156  1.00  0.00           N  
ATOM   2440  CA  SER B 155      21.452  43.064  31.612  1.00  0.00           C  
ATOM   2441  C   SER B 155      21.149  42.433  32.934  1.00  0.00           C  
ATOM   2442  O   SER B 155      20.780  43.095  33.895  1.00  0.00           O  
ATOM   2443  CB  SER B 155      22.772  43.763  31.744  1.00  0.00           C  
ATOM   2444  OG  SER B 155      23.734  42.903  32.220  1.00  0.00           O  
ATOM   2445  H   SER B 155      20.063  44.670  31.807  1.00  0.00           H  
ATOM   2446  HA  SER B 155      21.538  42.283  30.877  1.00  0.00           H  
ATOM   2447 1HB  SER B 155      23.060  44.121  30.748  1.00  0.00           H  
ATOM   2448 2HB  SER B 155      22.661  44.619  32.385  1.00  0.00           H  
ATOM   2449  HG  SER B 155      24.063  42.426  31.456  1.00  0.00           H  
ATOM   2450  N   ALA B 156      21.410  41.117  32.983  1.00  0.00           N  
ATOM   2451  CA  ALA B 156      21.306  40.343  34.219  1.00  0.00           C  
ATOM   2452  C   ALA B 156      22.511  39.425  34.321  1.00  0.00           C  
ATOM   2453  O   ALA B 156      22.981  38.895  33.298  1.00  0.00           O  
ATOM   2454  CB  ALA B 156      20.005  39.560  34.258  1.00  0.00           C  
ATOM   2455  H   ALA B 156      21.675  40.635  32.116  1.00  0.00           H  
ATOM   2456  HA  ALA B 156      21.348  41.035  35.080  1.00  0.00           H  
ATOM   2457 1HB  ALA B 156      19.946  38.991  35.182  1.00  0.00           H  
ATOM   2458 2HB  ALA B 156      19.175  40.254  34.209  1.00  0.00           H  
ATOM   2459 3HB  ALA B 156      19.971  38.894  33.408  1.00  0.00           H  
ATOM   2460  N   SER B 157      23.016  39.236  35.544  1.00  0.00           N  
ATOM   2461  CA  SER B 157      24.178  38.370  35.746  1.00  0.00           C  
ATOM   2462  C   SER B 157      24.016  37.454  36.920  1.00  0.00           C  
ATOM   2463  O   SER B 157      23.409  37.817  37.905  1.00  0.00           O  
ATOM   2464  CB  SER B 157      25.442  39.189  35.966  1.00  0.00           C  
ATOM   2465  OG  SER B 157      25.778  39.971  34.848  1.00  0.00           O  
ATOM   2466  H   SER B 157      22.584  39.706  36.331  1.00  0.00           H  
ATOM   2467  HA  SER B 157      24.314  37.760  34.865  1.00  0.00           H  
ATOM   2468 1HB  SER B 157      25.306  39.831  36.832  1.00  0.00           H  
ATOM   2469 2HB  SER B 157      26.262  38.513  36.192  1.00  0.00           H  
ATOM   2470  HG  SER B 157      26.509  40.526  35.136  1.00  0.00           H  
ATOM   2471  N   ILE B 158      24.631  36.303  36.802  1.00  0.00           N  
ATOM   2472  CA  ILE B 158      24.501  35.334  37.857  1.00  0.00           C  
ATOM   2473  C   ILE B 158      25.732  34.397  38.009  1.00  0.00           C  
ATOM   2474  O   ILE B 158      26.441  34.105  37.042  1.00  0.00           O  
ATOM   2475  CB  ILE B 158      23.226  34.538  37.553  1.00  0.00           C  
ATOM   2476  CG1 ILE B 158      22.773  33.769  38.742  1.00  0.00           C  
ATOM   2477  CG2 ILE B 158      23.527  33.569  36.350  1.00  0.00           C  
ATOM   2478  CD1 ILE B 158      21.360  33.333  38.616  1.00  0.00           C  
ATOM   2479  H   ILE B 158      25.119  36.063  35.932  1.00  0.00           H  
ATOM   2480  HA  ILE B 158      24.379  35.885  38.798  1.00  0.00           H  
ATOM   2481  HB  ILE B 158      22.432  35.224  37.276  1.00  0.00           H  
ATOM   2482 1HG1 ILE B 158      23.397  32.885  38.890  1.00  0.00           H  
ATOM   2483 2HG1 ILE B 158      22.851  34.409  39.618  1.00  0.00           H  
ATOM   2484 1HG2 ILE B 158      22.644  33.016  36.078  1.00  0.00           H  
ATOM   2485 2HG2 ILE B 158      23.859  34.154  35.496  1.00  0.00           H  
ATOM   2486 3HG2 ILE B 158      24.311  32.859  36.612  1.00  0.00           H  
ATOM   2487 1HD1 ILE B 158      21.085  32.828  39.511  1.00  0.00           H  
ATOM   2488 2HD1 ILE B 158      20.708  34.204  38.486  1.00  0.00           H  
ATOM   2489 3HD1 ILE B 158      21.247  32.677  37.773  1.00  0.00           H  
ATOM   2490  N   MET B 159      25.979  33.961  39.218  1.00  0.00           N  
ATOM   2491  CA  MET B 159      27.052  32.992  39.369  1.00  0.00           C  
ATOM   2492  C   MET B 159      26.557  31.617  39.146  1.00  0.00           C  
ATOM   2493  O   MET B 159      25.417  31.269  39.503  1.00  0.00           O  
ATOM   2494  CB  MET B 159      27.733  33.074  40.721  1.00  0.00           C  
ATOM   2495  CG  MET B 159      28.217  34.344  41.015  1.00  0.00           C  
ATOM   2496  SD  MET B 159      29.423  34.886  39.790  1.00  0.00           S  
ATOM   2497  CE  MET B 159      30.806  33.931  40.064  1.00  0.00           C  
ATOM   2498  H   MET B 159      25.421  34.240  40.019  1.00  0.00           H  
ATOM   2499  HA  MET B 159      27.794  33.203  38.620  1.00  0.00           H  
ATOM   2500 1HB  MET B 159      27.049  32.810  41.508  1.00  0.00           H  
ATOM   2501 2HB  MET B 159      28.585  32.385  40.749  1.00  0.00           H  
ATOM   2502 1HG  MET B 159      27.390  35.032  41.030  1.00  0.00           H  
ATOM   2503 2HG  MET B 159      28.683  34.329  41.994  1.00  0.00           H  
ATOM   2504 1HE  MET B 159      31.578  34.226  39.359  1.00  0.00           H  
ATOM   2505 2HE  MET B 159      31.154  34.077  41.086  1.00  0.00           H  
ATOM   2506 3HE  MET B 159      30.538  32.890  39.910  1.00  0.00           H  
ATOM   2507  N   ALA B 160      27.432  30.773  38.626  1.00  0.00           N  
ATOM   2508  CA  ALA B 160      27.132  29.374  38.479  1.00  0.00           C  
ATOM   2509  C   ALA B 160      28.356  28.590  38.849  1.00  0.00           C  
ATOM   2510  O   ALA B 160      29.500  29.049  38.689  1.00  0.00           O  
ATOM   2511  CB  ALA B 160      26.705  29.039  37.060  1.00  0.00           C  
ATOM   2512  H   ALA B 160      28.317  31.153  38.291  1.00  0.00           H  
ATOM   2513  HA  ALA B 160      26.336  29.111  39.177  1.00  0.00           H  
ATOM   2514 1HB  ALA B 160      26.485  27.970  36.995  1.00  0.00           H  
ATOM   2515 2HB  ALA B 160      25.808  29.604  36.799  1.00  0.00           H  
ATOM   2516 3HB  ALA B 160      27.500  29.285  36.365  1.00  0.00           H  
ATOM   2517  N   ALA B 161      28.112  27.370  39.310  1.00  0.00           N  
ATOM   2518  CA  ALA B 161      29.158  26.401  39.540  1.00  0.00           C  
ATOM   2519  C   ALA B 161      28.558  25.056  39.234  1.00  0.00           C  
ATOM   2520  O   ALA B 161      27.430  24.768  39.637  1.00  0.00           O  
ATOM   2521  CB  ALA B 161      29.696  26.440  40.952  1.00  0.00           C  
ATOM   2522  H   ALA B 161      27.155  27.095  39.458  1.00  0.00           H  
ATOM   2523  HA  ALA B 161      29.956  26.587  38.842  1.00  0.00           H  
ATOM   2524 1HB  ALA B 161      30.470  25.680  41.059  1.00  0.00           H  
ATOM   2525 2HB  ALA B 161      30.127  27.423  41.147  1.00  0.00           H  
ATOM   2526 3HB  ALA B 161      28.892  26.248  41.655  1.00  0.00           H  
ATOM   2527  N   PHE B 162      29.305  24.229  38.541  1.00  0.00           N  
ATOM   2528  CA  PHE B 162      28.773  22.956  38.128  1.00  0.00           C  
ATOM   2529  C   PHE B 162      29.456  21.795  38.825  1.00  0.00           C  
ATOM   2530  O   PHE B 162      28.859  20.742  39.072  1.00  0.00           O  
ATOM   2531  CB  PHE B 162      28.966  22.870  36.619  1.00  0.00           C  
ATOM   2532  CG  PHE B 162      28.325  24.072  35.904  1.00  0.00           C  
ATOM   2533  CD1 PHE B 162      29.086  25.076  35.316  1.00  0.00           C  
ATOM   2534  CD2 PHE B 162      26.977  24.205  35.847  1.00  0.00           C  
ATOM   2535  CE1 PHE B 162      28.458  26.157  34.682  1.00  0.00           C  
ATOM   2536  CE2 PHE B 162      26.351  25.273  35.222  1.00  0.00           C  
ATOM   2537  CZ  PHE B 162      27.094  26.242  34.638  1.00  0.00           C  
ATOM   2538  H   PHE B 162      30.235  24.525  38.252  1.00  0.00           H  
ATOM   2539  HA  PHE B 162      27.705  22.922  38.359  1.00  0.00           H  
ATOM   2540 1HB  PHE B 162      30.029  22.840  36.375  1.00  0.00           H  
ATOM   2541 2HB  PHE B 162      28.512  21.960  36.245  1.00  0.00           H  
ATOM   2542  HD1 PHE B 162      30.179  25.013  35.355  1.00  0.00           H  
ATOM   2543  HD2 PHE B 162      26.411  23.450  36.311  1.00  0.00           H  
ATOM   2544  HE1 PHE B 162      29.056  26.932  34.223  1.00  0.00           H  
ATOM   2545  HE2 PHE B 162      25.265  25.333  35.200  1.00  0.00           H  
ATOM   2546  HZ  PHE B 162      26.614  27.080  34.142  1.00  0.00           H  
ATOM   2547  N   MET B 163      30.723  21.991  39.134  1.00  0.00           N  
ATOM   2548  CA  MET B 163      31.545  20.939  39.684  1.00  0.00           C  
ATOM   2549  C   MET B 163      32.712  21.573  40.413  1.00  0.00           C  
ATOM   2550  O   MET B 163      33.288  22.533  39.909  1.00  0.00           O  
ATOM   2551  CB  MET B 163      31.988  20.089  38.516  1.00  0.00           C  
ATOM   2552  CG  MET B 163      32.776  18.886  38.767  1.00  0.00           C  
ATOM   2553  SD  MET B 163      33.252  18.168  37.184  1.00  0.00           S  
ATOM   2554  CE  MET B 163      31.681  17.402  36.732  1.00  0.00           C  
ATOM   2555  H   MET B 163      31.136  22.888  38.947  1.00  0.00           H  
ATOM   2556  HA  MET B 163      30.965  20.351  40.397  1.00  0.00           H  
ATOM   2557 1HB  MET B 163      31.109  19.767  37.968  1.00  0.00           H  
ATOM   2558 2HB  MET B 163      32.558  20.701  37.849  1.00  0.00           H  
ATOM   2559 1HG  MET B 163      33.676  19.141  39.332  1.00  0.00           H  
ATOM   2560 2HG  MET B 163      32.195  18.153  39.332  1.00  0.00           H  
ATOM   2561 1HE  MET B 163      31.768  16.898  35.774  1.00  0.00           H  
ATOM   2562 2HE  MET B 163      31.403  16.694  37.494  1.00  0.00           H  
ATOM   2563 3HE  MET B 163      30.906  18.161  36.657  1.00  0.00           H  
ATOM   2564  N   ASP B 164      33.051  21.083  41.597  1.00  0.00           N  
ATOM   2565  CA  ASP B 164      34.196  21.638  42.303  1.00  0.00           C  
ATOM   2566  C   ASP B 164      35.463  21.377  41.500  1.00  0.00           C  
ATOM   2567  O   ASP B 164      35.577  20.341  40.846  1.00  0.00           O  
ATOM   2568  CB  ASP B 164      34.331  21.040  43.688  1.00  0.00           C  
ATOM   2569  CG  ASP B 164      33.269  21.533  44.596  1.00  0.00           C  
ATOM   2570  OD1 ASP B 164      32.637  22.498  44.240  1.00  0.00           O  
ATOM   2571  OD2 ASP B 164      33.083  20.965  45.642  1.00  0.00           O  
ATOM   2572  H   ASP B 164      32.531  20.311  41.991  1.00  0.00           H  
ATOM   2573  HA  ASP B 164      34.065  22.712  42.403  1.00  0.00           H  
ATOM   2574 1HB  ASP B 164      34.269  19.957  43.626  1.00  0.00           H  
ATOM   2575 2HB  ASP B 164      35.308  21.296  44.101  1.00  0.00           H  
ATOM   2576  N   ASN B 165      36.411  22.299  41.537  1.00  0.00           N  
ATOM   2577  CA  ASN B 165      37.675  22.098  40.839  1.00  0.00           C  
ATOM   2578  C   ASN B 165      38.564  21.039  41.537  1.00  0.00           C  
ATOM   2579  O   ASN B 165      38.483  20.917  42.757  1.00  0.00           O  
ATOM   2580  CB  ASN B 165      38.394  23.425  40.663  1.00  0.00           C  
ATOM   2581  CG  ASN B 165      38.662  24.157  41.986  1.00  0.00           C  
ATOM   2582  OD1 ASN B 165      37.718  24.563  42.695  1.00  0.00           O  
ATOM   2583  ND2 ASN B 165      39.920  24.332  42.322  1.00  0.00           N  
ATOM   2584  H   ASN B 165      36.253  23.143  42.070  1.00  0.00           H  
ATOM   2585  HA  ASN B 165      37.419  21.745  39.854  1.00  0.00           H  
ATOM   2586 1HB  ASN B 165      39.347  23.261  40.158  1.00  0.00           H  
ATOM   2587 2HB  ASN B 165      37.796  24.068  40.022  1.00  0.00           H  
ATOM   2588 1HD2 ASN B 165      40.151  24.804  43.176  1.00  0.00           H  
ATOM   2589 2HD2 ASN B 165      40.647  23.981  41.730  1.00  0.00           H  
ATOM   2590  N   PRO B 166      39.373  20.257  40.769  1.00  0.00           N  
ATOM   2591  CA  PRO B 166      40.402  19.295  41.213  1.00  0.00           C  
ATOM   2592  C   PRO B 166      41.344  19.821  42.308  1.00  0.00           C  
ATOM   2593  O   PRO B 166      41.944  20.897  42.144  1.00  0.00           O  
ATOM   2594  OXT PRO B 166      41.775  19.004  43.135  1.00  0.00           O  
ATOM   2595  CB  PRO B 166      41.168  19.036  39.901  1.00  0.00           C  
ATOM   2596  CG  PRO B 166      40.147  19.240  38.814  1.00  0.00           C  
ATOM   2597  CD  PRO B 166      39.309  20.402  39.276  1.00  0.00           C  
ATOM   2598  HA  PRO B 166      39.901  18.376  41.554  1.00  0.00           H  
ATOM   2599 1HB  PRO B 166      42.021  19.731  39.816  1.00  0.00           H  
ATOM   2600 2HB  PRO B 166      41.592  18.027  39.894  1.00  0.00           H  
ATOM   2601 1HG  PRO B 166      40.647  19.423  37.852  1.00  0.00           H  
ATOM   2602 2HG  PRO B 166      39.561  18.327  38.679  1.00  0.00           H  
ATOM   2603 1HD  PRO B 166      39.746  21.342  38.938  1.00  0.00           H  
ATOM   2604 2HD  PRO B 166      38.304  20.231  38.880  1.00  0.00           H  
TER                                                                             
REMARK PDBinfo-LABEL:    1 BOINC bcov_revert_r1_HEEH_10552_000000000_0001_44_64_H_.._EHEE_10515_0001_0003_0001_0001__native

score -465.11
silent_score -465.11
time -900.955
                               
