# Supplementary material for: Design of protein-binding proteins from the target structure alone
Source: Nature. 2022 Mar 24;605(7910):551–60. doi: 10.1038/s41586-022-04654-9 (PMC9117152; doi:10.1038/s41586-022-04654-9)
Supplement: Supplementary file 3 — Supplementary Code Design scripts and main pdb files. This compressed file is the main supplement and contains the following files: => cao_2021_protocol/ => design_models_final_combo_optimized/ => design_models_sequence/ => design_models_ssm_natives/ => ngs_analysis_scripts/ [file 41586_2022_4654_MOESM3_ESM.gz › supplemental_files/design_models_ssm_natives/TrkA_ssm/bcov_revert_r1_ems_p1-15H-GBL-16H-GBL-15H_0593_0001_0001_0002_000000000_0001_19_33_H_.._ems_3hC_223_0001_0001_0001_0001_0001.pdb]

SSBOND     CYS B   83    CYS B  128                                       2.03  
ATOM      1  N   SER A   1       8.264  31.066  43.217  1.00  0.00           N  
ATOM      2  CA  SER A   1       7.882  31.708  41.964  1.00  0.00           C  
ATOM      3  C   SER A   1       7.446  30.725  40.896  1.00  0.00           C  
ATOM      4  O   SER A   1       8.269  29.992  40.338  1.00  0.00           O  
ATOM      5  CB  SER A   1       9.020  32.551  41.430  1.00  0.00           C  
ATOM      6  OG  SER A   1       8.706  33.063  40.156  1.00  0.00           O  
ATOM      7 1H   SER A   1       8.025  31.668  43.991  1.00  0.00           H  
ATOM      8 2H   SER A   1       7.772  30.188  43.308  1.00  0.00           H  
ATOM      9 3H   SER A   1       9.259  30.895  43.219  1.00  0.00           H  
ATOM     10  HA  SER A   1       7.039  32.370  42.170  1.00  0.00           H  
ATOM     11 1HB  SER A   1       9.208  33.375  42.117  1.00  0.00           H  
ATOM     12 2HB  SER A   1       9.930  31.955  41.375  1.00  0.00           H  
ATOM     13  HG  SER A   1       9.342  33.774  40.000  1.00  0.00           H  
ATOM     14  N   LEU A   2       6.140  30.691  40.640  1.00  0.00           N  
ATOM     15  CA  LEU A   2       5.579  29.793  39.645  1.00  0.00           C  
ATOM     16  C   LEU A   2       5.884  30.265  38.234  1.00  0.00           C  
ATOM     17  O   LEU A   2       6.030  29.450  37.323  1.00  0.00           O  
ATOM     18  CB  LEU A   2       4.072  29.648  39.865  1.00  0.00           C  
ATOM     19  CG  LEU A   2       3.632  28.876  41.141  1.00  0.00           C  
ATOM     20  CD1 LEU A   2       2.153  29.042  41.340  1.00  0.00           C  
ATOM     21  CD2 LEU A   2       3.927  27.369  40.960  1.00  0.00           C  
ATOM     22  H   LEU A   2       5.521  31.327  41.128  1.00  0.00           H  
ATOM     23  HA  LEU A   2       6.046  28.821  39.769  1.00  0.00           H  
ATOM     24 1HB  LEU A   2       3.645  30.641  39.923  1.00  0.00           H  
ATOM     25 2HB  LEU A   2       3.650  29.137  39.008  1.00  0.00           H  
ATOM     26  HG  LEU A   2       4.157  29.264  42.010  1.00  0.00           H  
ATOM     27 1HD1 LEU A   2       1.837  28.494  42.229  1.00  0.00           H  
ATOM     28 2HD1 LEU A   2       1.906  30.095  41.458  1.00  0.00           H  
ATOM     29 3HD1 LEU A   2       1.656  28.645  40.498  1.00  0.00           H  
ATOM     30 1HD2 LEU A   2       3.600  26.817  41.844  1.00  0.00           H  
ATOM     31 2HD2 LEU A   2       3.387  26.992  40.089  1.00  0.00           H  
ATOM     32 3HD2 LEU A   2       4.974  27.195  40.817  1.00  0.00           H  
ATOM     33  N   GLU A   3       6.001  31.578  38.025  1.00  0.00           N  
ATOM     34  CA  GLU A   3       6.298  32.046  36.683  1.00  0.00           C  
ATOM     35  C   GLU A   3       7.697  31.553  36.307  1.00  0.00           C  
ATOM     36  O   GLU A   3       7.926  31.104  35.178  1.00  0.00           O  
ATOM     37  CB  GLU A   3       6.229  33.577  36.624  1.00  0.00           C  
ATOM     38  CG  GLU A   3       4.824  34.177  36.854  1.00  0.00           C  
ATOM     39  CD  GLU A   3       4.426  34.246  38.323  1.00  0.00           C  
ATOM     40  OE1 GLU A   3       5.225  33.859  39.153  1.00  0.00           O  
ATOM     41  OE2 GLU A   3       3.337  34.704  38.602  1.00  0.00           O  
ATOM     42  H   GLU A   3       5.866  32.255  38.780  1.00  0.00           H  
ATOM     43  HA  GLU A   3       5.579  31.622  35.984  1.00  0.00           H  
ATOM     44 1HB  GLU A   3       6.905  33.999  37.370  1.00  0.00           H  
ATOM     45 2HB  GLU A   3       6.574  33.913  35.645  1.00  0.00           H  
ATOM     46 1HG  GLU A   3       4.796  35.184  36.439  1.00  0.00           H  
ATOM     47 2HG  GLU A   3       4.099  33.579  36.317  1.00  0.00           H  
ATOM     48  N   LEU A   4       8.629  31.603  37.272  1.00  0.00           N  
ATOM     49  CA  LEU A   4       9.977  31.144  37.006  1.00  0.00           C  
ATOM     50  C   LEU A   4      10.068  29.639  36.858  1.00  0.00           C  
ATOM     51  O   LEU A   4      10.774  29.155  35.971  1.00  0.00           O  
ATOM     52  CB  LEU A   4      10.949  31.586  38.095  1.00  0.00           C  
ATOM     53  CG  LEU A   4      12.418  31.122  37.900  1.00  0.00           C  
ATOM     54  CD1 LEU A   4      12.972  31.637  36.586  1.00  0.00           C  
ATOM     55  CD2 LEU A   4      13.258  31.610  39.056  1.00  0.00           C  
ATOM     56  H   LEU A   4       8.404  32.006  38.182  1.00  0.00           H  
ATOM     57  HA  LEU A   4      10.277  31.599  36.068  1.00  0.00           H  
ATOM     58 1HB  LEU A   4      10.938  32.672  38.156  1.00  0.00           H  
ATOM     59 2HB  LEU A   4      10.596  31.180  39.044  1.00  0.00           H  
ATOM     60  HG  LEU A   4      12.450  30.043  37.874  1.00  0.00           H  
ATOM     61 1HD1 LEU A   4      13.961  31.281  36.495  1.00  0.00           H  
ATOM     62 2HD1 LEU A   4      12.403  31.270  35.745  1.00  0.00           H  
ATOM     63 3HD1 LEU A   4      12.962  32.722  36.583  1.00  0.00           H  
ATOM     64 1HD2 LEU A   4      14.290  31.271  38.927  1.00  0.00           H  
ATOM     65 2HD2 LEU A   4      13.231  32.689  39.089  1.00  0.00           H  
ATOM     66 3HD2 LEU A   4      12.856  31.209  39.986  1.00  0.00           H  
ATOM     67  N   GLN A   5       9.369  28.882  37.710  1.00  0.00           N  
ATOM     68  CA  GLN A   5       9.464  27.437  37.621  1.00  0.00           C  
ATOM     69  C   GLN A   5       8.947  26.960  36.280  1.00  0.00           C  
ATOM     70  O   GLN A   5       9.537  26.050  35.683  1.00  0.00           O  
ATOM     71  CB  GLN A   5       8.717  26.787  38.773  1.00  0.00           C  
ATOM     72  CG  GLN A   5       9.397  26.974  40.112  1.00  0.00           C  
ATOM     73  CD  GLN A   5       8.538  26.522  41.251  1.00  0.00           C  
ATOM     74  OE1 GLN A   5       7.318  26.544  41.143  1.00  0.00           O  
ATOM     75  NE2 GLN A   5       9.155  26.119  42.348  1.00  0.00           N  
ATOM     76  H   GLN A   5       8.813  29.309  38.458  1.00  0.00           H  
ATOM     77  HA  GLN A   5      10.507  27.154  37.695  1.00  0.00           H  
ATOM     78 1HB  GLN A   5       7.708  27.198  38.828  1.00  0.00           H  
ATOM     79 2HB  GLN A   5       8.632  25.722  38.595  1.00  0.00           H  
ATOM     80 1HG  GLN A   5      10.300  26.369  40.117  1.00  0.00           H  
ATOM     81 2HG  GLN A   5       9.659  28.014  40.252  1.00  0.00           H  
ATOM     82 1HE2 GLN A   5       8.623  25.811  43.138  1.00  0.00           H  
ATOM     83 2HE2 GLN A   5      10.155  26.120  42.394  1.00  0.00           H  
ATOM     84  N   VAL A   6       7.893  27.603  35.766  1.00  0.00           N  
ATOM     85  CA  VAL A   6       7.407  27.210  34.466  1.00  0.00           C  
ATOM     86  C   VAL A   6       8.466  27.534  33.406  1.00  0.00           C  
ATOM     87  O   VAL A   6       8.722  26.713  32.538  1.00  0.00           O  
ATOM     88  CB  VAL A   6       6.076  27.870  34.104  1.00  0.00           C  
ATOM     89  CG1 VAL A   6       5.747  27.545  32.666  1.00  0.00           C  
ATOM     90  CG2 VAL A   6       4.958  27.345  34.975  1.00  0.00           C  
ATOM     91  H   VAL A   6       7.409  28.328  36.306  1.00  0.00           H  
ATOM     92  HA  VAL A   6       7.229  26.139  34.482  1.00  0.00           H  
ATOM     93  HB  VAL A   6       6.165  28.949  34.234  1.00  0.00           H  
ATOM     94 1HG1 VAL A   6       4.824  27.997  32.433  1.00  0.00           H  
ATOM     95 2HG1 VAL A   6       6.507  27.930  32.014  1.00  0.00           H  
ATOM     96 3HG1 VAL A   6       5.667  26.467  32.535  1.00  0.00           H  
ATOM     97 1HG2 VAL A   6       4.021  27.824  34.700  1.00  0.00           H  
ATOM     98 2HG2 VAL A   6       4.876  26.283  34.817  1.00  0.00           H  
ATOM     99 3HG2 VAL A   6       5.170  27.548  36.019  1.00  0.00           H  
ATOM    100  N   LEU A   7       9.110  28.696  33.451  1.00  0.00           N  
ATOM    101  CA  LEU A   7      10.112  28.939  32.420  1.00  0.00           C  
ATOM    102  C   LEU A   7      11.274  27.957  32.465  1.00  0.00           C  
ATOM    103  O   LEU A   7      11.756  27.513  31.414  1.00  0.00           O  
ATOM    104  CB  LEU A   7      10.689  30.339  32.583  1.00  0.00           C  
ATOM    105  CG  LEU A   7       9.771  31.478  32.260  1.00  0.00           C  
ATOM    106  CD1 LEU A   7      10.435  32.783  32.689  1.00  0.00           C  
ATOM    107  CD2 LEU A   7       9.490  31.472  30.781  1.00  0.00           C  
ATOM    108  H   LEU A   7       8.866  29.413  34.145  1.00  0.00           H  
ATOM    109  HA  LEU A   7       9.639  28.821  31.458  1.00  0.00           H  
ATOM    110 1HB  LEU A   7      10.998  30.452  33.623  1.00  0.00           H  
ATOM    111 2HB  LEU A   7      11.574  30.428  31.953  1.00  0.00           H  
ATOM    112  HG  LEU A   7       8.835  31.379  32.808  1.00  0.00           H  
ATOM    113 1HD1 LEU A   7       9.772  33.614  32.461  1.00  0.00           H  
ATOM    114 2HD1 LEU A   7      10.624  32.760  33.762  1.00  0.00           H  
ATOM    115 3HD1 LEU A   7      11.376  32.918  32.159  1.00  0.00           H  
ATOM    116 1HD2 LEU A   7       8.848  32.298  30.560  1.00  0.00           H  
ATOM    117 2HD2 LEU A   7      10.415  31.564  30.244  1.00  0.00           H  
ATOM    118 3HD2 LEU A   7       9.005  30.572  30.471  1.00  0.00           H  
ATOM    119  N   LEU A   8      11.710  27.585  33.661  1.00  0.00           N  
ATOM    120  CA  LEU A   8      12.839  26.679  33.775  1.00  0.00           C  
ATOM    121  C   LEU A   8      12.513  25.318  33.183  1.00  0.00           C  
ATOM    122  O   LEU A   8      13.312  24.742  32.426  1.00  0.00           O  
ATOM    123  CB  LEU A   8      13.169  26.524  35.255  1.00  0.00           C  
ATOM    124  CG  LEU A   8      13.732  27.760  35.960  1.00  0.00           C  
ATOM    125  CD1 LEU A   8      13.748  27.493  37.445  1.00  0.00           C  
ATOM    126  CD2 LEU A   8      15.109  28.072  35.464  1.00  0.00           C  
ATOM    127  H   LEU A   8      11.283  27.998  34.500  1.00  0.00           H  
ATOM    128  HA  LEU A   8      13.677  27.092  33.225  1.00  0.00           H  
ATOM    129 1HB  LEU A   8      12.246  26.258  35.770  1.00  0.00           H  
ATOM    130 2HB  LEU A   8      13.862  25.711  35.379  1.00  0.00           H  
ATOM    131  HG  LEU A   8      13.101  28.612  35.772  1.00  0.00           H  
ATOM    132 1HD1 LEU A   8      14.131  28.360  37.971  1.00  0.00           H  
ATOM    133 2HD1 LEU A   8      12.747  27.292  37.784  1.00  0.00           H  
ATOM    134 3HD1 LEU A   8      14.369  26.638  37.656  1.00  0.00           H  
ATOM    135 1HD2 LEU A   8      15.448  28.920  35.992  1.00  0.00           H  
ATOM    136 2HD2 LEU A   8      15.762  27.239  35.659  1.00  0.00           H  
ATOM    137 3HD2 LEU A   8      15.109  28.290  34.403  1.00  0.00           H  
ATOM    138  N   ILE A   9      11.299  24.837  33.442  1.00  0.00           N  
ATOM    139  CA  ILE A   9      10.931  23.552  32.899  1.00  0.00           C  
ATOM    140  C   ILE A   9      10.718  23.646  31.392  1.00  0.00           C  
ATOM    141  O   ILE A   9      11.090  22.721  30.676  1.00  0.00           O  
ATOM    142  CB  ILE A   9       9.689  22.961  33.611  1.00  0.00           C  
ATOM    143  CG1 ILE A   9       9.468  21.465  33.284  1.00  0.00           C  
ATOM    144  CG2 ILE A   9       8.487  23.722  33.280  1.00  0.00           C  
ATOM    145  CD1 ILE A   9      10.508  20.545  33.800  1.00  0.00           C  
ATOM    146  H   ILE A   9      10.674  25.339  34.085  1.00  0.00           H  
ATOM    147  HA  ILE A   9      11.768  22.888  33.070  1.00  0.00           H  
ATOM    148  HB  ILE A   9       9.843  23.032  34.687  1.00  0.00           H  
ATOM    149 1HG1 ILE A   9       8.523  21.166  33.708  1.00  0.00           H  
ATOM    150 2HG1 ILE A   9       9.416  21.334  32.203  1.00  0.00           H  
ATOM    151 1HG2 ILE A   9       7.681  23.340  33.810  1.00  0.00           H  
ATOM    152 2HG2 ILE A   9       8.660  24.695  33.579  1.00  0.00           H  
ATOM    153 3HG2 ILE A   9       8.260  23.688  32.230  1.00  0.00           H  
ATOM    154 1HD1 ILE A   9      10.239  19.541  33.533  1.00  0.00           H  
ATOM    155 2HD1 ILE A   9      11.462  20.781  33.375  1.00  0.00           H  
ATOM    156 3HD1 ILE A   9      10.564  20.626  34.881  1.00  0.00           H  
ATOM    157  N   LEU A  10      10.163  24.763  30.887  1.00  0.00           N  
ATOM    158  CA  LEU A  10       9.926  24.854  29.455  1.00  0.00           C  
ATOM    159  C   LEU A  10      11.250  24.811  28.698  1.00  0.00           C  
ATOM    160  O   LEU A  10      11.315  24.186  27.631  1.00  0.00           O  
ATOM    161  CB  LEU A  10       9.190  26.159  29.116  1.00  0.00           C  
ATOM    162  CG  LEU A  10       7.739  26.319  29.585  1.00  0.00           C  
ATOM    163  CD1 LEU A  10       7.276  27.706  29.314  1.00  0.00           C  
ATOM    164  CD2 LEU A  10       6.895  25.444  28.907  1.00  0.00           C  
ATOM    165  H   LEU A  10       9.842  25.508  31.510  1.00  0.00           H  
ATOM    166  HA  LEU A  10       9.341  24.003  29.146  1.00  0.00           H  
ATOM    167 1HB  LEU A  10       9.765  26.986  29.522  1.00  0.00           H  
ATOM    168 2HB  LEU A  10       9.152  26.242  28.054  1.00  0.00           H  
ATOM    169  HG  LEU A  10       7.671  26.116  30.621  1.00  0.00           H  
ATOM    170 1HD1 LEU A  10       6.259  27.807  29.645  1.00  0.00           H  
ATOM    171 2HD1 LEU A  10       7.907  28.402  29.844  1.00  0.00           H  
ATOM    172 3HD1 LEU A  10       7.317  27.904  28.255  1.00  0.00           H  
ATOM    173 1HD2 LEU A  10       5.893  25.619  29.280  1.00  0.00           H  
ATOM    174 2HD2 LEU A  10       6.952  25.662  27.849  1.00  0.00           H  
ATOM    175 3HD2 LEU A  10       7.188  24.442  29.094  1.00  0.00           H  
ATOM    176  N   LEU A  11      12.311  25.426  29.240  1.00  0.00           N  
ATOM    177  CA  LEU A  11      13.620  25.365  28.588  1.00  0.00           C  
ATOM    178  C   LEU A  11      14.138  23.937  28.536  1.00  0.00           C  
ATOM    179  O   LEU A  11      14.661  23.502  27.502  1.00  0.00           O  
ATOM    180  CB  LEU A  11      14.631  26.252  29.333  1.00  0.00           C  
ATOM    181  CG  LEU A  11      14.486  27.795  29.183  1.00  0.00           C  
ATOM    182  CD1 LEU A  11      15.332  28.479  30.239  1.00  0.00           C  
ATOM    183  CD2 LEU A  11      15.018  28.229  27.770  1.00  0.00           C  
ATOM    184  H   LEU A  11      12.180  25.988  30.092  1.00  0.00           H  
ATOM    185  HA  LEU A  11      13.518  25.707  27.564  1.00  0.00           H  
ATOM    186 1HB  LEU A  11      14.548  26.020  30.400  1.00  0.00           H  
ATOM    187 2HB  LEU A  11      15.632  25.977  29.005  1.00  0.00           H  
ATOM    188  HG  LEU A  11      13.440  28.090  29.309  1.00  0.00           H  
ATOM    189 1HD1 LEU A  11      15.243  29.561  30.128  1.00  0.00           H  
ATOM    190 2HD1 LEU A  11      14.987  28.188  31.232  1.00  0.00           H  
ATOM    191 3HD1 LEU A  11      16.369  28.179  30.114  1.00  0.00           H  
ATOM    192 1HD2 LEU A  11      14.948  29.307  27.665  1.00  0.00           H  
ATOM    193 2HD2 LEU A  11      16.067  27.932  27.666  1.00  0.00           H  
ATOM    194 3HD2 LEU A  11      14.442  27.753  26.985  1.00  0.00           H  
ATOM    195  N   LEU A  12      13.949  23.181  29.619  1.00  0.00           N  
ATOM    196  CA  LEU A  12      14.396  21.798  29.611  1.00  0.00           C  
ATOM    197  C   LEU A  12      13.575  20.956  28.623  1.00  0.00           C  
ATOM    198  O   LEU A  12      14.135  20.083  27.943  1.00  0.00           O  
ATOM    199  CB  LEU A  12      14.305  21.206  31.021  1.00  0.00           C  
ATOM    200  CG  LEU A  12      15.251  21.776  32.091  1.00  0.00           C  
ATOM    201  CD1 LEU A  12      14.858  21.178  33.442  1.00  0.00           C  
ATOM    202  CD2 LEU A  12      16.713  21.441  31.755  1.00  0.00           C  
ATOM    203  H   LEU A  12      13.561  23.605  30.473  1.00  0.00           H  
ATOM    204  HA  LEU A  12      15.427  21.776  29.271  1.00  0.00           H  
ATOM    205 1HB  LEU A  12      13.278  21.312  31.377  1.00  0.00           H  
ATOM    206 2HB  LEU A  12      14.547  20.163  30.960  1.00  0.00           H  
ATOM    207  HG  LEU A  12      15.132  22.860  32.146  1.00  0.00           H  
ATOM    208 1HD1 LEU A  12      15.500  21.569  34.222  1.00  0.00           H  
ATOM    209 2HD1 LEU A  12      13.827  21.441  33.665  1.00  0.00           H  
ATOM    210 3HD1 LEU A  12      14.958  20.097  33.406  1.00  0.00           H  
ATOM    211 1HD2 LEU A  12      17.352  21.846  32.516  1.00  0.00           H  
ATOM    212 2HD2 LEU A  12      16.840  20.359  31.706  1.00  0.00           H  
ATOM    213 3HD2 LEU A  12      16.995  21.878  30.803  1.00  0.00           H  
ATOM    214  N   VAL A  13      12.263  21.228  28.503  1.00  0.00           N  
ATOM    215  CA  VAL A  13      11.425  20.467  27.574  1.00  0.00           C  
ATOM    216  C   VAL A  13      11.913  20.731  26.162  1.00  0.00           C  
ATOM    217  O   VAL A  13      12.008  19.801  25.364  1.00  0.00           O  
ATOM    218  CB  VAL A  13       9.919  20.846  27.630  1.00  0.00           C  
ATOM    219  CG1 VAL A  13       9.129  20.101  26.490  1.00  0.00           C  
ATOM    220  CG2 VAL A  13       9.318  20.473  28.946  1.00  0.00           C  
ATOM    221  H   VAL A  13      11.852  21.935  29.126  1.00  0.00           H  
ATOM    222  HA  VAL A  13      11.536  19.402  27.795  1.00  0.00           H  
ATOM    223  HB  VAL A  13       9.828  21.923  27.474  1.00  0.00           H  
ATOM    224 1HG1 VAL A  13       8.082  20.387  26.532  1.00  0.00           H  
ATOM    225 2HG1 VAL A  13       9.523  20.356  25.509  1.00  0.00           H  
ATOM    226 3HG1 VAL A  13       9.215  19.022  26.640  1.00  0.00           H  
ATOM    227 1HG2 VAL A  13       8.280  20.753  28.975  1.00  0.00           H  
ATOM    228 2HG2 VAL A  13       9.402  19.422  29.043  1.00  0.00           H  
ATOM    229 3HG2 VAL A  13       9.833  20.957  29.748  1.00  0.00           H  
ATOM    230  N   GLN A  14      12.192  22.009  25.852  1.00  0.00           N  
ATOM    231  CA  GLN A  14      12.653  22.396  24.530  1.00  0.00           C  
ATOM    232  C   GLN A  14      13.936  21.689  24.139  1.00  0.00           C  
ATOM    233  O   GLN A  14      14.038  21.185  23.013  1.00  0.00           O  
ATOM    234  CB  GLN A  14      12.866  23.919  24.491  1.00  0.00           C  
ATOM    235  CG  GLN A  14      13.324  24.495  23.151  1.00  0.00           C  
ATOM    236  CD  GLN A  14      13.329  26.025  23.172  1.00  0.00           C  
ATOM    237  OE1 GLN A  14      12.234  26.593  23.258  1.00  0.00           O  
ATOM    238  NE2 GLN A  14      14.508  26.669  23.114  1.00  0.00           N  
ATOM    239  H   GLN A  14      12.048  22.737  26.559  1.00  0.00           H  
ATOM    240  HA  GLN A  14      11.894  22.109  23.807  1.00  0.00           H  
ATOM    241 1HB  GLN A  14      11.965  24.427  24.816  1.00  0.00           H  
ATOM    242 2HB  GLN A  14      13.634  24.177  25.217  1.00  0.00           H  
ATOM    243 1HG  GLN A  14      14.336  24.152  22.938  1.00  0.00           H  
ATOM    244 2HG  GLN A  14      12.642  24.161  22.368  1.00  0.00           H  
ATOM    245 1HE2 GLN A  14      14.571  27.710  23.141  1.00  0.00           H  
ATOM    246 2HE2 GLN A  14      15.363  26.148  23.053  1.00  0.00           H  
ATOM    247  N   GLU A  15      14.907  21.607  25.054  1.00  0.00           N  
ATOM    248  CA  GLU A  15      16.120  20.897  24.697  1.00  0.00           C  
ATOM    249  C   GLU A  15      15.852  19.425  24.489  1.00  0.00           C  
ATOM    250  O   GLU A  15      16.361  18.839  23.535  1.00  0.00           O  
ATOM    251  CB  GLU A  15      17.223  21.043  25.733  1.00  0.00           C  
ATOM    252  CG  GLU A  15      18.518  20.304  25.314  1.00  0.00           C  
ATOM    253  CD  GLU A  15      19.647  20.530  26.227  1.00  0.00           C  
ATOM    254  OE1 GLU A  15      19.460  21.201  27.209  1.00  0.00           O  
ATOM    255  OE2 GLU A  15      20.717  20.051  25.955  1.00  0.00           O  
ATOM    256  H   GLU A  15      14.807  22.073  25.965  1.00  0.00           H  
ATOM    257  HA  GLU A  15      16.488  21.307  23.757  1.00  0.00           H  
ATOM    258 1HB  GLU A  15      17.453  22.099  25.875  1.00  0.00           H  
ATOM    259 2HB  GLU A  15      16.879  20.646  26.692  1.00  0.00           H  
ATOM    260 1HG  GLU A  15      18.323  19.231  25.280  1.00  0.00           H  
ATOM    261 2HG  GLU A  15      18.796  20.622  24.310  1.00  0.00           H  
ATOM    262  N   ALA A  16      15.061  18.810  25.375  1.00  0.00           N  
ATOM    263  CA  ALA A  16      14.801  17.391  25.240  1.00  0.00           C  
ATOM    264  C   ALA A  16      14.087  17.100  23.925  1.00  0.00           C  
ATOM    265  O   ALA A  16      14.368  16.082  23.265  1.00  0.00           O  
ATOM    266  CB  ALA A  16      13.970  16.915  26.412  1.00  0.00           C  
ATOM    267  H   ALA A  16      14.671  19.329  26.169  1.00  0.00           H  
ATOM    268  HA  ALA A  16      15.746  16.870  25.239  1.00  0.00           H  
ATOM    269 1HB  ALA A  16      13.801  15.858  26.313  1.00  0.00           H  
ATOM    270 2HB  ALA A  16      14.500  17.119  27.339  1.00  0.00           H  
ATOM    271 3HB  ALA A  16      13.024  17.450  26.413  1.00  0.00           H  
ATOM    272  N   ALA A  17      13.180  17.993  23.511  1.00  0.00           N  
ATOM    273  CA  ALA A  17      12.442  17.810  22.275  1.00  0.00           C  
ATOM    274  C   ALA A  17      13.348  17.797  21.062  1.00  0.00           C  
ATOM    275  O   ALA A  17      13.209  16.935  20.193  1.00  0.00           O  
ATOM    276  CB  ALA A  17      11.419  18.912  22.113  1.00  0.00           C  
ATOM    277  H   ALA A  17      12.946  18.795  24.112  1.00  0.00           H  
ATOM    278  HA  ALA A  17      11.940  16.844  22.323  1.00  0.00           H  
ATOM    279 1HB  ALA A  17      10.843  18.762  21.192  1.00  0.00           H  
ATOM    280 2HB  ALA A  17      10.740  18.926  22.956  1.00  0.00           H  
ATOM    281 3HB  ALA A  17      11.928  19.873  22.059  1.00  0.00           H  
ATOM    282  N   LYS A  18      14.345  18.688  21.047  1.00  0.00           N  
ATOM    283  CA  LYS A  18      15.259  18.747  19.914  1.00  0.00           C  
ATOM    284  C   LYS A  18      16.328  17.663  20.000  1.00  0.00           C  
ATOM    285  O   LYS A  18      16.802  17.157  18.981  1.00  0.00           O  
ATOM    286  CB  LYS A  18      15.923  20.124  19.844  1.00  0.00           C  
ATOM    287  CG  LYS A  18      14.963  21.309  19.577  1.00  0.00           C  
ATOM    288  CD  LYS A  18      14.261  21.209  18.215  1.00  0.00           C  
ATOM    289  CE  LYS A  18      13.440  22.447  17.923  1.00  0.00           C  
ATOM    290  NZ  LYS A  18      12.715  22.338  16.630  1.00  0.00           N  
ATOM    291  H   LYS A  18      14.384  19.397  21.788  1.00  0.00           H  
ATOM    292  HA  LYS A  18      14.692  18.567  19.004  1.00  0.00           H  
ATOM    293 1HB  LYS A  18      16.422  20.320  20.799  1.00  0.00           H  
ATOM    294 2HB  LYS A  18      16.686  20.121  19.070  1.00  0.00           H  
ATOM    295 1HG  LYS A  18      14.198  21.326  20.359  1.00  0.00           H  
ATOM    296 2HG  LYS A  18      15.522  22.242  19.625  1.00  0.00           H  
ATOM    297 1HD  LYS A  18      14.992  21.055  17.422  1.00  0.00           H  
ATOM    298 2HD  LYS A  18      13.563  20.367  18.218  1.00  0.00           H  
ATOM    299 1HE  LYS A  18      12.714  22.594  18.724  1.00  0.00           H  
ATOM    300 2HE  LYS A  18      14.105  23.309  17.882  1.00  0.00           H  
ATOM    301 1HZ  LYS A  18      12.185  23.175  16.470  1.00  0.00           H  
ATOM    302 2HZ  LYS A  18      13.367  22.206  15.878  1.00  0.00           H  
ATOM    303 3HZ  LYS A  18      12.060  21.532  16.659  1.00  0.00           H  
ATOM    304  N   ALA A  19      16.702  17.309  21.228  1.00  0.00           N  
ATOM    305  CA  ALA A  19      17.711  16.303  21.498  1.00  0.00           C  
ATOM    306  C   ALA A  19      17.180  14.880  21.288  1.00  0.00           C  
ATOM    307  O   ALA A  19      17.961  13.969  21.010  1.00  0.00           O  
ATOM    308  CB  ALA A  19      18.232  16.483  22.911  1.00  0.00           C  
ATOM    309  H   ALA A  19      16.297  17.800  22.024  1.00  0.00           H  
ATOM    310  HA  ALA A  19      18.532  16.454  20.800  1.00  0.00           H  
ATOM    311 1HB  ALA A  19      19.014  15.755  23.111  1.00  0.00           H  
ATOM    312 2HB  ALA A  19      18.632  17.491  23.023  1.00  0.00           H  
ATOM    313 3HB  ALA A  19      17.415  16.351  23.601  1.00  0.00           H  
ATOM    314  N   GLY A  20      15.856  14.675  21.388  1.00  0.00           N  
ATOM    315  CA  GLY A  20      15.285  13.344  21.220  1.00  0.00           C  
ATOM    316  C   GLY A  20      15.377  12.516  22.497  1.00  0.00           C  
ATOM    317  O   GLY A  20      15.494  11.288  22.456  1.00  0.00           O  
ATOM    318  H   GLY A  20      15.227  15.434  21.657  1.00  0.00           H  
ATOM    319 1HA  GLY A  20      14.239  13.447  20.929  1.00  0.00           H  
ATOM    320 2HA  GLY A  20      15.795  12.832  20.407  1.00  0.00           H  
ATOM    321  N   LEU A  21      15.383  13.199  23.631  1.00  0.00           N  
ATOM    322  CA  LEU A  21      15.496  12.540  24.922  1.00  0.00           C  
ATOM    323  C   LEU A  21      14.115  12.170  25.466  1.00  0.00           C  
ATOM    324  O   LEU A  21      13.155  12.892  25.206  1.00  0.00           O  
ATOM    325  CB  LEU A  21      16.213  13.495  25.891  1.00  0.00           C  
ATOM    326  CG  LEU A  21      17.624  13.910  25.485  1.00  0.00           C  
ATOM    327  CD1 LEU A  21      18.119  14.973  26.444  1.00  0.00           C  
ATOM    328  CD2 LEU A  21      18.566  12.719  25.504  1.00  0.00           C  
ATOM    329  H   LEU A  21      15.233  14.211  23.569  1.00  0.00           H  
ATOM    330  HA  LEU A  21      16.075  11.637  24.772  1.00  0.00           H  
ATOM    331 1HB  LEU A  21      15.629  14.401  25.951  1.00  0.00           H  
ATOM    332 2HB  LEU A  21      16.260  13.064  26.881  1.00  0.00           H  
ATOM    333  HG  LEU A  21      17.597  14.311  24.496  1.00  0.00           H  
ATOM    334 1HD1 LEU A  21      19.120  15.289  26.148  1.00  0.00           H  
ATOM    335 2HD1 LEU A  21      17.458  15.832  26.428  1.00  0.00           H  
ATOM    336 3HD1 LEU A  21      18.157  14.566  27.447  1.00  0.00           H  
ATOM    337 1HD2 LEU A  21      19.564  13.048  25.211  1.00  0.00           H  
ATOM    338 2HD2 LEU A  21      18.607  12.295  26.508  1.00  0.00           H  
ATOM    339 3HD2 LEU A  21      18.233  11.960  24.805  1.00  0.00           H  
ATOM    340  N   PRO A  22      13.984  11.091  26.283  1.00  0.00           N  
ATOM    341  CA  PRO A  22      12.757  10.622  26.947  1.00  0.00           C  
ATOM    342  C   PRO A  22      12.253  11.640  27.963  1.00  0.00           C  
ATOM    343  O   PRO A  22      11.085  11.636  28.383  1.00  0.00           O  
ATOM    344  CB  PRO A  22      13.203   9.311  27.610  1.00  0.00           C  
ATOM    345  CG  PRO A  22      14.702   9.447  27.788  1.00  0.00           C  
ATOM    346  CD  PRO A  22      15.172  10.237  26.581  1.00  0.00           C  
ATOM    347  HA  PRO A  22      11.989  10.429  26.181  1.00  0.00           H  
ATOM    348 1HB  PRO A  22      12.677   9.177  28.568  1.00  0.00           H  
ATOM    349 2HB  PRO A  22      12.926   8.457  26.975  1.00  0.00           H  
ATOM    350 1HG  PRO A  22      14.926   9.950  28.744  1.00  0.00           H  
ATOM    351 2HG  PRO A  22      15.163   8.447  27.846  1.00  0.00           H  
ATOM    352 1HD  PRO A  22      16.051  10.812  26.877  1.00  0.00           H  
ATOM    353 2HD  PRO A  22      15.384   9.561  25.732  1.00  0.00           H  
ATOM    354  N   LEU A  23      13.153  12.550  28.304  1.00  0.00           N  
ATOM    355  CA  LEU A  23      12.895  13.613  29.224  1.00  0.00           C  
ATOM    356  C   LEU A  23      11.889  14.554  28.621  1.00  0.00           C  
ATOM    357  O   LEU A  23      11.243  15.304  29.330  1.00  0.00           O  
ATOM    358  CB  LEU A  23      14.178  14.382  29.520  1.00  0.00           C  
ATOM    359  CG  LEU A  23      15.272  13.670  30.291  1.00  0.00           C  
ATOM    360  CD1 LEU A  23      16.484  14.576  30.312  1.00  0.00           C  
ATOM    361  CD2 LEU A  23      14.797  13.373  31.726  1.00  0.00           C  
ATOM    362  H   LEU A  23      14.078  12.491  27.920  1.00  0.00           H  
ATOM    363  HA  LEU A  23      12.475  13.202  30.135  1.00  0.00           H  
ATOM    364 1HB  LEU A  23      14.602  14.725  28.581  1.00  0.00           H  
ATOM    365 2HB  LEU A  23      13.915  15.235  30.098  1.00  0.00           H  
ATOM    366  HG  LEU A  23      15.540  12.740  29.793  1.00  0.00           H  
ATOM    367 1HD1 LEU A  23      17.295  14.091  30.856  1.00  0.00           H  
ATOM    368 2HD1 LEU A  23      16.801  14.779  29.300  1.00  0.00           H  
ATOM    369 3HD1 LEU A  23      16.228  15.514  30.805  1.00  0.00           H  
ATOM    370 1HD2 LEU A  23      15.599  12.883  32.278  1.00  0.00           H  
ATOM    371 2HD2 LEU A  23      14.535  14.307  32.229  1.00  0.00           H  
ATOM    372 3HD2 LEU A  23      13.928  12.718  31.726  1.00  0.00           H  
ATOM    373  N   VAL A  24      11.700  14.540  27.309  1.00  0.00           N  
ATOM    374  CA  VAL A  24      10.742  15.469  26.771  1.00  0.00           C  
ATOM    375  C   VAL A  24       9.348  15.149  27.305  1.00  0.00           C  
ATOM    376  O   VAL A  24       8.542  16.056  27.483  1.00  0.00           O  
ATOM    377  CB  VAL A  24      10.760  15.463  25.228  1.00  0.00           C  
ATOM    378  CG1 VAL A  24      10.104  14.207  24.654  1.00  0.00           C  
ATOM    379  CG2 VAL A  24      10.074  16.695  24.739  1.00  0.00           C  
ATOM    380  H   VAL A  24      12.207  13.901  26.687  1.00  0.00           H  
ATOM    381  HA  VAL A  24      11.009  16.473  27.107  1.00  0.00           H  
ATOM    382  HB  VAL A  24      11.792  15.450  24.888  1.00  0.00           H  
ATOM    383 1HG1 VAL A  24      10.169  14.241  23.568  1.00  0.00           H  
ATOM    384 2HG1 VAL A  24      10.624  13.319  25.015  1.00  0.00           H  
ATOM    385 3HG1 VAL A  24       9.053  14.147  24.935  1.00  0.00           H  
ATOM    386 1HG2 VAL A  24      10.077  16.719  23.660  1.00  0.00           H  
ATOM    387 2HG2 VAL A  24       9.085  16.672  25.079  1.00  0.00           H  
ATOM    388 3HG2 VAL A  24      10.579  17.580  25.130  1.00  0.00           H  
ATOM    389  N   ASP A  25       9.045  13.871  27.593  1.00  0.00           N  
ATOM    390  CA  ASP A  25       7.720  13.553  28.085  1.00  0.00           C  
ATOM    391  C   ASP A  25       7.669  13.733  29.593  1.00  0.00           C  
ATOM    392  O   ASP A  25       6.652  14.165  30.146  1.00  0.00           O  
ATOM    393  CB  ASP A  25       7.368  12.121  27.711  1.00  0.00           C  
ATOM    394  CG  ASP A  25       7.265  11.933  26.206  1.00  0.00           C  
ATOM    395  OD1 ASP A  25       6.435  12.566  25.585  1.00  0.00           O  
ATOM    396  OD2 ASP A  25       8.031  11.160  25.682  1.00  0.00           O  
ATOM    397  H   ASP A  25       9.729  13.117  27.480  1.00  0.00           H  
ATOM    398  HA  ASP A  25       6.998  14.225  27.629  1.00  0.00           H  
ATOM    399 1HB  ASP A  25       8.141  11.450  28.097  1.00  0.00           H  
ATOM    400 2HB  ASP A  25       6.425  11.841  28.174  1.00  0.00           H  
ATOM    401  N   GLU A  26       8.775  13.438  30.278  1.00  0.00           N  
ATOM    402  CA  GLU A  26       8.767  13.614  31.726  1.00  0.00           C  
ATOM    403  C   GLU A  26       8.655  15.090  32.072  1.00  0.00           C  
ATOM    404  O   GLU A  26       7.820  15.497  32.889  1.00  0.00           O  
ATOM    405  CB  GLU A  26      10.040  13.053  32.360  1.00  0.00           C  
ATOM    406  CG  GLU A  26      10.092  13.191  33.878  1.00  0.00           C  
ATOM    407  CD  GLU A  26      11.315  12.590  34.471  1.00  0.00           C  
ATOM    408  OE1 GLU A  26      12.068  11.994  33.743  1.00  0.00           O  
ATOM    409  OE2 GLU A  26      11.506  12.728  35.654  1.00  0.00           O  
ATOM    410  H   GLU A  26       9.589  13.055  29.784  1.00  0.00           H  
ATOM    411  HA  GLU A  26       7.902  13.093  32.139  1.00  0.00           H  
ATOM    412 1HB  GLU A  26      10.143  11.998  32.104  1.00  0.00           H  
ATOM    413 2HB  GLU A  26      10.904  13.576  31.952  1.00  0.00           H  
ATOM    414 1HG  GLU A  26      10.067  14.248  34.142  1.00  0.00           H  
ATOM    415 2HG  GLU A  26       9.211  12.718  34.308  1.00  0.00           H  
ATOM    416  N   LEU A  27       9.472  15.892  31.402  1.00  0.00           N  
ATOM    417  CA  LEU A  27       9.547  17.311  31.629  1.00  0.00           C  
ATOM    418  C   LEU A  27       8.251  17.973  31.198  1.00  0.00           C  
ATOM    419  O   LEU A  27       7.794  18.917  31.841  1.00  0.00           O  
ATOM    420  CB  LEU A  27      10.727  17.859  30.842  1.00  0.00           C  
ATOM    421  CG  LEU A  27      12.144  17.389  31.256  1.00  0.00           C  
ATOM    422  CD1 LEU A  27      13.062  17.835  30.181  1.00  0.00           C  
ATOM    423  CD2 LEU A  27      12.568  17.973  32.559  1.00  0.00           C  
ATOM    424  H   LEU A  27      10.120  15.489  30.728  1.00  0.00           H  
ATOM    425  HA  LEU A  27       9.685  17.482  32.688  1.00  0.00           H  
ATOM    426 1HB  LEU A  27      10.589  17.614  29.795  1.00  0.00           H  
ATOM    427 2HB  LEU A  27      10.725  18.938  30.945  1.00  0.00           H  
ATOM    428  HG  LEU A  27      12.174  16.308  31.342  1.00  0.00           H  
ATOM    429 1HD1 LEU A  27      14.086  17.548  30.402  1.00  0.00           H  
ATOM    430 2HD1 LEU A  27      12.760  17.401  29.231  1.00  0.00           H  
ATOM    431 3HD1 LEU A  27      12.987  18.873  30.121  1.00  0.00           H  
ATOM    432 1HD2 LEU A  27      13.577  17.635  32.792  1.00  0.00           H  
ATOM    433 2HD2 LEU A  27      12.566  19.044  32.477  1.00  0.00           H  
ATOM    434 3HD2 LEU A  27      11.896  17.659  33.351  1.00  0.00           H  
ATOM    435  N   TYR A  28       7.644  17.489  30.106  1.00  0.00           N  
ATOM    436  CA  TYR A  28       6.381  18.024  29.642  1.00  0.00           C  
ATOM    437  C   TYR A  28       5.312  17.895  30.706  1.00  0.00           C  
ATOM    438  O   TYR A  28       4.598  18.860  30.986  1.00  0.00           O  
ATOM    439  CB  TYR A  28       5.945  17.319  28.377  1.00  0.00           C  
ATOM    440  CG  TYR A  28       4.595  17.685  27.903  1.00  0.00           C  
ATOM    441  CD1 TYR A  28       4.404  18.796  27.137  1.00  0.00           C  
ATOM    442  CD2 TYR A  28       3.532  16.904  28.257  1.00  0.00           C  
ATOM    443  CE1 TYR A  28       3.148  19.135  26.717  1.00  0.00           C  
ATOM    444  CE2 TYR A  28       2.289  17.247  27.860  1.00  0.00           C  
ATOM    445  CZ  TYR A  28       2.090  18.362  27.092  1.00  0.00           C  
ATOM    446  OH  TYR A  28       0.820  18.726  26.743  1.00  0.00           O  
ATOM    447  H   TYR A  28       8.059  16.739  29.546  1.00  0.00           H  
ATOM    448  HA  TYR A  28       6.515  19.076  29.432  1.00  0.00           H  
ATOM    449 1HB  TYR A  28       6.646  17.576  27.610  1.00  0.00           H  
ATOM    450 2HB  TYR A  28       5.983  16.245  28.517  1.00  0.00           H  
ATOM    451  HD1 TYR A  28       5.247  19.404  26.867  1.00  0.00           H  
ATOM    452  HD2 TYR A  28       3.682  16.018  28.872  1.00  0.00           H  
ATOM    453  HE1 TYR A  28       2.987  20.019  26.109  1.00  0.00           H  
ATOM    454  HE2 TYR A  28       1.437  16.636  28.161  1.00  0.00           H  
ATOM    455  HH  TYR A  28       0.199  18.354  27.415  1.00  0.00           H  
ATOM    456  N   LYS A  29       5.179  16.697  31.290  1.00  0.00           N  
ATOM    457  CA  LYS A  29       4.177  16.476  32.325  1.00  0.00           C  
ATOM    458  C   LYS A  29       4.432  17.368  33.547  1.00  0.00           C  
ATOM    459  O   LYS A  29       3.483  17.898  34.143  1.00  0.00           O  
ATOM    460  CB  LYS A  29       4.140  14.999  32.695  1.00  0.00           C  
ATOM    461  CG  LYS A  29       3.539  14.125  31.586  1.00  0.00           C  
ATOM    462  CD  LYS A  29       3.544  12.648  31.949  1.00  0.00           C  
ATOM    463  CE  LYS A  29       2.954  11.801  30.827  1.00  0.00           C  
ATOM    464  NZ  LYS A  29       2.991  10.346  31.148  1.00  0.00           N  
ATOM    465  H   LYS A  29       5.773  15.917  30.980  1.00  0.00           H  
ATOM    466  HA  LYS A  29       3.202  16.748  31.916  1.00  0.00           H  
ATOM    467 1HB  LYS A  29       5.160  14.650  32.885  1.00  0.00           H  
ATOM    468 2HB  LYS A  29       3.561  14.859  33.607  1.00  0.00           H  
ATOM    469 1HG  LYS A  29       2.514  14.447  31.393  1.00  0.00           H  
ATOM    470 2HG  LYS A  29       4.116  14.266  30.672  1.00  0.00           H  
ATOM    471 1HD  LYS A  29       4.574  12.329  32.129  1.00  0.00           H  
ATOM    472 2HD  LYS A  29       2.967  12.492  32.858  1.00  0.00           H  
ATOM    473 1HE  LYS A  29       1.921  12.100  30.661  1.00  0.00           H  
ATOM    474 2HE  LYS A  29       3.524  11.975  29.912  1.00  0.00           H  
ATOM    475 1HZ  LYS A  29       2.593   9.820  30.383  1.00  0.00           H  
ATOM    476 2HZ  LYS A  29       3.950  10.060  31.291  1.00  0.00           H  
ATOM    477 3HZ  LYS A  29       2.459  10.171  31.989  1.00  0.00           H  
ATOM    478  N   ILE A  30       5.711  17.582  33.894  1.00  0.00           N  
ATOM    479  CA  ILE A  30       6.038  18.461  35.011  1.00  0.00           C  
ATOM    480  C   ILE A  30       5.567  19.865  34.674  1.00  0.00           C  
ATOM    481  O   ILE A  30       4.983  20.549  35.526  1.00  0.00           O  
ATOM    482  CB  ILE A  30       7.555  18.500  35.310  1.00  0.00           C  
ATOM    483  CG1 ILE A  30       8.023  17.123  35.851  1.00  0.00           C  
ATOM    484  CG2 ILE A  30       7.866  19.657  36.319  1.00  0.00           C  
ATOM    485  CD1 ILE A  30       9.546  16.927  35.882  1.00  0.00           C  
ATOM    486  H   ILE A  30       6.452  17.070  33.398  1.00  0.00           H  
ATOM    487  HA  ILE A  30       5.508  18.117  35.898  1.00  0.00           H  
ATOM    488  HB  ILE A  30       8.093  18.676  34.387  1.00  0.00           H  
ATOM    489 1HG1 ILE A  30       7.639  17.001  36.862  1.00  0.00           H  
ATOM    490 2HG1 ILE A  30       7.594  16.343  35.228  1.00  0.00           H  
ATOM    491 1HG2 ILE A  30       8.927  19.699  36.522  1.00  0.00           H  
ATOM    492 2HG2 ILE A  30       7.561  20.617  35.914  1.00  0.00           H  
ATOM    493 3HG2 ILE A  30       7.329  19.481  37.251  1.00  0.00           H  
ATOM    494 1HD1 ILE A  30       9.771  15.930  36.269  1.00  0.00           H  
ATOM    495 2HD1 ILE A  30       9.944  17.012  34.883  1.00  0.00           H  
ATOM    496 3HD1 ILE A  30      10.013  17.667  36.518  1.00  0.00           H  
ATOM    497  N   ALA A  31       5.849  20.310  33.448  1.00  0.00           N  
ATOM    498  CA  ALA A  31       5.434  21.618  33.012  1.00  0.00           C  
ATOM    499  C   ALA A  31       3.924  21.773  33.014  1.00  0.00           C  
ATOM    500  O   ALA A  31       3.432  22.813  33.447  1.00  0.00           O  
ATOM    501  CB  ALA A  31       5.979  21.897  31.644  1.00  0.00           C  
ATOM    502  H   ALA A  31       6.394  19.718  32.813  1.00  0.00           H  
ATOM    503  HA  ALA A  31       5.824  22.335  33.722  1.00  0.00           H  
ATOM    504 1HB  ALA A  31       5.695  22.901  31.335  1.00  0.00           H  
ATOM    505 2HB  ALA A  31       7.050  21.803  31.640  1.00  0.00           H  
ATOM    506 3HB  ALA A  31       5.567  21.168  30.965  1.00  0.00           H  
ATOM    507  N   GLU A  32       3.163  20.737  32.622  1.00  0.00           N  
ATOM    508  CA  GLU A  32       1.717  20.911  32.663  1.00  0.00           C  
ATOM    509  C   GLU A  32       1.260  21.157  34.092  1.00  0.00           C  
ATOM    510  O   GLU A  32       0.408  22.022  34.325  1.00  0.00           O  
ATOM    511  CB  GLU A  32       0.937  19.702  32.123  1.00  0.00           C  
ATOM    512  CG  GLU A  32       0.958  19.457  30.611  1.00  0.00           C  
ATOM    513  CD  GLU A  32       0.066  18.254  30.247  1.00  0.00           C  
ATOM    514  OE1 GLU A  32      -0.228  17.494  31.140  1.00  0.00           O  
ATOM    515  OE2 GLU A  32      -0.348  18.115  29.101  1.00  0.00           O  
ATOM    516  H   GLU A  32       3.599  19.899  32.224  1.00  0.00           H  
ATOM    517  HA  GLU A  32       1.453  21.777  32.067  1.00  0.00           H  
ATOM    518 1HB  GLU A  32       1.336  18.800  32.592  1.00  0.00           H  
ATOM    519 2HB  GLU A  32      -0.106  19.785  32.428  1.00  0.00           H  
ATOM    520 1HG  GLU A  32       0.606  20.344  30.089  1.00  0.00           H  
ATOM    521 2HG  GLU A  32       1.984  19.259  30.299  1.00  0.00           H  
ATOM    522  N   LYS A  33       1.851  20.441  35.058  1.00  0.00           N  
ATOM    523  CA  LYS A  33       1.474  20.637  36.450  1.00  0.00           C  
ATOM    524  C   LYS A  33       1.801  22.056  36.912  1.00  0.00           C  
ATOM    525  O   LYS A  33       0.969  22.703  37.552  1.00  0.00           O  
ATOM    526  CB  LYS A  33       2.169  19.613  37.350  1.00  0.00           C  
ATOM    527  CG  LYS A  33       1.783  19.689  38.842  1.00  0.00           C  
ATOM    528  CD  LYS A  33       2.474  18.573  39.644  1.00  0.00           C  
ATOM    529  CE  LYS A  33       2.000  18.509  41.106  1.00  0.00           C  
ATOM    530  NZ  LYS A  33       2.405  19.712  41.900  1.00  0.00           N  
ATOM    531  H   LYS A  33       2.517  19.703  34.792  1.00  0.00           H  
ATOM    532  HA  LYS A  33       0.395  20.499  36.534  1.00  0.00           H  
ATOM    533 1HB  LYS A  33       1.949  18.610  36.986  1.00  0.00           H  
ATOM    534 2HB  LYS A  33       3.249  19.752  37.278  1.00  0.00           H  
ATOM    535 1HG  LYS A  33       2.084  20.662  39.245  1.00  0.00           H  
ATOM    536 2HG  LYS A  33       0.701  19.595  38.942  1.00  0.00           H  
ATOM    537 1HD  LYS A  33       2.276  17.611  39.169  1.00  0.00           H  
ATOM    538 2HD  LYS A  33       3.551  18.743  39.635  1.00  0.00           H  
ATOM    539 1HE  LYS A  33       0.915  18.428  41.123  1.00  0.00           H  
ATOM    540 2HE  LYS A  33       2.428  17.623  41.570  1.00  0.00           H  
ATOM    541 1HZ  LYS A  33       2.077  19.628  42.846  1.00  0.00           H  
ATOM    542 2HZ  LYS A  33       3.405  19.808  41.910  1.00  0.00           H  
ATOM    543 3HZ  LYS A  33       1.999  20.566  41.497  1.00  0.00           H  
ATOM    544  N   LEU A  34       2.993  22.555  36.567  1.00  0.00           N  
ATOM    545  CA  LEU A  34       3.370  23.903  36.979  1.00  0.00           C  
ATOM    546  C   LEU A  34       2.485  24.968  36.329  1.00  0.00           C  
ATOM    547  O   LEU A  34       2.151  25.966  36.976  1.00  0.00           O  
ATOM    548  CB  LEU A  34       4.846  24.157  36.662  1.00  0.00           C  
ATOM    549  CG  LEU A  34       5.884  23.407  37.506  1.00  0.00           C  
ATOM    550  CD1 LEU A  34       7.233  23.575  36.858  1.00  0.00           C  
ATOM    551  CD2 LEU A  34       5.919  24.008  38.927  1.00  0.00           C  
ATOM    552  H   LEU A  34       3.653  21.960  36.053  1.00  0.00           H  
ATOM    553  HA  LEU A  34       3.223  23.974  38.052  1.00  0.00           H  
ATOM    554 1HB  LEU A  34       5.022  23.919  35.612  1.00  0.00           H  
ATOM    555 2HB  LEU A  34       5.039  25.205  36.824  1.00  0.00           H  
ATOM    556  HG  LEU A  34       5.642  22.342  37.556  1.00  0.00           H  
ATOM    557 1HD1 LEU A  34       7.993  23.060  37.443  1.00  0.00           H  
ATOM    558 2HD1 LEU A  34       7.191  23.150  35.883  1.00  0.00           H  
ATOM    559 3HD1 LEU A  34       7.477  24.621  36.790  1.00  0.00           H  
ATOM    560 1HD2 LEU A  34       6.673  23.494  39.521  1.00  0.00           H  
ATOM    561 2HD2 LEU A  34       6.168  25.069  38.874  1.00  0.00           H  
ATOM    562 3HD2 LEU A  34       4.954  23.898  39.422  1.00  0.00           H  
ATOM    563  N   LEU A  35       2.091  24.758  35.070  1.00  0.00           N  
ATOM    564  CA  LEU A  35       1.207  25.698  34.393  1.00  0.00           C  
ATOM    565  C   LEU A  35      -0.152  25.738  35.070  1.00  0.00           C  
ATOM    566  O   LEU A  35      -0.712  26.828  35.262  1.00  0.00           O  
ATOM    567  CB  LEU A  35       1.042  25.278  32.932  1.00  0.00           C  
ATOM    568  CG  LEU A  35       2.250  25.488  32.025  1.00  0.00           C  
ATOM    569  CD1 LEU A  35       2.050  24.725  30.767  1.00  0.00           C  
ATOM    570  CD2 LEU A  35       2.362  26.958  31.676  1.00  0.00           C  
ATOM    571  H   LEU A  35       2.449  23.943  34.564  1.00  0.00           H  
ATOM    572  HA  LEU A  35       1.645  26.687  34.452  1.00  0.00           H  
ATOM    573 1HB  LEU A  35       0.800  24.217  32.913  1.00  0.00           H  
ATOM    574 2HB  LEU A  35       0.202  25.827  32.504  1.00  0.00           H  
ATOM    575  HG  LEU A  35       3.160  25.150  32.515  1.00  0.00           H  
ATOM    576 1HD1 LEU A  35       2.899  24.887  30.110  1.00  0.00           H  
ATOM    577 2HD1 LEU A  35       1.966  23.679  30.996  1.00  0.00           H  
ATOM    578 3HD1 LEU A  35       1.140  25.057  30.293  1.00  0.00           H  
ATOM    579 1HD2 LEU A  35       3.203  27.074  31.013  1.00  0.00           H  
ATOM    580 2HD2 LEU A  35       1.454  27.292  31.173  1.00  0.00           H  
ATOM    581 3HD2 LEU A  35       2.510  27.556  32.565  1.00  0.00           H  
ATOM    582  N   GLU A  36      -0.674  24.575  35.492  1.00  0.00           N  
ATOM    583  CA  GLU A  36      -1.940  24.599  36.204  1.00  0.00           C  
ATOM    584  C   GLU A  36      -1.789  25.295  37.545  1.00  0.00           C  
ATOM    585  O   GLU A  36      -2.680  26.047  37.939  1.00  0.00           O  
ATOM    586  CB  GLU A  36      -2.526  23.209  36.446  1.00  0.00           C  
ATOM    587  CG  GLU A  36      -3.068  22.493  35.225  1.00  0.00           C  
ATOM    588  CD  GLU A  36      -3.775  21.206  35.600  1.00  0.00           C  
ATOM    589  OE1 GLU A  36      -3.725  20.845  36.761  1.00  0.00           O  
ATOM    590  OE2 GLU A  36      -4.373  20.600  34.745  1.00  0.00           O  
ATOM    591  H   GLU A  36      -0.216  23.684  35.262  1.00  0.00           H  
ATOM    592  HA  GLU A  36      -2.655  25.163  35.608  1.00  0.00           H  
ATOM    593 1HB  GLU A  36      -1.744  22.571  36.869  1.00  0.00           H  
ATOM    594 2HB  GLU A  36      -3.311  23.278  37.181  1.00  0.00           H  
ATOM    595 1HG  GLU A  36      -3.765  23.150  34.707  1.00  0.00           H  
ATOM    596 2HG  GLU A  36      -2.243  22.273  34.549  1.00  0.00           H  
ATOM    597  N   GLU A  37      -0.660  25.089  38.239  1.00  0.00           N  
ATOM    598  CA  GLU A  37      -0.481  25.733  39.531  1.00  0.00           C  
ATOM    599  C   GLU A  37      -0.470  27.242  39.376  1.00  0.00           C  
ATOM    600  O   GLU A  37      -1.048  27.938  40.216  1.00  0.00           O  
ATOM    601  CB  GLU A  37       0.792  25.252  40.229  1.00  0.00           C  
ATOM    602  CG  GLU A  37       0.717  23.816  40.735  1.00  0.00           C  
ATOM    603  CD  GLU A  37       1.994  23.328  41.346  1.00  0.00           C  
ATOM    604  OE1 GLU A  37       2.943  24.060  41.349  1.00  0.00           O  
ATOM    605  OE2 GLU A  37       2.024  22.196  41.798  1.00  0.00           O  
ATOM    606  H   GLU A  37       0.036  24.418  37.892  1.00  0.00           H  
ATOM    607  HA  GLU A  37      -1.326  25.466  40.163  1.00  0.00           H  
ATOM    608 1HB  GLU A  37       1.627  25.314  39.535  1.00  0.00           H  
ATOM    609 2HB  GLU A  37       1.017  25.904  41.074  1.00  0.00           H  
ATOM    610 1HG  GLU A  37      -0.069  23.760  41.487  1.00  0.00           H  
ATOM    611 2HG  GLU A  37       0.436  23.165  39.920  1.00  0.00           H  
ATOM    612  N   LEU A  38       0.147  27.758  38.302  1.00  0.00           N  
ATOM    613  CA  LEU A  38       0.156  29.199  38.079  1.00  0.00           C  
ATOM    614  C   LEU A  38      -1.245  29.705  37.760  1.00  0.00           C  
ATOM    615  O   LEU A  38      -1.675  30.712  38.321  1.00  0.00           O  
ATOM    616  CB  LEU A  38       1.156  29.570  36.968  1.00  0.00           C  
ATOM    617  CG  LEU A  38       1.294  31.100  36.576  1.00  0.00           C  
ATOM    618  CD1 LEU A  38       1.694  31.970  37.768  1.00  0.00           C  
ATOM    619  CD2 LEU A  38       2.377  31.206  35.465  1.00  0.00           C  
ATOM    620  H   LEU A  38       0.674  27.130  37.684  1.00  0.00           H  
ATOM    621  HA  LEU A  38       0.473  29.686  38.991  1.00  0.00           H  
ATOM    622 1HB  LEU A  38       2.135  29.205  37.252  1.00  0.00           H  
ATOM    623 2HB  LEU A  38       0.856  29.030  36.064  1.00  0.00           H  
ATOM    624  HG  LEU A  38       0.339  31.473  36.220  1.00  0.00           H  
ATOM    625 1HD1 LEU A  38       1.776  33.008  37.439  1.00  0.00           H  
ATOM    626 2HD1 LEU A  38       0.944  31.913  38.554  1.00  0.00           H  
ATOM    627 3HD1 LEU A  38       2.648  31.648  38.152  1.00  0.00           H  
ATOM    628 1HD2 LEU A  38       2.484  32.248  35.151  1.00  0.00           H  
ATOM    629 2HD2 LEU A  38       3.327  30.842  35.852  1.00  0.00           H  
ATOM    630 3HD2 LEU A  38       2.089  30.605  34.615  1.00  0.00           H  
ATOM    631  N   LYS A  39      -1.998  29.004  36.909  1.00  0.00           N  
ATOM    632  CA  LYS A  39      -3.342  29.483  36.602  1.00  0.00           C  
ATOM    633  C   LYS A  39      -4.261  29.471  37.823  1.00  0.00           C  
ATOM    634  O   LYS A  39      -5.080  30.375  37.999  1.00  0.00           O  
ATOM    635  CB  LYS A  39      -3.990  28.645  35.500  1.00  0.00           C  
ATOM    636  CG  LYS A  39      -3.414  28.858  34.129  1.00  0.00           C  
ATOM    637  CD  LYS A  39      -4.078  27.981  33.082  1.00  0.00           C  
ATOM    638  CE  LYS A  39      -3.574  28.309  31.667  1.00  0.00           C  
ATOM    639  NZ  LYS A  39      -4.197  27.415  30.632  1.00  0.00           N  
ATOM    640  H   LYS A  39      -1.618  28.167  36.451  1.00  0.00           H  
ATOM    641  HA  LYS A  39      -3.257  30.510  36.255  1.00  0.00           H  
ATOM    642 1HB  LYS A  39      -3.875  27.586  35.748  1.00  0.00           H  
ATOM    643 2HB  LYS A  39      -5.057  28.859  35.463  1.00  0.00           H  
ATOM    644 1HG  LYS A  39      -3.506  29.908  33.848  1.00  0.00           H  
ATOM    645 2HG  LYS A  39      -2.370  28.592  34.176  1.00  0.00           H  
ATOM    646 1HD  LYS A  39      -3.851  26.934  33.298  1.00  0.00           H  
ATOM    647 2HD  LYS A  39      -5.157  28.117  33.116  1.00  0.00           H  
ATOM    648 1HE  LYS A  39      -3.833  29.343  31.439  1.00  0.00           H  
ATOM    649 2HE  LYS A  39      -2.487  28.200  31.623  1.00  0.00           H  
ATOM    650 1HZ  LYS A  39      -3.861  27.669  29.701  1.00  0.00           H  
ATOM    651 2HZ  LYS A  39      -3.947  26.442  30.807  1.00  0.00           H  
ATOM    652 3HZ  LYS A  39      -5.195  27.509  30.650  1.00  0.00           H  
ATOM    653  N   LYS A  40      -4.136  28.431  38.648  1.00  0.00           N  
ATOM    654  CA  LYS A  40      -4.952  28.258  39.840  1.00  0.00           C  
ATOM    655  C   LYS A  40      -4.555  29.222  40.955  1.00  0.00           C  
ATOM    656  O   LYS A  40      -5.422  29.714  41.686  1.00  0.00           O  
ATOM    657  CB  LYS A  40      -4.854  26.809  40.311  1.00  0.00           C  
ATOM    658  CG  LYS A  40      -5.544  25.809  39.367  1.00  0.00           C  
ATOM    659  CD  LYS A  40      -5.342  24.363  39.821  1.00  0.00           C  
ATOM    660  CE  LYS A  40      -5.950  23.367  38.817  1.00  0.00           C  
ATOM    661  NZ  LYS A  40      -5.686  21.942  39.205  1.00  0.00           N  
ATOM    662  H   LYS A  40      -3.456  27.702  38.419  1.00  0.00           H  
ATOM    663  HA  LYS A  40      -5.987  28.467  39.575  1.00  0.00           H  
ATOM    664 1HB  LYS A  40      -3.801  26.529  40.390  1.00  0.00           H  
ATOM    665 2HB  LYS A  40      -5.296  26.715  41.301  1.00  0.00           H  
ATOM    666 1HG  LYS A  40      -6.610  26.029  39.338  1.00  0.00           H  
ATOM    667 2HG  LYS A  40      -5.146  25.931  38.362  1.00  0.00           H  
ATOM    668 1HD  LYS A  40      -4.269  24.164  39.902  1.00  0.00           H  
ATOM    669 2HD  LYS A  40      -5.800  24.215  40.797  1.00  0.00           H  
ATOM    670 1HE  LYS A  40      -7.024  23.524  38.756  1.00  0.00           H  
ATOM    671 2HE  LYS A  40      -5.513  23.550  37.838  1.00  0.00           H  
ATOM    672 1HZ  LYS A  40      -6.085  21.321  38.509  1.00  0.00           H  
ATOM    673 2HZ  LYS A  40      -4.683  21.782  39.258  1.00  0.00           H  
ATOM    674 3HZ  LYS A  40      -6.099  21.750  40.105  1.00  0.00           H  
ATOM    675  N   SER A  41      -3.248  29.490  41.084  1.00  0.00           N  
ATOM    676  CA  SER A  41      -2.715  30.357  42.122  1.00  0.00           C  
ATOM    677  C   SER A  41      -2.793  31.833  41.757  1.00  0.00           C  
ATOM    678  O   SER A  41      -2.780  32.687  42.641  1.00  0.00           O  
ATOM    679  CB  SER A  41      -1.266  30.009  42.388  1.00  0.00           C  
ATOM    680  OG  SER A  41      -1.143  28.688  42.838  1.00  0.00           O  
ATOM    681  H   SER A  41      -2.573  29.016  40.485  1.00  0.00           H  
ATOM    682  HA  SER A  41      -3.291  30.194  43.032  1.00  0.00           H  
ATOM    683 1HB  SER A  41      -0.685  30.148  41.476  1.00  0.00           H  
ATOM    684 2HB  SER A  41      -0.869  30.687  43.136  1.00  0.00           H  
ATOM    685  HG  SER A  41      -1.085  28.151  42.017  1.00  0.00           H  
ATOM    686  N   ALA A  42      -2.912  32.146  40.467  1.00  0.00           N  
ATOM    687  CA  ALA A  42      -2.967  33.520  40.013  1.00  0.00           C  
ATOM    688  C   ALA A  42      -4.104  34.291  40.651  1.00  0.00           C  
ATOM    689  O   ALA A  42      -5.246  33.830  40.744  1.00  0.00           O  
ATOM    690  CB  ALA A  42      -3.159  33.556  38.514  1.00  0.00           C  
ATOM    691  H   ALA A  42      -2.858  31.420  39.750  1.00  0.00           H  
ATOM    692  HA  ALA A  42      -2.034  34.002  40.284  1.00  0.00           H  
ATOM    693 1HB  ALA A  42      -3.208  34.575  38.182  1.00  0.00           H  
ATOM    694 2HB  ALA A  42      -2.346  33.046  38.015  1.00  0.00           H  
ATOM    695 3HB  ALA A  42      -4.090  33.060  38.283  1.00  0.00           H  
ATOM    696  N   ARG A  43      -3.793  35.520  41.049  1.00  0.00           N  
ATOM    697  CA  ARG A  43      -4.778  36.420  41.634  1.00  0.00           C  
ATOM    698  C   ARG A  43      -4.700  37.741  40.902  1.00  0.00           C  
ATOM    699  O   ARG A  43      -5.027  38.800  41.438  1.00  0.00           O  
ATOM    700  CB  ARG A  43      -4.533  36.605  43.124  1.00  0.00           C  
ATOM    701  CG  ARG A  43      -4.713  35.324  43.941  1.00  0.00           C  
ATOM    702  CD  ARG A  43      -6.118  34.829  43.988  1.00  0.00           C  
ATOM    703  NE  ARG A  43      -6.215  33.616  44.779  1.00  0.00           N  
ATOM    704  CZ  ARG A  43      -6.058  32.351  44.290  1.00  0.00           C  
ATOM    705  NH1 ARG A  43      -5.806  32.131  43.011  1.00  0.00           N  
ATOM    706  NH2 ARG A  43      -6.162  31.319  45.117  1.00  0.00           N  
ATOM    707  H   ARG A  43      -2.821  35.836  40.938  1.00  0.00           H  
ATOM    708  HA  ARG A  43      -5.773  36.017  41.473  1.00  0.00           H  
ATOM    709 1HB  ARG A  43      -3.519  36.966  43.283  1.00  0.00           H  
ATOM    710 2HB  ARG A  43      -5.218  37.354  43.519  1.00  0.00           H  
ATOM    711 1HG  ARG A  43      -4.096  34.548  43.525  1.00  0.00           H  
ATOM    712 2HG  ARG A  43      -4.396  35.514  44.962  1.00  0.00           H  
ATOM    713 1HD  ARG A  43      -6.750  35.586  44.449  1.00  0.00           H  
ATOM    714 2HD  ARG A  43      -6.491  34.610  42.998  1.00  0.00           H  
ATOM    715  HE  ARG A  43      -6.403  33.718  45.765  1.00  0.00           H  
ATOM    716 1HH1 ARG A  43      -5.704  32.894  42.329  1.00  0.00           H  
ATOM    717 2HH1 ARG A  43      -5.685  31.176  42.653  1.00  0.00           H  
ATOM    718 1HH2 ARG A  43      -6.352  31.474  46.094  1.00  0.00           H  
ATOM    719 2HH2 ARG A  43      -6.051  30.374  44.771  1.00  0.00           H  
ATOM    720  N   ASP A  44      -4.243  37.653  39.666  1.00  0.00           N  
ATOM    721  CA  ASP A  44      -4.029  38.796  38.810  1.00  0.00           C  
ATOM    722  C   ASP A  44      -4.135  38.343  37.346  1.00  0.00           C  
ATOM    723  O   ASP A  44      -3.518  37.332  36.984  1.00  0.00           O  
ATOM    724  CB  ASP A  44      -2.637  39.383  39.088  1.00  0.00           C  
ATOM    725  CG  ASP A  44      -2.365  40.756  38.455  1.00  0.00           C  
ATOM    726  OD1 ASP A  44      -2.348  40.860  37.235  1.00  0.00           O  
ATOM    727  OD2 ASP A  44      -2.146  41.699  39.187  1.00  0.00           O  
ATOM    728  H   ASP A  44      -4.018  36.728  39.322  1.00  0.00           H  
ATOM    729  HA  ASP A  44      -4.763  39.546  39.072  1.00  0.00           H  
ATOM    730 1HB  ASP A  44      -2.503  39.477  40.168  1.00  0.00           H  
ATOM    731 2HB  ASP A  44      -1.881  38.688  38.742  1.00  0.00           H  
ATOM    732  N   PRO A  45      -4.882  39.060  36.477  1.00  0.00           N  
ATOM    733  CA  PRO A  45      -5.032  38.799  35.053  1.00  0.00           C  
ATOM    734  C   PRO A  45      -3.697  38.687  34.325  1.00  0.00           C  
ATOM    735  O   PRO A  45      -3.627  38.045  33.276  1.00  0.00           O  
ATOM    736  CB  PRO A  45      -5.815  40.025  34.568  1.00  0.00           C  
ATOM    737  CG  PRO A  45      -6.608  40.470  35.764  1.00  0.00           C  
ATOM    738  CD  PRO A  45      -5.711  40.204  36.954  1.00  0.00           C  
ATOM    739  HA  PRO A  45      -5.621  37.891  34.912  1.00  0.00           H  
ATOM    740 1HB  PRO A  45      -5.118  40.796  34.205  1.00  0.00           H  
ATOM    741 2HB  PRO A  45      -6.454  39.746  33.715  1.00  0.00           H  
ATOM    742 1HG  PRO A  45      -6.872  41.535  35.664  1.00  0.00           H  
ATOM    743 2HG  PRO A  45      -7.557  39.913  35.813  1.00  0.00           H  
ATOM    744 1HD  PRO A  45      -5.081  41.084  37.190  1.00  0.00           H  
ATOM    745 2HD  PRO A  45      -6.376  39.916  37.782  1.00  0.00           H  
ATOM    746  N   ARG A  46      -2.636  39.311  34.859  1.00  0.00           N  
ATOM    747  CA  ARG A  46      -1.348  39.244  34.201  1.00  0.00           C  
ATOM    748  C   ARG A  46      -0.647  37.924  34.497  1.00  0.00           C  
ATOM    749  O   ARG A  46       0.198  37.488  33.714  1.00  0.00           O  
ATOM    750  CB  ARG A  46      -0.501  40.430  34.619  1.00  0.00           C  
ATOM    751  CG  ARG A  46      -1.060  41.764  34.105  1.00  0.00           C  
ATOM    752  CD  ARG A  46      -0.385  42.950  34.681  1.00  0.00           C  
ATOM    753  NE  ARG A  46      -0.697  43.090  36.104  1.00  0.00           N  
ATOM    754  CZ  ARG A  46      -0.230  44.052  36.931  1.00  0.00           C  
ATOM    755  NH1 ARG A  46       0.588  44.999  36.488  1.00  0.00           N  
ATOM    756  NH2 ARG A  46      -0.607  44.033  38.201  1.00  0.00           N  
ATOM    757  H   ARG A  46      -2.690  39.852  35.735  1.00  0.00           H  
ATOM    758  HA  ARG A  46      -1.509  39.319  33.128  1.00  0.00           H  
ATOM    759 1HB  ARG A  46      -0.442  40.471  35.705  1.00  0.00           H  
ATOM    760 2HB  ARG A  46       0.512  40.316  34.238  1.00  0.00           H  
ATOM    761 1HG  ARG A  46      -0.957  41.800  33.023  1.00  0.00           H  
ATOM    762 2HG  ARG A  46      -2.116  41.825  34.371  1.00  0.00           H  
ATOM    763 1HD  ARG A  46       0.694  42.845  34.571  1.00  0.00           H  
ATOM    764 2HD  ARG A  46      -0.725  43.845  34.162  1.00  0.00           H  
ATOM    765  HE  ARG A  46      -1.335  42.386  36.521  1.00  0.00           H  
ATOM    766 1HH1 ARG A  46       0.873  45.014  35.521  1.00  0.00           H  
ATOM    767 2HH1 ARG A  46       0.926  45.711  37.120  1.00  0.00           H  
ATOM    768 1HH2 ARG A  46      -1.242  43.276  38.537  1.00  0.00           H  
ATOM    769 2HH2 ARG A  46      -0.281  44.731  38.844  1.00  0.00           H  
ATOM    770  N   GLN A  47      -1.010  37.249  35.595  1.00  0.00           N  
ATOM    771  CA  GLN A  47      -0.415  35.962  35.900  1.00  0.00           C  
ATOM    772  C   GLN A  47      -1.157  34.936  35.077  1.00  0.00           C  
ATOM    773  O   GLN A  47      -0.569  33.969  34.586  1.00  0.00           O  
ATOM    774  CB  GLN A  47      -0.527  35.631  37.379  1.00  0.00           C  
ATOM    775  CG  GLN A  47       0.297  36.449  38.289  1.00  0.00           C  
ATOM    776  CD  GLN A  47       0.031  36.076  39.738  1.00  0.00           C  
ATOM    777  OE1 GLN A  47      -1.089  36.291  40.274  1.00  0.00           O  
ATOM    778  NE2 GLN A  47       1.045  35.485  40.370  1.00  0.00           N  
ATOM    779  H   GLN A  47      -1.735  37.597  36.223  1.00  0.00           H  
ATOM    780  HA  GLN A  47       0.635  35.962  35.607  1.00  0.00           H  
ATOM    781 1HB  GLN A  47      -1.534  35.816  37.679  1.00  0.00           H  
ATOM    782 2HB  GLN A  47      -0.305  34.579  37.552  1.00  0.00           H  
ATOM    783 1HG  GLN A  47       1.349  36.256  38.072  1.00  0.00           H  
ATOM    784 2HG  GLN A  47       0.070  37.502  38.135  1.00  0.00           H  
ATOM    785 1HE2 GLN A  47       0.956  35.200  41.320  1.00  0.00           H  
ATOM    786 2HE2 GLN A  47       1.931  35.297  39.867  1.00  0.00           H  
ATOM    787  N   LEU A  48      -2.461  35.186  34.888  1.00  0.00           N  
ATOM    788  CA  LEU A  48      -3.258  34.279  34.084  1.00  0.00           C  
ATOM    789  C   LEU A  48      -2.795  34.379  32.635  1.00  0.00           C  
ATOM    790  O   LEU A  48      -2.613  33.353  31.975  1.00  0.00           O  
ATOM    791  CB  LEU A  48      -4.746  34.633  34.205  1.00  0.00           C  
ATOM    792  CG  LEU A  48      -5.407  34.366  35.581  1.00  0.00           C  
ATOM    793  CD1 LEU A  48      -6.788  34.983  35.613  1.00  0.00           C  
ATOM    794  CD2 LEU A  48      -5.513  32.851  35.821  1.00  0.00           C  
ATOM    795  H   LEU A  48      -2.880  35.999  35.349  1.00  0.00           H  
ATOM    796  HA  LEU A  48      -3.083  33.263  34.421  1.00  0.00           H  
ATOM    797 1HB  LEU A  48      -4.862  35.690  33.985  1.00  0.00           H  
ATOM    798 2HB  LEU A  48      -5.296  34.069  33.451  1.00  0.00           H  
ATOM    799  HG  LEU A  48      -4.813  34.827  36.366  1.00  0.00           H  
ATOM    800 1HD1 LEU A  48      -7.240  34.793  36.587  1.00  0.00           H  
ATOM    801 2HD1 LEU A  48      -6.724  36.045  35.455  1.00  0.00           H  
ATOM    802 3HD1 LEU A  48      -7.406  34.540  34.833  1.00  0.00           H  
ATOM    803 1HD2 LEU A  48      -5.983  32.664  36.789  1.00  0.00           H  
ATOM    804 2HD2 LEU A  48      -6.116  32.395  35.037  1.00  0.00           H  
ATOM    805 3HD2 LEU A  48      -4.537  32.401  35.824  1.00  0.00           H  
ATOM    806  N   ARG A  49      -2.510  35.606  32.173  1.00  0.00           N  
ATOM    807  CA  ARG A  49      -2.000  35.807  30.832  1.00  0.00           C  
ATOM    808  C   ARG A  49      -0.661  35.143  30.642  1.00  0.00           C  
ATOM    809  O   ARG A  49      -0.444  34.481  29.623  1.00  0.00           O  
ATOM    810  CB  ARG A  49      -1.841  37.282  30.518  1.00  0.00           C  
ATOM    811  CG  ARG A  49      -1.235  37.560  29.154  1.00  0.00           C  
ATOM    812  CD  ARG A  49      -1.215  38.997  28.823  1.00  0.00           C  
ATOM    813  NE  ARG A  49      -0.394  39.250  27.646  1.00  0.00           N  
ATOM    814  CZ  ARG A  49      -0.736  39.055  26.364  1.00  0.00           C  
ATOM    815  NH1 ARG A  49      -1.912  38.575  26.004  1.00  0.00           N  
ATOM    816  NH2 ARG A  49       0.179  39.355  25.491  1.00  0.00           N  
ATOM    817  H   ARG A  49      -2.723  36.429  32.739  1.00  0.00           H  
ATOM    818  HA  ARG A  49      -2.710  35.371  30.125  1.00  0.00           H  
ATOM    819 1HB  ARG A  49      -2.810  37.775  30.575  1.00  0.00           H  
ATOM    820 2HB  ARG A  49      -1.196  37.739  31.266  1.00  0.00           H  
ATOM    821 1HG  ARG A  49      -0.199  37.220  29.141  1.00  0.00           H  
ATOM    822 2HG  ARG A  49      -1.797  37.019  28.395  1.00  0.00           H  
ATOM    823 1HD  ARG A  49      -2.224  39.358  28.632  1.00  0.00           H  
ATOM    824 2HD  ARG A  49      -0.785  39.549  29.660  1.00  0.00           H  
ATOM    825  HE  ARG A  49       0.570  39.613  27.782  1.00  0.00           H  
ATOM    826 1HH1 ARG A  49      -2.602  38.342  26.698  1.00  0.00           H  
ATOM    827 2HH1 ARG A  49      -2.120  38.447  25.024  1.00  0.00           H  
ATOM    828 1HH2 ARG A  49       1.059  39.733  25.854  1.00  0.00           H  
ATOM    829 2HH2 ARG A  49       0.065  39.204  24.484  1.00  0.00           H  
ATOM    830  N   GLU A  50       0.239  35.286  31.619  1.00  0.00           N  
ATOM    831  CA  GLU A  50       1.543  34.704  31.441  1.00  0.00           C  
ATOM    832  C   GLU A  50       1.406  33.191  31.396  1.00  0.00           C  
ATOM    833  O   GLU A  50       2.056  32.546  30.576  1.00  0.00           O  
ATOM    834  CB  GLU A  50       2.484  35.150  32.561  1.00  0.00           C  
ATOM    835  CG  GLU A  50       3.947  34.779  32.364  1.00  0.00           C  
ATOM    836  CD  GLU A  50       4.615  35.491  31.180  1.00  0.00           C  
ATOM    837  OE1 GLU A  50       4.082  36.463  30.709  1.00  0.00           O  
ATOM    838  OE2 GLU A  50       5.671  35.066  30.775  1.00  0.00           O  
ATOM    839  H   GLU A  50       0.052  35.866  32.442  1.00  0.00           H  
ATOM    840  HA  GLU A  50       1.953  35.041  30.498  1.00  0.00           H  
ATOM    841 1HB  GLU A  50       2.420  36.232  32.671  1.00  0.00           H  
ATOM    842 2HB  GLU A  50       2.150  34.709  33.506  1.00  0.00           H  
ATOM    843 1HG  GLU A  50       4.500  34.996  33.278  1.00  0.00           H  
ATOM    844 2HG  GLU A  50       3.987  33.732  32.194  1.00  0.00           H  
ATOM    845  N   ALA A  51       0.531  32.605  32.222  1.00  0.00           N  
ATOM    846  CA  ALA A  51       0.372  31.163  32.177  1.00  0.00           C  
ATOM    847  C   ALA A  51      -0.125  30.688  30.819  1.00  0.00           C  
ATOM    848  O   ALA A  51       0.359  29.670  30.323  1.00  0.00           O  
ATOM    849  CB  ALA A  51      -0.602  30.702  33.224  1.00  0.00           C  
ATOM    850  H   ALA A  51       0.025  33.156  32.923  1.00  0.00           H  
ATOM    851  HA  ALA A  51       1.341  30.713  32.363  1.00  0.00           H  
ATOM    852 1HB  ALA A  51      -0.667  29.626  33.178  1.00  0.00           H  
ATOM    853 2HB  ALA A  51      -0.275  31.002  34.185  1.00  0.00           H  
ATOM    854 3HB  ALA A  51      -1.575  31.147  33.027  1.00  0.00           H  
ATOM    855  N   GLU A  52      -1.053  31.430  30.195  1.00  0.00           N  
ATOM    856  CA  GLU A  52      -1.571  31.033  28.885  1.00  0.00           C  
ATOM    857  C   GLU A  52      -0.482  31.090  27.818  1.00  0.00           C  
ATOM    858  O   GLU A  52      -0.383  30.195  26.963  1.00  0.00           O  
ATOM    859  CB  GLU A  52      -2.722  31.957  28.469  1.00  0.00           C  
ATOM    860  CG  GLU A  52      -4.011  31.795  29.270  1.00  0.00           C  
ATOM    861  CD  GLU A  52      -5.047  32.837  28.907  1.00  0.00           C  
ATOM    862  OE1 GLU A  52      -4.714  33.740  28.173  1.00  0.00           O  
ATOM    863  OE2 GLU A  52      -6.162  32.729  29.360  1.00  0.00           O  
ATOM    864  H   GLU A  52      -1.458  32.239  30.684  1.00  0.00           H  
ATOM    865  HA  GLU A  52      -1.939  30.013  28.951  1.00  0.00           H  
ATOM    866 1HB  GLU A  52      -2.399  32.993  28.574  1.00  0.00           H  
ATOM    867 2HB  GLU A  52      -2.956  31.794  27.418  1.00  0.00           H  
ATOM    868 1HG  GLU A  52      -4.421  30.806  29.074  1.00  0.00           H  
ATOM    869 2HG  GLU A  52      -3.786  31.858  30.330  1.00  0.00           H  
ATOM    870  N   LEU A  53       0.364  32.112  27.895  1.00  0.00           N  
ATOM    871  CA  LEU A  53       1.448  32.262  26.945  1.00  0.00           C  
ATOM    872  C   LEU A  53       2.460  31.133  27.110  1.00  0.00           C  
ATOM    873  O   LEU A  53       2.906  30.533  26.121  1.00  0.00           O  
ATOM    874  CB  LEU A  53       2.129  33.611  27.204  1.00  0.00           C  
ATOM    875  CG  LEU A  53       1.313  34.889  26.876  1.00  0.00           C  
ATOM    876  CD1 LEU A  53       2.054  36.067  27.419  1.00  0.00           C  
ATOM    877  CD2 LEU A  53       1.138  35.050  25.389  1.00  0.00           C  
ATOM    878  H   LEU A  53       0.190  32.839  28.601  1.00  0.00           H  
ATOM    879  HA  LEU A  53       1.043  32.218  25.939  1.00  0.00           H  
ATOM    880 1HB  LEU A  53       2.376  33.658  28.264  1.00  0.00           H  
ATOM    881 2HB  LEU A  53       3.048  33.653  26.659  1.00  0.00           H  
ATOM    882  HG  LEU A  53       0.337  34.838  27.343  1.00  0.00           H  
ATOM    883 1HD1 LEU A  53       1.508  36.981  27.201  1.00  0.00           H  
ATOM    884 2HD1 LEU A  53       2.178  35.973  28.487  1.00  0.00           H  
ATOM    885 3HD1 LEU A  53       3.023  36.096  26.950  1.00  0.00           H  
ATOM    886 1HD2 LEU A  53       0.579  35.962  25.180  1.00  0.00           H  
ATOM    887 2HD2 LEU A  53       2.113  35.117  24.912  1.00  0.00           H  
ATOM    888 3HD2 LEU A  53       0.598  34.211  24.970  1.00  0.00           H  
ATOM    889  N   LEU A  54       2.733  30.773  28.366  1.00  0.00           N  
ATOM    890  CA  LEU A  54       3.658  29.710  28.698  1.00  0.00           C  
ATOM    891  C   LEU A  54       3.110  28.345  28.260  1.00  0.00           C  
ATOM    892  O   LEU A  54       3.881  27.495  27.814  1.00  0.00           O  
ATOM    893  CB  LEU A  54       3.933  29.765  30.202  1.00  0.00           C  
ATOM    894  CG  LEU A  54       4.732  31.016  30.727  1.00  0.00           C  
ATOM    895  CD1 LEU A  54       4.676  31.060  32.257  1.00  0.00           C  
ATOM    896  CD2 LEU A  54       6.148  30.957  30.307  1.00  0.00           C  
ATOM    897  H   LEU A  54       2.324  31.318  29.132  1.00  0.00           H  
ATOM    898  HA  LEU A  54       4.581  29.880  28.154  1.00  0.00           H  
ATOM    899 1HB  LEU A  54       2.984  29.738  30.722  1.00  0.00           H  
ATOM    900 2HB  LEU A  54       4.485  28.902  30.455  1.00  0.00           H  
ATOM    901  HG  LEU A  54       4.299  31.920  30.325  1.00  0.00           H  
ATOM    902 1HD1 LEU A  54       5.228  31.923  32.617  1.00  0.00           H  
ATOM    903 2HD1 LEU A  54       3.648  31.132  32.579  1.00  0.00           H  
ATOM    904 3HD1 LEU A  54       5.111  30.198  32.662  1.00  0.00           H  
ATOM    905 1HD2 LEU A  54       6.636  31.845  30.696  1.00  0.00           H  
ATOM    906 2HD2 LEU A  54       6.601  30.078  30.728  1.00  0.00           H  
ATOM    907 3HD2 LEU A  54       6.237  30.942  29.227  1.00  0.00           H  
ATOM    908  N   GLU A  55       1.787  28.127  28.376  1.00  0.00           N  
ATOM    909  CA  GLU A  55       1.178  26.875  27.920  1.00  0.00           C  
ATOM    910  C   GLU A  55       1.325  26.706  26.417  1.00  0.00           C  
ATOM    911  O   GLU A  55       1.607  25.597  25.944  1.00  0.00           O  
ATOM    912  CB  GLU A  55      -0.297  26.767  28.304  1.00  0.00           C  
ATOM    913  CG  GLU A  55      -0.941  25.424  27.875  1.00  0.00           C  
ATOM    914  CD  GLU A  55      -2.367  25.239  28.323  1.00  0.00           C  
ATOM    915  OE1 GLU A  55      -2.866  26.047  29.089  1.00  0.00           O  
ATOM    916  OE2 GLU A  55      -2.977  24.295  27.877  1.00  0.00           O  
ATOM    917  H   GLU A  55       1.206  28.833  28.840  1.00  0.00           H  
ATOM    918  HA  GLU A  55       1.711  26.055  28.377  1.00  0.00           H  
ATOM    919 1HB  GLU A  55      -0.401  26.878  29.384  1.00  0.00           H  
ATOM    920 2HB  GLU A  55      -0.855  27.583  27.839  1.00  0.00           H  
ATOM    921 1HG  GLU A  55      -0.921  25.363  26.787  1.00  0.00           H  
ATOM    922 2HG  GLU A  55      -0.333  24.606  28.261  1.00  0.00           H  
ATOM    923  N   TRP A  56       1.140  27.796  25.657  1.00  0.00           N  
ATOM    924  CA  TRP A  56       1.312  27.730  24.212  1.00  0.00           C  
ATOM    925  C   TRP A  56       2.737  27.285  23.932  1.00  0.00           C  
ATOM    926  O   TRP A  56       2.967  26.363  23.142  1.00  0.00           O  
ATOM    927  CB  TRP A  56       1.069  29.094  23.556  1.00  0.00           C  
ATOM    928  CG  TRP A  56       1.187  29.096  22.043  1.00  0.00           C  
ATOM    929  CD1 TRP A  56       0.170  28.882  21.160  1.00  0.00           C  
ATOM    930  CD2 TRP A  56       2.375  29.321  21.233  1.00  0.00           C  
ATOM    931  NE1 TRP A  56       0.634  28.967  19.873  1.00  0.00           N  
ATOM    932  CE2 TRP A  56       1.980  29.236  19.899  1.00  0.00           C  
ATOM    933  CE3 TRP A  56       3.714  29.581  21.529  1.00  0.00           C  
ATOM    934  CZ2 TRP A  56       2.878  29.419  18.857  1.00  0.00           C  
ATOM    935  CZ3 TRP A  56       4.610  29.752  20.495  1.00  0.00           C  
ATOM    936  CH2 TRP A  56       4.206  29.681  19.195  1.00  0.00           C  
ATOM    937  H   TRP A  56       0.821  28.668  26.104  1.00  0.00           H  
ATOM    938  HA  TRP A  56       0.622  26.997  23.800  1.00  0.00           H  
ATOM    939 1HB  TRP A  56       0.076  29.448  23.826  1.00  0.00           H  
ATOM    940 2HB  TRP A  56       1.780  29.816  23.948  1.00  0.00           H  
ATOM    941  HD1 TRP A  56      -0.863  28.680  21.436  1.00  0.00           H  
ATOM    942  HE1 TRP A  56       0.074  28.850  19.037  1.00  0.00           H  
ATOM    943  HE3 TRP A  56       4.047  29.647  22.551  1.00  0.00           H  
ATOM    944  HZ2 TRP A  56       2.575  29.359  17.812  1.00  0.00           H  
ATOM    945  HZ3 TRP A  56       5.650  29.948  20.743  1.00  0.00           H  
ATOM    946  HH2 TRP A  56       4.942  29.826  18.405  1.00  0.00           H  
ATOM    947  N   VAL A  57       3.696  27.901  24.639  1.00  0.00           N  
ATOM    948  CA  VAL A  57       5.090  27.559  24.449  1.00  0.00           C  
ATOM    949  C   VAL A  57       5.335  26.115  24.806  1.00  0.00           C  
ATOM    950  O   VAL A  57       6.027  25.430  24.066  1.00  0.00           O  
ATOM    951  CB  VAL A  57       6.019  28.453  25.285  1.00  0.00           C  
ATOM    952  CG1 VAL A  57       7.445  27.941  25.234  1.00  0.00           C  
ATOM    953  CG2 VAL A  57       5.974  29.853  24.740  1.00  0.00           C  
ATOM    954  H   VAL A  57       3.433  28.657  25.281  1.00  0.00           H  
ATOM    955  HA  VAL A  57       5.341  27.702  23.398  1.00  0.00           H  
ATOM    956  HB  VAL A  57       5.694  28.447  26.319  1.00  0.00           H  
ATOM    957 1HG1 VAL A  57       8.048  28.598  25.818  1.00  0.00           H  
ATOM    958 2HG1 VAL A  57       7.527  26.933  25.634  1.00  0.00           H  
ATOM    959 3HG1 VAL A  57       7.793  27.951  24.206  1.00  0.00           H  
ATOM    960 1HG2 VAL A  57       6.627  30.497  25.328  1.00  0.00           H  
ATOM    961 2HG2 VAL A  57       6.311  29.851  23.700  1.00  0.00           H  
ATOM    962 3HG2 VAL A  57       4.962  30.221  24.790  1.00  0.00           H  
ATOM    963  N   LEU A  58       4.770  25.612  25.906  1.00  0.00           N  
ATOM    964  CA  LEU A  58       5.026  24.224  26.246  1.00  0.00           C  
ATOM    965  C   LEU A  58       4.643  23.281  25.144  1.00  0.00           C  
ATOM    966  O   LEU A  58       5.423  22.398  24.779  1.00  0.00           O  
ATOM    967  CB  LEU A  58       4.218  23.774  27.472  1.00  0.00           C  
ATOM    968  CG  LEU A  58       4.376  22.281  27.848  1.00  0.00           C  
ATOM    969  CD1 LEU A  58       5.816  21.959  28.174  1.00  0.00           C  
ATOM    970  CD2 LEU A  58       3.469  21.943  29.034  1.00  0.00           C  
ATOM    971  H   LEU A  58       4.227  26.216  26.527  1.00  0.00           H  
ATOM    972  HA  LEU A  58       6.085  24.124  26.435  1.00  0.00           H  
ATOM    973 1HB  LEU A  58       4.445  24.372  28.311  1.00  0.00           H  
ATOM    974 2HB  LEU A  58       3.164  23.932  27.244  1.00  0.00           H  
ATOM    975  HG  LEU A  58       4.091  21.686  27.016  1.00  0.00           H  
ATOM    976 1HD1 LEU A  58       5.890  20.927  28.422  1.00  0.00           H  
ATOM    977 2HD1 LEU A  58       6.466  22.158  27.333  1.00  0.00           H  
ATOM    978 3HD1 LEU A  58       6.129  22.539  29.000  1.00  0.00           H  
ATOM    979 1HD2 LEU A  58       3.569  20.883  29.286  1.00  0.00           H  
ATOM    980 2HD2 LEU A  58       3.754  22.538  29.886  1.00  0.00           H  
ATOM    981 3HD2 LEU A  58       2.432  22.154  28.774  1.00  0.00           H  
ATOM    982  N   LYS A  59       3.447  23.455  24.602  1.00  0.00           N  
ATOM    983  CA  LYS A  59       2.990  22.544  23.576  1.00  0.00           C  
ATOM    984  C   LYS A  59       3.872  22.624  22.334  1.00  0.00           C  
ATOM    985  O   LYS A  59       4.224  21.588  21.754  1.00  0.00           O  
ATOM    986  CB  LYS A  59       1.530  22.847  23.284  1.00  0.00           C  
ATOM    987  CG  LYS A  59       0.629  22.437  24.453  1.00  0.00           C  
ATOM    988  CD  LYS A  59      -0.826  22.796  24.237  1.00  0.00           C  
ATOM    989  CE  LYS A  59      -1.662  22.354  25.442  1.00  0.00           C  
ATOM    990  NZ  LYS A  59      -3.089  22.769  25.333  1.00  0.00           N  
ATOM    991  H   LYS A  59       2.845  24.213  24.951  1.00  0.00           H  
ATOM    992  HA  LYS A  59       3.058  21.529  23.967  1.00  0.00           H  
ATOM    993 1HB  LYS A  59       1.410  23.924  23.117  1.00  0.00           H  
ATOM    994 2HB  LYS A  59       1.211  22.326  22.384  1.00  0.00           H  
ATOM    995 1HG  LYS A  59       0.717  21.361  24.616  1.00  0.00           H  
ATOM    996 2HG  LYS A  59       0.977  22.945  25.357  1.00  0.00           H  
ATOM    997 1HD  LYS A  59      -0.916  23.879  24.122  1.00  0.00           H  
ATOM    998 2HD  LYS A  59      -1.199  22.312  23.338  1.00  0.00           H  
ATOM    999 1HE  LYS A  59      -1.617  21.269  25.523  1.00  0.00           H  
ATOM   1000 2HE  LYS A  59      -1.239  22.790  26.345  1.00  0.00           H  
ATOM   1001 1HZ  LYS A  59      -3.594  22.453  26.159  1.00  0.00           H  
ATOM   1002 2HZ  LYS A  59      -3.144  23.782  25.276  1.00  0.00           H  
ATOM   1003 3HZ  LYS A  59      -3.504  22.364  24.511  1.00  0.00           H  
ATOM   1004  N   VAL A  60       4.289  23.836  21.975  1.00  0.00           N  
ATOM   1005  CA  VAL A  60       5.136  24.053  20.819  1.00  0.00           C  
ATOM   1006  C   VAL A  60       6.553  23.510  20.979  1.00  0.00           C  
ATOM   1007  O   VAL A  60       7.065  22.897  20.041  1.00  0.00           O  
ATOM   1008  CB  VAL A  60       5.159  25.546  20.463  1.00  0.00           C  
ATOM   1009  CG1 VAL A  60       6.190  25.854  19.363  1.00  0.00           C  
ATOM   1010  CG2 VAL A  60       3.774  25.924  19.986  1.00  0.00           C  
ATOM   1011  H   VAL A  60       3.944  24.650  22.502  1.00  0.00           H  
ATOM   1012  HA  VAL A  60       4.678  23.529  19.980  1.00  0.00           H  
ATOM   1013  HB  VAL A  60       5.421  26.127  21.351  1.00  0.00           H  
ATOM   1014 1HG1 VAL A  60       6.161  26.920  19.136  1.00  0.00           H  
ATOM   1015 2HG1 VAL A  60       7.196  25.592  19.695  1.00  0.00           H  
ATOM   1016 3HG1 VAL A  60       5.948  25.285  18.466  1.00  0.00           H  
ATOM   1017 1HG2 VAL A  60       3.761  26.953  19.748  1.00  0.00           H  
ATOM   1018 2HG2 VAL A  60       3.525  25.345  19.102  1.00  0.00           H  
ATOM   1019 3HG2 VAL A  60       3.041  25.727  20.759  1.00  0.00           H  
ATOM   1020  N   VAL A  61       7.199  23.736  22.129  1.00  0.00           N  
ATOM   1021  CA  VAL A  61       8.563  23.242  22.287  1.00  0.00           C  
ATOM   1022  C   VAL A  61       8.563  21.727  22.422  1.00  0.00           C  
ATOM   1023  O   VAL A  61       9.483  21.070  21.956  1.00  0.00           O  
ATOM   1024  CB  VAL A  61       9.313  23.920  23.461  1.00  0.00           C  
ATOM   1025  CG1 VAL A  61       9.326  25.398  23.229  1.00  0.00           C  
ATOM   1026  CG2 VAL A  61       8.724  23.577  24.842  1.00  0.00           C  
ATOM   1027  H   VAL A  61       6.732  24.265  22.865  1.00  0.00           H  
ATOM   1028  HA  VAL A  61       9.116  23.494  21.382  1.00  0.00           H  
ATOM   1029  HB  VAL A  61      10.310  23.600  23.430  1.00  0.00           H  
ATOM   1030 1HG1 VAL A  61       9.895  25.889  24.014  1.00  0.00           H  
ATOM   1031 2HG1 VAL A  61       9.790  25.593  22.266  1.00  0.00           H  
ATOM   1032 3HG1 VAL A  61       8.319  25.783  23.226  1.00  0.00           H  
ATOM   1033 1HG2 VAL A  61       9.308  24.075  25.618  1.00  0.00           H  
ATOM   1034 2HG2 VAL A  61       7.717  23.906  24.889  1.00  0.00           H  
ATOM   1035 3HG2 VAL A  61       8.759  22.520  25.008  1.00  0.00           H  
ATOM   1036  N   TYR A  62       7.519  21.177  23.040  1.00  0.00           N  
ATOM   1037  CA  TYR A  62       7.328  19.749  23.176  1.00  0.00           C  
ATOM   1038  C   TYR A  62       7.222  19.052  21.823  1.00  0.00           C  
ATOM   1039  O   TYR A  62       7.833  18.002  21.606  1.00  0.00           O  
ATOM   1040  CB  TYR A  62       6.089  19.501  24.021  1.00  0.00           C  
ATOM   1041  CG  TYR A  62       5.682  18.086  24.137  1.00  0.00           C  
ATOM   1042  CD1 TYR A  62       6.414  17.247  24.897  1.00  0.00           C  
ATOM   1043  CD2 TYR A  62       4.546  17.641  23.504  1.00  0.00           C  
ATOM   1044  CE1 TYR A  62       6.057  15.932  25.033  1.00  0.00           C  
ATOM   1045  CE2 TYR A  62       4.164  16.333  23.634  1.00  0.00           C  
ATOM   1046  CZ  TYR A  62       4.925  15.469  24.396  1.00  0.00           C  
ATOM   1047  OH  TYR A  62       4.546  14.150  24.525  1.00  0.00           O  
ATOM   1048  H   TYR A  62       6.808  21.780  23.459  1.00  0.00           H  
ATOM   1049  HA  TYR A  62       8.193  19.335  23.691  1.00  0.00           H  
ATOM   1050 1HB  TYR A  62       6.263  19.896  25.009  1.00  0.00           H  
ATOM   1051 2HB  TYR A  62       5.255  20.053  23.602  1.00  0.00           H  
ATOM   1052  HD1 TYR A  62       7.285  17.631  25.398  1.00  0.00           H  
ATOM   1053  HD2 TYR A  62       3.954  18.325  22.912  1.00  0.00           H  
ATOM   1054  HE1 TYR A  62       6.658  15.263  25.642  1.00  0.00           H  
ATOM   1055  HE2 TYR A  62       3.265  15.975  23.136  1.00  0.00           H  
ATOM   1056  HH  TYR A  62       5.250  13.637  25.001  1.00  0.00           H  
ATOM   1057  N   LYS A  63       6.386  19.596  20.929  1.00  0.00           N  
ATOM   1058  CA  LYS A  63       6.177  19.000  19.616  1.00  0.00           C  
ATOM   1059  C   LYS A  63       7.240  19.346  18.558  1.00  0.00           C  
ATOM   1060  O   LYS A  63       7.457  18.554  17.638  1.00  0.00           O  
ATOM   1061  CB  LYS A  63       4.809  19.418  19.084  1.00  0.00           C  
ATOM   1062  CG  LYS A  63       3.644  18.828  19.852  1.00  0.00           C  
ATOM   1063  CD  LYS A  63       2.307  19.287  19.297  1.00  0.00           C  
ATOM   1064  CE  LYS A  63       1.151  18.686  20.090  1.00  0.00           C  
ATOM   1065  NZ  LYS A  63      -0.171  19.156  19.592  1.00  0.00           N  
ATOM   1066  H   LYS A  63       5.844  20.429  21.185  1.00  0.00           H  
ATOM   1067  HA  LYS A  63       6.187  17.918  19.741  1.00  0.00           H  
ATOM   1068 1HB  LYS A  63       4.724  20.508  19.139  1.00  0.00           H  
ATOM   1069 2HB  LYS A  63       4.719  19.131  18.040  1.00  0.00           H  
ATOM   1070 1HG  LYS A  63       3.703  17.740  19.837  1.00  0.00           H  
ATOM   1071 2HG  LYS A  63       3.716  19.164  20.876  1.00  0.00           H  
ATOM   1072 1HD  LYS A  63       2.252  20.377  19.361  1.00  0.00           H  
ATOM   1073 2HD  LYS A  63       2.221  18.993  18.253  1.00  0.00           H  
ATOM   1074 1HE  LYS A  63       1.193  17.601  20.014  1.00  0.00           H  
ATOM   1075 2HE  LYS A  63       1.256  18.971  21.139  1.00  0.00           H  
ATOM   1076 1HZ  LYS A  63      -0.907  18.737  20.144  1.00  0.00           H  
ATOM   1077 2HZ  LYS A  63      -0.219  20.162  19.672  1.00  0.00           H  
ATOM   1078 3HZ  LYS A  63      -0.283  18.889  18.625  1.00  0.00           H  
ATOM   1079  N   GLY A  64       7.864  20.522  18.675  1.00  0.00           N  
ATOM   1080  CA  GLY A  64       8.844  21.023  17.718  1.00  0.00           C  
ATOM   1081  C   GLY A  64      10.123  20.189  17.640  1.00  0.00           C  
ATOM   1082  O   GLY A  64      10.693  19.836  18.668  1.00  0.00           O  
ATOM   1083  OXT GLY A  64      10.803  20.333  16.619  1.00  0.00           O  
ATOM   1084  H   GLY A  64       7.615  21.148  19.441  1.00  0.00           H  
ATOM   1085 1HA  GLY A  64       8.382  21.070  16.732  1.00  0.00           H  
ATOM   1086 2HA  GLY A  64       9.095  22.047  17.993  1.00  0.00           H  
TER                                                                             
ATOM   1088  N   VAL B  65       4.364  48.517  17.139  1.00  0.00           N  
ATOM   1089  CA  VAL B  65       4.419  49.799  17.842  1.00  0.00           C  
ATOM   1090  C   VAL B  65       5.623  49.817  18.777  1.00  0.00           C  
ATOM   1091  O   VAL B  65       5.720  48.979  19.676  1.00  0.00           O  
ATOM   1092  CB  VAL B  65       3.187  49.924  18.705  1.00  0.00           C  
ATOM   1093  CG1 VAL B  65       3.259  51.143  19.436  1.00  0.00           C  
ATOM   1094  CG2 VAL B  65       1.961  49.823  17.867  1.00  0.00           C  
ATOM   1095 1H   VAL B  65       3.574  48.507  16.526  1.00  0.00           H  
ATOM   1096 2H   VAL B  65       5.201  48.393  16.605  1.00  0.00           H  
ATOM   1097 3H   VAL B  65       4.280  47.775  17.804  1.00  0.00           H  
ATOM   1098  HA  VAL B  65       4.506  50.607  17.132  1.00  0.00           H  
ATOM   1099  HB  VAL B  65       3.180  49.114  19.431  1.00  0.00           H  
ATOM   1100 1HG1 VAL B  65       2.386  51.231  20.084  1.00  0.00           H  
ATOM   1101 2HG1 VAL B  65       4.169  51.152  20.044  1.00  0.00           H  
ATOM   1102 3HG1 VAL B  65       3.281  51.957  18.727  1.00  0.00           H  
ATOM   1103 1HG2 VAL B  65       1.103  49.896  18.517  1.00  0.00           H  
ATOM   1104 2HG2 VAL B  65       1.954  50.627  17.149  1.00  0.00           H  
ATOM   1105 3HG2 VAL B  65       1.950  48.867  17.349  1.00  0.00           H  
ATOM   1106  N   SER B  66       6.562  50.736  18.566  1.00  0.00           N  
ATOM   1107  CA  SER B  66       7.794  50.682  19.363  1.00  0.00           C  
ATOM   1108  C   SER B  66       7.629  51.096  20.812  1.00  0.00           C  
ATOM   1109  O   SER B  66       6.761  51.919  21.156  1.00  0.00           O  
ATOM   1110  CB  SER B  66       8.833  51.578  18.750  1.00  0.00           C  
ATOM   1111  OG  SER B  66       8.397  52.884  18.855  1.00  0.00           O  
ATOM   1112  H   SER B  66       6.447  51.436  17.823  1.00  0.00           H  
ATOM   1113  HA  SER B  66       8.164  49.666  19.345  1.00  0.00           H  
ATOM   1114 1HB  SER B  66       9.784  51.459  19.244  1.00  0.00           H  
ATOM   1115 2HB  SER B  66       8.963  51.317  17.699  1.00  0.00           H  
ATOM   1116  HG  SER B  66       9.100  53.486  18.500  1.00  0.00           H  
ATOM   1117  N   PHE B  67       8.539  50.591  21.651  1.00  0.00           N  
ATOM   1118  CA  PHE B  67       8.665  51.032  23.046  1.00  0.00           C  
ATOM   1119  C   PHE B  67      10.044  50.613  23.601  1.00  0.00           C  
ATOM   1120  O   PHE B  67      10.624  49.655  23.114  1.00  0.00           O  
ATOM   1121  CB  PHE B  67       7.507  50.526  23.896  1.00  0.00           C  
ATOM   1122  CG  PHE B  67       7.395  49.140  23.964  1.00  0.00           C  
ATOM   1123  CD1 PHE B  67       7.998  48.484  24.988  1.00  0.00           C  
ATOM   1124  CD2 PHE B  67       6.670  48.447  23.052  1.00  0.00           C  
ATOM   1125  CE1 PHE B  67       7.877  47.130  25.122  1.00  0.00           C  
ATOM   1126  CE2 PHE B  67       6.545  47.083  23.160  1.00  0.00           C  
ATOM   1127  CZ  PHE B  67       7.152  46.418  24.207  1.00  0.00           C  
ATOM   1128  H   PHE B  67       9.190  49.918  21.264  1.00  0.00           H  
ATOM   1129  HA  PHE B  67       8.586  52.114  23.025  1.00  0.00           H  
ATOM   1130 1HB  PHE B  67       7.568  50.897  24.903  1.00  0.00           H  
ATOM   1131 2HB  PHE B  67       6.569  50.908  23.489  1.00  0.00           H  
ATOM   1132  HD1 PHE B  67       8.580  49.060  25.714  1.00  0.00           H  
ATOM   1133  HD2 PHE B  67       6.182  48.980  22.229  1.00  0.00           H  
ATOM   1134  HE1 PHE B  67       8.367  46.622  25.953  1.00  0.00           H  
ATOM   1135  HE2 PHE B  67       5.974  46.525  22.427  1.00  0.00           H  
ATOM   1136  HZ  PHE B  67       7.063  45.329  24.303  1.00  0.00           H  
ATOM   1137  N   PRO B  68      10.579  51.247  24.657  1.00  0.00           N  
ATOM   1138  CA  PRO B  68      11.880  50.962  25.249  1.00  0.00           C  
ATOM   1139  C   PRO B  68      12.064  49.541  25.837  1.00  0.00           C  
ATOM   1140  O   PRO B  68      11.146  48.826  26.246  1.00  0.00           O  
ATOM   1141  CB  PRO B  68      11.942  51.984  26.419  1.00  0.00           C  
ATOM   1142  CG  PRO B  68      11.106  53.090  26.002  1.00  0.00           C  
ATOM   1143  CD  PRO B  68       9.951  52.441  25.237  1.00  0.00           C  
ATOM   1144  HA  PRO B  68      12.658  51.158  24.525  1.00  0.00           H  
ATOM   1145 1HB  PRO B  68      11.644  51.528  27.327  1.00  0.00           H  
ATOM   1146 2HB  PRO B  68      12.996  52.312  26.555  1.00  0.00           H  
ATOM   1147 1HG  PRO B  68      10.767  53.647  26.900  1.00  0.00           H  
ATOM   1148 2HG  PRO B  68      11.664  53.782  25.404  1.00  0.00           H  
ATOM   1149 1HD  PRO B  68       9.141  52.162  25.919  1.00  0.00           H  
ATOM   1150 2HD  PRO B  68       9.644  53.165  24.486  1.00  0.00           H  
ATOM   1151  N   ALA B  69      13.314  49.147  25.866  1.00  0.00           N  
ATOM   1152  CA  ALA B  69      13.668  47.902  26.475  1.00  0.00           C  
ATOM   1153  C   ALA B  69      13.543  47.935  27.995  1.00  0.00           C  
ATOM   1154  O   ALA B  69      13.731  48.979  28.614  1.00  0.00           O  
ATOM   1155  CB  ALA B  69      15.103  47.534  26.098  1.00  0.00           C  
ATOM   1156  H   ALA B  69      14.041  49.738  25.486  1.00  0.00           H  
ATOM   1157  HA  ALA B  69      12.982  47.146  26.098  1.00  0.00           H  
ATOM   1158 1HB  ALA B  69      15.369  46.567  26.538  1.00  0.00           H  
ATOM   1159 2HB  ALA B  69      15.196  47.480  25.015  1.00  0.00           H  
ATOM   1160 3HB  ALA B  69      15.787  48.299  26.487  1.00  0.00           H  
ATOM   1161  N   SER B  70      13.321  46.758  28.571  1.00  0.00           N  
ATOM   1162  CA  SER B  70      13.393  46.521  30.022  1.00  0.00           C  
ATOM   1163  C   SER B  70      13.955  45.099  30.284  1.00  0.00           C  
ATOM   1164  O   SER B  70      13.834  44.202  29.437  1.00  0.00           O  
ATOM   1165  CB  SER B  70      12.026  46.705  30.641  1.00  0.00           C  
ATOM   1166  OG  SER B  70      11.113  45.730  30.176  1.00  0.00           O  
ATOM   1167  H   SER B  70      13.108  45.981  27.941  1.00  0.00           H  
ATOM   1168  HA  SER B  70      14.061  47.251  30.478  1.00  0.00           H  
ATOM   1169 1HB  SER B  70      12.106  46.660  31.717  1.00  0.00           H  
ATOM   1170 2HB  SER B  70      11.665  47.686  30.394  1.00  0.00           H  
ATOM   1171  HG  SER B  70      10.314  45.860  30.687  1.00  0.00           H  
ATOM   1172  N   VAL B  71      14.579  44.888  31.453  1.00  0.00           N  
ATOM   1173  CA  VAL B  71      15.158  43.561  31.759  1.00  0.00           C  
ATOM   1174  C   VAL B  71      15.243  43.181  33.242  1.00  0.00           C  
ATOM   1175  O   VAL B  71      15.497  44.028  34.101  1.00  0.00           O  
ATOM   1176  CB  VAL B  71      16.590  43.487  31.150  1.00  0.00           C  
ATOM   1177  CG1 VAL B  71      17.464  44.507  31.746  1.00  0.00           C  
ATOM   1178  CG2 VAL B  71      17.258  42.204  31.437  1.00  0.00           C  
ATOM   1179  H   VAL B  71      14.654  45.644  32.120  1.00  0.00           H  
ATOM   1180  HA  VAL B  71      14.542  42.818  31.266  1.00  0.00           H  
ATOM   1181  HB  VAL B  71      16.518  43.644  30.074  1.00  0.00           H  
ATOM   1182 1HG1 VAL B  71      18.458  44.437  31.304  1.00  0.00           H  
ATOM   1183 2HG1 VAL B  71      17.061  45.465  31.583  1.00  0.00           H  
ATOM   1184 3HG1 VAL B  71      17.526  44.334  32.806  1.00  0.00           H  
ATOM   1185 1HG2 VAL B  71      18.231  42.240  30.976  1.00  0.00           H  
ATOM   1186 2HG2 VAL B  71      17.386  42.070  32.497  1.00  0.00           H  
ATOM   1187 3HG2 VAL B  71      16.689  41.381  31.046  1.00  0.00           H  
ATOM   1188  N   GLN B  72      15.105  41.886  33.526  1.00  0.00           N  
ATOM   1189  CA  GLN B  72      15.362  41.364  34.872  1.00  0.00           C  
ATOM   1190  C   GLN B  72      16.039  39.982  34.843  1.00  0.00           C  
ATOM   1191  O   GLN B  72      15.895  39.193  33.897  1.00  0.00           O  
ATOM   1192  CB  GLN B  72      14.061  41.247  35.665  1.00  0.00           C  
ATOM   1193  CG  GLN B  72      13.112  40.218  35.087  1.00  0.00           C  
ATOM   1194  CD  GLN B  72      11.788  40.177  35.765  1.00  0.00           C  
ATOM   1195  OE1 GLN B  72      11.155  41.226  35.909  1.00  0.00           O  
ATOM   1196  NE2 GLN B  72      11.332  38.995  36.193  1.00  0.00           N  
ATOM   1197  H   GLN B  72      14.822  41.266  32.764  1.00  0.00           H  
ATOM   1198  HA  GLN B  72      16.042  42.047  35.384  1.00  0.00           H  
ATOM   1199 1HB  GLN B  72      14.282  40.962  36.695  1.00  0.00           H  
ATOM   1200 2HB  GLN B  72      13.557  42.214  35.685  1.00  0.00           H  
ATOM   1201 1HG  GLN B  72      12.954  40.488  34.051  1.00  0.00           H  
ATOM   1202 2HG  GLN B  72      13.551  39.220  35.160  1.00  0.00           H  
ATOM   1203 1HE2 GLN B  72      10.445  38.944  36.646  1.00  0.00           H  
ATOM   1204 2HE2 GLN B  72      11.869  38.120  36.081  1.00  0.00           H  
ATOM   1205  N   LEU B  73      16.779  39.700  35.914  1.00  0.00           N  
ATOM   1206  CA  LEU B  73      17.417  38.406  36.127  1.00  0.00           C  
ATOM   1207  C   LEU B  73      16.874  37.720  37.354  1.00  0.00           C  
ATOM   1208  O   LEU B  73      16.498  38.370  38.315  1.00  0.00           O  
ATOM   1209  CB  LEU B  73      18.947  38.557  36.243  1.00  0.00           C  
ATOM   1210  CG  LEU B  73      19.675  39.236  35.028  1.00  0.00           C  
ATOM   1211  CD1 LEU B  73      21.144  39.376  35.316  1.00  0.00           C  
ATOM   1212  CD2 LEU B  73      19.472  38.442  33.785  1.00  0.00           C  
ATOM   1213  H   LEU B  73      16.881  40.408  36.635  1.00  0.00           H  
ATOM   1214  HA  LEU B  73      17.219  37.771  35.268  1.00  0.00           H  
ATOM   1215 1HB  LEU B  73      19.168  39.146  37.130  1.00  0.00           H  
ATOM   1216 2HB  LEU B  73      19.381  37.563  36.385  1.00  0.00           H  
ATOM   1217  HG  LEU B  73      19.278  40.208  34.886  1.00  0.00           H  
ATOM   1218 1HD1 LEU B  73      21.638  39.870  34.478  1.00  0.00           H  
ATOM   1219 2HD1 LEU B  73      21.284  39.969  36.211  1.00  0.00           H  
ATOM   1220 3HD1 LEU B  73      21.576  38.397  35.454  1.00  0.00           H  
ATOM   1221 1HD2 LEU B  73      19.971  38.915  32.966  1.00  0.00           H  
ATOM   1222 2HD2 LEU B  73      19.871  37.442  33.922  1.00  0.00           H  
ATOM   1223 3HD2 LEU B  73      18.425  38.386  33.565  1.00  0.00           H  
ATOM   1224  N   HIS B  74      16.895  36.408  37.348  1.00  0.00           N  
ATOM   1225  CA  HIS B  74      16.502  35.604  38.511  1.00  0.00           C  
ATOM   1226  C   HIS B  74      17.711  34.867  39.115  1.00  0.00           C  
ATOM   1227  O   HIS B  74      18.707  34.634  38.426  1.00  0.00           O  
ATOM   1228  CB  HIS B  74      15.445  34.603  38.080  1.00  0.00           C  
ATOM   1229  CG  HIS B  74      14.187  35.249  37.605  1.00  0.00           C  
ATOM   1230  ND1 HIS B  74      13.111  35.465  38.434  1.00  0.00           N  
ATOM   1231  CD2 HIS B  74      13.837  35.753  36.390  1.00  0.00           C  
ATOM   1232  CE1 HIS B  74      12.147  36.059  37.761  1.00  0.00           C  
ATOM   1233  NE2 HIS B  74      12.553  36.255  36.515  1.00  0.00           N  
ATOM   1234  H   HIS B  74      17.172  35.924  36.485  1.00  0.00           H  
ATOM   1235  HA  HIS B  74      16.071  36.243  39.284  1.00  0.00           H  
ATOM   1236 1HB  HIS B  74      15.840  33.998  37.290  1.00  0.00           H  
ATOM   1237 2HB  HIS B  74      15.217  33.946  38.909  1.00  0.00           H  
ATOM   1238  HD1 HIS B  74      13.048  35.225  39.402  1.00  0.00           H  
ATOM   1239  HD2 HIS B  74      14.364  35.819  35.433  1.00  0.00           H  
ATOM   1240  HE1 HIS B  74      11.208  36.308  38.252  1.00  0.00           H  
ATOM   1241  N   THR B  75      17.618  34.502  40.392  1.00  0.00           N  
ATOM   1242  CA  THR B  75      18.705  33.804  41.086  1.00  0.00           C  
ATOM   1243  C   THR B  75      19.122  32.604  40.294  1.00  0.00           C  
ATOM   1244  O   THR B  75      18.265  31.858  39.826  1.00  0.00           O  
ATOM   1245  CB  THR B  75      18.264  33.378  42.503  1.00  0.00           C  
ATOM   1246  OG1 THR B  75      17.858  34.542  43.243  1.00  0.00           O  
ATOM   1247  CG2 THR B  75      19.425  32.708  43.239  1.00  0.00           C  
ATOM   1248  H   THR B  75      16.776  34.720  40.903  1.00  0.00           H  
ATOM   1249  HA  THR B  75      19.570  34.454  41.178  1.00  0.00           H  
ATOM   1250  HB  THR B  75      17.426  32.685  42.434  1.00  0.00           H  
ATOM   1251  HG1 THR B  75      17.443  34.269  44.069  1.00  0.00           H  
ATOM   1252 1HG2 THR B  75      19.098  32.426  44.238  1.00  0.00           H  
ATOM   1253 2HG2 THR B  75      19.746  31.811  42.709  1.00  0.00           H  
ATOM   1254 3HG2 THR B  75      20.259  33.404  43.314  1.00  0.00           H  
ATOM   1255  N   ALA B  76      20.443  32.428  40.133  1.00  0.00           N  
ATOM   1256  CA  ALA B  76      20.987  31.320  39.348  1.00  0.00           C  
ATOM   1257  C   ALA B  76      20.469  29.966  39.878  1.00  0.00           C  
ATOM   1258  O   ALA B  76      20.437  29.688  41.083  1.00  0.00           O  
ATOM   1259  CB  ALA B  76      22.515  31.336  39.365  1.00  0.00           C  
ATOM   1260  H   ALA B  76      21.075  33.092  40.557  1.00  0.00           H  
ATOM   1261  HA  ALA B  76      20.641  31.435  38.324  1.00  0.00           H  
ATOM   1262 1HB  ALA B  76      22.887  30.517  38.747  1.00  0.00           H  
ATOM   1263 2HB  ALA B  76      22.874  32.283  38.969  1.00  0.00           H  
ATOM   1264 3HB  ALA B  76      22.872  31.213  40.386  1.00  0.00           H  
ATOM   1265  N   VAL B  77      20.094  29.138  38.919  1.00  0.00           N  
ATOM   1266  CA  VAL B  77      19.444  27.853  39.046  1.00  0.00           C  
ATOM   1267  C   VAL B  77      20.341  26.718  38.619  1.00  0.00           C  
ATOM   1268  O   VAL B  77      21.110  26.884  37.663  1.00  0.00           O  
ATOM   1269  CB  VAL B  77      18.158  27.833  38.193  1.00  0.00           C  
ATOM   1270  CG1 VAL B  77      17.462  26.471  38.310  1.00  0.00           C  
ATOM   1271  CG2 VAL B  77      17.251  28.966  38.631  1.00  0.00           C  
ATOM   1272  H   VAL B  77      20.224  29.473  37.966  1.00  0.00           H  
ATOM   1273  HA  VAL B  77      19.140  27.706  40.083  1.00  0.00           H  
ATOM   1274  HB  VAL B  77      18.421  27.974  37.152  1.00  0.00           H  
ATOM   1275 1HG1 VAL B  77      16.587  26.462  37.697  1.00  0.00           H  
ATOM   1276 2HG1 VAL B  77      18.104  25.688  37.987  1.00  0.00           H  
ATOM   1277 3HG1 VAL B  77      17.178  26.293  39.345  1.00  0.00           H  
ATOM   1278 1HG2 VAL B  77      16.365  28.977  38.041  1.00  0.00           H  
ATOM   1279 2HG2 VAL B  77      16.987  28.842  39.678  1.00  0.00           H  
ATOM   1280 3HG2 VAL B  77      17.766  29.908  38.501  1.00  0.00           H  
ATOM   1281  N   GLU B  78      20.324  25.584  39.344  1.00  0.00           N  
ATOM   1282  CA  GLU B  78      21.140  24.451  38.884  1.00  0.00           C  
ATOM   1283  C   GLU B  78      20.213  23.365  38.287  1.00  0.00           C  
ATOM   1284  O   GLU B  78      19.442  22.733  39.008  1.00  0.00           O  
ATOM   1285  CB  GLU B  78      21.964  23.877  40.033  1.00  0.00           C  
ATOM   1286  CG  GLU B  78      22.901  22.751  39.630  1.00  0.00           C  
ATOM   1287  CD  GLU B  78      23.739  22.240  40.770  1.00  0.00           C  
ATOM   1288  OE1 GLU B  78      23.606  22.740  41.862  1.00  0.00           O  
ATOM   1289  OE2 GLU B  78      24.520  21.348  40.545  1.00  0.00           O  
ATOM   1290  H   GLU B  78      19.684  25.482  40.125  1.00  0.00           H  
ATOM   1291  HA  GLU B  78      21.814  24.781  38.092  1.00  0.00           H  
ATOM   1292 1HB  GLU B  78      22.546  24.659  40.483  1.00  0.00           H  
ATOM   1293 2HB  GLU B  78      21.295  23.491  40.799  1.00  0.00           H  
ATOM   1294 1HG  GLU B  78      22.316  21.925  39.224  1.00  0.00           H  
ATOM   1295 2HG  GLU B  78      23.555  23.116  38.837  1.00  0.00           H  
ATOM   1296  N   MET B  79      20.308  23.169  36.969  1.00  0.00           N  
ATOM   1297  CA  MET B  79      19.532  22.233  36.155  1.00  0.00           C  
ATOM   1298  C   MET B  79      20.572  21.400  35.421  1.00  0.00           C  
ATOM   1299  O   MET B  79      21.693  21.309  35.922  1.00  0.00           O  
ATOM   1300  CB  MET B  79      18.600  22.922  35.155  1.00  0.00           C  
ATOM   1301  CG  MET B  79      17.591  23.847  35.751  1.00  0.00           C  
ATOM   1302  SD  MET B  79      16.309  24.393  34.584  1.00  0.00           S  
ATOM   1303  CE  MET B  79      17.067  25.597  33.513  1.00  0.00           C  
ATOM   1304  H   MET B  79      20.975  23.731  36.437  1.00  0.00           H  
ATOM   1305  HA  MET B  79      18.962  21.578  36.808  1.00  0.00           H  
ATOM   1306 1HB  MET B  79      19.198  23.482  34.435  1.00  0.00           H  
ATOM   1307 2HB  MET B  79      18.046  22.173  34.625  1.00  0.00           H  
ATOM   1308 1HG  MET B  79      17.122  23.396  36.625  1.00  0.00           H  
ATOM   1309 2HG  MET B  79      18.136  24.719  36.059  1.00  0.00           H  
ATOM   1310 1HE  MET B  79      16.325  25.956  32.792  1.00  0.00           H  
ATOM   1311 2HE  MET B  79      17.424  26.426  34.106  1.00  0.00           H  
ATOM   1312 3HE  MET B  79      17.900  25.146  32.979  1.00  0.00           H  
ATOM   1313  N   HIS B  80      20.237  20.691  34.316  1.00  0.00           N  
ATOM   1314  CA  HIS B  80      21.306  19.920  33.637  1.00  0.00           C  
ATOM   1315  C   HIS B  80      22.534  20.829  33.478  1.00  0.00           C  
ATOM   1316  O   HIS B  80      23.667  20.405  33.734  1.00  0.00           O  
ATOM   1317  CB  HIS B  80      20.817  19.412  32.274  1.00  0.00           C  
ATOM   1318  CG  HIS B  80      21.857  18.719  31.460  1.00  0.00           C  
ATOM   1319  ND1 HIS B  80      22.363  17.479  31.786  1.00  0.00           N  
ATOM   1320  CD2 HIS B  80      22.478  19.093  30.317  1.00  0.00           C  
ATOM   1321  CE1 HIS B  80      23.261  17.124  30.882  1.00  0.00           C  
ATOM   1322  NE2 HIS B  80      23.348  18.086  29.980  1.00  0.00           N  
ATOM   1323  H   HIS B  80      19.308  20.738  33.897  1.00  0.00           H  
ATOM   1324  HA  HIS B  80      21.611  19.086  34.250  1.00  0.00           H  
ATOM   1325 1HB  HIS B  80      19.989  18.719  32.423  1.00  0.00           H  
ATOM   1326 2HB  HIS B  80      20.438  20.250  31.689  1.00  0.00           H  
ATOM   1327  HD1 HIS B  80      22.108  16.921  32.575  1.00  0.00           H  
ATOM   1328  HD2 HIS B  80      22.397  19.981  29.689  1.00  0.00           H  
ATOM   1329  HE1 HIS B  80      23.782  16.171  30.964  1.00  0.00           H  
ATOM   1330  N   HIS B  81      22.284  22.066  33.041  1.00  0.00           N  
ATOM   1331  CA  HIS B  81      23.280  23.123  32.989  1.00  0.00           C  
ATOM   1332  C   HIS B  81      22.930  24.147  34.063  1.00  0.00           C  
ATOM   1333  O   HIS B  81      21.786  24.207  34.535  1.00  0.00           O  
ATOM   1334  CB  HIS B  81      23.355  23.806  31.630  1.00  0.00           C  
ATOM   1335  CG  HIS B  81      23.983  23.002  30.574  1.00  0.00           C  
ATOM   1336  ND1 HIS B  81      24.014  23.418  29.272  1.00  0.00           N  
ATOM   1337  CD2 HIS B  81      24.632  21.809  30.605  1.00  0.00           C  
ATOM   1338  CE1 HIS B  81      24.669  22.520  28.542  1.00  0.00           C  
ATOM   1339  NE2 HIS B  81      25.039  21.536  29.330  1.00  0.00           N  
ATOM   1340  H   HIS B  81      21.329  22.292  32.811  1.00  0.00           H  
ATOM   1341  HA  HIS B  81      24.270  22.724  33.206  1.00  0.00           H  
ATOM   1342 1HB  HIS B  81      22.349  24.071  31.306  1.00  0.00           H  
ATOM   1343 2HB  HIS B  81      23.916  24.738  31.729  1.00  0.00           H  
ATOM   1344  HD2 HIS B  81      24.808  21.175  31.473  1.00  0.00           H  
ATOM   1345  HE1 HIS B  81      24.858  22.581  27.469  1.00  0.00           H  
ATOM   1346  HE2 HIS B  81      25.547  20.702  29.051  1.00  0.00           H  
ATOM   1347  N   TRP B  82      23.886  24.962  34.451  1.00  0.00           N  
ATOM   1348  CA  TRP B  82      23.526  26.085  35.280  1.00  0.00           C  
ATOM   1349  C   TRP B  82      22.810  27.089  34.421  1.00  0.00           C  
ATOM   1350  O   TRP B  82      23.076  27.225  33.206  1.00  0.00           O  
ATOM   1351  CB  TRP B  82      24.718  26.707  35.986  1.00  0.00           C  
ATOM   1352  CG  TRP B  82      25.145  26.040  37.230  1.00  0.00           C  
ATOM   1353  CD1 TRP B  82      26.038  25.042  37.409  1.00  0.00           C  
ATOM   1354  CD2 TRP B  82      24.712  26.434  38.546  1.00  0.00           C  
ATOM   1355  NE1 TRP B  82      26.188  24.780  38.744  1.00  0.00           N  
ATOM   1356  CE2 TRP B  82      25.389  25.632  39.452  1.00  0.00           C  
ATOM   1357  CE3 TRP B  82      23.828  27.414  39.018  1.00  0.00           C  
ATOM   1358  CZ2 TRP B  82      25.217  25.766  40.810  1.00  0.00           C  
ATOM   1359  CZ3 TRP B  82      23.652  27.552  40.375  1.00  0.00           C  
ATOM   1360  CH2 TRP B  82      24.330  26.751  41.252  1.00  0.00           C  
ATOM   1361  H   TRP B  82      24.830  24.893  34.072  1.00  0.00           H  
ATOM   1362  HA  TRP B  82      22.828  25.741  36.046  1.00  0.00           H  
ATOM   1363 1HB  TRP B  82      25.559  26.649  35.330  1.00  0.00           H  
ATOM   1364 2HB  TRP B  82      24.526  27.757  36.185  1.00  0.00           H  
ATOM   1365  HD1 TRP B  82      26.556  24.533  36.622  1.00  0.00           H  
ATOM   1366  HE1 TRP B  82      26.797  24.076  39.151  1.00  0.00           H  
ATOM   1367  HE3 TRP B  82      23.289  28.055  38.325  1.00  0.00           H  
ATOM   1368  HZ2 TRP B  82      25.750  25.136  41.526  1.00  0.00           H  
ATOM   1369  HZ3 TRP B  82      22.960  28.317  40.734  1.00  0.00           H  
ATOM   1370  HH2 TRP B  82      24.173  26.883  42.320  1.00  0.00           H  
ATOM   1371  N   CYS B  83      21.877  27.786  35.037  1.00  0.00           N  
ATOM   1372  CA  CYS B  83      21.071  28.736  34.332  1.00  0.00           C  
ATOM   1373  C   CYS B  83      20.886  30.065  35.045  1.00  0.00           C  
ATOM   1374  O   CYS B  83      20.544  30.085  36.238  1.00  0.00           O  
ATOM   1375  CB  CYS B  83      19.686  28.147  34.054  1.00  0.00           C  
ATOM   1376  SG  CYS B  83      18.573  29.283  33.192  1.00  0.00           S  
ATOM   1377  H   CYS B  83      21.689  27.609  36.026  1.00  0.00           H  
ATOM   1378  HA  CYS B  83      21.554  28.941  33.370  1.00  0.00           H  
ATOM   1379 1HB  CYS B  83      19.790  27.249  33.444  1.00  0.00           H  
ATOM   1380 2HB  CYS B  83      19.222  27.855  34.991  1.00  0.00           H  
ATOM   1381  N   ILE B  84      21.081  31.167  34.334  1.00  0.00           N  
ATOM   1382  CA  ILE B  84      20.654  32.446  34.880  1.00  0.00           C  
ATOM   1383  C   ILE B  84      19.407  32.842  34.067  1.00  0.00           C  
ATOM   1384  O   ILE B  84      19.533  33.220  32.903  1.00  0.00           O  
ATOM   1385  CB  ILE B  84      21.719  33.569  34.844  1.00  0.00           C  
ATOM   1386  CG1 ILE B  84      22.979  33.113  35.664  1.00  0.00           C  
ATOM   1387  CG2 ILE B  84      21.102  34.890  35.389  1.00  0.00           C  
ATOM   1388  CD1 ILE B  84      24.182  34.065  35.631  1.00  0.00           C  
ATOM   1389  H   ILE B  84      21.474  31.091  33.392  1.00  0.00           H  
ATOM   1390  HA  ILE B  84      20.415  32.338  35.927  1.00  0.00           H  
ATOM   1391  HB  ILE B  84      22.027  33.742  33.837  1.00  0.00           H  
ATOM   1392 1HG1 ILE B  84      22.682  32.969  36.694  1.00  0.00           H  
ATOM   1393 2HG1 ILE B  84      23.308  32.154  35.262  1.00  0.00           H  
ATOM   1394 1HG2 ILE B  84      21.828  35.693  35.351  1.00  0.00           H  
ATOM   1395 2HG2 ILE B  84      20.241  35.171  34.781  1.00  0.00           H  
ATOM   1396 3HG2 ILE B  84      20.774  34.744  36.426  1.00  0.00           H  
ATOM   1397 1HD1 ILE B  84      24.999  33.639  36.216  1.00  0.00           H  
ATOM   1398 2HD1 ILE B  84      24.504  34.204  34.618  1.00  0.00           H  
ATOM   1399 3HD1 ILE B  84      23.916  35.030  36.053  1.00  0.00           H  
ATOM   1400  N   PRO B  85      18.177  32.625  34.573  1.00  0.00           N  
ATOM   1401  CA  PRO B  85      16.982  32.882  33.836  1.00  0.00           C  
ATOM   1402  C   PRO B  85      16.922  34.353  33.659  1.00  0.00           C  
ATOM   1403  O   PRO B  85      17.329  35.089  34.569  1.00  0.00           O  
ATOM   1404  CB  PRO B  85      15.893  32.385  34.779  1.00  0.00           C  
ATOM   1405  CG  PRO B  85      16.640  31.509  35.781  1.00  0.00           C  
ATOM   1406  CD  PRO B  85      17.956  32.104  35.917  1.00  0.00           C  
ATOM   1407  HA  PRO B  85      16.986  32.344  32.887  1.00  0.00           H  
ATOM   1408 1HB  PRO B  85      15.360  33.230  35.214  1.00  0.00           H  
ATOM   1409 2HB  PRO B  85      15.149  31.813  34.201  1.00  0.00           H  
ATOM   1410 1HG  PRO B  85      16.135  31.435  36.753  1.00  0.00           H  
ATOM   1411 2HG  PRO B  85      16.742  30.512  35.384  1.00  0.00           H  
ATOM   1412 1HD  PRO B  85      17.983  32.905  36.666  1.00  0.00           H  
ATOM   1413 2HD  PRO B  85      18.587  31.291  36.169  1.00  0.00           H  
ATOM   1414  N   PHE B  86      16.358  34.774  32.537  1.00  0.00           N  
ATOM   1415  CA  PHE B  86      16.102  36.190  32.287  1.00  0.00           C  
ATOM   1416  C   PHE B  86      14.777  36.475  31.592  1.00  0.00           C  
ATOM   1417  O   PHE B  86      14.237  35.663  30.825  1.00  0.00           O  
ATOM   1418  CB  PHE B  86      17.222  36.856  31.479  1.00  0.00           C  
ATOM   1419  CG  PHE B  86      17.443  36.383  30.079  1.00  0.00           C  
ATOM   1420  CD1 PHE B  86      16.690  36.888  29.041  1.00  0.00           C  
ATOM   1421  CD2 PHE B  86      18.458  35.506  29.783  1.00  0.00           C  
ATOM   1422  CE1 PHE B  86      16.911  36.516  27.757  1.00  0.00           C  
ATOM   1423  CE2 PHE B  86      18.695  35.136  28.475  1.00  0.00           C  
ATOM   1424  CZ  PHE B  86      17.912  35.638  27.460  1.00  0.00           C  
ATOM   1425  H   PHE B  86      16.107  34.083  31.839  1.00  0.00           H  
ATOM   1426  HA  PHE B  86      16.084  36.698  33.250  1.00  0.00           H  
ATOM   1427 1HB  PHE B  86      17.042  37.934  31.450  1.00  0.00           H  
ATOM   1428 2HB  PHE B  86      18.151  36.700  32.007  1.00  0.00           H  
ATOM   1429  HD1 PHE B  86      15.896  37.583  29.259  1.00  0.00           H  
ATOM   1430  HD2 PHE B  86      19.079  35.109  30.595  1.00  0.00           H  
ATOM   1431  HE1 PHE B  86      16.288  36.927  26.976  1.00  0.00           H  
ATOM   1432  HE2 PHE B  86      19.499  34.442  28.252  1.00  0.00           H  
ATOM   1433  HZ  PHE B  86      18.088  35.345  26.422  1.00  0.00           H  
ATOM   1434  N   SER B  87      14.298  37.694  31.800  1.00  0.00           N  
ATOM   1435  CA  SER B  87      13.114  38.163  31.090  1.00  0.00           C  
ATOM   1436  C   SER B  87      13.397  39.540  30.450  1.00  0.00           C  
ATOM   1437  O   SER B  87      13.896  40.468  31.104  1.00  0.00           O  
ATOM   1438  CB  SER B  87      11.898  38.229  31.998  1.00  0.00           C  
ATOM   1439  OG  SER B  87      11.559  36.959  32.498  1.00  0.00           O  
ATOM   1440  H   SER B  87      14.784  38.304  32.464  1.00  0.00           H  
ATOM   1441  HA  SER B  87      12.868  37.457  30.293  1.00  0.00           H  
ATOM   1442 1HB  SER B  87      12.088  38.888  32.807  1.00  0.00           H  
ATOM   1443 2HB  SER B  87      11.055  38.634  31.439  1.00  0.00           H  
ATOM   1444  HG  SER B  87      11.183  36.459  31.746  1.00  0.00           H  
ATOM   1445  N   VAL B  88      13.139  39.631  29.146  1.00  0.00           N  
ATOM   1446  CA  VAL B  88      13.428  40.816  28.387  1.00  0.00           C  
ATOM   1447  C   VAL B  88      12.300  41.242  27.512  1.00  0.00           C  
ATOM   1448  O   VAL B  88      11.694  40.416  26.835  1.00  0.00           O  
ATOM   1449  CB  VAL B  88      14.705  40.614  27.523  1.00  0.00           C  
ATOM   1450  CG1 VAL B  88      14.946  41.804  26.616  1.00  0.00           C  
ATOM   1451  CG2 VAL B  88      15.912  40.511  28.416  1.00  0.00           C  
ATOM   1452  H   VAL B  88      12.749  38.823  28.659  1.00  0.00           H  
ATOM   1453  HA  VAL B  88      13.620  41.628  29.093  1.00  0.00           H  
ATOM   1454  HB  VAL B  88      14.593  39.711  26.922  1.00  0.00           H  
ATOM   1455 1HG1 VAL B  88      15.838  41.638  26.050  1.00  0.00           H  
ATOM   1456 2HG1 VAL B  88      14.121  41.938  25.923  1.00  0.00           H  
ATOM   1457 3HG1 VAL B  88      15.062  42.710  27.222  1.00  0.00           H  
ATOM   1458 1HG2 VAL B  88      16.804  40.371  27.817  1.00  0.00           H  
ATOM   1459 2HG2 VAL B  88      15.985  41.431  28.963  1.00  0.00           H  
ATOM   1460 3HG2 VAL B  88      15.815  39.700  29.097  1.00  0.00           H  
ATOM   1461  N   ASP B  89      12.045  42.549  27.471  1.00  0.00           N  
ATOM   1462  CA  ASP B  89      10.988  43.031  26.613  1.00  0.00           C  
ATOM   1463  C   ASP B  89      11.485  44.248  25.867  1.00  0.00           C  
ATOM   1464  O   ASP B  89      12.600  44.710  26.117  1.00  0.00           O  
ATOM   1465  CB  ASP B  89       9.749  43.429  27.443  1.00  0.00           C  
ATOM   1466  CG  ASP B  89       8.417  43.484  26.641  1.00  0.00           C  
ATOM   1467  OD1 ASP B  89       8.461  43.286  25.445  1.00  0.00           O  
ATOM   1468  OD2 ASP B  89       7.401  43.755  27.220  1.00  0.00           O  
ATOM   1469  H   ASP B  89      12.588  43.187  28.065  1.00  0.00           H  
ATOM   1470  HA  ASP B  89      10.727  42.266  25.875  1.00  0.00           H  
ATOM   1471 1HB  ASP B  89       9.638  42.732  28.270  1.00  0.00           H  
ATOM   1472 2HB  ASP B  89       9.924  44.417  27.883  1.00  0.00           H  
ATOM   1473  N   GLY B  90      10.643  44.764  24.955  1.00  0.00           N  
ATOM   1474  CA  GLY B  90      10.957  45.948  24.123  1.00  0.00           C  
ATOM   1475  C   GLY B  90      10.561  45.706  22.671  1.00  0.00           C  
ATOM   1476  O   GLY B  90      10.472  44.570  22.236  1.00  0.00           O  
ATOM   1477  H   GLY B  90       9.742  44.287  24.850  1.00  0.00           H  
ATOM   1478 1HA  GLY B  90      10.470  46.827  24.503  1.00  0.00           H  
ATOM   1479 2HA  GLY B  90      12.022  46.136  24.169  1.00  0.00           H  
ATOM   1480  N   GLN B  91      10.335  46.792  21.918  1.00  0.00           N  
ATOM   1481  CA  GLN B  91      10.017  46.743  20.510  1.00  0.00           C  
ATOM   1482  C   GLN B  91      10.706  47.892  19.798  1.00  0.00           C  
ATOM   1483  O   GLN B  91      10.451  49.044  20.125  1.00  0.00           O  
ATOM   1484  CB  GLN B  91       8.506  46.749  20.270  1.00  0.00           C  
ATOM   1485  CG  GLN B  91       8.060  46.707  18.812  1.00  0.00           C  
ATOM   1486  CD  GLN B  91       8.358  45.494  18.122  1.00  0.00           C  
ATOM   1487  OE1 GLN B  91       8.023  44.415  18.594  1.00  0.00           O  
ATOM   1488  NE2 GLN B  91       8.991  45.633  16.942  1.00  0.00           N  
ATOM   1489  H   GLN B  91      10.411  47.718  22.369  1.00  0.00           H  
ATOM   1490  HA  GLN B  91      10.343  45.792  20.106  1.00  0.00           H  
ATOM   1491 1HB  GLN B  91       8.053  45.911  20.797  1.00  0.00           H  
ATOM   1492 2HB  GLN B  91       8.104  47.658  20.700  1.00  0.00           H  
ATOM   1493 1HG  GLN B  91       6.982  46.854  18.770  1.00  0.00           H  
ATOM   1494 2HG  GLN B  91       8.566  47.494  18.264  1.00  0.00           H  
ATOM   1495 1HE2 GLN B  91       9.227  44.834  16.401  1.00  0.00           H  
ATOM   1496 2HE2 GLN B  91       9.196  46.553  16.600  1.00  0.00           H  
ATOM   1497  N   PRO B  92      11.633  47.645  18.877  1.00  0.00           N  
ATOM   1498  CA  PRO B  92      12.207  46.416  18.369  1.00  0.00           C  
ATOM   1499  C   PRO B  92      12.793  45.608  19.514  1.00  0.00           C  
ATOM   1500  O   PRO B  92      13.273  46.212  20.510  1.00  0.00           O  
ATOM   1501  CB  PRO B  92      13.323  46.898  17.435  1.00  0.00           C  
ATOM   1502  CG  PRO B  92      12.865  48.271  17.031  1.00  0.00           C  
ATOM   1503  CD  PRO B  92      12.203  48.834  18.279  1.00  0.00           C  
ATOM   1504  HA  PRO B  92      11.457  45.798  17.843  1.00  0.00           H  
ATOM   1505 1HB  PRO B  92      14.277  46.872  17.942  1.00  0.00           H  
ATOM   1506 2HB  PRO B  92      13.395  46.207  16.557  1.00  0.00           H  
ATOM   1507 1HG  PRO B  92      13.766  48.870  16.750  1.00  0.00           H  
ATOM   1508 2HG  PRO B  92      12.219  48.242  16.170  1.00  0.00           H  
ATOM   1509 1HD  PRO B  92      12.895  49.288  18.977  1.00  0.00           H  
ATOM   1510 2HD  PRO B  92      11.399  49.521  17.990  1.00  0.00           H  
ATOM   1511  N   ALA B  93      12.669  44.306  19.442  1.00  0.00           N  
ATOM   1512  CA  ALA B  93      13.157  43.548  20.563  1.00  0.00           C  
ATOM   1513  C   ALA B  93      14.659  43.733  20.627  1.00  0.00           C  
ATOM   1514  O   ALA B  93      15.360  43.560  19.625  1.00  0.00           O  
ATOM   1515  CB  ALA B  93      12.725  42.106  20.435  1.00  0.00           C  
ATOM   1516  H   ALA B  93      12.271  43.857  18.638  1.00  0.00           H  
ATOM   1517  HA  ALA B  93      12.690  43.921  21.433  1.00  0.00           H  
ATOM   1518 1HB  ALA B  93      13.046  41.575  21.283  1.00  0.00           H  
ATOM   1519 2HB  ALA B  93      11.630  42.071  20.382  1.00  0.00           H  
ATOM   1520 3HB  ALA B  93      13.145  41.663  19.528  1.00  0.00           H  
ATOM   1521  N   PRO B  94      15.199  44.049  21.796  1.00  0.00           N  
ATOM   1522  CA  PRO B  94      16.569  44.403  22.009  1.00  0.00           C  
ATOM   1523  C   PRO B  94      17.605  43.322  21.782  1.00  0.00           C  
ATOM   1524  O   PRO B  94      17.340  42.128  21.970  1.00  0.00           O  
ATOM   1525  CB  PRO B  94      16.556  44.836  23.479  1.00  0.00           C  
ATOM   1526  CG  PRO B  94      15.325  44.255  24.063  1.00  0.00           C  
ATOM   1527  CD  PRO B  94      14.334  44.272  22.965  1.00  0.00           C  
ATOM   1528  HA  PRO B  94      16.790  45.253  21.352  1.00  0.00           H  
ATOM   1529 1HB  PRO B  94      17.435  44.418  23.963  1.00  0.00           H  
ATOM   1530 2HB  PRO B  94      16.608  45.925  23.578  1.00  0.00           H  
ATOM   1531 1HG  PRO B  94      15.559  43.263  24.386  1.00  0.00           H  
ATOM   1532 2HG  PRO B  94      14.985  44.816  24.944  1.00  0.00           H  
ATOM   1533 1HD  PRO B  94      13.633  43.435  23.141  1.00  0.00           H  
ATOM   1534 2HD  PRO B  94      13.837  45.245  22.923  1.00  0.00           H  
ATOM   1535  N   SER B  95      18.809  43.767  21.421  1.00  0.00           N  
ATOM   1536  CA  SER B  95      19.979  42.923  21.305  1.00  0.00           C  
ATOM   1537  C   SER B  95      20.537  42.732  22.706  1.00  0.00           C  
ATOM   1538  O   SER B  95      20.495  43.662  23.499  1.00  0.00           O  
ATOM   1539  CB  SER B  95      21.037  43.572  20.473  1.00  0.00           C  
ATOM   1540  OG  SER B  95      21.494  44.731  21.104  1.00  0.00           O  
ATOM   1541  H   SER B  95      18.910  44.777  21.273  1.00  0.00           H  
ATOM   1542  HA  SER B  95      19.695  41.961  20.882  1.00  0.00           H  
ATOM   1543 1HB  SER B  95      21.866  42.880  20.335  1.00  0.00           H  
ATOM   1544 2HB  SER B  95      20.637  43.819  19.497  1.00  0.00           H  
ATOM   1545  HG  SER B  95      20.839  45.412  20.901  1.00  0.00           H  
ATOM   1546  N   LEU B  96      21.104  41.533  22.968  1.00  0.00           N  
ATOM   1547  CA  LEU B  96      21.674  41.296  24.292  1.00  0.00           C  
ATOM   1548  C   LEU B  96      23.208  41.211  24.336  1.00  0.00           C  
ATOM   1549  O   LEU B  96      23.840  40.798  23.382  1.00  0.00           O  
ATOM   1550  CB  LEU B  96      21.099  40.054  24.899  1.00  0.00           C  
ATOM   1551  CG  LEU B  96      19.543  39.964  25.001  1.00  0.00           C  
ATOM   1552  CD1 LEU B  96      19.122  38.620  25.712  1.00  0.00           C  
ATOM   1553  CD2 LEU B  96      18.983  41.110  25.676  1.00  0.00           C  
ATOM   1554  H   LEU B  96      21.145  40.807  22.266  1.00  0.00           H  
ATOM   1555  HA  LEU B  96      21.382  42.127  24.918  1.00  0.00           H  
ATOM   1556 1HB  LEU B  96      21.423  39.231  24.291  1.00  0.00           H  
ATOM   1557 2HB  LEU B  96      21.535  39.942  25.872  1.00  0.00           H  
ATOM   1558  HG  LEU B  96      19.137  39.942  23.985  1.00  0.00           H  
ATOM   1559 1HD1 LEU B  96      18.037  38.551  25.757  1.00  0.00           H  
ATOM   1560 2HD1 LEU B  96      19.518  37.767  25.177  1.00  0.00           H  
ATOM   1561 3HD1 LEU B  96      19.505  38.608  26.732  1.00  0.00           H  
ATOM   1562 1HD2 LEU B  96      17.908  41.010  25.687  1.00  0.00           H  
ATOM   1563 2HD2 LEU B  96      19.340  41.177  26.692  1.00  0.00           H  
ATOM   1564 3HD2 LEU B  96      19.254  41.992  25.145  1.00  0.00           H  
ATOM   1565  N   ARG B  97      23.747  41.589  25.478  1.00  0.00           N  
ATOM   1566  CA  ARG B  97      25.160  41.442  25.810  1.00  0.00           C  
ATOM   1567  C   ARG B  97      25.318  41.039  27.286  1.00  0.00           C  
ATOM   1568  O   ARG B  97      24.569  41.483  28.182  1.00  0.00           O  
ATOM   1569  CB  ARG B  97      25.949  42.732  25.556  1.00  0.00           C  
ATOM   1570  CG  ARG B  97      27.433  42.658  26.020  1.00  0.00           C  
ATOM   1571  CD  ARG B  97      28.277  43.857  25.661  1.00  0.00           C  
ATOM   1572  NE  ARG B  97      28.557  43.986  24.239  1.00  0.00           N  
ATOM   1573  CZ  ARG B  97      29.296  44.990  23.694  1.00  0.00           C  
ATOM   1574  NH1 ARG B  97      29.807  45.926  24.468  1.00  0.00           N  
ATOM   1575  NH2 ARG B  97      29.511  45.030  22.389  1.00  0.00           N  
ATOM   1576  H   ARG B  97      23.132  42.023  26.147  1.00  0.00           H  
ATOM   1577  HA  ARG B  97      25.580  40.674  25.190  1.00  0.00           H  
ATOM   1578 1HB  ARG B  97      25.951  42.945  24.487  1.00  0.00           H  
ATOM   1579 2HB  ARG B  97      25.480  43.565  26.049  1.00  0.00           H  
ATOM   1580 1HG  ARG B  97      27.455  42.605  27.110  1.00  0.00           H  
ATOM   1581 2HG  ARG B  97      27.907  41.765  25.614  1.00  0.00           H  
ATOM   1582 1HD  ARG B  97      27.770  44.758  25.990  1.00  0.00           H  
ATOM   1583 2HD  ARG B  97      29.223  43.775  26.187  1.00  0.00           H  
ATOM   1584  HE  ARG B  97      28.178  43.284  23.615  1.00  0.00           H  
ATOM   1585 1HH1 ARG B  97      29.648  45.904  25.464  1.00  0.00           H  
ATOM   1586 2HH1 ARG B  97      30.359  46.669  24.062  1.00  0.00           H  
ATOM   1587 1HH2 ARG B  97      29.125  44.314  21.790  1.00  0.00           H  
ATOM   1588 2HH2 ARG B  97      30.066  45.774  21.992  1.00  0.00           H  
ATOM   1589  N   TRP B  98      26.291  40.180  27.568  1.00  0.00           N  
ATOM   1590  CA  TRP B  98      26.566  39.851  28.959  1.00  0.00           C  
ATOM   1591  C   TRP B  98      27.888  40.448  29.434  1.00  0.00           C  
ATOM   1592  O   TRP B  98      28.848  40.494  28.666  1.00  0.00           O  
ATOM   1593  CB  TRP B  98      26.562  38.322  29.164  1.00  0.00           C  
ATOM   1594  CG  TRP B  98      25.211  37.749  29.068  1.00  0.00           C  
ATOM   1595  CD1 TRP B  98      24.605  37.374  27.944  1.00  0.00           C  
ATOM   1596  CD2 TRP B  98      24.294  37.476  30.128  1.00  0.00           C  
ATOM   1597  NE1 TRP B  98      23.356  36.905  28.209  1.00  0.00           N  
ATOM   1598  CE2 TRP B  98      23.142  36.974  29.542  1.00  0.00           C  
ATOM   1599  CE3 TRP B  98      24.356  37.625  31.495  1.00  0.00           C  
ATOM   1600  CZ2 TRP B  98      22.045  36.640  30.272  1.00  0.00           C  
ATOM   1601  CZ3 TRP B  98      23.244  37.283  32.258  1.00  0.00           C  
ATOM   1602  CH2 TRP B  98      22.111  36.811  31.664  1.00  0.00           C  
ATOM   1603  H   TRP B  98      26.866  39.778  26.830  1.00  0.00           H  
ATOM   1604  HA  TRP B  98      25.763  40.260  29.541  1.00  0.00           H  
ATOM   1605 1HB  TRP B  98      27.182  37.864  28.396  1.00  0.00           H  
ATOM   1606 2HB  TRP B  98      26.981  38.088  30.142  1.00  0.00           H  
ATOM   1607  HD1 TRP B  98      25.043  37.439  26.948  1.00  0.00           H  
ATOM   1608  HE1 TRP B  98      22.733  36.548  27.469  1.00  0.00           H  
ATOM   1609  HE3 TRP B  98      25.268  38.012  31.961  1.00  0.00           H  
ATOM   1610  HZ2 TRP B  98      21.153  36.245  29.804  1.00  0.00           H  
ATOM   1611  HZ3 TRP B  98      23.297  37.402  33.339  1.00  0.00           H  
ATOM   1612  HH2 TRP B  98      21.249  36.552  32.279  1.00  0.00           H  
ATOM   1613  N   LEU B  99      27.921  40.882  30.683  1.00  0.00           N  
ATOM   1614  CA  LEU B  99      29.189  41.333  31.240  1.00  0.00           C  
ATOM   1615  C   LEU B  99      29.546  40.499  32.429  1.00  0.00           C  
ATOM   1616  O   LEU B  99      28.677  40.162  33.247  1.00  0.00           O  
ATOM   1617  CB  LEU B  99      29.196  42.755  31.780  1.00  0.00           C  
ATOM   1618  CG  LEU B  99      28.722  43.880  30.880  1.00  0.00           C  
ATOM   1619  CD1 LEU B  99      28.737  45.086  31.687  1.00  0.00           C  
ATOM   1620  CD2 LEU B  99      29.629  43.996  29.670  1.00  0.00           C  
ATOM   1621  H   LEU B  99      27.061  40.885  31.221  1.00  0.00           H  
ATOM   1622  HA  LEU B  99      29.966  41.221  30.493  1.00  0.00           H  
ATOM   1623 1HB  LEU B  99      28.724  42.798  32.727  1.00  0.00           H  
ATOM   1624 2HB  LEU B  99      30.244  42.994  31.962  1.00  0.00           H  
ATOM   1625  HG  LEU B  99      27.695  43.699  30.559  1.00  0.00           H  
ATOM   1626 1HD1 LEU B  99      28.402  45.922  31.102  1.00  0.00           H  
ATOM   1627 2HD1 LEU B  99      28.082  44.956  32.549  1.00  0.00           H  
ATOM   1628 3HD1 LEU B  99      29.751  45.262  32.025  1.00  0.00           H  
ATOM   1629 1HD2 LEU B  99      29.298  44.820  29.040  1.00  0.00           H  
ATOM   1630 2HD2 LEU B  99      30.658  44.176  30.000  1.00  0.00           H  
ATOM   1631 3HD2 LEU B  99      29.580  43.068  29.117  1.00  0.00           H  
ATOM   1632  N   PHE B 100      30.841  40.220  32.566  1.00  0.00           N  
ATOM   1633  CA  PHE B 100      31.389  39.485  33.683  1.00  0.00           C  
ATOM   1634  C   PHE B 100      32.279  40.405  34.481  1.00  0.00           C  
ATOM   1635  O   PHE B 100      33.334  40.851  34.025  1.00  0.00           O  
ATOM   1636  CB  PHE B 100      32.142  38.221  33.205  1.00  0.00           C  
ATOM   1637  CG  PHE B 100      32.586  37.380  34.368  1.00  0.00           C  
ATOM   1638  CD1 PHE B 100      31.680  36.872  35.265  1.00  0.00           C  
ATOM   1639  CD2 PHE B 100      33.948  37.144  34.592  1.00  0.00           C  
ATOM   1640  CE1 PHE B 100      32.102  36.152  36.363  1.00  0.00           C  
ATOM   1641  CE2 PHE B 100      34.373  36.432  35.688  1.00  0.00           C  
ATOM   1642  CZ  PHE B 100      33.450  35.940  36.564  1.00  0.00           C  
ATOM   1643  H   PHE B 100      31.474  40.559  31.849  1.00  0.00           H  
ATOM   1644  HA  PHE B 100      30.570  39.178  34.332  1.00  0.00           H  
ATOM   1645 1HB  PHE B 100      31.490  37.629  32.573  1.00  0.00           H  
ATOM   1646 2HB  PHE B 100      33.017  38.504  32.615  1.00  0.00           H  
ATOM   1647  HD1 PHE B 100      30.630  37.057  35.103  1.00  0.00           H  
ATOM   1648  HD2 PHE B 100      34.683  37.547  33.883  1.00  0.00           H  
ATOM   1649  HE1 PHE B 100      31.381  35.758  37.072  1.00  0.00           H  
ATOM   1650  HE2 PHE B 100      35.433  36.272  35.850  1.00  0.00           H  
ATOM   1651  HZ  PHE B 100      33.788  35.377  37.413  1.00  0.00           H  
ATOM   1652  N   ASN B 101      31.812  40.765  35.662  1.00  0.00           N  
ATOM   1653  CA  ASN B 101      32.501  41.715  36.539  1.00  0.00           C  
ATOM   1654  C   ASN B 101      32.826  43.026  35.806  1.00  0.00           C  
ATOM   1655  O   ASN B 101      33.846  43.673  36.045  1.00  0.00           O  
ATOM   1656  CB  ASN B 101      33.742  41.084  37.136  1.00  0.00           C  
ATOM   1657  CG  ASN B 101      33.378  39.956  37.999  1.00  0.00           C  
ATOM   1658  OD1 ASN B 101      32.306  40.054  38.614  1.00  0.00           O  
ATOM   1659  ND2 ASN B 101      34.224  38.943  38.099  1.00  0.00           N  
ATOM   1660  H   ASN B 101      30.920  40.380  35.984  1.00  0.00           H  
ATOM   1661  HA  ASN B 101      31.820  41.977  37.357  1.00  0.00           H  
ATOM   1662 1HB  ASN B 101      34.416  40.742  36.343  1.00  0.00           H  
ATOM   1663 2HB  ASN B 101      34.284  41.825  37.738  1.00  0.00           H  
ATOM   1664 1HD2 ASN B 101      34.023  38.158  38.704  1.00  0.00           H  
ATOM   1665 2HD2 ASN B 101      35.086  38.957  37.582  1.00  0.00           H  
ATOM   1666  N   GLY B 102      31.917  43.426  34.938  1.00  0.00           N  
ATOM   1667  CA  GLY B 102      32.067  44.628  34.161  1.00  0.00           C  
ATOM   1668  C   GLY B 102      32.744  44.430  32.800  1.00  0.00           C  
ATOM   1669  O   GLY B 102      32.694  45.343  31.968  1.00  0.00           O  
ATOM   1670  H   GLY B 102      31.095  42.856  34.799  1.00  0.00           H  
ATOM   1671 1HA  GLY B 102      31.083  45.061  34.001  1.00  0.00           H  
ATOM   1672 2HA  GLY B 102      32.641  45.357  34.736  1.00  0.00           H  
ATOM   1673  N   SER B 103      33.343  43.263  32.546  1.00  0.00           N  
ATOM   1674  CA  SER B 103      34.017  43.066  31.261  1.00  0.00           C  
ATOM   1675  C   SER B 103      33.160  42.311  30.278  1.00  0.00           C  
ATOM   1676  O   SER B 103      32.327  41.493  30.644  1.00  0.00           O  
ATOM   1677  CB  SER B 103      35.346  42.389  31.442  1.00  0.00           C  
ATOM   1678  OG  SER B 103      36.232  43.225  32.157  1.00  0.00           O  
ATOM   1679  H   SER B 103      33.362  42.516  33.236  1.00  0.00           H  
ATOM   1680  HA  SER B 103      34.220  44.047  30.833  1.00  0.00           H  
ATOM   1681 1HB  SER B 103      35.193  41.459  31.988  1.00  0.00           H  
ATOM   1682 2HB  SER B 103      35.767  42.141  30.471  1.00  0.00           H  
ATOM   1683  HG  SER B 103      35.991  43.134  33.086  1.00  0.00           H  
ATOM   1684  N   VAL B 104      33.352  42.555  29.003  1.00  0.00           N  
ATOM   1685  CA  VAL B 104      32.476  41.883  28.066  1.00  0.00           C  
ATOM   1686  C   VAL B 104      32.677  40.375  28.093  1.00  0.00           C  
ATOM   1687  O   VAL B 104      33.807  39.884  28.023  1.00  0.00           O  
ATOM   1688  CB  VAL B 104      32.720  42.430  26.658  1.00  0.00           C  
ATOM   1689  CG1 VAL B 104      31.907  41.638  25.659  1.00  0.00           C  
ATOM   1690  CG2 VAL B 104      32.381  43.860  26.629  1.00  0.00           C  
ATOM   1691  H   VAL B 104      34.054  43.212  28.694  1.00  0.00           H  
ATOM   1692  HA  VAL B 104      31.446  42.085  28.341  1.00  0.00           H  
ATOM   1693  HB  VAL B 104      33.770  42.304  26.398  1.00  0.00           H  
ATOM   1694 1HG1 VAL B 104      32.085  42.018  24.657  1.00  0.00           H  
ATOM   1695 2HG1 VAL B 104      32.192  40.585  25.697  1.00  0.00           H  
ATOM   1696 3HG1 VAL B 104      30.850  41.738  25.903  1.00  0.00           H  
ATOM   1697 1HG2 VAL B 104      32.563  44.255  25.633  1.00  0.00           H  
ATOM   1698 2HG2 VAL B 104      31.338  43.981  26.890  1.00  0.00           H  
ATOM   1699 3HG2 VAL B 104      33.004  44.396  27.352  1.00  0.00           H  
ATOM   1700  N   LEU B 105      31.571  39.644  28.212  1.00  0.00           N  
ATOM   1701  CA  LEU B 105      31.608  38.191  28.233  1.00  0.00           C  
ATOM   1702  C   LEU B 105      31.503  37.651  26.817  1.00  0.00           C  
ATOM   1703  O   LEU B 105      30.511  37.852  26.116  1.00  0.00           O  
ATOM   1704  CB  LEU B 105      30.474  37.633  29.113  1.00  0.00           C  
ATOM   1705  CG  LEU B 105      30.350  36.114  29.192  1.00  0.00           C  
ATOM   1706  CD1 LEU B 105      31.576  35.577  29.842  1.00  0.00           C  
ATOM   1707  CD2 LEU B 105      29.118  35.739  30.028  1.00  0.00           C  
ATOM   1708  H   LEU B 105      30.668  40.110  28.299  1.00  0.00           H  
ATOM   1709  HA  LEU B 105      32.566  37.878  28.652  1.00  0.00           H  
ATOM   1710 1HB  LEU B 105      30.599  38.004  30.134  1.00  0.00           H  
ATOM   1711 2HB  LEU B 105      29.535  38.010  28.730  1.00  0.00           H  
ATOM   1712  HG  LEU B 105      30.268  35.687  28.184  1.00  0.00           H  
ATOM   1713 1HD1 LEU B 105      31.502  34.495  29.907  1.00  0.00           H  
ATOM   1714 2HD1 LEU B 105      32.448  35.850  29.245  1.00  0.00           H  
ATOM   1715 3HD1 LEU B 105      31.668  36.004  30.839  1.00  0.00           H  
ATOM   1716 1HD2 LEU B 105      29.038  34.659  30.107  1.00  0.00           H  
ATOM   1717 2HD2 LEU B 105      29.221  36.173  31.026  1.00  0.00           H  
ATOM   1718 3HD2 LEU B 105      28.224  36.124  29.560  1.00  0.00           H  
ATOM   1719  N   ASN B 106      32.554  36.983  26.398  1.00  0.00           N  
ATOM   1720  CA  ASN B 106      32.635  36.470  25.052  1.00  0.00           C  
ATOM   1721  C   ASN B 106      32.013  35.093  25.032  1.00  0.00           C  
ATOM   1722  O   ASN B 106      32.562  34.153  25.604  1.00  0.00           O  
ATOM   1723  CB  ASN B 106      34.086  36.455  24.625  1.00  0.00           C  
ATOM   1724  CG  ASN B 106      34.655  37.892  24.534  1.00  0.00           C  
ATOM   1725  OD1 ASN B 106      34.045  38.781  23.920  1.00  0.00           O  
ATOM   1726  ND2 ASN B 106      35.808  38.109  25.137  1.00  0.00           N  
ATOM   1727  H   ASN B 106      33.332  36.844  27.025  1.00  0.00           H  
ATOM   1728  HA  ASN B 106      32.068  37.108  24.382  1.00  0.00           H  
ATOM   1729 1HB  ASN B 106      34.667  35.878  25.342  1.00  0.00           H  
ATOM   1730 2HB  ASN B 106      34.171  35.963  23.652  1.00  0.00           H  
ATOM   1731 1HD2 ASN B 106      36.225  39.022  25.116  1.00  0.00           H  
ATOM   1732 2HD2 ASN B 106      36.270  37.364  25.621  1.00  0.00           H  
ATOM   1733  N   GLU B 107      30.838  34.986  24.416  1.00  0.00           N  
ATOM   1734  CA  GLU B 107      30.106  33.720  24.460  1.00  0.00           C  
ATOM   1735  C   GLU B 107      30.796  32.627  23.682  1.00  0.00           C  
ATOM   1736  O   GLU B 107      31.478  32.864  22.682  1.00  0.00           O  
ATOM   1737  CB  GLU B 107      28.659  33.869  24.006  1.00  0.00           C  
ATOM   1738  CG  GLU B 107      27.838  34.726  24.981  1.00  0.00           C  
ATOM   1739  CD  GLU B 107      26.391  34.764  24.682  1.00  0.00           C  
ATOM   1740  OE1 GLU B 107      25.941  33.998  23.866  1.00  0.00           O  
ATOM   1741  OE2 GLU B 107      25.707  35.530  25.297  1.00  0.00           O  
ATOM   1742  H   GLU B 107      30.438  35.793  23.954  1.00  0.00           H  
ATOM   1743  HA  GLU B 107      30.067  33.395  25.501  1.00  0.00           H  
ATOM   1744 1HB  GLU B 107      28.627  34.318  23.017  1.00  0.00           H  
ATOM   1745 2HB  GLU B 107      28.196  32.879  23.937  1.00  0.00           H  
ATOM   1746 1HG  GLU B 107      27.978  34.333  25.986  1.00  0.00           H  
ATOM   1747 2HG  GLU B 107      28.236  35.748  24.973  1.00  0.00           H  
ATOM   1748  N   THR B 108      30.612  31.434  24.179  1.00  0.00           N  
ATOM   1749  CA  THR B 108      31.226  30.242  23.660  1.00  0.00           C  
ATOM   1750  C   THR B 108      30.272  29.046  23.612  1.00  0.00           C  
ATOM   1751  O   THR B 108      29.062  29.202  23.648  1.00  0.00           O  
ATOM   1752  CB  THR B 108      32.471  29.987  24.513  1.00  0.00           C  
ATOM   1753  OG1 THR B 108      33.218  28.924  23.925  1.00  0.00           O  
ATOM   1754  CG2 THR B 108      32.104  29.691  25.973  1.00  0.00           C  
ATOM   1755  H   THR B 108      30.005  31.348  24.995  1.00  0.00           H  
ATOM   1756  HA  THR B 108      31.555  30.448  22.642  1.00  0.00           H  
ATOM   1757  HB  THR B 108      33.085  30.889  24.488  1.00  0.00           H  
ATOM   1758  HG1 THR B 108      34.129  28.952  24.250  1.00  0.00           H  
ATOM   1759 1HG2 THR B 108      33.008  29.542  26.558  1.00  0.00           H  
ATOM   1760 2HG2 THR B 108      31.544  30.536  26.380  1.00  0.00           H  
ATOM   1761 3HG2 THR B 108      31.525  28.837  26.013  1.00  0.00           H  
ATOM   1762  N   SER B 109      30.821  27.851  23.445  1.00  0.00           N  
ATOM   1763  CA  SER B 109      30.017  26.613  23.350  1.00  0.00           C  
ATOM   1764  C   SER B 109      29.536  26.081  24.721  1.00  0.00           C  
ATOM   1765  O   SER B 109      28.644  25.238  24.808  1.00  0.00           O  
ATOM   1766  CB  SER B 109      30.822  25.550  22.622  1.00  0.00           C  
ATOM   1767  OG  SER B 109      31.941  25.139  23.374  1.00  0.00           O  
ATOM   1768  H   SER B 109      31.831  27.829  23.414  1.00  0.00           H  
ATOM   1769  HA  SER B 109      29.132  26.836  22.753  1.00  0.00           H  
ATOM   1770 1HB  SER B 109      30.179  24.695  22.422  1.00  0.00           H  
ATOM   1771 2HB  SER B 109      31.152  25.941  21.660  1.00  0.00           H  
ATOM   1772  HG  SER B 109      31.655  24.367  23.883  1.00  0.00           H  
ATOM   1773  N   PHE B 110      30.118  26.622  25.781  1.00  0.00           N  
ATOM   1774  CA  PHE B 110      29.825  26.227  27.147  1.00  0.00           C  
ATOM   1775  C   PHE B 110      29.060  27.298  27.910  1.00  0.00           C  
ATOM   1776  O   PHE B 110      28.234  26.978  28.761  1.00  0.00           O  
ATOM   1777  CB  PHE B 110      31.136  25.949  27.858  1.00  0.00           C  
ATOM   1778  CG  PHE B 110      31.907  24.892  27.161  1.00  0.00           C  
ATOM   1779  CD1 PHE B 110      33.043  25.223  26.458  1.00  0.00           C  
ATOM   1780  CD2 PHE B 110      31.490  23.559  27.183  1.00  0.00           C  
ATOM   1781  CE1 PHE B 110      33.755  24.247  25.796  1.00  0.00           C  
ATOM   1782  CE2 PHE B 110      32.190  22.578  26.524  1.00  0.00           C  
ATOM   1783  CZ  PHE B 110      33.328  22.921  25.827  1.00  0.00           C  
ATOM   1784  H   PHE B 110      30.831  27.309  25.607  1.00  0.00           H  
ATOM   1785  HA  PHE B 110      29.223  25.324  27.112  1.00  0.00           H  
ATOM   1786 1HB  PHE B 110      31.741  26.849  27.898  1.00  0.00           H  
ATOM   1787 2HB  PHE B 110      30.947  25.629  28.887  1.00  0.00           H  
ATOM   1788  HD1 PHE B 110      33.373  26.258  26.427  1.00  0.00           H  
ATOM   1789  HD2 PHE B 110      30.600  23.294  27.724  1.00  0.00           H  
ATOM   1790  HE1 PHE B 110      34.654  24.517  25.240  1.00  0.00           H  
ATOM   1791  HE2 PHE B 110      31.843  21.542  26.552  1.00  0.00           H  
ATOM   1792  HZ  PHE B 110      33.896  22.157  25.299  1.00  0.00           H  
ATOM   1793  N   ILE B 111      29.347  28.579  27.627  1.00  0.00           N  
ATOM   1794  CA  ILE B 111      28.662  29.696  28.283  1.00  0.00           C  
ATOM   1795  C   ILE B 111      27.975  30.566  27.232  1.00  0.00           C  
ATOM   1796  O   ILE B 111      28.640  31.124  26.363  1.00  0.00           O  
ATOM   1797  CB  ILE B 111      29.593  30.523  29.157  1.00  0.00           C  
ATOM   1798  CG1 ILE B 111      30.199  29.668  30.222  1.00  0.00           C  
ATOM   1799  CG2 ILE B 111      28.778  31.611  29.795  1.00  0.00           C  
ATOM   1800  CD1 ILE B 111      31.320  30.330  30.975  1.00  0.00           C  
ATOM   1801  H   ILE B 111      30.027  28.787  26.921  1.00  0.00           H  
ATOM   1802  HA  ILE B 111      27.906  29.295  28.937  1.00  0.00           H  
ATOM   1803  HB  ILE B 111      30.396  30.944  28.559  1.00  0.00           H  
ATOM   1804 1HG1 ILE B 111      29.413  29.392  30.928  1.00  0.00           H  
ATOM   1805 2HG1 ILE B 111      30.589  28.764  29.771  1.00  0.00           H  
ATOM   1806 1HG2 ILE B 111      29.411  32.212  30.438  1.00  0.00           H  
ATOM   1807 2HG2 ILE B 111      28.339  32.237  29.017  1.00  0.00           H  
ATOM   1808 3HG2 ILE B 111      27.981  31.159  30.383  1.00  0.00           H  
ATOM   1809 1HD1 ILE B 111      31.710  29.648  31.734  1.00  0.00           H  
ATOM   1810 2HD1 ILE B 111      32.119  30.591  30.280  1.00  0.00           H  
ATOM   1811 3HD1 ILE B 111      30.955  31.236  31.464  1.00  0.00           H  
ATOM   1812  N   PHE B 112      26.640  30.606  27.259  1.00  0.00           N  
ATOM   1813  CA  PHE B 112      25.941  31.278  26.180  1.00  0.00           C  
ATOM   1814  C   PHE B 112      24.484  31.666  26.435  1.00  0.00           C  
ATOM   1815  O   PHE B 112      23.810  31.074  27.279  1.00  0.00           O  
ATOM   1816  CB  PHE B 112      25.977  30.382  24.937  1.00  0.00           C  
ATOM   1817  CG  PHE B 112      25.387  28.997  25.157  1.00  0.00           C  
ATOM   1818  CD1 PHE B 112      24.044  28.722  24.902  1.00  0.00           C  
ATOM   1819  CD2 PHE B 112      26.196  27.966  25.625  1.00  0.00           C  
ATOM   1820  CE1 PHE B 112      23.541  27.450  25.112  1.00  0.00           C  
ATOM   1821  CE2 PHE B 112      25.697  26.709  25.844  1.00  0.00           C  
ATOM   1822  CZ  PHE B 112      24.367  26.445  25.587  1.00  0.00           C  
ATOM   1823  H   PHE B 112      26.150  30.149  28.029  1.00  0.00           H  
ATOM   1824  HA  PHE B 112      26.494  32.193  25.954  1.00  0.00           H  
ATOM   1825 1HB  PHE B 112      25.419  30.866  24.135  1.00  0.00           H  
ATOM   1826 2HB  PHE B 112      27.000  30.270  24.587  1.00  0.00           H  
ATOM   1827  HD1 PHE B 112      23.389  29.516  24.528  1.00  0.00           H  
ATOM   1828  HD2 PHE B 112      27.245  28.169  25.813  1.00  0.00           H  
ATOM   1829  HE1 PHE B 112      22.488  27.237  24.901  1.00  0.00           H  
ATOM   1830  HE2 PHE B 112      26.359  25.918  26.213  1.00  0.00           H  
ATOM   1831  HZ  PHE B 112      23.970  25.445  25.754  1.00  0.00           H  
ATOM   1832  N   THR B 113      23.962  32.600  25.632  1.00  0.00           N  
ATOM   1833  CA  THR B 113      22.551  32.969  25.691  1.00  0.00           C  
ATOM   1834  C   THR B 113      21.692  31.950  24.952  1.00  0.00           C  
ATOM   1835  O   THR B 113      22.014  31.598  23.820  1.00  0.00           O  
ATOM   1836  CB  THR B 113      22.291  34.387  25.094  1.00  0.00           C  
ATOM   1837  OG1 THR B 113      23.001  35.378  25.864  1.00  0.00           O  
ATOM   1838  CG2 THR B 113      20.780  34.729  25.125  1.00  0.00           C  
ATOM   1839  H   THR B 113      24.576  33.079  24.957  1.00  0.00           H  
ATOM   1840  HA  THR B 113      22.233  33.003  26.736  1.00  0.00           H  
ATOM   1841  HB  THR B 113      22.651  34.418  24.066  1.00  0.00           H  
ATOM   1842  HG1 THR B 113      23.971  35.314  25.667  1.00  0.00           H  
ATOM   1843 1HG2 THR B 113      20.635  35.722  24.714  1.00  0.00           H  
ATOM   1844 2HG2 THR B 113      20.206  34.018  24.535  1.00  0.00           H  
ATOM   1845 3HG2 THR B 113      20.440  34.706  26.146  1.00  0.00           H  
ATOM   1846  N   GLU B 114      20.578  31.529  25.560  1.00  0.00           N  
ATOM   1847  CA  GLU B 114      19.596  30.694  24.871  1.00  0.00           C  
ATOM   1848  C   GLU B 114      18.202  31.154  25.190  1.00  0.00           C  
ATOM   1849  O   GLU B 114      17.870  31.340  26.360  1.00  0.00           O  
ATOM   1850  CB  GLU B 114      19.752  29.232  25.265  1.00  0.00           C  
ATOM   1851  CG  GLU B 114      18.807  28.293  24.530  1.00  0.00           C  
ATOM   1852  CD  GLU B 114      19.029  26.890  24.890  1.00  0.00           C  
ATOM   1853  OE1 GLU B 114      18.662  26.521  25.980  1.00  0.00           O  
ATOM   1854  OE2 GLU B 114      19.586  26.170  24.099  1.00  0.00           O  
ATOM   1855  H   GLU B 114      20.415  31.792  26.529  1.00  0.00           H  
ATOM   1856  HA  GLU B 114      19.748  30.782  23.795  1.00  0.00           H  
ATOM   1857 1HB  GLU B 114      20.770  28.914  25.064  1.00  0.00           H  
ATOM   1858 2HB  GLU B 114      19.580  29.123  26.338  1.00  0.00           H  
ATOM   1859 1HG  GLU B 114      17.772  28.547  24.770  1.00  0.00           H  
ATOM   1860 2HG  GLU B 114      18.943  28.419  23.456  1.00  0.00           H  
ATOM   1861  N   PHE B 115      17.369  31.319  24.159  1.00  0.00           N  
ATOM   1862  CA  PHE B 115      15.984  31.768  24.380  1.00  0.00           C  
ATOM   1863  C   PHE B 115      14.997  30.645  24.238  1.00  0.00           C  
ATOM   1864  O   PHE B 115      15.153  29.790  23.374  1.00  0.00           O  
ATOM   1865  CB  PHE B 115      15.551  32.832  23.383  1.00  0.00           C  
ATOM   1866  CG  PHE B 115      16.137  34.190  23.509  1.00  0.00           C  
ATOM   1867  CD1 PHE B 115      17.302  34.534  22.857  1.00  0.00           C  
ATOM   1868  CD2 PHE B 115      15.468  35.153  24.238  1.00  0.00           C  
ATOM   1869  CE1 PHE B 115      17.781  35.818  22.927  1.00  0.00           C  
ATOM   1870  CE2 PHE B 115      15.940  36.436  24.301  1.00  0.00           C  
ATOM   1871  CZ  PHE B 115      17.095  36.767  23.639  1.00  0.00           C  
ATOM   1872  H   PHE B 115      17.701  31.143  23.222  1.00  0.00           H  
ATOM   1873  HA  PHE B 115      15.896  32.166  25.381  1.00  0.00           H  
ATOM   1874 1HB  PHE B 115      15.756  32.474  22.379  1.00  0.00           H  
ATOM   1875 2HB  PHE B 115      14.460  32.934  23.458  1.00  0.00           H  
ATOM   1876  HD1 PHE B 115      17.835  33.784  22.272  1.00  0.00           H  
ATOM   1877  HD2 PHE B 115      14.543  34.875  24.753  1.00  0.00           H  
ATOM   1878  HE1 PHE B 115      18.698  36.086  22.402  1.00  0.00           H  
ATOM   1879  HE2 PHE B 115      15.398  37.193  24.865  1.00  0.00           H  
ATOM   1880  HZ  PHE B 115      17.466  37.782  23.670  1.00  0.00           H  
ATOM   1881  N   LEU B 116      13.947  30.692  25.033  1.00  0.00           N  
ATOM   1882  CA  LEU B 116      12.877  29.716  24.944  1.00  0.00           C  
ATOM   1883  C   LEU B 116      12.024  30.121  23.778  1.00  0.00           C  
ATOM   1884  O   LEU B 116      11.958  31.293  23.469  1.00  0.00           O  
ATOM   1885  CB  LEU B 116      12.067  29.790  26.243  1.00  0.00           C  
ATOM   1886  CG  LEU B 116      10.902  28.895  26.385  1.00  0.00           C  
ATOM   1887  CD1 LEU B 116      11.342  27.451  26.420  1.00  0.00           C  
ATOM   1888  CD2 LEU B 116      10.191  29.278  27.670  1.00  0.00           C  
ATOM   1889  H   LEU B 116      13.875  31.450  25.702  1.00  0.00           H  
ATOM   1890  HA  LEU B 116      13.293  28.730  24.755  1.00  0.00           H  
ATOM   1891 1HB  LEU B 116      12.713  29.620  27.079  1.00  0.00           H  
ATOM   1892 2HB  LEU B 116      11.690  30.810  26.327  1.00  0.00           H  
ATOM   1893  HG  LEU B 116      10.238  29.034  25.541  1.00  0.00           H  
ATOM   1894 1HD1 LEU B 116      10.493  26.812  26.510  1.00  0.00           H  
ATOM   1895 2HD1 LEU B 116      11.858  27.186  25.536  1.00  0.00           H  
ATOM   1896 3HD1 LEU B 116      11.986  27.324  27.258  1.00  0.00           H  
ATOM   1897 1HD2 LEU B 116       9.344  28.667  27.783  1.00  0.00           H  
ATOM   1898 2HD2 LEU B 116      10.861  29.138  28.525  1.00  0.00           H  
ATOM   1899 3HD2 LEU B 116       9.877  30.320  27.620  1.00  0.00           H  
ATOM   1900  N   GLU B 117      11.380  29.186  23.116  1.00  0.00           N  
ATOM   1901  CA  GLU B 117      10.567  29.598  21.997  1.00  0.00           C  
ATOM   1902  C   GLU B 117       9.589  30.658  22.509  1.00  0.00           C  
ATOM   1903  O   GLU B 117       8.845  30.351  23.468  1.00  0.00           O  
ATOM   1904  CB  GLU B 117       9.771  28.423  21.438  1.00  0.00           C  
ATOM   1905  CG  GLU B 117       8.895  28.733  20.223  1.00  0.00           C  
ATOM   1906  CD  GLU B 117       9.684  29.028  18.977  1.00  0.00           C  
ATOM   1907  OE1 GLU B 117      10.655  28.355  18.747  1.00  0.00           O  
ATOM   1908  OE2 GLU B 117       9.320  29.924  18.253  1.00  0.00           O  
ATOM   1909  H   GLU B 117      11.458  28.213  23.376  1.00  0.00           H  
ATOM   1910  HA  GLU B 117      11.221  29.959  21.219  1.00  0.00           H  
ATOM   1911 1HB  GLU B 117      10.458  27.623  21.166  1.00  0.00           H  
ATOM   1912 2HB  GLU B 117       9.116  28.046  22.210  1.00  0.00           H  
ATOM   1913 1HG  GLU B 117       8.261  27.878  20.039  1.00  0.00           H  
ATOM   1914 2HG  GLU B 117       8.248  29.583  20.451  1.00  0.00           H  
ATOM   1915  N   PRO B 118       9.574  31.898  21.903  1.00  0.00           N  
ATOM   1916  CA  PRO B 118       8.716  33.018  22.221  1.00  0.00           C  
ATOM   1917  C   PRO B 118       7.280  32.645  22.091  1.00  0.00           C  
ATOM   1918  O   PRO B 118       6.904  31.892  21.190  1.00  0.00           O  
ATOM   1919  CB  PRO B 118       9.085  34.065  21.161  1.00  0.00           C  
ATOM   1920  CG  PRO B 118      10.486  33.732  20.763  1.00  0.00           C  
ATOM   1921  CD  PRO B 118      10.559  32.226  20.824  1.00  0.00           C  
ATOM   1922  HA  PRO B 118       8.936  33.362  23.247  1.00  0.00           H  
ATOM   1923 1HB  PRO B 118       8.374  34.005  20.318  1.00  0.00           H  
ATOM   1924 2HB  PRO B 118       8.985  35.075  21.586  1.00  0.00           H  
ATOM   1925 1HG  PRO B 118      10.693  34.120  19.756  1.00  0.00           H  
ATOM   1926 2HG  PRO B 118      11.203  34.211  21.444  1.00  0.00           H  
ATOM   1927 1HD  PRO B 118      10.267  31.770  19.862  1.00  0.00           H  
ATOM   1928 2HD  PRO B 118      11.591  31.995  21.117  1.00  0.00           H  
ATOM   1929  N   ALA B 119       6.474  33.162  22.981  1.00  0.00           N  
ATOM   1930  CA  ALA B 119       5.062  32.862  22.996  1.00  0.00           C  
ATOM   1931  C   ALA B 119       4.304  33.617  21.925  1.00  0.00           C  
ATOM   1932  O   ALA B 119       4.699  34.688  21.473  1.00  0.00           O  
ATOM   1933  CB  ALA B 119       4.461  33.205  24.341  1.00  0.00           C  
ATOM   1934  H   ALA B 119       6.843  33.791  23.684  1.00  0.00           H  
ATOM   1935  HA  ALA B 119       4.938  31.798  22.791  1.00  0.00           H  
ATOM   1936 1HB  ALA B 119       3.399  32.945  24.328  1.00  0.00           H  
ATOM   1937 2HB  ALA B 119       4.961  32.647  25.126  1.00  0.00           H  
ATOM   1938 3HB  ALA B 119       4.573  34.274  24.523  1.00  0.00           H  
ATOM   1939  N   ALA B 120       3.194  33.037  21.524  1.00  0.00           N  
ATOM   1940  CA  ALA B 120       2.292  33.718  20.631  1.00  0.00           C  
ATOM   1941  C   ALA B 120       1.688  34.931  21.323  1.00  0.00           C  
ATOM   1942  O   ALA B 120       1.415  34.904  22.523  1.00  0.00           O  
ATOM   1943  CB  ALA B 120       1.185  32.794  20.176  1.00  0.00           C  
ATOM   1944  H   ALA B 120       2.947  32.130  21.885  1.00  0.00           H  
ATOM   1945  HA  ALA B 120       2.861  34.060  19.768  1.00  0.00           H  
ATOM   1946 1HB  ALA B 120       0.524  33.330  19.497  1.00  0.00           H  
ATOM   1947 2HB  ALA B 120       1.613  31.952  19.665  1.00  0.00           H  
ATOM   1948 3HB  ALA B 120       0.618  32.450  21.038  1.00  0.00           H  
ATOM   1949  N   ASN B 121       1.433  35.962  20.545  1.00  0.00           N  
ATOM   1950  CA  ASN B 121       0.740  37.168  20.989  1.00  0.00           C  
ATOM   1951  C   ASN B 121       1.409  37.908  22.127  1.00  0.00           C  
ATOM   1952  O   ASN B 121       0.730  38.563  22.913  1.00  0.00           O  
ATOM   1953  CB  ASN B 121      -0.683  36.802  21.361  1.00  0.00           C  
ATOM   1954  CG  ASN B 121      -1.407  36.173  20.207  1.00  0.00           C  
ATOM   1955  OD1 ASN B 121      -1.281  36.608  19.054  1.00  0.00           O  
ATOM   1956  ND2 ASN B 121      -2.160  35.141  20.491  1.00  0.00           N  
ATOM   1957  H   ASN B 121       1.716  35.905  19.572  1.00  0.00           H  
ATOM   1958  HA  ASN B 121       0.698  37.854  20.147  1.00  0.00           H  
ATOM   1959 1HB  ASN B 121      -0.701  36.127  22.214  1.00  0.00           H  
ATOM   1960 2HB  ASN B 121      -1.220  37.702  21.652  1.00  0.00           H  
ATOM   1961 1HD2 ASN B 121      -2.667  34.675  19.765  1.00  0.00           H  
ATOM   1962 2HD2 ASN B 121      -2.229  34.818  21.436  1.00  0.00           H  
ATOM   1963  N   GLU B 122       2.721  37.861  22.201  1.00  0.00           N  
ATOM   1964  CA  GLU B 122       3.424  38.664  23.177  1.00  0.00           C  
ATOM   1965  C   GLU B 122       4.830  38.940  22.686  1.00  0.00           C  
ATOM   1966  O   GLU B 122       5.351  38.218  21.838  1.00  0.00           O  
ATOM   1967  CB  GLU B 122       3.420  37.931  24.540  1.00  0.00           C  
ATOM   1968  CG  GLU B 122       4.034  38.682  25.753  1.00  0.00           C  
ATOM   1969  CD  GLU B 122       3.404  40.007  26.010  1.00  0.00           C  
ATOM   1970  OE1 GLU B 122       2.577  40.127  26.896  1.00  0.00           O  
ATOM   1971  OE2 GLU B 122       3.719  40.905  25.269  1.00  0.00           O  
ATOM   1972  H   GLU B 122       3.244  37.277  21.565  1.00  0.00           H  
ATOM   1973  HA  GLU B 122       2.915  39.626  23.245  1.00  0.00           H  
ATOM   1974 1HB  GLU B 122       2.401  37.680  24.800  1.00  0.00           H  
ATOM   1975 2HB  GLU B 122       3.960  36.987  24.434  1.00  0.00           H  
ATOM   1976 1HG  GLU B 122       3.898  38.095  26.640  1.00  0.00           H  
ATOM   1977 2HG  GLU B 122       5.072  38.769  25.622  1.00  0.00           H  
ATOM   1978  N   THR B 123       5.415  40.011  23.215  1.00  0.00           N  
ATOM   1979  CA  THR B 123       6.737  40.491  22.826  1.00  0.00           C  
ATOM   1980  C   THR B 123       7.827  40.218  23.822  1.00  0.00           C  
ATOM   1981  O   THR B 123       9.014  40.395  23.519  1.00  0.00           O  
ATOM   1982  CB  THR B 123       6.707  42.014  22.537  1.00  0.00           C  
ATOM   1983  OG1 THR B 123       6.300  42.737  23.720  1.00  0.00           O  
ATOM   1984  CG2 THR B 123       5.722  42.306  21.412  1.00  0.00           C  
ATOM   1985  H   THR B 123       4.910  40.540  23.913  1.00  0.00           H  
ATOM   1986  HA  THR B 123       7.016  39.995  21.915  1.00  0.00           H  
ATOM   1987  HB  THR B 123       7.705  42.352  22.242  1.00  0.00           H  
ATOM   1988  HG1 THR B 123       7.068  42.840  24.353  1.00  0.00           H  
ATOM   1989 1HG2 THR B 123       5.714  43.378  21.214  1.00  0.00           H  
ATOM   1990 2HG2 THR B 123       6.029  41.771  20.514  1.00  0.00           H  
ATOM   1991 3HG2 THR B 123       4.725  41.982  21.703  1.00  0.00           H  
ATOM   1992  N   VAL B 124       7.438  39.795  25.003  1.00  0.00           N  
ATOM   1993  CA  VAL B 124       8.442  39.497  25.987  1.00  0.00           C  
ATOM   1994  C   VAL B 124       9.085  38.188  25.603  1.00  0.00           C  
ATOM   1995  O   VAL B 124       8.412  37.265  25.139  1.00  0.00           O  
ATOM   1996  CB  VAL B 124       7.796  39.282  27.399  1.00  0.00           C  
ATOM   1997  CG1 VAL B 124       8.863  38.843  28.459  1.00  0.00           C  
ATOM   1998  CG2 VAL B 124       7.107  40.523  27.857  1.00  0.00           C  
ATOM   1999  H   VAL B 124       6.459  39.672  25.205  1.00  0.00           H  
ATOM   2000  HA  VAL B 124       9.194  40.285  25.995  1.00  0.00           H  
ATOM   2001  HB  VAL B 124       7.060  38.482  27.321  1.00  0.00           H  
ATOM   2002 1HG1 VAL B 124       8.368  38.693  29.416  1.00  0.00           H  
ATOM   2003 2HG1 VAL B 124       9.343  37.912  28.179  1.00  0.00           H  
ATOM   2004 3HG1 VAL B 124       9.619  39.624  28.558  1.00  0.00           H  
ATOM   2005 1HG2 VAL B 124       6.637  40.345  28.820  1.00  0.00           H  
ATOM   2006 2HG2 VAL B 124       7.820  41.292  27.960  1.00  0.00           H  
ATOM   2007 3HG2 VAL B 124       6.344  40.828  27.136  1.00  0.00           H  
ATOM   2008  N   ARG B 125      10.371  38.089  25.814  1.00  0.00           N  
ATOM   2009  CA  ARG B 125      11.052  36.866  25.532  1.00  0.00           C  
ATOM   2010  C   ARG B 125      11.702  36.397  26.784  1.00  0.00           C  
ATOM   2011  O   ARG B 125      12.183  37.179  27.611  1.00  0.00           O  
ATOM   2012  CB  ARG B 125      12.139  37.070  24.491  1.00  0.00           C  
ATOM   2013  CG  ARG B 125      11.686  37.509  23.109  1.00  0.00           C  
ATOM   2014  CD  ARG B 125      12.864  37.851  22.250  1.00  0.00           C  
ATOM   2015  NE  ARG B 125      13.564  39.019  22.796  1.00  0.00           N  
ATOM   2016  CZ  ARG B 125      14.704  39.577  22.328  1.00  0.00           C  
ATOM   2017  NH1 ARG B 125      15.317  39.098  21.267  1.00  0.00           N  
ATOM   2018  NH2 ARG B 125      15.185  40.629  22.954  1.00  0.00           N  
ATOM   2019  H   ARG B 125      10.882  38.891  26.176  1.00  0.00           H  
ATOM   2020  HA  ARG B 125      10.335  36.113  25.206  1.00  0.00           H  
ATOM   2021 1HB  ARG B 125      12.854  37.795  24.870  1.00  0.00           H  
ATOM   2022 2HB  ARG B 125      12.665  36.134  24.358  1.00  0.00           H  
ATOM   2023 1HG  ARG B 125      11.125  36.704  22.634  1.00  0.00           H  
ATOM   2024 2HG  ARG B 125      11.051  38.394  23.195  1.00  0.00           H  
ATOM   2025 1HD  ARG B 125      13.557  37.008  22.219  1.00  0.00           H  
ATOM   2026 2HD  ARG B 125      12.521  38.090  21.244  1.00  0.00           H  
ATOM   2027  HE  ARG B 125      13.139  39.457  23.604  1.00  0.00           H  
ATOM   2028 1HH1 ARG B 125      14.948  38.295  20.787  1.00  0.00           H  
ATOM   2029 2HH1 ARG B 125      16.167  39.540  20.929  1.00  0.00           H  
ATOM   2030 1HH2 ARG B 125      14.708  40.974  23.770  1.00  0.00           H  
ATOM   2031 2HH2 ARG B 125      16.035  41.105  22.611  1.00  0.00           H  
ATOM   2032  N   HIS B 126      11.748  35.108  26.926  1.00  0.00           N  
ATOM   2033  CA  HIS B 126      12.353  34.581  28.102  1.00  0.00           C  
ATOM   2034  C   HIS B 126      13.502  33.707  27.697  1.00  0.00           C  
ATOM   2035  O   HIS B 126      13.504  33.140  26.604  1.00  0.00           O  
ATOM   2036  CB  HIS B 126      11.354  33.785  28.901  1.00  0.00           C  
ATOM   2037  CG  HIS B 126      10.156  34.567  29.378  1.00  0.00           C  
ATOM   2038  ND1 HIS B 126      10.212  35.486  30.411  1.00  0.00           N  
ATOM   2039  CD2 HIS B 126       8.860  34.516  28.992  1.00  0.00           C  
ATOM   2040  CE1 HIS B 126       8.995  35.953  30.637  1.00  0.00           C  
ATOM   2041  NE2 HIS B 126       8.164  35.375  29.801  1.00  0.00           N  
ATOM   2042  H   HIS B 126      11.351  34.494  26.226  1.00  0.00           H  
ATOM   2043  HA  HIS B 126      12.740  35.382  28.744  1.00  0.00           H  
ATOM   2044 1HB  HIS B 126      11.004  32.945  28.301  1.00  0.00           H  
ATOM   2045 2HB  HIS B 126      11.858  33.380  29.773  1.00  0.00           H  
ATOM   2046  HD2 HIS B 126       8.442  33.884  28.211  1.00  0.00           H  
ATOM   2047  HE1 HIS B 126       8.716  36.677  31.402  1.00  0.00           H  
ATOM   2048  HE2 HIS B 126       7.140  35.531  29.786  1.00  0.00           H  
ATOM   2049  N   GLY B 127      14.456  33.591  28.575  1.00  0.00           N  
ATOM   2050  CA  GLY B 127      15.585  32.800  28.267  1.00  0.00           C  
ATOM   2051  C   GLY B 127      16.481  32.589  29.450  1.00  0.00           C  
ATOM   2052  O   GLY B 127      16.066  32.749  30.610  1.00  0.00           O  
ATOM   2053  H   GLY B 127      14.401  34.118  29.448  1.00  0.00           H  
ATOM   2054 1HA  GLY B 127      15.254  31.839  27.886  1.00  0.00           H  
ATOM   2055 2HA  GLY B 127      16.144  33.272  27.471  1.00  0.00           H  
ATOM   2056  N   CYS B 128      17.696  32.174  29.132  1.00  0.00           N  
ATOM   2057  CA  CYS B 128      18.659  31.769  30.097  1.00  0.00           C  
ATOM   2058  C   CYS B 128      20.098  32.019  29.698  1.00  0.00           C  
ATOM   2059  O   CYS B 128      20.456  31.870  28.523  1.00  0.00           O  
ATOM   2060  CB  CYS B 128      18.462  30.280  30.330  1.00  0.00           C  
ATOM   2061  SG  CYS B 128      19.565  29.571  31.449  1.00  0.00           S  
ATOM   2062  H   CYS B 128      17.917  32.071  28.143  1.00  0.00           H  
ATOM   2063  HA  CYS B 128      18.449  32.291  31.021  1.00  0.00           H  
ATOM   2064 1HB  CYS B 128      17.474  30.143  30.725  1.00  0.00           H  
ATOM   2065 2HB  CYS B 128      18.530  29.741  29.382  1.00  0.00           H  
ATOM   2066  N   LEU B 129      20.949  32.383  30.666  1.00  0.00           N  
ATOM   2067  CA  LEU B 129      22.377  32.304  30.357  1.00  0.00           C  
ATOM   2068  C   LEU B 129      22.745  30.897  30.745  1.00  0.00           C  
ATOM   2069  O   LEU B 129      22.603  30.542  31.921  1.00  0.00           O  
ATOM   2070  CB  LEU B 129      23.306  33.227  31.177  1.00  0.00           C  
ATOM   2071  CG  LEU B 129      24.898  33.137  30.829  1.00  0.00           C  
ATOM   2072  CD1 LEU B 129      25.170  33.634  29.415  1.00  0.00           C  
ATOM   2073  CD2 LEU B 129      25.709  33.951  31.827  1.00  0.00           C  
ATOM   2074  H   LEU B 129      20.600  32.621  31.587  1.00  0.00           H  
ATOM   2075  HA  LEU B 129      22.558  32.457  29.294  1.00  0.00           H  
ATOM   2076 1HB  LEU B 129      22.995  34.228  31.057  1.00  0.00           H  
ATOM   2077 2HB  LEU B 129      23.217  32.957  32.209  1.00  0.00           H  
ATOM   2078  HG  LEU B 129      25.217  32.091  30.880  1.00  0.00           H  
ATOM   2079 1HD1 LEU B 129      26.232  33.551  29.192  1.00  0.00           H  
ATOM   2080 2HD1 LEU B 129      24.627  33.057  28.717  1.00  0.00           H  
ATOM   2081 3HD1 LEU B 129      24.871  34.663  29.329  1.00  0.00           H  
ATOM   2082 1HD2 LEU B 129      26.770  33.868  31.587  1.00  0.00           H  
ATOM   2083 2HD2 LEU B 129      25.409  34.990  31.785  1.00  0.00           H  
ATOM   2084 3HD2 LEU B 129      25.541  33.565  32.812  1.00  0.00           H  
ATOM   2085  N   ARG B 130      23.152  30.069  29.785  1.00  0.00           N  
ATOM   2086  CA  ARG B 130      23.505  28.698  30.101  1.00  0.00           C  
ATOM   2087  C   ARG B 130      24.961  28.585  30.447  1.00  0.00           C  
ATOM   2088  O   ARG B 130      25.805  29.204  29.793  1.00  0.00           O  
ATOM   2089  CB  ARG B 130      23.101  27.750  28.994  1.00  0.00           C  
ATOM   2090  CG  ARG B 130      21.595  27.599  28.928  1.00  0.00           C  
ATOM   2091  CD  ARG B 130      21.106  26.625  27.940  1.00  0.00           C  
ATOM   2092  NE  ARG B 130      21.535  25.239  28.229  1.00  0.00           N  
ATOM   2093  CZ  ARG B 130      20.885  24.125  27.836  1.00  0.00           C  
ATOM   2094  NH1 ARG B 130      19.762  24.134  27.162  1.00  0.00           N  
ATOM   2095  NH2 ARG B 130      21.400  22.979  28.157  1.00  0.00           N  
ATOM   2096  H   ARG B 130      23.245  30.411  28.834  1.00  0.00           H  
ATOM   2097  HA  ARG B 130      22.926  28.393  30.975  1.00  0.00           H  
ATOM   2098 1HB  ARG B 130      23.448  28.140  28.039  1.00  0.00           H  
ATOM   2099 2HB  ARG B 130      23.561  26.773  29.150  1.00  0.00           H  
ATOM   2100 1HG  ARG B 130      21.233  27.285  29.908  1.00  0.00           H  
ATOM   2101 2HG  ARG B 130      21.155  28.570  28.683  1.00  0.00           H  
ATOM   2102 1HD  ARG B 130      20.023  26.659  27.969  1.00  0.00           H  
ATOM   2103 2HD  ARG B 130      21.443  26.895  26.954  1.00  0.00           H  
ATOM   2104  HE  ARG B 130      22.418  25.061  28.732  1.00  0.00           H  
ATOM   2105 1HH1 ARG B 130      19.309  25.007  26.865  1.00  0.00           H  
ATOM   2106 2HH1 ARG B 130      19.344  23.226  26.932  1.00  0.00           H  
ATOM   2107 1HH2 ARG B 130      22.276  22.974  28.654  1.00  0.00           H  
ATOM   2108 2HH2 ARG B 130      20.916  22.114  27.881  1.00  0.00           H  
ATOM   2109  N   LEU B 131      25.262  27.762  31.443  1.00  0.00           N  
ATOM   2110  CA  LEU B 131      26.646  27.494  31.754  1.00  0.00           C  
ATOM   2111  C   LEU B 131      26.863  25.980  31.885  1.00  0.00           C  
ATOM   2112  O   LEU B 131      26.366  25.319  32.821  1.00  0.00           O  
ATOM   2113  CB  LEU B 131      27.080  28.194  33.048  1.00  0.00           C  
ATOM   2114  CG  LEU B 131      27.064  29.729  33.049  1.00  0.00           C  
ATOM   2115  CD1 LEU B 131      25.736  30.242  33.687  1.00  0.00           C  
ATOM   2116  CD2 LEU B 131      28.307  30.236  33.784  1.00  0.00           C  
ATOM   2117  H   LEU B 131      24.503  27.347  31.997  1.00  0.00           H  
ATOM   2118  HA  LEU B 131      27.264  27.856  30.947  1.00  0.00           H  
ATOM   2119 1HB  LEU B 131      26.434  27.884  33.825  1.00  0.00           H  
ATOM   2120 2HB  LEU B 131      28.087  27.873  33.284  1.00  0.00           H  
ATOM   2121  HG  LEU B 131      27.076  30.084  32.038  1.00  0.00           H  
ATOM   2122 1HD1 LEU B 131      25.721  31.327  33.670  1.00  0.00           H  
ATOM   2123 2HD1 LEU B 131      24.876  29.871  33.134  1.00  0.00           H  
ATOM   2124 3HD1 LEU B 131      25.671  29.897  34.714  1.00  0.00           H  
ATOM   2125 1HD2 LEU B 131      28.319  31.329  33.787  1.00  0.00           H  
ATOM   2126 2HD2 LEU B 131      28.299  29.870  34.795  1.00  0.00           H  
ATOM   2127 3HD2 LEU B 131      29.201  29.871  33.288  1.00  0.00           H  
ATOM   2128  N   ASN B 132      27.636  25.408  30.960  1.00  0.00           N  
ATOM   2129  CA  ASN B 132      27.927  23.983  30.901  1.00  0.00           C  
ATOM   2130  C   ASN B 132      29.094  23.586  31.819  1.00  0.00           C  
ATOM   2131  O   ASN B 132      30.272  23.765  31.497  1.00  0.00           O  
ATOM   2132  CB  ASN B 132      28.203  23.591  29.468  1.00  0.00           C  
ATOM   2133  CG  ASN B 132      28.394  22.118  29.238  1.00  0.00           C  
ATOM   2134  OD1 ASN B 132      28.596  21.330  30.157  1.00  0.00           O  
ATOM   2135  ND2 ASN B 132      28.322  21.732  27.987  1.00  0.00           N  
ATOM   2136  H   ASN B 132      28.001  26.001  30.225  1.00  0.00           H  
ATOM   2137  HA  ASN B 132      27.040  23.444  31.254  1.00  0.00           H  
ATOM   2138 1HB  ASN B 132      27.389  23.949  28.836  1.00  0.00           H  
ATOM   2139 2HB  ASN B 132      29.090  24.101  29.158  1.00  0.00           H  
ATOM   2140 1HD2 ASN B 132      28.439  20.766  27.748  1.00  0.00           H  
ATOM   2141 2HD2 ASN B 132      28.143  22.412  27.275  1.00  0.00           H  
ATOM   2142  N   GLN B 133      28.744  23.054  32.980  1.00  0.00           N  
ATOM   2143  CA  GLN B 133      29.720  22.649  33.975  1.00  0.00           C  
ATOM   2144  C   GLN B 133      30.771  23.692  34.357  1.00  0.00           C  
ATOM   2145  O   GLN B 133      31.962  23.449  34.177  1.00  0.00           O  
ATOM   2146  CB  GLN B 133      30.395  21.366  33.547  1.00  0.00           C  
ATOM   2147  CG  GLN B 133      29.428  20.224  33.378  1.00  0.00           C  
ATOM   2148  CD  GLN B 133      30.138  19.031  33.041  1.00  0.00           C  
ATOM   2149  OE1 GLN B 133      31.194  19.036  32.399  1.00  0.00           O  
ATOM   2150  NE2 GLN B 133      29.587  17.943  33.510  1.00  0.00           N  
ATOM   2151  H   GLN B 133      27.756  22.933  33.181  1.00  0.00           H  
ATOM   2152  HA  GLN B 133      29.181  22.394  34.884  1.00  0.00           H  
ATOM   2153 1HB  GLN B 133      30.913  21.509  32.615  1.00  0.00           H  
ATOM   2154 2HB  GLN B 133      31.135  21.065  34.293  1.00  0.00           H  
ATOM   2155 1HG  GLN B 133      28.887  20.051  34.310  1.00  0.00           H  
ATOM   2156 2HG  GLN B 133      28.732  20.456  32.568  1.00  0.00           H  
ATOM   2157 1HE2 GLN B 133      30.029  17.045  33.378  1.00  0.00           H  
ATOM   2158 2HE2 GLN B 133      28.740  17.996  34.035  1.00  0.00           H  
ATOM   2159  N   PRO B 134      30.359  24.864  34.864  1.00  0.00           N  
ATOM   2160  CA  PRO B 134      31.197  25.948  35.313  1.00  0.00           C  
ATOM   2161  C   PRO B 134      31.886  25.543  36.581  1.00  0.00           C  
ATOM   2162  O   PRO B 134      31.460  24.610  37.271  1.00  0.00           O  
ATOM   2163  CB  PRO B 134      30.215  27.075  35.592  1.00  0.00           C  
ATOM   2164  CG  PRO B 134      28.935  26.371  35.920  1.00  0.00           C  
ATOM   2165  CD  PRO B 134      28.927  25.156  35.006  1.00  0.00           C  
ATOM   2166  HA  PRO B 134      31.922  26.208  34.531  1.00  0.00           H  
ATOM   2167 1HB  PRO B 134      30.593  27.689  36.425  1.00  0.00           H  
ATOM   2168 2HB  PRO B 134      30.143  27.737  34.719  1.00  0.00           H  
ATOM   2169 1HG  PRO B 134      28.930  26.087  36.976  1.00  0.00           H  
ATOM   2170 2HG  PRO B 134      28.071  27.041  35.775  1.00  0.00           H  
ATOM   2171 1HD  PRO B 134      28.385  24.347  35.474  1.00  0.00           H  
ATOM   2172 2HD  PRO B 134      28.506  25.452  34.059  1.00  0.00           H  
ATOM   2173  N   THR B 135      32.950  26.249  36.870  1.00  0.00           N  
ATOM   2174  CA  THR B 135      33.745  26.035  38.067  1.00  0.00           C  
ATOM   2175  C   THR B 135      33.837  27.336  38.847  1.00  0.00           C  
ATOM   2176  O   THR B 135      33.324  28.367  38.413  1.00  0.00           O  
ATOM   2177  CB  THR B 135      35.147  25.578  37.715  1.00  0.00           C  
ATOM   2178  OG1 THR B 135      35.836  26.670  37.137  1.00  0.00           O  
ATOM   2179  CG2 THR B 135      35.082  24.437  36.697  1.00  0.00           C  
ATOM   2180  H   THR B 135      33.213  27.004  36.229  1.00  0.00           H  
ATOM   2181  HA  THR B 135      33.267  25.289  38.689  1.00  0.00           H  
ATOM   2182  HB  THR B 135      35.666  25.250  38.616  1.00  0.00           H  
ATOM   2183  HG1 THR B 135      35.555  26.769  36.216  1.00  0.00           H  
ATOM   2184 1HG2 THR B 135      36.089  24.115  36.439  1.00  0.00           H  
ATOM   2185 2HG2 THR B 135      34.534  23.598  37.123  1.00  0.00           H  
ATOM   2186 3HG2 THR B 135      34.575  24.773  35.792  1.00  0.00           H  
ATOM   2187  N   HIS B 136      34.536  27.322  39.969  1.00  0.00           N  
ATOM   2188  CA  HIS B 136      34.705  28.530  40.785  1.00  0.00           C  
ATOM   2189  C   HIS B 136      35.315  29.749  40.014  1.00  0.00           C  
ATOM   2190  O   HIS B 136      35.134  30.894  40.427  1.00  0.00           O  
ATOM   2191  CB  HIS B 136      35.612  28.221  41.968  1.00  0.00           C  
ATOM   2192  CG  HIS B 136      36.964  27.962  41.538  1.00  0.00           C  
ATOM   2193  ND1 HIS B 136      37.355  26.759  40.991  1.00  0.00           N  
ATOM   2194  CD2 HIS B 136      38.047  28.749  41.543  1.00  0.00           C  
ATOM   2195  CE1 HIS B 136      38.632  26.832  40.673  1.00  0.00           C  
ATOM   2196  NE2 HIS B 136      39.072  28.027  41.000  1.00  0.00           N  
ATOM   2197  H   HIS B 136      34.939  26.453  40.284  1.00  0.00           H  
ATOM   2198  HA  HIS B 136      33.734  28.826  41.170  1.00  0.00           H  
ATOM   2199 1HB  HIS B 136      35.607  29.057  42.663  1.00  0.00           H  
ATOM   2200 2HB  HIS B 136      35.238  27.344  42.502  1.00  0.00           H  
ATOM   2201  HD2 HIS B 136      38.096  29.772  41.906  1.00  0.00           H  
ATOM   2202  HE1 HIS B 136      39.221  26.039  40.221  1.00  0.00           H  
ATOM   2203  HE2 HIS B 136      40.014  28.369  40.871  1.00  0.00           H  
ATOM   2204  N   VAL B 137      36.004  29.538  38.865  1.00  0.00           N  
ATOM   2205  CA  VAL B 137      36.600  30.690  38.171  1.00  0.00           C  
ATOM   2206  C   VAL B 137      35.523  31.484  37.468  1.00  0.00           C  
ATOM   2207  O   VAL B 137      35.786  32.540  36.892  1.00  0.00           O  
ATOM   2208  CB  VAL B 137      37.628  30.328  37.076  1.00  0.00           C  
ATOM   2209  CG1 VAL B 137      38.710  29.549  37.685  1.00  0.00           C  
ATOM   2210  CG2 VAL B 137      36.967  29.647  35.863  1.00  0.00           C  
ATOM   2211  H   VAL B 137      36.097  28.592  38.474  1.00  0.00           H  
ATOM   2212  HA  VAL B 137      37.087  31.326  38.906  1.00  0.00           H  
ATOM   2213  HB  VAL B 137      38.085  31.250  36.725  1.00  0.00           H  
ATOM   2214 1HG1 VAL B 137      39.470  29.338  36.933  1.00  0.00           H  
ATOM   2215 2HG1 VAL B 137      39.142  30.117  38.503  1.00  0.00           H  
ATOM   2216 3HG1 VAL B 137      38.304  28.609  38.068  1.00  0.00           H  
ATOM   2217 1HG2 VAL B 137      37.724  29.442  35.108  1.00  0.00           H  
ATOM   2218 2HG2 VAL B 137      36.503  28.729  36.160  1.00  0.00           H  
ATOM   2219 3HG2 VAL B 137      36.211  30.303  35.441  1.00  0.00           H  
ATOM   2220  N   ASN B 138      34.319  30.941  37.455  1.00  0.00           N  
ATOM   2221  CA  ASN B 138      33.202  31.562  36.815  1.00  0.00           C  
ATOM   2222  C   ASN B 138      32.337  32.323  37.830  1.00  0.00           C  
ATOM   2223  O   ASN B 138      31.286  32.850  37.473  1.00  0.00           O  
ATOM   2224  CB  ASN B 138      32.407  30.480  36.113  1.00  0.00           C  
ATOM   2225  CG  ASN B 138      33.177  29.848  34.990  1.00  0.00           C  
ATOM   2226  OD1 ASN B 138      33.469  28.626  35.010  1.00  0.00           O  
ATOM   2227  ND2 ASN B 138      33.525  30.648  34.001  1.00  0.00           N  
ATOM   2228  H   ASN B 138      34.152  30.055  37.924  1.00  0.00           H  
ATOM   2229  HA  ASN B 138      33.566  32.286  36.083  1.00  0.00           H  
ATOM   2230 1HB  ASN B 138      32.132  29.716  36.822  1.00  0.00           H  
ATOM   2231 2HB  ASN B 138      31.487  30.903  35.712  1.00  0.00           H  
ATOM   2232 1HD2 ASN B 138      34.040  30.289  33.223  1.00  0.00           H  
ATOM   2233 2HD2 ASN B 138      33.276  31.621  34.032  1.00  0.00           H  
ATOM   2234  N   ASN B 139      32.769  32.411  39.085  1.00  0.00           N  
ATOM   2235  CA  ASN B 139      31.968  33.116  40.090  1.00  0.00           C  
ATOM   2236  C   ASN B 139      32.027  34.644  39.917  1.00  0.00           C  
ATOM   2237  O   ASN B 139      33.062  35.192  39.528  1.00  0.00           O  
ATOM   2238  CB  ASN B 139      32.420  32.785  41.495  1.00  0.00           C  
ATOM   2239  CG  ASN B 139      32.247  31.401  41.838  1.00  0.00           C  
ATOM   2240  OD1 ASN B 139      31.458  30.678  41.206  1.00  0.00           O  
ATOM   2241  ND2 ASN B 139      32.959  30.994  42.850  1.00  0.00           N  
ATOM   2242  H   ASN B 139      33.653  31.981  39.370  1.00  0.00           H  
ATOM   2243  HA  ASN B 139      30.923  32.820  39.967  1.00  0.00           H  
ATOM   2244 1HB  ASN B 139      33.474  33.046  41.609  1.00  0.00           H  
ATOM   2245 2HB  ASN B 139      31.851  33.392  42.205  1.00  0.00           H  
ATOM   2246 1HD2 ASN B 139      32.919  30.021  43.162  1.00  0.00           H  
ATOM   2247 2HD2 ASN B 139      33.574  31.636  43.316  1.00  0.00           H  
ATOM   2248  N   GLY B 140      30.935  35.357  40.236  1.00  0.00           N  
ATOM   2249  CA  GLY B 140      30.988  36.810  40.090  1.00  0.00           C  
ATOM   2250  C   GLY B 140      29.666  37.517  39.752  1.00  0.00           C  
ATOM   2251  O   GLY B 140      28.574  36.975  39.953  1.00  0.00           O  
ATOM   2252  H   GLY B 140      30.095  34.889  40.589  1.00  0.00           H  
ATOM   2253 1HA  GLY B 140      31.389  37.233  41.009  1.00  0.00           H  
ATOM   2254 2HA  GLY B 140      31.706  37.049  39.308  1.00  0.00           H  
ATOM   2255  N   ASN B 141      29.807  38.780  39.309  1.00  0.00           N  
ATOM   2256  CA  ASN B 141      28.725  39.707  38.968  1.00  0.00           C  
ATOM   2257  C   ASN B 141      28.350  39.630  37.498  1.00  0.00           C  
ATOM   2258  O   ASN B 141      29.130  40.012  36.616  1.00  0.00           O  
ATOM   2259  CB  ASN B 141      29.167  41.114  39.370  1.00  0.00           C  
ATOM   2260  CG  ASN B 141      28.129  42.260  39.216  1.00  0.00           C  
ATOM   2261  OD1 ASN B 141      27.141  42.070  38.500  1.00  0.00           O  
ATOM   2262  ND2 ASN B 141      28.358  43.437  39.866  1.00  0.00           N  
ATOM   2263  H   ASN B 141      30.751  39.127  39.177  1.00  0.00           H  
ATOM   2264  HA  ASN B 141      27.830  39.433  39.520  1.00  0.00           H  
ATOM   2265 1HB  ASN B 141      29.508  41.086  40.401  1.00  0.00           H  
ATOM   2266 2HB  ASN B 141      30.030  41.367  38.771  1.00  0.00           H  
ATOM   2267 1HD2 ASN B 141      27.704  44.194  39.773  1.00  0.00           H  
ATOM   2268 2HD2 ASN B 141      29.169  43.559  40.438  1.00  0.00           H  
ATOM   2269  N   TYR B 142      27.195  39.057  37.204  1.00  0.00           N  
ATOM   2270  CA  TYR B 142      26.788  38.883  35.809  1.00  0.00           C  
ATOM   2271  C   TYR B 142      25.805  39.938  35.408  1.00  0.00           C  
ATOM   2272  O   TYR B 142      24.793  40.146  36.095  1.00  0.00           O  
ATOM   2273  CB  TYR B 142      26.202  37.481  35.553  1.00  0.00           C  
ATOM   2274  CG  TYR B 142      27.253  36.345  35.473  1.00  0.00           C  
ATOM   2275  CD1 TYR B 142      27.755  35.727  36.624  1.00  0.00           C  
ATOM   2276  CD2 TYR B 142      27.698  35.947  34.239  1.00  0.00           C  
ATOM   2277  CE1 TYR B 142      28.714  34.763  36.517  1.00  0.00           C  
ATOM   2278  CE2 TYR B 142      28.649  34.972  34.117  1.00  0.00           C  
ATOM   2279  CZ  TYR B 142      29.176  34.382  35.239  1.00  0.00           C  
ATOM   2280  OH  TYR B 142      30.187  33.407  35.104  1.00  0.00           O  
ATOM   2281  H   TYR B 142      26.573  38.753  37.950  1.00  0.00           H  
ATOM   2282  HA  TYR B 142      27.668  39.013  35.177  1.00  0.00           H  
ATOM   2283 1HB  TYR B 142      25.493  37.242  36.349  1.00  0.00           H  
ATOM   2284 2HB  TYR B 142      25.648  37.494  34.617  1.00  0.00           H  
ATOM   2285  HD1 TYR B 142      27.405  36.030  37.615  1.00  0.00           H  
ATOM   2286  HD2 TYR B 142      27.295  36.431  33.350  1.00  0.00           H  
ATOM   2287  HE1 TYR B 142      29.120  34.306  37.420  1.00  0.00           H  
ATOM   2288  HE2 TYR B 142      29.001  34.677  33.127  1.00  0.00           H  
ATOM   2289  HH  TYR B 142      30.590  33.230  35.988  1.00  0.00           H  
ATOM   2290  N   THR B 143      26.062  40.584  34.276  1.00  0.00           N  
ATOM   2291  CA  THR B 143      25.161  41.646  33.824  1.00  0.00           C  
ATOM   2292  C   THR B 143      24.565  41.415  32.465  1.00  0.00           C  
ATOM   2293  O   THR B 143      25.270  41.110  31.503  1.00  0.00           O  
ATOM   2294  CB  THR B 143      25.863  42.987  33.727  1.00  0.00           C  
ATOM   2295  OG1 THR B 143      26.366  43.349  34.992  1.00  0.00           O  
ATOM   2296  CG2 THR B 143      24.929  44.032  33.220  1.00  0.00           C  
ATOM   2297  H   THR B 143      26.923  40.372  33.773  1.00  0.00           H  
ATOM   2298  HA  THR B 143      24.334  41.733  34.525  1.00  0.00           H  
ATOM   2299  HB  THR B 143      26.648  42.904  33.048  1.00  0.00           H  
ATOM   2300  HG1 THR B 143      25.676  43.301  35.621  1.00  0.00           H  
ATOM   2301 1HG2 THR B 143      25.469  44.980  33.169  1.00  0.00           H  
ATOM   2302 2HG2 THR B 143      24.574  43.789  32.241  1.00  0.00           H  
ATOM   2303 3HG2 THR B 143      24.088  44.134  33.905  1.00  0.00           H  
ATOM   2304  N   LEU B 144      23.261  41.625  32.384  1.00  0.00           N  
ATOM   2305  CA  LEU B 144      22.575  41.555  31.125  1.00  0.00           C  
ATOM   2306  C   LEU B 144      22.158  42.945  30.673  1.00  0.00           C  
ATOM   2307  O   LEU B 144      21.486  43.691  31.402  1.00  0.00           O  
ATOM   2308  CB  LEU B 144      21.384  40.607  31.175  1.00  0.00           C  
ATOM   2309  CG  LEU B 144      20.570  40.603  29.868  1.00  0.00           C  
ATOM   2310  CD1 LEU B 144      21.403  40.099  28.751  1.00  0.00           C  
ATOM   2311  CD2 LEU B 144      19.399  39.701  30.005  1.00  0.00           C  
ATOM   2312  H   LEU B 144      22.748  41.879  33.230  1.00  0.00           H  
ATOM   2313  HA  LEU B 144      23.271  41.157  30.374  1.00  0.00           H  
ATOM   2314 1HB  LEU B 144      21.736  39.600  31.360  1.00  0.00           H  
ATOM   2315 2HB  LEU B 144      20.725  40.905  31.986  1.00  0.00           H  
ATOM   2316  HG  LEU B 144      20.245  41.620  29.629  1.00  0.00           H  
ATOM   2317 1HD1 LEU B 144      20.813  40.109  27.885  1.00  0.00           H  
ATOM   2318 2HD1 LEU B 144      22.268  40.710  28.601  1.00  0.00           H  
ATOM   2319 3HD1 LEU B 144      21.723  39.103  28.961  1.00  0.00           H  
ATOM   2320 1HD2 LEU B 144      18.834  39.702  29.072  1.00  0.00           H  
ATOM   2321 2HD2 LEU B 144      19.745  38.691  30.222  1.00  0.00           H  
ATOM   2322 3HD2 LEU B 144      18.771  40.036  30.811  1.00  0.00           H  
ATOM   2323  N   LEU B 145      22.625  43.278  29.472  1.00  0.00           N  
ATOM   2324  CA  LEU B 145      22.373  44.526  28.798  1.00  0.00           C  
ATOM   2325  C   LEU B 145      21.489  44.364  27.578  1.00  0.00           C  
ATOM   2326  O   LEU B 145      21.915  43.822  26.567  1.00  0.00           O  
ATOM   2327  CB  LEU B 145      23.693  45.099  28.331  1.00  0.00           C  
ATOM   2328  CG  LEU B 145      24.688  45.248  29.433  1.00  0.00           C  
ATOM   2329  CD1 LEU B 145      25.977  45.635  28.837  1.00  0.00           C  
ATOM   2330  CD2 LEU B 145      24.181  46.250  30.443  1.00  0.00           C  
ATOM   2331  H   LEU B 145      23.213  42.597  28.992  1.00  0.00           H  
ATOM   2332  HA  LEU B 145      21.891  45.204  29.494  1.00  0.00           H  
ATOM   2333 1HB  LEU B 145      24.092  44.446  27.587  1.00  0.00           H  
ATOM   2334 2HB  LEU B 145      23.520  46.071  27.878  1.00  0.00           H  
ATOM   2335  HG  LEU B 145      24.836  44.287  29.929  1.00  0.00           H  
ATOM   2336 1HD1 LEU B 145      26.711  45.730  29.616  1.00  0.00           H  
ATOM   2337 2HD1 LEU B 145      26.284  44.869  28.138  1.00  0.00           H  
ATOM   2338 3HD1 LEU B 145      25.861  46.585  28.317  1.00  0.00           H  
ATOM   2339 1HD2 LEU B 145      24.904  46.360  31.235  1.00  0.00           H  
ATOM   2340 2HD2 LEU B 145      24.031  47.212  29.965  1.00  0.00           H  
ATOM   2341 3HD2 LEU B 145      23.233  45.905  30.856  1.00  0.00           H  
ATOM   2342  N   ALA B 146      20.255  44.814  27.685  1.00  0.00           N  
ATOM   2343  CA  ALA B 146      19.307  44.705  26.579  1.00  0.00           C  
ATOM   2344  C   ALA B 146      19.252  46.070  25.887  1.00  0.00           C  
ATOM   2345  O   ALA B 146      19.123  47.096  26.565  1.00  0.00           O  
ATOM   2346  CB  ALA B 146      17.943  44.248  27.104  1.00  0.00           C  
ATOM   2347  H   ALA B 146      19.986  45.295  28.545  1.00  0.00           H  
ATOM   2348  HA  ALA B 146      19.684  43.988  25.860  1.00  0.00           H  
ATOM   2349 1HB  ALA B 146      17.241  44.165  26.292  1.00  0.00           H  
ATOM   2350 2HB  ALA B 146      18.051  43.276  27.590  1.00  0.00           H  
ATOM   2351 3HB  ALA B 146      17.570  44.956  27.822  1.00  0.00           H  
ATOM   2352  N   ALA B 147      19.339  46.125  24.556  1.00  0.00           N  
ATOM   2353  CA  ALA B 147      19.331  47.446  23.930  1.00  0.00           C  
ATOM   2354  C   ALA B 147      18.614  47.548  22.584  1.00  0.00           C  
ATOM   2355  O   ALA B 147      18.708  46.679  21.717  1.00  0.00           O  
ATOM   2356  CB  ALA B 147      20.767  47.893  23.759  1.00  0.00           C  
ATOM   2357  H   ALA B 147      19.492  45.268  24.022  1.00  0.00           H  
ATOM   2358  HA  ALA B 147      18.826  48.127  24.603  1.00  0.00           H  
ATOM   2359 1HB  ALA B 147      20.780  48.902  23.347  1.00  0.00           H  
ATOM   2360 2HB  ALA B 147      21.271  47.887  24.728  1.00  0.00           H  
ATOM   2361 3HB  ALA B 147      21.279  47.217  23.080  1.00  0.00           H  
ATOM   2362  N   ASN B 148      17.922  48.669  22.388  1.00  0.00           N  
ATOM   2363  CA  ASN B 148      17.205  48.918  21.132  1.00  0.00           C  
ATOM   2364  C   ASN B 148      17.371  50.433  20.859  1.00  0.00           C  
ATOM   2365  O   ASN B 148      18.131  51.063  21.590  1.00  0.00           O  
ATOM   2366  CB  ASN B 148      15.756  48.452  21.228  1.00  0.00           C  
ATOM   2367  CG  ASN B 148      14.924  49.204  22.134  1.00  0.00           C  
ATOM   2368  OD1 ASN B 148      15.263  50.315  22.607  1.00  0.00           O  
ATOM   2369  ND2 ASN B 148      13.762  48.607  22.346  1.00  0.00           N  
ATOM   2370  H   ASN B 148      17.942  49.373  23.129  1.00  0.00           H  
ATOM   2371  HA  ASN B 148      17.691  48.372  20.320  1.00  0.00           H  
ATOM   2372 1HB  ASN B 148      15.265  48.264  20.286  1.00  0.00           H  
ATOM   2373 2HB  ASN B 148      15.805  47.468  21.671  1.00  0.00           H  
ATOM   2374 1HD2 ASN B 148      13.047  49.002  22.942  1.00  0.00           H  
ATOM   2375 2HD2 ASN B 148      13.612  47.702  21.894  1.00  0.00           H  
ATOM   2376  N   PRO B 149      16.677  51.074  19.875  1.00  0.00           N  
ATOM   2377  CA  PRO B 149      16.830  52.478  19.509  1.00  0.00           C  
ATOM   2378  C   PRO B 149      16.633  53.506  20.624  1.00  0.00           C  
ATOM   2379  O   PRO B 149      17.142  54.628  20.509  1.00  0.00           O  
ATOM   2380  CB  PRO B 149      15.731  52.687  18.456  1.00  0.00           C  
ATOM   2381  CG  PRO B 149      15.566  51.369  17.791  1.00  0.00           C  
ATOM   2382  CD  PRO B 149      15.768  50.363  18.900  1.00  0.00           C  
ATOM   2383  HA  PRO B 149      17.820  52.612  19.054  1.00  0.00           H  
ATOM   2384 1HB  PRO B 149      14.805  53.025  18.952  1.00  0.00           H  
ATOM   2385 2HB  PRO B 149      16.028  53.479  17.755  1.00  0.00           H  
ATOM   2386 1HG  PRO B 149      14.572  51.303  17.325  1.00  0.00           H  
ATOM   2387 2HG  PRO B 149      16.301  51.269  16.974  1.00  0.00           H  
ATOM   2388 1HD  PRO B 149      14.796  50.186  19.350  1.00  0.00           H  
ATOM   2389 2HD  PRO B 149      16.237  49.463  18.474  1.00  0.00           H  
ATOM   2390  N   PHE B 150      15.908  53.150  21.696  1.00  0.00           N  
ATOM   2391  CA  PHE B 150      15.629  54.105  22.760  1.00  0.00           C  
ATOM   2392  C   PHE B 150      16.764  54.217  23.769  1.00  0.00           C  
ATOM   2393  O   PHE B 150      16.905  55.193  24.491  1.00  0.00           O  
ATOM   2394  CB  PHE B 150      14.395  53.654  23.538  1.00  0.00           C  
ATOM   2395  CG  PHE B 150      13.084  53.672  22.823  1.00  0.00           C  
ATOM   2396  CD1 PHE B 150      12.704  52.581  22.096  1.00  0.00           C  
ATOM   2397  CD2 PHE B 150      12.222  54.687  22.912  1.00  0.00           C  
ATOM   2398  CE1 PHE B 150      11.491  52.519  21.471  1.00  0.00           C  
ATOM   2399  CE2 PHE B 150      10.995  54.626  22.296  1.00  0.00           C  
ATOM   2400  CZ  PHE B 150      10.639  53.534  21.581  1.00  0.00           C  
ATOM   2401  H   PHE B 150      15.564  52.196  21.801  1.00  0.00           H  
ATOM   2402  HA  PHE B 150      15.454  55.085  22.312  1.00  0.00           H  
ATOM   2403 1HB  PHE B 150      14.556  52.648  23.906  1.00  0.00           H  
ATOM   2404 2HB  PHE B 150      14.289  54.284  24.419  1.00  0.00           H  
ATOM   2405  HD1 PHE B 150      13.379  51.748  22.024  1.00  0.00           H  
ATOM   2406  HD2 PHE B 150      12.490  55.557  23.478  1.00  0.00           H  
ATOM   2407  HE1 PHE B 150      11.216  51.627  20.900  1.00  0.00           H  
ATOM   2408  HE2 PHE B 150      10.297  55.448  22.376  1.00  0.00           H  
ATOM   2409  HZ  PHE B 150       9.670  53.492  21.100  1.00  0.00           H  
ATOM   2410  N   GLY B 151      17.554  53.195  23.888  1.00  0.00           N  
ATOM   2411  CA  GLY B 151      18.464  53.214  25.012  1.00  0.00           C  
ATOM   2412  C   GLY B 151      19.000  51.835  25.372  1.00  0.00           C  
ATOM   2413  O   GLY B 151      19.235  51.013  24.490  1.00  0.00           O  
ATOM   2414  H   GLY B 151      17.536  52.417  23.227  1.00  0.00           H  
ATOM   2415 1HA  GLY B 151      19.291  53.893  24.801  1.00  0.00           H  
ATOM   2416 2HA  GLY B 151      17.927  53.615  25.862  1.00  0.00           H  
ATOM   2417  N   GLN B 152      19.198  51.653  26.685  1.00  0.00           N  
ATOM   2418  CA  GLN B 152      19.761  50.472  27.323  1.00  0.00           C  
ATOM   2419  C   GLN B 152      19.014  50.067  28.598  1.00  0.00           C  
ATOM   2420  O   GLN B 152      18.798  50.867  29.502  1.00  0.00           O  
ATOM   2421  CB  GLN B 152      21.196  50.765  27.804  1.00  0.00           C  
ATOM   2422  CG  GLN B 152      21.942  49.549  28.405  1.00  0.00           C  
ATOM   2423  CD  GLN B 152      23.412  49.843  28.711  1.00  0.00           C  
ATOM   2424  OE1 GLN B 152      23.685  50.598  29.679  1.00  0.00           O  
ATOM   2425  NE2 GLN B 152      24.337  49.265  27.947  1.00  0.00           N  
ATOM   2426  H   GLN B 152      18.938  52.437  27.282  1.00  0.00           H  
ATOM   2427  HA  GLN B 152      19.733  49.639  26.627  1.00  0.00           H  
ATOM   2428 1HB  GLN B 152      21.784  51.142  26.973  1.00  0.00           H  
ATOM   2429 2HB  GLN B 152      21.166  51.550  28.553  1.00  0.00           H  
ATOM   2430 1HG  GLN B 152      21.486  49.273  29.349  1.00  0.00           H  
ATOM   2431 2HG  GLN B 152      21.885  48.703  27.713  1.00  0.00           H  
ATOM   2432 1HE2 GLN B 152      25.315  49.428  28.122  1.00  0.00           H  
ATOM   2433 2HE2 GLN B 152      24.064  48.661  27.198  1.00  0.00           H  
ATOM   2434  N   ALA B 153      18.696  48.794  28.721  1.00  0.00           N  
ATOM   2435  CA  ALA B 153      18.143  48.316  29.976  1.00  0.00           C  
ATOM   2436  C   ALA B 153      19.212  47.440  30.625  1.00  0.00           C  
ATOM   2437  O   ALA B 153      19.987  46.777  29.932  1.00  0.00           O  
ATOM   2438  CB  ALA B 153      16.816  47.588  29.768  1.00  0.00           C  
ATOM   2439  H   ALA B 153      18.862  48.150  27.958  1.00  0.00           H  
ATOM   2440  HA  ALA B 153      17.964  49.165  30.638  1.00  0.00           H  
ATOM   2441 1HB  ALA B 153      16.421  47.276  30.715  1.00  0.00           H  
ATOM   2442 2HB  ALA B 153      16.119  48.266  29.304  1.00  0.00           H  
ATOM   2443 3HB  ALA B 153      16.952  46.728  29.130  1.00  0.00           H  
ATOM   2444  N   SER B 154      19.246  47.409  31.946  1.00  0.00           N  
ATOM   2445  CA  SER B 154      20.238  46.604  32.605  1.00  0.00           C  
ATOM   2446  C   SER B 154      19.785  45.953  33.873  1.00  0.00           C  
ATOM   2447  O   SER B 154      19.161  46.570  34.727  1.00  0.00           O  
ATOM   2448  CB  SER B 154      21.407  47.479  32.946  1.00  0.00           C  
ATOM   2449  OG  SER B 154      22.387  46.758  33.587  1.00  0.00           O  
ATOM   2450  H   SER B 154      18.636  48.006  32.487  1.00  0.00           H  
ATOM   2451  HA  SER B 154      20.561  45.833  31.927  1.00  0.00           H  
ATOM   2452 1HB  SER B 154      21.804  47.885  32.007  1.00  0.00           H  
ATOM   2453 2HB  SER B 154      21.072  48.305  33.549  1.00  0.00           H  
ATOM   2454  HG  SER B 154      23.163  46.811  33.025  1.00  0.00           H  
ATOM   2455  N   ALA B 155      20.205  44.686  34.017  1.00  0.00           N  
ATOM   2456  CA  ALA B 155      19.980  43.920  35.242  1.00  0.00           C  
ATOM   2457  C   ALA B 155      21.257  43.179  35.593  1.00  0.00           C  
ATOM   2458  O   ALA B 155      21.974  42.706  34.692  1.00  0.00           O  
ATOM   2459  CB  ALA B 155      18.810  42.978  35.094  1.00  0.00           C  
ATOM   2460  H   ALA B 155      20.687  44.235  33.230  1.00  0.00           H  
ATOM   2461  HA  ALA B 155      19.772  44.622  36.070  1.00  0.00           H  
ATOM   2462 1HB  ALA B 155      18.662  42.418  36.021  1.00  0.00           H  
ATOM   2463 2HB  ALA B 155      17.915  43.543  34.881  1.00  0.00           H  
ATOM   2464 3HB  ALA B 155      19.010  42.295  34.277  1.00  0.00           H  
ATOM   2465  N   SER B 156      21.551  43.076  36.894  1.00  0.00           N  
ATOM   2466  CA  SER B 156      22.761  42.381  37.333  1.00  0.00           C  
ATOM   2467  C   SER B 156      22.510  41.466  38.492  1.00  0.00           C  
ATOM   2468  O   SER B 156      21.690  41.754  39.337  1.00  0.00           O  
ATOM   2469  CB  SER B 156      23.836  43.336  37.782  1.00  0.00           C  
ATOM   2470  OG  SER B 156      24.234  44.132  36.738  1.00  0.00           O  
ATOM   2471  H   SER B 156      20.922  43.492  37.572  1.00  0.00           H  
ATOM   2472  HA  SER B 156      23.136  41.785  36.514  1.00  0.00           H  
ATOM   2473 1HB  SER B 156      23.459  43.950  38.599  1.00  0.00           H  
ATOM   2474 2HB  SER B 156      24.685  42.771  38.157  1.00  0.00           H  
ATOM   2475  HG  SER B 156      25.120  43.862  36.568  1.00  0.00           H  
ATOM   2476  N   ILE B 157      23.283  40.409  38.530  1.00  0.00           N  
ATOM   2477  CA  ILE B 157      23.093  39.444  39.579  1.00  0.00           C  
ATOM   2478  C   ILE B 157      24.388  38.688  39.984  1.00  0.00           C  
ATOM   2479  O   ILE B 157      25.295  38.484  39.173  1.00  0.00           O  
ATOM   2480  CB  ILE B 157      22.012  38.479  39.079  1.00  0.00           C  
ATOM   2481  CG1 ILE B 157      21.456  37.665  40.192  1.00  0.00           C  
ATOM   2482  CG2 ILE B 157      22.652  37.550  37.980  1.00  0.00           C  
ATOM   2483  CD1 ILE B 157      20.162  37.039  39.829  1.00  0.00           C  
ATOM   2484  H   ILE B 157      23.950  40.227  37.771  1.00  0.00           H  
ATOM   2485  HA  ILE B 157      22.728  39.984  40.462  1.00  0.00           H  
ATOM   2486  HB  ILE B 157      21.197  39.047  38.643  1.00  0.00           H  
ATOM   2487 1HG1 ILE B 157      22.155  36.877  40.480  1.00  0.00           H  
ATOM   2488 2HG1 ILE B 157      21.285  38.317  41.046  1.00  0.00           H  
ATOM   2489 1HG2 ILE B 157      21.914  36.880  37.573  1.00  0.00           H  
ATOM   2490 2HG2 ILE B 157      23.051  38.168  37.180  1.00  0.00           H  
ATOM   2491 3HG2 ILE B 157      23.463  36.957  38.401  1.00  0.00           H  
ATOM   2492 1HD1 ILE B 157      19.798  36.510  40.677  1.00  0.00           H  
ATOM   2493 2HD1 ILE B 157      19.436  37.812  39.555  1.00  0.00           H  
ATOM   2494 3HD1 ILE B 157      20.294  36.366  39.002  1.00  0.00           H  
ATOM   2495  N   MET B 158      24.465  38.305  41.234  1.00  0.00           N  
ATOM   2496  CA  MET B 158      25.611  37.494  41.611  1.00  0.00           C  
ATOM   2497  C   MET B 158      25.354  36.062  41.354  1.00  0.00           C  
ATOM   2498  O   MET B 158      24.224  35.564  41.513  1.00  0.00           O  
ATOM   2499  CB  MET B 158      26.016  37.685  43.060  1.00  0.00           C  
ATOM   2500  CG  MET B 158      26.265  39.014  43.389  1.00  0.00           C  
ATOM   2501  SD  MET B 158      27.591  39.701  42.381  1.00  0.00           S  
ATOM   2502  CE  MET B 158      29.016  38.948  42.932  1.00  0.00           C  
ATOM   2503  H   MET B 158      23.738  38.514  41.911  1.00  0.00           H  
ATOM   2504  HA  MET B 158      26.444  37.796  41.001  1.00  0.00           H  
ATOM   2505 1HB  MET B 158      25.241  37.340  43.720  1.00  0.00           H  
ATOM   2506 2HB  MET B 158      26.932  37.120  43.267  1.00  0.00           H  
ATOM   2507 1HG  MET B 158      25.365  39.582  43.230  1.00  0.00           H  
ATOM   2508 2HG  MET B 158      26.542  39.075  44.435  1.00  0.00           H  
ATOM   2509 1HE  MET B 158      29.858  39.337  42.367  1.00  0.00           H  
ATOM   2510 2HE  MET B 158      29.149  39.152  43.994  1.00  0.00           H  
ATOM   2511 3HE  MET B 158      28.920  37.878  42.771  1.00  0.00           H  
ATOM   2512  N   ALA B 159      26.413  35.339  41.031  1.00  0.00           N  
ATOM   2513  CA  ALA B 159      26.334  33.911  40.885  1.00  0.00           C  
ATOM   2514  C   ALA B 159      27.564  33.307  41.498  1.00  0.00           C  
ATOM   2515  O   ALA B 159      28.646  33.918  41.530  1.00  0.00           O  
ATOM   2516  CB  ALA B 159      26.223  33.503  39.426  1.00  0.00           C  
ATOM   2517  H   ALA B 159      27.286  35.833  40.848  1.00  0.00           H  
ATOM   2518  HA  ALA B 159      25.466  33.549  41.438  1.00  0.00           H  
ATOM   2519 1HB  ALA B 159      26.163  32.413  39.363  1.00  0.00           H  
ATOM   2520 2HB  ALA B 159      25.322  33.936  38.987  1.00  0.00           H  
ATOM   2521 3HB  ALA B 159      27.093  33.847  38.877  1.00  0.00           H  
ATOM   2522  N   ALA B 160      27.403  32.071  41.953  1.00  0.00           N  
ATOM   2523  CA  ALA B 160      28.509  31.259  42.403  1.00  0.00           C  
ATOM   2524  C   ALA B 160      28.159  29.840  42.044  1.00  0.00           C  
ATOM   2525  O   ALA B 160      27.025  29.404  42.249  1.00  0.00           O  
ATOM   2526  CB  ALA B 160      28.768  31.389  43.887  1.00  0.00           C  
ATOM   2527  H   ALA B 160      26.480  31.669  41.937  1.00  0.00           H  
ATOM   2528  HA  ALA B 160      29.389  31.544  41.854  1.00  0.00           H  
ATOM   2529 1HB  ALA B 160      29.604  30.744  44.160  1.00  0.00           H  
ATOM   2530 2HB  ALA B 160      29.022  32.424  44.119  1.00  0.00           H  
ATOM   2531 3HB  ALA B 160      27.882  31.096  44.440  1.00  0.00           H  
ATOM   2532  N   PHE B 161      29.124  29.115  41.528  1.00  0.00           N  
ATOM   2533  CA  PHE B 161      28.851  27.777  41.074  1.00  0.00           C  
ATOM   2534  C   PHE B 161      29.544  26.729  41.925  1.00  0.00           C  
ATOM   2535  O   PHE B 161      29.057  25.606  42.099  1.00  0.00           O  
ATOM   2536  CB  PHE B 161      29.328  27.699  39.628  1.00  0.00           C  
ATOM   2537  CG  PHE B 161      28.674  28.792  38.765  1.00  0.00           C  
ATOM   2538  CD1 PHE B 161      29.390  29.883  38.284  1.00  0.00           C  
ATOM   2539  CD2 PHE B 161      27.353  28.740  38.465  1.00  0.00           C  
ATOM   2540  CE1 PHE B 161      28.751  30.859  37.508  1.00  0.00           C  
ATOM   2541  CE2 PHE B 161      26.715  29.703  37.698  1.00  0.00           C  
ATOM   2542  CZ  PHE B 161      27.418  30.757  37.220  1.00  0.00           C  
ATOM   2543  H   PHE B 161      30.044  29.533  41.401  1.00  0.00           H  
ATOM   2544  HA  PHE B 161      27.774  27.598  41.110  1.00  0.00           H  
ATOM   2545 1HB  PHE B 161      30.412  27.813  39.581  1.00  0.00           H  
ATOM   2546 2HB  PHE B 161      29.075  26.731  39.213  1.00  0.00           H  
ATOM   2547  HD1 PHE B 161      30.456  29.970  38.519  1.00  0.00           H  
ATOM   2548  HD2 PHE B 161      26.816  27.921  38.850  1.00  0.00           H  
ATOM   2549  HE1 PHE B 161      29.315  31.703  37.134  1.00  0.00           H  
ATOM   2550  HE2 PHE B 161      25.654  29.615  37.481  1.00  0.00           H  
ATOM   2551  HZ  PHE B 161      26.930  31.515  36.614  1.00  0.00           H  
ATOM   2552  N   MET B 162      30.695  27.102  42.450  1.00  0.00           N  
ATOM   2553  CA  MET B 162      31.535  26.179  43.177  1.00  0.00           C  
ATOM   2554  C   MET B 162      32.453  26.977  44.080  1.00  0.00           C  
ATOM   2555  O   MET B 162      32.979  28.000  43.653  1.00  0.00           O  
ATOM   2556  CB  MET B 162      32.293  25.383  42.140  1.00  0.00           C  
ATOM   2557  CG  MET B 162      33.175  24.304  42.573  1.00  0.00           C  
ATOM   2558  SD  MET B 162      34.025  23.639  41.130  1.00  0.00           S  
ATOM   2559  CE  MET B 162      32.679  22.658  40.432  1.00  0.00           C  
ATOM   2560  H   MET B 162      31.012  28.044  42.307  1.00  0.00           H  
ATOM   2561  HA  MET B 162      30.917  25.525  43.796  1.00  0.00           H  
ATOM   2562 1HB  MET B 162      31.580  24.937  41.455  1.00  0.00           H  
ATOM   2563 2HB  MET B 162      32.889  26.061  41.565  1.00  0.00           H  
ATOM   2564 1HG  MET B 162      33.915  24.688  43.281  1.00  0.00           H  
ATOM   2565 2HG  MET B 162      32.603  23.505  43.052  1.00  0.00           H  
ATOM   2566 1HE  MET B 162      33.006  22.159  39.525  1.00  0.00           H  
ATOM   2567 2HE  MET B 162      32.363  21.928  41.157  1.00  0.00           H  
ATOM   2568 3HE  MET B 162      31.837  23.302  40.191  1.00  0.00           H  
ATOM   2569  N   ASP B 163      32.631  26.552  45.323  1.00  0.00           N  
ATOM   2570  CA  ASP B 163      33.544  27.268  46.203  1.00  0.00           C  
ATOM   2571  C   ASP B 163      34.959  27.174  45.651  1.00  0.00           C  
ATOM   2572  O   ASP B 163      35.329  26.156  45.067  1.00  0.00           O  
ATOM   2573  CB  ASP B 163      33.500  26.711  47.611  1.00  0.00           C  
ATOM   2574  CG  ASP B 163      32.234  27.065  48.294  1.00  0.00           C  
ATOM   2575  OD1 ASP B 163      31.556  27.929  47.794  1.00  0.00           O  
ATOM   2576  OD2 ASP B 163      31.937  26.489  49.309  1.00  0.00           O  
ATOM   2577  H   ASP B 163      32.156  25.721  45.645  1.00  0.00           H  
ATOM   2578  HA  ASP B 163      33.255  28.316  46.237  1.00  0.00           H  
ATOM   2579 1HB  ASP B 163      33.596  25.630  47.579  1.00  0.00           H  
ATOM   2580 2HB  ASP B 163      34.342  27.104  48.183  1.00  0.00           H  
ATOM   2581  N   ASN B 164      35.754  28.218  45.824  1.00  0.00           N  
ATOM   2582  CA  ASN B 164      37.139  28.185  45.372  1.00  0.00           C  
ATOM   2583  C   ASN B 164      38.018  27.267  46.257  1.00  0.00           C  
ATOM   2584  O   ASN B 164      37.732  27.150  47.447  1.00  0.00           O  
ATOM   2585  CB  ASN B 164      37.695  29.596  45.280  1.00  0.00           C  
ATOM   2586  CG  ASN B 164      37.616  30.374  46.601  1.00  0.00           C  
ATOM   2587  OD1 ASN B 164      36.512  30.655  47.113  1.00  0.00           O  
ATOM   2588  ND2 ASN B 164      38.756  30.725  47.151  1.00  0.00           N  
ATOM   2589  H   ASN B 164      35.389  29.039  46.288  1.00  0.00           H  
ATOM   2590  HA  ASN B 164      37.117  27.788  44.372  1.00  0.00           H  
ATOM   2591 1HB  ASN B 164      38.738  29.559  44.961  1.00  0.00           H  
ATOM   2592 2HB  ASN B 164      37.144  30.143  44.518  1.00  0.00           H  
ATOM   2593 1HD2 ASN B 164      38.762  31.234  48.014  1.00  0.00           H  
ATOM   2594 2HD2 ASN B 164      39.619  30.470  46.713  1.00  0.00           H  
ATOM   2595  N   PRO B 165      39.051  26.594  45.677  1.00  0.00           N  
ATOM   2596  CA  PRO B 165      40.099  25.789  46.335  1.00  0.00           C  
ATOM   2597  C   PRO B 165      40.747  26.453  47.561  1.00  0.00           C  
ATOM   2598  O   PRO B 165      41.217  27.599  47.468  1.00  0.00           O  
ATOM   2599  OXT PRO B 165      41.123  25.713  48.482  1.00  0.00           O  
ATOM   2600  CB  PRO B 165      41.121  25.621  45.192  1.00  0.00           C  
ATOM   2601  CG  PRO B 165      40.299  25.671  43.933  1.00  0.00           C  
ATOM   2602  CD  PRO B 165      39.243  26.712  44.193  1.00  0.00           C  
ATOM   2603  HA  PRO B 165      39.672  24.813  46.614  1.00  0.00           H  
ATOM   2604 1HB  PRO B 165      41.875  26.426  45.237  1.00  0.00           H  
ATOM   2605 2HB  PRO B 165      41.669  24.681  45.299  1.00  0.00           H  
ATOM   2606 1HG  PRO B 165      40.938  25.909  43.070  1.00  0.00           H  
ATOM   2607 2HG  PRO B 165      39.874  24.684  43.728  1.00  0.00           H  
ATOM   2608 1HD  PRO B 165      39.605  27.699  43.906  1.00  0.00           H  
ATOM   2609 2HD  PRO B 165      38.359  26.400  43.629  1.00  0.00           H  
TER                                                                             
REMARK PDBinfo-LABEL:    1 BOINC bcov_revert_r1_ems_p1-15H-GBL-16H-GBL-15H_0593_0001_0001_0002_000000000_0001_19_33_H_.._ems_3hC_223_0001_0001_0001_0001_0001__native

score -465.074
silent_score -465.074
time -952.15
                              
