# Supplementary material for: Design of protein-binding proteins from the target structure alone
Source: Nature. 2022 Mar 24;605(7910):551–60. doi: 10.1038/s41586-022-04654-9 (PMC9117152; doi:10.1038/s41586-022-04654-9)
Supplement: Supplementary file 3 — Supplementary Code Design scripts and main pdb files. This compressed file is the main supplement and contains the following files: => cao_2021_protocol/ => design_models_final_combo_optimized/ => design_models_sequence/ => design_models_ssm_natives/ => ngs_analysis_scripts/ [file 41586_2022_4654_MOESM3_ESM.gz › supplemental_files/design_models_ssm_natives/TrkA_ssm/bcov_6ala_r1_HEEH_13973_000000000_0001_1_20_H_.._ems_3hM_2201_0001_0003_0001_0001.pdb]

SSBOND     CYS B   81    CYS B  126                                       2.03  
ATOM      1  N   GLU A   1      -5.366  38.489  35.629  1.00  0.00           N  
ATOM      2  CA  GLU A   1      -4.411  37.608  36.298  1.00  0.00           C  
ATOM      3  C   GLU A   1      -3.530  36.876  35.289  1.00  0.00           C  
ATOM      4  O   GLU A   1      -3.576  35.644  35.174  1.00  0.00           O  
ATOM      5  CB  GLU A   1      -5.153  36.597  37.185  1.00  0.00           C  
ATOM      6  CG  GLU A   1      -5.948  37.215  38.357  1.00  0.00           C  
ATOM      7  CD  GLU A   1      -6.732  36.191  39.167  1.00  0.00           C  
ATOM      8  OE1 GLU A   1      -7.219  35.256  38.591  1.00  0.00           O  
ATOM      9  OE2 GLU A   1      -6.800  36.328  40.372  1.00  0.00           O  
ATOM     10 1H   GLU A   1      -6.280  38.355  36.036  1.00  0.00           H  
ATOM     11 2H   GLU A   1      -5.091  39.457  35.745  1.00  0.00           H  
ATOM     12 3H   GLU A   1      -5.410  38.259  34.645  1.00  0.00           H  
ATOM     13  HA  GLU A   1      -3.764  38.217  36.929  1.00  0.00           H  
ATOM     14 1HB  GLU A   1      -5.840  36.008  36.577  1.00  0.00           H  
ATOM     15 2HB  GLU A   1      -4.431  35.915  37.612  1.00  0.00           H  
ATOM     16 1HG  GLU A   1      -5.246  37.718  39.025  1.00  0.00           H  
ATOM     17 2HG  GLU A   1      -6.639  37.962  37.977  1.00  0.00           H  
ATOM     18  N   GLU A   2      -2.710  37.644  34.586  1.00  0.00           N  
ATOM     19  CA  GLU A   2      -1.828  37.119  33.556  1.00  0.00           C  
ATOM     20  C   GLU A   2      -0.748  36.192  34.096  1.00  0.00           C  
ATOM     21  O   GLU A   2      -0.422  35.186  33.450  1.00  0.00           O  
ATOM     22  CB  GLU A   2      -1.207  38.298  32.809  1.00  0.00           C  
ATOM     23  CG  GLU A   2      -2.225  39.095  31.967  1.00  0.00           C  
ATOM     24  CD  GLU A   2      -3.110  40.031  32.784  1.00  0.00           C  
ATOM     25  OE1 GLU A   2      -2.905  40.142  33.980  1.00  0.00           O  
ATOM     26  OE2 GLU A   2      -4.013  40.591  32.226  1.00  0.00           O  
ATOM     27  H   GLU A   2      -2.702  38.655  34.740  1.00  0.00           H  
ATOM     28  HA  GLU A   2      -2.432  36.552  32.851  1.00  0.00           H  
ATOM     29 1HB  GLU A   2      -0.742  38.979  33.524  1.00  0.00           H  
ATOM     30 2HB  GLU A   2      -0.424  37.936  32.145  1.00  0.00           H  
ATOM     31 1HG  GLU A   2      -1.681  39.685  31.229  1.00  0.00           H  
ATOM     32 2HG  GLU A   2      -2.856  38.389  31.430  1.00  0.00           H  
ATOM     33  N   GLU A   3      -0.194  36.490  35.270  1.00  0.00           N  
ATOM     34  CA  GLU A   3       0.839  35.629  35.800  1.00  0.00           C  
ATOM     35  C   GLU A   3       0.255  34.271  36.136  1.00  0.00           C  
ATOM     36  O   GLU A   3       0.894  33.258  35.900  1.00  0.00           O  
ATOM     37  CB  GLU A   3       1.490  36.215  37.030  1.00  0.00           C  
ATOM     38  CG  GLU A   3       2.235  37.518  36.819  1.00  0.00           C  
ATOM     39  CD  GLU A   3       1.309  38.703  36.828  1.00  0.00           C  
ATOM     40  OE1 GLU A   3       0.116  38.499  36.972  1.00  0.00           O  
ATOM     41  OE2 GLU A   3       1.782  39.804  36.711  1.00  0.00           O  
ATOM     42  H   GLU A   3      -0.468  37.336  35.784  1.00  0.00           H  
ATOM     43  HA  GLU A   3       1.605  35.493  35.031  1.00  0.00           H  
ATOM     44 1HB  GLU A   3       0.732  36.371  37.780  1.00  0.00           H  
ATOM     45 2HB  GLU A   3       2.201  35.493  37.417  1.00  0.00           H  
ATOM     46 1HG  GLU A   3       2.988  37.641  37.600  1.00  0.00           H  
ATOM     47 2HG  GLU A   3       2.752  37.472  35.860  1.00  0.00           H  
ATOM     48  N   LYS A   4      -0.965  34.230  36.681  1.00  0.00           N  
ATOM     49  CA  LYS A   4      -1.549  32.939  37.019  1.00  0.00           C  
ATOM     50  C   LYS A   4      -1.794  32.116  35.764  1.00  0.00           C  
ATOM     51  O   LYS A   4      -1.576  30.897  35.770  1.00  0.00           O  
ATOM     52  CB  LYS A   4      -2.841  33.079  37.804  1.00  0.00           C  
ATOM     53  CG  LYS A   4      -2.668  33.582  39.221  1.00  0.00           C  
ATOM     54  CD  LYS A   4      -4.006  33.666  39.917  1.00  0.00           C  
ATOM     55  CE  LYS A   4      -3.904  34.201  41.340  1.00  0.00           C  
ATOM     56  NZ  LYS A   4      -5.262  34.353  41.949  1.00  0.00           N  
ATOM     57  H   LYS A   4      -1.448  35.095  36.876  1.00  0.00           H  
ATOM     58  HA  LYS A   4      -0.841  32.395  37.638  1.00  0.00           H  
ATOM     59 1HB  LYS A   4      -3.507  33.762  37.276  1.00  0.00           H  
ATOM     60 2HB  LYS A   4      -3.341  32.111  37.850  1.00  0.00           H  
ATOM     61 1HG  LYS A   4      -1.987  32.933  39.779  1.00  0.00           H  
ATOM     62 2HG  LYS A   4      -2.252  34.573  39.175  1.00  0.00           H  
ATOM     63 1HD  LYS A   4      -4.668  34.305  39.351  1.00  0.00           H  
ATOM     64 2HD  LYS A   4      -4.453  32.674  39.956  1.00  0.00           H  
ATOM     65 1HE  LYS A   4      -3.320  33.505  41.943  1.00  0.00           H  
ATOM     66 2HE  LYS A   4      -3.404  35.172  41.339  1.00  0.00           H  
ATOM     67 1HZ  LYS A   4      -5.203  34.702  42.918  1.00  0.00           H  
ATOM     68 2HZ  LYS A   4      -5.827  35.029  41.388  1.00  0.00           H  
ATOM     69 3HZ  LYS A   4      -5.731  33.470  41.962  1.00  0.00           H  
ATOM     70  N   LYS A   5      -2.231  32.767  34.672  1.00  0.00           N  
ATOM     71  CA  LYS A   5      -2.460  32.030  33.433  1.00  0.00           C  
ATOM     72  C   LYS A   5      -1.156  31.417  32.924  1.00  0.00           C  
ATOM     73  O   LYS A   5      -1.142  30.257  32.493  1.00  0.00           O  
ATOM     74  CB  LYS A   5      -3.054  32.942  32.363  1.00  0.00           C  
ATOM     75  CG  LYS A   5      -4.493  33.361  32.618  1.00  0.00           C  
ATOM     76  CD  LYS A   5      -4.999  34.297  31.526  1.00  0.00           C  
ATOM     77  CE  LYS A   5      -6.438  34.728  31.780  1.00  0.00           C  
ATOM     78  NZ  LYS A   5      -6.930  35.672  30.732  1.00  0.00           N  
ATOM     79  H   LYS A   5      -2.457  33.768  34.736  1.00  0.00           H  
ATOM     80  HA  LYS A   5      -3.158  31.219  33.636  1.00  0.00           H  
ATOM     81 1HB  LYS A   5      -2.451  33.849  32.292  1.00  0.00           H  
ATOM     82 2HB  LYS A   5      -3.009  32.443  31.396  1.00  0.00           H  
ATOM     83 1HG  LYS A   5      -5.125  32.474  32.655  1.00  0.00           H  
ATOM     84 2HG  LYS A   5      -4.553  33.866  33.582  1.00  0.00           H  
ATOM     85 1HD  LYS A   5      -4.366  35.186  31.493  1.00  0.00           H  
ATOM     86 2HD  LYS A   5      -4.944  33.795  30.561  1.00  0.00           H  
ATOM     87 1HE  LYS A   5      -7.076  33.847  31.791  1.00  0.00           H  
ATOM     88 2HE  LYS A   5      -6.495  35.219  32.753  1.00  0.00           H  
ATOM     89 1HZ  LYS A   5      -7.886  35.933  30.935  1.00  0.00           H  
ATOM     90 2HZ  LYS A   5      -6.351  36.501  30.720  1.00  0.00           H  
ATOM     91 3HZ  LYS A   5      -6.892  35.223  29.827  1.00  0.00           H  
ATOM     92  N   LEU A   6      -0.061  32.181  33.018  1.00  0.00           N  
ATOM     93  CA  LEU A   6       1.249  31.708  32.599  1.00  0.00           C  
ATOM     94  C   LEU A   6       1.759  30.599  33.502  1.00  0.00           C  
ATOM     95  O   LEU A   6       2.282  29.596  33.016  1.00  0.00           O  
ATOM     96  CB  LEU A   6       2.241  32.881  32.564  1.00  0.00           C  
ATOM     97  CG  LEU A   6       3.724  32.576  32.185  1.00  0.00           C  
ATOM     98  CD1 LEU A   6       3.837  31.916  30.814  1.00  0.00           C  
ATOM     99  CD2 LEU A   6       4.491  33.908  32.196  1.00  0.00           C  
ATOM    100  H   LEU A   6      -0.162  33.153  33.337  1.00  0.00           H  
ATOM    101  HA  LEU A   6       1.145  31.309  31.591  1.00  0.00           H  
ATOM    102 1HB  LEU A   6       1.861  33.625  31.866  1.00  0.00           H  
ATOM    103 2HB  LEU A   6       2.249  33.333  33.558  1.00  0.00           H  
ATOM    104  HG  LEU A   6       4.148  31.904  32.918  1.00  0.00           H  
ATOM    105 1HD1 LEU A   6       4.888  31.728  30.591  1.00  0.00           H  
ATOM    106 2HD1 LEU A   6       3.302  30.966  30.808  1.00  0.00           H  
ATOM    107 3HD1 LEU A   6       3.418  32.573  30.054  1.00  0.00           H  
ATOM    108 1HD2 LEU A   6       5.534  33.738  31.960  1.00  0.00           H  
ATOM    109 2HD2 LEU A   6       4.060  34.583  31.456  1.00  0.00           H  
ATOM    110 3HD2 LEU A   6       4.415  34.362  33.184  1.00  0.00           H  
ATOM    111  N   LEU A   7       1.584  30.753  34.811  1.00  0.00           N  
ATOM    112  CA  LEU A   7       2.040  29.758  35.758  1.00  0.00           C  
ATOM    113  C   LEU A   7       1.300  28.455  35.566  1.00  0.00           C  
ATOM    114  O   LEU A   7       1.912  27.386  35.637  1.00  0.00           O  
ATOM    115  CB  LEU A   7       1.831  30.285  37.180  1.00  0.00           C  
ATOM    116  CG  LEU A   7       2.730  31.460  37.609  1.00  0.00           C  
ATOM    117  CD1 LEU A   7       2.252  32.025  38.918  1.00  0.00           C  
ATOM    118  CD2 LEU A   7       4.086  30.995  37.737  1.00  0.00           C  
ATOM    119  H   LEU A   7       1.161  31.613  35.161  1.00  0.00           H  
ATOM    120  HA  LEU A   7       3.083  29.560  35.571  1.00  0.00           H  
ATOM    121 1HB  LEU A   7       0.804  30.620  37.256  1.00  0.00           H  
ATOM    122 2HB  LEU A   7       1.974  29.475  37.878  1.00  0.00           H  
ATOM    123  HG  LEU A   7       2.711  32.233  36.871  1.00  0.00           H  
ATOM    124 1HD1 LEU A   7       2.895  32.847  39.202  1.00  0.00           H  
ATOM    125 2HD1 LEU A   7       1.239  32.392  38.806  1.00  0.00           H  
ATOM    126 3HD1 LEU A   7       2.283  31.263  39.684  1.00  0.00           H  
ATOM    127 1HD2 LEU A   7       4.715  31.807  38.031  1.00  0.00           H  
ATOM    128 2HD2 LEU A   7       4.125  30.215  38.477  1.00  0.00           H  
ATOM    129 3HD2 LEU A   7       4.419  30.633  36.804  1.00  0.00           H  
ATOM    130  N   THR A   8       0.007  28.535  35.254  1.00  0.00           N  
ATOM    131  CA  THR A   8      -0.799  27.353  35.022  1.00  0.00           C  
ATOM    132  C   THR A   8      -0.280  26.596  33.794  1.00  0.00           C  
ATOM    133  O   THR A   8      -0.121  25.368  33.841  1.00  0.00           O  
ATOM    134  CB  THR A   8      -2.281  27.736  34.831  1.00  0.00           C  
ATOM    135  OG1 THR A   8      -2.760  28.399  36.018  1.00  0.00           O  
ATOM    136  CG2 THR A   8      -3.114  26.478  34.596  1.00  0.00           C  
ATOM    137  H   THR A   8      -0.449  29.449  35.243  1.00  0.00           H  
ATOM    138  HA  THR A   8      -0.717  26.700  35.890  1.00  0.00           H  
ATOM    139  HB  THR A   8      -2.379  28.411  33.980  1.00  0.00           H  
ATOM    140  HG1 THR A   8      -2.346  29.293  36.074  1.00  0.00           H  
ATOM    141 1HG2 THR A   8      -4.156  26.759  34.471  1.00  0.00           H  
ATOM    142 2HG2 THR A   8      -2.773  25.969  33.704  1.00  0.00           H  
ATOM    143 3HG2 THR A   8      -3.015  25.812  35.452  1.00  0.00           H  
ATOM    144  N   GLU A   9       0.028  27.317  32.703  1.00  0.00           N  
ATOM    145  CA  GLU A   9       0.532  26.633  31.516  1.00  0.00           C  
ATOM    146  C   GLU A   9       1.909  26.030  31.779  1.00  0.00           C  
ATOM    147  O   GLU A   9       2.198  24.918  31.326  1.00  0.00           O  
ATOM    148  CB  GLU A   9       0.607  27.588  30.323  1.00  0.00           C  
ATOM    149  CG  GLU A   9      -0.751  28.046  29.794  1.00  0.00           C  
ATOM    150  CD  GLU A   9      -1.616  26.919  29.288  1.00  0.00           C  
ATOM    151  OE1 GLU A   9      -1.157  26.135  28.498  1.00  0.00           O  
ATOM    152  OE2 GLU A   9      -2.741  26.819  29.742  1.00  0.00           O  
ATOM    153  H   GLU A   9      -0.162  28.326  32.686  1.00  0.00           H  
ATOM    154  HA  GLU A   9      -0.149  25.824  31.267  1.00  0.00           H  
ATOM    155 1HB  GLU A   9       1.165  28.482  30.619  1.00  0.00           H  
ATOM    156 2HB  GLU A   9       1.153  27.114  29.508  1.00  0.00           H  
ATOM    157 1HG  GLU A   9      -1.282  28.552  30.597  1.00  0.00           H  
ATOM    158 2HG  GLU A   9      -0.592  28.766  28.994  1.00  0.00           H  
ATOM    159  N   LEU A  10       2.740  26.733  32.555  1.00  0.00           N  
ATOM    160  CA  LEU A  10       4.064  26.239  32.885  1.00  0.00           C  
ATOM    161  C   LEU A  10       3.986  24.978  33.737  1.00  0.00           C  
ATOM    162  O   LEU A  10       4.729  24.016  33.491  1.00  0.00           O  
ATOM    163  CB  LEU A  10       4.824  27.354  33.609  1.00  0.00           C  
ATOM    164  CG  LEU A  10       5.280  28.568  32.740  1.00  0.00           C  
ATOM    165  CD1 LEU A  10       5.828  29.644  33.662  1.00  0.00           C  
ATOM    166  CD2 LEU A  10       6.342  28.148  31.721  1.00  0.00           C  
ATOM    167  H   LEU A  10       2.455  27.664  32.875  1.00  0.00           H  
ATOM    168  HA  LEU A  10       4.572  25.979  31.968  1.00  0.00           H  
ATOM    169 1HB  LEU A  10       4.127  27.771  34.324  1.00  0.00           H  
ATOM    170 2HB  LEU A  10       5.610  26.968  34.170  1.00  0.00           H  
ATOM    171  HG  LEU A  10       4.430  28.965  32.205  1.00  0.00           H  
ATOM    172 1HD1 LEU A  10       6.124  30.498  33.083  1.00  0.00           H  
ATOM    173 2HD1 LEU A  10       5.058  29.940  34.361  1.00  0.00           H  
ATOM    174 3HD1 LEU A  10       6.690  29.262  34.204  1.00  0.00           H  
ATOM    175 1HD2 LEU A  10       6.627  28.997  31.132  1.00  0.00           H  
ATOM    176 2HD2 LEU A  10       7.211  27.769  32.234  1.00  0.00           H  
ATOM    177 3HD2 LEU A  10       5.958  27.392  31.057  1.00  0.00           H  
ATOM    178  N   LYS A  11       3.033  24.934  34.677  1.00  0.00           N  
ATOM    179  CA  LYS A  11       2.827  23.759  35.501  1.00  0.00           C  
ATOM    180  C   LYS A  11       2.538  22.562  34.614  1.00  0.00           C  
ATOM    181  O   LYS A  11       3.132  21.494  34.794  1.00  0.00           O  
ATOM    182  CB  LYS A  11       1.630  23.954  36.439  1.00  0.00           C  
ATOM    183  CG  LYS A  11       1.327  22.768  37.374  1.00  0.00           C  
ATOM    184  CD  LYS A  11       0.095  23.045  38.250  1.00  0.00           C  
ATOM    185  CE  LYS A  11      -0.187  21.883  39.191  1.00  0.00           C  
ATOM    186  NZ  LYS A  11      -1.377  22.139  40.052  1.00  0.00           N  
ATOM    187  H   LYS A  11       2.482  25.777  34.867  1.00  0.00           H  
ATOM    188  HA  LYS A  11       3.732  23.563  36.077  1.00  0.00           H  
ATOM    189 1HB  LYS A  11       1.785  24.850  37.038  1.00  0.00           H  
ATOM    190 2HB  LYS A  11       0.739  24.126  35.844  1.00  0.00           H  
ATOM    191 1HG  LYS A  11       1.131  21.875  36.775  1.00  0.00           H  
ATOM    192 2HG  LYS A  11       2.188  22.565  38.007  1.00  0.00           H  
ATOM    193 1HD  LYS A  11       0.215  23.957  38.820  1.00  0.00           H  
ATOM    194 2HD  LYS A  11      -0.769  23.171  37.596  1.00  0.00           H  
ATOM    195 1HE  LYS A  11      -0.361  20.983  38.603  1.00  0.00           H  
ATOM    196 2HE  LYS A  11       0.683  21.725  39.830  1.00  0.00           H  
ATOM    197 1HZ  LYS A  11      -1.530  21.346  40.662  1.00  0.00           H  
ATOM    198 2HZ  LYS A  11      -1.220  22.966  40.611  1.00  0.00           H  
ATOM    199 3HZ  LYS A  11      -2.193  22.276  39.471  1.00  0.00           H  
ATOM    200  N   LYS A  12       1.620  22.733  33.652  1.00  0.00           N  
ATOM    201  CA  LYS A  12       1.246  21.634  32.772  1.00  0.00           C  
ATOM    202  C   LYS A  12       2.391  21.166  31.879  1.00  0.00           C  
ATOM    203  O   LYS A  12       2.587  19.956  31.704  1.00  0.00           O  
ATOM    204  CB  LYS A  12       0.061  22.046  31.907  1.00  0.00           C  
ATOM    205  CG  LYS A  12      -1.260  22.177  32.671  1.00  0.00           C  
ATOM    206  CD  LYS A  12      -2.452  22.414  31.731  1.00  0.00           C  
ATOM    207  CE  LYS A  12      -2.406  23.818  31.137  1.00  0.00           C  
ATOM    208  NZ  LYS A  12      -3.631  24.170  30.367  1.00  0.00           N  
ATOM    209  H   LYS A  12       1.144  23.641  33.580  1.00  0.00           H  
ATOM    210  HA  LYS A  12       0.944  20.793  33.394  1.00  0.00           H  
ATOM    211 1HB  LYS A  12       0.293  23.010  31.455  1.00  0.00           H  
ATOM    212 2HB  LYS A  12      -0.072  21.326  31.102  1.00  0.00           H  
ATOM    213 1HG  LYS A  12      -1.434  21.266  33.244  1.00  0.00           H  
ATOM    214 2HG  LYS A  12      -1.185  23.010  33.372  1.00  0.00           H  
ATOM    215 1HD  LYS A  12      -2.438  21.682  30.926  1.00  0.00           H  
ATOM    216 2HD  LYS A  12      -3.380  22.300  32.290  1.00  0.00           H  
ATOM    217 1HE  LYS A  12      -2.280  24.532  31.941  1.00  0.00           H  
ATOM    218 2HE  LYS A  12      -1.558  23.897  30.462  1.00  0.00           H  
ATOM    219 1HZ  LYS A  12      -3.485  25.140  30.021  1.00  0.00           H  
ATOM    220 2HZ  LYS A  12      -3.753  23.542  29.590  1.00  0.00           H  
ATOM    221 3HZ  LYS A  12      -4.440  24.139  30.961  1.00  0.00           H  
ATOM    222  N   LEU A  13       3.180  22.103  31.342  1.00  0.00           N  
ATOM    223  CA  LEU A  13       4.277  21.704  30.473  1.00  0.00           C  
ATOM    224  C   LEU A  13       5.316  20.917  31.226  1.00  0.00           C  
ATOM    225  O   LEU A  13       5.828  19.904  30.728  1.00  0.00           O  
ATOM    226  CB  LEU A  13       4.986  22.942  29.904  1.00  0.00           C  
ATOM    227  CG  LEU A  13       4.243  23.793  28.873  1.00  0.00           C  
ATOM    228  CD1 LEU A  13       5.033  25.083  28.663  1.00  0.00           C  
ATOM    229  CD2 LEU A  13       4.112  23.026  27.559  1.00  0.00           C  
ATOM    230  H   LEU A  13       2.965  23.097  31.487  1.00  0.00           H  
ATOM    231  HA  LEU A  13       3.882  21.076  29.680  1.00  0.00           H  
ATOM    232 1HB  LEU A  13       5.214  23.600  30.745  1.00  0.00           H  
ATOM    233 2HB  LEU A  13       5.930  22.626  29.462  1.00  0.00           H  
ATOM    234  HG  LEU A  13       3.252  24.047  29.244  1.00  0.00           H  
ATOM    235 1HD1 LEU A  13       4.517  25.711  27.937  1.00  0.00           H  
ATOM    236 2HD1 LEU A  13       5.109  25.613  29.607  1.00  0.00           H  
ATOM    237 3HD1 LEU A  13       6.030  24.848  28.296  1.00  0.00           H  
ATOM    238 1HD2 LEU A  13       3.592  23.649  26.832  1.00  0.00           H  
ATOM    239 2HD2 LEU A  13       5.104  22.776  27.180  1.00  0.00           H  
ATOM    240 3HD2 LEU A  13       3.545  22.114  27.710  1.00  0.00           H  
ATOM    241  N   ALA A  14       5.632  21.371  32.435  1.00  0.00           N  
ATOM    242  CA  ALA A  14       6.629  20.684  33.204  1.00  0.00           C  
ATOM    243  C   ALA A  14       6.095  19.396  33.781  1.00  0.00           C  
ATOM    244  O   ALA A  14       6.840  18.433  33.866  1.00  0.00           O  
ATOM    245  CB  ALA A  14       7.144  21.554  34.278  1.00  0.00           C  
ATOM    246  H   ALA A  14       5.198  22.226  32.799  1.00  0.00           H  
ATOM    247  HA  ALA A  14       7.454  20.448  32.541  1.00  0.00           H  
ATOM    248 1HB  ALA A  14       7.916  21.035  34.803  1.00  0.00           H  
ATOM    249 2HB  ALA A  14       7.543  22.428  33.841  1.00  0.00           H  
ATOM    250 3HB  ALA A  14       6.327  21.811  34.947  1.00  0.00           H  
ATOM    251  N   THR A  15       4.815  19.333  34.153  1.00  0.00           N  
ATOM    252  CA  THR A  15       4.288  18.104  34.728  1.00  0.00           C  
ATOM    253  C   THR A  15       4.393  16.989  33.707  1.00  0.00           C  
ATOM    254  O   THR A  15       4.823  15.873  34.029  1.00  0.00           O  
ATOM    255  CB  THR A  15       2.820  18.265  35.182  1.00  0.00           C  
ATOM    256  OG1 THR A  15       2.742  19.266  36.204  1.00  0.00           O  
ATOM    257  CG2 THR A  15       2.281  16.935  35.730  1.00  0.00           C  
ATOM    258  H   THR A  15       4.209  20.153  34.099  1.00  0.00           H  
ATOM    259  HA  THR A  15       4.891  17.837  35.595  1.00  0.00           H  
ATOM    260  HB  THR A  15       2.213  18.582  34.332  1.00  0.00           H  
ATOM    261  HG1 THR A  15       2.989  20.128  35.809  1.00  0.00           H  
ATOM    262 1HG2 THR A  15       1.250  17.069  36.045  1.00  0.00           H  
ATOM    263 2HG2 THR A  15       2.322  16.170  34.958  1.00  0.00           H  
ATOM    264 3HG2 THR A  15       2.884  16.621  36.580  1.00  0.00           H  
ATOM    265  N   LYS A  16       4.015  17.285  32.460  1.00  0.00           N  
ATOM    266  CA  LYS A  16       4.088  16.275  31.424  1.00  0.00           C  
ATOM    267  C   LYS A  16       5.540  15.880  31.190  1.00  0.00           C  
ATOM    268  O   LYS A  16       5.854  14.690  31.063  1.00  0.00           O  
ATOM    269  CB  LYS A  16       3.457  16.811  30.144  1.00  0.00           C  
ATOM    270  CG  LYS A  16       1.941  16.963  30.218  1.00  0.00           C  
ATOM    271  CD  LYS A  16       1.377  17.555  28.932  1.00  0.00           C  
ATOM    272  CE  LYS A  16      -0.137  17.730  29.018  1.00  0.00           C  
ATOM    273  NZ  LYS A  16      -0.703  18.333  27.774  1.00  0.00           N  
ATOM    274  H   LYS A  16       3.649  18.220  32.244  1.00  0.00           H  
ATOM    275  HA  LYS A  16       3.542  15.393  31.752  1.00  0.00           H  
ATOM    276 1HB  LYS A  16       3.877  17.800  29.930  1.00  0.00           H  
ATOM    277 2HB  LYS A  16       3.704  16.159  29.310  1.00  0.00           H  
ATOM    278 1HG  LYS A  16       1.490  15.987  30.395  1.00  0.00           H  
ATOM    279 2HG  LYS A  16       1.685  17.616  31.051  1.00  0.00           H  
ATOM    280 1HD  LYS A  16       1.835  18.533  28.763  1.00  0.00           H  
ATOM    281 2HD  LYS A  16       1.617  16.907  28.091  1.00  0.00           H  
ATOM    282 1HE  LYS A  16      -0.600  16.759  29.183  1.00  0.00           H  
ATOM    283 2HE  LYS A  16      -0.370  18.382  29.863  1.00  0.00           H  
ATOM    284 1HZ  LYS A  16      -1.703  18.434  27.872  1.00  0.00           H  
ATOM    285 2HZ  LYS A  16      -0.287  19.241  27.621  1.00  0.00           H  
ATOM    286 3HZ  LYS A  16      -0.502  17.734  26.985  1.00  0.00           H  
ATOM    287  N   ALA A  17       6.433  16.874  31.188  1.00  0.00           N  
ATOM    288  CA  ALA A  17       7.845  16.637  31.011  1.00  0.00           C  
ATOM    289  C   ALA A  17       8.426  15.800  32.157  1.00  0.00           C  
ATOM    290  O   ALA A  17       9.298  14.961  31.932  1.00  0.00           O  
ATOM    291  CB  ALA A  17       8.533  17.959  30.889  1.00  0.00           C  
ATOM    292  H   ALA A  17       6.121  17.848  31.261  1.00  0.00           H  
ATOM    293  HA  ALA A  17       7.985  16.080  30.087  1.00  0.00           H  
ATOM    294 1HB  ALA A  17       9.583  17.811  30.730  1.00  0.00           H  
ATOM    295 2HB  ALA A  17       8.100  18.490  30.053  1.00  0.00           H  
ATOM    296 3HB  ALA A  17       8.379  18.516  31.781  1.00  0.00           H  
ATOM    297  N   VAL A  18       7.946  15.977  33.390  1.00  0.00           N  
ATOM    298  CA  VAL A  18       8.472  15.162  34.479  1.00  0.00           C  
ATOM    299  C   VAL A  18       8.091  13.715  34.239  1.00  0.00           C  
ATOM    300  O   VAL A  18       8.928  12.822  34.343  1.00  0.00           O  
ATOM    301  CB  VAL A  18       7.932  15.588  35.873  1.00  0.00           C  
ATOM    302  CG1 VAL A  18       8.346  14.543  36.944  1.00  0.00           C  
ATOM    303  CG2 VAL A  18       8.509  16.954  36.288  1.00  0.00           C  
ATOM    304  H   VAL A  18       7.262  16.713  33.557  1.00  0.00           H  
ATOM    305  HA  VAL A  18       9.557  15.248  34.486  1.00  0.00           H  
ATOM    306  HB  VAL A  18       6.842  15.641  35.827  1.00  0.00           H  
ATOM    307 1HG1 VAL A  18       7.950  14.840  37.895  1.00  0.00           H  
ATOM    308 2HG1 VAL A  18       7.950  13.561  36.704  1.00  0.00           H  
ATOM    309 3HG1 VAL A  18       9.437  14.488  36.996  1.00  0.00           H  
ATOM    310 1HG2 VAL A  18       8.116  17.243  37.251  1.00  0.00           H  
ATOM    311 2HG2 VAL A  18       9.595  16.885  36.347  1.00  0.00           H  
ATOM    312 3HG2 VAL A  18       8.242  17.696  35.575  1.00  0.00           H  
ATOM    313  N   ARG A  19       6.834  13.483  33.871  1.00  0.00           N  
ATOM    314  CA  ARG A  19       6.332  12.131  33.655  1.00  0.00           C  
ATOM    315  C   ARG A  19       7.079  11.414  32.529  1.00  0.00           C  
ATOM    316  O   ARG A  19       7.337  10.211  32.610  1.00  0.00           O  
ATOM    317  CB  ARG A  19       4.844  12.199  33.356  1.00  0.00           C  
ATOM    318  CG  ARG A  19       3.994  12.591  34.565  1.00  0.00           C  
ATOM    319  CD  ARG A  19       2.575  12.812  34.215  1.00  0.00           C  
ATOM    320  NE  ARG A  19       1.794  13.198  35.382  1.00  0.00           N  
ATOM    321  CZ  ARG A  19       0.535  13.686  35.354  1.00  0.00           C  
ATOM    322  NH1 ARG A  19      -0.092  13.856  34.207  1.00  0.00           N  
ATOM    323  NH2 ARG A  19      -0.068  13.999  36.490  1.00  0.00           N  
ATOM    324  H   ARG A  19       6.193  14.281  33.795  1.00  0.00           H  
ATOM    325  HA  ARG A  19       6.474  11.567  34.575  1.00  0.00           H  
ATOM    326 1HB  ARG A  19       4.664  12.932  32.572  1.00  0.00           H  
ATOM    327 2HB  ARG A  19       4.500  11.233  32.991  1.00  0.00           H  
ATOM    328 1HG  ARG A  19       4.041  11.799  35.309  1.00  0.00           H  
ATOM    329 2HG  ARG A  19       4.382  13.513  34.997  1.00  0.00           H  
ATOM    330 1HD  ARG A  19       2.520  13.618  33.481  1.00  0.00           H  
ATOM    331 2HD  ARG A  19       2.152  11.900  33.798  1.00  0.00           H  
ATOM    332  HE  ARG A  19       2.232  13.088  36.289  1.00  0.00           H  
ATOM    333 1HH1 ARG A  19       0.365  13.621  33.339  1.00  0.00           H  
ATOM    334 2HH1 ARG A  19      -1.033  14.222  34.194  1.00  0.00           H  
ATOM    335 1HH2 ARG A  19       0.412  13.870  37.370  1.00  0.00           H  
ATOM    336 2HH2 ARG A  19      -1.009  14.366  36.481  1.00  0.00           H  
ATOM    337  N   ASN A  20       7.476  12.171  31.508  1.00  0.00           N  
ATOM    338  CA  ASN A  20       8.205  11.635  30.366  1.00  0.00           C  
ATOM    339  C   ASN A  20       9.731  11.789  30.464  1.00  0.00           C  
ATOM    340  O   ASN A  20      10.436  11.550  29.481  1.00  0.00           O  
ATOM    341  CB  ASN A  20       7.706  12.285  29.092  1.00  0.00           C  
ATOM    342  CG  ASN A  20       6.309  11.862  28.735  1.00  0.00           C  
ATOM    343  OD1 ASN A  20       5.915  10.703  28.927  1.00  0.00           O  
ATOM    344  ND2 ASN A  20       5.544  12.782  28.209  1.00  0.00           N  
ATOM    345  H   ASN A  20       7.172  13.151  31.496  1.00  0.00           H  
ATOM    346  HA  ASN A  20       8.000  10.567  30.309  1.00  0.00           H  
ATOM    347 1HB  ASN A  20       7.721  13.372  29.222  1.00  0.00           H  
ATOM    348 2HB  ASN A  20       8.373  12.044  28.267  1.00  0.00           H  
ATOM    349 1HD2 ASN A  20       4.604  12.560  27.948  1.00  0.00           H  
ATOM    350 2HD2 ASN A  20       5.896  13.706  28.070  1.00  0.00           H  
ATOM    351  N   ASN A  21      10.242  12.199  31.631  1.00  0.00           N  
ATOM    352  CA  ASN A  21      11.670  12.400  31.885  1.00  0.00           C  
ATOM    353  C   ASN A  21      12.359  13.377  30.923  1.00  0.00           C  
ATOM    354  O   ASN A  21      13.512  13.169  30.534  1.00  0.00           O  
ATOM    355  CB  ASN A  21      12.394  11.064  31.866  1.00  0.00           C  
ATOM    356  CG  ASN A  21      11.922  10.139  32.945  1.00  0.00           C  
ATOM    357  OD1 ASN A  21      11.773  10.529  34.112  1.00  0.00           O  
ATOM    358  ND2 ASN A  21      11.676   8.906  32.579  1.00  0.00           N  
ATOM    359  H   ASN A  21       9.613  12.377  32.420  1.00  0.00           H  
ATOM    360  HA  ASN A  21      11.762  12.830  32.885  1.00  0.00           H  
ATOM    361 1HB  ASN A  21      12.264  10.578  30.902  1.00  0.00           H  
ATOM    362 2HB  ASN A  21      13.461  11.232  32.001  1.00  0.00           H  
ATOM    363 1HD2 ASN A  21      11.354   8.240  33.252  1.00  0.00           H  
ATOM    364 2HD2 ASN A  21      11.805   8.634  31.626  1.00  0.00           H  
ATOM    365  N   ASP A  22      11.664  14.445  30.547  1.00  0.00           N  
ATOM    366  CA  ASP A  22      12.213  15.476  29.683  1.00  0.00           C  
ATOM    367  C   ASP A  22      12.756  16.610  30.547  1.00  0.00           C  
ATOM    368  O   ASP A  22      12.001  17.467  31.032  1.00  0.00           O  
ATOM    369  CB  ASP A  22      11.158  15.942  28.670  1.00  0.00           C  
ATOM    370  CG  ASP A  22      11.645  16.991  27.661  1.00  0.00           C  
ATOM    371  OD1 ASP A  22      12.577  17.734  27.956  1.00  0.00           O  
ATOM    372  OD2 ASP A  22      11.098  17.023  26.582  1.00  0.00           O  
ATOM    373  H   ASP A  22      10.721  14.562  30.913  1.00  0.00           H  
ATOM    374  HA  ASP A  22      13.044  15.050  29.121  1.00  0.00           H  
ATOM    375 1HB  ASP A  22      10.807  15.071  28.111  1.00  0.00           H  
ATOM    376 2HB  ASP A  22      10.312  16.333  29.193  1.00  0.00           H  
ATOM    377  N   THR A  23      14.071  16.596  30.766  1.00  0.00           N  
ATOM    378  CA  THR A  23      14.677  17.531  31.683  1.00  0.00           C  
ATOM    379  C   THR A  23      14.861  18.901  31.072  1.00  0.00           C  
ATOM    380  O   THR A  23      14.908  19.893  31.799  1.00  0.00           O  
ATOM    381  CB  THR A  23      16.026  16.977  32.179  1.00  0.00           C  
ATOM    382  OG1 THR A  23      16.906  16.766  31.057  1.00  0.00           O  
ATOM    383  CG2 THR A  23      15.788  15.655  32.907  1.00  0.00           C  
ATOM    384  H   THR A  23      14.657  15.901  30.316  1.00  0.00           H  
ATOM    385  HA  THR A  23      14.018  17.634  32.543  1.00  0.00           H  
ATOM    386  HB  THR A  23      16.491  17.684  32.863  1.00  0.00           H  
ATOM    387  HG1 THR A  23      17.252  17.619  30.743  1.00  0.00           H  
ATOM    388 1HG2 THR A  23      16.739  15.260  33.261  1.00  0.00           H  
ATOM    389 2HG2 THR A  23      15.127  15.826  33.760  1.00  0.00           H  
ATOM    390 3HG2 THR A  23      15.326  14.934  32.234  1.00  0.00           H  
ATOM    391  N   ASP A  24      14.872  19.000  29.743  1.00  0.00           N  
ATOM    392  CA  ASP A  24      15.040  20.313  29.145  1.00  0.00           C  
ATOM    393  C   ASP A  24      13.765  21.118  29.327  1.00  0.00           C  
ATOM    394  O   ASP A  24      13.825  22.314  29.637  1.00  0.00           O  
ATOM    395  CB  ASP A  24      15.363  20.189  27.660  1.00  0.00           C  
ATOM    396  CG  ASP A  24      16.762  19.625  27.375  1.00  0.00           C  
ATOM    397  OD1 ASP A  24      17.601  19.586  28.253  1.00  0.00           O  
ATOM    398  OD2 ASP A  24      16.976  19.238  26.257  1.00  0.00           O  
ATOM    399  H   ASP A  24      14.843  18.172  29.156  1.00  0.00           H  
ATOM    400  HA  ASP A  24      15.856  20.830  29.646  1.00  0.00           H  
ATOM    401 1HB  ASP A  24      14.620  19.532  27.190  1.00  0.00           H  
ATOM    402 2HB  ASP A  24      15.274  21.165  27.190  1.00  0.00           H  
ATOM    403  N   ILE A  25      12.600  20.478  29.196  1.00  0.00           N  
ATOM    404  CA  ILE A  25      11.369  21.226  29.409  1.00  0.00           C  
ATOM    405  C   ILE A  25      11.208  21.609  30.858  1.00  0.00           C  
ATOM    406  O   ILE A  25      10.849  22.748  31.148  1.00  0.00           O  
ATOM    407  CB  ILE A  25      10.094  20.510  28.942  1.00  0.00           C  
ATOM    408  CG1 ILE A  25      10.094  20.384  27.420  1.00  0.00           C  
ATOM    409  CG2 ILE A  25       8.790  21.265  29.493  1.00  0.00           C  
ATOM    410  CD1 ILE A  25       9.013  19.460  26.878  1.00  0.00           C  
ATOM    411  H   ILE A  25      12.587  19.483  28.892  1.00  0.00           H  
ATOM    412  HA  ILE A  25      11.441  22.154  28.834  1.00  0.00           H  
ATOM    413  HB  ILE A  25      10.131  19.506  29.311  1.00  0.00           H  
ATOM    414 1HG1 ILE A  25       9.969  21.370  26.978  1.00  0.00           H  
ATOM    415 2HG1 ILE A  25      11.062  19.982  27.107  1.00  0.00           H  
ATOM    416 1HG2 ILE A  25       7.888  20.751  29.184  1.00  0.00           H  
ATOM    417 2HG2 ILE A  25       8.790  21.306  30.580  1.00  0.00           H  
ATOM    418 3HG2 ILE A  25       8.771  22.283  29.102  1.00  0.00           H  
ATOM    419 1HD1 ILE A  25       9.100  19.409  25.793  1.00  0.00           H  
ATOM    420 2HD1 ILE A  25       9.145  18.461  27.293  1.00  0.00           H  
ATOM    421 3HD1 ILE A  25       8.029  19.826  27.136  1.00  0.00           H  
ATOM    422  N   VAL A  26      11.444  20.676  31.785  1.00  0.00           N  
ATOM    423  CA  VAL A  26      11.221  21.035  33.173  1.00  0.00           C  
ATOM    424  C   VAL A  26      12.209  22.131  33.590  1.00  0.00           C  
ATOM    425  O   VAL A  26      11.818  23.074  34.277  1.00  0.00           O  
ATOM    426  CB  VAL A  26      11.340  19.812  34.106  1.00  0.00           C  
ATOM    427  CG1 VAL A  26      11.234  20.258  35.587  1.00  0.00           C  
ATOM    428  CG2 VAL A  26      10.316  18.822  33.782  1.00  0.00           C  
ATOM    429  H   VAL A  26      11.745  19.732  31.516  1.00  0.00           H  
ATOM    430  HA  VAL A  26      10.208  21.429  33.265  1.00  0.00           H  
ATOM    431  HB  VAL A  26      12.284  19.347  33.944  1.00  0.00           H  
ATOM    432 1HG1 VAL A  26      11.326  19.396  36.243  1.00  0.00           H  
ATOM    433 2HG1 VAL A  26      12.017  20.962  35.820  1.00  0.00           H  
ATOM    434 3HG1 VAL A  26      10.270  20.730  35.749  1.00  0.00           H  
ATOM    435 1HG2 VAL A  26      10.437  17.961  34.419  1.00  0.00           H  
ATOM    436 2HG2 VAL A  26       9.331  19.243  33.917  1.00  0.00           H  
ATOM    437 3HG2 VAL A  26      10.453  18.522  32.765  1.00  0.00           H  
ATOM    438  N   TYR A  27      13.490  22.007  33.201  1.00  0.00           N  
ATOM    439  CA  TYR A  27      14.500  22.995  33.560  1.00  0.00           C  
ATOM    440  C   TYR A  27      14.094  24.387  33.065  1.00  0.00           C  
ATOM    441  O   TYR A  27      14.158  25.365  33.819  1.00  0.00           O  
ATOM    442  CB  TYR A  27      15.848  22.617  32.935  1.00  0.00           C  
ATOM    443  CG  TYR A  27      17.008  23.533  33.295  1.00  0.00           C  
ATOM    444  CD1 TYR A  27      17.860  23.146  34.302  1.00  0.00           C  
ATOM    445  CD2 TYR A  27      17.212  24.759  32.656  1.00  0.00           C  
ATOM    446  CE1 TYR A  27      18.901  23.943  34.668  1.00  0.00           C  
ATOM    447  CE2 TYR A  27      18.261  25.559  33.045  1.00  0.00           C  
ATOM    448  CZ  TYR A  27      19.094  25.141  34.043  1.00  0.00           C  
ATOM    449  OH  TYR A  27      20.113  25.909  34.434  1.00  0.00           O  
ATOM    450  H   TYR A  27      13.794  21.202  32.651  1.00  0.00           H  
ATOM    451  HA  TYR A  27      14.595  23.029  34.642  1.00  0.00           H  
ATOM    452 1HB  TYR A  27      16.110  21.609  33.253  1.00  0.00           H  
ATOM    453 2HB  TYR A  27      15.751  22.596  31.847  1.00  0.00           H  
ATOM    454  HD1 TYR A  27      17.705  22.206  34.797  1.00  0.00           H  
ATOM    455  HD2 TYR A  27      16.546  25.090  31.859  1.00  0.00           H  
ATOM    456  HE1 TYR A  27      19.576  23.637  35.463  1.00  0.00           H  
ATOM    457  HE2 TYR A  27      18.430  26.520  32.561  1.00  0.00           H  
ATOM    458  HH  TYR A  27      20.073  26.752  33.967  1.00  0.00           H  
ATOM    459  N   LYS A  28      13.683  24.488  31.787  1.00  0.00           N  
ATOM    460  CA  LYS A  28      13.288  25.774  31.220  1.00  0.00           C  
ATOM    461  C   LYS A  28      12.077  26.362  31.929  1.00  0.00           C  
ATOM    462  O   LYS A  28      12.037  27.571  32.205  1.00  0.00           O  
ATOM    463  CB  LYS A  28      13.013  25.618  29.729  1.00  0.00           C  
ATOM    464  CG  LYS A  28      14.269  25.414  28.879  1.00  0.00           C  
ATOM    465  CD  LYS A  28      13.906  25.200  27.420  1.00  0.00           C  
ATOM    466  CE  LYS A  28      15.142  25.020  26.545  1.00  0.00           C  
ATOM    467  NZ  LYS A  28      14.774  24.751  25.118  1.00  0.00           N  
ATOM    468  H   LYS A  28      13.658  23.656  31.186  1.00  0.00           H  
ATOM    469  HA  LYS A  28      14.116  26.466  31.351  1.00  0.00           H  
ATOM    470 1HB  LYS A  28      12.378  24.739  29.581  1.00  0.00           H  
ATOM    471 2HB  LYS A  28      12.464  26.476  29.355  1.00  0.00           H  
ATOM    472 1HG  LYS A  28      14.904  26.293  28.957  1.00  0.00           H  
ATOM    473 2HG  LYS A  28      14.830  24.558  29.247  1.00  0.00           H  
ATOM    474 1HD  LYS A  28      13.282  24.307  27.337  1.00  0.00           H  
ATOM    475 2HD  LYS A  28      13.336  26.057  27.050  1.00  0.00           H  
ATOM    476 1HE  LYS A  28      15.742  25.929  26.590  1.00  0.00           H  
ATOM    477 2HE  LYS A  28      15.733  24.185  26.924  1.00  0.00           H  
ATOM    478 1HZ  LYS A  28      15.607  24.644  24.567  1.00  0.00           H  
ATOM    479 2HZ  LYS A  28      14.227  23.911  25.064  1.00  0.00           H  
ATOM    480 3HZ  LYS A  28      14.214  25.532  24.728  1.00  0.00           H  
ATOM    481  N   VAL A  29      11.114  25.508  32.286  1.00  0.00           N  
ATOM    482  CA  VAL A  29       9.953  25.972  33.010  1.00  0.00           C  
ATOM    483  C   VAL A  29      10.339  26.545  34.351  1.00  0.00           C  
ATOM    484  O   VAL A  29       9.844  27.608  34.718  1.00  0.00           O  
ATOM    485  CB  VAL A  29       8.908  24.859  33.198  1.00  0.00           C  
ATOM    486  CG1 VAL A  29       7.871  25.323  34.174  1.00  0.00           C  
ATOM    487  CG2 VAL A  29       8.212  24.572  31.843  1.00  0.00           C  
ATOM    488  H   VAL A  29      11.175  24.522  32.001  1.00  0.00           H  
ATOM    489  HA  VAL A  29       9.490  26.769  32.424  1.00  0.00           H  
ATOM    490  HB  VAL A  29       9.385  23.954  33.575  1.00  0.00           H  
ATOM    491 1HG1 VAL A  29       7.101  24.583  34.302  1.00  0.00           H  
ATOM    492 2HG1 VAL A  29       8.309  25.525  35.136  1.00  0.00           H  
ATOM    493 3HG1 VAL A  29       7.469  26.197  33.781  1.00  0.00           H  
ATOM    494 1HG2 VAL A  29       7.462  23.798  31.966  1.00  0.00           H  
ATOM    495 2HG2 VAL A  29       7.734  25.474  31.482  1.00  0.00           H  
ATOM    496 3HG2 VAL A  29       8.941  24.247  31.115  1.00  0.00           H  
ATOM    497  N   ILE A  30      11.230  25.869  35.070  1.00  0.00           N  
ATOM    498  CA  ILE A  30      11.641  26.350  36.371  1.00  0.00           C  
ATOM    499  C   ILE A  30      12.320  27.695  36.238  1.00  0.00           C  
ATOM    500  O   ILE A  30      12.002  28.610  36.989  1.00  0.00           O  
ATOM    501  CB  ILE A  30      12.575  25.380  37.059  1.00  0.00           C  
ATOM    502  CG1 ILE A  30      11.839  24.105  37.390  1.00  0.00           C  
ATOM    503  CG2 ILE A  30      13.086  26.055  38.396  1.00  0.00           C  
ATOM    504  CD1 ILE A  30      12.769  22.989  37.722  1.00  0.00           C  
ATOM    505  H   ILE A  30      11.578  24.970  34.713  1.00  0.00           H  
ATOM    506  HA  ILE A  30      10.763  26.471  36.988  1.00  0.00           H  
ATOM    507  HB  ILE A  30      13.382  25.128  36.389  1.00  0.00           H  
ATOM    508 1HG1 ILE A  30      11.193  24.285  38.246  1.00  0.00           H  
ATOM    509 2HG1 ILE A  30      11.220  23.809  36.551  1.00  0.00           H  
ATOM    510 1HG2 ILE A  30      13.746  25.399  38.939  1.00  0.00           H  
ATOM    511 2HG2 ILE A  30      13.628  26.975  38.184  1.00  0.00           H  
ATOM    512 3HG2 ILE A  30      12.222  26.283  39.014  1.00  0.00           H  
ATOM    513 1HD1 ILE A  30      12.209  22.102  37.948  1.00  0.00           H  
ATOM    514 2HD1 ILE A  30      13.400  22.804  36.861  1.00  0.00           H  
ATOM    515 3HD1 ILE A  30      13.378  23.253  38.558  1.00  0.00           H  
ATOM    516  N   VAL A  31      13.208  27.878  35.256  1.00  0.00           N  
ATOM    517  CA  VAL A  31      13.871  29.179  35.179  1.00  0.00           C  
ATOM    518  C   VAL A  31      12.813  30.275  35.035  1.00  0.00           C  
ATOM    519  O   VAL A  31      12.889  31.300  35.729  1.00  0.00           O  
ATOM    520  CB  VAL A  31      14.833  29.257  33.967  1.00  0.00           C  
ATOM    521  CG1 VAL A  31      15.376  30.711  33.773  1.00  0.00           C  
ATOM    522  CG2 VAL A  31      15.989  28.334  34.152  1.00  0.00           C  
ATOM    523  H   VAL A  31      13.452  27.099  34.634  1.00  0.00           H  
ATOM    524  HA  VAL A  31      14.435  29.341  36.095  1.00  0.00           H  
ATOM    525  HB  VAL A  31      14.283  28.967  33.091  1.00  0.00           H  
ATOM    526 1HG1 VAL A  31      16.027  30.733  32.906  1.00  0.00           H  
ATOM    527 2HG1 VAL A  31      14.572  31.416  33.618  1.00  0.00           H  
ATOM    528 3HG1 VAL A  31      15.942  31.015  34.654  1.00  0.00           H  
ATOM    529 1HG2 VAL A  31      16.646  28.385  33.288  1.00  0.00           H  
ATOM    530 2HG2 VAL A  31      16.525  28.644  35.031  1.00  0.00           H  
ATOM    531 3HG2 VAL A  31      15.637  27.314  34.273  1.00  0.00           H  
ATOM    532  N   LEU A  32      11.799  30.078  34.183  1.00  0.00           N  
ATOM    533  CA  LEU A  32      10.802  31.134  34.078  1.00  0.00           C  
ATOM    534  C   LEU A  32       9.991  31.267  35.361  1.00  0.00           C  
ATOM    535  O   LEU A  32       9.713  32.388  35.784  1.00  0.00           O  
ATOM    536  CB  LEU A  32       9.870  30.968  32.874  1.00  0.00           C  
ATOM    537  CG  LEU A  32       8.827  32.124  32.640  1.00  0.00           C  
ATOM    538  CD1 LEU A  32       9.528  33.493  32.516  1.00  0.00           C  
ATOM    539  CD2 LEU A  32       8.100  31.856  31.338  1.00  0.00           C  
ATOM    540  H   LEU A  32      11.764  29.227  33.602  1.00  0.00           H  
ATOM    541  HA  LEU A  32      11.355  32.057  33.933  1.00  0.00           H  
ATOM    542 1HB  LEU A  32      10.438  30.873  31.994  1.00  0.00           H  
ATOM    543 2HB  LEU A  32       9.308  30.036  33.015  1.00  0.00           H  
ATOM    544  HG  LEU A  32       8.127  32.158  33.462  1.00  0.00           H  
ATOM    545 1HD1 LEU A  32       8.780  34.266  32.330  1.00  0.00           H  
ATOM    546 2HD1 LEU A  32      10.056  33.746  33.430  1.00  0.00           H  
ATOM    547 3HD1 LEU A  32      10.231  33.469  31.685  1.00  0.00           H  
ATOM    548 1HD2 LEU A  32       7.376  32.639  31.153  1.00  0.00           H  
ATOM    549 2HD2 LEU A  32       8.819  31.833  30.517  1.00  0.00           H  
ATOM    550 3HD2 LEU A  32       7.603  30.920  31.395  1.00  0.00           H  
ATOM    551  N   LEU A  33       9.629  30.163  36.015  1.00  0.00           N  
ATOM    552  CA  LEU A  33       8.854  30.268  37.243  1.00  0.00           C  
ATOM    553  C   LEU A  33       9.634  31.043  38.304  1.00  0.00           C  
ATOM    554  O   LEU A  33       9.079  31.859  39.033  1.00  0.00           O  
ATOM    555  CB  LEU A  33       8.544  28.887  37.803  1.00  0.00           C  
ATOM    556  CG  LEU A  33       7.600  27.970  37.048  1.00  0.00           C  
ATOM    557  CD1 LEU A  33       7.664  26.672  37.697  1.00  0.00           C  
ATOM    558  CD2 LEU A  33       6.223  28.470  37.088  1.00  0.00           C  
ATOM    559  H   LEU A  33       9.860  29.240  35.629  1.00  0.00           H  
ATOM    560  HA  LEU A  33       7.937  30.812  37.030  1.00  0.00           H  
ATOM    561 1HB  LEU A  33       9.489  28.362  37.888  1.00  0.00           H  
ATOM    562 2HB  LEU A  33       8.138  29.011  38.790  1.00  0.00           H  
ATOM    563  HG  LEU A  33       7.901  27.876  36.024  1.00  0.00           H  
ATOM    564 1HD1 LEU A  33       6.988  25.988  37.189  1.00  0.00           H  
ATOM    565 2HD1 LEU A  33       8.667  26.290  37.658  1.00  0.00           H  
ATOM    566 3HD1 LEU A  33       7.377  26.786  38.719  1.00  0.00           H  
ATOM    567 1HD2 LEU A  33       5.566  27.782  36.559  1.00  0.00           H  
ATOM    568 2HD2 LEU A  33       5.894  28.559  38.118  1.00  0.00           H  
ATOM    569 3HD2 LEU A  33       6.202  29.421  36.608  1.00  0.00           H  
ATOM    570  N   VAL A  34      10.941  30.832  38.372  1.00  0.00           N  
ATOM    571  CA  VAL A  34      11.717  31.546  39.368  1.00  0.00           C  
ATOM    572  C   VAL A  34      11.672  33.041  39.071  1.00  0.00           C  
ATOM    573  O   VAL A  34      11.517  33.857  39.986  1.00  0.00           O  
ATOM    574  CB  VAL A  34      13.169  31.039  39.405  1.00  0.00           C  
ATOM    575  CG1 VAL A  34      13.959  31.907  40.277  1.00  0.00           C  
ATOM    576  CG2 VAL A  34      13.206  29.644  39.964  1.00  0.00           C  
ATOM    577  H   VAL A  34      11.363  30.126  37.770  1.00  0.00           H  
ATOM    578  HA  VAL A  34      11.277  31.379  40.343  1.00  0.00           H  
ATOM    579  HB  VAL A  34      13.594  31.049  38.396  1.00  0.00           H  
ATOM    580 1HG1 VAL A  34      14.948  31.531  40.337  1.00  0.00           H  
ATOM    581 2HG1 VAL A  34      13.982  32.927  39.908  1.00  0.00           H  
ATOM    582 3HG1 VAL A  34      13.513  31.889  41.268  1.00  0.00           H  
ATOM    583 1HG2 VAL A  34      14.224  29.281  39.997  1.00  0.00           H  
ATOM    584 2HG2 VAL A  34      12.798  29.675  40.957  1.00  0.00           H  
ATOM    585 3HG2 VAL A  34      12.614  28.984  39.348  1.00  0.00           H  
ATOM    586  N   LEU A  35      11.796  33.398  37.805  1.00  0.00           N  
ATOM    587  CA  LEU A  35      11.737  34.787  37.406  1.00  0.00           C  
ATOM    588  C   LEU A  35      10.346  35.394  37.550  1.00  0.00           C  
ATOM    589  O   LEU A  35      10.239  36.594  37.808  1.00  0.00           O  
ATOM    590  CB  LEU A  35      12.296  34.880  36.017  1.00  0.00           C  
ATOM    591  CG  LEU A  35      13.793  34.562  35.988  1.00  0.00           C  
ATOM    592  CD1 LEU A  35      14.209  34.392  34.613  1.00  0.00           C  
ATOM    593  CD2 LEU A  35      14.601  35.710  36.656  1.00  0.00           C  
ATOM    594  H   LEU A  35      11.991  32.666  37.110  1.00  0.00           H  
ATOM    595  HA  LEU A  35      12.366  35.340  38.080  1.00  0.00           H  
ATOM    596 1HB  LEU A  35      11.772  34.168  35.379  1.00  0.00           H  
ATOM    597 2HB  LEU A  35      12.136  35.886  35.638  1.00  0.00           H  
ATOM    598  HG  LEU A  35      13.979  33.627  36.510  1.00  0.00           H  
ATOM    599 1HD1 LEU A  35      15.268  34.144  34.580  1.00  0.00           H  
ATOM    600 2HD1 LEU A  35      13.636  33.580  34.172  1.00  0.00           H  
ATOM    601 3HD1 LEU A  35      14.038  35.294  34.075  1.00  0.00           H  
ATOM    602 1HD2 LEU A  35      15.631  35.488  36.615  1.00  0.00           H  
ATOM    603 2HD2 LEU A  35      14.418  36.633  36.125  1.00  0.00           H  
ATOM    604 3HD2 LEU A  35      14.339  35.842  37.686  1.00  0.00           H  
ATOM    605  N   ILE A  36       9.289  34.592  37.425  1.00  0.00           N  
ATOM    606  CA  ILE A  36       7.951  35.113  37.671  1.00  0.00           C  
ATOM    607  C   ILE A  36       7.892  35.487  39.145  1.00  0.00           C  
ATOM    608  O   ILE A  36       7.331  36.520  39.487  1.00  0.00           O  
ATOM    609  CB  ILE A  36       6.818  34.132  37.304  1.00  0.00           C  
ATOM    610  CG1 ILE A  36       6.782  33.954  35.777  1.00  0.00           C  
ATOM    611  CG2 ILE A  36       5.439  34.687  37.867  1.00  0.00           C  
ATOM    612  CD1 ILE A  36       5.947  32.791  35.304  1.00  0.00           C  
ATOM    613  H   ILE A  36       9.436  33.629  37.117  1.00  0.00           H  
ATOM    614  HA  ILE A  36       7.811  36.016  37.082  1.00  0.00           H  
ATOM    615  HB  ILE A  36       7.032  33.164  37.717  1.00  0.00           H  
ATOM    616 1HG1 ILE A  36       6.394  34.866  35.324  1.00  0.00           H  
ATOM    617 2HG1 ILE A  36       7.795  33.811  35.427  1.00  0.00           H  
ATOM    618 1HG2 ILE A  36       4.629  34.029  37.618  1.00  0.00           H  
ATOM    619 2HG2 ILE A  36       5.481  34.780  38.951  1.00  0.00           H  
ATOM    620 3HG2 ILE A  36       5.242  35.668  37.433  1.00  0.00           H  
ATOM    621 1HD1 ILE A  36       6.000  32.739  34.234  1.00  0.00           H  
ATOM    622 2HD1 ILE A  36       6.337  31.873  35.720  1.00  0.00           H  
ATOM    623 3HD1 ILE A  36       4.914  32.914  35.602  1.00  0.00           H  
ATOM    624  N   LEU A  37       8.447  34.649  40.028  1.00  0.00           N  
ATOM    625  CA  LEU A  37       8.465  34.960  41.458  1.00  0.00           C  
ATOM    626  C   LEU A  37       9.256  36.249  41.720  1.00  0.00           C  
ATOM    627  O   LEU A  37       8.839  37.075  42.532  1.00  0.00           O  
ATOM    628  CB  LEU A  37       9.076  33.779  42.245  1.00  0.00           C  
ATOM    629  CG  LEU A  37       9.164  33.864  43.812  1.00  0.00           C  
ATOM    630  CD1 LEU A  37       7.778  34.072  44.476  1.00  0.00           C  
ATOM    631  CD2 LEU A  37       9.771  32.542  44.301  1.00  0.00           C  
ATOM    632  H   LEU A  37       8.849  33.768  39.685  1.00  0.00           H  
ATOM    633  HA  LEU A  37       7.443  35.126  41.786  1.00  0.00           H  
ATOM    634 1HB  LEU A  37       8.591  32.866  41.959  1.00  0.00           H  
ATOM    635 2HB  LEU A  37      10.102  33.689  41.919  1.00  0.00           H  
ATOM    636  HG  LEU A  37       9.805  34.702  44.092  1.00  0.00           H  
ATOM    637 1HD1 LEU A  37       7.906  34.118  45.558  1.00  0.00           H  
ATOM    638 2HD1 LEU A  37       7.344  35.003  44.132  1.00  0.00           H  
ATOM    639 3HD1 LEU A  37       7.113  33.263  44.254  1.00  0.00           H  
ATOM    640 1HD2 LEU A  37       9.867  32.559  45.390  1.00  0.00           H  
ATOM    641 2HD2 LEU A  37       9.121  31.724  44.008  1.00  0.00           H  
ATOM    642 3HD2 LEU A  37      10.756  32.405  43.850  1.00  0.00           H  
ATOM    643  N   LEU A  38      10.373  36.444  41.003  1.00  0.00           N  
ATOM    644  CA  LEU A  38      11.193  37.650  41.152  1.00  0.00           C  
ATOM    645  C   LEU A  38      10.412  38.916  40.753  1.00  0.00           C  
ATOM    646  O   LEU A  38      10.461  39.932  41.452  1.00  0.00           O  
ATOM    647  CB  LEU A  38      12.436  37.559  40.220  1.00  0.00           C  
ATOM    648  CG  LEU A  38      13.487  38.747  40.221  1.00  0.00           C  
ATOM    649  CD1 LEU A  38      14.133  38.886  41.589  1.00  0.00           C  
ATOM    650  CD2 LEU A  38      14.557  38.492  39.129  1.00  0.00           C  
ATOM    651  H   LEU A  38      10.690  35.683  40.395  1.00  0.00           H  
ATOM    652  HA  LEU A  38      11.496  37.726  42.193  1.00  0.00           H  
ATOM    653 1HB  LEU A  38      12.958  36.634  40.419  1.00  0.00           H  
ATOM    654 2HB  LEU A  38      12.067  37.506  39.205  1.00  0.00           H  
ATOM    655  HG  LEU A  38      12.971  39.686  40.000  1.00  0.00           H  
ATOM    656 1HD1 LEU A  38      14.848  39.715  41.567  1.00  0.00           H  
ATOM    657 2HD1 LEU A  38      13.376  39.090  42.342  1.00  0.00           H  
ATOM    658 3HD1 LEU A  38      14.661  37.970  41.841  1.00  0.00           H  
ATOM    659 1HD2 LEU A  38      15.269  39.307  39.120  1.00  0.00           H  
ATOM    660 2HD2 LEU A  38      15.079  37.580  39.330  1.00  0.00           H  
ATOM    661 3HD2 LEU A  38      14.072  38.426  38.156  1.00  0.00           H  
ATOM    662  N   GLU A  39       9.698  38.850  39.621  1.00  0.00           N  
ATOM    663  CA  GLU A  39       8.934  39.980  39.085  1.00  0.00           C  
ATOM    664  C   GLU A  39       7.545  40.209  39.714  1.00  0.00           C  
ATOM    665  O   GLU A  39       7.070  41.351  39.789  1.00  0.00           O  
ATOM    666  CB  GLU A  39       8.733  39.777  37.578  1.00  0.00           C  
ATOM    667  CG  GLU A  39      10.002  39.836  36.715  1.00  0.00           C  
ATOM    668  CD  GLU A  39       9.712  39.485  35.264  1.00  0.00           C  
ATOM    669  OE1 GLU A  39       8.577  39.201  34.966  1.00  0.00           O  
ATOM    670  OE2 GLU A  39      10.616  39.482  34.456  1.00  0.00           O  
ATOM    671  H   GLU A  39       9.743  37.987  39.071  1.00  0.00           H  
ATOM    672  HA  GLU A  39       9.525  40.880  39.245  1.00  0.00           H  
ATOM    673 1HB  GLU A  39       8.272  38.798  37.415  1.00  0.00           H  
ATOM    674 2HB  GLU A  39       8.040  40.527  37.203  1.00  0.00           H  
ATOM    675 1HG  GLU A  39      10.421  40.840  36.765  1.00  0.00           H  
ATOM    676 2HG  GLU A  39      10.740  39.140  37.117  1.00  0.00           H  
ATOM    677  N   ALA A  40       6.878  39.136  40.143  1.00  0.00           N  
ATOM    678  CA  ALA A  40       5.519  39.210  40.667  1.00  0.00           C  
ATOM    679  C   ALA A  40       5.420  40.060  41.915  1.00  0.00           C  
ATOM    680  O   ALA A  40       6.242  39.951  42.832  1.00  0.00           O  
ATOM    681  CB  ALA A  40       5.002  37.811  40.999  1.00  0.00           C  
ATOM    682  H   ALA A  40       7.307  38.221  40.043  1.00  0.00           H  
ATOM    683  HA  ALA A  40       4.889  39.657  39.901  1.00  0.00           H  
ATOM    684 1HB  ALA A  40       3.980  37.880  41.370  1.00  0.00           H  
ATOM    685 2HB  ALA A  40       5.025  37.196  40.106  1.00  0.00           H  
ATOM    686 3HB  ALA A  40       5.637  37.362  41.764  1.00  0.00           H  
ATOM    687  N   GLN A  41       4.351  40.866  41.956  1.00  0.00           N  
ATOM    688  CA  GLN A  41       4.051  41.707  43.108  1.00  0.00           C  
ATOM    689  C   GLN A  41       2.856  41.176  43.902  1.00  0.00           C  
ATOM    690  O   GLN A  41       2.713  41.454  45.091  1.00  0.00           O  
ATOM    691  CB  GLN A  41       3.802  43.139  42.647  1.00  0.00           C  
ATOM    692  CG  GLN A  41       4.990  43.724  41.886  1.00  0.00           C  
ATOM    693  CD  GLN A  41       6.256  43.769  42.713  1.00  0.00           C  
ATOM    694  OE1 GLN A  41       6.285  44.336  43.811  1.00  0.00           O  
ATOM    695  NE2 GLN A  41       7.315  43.149  42.194  1.00  0.00           N  
ATOM    696  H   GLN A  41       3.757  40.909  41.141  1.00  0.00           H  
ATOM    697  HA  GLN A  41       4.905  41.714  43.761  1.00  0.00           H  
ATOM    698 1HB  GLN A  41       2.924  43.174  42.003  1.00  0.00           H  
ATOM    699 2HB  GLN A  41       3.604  43.773  43.512  1.00  0.00           H  
ATOM    700 1HG  GLN A  41       5.191  43.106  41.009  1.00  0.00           H  
ATOM    701 2HG  GLN A  41       4.748  44.738  41.575  1.00  0.00           H  
ATOM    702 1HE2 GLN A  41       8.184  43.132  42.685  1.00  0.00           H  
ATOM    703 2HE2 GLN A  41       7.245  42.662  41.286  1.00  0.00           H  
ATOM    704  N   ASP A  42       1.989  40.434  43.214  1.00  0.00           N  
ATOM    705  CA  ASP A  42       0.754  39.867  43.740  1.00  0.00           C  
ATOM    706  C   ASP A  42       1.004  38.633  44.630  1.00  0.00           C  
ATOM    707  O   ASP A  42       1.662  37.698  44.171  1.00  0.00           O  
ATOM    708  CB  ASP A  42      -0.181  39.520  42.576  1.00  0.00           C  
ATOM    709  CG  ASP A  42      -1.530  38.943  43.016  1.00  0.00           C  
ATOM    710  OD1 ASP A  42      -1.518  37.967  43.776  1.00  0.00           O  
ATOM    711  OD2 ASP A  42      -2.547  39.460  42.610  1.00  0.00           O  
ATOM    712  H   ASP A  42       2.176  40.270  42.240  1.00  0.00           H  
ATOM    713  HA  ASP A  42       0.254  40.655  44.289  1.00  0.00           H  
ATOM    714 1HB  ASP A  42      -0.374  40.425  41.999  1.00  0.00           H  
ATOM    715 2HB  ASP A  42       0.309  38.836  41.912  1.00  0.00           H  
ATOM    716  N   PRO A  43       0.631  38.650  45.932  1.00  0.00           N  
ATOM    717  CA  PRO A  43       0.808  37.566  46.888  1.00  0.00           C  
ATOM    718  C   PRO A  43       0.270  36.193  46.467  1.00  0.00           C  
ATOM    719  O   PRO A  43       0.847  35.179  46.872  1.00  0.00           O  
ATOM    720  CB  PRO A  43       0.014  38.069  48.103  1.00  0.00           C  
ATOM    721  CG  PRO A  43       0.082  39.567  48.011  1.00  0.00           C  
ATOM    722  CD  PRO A  43       0.019  39.868  46.529  1.00  0.00           C  
ATOM    723  HA  PRO A  43       1.874  37.495  47.143  1.00  0.00           H  
ATOM    724 1HB  PRO A  43      -1.016  37.683  48.058  1.00  0.00           H  
ATOM    725 2HB  PRO A  43       0.461  37.680  49.029  1.00  0.00           H  
ATOM    726 1HG  PRO A  43      -0.750  40.019  48.569  1.00  0.00           H  
ATOM    727 2HG  PRO A  43       1.013  39.935  48.474  1.00  0.00           H  
ATOM    728 1HD  PRO A  43      -1.025  39.994  46.187  1.00  0.00           H  
ATOM    729 2HD  PRO A  43       0.641  40.761  46.364  1.00  0.00           H  
ATOM    730  N   GLU A  44      -0.813  36.132  45.666  1.00  0.00           N  
ATOM    731  CA  GLU A  44      -1.342  34.824  45.285  1.00  0.00           C  
ATOM    732  C   GLU A  44      -0.524  34.300  44.132  1.00  0.00           C  
ATOM    733  O   GLU A  44      -0.301  33.089  44.002  1.00  0.00           O  
ATOM    734  CB  GLU A  44      -2.826  34.896  44.940  1.00  0.00           C  
ATOM    735  CG  GLU A  44      -3.716  35.225  46.142  1.00  0.00           C  
ATOM    736  CD  GLU A  44      -5.194  35.252  45.830  1.00  0.00           C  
ATOM    737  OE1 GLU A  44      -5.563  35.065  44.684  1.00  0.00           O  
ATOM    738  OE2 GLU A  44      -5.958  35.458  46.740  1.00  0.00           O  
ATOM    739  H   GLU A  44      -1.286  36.960  45.282  1.00  0.00           H  
ATOM    740  HA  GLU A  44      -1.226  34.138  46.125  1.00  0.00           H  
ATOM    741 1HB  GLU A  44      -2.983  35.666  44.181  1.00  0.00           H  
ATOM    742 2HB  GLU A  44      -3.154  33.944  44.524  1.00  0.00           H  
ATOM    743 1HG  GLU A  44      -3.533  34.483  46.919  1.00  0.00           H  
ATOM    744 2HG  GLU A  44      -3.416  36.197  46.533  1.00  0.00           H  
ATOM    745  N   VAL A  45      -0.042  35.230  43.315  1.00  0.00           N  
ATOM    746  CA  VAL A  45       0.823  34.846  42.217  1.00  0.00           C  
ATOM    747  C   VAL A  45       2.105  34.312  42.806  1.00  0.00           C  
ATOM    748  O   VAL A  45       2.604  33.277  42.361  1.00  0.00           O  
ATOM    749  CB  VAL A  45       1.147  36.021  41.291  1.00  0.00           C  
ATOM    750  CG1 VAL A  45       2.222  35.631  40.301  1.00  0.00           C  
ATOM    751  CG2 VAL A  45      -0.105  36.414  40.541  1.00  0.00           C  
ATOM    752  H   VAL A  45      -0.324  36.213  43.488  1.00  0.00           H  
ATOM    753  HA  VAL A  45       0.339  34.059  41.637  1.00  0.00           H  
ATOM    754  HB  VAL A  45       1.515  36.844  41.880  1.00  0.00           H  
ATOM    755 1HG1 VAL A  45       2.435  36.479  39.670  1.00  0.00           H  
ATOM    756 2HG1 VAL A  45       3.140  35.336  40.806  1.00  0.00           H  
ATOM    757 3HG1 VAL A  45       1.861  34.809  39.705  1.00  0.00           H  
ATOM    758 1HG2 VAL A  45       0.106  37.258  39.880  1.00  0.00           H  
ATOM    759 2HG2 VAL A  45      -0.432  35.573  39.956  1.00  0.00           H  
ATOM    760 3HG2 VAL A  45      -0.886  36.693  41.244  1.00  0.00           H  
ATOM    761  N   ARG A  46       2.630  35.014  43.818  1.00  0.00           N  
ATOM    762  CA  ARG A  46       3.854  34.609  44.471  1.00  0.00           C  
ATOM    763  C   ARG A  46       3.718  33.238  45.130  1.00  0.00           C  
ATOM    764  O   ARG A  46       4.622  32.412  44.990  1.00  0.00           O  
ATOM    765  CB  ARG A  46       4.278  35.645  45.495  1.00  0.00           C  
ATOM    766  CG  ARG A  46       4.827  36.958  44.910  1.00  0.00           C  
ATOM    767  CD  ARG A  46       5.089  37.952  45.968  1.00  0.00           C  
ATOM    768  NE  ARG A  46       5.743  39.130  45.449  1.00  0.00           N  
ATOM    769  CZ  ARG A  46       6.086  40.219  46.146  1.00  0.00           C  
ATOM    770  NH1 ARG A  46       5.821  40.338  47.434  1.00  0.00           N  
ATOM    771  NH2 ARG A  46       6.711  41.162  45.486  1.00  0.00           N  
ATOM    772  H   ARG A  46       2.158  35.872  44.112  1.00  0.00           H  
ATOM    773  HA  ARG A  46       4.638  34.573  43.721  1.00  0.00           H  
ATOM    774 1HB  ARG A  46       3.428  35.893  46.121  1.00  0.00           H  
ATOM    775 2HB  ARG A  46       5.047  35.219  46.138  1.00  0.00           H  
ATOM    776 1HG  ARG A  46       5.762  36.772  44.386  1.00  0.00           H  
ATOM    777 2HG  ARG A  46       4.114  37.385  44.212  1.00  0.00           H  
ATOM    778 1HD  ARG A  46       4.137  38.258  46.401  1.00  0.00           H  
ATOM    779 2HD  ARG A  46       5.723  37.513  46.734  1.00  0.00           H  
ATOM    780  HE  ARG A  46       5.985  39.158  44.448  1.00  0.00           H  
ATOM    781 1HH1 ARG A  46       5.343  39.598  47.923  1.00  0.00           H  
ATOM    782 2HH1 ARG A  46       6.097  41.172  47.930  1.00  0.00           H  
ATOM    783 1HH2 ARG A  46       6.888  40.981  44.479  1.00  0.00           H  
ATOM    784 2HH2 ARG A  46       7.002  42.017  45.933  1.00  0.00           H  
ATOM    785  N   GLU A  47       2.592  32.945  45.801  1.00  0.00           N  
ATOM    786  CA  GLU A  47       2.452  31.619  46.395  1.00  0.00           C  
ATOM    787  C   GLU A  47       2.421  30.526  45.336  1.00  0.00           C  
ATOM    788  O   GLU A  47       3.077  29.487  45.493  1.00  0.00           O  
ATOM    789  CB  GLU A  47       1.194  31.499  47.254  1.00  0.00           C  
ATOM    790  CG  GLU A  47       1.056  30.108  47.920  1.00  0.00           C  
ATOM    791  CD  GLU A  47      -0.125  29.967  48.833  1.00  0.00           C  
ATOM    792  OE1 GLU A  47      -0.860  30.908  48.994  1.00  0.00           O  
ATOM    793  OE2 GLU A  47      -0.295  28.888  49.369  1.00  0.00           O  
ATOM    794  H   GLU A  47       1.870  33.657  45.955  1.00  0.00           H  
ATOM    795  HA  GLU A  47       3.317  31.443  47.034  1.00  0.00           H  
ATOM    796 1HB  GLU A  47       1.208  32.261  48.033  1.00  0.00           H  
ATOM    797 2HB  GLU A  47       0.312  31.680  46.634  1.00  0.00           H  
ATOM    798 1HG  GLU A  47       0.962  29.353  47.140  1.00  0.00           H  
ATOM    799 2HG  GLU A  47       1.967  29.892  48.477  1.00  0.00           H  
ATOM    800  N   LEU A  48       1.675  30.745  44.244  1.00  0.00           N  
ATOM    801  CA  LEU A  48       1.590  29.718  43.220  1.00  0.00           C  
ATOM    802  C   LEU A  48       2.937  29.452  42.602  1.00  0.00           C  
ATOM    803  O   LEU A  48       3.346  28.296  42.462  1.00  0.00           O  
ATOM    804  CB  LEU A  48       0.585  30.123  42.118  1.00  0.00           C  
ATOM    805  CG  LEU A  48       0.452  29.151  40.862  1.00  0.00           C  
ATOM    806  CD1 LEU A  48       0.030  27.749  41.295  1.00  0.00           C  
ATOM    807  CD2 LEU A  48      -0.584  29.740  39.869  1.00  0.00           C  
ATOM    808  H   LEU A  48       1.131  31.609  44.148  1.00  0.00           H  
ATOM    809  HA  LEU A  48       1.242  28.804  43.697  1.00  0.00           H  
ATOM    810 1HB  LEU A  48      -0.398  30.218  42.574  1.00  0.00           H  
ATOM    811 2HB  LEU A  48       0.874  31.113  41.749  1.00  0.00           H  
ATOM    812  HG  LEU A  48       1.413  29.076  40.368  1.00  0.00           H  
ATOM    813 1HD1 LEU A  48      -0.046  27.109  40.412  1.00  0.00           H  
ATOM    814 2HD1 LEU A  48       0.770  27.323  41.972  1.00  0.00           H  
ATOM    815 3HD1 LEU A  48      -0.936  27.793  41.794  1.00  0.00           H  
ATOM    816 1HD2 LEU A  48      -0.664  29.091  38.993  1.00  0.00           H  
ATOM    817 2HD2 LEU A  48      -1.557  29.815  40.355  1.00  0.00           H  
ATOM    818 3HD2 LEU A  48      -0.270  30.725  39.557  1.00  0.00           H  
ATOM    819  N   VAL A  49       3.667  30.505  42.279  1.00  0.00           N  
ATOM    820  CA  VAL A  49       4.936  30.278  41.651  1.00  0.00           C  
ATOM    821  C   VAL A  49       5.987  29.715  42.600  1.00  0.00           C  
ATOM    822  O   VAL A  49       6.768  28.870  42.172  1.00  0.00           O  
ATOM    823  CB  VAL A  49       5.398  31.546  40.943  1.00  0.00           C  
ATOM    824  CG1 VAL A  49       5.740  32.584  41.844  1.00  0.00           C  
ATOM    825  CG2 VAL A  49       6.546  31.236  40.128  1.00  0.00           C  
ATOM    826  H   VAL A  49       3.301  31.451  42.423  1.00  0.00           H  
ATOM    827  HA  VAL A  49       4.781  29.545  40.868  1.00  0.00           H  
ATOM    828  HB  VAL A  49       4.599  31.906  40.358  1.00  0.00           H  
ATOM    829 1HG1 VAL A  49       6.024  33.454  41.281  1.00  0.00           H  
ATOM    830 2HG1 VAL A  49       4.910  32.804  42.439  1.00  0.00           H  
ATOM    831 3HG1 VAL A  49       6.539  32.264  42.447  1.00  0.00           H  
ATOM    832 1HG2 VAL A  49       6.822  32.131  39.630  1.00  0.00           H  
ATOM    833 2HG2 VAL A  49       7.373  30.893  40.745  1.00  0.00           H  
ATOM    834 3HG2 VAL A  49       6.311  30.477  39.411  1.00  0.00           H  
ATOM    835  N   GLU A  50       6.036  30.130  43.870  1.00  0.00           N  
ATOM    836  CA  GLU A  50       7.045  29.546  44.736  1.00  0.00           C  
ATOM    837  C   GLU A  50       6.811  28.044  44.880  1.00  0.00           C  
ATOM    838  O   GLU A  50       7.769  27.257  44.846  1.00  0.00           O  
ATOM    839  CB  GLU A  50       7.079  30.212  46.110  1.00  0.00           C  
ATOM    840  CG  GLU A  50       8.213  29.688  47.007  1.00  0.00           C  
ATOM    841  CD  GLU A  50       8.319  30.384  48.331  1.00  0.00           C  
ATOM    842  OE1 GLU A  50       7.506  31.225  48.614  1.00  0.00           O  
ATOM    843  OE2 GLU A  50       9.226  30.072  49.063  1.00  0.00           O  
ATOM    844  H   GLU A  50       5.407  30.857  44.229  1.00  0.00           H  
ATOM    845  HA  GLU A  50       8.017  29.685  44.270  1.00  0.00           H  
ATOM    846 1HB  GLU A  50       7.203  31.289  45.990  1.00  0.00           H  
ATOM    847 2HB  GLU A  50       6.125  30.048  46.616  1.00  0.00           H  
ATOM    848 1HG  GLU A  50       8.059  28.624  47.190  1.00  0.00           H  
ATOM    849 2HG  GLU A  50       9.156  29.797  46.470  1.00  0.00           H  
ATOM    850  N   ARG A  51       5.539  27.630  45.017  1.00  0.00           N  
ATOM    851  CA  ARG A  51       5.249  26.213  45.146  1.00  0.00           C  
ATOM    852  C   ARG A  51       5.643  25.451  43.886  1.00  0.00           C  
ATOM    853  O   ARG A  51       6.207  24.350  43.981  1.00  0.00           O  
ATOM    854  CB  ARG A  51       3.772  25.984  45.428  1.00  0.00           C  
ATOM    855  CG  ARG A  51       3.302  26.371  46.827  1.00  0.00           C  
ATOM    856  CD  ARG A  51       1.849  26.079  47.006  1.00  0.00           C  
ATOM    857  NE  ARG A  51       1.349  26.473  48.326  1.00  0.00           N  
ATOM    858  CZ  ARG A  51       1.451  25.761  49.460  1.00  0.00           C  
ATOM    859  NH1 ARG A  51       2.057  24.583  49.500  1.00  0.00           N  
ATOM    860  NH2 ARG A  51       0.918  26.288  50.537  1.00  0.00           N  
ATOM    861  H   ARG A  51       4.771  28.312  45.059  1.00  0.00           H  
ATOM    862  HA  ARG A  51       5.826  25.823  45.983  1.00  0.00           H  
ATOM    863 1HB  ARG A  51       3.184  26.571  44.716  1.00  0.00           H  
ATOM    864 2HB  ARG A  51       3.528  24.935  45.268  1.00  0.00           H  
ATOM    865 1HG  ARG A  51       3.870  25.812  47.566  1.00  0.00           H  
ATOM    866 2HG  ARG A  51       3.459  27.439  46.984  1.00  0.00           H  
ATOM    867 1HD  ARG A  51       1.291  26.647  46.257  1.00  0.00           H  
ATOM    868 2HD  ARG A  51       1.659  25.019  46.861  1.00  0.00           H  
ATOM    869  HE  ARG A  51       0.844  27.370  48.420  1.00  0.00           H  
ATOM    870 1HH1 ARG A  51       2.460  24.189  48.665  1.00  0.00           H  
ATOM    871 2HH1 ARG A  51       2.115  24.074  50.371  1.00  0.00           H  
ATOM    872 1HH2 ARG A  51       0.452  27.207  50.439  1.00  0.00           H  
ATOM    873 2HH2 ARG A  51       0.954  25.811  51.423  1.00  0.00           H  
ATOM    874  N   LEU A  52       5.388  26.038  42.705  1.00  0.00           N  
ATOM    875  CA  LEU A  52       5.735  25.379  41.455  1.00  0.00           C  
ATOM    876  C   LEU A  52       7.240  25.246  41.279  1.00  0.00           C  
ATOM    877  O   LEU A  52       7.713  24.195  40.836  1.00  0.00           O  
ATOM    878  CB  LEU A  52       5.142  26.149  40.273  1.00  0.00           C  
ATOM    879  CG  LEU A  52       3.623  26.129  40.121  1.00  0.00           C  
ATOM    880  CD1 LEU A  52       3.213  27.142  39.060  1.00  0.00           C  
ATOM    881  CD2 LEU A  52       3.181  24.770  39.713  1.00  0.00           C  
ATOM    882  H   LEU A  52       4.877  26.929  42.679  1.00  0.00           H  
ATOM    883  HA  LEU A  52       5.328  24.376  41.481  1.00  0.00           H  
ATOM    884 1HB  LEU A  52       5.465  27.187  40.342  1.00  0.00           H  
ATOM    885 2HB  LEU A  52       5.537  25.714  39.369  1.00  0.00           H  
ATOM    886  HG  LEU A  52       3.149  26.390  41.055  1.00  0.00           H  
ATOM    887 1HD1 LEU A  52       2.132  27.132  38.943  1.00  0.00           H  
ATOM    888 2HD1 LEU A  52       3.533  28.125  39.373  1.00  0.00           H  
ATOM    889 3HD1 LEU A  52       3.675  26.894  38.104  1.00  0.00           H  
ATOM    890 1HD2 LEU A  52       2.116  24.794  39.604  1.00  0.00           H  
ATOM    891 2HD2 LEU A  52       3.648  24.508  38.764  1.00  0.00           H  
ATOM    892 3HD2 LEU A  52       3.440  24.032  40.457  1.00  0.00           H  
ATOM    893  N   VAL A  53       8.009  26.262  41.691  1.00  0.00           N  
ATOM    894  CA  VAL A  53       9.456  26.169  41.566  1.00  0.00           C  
ATOM    895  C   VAL A  53      10.007  25.054  42.413  1.00  0.00           C  
ATOM    896  O   VAL A  53      10.791  24.242  41.923  1.00  0.00           O  
ATOM    897  CB  VAL A  53      10.158  27.467  42.038  1.00  0.00           C  
ATOM    898  CG1 VAL A  53      11.707  27.250  42.136  1.00  0.00           C  
ATOM    899  CG2 VAL A  53       9.875  28.590  41.062  1.00  0.00           C  
ATOM    900  H   VAL A  53       7.565  27.125  42.024  1.00  0.00           H  
ATOM    901  HA  VAL A  53       9.703  25.980  40.521  1.00  0.00           H  
ATOM    902  HB  VAL A  53       9.780  27.732  43.031  1.00  0.00           H  
ATOM    903 1HG1 VAL A  53      12.168  28.165  42.482  1.00  0.00           H  
ATOM    904 2HG1 VAL A  53      11.950  26.460  42.848  1.00  0.00           H  
ATOM    905 3HG1 VAL A  53      12.106  26.986  41.171  1.00  0.00           H  
ATOM    906 1HG2 VAL A  53      10.352  29.498  41.405  1.00  0.00           H  
ATOM    907 2HG2 VAL A  53      10.267  28.315  40.091  1.00  0.00           H  
ATOM    908 3HG2 VAL A  53       8.821  28.754  40.989  1.00  0.00           H  
ATOM    909  N   GLU A  54       9.592  24.974  43.672  1.00  0.00           N  
ATOM    910  CA  GLU A  54      10.161  23.941  44.517  1.00  0.00           C  
ATOM    911  C   GLU A  54       9.681  22.551  44.119  1.00  0.00           C  
ATOM    912  O   GLU A  54      10.461  21.590  44.136  1.00  0.00           O  
ATOM    913  CB  GLU A  54       9.853  24.238  45.982  1.00  0.00           C  
ATOM    914  CG  GLU A  54      10.569  25.491  46.525  1.00  0.00           C  
ATOM    915  CD  GLU A  54      12.079  25.385  46.472  1.00  0.00           C  
ATOM    916  OE1 GLU A  54      12.597  24.365  46.854  1.00  0.00           O  
ATOM    917  OE2 GLU A  54      12.714  26.322  46.055  1.00  0.00           O  
ATOM    918  H   GLU A  54       8.921  25.658  44.043  1.00  0.00           H  
ATOM    919  HA  GLU A  54      11.244  23.964  44.394  1.00  0.00           H  
ATOM    920 1HB  GLU A  54       8.777  24.394  46.098  1.00  0.00           H  
ATOM    921 2HB  GLU A  54      10.134  23.385  46.598  1.00  0.00           H  
ATOM    922 1HG  GLU A  54      10.256  26.353  45.930  1.00  0.00           H  
ATOM    923 2HG  GLU A  54      10.254  25.665  47.554  1.00  0.00           H  
ATOM    924  N   THR A  55       8.416  22.435  43.702  1.00  0.00           N  
ATOM    925  CA  THR A  55       7.881  21.140  43.328  1.00  0.00           C  
ATOM    926  C   THR A  55       8.615  20.600  42.114  1.00  0.00           C  
ATOM    927  O   THR A  55       9.021  19.430  42.094  1.00  0.00           O  
ATOM    928  CB  THR A  55       6.371  21.240  43.004  1.00  0.00           C  
ATOM    929  OG1 THR A  55       5.656  21.694  44.163  1.00  0.00           O  
ATOM    930  CG2 THR A  55       5.830  19.871  42.584  1.00  0.00           C  
ATOM    931  H   THR A  55       7.791  23.241  43.698  1.00  0.00           H  
ATOM    932  HA  THR A  55       8.024  20.450  44.157  1.00  0.00           H  
ATOM    933  HB  THR A  55       6.220  21.957  42.193  1.00  0.00           H  
ATOM    934  HG1 THR A  55       5.871  22.643  44.315  1.00  0.00           H  
ATOM    935 1HG2 THR A  55       4.769  19.959  42.364  1.00  0.00           H  
ATOM    936 2HG2 THR A  55       6.348  19.522  41.700  1.00  0.00           H  
ATOM    937 3HG2 THR A  55       5.976  19.159  43.394  1.00  0.00           H  
ATOM    938  N   LEU A  56       8.799  21.444  41.097  1.00  0.00           N  
ATOM    939  CA  LEU A  56       9.443  20.980  39.895  1.00  0.00           C  
ATOM    940  C   LEU A  56      10.928  20.829  40.055  1.00  0.00           C  
ATOM    941  O   LEU A  56      11.509  19.911  39.487  1.00  0.00           O  
ATOM    942  CB  LEU A  56       9.180  21.924  38.745  1.00  0.00           C  
ATOM    943  CG  LEU A  56       7.760  22.023  38.223  1.00  0.00           C  
ATOM    944  CD1 LEU A  56       7.776  23.121  37.187  1.00  0.00           C  
ATOM    945  CD2 LEU A  56       7.278  20.650  37.654  1.00  0.00           C  
ATOM    946  H   LEU A  56       8.453  22.408  41.148  1.00  0.00           H  
ATOM    947  HA  LEU A  56       9.046  20.005  39.658  1.00  0.00           H  
ATOM    948 1HB  LEU A  56       9.460  22.922  39.081  1.00  0.00           H  
ATOM    949 2HB  LEU A  56       9.821  21.649  37.922  1.00  0.00           H  
ATOM    950  HG  LEU A  56       7.087  22.335  39.024  1.00  0.00           H  
ATOM    951 1HD1 LEU A  56       6.775  23.281  36.787  1.00  0.00           H  
ATOM    952 2HD1 LEU A  56       8.121  24.010  37.671  1.00  0.00           H  
ATOM    953 3HD1 LEU A  56       8.460  22.870  36.383  1.00  0.00           H  
ATOM    954 1HD2 LEU A  56       6.266  20.754  37.261  1.00  0.00           H  
ATOM    955 2HD2 LEU A  56       7.939  20.320  36.869  1.00  0.00           H  
ATOM    956 3HD2 LEU A  56       7.264  19.903  38.428  1.00  0.00           H  
ATOM    957  N   ARG A  57      11.566  21.682  40.841  1.00  0.00           N  
ATOM    958  CA  ARG A  57      12.995  21.565  41.002  1.00  0.00           C  
ATOM    959  C   ARG A  57      13.325  20.209  41.606  1.00  0.00           C  
ATOM    960  O   ARG A  57      14.289  19.560  41.194  1.00  0.00           O  
ATOM    961  CB  ARG A  57      13.508  22.726  41.821  1.00  0.00           C  
ATOM    962  CG  ARG A  57      14.985  22.857  41.902  1.00  0.00           C  
ATOM    963  CD  ARG A  57      15.352  24.119  42.564  1.00  0.00           C  
ATOM    964  NE  ARG A  57      15.035  24.110  43.979  1.00  0.00           N  
ATOM    965  CZ  ARG A  57      15.820  23.566  44.942  1.00  0.00           C  
ATOM    966  NH1 ARG A  57      16.988  22.995  44.636  1.00  0.00           N  
ATOM    967  NH2 ARG A  57      15.415  23.608  46.205  1.00  0.00           N  
ATOM    968  H   ARG A  57      11.087  22.460  41.305  1.00  0.00           H  
ATOM    969  HA  ARG A  57      13.468  21.603  40.028  1.00  0.00           H  
ATOM    970 1HB  ARG A  57      13.139  23.649  41.384  1.00  0.00           H  
ATOM    971 2HB  ARG A  57      13.107  22.661  42.835  1.00  0.00           H  
ATOM    972 1HG  ARG A  57      15.395  22.026  42.473  1.00  0.00           H  
ATOM    973 2HG  ARG A  57      15.410  22.848  40.920  1.00  0.00           H  
ATOM    974 1HD  ARG A  57      16.413  24.300  42.446  1.00  0.00           H  
ATOM    975 2HD  ARG A  57      14.797  24.937  42.102  1.00  0.00           H  
ATOM    976  HE  ARG A  57      14.158  24.543  44.277  1.00  0.00           H  
ATOM    977 1HH1 ARG A  57      17.324  22.942  43.655  1.00  0.00           H  
ATOM    978 2HH1 ARG A  57      17.561  22.598  45.366  1.00  0.00           H  
ATOM    979 1HH2 ARG A  57      14.498  24.035  46.442  1.00  0.00           H  
ATOM    980 2HH2 ARG A  57      15.979  23.213  46.937  1.00  0.00           H  
ATOM    981  N   LYS A  58      12.522  19.748  42.568  1.00  0.00           N  
ATOM    982  CA  LYS A  58      12.760  18.430  43.130  1.00  0.00           C  
ATOM    983  C   LYS A  58      12.485  17.320  42.088  1.00  0.00           C  
ATOM    984  O   LYS A  58      13.292  16.390  41.937  1.00  0.00           O  
ATOM    985  CB  LYS A  58      11.889  18.243  44.369  1.00  0.00           C  
ATOM    986  CG  LYS A  58      12.313  19.104  45.559  1.00  0.00           C  
ATOM    987  CD  LYS A  58      11.377  18.923  46.747  1.00  0.00           C  
ATOM    988  CE  LYS A  58      11.783  19.817  47.915  1.00  0.00           C  
ATOM    989  NZ  LYS A  58      10.857  19.673  49.077  1.00  0.00           N  
ATOM    990  H   LYS A  58      11.764  20.337  42.933  1.00  0.00           H  
ATOM    991  HA  LYS A  58      13.808  18.364  43.423  1.00  0.00           H  
ATOM    992 1HB  LYS A  58      10.855  18.505  44.119  1.00  0.00           H  
ATOM    993 2HB  LYS A  58      11.902  17.199  44.673  1.00  0.00           H  
ATOM    994 1HG  LYS A  58      13.326  18.835  45.854  1.00  0.00           H  
ATOM    995 2HG  LYS A  58      12.311  20.154  45.261  1.00  0.00           H  
ATOM    996 1HD  LYS A  58      10.361  19.186  46.440  1.00  0.00           H  
ATOM    997 2HD  LYS A  58      11.386  17.883  47.069  1.00  0.00           H  
ATOM    998 1HE  LYS A  58      12.791  19.555  48.231  1.00  0.00           H  
ATOM    999 2HE  LYS A  58      11.775  20.859  47.584  1.00  0.00           H  
ATOM   1000 1HZ  LYS A  58      11.160  20.283  49.825  1.00  0.00           H  
ATOM   1001 2HZ  LYS A  58       9.921  19.928  48.794  1.00  0.00           H  
ATOM   1002 3HZ  LYS A  58      10.862  18.716  49.401  1.00  0.00           H  
ATOM   1003  N   LEU A  59      11.400  17.476  41.304  1.00  0.00           N  
ATOM   1004  CA  LEU A  59      11.011  16.494  40.290  1.00  0.00           C  
ATOM   1005  C   LEU A  59      11.923  16.454  39.066  1.00  0.00           C  
ATOM   1006  O   LEU A  59      12.015  15.425  38.393  1.00  0.00           O  
ATOM   1007  CB  LEU A  59       9.589  16.757  39.816  1.00  0.00           C  
ATOM   1008  CG  LEU A  59       8.436  16.529  40.824  1.00  0.00           C  
ATOM   1009  CD1 LEU A  59       7.145  17.042  40.200  1.00  0.00           C  
ATOM   1010  CD2 LEU A  59       8.301  15.047  41.163  1.00  0.00           C  
ATOM   1011  H   LEU A  59      10.769  18.267  41.475  1.00  0.00           H  
ATOM   1012  HA  LEU A  59      11.059  15.515  40.752  1.00  0.00           H  
ATOM   1013 1HB  LEU A  59       9.539  17.782  39.482  1.00  0.00           H  
ATOM   1014 2HB  LEU A  59       9.421  16.134  38.980  1.00  0.00           H  
ATOM   1015  HG  LEU A  59       8.627  17.084  41.733  1.00  0.00           H  
ATOM   1016 1HD1 LEU A  59       6.325  16.904  40.901  1.00  0.00           H  
ATOM   1017 2HD1 LEU A  59       7.255  18.096  39.976  1.00  0.00           H  
ATOM   1018 3HD1 LEU A  59       6.931  16.499  39.287  1.00  0.00           H  
ATOM   1019 1HD2 LEU A  59       7.478  14.920  41.864  1.00  0.00           H  
ATOM   1020 2HD2 LEU A  59       8.096  14.480  40.262  1.00  0.00           H  
ATOM   1021 3HD2 LEU A  59       9.210  14.677  41.623  1.00  0.00           H  
ATOM   1022  N   LEU A  60      12.621  17.544  38.778  1.00  0.00           N  
ATOM   1023  CA  LEU A  60      13.531  17.596  37.649  1.00  0.00           C  
ATOM   1024  C   LEU A  60      14.608  16.530  37.741  1.00  0.00           C  
ATOM   1025  O   LEU A  60      14.952  15.910  36.735  1.00  0.00           O  
ATOM   1026  CB  LEU A  60      14.224  18.966  37.606  1.00  0.00           C  
ATOM   1027  CG  LEU A  60      15.315  19.188  36.513  1.00  0.00           C  
ATOM   1028  CD1 LEU A  60      14.771  19.072  35.147  1.00  0.00           C  
ATOM   1029  CD2 LEU A  60      15.869  20.529  36.691  1.00  0.00           C  
ATOM   1030  H   LEU A  60      12.469  18.398  39.315  1.00  0.00           H  
ATOM   1031  HA  LEU A  60      12.951  17.439  36.742  1.00  0.00           H  
ATOM   1032 1HB  LEU A  60      13.462  19.728  37.485  1.00  0.00           H  
ATOM   1033 2HB  LEU A  60      14.694  19.132  38.579  1.00  0.00           H  
ATOM   1034  HG  LEU A  60      16.101  18.439  36.630  1.00  0.00           H  
ATOM   1035 1HD1 LEU A  60      15.561  19.246  34.422  1.00  0.00           H  
ATOM   1036 2HD1 LEU A  60      14.346  18.083  34.984  1.00  0.00           H  
ATOM   1037 3HD1 LEU A  60      14.032  19.821  35.041  1.00  0.00           H  
ATOM   1038 1HD2 LEU A  60      16.626  20.678  35.945  1.00  0.00           H  
ATOM   1039 2HD2 LEU A  60      15.087  21.269  36.566  1.00  0.00           H  
ATOM   1040 3HD2 LEU A  60      16.285  20.600  37.693  1.00  0.00           H  
ATOM   1041  N   ARG A  61      15.184  16.338  38.931  1.00  0.00           N  
ATOM   1042  CA  ARG A  61      16.248  15.357  39.068  1.00  0.00           C  
ATOM   1043  C   ARG A  61      15.780  14.002  39.623  1.00  0.00           C  
ATOM   1044  O   ARG A  61      16.423  12.988  39.340  1.00  0.00           O  
ATOM   1045  CB  ARG A  61      17.369  15.913  39.928  1.00  0.00           C  
ATOM   1046  CG  ARG A  61      18.075  17.128  39.305  1.00  0.00           C  
ATOM   1047  CD  ARG A  61      19.235  17.604  40.107  1.00  0.00           C  
ATOM   1048  NE  ARG A  61      18.845  18.112  41.409  1.00  0.00           N  
ATOM   1049  CZ  ARG A  61      19.705  18.630  42.314  1.00  0.00           C  
ATOM   1050  NH1 ARG A  61      20.992  18.721  42.024  1.00  0.00           N  
ATOM   1051  NH2 ARG A  61      19.255  19.048  43.488  1.00  0.00           N  
ATOM   1052  H   ARG A  61      14.875  16.877  39.734  1.00  0.00           H  
ATOM   1053  HA  ARG A  61      16.663  15.177  38.077  1.00  0.00           H  
ATOM   1054 1HB  ARG A  61      16.968  16.209  40.896  1.00  0.00           H  
ATOM   1055 2HB  ARG A  61      18.116  15.139  40.104  1.00  0.00           H  
ATOM   1056 1HG  ARG A  61      18.433  16.870  38.309  1.00  0.00           H  
ATOM   1057 2HG  ARG A  61      17.364  17.954  39.225  1.00  0.00           H  
ATOM   1058 1HD  ARG A  61      19.930  16.778  40.253  1.00  0.00           H  
ATOM   1059 2HD  ARG A  61      19.733  18.406  39.570  1.00  0.00           H  
ATOM   1060  HE  ARG A  61      17.866  18.053  41.663  1.00  0.00           H  
ATOM   1061 1HH1 ARG A  61      21.336  18.417  41.127  1.00  0.00           H  
ATOM   1062 2HH1 ARG A  61      21.648  19.144  42.702  1.00  0.00           H  
ATOM   1063 1HH2 ARG A  61      18.271  18.982  43.706  1.00  0.00           H  
ATOM   1064 2HH2 ARG A  61      19.903  19.434  44.173  1.00  0.00           H  
ATOM   1065  N   GLN A  62      14.669  13.985  40.383  1.00  0.00           N  
ATOM   1066  CA  GLN A  62      14.130  12.770  41.013  1.00  0.00           C  
ATOM   1067  C   GLN A  62      15.052  12.253  42.117  1.00  0.00           C  
ATOM   1068  O   GLN A  62      15.689  13.036  42.825  1.00  0.00           O  
ATOM   1069  OXT GLN A  62      14.964  11.074  42.452  1.00  0.00           O  
ATOM   1070  CB  GLN A  62      13.883  11.641  39.985  1.00  0.00           C  
ATOM   1071  CG  GLN A  62      12.845  11.944  38.909  1.00  0.00           C  
ATOM   1072  CD  GLN A  62      11.414  11.950  39.424  1.00  0.00           C  
ATOM   1073  OE1 GLN A  62      10.931  10.967  39.999  1.00  0.00           O  
ATOM   1074  NE2 GLN A  62      10.730  13.050  39.220  1.00  0.00           N  
ATOM   1075  H   GLN A  62      14.186  14.862  40.592  1.00  0.00           H  
ATOM   1076  HA  GLN A  62      13.175  13.028  41.472  1.00  0.00           H  
ATOM   1077 1HB  GLN A  62      14.797  11.332  39.504  1.00  0.00           H  
ATOM   1078 2HB  GLN A  62      13.511  10.769  40.522  1.00  0.00           H  
ATOM   1079 1HG  GLN A  62      13.057  12.935  38.499  1.00  0.00           H  
ATOM   1080 2HG  GLN A  62      12.925  11.195  38.124  1.00  0.00           H  
ATOM   1081 1HE2 GLN A  62       9.785  13.120  39.528  1.00  0.00           H  
ATOM   1082 2HE2 GLN A  62      11.174  13.846  38.756  1.00  0.00           H  
TER                                                                             
ATOM   1084  N   VAL B  63       9.730  50.571  19.010  1.00  0.00           N  
ATOM   1085  CA  VAL B  63       9.937  51.830  19.726  1.00  0.00           C  
ATOM   1086  C   VAL B  63      11.042  51.653  20.761  1.00  0.00           C  
ATOM   1087  O   VAL B  63      10.920  50.816  21.658  1.00  0.00           O  
ATOM   1088  CB  VAL B  63       8.673  52.165  20.480  1.00  0.00           C  
ATOM   1089  CG1 VAL B  63       8.884  53.359  21.225  1.00  0.00           C  
ATOM   1090  CG2 VAL B  63       7.524  52.265  19.539  1.00  0.00           C  
ATOM   1091 1H   VAL B  63       9.005  50.689  18.331  1.00  0.00           H  
ATOM   1092 2H   VAL B  63      10.577  50.306  18.549  1.00  0.00           H  
ATOM   1093 3H   VAL B  63       9.465  49.858  19.659  1.00  0.00           H  
ATOM   1094  HA  VAL B  63      10.219  52.607  19.033  1.00  0.00           H  
ATOM   1095  HB  VAL B  63       8.468  51.371  21.196  1.00  0.00           H  
ATOM   1096 1HG1 VAL B  63       7.985  53.595  21.795  1.00  0.00           H  
ATOM   1097 2HG1 VAL B  63       9.727  53.220  21.909  1.00  0.00           H  
ATOM   1098 3HG1 VAL B  63       9.103  54.153  20.528  1.00  0.00           H  
ATOM   1099 1HG2 VAL B  63       6.638  52.484  20.113  1.00  0.00           H  
ATOM   1100 2HG2 VAL B  63       7.714  53.054  18.830  1.00  0.00           H  
ATOM   1101 3HG2 VAL B  63       7.399  51.321  19.014  1.00  0.00           H  
ATOM   1102  N   SER B  64      12.136  52.401  20.640  1.00  0.00           N  
ATOM   1103  CA  SER B  64      13.267  52.147  21.540  1.00  0.00           C  
ATOM   1104  C   SER B  64      13.050  52.592  22.972  1.00  0.00           C  
ATOM   1105  O   SER B  64      12.305  53.550  23.247  1.00  0.00           O  
ATOM   1106  CB  SER B  64      14.491  52.852  21.026  1.00  0.00           C  
ATOM   1107  OG  SER B  64      14.272  54.214  21.104  1.00  0.00           O  
ATOM   1108  H   SER B  64      12.203  53.106  19.895  1.00  0.00           H  
ATOM   1109  HA  SER B  64      13.463  51.083  21.545  1.00  0.00           H  
ATOM   1110 1HB  SER B  64      15.363  52.580  21.599  1.00  0.00           H  
ATOM   1111 2HB  SER B  64      14.666  52.567  19.987  1.00  0.00           H  
ATOM   1112  HG  SER B  64      15.093  54.688  20.816  1.00  0.00           H  
ATOM   1113  N   PHE B  65      13.787  51.947  23.882  1.00  0.00           N  
ATOM   1114  CA  PHE B  65      13.863  52.369  25.287  1.00  0.00           C  
ATOM   1115  C   PHE B  65      15.100  51.729  25.955  1.00  0.00           C  
ATOM   1116  O   PHE B  65      15.552  50.685  25.512  1.00  0.00           O  
ATOM   1117  CB  PHE B  65      12.568  52.069  26.029  1.00  0.00           C  
ATOM   1118  CG  PHE B  65      12.221  50.721  26.076  1.00  0.00           C  
ATOM   1119  CD1 PHE B  65      12.616  49.981  27.144  1.00  0.00           C  
ATOM   1120  CD2 PHE B  65      11.472  50.153  25.100  1.00  0.00           C  
ATOM   1121  CE1 PHE B  65      12.260  48.667  27.256  1.00  0.00           C  
ATOM   1122  CE2 PHE B  65      11.114  48.829  25.186  1.00  0.00           C  
ATOM   1123  CZ  PHE B  65      11.508  48.079  26.276  1.00  0.00           C  
ATOM   1124  H   PHE B  65      14.347  51.173  23.548  1.00  0.00           H  
ATOM   1125  HA  PHE B  65      13.968  53.449  25.268  1.00  0.00           H  
ATOM   1126 1HB  PHE B  65      12.603  52.432  27.041  1.00  0.00           H  
ATOM   1127 2HB  PHE B  65      11.746  52.600  25.546  1.00  0.00           H  
ATOM   1128  HD1 PHE B  65      13.221  50.458  27.922  1.00  0.00           H  
ATOM   1129  HD2 PHE B  65      11.153  50.755  24.242  1.00  0.00           H  
ATOM   1130  HE1 PHE B  65      12.585  48.091  28.123  1.00  0.00           H  
ATOM   1131  HE2 PHE B  65      10.523  48.370  24.402  1.00  0.00           H  
ATOM   1132  HZ  PHE B  65      11.231  47.021  26.355  1.00  0.00           H  
ATOM   1133  N   PRO B  66      15.640  52.272  27.058  1.00  0.00           N  
ATOM   1134  CA  PRO B  66      16.819  51.777  27.758  1.00  0.00           C  
ATOM   1135  C   PRO B  66      16.712  50.349  28.347  1.00  0.00           C  
ATOM   1136  O   PRO B  66      15.656  49.800  28.670  1.00  0.00           O  
ATOM   1137  CB  PRO B  66      16.950  52.781  28.937  1.00  0.00           C  
ATOM   1138  CG  PRO B  66      16.349  54.009  28.459  1.00  0.00           C  
ATOM   1139  CD  PRO B  66      15.172  53.558  27.592  1.00  0.00           C  
ATOM   1140  HA  PRO B  66      17.678  51.836  27.105  1.00  0.00           H  
ATOM   1141 1HB  PRO B  66      16.502  52.388  29.812  1.00  0.00           H  
ATOM   1142 2HB  PRO B  66      18.028  52.929  29.167  1.00  0.00           H  
ATOM   1143 1HG  PRO B  66      16.031  54.621  29.329  1.00  0.00           H  
ATOM   1144 2HG  PRO B  66      17.065  54.595  27.917  1.00  0.00           H  
ATOM   1145 1HD  PRO B  66      14.271  53.422  28.199  1.00  0.00           H  
ATOM   1146 2HD  PRO B  66      15.057  54.318  26.823  1.00  0.00           H  
ATOM   1147  N   ALA B  67      17.871  49.752  28.482  1.00  0.00           N  
ATOM   1148  CA  ALA B  67      17.959  48.469  29.108  1.00  0.00           C  
ATOM   1149  C   ALA B  67      17.710  48.532  30.611  1.00  0.00           C  
ATOM   1150  O   ALA B  67      18.016  49.534  31.253  1.00  0.00           O  
ATOM   1151  CB  ALA B  67      19.339  47.864  28.854  1.00  0.00           C  
ATOM   1152  H   ALA B  67      18.717  50.211  28.171  1.00  0.00           H  
ATOM   1153  HA  ALA B  67      17.191  47.836  28.667  1.00  0.00           H  
ATOM   1154 1HB  ALA B  67      19.401  46.869  29.307  1.00  0.00           H  
ATOM   1155 2HB  ALA B  67      19.516  47.789  27.781  1.00  0.00           H  
ATOM   1156 3HB  ALA B  67      20.105  48.507  29.306  1.00  0.00           H  
ATOM   1157  N   SER B  68      17.246  47.413  31.156  1.00  0.00           N  
ATOM   1158  CA  SER B  68      17.151  47.175  32.607  1.00  0.00           C  
ATOM   1159  C   SER B  68      17.444  45.681  32.905  1.00  0.00           C  
ATOM   1160  O   SER B  68      17.248  44.812  32.042  1.00  0.00           O  
ATOM   1161  CB  SER B  68      15.773  47.538  33.125  1.00  0.00           C  
ATOM   1162  OG  SER B  68      14.789  46.686  32.594  1.00  0.00           O  
ATOM   1163  H   SER B  68      16.962  46.678  30.504  1.00  0.00           H  
ATOM   1164  HA  SER B  68      17.890  47.787  33.125  1.00  0.00           H  
ATOM   1165 1HB  SER B  68      15.768  47.473  34.212  1.00  0.00           H  
ATOM   1166 2HB  SER B  68      15.549  48.569  32.856  1.00  0.00           H  
ATOM   1167  HG  SER B  68      13.960  46.956  32.997  1.00  0.00           H  
ATOM   1168  N   VAL B  69      17.921  45.377  34.121  1.00  0.00           N  
ATOM   1169  CA  VAL B  69      18.241  43.973  34.465  1.00  0.00           C  
ATOM   1170  C   VAL B  69      18.133  43.593  35.946  1.00  0.00           C  
ATOM   1171  O   VAL B  69      18.450  44.392  36.830  1.00  0.00           O  
ATOM   1172  CB  VAL B  69      19.680  43.636  33.949  1.00  0.00           C  
ATOM   1173  CG1 VAL B  69      20.695  44.492  34.591  1.00  0.00           C  
ATOM   1174  CG2 VAL B  69      20.094  42.206  34.272  1.00  0.00           C  
ATOM   1175  H   VAL B  69      18.063  46.114  34.798  1.00  0.00           H  
ATOM   1176  HA  VAL B  69      17.554  43.341  33.915  1.00  0.00           H  
ATOM   1177  HB  VAL B  69      19.696  43.801  32.872  1.00  0.00           H  
ATOM   1178 1HG1 VAL B  69      21.684  44.248  34.196  1.00  0.00           H  
ATOM   1179 2HG1 VAL B  69      20.479  45.491  34.402  1.00  0.00           H  
ATOM   1180 3HG1 VAL B  69      20.690  44.333  35.650  1.00  0.00           H  
ATOM   1181 1HG2 VAL B  69      21.078  42.055  33.868  1.00  0.00           H  
ATOM   1182 2HG2 VAL B  69      20.136  42.040  35.335  1.00  0.00           H  
ATOM   1183 3HG2 VAL B  69      19.407  41.498  33.840  1.00  0.00           H  
ATOM   1184  N   GLN B  70      17.757  42.342  36.207  1.00  0.00           N  
ATOM   1185  CA  GLN B  70      17.806  41.793  37.566  1.00  0.00           C  
ATOM   1186  C   GLN B  70      18.243  40.317  37.583  1.00  0.00           C  
ATOM   1187  O   GLN B  70      18.051  39.557  36.622  1.00  0.00           O  
ATOM   1188  CB  GLN B  70      16.434  41.873  38.270  1.00  0.00           C  
ATOM   1189  CG  GLN B  70      15.905  43.259  38.589  1.00  0.00           C  
ATOM   1190  CD  GLN B  70      16.640  43.898  39.766  1.00  0.00           C  
ATOM   1191  OE1 GLN B  70      16.229  43.754  40.924  1.00  0.00           O  
ATOM   1192  NE2 GLN B  70      17.736  44.573  39.475  1.00  0.00           N  
ATOM   1193  H   GLN B  70      17.441  41.773  35.418  1.00  0.00           H  
ATOM   1194  HA  GLN B  70      18.543  42.356  38.139  1.00  0.00           H  
ATOM   1195 1HB  GLN B  70      15.688  41.369  37.656  1.00  0.00           H  
ATOM   1196 2HB  GLN B  70      16.494  41.333  39.216  1.00  0.00           H  
ATOM   1197 1HG  GLN B  70      16.004  43.905  37.726  1.00  0.00           H  
ATOM   1198 2HG  GLN B  70      14.854  43.169  38.861  1.00  0.00           H  
ATOM   1199 1HE2 GLN B  70      18.273  45.013  40.193  1.00  0.00           H  
ATOM   1200 2HE2 GLN B  70      18.041  44.628  38.507  1.00  0.00           H  
ATOM   1201  N   LEU B  71      18.829  39.922  38.712  1.00  0.00           N  
ATOM   1202  CA  LEU B  71      19.222  38.540  38.968  1.00  0.00           C  
ATOM   1203  C   LEU B  71      18.469  37.963  40.138  1.00  0.00           C  
ATOM   1204  O   LEU B  71      18.125  38.672  41.068  1.00  0.00           O  
ATOM   1205  CB  LEU B  71      20.739  38.434  39.222  1.00  0.00           C  
ATOM   1206  CG  LEU B  71      21.674  38.967  38.085  1.00  0.00           C  
ATOM   1207  CD1 LEU B  71      23.110  38.866  38.508  1.00  0.00           C  
ATOM   1208  CD2 LEU B  71      21.461  38.199  36.833  1.00  0.00           C  
ATOM   1209  H   LEU B  71      18.986  40.607  39.444  1.00  0.00           H  
ATOM   1210  HA  LEU B  71      18.996  37.942  38.090  1.00  0.00           H  
ATOM   1211 1HB  LEU B  71      20.974  38.986  40.128  1.00  0.00           H  
ATOM   1212 2HB  LEU B  71      20.984  37.382  39.396  1.00  0.00           H  
ATOM   1213  HG  LEU B  71      21.458  39.990  37.907  1.00  0.00           H  
ATOM   1214 1HD1 LEU B  71      23.757  39.260  37.722  1.00  0.00           H  
ATOM   1215 2HD1 LEU B  71      23.263  39.440  39.413  1.00  0.00           H  
ATOM   1216 3HD1 LEU B  71      23.358  37.831  38.683  1.00  0.00           H  
ATOM   1217 1HD2 LEU B  71      22.106  38.573  36.070  1.00  0.00           H  
ATOM   1218 2HD2 LEU B  71      21.675  37.150  37.004  1.00  0.00           H  
ATOM   1219 3HD2 LEU B  71      20.445  38.313  36.513  1.00  0.00           H  
ATOM   1220  N   HIS B  72      18.270  36.665  40.123  1.00  0.00           N  
ATOM   1221  CA  HIS B  72      17.650  35.946  41.241  1.00  0.00           C  
ATOM   1222  C   HIS B  72      18.662  35.021  41.941  1.00  0.00           C  
ATOM   1223  O   HIS B  72      19.660  34.621  41.339  1.00  0.00           O  
ATOM   1224  CB  HIS B  72      16.462  35.090  40.754  1.00  0.00           C  
ATOM   1225  CG  HIS B  72      15.619  34.423  41.857  1.00  0.00           C  
ATOM   1226  ND1 HIS B  72      15.981  33.225  42.479  1.00  0.00           N  
ATOM   1227  CD2 HIS B  72      14.452  34.799  42.437  1.00  0.00           C  
ATOM   1228  CE1 HIS B  72      15.076  32.911  43.384  1.00  0.00           C  
ATOM   1229  NE2 HIS B  72      14.142  33.845  43.376  1.00  0.00           N  
ATOM   1230  H   HIS B  72      18.536  36.137  39.283  1.00  0.00           H  
ATOM   1231  HA  HIS B  72      17.267  36.653  41.979  1.00  0.00           H  
ATOM   1232 1HB  HIS B  72      15.804  35.681  40.148  1.00  0.00           H  
ATOM   1233 2HB  HIS B  72      16.843  34.307  40.126  1.00  0.00           H  
ATOM   1234  HD1 HIS B  72      16.838  32.672  42.333  1.00  0.00           H  
ATOM   1235  HD2 HIS B  72      13.791  35.645  42.301  1.00  0.00           H  
ATOM   1236  HE1 HIS B  72      15.183  32.006  43.980  1.00  0.00           H  
ATOM   1237  N   THR B  73      18.399  34.685  43.202  1.00  0.00           N  
ATOM   1238  CA  THR B  73      19.290  33.819  43.981  1.00  0.00           C  
ATOM   1239  C   THR B  73      19.568  32.562  43.218  1.00  0.00           C  
ATOM   1240  O   THR B  73      18.642  31.966  42.672  1.00  0.00           O  
ATOM   1241  CB  THR B  73      18.662  33.485  45.352  1.00  0.00           C  
ATOM   1242  OG1 THR B  73      18.405  34.706  46.066  1.00  0.00           O  
ATOM   1243  CG2 THR B  73      19.613  32.622  46.174  1.00  0.00           C  
ATOM   1244  H   THR B  73      17.564  35.043  43.640  1.00  0.00           H  
ATOM   1245  HA  THR B  73      20.240  34.316  44.153  1.00  0.00           H  
ATOM   1246  HB  THR B  73      17.723  32.954  45.203  1.00  0.00           H  
ATOM   1247  HG1 THR B  73      17.871  34.516  46.845  1.00  0.00           H  
ATOM   1248 1HG2 THR B  73      19.155  32.408  47.139  1.00  0.00           H  
ATOM   1249 2HG2 THR B  73      19.813  31.680  45.663  1.00  0.00           H  
ATOM   1250 3HG2 THR B  73      20.549  33.157  46.329  1.00  0.00           H  
ATOM   1251  N   ALA B  74      20.850  32.166  43.171  1.00  0.00           N  
ATOM   1252  CA  ALA B  74      21.267  30.978  42.426  1.00  0.00           C  
ATOM   1253  C   ALA B  74      20.487  29.733  42.898  1.00  0.00           C  
ATOM   1254  O   ALA B  74      20.304  29.472  44.093  1.00  0.00           O  
ATOM   1255  CB  ALA B  74      22.769  30.739  42.574  1.00  0.00           C  
ATOM   1256  H   ALA B  74      21.545  32.718  43.653  1.00  0.00           H  
ATOM   1257  HA  ALA B  74      21.035  31.143  41.377  1.00  0.00           H  
ATOM   1258 1HB  ALA B  74      23.051  29.865  41.983  1.00  0.00           H  
ATOM   1259 2HB  ALA B  74      23.314  31.610  42.218  1.00  0.00           H  
ATOM   1260 3HB  ALA B  74      23.011  30.564  43.621  1.00  0.00           H  
ATOM   1261  N   VAL B  75      20.063  28.973  41.904  1.00  0.00           N  
ATOM   1262  CA  VAL B  75      19.199  27.816  41.963  1.00  0.00           C  
ATOM   1263  C   VAL B  75      19.928  26.544  41.606  1.00  0.00           C  
ATOM   1264  O   VAL B  75      20.793  26.574  40.721  1.00  0.00           O  
ATOM   1265  CB  VAL B  75      18.008  28.028  40.977  1.00  0.00           C  
ATOM   1266  CG1 VAL B  75      17.045  26.842  41.013  1.00  0.00           C  
ATOM   1267  CG2 VAL B  75      17.286  29.325  41.297  1.00  0.00           C  
ATOM   1268  H   VAL B  75      20.329  29.276  40.968  1.00  0.00           H  
ATOM   1269  HA  VAL B  75      18.786  27.729  42.969  1.00  0.00           H  
ATOM   1270  HB  VAL B  75      18.401  28.092  39.974  1.00  0.00           H  
ATOM   1271 1HG1 VAL B  75      16.235  27.000  40.300  1.00  0.00           H  
ATOM   1272 2HG1 VAL B  75      17.566  25.944  40.758  1.00  0.00           H  
ATOM   1273 3HG1 VAL B  75      16.630  26.753  42.013  1.00  0.00           H  
ATOM   1274 1HG2 VAL B  75      16.485  29.475  40.589  1.00  0.00           H  
ATOM   1275 2HG2 VAL B  75      16.883  29.288  42.307  1.00  0.00           H  
ATOM   1276 3HG2 VAL B  75      17.982  30.150  41.219  1.00  0.00           H  
ATOM   1277  N   GLU B  76      19.658  25.433  42.318  1.00  0.00           N  
ATOM   1278  CA  GLU B  76      20.311  24.178  41.920  1.00  0.00           C  
ATOM   1279  C   GLU B  76      19.270  23.258  41.236  1.00  0.00           C  
ATOM   1280  O   GLU B  76      18.345  22.768  41.883  1.00  0.00           O  
ATOM   1281  CB  GLU B  76      20.902  23.479  43.144  1.00  0.00           C  
ATOM   1282  CG  GLU B  76      21.647  22.204  42.835  1.00  0.00           C  
ATOM   1283  CD  GLU B  76      22.182  21.509  44.068  1.00  0.00           C  
ATOM   1284  OE1 GLU B  76      22.074  22.054  45.140  1.00  0.00           O  
ATOM   1285  OE2 GLU B  76      22.646  20.393  43.937  1.00  0.00           O  
ATOM   1286  H   GLU B  76      18.946  25.444  43.039  1.00  0.00           H  
ATOM   1287  HA  GLU B  76      21.096  24.386  41.191  1.00  0.00           H  
ATOM   1288 1HB  GLU B  76      21.574  24.150  43.651  1.00  0.00           H  
ATOM   1289 2HB  GLU B  76      20.103  23.233  43.839  1.00  0.00           H  
ATOM   1290 1HG  GLU B  76      20.984  21.530  42.304  1.00  0.00           H  
ATOM   1291 2HG  GLU B  76      22.477  22.444  42.170  1.00  0.00           H  
ATOM   1292  N   MET B  77      19.446  23.041  39.930  1.00  0.00           N  
ATOM   1293  CA  MET B  77      18.597  22.242  39.044  1.00  0.00           C  
ATOM   1294  C   MET B  77      19.543  21.243  38.395  1.00  0.00           C  
ATOM   1295  O   MET B  77      20.585  20.969  38.991  1.00  0.00           O  
ATOM   1296  CB  MET B  77      17.897  23.088  38.001  1.00  0.00           C  
ATOM   1297  CG  MET B  77      16.758  23.863  38.455  1.00  0.00           C  
ATOM   1298  SD  MET B  77      16.058  24.813  37.146  1.00  0.00           S  
ATOM   1299  CE  MET B  77      17.114  26.182  37.071  1.00  0.00           C  
ATOM   1300  H   MET B  77      20.240  23.480  39.462  1.00  0.00           H  
ATOM   1301  HA  MET B  77      17.872  21.695  39.640  1.00  0.00           H  
ATOM   1302 1HB  MET B  77      18.628  23.800  37.643  1.00  0.00           H  
ATOM   1303 2HB  MET B  77      17.601  22.518  37.173  1.00  0.00           H  
ATOM   1304 1HG  MET B  77      16.000  23.183  38.811  1.00  0.00           H  
ATOM   1305 2HG  MET B  77      17.045  24.504  39.246  1.00  0.00           H  
ATOM   1306 1HE  MET B  77      16.786  26.838  36.307  1.00  0.00           H  
ATOM   1307 2HE  MET B  77      17.111  26.702  38.019  1.00  0.00           H  
ATOM   1308 3HE  MET B  77      18.106  25.849  36.845  1.00  0.00           H  
ATOM   1309  N   HIS B  78      19.191  20.592  37.260  1.00  0.00           N  
ATOM   1310  CA  HIS B  78      20.171  19.649  36.670  1.00  0.00           C  
ATOM   1311  C   HIS B  78      21.542  20.340  36.625  1.00  0.00           C  
ATOM   1312  O   HIS B  78      22.563  19.734  36.974  1.00  0.00           O  
ATOM   1313  CB  HIS B  78      19.704  19.236  35.267  1.00  0.00           C  
ATOM   1314  CG  HIS B  78      20.665  18.396  34.499  1.00  0.00           C  
ATOM   1315  ND1 HIS B  78      20.928  17.078  34.805  1.00  0.00           N  
ATOM   1316  CD2 HIS B  78      21.419  18.691  33.418  1.00  0.00           C  
ATOM   1317  CE1 HIS B  78      21.813  16.602  33.946  1.00  0.00           C  
ATOM   1318  NE2 HIS B  78      22.125  17.562  33.092  1.00  0.00           N  
ATOM   1319  H   HIS B  78      18.322  20.791  36.763  1.00  0.00           H  
ATOM   1320  HA  HIS B  78      20.278  18.780  37.299  1.00  0.00           H  
ATOM   1321 1HB  HIS B  78      18.764  18.685  35.348  1.00  0.00           H  
ATOM   1322 2HB  HIS B  78      19.502  20.131  34.679  1.00  0.00           H  
ATOM   1323  HD1 HIS B  78      20.532  16.545  35.550  1.00  0.00           H  
ATOM   1324  HD2 HIS B  78      21.535  19.599  32.827  1.00  0.00           H  
ATOM   1325  HE1 HIS B  78      22.158  15.571  34.019  1.00  0.00           H  
ATOM   1326  N   HIS B  79      21.541  21.599  36.178  1.00  0.00           N  
ATOM   1327  CA  HIS B  79      22.700  22.473  36.221  1.00  0.00           C  
ATOM   1328  C   HIS B  79      22.435  23.549  37.269  1.00  0.00           C  
ATOM   1329  O   HIS B  79      21.281  23.802  37.641  1.00  0.00           O  
ATOM   1330  CB  HIS B  79      22.989  23.129  34.875  1.00  0.00           C  
ATOM   1331  CG  HIS B  79      23.538  22.221  33.859  1.00  0.00           C  
ATOM   1332  ND1 HIS B  79      23.708  22.607  32.556  1.00  0.00           N  
ATOM   1333  CD2 HIS B  79      23.991  20.943  33.937  1.00  0.00           C  
ATOM   1334  CE1 HIS B  79      24.253  21.604  31.873  1.00  0.00           C  
ATOM   1335  NE2 HIS B  79      24.419  20.587  32.690  1.00  0.00           N  
ATOM   1336  H   HIS B  79      20.661  21.980  35.869  1.00  0.00           H  
ATOM   1337  HA  HIS B  79      23.587  21.916  36.519  1.00  0.00           H  
ATOM   1338 1HB  HIS B  79      22.071  23.568  34.483  1.00  0.00           H  
ATOM   1339 2HB  HIS B  79      23.697  23.947  35.020  1.00  0.00           H  
ATOM   1340  HD2 HIS B  79      24.016  20.305  34.820  1.00  0.00           H  
ATOM   1341  HE1 HIS B  79      24.508  21.616  30.813  1.00  0.00           H  
ATOM   1342  HE2 HIS B  79      24.803  19.679  32.449  1.00  0.00           H  
ATOM   1343  N   TRP B  80      23.477  24.195  37.745  1.00  0.00           N  
ATOM   1344  CA  TRP B  80      23.239  25.367  38.549  1.00  0.00           C  
ATOM   1345  C   TRP B  80      22.778  26.471  37.639  1.00  0.00           C  
ATOM   1346  O   TRP B  80      23.166  26.554  36.453  1.00  0.00           O  
ATOM   1347  CB  TRP B  80      24.453  25.786  39.358  1.00  0.00           C  
ATOM   1348  CG  TRP B  80      24.656  25.067  40.624  1.00  0.00           C  
ATOM   1349  CD1 TRP B  80      25.355  23.937  40.868  1.00  0.00           C  
ATOM   1350  CD2 TRP B  80      24.185  25.533  41.902  1.00  0.00           C  
ATOM   1351  NE1 TRP B  80      25.348  23.660  42.207  1.00  0.00           N  
ATOM   1352  CE2 TRP B  80      24.643  24.636  42.855  1.00  0.00           C  
ATOM   1353  CE3 TRP B  80      23.440  26.649  42.306  1.00  0.00           C  
ATOM   1354  CZ2 TRP B  80      24.385  24.804  44.193  1.00  0.00           C  
ATOM   1355  CZ3 TRP B  80      23.178  26.823  43.643  1.00  0.00           C  
ATOM   1356  CH2 TRP B  80      23.639  25.925  44.566  1.00  0.00           C  
ATOM   1357  H   TRP B  80      24.424  23.967  37.448  1.00  0.00           H  
ATOM   1358  HA  TRP B  80      22.430  25.150  39.249  1.00  0.00           H  
ATOM   1359 1HB  TRP B  80      25.324  25.586  38.774  1.00  0.00           H  
ATOM   1360 2HB  TRP B  80      24.421  26.855  39.549  1.00  0.00           H  
ATOM   1361  HD1 TRP B  80      25.845  23.345  40.121  1.00  0.00           H  
ATOM   1362  HE1 TRP B  80      25.799  22.868  42.656  1.00  0.00           H  
ATOM   1363  HE3 TRP B  80      23.075  27.367  41.575  1.00  0.00           H  
ATOM   1364  HZ2 TRP B  80      24.746  24.100  44.946  1.00  0.00           H  
ATOM   1365  HZ3 TRP B  80      22.595  27.693  43.950  1.00  0.00           H  
ATOM   1366  HH2 TRP B  80      23.418  26.089  45.619  1.00  0.00           H  
ATOM   1367  N   CYS B  81      21.924  27.319  38.179  1.00  0.00           N  
ATOM   1368  CA  CYS B  81      21.351  28.385  37.415  1.00  0.00           C  
ATOM   1369  C   CYS B  81      21.331  29.731  38.120  1.00  0.00           C  
ATOM   1370  O   CYS B  81      20.894  29.816  39.279  1.00  0.00           O  
ATOM   1371  CB  CYS B  81      19.918  28.056  37.027  1.00  0.00           C  
ATOM   1372  SG  CYS B  81      19.114  29.357  36.064  1.00  0.00           S  
ATOM   1373  H   CYS B  81      21.625  27.182  39.146  1.00  0.00           H  
ATOM   1374  HA  CYS B  81      21.943  28.501  36.499  1.00  0.00           H  
ATOM   1375 1HB  CYS B  81      19.905  27.149  36.451  1.00  0.00           H  
ATOM   1376 2HB  CYS B  81      19.336  27.882  37.923  1.00  0.00           H  
ATOM   1377  N   ILE B  82      21.767  30.780  37.438  1.00  0.00           N  
ATOM   1378  CA  ILE B  82      21.514  32.116  37.955  1.00  0.00           C  
ATOM   1379  C   ILE B  82      20.426  32.710  37.041  1.00  0.00           C  
ATOM   1380  O   ILE B  82      20.713  33.054  35.896  1.00  0.00           O  
ATOM   1381  CB  ILE B  82      22.751  33.044  38.021  1.00  0.00           C  
ATOM   1382  CG1 ILE B  82      23.841  32.389  38.942  1.00  0.00           C  
ATOM   1383  CG2 ILE B  82      22.319  34.451  38.524  1.00  0.00           C  
ATOM   1384  CD1 ILE B  82      25.184  33.127  39.023  1.00  0.00           C  
ATOM   1385  H   ILE B  82      22.222  30.634  36.532  1.00  0.00           H  
ATOM   1386  HA  ILE B  82      21.171  32.056  38.977  1.00  0.00           H  
ATOM   1387  HB  ILE B  82      23.170  33.159  37.046  1.00  0.00           H  
ATOM   1388 1HG1 ILE B  82      23.435  32.302  39.941  1.00  0.00           H  
ATOM   1389 2HG1 ILE B  82      24.039  31.387  38.561  1.00  0.00           H  
ATOM   1390 1HG2 ILE B  82      23.169  35.121  38.556  1.00  0.00           H  
ATOM   1391 2HG2 ILE B  82      21.572  34.869  37.847  1.00  0.00           H  
ATOM   1392 3HG2 ILE B  82      21.882  34.367  39.527  1.00  0.00           H  
ATOM   1393 1HD1 ILE B  82      25.865  32.574  39.673  1.00  0.00           H  
ATOM   1394 2HD1 ILE B  82      25.611  33.205  38.043  1.00  0.00           H  
ATOM   1395 3HD1 ILE B  82      25.047  34.124  39.429  1.00  0.00           H  
ATOM   1396  N   PRO B  83      19.138  32.705  37.438  1.00  0.00           N  
ATOM   1397  CA  PRO B  83      18.070  33.153  36.603  1.00  0.00           C  
ATOM   1398  C   PRO B  83      18.273  34.612  36.433  1.00  0.00           C  
ATOM   1399  O   PRO B  83      18.716  35.275  37.381  1.00  0.00           O  
ATOM   1400  CB  PRO B  83      16.826  32.831  37.438  1.00  0.00           C  
ATOM   1401  CG  PRO B  83      17.300  31.837  38.457  1.00  0.00           C  
ATOM   1402  CD  PRO B  83      18.709  32.186  38.726  1.00  0.00           C  
ATOM   1403  HA  PRO B  83      18.066  32.616  35.653  1.00  0.00           H  
ATOM   1404 1HB  PRO B  83      16.420  33.733  37.880  1.00  0.00           H  
ATOM   1405 2HB  PRO B  83      16.047  32.416  36.782  1.00  0.00           H  
ATOM   1406 1HG  PRO B  83      16.745  31.941  39.360  1.00  0.00           H  
ATOM   1407 2HG  PRO B  83      17.166  30.804  38.104  1.00  0.00           H  
ATOM   1408 1HD  PRO B  83      18.809  32.946  39.514  1.00  0.00           H  
ATOM   1409 2HD  PRO B  83      19.165  31.268  38.986  1.00  0.00           H  
ATOM   1410  N   PHE B  84      17.885  35.114  35.271  1.00  0.00           N  
ATOM   1411  CA  PHE B  84      17.893  36.551  35.011  1.00  0.00           C  
ATOM   1412  C   PHE B  84      16.699  37.049  34.206  1.00  0.00           C  
ATOM   1413  O   PHE B  84      16.099  36.334  33.390  1.00  0.00           O  
ATOM   1414  CB  PHE B  84      19.169  37.013  34.309  1.00  0.00           C  
ATOM   1415  CG  PHE B  84      19.430  36.500  32.931  1.00  0.00           C  
ATOM   1416  CD1 PHE B  84      18.866  37.117  31.836  1.00  0.00           C  
ATOM   1417  CD2 PHE B  84      20.307  35.466  32.718  1.00  0.00           C  
ATOM   1418  CE1 PHE B  84      19.135  36.708  30.574  1.00  0.00           C  
ATOM   1419  CE2 PHE B  84      20.594  35.055  31.432  1.00  0.00           C  
ATOM   1420  CZ  PHE B  84      19.998  35.675  30.358  1.00  0.00           C  
ATOM   1421  H   PHE B  84      17.584  34.470  34.548  1.00  0.00           H  
ATOM   1422  HA  PHE B  84      17.876  37.062  35.973  1.00  0.00           H  
ATOM   1423 1HB  PHE B  84      19.170  38.104  34.272  1.00  0.00           H  
ATOM   1424 2HB  PHE B  84      20.011  36.711  34.915  1.00  0.00           H  
ATOM   1425  HD1 PHE B  84      18.183  37.937  31.990  1.00  0.00           H  
ATOM   1426  HD2 PHE B  84      20.780  34.976  33.578  1.00  0.00           H  
ATOM   1427  HE1 PHE B  84      18.660  37.212  29.745  1.00  0.00           H  
ATOM   1428  HE2 PHE B  84      21.289  34.236  31.275  1.00  0.00           H  
ATOM   1429  HZ  PHE B  84      20.214  35.351  29.336  1.00  0.00           H  
ATOM   1430  N   SER B  85      16.414  38.333  34.383  1.00  0.00           N  
ATOM   1431  CA  SER B  85      15.390  38.989  33.577  1.00  0.00           C  
ATOM   1432  C   SER B  85      15.953  40.295  32.976  1.00  0.00           C  
ATOM   1433  O   SER B  85      16.542  41.131  33.678  1.00  0.00           O  
ATOM   1434  CB  SER B  85      14.154  39.283  34.403  1.00  0.00           C  
ATOM   1435  OG  SER B  85      13.229  40.017  33.652  1.00  0.00           O  
ATOM   1436  H   SER B  85      16.935  38.858  35.091  1.00  0.00           H  
ATOM   1437  HA  SER B  85      15.100  38.329  32.756  1.00  0.00           H  
ATOM   1438 1HB  SER B  85      13.702  38.355  34.719  1.00  0.00           H  
ATOM   1439 2HB  SER B  85      14.428  39.837  35.301  1.00  0.00           H  
ATOM   1440  HG  SER B  85      12.354  39.900  34.095  1.00  0.00           H  
ATOM   1441  N   VAL B  86      15.828  40.419  31.655  1.00  0.00           N  
ATOM   1442  CA  VAL B  86      16.375  41.535  30.933  1.00  0.00           C  
ATOM   1443  C   VAL B  86      15.413  42.138  29.967  1.00  0.00           C  
ATOM   1444  O   VAL B  86      14.739  41.420  29.235  1.00  0.00           O  
ATOM   1445  CB  VAL B  86      17.667  41.114  30.175  1.00  0.00           C  
ATOM   1446  CG1 VAL B  86      18.182  42.243  29.302  1.00  0.00           C  
ATOM   1447  CG2 VAL B  86      18.758  40.812  31.161  1.00  0.00           C  
ATOM   1448  H   VAL B  86      15.352  39.685  31.129  1.00  0.00           H  
ATOM   1449  HA  VAL B  86      16.638  42.308  31.660  1.00  0.00           H  
ATOM   1450  HB  VAL B  86      17.453  40.242  29.558  1.00  0.00           H  
ATOM   1451 1HG1 VAL B  86      19.077  41.924  28.811  1.00  0.00           H  
ATOM   1452 2HG1 VAL B  86      17.453  42.513  28.545  1.00  0.00           H  
ATOM   1453 3HG1 VAL B  86      18.400  43.120  29.925  1.00  0.00           H  
ATOM   1454 1HG2 VAL B  86      19.663  40.518  30.641  1.00  0.00           H  
ATOM   1455 2HG2 VAL B  86      18.937  41.711  31.717  1.00  0.00           H  
ATOM   1456 3HG2 VAL B  86      18.466  40.034  31.824  1.00  0.00           H  
ATOM   1457  N   ASP B  87      15.385  43.469  29.916  1.00  0.00           N  
ATOM   1458  CA  ASP B  87      14.501  44.115  28.974  1.00  0.00           C  
ATOM   1459  C   ASP B  87      15.258  45.227  28.283  1.00  0.00           C  
ATOM   1460  O   ASP B  87      16.408  45.499  28.633  1.00  0.00           O  
ATOM   1461  CB  ASP B  87      13.271  44.714  29.693  1.00  0.00           C  
ATOM   1462  CG  ASP B  87      12.031  44.976  28.767  1.00  0.00           C  
ATOM   1463  OD1 ASP B  87      12.152  44.778  27.578  1.00  0.00           O  
ATOM   1464  OD2 ASP B  87      11.011  45.387  29.255  1.00  0.00           O  
ATOM   1465  H   ASP B  87      15.973  44.011  30.560  1.00  0.00           H  
ATOM   1466  HA  ASP B  87      14.181  43.400  28.210  1.00  0.00           H  
ATOM   1467 1HB  ASP B  87      12.975  44.046  30.501  1.00  0.00           H  
ATOM   1468 2HB  ASP B  87      13.560  45.662  30.154  1.00  0.00           H  
ATOM   1469  N   GLY B  88      14.595  45.871  27.307  1.00  0.00           N  
ATOM   1470  CA  GLY B  88      15.173  46.981  26.515  1.00  0.00           C  
ATOM   1471  C   GLY B  88      14.869  46.800  25.033  1.00  0.00           C  
ATOM   1472  O   GLY B  88      14.629  45.691  24.582  1.00  0.00           O  
ATOM   1473  H   GLY B  88      13.639  45.551  27.121  1.00  0.00           H  
ATOM   1474 1HA  GLY B  88      14.808  47.931  26.858  1.00  0.00           H  
ATOM   1475 2HA  GLY B  88      16.246  46.989  26.654  1.00  0.00           H  
ATOM   1476  N   GLN B  89      14.894  47.903  24.272  1.00  0.00           N  
ATOM   1477  CA  GLN B  89      14.695  47.899  22.842  1.00  0.00           C  
ATOM   1478  C   GLN B  89      15.625  48.912  22.200  1.00  0.00           C  
ATOM   1479  O   GLN B  89      15.539  50.093  22.514  1.00  0.00           O  
ATOM   1480  CB  GLN B  89      13.232  48.156  22.472  1.00  0.00           C  
ATOM   1481  CG  GLN B  89      12.913  48.179  20.981  1.00  0.00           C  
ATOM   1482  CD  GLN B  89      13.063  46.929  20.309  1.00  0.00           C  
ATOM   1483  OE1 GLN B  89      12.512  45.925  20.742  1.00  0.00           O  
ATOM   1484  NE2 GLN B  89      13.809  46.952  19.189  1.00  0.00           N  
ATOM   1485  H   GLN B  89      15.084  48.806  24.736  1.00  0.00           H  
ATOM   1486  HA  GLN B  89      14.891  46.905  22.459  1.00  0.00           H  
ATOM   1487 1HB  GLN B  89      12.602  47.408  22.951  1.00  0.00           H  
ATOM   1488 2HB  GLN B  89      12.952  49.122  22.873  1.00  0.00           H  
ATOM   1489 1HG  GLN B  89      11.882  48.505  20.847  1.00  0.00           H  
ATOM   1490 2HG  GLN B  89      13.589  48.867  20.485  1.00  0.00           H  
ATOM   1491 1HE2 GLN B  89      13.954  46.121  18.665  1.00  0.00           H  
ATOM   1492 2HE2 GLN B  89      14.194  47.823  18.874  1.00  0.00           H  
ATOM   1493  N   PRO B  90      16.573  48.508  21.361  1.00  0.00           N  
ATOM   1494  CA  PRO B  90      16.976  47.197  20.894  1.00  0.00           C  
ATOM   1495  C   PRO B  90      17.318  46.310  22.079  1.00  0.00           C  
ATOM   1496  O   PRO B  90      17.803  46.831  23.117  1.00  0.00           O  
ATOM   1497  CB  PRO B  90      18.234  47.480  20.064  1.00  0.00           C  
ATOM   1498  CG  PRO B  90      18.048  48.908  19.633  1.00  0.00           C  
ATOM   1499  CD  PRO B  90      17.383  49.582  20.825  1.00  0.00           C  
ATOM   1500  HA  PRO B  90      16.181  46.710  20.300  1.00  0.00           H  
ATOM   1501 1HB  PRO B  90      19.122  47.298  20.651  1.00  0.00           H  
ATOM   1502 2HB  PRO B  90      18.264  46.782  19.190  1.00  0.00           H  
ATOM   1503 1HG  PRO B  90      19.057  49.346  19.436  1.00  0.00           H  
ATOM   1504 2HG  PRO B  90      17.482  48.983  18.719  1.00  0.00           H  
ATOM   1505 1HD  PRO B  90      18.079  49.918  21.583  1.00  0.00           H  
ATOM   1506 2HD  PRO B  90      16.733  50.392  20.472  1.00  0.00           H  
ATOM   1507  N   ALA B  91      16.985  45.047  21.986  1.00  0.00           N  
ATOM   1508  CA  ALA B  91      17.241  44.225  23.138  1.00  0.00           C  
ATOM   1509  C   ALA B  91      18.741  44.157  23.333  1.00  0.00           C  
ATOM   1510  O   ALA B  91      19.488  43.862  22.394  1.00  0.00           O  
ATOM   1511  CB  ALA B  91      16.587  42.874  22.962  1.00  0.00           C  
ATOM   1512  H   ALA B  91      16.589  44.665  21.146  1.00  0.00           H  
ATOM   1513  HA  ALA B  91      16.769  44.676  23.967  1.00  0.00           H  
ATOM   1514 1HB  ALA B  91      16.740  42.302  23.829  1.00  0.00           H  
ATOM   1515 2HB  ALA B  91      15.510  43.022  22.814  1.00  0.00           H  
ATOM   1516 3HB  ALA B  91      17.003  42.362  22.091  1.00  0.00           H  
ATOM   1517  N   PRO B  92      19.223  44.385  24.546  1.00  0.00           N  
ATOM   1518  CA  PRO B  92      20.610  44.507  24.880  1.00  0.00           C  
ATOM   1519  C   PRO B  92      21.466  43.266  24.734  1.00  0.00           C  
ATOM   1520  O   PRO B  92      20.991  42.135  24.889  1.00  0.00           O  
ATOM   1521  CB  PRO B  92      20.543  44.945  26.347  1.00  0.00           C  
ATOM   1522  CG  PRO B  92      19.186  44.583  26.817  1.00  0.00           C  
ATOM   1523  CD  PRO B  92      18.310  44.757  25.638  1.00  0.00           C  
ATOM   1524  HA  PRO B  92      21.025  45.304  24.252  1.00  0.00           H  
ATOM   1525 1HB  PRO B  92      21.294  44.389  26.902  1.00  0.00           H  
ATOM   1526 2HB  PRO B  92      20.767  46.011  26.459  1.00  0.00           H  
ATOM   1527 1HG  PRO B  92      19.221  43.567  27.152  1.00  0.00           H  
ATOM   1528 2HG  PRO B  92      18.869  45.198  27.670  1.00  0.00           H  
ATOM   1529 1HD  PRO B  92      17.466  44.051  25.746  1.00  0.00           H  
ATOM   1530 2HD  PRO B  92      17.989  45.800  25.561  1.00  0.00           H  
ATOM   1531  N   SER B  93      22.754  43.502  24.482  1.00  0.00           N  
ATOM   1532  CA  SER B  93      23.772  42.474  24.461  1.00  0.00           C  
ATOM   1533  C   SER B  93      24.168  42.201  25.903  1.00  0.00           C  
ATOM   1534  O   SER B  93      24.213  43.130  26.696  1.00  0.00           O  
ATOM   1535  CB  SER B  93      24.992  42.932  23.728  1.00  0.00           C  
ATOM   1536  OG  SER B  93      25.580  44.002  24.406  1.00  0.00           O  
ATOM   1537  H   SER B  93      23.035  44.480  24.351  1.00  0.00           H  
ATOM   1538  HA  SER B  93      23.370  41.571  24.006  1.00  0.00           H  
ATOM   1539 1HB  SER B  93      25.703  42.111  23.656  1.00  0.00           H  
ATOM   1540 2HB  SER B  93      24.725  43.236  22.723  1.00  0.00           H  
ATOM   1541  HG  SER B  93      25.068  44.782  24.152  1.00  0.00           H  
ATOM   1542  N   LEU B  94      24.502  40.926  26.203  1.00  0.00           N  
ATOM   1543  CA  LEU B  94      24.908  40.606  27.569  1.00  0.00           C  
ATOM   1544  C   LEU B  94      26.397  40.265  27.744  1.00  0.00           C  
ATOM   1545  O   LEU B  94      27.031  39.747  26.845  1.00  0.00           O  
ATOM   1546  CB  LEU B  94      24.083  39.481  28.114  1.00  0.00           C  
ATOM   1547  CG  LEU B  94      22.531  39.653  28.081  1.00  0.00           C  
ATOM   1548  CD1 LEU B  94      21.832  38.403  28.744  1.00  0.00           C  
ATOM   1549  CD2 LEU B  94      22.115  40.881  28.714  1.00  0.00           C  
ATOM   1550  H   LEU B  94      24.482  40.199  25.501  1.00  0.00           H  
ATOM   1551  HA  LEU B  94      24.706  41.478  28.174  1.00  0.00           H  
ATOM   1552 1HB  LEU B  94      24.316  38.612  27.528  1.00  0.00           H  
ATOM   1553 2HB  LEU B  94      24.409  39.303  29.119  1.00  0.00           H  
ATOM   1554  HG  LEU B  94      22.216  39.691  27.034  1.00  0.00           H  
ATOM   1555 1HD1 LEU B  94      20.751  38.517  28.695  1.00  0.00           H  
ATOM   1556 2HD1 LEU B  94      22.124  37.492  28.240  1.00  0.00           H  
ATOM   1557 3HD1 LEU B  94      22.119  38.335  29.793  1.00  0.00           H  
ATOM   1558 1HD2 LEU B  94      21.042  40.963  28.632  1.00  0.00           H  
ATOM   1559 2HD2 LEU B  94      22.390  40.896  29.757  1.00  0.00           H  
ATOM   1560 3HD2 LEU B  94      22.574  41.702  28.213  1.00  0.00           H  
ATOM   1561  N   ARG B  95      26.890  40.555  28.931  1.00  0.00           N  
ATOM   1562  CA  ARG B  95      28.225  40.177  29.383  1.00  0.00           C  
ATOM   1563  C   ARG B  95      28.185  39.762  30.863  1.00  0.00           C  
ATOM   1564  O   ARG B  95      27.446  40.330  31.695  1.00  0.00           O  
ATOM   1565  CB  ARG B  95      29.237  41.315  29.209  1.00  0.00           C  
ATOM   1566  CG  ARG B  95      30.642  40.997  29.798  1.00  0.00           C  
ATOM   1567  CD  ARG B  95      31.703  42.036  29.523  1.00  0.00           C  
ATOM   1568  NE  ARG B  95      32.122  42.108  28.131  1.00  0.00           N  
ATOM   1569  CZ  ARG B  95      33.062  42.971  27.662  1.00  0.00           C  
ATOM   1570  NH1 ARG B  95      33.653  43.814  28.484  1.00  0.00           N  
ATOM   1571  NH2 ARG B  95      33.393  42.968  26.380  1.00  0.00           N  
ATOM   1572  H   ARG B  95      26.301  41.090  29.549  1.00  0.00           H  
ATOM   1573  HA  ARG B  95      28.563  39.346  28.795  1.00  0.00           H  
ATOM   1574 1HB  ARG B  95      29.367  41.518  28.145  1.00  0.00           H  
ATOM   1575 2HB  ARG B  95      28.873  42.218  29.666  1.00  0.00           H  
ATOM   1576 1HG  ARG B  95      30.561  40.948  30.885  1.00  0.00           H  
ATOM   1577 2HG  ARG B  95      30.995  40.035  29.426  1.00  0.00           H  
ATOM   1578 1HD  ARG B  95      31.327  43.011  29.815  1.00  0.00           H  
ATOM   1579 2HD  ARG B  95      32.572  41.800  30.128  1.00  0.00           H  
ATOM   1580  HE  ARG B  95      31.686  41.476  27.472  1.00  0.00           H  
ATOM   1581 1HH1 ARG B  95      33.407  43.824  29.462  1.00  0.00           H  
ATOM   1582 2HH1 ARG B  95      34.354  44.452  28.134  1.00  0.00           H  
ATOM   1583 1HH2 ARG B  95      32.946  42.322  25.744  1.00  0.00           H  
ATOM   1584 2HH2 ARG B  95      34.096  43.606  26.038  1.00  0.00           H  
ATOM   1585  N   TRP B  96      28.973  38.754  31.221  1.00  0.00           N  
ATOM   1586  CA  TRP B  96      29.068  38.393  32.628  1.00  0.00           C  
ATOM   1587  C   TRP B  96      30.426  38.763  33.220  1.00  0.00           C  
ATOM   1588  O   TRP B  96      31.442  38.644  32.538  1.00  0.00           O  
ATOM   1589  CB  TRP B  96      28.792  36.887  32.819  1.00  0.00           C  
ATOM   1590  CG  TRP B  96      27.378  36.546  32.601  1.00  0.00           C  
ATOM   1591  CD1 TRP B  96      26.817  36.273  31.425  1.00  0.00           C  
ATOM   1592  CD2 TRP B  96      26.339  36.436  33.574  1.00  0.00           C  
ATOM   1593  NE1 TRP B  96      25.490  36.020  31.576  1.00  0.00           N  
ATOM   1594  CE2 TRP B  96      25.175  36.130  32.886  1.00  0.00           C  
ATOM   1595  CE3 TRP B  96      26.306  36.577  34.944  1.00  0.00           C  
ATOM   1596  CZ2 TRP B  96      23.978  35.987  33.516  1.00  0.00           C  
ATOM   1597  CZ3 TRP B  96      25.091  36.429  35.604  1.00  0.00           C  
ATOM   1598  CH2 TRP B  96      23.951  36.150  34.909  1.00  0.00           C  
ATOM   1599  H   TRP B  96      29.535  38.257  30.532  1.00  0.00           H  
ATOM   1600  HA  TRP B  96      28.297  38.934  33.142  1.00  0.00           H  
ATOM   1601 1HB  TRP B  96      29.391  36.327  32.104  1.00  0.00           H  
ATOM   1602 2HB  TRP B  96      29.078  36.593  33.828  1.00  0.00           H  
ATOM   1603  HD1 TRP B  96      27.345  36.260  30.472  1.00  0.00           H  
ATOM   1604  HE1 TRP B  96      24.882  35.769  30.782  1.00  0.00           H  
ATOM   1605  HE3 TRP B  96      27.226  36.809  35.490  1.00  0.00           H  
ATOM   1606  HZ2 TRP B  96      23.078  35.744  32.968  1.00  0.00           H  
ATOM   1607  HZ3 TRP B  96      25.069  36.542  36.686  1.00  0.00           H  
ATOM   1608  HH2 TRP B  96      23.007  36.042  35.445  1.00  0.00           H  
ATOM   1609  N   LEU B  97      30.423  39.194  34.471  1.00  0.00           N  
ATOM   1610  CA  LEU B  97      31.695  39.430  35.139  1.00  0.00           C  
ATOM   1611  C   LEU B  97      31.804  38.555  36.347  1.00  0.00           C  
ATOM   1612  O   LEU B  97      30.823  38.373  37.085  1.00  0.00           O  
ATOM   1613  CB  LEU B  97      31.892  40.834  35.689  1.00  0.00           C  
ATOM   1614  CG  LEU B  97      31.694  42.016  34.760  1.00  0.00           C  
ATOM   1615  CD1 LEU B  97      31.841  43.208  35.576  1.00  0.00           C  
ATOM   1616  CD2 LEU B  97      32.707  41.971  33.634  1.00  0.00           C  
ATOM   1617  H   LEU B  97      29.531  39.343  34.933  1.00  0.00           H  
ATOM   1618  HA  LEU B  97      32.504  39.186  34.461  1.00  0.00           H  
ATOM   1619 1HB  LEU B  97      31.353  40.961  36.592  1.00  0.00           H  
ATOM   1620 2HB  LEU B  97      32.946  40.895  35.963  1.00  0.00           H  
ATOM   1621  HG  LEU B  97      30.682  42.008  34.351  1.00  0.00           H  
ATOM   1622 1HD1 LEU B  97      31.703  44.085  34.971  1.00  0.00           H  
ATOM   1623 2HD1 LEU B  97      31.102  43.196  36.377  1.00  0.00           H  
ATOM   1624 3HD1 LEU B  97      32.838  43.214  36.001  1.00  0.00           H  
ATOM   1625 1HD2 LEU B  97      32.574  42.834  32.984  1.00  0.00           H  
ATOM   1626 2HD2 LEU B  97      33.720  41.977  34.052  1.00  0.00           H  
ATOM   1627 3HD2 LEU B  97      32.550  41.060  33.072  1.00  0.00           H  
ATOM   1628  N   PHE B  98      33.017  38.065  36.593  1.00  0.00           N  
ATOM   1629  CA  PHE B  98      33.337  37.256  37.747  1.00  0.00           C  
ATOM   1630  C   PHE B  98      34.295  38.020  38.626  1.00  0.00           C  
ATOM   1631  O   PHE B  98      35.445  38.280  38.266  1.00  0.00           O  
ATOM   1632  CB  PHE B  98      33.906  35.881  37.325  1.00  0.00           C  
ATOM   1633  CG  PHE B  98      34.101  34.984  38.515  1.00  0.00           C  
ATOM   1634  CD1 PHE B  98      33.047  34.641  39.326  1.00  0.00           C  
ATOM   1635  CD2 PHE B  98      35.379  34.526  38.854  1.00  0.00           C  
ATOM   1636  CE1 PHE B  98      33.247  33.867  40.449  1.00  0.00           C  
ATOM   1637  CE2 PHE B  98      35.582  33.759  39.976  1.00  0.00           C  
ATOM   1638  CZ  PHE B  98      34.517  33.433  40.765  1.00  0.00           C  
ATOM   1639  H   PHE B  98      33.757  38.289  35.936  1.00  0.00           H  
ATOM   1640  HA  PHE B  98      32.424  37.094  38.320  1.00  0.00           H  
ATOM   1641 1HB  PHE B  98      33.222  35.402  36.634  1.00  0.00           H  
ATOM   1642 2HB  PHE B  98      34.864  36.010  36.816  1.00  0.00           H  
ATOM   1643  HD1 PHE B  98      32.061  34.997  39.074  1.00  0.00           H  
ATOM   1644  HD2 PHE B  98      36.230  34.796  38.215  1.00  0.00           H  
ATOM   1645  HE1 PHE B  98      32.411  33.603  41.090  1.00  0.00           H  
ATOM   1646  HE2 PHE B  98      36.582  33.425  40.229  1.00  0.00           H  
ATOM   1647  HZ  PHE B  98      34.681  32.826  41.635  1.00  0.00           H  
ATOM   1648  N   ASN B  99      33.795  38.460  39.765  1.00  0.00           N  
ATOM   1649  CA  ASN B  99      34.554  39.286  40.707  1.00  0.00           C  
ATOM   1650  C   ASN B  99      35.155  40.520  40.015  1.00  0.00           C  
ATOM   1651  O   ASN B  99      36.244  40.989  40.347  1.00  0.00           O  
ATOM   1652  CB  ASN B  99      35.616  38.461  41.403  1.00  0.00           C  
ATOM   1653  CG  ASN B  99      34.996  37.416  42.223  1.00  0.00           C  
ATOM   1654  OD1 ASN B  99      33.907  37.695  42.744  1.00  0.00           O  
ATOM   1655  ND2 ASN B  99      35.649  36.275  42.387  1.00  0.00           N  
ATOM   1656  H   ASN B  99      32.827  38.231  40.006  1.00  0.00           H  
ATOM   1657  HA  ASN B  99      33.858  39.663  41.465  1.00  0.00           H  
ATOM   1658 1HB  ASN B  99      36.289  38.006  40.668  1.00  0.00           H  
ATOM   1659 2HB  ASN B  99      36.220  39.105  42.055  1.00  0.00           H  
ATOM   1660 1HD2 ASN B  99      35.268  35.539  42.965  1.00  0.00           H  
ATOM   1661 2HD2 ASN B  99      36.542  36.142  41.945  1.00  0.00           H  
ATOM   1662  N   GLY B 100      34.404  41.061  39.075  1.00  0.00           N  
ATOM   1663  CA  GLY B 100      34.819  42.216  38.324  1.00  0.00           C  
ATOM   1664  C   GLY B 100      35.569  41.899  37.025  1.00  0.00           C  
ATOM   1665  O   GLY B 100      35.744  42.802  36.199  1.00  0.00           O  
ATOM   1666  H   GLY B 100      33.514  40.636  38.861  1.00  0.00           H  
ATOM   1667 1HA  GLY B 100      33.939  42.806  38.083  1.00  0.00           H  
ATOM   1668 2HA  GLY B 100      35.456  42.843  38.953  1.00  0.00           H  
ATOM   1669  N   SER B 101      35.984  40.647  36.814  1.00  0.00           N  
ATOM   1670  CA  SER B 101      36.724  40.332  35.590  1.00  0.00           C  
ATOM   1671  C   SER B 101      35.841  39.725  34.531  1.00  0.00           C  
ATOM   1672  O   SER B 101      34.855  39.060  34.817  1.00  0.00           O  
ATOM   1673  CB  SER B 101      37.901  39.444  35.879  1.00  0.00           C  
ATOM   1674  OG  SER B 101      38.849  40.125  36.675  1.00  0.00           O  
ATOM   1675  H   SER B 101      35.818  39.912  37.497  1.00  0.00           H  
ATOM   1676  HA  SER B 101      37.125  41.263  35.190  1.00  0.00           H  
ATOM   1677 1HB  SER B 101      37.548  38.556  36.403  1.00  0.00           H  
ATOM   1678 2HB  SER B 101      38.357  39.123  34.947  1.00  0.00           H  
ATOM   1679  HG  SER B 101      38.517  40.082  37.579  1.00  0.00           H  
ATOM   1680  N   VAL B 102      36.181  39.926  33.279  1.00  0.00           N  
ATOM   1681  CA  VAL B 102      35.290  39.404  32.264  1.00  0.00           C  
ATOM   1682  C   VAL B 102      35.233  37.884  32.296  1.00  0.00           C  
ATOM   1683  O   VAL B 102      36.267  37.210  32.319  1.00  0.00           O  
ATOM   1684  CB  VAL B 102      35.742  39.894  30.887  1.00  0.00           C  
ATOM   1685  CG1 VAL B 102      34.897  39.243  29.816  1.00  0.00           C  
ATOM   1686  CG2 VAL B 102      35.650  41.360  30.841  1.00  0.00           C  
ATOM   1687  H   VAL B 102      37.006  40.454  33.037  1.00  0.00           H  
ATOM   1688  HA  VAL B 102      34.288  39.776  32.452  1.00  0.00           H  
ATOM   1689  HB  VAL B 102      36.775  39.592  30.718  1.00  0.00           H  
ATOM   1690 1HG1 VAL B 102      35.222  39.580  28.836  1.00  0.00           H  
ATOM   1691 2HG1 VAL B 102      34.998  38.156  29.870  1.00  0.00           H  
ATOM   1692 3HG1 VAL B 102      33.854  39.519  29.968  1.00  0.00           H  
ATOM   1693 1HG2 VAL B 102      35.981  41.712  29.868  1.00  0.00           H  
ATOM   1694 2HG2 VAL B 102      34.623  41.655  31.012  1.00  0.00           H  
ATOM   1695 3HG2 VAL B 102      36.290  41.788  31.620  1.00  0.00           H  
ATOM   1696  N   LEU B 103      34.015  37.348  32.314  1.00  0.00           N  
ATOM   1697  CA  LEU B 103      33.806  35.909  32.325  1.00  0.00           C  
ATOM   1698  C   LEU B 103      33.735  35.386  30.901  1.00  0.00           C  
ATOM   1699  O   LEU B 103      32.855  35.745  30.119  1.00  0.00           O  
ATOM   1700  CB  LEU B 103      32.523  35.554  33.100  1.00  0.00           C  
ATOM   1701  CG  LEU B 103      32.141  34.077  33.155  1.00  0.00           C  
ATOM   1702  CD1 LEU B 103      33.199  33.348  33.903  1.00  0.00           C  
ATOM   1703  CD2 LEU B 103      30.796  33.919  33.878  1.00  0.00           C  
ATOM   1704  H   LEU B 103      33.198  37.959  32.326  1.00  0.00           H  
ATOM   1705  HA  LEU B 103      34.658  35.443  32.823  1.00  0.00           H  
ATOM   1706 1HB  LEU B 103      32.620  35.905  34.131  1.00  0.00           H  
ATOM   1707 2HB  LEU B 103      31.697  36.080  32.640  1.00  0.00           H  
ATOM   1708  HG  LEU B 103      32.076  33.664  32.140  1.00  0.00           H  
ATOM   1709 1HD1 LEU B 103      32.940  32.293  33.953  1.00  0.00           H  
ATOM   1710 2HD1 LEU B 103      34.153  33.467  33.387  1.00  0.00           H  
ATOM   1711 3HD1 LEU B 103      33.275  33.759  34.908  1.00  0.00           H  
ATOM   1712 1HD2 LEU B 103      30.530  32.868  33.941  1.00  0.00           H  
ATOM   1713 2HD2 LEU B 103      30.883  34.336  34.885  1.00  0.00           H  
ATOM   1714 3HD2 LEU B 103      30.022  34.445  33.338  1.00  0.00           H  
ATOM   1715  N   ASN B 104      34.692  34.549  30.569  1.00  0.00           N  
ATOM   1716  CA  ASN B 104      34.803  34.021  29.230  1.00  0.00           C  
ATOM   1717  C   ASN B 104      33.963  32.767  29.146  1.00  0.00           C  
ATOM   1718  O   ASN B 104      34.296  31.752  29.755  1.00  0.00           O  
ATOM   1719  CB  ASN B 104      36.261  33.762  28.930  1.00  0.00           C  
ATOM   1720  CG  ASN B 104      37.068  35.083  28.901  1.00  0.00           C  
ATOM   1721  OD1 ASN B 104      36.671  36.057  28.243  1.00  0.00           O  
ATOM   1722  ND2 ASN B 104      38.185  35.108  29.602  1.00  0.00           N  
ATOM   1723  H   ASN B 104      35.379  34.286  31.259  1.00  0.00           H  
ATOM   1724  HA  ASN B 104      34.409  34.740  28.519  1.00  0.00           H  
ATOM   1725 1HB  ASN B 104      36.675  33.100  29.689  1.00  0.00           H  
ATOM   1726 2HB  ASN B 104      36.348  33.256  27.964  1.00  0.00           H  
ATOM   1727 1HD2 ASN B 104      38.748  35.938  29.625  1.00  0.00           H  
ATOM   1728 2HD2 ASN B 104      38.473  34.299  30.118  1.00  0.00           H  
ATOM   1729  N   GLU B 105      32.845  32.854  28.430  1.00  0.00           N  
ATOM   1730  CA  GLU B 105      31.910  31.729  28.400  1.00  0.00           C  
ATOM   1731  C   GLU B 105      32.473  30.530  27.675  1.00  0.00           C  
ATOM   1732  O   GLU B 105      33.269  30.644  26.740  1.00  0.00           O  
ATOM   1733  CB  GLU B 105      30.554  32.115  27.824  1.00  0.00           C  
ATOM   1734  CG  GLU B 105      29.806  33.103  28.732  1.00  0.00           C  
ATOM   1735  CD  GLU B 105      28.417  33.380  28.310  1.00  0.00           C  
ATOM   1736  OE1 GLU B 105      27.918  32.694  27.452  1.00  0.00           O  
ATOM   1737  OE2 GLU B 105      27.820  34.254  28.870  1.00  0.00           O  
ATOM   1738  H   GLU B 105      32.626  33.714  27.942  1.00  0.00           H  
ATOM   1739  HA  GLU B 105      31.728  31.421  29.431  1.00  0.00           H  
ATOM   1740 1HB  GLU B 105      30.683  32.556  26.840  1.00  0.00           H  
ATOM   1741 2HB  GLU B 105      29.939  31.215  27.707  1.00  0.00           H  
ATOM   1742 1HG  GLU B 105      29.790  32.697  29.742  1.00  0.00           H  
ATOM   1743 2HG  GLU B 105      30.368  34.044  28.767  1.00  0.00           H  
ATOM   1744  N   THR B 106      32.050  29.388  28.144  1.00  0.00           N  
ATOM   1745  CA  THR B 106      32.499  28.107  27.671  1.00  0.00           C  
ATOM   1746  C   THR B 106      31.367  27.087  27.531  1.00  0.00           C  
ATOM   1747  O   THR B 106      30.201  27.444  27.464  1.00  0.00           O  
ATOM   1748  CB  THR B 106      33.605  27.653  28.626  1.00  0.00           C  
ATOM   1749  OG1 THR B 106      34.213  26.477  28.096  1.00  0.00           O  
ATOM   1750  CG2 THR B 106      33.069  27.432  30.046  1.00  0.00           C  
ATOM   1751  H   THR B 106      31.369  29.410  28.904  1.00  0.00           H  
ATOM   1752  HA  THR B 106      32.944  28.249  26.687  1.00  0.00           H  
ATOM   1753  HB  THR B 106      34.361  28.440  28.661  1.00  0.00           H  
ATOM   1754  HG1 THR B 106      35.084  26.354  28.499  1.00  0.00           H  
ATOM   1755 1HG2 THR B 106      33.882  27.138  30.706  1.00  0.00           H  
ATOM   1756 2HG2 THR B 106      32.626  28.362  30.411  1.00  0.00           H  
ATOM   1757 3HG2 THR B 106      32.355  26.687  30.030  1.00  0.00           H  
ATOM   1758  N   SER B 107      31.721  25.817  27.401  1.00  0.00           N  
ATOM   1759  CA  SER B 107      30.732  24.729  27.227  1.00  0.00           C  
ATOM   1760  C   SER B 107      30.053  24.294  28.548  1.00  0.00           C  
ATOM   1761  O   SER B 107      29.028  23.612  28.550  1.00  0.00           O  
ATOM   1762  CB  SER B 107      31.409  23.542  26.563  1.00  0.00           C  
ATOM   1763  OG  SER B 107      32.373  22.954  27.406  1.00  0.00           O  
ATOM   1764  H   SER B 107      32.712  25.625  27.457  1.00  0.00           H  
ATOM   1765  HA  SER B 107      29.952  25.093  26.559  1.00  0.00           H  
ATOM   1766 1HB  SER B 107      30.652  22.806  26.300  1.00  0.00           H  
ATOM   1767 2HB  SER B 107      31.883  23.867  25.637  1.00  0.00           H  
ATOM   1768  HG  SER B 107      31.918  22.245  27.882  1.00  0.00           H  
ATOM   1769  N   PHE B 108      30.623  24.737  29.658  1.00  0.00           N  
ATOM   1770  CA  PHE B 108      30.151  24.405  30.991  1.00  0.00           C  
ATOM   1771  C   PHE B 108      29.513  25.594  31.694  1.00  0.00           C  
ATOM   1772  O   PHE B 108      28.575  25.421  32.467  1.00  0.00           O  
ATOM   1773  CB  PHE B 108      31.331  23.916  31.810  1.00  0.00           C  
ATOM   1774  CG  PHE B 108      31.971  22.740  31.174  1.00  0.00           C  
ATOM   1775  CD1 PHE B 108      33.204  22.870  30.576  1.00  0.00           C  
ATOM   1776  CD2 PHE B 108      31.334  21.496  31.148  1.00  0.00           C  
ATOM   1777  CE1 PHE B 108      33.797  21.782  29.972  1.00  0.00           C  
ATOM   1778  CE2 PHE B 108      31.914  20.407  30.545  1.00  0.00           C  
ATOM   1779  CZ  PHE B 108      33.150  20.548  29.953  1.00  0.00           C  
ATOM   1780  H   PHE B 108      31.453  25.293  29.552  1.00  0.00           H  
ATOM   1781  HA  PHE B 108      29.413  23.615  30.897  1.00  0.00           H  
ATOM   1782 1HB  PHE B 108      32.073  24.702  31.908  1.00  0.00           H  
ATOM   1783 2HB  PHE B 108      31.004  23.640  32.817  1.00  0.00           H  
ATOM   1784  HD1 PHE B 108      33.706  23.834  30.584  1.00  0.00           H  
ATOM   1785  HD2 PHE B 108      30.369  21.389  31.606  1.00  0.00           H  
ATOM   1786  HE1 PHE B 108      34.774  21.893  29.499  1.00  0.00           H  
ATOM   1787  HE2 PHE B 108      31.396  19.445  30.533  1.00  0.00           H  
ATOM   1788  HZ  PHE B 108      33.625  19.696  29.471  1.00  0.00           H  
ATOM   1789  N   ILE B 109      30.033  26.807  31.447  1.00  0.00           N  
ATOM   1790  CA  ILE B 109      29.490  28.026  32.051  1.00  0.00           C  
ATOM   1791  C   ILE B 109      29.052  28.992  30.951  1.00  0.00           C  
ATOM   1792  O   ILE B 109      29.873  29.425  30.148  1.00  0.00           O  
ATOM   1793  CB  ILE B 109      30.467  28.692  33.008  1.00  0.00           C  
ATOM   1794  CG1 ILE B 109      30.827  27.754  34.115  1.00  0.00           C  
ATOM   1795  CG2 ILE B 109      29.793  29.904  33.582  1.00  0.00           C  
ATOM   1796  CD1 ILE B 109      31.974  28.224  34.967  1.00  0.00           C  
ATOM   1797  H   ILE B 109      30.797  26.893  30.804  1.00  0.00           H  
ATOM   1798  HA  ILE B 109      28.624  27.761  32.633  1.00  0.00           H  
ATOM   1799  HB  ILE B 109      31.378  28.969  32.485  1.00  0.00           H  
ATOM   1800 1HG1 ILE B 109      29.948  27.618  34.749  1.00  0.00           H  
ATOM   1801 2HG1 ILE B 109      31.099  26.795  33.692  1.00  0.00           H  
ATOM   1802 1HG2 ILE B 109      30.460  30.395  34.283  1.00  0.00           H  
ATOM   1803 2HG2 ILE B 109      29.534  30.590  32.775  1.00  0.00           H  
ATOM   1804 3HG2 ILE B 109      28.884  29.595  34.096  1.00  0.00           H  
ATOM   1805 1HD1 ILE B 109      32.177  27.491  35.752  1.00  0.00           H  
ATOM   1806 2HD1 ILE B 109      32.863  28.343  34.346  1.00  0.00           H  
ATOM   1807 3HD1 ILE B 109      31.724  29.181  35.431  1.00  0.00           H  
ATOM   1808  N   PHE B 110      27.744  29.255  30.864  1.00  0.00           N  
ATOM   1809  CA  PHE B 110      27.264  30.027  29.735  1.00  0.00           C  
ATOM   1810  C   PHE B 110      25.875  30.655  29.866  1.00  0.00           C  
ATOM   1811  O   PHE B 110      25.041  30.188  30.644  1.00  0.00           O  
ATOM   1812  CB  PHE B 110      27.265  29.137  28.488  1.00  0.00           C  
ATOM   1813  CG  PHE B 110      26.440  27.871  28.624  1.00  0.00           C  
ATOM   1814  CD1 PHE B 110      25.103  27.823  28.234  1.00  0.00           C  
ATOM   1815  CD2 PHE B 110      27.019  26.719  29.147  1.00  0.00           C  
ATOM   1816  CE1 PHE B 110      24.381  26.653  28.367  1.00  0.00           C  
ATOM   1817  CE2 PHE B 110      26.302  25.560  29.290  1.00  0.00           C  
ATOM   1818  CZ  PHE B 110      24.980  25.522  28.899  1.00  0.00           C  
ATOM   1819  H   PHE B 110      27.121  28.891  31.585  1.00  0.00           H  
ATOM   1820  HA  PHE B 110      27.979  30.835  29.564  1.00  0.00           H  
ATOM   1821 1HB  PHE B 110      26.872  29.708  27.646  1.00  0.00           H  
ATOM   1822 2HB  PHE B 110      28.283  28.858  28.231  1.00  0.00           H  
ATOM   1823  HD1 PHE B 110      24.628  28.717  27.815  1.00  0.00           H  
ATOM   1824  HD2 PHE B 110      28.064  26.745  29.441  1.00  0.00           H  
ATOM   1825  HE1 PHE B 110      23.333  26.619  28.048  1.00  0.00           H  
ATOM   1826  HE2 PHE B 110      26.786  24.669  29.705  1.00  0.00           H  
ATOM   1827  HZ  PHE B 110      24.409  24.600  29.005  1.00  0.00           H  
ATOM   1828  N   THR B 111      25.588  31.658  29.029  1.00  0.00           N  
ATOM   1829  CA  THR B 111      24.258  32.258  28.969  1.00  0.00           C  
ATOM   1830  C   THR B 111      23.308  31.392  28.150  1.00  0.00           C  
ATOM   1831  O   THR B 111      23.663  30.984  27.048  1.00  0.00           O  
ATOM   1832  CB  THR B 111      24.292  33.696  28.364  1.00  0.00           C  
ATOM   1833  OG1 THR B 111      25.088  34.559  29.199  1.00  0.00           O  
ATOM   1834  CG2 THR B 111      22.863  34.286  28.268  1.00  0.00           C  
ATOM   1835  H   THR B 111      26.329  32.024  28.413  1.00  0.00           H  
ATOM   1836  HA  THR B 111      23.861  32.351  29.982  1.00  0.00           H  
ATOM   1837  HB  THR B 111      24.739  33.660  27.371  1.00  0.00           H  
ATOM   1838  HG1 THR B 111      26.047  34.332  29.086  1.00  0.00           H  
ATOM   1839 1HG2 THR B 111      22.922  35.287  27.854  1.00  0.00           H  
ATOM   1840 2HG2 THR B 111      22.230  33.678  27.625  1.00  0.00           H  
ATOM   1841 3HG2 THR B 111      22.437  34.327  29.256  1.00  0.00           H  
ATOM   1842  N   GLU B 112      22.092  31.167  28.656  1.00  0.00           N  
ATOM   1843  CA  GLU B 112      21.047  30.503  27.879  1.00  0.00           C  
ATOM   1844  C   GLU B 112      19.727  31.191  28.080  1.00  0.00           C  
ATOM   1845  O   GLU B 112      19.331  31.437  29.219  1.00  0.00           O  
ATOM   1846  CB  GLU B 112      20.934  29.037  28.253  1.00  0.00           C  
ATOM   1847  CG  GLU B 112      19.927  28.282  27.416  1.00  0.00           C  
ATOM   1848  CD  GLU B 112      19.917  26.867  27.728  1.00  0.00           C  
ATOM   1849  OE1 GLU B 112      19.234  26.484  28.648  1.00  0.00           O  
ATOM   1850  OE2 GLU B 112      20.613  26.137  27.068  1.00  0.00           O  
ATOM   1851  H   GLU B 112      21.891  31.459  29.609  1.00  0.00           H  
ATOM   1852  HA  GLU B 112      21.304  30.558  26.820  1.00  0.00           H  
ATOM   1853 1HB  GLU B 112      21.903  28.559  28.140  1.00  0.00           H  
ATOM   1854 2HB  GLU B 112      20.645  28.950  29.302  1.00  0.00           H  
ATOM   1855 1HG  GLU B 112      18.927  28.680  27.593  1.00  0.00           H  
ATOM   1856 2HG  GLU B 112      20.165  28.420  26.362  1.00  0.00           H  
ATOM   1857  N   PHE B 113      19.025  31.487  26.982  1.00  0.00           N  
ATOM   1858  CA  PHE B 113      17.721  32.162  27.086  1.00  0.00           C  
ATOM   1859  C   PHE B 113      16.576  31.219  26.851  1.00  0.00           C  
ATOM   1860  O   PHE B 113      16.661  30.344  25.996  1.00  0.00           O  
ATOM   1861  CB  PHE B 113      17.559  33.276  26.063  1.00  0.00           C  
ATOM   1862  CG  PHE B 113      18.351  34.518  26.251  1.00  0.00           C  
ATOM   1863  CD1 PHE B 113      19.610  34.660  25.704  1.00  0.00           C  
ATOM   1864  CD2 PHE B 113      17.793  35.585  26.928  1.00  0.00           C  
ATOM   1865  CE1 PHE B 113      20.289  35.846  25.827  1.00  0.00           C  
ATOM   1866  CE2 PHE B 113      18.467  36.771  27.044  1.00  0.00           C  
ATOM   1867  CZ  PHE B 113      19.714  36.900  26.487  1.00  0.00           C  
ATOM   1868  H   PHE B 113      19.403  31.252  26.076  1.00  0.00           H  
ATOM   1869  HA  PHE B 113      17.615  32.576  28.080  1.00  0.00           H  
ATOM   1870 1HB  PHE B 113      17.788  32.881  25.078  1.00  0.00           H  
ATOM   1871 2HB  PHE B 113      16.497  33.560  26.044  1.00  0.00           H  
ATOM   1872  HD1 PHE B 113      20.058  33.828  25.160  1.00  0.00           H  
ATOM   1873  HD2 PHE B 113      16.794  35.469  27.360  1.00  0.00           H  
ATOM   1874  HE1 PHE B 113      21.280  35.953  25.385  1.00  0.00           H  
ATOM   1875  HE2 PHE B 113      18.012  37.611  27.567  1.00  0.00           H  
ATOM   1876  HZ  PHE B 113      20.246  37.837  26.560  1.00  0.00           H  
ATOM   1877  N   LEU B 114      15.484  31.446  27.552  1.00  0.00           N  
ATOM   1878  CA  LEU B 114      14.278  30.661  27.363  1.00  0.00           C  
ATOM   1879  C   LEU B 114      13.609  31.196  26.132  1.00  0.00           C  
ATOM   1880  O   LEU B 114      13.766  32.361  25.829  1.00  0.00           O  
ATOM   1881  CB  LEU B 114      13.362  30.871  28.553  1.00  0.00           C  
ATOM   1882  CG  LEU B 114      13.955  30.538  29.918  1.00  0.00           C  
ATOM   1883  CD1 LEU B 114      12.922  30.832  30.926  1.00  0.00           C  
ATOM   1884  CD2 LEU B 114      14.416  29.104  29.979  1.00  0.00           C  
ATOM   1885  H   LEU B 114      15.482  32.209  28.220  1.00  0.00           H  
ATOM   1886  HA  LEU B 114      14.539  29.619  27.204  1.00  0.00           H  
ATOM   1887 1HB  LEU B 114      13.065  31.921  28.566  1.00  0.00           H  
ATOM   1888 2HB  LEU B 114      12.469  30.263  28.410  1.00  0.00           H  
ATOM   1889  HG  LEU B 114      14.796  31.186  30.115  1.00  0.00           H  
ATOM   1890 1HD1 LEU B 114      13.293  30.641  31.892  1.00  0.00           H  
ATOM   1891 2HD1 LEU B 114      12.620  31.871  30.860  1.00  0.00           H  
ATOM   1892 3HD1 LEU B 114      12.076  30.183  30.730  1.00  0.00           H  
ATOM   1893 1HD2 LEU B 114      14.821  28.889  30.950  1.00  0.00           H  
ATOM   1894 2HD2 LEU B 114      13.568  28.467  29.792  1.00  0.00           H  
ATOM   1895 3HD2 LEU B 114      15.188  28.922  29.236  1.00  0.00           H  
ATOM   1896  N   GLU B 115      12.877  30.378  25.409  1.00  0.00           N  
ATOM   1897  CA  GLU B 115      12.245  30.912  24.228  1.00  0.00           C  
ATOM   1898  C   GLU B 115      11.416  32.124  24.663  1.00  0.00           C  
ATOM   1899  O   GLU B 115      10.551  31.951  25.551  1.00  0.00           O  
ATOM   1900  CB  GLU B 115      11.372  29.843  23.580  1.00  0.00           C  
ATOM   1901  CG  GLU B 115      12.182  28.682  23.012  1.00  0.00           C  
ATOM   1902  CD  GLU B 115      12.564  27.662  24.055  1.00  0.00           C  
ATOM   1903  OE1 GLU B 115      12.188  27.841  25.195  1.00  0.00           O  
ATOM   1904  OE2 GLU B 115      13.261  26.727  23.726  1.00  0.00           O  
ATOM   1905  H   GLU B 115      12.769  29.407  25.667  1.00  0.00           H  
ATOM   1906  HA  GLU B 115      13.014  31.155  23.512  1.00  0.00           H  
ATOM   1907 1HB  GLU B 115      10.663  29.453  24.310  1.00  0.00           H  
ATOM   1908 2HB  GLU B 115      10.797  30.288  22.767  1.00  0.00           H  
ATOM   1909 1HG  GLU B 115      11.597  28.190  22.236  1.00  0.00           H  
ATOM   1910 2HG  GLU B 115      13.087  29.077  22.551  1.00  0.00           H  
ATOM   1911  N   PRO B 116      11.661  33.346  24.068  1.00  0.00           N  
ATOM   1912  CA  PRO B 116      10.978  34.595  24.320  1.00  0.00           C  
ATOM   1913  C   PRO B 116       9.517  34.466  24.063  1.00  0.00           C  
ATOM   1914  O   PRO B 116       9.100  33.781  23.127  1.00  0.00           O  
ATOM   1915  CB  PRO B 116      11.606  35.556  23.301  1.00  0.00           C  
ATOM   1916  CG  PRO B 116      12.960  34.988  23.022  1.00  0.00           C  
ATOM   1917  CD  PRO B 116      12.775  33.494  23.083  1.00  0.00           C  
ATOM   1918  HA  PRO B 116      11.163  34.903  25.363  1.00  0.00           H  
ATOM   1919 1HB  PRO B 116      10.968  35.615  22.402  1.00  0.00           H  
ATOM   1920 2HB  PRO B 116      11.645  36.571  23.725  1.00  0.00           H  
ATOM   1921 1HG  PRO B 116      13.318  35.329  22.040  1.00  0.00           H  
ATOM   1922 2HG  PRO B 116      13.685  35.345  23.766  1.00  0.00           H  
ATOM   1923 1HD  PRO B 116      12.500  33.076  22.102  1.00  0.00           H  
ATOM   1924 2HD  PRO B 116      13.727  33.104  23.471  1.00  0.00           H  
ATOM   1925  N   ALA B 117       8.735  35.116  24.884  1.00  0.00           N  
ATOM   1926  CA  ALA B 117       7.296  35.056  24.775  1.00  0.00           C  
ATOM   1927  C   ALA B 117       6.770  35.920  23.649  1.00  0.00           C  
ATOM   1928  O   ALA B 117       7.376  36.908  23.242  1.00  0.00           O  
ATOM   1929  CB  ALA B 117       6.654  35.435  26.085  1.00  0.00           C  
ATOM   1930  H   ALA B 117       9.141  35.680  25.622  1.00  0.00           H  
ATOM   1931  HA  ALA B 117       7.014  34.027  24.552  1.00  0.00           H  
ATOM   1932 1HB  ALA B 117       5.571  35.360  26.003  1.00  0.00           H  
ATOM   1933 2HB  ALA B 117       7.006  34.772  26.869  1.00  0.00           H  
ATOM   1934 3HB  ALA B 117       6.921  36.420  26.329  1.00  0.00           H  
ATOM   1935  N   ALA B 118       5.617  35.531  23.149  1.00  0.00           N  
ATOM   1936  CA  ALA B 118       4.923  36.348  22.187  1.00  0.00           C  
ATOM   1937  C   ALA B 118       4.473  37.649  22.835  1.00  0.00           C  
ATOM   1938  O   ALA B 118       4.096  37.676  24.007  1.00  0.00           O  
ATOM   1939  CB  ALA B 118       3.718  35.618  21.628  1.00  0.00           C  
ATOM   1940  H   ALA B 118       5.192  34.681  23.480  1.00  0.00           H  
ATOM   1941  HA  ALA B 118       5.613  36.585  21.379  1.00  0.00           H  
ATOM   1942 1HB  ALA B 118       3.217  36.254  20.896  1.00  0.00           H  
ATOM   1943 2HB  ALA B 118       4.039  34.694  21.148  1.00  0.00           H  
ATOM   1944 3HB  ALA B 118       3.028  35.389  22.437  1.00  0.00           H  
ATOM   1945  N   ASN B 119       4.460  38.704  22.046  1.00  0.00           N  
ATOM   1946  CA  ASN B 119       3.943  40.011  22.439  1.00  0.00           C  
ATOM   1947  C   ASN B 119       4.626  40.636  23.636  1.00  0.00           C  
ATOM   1948  O   ASN B 119       4.000  41.400  24.367  1.00  0.00           O  
ATOM   1949  CB  ASN B 119       2.452  39.898  22.685  1.00  0.00           C  
ATOM   1950  CG  ASN B 119       1.730  39.402  21.468  1.00  0.00           C  
ATOM   1951  OD1 ASN B 119       2.034  39.795  20.333  1.00  0.00           O  
ATOM   1952  ND2 ASN B 119       0.776  38.531  21.678  1.00  0.00           N  
ATOM   1953  H   ASN B 119       4.814  38.594  21.101  1.00  0.00           H  
ATOM   1954  HA  ASN B 119       4.089  40.689  21.602  1.00  0.00           H  
ATOM   1955 1HB  ASN B 119       2.245  39.236  23.523  1.00  0.00           H  
ATOM   1956 2HB  ASN B 119       2.055  40.878  22.944  1.00  0.00           H  
ATOM   1957 1HD2 ASN B 119       0.258  38.159  20.908  1.00  0.00           H  
ATOM   1958 2HD2 ASN B 119       0.566  38.237  22.612  1.00  0.00           H  
ATOM   1959  N   GLU B 120       5.900  40.371  23.823  1.00  0.00           N  
ATOM   1960  CA  GLU B 120       6.640  41.051  24.863  1.00  0.00           C  
ATOM   1961  C   GLU B 120       8.109  41.085  24.497  1.00  0.00           C  
ATOM   1962  O   GLU B 120       8.574  40.281  23.691  1.00  0.00           O  
ATOM   1963  CB  GLU B 120       6.452  40.477  26.268  1.00  0.00           C  
ATOM   1964  CG  GLU B 120       7.021  39.148  26.523  1.00  0.00           C  
ATOM   1965  CD  GLU B 120       6.720  38.692  27.948  1.00  0.00           C  
ATOM   1966  OE1 GLU B 120       5.864  39.293  28.551  1.00  0.00           O  
ATOM   1967  OE2 GLU B 120       7.376  37.811  28.461  1.00  0.00           O  
ATOM   1968  H   GLU B 120       6.371  39.704  23.230  1.00  0.00           H  
ATOM   1969  HA  GLU B 120       6.295  42.086  24.894  1.00  0.00           H  
ATOM   1970 1HB  GLU B 120       6.885  41.162  26.996  1.00  0.00           H  
ATOM   1971 2HB  GLU B 120       5.385  40.412  26.482  1.00  0.00           H  
ATOM   1972 1HG  GLU B 120       6.565  38.483  25.801  1.00  0.00           H  
ATOM   1973 2HG  GLU B 120       8.102  39.154  26.357  1.00  0.00           H  
ATOM   1974  N   THR B 121       8.817  42.048  25.083  1.00  0.00           N  
ATOM   1975  CA  THR B 121      10.230  42.297  24.814  1.00  0.00           C  
ATOM   1976  C   THR B 121      11.168  41.852  25.898  1.00  0.00           C  
ATOM   1977  O   THR B 121      12.390  41.826  25.700  1.00  0.00           O  
ATOM   1978  CB  THR B 121      10.452  43.805  24.558  1.00  0.00           C  
ATOM   1979  OG1 THR B 121      10.046  44.559  25.725  1.00  0.00           O  
ATOM   1980  CG2 THR B 121       9.625  44.254  23.359  1.00  0.00           C  
ATOM   1981  H   THR B 121       8.349  42.658  25.739  1.00  0.00           H  
ATOM   1982  HA  THR B 121      10.500  41.756  23.926  1.00  0.00           H  
ATOM   1983  HB  THR B 121      11.512  43.995  24.363  1.00  0.00           H  
ATOM   1984  HG1 THR B 121      10.776  44.558  26.413  1.00  0.00           H  
ATOM   1985 1HG2 THR B 121       9.793  45.318  23.190  1.00  0.00           H  
ATOM   1986 2HG2 THR B 121       9.933  43.692  22.478  1.00  0.00           H  
ATOM   1987 3HG2 THR B 121       8.570  44.080  23.549  1.00  0.00           H  
ATOM   1988  N   VAL B 122      10.614  41.508  27.037  1.00  0.00           N  
ATOM   1989  CA  VAL B 122      11.465  41.052  28.102  1.00  0.00           C  
ATOM   1990  C   VAL B 122      11.911  39.652  27.764  1.00  0.00           C  
ATOM   1991  O   VAL B 122      11.136  38.851  27.236  1.00  0.00           O  
ATOM   1992  CB  VAL B 122      10.688  40.959  29.457  1.00  0.00           C  
ATOM   1993  CG1 VAL B 122      11.605  40.394  30.593  1.00  0.00           C  
ATOM   1994  CG2 VAL B 122      10.146  42.282  29.860  1.00  0.00           C  
ATOM   1995  H   VAL B 122       9.614  41.551  27.153  1.00  0.00           H  
ATOM   1996  HA  VAL B 122      12.334  41.703  28.180  1.00  0.00           H  
ATOM   1997  HB  VAL B 122       9.857  40.263  29.327  1.00  0.00           H  
ATOM   1998 1HG1 VAL B 122      11.032  40.326  31.519  1.00  0.00           H  
ATOM   1999 2HG1 VAL B 122      11.975  39.410  30.356  1.00  0.00           H  
ATOM   2000 3HG1 VAL B 122      12.452  41.065  30.747  1.00  0.00           H  
ATOM   2001 1HG2 VAL B 122       9.589  42.179  30.789  1.00  0.00           H  
ATOM   2002 2HG2 VAL B 122      10.950  42.946  30.015  1.00  0.00           H  
ATOM   2003 3HG2 VAL B 122       9.490  42.678  29.088  1.00  0.00           H  
ATOM   2004  N   ARG B 123      13.139  39.341  28.084  1.00  0.00           N  
ATOM   2005  CA  ARG B 123      13.629  38.019  27.851  1.00  0.00           C  
ATOM   2006  C   ARG B 123      14.080  37.456  29.151  1.00  0.00           C  
ATOM   2007  O   ARG B 123      14.612  38.152  30.022  1.00  0.00           O  
ATOM   2008  CB  ARG B 123      14.820  38.032  26.909  1.00  0.00           C  
ATOM   2009  CG  ARG B 123      14.569  38.530  25.497  1.00  0.00           C  
ATOM   2010  CD  ARG B 123      15.857  38.666  24.745  1.00  0.00           C  
ATOM   2011  NE  ARG B 123      16.692  39.705  25.359  1.00  0.00           N  
ATOM   2012  CZ  ARG B 123      17.946  40.061  24.996  1.00  0.00           C  
ATOM   2013  NH1 ARG B 123      18.560  39.479  23.990  1.00  0.00           N  
ATOM   2014  NH2 ARG B 123      18.539  41.022  25.670  1.00  0.00           N  
ATOM   2015  H   ARG B 123      13.744  40.048  28.495  1.00  0.00           H  
ATOM   2016  HA  ARG B 123      12.827  37.395  27.459  1.00  0.00           H  
ATOM   2017 1HB  ARG B 123      15.611  38.631  27.354  1.00  0.00           H  
ATOM   2018 2HB  ARG B 123      15.192  37.020  26.815  1.00  0.00           H  
ATOM   2019 1HG  ARG B 123      13.925  37.828  24.969  1.00  0.00           H  
ATOM   2020 2HG  ARG B 123      14.085  39.510  25.535  1.00  0.00           H  
ATOM   2021 1HD  ARG B 123      16.401  37.719  24.768  1.00  0.00           H  
ATOM   2022 2HD  ARG B 123      15.648  38.952  23.716  1.00  0.00           H  
ATOM   2023  HE  ARG B 123      16.277  40.213  26.131  1.00  0.00           H  
ATOM   2024 1HH1 ARG B 123      18.106  38.745  23.473  1.00  0.00           H  
ATOM   2025 2HH1 ARG B 123      19.498  39.771  23.730  1.00  0.00           H  
ATOM   2026 1HH2 ARG B 123      18.056  41.448  26.444  1.00  0.00           H  
ATOM   2027 2HH2 ARG B 123      19.483  41.347  25.406  1.00  0.00           H  
ATOM   2028  N   HIS B 124      13.898  36.179  29.285  1.00  0.00           N  
ATOM   2029  CA  HIS B 124      14.303  35.565  30.505  1.00  0.00           C  
ATOM   2030  C   HIS B 124      15.320  34.509  30.194  1.00  0.00           C  
ATOM   2031  O   HIS B 124      15.323  33.943  29.100  1.00  0.00           O  
ATOM   2032  CB  HIS B 124      13.075  34.947  31.168  1.00  0.00           C  
ATOM   2033  CG  HIS B 124      12.043  35.964  31.517  1.00  0.00           C  
ATOM   2034  ND1 HIS B 124      11.022  36.321  30.655  1.00  0.00           N  
ATOM   2035  CD2 HIS B 124      11.900  36.747  32.605  1.00  0.00           C  
ATOM   2036  CE1 HIS B 124      10.290  37.264  31.216  1.00  0.00           C  
ATOM   2037  NE2 HIS B 124      10.810  37.541  32.398  1.00  0.00           N  
ATOM   2038  H   HIS B 124      13.466  35.635  28.549  1.00  0.00           H  
ATOM   2039  HA  HIS B 124      14.761  36.295  31.184  1.00  0.00           H  
ATOM   2040 1HB  HIS B 124      12.621  34.249  30.470  1.00  0.00           H  
ATOM   2041 2HB  HIS B 124      13.353  34.390  32.029  1.00  0.00           H  
ATOM   2042  HD2 HIS B 124      12.524  36.770  33.474  1.00  0.00           H  
ATOM   2043  HE1 HIS B 124       9.417  37.745  30.768  1.00  0.00           H  
ATOM   2044  HE2 HIS B 124      10.486  38.256  33.084  1.00  0.00           H  
ATOM   2045  N   GLY B 125      16.162  34.241  31.149  1.00  0.00           N  
ATOM   2046  CA  GLY B 125      17.166  33.271  30.933  1.00  0.00           C  
ATOM   2047  C   GLY B 125      17.909  32.920  32.187  1.00  0.00           C  
ATOM   2048  O   GLY B 125      17.428  33.155  33.308  1.00  0.00           O  
ATOM   2049  H   GLY B 125      16.121  34.776  32.019  1.00  0.00           H  
ATOM   2050 1HA  GLY B 125      16.713  32.377  30.517  1.00  0.00           H  
ATOM   2051 2HA  GLY B 125      17.862  33.638  30.192  1.00  0.00           H  
ATOM   2052  N   CYS B 126      19.059  32.306  31.972  1.00  0.00           N  
ATOM   2053  CA  CYS B 126      19.854  31.752  33.013  1.00  0.00           C  
ATOM   2054  C   CYS B 126      21.344  31.756  32.741  1.00  0.00           C  
ATOM   2055  O   CYS B 126      21.772  31.541  31.600  1.00  0.00           O  
ATOM   2056  CB  CYS B 126      19.382  30.302  33.181  1.00  0.00           C  
ATOM   2057  SG  CYS B 126      20.235  29.371  34.376  1.00  0.00           S  
ATOM   2058  H   CYS B 126      19.345  32.161  31.005  1.00  0.00           H  
ATOM   2059  HA  CYS B 126      19.656  32.308  33.919  1.00  0.00           H  
ATOM   2060 1HB  CYS B 126      18.334  30.304  33.451  1.00  0.00           H  
ATOM   2061 2HB  CYS B 126      19.472  29.783  32.224  1.00  0.00           H  
ATOM   2062  N   LEU B 127      22.157  31.979  33.782  1.00  0.00           N  
ATOM   2063  CA  LEU B 127      23.573  31.660  33.597  1.00  0.00           C  
ATOM   2064  C   LEU B 127      23.667  30.214  34.003  1.00  0.00           C  
ATOM   2065  O   LEU B 127      23.366  29.895  35.160  1.00  0.00           O  
ATOM   2066  CB  LEU B 127      24.569  32.419  34.502  1.00  0.00           C  
ATOM   2067  CG  LEU B 127      26.147  32.062  34.292  1.00  0.00           C  
ATOM   2068  CD1 LEU B 127      26.620  32.498  32.911  1.00  0.00           C  
ATOM   2069  CD2 LEU B 127      26.995  32.733  35.364  1.00  0.00           C  
ATOM   2070  H   LEU B 127      21.775  32.277  34.672  1.00  0.00           H  
ATOM   2071  HA  LEU B 127      23.869  31.774  32.554  1.00  0.00           H  
ATOM   2072 1HB  LEU B 127      24.442  33.458  34.364  1.00  0.00           H  
ATOM   2073 2HB  LEU B 127      24.347  32.174  35.520  1.00  0.00           H  
ATOM   2074  HG  LEU B 127      26.280  30.977  34.361  1.00  0.00           H  
ATOM   2075 1HD1 LEU B 127      27.668  32.236  32.778  1.00  0.00           H  
ATOM   2076 2HD1 LEU B 127      26.049  32.016  32.164  1.00  0.00           H  
ATOM   2077 3HD1 LEU B 127      26.507  33.563  32.808  1.00  0.00           H  
ATOM   2078 1HD2 LEU B 127      28.043  32.471  35.216  1.00  0.00           H  
ATOM   2079 2HD2 LEU B 127      26.880  33.808  35.306  1.00  0.00           H  
ATOM   2080 3HD2 LEU B 127      26.681  32.387  36.328  1.00  0.00           H  
ATOM   2081  N   ARG B 128      24.011  29.324  33.075  1.00  0.00           N  
ATOM   2082  CA  ARG B 128      24.101  27.915  33.409  1.00  0.00           C  
ATOM   2083  C   ARG B 128      25.483  27.563  33.879  1.00  0.00           C  
ATOM   2084  O   ARG B 128      26.472  28.028  33.305  1.00  0.00           O  
ATOM   2085  CB  ARG B 128      23.662  27.040  32.238  1.00  0.00           C  
ATOM   2086  CG  ARG B 128      22.168  27.163  31.967  1.00  0.00           C  
ATOM   2087  CD  ARG B 128      21.600  26.249  30.915  1.00  0.00           C  
ATOM   2088  NE  ARG B 128      21.696  24.795  31.246  1.00  0.00           N  
ATOM   2089  CZ  ARG B 128      20.903  23.814  30.732  1.00  0.00           C  
ATOM   2090  NH1 ARG B 128      19.913  24.054  29.897  1.00  0.00           N  
ATOM   2091  NH2 ARG B 128      21.154  22.584  31.096  1.00  0.00           N  
ATOM   2092  H   ARG B 128      24.242  29.639  32.138  1.00  0.00           H  
ATOM   2093  HA  ARG B 128      23.407  27.716  34.227  1.00  0.00           H  
ATOM   2094 1HB  ARG B 128      24.198  27.341  31.340  1.00  0.00           H  
ATOM   2095 2HB  ARG B 128      23.902  25.995  32.442  1.00  0.00           H  
ATOM   2096 1HG  ARG B 128      21.659  26.974  32.882  1.00  0.00           H  
ATOM   2097 2HG  ARG B 128      21.957  28.191  31.652  1.00  0.00           H  
ATOM   2098 1HD  ARG B 128      20.549  26.501  30.803  1.00  0.00           H  
ATOM   2099 2HD  ARG B 128      22.098  26.420  29.981  1.00  0.00           H  
ATOM   2100  HE  ARG B 128      22.452  24.454  31.863  1.00  0.00           H  
ATOM   2101 1HH1 ARG B 128      19.696  25.005  29.578  1.00  0.00           H  
ATOM   2102 2HH1 ARG B 128      19.359  23.294  29.543  1.00  0.00           H  
ATOM   2103 1HH2 ARG B 128      21.943  22.436  31.718  1.00  0.00           H  
ATOM   2104 2HH2 ARG B 128      20.602  21.815  30.745  1.00  0.00           H  
ATOM   2105  N   LEU B 129      25.554  26.707  34.890  1.00  0.00           N  
ATOM   2106  CA  LEU B 129      26.843  26.213  35.317  1.00  0.00           C  
ATOM   2107  C   LEU B 129      26.792  24.685  35.454  1.00  0.00           C  
ATOM   2108  O   LEU B 129      26.112  24.123  36.337  1.00  0.00           O  
ATOM   2109  CB  LEU B 129      27.274  26.839  36.649  1.00  0.00           C  
ATOM   2110  CG  LEU B 129      27.513  28.355  36.662  1.00  0.00           C  
ATOM   2111  CD1 LEU B 129      26.238  29.085  37.189  1.00  0.00           C  
ATOM   2112  CD2 LEU B 129      28.755  28.653  37.505  1.00  0.00           C  
ATOM   2113  H   LEU B 129      24.692  26.428  35.373  1.00  0.00           H  
ATOM   2114  HA  LEU B 129      27.580  26.462  34.569  1.00  0.00           H  
ATOM   2115 1HB  LEU B 129      26.521  26.646  37.365  1.00  0.00           H  
ATOM   2116 2HB  LEU B 129      28.190  26.356  36.968  1.00  0.00           H  
ATOM   2117  HG  LEU B 129      27.671  28.698  35.658  1.00  0.00           H  
ATOM   2118 1HD1 LEU B 129      26.405  30.157  37.180  1.00  0.00           H  
ATOM   2119 2HD1 LEU B 129      25.379  28.859  36.561  1.00  0.00           H  
ATOM   2120 3HD1 LEU B 129      26.029  28.762  38.204  1.00  0.00           H  
ATOM   2121 1HD2 LEU B 129      28.947  29.730  37.518  1.00  0.00           H  
ATOM   2122 2HD2 LEU B 129      28.598  28.300  38.509  1.00  0.00           H  
ATOM   2123 3HD2 LEU B 129      29.615  28.143  37.084  1.00  0.00           H  
ATOM   2124  N   ASN B 130      27.536  23.987  34.594  1.00  0.00           N  
ATOM   2125  CA  ASN B 130      27.589  22.532  34.549  1.00  0.00           C  
ATOM   2126  C   ASN B 130      28.589  21.952  35.560  1.00  0.00           C  
ATOM   2127  O   ASN B 130      29.804  21.930  35.342  1.00  0.00           O  
ATOM   2128  CB  ASN B 130      27.912  22.073  33.144  1.00  0.00           C  
ATOM   2129  CG  ASN B 130      27.887  20.567  32.947  1.00  0.00           C  
ATOM   2130  OD1 ASN B 130      27.894  19.787  33.909  1.00  0.00           O  
ATOM   2131  ND2 ASN B 130      27.851  20.157  31.702  1.00  0.00           N  
ATOM   2132  H   ASN B 130      28.057  24.506  33.898  1.00  0.00           H  
ATOM   2133  HA  ASN B 130      26.597  22.151  34.819  1.00  0.00           H  
ATOM   2134 1HB  ASN B 130      27.216  22.538  32.445  1.00  0.00           H  
ATOM   2135 2HB  ASN B 130      28.891  22.434  32.903  1.00  0.00           H  
ATOM   2136 1HD2 ASN B 130      27.833  19.178  31.489  1.00  0.00           H  
ATOM   2137 2HD2 ASN B 130      27.836  20.836  30.965  1.00  0.00           H  
ATOM   2138  N   GLN B 131      28.056  21.493  36.682  1.00  0.00           N  
ATOM   2139  CA  GLN B 131      28.861  20.937  37.754  1.00  0.00           C  
ATOM   2140  C   GLN B 131      30.034  21.793  38.234  1.00  0.00           C  
ATOM   2141  O   GLN B 131      31.180  21.352  38.155  1.00  0.00           O  
ATOM   2142  CB  GLN B 131      29.380  19.567  37.308  1.00  0.00           C  
ATOM   2143  CG  GLN B 131      28.274  18.583  36.995  1.00  0.00           C  
ATOM   2144  CD  GLN B 131      28.785  17.291  36.415  1.00  0.00           C  
ATOM   2145  OE1 GLN B 131      29.264  16.393  37.120  1.00  0.00           O  
ATOM   2146  NE2 GLN B 131      28.693  17.196  35.089  1.00  0.00           N  
ATOM   2147  H   GLN B 131      27.048  21.541  36.796  1.00  0.00           H  
ATOM   2148  HA  GLN B 131      28.211  20.782  38.612  1.00  0.00           H  
ATOM   2149 1HB  GLN B 131      30.005  19.667  36.421  1.00  0.00           H  
ATOM   2150 2HB  GLN B 131      29.998  19.137  38.095  1.00  0.00           H  
ATOM   2151 1HG  GLN B 131      27.752  18.352  37.919  1.00  0.00           H  
ATOM   2152 2HG  GLN B 131      27.585  19.026  36.287  1.00  0.00           H  
ATOM   2153 1HE2 GLN B 131      29.012  16.375  34.618  1.00  0.00           H  
ATOM   2154 2HE2 GLN B 131      28.311  17.981  34.554  1.00  0.00           H  
ATOM   2155  N   PRO B 132      29.782  23.020  38.713  1.00  0.00           N  
ATOM   2156  CA  PRO B 132      30.747  23.951  39.242  1.00  0.00           C  
ATOM   2157  C   PRO B 132      31.247  23.445  40.561  1.00  0.00           C  
ATOM   2158  O   PRO B 132      30.613  22.601  41.204  1.00  0.00           O  
ATOM   2159  CB  PRO B 132      29.946  25.229  39.444  1.00  0.00           C  
ATOM   2160  CG  PRO B 132      28.544  24.750  39.655  1.00  0.00           C  
ATOM   2161  CD  PRO B 132      28.412  23.548  38.734  1.00  0.00           C  
ATOM   2162  HA  PRO B 132      31.570  24.082  38.527  1.00  0.00           H  
ATOM   2163 1HB  PRO B 132      30.348  25.776  40.312  1.00  0.00           H  
ATOM   2164 2HB  PRO B 132      30.062  25.887  38.574  1.00  0.00           H  
ATOM   2165 1HG  PRO B 132      28.400  24.477  40.704  1.00  0.00           H  
ATOM   2166 2HG  PRO B 132      27.819  25.554  39.441  1.00  0.00           H  
ATOM   2167 1HD  PRO B 132      27.705  22.843  39.147  1.00  0.00           H  
ATOM   2168 2HD  PRO B 132      28.130  23.904  37.756  1.00  0.00           H  
ATOM   2169  N   THR B 133      32.384  23.966  40.947  1.00  0.00           N  
ATOM   2170  CA  THR B 133      33.027  23.629  42.205  1.00  0.00           C  
ATOM   2171  C   THR B 133      33.266  24.901  43.001  1.00  0.00           C  
ATOM   2172  O   THR B 133      32.972  26.001  42.533  1.00  0.00           O  
ATOM   2173  CB  THR B 133      34.357  22.942  41.972  1.00  0.00           C  
ATOM   2174  OG1 THR B 133      35.266  23.900  41.465  1.00  0.00           O  
ATOM   2175  CG2 THR B 133      34.191  21.822  40.943  1.00  0.00           C  
ATOM   2176  H   THR B 133      32.824  24.661  40.337  1.00  0.00           H  
ATOM   2177  HA  THR B 133      32.378  22.977  42.778  1.00  0.00           H  
ATOM   2178  HB  THR B 133      34.735  22.538  42.912  1.00  0.00           H  
ATOM   2179  HG1 THR B 133      35.086  24.038  40.524  1.00  0.00           H  
ATOM   2180 1HG2 THR B 133      35.148  21.334  40.770  1.00  0.00           H  
ATOM   2181 2HG2 THR B 133      33.476  21.089  41.313  1.00  0.00           H  
ATOM   2182 3HG2 THR B 133      33.828  22.232  40.001  1.00  0.00           H  
ATOM   2183  N   HIS B 134      33.854  24.777  44.180  1.00  0.00           N  
ATOM   2184  CA  HIS B 134      34.151  25.945  45.017  1.00  0.00           C  
ATOM   2185  C   HIS B 134      35.020  27.040  44.312  1.00  0.00           C  
ATOM   2186  O   HIS B 134      34.998  28.202  44.717  1.00  0.00           O  
ATOM   2187  CB  HIS B 134      34.887  25.496  46.272  1.00  0.00           C  
ATOM   2188  CG  HIS B 134      36.210  25.012  45.958  1.00  0.00           C  
ATOM   2189  ND1 HIS B 134      36.440  23.758  45.436  1.00  0.00           N  
ATOM   2190  CD2 HIS B 134      37.404  25.607  46.062  1.00  0.00           C  
ATOM   2191  CE1 HIS B 134      37.734  23.614  45.230  1.00  0.00           C  
ATOM   2192  NE2 HIS B 134      38.337  24.721  45.604  1.00  0.00           N  
ATOM   2193  H   HIS B 134      34.078  23.856  44.521  1.00  0.00           H  
ATOM   2194  HA  HIS B 134      33.213  26.402  45.319  1.00  0.00           H  
ATOM   2195 1HB  HIS B 134      34.962  26.326  46.970  1.00  0.00           H  
ATOM   2196 2HB  HIS B 134      34.328  24.698  46.764  1.00  0.00           H  
ATOM   2197  HD2 HIS B 134      37.591  26.610  46.436  1.00  0.00           H  
ATOM   2198  HE1 HIS B 134      38.219  22.732  44.824  1.00  0.00           H  
ATOM   2199  HE2 HIS B 134      39.331  24.900  45.559  1.00  0.00           H  
ATOM   2200  N   VAL B 135      35.761  26.711  43.225  1.00  0.00           N  
ATOM   2201  CA  VAL B 135      36.599  27.742  42.594  1.00  0.00           C  
ATOM   2202  C   VAL B 135      35.734  28.701  41.808  1.00  0.00           C  
ATOM   2203  O   VAL B 135      36.218  29.694  41.266  1.00  0.00           O  
ATOM   2204  CB  VAL B 135      37.642  27.207  41.589  1.00  0.00           C  
ATOM   2205  CG1 VAL B 135      38.522  26.261  42.283  1.00  0.00           C  
ATOM   2206  CG2 VAL B 135      36.984  26.638  40.318  1.00  0.00           C  
ATOM   2207  H   VAL B 135      35.728  25.759  42.835  1.00  0.00           H  
ATOM   2208  HA  VAL B 135      37.119  28.292  43.373  1.00  0.00           H  
ATOM   2209  HB  VAL B 135      38.276  28.037  41.286  1.00  0.00           H  
ATOM   2210 1HG1 VAL B 135      39.299  25.922  41.597  1.00  0.00           H  
ATOM   2211 2HG1 VAL B 135      38.971  26.754  43.139  1.00  0.00           H  
ATOM   2212 3HG1 VAL B 135      37.933  25.405  42.621  1.00  0.00           H  
ATOM   2213 1HG2 VAL B 135      37.759  26.305  39.629  1.00  0.00           H  
ATOM   2214 2HG2 VAL B 135      36.350  25.813  40.566  1.00  0.00           H  
ATOM   2215 3HG2 VAL B 135      36.388  27.409  39.838  1.00  0.00           H  
ATOM   2216  N   ASN B 136      34.462  28.366  41.686  1.00  0.00           N  
ATOM   2217  CA  ASN B 136      33.524  29.161  40.958  1.00  0.00           C  
ATOM   2218  C   ASN B 136      32.714  30.063  41.900  1.00  0.00           C  
ATOM   2219  O   ASN B 136      31.800  30.755  41.459  1.00  0.00           O  
ATOM   2220  CB  ASN B 136      32.623  28.222  40.180  1.00  0.00           C  
ATOM   2221  CG  ASN B 136      33.371  27.463  39.123  1.00  0.00           C  
ATOM   2222  OD1 ASN B 136      33.451  26.211  39.158  1.00  0.00           O  
ATOM   2223  ND2 ASN B 136      33.932  28.188  38.175  1.00  0.00           N  
ATOM   2224  H   ASN B 136      34.109  27.523  42.131  1.00  0.00           H  
ATOM   2225  HA  ASN B 136      34.066  29.810  40.266  1.00  0.00           H  
ATOM   2226 1HB  ASN B 136      32.163  27.520  40.857  1.00  0.00           H  
ATOM   2227 2HB  ASN B 136      31.825  28.790  39.705  1.00  0.00           H  
ATOM   2228 1HD2 ASN B 136      34.445  27.744  37.441  1.00  0.00           H  
ATOM   2229 2HD2 ASN B 136      33.847  29.189  38.192  1.00  0.00           H  
ATOM   2230  N   ASN B 137      33.044  30.084  43.189  1.00  0.00           N  
ATOM   2231  CA  ASN B 137      32.288  30.919  44.127  1.00  0.00           C  
ATOM   2232  C   ASN B 137      32.616  32.416  43.972  1.00  0.00           C  
ATOM   2233  O   ASN B 137      33.758  32.781  43.679  1.00  0.00           O  
ATOM   2234  CB  ASN B 137      32.556  30.527  45.563  1.00  0.00           C  
ATOM   2235  CG  ASN B 137      32.126  29.192  45.878  1.00  0.00           C  
ATOM   2236  OD1 ASN B 137      31.286  28.606  45.173  1.00  0.00           O  
ATOM   2237  ND2 ASN B 137      32.670  28.679  46.945  1.00  0.00           N  
ATOM   2238  H   ASN B 137      33.816  29.514  43.545  1.00  0.00           H  
ATOM   2239  HA  ASN B 137      31.223  30.801  43.912  1.00  0.00           H  
ATOM   2240 1HB  ASN B 137      33.624  30.610  45.769  1.00  0.00           H  
ATOM   2241 2HB  ASN B 137      32.035  31.224  46.226  1.00  0.00           H  
ATOM   2242 1HD2 ASN B 137      32.442  27.728  47.243  1.00  0.00           H  
ATOM   2243 2HD2 ASN B 137      33.340  29.213  47.467  1.00  0.00           H  
ATOM   2244  N   GLY B 138      31.635  33.303  44.201  1.00  0.00           N  
ATOM   2245  CA  GLY B 138      31.943  34.725  44.073  1.00  0.00           C  
ATOM   2246  C   GLY B 138      30.791  35.641  43.629  1.00  0.00           C  
ATOM   2247  O   GLY B 138      29.611  35.291  43.730  1.00  0.00           O  
ATOM   2248  H   GLY B 138      30.701  32.984  44.477  1.00  0.00           H  
ATOM   2249 1HA  GLY B 138      32.328  35.081  45.026  1.00  0.00           H  
ATOM   2250 2HA  GLY B 138      32.755  34.836  43.358  1.00  0.00           H  
ATOM   2251  N   ASN B 139      31.179  36.860  43.210  1.00  0.00           N  
ATOM   2252  CA  ASN B 139      30.300  37.953  42.784  1.00  0.00           C  
ATOM   2253  C   ASN B 139      30.046  37.930  41.286  1.00  0.00           C  
ATOM   2254  O   ASN B 139      30.952  38.171  40.478  1.00  0.00           O  
ATOM   2255  CB  ASN B 139      30.935  39.269  43.234  1.00  0.00           C  
ATOM   2256  CG  ASN B 139      30.117  40.570  43.007  1.00  0.00           C  
ATOM   2257  OD1 ASN B 139      29.175  40.544  42.209  1.00  0.00           O  
ATOM   2258  ND2 ASN B 139      30.482  41.695  43.685  1.00  0.00           N  
ATOM   2259  H   ASN B 139      32.175  37.044  43.163  1.00  0.00           H  
ATOM   2260  HA  ASN B 139      29.328  37.835  43.254  1.00  0.00           H  
ATOM   2261 1HB  ASN B 139      31.180  39.189  44.290  1.00  0.00           H  
ATOM   2262 2HB  ASN B 139      31.874  39.373  42.711  1.00  0.00           H  
ATOM   2263 1HD2 ASN B 139      29.973  42.550  43.547  1.00  0.00           H  
ATOM   2264 2HD2 ASN B 139      31.251  41.683  44.324  1.00  0.00           H  
ATOM   2265  N   TYR B 140      28.841  37.557  40.890  1.00  0.00           N  
ATOM   2266  CA  TYR B 140      28.533  37.444  39.464  1.00  0.00           C  
ATOM   2267  C   TYR B 140      27.778  38.646  38.988  1.00  0.00           C  
ATOM   2268  O   TYR B 140      26.760  39.024  39.586  1.00  0.00           O  
ATOM   2269  CB  TYR B 140      27.745  36.158  39.145  1.00  0.00           C  
ATOM   2270  CG  TYR B 140      28.595  34.862  39.147  1.00  0.00           C  
ATOM   2271  CD1 TYR B 140      28.886  34.176  40.332  1.00  0.00           C  
ATOM   2272  CD2 TYR B 140      29.073  34.387  37.953  1.00  0.00           C  
ATOM   2273  CE1 TYR B 140      29.675  33.065  40.300  1.00  0.00           C  
ATOM   2274  CE2 TYR B 140      29.855  33.267  37.906  1.00  0.00           C  
ATOM   2275  CZ  TYR B 140      30.176  32.604  39.064  1.00  0.00           C  
ATOM   2276  OH  TYR B 140      31.019  31.473  39.008  1.00  0.00           O  
ATOM   2277  H   TYR B 140      28.115  37.365  41.576  1.00  0.00           H  
ATOM   2278  HA  TYR B 140      29.474  37.421  38.911  1.00  0.00           H  
ATOM   2279 1HB  TYR B 140      26.940  36.046  39.876  1.00  0.00           H  
ATOM   2280 2HB  TYR B 140      27.285  36.257  38.166  1.00  0.00           H  
ATOM   2281  HD1 TYR B 140      28.506  34.539  41.292  1.00  0.00           H  
ATOM   2282  HD2 TYR B 140      28.834  34.926  37.037  1.00  0.00           H  
ATOM   2283  HE1 TYR B 140      29.920  32.552  41.231  1.00  0.00           H  
ATOM   2284  HE2 TYR B 140      30.236  32.912  36.947  1.00  0.00           H  
ATOM   2285  HH  TYR B 140      31.308  31.236  39.923  1.00  0.00           H  
ATOM   2286  N   THR B 141      28.236  39.233  37.887  1.00  0.00           N  
ATOM   2287  CA  THR B 141      27.567  40.427  37.368  1.00  0.00           C  
ATOM   2288  C   THR B 141      27.061  40.290  35.961  1.00  0.00           C  
ATOM   2289  O   THR B 141      27.786  39.866  35.061  1.00  0.00           O  
ATOM   2290  CB  THR B 141      28.489  41.631  37.343  1.00  0.00           C  
ATOM   2291  OG1 THR B 141      28.930  41.915  38.651  1.00  0.00           O  
ATOM   2292  CG2 THR B 141      27.793  42.814  36.761  1.00  0.00           C  
ATOM   2293  H   THR B 141      29.090  38.877  37.459  1.00  0.00           H  
ATOM   2294  HA  THR B 141      26.709  40.656  37.996  1.00  0.00           H  
ATOM   2295  HB  THR B 141      29.307  41.413  36.737  1.00  0.00           H  
ATOM   2296  HG1 THR B 141      28.300  42.462  39.074  1.00  0.00           H  
ATOM   2297 1HG2 THR B 141      28.486  43.657  36.764  1.00  0.00           H  
ATOM   2298 2HG2 THR B 141      27.491  42.624  35.753  1.00  0.00           H  
ATOM   2299 3HG2 THR B 141      26.921  43.060  37.368  1.00  0.00           H  
ATOM   2300  N   LEU B 142      25.823  40.715  35.770  1.00  0.00           N  
ATOM   2301  CA  LEU B 142      25.245  40.753  34.455  1.00  0.00           C  
ATOM   2302  C   LEU B 142      25.107  42.190  33.981  1.00  0.00           C  
ATOM   2303  O   LEU B 142      24.509  43.042  34.656  1.00  0.00           O  
ATOM   2304  CB  LEU B 142      23.898  40.021  34.423  1.00  0.00           C  
ATOM   2305  CG  LEU B 142      23.112  40.071  33.080  1.00  0.00           C  
ATOM   2306  CD1 LEU B 142      23.902  39.438  31.999  1.00  0.00           C  
ATOM   2307  CD2 LEU B 142      21.803  39.272  33.222  1.00  0.00           C  
ATOM   2308  H   LEU B 142      25.288  41.057  36.570  1.00  0.00           H  
ATOM   2309  HA  LEU B 142      25.928  40.240  33.764  1.00  0.00           H  
ATOM   2310 1HB  LEU B 142      24.076  38.990  34.666  1.00  0.00           H  
ATOM   2311 2HB  LEU B 142      23.263  40.458  35.196  1.00  0.00           H  
ATOM   2312  HG  LEU B 142      22.905  41.105  32.806  1.00  0.00           H  
ATOM   2313 1HD1 LEU B 142      23.342  39.478  31.125  1.00  0.00           H  
ATOM   2314 2HD1 LEU B 142      24.837  39.953  31.836  1.00  0.00           H  
ATOM   2315 3HD1 LEU B 142      24.099  38.439  32.240  1.00  0.00           H  
ATOM   2316 1HD2 LEU B 142      21.252  39.294  32.279  1.00  0.00           H  
ATOM   2317 2HD2 LEU B 142      22.035  38.241  33.473  1.00  0.00           H  
ATOM   2318 3HD2 LEU B 142      21.188  39.688  34.004  1.00  0.00           H  
ATOM   2319  N   LEU B 143      25.725  42.433  32.828  1.00  0.00           N  
ATOM   2320  CA  LEU B 143      25.744  43.701  32.145  1.00  0.00           C  
ATOM   2321  C   LEU B 143      24.954  43.682  30.851  1.00  0.00           C  
ATOM   2322  O   LEU B 143      25.369  43.069  29.877  1.00  0.00           O  
ATOM   2323  CB  LEU B 143      27.177  44.042  31.798  1.00  0.00           C  
ATOM   2324  CG  LEU B 143      28.084  44.033  32.983  1.00  0.00           C  
ATOM   2325  CD1 LEU B 143      29.465  44.195  32.504  1.00  0.00           C  
ATOM   2326  CD2 LEU B 143      27.665  45.113  33.952  1.00  0.00           C  
ATOM   2327  H   LEU B 143      26.230  41.661  32.395  1.00  0.00           H  
ATOM   2328  HA  LEU B 143      25.324  44.455  32.802  1.00  0.00           H  
ATOM   2329 1HB  LEU B 143      27.525  43.326  31.087  1.00  0.00           H  
ATOM   2330 2HB  LEU B 143      27.208  45.026  31.338  1.00  0.00           H  
ATOM   2331  HG  LEU B 143      28.025  43.065  33.485  1.00  0.00           H  
ATOM   2332 1HD1 LEU B 143      30.135  44.172  33.344  1.00  0.00           H  
ATOM   2333 2HD1 LEU B 143      29.700  43.382  31.830  1.00  0.00           H  
ATOM   2334 3HD1 LEU B 143      29.555  45.145  31.982  1.00  0.00           H  
ATOM   2335 1HD2 LEU B 143      28.324  45.108  34.804  1.00  0.00           H  
ATOM   2336 2HD2 LEU B 143      27.720  46.084  33.468  1.00  0.00           H  
ATOM   2337 3HD2 LEU B 143      26.640  44.935  34.279  1.00  0.00           H  
ATOM   2338  N   ALA B 144      23.808  44.332  30.856  1.00  0.00           N  
ATOM   2339  CA  ALA B 144      22.954  44.376  29.671  1.00  0.00           C  
ATOM   2340  C   ALA B 144      23.188  45.727  28.989  1.00  0.00           C  
ATOM   2341  O   ALA B 144      23.175  46.764  29.661  1.00  0.00           O  
ATOM   2342  CB  ALA B 144      21.493  44.156  30.073  1.00  0.00           C  
ATOM   2343  H   ALA B 144      23.550  44.856  31.693  1.00  0.00           H  
ATOM   2344  HA  ALA B 144      23.267  43.601  28.982  1.00  0.00           H  
ATOM   2345 1HB  ALA B 144      20.860  44.187  29.203  1.00  0.00           H  
ATOM   2346 2HB  ALA B 144      21.395  43.183  30.558  1.00  0.00           H  
ATOM   2347 3HB  ALA B 144      21.183  44.921  30.762  1.00  0.00           H  
ATOM   2348  N   ALA B 145      23.398  45.758  27.670  1.00  0.00           N  
ATOM   2349  CA  ALA B 145      23.664  47.058  27.057  1.00  0.00           C  
ATOM   2350  C   ALA B 145      23.093  47.269  25.655  1.00  0.00           C  
ATOM   2351  O   ALA B 145      23.116  46.392  24.792  1.00  0.00           O  
ATOM   2352  CB  ALA B 145      25.165  47.258  27.014  1.00  0.00           C  
ATOM   2353  H   ALA B 145      23.451  44.884  27.145  1.00  0.00           H  
ATOM   2354  HA  ALA B 145      23.224  47.818  27.689  1.00  0.00           H  
ATOM   2355 1HB  ALA B 145      25.381  48.248  26.614  1.00  0.00           H  
ATOM   2356 2HB  ALA B 145      25.575  47.174  28.023  1.00  0.00           H  
ATOM   2357 3HB  ALA B 145      25.613  46.502  26.376  1.00  0.00           H  
ATOM   2358  N   ASN B 146      22.618  48.489  25.410  1.00  0.00           N  
ATOM   2359  CA  ASN B 146      22.064  48.847  24.098  1.00  0.00           C  
ATOM   2360  C   ASN B 146      22.503  50.311  23.853  1.00  0.00           C  
ATOM   2361  O   ASN B 146      23.292  50.810  24.653  1.00  0.00           O  
ATOM   2362  CB  ASN B 146      20.554  48.630  24.065  1.00  0.00           C  
ATOM   2363  CG  ASN B 146      19.784  49.517  24.902  1.00  0.00           C  
ATOM   2364  OD1 ASN B 146      20.262  50.560  25.410  1.00  0.00           O  
ATOM   2365  ND2 ASN B 146      18.525  49.123  25.009  1.00  0.00           N  
ATOM   2366  H   ASN B 146      22.691  49.185  26.155  1.00  0.00           H  
ATOM   2367  HA  ASN B 146      22.520  48.222  23.327  1.00  0.00           H  
ATOM   2368 1HB  ASN B 146      20.122  48.520  23.083  1.00  0.00           H  
ATOM   2369 2HB  ASN B 146      20.400  47.654  24.504  1.00  0.00           H  
ATOM   2370 1HD2 ASN B 146      17.838  49.635  25.544  1.00  0.00           H  
ATOM   2371 2HD2 ASN B 146      18.266  48.252  24.539  1.00  0.00           H  
ATOM   2372  N   PRO B 147      22.014  51.053  22.818  1.00  0.00           N  
ATOM   2373  CA  PRO B 147      22.430  52.409  22.479  1.00  0.00           C  
ATOM   2374  C   PRO B 147      22.312  53.463  23.581  1.00  0.00           C  
ATOM   2375  O   PRO B 147      23.009  54.483  23.520  1.00  0.00           O  
ATOM   2376  CB  PRO B 147      21.477  52.793  21.337  1.00  0.00           C  
ATOM   2377  CG  PRO B 147      21.152  51.516  20.649  1.00  0.00           C  
ATOM   2378  CD  PRO B 147      21.086  50.498  21.763  1.00  0.00           C  
ATOM   2379  HA  PRO B 147      23.464  52.373  22.112  1.00  0.00           H  
ATOM   2380 1HB  PRO B 147      20.580  53.284  21.754  1.00  0.00           H  
ATOM   2381 2HB  PRO B 147      21.961  53.519  20.670  1.00  0.00           H  
ATOM   2382 1HG  PRO B 147      20.204  51.614  20.099  1.00  0.00           H  
ATOM   2383 2HG  PRO B 147      21.928  51.290  19.898  1.00  0.00           H  
ATOM   2384 1HD  PRO B 147      20.064  50.488  22.126  1.00  0.00           H  
ATOM   2385 2HD  PRO B 147      21.434  49.529  21.372  1.00  0.00           H  
ATOM   2386  N   PHE B 148      21.448  53.239  24.584  1.00  0.00           N  
ATOM   2387  CA  PHE B 148      21.241  54.234  25.627  1.00  0.00           C  
ATOM   2388  C   PHE B 148      22.288  54.161  26.731  1.00  0.00           C  
ATOM   2389  O   PHE B 148      22.526  55.105  27.471  1.00  0.00           O  
ATOM   2390  CB  PHE B 148      19.887  54.000  26.292  1.00  0.00           C  
ATOM   2391  CG  PHE B 148      18.664  54.231  25.466  1.00  0.00           C  
ATOM   2392  CD1 PHE B 148      18.172  53.213  24.702  1.00  0.00           C  
ATOM   2393  CD2 PHE B 148      17.979  55.376  25.488  1.00  0.00           C  
ATOM   2394  CE1 PHE B 148      17.024  53.349  23.973  1.00  0.00           C  
ATOM   2395  CE2 PHE B 148      16.816  55.515  24.767  1.00  0.00           C  
ATOM   2396  CZ  PHE B 148      16.347  54.493  24.017  1.00  0.00           C  
ATOM   2397  H   PHE B 148      20.942  52.357  24.651  1.00  0.00           H  
ATOM   2398  HA  PHE B 148      21.272  55.227  25.175  1.00  0.00           H  
ATOM   2399 1HB  PHE B 148      19.846  52.984  26.666  1.00  0.00           H  
ATOM   2400 2HB  PHE B 148      19.811  54.646  27.166  1.00  0.00           H  
ATOM   2401  HD1 PHE B 148      18.702  52.279  24.683  1.00  0.00           H  
ATOM   2402  HD2 PHE B 148      18.338  56.194  26.081  1.00  0.00           H  
ATOM   2403  HE1 PHE B 148      16.655  52.511  23.375  1.00  0.00           H  
ATOM   2404  HE2 PHE B 148      16.260  56.443  24.793  1.00  0.00           H  
ATOM   2405  HZ  PHE B 148      15.429  54.609  23.453  1.00  0.00           H  
ATOM   2406  N   GLY B 149      22.883  53.023  26.910  1.00  0.00           N  
ATOM   2407  CA  GLY B 149      23.683  52.896  28.108  1.00  0.00           C  
ATOM   2408  C   GLY B 149      23.947  51.449  28.501  1.00  0.00           C  
ATOM   2409  O   GLY B 149      24.117  50.595  27.636  1.00  0.00           O  
ATOM   2410  H   GLY B 149      22.792  52.255  26.243  1.00  0.00           H  
ATOM   2411 1HA  GLY B 149      24.626  53.426  27.974  1.00  0.00           H  
ATOM   2412 2HA  GLY B 149      23.148  53.387  28.912  1.00  0.00           H  
ATOM   2413  N   GLN B 150      23.998  51.245  29.825  1.00  0.00           N  
ATOM   2414  CA  GLN B 150      24.299  49.990  30.500  1.00  0.00           C  
ATOM   2415  C   GLN B 150      23.387  49.724  31.702  1.00  0.00           C  
ATOM   2416  O   GLN B 150      23.230  50.555  32.591  1.00  0.00           O  
ATOM   2417  CB  GLN B 150      25.715  50.043  31.105  1.00  0.00           C  
ATOM   2418  CG  GLN B 150      26.193  48.723  31.759  1.00  0.00           C  
ATOM   2419  CD  GLN B 150      27.661  48.767  32.187  1.00  0.00           C  
ATOM   2420  OE1 GLN B 150      27.980  49.483  33.170  1.00  0.00           O  
ATOM   2421  NE2 GLN B 150      28.533  48.024  31.507  1.00  0.00           N  
ATOM   2422  H   GLN B 150      23.822  52.065  30.404  1.00  0.00           H  
ATOM   2423  HA  GLN B 150      24.193  49.170  29.797  1.00  0.00           H  
ATOM   2424 1HB  GLN B 150      26.428  50.310  30.330  1.00  0.00           H  
ATOM   2425 2HB  GLN B 150      25.753  50.827  31.854  1.00  0.00           H  
ATOM   2426 1HG  GLN B 150      25.621  48.537  32.660  1.00  0.00           H  
ATOM   2427 2HG  GLN B 150      26.051  47.893  31.060  1.00  0.00           H  
ATOM   2428 1HE2 GLN B 150      29.507  48.021  31.763  1.00  0.00           H  
ATOM   2429 2HE2 GLN B 150      28.222  47.461  30.741  1.00  0.00           H  
ATOM   2430  N   ALA B 151      22.852  48.523  31.787  1.00  0.00           N  
ATOM   2431  CA  ALA B 151      22.121  48.151  32.985  1.00  0.00           C  
ATOM   2432  C   ALA B 151      22.969  47.114  33.717  1.00  0.00           C  
ATOM   2433  O   ALA B 151      23.678  46.326  33.088  1.00  0.00           O  
ATOM   2434  CB  ALA B 151      20.713  47.655  32.658  1.00  0.00           C  
ATOM   2435  H   ALA B 151      22.974  47.856  31.035  1.00  0.00           H  
ATOM   2436  HA  ALA B 151      22.029  49.023  33.636  1.00  0.00           H  
ATOM   2437 1HB  ALA B 151      20.192  47.419  33.564  1.00  0.00           H  
ATOM   2438 2HB  ALA B 151      20.183  48.436  32.141  1.00  0.00           H  
ATOM   2439 3HB  ALA B 151      20.759  46.779  32.026  1.00  0.00           H  
ATOM   2440  N   SER B 152      22.882  47.085  35.035  1.00  0.00           N  
ATOM   2441  CA  SER B 152      23.666  46.130  35.770  1.00  0.00           C  
ATOM   2442  C   SER B 152      23.003  45.572  36.989  1.00  0.00           C  
ATOM   2443  O   SER B 152      22.419  46.290  37.792  1.00  0.00           O  
ATOM   2444  CB  SER B 152      24.930  46.800  36.219  1.00  0.00           C  
ATOM   2445  OG  SER B 152      25.716  45.930  36.938  1.00  0.00           O  
ATOM   2446  H   SER B 152      22.336  47.779  35.526  1.00  0.00           H  
ATOM   2447  HA  SER B 152      23.912  45.312  35.117  1.00  0.00           H  
ATOM   2448 1HB  SER B 152      25.471  47.126  35.321  1.00  0.00           H  
ATOM   2449 2HB  SER B 152      24.687  47.675  36.795  1.00  0.00           H  
ATOM   2450  HG  SER B 152      26.308  45.522  36.303  1.00  0.00           H  
ATOM   2451  N   ALA B 153      23.191  44.254  37.158  1.00  0.00           N  
ATOM   2452  CA  ALA B 153      22.736  43.544  38.354  1.00  0.00           C  
ATOM   2453  C   ALA B 153      23.837  42.602  38.807  1.00  0.00           C  
ATOM   2454  O   ALA B 153      24.539  42.010  37.967  1.00  0.00           O  
ATOM   2455  CB  ALA B 153      21.440  42.798  38.080  1.00  0.00           C  
ATOM   2456  H   ALA B 153      23.657  43.724  36.413  1.00  0.00           H  
ATOM   2457  HA  ALA B 153      22.577  44.276  39.166  1.00  0.00           H  
ATOM   2458 1HB  ALA B 153      21.120  42.276  38.978  1.00  0.00           H  
ATOM   2459 2HB  ALA B 153      20.681  43.510  37.786  1.00  0.00           H  
ATOM   2460 3HB  ALA B 153      21.606  42.093  37.279  1.00  0.00           H  
ATOM   2461  N   SER B 154      23.995  42.459  40.127  1.00  0.00           N  
ATOM   2462  CA  SER B 154      25.030  41.575  40.664  1.00  0.00           C  
ATOM   2463  C   SER B 154      24.530  40.722  41.789  1.00  0.00           C  
ATOM   2464  O   SER B 154      23.700  41.148  42.563  1.00  0.00           O  
ATOM   2465  CB  SER B 154      26.207  42.340  41.211  1.00  0.00           C  
ATOM   2466  OG  SER B 154      26.878  42.974  40.197  1.00  0.00           O  
ATOM   2467  H   SER B 154      23.389  42.978  40.752  1.00  0.00           H  
ATOM   2468  HA  SER B 154      25.369  40.919  39.875  1.00  0.00           H  
ATOM   2469 1HB  SER B 154      25.858  43.067  41.943  1.00  0.00           H  
ATOM   2470 2HB  SER B 154      26.876  41.652  41.721  1.00  0.00           H  
ATOM   2471  HG  SER B 154      27.504  42.336  39.902  1.00  0.00           H  
ATOM   2472  N   ILE B 155      25.110  39.550  41.884  1.00  0.00           N  
ATOM   2473  CA  ILE B 155      24.672  38.637  42.905  1.00  0.00           C  
ATOM   2474  C   ILE B 155      25.783  37.678  43.414  1.00  0.00           C  
ATOM   2475  O   ILE B 155      26.709  37.321  42.682  1.00  0.00           O  
ATOM   2476  CB  ILE B 155      23.493  37.860  42.307  1.00  0.00           C  
ATOM   2477  CG1 ILE B 155      22.714  37.160  43.363  1.00  0.00           C  
ATOM   2478  CG2 ILE B 155      24.063  36.826  41.265  1.00  0.00           C  
ATOM   2479  CD1 ILE B 155      21.370  36.755  42.888  1.00  0.00           C  
ATOM   2480  H   ILE B 155      25.801  39.256  41.184  1.00  0.00           H  
ATOM   2481  HA  ILE B 155      24.327  39.237  43.758  1.00  0.00           H  
ATOM   2482  HB  ILE B 155      22.825  38.552  41.804  1.00  0.00           H  
ATOM   2483 1HG1 ILE B 155      23.244  36.268  43.705  1.00  0.00           H  
ATOM   2484 2HG1 ILE B 155      22.582  37.838  44.203  1.00  0.00           H  
ATOM   2485 1HG2 ILE B 155      23.262  36.284  40.793  1.00  0.00           H  
ATOM   2486 2HG2 ILE B 155      24.629  37.359  40.506  1.00  0.00           H  
ATOM   2487 3HG2 ILE B 155      24.723  36.109  41.753  1.00  0.00           H  
ATOM   2488 1HD1 ILE B 155      20.853  36.301  43.700  1.00  0.00           H  
ATOM   2489 2HD1 ILE B 155      20.807  37.634  42.558  1.00  0.00           H  
ATOM   2490 3HD1 ILE B 155      21.458  36.061  42.072  1.00  0.00           H  
ATOM   2491  N   MET B 156      25.687  37.296  44.662  1.00  0.00           N  
ATOM   2492  CA  MET B 156      26.644  36.308  45.130  1.00  0.00           C  
ATOM   2493  C   MET B 156      26.174  34.936  44.841  1.00  0.00           C  
ATOM   2494  O   MET B 156      24.968  34.636  44.897  1.00  0.00           O  
ATOM   2495  CB  MET B 156      26.948  36.437  46.610  1.00  0.00           C  
ATOM   2496  CG  MET B 156      27.386  37.708  46.970  1.00  0.00           C  
ATOM   2497  SD  MET B 156      28.891  38.158  46.087  1.00  0.00           S  
ATOM   2498  CE  MET B 156      30.117  37.181  46.753  1.00  0.00           C  
ATOM   2499  H   MET B 156      24.949  37.627  45.276  1.00  0.00           H  
ATOM   2500  HA  MET B 156      27.565  36.462  44.597  1.00  0.00           H  
ATOM   2501 1HB  MET B 156      26.072  36.230  47.198  1.00  0.00           H  
ATOM   2502 2HB  MET B 156      27.737  35.729  46.890  1.00  0.00           H  
ATOM   2503 1HG  MET B 156      26.610  38.417  46.739  1.00  0.00           H  
ATOM   2504 2HG  MET B 156      27.578  37.728  48.037  1.00  0.00           H  
ATOM   2505 1HE  MET B 156      31.057  37.421  46.265  1.00  0.00           H  
ATOM   2506 2HE  MET B 156      30.189  37.367  47.824  1.00  0.00           H  
ATOM   2507 3HE  MET B 156      29.858  36.141  46.576  1.00  0.00           H  
ATOM   2508  N   ALA B 157      27.122  34.045  44.604  1.00  0.00           N  
ATOM   2509  CA  ALA B 157      26.819  32.650  44.440  1.00  0.00           C  
ATOM   2510  C   ALA B 157      27.872  31.852  45.152  1.00  0.00           C  
ATOM   2511  O   ALA B 157      29.035  32.274  45.282  1.00  0.00           O  
ATOM   2512  CB  ALA B 157      26.767  32.257  42.973  1.00  0.00           C  
ATOM   2513  H   ALA B 157      28.078  34.386  44.501  1.00  0.00           H  
ATOM   2514  HA  ALA B 157      25.858  32.441  44.913  1.00  0.00           H  
ATOM   2515 1HB  ALA B 157      26.532  31.192  42.896  1.00  0.00           H  
ATOM   2516 2HB  ALA B 157      25.992  32.831  42.462  1.00  0.00           H  
ATOM   2517 3HB  ALA B 157      27.726  32.448  42.504  1.00  0.00           H  
ATOM   2518  N   ALA B 158      27.469  30.664  45.581  1.00  0.00           N  
ATOM   2519  CA  ALA B 158      28.381  29.681  46.118  1.00  0.00           C  
ATOM   2520  C   ALA B 158      27.831  28.338  45.718  1.00  0.00           C  
ATOM   2521  O   ALA B 158      26.628  28.099  45.820  1.00  0.00           O  
ATOM   2522  CB  ALA B 158      28.529  29.775  47.619  1.00  0.00           C  
ATOM   2523  H   ALA B 158      26.497  30.421  45.481  1.00  0.00           H  
ATOM   2524  HA  ALA B 158      29.341  29.811  45.649  1.00  0.00           H  
ATOM   2525 1HB  ALA B 158      29.219  29.001  47.958  1.00  0.00           H  
ATOM   2526 2HB  ALA B 158      28.932  30.754  47.881  1.00  0.00           H  
ATOM   2527 3HB  ALA B 158      27.563  29.638  48.092  1.00  0.00           H  
ATOM   2528  N   PHE B 159      28.703  27.459  45.281  1.00  0.00           N  
ATOM   2529  CA  PHE B 159      28.250  26.182  44.794  1.00  0.00           C  
ATOM   2530  C   PHE B 159      28.682  25.038  45.693  1.00  0.00           C  
ATOM   2531  O   PHE B 159      28.002  24.014  45.815  1.00  0.00           O  
ATOM   2532  CB  PHE B 159      28.831  26.017  43.394  1.00  0.00           C  
ATOM   2533  CG  PHE B 159      28.447  27.200  42.488  1.00  0.00           C  
ATOM   2534  CD1 PHE B 159      29.374  28.152  42.080  1.00  0.00           C  
ATOM   2535  CD2 PHE B 159      27.167  27.368  42.073  1.00  0.00           C  
ATOM   2536  CE1 PHE B 159      28.977  29.217  41.260  1.00  0.00           C  
ATOM   2537  CE2 PHE B 159      26.769  28.420  41.263  1.00  0.00           C  
ATOM   2538  CZ  PHE B 159      27.677  29.338  40.857  1.00  0.00           C  
ATOM   2539  H   PHE B 159      29.687  27.717  45.237  1.00  0.00           H  
ATOM   2540  HA  PHE B 159      27.159  26.186  44.736  1.00  0.00           H  
ATOM   2541 1HB  PHE B 159      29.918  25.947  43.441  1.00  0.00           H  
ATOM   2542 2HB  PHE B 159      28.456  25.103  42.950  1.00  0.00           H  
ATOM   2543  HD1 PHE B 159      30.416  28.060  42.408  1.00  0.00           H  
ATOM   2544  HD2 PHE B 159      26.469  26.653  42.403  1.00  0.00           H  
ATOM   2545  HE1 PHE B 159      29.706  29.952  40.944  1.00  0.00           H  
ATOM   2546  HE2 PHE B 159      25.730  28.509  40.954  1.00  0.00           H  
ATOM   2547  HZ  PHE B 159      27.377  30.163  40.218  1.00  0.00           H  
ATOM   2548  N   MET B 160      29.830  25.217  46.318  1.00  0.00           N  
ATOM   2549  CA  MET B 160      30.438  24.172  47.108  1.00  0.00           C  
ATOM   2550  C   MET B 160      31.395  24.810  48.093  1.00  0.00           C  
ATOM   2551  O   MET B 160      32.119  25.729  47.721  1.00  0.00           O  
ATOM   2552  CB  MET B 160      31.139  23.254  46.133  1.00  0.00           C  
ATOM   2553  CG  MET B 160      31.788  22.045  46.632  1.00  0.00           C  
ATOM   2554  SD  MET B 160      32.637  21.239  45.261  1.00  0.00           S  
ATOM   2555  CE  MET B 160      31.211  20.492  44.442  1.00  0.00           C  
ATOM   2556  H   MET B 160      30.311  26.093  46.211  1.00  0.00           H  
ATOM   2557  HA  MET B 160      29.669  23.634  47.665  1.00  0.00           H  
ATOM   2558 1HB  MET B 160      30.424  22.929  45.385  1.00  0.00           H  
ATOM   2559 2HB  MET B 160      31.887  23.819  45.617  1.00  0.00           H  
ATOM   2560 1HG  MET B 160      32.517  22.305  47.404  1.00  0.00           H  
ATOM   2561 2HG  MET B 160      31.052  21.356  47.053  1.00  0.00           H  
ATOM   2562 1HE  MET B 160      31.527  19.941  43.562  1.00  0.00           H  
ATOM   2563 2HE  MET B 160      30.716  19.830  45.131  1.00  0.00           H  
ATOM   2564 3HE  MET B 160      30.512  21.267  44.134  1.00  0.00           H  
ATOM   2565  N   ASP B 161      31.392  24.370  49.343  1.00  0.00           N  
ATOM   2566  CA  ASP B 161      32.332  24.929  50.304  1.00  0.00           C  
ATOM   2567  C   ASP B 161      33.754  24.596  49.875  1.00  0.00           C  
ATOM   2568  O   ASP B 161      33.997  23.527  49.317  1.00  0.00           O  
ATOM   2569  CB  ASP B 161      32.074  24.396  51.698  1.00  0.00           C  
ATOM   2570  CG  ASP B 161      30.830  24.961  52.272  1.00  0.00           C  
ATOM   2571  OD1 ASP B 161      30.352  25.922  51.723  1.00  0.00           O  
ATOM   2572  OD2 ASP B 161      30.355  24.449  53.254  1.00  0.00           O  
ATOM   2573  H   ASP B 161      30.759  23.632  49.616  1.00  0.00           H  
ATOM   2574  HA  ASP B 161      32.219  26.010  50.322  1.00  0.00           H  
ATOM   2575 1HB  ASP B 161      31.990  23.314  51.666  1.00  0.00           H  
ATOM   2576 2HB  ASP B 161      32.917  24.646  52.344  1.00  0.00           H  
ATOM   2577  N   ASN B 162      34.693  25.494  50.125  1.00  0.00           N  
ATOM   2578  CA  ASN B 162      36.088  25.227  49.794  1.00  0.00           C  
ATOM   2579  C   ASN B 162      36.721  24.181  50.744  1.00  0.00           C  
ATOM   2580  O   ASN B 162      36.318  24.121  51.903  1.00  0.00           O  
ATOM   2581  CB  ASN B 162      36.878  26.525  49.762  1.00  0.00           C  
ATOM   2582  CG  ASN B 162      36.815  27.314  51.078  1.00  0.00           C  
ATOM   2583  OD1 ASN B 162      35.734  27.778  51.494  1.00  0.00           O  
ATOM   2584  ND2 ASN B 162      37.946  27.472  51.727  1.00  0.00           N  
ATOM   2585  H   ASN B 162      34.432  26.367  50.562  1.00  0.00           H  
ATOM   2586  HA  ASN B 162      36.086  24.833  48.792  1.00  0.00           H  
ATOM   2587 1HB  ASN B 162      37.923  26.312  49.533  1.00  0.00           H  
ATOM   2588 2HB  ASN B 162      36.493  27.151  48.960  1.00  0.00           H  
ATOM   2589 1HD2 ASN B 162      37.963  27.979  52.592  1.00  0.00           H  
ATOM   2590 2HD2 ASN B 162      38.789  27.075  51.363  1.00  0.00           H  
ATOM   2591  N   PRO B 163      37.673  23.341  50.250  1.00  0.00           N  
ATOM   2592  CA  PRO B 163      38.512  22.376  50.988  1.00  0.00           C  
ATOM   2593  C   PRO B 163      39.153  22.931  52.271  1.00  0.00           C  
ATOM   2594  O   PRO B 163      39.814  23.982  52.229  1.00  0.00           O  
ATOM   2595  OXT PRO B 163      39.320  22.145  53.215  1.00  0.00           O  
ATOM   2596  CB  PRO B 163      39.586  22.034  49.937  1.00  0.00           C  
ATOM   2597  CG  PRO B 163      38.895  22.211  48.612  1.00  0.00           C  
ATOM   2598  CD  PRO B 163      38.010  23.415  48.788  1.00  0.00           C  
ATOM   2599  HA  PRO B 163      37.905  21.488  51.221  1.00  0.00           H  
ATOM   2600 1HB  PRO B 163      40.457  22.702  50.052  1.00  0.00           H  
ATOM   2601 2HB  PRO B 163      39.959  21.016  50.083  1.00  0.00           H  
ATOM   2602 1HG  PRO B 163      39.637  22.334  47.809  1.00  0.00           H  
ATOM   2603 2HG  PRO B 163      38.331  21.308  48.363  1.00  0.00           H  
ATOM   2604 1HD  PRO B 163      38.555  24.326  48.540  1.00  0.00           H  
ATOM   2605 2HD  PRO B 163      37.138  23.251  48.148  1.00  0.00           H  
TER                                                                             
REMARK PDBinfo-LABEL:    1 BOINC bcov_6ala_r1_HEEH_13973_000000000_0001_1_20_H_.._ems_3hM_2201_0001_0003_0001_0001__native

score -457.503
silent_score -457.503
time -937.381
                             
