# Supplementary material for: Design of protein-binding proteins from the target structure alone
Source: Nature. 2022 Mar 24;605(7910):551–60. doi: 10.1038/s41586-022-04654-9 (PMC9117152; doi:10.1038/s41586-022-04654-9)
Supplement: Supplementary file 3 — Supplementary Code Design scripts and main pdb files. This compressed file is the main supplement and contains the following files: => cao_2021_protocol/ => design_models_final_combo_optimized/ => design_models_sequence/ => design_models_ssm_natives/ => ngs_analysis_scripts/ [file 41586_2022_4654_MOESM3_ESM.gz › supplemental_files/design_models_ssm_natives/TrkA_ssm/longxing_Cationpi_ems_3hM_2634_000000026_0001_0001.pdb]

SSBOND     CYS B   82    CYS B  127                                       2.03  
ATOM      1  N   ASP A   1     -12.631  -8.518  15.610  1.00  0.00           N  
ATOM      2  CA  ASP A   1     -13.658  -9.414  15.093  1.00  0.00           C  
ATOM      3  C   ASP A   1     -13.076 -10.790  14.786  1.00  0.00           C  
ATOM      4  O   ASP A   1     -11.972 -10.902  14.240  1.00  0.00           O  
ATOM      5  CB  ASP A   1     -14.303  -8.825  13.845  1.00  0.00           C  
ATOM      6  CG  ASP A   1     -15.498  -9.615  13.372  1.00  0.00           C  
ATOM      7  OD1 ASP A   1     -15.316 -10.690  12.821  1.00  0.00           O  
ATOM      8  OD2 ASP A   1     -16.618  -9.129  13.512  1.00  0.00           O  
ATOM      9 1H   ASP A   1     -13.016  -7.591  15.716  1.00  0.00           H  
ATOM     10 2H   ASP A   1     -12.307  -8.854  16.505  1.00  0.00           H  
ATOM     11 3H   ASP A   1     -11.859  -8.491  14.957  1.00  0.00           H  
ATOM     12  HA  ASP A   1     -14.428  -9.533  15.856  1.00  0.00           H  
ATOM     13 1HB  ASP A   1     -14.610  -7.796  14.037  1.00  0.00           H  
ATOM     14 2HB  ASP A   1     -13.573  -8.791  13.060  1.00  0.00           H  
ATOM     15  N   GLU A   2     -13.799 -11.832  15.189  1.00  0.00           N  
ATOM     16  CA  GLU A   2     -13.325 -13.201  15.026  1.00  0.00           C  
ATOM     17  C   GLU A   2     -13.308 -13.669  13.573  1.00  0.00           C  
ATOM     18  O   GLU A   2     -12.464 -14.490  13.201  1.00  0.00           O  
ATOM     19  CB  GLU A   2     -14.175 -14.158  15.860  1.00  0.00           C  
ATOM     20  CG  GLU A   2     -14.041 -13.969  17.378  1.00  0.00           C  
ATOM     21  CD  GLU A   2     -12.630 -14.151  17.881  1.00  0.00           C  
ATOM     22  OE1 GLU A   2     -11.987 -15.094  17.488  1.00  0.00           O  
ATOM     23  OE2 GLU A   2     -12.181 -13.321  18.656  1.00  0.00           O  
ATOM     24  H   GLU A   2     -14.703 -11.673  15.615  1.00  0.00           H  
ATOM     25  HA  GLU A   2     -12.303 -13.253  15.395  1.00  0.00           H  
ATOM     26 1HB  GLU A   2     -15.224 -14.038  15.594  1.00  0.00           H  
ATOM     27 2HB  GLU A   2     -13.894 -15.184  15.627  1.00  0.00           H  
ATOM     28 1HG  GLU A   2     -14.378 -12.968  17.640  1.00  0.00           H  
ATOM     29 2HG  GLU A   2     -14.693 -14.684  17.878  1.00  0.00           H  
ATOM     30  N   GLU A   3     -14.253 -13.194  12.751  1.00  0.00           N  
ATOM     31  CA  GLU A   3     -14.296 -13.651  11.376  1.00  0.00           C  
ATOM     32  C   GLU A   3     -13.162 -12.995  10.647  1.00  0.00           C  
ATOM     33  O   GLU A   3     -12.500 -13.631   9.825  1.00  0.00           O  
ATOM     34  CB  GLU A   3     -15.632 -13.346  10.703  1.00  0.00           C  
ATOM     35  CG  GLU A   3     -15.755 -13.910   9.285  1.00  0.00           C  
ATOM     36  CD  GLU A   3     -17.121 -13.730   8.691  1.00  0.00           C  
ATOM     37  OE1 GLU A   3     -17.952 -13.174   9.358  1.00  0.00           O  
ATOM     38  OE2 GLU A   3     -17.342 -14.154   7.579  1.00  0.00           O  
ATOM     39  H   GLU A   3     -14.912 -12.467  13.048  1.00  0.00           H  
ATOM     40  HA  GLU A   3     -14.137 -14.726  11.353  1.00  0.00           H  
ATOM     41 1HB  GLU A   3     -16.443 -13.750  11.307  1.00  0.00           H  
ATOM     42 2HB  GLU A   3     -15.770 -12.264  10.650  1.00  0.00           H  
ATOM     43 1HG  GLU A   3     -15.044 -13.395   8.668  1.00  0.00           H  
ATOM     44 2HG  GLU A   3     -15.491 -14.966   9.294  1.00  0.00           H  
ATOM     45  N   GLU A   4     -12.922 -11.719  10.956  1.00  0.00           N  
ATOM     46  CA  GLU A   4     -11.844 -11.023  10.263  1.00  0.00           C  
ATOM     47  C   GLU A   4     -10.510 -11.693  10.562  1.00  0.00           C  
ATOM     48  O   GLU A   4      -9.699 -11.884   9.652  1.00  0.00           O  
ATOM     49  CB  GLU A   4     -11.751  -9.564  10.696  1.00  0.00           C  
ATOM     50  CG  GLU A   4     -12.882  -8.671  10.248  1.00  0.00           C  
ATOM     51  CD  GLU A   4     -12.764  -7.291  10.836  1.00  0.00           C  
ATOM     52  OE1 GLU A   4     -11.955  -7.121  11.720  1.00  0.00           O  
ATOM     53  OE2 GLU A   4     -13.474  -6.417  10.420  1.00  0.00           O  
ATOM     54  H   GLU A   4     -13.538 -11.259  11.646  1.00  0.00           H  
ATOM     55  HA  GLU A   4     -12.026 -11.068   9.192  1.00  0.00           H  
ATOM     56 1HB  GLU A   4     -11.693  -9.523  11.782  1.00  0.00           H  
ATOM     57 2HB  GLU A   4     -10.825  -9.138  10.309  1.00  0.00           H  
ATOM     58 1HG  GLU A   4     -12.888  -8.597   9.172  1.00  0.00           H  
ATOM     59 2HG  GLU A   4     -13.821  -9.124  10.556  1.00  0.00           H  
ATOM     60  N   LYS A   5     -10.294 -12.108  11.823  1.00  0.00           N  
ATOM     61  CA  LYS A   5      -9.051 -12.784  12.159  1.00  0.00           C  
ATOM     62  C   LYS A   5      -8.912 -14.119  11.445  1.00  0.00           C  
ATOM     63  O   LYS A   5      -7.828 -14.424  10.941  1.00  0.00           O  
ATOM     64  CB  LYS A   5      -8.933 -12.991  13.662  1.00  0.00           C  
ATOM     65  CG  LYS A   5      -8.644 -11.719  14.459  1.00  0.00           C  
ATOM     66  CD  LYS A   5      -8.362 -12.023  15.941  1.00  0.00           C  
ATOM     67  CE  LYS A   5      -9.643 -12.429  16.676  1.00  0.00           C  
ATOM     68  NZ  LYS A   5      -9.453 -12.570  18.149  1.00  0.00           N  
ATOM     69  H   LYS A   5     -10.978 -11.895  12.556  1.00  0.00           H  
ATOM     70  HA  LYS A   5      -8.226 -12.151  11.838  1.00  0.00           H  
ATOM     71 1HB  LYS A   5      -9.874 -13.410  14.018  1.00  0.00           H  
ATOM     72 2HB  LYS A   5      -8.149 -13.717  13.869  1.00  0.00           H  
ATOM     73 1HG  LYS A   5      -7.774 -11.223  14.028  1.00  0.00           H  
ATOM     74 2HG  LYS A   5      -9.488 -11.043  14.381  1.00  0.00           H  
ATOM     75 1HD  LYS A   5      -7.638 -12.833  16.015  1.00  0.00           H  
ATOM     76 2HD  LYS A   5      -7.943 -11.138  16.420  1.00  0.00           H  
ATOM     77 1HE  LYS A   5     -10.408 -11.676  16.492  1.00  0.00           H  
ATOM     78 2HE  LYS A   5      -9.991 -13.384  16.295  1.00  0.00           H  
ATOM     79 1HZ  LYS A   5     -10.377 -12.841  18.544  1.00  0.00           H  
ATOM     80 2HZ  LYS A   5      -8.774 -13.284  18.349  1.00  0.00           H  
ATOM     81 3HZ  LYS A   5      -9.157 -11.697  18.548  1.00  0.00           H  
ATOM     82  N   ARG A   6      -9.996 -14.904  11.345  1.00  0.00           N  
ATOM     83  CA  ARG A   6      -9.889 -16.188  10.659  1.00  0.00           C  
ATOM     84  C   ARG A   6      -9.550 -16.003   9.182  1.00  0.00           C  
ATOM     85  O   ARG A   6      -8.752 -16.766   8.621  1.00  0.00           O  
ATOM     86  CB  ARG A   6     -11.181 -16.992  10.761  1.00  0.00           C  
ATOM     87  CG  ARG A   6     -11.498 -17.578  12.138  1.00  0.00           C  
ATOM     88  CD  ARG A   6     -12.598 -18.595  12.072  1.00  0.00           C  
ATOM     89  NE  ARG A   6     -13.877 -18.026  11.601  1.00  0.00           N  
ATOM     90  CZ  ARG A   6     -14.832 -17.444  12.372  1.00  0.00           C  
ATOM     91  NH1 ARG A   6     -14.684 -17.322  13.674  1.00  0.00           N  
ATOM     92  NH2 ARG A   6     -15.941 -16.997  11.801  1.00  0.00           N  
ATOM     93  H   ARG A   6     -10.873 -14.636  11.809  1.00  0.00           H  
ATOM     94  HA  ARG A   6      -9.090 -16.760  11.128  1.00  0.00           H  
ATOM     95 1HB  ARG A   6     -12.017 -16.343  10.489  1.00  0.00           H  
ATOM     96 2HB  ARG A   6     -11.157 -17.810  10.045  1.00  0.00           H  
ATOM     97 1HG  ARG A   6     -10.607 -18.066  12.530  1.00  0.00           H  
ATOM     98 2HG  ARG A   6     -11.798 -16.792  12.815  1.00  0.00           H  
ATOM     99 1HD  ARG A   6     -12.306 -19.382  11.376  1.00  0.00           H  
ATOM    100 2HD  ARG A   6     -12.751 -19.034  13.055  1.00  0.00           H  
ATOM    101  HE  ARG A   6     -14.066 -18.091  10.610  1.00  0.00           H  
ATOM    102 1HH1 ARG A   6     -13.845 -17.648  14.130  1.00  0.00           H  
ATOM    103 2HH1 ARG A   6     -15.420 -16.900  14.222  1.00  0.00           H  
ATOM    104 1HH2 ARG A   6     -16.068 -17.087  10.800  1.00  0.00           H  
ATOM    105 2HH2 ARG A   6     -16.662 -16.564  12.359  1.00  0.00           H  
ATOM    106  N   ILE A   7     -10.141 -14.982   8.558  1.00  0.00           N  
ATOM    107  CA  ILE A   7      -9.913 -14.723   7.147  1.00  0.00           C  
ATOM    108  C   ILE A   7      -8.478 -14.283   6.923  1.00  0.00           C  
ATOM    109  O   ILE A   7      -7.832 -14.731   5.972  1.00  0.00           O  
ATOM    110  CB  ILE A   7     -10.833 -13.626   6.619  1.00  0.00           C  
ATOM    111  CG1 ILE A   7     -12.290 -14.056   6.660  1.00  0.00           C  
ATOM    112  CG2 ILE A   7     -10.458 -13.417   5.158  1.00  0.00           C  
ATOM    113  CD1 ILE A   7     -13.259 -12.874   6.501  1.00  0.00           C  
ATOM    114  H   ILE A   7     -10.821 -14.413   9.077  1.00  0.00           H  
ATOM    115  HA  ILE A   7     -10.089 -15.641   6.590  1.00  0.00           H  
ATOM    116  HB  ILE A   7     -10.724 -12.702   7.195  1.00  0.00           H  
ATOM    117 1HG1 ILE A   7     -12.471 -14.759   5.851  1.00  0.00           H  
ATOM    118 2HG1 ILE A   7     -12.499 -14.557   7.594  1.00  0.00           H  
ATOM    119 1HG2 ILE A   7     -11.089 -12.716   4.755  1.00  0.00           H  
ATOM    120 2HG2 ILE A   7      -9.435 -13.075   5.040  1.00  0.00           H  
ATOM    121 3HG2 ILE A   7     -10.585 -14.353   4.615  1.00  0.00           H  
ATOM    122 1HD1 ILE A   7     -14.282 -13.245   6.533  1.00  0.00           H  
ATOM    123 2HD1 ILE A   7     -13.108 -12.175   7.320  1.00  0.00           H  
ATOM    124 3HD1 ILE A   7     -13.101 -12.362   5.570  1.00  0.00           H  
ATOM    125  N   LEU A   8      -7.990 -13.373   7.765  1.00  0.00           N  
ATOM    126  CA  LEU A   8      -6.634 -12.882   7.651  1.00  0.00           C  
ATOM    127  C   LEU A   8      -5.621 -13.992   7.873  1.00  0.00           C  
ATOM    128  O   LEU A   8      -4.612 -14.036   7.167  1.00  0.00           O  
ATOM    129  CB  LEU A   8      -6.450 -11.724   8.631  1.00  0.00           C  
ATOM    130  CG  LEU A   8      -7.191 -10.408   8.244  1.00  0.00           C  
ATOM    131  CD1 LEU A   8      -7.247  -9.476   9.448  1.00  0.00           C  
ATOM    132  CD2 LEU A   8      -6.413  -9.715   7.075  1.00  0.00           C  
ATOM    133  H   LEU A   8      -8.589 -13.002   8.512  1.00  0.00           H  
ATOM    134  HA  LEU A   8      -6.497 -12.515   6.639  1.00  0.00           H  
ATOM    135 1HB  LEU A   8      -6.824 -12.046   9.605  1.00  0.00           H  
ATOM    136 2HB  LEU A   8      -5.385 -11.505   8.724  1.00  0.00           H  
ATOM    137  HG  LEU A   8      -8.211 -10.631   7.931  1.00  0.00           H  
ATOM    138 1HD1 LEU A   8      -7.763  -8.564   9.177  1.00  0.00           H  
ATOM    139 2HD1 LEU A   8      -7.794  -9.968  10.253  1.00  0.00           H  
ATOM    140 3HD1 LEU A   8      -6.265  -9.242   9.785  1.00  0.00           H  
ATOM    141 1HD2 LEU A   8      -6.908  -8.793   6.813  1.00  0.00           H  
ATOM    142 2HD2 LEU A   8      -5.401  -9.495   7.392  1.00  0.00           H  
ATOM    143 3HD2 LEU A   8      -6.376 -10.353   6.201  1.00  0.00           H  
ATOM    144  N   LYS A   9      -5.882 -14.916   8.810  1.00  0.00           N  
ATOM    145  CA  LYS A   9      -4.951 -16.020   8.991  1.00  0.00           C  
ATOM    146  C   LYS A   9      -4.944 -16.912   7.746  1.00  0.00           C  
ATOM    147  O   LYS A   9      -3.872 -17.347   7.310  1.00  0.00           O  
ATOM    148  CB  LYS A   9      -5.297 -16.827  10.239  1.00  0.00           C  
ATOM    149  CG  LYS A   9      -4.993 -16.106  11.551  1.00  0.00           C  
ATOM    150  CD  LYS A   9      -5.399 -16.947  12.752  1.00  0.00           C  
ATOM    151  CE  LYS A   9      -5.099 -16.230  14.064  1.00  0.00           C  
ATOM    152  NZ  LYS A   9      -5.502 -17.045  15.248  1.00  0.00           N  
ATOM    153  H   LYS A   9      -6.700 -14.821   9.419  1.00  0.00           H  
ATOM    154  HA  LYS A   9      -3.950 -15.610   9.114  1.00  0.00           H  
ATOM    155 1HB  LYS A   9      -6.365 -17.059  10.228  1.00  0.00           H  
ATOM    156 2HB  LYS A   9      -4.754 -17.770  10.228  1.00  0.00           H  
ATOM    157 1HG  LYS A   9      -3.924 -15.898  11.604  1.00  0.00           H  
ATOM    158 2HG  LYS A   9      -5.524 -15.159  11.576  1.00  0.00           H  
ATOM    159 1HD  LYS A   9      -6.472 -17.146  12.700  1.00  0.00           H  
ATOM    160 2HD  LYS A   9      -4.867 -17.896  12.733  1.00  0.00           H  
ATOM    161 1HE  LYS A   9      -4.031 -16.026  14.122  1.00  0.00           H  
ATOM    162 2HE  LYS A   9      -5.642 -15.283  14.085  1.00  0.00           H  
ATOM    163 1HZ  LYS A   9      -5.287 -16.539  16.096  1.00  0.00           H  
ATOM    164 2HZ  LYS A   9      -6.494 -17.229  15.210  1.00  0.00           H  
ATOM    165 3HZ  LYS A   9      -4.997 -17.920  15.244  1.00  0.00           H  
ATOM    166  N   LYS A  10      -6.127 -17.160   7.150  1.00  0.00           N  
ATOM    167  CA  LYS A  10      -6.196 -17.954   5.928  1.00  0.00           C  
ATOM    168  C   LYS A  10      -5.410 -17.288   4.817  1.00  0.00           C  
ATOM    169  O   LYS A  10      -4.642 -17.949   4.109  1.00  0.00           O  
ATOM    170  CB  LYS A  10      -7.641 -18.148   5.466  1.00  0.00           C  
ATOM    171  CG  LYS A  10      -7.773 -18.974   4.189  1.00  0.00           C  
ATOM    172  CD  LYS A  10      -9.224 -19.197   3.809  1.00  0.00           C  
ATOM    173  CE  LYS A  10      -9.310 -19.951   2.502  1.00  0.00           C  
ATOM    174  NZ  LYS A  10     -10.706 -20.244   2.100  1.00  0.00           N  
ATOM    175  H   LYS A  10      -6.996 -16.830   7.582  1.00  0.00           H  
ATOM    176  HA  LYS A  10      -5.751 -18.929   6.122  1.00  0.00           H  
ATOM    177 1HB  LYS A  10      -8.213 -18.632   6.258  1.00  0.00           H  
ATOM    178 2HB  LYS A  10      -8.098 -17.177   5.285  1.00  0.00           H  
ATOM    179 1HG  LYS A  10      -7.276 -18.460   3.363  1.00  0.00           H  
ATOM    180 2HG  LYS A  10      -7.287 -19.941   4.331  1.00  0.00           H  
ATOM    181 1HD  LYS A  10      -9.730 -19.767   4.589  1.00  0.00           H  
ATOM    182 2HD  LYS A  10      -9.723 -18.234   3.698  1.00  0.00           H  
ATOM    183 1HE  LYS A  10      -8.841 -19.350   1.718  1.00  0.00           H  
ATOM    184 2HE  LYS A  10      -8.767 -20.892   2.595  1.00  0.00           H  
ATOM    185 1HZ  LYS A  10     -10.657 -20.745   1.202  1.00  0.00           H  
ATOM    186 2HZ  LYS A  10     -11.157 -20.819   2.790  1.00  0.00           H  
ATOM    187 3HZ  LYS A  10     -11.218 -19.388   1.981  1.00  0.00           H  
ATOM    188  N   LEU A  11      -5.573 -15.964   4.687  1.00  0.00           N  
ATOM    189  CA  LEU A  11      -4.870 -15.224   3.668  1.00  0.00           C  
ATOM    190  C   LEU A  11      -3.373 -15.326   3.894  1.00  0.00           C  
ATOM    191  O   LEU A  11      -2.627 -15.643   2.972  1.00  0.00           O  
ATOM    192  CB  LEU A  11      -5.296 -13.752   3.682  1.00  0.00           C  
ATOM    193  CG  LEU A  11      -4.559 -12.823   2.715  1.00  0.00           C  
ATOM    194  CD1 LEU A  11      -4.761 -13.248   1.268  1.00  0.00           C  
ATOM    195  CD2 LEU A  11      -5.049 -11.419   2.915  1.00  0.00           C  
ATOM    196  H   LEU A  11      -6.245 -15.480   5.289  1.00  0.00           H  
ATOM    197  HA  LEU A  11      -5.134 -15.649   2.710  1.00  0.00           H  
ATOM    198 1HB  LEU A  11      -6.356 -13.696   3.468  1.00  0.00           H  
ATOM    199 2HB  LEU A  11      -5.139 -13.366   4.686  1.00  0.00           H  
ATOM    200  HG  LEU A  11      -3.517 -12.863   2.937  1.00  0.00           H  
ATOM    201 1HD1 LEU A  11      -4.222 -12.567   0.630  1.00  0.00           H  
ATOM    202 2HD1 LEU A  11      -4.389 -14.253   1.102  1.00  0.00           H  
ATOM    203 3HD1 LEU A  11      -5.787 -13.206   1.028  1.00  0.00           H  
ATOM    204 1HD2 LEU A  11      -4.502 -10.750   2.241  1.00  0.00           H  
ATOM    205 2HD2 LEU A  11      -6.119 -11.370   2.694  1.00  0.00           H  
ATOM    206 3HD2 LEU A  11      -4.877 -11.114   3.948  1.00  0.00           H  
ATOM    207  N   LYS A  12      -2.909 -15.118   5.121  1.00  0.00           N  
ATOM    208  CA  LYS A  12      -1.484 -15.182   5.382  1.00  0.00           C  
ATOM    209  C   LYS A  12      -0.895 -16.510   4.934  1.00  0.00           C  
ATOM    210  O   LYS A  12       0.162 -16.529   4.289  1.00  0.00           O  
ATOM    211  CB  LYS A  12      -1.204 -14.964   6.862  1.00  0.00           C  
ATOM    212  CG  LYS A  12       0.294 -14.967   7.263  1.00  0.00           C  
ATOM    213  CD  LYS A  12       0.768 -16.290   7.927  1.00  0.00           C  
ATOM    214  CE  LYS A  12       0.186 -16.452   9.354  1.00  0.00           C  
ATOM    215  NZ  LYS A  12       0.691 -17.678  10.036  1.00  0.00           N  
ATOM    216  H   LYS A  12      -3.552 -14.861   5.878  1.00  0.00           H  
ATOM    217  HA  LYS A  12      -0.997 -14.389   4.820  1.00  0.00           H  
ATOM    218 1HB  LYS A  12      -1.641 -14.021   7.176  1.00  0.00           H  
ATOM    219 2HB  LYS A  12      -1.720 -15.737   7.411  1.00  0.00           H  
ATOM    220 1HG  LYS A  12       0.903 -14.795   6.371  1.00  0.00           H  
ATOM    221 2HG  LYS A  12       0.470 -14.148   7.944  1.00  0.00           H  
ATOM    222 1HD  LYS A  12       0.471 -17.152   7.333  1.00  0.00           H  
ATOM    223 2HD  LYS A  12       1.856 -16.281   7.996  1.00  0.00           H  
ATOM    224 1HE  LYS A  12       0.451 -15.592   9.940  1.00  0.00           H  
ATOM    225 2HE  LYS A  12      -0.896 -16.521   9.299  1.00  0.00           H  
ATOM    226 1HZ  LYS A  12       0.289 -17.742  10.958  1.00  0.00           H  
ATOM    227 2HZ  LYS A  12       0.434 -18.520   9.483  1.00  0.00           H  
ATOM    228 3HZ  LYS A  12       1.690 -17.626  10.115  1.00  0.00           H  
ATOM    229  N   GLU A  13      -1.566 -17.624   5.256  1.00  0.00           N  
ATOM    230  CA  GLU A  13      -1.012 -18.914   4.882  1.00  0.00           C  
ATOM    231  C   GLU A  13      -0.971 -19.112   3.371  1.00  0.00           C  
ATOM    232  O   GLU A  13       0.043 -19.591   2.841  1.00  0.00           O  
ATOM    233  CB  GLU A  13      -1.828 -20.039   5.528  1.00  0.00           C  
ATOM    234  CG  GLU A  13      -1.661 -20.164   7.054  1.00  0.00           C  
ATOM    235  CD  GLU A  13      -0.260 -20.562   7.458  1.00  0.00           C  
ATOM    236  OE1 GLU A  13       0.295 -21.401   6.796  1.00  0.00           O  
ATOM    237  OE2 GLU A  13       0.256 -20.045   8.440  1.00  0.00           O  
ATOM    238  H   GLU A  13      -2.425 -17.558   5.815  1.00  0.00           H  
ATOM    239  HA  GLU A  13       0.008 -18.970   5.257  1.00  0.00           H  
ATOM    240 1HB  GLU A  13      -2.889 -19.864   5.328  1.00  0.00           H  
ATOM    241 2HB  GLU A  13      -1.561 -20.991   5.074  1.00  0.00           H  
ATOM    242 1HG  GLU A  13      -1.900 -19.205   7.512  1.00  0.00           H  
ATOM    243 2HG  GLU A  13      -2.371 -20.901   7.427  1.00  0.00           H  
ATOM    244  N   VAL A  14      -1.999 -18.658   2.644  1.00  0.00           N  
ATOM    245  CA  VAL A  14      -1.924 -18.847   1.203  1.00  0.00           C  
ATOM    246  C   VAL A  14      -0.895 -17.894   0.593  1.00  0.00           C  
ATOM    247  O   VAL A  14      -0.197 -18.285  -0.342  1.00  0.00           O  
ATOM    248  CB  VAL A  14      -3.310 -18.754   0.501  1.00  0.00           C  
ATOM    249  CG1 VAL A  14      -4.222 -19.860   1.028  1.00  0.00           C  
ATOM    250  CG2 VAL A  14      -3.958 -17.446   0.752  1.00  0.00           C  
ATOM    251  H   VAL A  14      -2.829 -18.280   3.118  1.00  0.00           H  
ATOM    252  HA  VAL A  14      -1.574 -19.862   1.029  1.00  0.00           H  
ATOM    253  HB  VAL A  14      -3.178 -18.902  -0.574  1.00  0.00           H  
ATOM    254 1HG1 VAL A  14      -5.183 -19.811   0.534  1.00  0.00           H  
ATOM    255 2HG1 VAL A  14      -3.768 -20.828   0.838  1.00  0.00           H  
ATOM    256 3HG1 VAL A  14      -4.365 -19.731   2.101  1.00  0.00           H  
ATOM    257 1HG2 VAL A  14      -4.930 -17.426   0.264  1.00  0.00           H  
ATOM    258 2HG2 VAL A  14      -4.087 -17.349   1.796  1.00  0.00           H  
ATOM    259 3HG2 VAL A  14      -3.349 -16.632   0.386  1.00  0.00           H  
ATOM    260  N   LEU A  15      -0.745 -16.676   1.136  1.00  0.00           N  
ATOM    261  CA  LEU A  15       0.230 -15.749   0.584  1.00  0.00           C  
ATOM    262  C   LEU A  15       1.643 -16.296   0.747  1.00  0.00           C  
ATOM    263  O   LEU A  15       2.455 -16.230  -0.182  1.00  0.00           O  
ATOM    264  CB  LEU A  15       0.180 -14.400   1.315  1.00  0.00           C  
ATOM    265  CG  LEU A  15      -1.083 -13.500   1.160  1.00  0.00           C  
ATOM    266  CD1 LEU A  15      -0.969 -12.300   2.109  1.00  0.00           C  
ATOM    267  CD2 LEU A  15      -1.222 -13.024  -0.183  1.00  0.00           C  
ATOM    268  H   LEU A  15      -1.354 -16.386   1.906  1.00  0.00           H  
ATOM    269  HA  LEU A  15       0.032 -15.622  -0.470  1.00  0.00           H  
ATOM    270 1HB  LEU A  15       0.298 -14.599   2.382  1.00  0.00           H  
ATOM    271 2HB  LEU A  15       1.021 -13.843   0.986  1.00  0.00           H  
ATOM    272  HG  LEU A  15      -1.949 -14.061   1.409  1.00  0.00           H  
ATOM    273 1HD1 LEU A  15      -1.847 -11.666   2.010  1.00  0.00           H  
ATOM    274 2HD1 LEU A  15      -0.894 -12.662   3.129  1.00  0.00           H  
ATOM    275 3HD1 LEU A  15      -0.096 -11.719   1.850  1.00  0.00           H  
ATOM    276 1HD2 LEU A  15      -2.092 -12.409  -0.224  1.00  0.00           H  
ATOM    277 2HD2 LEU A  15      -0.360 -12.435  -0.422  1.00  0.00           H  
ATOM    278 3HD2 LEU A  15      -1.327 -13.851  -0.878  1.00  0.00           H  
ATOM    279  N   ARG A  16       1.924 -16.901   1.906  1.00  0.00           N  
ATOM    280  CA  ARG A  16       3.247 -17.455   2.146  1.00  0.00           C  
ATOM    281  C   ARG A  16       3.554 -18.610   1.207  1.00  0.00           C  
ATOM    282  O   ARG A  16       4.673 -18.698   0.696  1.00  0.00           O  
ATOM    283  CB  ARG A  16       3.391 -17.897   3.594  1.00  0.00           C  
ATOM    284  CG  ARG A  16       3.461 -16.757   4.622  1.00  0.00           C  
ATOM    285  CD  ARG A  16       4.829 -16.117   4.677  1.00  0.00           C  
ATOM    286  NE  ARG A  16       4.877 -15.018   5.638  1.00  0.00           N  
ATOM    287  CZ  ARG A  16       5.080 -15.116   6.956  1.00  0.00           C  
ATOM    288  NH1 ARG A  16       5.263 -16.278   7.561  1.00  0.00           N  
ATOM    289  NH2 ARG A  16       5.083 -13.992   7.624  1.00  0.00           N  
ATOM    290  H   ARG A  16       1.217 -16.909   2.650  1.00  0.00           H  
ATOM    291  HA  ARG A  16       3.979 -16.678   1.953  1.00  0.00           H  
ATOM    292 1HB  ARG A  16       2.530 -18.516   3.862  1.00  0.00           H  
ATOM    293 2HB  ARG A  16       4.283 -18.510   3.702  1.00  0.00           H  
ATOM    294 1HG  ARG A  16       2.745 -15.982   4.345  1.00  0.00           H  
ATOM    295 2HG  ARG A  16       3.204 -17.141   5.609  1.00  0.00           H  
ATOM    296 1HD  ARG A  16       5.577 -16.855   4.952  1.00  0.00           H  
ATOM    297 2HD  ARG A  16       5.080 -15.707   3.702  1.00  0.00           H  
ATOM    298  HE  ARG A  16       4.759 -14.050   5.296  1.00  0.00           H  
ATOM    299 1HH1 ARG A  16       5.258 -17.134   7.030  1.00  0.00           H  
ATOM    300 2HH1 ARG A  16       5.410 -16.308   8.561  1.00  0.00           H  
ATOM    301 1HH2 ARG A  16       4.927 -13.124   7.080  1.00  0.00           H  
ATOM    302 2HH2 ARG A  16       5.216 -13.976   8.622  1.00  0.00           H  
ATOM    303  N   SER A  17       2.567 -19.468   0.932  1.00  0.00           N  
ATOM    304  CA  SER A  17       2.789 -20.563   0.002  1.00  0.00           C  
ATOM    305  C   SER A  17       2.905 -20.066  -1.451  1.00  0.00           C  
ATOM    306  O   SER A  17       3.717 -20.575  -2.220  1.00  0.00           O  
ATOM    307  CB  SER A  17       1.695 -21.590   0.143  1.00  0.00           C  
ATOM    308  OG  SER A  17       1.754 -22.245   1.386  1.00  0.00           O  
ATOM    309  H   SER A  17       1.670 -19.399   1.429  1.00  0.00           H  
ATOM    310  HA  SER A  17       3.731 -21.043   0.267  1.00  0.00           H  
ATOM    311 1HB  SER A  17       0.751 -21.073   0.059  1.00  0.00           H  
ATOM    312 2HB  SER A  17       1.761 -22.312  -0.657  1.00  0.00           H  
ATOM    313  HG  SER A  17       1.025 -22.870   1.389  1.00  0.00           H  
ATOM    314  N   LEU A  18       2.154 -19.022  -1.829  1.00  0.00           N  
ATOM    315  CA  LEU A  18       2.240 -18.469  -3.185  1.00  0.00           C  
ATOM    316  C   LEU A  18       3.623 -17.898  -3.469  1.00  0.00           C  
ATOM    317  O   LEU A  18       4.150 -18.038  -4.571  1.00  0.00           O  
ATOM    318  CB  LEU A  18       1.223 -17.356  -3.396  1.00  0.00           C  
ATOM    319  CG  LEU A  18      -0.248 -17.678  -3.537  1.00  0.00           C  
ATOM    320  CD1 LEU A  18      -1.027 -16.393  -3.468  1.00  0.00           C  
ATOM    321  CD2 LEU A  18      -0.502 -18.285  -4.871  1.00  0.00           C  
ATOM    322  H   LEU A  18       1.459 -18.646  -1.177  1.00  0.00           H  
ATOM    323  HA  LEU A  18       2.050 -19.266  -3.891  1.00  0.00           H  
ATOM    324 1HB  LEU A  18       1.288 -16.744  -2.520  1.00  0.00           H  
ATOM    325 2HB  LEU A  18       1.524 -16.771  -4.258  1.00  0.00           H  
ATOM    326  HG  LEU A  18      -0.570 -18.348  -2.751  1.00  0.00           H  
ATOM    327 1HD1 LEU A  18      -2.083 -16.609  -3.591  1.00  0.00           H  
ATOM    328 2HD1 LEU A  18      -0.869 -15.914  -2.515  1.00  0.00           H  
ATOM    329 3HD1 LEU A  18      -0.688 -15.732  -4.265  1.00  0.00           H  
ATOM    330 1HD2 LEU A  18      -1.555 -18.463  -4.958  1.00  0.00           H  
ATOM    331 2HD2 LEU A  18      -0.200 -17.589  -5.637  1.00  0.00           H  
ATOM    332 3HD2 LEU A  18       0.041 -19.211  -4.984  1.00  0.00           H  
ATOM    333  N   SER A  19       4.264 -17.321  -2.458  1.00  0.00           N  
ATOM    334  CA  SER A  19       5.599 -16.752  -2.617  1.00  0.00           C  
ATOM    335  C   SER A  19       6.669 -17.808  -2.929  1.00  0.00           C  
ATOM    336  O   SER A  19       7.779 -17.457  -3.339  1.00  0.00           O  
ATOM    337  CB  SER A  19       6.011 -15.985  -1.375  1.00  0.00           C  
ATOM    338  OG  SER A  19       5.229 -14.844  -1.202  1.00  0.00           O  
ATOM    339  H   SER A  19       3.769 -17.176  -1.569  1.00  0.00           H  
ATOM    340  HA  SER A  19       5.563 -16.049  -3.449  1.00  0.00           H  
ATOM    341 1HB  SER A  19       5.902 -16.632  -0.503  1.00  0.00           H  
ATOM    342 2HB  SER A  19       7.059 -15.706  -1.446  1.00  0.00           H  
ATOM    343  HG  SER A  19       5.554 -14.415  -0.385  1.00  0.00           H  
ATOM    344  N   SER A  20       6.366 -19.097  -2.719  1.00  0.00           N  
ATOM    345  CA  SER A  20       7.313 -20.172  -2.992  1.00  0.00           C  
ATOM    346  C   SER A  20       7.161 -20.710  -4.418  1.00  0.00           C  
ATOM    347  O   SER A  20       7.916 -21.590  -4.841  1.00  0.00           O  
ATOM    348  CB  SER A  20       7.135 -21.315  -2.006  1.00  0.00           C  
ATOM    349  OG  SER A  20       7.444 -20.919  -0.693  1.00  0.00           O  
ATOM    350  H   SER A  20       5.435 -19.367  -2.395  1.00  0.00           H  
ATOM    351  HA  SER A  20       8.321 -19.776  -2.883  1.00  0.00           H  
ATOM    352 1HB  SER A  20       6.103 -21.664  -2.050  1.00  0.00           H  
ATOM    353 2HB  SER A  20       7.773 -22.146  -2.297  1.00  0.00           H  
ATOM    354  HG  SER A  20       7.322 -21.697  -0.148  1.00  0.00           H  
ATOM    355  N   ILE A  21       6.165 -20.206  -5.146  1.00  0.00           N  
ATOM    356  CA  ILE A  21       5.874 -20.634  -6.501  1.00  0.00           C  
ATOM    357  C   ILE A  21       6.735 -19.818  -7.493  1.00  0.00           C  
ATOM    358  O   ILE A  21       6.654 -18.588  -7.477  1.00  0.00           O  
ATOM    359  CB  ILE A  21       4.384 -20.382  -6.819  1.00  0.00           C  
ATOM    360  CG1 ILE A  21       3.421 -21.109  -5.816  1.00  0.00           C  
ATOM    361  CG2 ILE A  21       4.073 -20.742  -8.237  1.00  0.00           C  
ATOM    362  CD1 ILE A  21       3.495 -22.605  -5.753  1.00  0.00           C  
ATOM    363  H   ILE A  21       5.582 -19.467  -4.745  1.00  0.00           H  
ATOM    364  HA  ILE A  21       6.058 -21.693  -6.572  1.00  0.00           H  
ATOM    365  HB  ILE A  21       4.206 -19.338  -6.682  1.00  0.00           H  
ATOM    366 1HG1 ILE A  21       3.644 -20.742  -4.822  1.00  0.00           H  
ATOM    367 2HG1 ILE A  21       2.397 -20.831  -6.065  1.00  0.00           H  
ATOM    368 1HG2 ILE A  21       3.058 -20.498  -8.446  1.00  0.00           H  
ATOM    369 2HG2 ILE A  21       4.680 -20.178  -8.863  1.00  0.00           H  
ATOM    370 3HG2 ILE A  21       4.240 -21.800  -8.416  1.00  0.00           H  
ATOM    371 1HD1 ILE A  21       2.779 -22.958  -5.008  1.00  0.00           H  
ATOM    372 2HD1 ILE A  21       3.240 -23.041  -6.721  1.00  0.00           H  
ATOM    373 3HD1 ILE A  21       4.492 -22.918  -5.462  1.00  0.00           H  
ATOM    374  N   PRO A  22       7.548 -20.462  -8.372  1.00  0.00           N  
ATOM    375  CA  PRO A  22       8.405 -19.845  -9.397  1.00  0.00           C  
ATOM    376  C   PRO A  22       7.661 -19.003 -10.446  1.00  0.00           C  
ATOM    377  O   PRO A  22       8.261 -18.167 -11.113  1.00  0.00           O  
ATOM    378  CB  PRO A  22       9.031 -21.065 -10.088  1.00  0.00           C  
ATOM    379  CG  PRO A  22       8.985 -22.168  -9.070  1.00  0.00           C  
ATOM    380  CD  PRO A  22       7.718 -21.939  -8.286  1.00  0.00           C  
ATOM    381  HA  PRO A  22       9.180 -19.245  -8.897  1.00  0.00           H  
ATOM    382 1HB  PRO A  22       8.468 -21.304 -11.004  1.00  0.00           H  
ATOM    383 2HB  PRO A  22      10.059 -20.827 -10.405  1.00  0.00           H  
ATOM    384 1HG  PRO A  22       9.002 -23.147  -9.574  1.00  0.00           H  
ATOM    385 2HG  PRO A  22       9.882 -22.128  -8.433  1.00  0.00           H  
ATOM    386 1HD  PRO A  22       6.863 -22.473  -8.729  1.00  0.00           H  
ATOM    387 2HD  PRO A  22       7.947 -22.267  -7.261  1.00  0.00           H  
ATOM    388  N   ASP A  23       6.368 -19.263 -10.596  1.00  0.00           N  
ATOM    389  CA  ASP A  23       5.471 -18.599 -11.535  1.00  0.00           C  
ATOM    390  C   ASP A  23       5.085 -17.193 -11.044  1.00  0.00           C  
ATOM    391  O   ASP A  23       4.387 -17.083 -10.020  1.00  0.00           O  
ATOM    392  CB  ASP A  23       4.195 -19.442 -11.758  1.00  0.00           C  
ATOM    393  CG  ASP A  23       3.187 -18.886 -12.840  1.00  0.00           C  
ATOM    394  OD1 ASP A  23       3.183 -17.682 -13.133  1.00  0.00           O  
ATOM    395  OD2 ASP A  23       2.430 -19.676 -13.343  1.00  0.00           O  
ATOM    396  H   ASP A  23       5.973 -19.978 -10.015  1.00  0.00           H  
ATOM    397  HA  ASP A  23       5.976 -18.569 -12.490  1.00  0.00           H  
ATOM    398 1HB  ASP A  23       4.483 -20.455 -12.045  1.00  0.00           H  
ATOM    399 2HB  ASP A  23       3.650 -19.520 -10.826  1.00  0.00           H  
ATOM    400  N   PRO A  24       5.455 -16.109 -11.772  1.00  0.00           N  
ATOM    401  CA  PRO A  24       5.208 -14.721 -11.441  1.00  0.00           C  
ATOM    402  C   PRO A  24       3.738 -14.457 -11.158  1.00  0.00           C  
ATOM    403  O   PRO A  24       3.415 -13.475 -10.494  1.00  0.00           O  
ATOM    404  CB  PRO A  24       5.651 -13.972 -12.703  1.00  0.00           C  
ATOM    405  CG  PRO A  24       6.694 -14.854 -13.319  1.00  0.00           C  
ATOM    406  CD  PRO A  24       6.230 -16.269 -13.040  1.00  0.00           C  
ATOM    407  HA  PRO A  24       5.837 -14.442 -10.588  1.00  0.00           H  
ATOM    408 1HB  PRO A  24       4.787 -13.806 -13.365  1.00  0.00           H  
ATOM    409 2HB  PRO A  24       6.044 -12.980 -12.430  1.00  0.00           H  
ATOM    410 1HG  PRO A  24       6.783 -14.645 -14.396  1.00  0.00           H  
ATOM    411 2HG  PRO A  24       7.678 -14.640 -12.872  1.00  0.00           H  
ATOM    412 1HD  PRO A  24       5.586 -16.654 -13.850  1.00  0.00           H  
ATOM    413 2HD  PRO A  24       7.144 -16.862 -12.894  1.00  0.00           H  
ATOM    414  N   THR A  25       2.840 -15.305 -11.669  1.00  0.00           N  
ATOM    415  CA  THR A  25       1.422 -15.107 -11.442  1.00  0.00           C  
ATOM    416  C   THR A  25       1.149 -15.170  -9.957  1.00  0.00           C  
ATOM    417  O   THR A  25       0.356 -14.393  -9.431  1.00  0.00           O  
ATOM    418  CB  THR A  25       0.582 -16.233 -12.092  1.00  0.00           C  
ATOM    419  OG1 THR A  25       0.819 -16.257 -13.503  1.00  0.00           O  
ATOM    420  CG2 THR A  25      -0.925 -15.993 -11.819  1.00  0.00           C  
ATOM    421  H   THR A  25       3.125 -16.119 -12.225  1.00  0.00           H  
ATOM    422  HA  THR A  25       1.120 -14.133 -11.824  1.00  0.00           H  
ATOM    423  HB  THR A  25       0.874 -17.196 -11.674  1.00  0.00           H  
ATOM    424  HG1 THR A  25       1.689 -16.722 -13.647  1.00  0.00           H  
ATOM    425 1HG2 THR A  25      -1.501 -16.789 -12.285  1.00  0.00           H  
ATOM    426 2HG2 THR A  25      -1.129 -15.990 -10.749  1.00  0.00           H  
ATOM    427 3HG2 THR A  25      -1.219 -15.036 -12.243  1.00  0.00           H  
ATOM    428  N   ALA A  26       1.753 -16.149  -9.285  1.00  0.00           N  
ATOM    429  CA  ALA A  26       1.522 -16.350  -7.871  1.00  0.00           C  
ATOM    430  C   ALA A  26       2.122 -15.207  -7.094  1.00  0.00           C  
ATOM    431  O   ALA A  26       1.546 -14.714  -6.125  1.00  0.00           O  
ATOM    432  CB  ALA A  26       2.132 -17.662  -7.445  1.00  0.00           C  
ATOM    433  H   ALA A  26       2.457 -16.718  -9.763  1.00  0.00           H  
ATOM    434  HA  ALA A  26       0.450 -16.362  -7.687  1.00  0.00           H  
ATOM    435 1HB  ALA A  26       1.986 -17.834  -6.391  1.00  0.00           H  
ATOM    436 2HB  ALA A  26       1.682 -18.472  -8.012  1.00  0.00           H  
ATOM    437 3HB  ALA A  26       3.200 -17.613  -7.654  1.00  0.00           H  
ATOM    438  N   GLN A  27       3.266 -14.742  -7.579  1.00  0.00           N  
ATOM    439  CA  GLN A  27       4.000 -13.671  -6.916  1.00  0.00           C  
ATOM    440  C   GLN A  27       3.227 -12.336  -6.988  1.00  0.00           C  
ATOM    441  O   GLN A  27       3.170 -11.583  -6.001  1.00  0.00           O  
ATOM    442  CB  GLN A  27       5.365 -13.566  -7.588  1.00  0.00           C  
ATOM    443  CG  GLN A  27       6.241 -14.816  -7.347  1.00  0.00           C  
ATOM    444  CD  GLN A  27       7.478 -14.857  -8.207  1.00  0.00           C  
ATOM    445  OE1 GLN A  27       7.993 -13.811  -8.627  1.00  0.00           O  
ATOM    446  NE2 GLN A  27       7.951 -16.073  -8.492  1.00  0.00           N  
ATOM    447  H   GLN A  27       3.653 -15.229  -8.398  1.00  0.00           H  
ATOM    448  HA  GLN A  27       4.134 -13.938  -5.867  1.00  0.00           H  
ATOM    449 1HB  GLN A  27       5.235 -13.414  -8.645  1.00  0.00           H  
ATOM    450 2HB  GLN A  27       5.895 -12.700  -7.197  1.00  0.00           H  
ATOM    451 1HG  GLN A  27       6.550 -14.831  -6.304  1.00  0.00           H  
ATOM    452 2HG  GLN A  27       5.657 -15.716  -7.570  1.00  0.00           H  
ATOM    453 1HE2 GLN A  27       8.765 -16.175  -9.069  1.00  0.00           H  
ATOM    454 2HE2 GLN A  27       7.479 -16.914  -8.117  1.00  0.00           H  
ATOM    455  N   LYS A  28       2.592 -12.073  -8.143  1.00  0.00           N  
ATOM    456  CA  LYS A  28       1.785 -10.871  -8.334  1.00  0.00           C  
ATOM    457  C   LYS A  28       0.565 -10.932  -7.432  1.00  0.00           C  
ATOM    458  O   LYS A  28       0.183  -9.926  -6.819  1.00  0.00           O  
ATOM    459  CB  LYS A  28       1.372 -10.716  -9.797  1.00  0.00           C  
ATOM    460  CG  LYS A  28       2.510 -10.329 -10.743  1.00  0.00           C  
ATOM    461  CD  LYS A  28       2.028 -10.262 -12.187  1.00  0.00           C  
ATOM    462  CE  LYS A  28       3.161  -9.898 -13.142  1.00  0.00           C  
ATOM    463  NZ  LYS A  28       2.701  -9.858 -14.564  1.00  0.00           N  
ATOM    464  H   LYS A  28       2.732 -12.712  -8.931  1.00  0.00           H  
ATOM    465  HA  LYS A  28       2.376 -10.004  -8.042  1.00  0.00           H  
ATOM    466 1HB  LYS A  28       0.961 -11.667 -10.150  1.00  0.00           H  
ATOM    467 2HB  LYS A  28       0.587  -9.968  -9.877  1.00  0.00           H  
ATOM    468 1HG  LYS A  28       2.895  -9.351 -10.453  1.00  0.00           H  
ATOM    469 2HG  LYS A  28       3.319 -11.044 -10.663  1.00  0.00           H  
ATOM    470 1HD  LYS A  28       1.629 -11.239 -12.473  1.00  0.00           H  
ATOM    471 2HD  LYS A  28       1.234  -9.523 -12.276  1.00  0.00           H  
ATOM    472 1HE  LYS A  28       3.556  -8.921 -12.870  1.00  0.00           H  
ATOM    473 2HE  LYS A  28       3.956 -10.641 -13.049  1.00  0.00           H  
ATOM    474 1HZ  LYS A  28       3.477  -9.614 -15.165  1.00  0.00           H  
ATOM    475 2HZ  LYS A  28       2.343 -10.765 -14.830  1.00  0.00           H  
ATOM    476 3HZ  LYS A  28       1.971  -9.167 -14.665  1.00  0.00           H  
ATOM    477  N   VAL A  29      -0.011 -12.128  -7.305  1.00  0.00           N  
ATOM    478  CA  VAL A  29      -1.154 -12.364  -6.446  1.00  0.00           C  
ATOM    479  C   VAL A  29      -0.795 -12.127  -5.001  1.00  0.00           C  
ATOM    480  O   VAL A  29      -1.586 -11.549  -4.263  1.00  0.00           O  
ATOM    481  CB  VAL A  29      -1.733 -13.748  -6.686  1.00  0.00           C  
ATOM    482  CG1 VAL A  29      -2.797 -14.111  -5.621  1.00  0.00           C  
ATOM    483  CG2 VAL A  29      -2.355 -13.702  -8.079  1.00  0.00           C  
ATOM    484  H   VAL A  29       0.339 -12.904  -7.880  1.00  0.00           H  
ATOM    485  HA  VAL A  29      -1.929 -11.652  -6.723  1.00  0.00           H  
ATOM    486  HB  VAL A  29      -0.940 -14.487  -6.647  1.00  0.00           H  
ATOM    487 1HG1 VAL A  29      -3.189 -15.084  -5.835  1.00  0.00           H  
ATOM    488 2HG1 VAL A  29      -2.357 -14.117  -4.631  1.00  0.00           H  
ATOM    489 3HG1 VAL A  29      -3.586 -13.392  -5.637  1.00  0.00           H  
ATOM    490 1HG2 VAL A  29      -2.758 -14.632  -8.357  1.00  0.00           H  
ATOM    491 2HG2 VAL A  29      -3.128 -12.960  -8.092  1.00  0.00           H  
ATOM    492 3HG2 VAL A  29      -1.624 -13.426  -8.801  1.00  0.00           H  
ATOM    493  N   VAL A  30       0.392 -12.541  -4.564  1.00  0.00           N  
ATOM    494  CA  VAL A  30       0.724 -12.262  -3.181  1.00  0.00           C  
ATOM    495  C   VAL A  30       0.712 -10.778  -2.899  1.00  0.00           C  
ATOM    496  O   VAL A  30       0.100 -10.338  -1.922  1.00  0.00           O  
ATOM    497  CB  VAL A  30       2.136 -12.765  -2.807  1.00  0.00           C  
ATOM    498  CG1 VAL A  30       2.586 -12.252  -1.401  1.00  0.00           C  
ATOM    499  CG2 VAL A  30       2.119 -14.200  -2.791  1.00  0.00           C  
ATOM    500  H   VAL A  30       0.998 -13.093  -5.181  1.00  0.00           H  
ATOM    501  HA  VAL A  30      -0.010 -12.760  -2.571  1.00  0.00           H  
ATOM    502  HB  VAL A  30       2.854 -12.408  -3.546  1.00  0.00           H  
ATOM    503 1HG1 VAL A  30       3.581 -12.642  -1.188  1.00  0.00           H  
ATOM    504 2HG1 VAL A  30       2.627 -11.164  -1.374  1.00  0.00           H  
ATOM    505 3HG1 VAL A  30       1.907 -12.596  -0.652  1.00  0.00           H  
ATOM    506 1HG2 VAL A  30       3.101 -14.581  -2.543  1.00  0.00           H  
ATOM    507 2HG2 VAL A  30       1.408 -14.526  -2.050  1.00  0.00           H  
ATOM    508 3HG2 VAL A  30       1.830 -14.554  -3.754  1.00  0.00           H  
ATOM    509  N   GLU A  31       1.334  -9.987  -3.766  1.00  0.00           N  
ATOM    510  CA  GLU A  31       1.365  -8.567  -3.474  1.00  0.00           C  
ATOM    511  C   GLU A  31      -0.010  -7.919  -3.661  1.00  0.00           C  
ATOM    512  O   GLU A  31      -0.378  -7.009  -2.910  1.00  0.00           O  
ATOM    513  CB  GLU A  31       2.416  -7.876  -4.337  1.00  0.00           C  
ATOM    514  CG  GLU A  31       3.869  -8.317  -4.031  1.00  0.00           C  
ATOM    515  CD  GLU A  31       4.308  -8.104  -2.586  1.00  0.00           C  
ATOM    516  OE1 GLU A  31       3.855  -7.169  -1.962  1.00  0.00           O  
ATOM    517  OE2 GLU A  31       5.103  -8.885  -2.114  1.00  0.00           O  
ATOM    518  H   GLU A  31       1.827 -10.394  -4.571  1.00  0.00           H  
ATOM    519  HA  GLU A  31       1.651  -8.442  -2.430  1.00  0.00           H  
ATOM    520 1HB  GLU A  31       2.214  -8.096  -5.388  1.00  0.00           H  
ATOM    521 2HB  GLU A  31       2.349  -6.798  -4.205  1.00  0.00           H  
ATOM    522 1HG  GLU A  31       3.961  -9.380  -4.268  1.00  0.00           H  
ATOM    523 2HG  GLU A  31       4.543  -7.773  -4.691  1.00  0.00           H  
ATOM    524  N   THR A  32      -0.773  -8.381  -4.656  1.00  0.00           N  
ATOM    525  CA  THR A  32      -2.081  -7.813  -4.938  1.00  0.00           C  
ATOM    526  C   THR A  32      -3.056  -8.111  -3.815  1.00  0.00           C  
ATOM    527  O   THR A  32      -3.762  -7.217  -3.339  1.00  0.00           O  
ATOM    528  CB  THR A  32      -2.653  -8.391  -6.253  1.00  0.00           C  
ATOM    529  OG1 THR A  32      -1.773  -8.068  -7.347  1.00  0.00           O  
ATOM    530  CG2 THR A  32      -4.053  -7.814  -6.529  1.00  0.00           C  
ATOM    531  H   THR A  32      -0.419  -9.120  -5.264  1.00  0.00           H  
ATOM    532  HA  THR A  32      -1.979  -6.735  -5.032  1.00  0.00           H  
ATOM    533  HB  THR A  32      -2.725  -9.472  -6.169  1.00  0.00           H  
ATOM    534  HG1 THR A  32      -0.937  -8.579  -7.236  1.00  0.00           H  
ATOM    535 1HG2 THR A  32      -4.435  -8.234  -7.457  1.00  0.00           H  
ATOM    536 2HG2 THR A  32      -4.733  -8.067  -5.718  1.00  0.00           H  
ATOM    537 3HG2 THR A  32      -3.987  -6.732  -6.619  1.00  0.00           H  
ATOM    538  N   ALA A  33      -3.095  -9.372  -3.388  1.00  0.00           N  
ATOM    539  CA  ALA A  33      -3.986  -9.807  -2.339  1.00  0.00           C  
ATOM    540  C   ALA A  33      -3.607  -9.151  -1.018  1.00  0.00           C  
ATOM    541  O   ALA A  33      -4.482  -8.757  -0.246  1.00  0.00           O  
ATOM    542  CB  ALA A  33      -3.959 -11.315  -2.255  1.00  0.00           C  
ATOM    543  H   ALA A  33      -2.482 -10.064  -3.815  1.00  0.00           H  
ATOM    544  HA  ALA A  33      -4.990  -9.484  -2.593  1.00  0.00           H  
ATOM    545 1HB  ALA A  33      -4.635 -11.669  -1.491  1.00  0.00           H  
ATOM    546 2HB  ALA A  33      -4.251 -11.734  -3.216  1.00  0.00           H  
ATOM    547 3HB  ALA A  33      -2.958 -11.623  -2.032  1.00  0.00           H  
ATOM    548  N   TRP A  34      -2.308  -8.971  -0.767  1.00  0.00           N  
ATOM    549  CA  TRP A  34      -1.890  -8.323   0.454  1.00  0.00           C  
ATOM    550  C   TRP A  34      -2.447  -6.889   0.480  1.00  0.00           C  
ATOM    551  O   TRP A  34      -3.035  -6.460   1.480  1.00  0.00           O  
ATOM    552  CB  TRP A  34      -0.357  -8.325   0.530  1.00  0.00           C  
ATOM    553  CG  TRP A  34       0.169  -7.725   1.747  1.00  0.00           C  
ATOM    554  CD1 TRP A  34       0.453  -8.359   2.891  1.00  0.00           C  
ATOM    555  CD2 TRP A  34       0.463  -6.352   1.969  1.00  0.00           C  
ATOM    556  NE1 TRP A  34       0.890  -7.472   3.825  1.00  0.00           N  
ATOM    557  CE2 TRP A  34       0.891  -6.240   3.274  1.00  0.00           C  
ATOM    558  CE3 TRP A  34       0.391  -5.219   1.176  1.00  0.00           C  
ATOM    559  CZ2 TRP A  34       1.224  -5.062   3.799  1.00  0.00           C  
ATOM    560  CZ3 TRP A  34       0.731  -4.029   1.704  1.00  0.00           C  
ATOM    561  CH2 TRP A  34       1.130  -3.956   2.976  1.00  0.00           C  
ATOM    562  H   TRP A  34      -1.580  -9.325  -1.396  1.00  0.00           H  
ATOM    563  HA  TRP A  34      -2.291  -8.874   1.303  1.00  0.00           H  
ATOM    564 1HB  TRP A  34       0.004  -9.351   0.469  1.00  0.00           H  
ATOM    565 2HB  TRP A  34       0.051  -7.791  -0.326  1.00  0.00           H  
ATOM    566  HD1 TRP A  34       0.337  -9.411   3.031  1.00  0.00           H  
ATOM    567  HE1 TRP A  34       1.162  -7.663   4.791  1.00  0.00           H  
ATOM    568  HE3 TRP A  34       0.076  -5.291   0.158  1.00  0.00           H  
ATOM    569  HZ2 TRP A  34       1.565  -4.962   4.822  1.00  0.00           H  
ATOM    570  HZ3 TRP A  34       0.680  -3.137   1.078  1.00  0.00           H  
ATOM    571  HH2 TRP A  34       1.401  -3.011   3.355  1.00  0.00           H  
ATOM    572  N   LYS A  35      -2.286  -6.150  -0.634  1.00  0.00           N  
ATOM    573  CA  LYS A  35      -2.770  -4.773  -0.720  1.00  0.00           C  
ATOM    574  C   LYS A  35      -4.287  -4.655  -0.582  1.00  0.00           C  
ATOM    575  O   LYS A  35      -4.789  -3.731   0.075  1.00  0.00           O  
ATOM    576  CB  LYS A  35      -2.297  -4.141  -2.031  1.00  0.00           C  
ATOM    577  CG  LYS A  35      -0.800  -3.790  -2.047  1.00  0.00           C  
ATOM    578  CD  LYS A  35      -0.390  -2.972  -3.266  1.00  0.00           C  
ATOM    579  CE  LYS A  35      -0.352  -3.824  -4.539  1.00  0.00           C  
ATOM    580  NZ  LYS A  35       0.240  -3.081  -5.692  1.00  0.00           N  
ATOM    581  H   LYS A  35      -1.779  -6.548  -1.434  1.00  0.00           H  
ATOM    582  HA  LYS A  35      -2.329  -4.215   0.105  1.00  0.00           H  
ATOM    583 1HB  LYS A  35      -2.461  -4.867  -2.826  1.00  0.00           H  
ATOM    584 2HB  LYS A  35      -2.889  -3.271  -2.276  1.00  0.00           H  
ATOM    585 1HG  LYS A  35      -0.558  -3.216  -1.154  1.00  0.00           H  
ATOM    586 2HG  LYS A  35      -0.213  -4.699  -2.033  1.00  0.00           H  
ATOM    587 1HD  LYS A  35      -1.092  -2.144  -3.413  1.00  0.00           H  
ATOM    588 2HD  LYS A  35       0.604  -2.550  -3.093  1.00  0.00           H  
ATOM    589 1HE  LYS A  35       0.240  -4.720  -4.352  1.00  0.00           H  
ATOM    590 2HE  LYS A  35      -1.365  -4.120  -4.805  1.00  0.00           H  
ATOM    591 1HZ  LYS A  35       0.247  -3.674  -6.504  1.00  0.00           H  
ATOM    592 2HZ  LYS A  35      -0.303  -2.221  -5.915  1.00  0.00           H  
ATOM    593 3HZ  LYS A  35       1.183  -2.812  -5.464  1.00  0.00           H  
ATOM    594  N   LEU A  36      -5.029  -5.592  -1.182  1.00  0.00           N  
ATOM    595  CA  LEU A  36      -6.478  -5.544  -1.077  1.00  0.00           C  
ATOM    596  C   LEU A  36      -6.901  -5.778   0.365  1.00  0.00           C  
ATOM    597  O   LEU A  36      -7.830  -5.125   0.853  1.00  0.00           O  
ATOM    598  CB  LEU A  36      -7.099  -6.608  -1.974  1.00  0.00           C  
ATOM    599  CG  LEU A  36      -7.002  -6.421  -3.494  1.00  0.00           C  
ATOM    600  CD1 LEU A  36      -7.443  -7.720  -4.173  1.00  0.00           C  
ATOM    601  CD2 LEU A  36      -7.903  -5.272  -3.934  1.00  0.00           C  
ATOM    602  H   LEU A  36      -4.575  -6.307  -1.759  1.00  0.00           H  
ATOM    603  HA  LEU A  36      -6.818  -4.558  -1.370  1.00  0.00           H  
ATOM    604 1HB  LEU A  36      -6.632  -7.559  -1.730  1.00  0.00           H  
ATOM    605 2HB  LEU A  36      -8.152  -6.651  -1.733  1.00  0.00           H  
ATOM    606  HG  LEU A  36      -5.976  -6.207  -3.778  1.00  0.00           H  
ATOM    607 1HD1 LEU A  36      -7.374  -7.605  -5.254  1.00  0.00           H  
ATOM    608 2HD1 LEU A  36      -6.794  -8.533  -3.857  1.00  0.00           H  
ATOM    609 3HD1 LEU A  36      -8.471  -7.947  -3.899  1.00  0.00           H  
ATOM    610 1HD2 LEU A  36      -7.834  -5.158  -5.016  1.00  0.00           H  
ATOM    611 2HD2 LEU A  36      -8.935  -5.485  -3.658  1.00  0.00           H  
ATOM    612 3HD2 LEU A  36      -7.592  -4.346  -3.462  1.00  0.00           H  
ATOM    613  N   ALA A  37      -6.226  -6.688   1.067  1.00  0.00           N  
ATOM    614  CA  ALA A  37      -6.544  -6.913   2.462  1.00  0.00           C  
ATOM    615  C   ALA A  37      -6.256  -5.672   3.299  1.00  0.00           C  
ATOM    616  O   ALA A  37      -7.060  -5.306   4.146  1.00  0.00           O  
ATOM    617  CB  ALA A  37      -5.784  -8.075   2.990  1.00  0.00           C  
ATOM    618  H   ALA A  37      -5.505  -7.263   0.607  1.00  0.00           H  
ATOM    619  HA  ALA A  37      -7.608  -7.129   2.534  1.00  0.00           H  
ATOM    620 1HB  ALA A  37      -6.040  -8.253   4.032  1.00  0.00           H  
ATOM    621 2HB  ALA A  37      -6.027  -8.926   2.408  1.00  0.00           H  
ATOM    622 3HB  ALA A  37      -4.733  -7.854   2.888  1.00  0.00           H  
ATOM    623  N   VAL A  38      -5.183  -4.924   3.001  1.00  0.00           N  
ATOM    624  CA  VAL A  38      -4.930  -3.745   3.834  1.00  0.00           C  
ATOM    625  C   VAL A  38      -6.133  -2.809   3.720  1.00  0.00           C  
ATOM    626  O   VAL A  38      -6.622  -2.297   4.739  1.00  0.00           O  
ATOM    627  CB  VAL A  38      -3.666  -2.971   3.378  1.00  0.00           C  
ATOM    628  CG1 VAL A  38      -3.533  -1.623   4.140  1.00  0.00           C  
ATOM    629  CG2 VAL A  38      -2.433  -3.767   3.613  1.00  0.00           C  
ATOM    630  H   VAL A  38      -4.513  -5.261   2.302  1.00  0.00           H  
ATOM    631  HA  VAL A  38      -4.810  -4.058   4.869  1.00  0.00           H  
ATOM    632  HB  VAL A  38      -3.764  -2.768   2.326  1.00  0.00           H  
ATOM    633 1HG1 VAL A  38      -2.656  -1.095   3.782  1.00  0.00           H  
ATOM    634 2HG1 VAL A  38      -4.400  -0.996   3.983  1.00  0.00           H  
ATOM    635 3HG1 VAL A  38      -3.424  -1.815   5.207  1.00  0.00           H  
ATOM    636 1HG2 VAL A  38      -1.583  -3.200   3.269  1.00  0.00           H  
ATOM    637 2HG2 VAL A  38      -2.332  -3.956   4.665  1.00  0.00           H  
ATOM    638 3HG2 VAL A  38      -2.479  -4.704   3.077  1.00  0.00           H  
ATOM    639  N   GLU A  39      -6.634  -2.601   2.496  1.00  0.00           N  
ATOM    640  CA  GLU A  39      -7.801  -1.744   2.325  1.00  0.00           C  
ATOM    641  C   GLU A  39      -9.003  -2.295   3.084  1.00  0.00           C  
ATOM    642  O   GLU A  39      -9.722  -1.552   3.764  1.00  0.00           O  
ATOM    643  CB  GLU A  39      -8.189  -1.623   0.845  1.00  0.00           C  
ATOM    644  CG  GLU A  39      -9.379  -0.707   0.580  1.00  0.00           C  
ATOM    645  CD  GLU A  39      -9.715  -0.566  -0.882  1.00  0.00           C  
ATOM    646  OE1 GLU A  39      -9.078  -1.193  -1.688  1.00  0.00           O  
ATOM    647  OE2 GLU A  39     -10.614   0.196  -1.194  1.00  0.00           O  
ATOM    648  H   GLU A  39      -6.167  -3.035   1.686  1.00  0.00           H  
ATOM    649  HA  GLU A  39      -7.567  -0.755   2.718  1.00  0.00           H  
ATOM    650 1HB  GLU A  39      -7.358  -1.257   0.274  1.00  0.00           H  
ATOM    651 2HB  GLU A  39      -8.435  -2.612   0.455  1.00  0.00           H  
ATOM    652 1HG  GLU A  39     -10.248  -1.119   1.087  1.00  0.00           H  
ATOM    653 2HG  GLU A  39      -9.172   0.275   1.005  1.00  0.00           H  
ATOM    654  N   ALA A  40      -9.215  -3.611   2.978  1.00  0.00           N  
ATOM    655  CA  ALA A  40     -10.339  -4.256   3.626  1.00  0.00           C  
ATOM    656  C   ALA A  40     -10.291  -4.141   5.144  1.00  0.00           C  
ATOM    657  O   ALA A  40     -11.328  -3.964   5.791  1.00  0.00           O  
ATOM    658  CB  ALA A  40     -10.375  -5.712   3.253  1.00  0.00           C  
ATOM    659  H   ALA A  40      -8.600  -4.165   2.372  1.00  0.00           H  
ATOM    660  HA  ALA A  40     -11.234  -3.762   3.265  1.00  0.00           H  
ATOM    661 1HB  ALA A  40     -11.244  -6.159   3.695  1.00  0.00           H  
ATOM    662 2HB  ALA A  40     -10.411  -5.828   2.205  1.00  0.00           H  
ATOM    663 3HB  ALA A  40      -9.485  -6.166   3.622  1.00  0.00           H  
ATOM    664  N   VAL A  41      -9.097  -4.212   5.732  1.00  0.00           N  
ATOM    665  CA  VAL A  41      -8.998  -4.111   7.179  1.00  0.00           C  
ATOM    666  C   VAL A  41      -9.368  -2.706   7.618  1.00  0.00           C  
ATOM    667  O   VAL A  41     -10.171  -2.527   8.529  1.00  0.00           O  
ATOM    668  CB  VAL A  41      -7.580  -4.455   7.706  1.00  0.00           C  
ATOM    669  CG1 VAL A  41      -7.500  -4.147   9.225  1.00  0.00           C  
ATOM    670  CG2 VAL A  41      -7.272  -5.940   7.457  1.00  0.00           C  
ATOM    671  H   VAL A  41      -8.273  -4.392   5.151  1.00  0.00           H  
ATOM    672  HA  VAL A  41      -9.705  -4.812   7.622  1.00  0.00           H  
ATOM    673  HB  VAL A  41      -6.840  -3.834   7.188  1.00  0.00           H  
ATOM    674 1HG1 VAL A  41      -6.519  -4.382   9.595  1.00  0.00           H  
ATOM    675 2HG1 VAL A  41      -7.698  -3.092   9.418  1.00  0.00           H  
ATOM    676 3HG1 VAL A  41      -8.236  -4.752   9.757  1.00  0.00           H  
ATOM    677 1HG2 VAL A  41      -6.280  -6.182   7.820  1.00  0.00           H  
ATOM    678 2HG2 VAL A  41      -8.008  -6.549   7.973  1.00  0.00           H  
ATOM    679 3HG2 VAL A  41      -7.317  -6.144   6.403  1.00  0.00           H  
ATOM    680  N   ILE A  42      -8.844  -1.703   6.927  1.00  0.00           N  
ATOM    681  CA  ILE A  42      -9.092  -0.312   7.294  1.00  0.00           C  
ATOM    682  C   ILE A  42     -10.563   0.043   7.227  1.00  0.00           C  
ATOM    683  O   ILE A  42     -11.099   0.731   8.097  1.00  0.00           O  
ATOM    684  CB  ILE A  42      -8.303   0.643   6.382  1.00  0.00           C  
ATOM    685  CG1 ILE A  42      -6.811   0.485   6.686  1.00  0.00           C  
ATOM    686  CG2 ILE A  42      -8.781   2.104   6.574  1.00  0.00           C  
ATOM    687  CD1 ILE A  42      -5.897   1.119   5.689  1.00  0.00           C  
ATOM    688  H   ILE A  42      -8.203  -1.929   6.158  1.00  0.00           H  
ATOM    689  HA  ILE A  42      -8.752  -0.169   8.315  1.00  0.00           H  
ATOM    690  HB  ILE A  42      -8.453   0.347   5.339  1.00  0.00           H  
ATOM    691 1HG1 ILE A  42      -6.605   0.920   7.657  1.00  0.00           H  
ATOM    692 2HG1 ILE A  42      -6.583  -0.573   6.726  1.00  0.00           H  
ATOM    693 1HG2 ILE A  42      -8.232   2.746   5.936  1.00  0.00           H  
ATOM    694 2HG2 ILE A  42      -9.835   2.205   6.330  1.00  0.00           H  
ATOM    695 3HG2 ILE A  42      -8.627   2.405   7.605  1.00  0.00           H  
ATOM    696 1HD1 ILE A  42      -4.860   0.946   5.982  1.00  0.00           H  
ATOM    697 2HD1 ILE A  42      -6.076   0.668   4.713  1.00  0.00           H  
ATOM    698 3HD1 ILE A  42      -6.073   2.183   5.636  1.00  0.00           H  
ATOM    699  N   LYS A  43     -11.223  -0.421   6.185  1.00  0.00           N  
ATOM    700  CA  LYS A  43     -12.620  -0.127   5.965  1.00  0.00           C  
ATOM    701  C   LYS A  43     -13.586  -1.093   6.644  1.00  0.00           C  
ATOM    702  O   LYS A  43     -14.796  -0.972   6.449  1.00  0.00           O  
ATOM    703  CB  LYS A  43     -12.886  -0.086   4.467  1.00  0.00           C  
ATOM    704  CG  LYS A  43     -12.174   1.062   3.775  1.00  0.00           C  
ATOM    705  CD  LYS A  43     -12.451   1.090   2.289  1.00  0.00           C  
ATOM    706  CE  LYS A  43     -11.773   2.288   1.643  1.00  0.00           C  
ATOM    707  NZ  LYS A  43     -11.964   2.323   0.170  1.00  0.00           N  
ATOM    708  H   LYS A  43     -10.716  -0.973   5.482  1.00  0.00           H  
ATOM    709  HA  LYS A  43     -12.817   0.864   6.373  1.00  0.00           H  
ATOM    710 1HB  LYS A  43     -12.535  -1.021   4.016  1.00  0.00           H  
ATOM    711 2HB  LYS A  43     -13.954  -0.006   4.279  1.00  0.00           H  
ATOM    712 1HG  LYS A  43     -12.490   2.003   4.222  1.00  0.00           H  
ATOM    713 2HG  LYS A  43     -11.097   0.954   3.926  1.00  0.00           H  
ATOM    714 1HD  LYS A  43     -12.080   0.175   1.829  1.00  0.00           H  
ATOM    715 2HD  LYS A  43     -13.524   1.152   2.117  1.00  0.00           H  
ATOM    716 1HE  LYS A  43     -12.193   3.195   2.071  1.00  0.00           H  
ATOM    717 2HE  LYS A  43     -10.702   2.257   1.859  1.00  0.00           H  
ATOM    718 1HZ  LYS A  43     -11.500   3.142  -0.192  1.00  0.00           H  
ATOM    719 2HZ  LYS A  43     -11.541   1.479  -0.261  1.00  0.00           H  
ATOM    720 3HZ  LYS A  43     -12.943   2.363  -0.059  1.00  0.00           H  
ATOM    721  N   ASN A  44     -13.072  -2.084   7.388  1.00  0.00           N  
ATOM    722  CA  ASN A  44     -13.898  -3.100   8.035  1.00  0.00           C  
ATOM    723  C   ASN A  44     -14.779  -3.797   6.998  1.00  0.00           C  
ATOM    724  O   ASN A  44     -15.970  -4.040   7.228  1.00  0.00           O  
ATOM    725  CB  ASN A  44     -14.757  -2.472   9.123  1.00  0.00           C  
ATOM    726  CG  ASN A  44     -13.941  -1.786  10.192  1.00  0.00           C  
ATOM    727  OD1 ASN A  44     -12.892  -2.263  10.644  1.00  0.00           O  
ATOM    728  ND2 ASN A  44     -14.420  -0.640  10.609  1.00  0.00           N  
ATOM    729  H   ASN A  44     -12.062  -2.125   7.562  1.00  0.00           H  
ATOM    730  HA  ASN A  44     -13.241  -3.856   8.476  1.00  0.00           H  
ATOM    731 1HB  ASN A  44     -15.453  -1.756   8.695  1.00  0.00           H  
ATOM    732 2HB  ASN A  44     -15.351  -3.252   9.597  1.00  0.00           H  
ATOM    733 1HD2 ASN A  44     -13.935  -0.122  11.313  1.00  0.00           H  
ATOM    734 2HD2 ASN A  44     -15.266  -0.281  10.217  1.00  0.00           H  
ATOM    735  N   ASP A  45     -14.194  -4.077   5.834  1.00  0.00           N  
ATOM    736  CA  ASP A  45     -14.885  -4.716   4.738  1.00  0.00           C  
ATOM    737  C   ASP A  45     -14.683  -6.228   4.797  1.00  0.00           C  
ATOM    738  O   ASP A  45     -13.699  -6.762   4.266  1.00  0.00           O  
ATOM    739  CB  ASP A  45     -14.382  -4.112   3.425  1.00  0.00           C  
ATOM    740  CG  ASP A  45     -15.108  -4.557   2.191  1.00  0.00           C  
ATOM    741  OD1 ASP A  45     -15.815  -5.545   2.237  1.00  0.00           O  
ATOM    742  OD2 ASP A  45     -14.945  -3.916   1.182  1.00  0.00           O  
ATOM    743  H   ASP A  45     -13.200  -3.864   5.737  1.00  0.00           H  
ATOM    744  HA  ASP A  45     -15.950  -4.505   4.829  1.00  0.00           H  
ATOM    745 1HB  ASP A  45     -14.427  -3.021   3.490  1.00  0.00           H  
ATOM    746 2HB  ASP A  45     -13.352  -4.378   3.307  1.00  0.00           H  
ATOM    747  N   LYS A  46     -15.608  -6.920   5.470  1.00  0.00           N  
ATOM    748  CA  LYS A  46     -15.481  -8.356   5.668  1.00  0.00           C  
ATOM    749  C   LYS A  46     -15.593  -9.090   4.342  1.00  0.00           C  
ATOM    750  O   LYS A  46     -14.931 -10.113   4.138  1.00  0.00           O  
ATOM    751  CB  LYS A  46     -16.533  -8.871   6.653  1.00  0.00           C  
ATOM    752  CG  LYS A  46     -16.306  -8.404   8.093  1.00  0.00           C  
ATOM    753  CD  LYS A  46     -17.361  -8.956   9.075  1.00  0.00           C  
ATOM    754  CE  LYS A  46     -17.133  -8.383  10.483  1.00  0.00           C  
ATOM    755  NZ  LYS A  46     -18.093  -8.922  11.506  1.00  0.00           N  
ATOM    756  H   LYS A  46     -16.397  -6.421   5.867  1.00  0.00           H  
ATOM    757  HA  LYS A  46     -14.492  -8.560   6.081  1.00  0.00           H  
ATOM    758 1HB  LYS A  46     -17.521  -8.536   6.338  1.00  0.00           H  
ATOM    759 2HB  LYS A  46     -16.538  -9.964   6.644  1.00  0.00           H  
ATOM    760 1HG  LYS A  46     -15.321  -8.737   8.418  1.00  0.00           H  
ATOM    761 2HG  LYS A  46     -16.321  -7.312   8.127  1.00  0.00           H  
ATOM    762 1HD  LYS A  46     -18.362  -8.689   8.735  1.00  0.00           H  
ATOM    763 2HD  LYS A  46     -17.286 -10.048   9.123  1.00  0.00           H  
ATOM    764 1HE  LYS A  46     -16.122  -8.614  10.793  1.00  0.00           H  
ATOM    765 2HE  LYS A  46     -17.244  -7.301  10.438  1.00  0.00           H  
ATOM    766 1HZ  LYS A  46     -17.881  -8.503  12.431  1.00  0.00           H  
ATOM    767 2HZ  LYS A  46     -19.036  -8.712  11.251  1.00  0.00           H  
ATOM    768 3HZ  LYS A  46     -17.977  -9.924  11.587  1.00  0.00           H  
ATOM    769  N   GLU A  47     -16.431  -8.569   3.437  1.00  0.00           N  
ATOM    770  CA  GLU A  47     -16.623  -9.233   2.161  1.00  0.00           C  
ATOM    771  C   GLU A  47     -15.359  -9.135   1.324  1.00  0.00           C  
ATOM    772  O   GLU A  47     -14.972 -10.123   0.691  1.00  0.00           O  
ATOM    773  CB  GLU A  47     -17.813  -8.638   1.407  1.00  0.00           C  
ATOM    774  CG  GLU A  47     -19.185  -8.923   2.050  1.00  0.00           C  
ATOM    775  CD  GLU A  47     -19.502 -10.392   2.137  1.00  0.00           C  
ATOM    776  OE1 GLU A  47     -19.288 -11.088   1.175  1.00  0.00           O  
ATOM    777  OE2 GLU A  47     -19.947 -10.832   3.185  1.00  0.00           O  
ATOM    778  H   GLU A  47     -16.939  -7.718   3.648  1.00  0.00           H  
ATOM    779  HA  GLU A  47     -16.822 -10.285   2.343  1.00  0.00           H  
ATOM    780 1HB  GLU A  47     -17.691  -7.555   1.342  1.00  0.00           H  
ATOM    781 2HB  GLU A  47     -17.829  -9.027   0.389  1.00  0.00           H  
ATOM    782 1HG  GLU A  47     -19.193  -8.504   3.055  1.00  0.00           H  
ATOM    783 2HG  GLU A  47     -19.957  -8.421   1.469  1.00  0.00           H  
ATOM    784  N   LEU A  48     -14.661  -7.992   1.366  1.00  0.00           N  
ATOM    785  CA  LEU A  48     -13.419  -7.920   0.617  1.00  0.00           C  
ATOM    786  C   LEU A  48     -12.416  -8.857   1.261  1.00  0.00           C  
ATOM    787  O   LEU A  48     -11.763  -9.627   0.564  1.00  0.00           O  
ATOM    788  CB  LEU A  48     -12.864  -6.490   0.485  1.00  0.00           C  
ATOM    789  CG  LEU A  48     -11.490  -6.307  -0.351  1.00  0.00           C  
ATOM    790  CD1 LEU A  48     -11.643  -6.839  -1.792  1.00  0.00           C  
ATOM    791  CD2 LEU A  48     -11.106  -4.795  -0.398  1.00  0.00           C  
ATOM    792  H   LEU A  48     -15.042  -7.163   1.851  1.00  0.00           H  
ATOM    793  HA  LEU A  48     -13.626  -8.281  -0.386  1.00  0.00           H  
ATOM    794 1HB  LEU A  48     -13.626  -5.873   0.006  1.00  0.00           H  
ATOM    795 2HB  LEU A  48     -12.708  -6.102   1.485  1.00  0.00           H  
ATOM    796  HG  LEU A  48     -10.695  -6.866   0.135  1.00  0.00           H  
ATOM    797 1HD1 LEU A  48     -10.703  -6.704  -2.326  1.00  0.00           H  
ATOM    798 2HD1 LEU A  48     -11.888  -7.898  -1.783  1.00  0.00           H  
ATOM    799 3HD1 LEU A  48     -12.431  -6.288  -2.302  1.00  0.00           H  
ATOM    800 1HD2 LEU A  48     -10.168  -4.670  -0.950  1.00  0.00           H  
ATOM    801 2HD2 LEU A  48     -11.896  -4.233  -0.897  1.00  0.00           H  
ATOM    802 3HD2 LEU A  48     -10.977  -4.395   0.599  1.00  0.00           H  
ATOM    803  N   LEU A  49     -12.326  -8.918   2.593  1.00  0.00           N  
ATOM    804  CA  LEU A  49     -11.314  -9.827   3.115  1.00  0.00           C  
ATOM    805  C   LEU A  49     -11.560 -11.255   2.642  1.00  0.00           C  
ATOM    806  O   LEU A  49     -10.605 -11.961   2.290  1.00  0.00           O  
ATOM    807  CB  LEU A  49     -11.275  -9.848   4.653  1.00  0.00           C  
ATOM    808  CG  LEU A  49     -10.765  -8.658   5.403  1.00  0.00           C  
ATOM    809  CD1 LEU A  49     -11.016  -8.874   6.884  1.00  0.00           C  
ATOM    810  CD2 LEU A  49      -9.272  -8.508   5.144  1.00  0.00           C  
ATOM    811  H   LEU A  49     -12.886  -8.307   3.202  1.00  0.00           H  
ATOM    812  HA  LEU A  49     -10.346  -9.514   2.720  1.00  0.00           H  
ATOM    813 1HB  LEU A  49     -12.286 -10.060   5.010  1.00  0.00           H  
ATOM    814 2HB  LEU A  49     -10.635 -10.640   4.954  1.00  0.00           H  
ATOM    815  HG  LEU A  49     -11.300  -7.778   5.106  1.00  0.00           H  
ATOM    816 1HD1 LEU A  49     -10.653  -8.011   7.449  1.00  0.00           H  
ATOM    817 2HD1 LEU A  49     -12.084  -8.989   7.047  1.00  0.00           H  
ATOM    818 3HD1 LEU A  49     -10.498  -9.774   7.227  1.00  0.00           H  
ATOM    819 1HD2 LEU A  49      -8.904  -7.658   5.700  1.00  0.00           H  
ATOM    820 2HD2 LEU A  49      -8.768  -9.411   5.469  1.00  0.00           H  
ATOM    821 3HD2 LEU A  49      -9.076  -8.355   4.097  1.00  0.00           H  
ATOM    822  N   LYS A  50     -12.832 -11.696   2.616  1.00  0.00           N  
ATOM    823  CA  LYS A  50     -13.109 -13.049   2.152  1.00  0.00           C  
ATOM    824  C   LYS A  50     -12.701 -13.236   0.701  1.00  0.00           C  
ATOM    825  O   LYS A  50     -12.070 -14.240   0.366  1.00  0.00           O  
ATOM    826  CB  LYS A  50     -14.592 -13.390   2.293  1.00  0.00           C  
ATOM    827  CG  LYS A  50     -15.035 -13.615   3.708  1.00  0.00           C  
ATOM    828  CD  LYS A  50     -16.463 -14.117   3.829  1.00  0.00           C  
ATOM    829  CE  LYS A  50     -17.452 -12.987   3.602  1.00  0.00           C  
ATOM    830  NZ  LYS A  50     -18.861 -13.386   3.899  1.00  0.00           N  
ATOM    831  H   LYS A  50     -13.587 -11.092   2.959  1.00  0.00           H  
ATOM    832  HA  LYS A  50     -12.529 -13.745   2.755  1.00  0.00           H  
ATOM    833 1HB  LYS A  50     -15.175 -12.564   1.884  1.00  0.00           H  
ATOM    834 2HB  LYS A  50     -14.821 -14.279   1.707  1.00  0.00           H  
ATOM    835 1HG  LYS A  50     -14.366 -14.329   4.184  1.00  0.00           H  
ATOM    836 2HG  LYS A  50     -14.972 -12.672   4.228  1.00  0.00           H  
ATOM    837 1HD  LYS A  50     -16.644 -14.909   3.106  1.00  0.00           H  
ATOM    838 2HD  LYS A  50     -16.616 -14.516   4.836  1.00  0.00           H  
ATOM    839 1HE  LYS A  50     -17.183 -12.147   4.245  1.00  0.00           H  
ATOM    840 2HE  LYS A  50     -17.403 -12.666   2.565  1.00  0.00           H  
ATOM    841 1HZ  LYS A  50     -19.453 -12.552   3.722  1.00  0.00           H  
ATOM    842 2HZ  LYS A  50     -19.144 -14.140   3.299  1.00  0.00           H  
ATOM    843 3HZ  LYS A  50     -18.949 -13.668   4.867  1.00  0.00           H  
ATOM    844  N   LYS A  51     -13.004 -12.241  -0.148  1.00  0.00           N  
ATOM    845  CA  LYS A  51     -12.670 -12.309  -1.569  1.00  0.00           C  
ATOM    846  C   LYS A  51     -11.170 -12.354  -1.788  1.00  0.00           C  
ATOM    847  O   LYS A  51     -10.694 -13.029  -2.706  1.00  0.00           O  
ATOM    848  CB  LYS A  51     -13.270 -11.119  -2.317  1.00  0.00           C  
ATOM    849  CG  LYS A  51     -14.791 -11.166  -2.464  1.00  0.00           C  
ATOM    850  CD  LYS A  51     -15.322  -9.918  -3.161  1.00  0.00           C  
ATOM    851  CE  LYS A  51     -16.844  -9.952  -3.277  1.00  0.00           C  
ATOM    852  NZ  LYS A  51     -17.384  -8.721  -3.931  1.00  0.00           N  
ATOM    853  H   LYS A  51     -13.549 -11.443   0.201  1.00  0.00           H  
ATOM    854  HA  LYS A  51     -13.098 -13.224  -1.975  1.00  0.00           H  
ATOM    855 1HB  LYS A  51     -13.016 -10.205  -1.785  1.00  0.00           H  
ATOM    856 2HB  LYS A  51     -12.829 -11.053  -3.311  1.00  0.00           H  
ATOM    857 1HG  LYS A  51     -15.063 -12.045  -3.049  1.00  0.00           H  
ATOM    858 2HG  LYS A  51     -15.252 -11.257  -1.485  1.00  0.00           H  
ATOM    859 1HD  LYS A  51     -15.033  -9.037  -2.582  1.00  0.00           H  
ATOM    860 2HD  LYS A  51     -14.887  -9.839  -4.155  1.00  0.00           H  
ATOM    861 1HE  LYS A  51     -17.136 -10.821  -3.863  1.00  0.00           H  
ATOM    862 2HE  LYS A  51     -17.274 -10.038  -2.276  1.00  0.00           H  
ATOM    863 1HZ  LYS A  51     -18.392  -8.783  -3.987  1.00  0.00           H  
ATOM    864 2HZ  LYS A  51     -17.128  -7.910  -3.386  1.00  0.00           H  
ATOM    865 3HZ  LYS A  51     -17.002  -8.635  -4.862  1.00  0.00           H  
ATOM    866  N   VAL A  52     -10.425 -11.637  -0.963  1.00  0.00           N  
ATOM    867  CA  VAL A  52      -8.983 -11.581  -1.083  1.00  0.00           C  
ATOM    868  C   VAL A  52      -8.359 -12.923  -0.701  1.00  0.00           C  
ATOM    869  O   VAL A  52      -7.514 -13.445  -1.436  1.00  0.00           O  
ATOM    870  CB  VAL A  52      -8.437 -10.442  -0.209  1.00  0.00           C  
ATOM    871  CG1 VAL A  52      -6.980 -10.445  -0.197  1.00  0.00           C  
ATOM    872  CG2 VAL A  52      -8.903  -9.142  -0.747  1.00  0.00           C  
ATOM    873  H   VAL A  52     -10.909 -11.072  -0.253  1.00  0.00           H  
ATOM    874  HA  VAL A  52      -8.735 -11.366  -2.125  1.00  0.00           H  
ATOM    875  HB  VAL A  52      -8.795 -10.574   0.813  1.00  0.00           H  
ATOM    876 1HG1 VAL A  52      -6.642  -9.637   0.410  1.00  0.00           H  
ATOM    877 2HG1 VAL A  52      -6.604 -11.354   0.191  1.00  0.00           H  
ATOM    878 3HG1 VAL A  52      -6.633 -10.311  -1.203  1.00  0.00           H  
ATOM    879 1HG2 VAL A  52      -8.531  -8.340  -0.118  1.00  0.00           H  
ATOM    880 2HG2 VAL A  52      -8.533  -9.040  -1.751  1.00  0.00           H  
ATOM    881 3HG2 VAL A  52      -9.960  -9.107  -0.772  1.00  0.00           H  
ATOM    882  N   ALA A  53      -8.796 -13.495   0.437  1.00  0.00           N  
ATOM    883  CA  ALA A  53      -8.295 -14.799   0.869  1.00  0.00           C  
ATOM    884  C   ALA A  53      -8.670 -15.871  -0.144  1.00  0.00           C  
ATOM    885  O   ALA A  53      -7.870 -16.775  -0.403  1.00  0.00           O  
ATOM    886  CB  ALA A  53      -8.838 -15.152   2.242  1.00  0.00           C  
ATOM    887  H   ALA A  53      -9.481 -12.991   1.008  1.00  0.00           H  
ATOM    888  HA  ALA A  53      -7.220 -14.764   0.921  1.00  0.00           H  
ATOM    889 1HB  ALA A  53      -8.442 -16.115   2.555  1.00  0.00           H  
ATOM    890 2HB  ALA A  53      -8.544 -14.390   2.957  1.00  0.00           H  
ATOM    891 3HB  ALA A  53      -9.928 -15.200   2.194  1.00  0.00           H  
ATOM    892  N   GLU A  54      -9.878 -15.772  -0.721  1.00  0.00           N  
ATOM    893  CA  GLU A  54     -10.349 -16.727  -1.711  1.00  0.00           C  
ATOM    894  C   GLU A  54      -9.559 -16.613  -2.996  1.00  0.00           C  
ATOM    895  O   GLU A  54      -9.187 -17.631  -3.583  1.00  0.00           O  
ATOM    896  CB  GLU A  54     -11.835 -16.534  -1.996  1.00  0.00           C  
ATOM    897  CG  GLU A  54     -12.406 -17.520  -3.011  1.00  0.00           C  
ATOM    898  CD  GLU A  54     -13.889 -17.382  -3.200  1.00  0.00           C  
ATOM    899  OE1 GLU A  54     -14.510 -16.674  -2.449  1.00  0.00           O  
ATOM    900  OE2 GLU A  54     -14.405 -17.989  -4.117  1.00  0.00           O  
ATOM    901  H   GLU A  54     -10.516 -15.023  -0.436  1.00  0.00           H  
ATOM    902  HA  GLU A  54     -10.206 -17.730  -1.313  1.00  0.00           H  
ATOM    903 1HB  GLU A  54     -12.397 -16.629  -1.066  1.00  0.00           H  
ATOM    904 2HB  GLU A  54     -12.001 -15.525  -2.372  1.00  0.00           H  
ATOM    905 1HG  GLU A  54     -11.922 -17.353  -3.972  1.00  0.00           H  
ATOM    906 2HG  GLU A  54     -12.171 -18.534  -2.689  1.00  0.00           H  
ATOM    907  N   TYR A  55      -9.299 -15.391  -3.448  1.00  0.00           N  
ATOM    908  CA  TYR A  55      -8.534 -15.186  -4.654  1.00  0.00           C  
ATOM    909  C   TYR A  55      -7.166 -15.804  -4.505  1.00  0.00           C  
ATOM    910  O   TYR A  55      -6.742 -16.587  -5.357  1.00  0.00           O  
ATOM    911  CB  TYR A  55      -8.454 -13.691  -4.964  1.00  0.00           C  
ATOM    912  CG  TYR A  55      -7.563 -13.293  -6.117  1.00  0.00           C  
ATOM    913  CD1 TYR A  55      -7.933 -13.603  -7.412  1.00  0.00           C  
ATOM    914  CD2 TYR A  55      -6.406 -12.558  -5.881  1.00  0.00           C  
ATOM    915  CE1 TYR A  55      -7.148 -13.204  -8.467  1.00  0.00           C  
ATOM    916  CE2 TYR A  55      -5.631 -12.148  -6.944  1.00  0.00           C  
ATOM    917  CZ  TYR A  55      -6.000 -12.474  -8.233  1.00  0.00           C  
ATOM    918  OH  TYR A  55      -5.229 -12.068  -9.298  1.00  0.00           O  
ATOM    919  H   TYR A  55      -9.674 -14.568  -2.965  1.00  0.00           H  
ATOM    920  HA  TYR A  55      -9.042 -15.692  -5.474  1.00  0.00           H  
ATOM    921 1HB  TYR A  55      -9.458 -13.318  -5.170  1.00  0.00           H  
ATOM    922 2HB  TYR A  55      -8.103 -13.167  -4.075  1.00  0.00           H  
ATOM    923  HD1 TYR A  55      -8.846 -14.166  -7.597  1.00  0.00           H  
ATOM    924  HD2 TYR A  55      -6.120 -12.298  -4.862  1.00  0.00           H  
ATOM    925  HE1 TYR A  55      -7.441 -13.453  -9.486  1.00  0.00           H  
ATOM    926  HE2 TYR A  55      -4.726 -11.565  -6.768  1.00  0.00           H  
ATOM    927  HH  TYR A  55      -5.625 -12.377 -10.117  1.00  0.00           H  
ATOM    928  N   ALA A  56      -6.479 -15.486  -3.408  1.00  0.00           N  
ATOM    929  CA  ALA A  56      -5.155 -16.029  -3.202  1.00  0.00           C  
ATOM    930  C   ALA A  56      -5.184 -17.565  -3.096  1.00  0.00           C  
ATOM    931  O   ALA A  56      -4.311 -18.232  -3.663  1.00  0.00           O  
ATOM    932  CB  ALA A  56      -4.548 -15.386  -1.975  1.00  0.00           C  
ATOM    933  H   ALA A  56      -6.881 -14.835  -2.723  1.00  0.00           H  
ATOM    934  HA  ALA A  56      -4.551 -15.776  -4.067  1.00  0.00           H  
ATOM    935 1HB  ALA A  56      -3.541 -15.754  -1.819  1.00  0.00           H  
ATOM    936 2HB  ALA A  56      -4.525 -14.308  -2.112  1.00  0.00           H  
ATOM    937 3HB  ALA A  56      -5.170 -15.619  -1.118  1.00  0.00           H  
ATOM    938  N   GLU A  57      -6.210 -18.143  -2.439  1.00  0.00           N  
ATOM    939  CA  GLU A  57      -6.300 -19.595  -2.330  1.00  0.00           C  
ATOM    940  C   GLU A  57      -6.508 -20.265  -3.684  1.00  0.00           C  
ATOM    941  O   GLU A  57      -5.878 -21.289  -3.969  1.00  0.00           O  
ATOM    942  CB  GLU A  57      -7.444 -20.022  -1.411  1.00  0.00           C  
ATOM    943  CG  GLU A  57      -7.505 -21.537  -1.190  1.00  0.00           C  
ATOM    944  CD  GLU A  57      -8.603 -21.982  -0.260  1.00  0.00           C  
ATOM    945  OE1 GLU A  57      -9.639 -21.342  -0.219  1.00  0.00           O  
ATOM    946  OE2 GLU A  57      -8.415 -22.964   0.419  1.00  0.00           O  
ATOM    947  H   GLU A  57      -6.906 -17.573  -1.947  1.00  0.00           H  
ATOM    948  HA  GLU A  57      -5.365 -19.964  -1.913  1.00  0.00           H  
ATOM    949 1HB  GLU A  57      -7.350 -19.526  -0.446  1.00  0.00           H  
ATOM    950 2HB  GLU A  57      -8.392 -19.704  -1.847  1.00  0.00           H  
ATOM    951 1HG  GLU A  57      -7.668 -22.013  -2.153  1.00  0.00           H  
ATOM    952 2HG  GLU A  57      -6.543 -21.876  -0.807  1.00  0.00           H  
ATOM    953  N   ARG A  58      -7.396 -19.709  -4.522  1.00  0.00           N  
ATOM    954  CA  ARG A  58      -7.656 -20.304  -5.828  1.00  0.00           C  
ATOM    955  C   ARG A  58      -6.415 -20.272  -6.707  1.00  0.00           C  
ATOM    956  O   ARG A  58      -6.117 -21.252  -7.401  1.00  0.00           O  
ATOM    957  CB  ARG A  58      -8.808 -19.602  -6.528  1.00  0.00           C  
ATOM    958  CG  ARG A  58     -10.192 -19.899  -5.944  1.00  0.00           C  
ATOM    959  CD  ARG A  58     -11.275 -19.180  -6.681  1.00  0.00           C  
ATOM    960  NE  ARG A  58     -12.605 -19.446  -6.119  1.00  0.00           N  
ATOM    961  CZ  ARG A  58     -13.388 -20.506  -6.384  1.00  0.00           C  
ATOM    962  NH1 ARG A  58     -13.019 -21.469  -7.217  1.00  0.00           N  
ATOM    963  NH2 ARG A  58     -14.549 -20.548  -5.776  1.00  0.00           N  
ATOM    964  H   ARG A  58      -7.925 -18.883  -4.217  1.00  0.00           H  
ATOM    965  HA  ARG A  58      -7.940 -21.344  -5.673  1.00  0.00           H  
ATOM    966 1HB  ARG A  58      -8.652 -18.521  -6.468  1.00  0.00           H  
ATOM    967 2HB  ARG A  58      -8.817 -19.876  -7.581  1.00  0.00           H  
ATOM    968 1HG  ARG A  58     -10.380 -20.967  -5.992  1.00  0.00           H  
ATOM    969 2HG  ARG A  58     -10.225 -19.574  -4.902  1.00  0.00           H  
ATOM    970 1HD  ARG A  58     -11.088 -18.106  -6.596  1.00  0.00           H  
ATOM    971 2HD  ARG A  58     -11.276 -19.460  -7.730  1.00  0.00           H  
ATOM    972  HE  ARG A  58     -13.008 -18.760  -5.456  1.00  0.00           H  
ATOM    973 1HH1 ARG A  58     -12.127 -21.428  -7.679  1.00  0.00           H  
ATOM    974 2HH1 ARG A  58     -13.637 -22.250  -7.390  1.00  0.00           H  
ATOM    975 1HH2 ARG A  58     -14.785 -19.767  -5.138  1.00  0.00           H  
ATOM    976 2HH2 ARG A  58     -15.187 -21.310  -5.927  1.00  0.00           H  
ATOM    977  N   ILE A  59      -5.662 -19.172  -6.635  1.00  0.00           N  
ATOM    978  CA  ILE A  59      -4.445 -19.055  -7.410  1.00  0.00           C  
ATOM    979  C   ILE A  59      -3.454 -20.100  -6.944  1.00  0.00           C  
ATOM    980  O   ILE A  59      -2.827 -20.749  -7.776  1.00  0.00           O  
ATOM    981  CB  ILE A  59      -3.836 -17.645  -7.288  1.00  0.00           C  
ATOM    982  CG1 ILE A  59      -4.833 -16.560  -7.922  1.00  0.00           C  
ATOM    983  CG2 ILE A  59      -2.398 -17.615  -7.964  1.00  0.00           C  
ATOM    984  CD1 ILE A  59      -5.038 -16.612  -9.420  1.00  0.00           C  
ATOM    985  H   ILE A  59      -5.979 -18.383  -6.059  1.00  0.00           H  
ATOM    986  HA  ILE A  59      -4.671 -19.261  -8.452  1.00  0.00           H  
ATOM    987  HB  ILE A  59      -3.737 -17.399  -6.228  1.00  0.00           H  
ATOM    988 1HG1 ILE A  59      -5.805 -16.719  -7.500  1.00  0.00           H  
ATOM    989 2HG1 ILE A  59      -4.520 -15.581  -7.643  1.00  0.00           H  
ATOM    990 1HG2 ILE A  59      -1.961 -16.641  -7.854  1.00  0.00           H  
ATOM    991 2HG2 ILE A  59      -1.744 -18.336  -7.492  1.00  0.00           H  
ATOM    992 3HG2 ILE A  59      -2.474 -17.859  -9.021  1.00  0.00           H  
ATOM    993 1HD1 ILE A  59      -5.758 -15.843  -9.700  1.00  0.00           H  
ATOM    994 2HD1 ILE A  59      -4.097 -16.422  -9.932  1.00  0.00           H  
ATOM    995 3HD1 ILE A  59      -5.423 -17.579  -9.718  1.00  0.00           H  
ATOM    996  N   LEU A  60      -3.324 -20.285  -5.628  1.00  0.00           N  
ATOM    997  CA  LEU A  60      -2.386 -21.254  -5.084  1.00  0.00           C  
ATOM    998  C   LEU A  60      -2.721 -22.680  -5.473  1.00  0.00           C  
ATOM    999  O   LEU A  60      -1.822 -23.487  -5.705  1.00  0.00           O  
ATOM   1000  CB  LEU A  60      -2.356 -21.151  -3.564  1.00  0.00           C  
ATOM   1001  CG  LEU A  60      -1.382 -22.072  -2.818  1.00  0.00           C  
ATOM   1002  CD1 LEU A  60       0.083 -21.809  -3.267  1.00  0.00           C  
ATOM   1003  CD2 LEU A  60      -1.559 -21.801  -1.351  1.00  0.00           C  
ATOM   1004  H   LEU A  60      -3.846 -19.687  -4.978  1.00  0.00           H  
ATOM   1005  HA  LEU A  60      -1.409 -21.018  -5.488  1.00  0.00           H  
ATOM   1006 1HB  LEU A  60      -2.142 -20.129  -3.284  1.00  0.00           H  
ATOM   1007 2HB  LEU A  60      -3.359 -21.381  -3.201  1.00  0.00           H  
ATOM   1008  HG  LEU A  60      -1.623 -23.116  -3.028  1.00  0.00           H  
ATOM   1009 1HD1 LEU A  60       0.753 -22.460  -2.721  1.00  0.00           H  
ATOM   1010 2HD1 LEU A  60       0.203 -22.011  -4.329  1.00  0.00           H  
ATOM   1011 3HD1 LEU A  60       0.335 -20.783  -3.063  1.00  0.00           H  
ATOM   1012 1HD2 LEU A  60      -0.905 -22.449  -0.780  1.00  0.00           H  
ATOM   1013 2HD2 LEU A  60      -1.316 -20.755  -1.157  1.00  0.00           H  
ATOM   1014 3HD2 LEU A  60      -2.593 -21.996  -1.069  1.00  0.00           H  
ATOM   1015  N   LYS A  61      -4.007 -23.028  -5.470  1.00  0.00           N  
ATOM   1016  CA  LYS A  61      -4.398 -24.371  -5.861  1.00  0.00           C  
ATOM   1017  C   LYS A  61      -4.103 -24.636  -7.338  1.00  0.00           C  
ATOM   1018  O   LYS A  61      -3.692 -25.741  -7.700  1.00  0.00           O  
ATOM   1019  CB  LYS A  61      -5.871 -24.621  -5.538  1.00  0.00           C  
ATOM   1020  CG  LYS A  61      -6.142 -24.766  -4.040  1.00  0.00           C  
ATOM   1021  CD  LYS A  61      -7.619 -24.967  -3.733  1.00  0.00           C  
ATOM   1022  CE  LYS A  61      -7.836 -25.163  -2.233  1.00  0.00           C  
ATOM   1023  NZ  LYS A  61      -9.278 -25.260  -1.873  1.00  0.00           N  
ATOM   1024  H   LYS A  61      -4.710 -22.346  -5.167  1.00  0.00           H  
ATOM   1025  HA  LYS A  61      -3.807 -25.077  -5.280  1.00  0.00           H  
ATOM   1026 1HB  LYS A  61      -6.464 -23.779  -5.907  1.00  0.00           H  
ATOM   1027 2HB  LYS A  61      -6.213 -25.519  -6.047  1.00  0.00           H  
ATOM   1028 1HG  LYS A  61      -5.579 -25.617  -3.658  1.00  0.00           H  
ATOM   1029 2HG  LYS A  61      -5.792 -23.867  -3.527  1.00  0.00           H  
ATOM   1030 1HD  LYS A  61      -8.174 -24.083  -4.053  1.00  0.00           H  
ATOM   1031 2HD  LYS A  61      -7.997 -25.835  -4.271  1.00  0.00           H  
ATOM   1032 1HE  LYS A  61      -7.335 -26.075  -1.915  1.00  0.00           H  
ATOM   1033 2HE  LYS A  61      -7.397 -24.331  -1.707  1.00  0.00           H  
ATOM   1034 1HZ  LYS A  61      -9.360 -25.375  -0.867  1.00  0.00           H  
ATOM   1035 2HZ  LYS A  61      -9.759 -24.413  -2.152  1.00  0.00           H  
ATOM   1036 3HZ  LYS A  61      -9.695 -26.048  -2.340  1.00  0.00           H  
ATOM   1037  N   LYS A  62      -4.302 -23.626  -8.191  1.00  0.00           N  
ATOM   1038  CA  LYS A  62      -4.030 -23.772  -9.618  1.00  0.00           C  
ATOM   1039  C   LYS A  62      -2.537 -23.653  -9.980  1.00  0.00           C  
ATOM   1040  O   LYS A  62      -2.092 -24.262 -10.954  1.00  0.00           O  
ATOM   1041  CB  LYS A  62      -4.838 -22.744 -10.398  1.00  0.00           C  
ATOM   1042  CG  LYS A  62      -6.334 -23.009 -10.386  1.00  0.00           C  
ATOM   1043  CD  LYS A  62      -7.095 -21.954 -11.162  1.00  0.00           C  
ATOM   1044  CE  LYS A  62      -8.592 -22.239 -11.153  1.00  0.00           C  
ATOM   1045  NZ  LYS A  62      -9.361 -21.211 -11.908  1.00  0.00           N  
ATOM   1046  H   LYS A  62      -4.712 -22.752  -7.842  1.00  0.00           H  
ATOM   1047  HA  LYS A  62      -4.358 -24.767  -9.919  1.00  0.00           H  
ATOM   1048 1HB  LYS A  62      -4.667 -21.753  -9.963  1.00  0.00           H  
ATOM   1049 2HB  LYS A  62      -4.496 -22.716 -11.430  1.00  0.00           H  
ATOM   1050 1HG  LYS A  62      -6.530 -23.989 -10.819  1.00  0.00           H  
ATOM   1051 2HG  LYS A  62      -6.684 -23.013  -9.352  1.00  0.00           H  
ATOM   1052 1HD  LYS A  62      -6.917 -20.978 -10.703  1.00  0.00           H  
ATOM   1053 2HD  LYS A  62      -6.741 -21.926 -12.192  1.00  0.00           H  
ATOM   1054 1HE  LYS A  62      -8.770 -23.215 -11.603  1.00  0.00           H  
ATOM   1055 2HE  LYS A  62      -8.943 -22.256 -10.120  1.00  0.00           H  
ATOM   1056 1HZ  LYS A  62     -10.346 -21.436 -11.878  1.00  0.00           H  
ATOM   1057 2HZ  LYS A  62      -9.209 -20.304 -11.491  1.00  0.00           H  
ATOM   1058 3HZ  LYS A  62      -9.050 -21.195 -12.869  1.00  0.00           H  
ATOM   1059  N   ALA A  63      -1.792 -22.861  -9.202  1.00  0.00           N  
ATOM   1060  CA  ALA A  63      -0.370 -22.578  -9.391  1.00  0.00           C  
ATOM   1061  C   ALA A  63       0.496 -23.840  -9.377  1.00  0.00           C  
ATOM   1062  O   ALA A  63       0.809 -24.356  -8.304  1.00  0.00           O  
ATOM   1063  OXT ALA A  63       1.235 -24.014 -10.345  1.00  0.00           O  
ATOM   1064  CB  ALA A  63       0.108 -21.628  -8.303  1.00  0.00           C  
ATOM   1065  H   ALA A  63      -2.263 -22.362  -8.450  1.00  0.00           H  
ATOM   1066  HA  ALA A  63      -0.249 -22.102 -10.364  1.00  0.00           H  
ATOM   1067 1HB  ALA A  63       1.130 -21.412  -8.469  1.00  0.00           H  
ATOM   1068 2HB  ALA A  63      -0.465 -20.710  -8.329  1.00  0.00           H  
ATOM   1069 3HB  ALA A  63      -0.013 -22.106  -7.332  1.00  0.00           H  
TER                                                                             
ATOM   1071  N   VAL B  64      -8.441  22.563  -2.709  1.00  0.00           N  
ATOM   1072  CA  VAL B  64      -8.849  23.356  -1.549  1.00  0.00           C  
ATOM   1073  C   VAL B  64      -8.191  22.799  -0.292  1.00  0.00           C  
ATOM   1074  O   VAL B  64      -8.404  21.635   0.053  1.00  0.00           O  
ATOM   1075  CB  VAL B  64     -10.340  23.209  -1.371  1.00  0.00           C  
ATOM   1076  CG1 VAL B  64     -10.738  23.934  -0.212  1.00  0.00           C  
ATOM   1077  CG2 VAL B  64     -11.052  23.650  -2.602  1.00  0.00           C  
ATOM   1078 1H   VAL B  64      -8.874  22.929  -3.533  1.00  0.00           H  
ATOM   1079 2H   VAL B  64      -7.446  22.604  -2.809  1.00  0.00           H  
ATOM   1080 3H   VAL B  64      -8.724  21.612  -2.580  1.00  0.00           H  
ATOM   1081  HA  VAL B  64      -8.551  24.384  -1.682  1.00  0.00           H  
ATOM   1082  HB  VAL B  64     -10.573  22.161  -1.190  1.00  0.00           H  
ATOM   1083 1HG1 VAL B  64     -11.811  23.811  -0.058  1.00  0.00           H  
ATOM   1084 2HG1 VAL B  64     -10.198  23.555   0.661  1.00  0.00           H  
ATOM   1085 3HG1 VAL B  64     -10.500  24.974  -0.371  1.00  0.00           H  
ATOM   1086 1HG2 VAL B  64     -12.111  23.513  -2.446  1.00  0.00           H  
ATOM   1087 2HG2 VAL B  64     -10.833  24.689  -2.785  1.00  0.00           H  
ATOM   1088 3HG2 VAL B  64     -10.722  23.051  -3.447  1.00  0.00           H  
ATOM   1089  N   SER B  65      -7.367  23.595   0.385  1.00  0.00           N  
ATOM   1090  CA  SER B  65      -6.615  23.034   1.514  1.00  0.00           C  
ATOM   1091  C   SER B  65      -7.448  22.746   2.749  1.00  0.00           C  
ATOM   1092  O   SER B  65      -8.467  23.409   3.013  1.00  0.00           O  
ATOM   1093  CB  SER B  65      -5.523  23.984   1.917  1.00  0.00           C  
ATOM   1094  OG  SER B  65      -6.106  25.139   2.396  1.00  0.00           O  
ATOM   1095  H   SER B  65      -7.223  24.568   0.088  1.00  0.00           H  
ATOM   1096  HA  SER B  65      -6.161  22.107   1.193  1.00  0.00           H  
ATOM   1097 1HB  SER B  65      -4.888  23.546   2.668  1.00  0.00           H  
ATOM   1098 2HB  SER B  65      -4.907  24.218   1.047  1.00  0.00           H  
ATOM   1099  HG  SER B  65      -5.413  25.688   2.844  1.00  0.00           H  
ATOM   1100  N   PHE B  66      -6.949  21.807   3.559  1.00  0.00           N  
ATOM   1101  CA  PHE B  66      -7.502  21.533   4.893  1.00  0.00           C  
ATOM   1102  C   PHE B  66      -6.471  20.747   5.731  1.00  0.00           C  
ATOM   1103  O   PHE B  66      -5.629  20.065   5.168  1.00  0.00           O  
ATOM   1104  CB  PHE B  66      -8.849  20.828   4.801  1.00  0.00           C  
ATOM   1105  CG  PHE B  66      -8.819  19.590   4.167  1.00  0.00           C  
ATOM   1106  CD1 PHE B  66      -8.668  18.471   4.922  1.00  0.00           C  
ATOM   1107  CD2 PHE B  66      -8.973  19.482   2.825  1.00  0.00           C  
ATOM   1108  CE1 PHE B  66      -8.678  17.231   4.349  1.00  0.00           C  
ATOM   1109  CE2 PHE B  66      -8.973  18.245   2.225  1.00  0.00           C  
ATOM   1110  CZ  PHE B  66      -8.828  17.109   2.995  1.00  0.00           C  
ATOM   1111  H   PHE B  66      -6.122  21.319   3.237  1.00  0.00           H  
ATOM   1112  HA  PHE B  66      -7.687  22.503   5.343  1.00  0.00           H  
ATOM   1113 1HB  PHE B  66      -9.283  20.685   5.775  1.00  0.00           H  
ATOM   1114 2HB  PHE B  66      -9.547  21.460   4.247  1.00  0.00           H  
ATOM   1115  HD1 PHE B  66      -8.544  18.579   6.003  1.00  0.00           H  
ATOM   1116  HD2 PHE B  66      -9.097  20.387   2.218  1.00  0.00           H  
ATOM   1117  HE1 PHE B  66      -8.559  16.346   4.973  1.00  0.00           H  
ATOM   1118  HE2 PHE B  66      -9.085  18.157   1.150  1.00  0.00           H  
ATOM   1119  HZ  PHE B  66      -8.823  16.116   2.529  1.00  0.00           H  
ATOM   1120  N   PRO B  67      -6.532  20.752   7.072  1.00  0.00           N  
ATOM   1121  CA  PRO B  67      -5.601  20.076   7.968  1.00  0.00           C  
ATOM   1122  C   PRO B  67      -5.533  18.534   7.841  1.00  0.00           C  
ATOM   1123  O   PRO B  67      -6.450  17.822   7.420  1.00  0.00           O  
ATOM   1124  CB  PRO B  67      -6.177  20.424   9.368  1.00  0.00           C  
ATOM   1125  CG  PRO B  67      -6.866  21.687   9.193  1.00  0.00           C  
ATOM   1126  CD  PRO B  67      -7.484  21.605   7.797  1.00  0.00           C  
ATOM   1127  HA  PRO B  67      -4.613  20.494   7.844  1.00  0.00           H  
ATOM   1128 1HB  PRO B  67      -6.792  19.638   9.724  1.00  0.00           H  
ATOM   1129 2HB  PRO B  67      -5.338  20.525  10.090  1.00  0.00           H  
ATOM   1130 1HG  PRO B  67      -7.627  21.800   9.993  1.00  0.00           H  
ATOM   1131 2HG  PRO B  67      -6.184  22.507   9.302  1.00  0.00           H  
ATOM   1132 1HD  PRO B  67      -8.470  21.132   7.833  1.00  0.00           H  
ATOM   1133 2HD  PRO B  67      -7.516  22.626   7.423  1.00  0.00           H  
ATOM   1134  N   ALA B  68      -4.388  18.029   8.231  1.00  0.00           N  
ATOM   1135  CA  ALA B  68      -4.199  16.613   8.277  1.00  0.00           C  
ATOM   1136  C   ALA B  68      -4.983  15.951   9.405  1.00  0.00           C  
ATOM   1137  O   ALA B  68      -5.207  16.559  10.450  1.00  0.00           O  
ATOM   1138  CB  ALA B  68      -2.712  16.297   8.448  1.00  0.00           C  
ATOM   1139  H   ALA B  68      -3.641  18.640   8.534  1.00  0.00           H  
ATOM   1140  HA  ALA B  68      -4.557  16.203   7.335  1.00  0.00           H  
ATOM   1141 1HB  ALA B  68      -2.558  15.213   8.455  1.00  0.00           H  
ATOM   1142 2HB  ALA B  68      -2.146  16.741   7.631  1.00  0.00           H  
ATOM   1143 3HB  ALA B  68      -2.362  16.709   9.403  1.00  0.00           H  
ATOM   1144  N   SER B  69      -5.299  14.676   9.204  1.00  0.00           N  
ATOM   1145  CA  SER B  69      -5.847  13.786  10.242  1.00  0.00           C  
ATOM   1146  C   SER B  69      -5.298  12.351  10.031  1.00  0.00           C  
ATOM   1147  O   SER B  69      -4.931  11.970   8.909  1.00  0.00           O  
ATOM   1148  CB  SER B  69      -7.362  13.766  10.194  1.00  0.00           C  
ATOM   1149  OG  SER B  69      -7.828  13.193   8.997  1.00  0.00           O  
ATOM   1150  H   SER B  69      -5.122  14.310   8.265  1.00  0.00           H  
ATOM   1151  HA  SER B  69      -5.536  14.139  11.225  1.00  0.00           H  
ATOM   1152 1HB  SER B  69      -7.743  13.200  11.043  1.00  0.00           H  
ATOM   1153 2HB  SER B  69      -7.738  14.785  10.283  1.00  0.00           H  
ATOM   1154  HG  SER B  69      -8.785  13.167   9.071  1.00  0.00           H  
ATOM   1155  N   VAL B  70      -5.233  11.551  11.107  1.00  0.00           N  
ATOM   1156  CA  VAL B  70      -4.700  10.176  10.981  1.00  0.00           C  
ATOM   1157  C   VAL B  70      -5.234   9.145  11.982  1.00  0.00           C  
ATOM   1158  O   VAL B  70      -5.484   9.461  13.146  1.00  0.00           O  
ATOM   1159  CB  VAL B  70      -3.138  10.224  11.080  1.00  0.00           C  
ATOM   1160  CG1 VAL B  70      -2.699  10.754  12.384  1.00  0.00           C  
ATOM   1161  CG2 VAL B  70      -2.503   8.840  10.972  1.00  0.00           C  
ATOM   1162  H   VAL B  70      -5.547  11.897  12.003  1.00  0.00           H  
ATOM   1163  HA  VAL B  70      -4.947   9.824   9.986  1.00  0.00           H  
ATOM   1164  HB  VAL B  70      -2.772  10.874  10.287  1.00  0.00           H  
ATOM   1165 1HG1 VAL B  70      -1.607  10.795  12.413  1.00  0.00           H  
ATOM   1166 2HG1 VAL B  70      -3.089  11.708  12.524  1.00  0.00           H  
ATOM   1167 3HG1 VAL B  70      -3.048  10.120  13.174  1.00  0.00           H  
ATOM   1168 1HG2 VAL B  70      -1.437   8.966  11.032  1.00  0.00           H  
ATOM   1169 2HG2 VAL B  70      -2.813   8.200  11.782  1.00  0.00           H  
ATOM   1170 3HG2 VAL B  70      -2.766   8.367  10.039  1.00  0.00           H  
ATOM   1171  N   GLN B  71      -5.335   7.892  11.539  1.00  0.00           N  
ATOM   1172  CA  GLN B  71      -5.639   6.780  12.444  1.00  0.00           C  
ATOM   1173  C   GLN B  71      -4.864   5.501  12.078  1.00  0.00           C  
ATOM   1174  O   GLN B  71      -4.485   5.263  10.922  1.00  0.00           O  
ATOM   1175  CB  GLN B  71      -7.139   6.494  12.448  1.00  0.00           C  
ATOM   1176  CG  GLN B  71      -7.659   6.053  11.112  1.00  0.00           C  
ATOM   1177  CD  GLN B  71      -9.137   5.879  11.077  1.00  0.00           C  
ATOM   1178  OE1 GLN B  71      -9.876   6.821  11.376  1.00  0.00           O  
ATOM   1179  NE2 GLN B  71      -9.602   4.687  10.720  1.00  0.00           N  
ATOM   1180  H   GLN B  71      -5.180   7.734  10.541  1.00  0.00           H  
ATOM   1181  HA  GLN B  71      -5.337   7.063  13.454  1.00  0.00           H  
ATOM   1182 1HB  GLN B  71      -7.360   5.707  13.171  1.00  0.00           H  
ATOM   1183 2HB  GLN B  71      -7.681   7.390  12.753  1.00  0.00           H  
ATOM   1184 1HG  GLN B  71      -7.395   6.824  10.394  1.00  0.00           H  
ATOM   1185 2HG  GLN B  71      -7.202   5.101  10.836  1.00  0.00           H  
ATOM   1186 1HE2 GLN B  71     -10.588   4.524  10.684  1.00  0.00           H  
ATOM   1187 2HE2 GLN B  71      -8.971   3.909  10.488  1.00  0.00           H  
ATOM   1188  N   LEU B  72      -4.645   4.670  13.097  1.00  0.00           N  
ATOM   1189  CA  LEU B  72      -4.022   3.360  12.940  1.00  0.00           C  
ATOM   1190  C   LEU B  72      -4.966   2.253  13.327  1.00  0.00           C  
ATOM   1191  O   LEU B  72      -5.800   2.421  14.202  1.00  0.00           O  
ATOM   1192  CB  LEU B  72      -2.731   3.258  13.776  1.00  0.00           C  
ATOM   1193  CG  LEU B  72      -1.625   4.326  13.482  1.00  0.00           C  
ATOM   1194  CD1 LEU B  72      -0.469   4.143  14.421  1.00  0.00           C  
ATOM   1195  CD2 LEU B  72      -1.158   4.219  12.079  1.00  0.00           C  
ATOM   1196  H   LEU B  72      -4.952   4.945  14.024  1.00  0.00           H  
ATOM   1197  HA  LEU B  72      -3.747   3.224  11.898  1.00  0.00           H  
ATOM   1198 1HB  LEU B  72      -2.997   3.339  14.827  1.00  0.00           H  
ATOM   1199 2HB  LEU B  72      -2.296   2.267  13.616  1.00  0.00           H  
ATOM   1200  HG  LEU B  72      -2.025   5.294  13.643  1.00  0.00           H  
ATOM   1201 1HD1 LEU B  72       0.289   4.904  14.227  1.00  0.00           H  
ATOM   1202 2HD1 LEU B  72      -0.813   4.237  15.443  1.00  0.00           H  
ATOM   1203 3HD1 LEU B  72      -0.036   3.167  14.267  1.00  0.00           H  
ATOM   1204 1HD2 LEU B  72      -0.404   4.952  11.895  1.00  0.00           H  
ATOM   1205 2HD2 LEU B  72      -0.751   3.231  11.903  1.00  0.00           H  
ATOM   1206 3HD2 LEU B  72      -1.981   4.396  11.415  1.00  0.00           H  
ATOM   1207  N   HIS B  73      -4.795   1.099  12.723  1.00  0.00           N  
ATOM   1208  CA  HIS B  73      -5.565  -0.100  13.071  1.00  0.00           C  
ATOM   1209  C   HIS B  73      -4.669  -1.168  13.726  1.00  0.00           C  
ATOM   1210  O   HIS B  73      -3.453  -1.169  13.526  1.00  0.00           O  
ATOM   1211  CB  HIS B  73      -6.213  -0.628  11.792  1.00  0.00           C  
ATOM   1212  CG  HIS B  73      -7.171   0.368  11.206  1.00  0.00           C  
ATOM   1213  ND1 HIS B  73      -8.537   0.256  11.342  1.00  0.00           N  
ATOM   1214  CD2 HIS B  73      -6.951   1.528  10.521  1.00  0.00           C  
ATOM   1215  CE1 HIS B  73      -9.123   1.291  10.763  1.00  0.00           C  
ATOM   1216  NE2 HIS B  73      -8.184   2.090  10.272  1.00  0.00           N  
ATOM   1217  H   HIS B  73      -4.113   1.042  11.956  1.00  0.00           H  
ATOM   1218  HA  HIS B  73      -6.362   0.153  13.772  1.00  0.00           H  
ATOM   1219 1HB  HIS B  73      -5.447  -0.839  11.071  1.00  0.00           H  
ATOM   1220 2HB  HIS B  73      -6.742  -1.557  11.995  1.00  0.00           H  
ATOM   1221  HD1 HIS B  73      -9.042  -0.472  11.812  1.00  0.00           H  
ATOM   1222  HD2 HIS B  73      -6.040   2.039  10.195  1.00  0.00           H  
ATOM   1223  HE1 HIS B  73     -10.212   1.377  10.756  1.00  0.00           H  
ATOM   1224  N   THR B  74      -5.273  -2.069  14.497  1.00  0.00           N  
ATOM   1225  CA  THR B  74      -4.531  -3.131  15.184  1.00  0.00           C  
ATOM   1226  C   THR B  74      -3.674  -3.866  14.203  1.00  0.00           C  
ATOM   1227  O   THR B  74      -4.144  -4.205  13.119  1.00  0.00           O  
ATOM   1228  CB  THR B  74      -5.499  -4.111  15.881  1.00  0.00           C  
ATOM   1229  OG1 THR B  74      -6.319  -3.385  16.813  1.00  0.00           O  
ATOM   1230  CG2 THR B  74      -4.712  -5.176  16.646  1.00  0.00           C  
ATOM   1231  H   THR B  74      -6.273  -2.018  14.620  1.00  0.00           H  
ATOM   1232  HA  THR B  74      -3.876  -2.702  15.937  1.00  0.00           H  
ATOM   1233  HB  THR B  74      -6.136  -4.589  15.138  1.00  0.00           H  
ATOM   1234  HG1 THR B  74      -7.021  -3.960  17.138  1.00  0.00           H  
ATOM   1235 1HG2 THR B  74      -5.411  -5.849  17.139  1.00  0.00           H  
ATOM   1236 2HG2 THR B  74      -4.091  -5.755  15.962  1.00  0.00           H  
ATOM   1237 3HG2 THR B  74      -4.081  -4.697  17.393  1.00  0.00           H  
ATOM   1238  N   ALA B  75      -2.406  -4.100  14.577  1.00  0.00           N  
ATOM   1239  CA  ALA B  75      -1.449  -4.771  13.701  1.00  0.00           C  
ATOM   1240  C   ALA B  75      -1.987  -6.147  13.250  1.00  0.00           C  
ATOM   1241  O   ALA B  75      -2.515  -6.945  14.034  1.00  0.00           O  
ATOM   1242  CB  ALA B  75      -0.098  -4.942  14.396  1.00  0.00           C  
ATOM   1243  H   ALA B  75      -2.106  -3.786  15.490  1.00  0.00           H  
ATOM   1244  HA  ALA B  75      -1.319  -4.156  12.813  1.00  0.00           H  
ATOM   1245 1HB  ALA B  75       0.600  -5.418  13.704  1.00  0.00           H  
ATOM   1246 2HB  ALA B  75       0.287  -3.968  14.688  1.00  0.00           H  
ATOM   1247 3HB  ALA B  75      -0.217  -5.565  15.280  1.00  0.00           H  
ATOM   1248  N   VAL B  76      -1.804  -6.387  11.965  1.00  0.00           N  
ATOM   1249  CA  VAL B  76      -2.292  -7.497  11.179  1.00  0.00           C  
ATOM   1250  C   VAL B  76      -1.174  -8.402  10.720  1.00  0.00           C  
ATOM   1251  O   VAL B  76      -0.088  -7.901  10.401  1.00  0.00           O  
ATOM   1252  CB  VAL B  76      -3.048  -6.945   9.949  1.00  0.00           C  
ATOM   1253  CG1 VAL B  76      -3.528  -8.053   9.108  1.00  0.00           C  
ATOM   1254  CG2 VAL B  76      -4.189  -6.096  10.380  1.00  0.00           C  
ATOM   1255  H   VAL B  76      -1.307  -5.665  11.444  1.00  0.00           H  
ATOM   1256  HA  VAL B  76      -3.003  -8.072  11.775  1.00  0.00           H  
ATOM   1257  HB  VAL B  76      -2.372  -6.343   9.357  1.00  0.00           H  
ATOM   1258 1HG1 VAL B  76      -4.053  -7.661   8.241  1.00  0.00           H  
ATOM   1259 2HG1 VAL B  76      -2.709  -8.621   8.795  1.00  0.00           H  
ATOM   1260 3HG1 VAL B  76      -4.188  -8.671   9.678  1.00  0.00           H  
ATOM   1261 1HG2 VAL B  76      -4.683  -5.715   9.504  1.00  0.00           H  
ATOM   1262 2HG2 VAL B  76      -4.886  -6.683  10.974  1.00  0.00           H  
ATOM   1263 3HG2 VAL B  76      -3.823  -5.266  10.971  1.00  0.00           H  
ATOM   1264  N   GLU B  77      -1.379  -9.731  10.743  1.00  0.00           N  
ATOM   1265  CA  GLU B  77      -0.319 -10.608  10.223  1.00  0.00           C  
ATOM   1266  C   GLU B  77      -0.758 -11.178   8.851  1.00  0.00           C  
ATOM   1267  O   GLU B  77      -1.690 -11.977   8.774  1.00  0.00           O  
ATOM   1268  CB  GLU B  77      -0.057 -11.735  11.222  1.00  0.00           C  
ATOM   1269  CG  GLU B  77       1.083 -12.662  10.876  1.00  0.00           C  
ATOM   1270  CD  GLU B  77       1.286 -13.756  11.906  1.00  0.00           C  
ATOM   1271  OE1 GLU B  77       0.596 -13.758  12.897  1.00  0.00           O  
ATOM   1272  OE2 GLU B  77       2.115 -14.610  11.680  1.00  0.00           O  
ATOM   1273  H   GLU B  77      -2.281 -10.109  11.014  1.00  0.00           H  
ATOM   1274  HA  GLU B  77       0.592 -10.029  10.064  1.00  0.00           H  
ATOM   1275 1HB  GLU B  77       0.134 -11.313  12.192  1.00  0.00           H  
ATOM   1276 2HB  GLU B  77      -0.951 -12.346  11.311  1.00  0.00           H  
ATOM   1277 1HG  GLU B  77       0.897 -13.112   9.914  1.00  0.00           H  
ATOM   1278 2HG  GLU B  77       1.992 -12.071  10.794  1.00  0.00           H  
ATOM   1279  N   MET B  78      -0.070 -10.749   7.790  1.00  0.00           N  
ATOM   1280  CA  MET B  78      -0.295 -11.103   6.388  1.00  0.00           C  
ATOM   1281  C   MET B  78       1.049 -11.615   5.895  1.00  0.00           C  
ATOM   1282  O   MET B  78       1.838 -12.059   6.732  1.00  0.00           O  
ATOM   1283  CB  MET B  78      -0.901  -9.992   5.572  1.00  0.00           C  
ATOM   1284  CG  MET B  78      -2.271  -9.690   5.976  1.00  0.00           C  
ATOM   1285  SD  MET B  78      -3.050  -8.417   5.035  1.00  0.00           S  
ATOM   1286  CE  MET B  78      -2.380  -6.882   5.614  1.00  0.00           C  
ATOM   1287  H   MET B  78       0.693 -10.086   7.935  1.00  0.00           H  
ATOM   1288  HA  MET B  78      -1.015 -11.916   6.335  1.00  0.00           H  
ATOM   1289 1HB  MET B  78      -0.300  -9.102   5.679  1.00  0.00           H  
ATOM   1290 2HB  MET B  78      -0.947 -10.278   4.541  1.00  0.00           H  
ATOM   1291 1HG  MET B  78      -2.881 -10.594   5.918  1.00  0.00           H  
ATOM   1292 2HG  MET B  78      -2.230  -9.397   6.961  1.00  0.00           H  
ATOM   1293 1HE  MET B  78      -2.855  -6.089   5.075  1.00  0.00           H  
ATOM   1294 2HE  MET B  78      -2.575  -6.762   6.668  1.00  0.00           H  
ATOM   1295 3HE  MET B  78      -1.314  -6.849   5.438  1.00  0.00           H  
ATOM   1296  N   HIS B  79       1.320 -11.688   4.569  1.00  0.00           N  
ATOM   1297  CA  HIS B  79       2.659 -12.174   4.160  1.00  0.00           C  
ATOM   1298  C   HIS B  79       3.718 -11.444   5.000  1.00  0.00           C  
ATOM   1299  O   HIS B  79       4.663 -12.068   5.499  1.00  0.00           O  
ATOM   1300  CB  HIS B  79       2.876 -11.895   2.673  1.00  0.00           C  
ATOM   1301  CG  HIS B  79       4.136 -12.369   2.141  1.00  0.00           C  
ATOM   1302  ND1 HIS B  79       5.279 -11.608   2.139  1.00  0.00           N  
ATOM   1303  CD2 HIS B  79       4.455 -13.541   1.566  1.00  0.00           C  
ATOM   1304  CE1 HIS B  79       6.256 -12.295   1.586  1.00  0.00           C  
ATOM   1305  NE2 HIS B  79       5.783 -13.483   1.225  1.00  0.00           N  
ATOM   1306  H   HIS B  79       0.671 -11.344   3.861  1.00  0.00           H  
ATOM   1307  HA  HIS B  79       2.757 -13.227   4.378  1.00  0.00           H  
ATOM   1308 1HB  HIS B  79       2.099 -12.337   2.109  1.00  0.00           H  
ATOM   1309 2HB  HIS B  79       2.826 -10.819   2.497  1.00  0.00           H  
ATOM   1310  HD1 HIS B  79       5.390 -10.641   2.479  1.00  0.00           H  
ATOM   1311  HD2 HIS B  79       3.874 -14.431   1.349  1.00  0.00           H  
ATOM   1312  HE1 HIS B  79       7.250 -11.860   1.492  1.00  0.00           H  
ATOM   1313  N   HIS B  80       3.545 -10.127   5.128  1.00  0.00           N  
ATOM   1314  CA  HIS B  80       4.334  -9.291   6.017  1.00  0.00           C  
ATOM   1315  C   HIS B  80       3.432  -8.847   7.163  1.00  0.00           C  
ATOM   1316  O   HIS B  80       2.200  -8.881   7.051  1.00  0.00           O  
ATOM   1317  CB  HIS B  80       4.796  -7.996   5.316  1.00  0.00           C  
ATOM   1318  CG  HIS B  80       5.853  -8.075   4.266  1.00  0.00           C  
ATOM   1319  ND1 HIS B  80       5.710  -8.754   3.064  1.00  0.00           N  
ATOM   1320  CD2 HIS B  80       7.040  -7.443   4.200  1.00  0.00           C  
ATOM   1321  CE1 HIS B  80       6.812  -8.575   2.338  1.00  0.00           C  
ATOM   1322  NE2 HIS B  80       7.621  -7.776   3.001  1.00  0.00           N  
ATOM   1323  H   HIS B  80       2.771  -9.709   4.637  1.00  0.00           H  
ATOM   1324  HA  HIS B  80       5.166  -9.856   6.434  1.00  0.00           H  
ATOM   1325 1HB  HIS B  80       3.925  -7.521   4.862  1.00  0.00           H  
ATOM   1326 2HB  HIS B  80       5.156  -7.304   6.080  1.00  0.00           H  
ATOM   1327  HD2 HIS B  80       7.447  -6.779   4.955  1.00  0.00           H  
ATOM   1328  HE1 HIS B  80       6.997  -8.990   1.346  1.00  0.00           H  
ATOM   1329  HE2 HIS B  80       8.519  -7.440   2.674  1.00  0.00           H  
ATOM   1330  N   TRP B  81       4.019  -8.422   8.261  1.00  0.00           N  
ATOM   1331  CA  TRP B  81       3.205  -7.779   9.261  1.00  0.00           C  
ATOM   1332  C   TRP B  81       2.831  -6.415   8.751  1.00  0.00           C  
ATOM   1333  O   TRP B  81       3.588  -5.763   7.997  1.00  0.00           O  
ATOM   1334  CB  TRP B  81       3.883  -7.703  10.617  1.00  0.00           C  
ATOM   1335  CG  TRP B  81       3.789  -8.917  11.447  1.00  0.00           C  
ATOM   1336  CD1 TRP B  81       4.622  -9.980  11.515  1.00  0.00           C  
ATOM   1337  CD2 TRP B  81       2.776  -9.134  12.448  1.00  0.00           C  
ATOM   1338  NE1 TRP B  81       4.197 -10.849  12.484  1.00  0.00           N  
ATOM   1339  CE2 TRP B  81       3.071 -10.338  13.070  1.00  0.00           C  
ATOM   1340  CE3 TRP B  81       1.667  -8.391  12.876  1.00  0.00           C  
ATOM   1341  CZ2 TRP B  81       2.303 -10.831  14.100  1.00  0.00           C  
ATOM   1342  CZ3 TRP B  81       0.896  -8.878  13.905  1.00  0.00           C  
ATOM   1343  CH2 TRP B  81       1.205 -10.068  14.506  1.00  0.00           C  
ATOM   1344  H   TRP B  81       5.034  -8.416   8.353  1.00  0.00           H  
ATOM   1345  HA  TRP B  81       2.286  -8.354   9.383  1.00  0.00           H  
ATOM   1346 1HB  TRP B  81       4.927  -7.550  10.457  1.00  0.00           H  
ATOM   1347 2HB  TRP B  81       3.504  -6.851  11.175  1.00  0.00           H  
ATOM   1348  HD1 TRP B  81       5.490 -10.120  10.903  1.00  0.00           H  
ATOM   1349  HE1 TRP B  81       4.640 -11.726  12.741  1.00  0.00           H  
ATOM   1350  HE3 TRP B  81       1.419  -7.442  12.405  1.00  0.00           H  
ATOM   1351  HZ2 TRP B  81       2.535 -11.778  14.593  1.00  0.00           H  
ATOM   1352  HZ3 TRP B  81       0.034  -8.293  14.230  1.00  0.00           H  
ATOM   1353  HH2 TRP B  81       0.580 -10.429  15.318  1.00  0.00           H  
ATOM   1354  N   CYS B  82       1.647  -5.981   9.137  1.00  0.00           N  
ATOM   1355  CA  CYS B  82       1.132  -4.726   8.681  1.00  0.00           C  
ATOM   1356  C   CYS B  82       0.501  -3.867   9.764  1.00  0.00           C  
ATOM   1357  O   CYS B  82      -0.332  -4.363  10.540  1.00  0.00           O  
ATOM   1358  CB  CYS B  82       0.085  -4.955   7.588  1.00  0.00           C  
ATOM   1359  SG  CYS B  82      -0.655  -3.428   6.959  1.00  0.00           S  
ATOM   1360  H   CYS B  82       1.066  -6.572   9.733  1.00  0.00           H  
ATOM   1361  HA  CYS B  82       1.963  -4.154   8.250  1.00  0.00           H  
ATOM   1362 1HB  CYS B  82       0.538  -5.483   6.756  1.00  0.00           H  
ATOM   1363 2HB  CYS B  82      -0.708  -5.584   7.975  1.00  0.00           H  
ATOM   1364  N   ILE B  83       0.861  -2.593   9.815  1.00  0.00           N  
ATOM   1365  CA  ILE B  83       0.093  -1.672  10.640  1.00  0.00           C  
ATOM   1366  C   ILE B  83      -0.704  -0.802   9.651  1.00  0.00           C  
ATOM   1367  O   ILE B  83      -0.123   0.054   8.987  1.00  0.00           O  
ATOM   1368  CB  ILE B  83       0.930  -0.796  11.604  1.00  0.00           C  
ATOM   1369  CG1 ILE B  83       1.740  -1.727  12.576  1.00  0.00           C  
ATOM   1370  CG2 ILE B  83      -0.009   0.183  12.365  1.00  0.00           C  
ATOM   1371  CD1 ILE B  83       2.717  -1.021  13.525  1.00  0.00           C  
ATOM   1372  H   ILE B  83       1.636  -2.268   9.229  1.00  0.00           H  
ATOM   1373  HA  ILE B  83      -0.567  -2.224  11.289  1.00  0.00           H  
ATOM   1374  HB  ILE B  83       1.629  -0.213  11.047  1.00  0.00           H  
ATOM   1375 1HG1 ILE B  83       1.036  -2.297  13.167  1.00  0.00           H  
ATOM   1376 2HG1 ILE B  83       2.319  -2.421  11.965  1.00  0.00           H  
ATOM   1377 1HG2 ILE B  83       0.564   0.819  13.029  1.00  0.00           H  
ATOM   1378 2HG2 ILE B  83      -0.539   0.814  11.650  1.00  0.00           H  
ATOM   1379 3HG2 ILE B  83      -0.742  -0.388  12.949  1.00  0.00           H  
ATOM   1380 1HD1 ILE B  83       3.234  -1.764  14.135  1.00  0.00           H  
ATOM   1381 2HD1 ILE B  83       3.436  -0.467  12.954  1.00  0.00           H  
ATOM   1382 3HD1 ILE B  83       2.185  -0.339  14.181  1.00  0.00           H  
ATOM   1383  N   PRO B  84      -1.997  -1.085   9.398  1.00  0.00           N  
ATOM   1384  CA  PRO B  84      -2.767  -0.378   8.425  1.00  0.00           C  
ATOM   1385  C   PRO B  84      -2.911   1.003   8.944  1.00  0.00           C  
ATOM   1386  O   PRO B  84      -3.033   1.179  10.165  1.00  0.00           O  
ATOM   1387  CB  PRO B  84      -4.108  -1.121   8.414  1.00  0.00           C  
ATOM   1388  CG  PRO B  84      -3.830  -2.452   9.068  1.00  0.00           C  
ATOM   1389  CD  PRO B  84      -2.737  -2.175  10.063  1.00  0.00           C  
ATOM   1390  HA  PRO B  84      -2.283  -0.411   7.447  1.00  0.00           H  
ATOM   1391 1HB  PRO B  84      -4.877  -0.522   8.898  1.00  0.00           H  
ATOM   1392 2HB  PRO B  84      -4.425  -1.255   7.374  1.00  0.00           H  
ATOM   1393 1HG  PRO B  84      -4.734  -2.827   9.558  1.00  0.00           H  
ATOM   1394 2HG  PRO B  84      -3.539  -3.204   8.318  1.00  0.00           H  
ATOM   1395 1HD  PRO B  84      -3.132  -1.850  11.037  1.00  0.00           H  
ATOM   1396 2HD  PRO B  84      -2.186  -3.079  10.131  1.00  0.00           H  
ATOM   1397  N   PHE B  85      -2.967   1.957   8.029  1.00  0.00           N  
ATOM   1398  CA  PHE B  85      -3.247   3.348   8.382  1.00  0.00           C  
ATOM   1399  C   PHE B  85      -4.153   4.074   7.396  1.00  0.00           C  
ATOM   1400  O   PHE B  85      -4.203   3.778   6.193  1.00  0.00           O  
ATOM   1401  CB  PHE B  85      -1.972   4.172   8.572  1.00  0.00           C  
ATOM   1402  CG  PHE B  85      -1.099   4.384   7.385  1.00  0.00           C  
ATOM   1403  CD1 PHE B  85      -1.351   5.412   6.506  1.00  0.00           C  
ATOM   1404  CD2 PHE B  85       0.024   3.615   7.188  1.00  0.00           C  
ATOM   1405  CE1 PHE B  85      -0.536   5.651   5.449  1.00  0.00           C  
ATOM   1406  CE2 PHE B  85       0.859   3.870   6.121  1.00  0.00           C  
ATOM   1407  CZ  PHE B  85       0.570   4.887   5.246  1.00  0.00           C  
ATOM   1408  H   PHE B  85      -2.803   1.703   7.062  1.00  0.00           H  
ATOM   1409  HA  PHE B  85      -3.745   3.349   9.350  1.00  0.00           H  
ATOM   1410 1HB  PHE B  85      -2.246   5.150   8.974  1.00  0.00           H  
ATOM   1411 2HB  PHE B  85      -1.365   3.678   9.317  1.00  0.00           H  
ATOM   1412  HD1 PHE B  85      -2.223   6.033   6.658  1.00  0.00           H  
ATOM   1413  HD2 PHE B  85       0.249   2.802   7.890  1.00  0.00           H  
ATOM   1414  HE1 PHE B  85      -0.768   6.455   4.775  1.00  0.00           H  
ATOM   1415  HE2 PHE B  85       1.743   3.257   5.973  1.00  0.00           H  
ATOM   1416  HZ  PHE B  85       1.221   5.091   4.391  1.00  0.00           H  
ATOM   1417  N   SER B  86      -4.812   5.103   7.912  1.00  0.00           N  
ATOM   1418  CA  SER B  86      -5.608   5.983   7.062  1.00  0.00           C  
ATOM   1419  C   SER B  86      -5.231   7.456   7.334  1.00  0.00           C  
ATOM   1420  O   SER B  86      -5.181   7.911   8.486  1.00  0.00           O  
ATOM   1421  CB  SER B  86      -7.084   5.777   7.317  1.00  0.00           C  
ATOM   1422  OG  SER B  86      -7.853   6.666   6.560  1.00  0.00           O  
ATOM   1423  H   SER B  86      -4.741   5.275   8.919  1.00  0.00           H  
ATOM   1424  HA  SER B  86      -5.393   5.760   6.013  1.00  0.00           H  
ATOM   1425 1HB  SER B  86      -7.355   4.755   7.084  1.00  0.00           H  
ATOM   1426 2HB  SER B  86      -7.287   5.922   8.350  1.00  0.00           H  
ATOM   1427  HG  SER B  86      -8.764   6.523   6.829  1.00  0.00           H  
ATOM   1428  N   VAL B  87      -4.896   8.170   6.260  1.00  0.00           N  
ATOM   1429  CA  VAL B  87      -4.441   9.530   6.353  1.00  0.00           C  
ATOM   1430  C   VAL B  87      -5.110  10.441   5.382  1.00  0.00           C  
ATOM   1431  O   VAL B  87      -5.256  10.100   4.211  1.00  0.00           O  
ATOM   1432  CB  VAL B  87      -2.890   9.645   6.187  1.00  0.00           C  
ATOM   1433  CG1 VAL B  87      -2.197   9.072   7.380  1.00  0.00           C  
ATOM   1434  CG2 VAL B  87      -2.420   8.914   4.930  1.00  0.00           C  
ATOM   1435  H   VAL B  87      -4.937   7.732   5.338  1.00  0.00           H  
ATOM   1436  HA  VAL B  87      -4.674   9.893   7.357  1.00  0.00           H  
ATOM   1437  HB  VAL B  87      -2.618  10.700   6.119  1.00  0.00           H  
ATOM   1438 1HG1 VAL B  87      -1.123   9.170   7.276  1.00  0.00           H  
ATOM   1439 2HG1 VAL B  87      -2.530   9.631   8.231  1.00  0.00           H  
ATOM   1440 3HG1 VAL B  87      -2.447   8.036   7.503  1.00  0.00           H  
ATOM   1441 1HG2 VAL B  87      -1.341   9.019   4.836  1.00  0.00           H  
ATOM   1442 2HG2 VAL B  87      -2.682   7.863   4.995  1.00  0.00           H  
ATOM   1443 3HG2 VAL B  87      -2.895   9.345   4.066  1.00  0.00           H  
ATOM   1444  N   ASP B  88      -5.468  11.637   5.845  1.00  0.00           N  
ATOM   1445  CA  ASP B  88      -6.087  12.582   4.943  1.00  0.00           C  
ATOM   1446  C   ASP B  88      -5.455  13.939   5.154  1.00  0.00           C  
ATOM   1447  O   ASP B  88      -4.625  14.100   6.051  1.00  0.00           O  
ATOM   1448  CB  ASP B  88      -7.618  12.627   5.179  1.00  0.00           C  
ATOM   1449  CG  ASP B  88      -8.461  13.116   3.955  1.00  0.00           C  
ATOM   1450  OD1 ASP B  88      -7.881  13.656   3.032  1.00  0.00           O  
ATOM   1451  OD2 ASP B  88      -9.653  12.953   3.965  1.00  0.00           O  
ATOM   1452  H   ASP B  88      -5.320  11.860   6.837  1.00  0.00           H  
ATOM   1453  HA  ASP B  88      -5.906  12.281   3.906  1.00  0.00           H  
ATOM   1454 1HB  ASP B  88      -7.965  11.634   5.459  1.00  0.00           H  
ATOM   1455 2HB  ASP B  88      -7.825  13.289   6.026  1.00  0.00           H  
ATOM   1456  N   GLY B  89      -5.863  14.912   4.322  1.00  0.00           N  
ATOM   1457  CA  GLY B  89      -5.352  16.302   4.370  1.00  0.00           C  
ATOM   1458  C   GLY B  89      -5.038  16.809   2.966  1.00  0.00           C  
ATOM   1459  O   GLY B  89      -4.795  16.022   2.066  1.00  0.00           O  
ATOM   1460  H   GLY B  89      -6.563  14.647   3.623  1.00  0.00           H  
ATOM   1461 1HA  GLY B  89      -6.054  16.954   4.855  1.00  0.00           H  
ATOM   1462 2HA  GLY B  89      -4.446  16.321   4.961  1.00  0.00           H  
ATOM   1463  N   GLN B  90      -5.031  18.138   2.792  1.00  0.00           N  
ATOM   1464  CA  GLN B  90      -4.689  18.784   1.547  1.00  0.00           C  
ATOM   1465  C   GLN B  90      -3.893  20.044   1.836  1.00  0.00           C  
ATOM   1466  O   GLN B  90      -4.396  20.934   2.510  1.00  0.00           O  
ATOM   1467  CB  GLN B  90      -5.929  19.077   0.701  1.00  0.00           C  
ATOM   1468  CG  GLN B  90      -5.680  19.777  -0.632  1.00  0.00           C  
ATOM   1469  CD  GLN B  90      -4.918  19.028  -1.576  1.00  0.00           C  
ATOM   1470  OE1 GLN B  90      -5.155  17.841  -1.761  1.00  0.00           O  
ATOM   1471  NE2 GLN B  90      -3.972  19.715  -2.243  1.00  0.00           N  
ATOM   1472  H   GLN B  90      -5.269  18.733   3.603  1.00  0.00           H  
ATOM   1473  HA  GLN B  90      -4.112  18.098   0.940  1.00  0.00           H  
ATOM   1474 1HB  GLN B  90      -6.463  18.148   0.510  1.00  0.00           H  
ATOM   1475 2HB  GLN B  90      -6.584  19.716   1.279  1.00  0.00           H  
ATOM   1476 1HG  GLN B  90      -6.640  20.009  -1.091  1.00  0.00           H  
ATOM   1477 2HG  GLN B  90      -5.121  20.689  -0.452  1.00  0.00           H  
ATOM   1478 1HE2 GLN B  90      -3.405  19.263  -2.920  1.00  0.00           H  
ATOM   1479 2HE2 GLN B  90      -3.863  20.696  -2.068  1.00  0.00           H  
ATOM   1480  N   PRO B  91      -2.633  20.146   1.421  1.00  0.00           N  
ATOM   1481  CA  PRO B  91      -1.759  19.236   0.712  1.00  0.00           C  
ATOM   1482  C   PRO B  91      -1.648  17.926   1.476  1.00  0.00           C  
ATOM   1483  O   PRO B  91      -1.728  17.939   2.732  1.00  0.00           O  
ATOM   1484  CB  PRO B  91      -0.407  19.962   0.709  1.00  0.00           C  
ATOM   1485  CG  PRO B  91      -0.795  21.409   0.836  1.00  0.00           C  
ATOM   1486  CD  PRO B  91      -2.000  21.401   1.765  1.00  0.00           C  
ATOM   1487  HA  PRO B  91      -2.123  19.023  -0.309  1.00  0.00           H  
ATOM   1488 1HB  PRO B  91       0.222  19.593   1.507  1.00  0.00           H  
ATOM   1489 2HB  PRO B  91       0.122  19.753  -0.254  1.00  0.00           H  
ATOM   1490 1HG  PRO B  91       0.062  21.961   1.294  1.00  0.00           H  
ATOM   1491 2HG  PRO B  91      -0.990  21.858  -0.124  1.00  0.00           H  
ATOM   1492 1HD  PRO B  91      -1.742  21.397   2.817  1.00  0.00           H  
ATOM   1493 2HD  PRO B  91      -2.667  22.232   1.508  1.00  0.00           H  
ATOM   1494  N   ALA B  92      -1.577  16.830   0.762  1.00  0.00           N  
ATOM   1495  CA  ALA B  92      -1.549  15.589   1.486  1.00  0.00           C  
ATOM   1496  C   ALA B  92      -0.262  15.548   2.282  1.00  0.00           C  
ATOM   1497  O   ALA B  92       0.823  15.778   1.741  1.00  0.00           O  
ATOM   1498  CB  ALA B  92      -1.713  14.431   0.530  1.00  0.00           C  
ATOM   1499  H   ALA B  92      -1.526  16.856  -0.240  1.00  0.00           H  
ATOM   1500  HA  ALA B  92      -2.391  15.567   2.122  1.00  0.00           H  
ATOM   1501 1HB  ALA B  92      -1.740  13.534   1.076  1.00  0.00           H  
ATOM   1502 2HB  ALA B  92      -2.660  14.552  -0.010  1.00  0.00           H  
ATOM   1503 3HB  ALA B  92      -0.888  14.414  -0.189  1.00  0.00           H  
ATOM   1504  N   PRO B  93      -0.332  15.220   3.566  1.00  0.00           N  
ATOM   1505  CA  PRO B  93       0.753  15.273   4.497  1.00  0.00           C  
ATOM   1506  C   PRO B  93       1.900  14.307   4.277  1.00  0.00           C  
ATOM   1507  O   PRO B  93       1.718  13.203   3.750  1.00  0.00           O  
ATOM   1508  CB  PRO B  93       0.044  14.972   5.822  1.00  0.00           C  
ATOM   1509  CG  PRO B  93      -1.242  14.334   5.460  1.00  0.00           C  
ATOM   1510  CD  PRO B  93      -1.644  14.973   4.188  1.00  0.00           C  
ATOM   1511  HA  PRO B  93       1.142  16.298   4.483  1.00  0.00           H  
ATOM   1512 1HB  PRO B  93       0.662  14.279   6.388  1.00  0.00           H  
ATOM   1513 2HB  PRO B  93      -0.079  15.878   6.426  1.00  0.00           H  
ATOM   1514 1HG  PRO B  93      -1.060  13.286   5.351  1.00  0.00           H  
ATOM   1515 2HG  PRO B  93      -1.996  14.456   6.249  1.00  0.00           H  
ATOM   1516 1HD  PRO B  93      -2.256  14.242   3.630  1.00  0.00           H  
ATOM   1517 2HD  PRO B  93      -2.172  15.910   4.389  1.00  0.00           H  
ATOM   1518  N   SER B  94       3.080  14.726   4.735  1.00  0.00           N  
ATOM   1519  CA  SER B  94       4.269  13.903   4.770  1.00  0.00           C  
ATOM   1520  C   SER B  94       4.172  13.022   6.004  1.00  0.00           C  
ATOM   1521  O   SER B  94       3.678  13.475   7.026  1.00  0.00           O  
ATOM   1522  CB  SER B  94       5.503  14.736   4.897  1.00  0.00           C  
ATOM   1523  OG  SER B  94       5.505  15.401   6.125  1.00  0.00           O  
ATOM   1524  H   SER B  94       3.119  15.671   5.133  1.00  0.00           H  
ATOM   1525  HA  SER B  94       4.314  13.288   3.873  1.00  0.00           H  
ATOM   1526 1HB  SER B  94       6.382  14.098   4.827  1.00  0.00           H  
ATOM   1527 2HB  SER B  94       5.546  15.457   4.088  1.00  0.00           H  
ATOM   1528  HG  SER B  94       4.934  16.171   6.002  1.00  0.00           H  
ATOM   1529  N   LEU B  95       4.698  11.780   5.898  1.00  0.00           N  
ATOM   1530  CA  LEU B  95       4.649  10.892   7.057  1.00  0.00           C  
ATOM   1531  C   LEU B  95       6.006  10.619   7.726  1.00  0.00           C  
ATOM   1532  O   LEU B  95       7.037  10.625   7.079  1.00  0.00           O  
ATOM   1533  CB  LEU B  95       4.014   9.587   6.695  1.00  0.00           C  
ATOM   1534  CG  LEU B  95       2.591   9.641   6.049  1.00  0.00           C  
ATOM   1535  CD1 LEU B  95       2.057   8.179   5.788  1.00  0.00           C  
ATOM   1536  CD2 LEU B  95       1.666  10.400   6.853  1.00  0.00           C  
ATOM   1537  H   LEU B  95       5.128  11.463   5.039  1.00  0.00           H  
ATOM   1538  HA  LEU B  95       4.019  11.366   7.795  1.00  0.00           H  
ATOM   1539 1HB  LEU B  95       4.663   9.109   5.986  1.00  0.00           H  
ATOM   1540 2HB  LEU B  95       3.987   8.985   7.581  1.00  0.00           H  
ATOM   1541  HG  LEU B  95       2.679  10.138   5.078  1.00  0.00           H  
ATOM   1542 1HD1 LEU B  95       1.078   8.224   5.314  1.00  0.00           H  
ATOM   1543 2HD1 LEU B  95       2.742   7.632   5.154  1.00  0.00           H  
ATOM   1544 3HD1 LEU B  95       1.951   7.652   6.735  1.00  0.00           H  
ATOM   1545 1HD2 LEU B  95       0.715  10.433   6.344  1.00  0.00           H  
ATOM   1546 2HD2 LEU B  95       1.529   9.947   7.823  1.00  0.00           H  
ATOM   1547 3HD2 LEU B  95       2.040  11.390   6.971  1.00  0.00           H  
ATOM   1548  N   ARG B  96       5.940  10.358   9.016  1.00  0.00           N  
ATOM   1549  CA  ARG B  96       7.068   9.911   9.825  1.00  0.00           C  
ATOM   1550  C   ARG B  96       6.606   8.855  10.842  1.00  0.00           C  
ATOM   1551  O   ARG B  96       5.492   8.916  11.407  1.00  0.00           O  
ATOM   1552  CB  ARG B  96       7.735  11.070  10.576  1.00  0.00           C  
ATOM   1553  CG  ARG B  96       8.858  10.617  11.553  1.00  0.00           C  
ATOM   1554  CD  ARG B  96       9.628  11.739  12.210  1.00  0.00           C  
ATOM   1555  NE  ARG B  96      10.497  12.477  11.304  1.00  0.00           N  
ATOM   1556  CZ  ARG B  96      11.270  13.530  11.679  1.00  0.00           C  
ATOM   1557  NH1 ARG B  96      11.262  13.943  12.931  1.00  0.00           N  
ATOM   1558  NH2 ARG B  96      12.040  14.145  10.795  1.00  0.00           N  
ATOM   1559  H   ARG B  96       5.048  10.500   9.462  1.00  0.00           H  
ATOM   1560  HA  ARG B  96       7.804   9.476   9.177  1.00  0.00           H  
ATOM   1561 1HB  ARG B  96       8.184  11.752   9.853  1.00  0.00           H  
ATOM   1562 2HB  ARG B  96       7.005  11.628  11.134  1.00  0.00           H  
ATOM   1563 1HG  ARG B  96       8.403  10.061  12.373  1.00  0.00           H  
ATOM   1564 2HG  ARG B  96       9.566   9.970  11.036  1.00  0.00           H  
ATOM   1565 1HD  ARG B  96       8.926  12.440  12.651  1.00  0.00           H  
ATOM   1566 2HD  ARG B  96      10.241  11.314  12.997  1.00  0.00           H  
ATOM   1567  HE  ARG B  96      10.527  12.187  10.335  1.00  0.00           H  
ATOM   1568 1HH1 ARG B  96      10.677  13.482  13.612  1.00  0.00           H  
ATOM   1569 2HH1 ARG B  96      11.841  14.723  13.208  1.00  0.00           H  
ATOM   1570 1HH2 ARG B  96      12.056  13.832   9.833  1.00  0.00           H  
ATOM   1571 2HH2 ARG B  96      12.618  14.921  11.080  1.00  0.00           H  
ATOM   1572  N   TRP B  97       7.447   7.856  11.089  1.00  0.00           N  
ATOM   1573  CA  TRP B  97       7.116   6.891  12.127  1.00  0.00           C  
ATOM   1574  C   TRP B  97       8.016   7.041  13.350  1.00  0.00           C  
ATOM   1575  O   TRP B  97       9.204   7.326  13.204  1.00  0.00           O  
ATOM   1576  CB  TRP B  97       7.198   5.453  11.573  1.00  0.00           C  
ATOM   1577  CG  TRP B  97       6.103   5.151  10.639  1.00  0.00           C  
ATOM   1578  CD1 TRP B  97       6.102   5.409   9.334  1.00  0.00           C  
ATOM   1579  CD2 TRP B  97       4.849   4.531  10.926  1.00  0.00           C  
ATOM   1580  NE1 TRP B  97       4.927   5.020   8.771  1.00  0.00           N  
ATOM   1581  CE2 TRP B  97       4.139   4.493   9.735  1.00  0.00           C  
ATOM   1582  CE3 TRP B  97       4.282   4.025  12.074  1.00  0.00           C  
ATOM   1583  CZ2 TRP B  97       2.878   3.992   9.659  1.00  0.00           C  
ATOM   1584  CZ3 TRP B  97       2.994   3.505  12.014  1.00  0.00           C  
ATOM   1585  CH2 TRP B  97       2.302   3.495  10.839  1.00  0.00           C  
ATOM   1586  H   TRP B  97       8.330   7.778  10.588  1.00  0.00           H  
ATOM   1587  HA  TRP B  97       6.097   7.073  12.411  1.00  0.00           H  
ATOM   1588 1HB  TRP B  97       8.142   5.335  11.043  1.00  0.00           H  
ATOM   1589 2HB  TRP B  97       7.167   4.746  12.401  1.00  0.00           H  
ATOM   1590  HD1 TRP B  97       6.925   5.871   8.789  1.00  0.00           H  
ATOM   1591  HE1 TRP B  97       4.740   5.119   7.762  1.00  0.00           H  
ATOM   1592  HE3 TRP B  97       4.845   4.046  13.015  1.00  0.00           H  
ATOM   1593  HZ2 TRP B  97       2.336   3.964   8.725  1.00  0.00           H  
ATOM   1594  HZ3 TRP B  97       2.550   3.106  12.924  1.00  0.00           H  
ATOM   1595  HH2 TRP B  97       1.292   3.085  10.813  1.00  0.00           H  
ATOM   1596  N   LEU B  98       7.445   6.839  14.528  1.00  0.00           N  
ATOM   1597  CA  LEU B  98       8.277   6.830  15.722  1.00  0.00           C  
ATOM   1598  C   LEU B  98       8.167   5.504  16.407  1.00  0.00           C  
ATOM   1599  O   LEU B  98       7.072   4.930  16.497  1.00  0.00           O  
ATOM   1600  CB  LEU B  98       7.881   7.828  16.801  1.00  0.00           C  
ATOM   1601  CG  LEU B  98       7.726   9.288  16.421  1.00  0.00           C  
ATOM   1602  CD1 LEU B  98       7.245   9.971  17.608  1.00  0.00           C  
ATOM   1603  CD2 LEU B  98       9.052   9.846  15.945  1.00  0.00           C  
ATOM   1604  H   LEU B  98       6.442   6.692  14.564  1.00  0.00           H  
ATOM   1605  HA  LEU B  98       9.310   6.988  15.439  1.00  0.00           H  
ATOM   1606 1HB  LEU B  98       7.040   7.479  17.342  1.00  0.00           H  
ATOM   1607 2HB  LEU B  98       8.709   7.832  17.512  1.00  0.00           H  
ATOM   1608  HG  LEU B  98       6.973   9.395  15.639  1.00  0.00           H  
ATOM   1609 1HD1 LEU B  98       7.106  11.015  17.399  1.00  0.00           H  
ATOM   1610 2HD1 LEU B  98       6.297   9.532  17.922  1.00  0.00           H  
ATOM   1611 3HD1 LEU B  98       7.978   9.852  18.397  1.00  0.00           H  
ATOM   1612 1HD2 LEU B  98       8.939  10.901  15.696  1.00  0.00           H  
ATOM   1613 2HD2 LEU B  98       9.803   9.734  16.734  1.00  0.00           H  
ATOM   1614 3HD2 LEU B  98       9.359   9.294  15.067  1.00  0.00           H  
ATOM   1615  N   PHE B  99       9.292   5.045  16.952  1.00  0.00           N  
ATOM   1616  CA  PHE B  99       9.373   3.818  17.711  1.00  0.00           C  
ATOM   1617  C   PHE B  99       9.707   4.153  19.143  1.00  0.00           C  
ATOM   1618  O   PHE B  99      10.797   4.634  19.464  1.00  0.00           O  
ATOM   1619  CB  PHE B  99      10.398   2.843  17.089  1.00  0.00           C  
ATOM   1620  CG  PHE B  99      10.369   1.508  17.781  1.00  0.00           C  
ATOM   1621  CD1 PHE B  99       9.213   0.773  17.858  1.00  0.00           C  
ATOM   1622  CD2 PHE B  99      11.516   1.013  18.411  1.00  0.00           C  
ATOM   1623  CE1 PHE B  99       9.181  -0.421  18.547  1.00  0.00           C  
ATOM   1624  CE2 PHE B  99      11.489  -0.174  19.103  1.00  0.00           C  
ATOM   1625  CZ  PHE B  99      10.325  -0.883  19.165  1.00  0.00           C  
ATOM   1626  H   PHE B  99      10.132   5.602  16.836  1.00  0.00           H  
ATOM   1627  HA  PHE B  99       8.392   3.343  17.707  1.00  0.00           H  
ATOM   1628 1HB  PHE B  99      10.169   2.697  16.039  1.00  0.00           H  
ATOM   1629 2HB  PHE B  99      11.406   3.259  17.160  1.00  0.00           H  
ATOM   1630  HD1 PHE B  99       8.323   1.153  17.381  1.00  0.00           H  
ATOM   1631  HD2 PHE B  99      12.447   1.593  18.358  1.00  0.00           H  
ATOM   1632  HE1 PHE B  99       8.262  -0.996  18.610  1.00  0.00           H  
ATOM   1633  HE2 PHE B  99      12.383  -0.533  19.596  1.00  0.00           H  
ATOM   1634  HZ  PHE B  99      10.311  -1.814  19.699  1.00  0.00           H  
ATOM   1635  N   ASN B 100       8.731   3.976  20.013  1.00  0.00           N  
ATOM   1636  CA  ASN B 100       8.848   4.323  21.431  1.00  0.00           C  
ATOM   1637  C   ASN B 100       9.309   5.777  21.618  1.00  0.00           C  
ATOM   1638  O   ASN B 100      10.039   6.117  22.552  1.00  0.00           O  
ATOM   1639  CB  ASN B 100       9.763   3.348  22.144  1.00  0.00           C  
ATOM   1640  CG  ASN B 100       9.190   1.999  22.121  1.00  0.00           C  
ATOM   1641  OD1 ASN B 100       7.954   1.923  22.171  1.00  0.00           O  
ATOM   1642  ND2 ASN B 100      10.017   0.965  22.094  1.00  0.00           N  
ATOM   1643  H   ASN B 100       7.839   3.592  19.689  1.00  0.00           H  
ATOM   1644  HA  ASN B 100       7.852   4.253  21.881  1.00  0.00           H  
ATOM   1645 1HB  ASN B 100      10.752   3.339  21.673  1.00  0.00           H  
ATOM   1646 2HB  ASN B 100       9.893   3.655  23.189  1.00  0.00           H  
ATOM   1647 1HD2 ASN B 100       9.661   0.019  22.104  1.00  0.00           H  
ATOM   1648 2HD2 ASN B 100      11.010   1.119  22.080  1.00  0.00           H  
ATOM   1649  N   GLY B 101       8.837   6.637  20.737  1.00  0.00           N  
ATOM   1650  CA  GLY B 101       9.175   8.035  20.764  1.00  0.00           C  
ATOM   1651  C   GLY B 101      10.400   8.413  19.924  1.00  0.00           C  
ATOM   1652  O   GLY B 101      10.618   9.607  19.685  1.00  0.00           O  
ATOM   1653  H   GLY B 101       8.232   6.296  20.004  1.00  0.00           H  
ATOM   1654 1HA  GLY B 101       8.319   8.605  20.408  1.00  0.00           H  
ATOM   1655 2HA  GLY B 101       9.350   8.342  21.797  1.00  0.00           H  
ATOM   1656  N   SER B 102      11.179   7.436  19.450  1.00  0.00           N  
ATOM   1657  CA  SER B 102      12.369   7.782  18.666  1.00  0.00           C  
ATOM   1658  C   SER B 102      12.125   7.673  17.185  1.00  0.00           C  
ATOM   1659  O   SER B 102      11.315   6.882  16.719  1.00  0.00           O  
ATOM   1660  CB  SER B 102      13.550   6.948  19.077  1.00  0.00           C  
ATOM   1661  OG  SER B 102      13.927   7.249  20.405  1.00  0.00           O  
ATOM   1662  H   SER B 102      10.977   6.459  19.642  1.00  0.00           H  
ATOM   1663  HA  SER B 102      12.625   8.817  18.883  1.00  0.00           H  
ATOM   1664 1HB  SER B 102      13.279   5.897  18.996  1.00  0.00           H  
ATOM   1665 2HB  SER B 102      14.381   7.132  18.401  1.00  0.00           H  
ATOM   1666  HG  SER B 102      13.315   6.763  20.971  1.00  0.00           H  
ATOM   1667  N   VAL B 103      12.829   8.457  16.401  1.00  0.00           N  
ATOM   1668  CA  VAL B 103      12.539   8.403  14.984  1.00  0.00           C  
ATOM   1669  C   VAL B 103      12.879   7.043  14.393  1.00  0.00           C  
ATOM   1670  O   VAL B 103      13.972   6.512  14.608  1.00  0.00           O  
ATOM   1671  CB  VAL B 103      13.313   9.508  14.262  1.00  0.00           C  
ATOM   1672  CG1 VAL B 103      13.118   9.371  12.770  1.00  0.00           C  
ATOM   1673  CG2 VAL B 103      12.862  10.817  14.756  1.00  0.00           C  
ATOM   1674  H   VAL B 103      13.515   9.095  16.777  1.00  0.00           H  
ATOM   1675  HA  VAL B 103      11.477   8.572  14.836  1.00  0.00           H  
ATOM   1676  HB  VAL B 103      14.377   9.394  14.466  1.00  0.00           H  
ATOM   1677 1HG1 VAL B 103      13.675  10.149  12.254  1.00  0.00           H  
ATOM   1678 2HG1 VAL B 103      13.475   8.396  12.434  1.00  0.00           H  
ATOM   1679 3HG1 VAL B 103      12.058   9.470  12.540  1.00  0.00           H  
ATOM   1680 1HG2 VAL B 103      13.417  11.604  14.254  1.00  0.00           H  
ATOM   1681 2HG2 VAL B 103      11.804  10.924  14.555  1.00  0.00           H  
ATOM   1682 3HG2 VAL B 103      13.038  10.879  15.835  1.00  0.00           H  
ATOM   1683  N   LEU B 104      11.925   6.474  13.660  1.00  0.00           N  
ATOM   1684  CA  LEU B 104      12.116   5.183  13.017  1.00  0.00           C  
ATOM   1685  C   LEU B 104      12.709   5.378  11.632  1.00  0.00           C  
ATOM   1686  O   LEU B 104      12.111   5.994  10.750  1.00  0.00           O  
ATOM   1687  CB  LEU B 104      10.782   4.416  12.937  1.00  0.00           C  
ATOM   1688  CG  LEU B 104      10.812   3.061  12.237  1.00  0.00           C  
ATOM   1689  CD1 LEU B 104      11.676   2.144  13.030  1.00  0.00           C  
ATOM   1690  CD2 LEU B 104       9.389   2.489  12.160  1.00  0.00           C  
ATOM   1691  H   LEU B 104      11.030   6.947  13.545  1.00  0.00           H  
ATOM   1692  HA  LEU B 104      12.820   4.602  13.616  1.00  0.00           H  
ATOM   1693 1HB  LEU B 104      10.402   4.256  13.947  1.00  0.00           H  
ATOM   1694 2HB  LEU B 104      10.072   5.035  12.402  1.00  0.00           H  
ATOM   1695  HG  LEU B 104      11.234   3.162  11.229  1.00  0.00           H  
ATOM   1696 1HD1 LEU B 104      11.705   1.172  12.546  1.00  0.00           H  
ATOM   1697 2HD1 LEU B 104      12.683   2.557  13.084  1.00  0.00           H  
ATOM   1698 3HD1 LEU B 104      11.267   2.046  14.034  1.00  0.00           H  
ATOM   1699 1HD2 LEU B 104       9.407   1.512  11.685  1.00  0.00           H  
ATOM   1700 2HD2 LEU B 104       8.988   2.395  13.173  1.00  0.00           H  
ATOM   1701 3HD2 LEU B 104       8.757   3.148  11.584  1.00  0.00           H  
ATOM   1702  N   ASN B 105      13.906   4.863  11.462  1.00  0.00           N  
ATOM   1703  CA  ASN B 105      14.630   5.028  10.226  1.00  0.00           C  
ATOM   1704  C   ASN B 105      14.241   3.900   9.297  1.00  0.00           C  
ATOM   1705  O   ASN B 105      14.587   2.745   9.542  1.00  0.00           O  
ATOM   1706  CB  ASN B 105      16.110   5.043  10.528  1.00  0.00           C  
ATOM   1707  CG  ASN B 105      16.492   6.282  11.376  1.00  0.00           C  
ATOM   1708  OD1 ASN B 105      16.099   7.416  11.059  1.00  0.00           O  
ATOM   1709  ND2 ASN B 105      17.250   6.064  12.432  1.00  0.00           N  
ATOM   1710  H   ASN B 105      14.337   4.360  12.222  1.00  0.00           H  
ATOM   1711  HA  ASN B 105      14.345   5.964   9.756  1.00  0.00           H  
ATOM   1712 1HB  ASN B 105      16.378   4.138  11.068  1.00  0.00           H  
ATOM   1713 2HB  ASN B 105      16.672   5.052   9.590  1.00  0.00           H  
ATOM   1714 1HD2 ASN B 105      17.527   6.827  13.021  1.00  0.00           H  
ATOM   1715 2HD2 ASN B 105      17.549   5.134  12.651  1.00  0.00           H  
ATOM   1716  N   GLU B 106      13.480   4.226   8.257  1.00  0.00           N  
ATOM   1717  CA  GLU B 106      12.953   3.180   7.381  1.00  0.00           C  
ATOM   1718  C   GLU B 106      14.035   2.500   6.579  1.00  0.00           C  
ATOM   1719  O   GLU B 106      15.056   3.094   6.221  1.00  0.00           O  
ATOM   1720  CB  GLU B 106      11.848   3.690   6.465  1.00  0.00           C  
ATOM   1721  CG  GLU B 106      10.589   4.087   7.250  1.00  0.00           C  
ATOM   1722  CD  GLU B 106       9.428   4.427   6.401  1.00  0.00           C  
ATOM   1723  OE1 GLU B 106       9.475   4.184   5.221  1.00  0.00           O  
ATOM   1724  OE2 GLU B 106       8.460   4.894   6.929  1.00  0.00           O  
ATOM   1725  H   GLU B 106      13.235   5.197   8.100  1.00  0.00           H  
ATOM   1726  HA  GLU B 106      12.497   2.417   8.014  1.00  0.00           H  
ATOM   1727 1HB  GLU B 106      12.204   4.546   5.899  1.00  0.00           H  
ATOM   1728 2HB  GLU B 106      11.579   2.906   5.749  1.00  0.00           H  
ATOM   1729 1HG  GLU B 106      10.316   3.258   7.902  1.00  0.00           H  
ATOM   1730 2HG  GLU B 106      10.830   4.941   7.894  1.00  0.00           H  
ATOM   1731  N   THR B 107      13.790   1.244   6.326  1.00  0.00           N  
ATOM   1732  CA  THR B 107      14.703   0.366   5.645  1.00  0.00           C  
ATOM   1733  C   THR B 107      14.011  -0.551   4.634  1.00  0.00           C  
ATOM   1734  O   THR B 107      12.900  -0.290   4.201  1.00  0.00           O  
ATOM   1735  CB  THR B 107      15.464  -0.398   6.731  1.00  0.00           C  
ATOM   1736  OG1 THR B 107      16.510  -1.147   6.115  1.00  0.00           O  
ATOM   1737  CG2 THR B 107      14.527  -1.291   7.554  1.00  0.00           C  
ATOM   1738  H   THR B 107      12.900   0.860   6.646  1.00  0.00           H  
ATOM   1739  HA  THR B 107      15.420   0.980   5.103  1.00  0.00           H  
ATOM   1740  HB  THR B 107      15.919   0.335   7.400  1.00  0.00           H  
ATOM   1741  HG1 THR B 107      17.174  -1.378   6.777  1.00  0.00           H  
ATOM   1742 1HG2 THR B 107      15.093  -1.798   8.333  1.00  0.00           H  
ATOM   1743 2HG2 THR B 107      13.753  -0.672   8.013  1.00  0.00           H  
ATOM   1744 3HG2 THR B 107      14.092  -1.993   6.934  1.00  0.00           H  
ATOM   1745  N   SER B 108      14.710  -1.587   4.192  1.00  0.00           N  
ATOM   1746  CA  SER B 108      14.178  -2.537   3.190  1.00  0.00           C  
ATOM   1747  C   SER B 108      13.207  -3.584   3.786  1.00  0.00           C  
ATOM   1748  O   SER B 108      12.471  -4.261   3.069  1.00  0.00           O  
ATOM   1749  CB  SER B 108      15.338  -3.227   2.491  1.00  0.00           C  
ATOM   1750  OG  SER B 108      16.051  -4.067   3.372  1.00  0.00           O  
ATOM   1751  H   SER B 108      15.626  -1.710   4.602  1.00  0.00           H  
ATOM   1752  HA  SER B 108      13.628  -1.961   2.446  1.00  0.00           H  
ATOM   1753 1HB  SER B 108      14.952  -3.810   1.659  1.00  0.00           H  
ATOM   1754 2HB  SER B 108      16.010  -2.475   2.079  1.00  0.00           H  
ATOM   1755  HG  SER B 108      15.665  -4.948   3.275  1.00  0.00           H  
ATOM   1756  N   PHE B 109      13.196  -3.669   5.108  1.00  0.00           N  
ATOM   1757  CA  PHE B 109      12.379  -4.615   5.845  1.00  0.00           C  
ATOM   1758  C   PHE B 109      11.239  -3.939   6.593  1.00  0.00           C  
ATOM   1759  O   PHE B 109      10.165  -4.518   6.735  1.00  0.00           O  
ATOM   1760  CB  PHE B 109      13.265  -5.342   6.840  1.00  0.00           C  
ATOM   1761  CG  PHE B 109      14.372  -6.047   6.153  1.00  0.00           C  
ATOM   1762  CD1 PHE B 109      15.652  -5.546   6.224  1.00  0.00           C  
ATOM   1763  CD2 PHE B 109      14.140  -7.205   5.407  1.00  0.00           C  
ATOM   1764  CE1 PHE B 109      16.684  -6.190   5.574  1.00  0.00           C  
ATOM   1765  CE2 PHE B 109      15.159  -7.853   4.753  1.00  0.00           C  
ATOM   1766  CZ  PHE B 109      16.437  -7.346   4.835  1.00  0.00           C  
ATOM   1767  H   PHE B 109      13.829  -3.068   5.607  1.00  0.00           H  
ATOM   1768  HA  PHE B 109      11.963  -5.322   5.136  1.00  0.00           H  
ATOM   1769 1HB  PHE B 109      13.690  -4.638   7.550  1.00  0.00           H  
ATOM   1770 2HB  PHE B 109      12.679  -6.070   7.407  1.00  0.00           H  
ATOM   1771  HD1 PHE B 109      15.845  -4.642   6.794  1.00  0.00           H  
ATOM   1772  HD2 PHE B 109      13.141  -7.597   5.341  1.00  0.00           H  
ATOM   1773  HE1 PHE B 109      17.696  -5.789   5.635  1.00  0.00           H  
ATOM   1774  HE2 PHE B 109      14.952  -8.756   4.172  1.00  0.00           H  
ATOM   1775  HZ  PHE B 109      17.257  -7.846   4.323  1.00  0.00           H  
ATOM   1776  N   ILE B 110      11.472  -2.716   7.096  1.00  0.00           N  
ATOM   1777  CA  ILE B 110      10.445  -1.960   7.817  1.00  0.00           C  
ATOM   1778  C   ILE B 110      10.197  -0.628   7.110  1.00  0.00           C  
ATOM   1779  O   ILE B 110      11.107   0.187   6.994  1.00  0.00           O  
ATOM   1780  CB  ILE B 110      10.795  -1.746   9.282  1.00  0.00           C  
ATOM   1781  CG1 ILE B 110      10.960  -3.062   9.972  1.00  0.00           C  
ATOM   1782  CG2 ILE B 110       9.664  -0.989   9.918  1.00  0.00           C  
ATOM   1783  CD1 ILE B 110      11.549  -2.961  11.352  1.00  0.00           C  
ATOM   1784  H   ILE B 110      12.365  -2.285   6.949  1.00  0.00           H  
ATOM   1785  HA  ILE B 110       9.531  -2.528   7.801  1.00  0.00           H  
ATOM   1786  HB  ILE B 110      11.726  -1.194   9.371  1.00  0.00           H  
ATOM   1787 1HG1 ILE B 110       9.979  -3.538  10.041  1.00  0.00           H  
ATOM   1788 2HG1 ILE B 110      11.608  -3.694   9.378  1.00  0.00           H  
ATOM   1789 1HG2 ILE B 110       9.877  -0.833  10.969  1.00  0.00           H  
ATOM   1790 2HG2 ILE B 110       9.547  -0.027   9.417  1.00  0.00           H  
ATOM   1791 3HG2 ILE B 110       8.747  -1.564   9.810  1.00  0.00           H  
ATOM   1792 1HD1 ILE B 110      11.639  -3.956  11.791  1.00  0.00           H  
ATOM   1793 2HD1 ILE B 110      12.539  -2.504  11.291  1.00  0.00           H  
ATOM   1794 3HD1 ILE B 110      10.906  -2.348  11.987  1.00  0.00           H  
ATOM   1795  N   PHE B 111       8.991  -0.450   6.562  1.00  0.00           N  
ATOM   1796  CA  PHE B 111       8.768   0.721   5.738  1.00  0.00           C  
ATOM   1797  C   PHE B 111       7.312   1.113   5.472  1.00  0.00           C  
ATOM   1798  O   PHE B 111       6.409   0.281   5.550  1.00  0.00           O  
ATOM   1799  CB  PHE B 111       9.472   0.535   4.392  1.00  0.00           C  
ATOM   1800  CG  PHE B 111       9.052  -0.690   3.632  1.00  0.00           C  
ATOM   1801  CD1 PHE B 111       8.024  -0.646   2.702  1.00  0.00           C  
ATOM   1802  CD2 PHE B 111       9.704  -1.898   3.851  1.00  0.00           C  
ATOM   1803  CE1 PHE B 111       7.666  -1.781   2.014  1.00  0.00           C  
ATOM   1804  CE2 PHE B 111       9.346  -3.032   3.178  1.00  0.00           C  
ATOM   1805  CZ  PHE B 111       8.325  -2.980   2.254  1.00  0.00           C  
ATOM   1806  H   PHE B 111       8.269  -1.151   6.727  1.00  0.00           H  
ATOM   1807  HA  PHE B 111       9.254   1.566   6.231  1.00  0.00           H  
ATOM   1808 1HB  PHE B 111       9.270   1.406   3.767  1.00  0.00           H  
ATOM   1809 2HB  PHE B 111      10.548   0.498   4.537  1.00  0.00           H  
ATOM   1810  HD1 PHE B 111       7.502   0.298   2.513  1.00  0.00           H  
ATOM   1811  HD2 PHE B 111      10.518  -1.932   4.568  1.00  0.00           H  
ATOM   1812  HE1 PHE B 111       6.857  -1.736   1.276  1.00  0.00           H  
ATOM   1813  HE2 PHE B 111       9.877  -3.969   3.370  1.00  0.00           H  
ATOM   1814  HZ  PHE B 111       8.039  -3.878   1.709  1.00  0.00           H  
ATOM   1815  N   THR B 112       7.095   2.367   5.058  1.00  0.00           N  
ATOM   1816  CA  THR B 112       5.770   2.827   4.654  1.00  0.00           C  
ATOM   1817  C   THR B 112       5.448   2.374   3.234  1.00  0.00           C  
ATOM   1818  O   THR B 112       6.273   2.552   2.343  1.00  0.00           O  
ATOM   1819  CB  THR B 112       5.638   4.379   4.739  1.00  0.00           C  
ATOM   1820  OG1 THR B 112       5.819   4.810   6.102  1.00  0.00           O  
ATOM   1821  CG2 THR B 112       4.237   4.838   4.261  1.00  0.00           C  
ATOM   1822  H   THR B 112       7.883   3.030   5.032  1.00  0.00           H  
ATOM   1823  HA  THR B 112       5.023   2.410   5.333  1.00  0.00           H  
ATOM   1824  HB  THR B 112       6.406   4.842   4.120  1.00  0.00           H  
ATOM   1825  HG1 THR B 112       6.778   4.735   6.346  1.00  0.00           H  
ATOM   1826 1HG2 THR B 112       4.173   5.917   4.341  1.00  0.00           H  
ATOM   1827 2HG2 THR B 112       4.064   4.554   3.225  1.00  0.00           H  
ATOM   1828 3HG2 THR B 112       3.490   4.382   4.888  1.00  0.00           H  
ATOM   1829  N   GLU B 113       4.237   1.852   3.018  1.00  0.00           N  
ATOM   1830  CA  GLU B 113       3.761   1.553   1.667  1.00  0.00           C  
ATOM   1831  C   GLU B 113       2.327   1.971   1.513  1.00  0.00           C  
ATOM   1832  O   GLU B 113       1.494   1.630   2.353  1.00  0.00           O  
ATOM   1833  CB  GLU B 113       3.904   0.088   1.285  1.00  0.00           C  
ATOM   1834  CG  GLU B 113       3.447  -0.170  -0.174  1.00  0.00           C  
ATOM   1835  CD  GLU B 113       3.695  -1.517  -0.627  1.00  0.00           C  
ATOM   1836  OE1 GLU B 113       4.266  -2.239   0.120  1.00  0.00           O  
ATOM   1837  OE2 GLU B 113       3.325  -1.858  -1.718  1.00  0.00           O  
ATOM   1838  H   GLU B 113       3.634   1.653   3.812  1.00  0.00           H  
ATOM   1839  HA  GLU B 113       4.360   2.111   0.948  1.00  0.00           H  
ATOM   1840 1HB  GLU B 113       4.943  -0.218   1.389  1.00  0.00           H  
ATOM   1841 2HB  GLU B 113       3.304  -0.529   1.957  1.00  0.00           H  
ATOM   1842 1HG  GLU B 113       2.374   0.008  -0.256  1.00  0.00           H  
ATOM   1843 2HG  GLU B 113       3.954   0.529  -0.837  1.00  0.00           H  
ATOM   1844  N   PHE B 114       2.020   2.691   0.430  1.00  0.00           N  
ATOM   1845  CA  PHE B 114       0.638   3.144   0.199  1.00  0.00           C  
ATOM   1846  C   PHE B 114      -0.050   2.338  -0.866  1.00  0.00           C  
ATOM   1847  O   PHE B 114       0.568   1.968  -1.858  1.00  0.00           O  
ATOM   1848  CB  PHE B 114       0.564   4.591  -0.261  1.00  0.00           C  
ATOM   1849  CG  PHE B 114       0.849   5.653   0.730  1.00  0.00           C  
ATOM   1850  CD1 PHE B 114       2.122   6.144   0.924  1.00  0.00           C  
ATOM   1851  CD2 PHE B 114      -0.199   6.214   1.431  1.00  0.00           C  
ATOM   1852  CE1 PHE B 114       2.334   7.183   1.796  1.00  0.00           C  
ATOM   1853  CE2 PHE B 114       0.010   7.249   2.288  1.00  0.00           C  
ATOM   1854  CZ  PHE B 114       1.276   7.739   2.466  1.00  0.00           C  
ATOM   1855  H   PHE B 114       2.748   2.931  -0.227  1.00  0.00           H  
ATOM   1856  HA  PHE B 114       0.073   3.039   1.115  1.00  0.00           H  
ATOM   1857 1HB  PHE B 114       1.242   4.726  -1.098  1.00  0.00           H  
ATOM   1858 2HB  PHE B 114      -0.449   4.765  -0.652  1.00  0.00           H  
ATOM   1859  HD1 PHE B 114       2.957   5.713   0.371  1.00  0.00           H  
ATOM   1860  HD2 PHE B 114      -1.207   5.821   1.273  1.00  0.00           H  
ATOM   1861  HE1 PHE B 114       3.340   7.575   1.941  1.00  0.00           H  
ATOM   1862  HE2 PHE B 114      -0.827   7.691   2.818  1.00  0.00           H  
ATOM   1863  HZ  PHE B 114       1.444   8.572   3.133  1.00  0.00           H  
ATOM   1864  N   LEU B 115      -1.341   2.133  -0.694  1.00  0.00           N  
ATOM   1865  CA  LEU B 115      -2.142   1.440  -1.687  1.00  0.00           C  
ATOM   1866  C   LEU B 115      -2.435   2.436  -2.770  1.00  0.00           C  
ATOM   1867  O   LEU B 115      -2.491   3.616  -2.493  1.00  0.00           O  
ATOM   1868  CB  LEU B 115      -3.448   1.002  -1.028  1.00  0.00           C  
ATOM   1869  CG  LEU B 115      -3.303   0.132   0.256  1.00  0.00           C  
ATOM   1870  CD1 LEU B 115      -4.676  -0.186   0.764  1.00  0.00           C  
ATOM   1871  CD2 LEU B 115      -2.494  -1.111  -0.003  1.00  0.00           C  
ATOM   1872  H   LEU B 115      -1.786   2.495   0.139  1.00  0.00           H  
ATOM   1873  HA  LEU B 115      -1.574   0.614  -2.107  1.00  0.00           H  
ATOM   1874 1HB  LEU B 115      -4.009   1.900  -0.760  1.00  0.00           H  
ATOM   1875 2HB  LEU B 115      -4.031   0.439  -1.757  1.00  0.00           H  
ATOM   1876  HG  LEU B 115      -2.810   0.712   1.014  1.00  0.00           H  
ATOM   1877 1HD1 LEU B 115      -4.609  -0.746   1.663  1.00  0.00           H  
ATOM   1878 2HD1 LEU B 115      -5.223   0.725   0.956  1.00  0.00           H  
ATOM   1879 3HD1 LEU B 115      -5.192  -0.771   0.011  1.00  0.00           H  
ATOM   1880 1HD2 LEU B 115      -2.405  -1.691   0.902  1.00  0.00           H  
ATOM   1881 2HD2 LEU B 115      -3.005  -1.683  -0.749  1.00  0.00           H  
ATOM   1882 3HD2 LEU B 115      -1.497  -0.850  -0.350  1.00  0.00           H  
ATOM   1883  N   GLU B 116      -2.609   1.996  -3.998  1.00  0.00           N  
ATOM   1884  CA  GLU B 116      -2.887   2.970  -5.024  1.00  0.00           C  
ATOM   1885  C   GLU B 116      -4.105   3.779  -4.569  1.00  0.00           C  
ATOM   1886  O   GLU B 116      -5.154   3.150  -4.302  1.00  0.00           O  
ATOM   1887  CB  GLU B 116      -3.166   2.254  -6.343  1.00  0.00           C  
ATOM   1888  CG  GLU B 116      -1.959   1.476  -6.878  1.00  0.00           C  
ATOM   1889  CD  GLU B 116      -1.821   0.095  -6.255  1.00  0.00           C  
ATOM   1890  OE1 GLU B 116      -2.634  -0.236  -5.418  1.00  0.00           O  
ATOM   1891  OE2 GLU B 116      -0.898  -0.614  -6.593  1.00  0.00           O  
ATOM   1892  H   GLU B 116      -2.541   1.013  -4.214  1.00  0.00           H  
ATOM   1893  HA  GLU B 116      -2.003   3.574  -5.167  1.00  0.00           H  
ATOM   1894 1HB  GLU B 116      -3.998   1.561  -6.217  1.00  0.00           H  
ATOM   1895 2HB  GLU B 116      -3.460   2.985  -7.097  1.00  0.00           H  
ATOM   1896 1HG  GLU B 116      -2.056   1.369  -7.958  1.00  0.00           H  
ATOM   1897 2HG  GLU B 116      -1.055   2.050  -6.676  1.00  0.00           H  
ATOM   1898  N   PRO B 117      -3.995   5.150  -4.466  1.00  0.00           N  
ATOM   1899  CA  PRO B 117      -5.027   6.086  -4.079  1.00  0.00           C  
ATOM   1900  C   PRO B 117      -6.205   5.986  -4.983  1.00  0.00           C  
ATOM   1901  O   PRO B 117      -6.056   5.786  -6.191  1.00  0.00           O  
ATOM   1902  CB  PRO B 117      -4.350   7.453  -4.250  1.00  0.00           C  
ATOM   1903  CG  PRO B 117      -2.889   7.179  -4.097  1.00  0.00           C  
ATOM   1904  CD  PRO B 117      -2.681   5.818  -4.711  1.00  0.00           C  
ATOM   1905  HA  PRO B 117      -5.321   5.887  -3.035  1.00  0.00           H  
ATOM   1906 1HB  PRO B 117      -4.610   7.877  -5.236  1.00  0.00           H  
ATOM   1907 2HB  PRO B 117      -4.738   8.155  -3.496  1.00  0.00           H  
ATOM   1908 1HG  PRO B 117      -2.304   7.962  -4.600  1.00  0.00           H  
ATOM   1909 2HG  PRO B 117      -2.604   7.202  -3.036  1.00  0.00           H  
ATOM   1910 1HD  PRO B 117      -2.462   5.886  -5.788  1.00  0.00           H  
ATOM   1911 2HD  PRO B 117      -1.868   5.362  -4.128  1.00  0.00           H  
ATOM   1912  N   ALA B 118      -7.373   6.122  -4.415  1.00  0.00           N  
ATOM   1913  CA  ALA B 118      -8.603   6.015  -5.165  1.00  0.00           C  
ATOM   1914  C   ALA B 118      -8.892   7.263  -5.971  1.00  0.00           C  
ATOM   1915  O   ALA B 118      -8.465   8.367  -5.646  1.00  0.00           O  
ATOM   1916  CB  ALA B 118      -9.755   5.696  -4.251  1.00  0.00           C  
ATOM   1917  H   ALA B 118      -7.427   6.306  -3.420  1.00  0.00           H  
ATOM   1918  HA  ALA B 118      -8.502   5.189  -5.869  1.00  0.00           H  
ATOM   1919 1HB  ALA B 118     -10.671   5.593  -4.829  1.00  0.00           H  
ATOM   1920 2HB  ALA B 118      -9.553   4.773  -3.715  1.00  0.00           H  
ATOM   1921 3HB  ALA B 118      -9.860   6.475  -3.562  1.00  0.00           H  
ATOM   1922  N   ALA B 119      -9.638   7.068  -7.037  1.00  0.00           N  
ATOM   1923  CA  ALA B 119     -10.126   8.185  -7.804  1.00  0.00           C  
ATOM   1924  C   ALA B 119     -11.107   9.001  -6.974  1.00  0.00           C  
ATOM   1925  O   ALA B 119     -11.876   8.451  -6.185  1.00  0.00           O  
ATOM   1926  CB  ALA B 119     -10.806   7.712  -9.073  1.00  0.00           C  
ATOM   1927  H   ALA B 119      -9.913   6.134  -7.288  1.00  0.00           H  
ATOM   1928  HA  ALA B 119      -9.278   8.819  -8.058  1.00  0.00           H  
ATOM   1929 1HB  ALA B 119     -11.158   8.576  -9.640  1.00  0.00           H  
ATOM   1930 2HB  ALA B 119     -10.102   7.143  -9.677  1.00  0.00           H  
ATOM   1931 3HB  ALA B 119     -11.656   7.084  -8.813  1.00  0.00           H  
ATOM   1932  N   ASN B 120     -11.111  10.297  -7.207  1.00  0.00           N  
ATOM   1933  CA  ASN B 120     -12.062  11.230  -6.610  1.00  0.00           C  
ATOM   1934  C   ASN B 120     -12.051  11.275  -5.098  1.00  0.00           C  
ATOM   1935  O   ASN B 120     -13.077  11.564  -4.489  1.00  0.00           O  
ATOM   1936  CB  ASN B 120     -13.471  10.925  -7.070  1.00  0.00           C  
ATOM   1937  CG  ASN B 120     -13.634  11.030  -8.569  1.00  0.00           C  
ATOM   1938  OD1 ASN B 120     -13.842   9.992  -9.216  1.00  0.00           O  
ATOM   1939  ND2 ASN B 120     -13.548  12.229  -9.144  1.00  0.00           N  
ATOM   1940  H   ASN B 120     -10.424  10.664  -7.857  1.00  0.00           H  
ATOM   1941  HA  ASN B 120     -11.807  12.227  -6.958  1.00  0.00           H  
ATOM   1942 1HB  ASN B 120     -13.768   9.926  -6.738  1.00  0.00           H  
ATOM   1943 2HB  ASN B 120     -14.151  11.631  -6.606  1.00  0.00           H  
ATOM   1944 1HD2 ASN B 120     -13.654  12.312 -10.136  1.00  0.00           H  
ATOM   1945 2HD2 ASN B 120     -13.368  13.067  -8.596  1.00  0.00           H  
ATOM   1946  N   GLU B 121     -10.910  11.045  -4.486  1.00  0.00           N  
ATOM   1947  CA  GLU B 121     -10.807  11.217  -3.053  1.00  0.00           C  
ATOM   1948  C   GLU B 121      -9.370  11.524  -2.684  1.00  0.00           C  
ATOM   1949  O   GLU B 121      -8.450  11.222  -3.442  1.00  0.00           O  
ATOM   1950  CB  GLU B 121     -11.342  10.038  -2.238  1.00  0.00           C  
ATOM   1951  CG  GLU B 121     -10.588   8.791  -2.338  1.00  0.00           C  
ATOM   1952  CD  GLU B 121     -11.232   7.675  -1.526  1.00  0.00           C  
ATOM   1953  OE1 GLU B 121     -12.383   7.802  -1.194  1.00  0.00           O  
ATOM   1954  OE2 GLU B 121     -10.553   6.738  -1.178  1.00  0.00           O  
ATOM   1955  H   GLU B 121     -10.099  10.767  -5.014  1.00  0.00           H  
ATOM   1956  HA  GLU B 121     -11.400  12.090  -2.779  1.00  0.00           H  
ATOM   1957 1HB  GLU B 121     -11.381  10.316  -1.186  1.00  0.00           H  
ATOM   1958 2HB  GLU B 121     -12.363   9.822  -2.553  1.00  0.00           H  
ATOM   1959 1HG  GLU B 121     -10.568   8.530  -3.391  1.00  0.00           H  
ATOM   1960 2HG  GLU B 121      -9.559   8.941  -2.001  1.00  0.00           H  
ATOM   1961  N   THR B 122      -9.206  12.152  -1.523  1.00  0.00           N  
ATOM   1962  CA  THR B 122      -7.912  12.600  -1.017  1.00  0.00           C  
ATOM   1963  C   THR B 122      -7.349  11.772   0.101  1.00  0.00           C  
ATOM   1964  O   THR B 122      -6.178  11.930   0.473  1.00  0.00           O  
ATOM   1965  CB  THR B 122      -8.011  14.068  -0.558  1.00  0.00           C  
ATOM   1966  OG1 THR B 122      -8.999  14.180   0.504  1.00  0.00           O  
ATOM   1967  CG2 THR B 122      -8.396  14.958  -1.729  1.00  0.00           C  
ATOM   1968  H   THR B 122     -10.024  12.351  -0.963  1.00  0.00           H  
ATOM   1969  HA  THR B 122      -7.205  12.554  -1.825  1.00  0.00           H  
ATOM   1970  HB  THR B 122      -7.040  14.395  -0.167  1.00  0.00           H  
ATOM   1971  HG1 THR B 122      -8.590  13.937   1.387  1.00  0.00           H  
ATOM   1972 1HG2 THR B 122      -8.455  15.992  -1.390  1.00  0.00           H  
ATOM   1973 2HG2 THR B 122      -7.644  14.878  -2.505  1.00  0.00           H  
ATOM   1974 3HG2 THR B 122      -9.362  14.646  -2.123  1.00  0.00           H  
ATOM   1975  N   VAL B 123      -8.168  10.897   0.642  1.00  0.00           N  
ATOM   1976  CA  VAL B 123      -7.672  10.062   1.703  1.00  0.00           C  
ATOM   1977  C   VAL B 123      -6.781   9.016   1.083  1.00  0.00           C  
ATOM   1978  O   VAL B 123      -7.070   8.500   0.001  1.00  0.00           O  
ATOM   1979  CB  VAL B 123      -8.835   9.411   2.498  1.00  0.00           C  
ATOM   1980  CG1 VAL B 123      -9.601   8.431   1.618  1.00  0.00           C  
ATOM   1981  CG2 VAL B 123      -8.281   8.681   3.764  1.00  0.00           C  
ATOM   1982  H   VAL B 123      -9.114  10.810   0.309  1.00  0.00           H  
ATOM   1983  HA  VAL B 123      -7.096  10.664   2.404  1.00  0.00           H  
ATOM   1984  HB  VAL B 123      -9.526  10.201   2.807  1.00  0.00           H  
ATOM   1985 1HG1 VAL B 123     -10.428   8.002   2.178  1.00  0.00           H  
ATOM   1986 2HG1 VAL B 123      -9.992   8.948   0.751  1.00  0.00           H  
ATOM   1987 3HG1 VAL B 123      -8.953   7.629   1.285  1.00  0.00           H  
ATOM   1988 1HG2 VAL B 123      -9.108   8.254   4.322  1.00  0.00           H  
ATOM   1989 2HG2 VAL B 123      -7.598   7.880   3.485  1.00  0.00           H  
ATOM   1990 3HG2 VAL B 123      -7.757   9.393   4.393  1.00  0.00           H  
ATOM   1991  N   ARG B 124      -5.717   8.683   1.765  1.00  0.00           N  
ATOM   1992  CA  ARG B 124      -4.846   7.660   1.280  1.00  0.00           C  
ATOM   1993  C   ARG B 124      -4.764   6.591   2.311  1.00  0.00           C  
ATOM   1994  O   ARG B 124      -4.790   6.840   3.521  1.00  0.00           O  
ATOM   1995  CB  ARG B 124      -3.445   8.187   1.032  1.00  0.00           C  
ATOM   1996  CG  ARG B 124      -3.287   9.236  -0.045  1.00  0.00           C  
ATOM   1997  CD  ARG B 124      -1.902   9.799  -0.020  1.00  0.00           C  
ATOM   1998  NE  ARG B 124      -1.689  10.557   1.216  1.00  0.00           N  
ATOM   1999  CZ  ARG B 124      -0.521  11.067   1.669  1.00  0.00           C  
ATOM   2000  NH1 ARG B 124       0.600  10.920   1.000  1.00  0.00           N  
ATOM   2001  NH2 ARG B 124      -0.541  11.735   2.803  1.00  0.00           N  
ATOM   2002  H   ARG B 124      -5.513   9.160   2.639  1.00  0.00           H  
ATOM   2003  HA  ARG B 124      -5.255   7.233   0.365  1.00  0.00           H  
ATOM   2004 1HB  ARG B 124      -3.048   8.578   1.948  1.00  0.00           H  
ATOM   2005 2HB  ARG B 124      -2.819   7.357   0.739  1.00  0.00           H  
ATOM   2006 1HG  ARG B 124      -3.472   8.794  -1.022  1.00  0.00           H  
ATOM   2007 2HG  ARG B 124      -3.997  10.050   0.130  1.00  0.00           H  
ATOM   2008 1HD  ARG B 124      -1.173   8.989  -0.067  1.00  0.00           H  
ATOM   2009 2HD  ARG B 124      -1.768  10.472  -0.867  1.00  0.00           H  
ATOM   2010  HE  ARG B 124      -2.511  10.729   1.783  1.00  0.00           H  
ATOM   2011 1HH1 ARG B 124       0.611  10.411   0.131  1.00  0.00           H  
ATOM   2012 2HH1 ARG B 124       1.462  11.322   1.356  1.00  0.00           H  
ATOM   2013 1HH2 ARG B 124      -1.422  11.838   3.282  1.00  0.00           H  
ATOM   2014 2HH2 ARG B 124       0.321  12.176   3.175  1.00  0.00           H  
ATOM   2015  N   HIS B 125      -4.638   5.390   1.841  1.00  0.00           N  
ATOM   2016  CA  HIS B 125      -4.557   4.309   2.768  1.00  0.00           C  
ATOM   2017  C   HIS B 125      -3.256   3.596   2.557  1.00  0.00           C  
ATOM   2018  O   HIS B 125      -2.707   3.605   1.455  1.00  0.00           O  
ATOM   2019  CB  HIS B 125      -5.708   3.337   2.556  1.00  0.00           C  
ATOM   2020  CG  HIS B 125      -7.018   3.976   2.708  1.00  0.00           C  
ATOM   2021  ND1 HIS B 125      -7.836   4.246   1.641  1.00  0.00           N  
ATOM   2022  CD2 HIS B 125      -7.635   4.467   3.787  1.00  0.00           C  
ATOM   2023  CE1 HIS B 125      -8.919   4.859   2.070  1.00  0.00           C  
ATOM   2024  NE2 HIS B 125      -8.823   5.004   3.373  1.00  0.00           N  
ATOM   2025  H   HIS B 125      -4.613   5.220   0.844  1.00  0.00           H  
ATOM   2026  HA  HIS B 125      -4.587   4.672   3.804  1.00  0.00           H  
ATOM   2027 1HB  HIS B 125      -5.647   2.930   1.552  1.00  0.00           H  
ATOM   2028 2HB  HIS B 125      -5.628   2.515   3.246  1.00  0.00           H  
ATOM   2029  HD2 HIS B 125      -7.248   4.444   4.788  1.00  0.00           H  
ATOM   2030  HE1 HIS B 125      -9.749   5.199   1.445  1.00  0.00           H  
ATOM   2031  HE2 HIS B 125      -9.503   5.450   3.972  1.00  0.00           H  
ATOM   2032  N   GLY B 126      -2.779   2.977   3.598  1.00  0.00           N  
ATOM   2033  CA  GLY B 126      -1.547   2.294   3.490  1.00  0.00           C  
ATOM   2034  C   GLY B 126      -1.247   1.456   4.697  1.00  0.00           C  
ATOM   2035  O   GLY B 126      -2.144   1.107   5.481  1.00  0.00           O  
ATOM   2036  H   GLY B 126      -3.274   3.043   4.489  1.00  0.00           H  
ATOM   2037 1HA  GLY B 126      -1.565   1.666   2.606  1.00  0.00           H  
ATOM   2038 2HA  GLY B 126      -0.753   3.013   3.343  1.00  0.00           H  
ATOM   2039  N   CYS B 127       0.023   1.098   4.794  1.00  0.00           N  
ATOM   2040  CA  CYS B 127       0.501   0.182   5.772  1.00  0.00           C  
ATOM   2041  C   CYS B 127       1.930   0.421   6.214  1.00  0.00           C  
ATOM   2042  O   CYS B 127       2.783   0.792   5.399  1.00  0.00           O  
ATOM   2043  CB  CYS B 127       0.404  -1.201   5.181  1.00  0.00           C  
ATOM   2044  SG  CYS B 127       0.962  -2.445   6.237  1.00  0.00           S  
ATOM   2045  H   CYS B 127       0.667   1.439   4.084  1.00  0.00           H  
ATOM   2046  HA  CYS B 127      -0.152   0.238   6.631  1.00  0.00           H  
ATOM   2047 1HB  CYS B 127      -0.619  -1.416   4.909  1.00  0.00           H  
ATOM   2048 2HB  CYS B 127       0.997  -1.207   4.287  1.00  0.00           H  
ATOM   2049  N   LEU B 128       2.219   0.192   7.502  1.00  0.00           N  
ATOM   2050  CA  LEU B 128       3.636   0.099   7.855  1.00  0.00           C  
ATOM   2051  C   LEU B 128       3.956  -1.359   7.663  1.00  0.00           C  
ATOM   2052  O   LEU B 128       3.351  -2.199   8.340  1.00  0.00           O  
ATOM   2053  CB  LEU B 128       3.994   0.424   9.323  1.00  0.00           C  
ATOM   2054  CG  LEU B 128       5.574   0.322   9.717  1.00  0.00           C  
ATOM   2055  CD1 LEU B 128       6.383   1.380   8.979  1.00  0.00           C  
ATOM   2056  CD2 LEU B 128       5.762   0.482  11.219  1.00  0.00           C  
ATOM   2057  H   LEU B 128       1.476   0.014   8.167  1.00  0.00           H  
ATOM   2058  HA  LEU B 128       4.249   0.706   7.190  1.00  0.00           H  
ATOM   2059 1HB  LEU B 128       3.653   1.396   9.558  1.00  0.00           H  
ATOM   2060 2HB  LEU B 128       3.491  -0.282   9.950  1.00  0.00           H  
ATOM   2061  HG  LEU B 128       5.956  -0.659   9.413  1.00  0.00           H  
ATOM   2062 1HD1 LEU B 128       7.437   1.288   9.237  1.00  0.00           H  
ATOM   2063 2HD1 LEU B 128       6.275   1.258   7.934  1.00  0.00           H  
ATOM   2064 3HD1 LEU B 128       6.036   2.360   9.257  1.00  0.00           H  
ATOM   2065 1HD2 LEU B 128       6.822   0.397  11.464  1.00  0.00           H  
ATOM   2066 2HD2 LEU B 128       5.395   1.451  11.535  1.00  0.00           H  
ATOM   2067 3HD2 LEU B 128       5.222  -0.292  11.725  1.00  0.00           H  
ATOM   2068  N   ARG B 129       4.834  -1.688   6.720  1.00  0.00           N  
ATOM   2069  CA  ARG B 129       5.167  -3.079   6.482  1.00  0.00           C  
ATOM   2070  C   ARG B 129       6.324  -3.508   7.337  1.00  0.00           C  
ATOM   2071  O   ARG B 129       7.293  -2.759   7.493  1.00  0.00           O  
ATOM   2072  CB  ARG B 129       5.478  -3.349   5.018  1.00  0.00           C  
ATOM   2073  CG  ARG B 129       4.293  -3.131   4.146  1.00  0.00           C  
ATOM   2074  CD  ARG B 129       4.441  -3.569   2.711  1.00  0.00           C  
ATOM   2075  NE  ARG B 129       4.432  -5.046   2.510  1.00  0.00           N  
ATOM   2076  CZ  ARG B 129       4.269  -5.666   1.286  1.00  0.00           C  
ATOM   2077  NH1 ARG B 129       4.106  -4.994   0.182  1.00  0.00           N  
ATOM   2078  NH2 ARG B 129       4.267  -6.969   1.146  1.00  0.00           N  
ATOM   2079  H   ARG B 129       5.298  -0.958   6.189  1.00  0.00           H  
ATOM   2080  HA  ARG B 129       4.302  -3.686   6.757  1.00  0.00           H  
ATOM   2081 1HB  ARG B 129       6.267  -2.674   4.684  1.00  0.00           H  
ATOM   2082 2HB  ARG B 129       5.831  -4.372   4.890  1.00  0.00           H  
ATOM   2083 1HG  ARG B 129       3.483  -3.667   4.591  1.00  0.00           H  
ATOM   2084 2HG  ARG B 129       4.049  -2.064   4.141  1.00  0.00           H  
ATOM   2085 1HD  ARG B 129       3.623  -3.148   2.161  1.00  0.00           H  
ATOM   2086 2HD  ARG B 129       5.352  -3.189   2.320  1.00  0.00           H  
ATOM   2087  HE  ARG B 129       4.546  -5.631   3.321  1.00  0.00           H  
ATOM   2088 1HH1 ARG B 129       4.104  -3.974   0.169  1.00  0.00           H  
ATOM   2089 2HH1 ARG B 129       3.991  -5.525  -0.694  1.00  0.00           H  
ATOM   2090 1HH2 ARG B 129       4.433  -7.597   1.930  1.00  0.00           H  
ATOM   2091 2HH2 ARG B 129       4.143  -7.338   0.189  1.00  0.00           H  
ATOM   2092  N   LEU B 130       6.247  -4.729   7.853  1.00  0.00           N  
ATOM   2093  CA  LEU B 130       7.373  -5.269   8.577  1.00  0.00           C  
ATOM   2094  C   LEU B 130       7.683  -6.685   8.070  1.00  0.00           C  
ATOM   2095  O   LEU B 130       6.905  -7.641   8.264  1.00  0.00           O  
ATOM   2096  CB  LEU B 130       7.102  -5.309  10.090  1.00  0.00           C  
ATOM   2097  CG  LEU B 130       6.900  -3.960  10.812  1.00  0.00           C  
ATOM   2098  CD1 LEU B 130       5.376  -3.646  10.931  1.00  0.00           C  
ATOM   2099  CD2 LEU B 130       7.586  -4.018  12.183  1.00  0.00           C  
ATOM   2100  H   LEU B 130       5.377  -5.262   7.752  1.00  0.00           H  
ATOM   2101  HA  LEU B 130       8.238  -4.648   8.396  1.00  0.00           H  
ATOM   2102 1HB  LEU B 130       6.223  -5.872  10.250  1.00  0.00           H  
ATOM   2103 2HB  LEU B 130       7.932  -5.818  10.565  1.00  0.00           H  
ATOM   2104  HG  LEU B 130       7.336  -3.176  10.223  1.00  0.00           H  
ATOM   2105 1HD1 LEU B 130       5.242  -2.688  11.425  1.00  0.00           H  
ATOM   2106 2HD1 LEU B 130       4.915  -3.600   9.948  1.00  0.00           H  
ATOM   2107 3HD1 LEU B 130       4.890  -4.422  11.515  1.00  0.00           H  
ATOM   2108 1HD2 LEU B 130       7.459  -3.064  12.701  1.00  0.00           H  
ATOM   2109 2HD2 LEU B 130       7.147  -4.813  12.773  1.00  0.00           H  
ATOM   2110 3HD2 LEU B 130       8.647  -4.216  12.055  1.00  0.00           H  
ATOM   2111  N   ASN B 131       8.845  -6.848   7.434  1.00  0.00           N  
ATOM   2112  CA  ASN B 131       9.294  -8.107   6.856  1.00  0.00           C  
ATOM   2113  C   ASN B 131       9.974  -9.016   7.890  1.00  0.00           C  
ATOM   2114  O   ASN B 131      11.144  -8.846   8.244  1.00  0.00           O  
ATOM   2115  CB  ASN B 131      10.246  -7.853   5.705  1.00  0.00           C  
ATOM   2116  CG  ASN B 131      10.675  -9.117   4.960  1.00  0.00           C  
ATOM   2117  OD1 ASN B 131      10.504 -10.241   5.445  1.00  0.00           O  
ATOM   2118  ND2 ASN B 131      11.223  -8.932   3.787  1.00  0.00           N  
ATOM   2119  H   ASN B 131       9.426  -6.028   7.304  1.00  0.00           H  
ATOM   2120  HA  ASN B 131       8.410  -8.640   6.486  1.00  0.00           H  
ATOM   2121 1HB  ASN B 131       9.819  -7.143   5.007  1.00  0.00           H  
ATOM   2122 2HB  ASN B 131      11.118  -7.391   6.117  1.00  0.00           H  
ATOM   2123 1HD2 ASN B 131      11.528  -9.715   3.240  1.00  0.00           H  
ATOM   2124 2HD2 ASN B 131      11.329  -7.999   3.439  1.00  0.00           H  
ATOM   2125  N   GLN B 132       9.212  -9.980   8.382  1.00  0.00           N  
ATOM   2126  CA  GLN B 132       9.689 -10.911   9.389  1.00  0.00           C  
ATOM   2127  C   GLN B 132      10.336 -10.294  10.629  1.00  0.00           C  
ATOM   2128  O   GLN B 132      11.504 -10.563  10.901  1.00  0.00           O  
ATOM   2129  CB  GLN B 132      10.675 -11.881   8.732  1.00  0.00           C  
ATOM   2130  CG  GLN B 132      10.060 -12.696   7.618  1.00  0.00           C  
ATOM   2131  CD  GLN B 132      11.069 -13.535   6.879  1.00  0.00           C  
ATOM   2132  OE1 GLN B 132      11.482 -14.616   7.320  1.00  0.00           O  
ATOM   2133  NE2 GLN B 132      11.490 -13.016   5.727  1.00  0.00           N  
ATOM   2134  H   GLN B 132       8.257 -10.065   8.045  1.00  0.00           H  
ATOM   2135  HA  GLN B 132       8.837 -11.494   9.732  1.00  0.00           H  
ATOM   2136 1HB  GLN B 132      11.526 -11.336   8.322  1.00  0.00           H  
ATOM   2137 2HB  GLN B 132      11.060 -12.573   9.480  1.00  0.00           H  
ATOM   2138 1HG  GLN B 132       9.323 -13.367   8.053  1.00  0.00           H  
ATOM   2139 2HG  GLN B 132       9.578 -12.038   6.909  1.00  0.00           H  
ATOM   2140 1HE2 GLN B 132      12.164 -13.500   5.171  1.00  0.00           H  
ATOM   2141 2HE2 GLN B 132      11.131 -12.105   5.427  1.00  0.00           H  
ATOM   2142  N   PRO B 133       9.613  -9.453  11.380  1.00  0.00           N  
ATOM   2143  CA  PRO B 133      10.036  -8.806  12.598  1.00  0.00           C  
ATOM   2144  C   PRO B 133      10.139  -9.830  13.688  1.00  0.00           C  
ATOM   2145  O   PRO B 133       9.562 -10.919  13.598  1.00  0.00           O  
ATOM   2146  CB  PRO B 133       8.909  -7.808  12.882  1.00  0.00           C  
ATOM   2147  CG  PRO B 133       7.706  -8.427  12.246  1.00  0.00           C  
ATOM   2148  CD  PRO B 133       8.237  -9.112  11.007  1.00  0.00           C  
ATOM   2149  HA  PRO B 133      10.997  -8.299  12.437  1.00  0.00           H  
ATOM   2150 1HB  PRO B 133       8.791  -7.676  13.971  1.00  0.00           H  
ATOM   2151 2HB  PRO B 133       9.166  -6.826  12.471  1.00  0.00           H  
ATOM   2152 1HG  PRO B 133       7.245  -9.138  12.936  1.00  0.00           H  
ATOM   2153 2HG  PRO B 133       6.946  -7.661  12.034  1.00  0.00           H  
ATOM   2154 1HD  PRO B 133       7.655  -9.993  10.797  1.00  0.00           H  
ATOM   2155 2HD  PRO B 133       8.228  -8.399  10.202  1.00  0.00           H  
ATOM   2156  N   THR B 134      10.877  -9.466  14.707  1.00  0.00           N  
ATOM   2157  CA  THR B 134      11.082 -10.302  15.876  1.00  0.00           C  
ATOM   2158  C   THR B 134      10.671  -9.532  17.121  1.00  0.00           C  
ATOM   2159  O   THR B 134      10.287  -8.365  17.039  1.00  0.00           O  
ATOM   2160  CB  THR B 134      12.537 -10.703  16.010  1.00  0.00           C  
ATOM   2161  OG1 THR B 134      13.281  -9.556  16.376  1.00  0.00           O  
ATOM   2162  CG2 THR B 134      13.060 -11.227  14.671  1.00  0.00           C  
ATOM   2163  H   THR B 134      11.306  -8.537  14.679  1.00  0.00           H  
ATOM   2164  HA  THR B 134      10.468 -11.190  15.799  1.00  0.00           H  
ATOM   2165  HB  THR B 134      12.641 -11.468  16.781  1.00  0.00           H  
ATOM   2166  HG1 THR B 134      13.419  -9.007  15.591  1.00  0.00           H  
ATOM   2167 1HG2 THR B 134      14.106 -11.507  14.766  1.00  0.00           H  
ATOM   2168 2HG2 THR B 134      12.480 -12.098  14.369  1.00  0.00           H  
ATOM   2169 3HG2 THR B 134      12.968 -10.455  13.907  1.00  0.00           H  
ATOM   2170  N   HIS B 135      10.801 -10.146  18.284  1.00  0.00           N  
ATOM   2171  CA  HIS B 135      10.454  -9.483  19.545  1.00  0.00           C  
ATOM   2172  C   HIS B 135      11.196  -8.126  19.788  1.00  0.00           C  
ATOM   2173  O   HIS B 135      10.722  -7.290  20.558  1.00  0.00           O  
ATOM   2174  CB  HIS B 135      10.774 -10.408  20.711  1.00  0.00           C  
ATOM   2175  CG  HIS B 135      12.198 -10.593  20.856  1.00  0.00           C  
ATOM   2176  ND1 HIS B 135      12.928 -11.428  20.038  1.00  0.00           N  
ATOM   2177  CD2 HIS B 135      13.067 -10.041  21.711  1.00  0.00           C  
ATOM   2178  CE1 HIS B 135      14.196 -11.368  20.393  1.00  0.00           C  
ATOM   2179  NE2 HIS B 135      14.304 -10.536  21.405  1.00  0.00           N  
ATOM   2180  H   HIS B 135      11.121 -11.102  18.301  1.00  0.00           H  
ATOM   2181  HA  HIS B 135       9.385  -9.288  19.552  1.00  0.00           H  
ATOM   2182 1HB  HIS B 135      10.369  -9.995  21.632  1.00  0.00           H  
ATOM   2183 2HB  HIS B 135      10.308 -11.382  20.551  1.00  0.00           H  
ATOM   2184  HD2 HIS B 135      12.832  -9.328  22.497  1.00  0.00           H  
ATOM   2185  HE1 HIS B 135      15.012 -11.916  19.930  1.00  0.00           H  
ATOM   2186  HE2 HIS B 135      15.159 -10.291  21.885  1.00  0.00           H  
ATOM   2187  N   VAL B 136      12.340  -7.858  19.111  1.00  0.00           N  
ATOM   2188  CA  VAL B 136      13.045  -6.594  19.373  1.00  0.00           C  
ATOM   2189  C   VAL B 136      12.303  -5.445  18.728  1.00  0.00           C  
ATOM   2190  O   VAL B 136      12.671  -4.281  18.890  1.00  0.00           O  
ATOM   2191  CB  VAL B 136      14.484  -6.523  18.815  1.00  0.00           C  
ATOM   2192  CG1 VAL B 136      15.267  -7.617  19.397  1.00  0.00           C  
ATOM   2193  CG2 VAL B 136      14.506  -6.479  17.277  1.00  0.00           C  
ATOM   2194  H   VAL B 136      12.704  -8.518  18.411  1.00  0.00           H  
ATOM   2195  HA  VAL B 136      13.081  -6.431  20.448  1.00  0.00           H  
ATOM   2196  HB  VAL B 136      14.940  -5.605  19.177  1.00  0.00           H  
ATOM   2197 1HG1 VAL B 136      16.300  -7.543  19.056  1.00  0.00           H  
ATOM   2198 2HG1 VAL B 136      15.227  -7.550  20.479  1.00  0.00           H  
ATOM   2199 3HG1 VAL B 136      14.845  -8.573  19.075  1.00  0.00           H  
ATOM   2200 1HG2 VAL B 136      15.538  -6.397  16.934  1.00  0.00           H  
ATOM   2201 2HG2 VAL B 136      14.068  -7.367  16.873  1.00  0.00           H  
ATOM   2202 3HG2 VAL B 136      13.945  -5.618  16.925  1.00  0.00           H  
ATOM   2203  N   ASN B 137      11.299  -5.775  17.936  1.00  0.00           N  
ATOM   2204  CA  ASN B 137      10.516  -4.804  17.240  1.00  0.00           C  
ATOM   2205  C   ASN B 137       9.211  -4.505  17.992  1.00  0.00           C  
ATOM   2206  O   ASN B 137       8.373  -3.755  17.501  1.00  0.00           O  
ATOM   2207  CB  ASN B 137      10.241  -5.336  15.848  1.00  0.00           C  
ATOM   2208  CG  ASN B 137      11.496  -5.469  15.034  1.00  0.00           C  
ATOM   2209  OD1 ASN B 137      11.903  -6.593  14.650  1.00  0.00           O  
ATOM   2210  ND2 ASN B 137      12.131  -4.347  14.758  1.00  0.00           N  
ATOM   2211  H   ASN B 137      11.046  -6.752  17.811  1.00  0.00           H  
ATOM   2212  HA  ASN B 137      11.081  -3.870  17.173  1.00  0.00           H  
ATOM   2213 1HB  ASN B 137       9.765  -6.300  15.918  1.00  0.00           H  
ATOM   2214 2HB  ASN B 137       9.556  -4.669  15.329  1.00  0.00           H  
ATOM   2215 1HD2 ASN B 137      12.973  -4.367  14.221  1.00  0.00           H  
ATOM   2216 2HD2 ASN B 137      11.771  -3.471  15.094  1.00  0.00           H  
ATOM   2217  N   ASN B 138       9.033  -5.061  19.189  1.00  0.00           N  
ATOM   2218  CA  ASN B 138       7.796  -4.814  19.937  1.00  0.00           C  
ATOM   2219  C   ASN B 138       7.750  -3.398  20.538  1.00  0.00           C  
ATOM   2220  O   ASN B 138       8.779  -2.858  20.949  1.00  0.00           O  
ATOM   2221  CB  ASN B 138       7.618  -5.809  21.062  1.00  0.00           C  
ATOM   2222  CG  ASN B 138       7.469  -7.164  20.607  1.00  0.00           C  
ATOM   2223  OD1 ASN B 138       7.149  -7.413  19.432  1.00  0.00           O  
ATOM   2224  ND2 ASN B 138       7.678  -8.073  21.516  1.00  0.00           N  
ATOM   2225  H   ASN B 138       9.744  -5.673  19.596  1.00  0.00           H  
ATOM   2226  HA  ASN B 138       6.955  -4.896  19.245  1.00  0.00           H  
ATOM   2227 1HB  ASN B 138       8.478  -5.756  21.732  1.00  0.00           H  
ATOM   2228 2HB  ASN B 138       6.730  -5.537  21.640  1.00  0.00           H  
ATOM   2229 1HD2 ASN B 138       7.613  -9.067  21.287  1.00  0.00           H  
ATOM   2230 2HD2 ASN B 138       7.932  -7.796  22.446  1.00  0.00           H  
ATOM   2231  N   GLY B 139       6.555  -2.793  20.634  1.00  0.00           N  
ATOM   2232  CA  GLY B 139       6.499  -1.456  21.218  1.00  0.00           C  
ATOM   2233  C   GLY B 139       5.391  -0.525  20.705  1.00  0.00           C  
ATOM   2234  O   GLY B 139       4.392  -0.967  20.129  1.00  0.00           O  
ATOM   2235  H   GLY B 139       5.705  -3.270  20.319  1.00  0.00           H  
ATOM   2236 1HA  GLY B 139       6.404  -1.557  22.298  1.00  0.00           H  
ATOM   2237 2HA  GLY B 139       7.456  -0.966  21.044  1.00  0.00           H  
ATOM   2238  N   ASN B 140       5.567   0.774  21.013  1.00  0.00           N  
ATOM   2239  CA  ASN B 140       4.647   1.873  20.704  1.00  0.00           C  
ATOM   2240  C   ASN B 140       4.969   2.530  19.373  1.00  0.00           C  
ATOM   2241  O   ASN B 140       6.008   3.184  19.216  1.00  0.00           O  
ATOM   2242  CB  ASN B 140       4.703   2.870  21.861  1.00  0.00           C  
ATOM   2243  CG  ASN B 140       3.701   4.059  21.828  1.00  0.00           C  
ATOM   2244  OD1 ASN B 140       3.169   4.352  20.753  1.00  0.00           O  
ATOM   2245  ND2 ASN B 140       3.462   4.741  22.983  1.00  0.00           N  
ATOM   2246  H   ASN B 140       6.425   1.030  21.489  1.00  0.00           H  
ATOM   2247  HA  ASN B 140       3.639   1.479  20.608  1.00  0.00           H  
ATOM   2248 1HB  ASN B 140       4.568   2.326  22.792  1.00  0.00           H  
ATOM   2249 2HB  ASN B 140       5.701   3.280  21.889  1.00  0.00           H  
ATOM   2250 1HD2 ASN B 140       2.825   5.518  22.983  1.00  0.00           H  
ATOM   2251 2HD2 ASN B 140       3.912   4.478  23.838  1.00  0.00           H  
ATOM   2252  N   TYR B 141       4.135   2.297  18.373  1.00  0.00           N  
ATOM   2253  CA  TYR B 141       4.407   2.838  17.042  1.00  0.00           C  
ATOM   2254  C   TYR B 141       3.589   4.065  16.790  1.00  0.00           C  
ATOM   2255  O   TYR B 141       2.360   4.046  16.969  1.00  0.00           O  
ATOM   2256  CB  TYR B 141       4.159   1.794  15.935  1.00  0.00           C  
ATOM   2257  CG  TYR B 141       5.260   0.710  15.811  1.00  0.00           C  
ATOM   2258  CD1 TYR B 141       5.278  -0.419  16.637  1.00  0.00           C  
ATOM   2259  CD2 TYR B 141       6.241   0.875  14.866  1.00  0.00           C  
ATOM   2260  CE1 TYR B 141       6.289  -1.327  16.529  1.00  0.00           C  
ATOM   2261  CE2 TYR B 141       7.252  -0.036  14.738  1.00  0.00           C  
ATOM   2262  CZ  TYR B 141       7.300  -1.130  15.566  1.00  0.00           C  
ATOM   2263  OH  TYR B 141       8.373  -2.042  15.454  1.00  0.00           O  
ATOM   2264  H   TYR B 141       3.289   1.756  18.532  1.00  0.00           H  
ATOM   2265  HA  TYR B 141       5.454   3.143  17.003  1.00  0.00           H  
ATOM   2266 1HB  TYR B 141       3.205   1.298  16.125  1.00  0.00           H  
ATOM   2267 2HB  TYR B 141       4.077   2.304  14.979  1.00  0.00           H  
ATOM   2268  HD1 TYR B 141       4.499  -0.567  17.391  1.00  0.00           H  
ATOM   2269  HD2 TYR B 141       6.213   1.755  14.224  1.00  0.00           H  
ATOM   2270  HE1 TYR B 141       6.309  -2.190  17.197  1.00  0.00           H  
ATOM   2271  HE2 TYR B 141       8.030   0.118  13.989  1.00  0.00           H  
ATOM   2272  HH  TYR B 141       8.366  -2.650  16.233  1.00  0.00           H  
ATOM   2273  N   THR B 142       4.241   5.128  16.332  1.00  0.00           N  
ATOM   2274  CA  THR B 142       3.516   6.373  16.080  1.00  0.00           C  
ATOM   2275  C   THR B 142       3.611   6.870  14.667  1.00  0.00           C  
ATOM   2276  O   THR B 142       4.697   6.967  14.097  1.00  0.00           O  
ATOM   2277  CB  THR B 142       4.030   7.516  16.938  1.00  0.00           C  
ATOM   2278  OG1 THR B 142       3.865   7.195  18.300  1.00  0.00           O  
ATOM   2279  CG2 THR B 142       3.314   8.781  16.612  1.00  0.00           C  
ATOM   2280  H   THR B 142       5.254   5.074  16.227  1.00  0.00           H  
ATOM   2281  HA  THR B 142       2.461   6.223  16.296  1.00  0.00           H  
ATOM   2282  HB  THR B 142       5.041   7.658  16.731  1.00  0.00           H  
ATOM   2283  HG1 THR B 142       2.960   7.023  18.466  1.00  0.00           H  
ATOM   2284 1HG2 THR B 142       3.709   9.575  17.249  1.00  0.00           H  
ATOM   2285 2HG2 THR B 142       3.467   9.057  15.589  1.00  0.00           H  
ATOM   2286 3HG2 THR B 142       2.248   8.659  16.804  1.00  0.00           H  
ATOM   2287  N   LEU B 143       2.461   7.245  14.129  1.00  0.00           N  
ATOM   2288  CA  LEU B 143       2.413   7.846  12.825  1.00  0.00           C  
ATOM   2289  C   LEU B 143       2.080   9.326  12.941  1.00  0.00           C  
ATOM   2290  O   LEU B 143       1.077   9.720  13.552  1.00  0.00           O  
ATOM   2291  CB  LEU B 143       1.414   7.120  11.916  1.00  0.00           C  
ATOM   2292  CG  LEU B 143       1.188   7.734  10.501  1.00  0.00           C  
ATOM   2293  CD1 LEU B 143       2.453   7.732   9.734  1.00  0.00           C  
ATOM   2294  CD2 LEU B 143       0.175   6.871   9.722  1.00  0.00           C  
ATOM   2295  H   LEU B 143       1.602   7.136  14.671  1.00  0.00           H  
ATOM   2296  HA  LEU B 143       3.409   7.764  12.372  1.00  0.00           H  
ATOM   2297 1HB  LEU B 143       1.756   6.111  11.789  1.00  0.00           H  
ATOM   2298 2HB  LEU B 143       0.450   7.101  12.427  1.00  0.00           H  
ATOM   2299  HG  LEU B 143       0.832   8.759  10.592  1.00  0.00           H  
ATOM   2300 1HD1 LEU B 143       2.262   8.134   8.796  1.00  0.00           H  
ATOM   2301 2HD1 LEU B 143       3.214   8.326  10.216  1.00  0.00           H  
ATOM   2302 3HD1 LEU B 143       2.803   6.752   9.626  1.00  0.00           H  
ATOM   2303 1HD2 LEU B 143       0.021   7.292   8.726  1.00  0.00           H  
ATOM   2304 2HD2 LEU B 143       0.561   5.861   9.625  1.00  0.00           H  
ATOM   2305 3HD2 LEU B 143      -0.768   6.833  10.243  1.00  0.00           H  
ATOM   2306  N   LEU B 144       2.988  10.121  12.378  1.00  0.00           N  
ATOM   2307  CA  LEU B 144       2.917  11.558  12.328  1.00  0.00           C  
ATOM   2308  C   LEU B 144       2.686  12.084  10.924  1.00  0.00           C  
ATOM   2309  O   LEU B 144       3.573  12.027  10.083  1.00  0.00           O  
ATOM   2310  CB  LEU B 144       4.232  12.125  12.814  1.00  0.00           C  
ATOM   2311  CG  LEU B 144       4.615  11.632  14.171  1.00  0.00           C  
ATOM   2312  CD1 LEU B 144       5.984  12.088  14.453  1.00  0.00           C  
ATOM   2313  CD2 LEU B 144       3.609  12.115  15.190  1.00  0.00           C  
ATOM   2314  H   LEU B 144       3.800   9.677  11.952  1.00  0.00           H  
ATOM   2315  HA  LEU B 144       2.104  11.887  12.965  1.00  0.00           H  
ATOM   2316 1HB  LEU B 144       4.991  11.849  12.116  1.00  0.00           H  
ATOM   2317 2HB  LEU B 144       4.167  13.209  12.839  1.00  0.00           H  
ATOM   2318  HG  LEU B 144       4.628  10.539  14.176  1.00  0.00           H  
ATOM   2319 1HD1 LEU B 144       6.283  11.726  15.422  1.00  0.00           H  
ATOM   2320 2HD1 LEU B 144       6.649  11.694  13.696  1.00  0.00           H  
ATOM   2321 3HD1 LEU B 144       6.011  13.176  14.439  1.00  0.00           H  
ATOM   2322 1HD2 LEU B 144       3.890  11.762  16.169  1.00  0.00           H  
ATOM   2323 2HD2 LEU B 144       3.587  13.200  15.198  1.00  0.00           H  
ATOM   2324 3HD2 LEU B 144       2.619  11.738  14.933  1.00  0.00           H  
ATOM   2325  N   ALA B 145       1.488  12.575  10.673  1.00  0.00           N  
ATOM   2326  CA  ALA B 145       1.143  13.101   9.355  1.00  0.00           C  
ATOM   2327  C   ALA B 145       1.243  14.627   9.433  1.00  0.00           C  
ATOM   2328  O   ALA B 145       0.712  15.229  10.373  1.00  0.00           O  
ATOM   2329  CB  ALA B 145      -0.249  12.615   8.946  1.00  0.00           C  
ATOM   2330  H   ALA B 145       0.816  12.628  11.439  1.00  0.00           H  
ATOM   2331  HA  ALA B 145       1.878  12.761   8.636  1.00  0.00           H  
ATOM   2332 1HB  ALA B 145      -0.507  12.999   7.974  1.00  0.00           H  
ATOM   2333 2HB  ALA B 145      -0.256  11.524   8.917  1.00  0.00           H  
ATOM   2334 3HB  ALA B 145      -0.978  12.947   9.663  1.00  0.00           H  
ATOM   2335  N   ALA B 146       1.901  15.283   8.473  1.00  0.00           N  
ATOM   2336  CA  ALA B 146       2.018  16.734   8.601  1.00  0.00           C  
ATOM   2337  C   ALA B 146       1.961  17.531   7.298  1.00  0.00           C  
ATOM   2338  O   ALA B 146       2.526  17.158   6.270  1.00  0.00           O  
ATOM   2339  CB  ALA B 146       3.321  17.039   9.309  1.00  0.00           C  
ATOM   2340  H   ALA B 146       2.369  14.759   7.732  1.00  0.00           H  
ATOM   2341  HA  ALA B 146       1.195  17.078   9.212  1.00  0.00           H  
ATOM   2342 1HB  ALA B 146       3.397  18.115   9.468  1.00  0.00           H  
ATOM   2343 2HB  ALA B 146       3.342  16.526  10.273  1.00  0.00           H  
ATOM   2344 3HB  ALA B 146       4.153  16.701   8.699  1.00  0.00           H  
ATOM   2345  N   ASN B 147       1.301  18.687   7.364  1.00  0.00           N  
ATOM   2346  CA  ASN B 147       1.189  19.572   6.198  1.00  0.00           C  
ATOM   2347  C   ASN B 147       1.282  21.009   6.764  1.00  0.00           C  
ATOM   2348  O   ASN B 147       1.564  21.136   7.953  1.00  0.00           O  
ATOM   2349  CB  ASN B 147      -0.091  19.286   5.417  1.00  0.00           C  
ATOM   2350  CG  ASN B 147      -1.316  19.658   6.080  1.00  0.00           C  
ATOM   2351  OD1 ASN B 147      -1.338  20.312   7.151  1.00  0.00           O  
ATOM   2352  ND2 ASN B 147      -2.383  19.280   5.396  1.00  0.00           N  
ATOM   2353  H   ASN B 147       0.912  18.959   8.269  1.00  0.00           H  
ATOM   2354  HA  ASN B 147       2.041  19.411   5.534  1.00  0.00           H  
ATOM   2355 1HB  ASN B 147      -0.082  19.588   4.382  1.00  0.00           H  
ATOM   2356 2HB  ASN B 147      -0.146  18.208   5.350  1.00  0.00           H  
ATOM   2357 1HD2 ASN B 147      -3.326  19.473   5.703  1.00  0.00           H  
ATOM   2358 2HD2 ASN B 147      -2.221  18.755   4.532  1.00  0.00           H  
ATOM   2359  N   PRO B 148       1.024  22.109   5.999  1.00  0.00           N  
ATOM   2360  CA  PRO B 148       1.160  23.494   6.437  1.00  0.00           C  
ATOM   2361  C   PRO B 148       0.376  23.903   7.684  1.00  0.00           C  
ATOM   2362  O   PRO B 148       0.752  24.883   8.340  1.00  0.00           O  
ATOM   2363  CB  PRO B 148       0.622  24.294   5.241  1.00  0.00           C  
ATOM   2364  CG  PRO B 148       0.918  23.463   4.046  1.00  0.00           C  
ATOM   2365  CD  PRO B 148       0.726  22.041   4.521  1.00  0.00           C  
ATOM   2366  HA  PRO B 148       2.227  23.707   6.586  1.00  0.00           H  
ATOM   2367 1HB  PRO B 148      -0.460  24.469   5.372  1.00  0.00           H  
ATOM   2368 2HB  PRO B 148       1.104  25.280   5.199  1.00  0.00           H  
ATOM   2369 1HG  PRO B 148       0.244  23.735   3.219  1.00  0.00           H  
ATOM   2370 2HG  PRO B 148       1.943  23.669   3.694  1.00  0.00           H  
ATOM   2371 1HD  PRO B 148      -0.319  21.795   4.371  1.00  0.00           H  
ATOM   2372 2HD  PRO B 148       1.425  21.392   3.972  1.00  0.00           H  
ATOM   2373  N   PHE B 149      -0.701  23.177   8.025  1.00  0.00           N  
ATOM   2374  CA  PHE B 149      -1.528  23.556   9.162  1.00  0.00           C  
ATOM   2375  C   PHE B 149      -0.973  23.053  10.490  1.00  0.00           C  
ATOM   2376  O   PHE B 149      -1.279  23.561  11.560  1.00  0.00           O  
ATOM   2377  CB  PHE B 149      -2.916  22.941   9.008  1.00  0.00           C  
ATOM   2378  CG  PHE B 149      -3.770  23.441   7.889  1.00  0.00           C  
ATOM   2379  CD1 PHE B 149      -3.668  22.858   6.659  1.00  0.00           C  
ATOM   2380  CD2 PHE B 149      -4.690  24.395   8.045  1.00  0.00           C  
ATOM   2381  CE1 PHE B 149      -4.464  23.233   5.615  1.00  0.00           C  
ATOM   2382  CE2 PHE B 149      -5.505  24.768   7.003  1.00  0.00           C  
ATOM   2383  CZ  PHE B 149      -5.384  24.176   5.792  1.00  0.00           C  
ATOM   2384  H   PHE B 149      -0.944  22.331   7.511  1.00  0.00           H  
ATOM   2385  HA  PHE B 149      -1.599  24.644   9.197  1.00  0.00           H  
ATOM   2386 1HB  PHE B 149      -2.821  21.868   8.897  1.00  0.00           H  
ATOM   2387 2HB  PHE B 149      -3.472  23.100   9.932  1.00  0.00           H  
ATOM   2388  HD1 PHE B 149      -2.942  22.078   6.516  1.00  0.00           H  
ATOM   2389  HD2 PHE B 149      -4.799  24.869   9.001  1.00  0.00           H  
ATOM   2390  HE1 PHE B 149      -4.359  22.742   4.643  1.00  0.00           H  
ATOM   2391  HE2 PHE B 149      -6.253  25.537   7.137  1.00  0.00           H  
ATOM   2392  HZ  PHE B 149      -6.031  24.474   4.976  1.00  0.00           H  
ATOM   2393  N   GLY B 150      -0.206  22.010  10.455  1.00  0.00           N  
ATOM   2394  CA  GLY B 150       0.107  21.399  11.728  1.00  0.00           C  
ATOM   2395  C   GLY B 150       0.585  19.959  11.600  1.00  0.00           C  
ATOM   2396  O   GLY B 150       1.276  19.618  10.644  1.00  0.00           O  
ATOM   2397  H   GLY B 150       0.158  21.635   9.577  1.00  0.00           H  
ATOM   2398 1HA  GLY B 150       0.859  21.997  12.244  1.00  0.00           H  
ATOM   2399 2HA  GLY B 150      -0.791  21.419  12.331  1.00  0.00           H  
ATOM   2400  N   GLN B 151       0.203  19.168  12.612  1.00  0.00           N  
ATOM   2401  CA  GLN B 151       0.559  17.768  12.803  1.00  0.00           C  
ATOM   2402  C   GLN B 151      -0.621  16.908  13.266  1.00  0.00           C  
ATOM   2403  O   GLN B 151      -1.304  17.218  14.238  1.00  0.00           O  
ATOM   2404  CB  GLN B 151       1.590  17.637  13.940  1.00  0.00           C  
ATOM   2405  CG  GLN B 151       2.136  16.204  14.163  1.00  0.00           C  
ATOM   2406  CD  GLN B 151       3.271  16.148  15.185  1.00  0.00           C  
ATOM   2407  OE1 GLN B 151       3.002  16.362  16.396  1.00  0.00           O  
ATOM   2408  NE2 GLN B 151       4.494  15.856  14.746  1.00  0.00           N  
ATOM   2409  H   GLN B 151      -0.381  19.610  13.321  1.00  0.00           H  
ATOM   2410  HA  GLN B 151       0.937  17.364  11.870  1.00  0.00           H  
ATOM   2411 1HB  GLN B 151       2.436  18.287  13.738  1.00  0.00           H  
ATOM   2412 2HB  GLN B 151       1.142  17.977  14.868  1.00  0.00           H  
ATOM   2413 1HG  GLN B 151       1.346  15.572  14.553  1.00  0.00           H  
ATOM   2414 2HG  GLN B 151       2.491  15.793  13.212  1.00  0.00           H  
ATOM   2415 1HE2 GLN B 151       5.266  15.804  15.389  1.00  0.00           H  
ATOM   2416 2HE2 GLN B 151       4.649  15.681  13.773  1.00  0.00           H  
ATOM   2417  N   ALA B 152      -0.813  15.770  12.630  1.00  0.00           N  
ATOM   2418  CA  ALA B 152      -1.803  14.833  13.130  1.00  0.00           C  
ATOM   2419  C   ALA B 152      -1.037  13.639  13.692  1.00  0.00           C  
ATOM   2420  O   ALA B 152       0.035  13.287  13.194  1.00  0.00           O  
ATOM   2421  CB  ALA B 152      -2.811  14.444  12.048  1.00  0.00           C  
ATOM   2422  H   ALA B 152      -0.255  15.539  11.819  1.00  0.00           H  
ATOM   2423  HA  ALA B 152      -2.351  15.293  13.954  1.00  0.00           H  
ATOM   2424 1HB  ALA B 152      -3.541  13.776  12.458  1.00  0.00           H  
ATOM   2425 2HB  ALA B 152      -3.304  15.336  11.700  1.00  0.00           H  
ATOM   2426 3HB  ALA B 152      -2.309  13.969  11.218  1.00  0.00           H  
ATOM   2427  N   SER B 153      -1.584  12.994  14.709  1.00  0.00           N  
ATOM   2428  CA  SER B 153      -0.899  11.867  15.279  1.00  0.00           C  
ATOM   2429  C   SER B 153      -1.785  10.759  15.753  1.00  0.00           C  
ATOM   2430  O   SER B 153      -2.789  10.978  16.421  1.00  0.00           O  
ATOM   2431  CB  SER B 153      -0.109  12.340  16.461  1.00  0.00           C  
ATOM   2432  OG  SER B 153       0.517  11.288  17.086  1.00  0.00           O  
ATOM   2433  H   SER B 153      -2.434  13.339  15.133  1.00  0.00           H  
ATOM   2434  HA  SER B 153      -0.225  11.467  14.542  1.00  0.00           H  
ATOM   2435 1HB  SER B 153       0.644  13.052  16.096  1.00  0.00           H  
ATOM   2436 2HB  SER B 153      -0.760  12.866  17.139  1.00  0.00           H  
ATOM   2437  HG  SER B 153       1.205  11.676  17.631  1.00  0.00           H  
ATOM   2438  N   ALA B 154      -1.331   9.531  15.460  1.00  0.00           N  
ATOM   2439  CA  ALA B 154      -1.982   8.316  15.948  1.00  0.00           C  
ATOM   2440  C   ALA B 154      -0.914   7.354  16.434  1.00  0.00           C  
ATOM   2441  O   ALA B 154       0.175   7.273  15.837  1.00  0.00           O  
ATOM   2442  CB  ALA B 154      -2.835   7.689  14.861  1.00  0.00           C  
ATOM   2443  H   ALA B 154      -0.503   9.443  14.858  1.00  0.00           H  
ATOM   2444  HA  ALA B 154      -2.614   8.574  16.817  1.00  0.00           H  
ATOM   2445 1HB  ALA B 154      -3.309   6.787  15.240  1.00  0.00           H  
ATOM   2446 2HB  ALA B 154      -3.597   8.397  14.560  1.00  0.00           H  
ATOM   2447 3HB  ALA B 154      -2.205   7.453  14.016  1.00  0.00           H  
ATOM   2448  N   SER B 155      -1.214   6.627  17.516  1.00  0.00           N  
ATOM   2449  CA  SER B 155      -0.251   5.672  18.064  1.00  0.00           C  
ATOM   2450  C   SER B 155      -0.879   4.359  18.419  1.00  0.00           C  
ATOM   2451  O   SER B 155      -2.015   4.315  18.842  1.00  0.00           O  
ATOM   2452  CB  SER B 155       0.399   6.177  19.325  1.00  0.00           C  
ATOM   2453  OG  SER B 155       1.175   7.276  19.056  1.00  0.00           O  
ATOM   2454  H   SER B 155      -2.121   6.751  17.955  1.00  0.00           H  
ATOM   2455  HA  SER B 155       0.511   5.485  17.323  1.00  0.00           H  
ATOM   2456 1HB  SER B 155      -0.369   6.431  20.054  1.00  0.00           H  
ATOM   2457 2HB  SER B 155       1.014   5.390  19.754  1.00  0.00           H  
ATOM   2458  HG  SER B 155       2.029   7.040  19.377  1.00  0.00           H  
ATOM   2459  N   ILE B 156      -0.086   3.324  18.299  1.00  0.00           N  
ATOM   2460  CA  ILE B 156      -0.607   2.012  18.574  1.00  0.00           C  
ATOM   2461  C   ILE B 156       0.454   1.010  19.104  1.00  0.00           C  
ATOM   2462  O   ILE B 156       1.643   1.101  18.785  1.00  0.00           O  
ATOM   2463  CB  ILE B 156      -1.239   1.519  17.266  1.00  0.00           C  
ATOM   2464  CG1 ILE B 156      -2.132   0.353  17.500  1.00  0.00           C  
ATOM   2465  CG2 ILE B 156      -0.078   1.132  16.275  1.00  0.00           C  
ATOM   2466  CD1 ILE B 156      -3.053   0.121  16.361  1.00  0.00           C  
ATOM   2467  H   ILE B 156       0.863   3.438  17.925  1.00  0.00           H  
ATOM   2468  HA  ILE B 156      -1.382   2.120  19.342  1.00  0.00           H  
ATOM   2469  HB  ILE B 156      -1.835   2.316  16.832  1.00  0.00           H  
ATOM   2470 1HG1 ILE B 156      -1.547  -0.554  17.662  1.00  0.00           H  
ATOM   2471 2HG1 ILE B 156      -2.735   0.549  18.385  1.00  0.00           H  
ATOM   2472 1HG2 ILE B 156      -0.479   0.815  15.327  1.00  0.00           H  
ATOM   2473 2HG2 ILE B 156       0.563   1.996  16.120  1.00  0.00           H  
ATOM   2474 3HG2 ILE B 156       0.524   0.320  16.683  1.00  0.00           H  
ATOM   2475 1HD1 ILE B 156      -3.690  -0.694  16.608  1.00  0.00           H  
ATOM   2476 2HD1 ILE B 156      -3.669   1.011  16.189  1.00  0.00           H  
ATOM   2477 3HD1 ILE B 156      -2.495  -0.102  15.471  1.00  0.00           H  
ATOM   2478  N   MET B 157       0.017   0.086  19.921  1.00  0.00           N  
ATOM   2479  CA  MET B 157       0.964  -0.935  20.340  1.00  0.00           C  
ATOM   2480  C   MET B 157       1.011  -2.045  19.363  1.00  0.00           C  
ATOM   2481  O   MET B 157      -0.006  -2.424  18.758  1.00  0.00           O  
ATOM   2482  CB  MET B 157       0.664  -1.486  21.720  1.00  0.00           C  
ATOM   2483  CG  MET B 157       0.585  -0.500  22.698  1.00  0.00           C  
ATOM   2484  SD  MET B 157       2.127   0.422  22.828  1.00  0.00           S  
ATOM   2485  CE  MET B 157       3.241  -0.658  23.532  1.00  0.00           C  
ATOM   2486  H   MET B 157      -0.953   0.039  20.219  1.00  0.00           H  
ATOM   2487  HA  MET B 157       1.939  -0.484  20.377  1.00  0.00           H  
ATOM   2488 1HB  MET B 157      -0.275  -2.008  21.725  1.00  0.00           H  
ATOM   2489 2HB  MET B 157       1.455  -2.182  22.022  1.00  0.00           H  
ATOM   2490 1HG  MET B 157      -0.214   0.175  22.441  1.00  0.00           H  
ATOM   2491 2HG  MET B 157       0.363  -0.965  23.652  1.00  0.00           H  
ATOM   2492 1HE  MET B 157       4.194  -0.149  23.649  1.00  0.00           H  
ATOM   2493 2HE  MET B 157       2.868  -0.987  24.501  1.00  0.00           H  
ATOM   2494 3HE  MET B 157       3.353  -1.511  22.869  1.00  0.00           H  
ATOM   2495  N   ALA B 158       2.181  -2.653  19.246  1.00  0.00           N  
ATOM   2496  CA  ALA B 158       2.338  -3.830  18.437  1.00  0.00           C  
ATOM   2497  C   ALA B 158       3.232  -4.788  19.169  1.00  0.00           C  
ATOM   2498  O   ALA B 158       4.112  -4.392  19.954  1.00  0.00           O  
ATOM   2499  CB  ALA B 158       2.928  -3.499  17.077  1.00  0.00           C  
ATOM   2500  H   ALA B 158       2.981  -2.235  19.719  1.00  0.00           H  
ATOM   2501  HA  ALA B 158       1.364  -4.303  18.313  1.00  0.00           H  
ATOM   2502 1HB  ALA B 158       3.029  -4.419  16.496  1.00  0.00           H  
ATOM   2503 2HB  ALA B 158       2.270  -2.811  16.544  1.00  0.00           H  
ATOM   2504 3HB  ALA B 158       3.906  -3.043  17.198  1.00  0.00           H  
ATOM   2505  N   ALA B 159       3.030  -6.065  18.875  1.00  0.00           N  
ATOM   2506  CA  ALA B 159       3.911  -7.116  19.330  1.00  0.00           C  
ATOM   2507  C   ALA B 159       3.921  -8.156  18.242  1.00  0.00           C  
ATOM   2508  O   ALA B 159       2.871  -8.501  17.699  1.00  0.00           O  
ATOM   2509  CB  ALA B 159       3.474  -7.721  20.645  1.00  0.00           C  
ATOM   2510  H   ALA B 159       2.263  -6.303  18.269  1.00  0.00           H  
ATOM   2511  HA  ALA B 159       4.904  -6.713  19.428  1.00  0.00           H  
ATOM   2512 1HB  ALA B 159       4.171  -8.510  20.923  1.00  0.00           H  
ATOM   2513 2HB  ALA B 159       3.478  -6.948  21.416  1.00  0.00           H  
ATOM   2514 3HB  ALA B 159       2.474  -8.131  20.545  1.00  0.00           H  
ATOM   2515  N   PHE B 160       5.089  -8.664  17.933  1.00  0.00           N  
ATOM   2516  CA  PHE B 160       5.200  -9.598  16.843  1.00  0.00           C  
ATOM   2517  C   PHE B 160       5.562 -10.993  17.316  1.00  0.00           C  
ATOM   2518  O   PHE B 160       5.181 -12.003  16.715  1.00  0.00           O  
ATOM   2519  CB  PHE B 160       6.260  -9.042  15.900  1.00  0.00           C  
ATOM   2520  CG  PHE B 160       5.900  -7.621  15.476  1.00  0.00           C  
ATOM   2521  CD1 PHE B 160       6.590  -6.520  15.970  1.00  0.00           C  
ATOM   2522  CD2 PHE B 160       4.853  -7.392  14.637  1.00  0.00           C  
ATOM   2523  CE1 PHE B 160       6.213  -5.241  15.597  1.00  0.00           C  
ATOM   2524  CE2 PHE B 160       4.474  -6.126  14.262  1.00  0.00           C  
ATOM   2525  CZ  PHE B 160       5.160  -5.047  14.744  1.00  0.00           C  
ATOM   2526  H   PHE B 160       5.916  -8.345  18.435  1.00  0.00           H  
ATOM   2527  HA  PHE B 160       4.246  -9.646  16.314  1.00  0.00           H  
ATOM   2528 1HB  PHE B 160       7.241  -9.033  16.383  1.00  0.00           H  
ATOM   2529 2HB  PHE B 160       6.323  -9.669  15.016  1.00  0.00           H  
ATOM   2530  HD1 PHE B 160       7.426  -6.671  16.659  1.00  0.00           H  
ATOM   2531  HD2 PHE B 160       4.322  -8.237  14.285  1.00  0.00           H  
ATOM   2532  HE1 PHE B 160       6.745  -4.384  15.976  1.00  0.00           H  
ATOM   2533  HE2 PHE B 160       3.629  -5.986  13.590  1.00  0.00           H  
ATOM   2534  HZ  PHE B 160       4.873  -4.035  14.456  1.00  0.00           H  
ATOM   2535  N   MET B 161       6.313 -11.043  18.399  1.00  0.00           N  
ATOM   2536  CA  MET B 161       6.847 -12.288  18.900  1.00  0.00           C  
ATOM   2537  C   MET B 161       7.176 -12.113  20.368  1.00  0.00           C  
ATOM   2538  O   MET B 161       7.714 -11.078  20.746  1.00  0.00           O  
ATOM   2539  CB  MET B 161       8.069 -12.594  18.066  1.00  0.00           C  
ATOM   2540  CG  MET B 161       8.787 -13.847  18.286  1.00  0.00           C  
ATOM   2541  SD  MET B 161      10.256 -13.861  17.241  1.00  0.00           S  
ATOM   2542  CE  MET B 161       9.476 -14.241  15.657  1.00  0.00           C  
ATOM   2543  H   MET B 161       6.551 -10.186  18.867  1.00  0.00           H  
ATOM   2544  HA  MET B 161       6.099 -13.078  18.800  1.00  0.00           H  
ATOM   2545 1HB  MET B 161       7.788 -12.584  17.019  1.00  0.00           H  
ATOM   2546 2HB  MET B 161       8.776 -11.802  18.201  1.00  0.00           H  
ATOM   2547 1HG  MET B 161       9.091 -13.923  19.334  1.00  0.00           H  
ATOM   2548 2HG  MET B 161       8.158 -14.703  18.032  1.00  0.00           H  
ATOM   2549 1HE  MET B 161      10.224 -14.297  14.872  1.00  0.00           H  
ATOM   2550 2HE  MET B 161       8.959 -15.181  15.736  1.00  0.00           H  
ATOM   2551 3HE  MET B 161       8.760 -13.464  15.401  1.00  0.00           H  
ATOM   2552  N   ASP B 162       6.836 -13.083  21.205  1.00  0.00           N  
ATOM   2553  CA  ASP B 162       7.178 -12.968  22.615  1.00  0.00           C  
ATOM   2554  C   ASP B 162       8.692 -12.960  22.770  1.00  0.00           C  
ATOM   2555  O   ASP B 162       9.395 -13.626  22.012  1.00  0.00           O  
ATOM   2556  CB  ASP B 162       6.583 -14.105  23.420  1.00  0.00           C  
ATOM   2557  CG  ASP B 162       5.114 -13.967  23.546  1.00  0.00           C  
ATOM   2558  OD1 ASP B 162       4.633 -12.888  23.302  1.00  0.00           O  
ATOM   2559  OD2 ASP B 162       4.464 -14.924  23.884  1.00  0.00           O  
ATOM   2560  H   ASP B 162       6.366 -13.907  20.857  1.00  0.00           H  
ATOM   2561  HA  ASP B 162       6.786 -12.030  23.000  1.00  0.00           H  
ATOM   2562 1HB  ASP B 162       6.811 -15.052  22.939  1.00  0.00           H  
ATOM   2563 2HB  ASP B 162       7.031 -14.119  24.415  1.00  0.00           H  
ATOM   2564  N   ASN B 163       9.204 -12.215  23.738  1.00  0.00           N  
ATOM   2565  CA  ASN B 163      10.640 -12.195  23.985  1.00  0.00           C  
ATOM   2566  C   ASN B 163      11.138 -13.514  24.627  1.00  0.00           C  
ATOM   2567  O   ASN B 163      10.372 -14.135  25.359  1.00  0.00           O  
ATOM   2568  CB  ASN B 163      11.014 -10.978  24.813  1.00  0.00           C  
ATOM   2569  CG  ASN B 163      10.275 -10.899  26.157  1.00  0.00           C  
ATOM   2570  OD1 ASN B 163       9.033 -10.765  26.196  1.00  0.00           O  
ATOM   2571  ND2 ASN B 163      11.008 -10.976  27.242  1.00  0.00           N  
ATOM   2572  H   ASN B 163       8.580 -11.666  24.313  1.00  0.00           H  
ATOM   2573  HA  ASN B 163      11.107 -12.077  23.021  1.00  0.00           H  
ATOM   2574 1HB  ASN B 163      12.088 -10.983  25.008  1.00  0.00           H  
ATOM   2575 2HB  ASN B 163      10.794 -10.080  24.239  1.00  0.00           H  
ATOM   2576 1HD2 ASN B 163      10.576 -10.929  28.146  1.00  0.00           H  
ATOM   2577 2HD2 ASN B 163      12.000 -11.092  27.166  1.00  0.00           H  
ATOM   2578  N   PRO B 164      12.390 -13.957  24.321  1.00  0.00           N  
ATOM   2579  CA  PRO B 164      13.127 -15.090  24.915  1.00  0.00           C  
ATOM   2580  C   PRO B 164      13.086 -15.150  26.451  1.00  0.00           C  
ATOM   2581  O   PRO B 164      13.416 -14.156  27.119  1.00  0.00           O  
ATOM   2582  OXT PRO B 164      13.102 -16.272  26.982  1.00  0.00           O  
ATOM   2583  CB  PRO B 164      14.559 -14.826  24.409  1.00  0.00           C  
ATOM   2584  CG  PRO B 164      14.375 -14.102  23.102  1.00  0.00           C  
ATOM   2585  CD  PRO B 164      13.200 -13.187  23.322  1.00  0.00           C  
ATOM   2586  HA  PRO B 164      12.735 -16.026  24.489  1.00  0.00           H  
ATOM   2587 1HB  PRO B 164      15.119 -14.228  25.149  1.00  0.00           H  
ATOM   2588 2HB  PRO B 164      15.107 -15.765  24.294  1.00  0.00           H  
ATOM   2589 1HG  PRO B 164      15.298 -13.564  22.833  1.00  0.00           H  
ATOM   2590 2HG  PRO B 164      14.203 -14.822  22.298  1.00  0.00           H  
ATOM   2591 1HD  PRO B 164      13.535 -12.228  23.716  1.00  0.00           H  
ATOM   2592 2HD  PRO B 164      12.696 -13.099  22.355  1.00  0.00           H  
TER                                                                             
REMARK PDBinfo-LABEL:    1 BOINC longxing_Cationpi_ems_3hM_2634_000000026_0001_0001__native

score -450.423
silent_score -450.423
time -941.619
                             
