# Supplementary material for: Design of protein-binding proteins from the target structure alone
Source: Nature. 2022 Mar 24;605(7910):551–60. doi: 10.1038/s41586-022-04654-9 (PMC9117152; doi:10.1038/s41586-022-04654-9)
Supplement: Supplementary file 3 — Supplementary Code Design scripts and main pdb files. This compressed file is the main supplement and contains the following files: => cao_2021_protocol/ => design_models_final_combo_optimized/ => design_models_sequence/ => design_models_ssm_natives/ => ngs_analysis_scripts/ [file 41586_2022_4654_MOESM3_ESM.gz › supplemental_files/design_models_ssm_natives/TrkA_ssm/bcov_revert_r1_HEEH_24497_000000002_0001_43_64_H_.._ems_3hC_101_0001_0001_0006_0001_0001.pdb]

SSBOND     CYS B   81    CYS B  126                                       2.02  
ATOM      1  N   ASP A   1      -3.148  33.109  46.439  1.00  0.00           N  
ATOM      2  CA  ASP A   1      -3.116  33.845  45.173  1.00  0.00           C  
ATOM      3  C   ASP A   1      -2.618  32.937  44.032  1.00  0.00           C  
ATOM      4  O   ASP A   1      -2.275  31.769  44.255  1.00  0.00           O  
ATOM      5  CB  ASP A   1      -2.249  35.115  45.352  1.00  0.00           C  
ATOM      6  CG  ASP A   1      -2.540  36.264  44.364  1.00  0.00           C  
ATOM      7  OD1 ASP A   1      -2.983  35.984  43.276  1.00  0.00           O  
ATOM      8  OD2 ASP A   1      -2.338  37.404  44.708  1.00  0.00           O  
ATOM      9 1H   ASP A   1      -3.653  33.648  47.127  1.00  0.00           H  
ATOM     10 2H   ASP A   1      -3.608  32.222  46.300  1.00  0.00           H  
ATOM     11 3H   ASP A   1      -2.197  32.944  46.777  1.00  0.00           H  
ATOM     12  HA  ASP A   1      -4.131  34.161  44.932  1.00  0.00           H  
ATOM     13 1HB  ASP A   1      -2.391  35.494  46.365  1.00  0.00           H  
ATOM     14 2HB  ASP A   1      -1.205  34.839  45.276  1.00  0.00           H  
ATOM     15  N   TRP A   2      -2.549  33.470  42.817  1.00  0.00           N  
ATOM     16  CA  TRP A   2      -2.142  32.682  41.656  1.00  0.00           C  
ATOM     17  C   TRP A   2      -0.681  32.264  41.752  1.00  0.00           C  
ATOM     18  O   TRP A   2      -0.309  31.202  41.254  1.00  0.00           O  
ATOM     19  CB  TRP A   2      -2.368  33.459  40.366  1.00  0.00           C  
ATOM     20  CG  TRP A   2      -3.796  33.680  40.008  1.00  0.00           C  
ATOM     21  CD1 TRP A   2      -4.457  34.871  39.995  1.00  0.00           C  
ATOM     22  CD2 TRP A   2      -4.764  32.683  39.613  1.00  0.00           C  
ATOM     23  NE1 TRP A   2      -5.765  34.680  39.618  1.00  0.00           N  
ATOM     24  CE2 TRP A   2      -5.967  33.349  39.384  1.00  0.00           C  
ATOM     25  CE3 TRP A   2      -4.706  31.308  39.439  1.00  0.00           C  
ATOM     26  CZ2 TRP A   2      -7.105  32.678  38.992  1.00  0.00           C  
ATOM     27  CZ3 TRP A   2      -5.836  30.635  39.047  1.00  0.00           C  
ATOM     28  CH2 TRP A   2      -7.009  31.298  38.830  1.00  0.00           C  
ATOM     29  H   TRP A   2      -2.831  34.441  42.700  1.00  0.00           H  
ATOM     30  HA  TRP A   2      -2.753  31.782  41.624  1.00  0.00           H  
ATOM     31 1HB  TRP A   2      -1.891  34.432  40.444  1.00  0.00           H  
ATOM     32 2HB  TRP A   2      -1.912  32.919  39.548  1.00  0.00           H  
ATOM     33  HD1 TRP A   2      -4.012  35.837  40.248  1.00  0.00           H  
ATOM     34  HE1 TRP A   2      -6.460  35.408  39.532  1.00  0.00           H  
ATOM     35  HE3 TRP A   2      -3.796  30.776  39.609  1.00  0.00           H  
ATOM     36  HZ2 TRP A   2      -8.049  33.192  38.811  1.00  0.00           H  
ATOM     37  HZ3 TRP A   2      -5.773  29.556  38.916  1.00  0.00           H  
ATOM     38  HH2 TRP A   2      -7.887  30.734  38.521  1.00  0.00           H  
ATOM     39  N   LYS A   3       0.136  33.056  42.452  1.00  0.00           N  
ATOM     40  CA  LYS A   3       1.542  32.720  42.635  1.00  0.00           C  
ATOM     41  C   LYS A   3       1.721  31.537  43.569  1.00  0.00           C  
ATOM     42  O   LYS A   3       2.764  30.880  43.538  1.00  0.00           O  
ATOM     43  CB  LYS A   3       2.348  33.894  43.219  1.00  0.00           C  
ATOM     44  CG  LYS A   3       2.044  34.219  44.697  1.00  0.00           C  
ATOM     45  CD  LYS A   3       2.860  35.403  45.206  1.00  0.00           C  
ATOM     46  CE  LYS A   3       2.469  35.804  46.661  1.00  0.00           C  
ATOM     47  NZ  LYS A   3       2.817  34.750  47.707  1.00  0.00           N  
ATOM     48  H   LYS A   3      -0.215  33.933  42.818  1.00  0.00           H  
ATOM     49  HA  LYS A   3       1.960  32.442  41.673  1.00  0.00           H  
ATOM     50 1HB  LYS A   3       3.411  33.664  43.149  1.00  0.00           H  
ATOM     51 2HB  LYS A   3       2.189  34.784  42.650  1.00  0.00           H  
ATOM     52 1HG  LYS A   3       0.992  34.427  44.822  1.00  0.00           H  
ATOM     53 2HG  LYS A   3       2.300  33.364  45.315  1.00  0.00           H  
ATOM     54 1HD  LYS A   3       3.919  35.143  45.182  1.00  0.00           H  
ATOM     55 2HD  LYS A   3       2.702  36.261  44.552  1.00  0.00           H  
ATOM     56 1HE  LYS A   3       2.994  36.724  46.908  1.00  0.00           H  
ATOM     57 2HE  LYS A   3       1.394  35.989  46.698  1.00  0.00           H  
ATOM     58 1HZ  LYS A   3       2.545  35.088  48.614  1.00  0.00           H  
ATOM     59 2HZ  LYS A   3       2.322  33.844  47.545  1.00  0.00           H  
ATOM     60 3HZ  LYS A   3       3.805  34.579  47.700  1.00  0.00           H  
ATOM     61  N   ASP A   4       0.723  31.256  44.412  1.00  0.00           N  
ATOM     62  CA  ASP A   4       0.889  30.216  45.394  1.00  0.00           C  
ATOM     63  C   ASP A   4       0.470  28.927  44.732  1.00  0.00           C  
ATOM     64  O   ASP A   4       1.072  27.870  44.959  1.00  0.00           O  
ATOM     65  CB  ASP A   4       0.026  30.531  46.610  1.00  0.00           C  
ATOM     66  CG  ASP A   4       0.415  31.899  47.246  1.00  0.00           C  
ATOM     67  OD1 ASP A   4       1.589  32.155  47.499  1.00  0.00           O  
ATOM     68  OD2 ASP A   4      -0.495  32.691  47.475  1.00  0.00           O  
ATOM     69  H   ASP A   4      -0.159  31.760  44.378  1.00  0.00           H  
ATOM     70  HA  ASP A   4       1.935  30.152  45.692  1.00  0.00           H  
ATOM     71 1HB  ASP A   4      -1.023  30.556  46.313  1.00  0.00           H  
ATOM     72 2HB  ASP A   4       0.140  29.744  47.356  1.00  0.00           H  
ATOM     73  N   GLN A   5      -0.523  29.035  43.840  1.00  0.00           N  
ATOM     74  CA  GLN A   5      -0.946  27.876  43.084  1.00  0.00           C  
ATOM     75  C   GLN A   5       0.189  27.526  42.129  1.00  0.00           C  
ATOM     76  O   GLN A   5       0.510  26.348  41.933  1.00  0.00           O  
ATOM     77  CB  GLN A   5      -2.233  28.160  42.309  1.00  0.00           C  
ATOM     78  CG  GLN A   5      -3.476  28.337  43.157  1.00  0.00           C  
ATOM     79  CD  GLN A   5      -4.720  28.657  42.316  1.00  0.00           C  
ATOM     80  OE1 GLN A   5      -5.151  27.848  41.472  1.00  0.00           O  
ATOM     81  NE2 GLN A   5      -5.302  29.828  42.551  1.00  0.00           N  
ATOM     82  H   GLN A   5      -1.008  29.931  43.748  1.00  0.00           H  
ATOM     83  HA  GLN A   5      -1.106  27.038  43.763  1.00  0.00           H  
ATOM     84 1HB  GLN A   5      -2.109  29.094  41.791  1.00  0.00           H  
ATOM     85 2HB  GLN A   5      -2.403  27.384  41.570  1.00  0.00           H  
ATOM     86 1HG  GLN A   5      -3.658  27.419  43.714  1.00  0.00           H  
ATOM     87 2HG  GLN A   5      -3.310  29.166  43.847  1.00  0.00           H  
ATOM     88 1HE2 GLN A   5      -6.121  30.100  42.040  1.00  0.00           H  
ATOM     89 2HE2 GLN A   5      -4.930  30.440  43.249  1.00  0.00           H  
ATOM     90  N   ALA A   6       0.839  28.561  41.564  1.00  0.00           N  
ATOM     91  CA  ALA A   6       1.951  28.326  40.677  1.00  0.00           C  
ATOM     92  C   ALA A   6       3.081  27.681  41.442  1.00  0.00           C  
ATOM     93  O   ALA A   6       3.618  26.684  40.994  1.00  0.00           O  
ATOM     94  CB  ALA A   6       2.441  29.618  40.049  1.00  0.00           C  
ATOM     95  H   ALA A   6       0.519  29.520  41.721  1.00  0.00           H  
ATOM     96  HA  ALA A   6       1.628  27.642  39.892  1.00  0.00           H  
ATOM     97 1HB  ALA A   6       3.270  29.401  39.390  1.00  0.00           H  
ATOM     98 2HB  ALA A   6       1.634  30.084  39.485  1.00  0.00           H  
ATOM     99 3HB  ALA A   6       2.769  30.292  40.831  1.00  0.00           H  
ATOM    100  N   SER A   7       3.355  28.121  42.673  1.00  0.00           N  
ATOM    101  CA  SER A   7       4.462  27.534  43.412  1.00  0.00           C  
ATOM    102  C   SER A   7       4.282  26.036  43.622  1.00  0.00           C  
ATOM    103  O   SER A   7       5.227  25.254  43.421  1.00  0.00           O  
ATOM    104  CB  SER A   7       4.604  28.217  44.753  1.00  0.00           C  
ATOM    105  OG  SER A   7       5.672  27.680  45.473  1.00  0.00           O  
ATOM    106  H   SER A   7       2.894  28.949  43.053  1.00  0.00           H  
ATOM    107  HA  SER A   7       5.375  27.693  42.840  1.00  0.00           H  
ATOM    108 1HB  SER A   7       4.755  29.287  44.603  1.00  0.00           H  
ATOM    109 2HB  SER A   7       3.682  28.099  45.320  1.00  0.00           H  
ATOM    110  HG  SER A   7       5.712  28.181  46.289  1.00  0.00           H  
ATOM    111  N   GLU A   8       3.074  25.611  44.014  1.00  0.00           N  
ATOM    112  CA  GLU A   8       2.860  24.182  44.213  1.00  0.00           C  
ATOM    113  C   GLU A   8       3.042  23.399  42.919  1.00  0.00           C  
ATOM    114  O   GLU A   8       3.708  22.352  42.898  1.00  0.00           O  
ATOM    115  CB  GLU A   8       1.460  23.898  44.760  1.00  0.00           C  
ATOM    116  CG  GLU A   8       1.187  22.402  44.989  1.00  0.00           C  
ATOM    117  CD  GLU A   8      -0.157  22.106  45.571  1.00  0.00           C  
ATOM    118  OE1 GLU A   8      -0.859  23.019  45.916  1.00  0.00           O  
ATOM    119  OE2 GLU A   8      -0.494  20.942  45.644  1.00  0.00           O  
ATOM    120  H   GLU A   8       2.332  26.298  44.200  1.00  0.00           H  
ATOM    121  HA  GLU A   8       3.593  23.825  44.933  1.00  0.00           H  
ATOM    122 1HB  GLU A   8       1.324  24.425  45.704  1.00  0.00           H  
ATOM    123 2HB  GLU A   8       0.714  24.283  44.058  1.00  0.00           H  
ATOM    124 1HG  GLU A   8       1.255  21.888  44.031  1.00  0.00           H  
ATOM    125 2HG  GLU A   8       1.961  21.999  45.639  1.00  0.00           H  
ATOM    126  N   LEU A   9       2.468  23.908  41.832  1.00  0.00           N  
ATOM    127  CA  LEU A   9       2.546  23.215  40.566  1.00  0.00           C  
ATOM    128  C   LEU A   9       3.956  23.203  40.008  1.00  0.00           C  
ATOM    129  O   LEU A   9       4.405  22.186  39.490  1.00  0.00           O  
ATOM    130  CB  LEU A   9       1.595  23.890  39.590  1.00  0.00           C  
ATOM    131  CG  LEU A   9       0.098  23.754  39.906  1.00  0.00           C  
ATOM    132  CD1 LEU A   9      -0.676  24.719  39.044  1.00  0.00           C  
ATOM    133  CD2 LEU A   9      -0.356  22.324  39.620  1.00  0.00           C  
ATOM    134  H   LEU A   9       1.924  24.780  41.901  1.00  0.00           H  
ATOM    135  HA  LEU A   9       2.250  22.183  40.726  1.00  0.00           H  
ATOM    136 1HB  LEU A   9       1.844  24.952  39.535  1.00  0.00           H  
ATOM    137 2HB  LEU A   9       1.750  23.436  38.622  1.00  0.00           H  
ATOM    138  HG  LEU A   9      -0.088  24.001  40.954  1.00  0.00           H  
ATOM    139 1HD1 LEU A   9      -1.729  24.632  39.266  1.00  0.00           H  
ATOM    140 2HD1 LEU A   9      -0.344  25.733  39.259  1.00  0.00           H  
ATOM    141 3HD1 LEU A   9      -0.516  24.502  38.005  1.00  0.00           H  
ATOM    142 1HD2 LEU A   9      -1.419  22.233  39.824  1.00  0.00           H  
ATOM    143 2HD2 LEU A   9      -0.159  22.100  38.587  1.00  0.00           H  
ATOM    144 3HD2 LEU A   9       0.181  21.620  40.241  1.00  0.00           H  
ATOM    145  N   LEU A  10       4.682  24.303  40.159  1.00  0.00           N  
ATOM    146  CA  LEU A  10       6.026  24.390  39.629  1.00  0.00           C  
ATOM    147  C   LEU A  10       6.930  23.416  40.349  1.00  0.00           C  
ATOM    148  O   LEU A  10       7.752  22.762  39.710  1.00  0.00           O  
ATOM    149  CB  LEU A  10       6.539  25.823  39.785  1.00  0.00           C  
ATOM    150  CG  LEU A  10       5.855  26.895  38.892  1.00  0.00           C  
ATOM    151  CD1 LEU A  10       6.274  28.261  39.376  1.00  0.00           C  
ATOM    152  CD2 LEU A  10       6.240  26.709  37.448  1.00  0.00           C  
ATOM    153  H   LEU A  10       4.272  25.112  40.606  1.00  0.00           H  
ATOM    154  HA  LEU A  10       6.005  24.121  38.583  1.00  0.00           H  
ATOM    155 1HB  LEU A  10       6.396  26.121  40.825  1.00  0.00           H  
ATOM    156 2HB  LEU A  10       7.608  25.836  39.566  1.00  0.00           H  
ATOM    157  HG  LEU A  10       4.783  26.817  38.963  1.00  0.00           H  
ATOM    158 1HD1 LEU A  10       5.796  29.008  38.762  1.00  0.00           H  
ATOM    159 2HD1 LEU A  10       5.961  28.388  40.411  1.00  0.00           H  
ATOM    160 3HD1 LEU A  10       7.338  28.364  39.315  1.00  0.00           H  
ATOM    161 1HD2 LEU A  10       5.753  27.485  36.883  1.00  0.00           H  
ATOM    162 2HD2 LEU A  10       7.312  26.789  37.340  1.00  0.00           H  
ATOM    163 3HD2 LEU A  10       5.919  25.743  37.080  1.00  0.00           H  
ATOM    164  N   ASP A  11       6.755  23.247  41.661  1.00  0.00           N  
ATOM    165  CA  ASP A  11       7.602  22.303  42.373  1.00  0.00           C  
ATOM    166  C   ASP A  11       7.341  20.873  41.883  1.00  0.00           C  
ATOM    167  O   ASP A  11       8.287  20.103  41.654  1.00  0.00           O  
ATOM    168  CB  ASP A  11       7.344  22.394  43.879  1.00  0.00           C  
ATOM    169  CG  ASP A  11       8.324  21.563  44.697  1.00  0.00           C  
ATOM    170  OD1 ASP A  11       9.486  21.902  44.736  1.00  0.00           O  
ATOM    171  OD2 ASP A  11       7.931  20.557  45.258  1.00  0.00           O  
ATOM    172  H   ASP A  11       6.095  23.843  42.174  1.00  0.00           H  
ATOM    173  HA  ASP A  11       8.644  22.553  42.174  1.00  0.00           H  
ATOM    174 1HB  ASP A  11       7.405  23.440  44.192  1.00  0.00           H  
ATOM    175 2HB  ASP A  11       6.322  22.058  44.087  1.00  0.00           H  
ATOM    176  N   LYS A  12       6.059  20.533  41.658  1.00  0.00           N  
ATOM    177  CA  LYS A  12       5.726  19.198  41.177  1.00  0.00           C  
ATOM    178  C   LYS A  12       6.301  18.965  39.784  1.00  0.00           C  
ATOM    179  O   LYS A  12       6.847  17.891  39.511  1.00  0.00           O  
ATOM    180  CB  LYS A  12       4.208  19.002  41.170  1.00  0.00           C  
ATOM    181  CG  LYS A  12       3.590  18.888  42.566  1.00  0.00           C  
ATOM    182  CD  LYS A  12       2.066  18.741  42.513  1.00  0.00           C  
ATOM    183  CE  LYS A  12       1.474  18.616  43.921  1.00  0.00           C  
ATOM    184  NZ  LYS A  12      -0.019  18.526  43.905  1.00  0.00           N  
ATOM    185  H   LYS A  12       5.313  21.198  41.894  1.00  0.00           H  
ATOM    186  HA  LYS A  12       6.172  18.469  41.852  1.00  0.00           H  
ATOM    187 1HB  LYS A  12       3.741  19.852  40.666  1.00  0.00           H  
ATOM    188 2HB  LYS A  12       3.959  18.107  40.604  1.00  0.00           H  
ATOM    189 1HG  LYS A  12       4.018  18.025  43.077  1.00  0.00           H  
ATOM    190 2HG  LYS A  12       3.839  19.781  43.141  1.00  0.00           H  
ATOM    191 1HD  LYS A  12       1.640  19.626  42.032  1.00  0.00           H  
ATOM    192 2HD  LYS A  12       1.799  17.862  41.929  1.00  0.00           H  
ATOM    193 1HE  LYS A  12       1.874  17.725  44.397  1.00  0.00           H  
ATOM    194 2HE  LYS A  12       1.765  19.487  44.505  1.00  0.00           H  
ATOM    195 1HZ  LYS A  12      -0.364  18.448  44.860  1.00  0.00           H  
ATOM    196 2HZ  LYS A  12      -0.409  19.359  43.475  1.00  0.00           H  
ATOM    197 3HZ  LYS A  12      -0.306  17.715  43.380  1.00  0.00           H  
ATOM    198  N   LEU A  13       6.228  19.989  38.934  1.00  0.00           N  
ATOM    199  CA  LEU A  13       6.745  19.971  37.577  1.00  0.00           C  
ATOM    200  C   LEU A  13       8.253  19.838  37.488  1.00  0.00           C  
ATOM    201  O   LEU A  13       8.757  19.127  36.613  1.00  0.00           O  
ATOM    202  CB  LEU A  13       6.312  21.240  36.888  1.00  0.00           C  
ATOM    203  CG  LEU A  13       5.073  21.208  36.003  1.00  0.00           C  
ATOM    204  CD1 LEU A  13       3.851  20.597  36.714  1.00  0.00           C  
ATOM    205  CD2 LEU A  13       4.784  22.644  35.613  1.00  0.00           C  
ATOM    206  H   LEU A  13       5.731  20.832  39.242  1.00  0.00           H  
ATOM    207  HA  LEU A  13       6.309  19.119  37.062  1.00  0.00           H  
ATOM    208 1HB  LEU A  13       6.117  21.960  37.662  1.00  0.00           H  
ATOM    209 2HB  LEU A  13       7.118  21.592  36.353  1.00  0.00           H  
ATOM    210  HG  LEU A  13       5.279  20.608  35.117  1.00  0.00           H  
ATOM    211 1HD1 LEU A  13       3.001  20.602  36.041  1.00  0.00           H  
ATOM    212 2HD1 LEU A  13       4.053  19.569  37.001  1.00  0.00           H  
ATOM    213 3HD1 LEU A  13       3.593  21.159  37.583  1.00  0.00           H  
ATOM    214 1HD2 LEU A  13       3.937  22.659  34.974  1.00  0.00           H  
ATOM    215 2HD2 LEU A  13       4.576  23.226  36.510  1.00  0.00           H  
ATOM    216 3HD2 LEU A  13       5.630  23.076  35.099  1.00  0.00           H  
ATOM    217  N   ILE A  14       8.986  20.486  38.390  1.00  0.00           N  
ATOM    218  CA  ILE A  14      10.431  20.350  38.363  1.00  0.00           C  
ATOM    219  C   ILE A  14      10.768  18.906  38.677  1.00  0.00           C  
ATOM    220  O   ILE A  14      11.594  18.288  37.993  1.00  0.00           O  
ATOM    221  CB  ILE A  14      11.132  21.266  39.389  1.00  0.00           C  
ATOM    222  CG1 ILE A  14      10.947  22.770  38.989  1.00  0.00           C  
ATOM    223  CG2 ILE A  14      12.638  20.871  39.467  1.00  0.00           C  
ATOM    224  CD1 ILE A  14      11.319  23.768  40.055  1.00  0.00           C  
ATOM    225  H   ILE A  14       8.525  21.122  39.051  1.00  0.00           H  
ATOM    226  HA  ILE A  14      10.794  20.579  37.366  1.00  0.00           H  
ATOM    227  HB  ILE A  14      10.663  21.135  40.369  1.00  0.00           H  
ATOM    228 1HG1 ILE A  14      11.536  22.983  38.143  1.00  0.00           H  
ATOM    229 2HG1 ILE A  14       9.917  22.929  38.724  1.00  0.00           H  
ATOM    230 1HG2 ILE A  14      13.132  21.491  40.196  1.00  0.00           H  
ATOM    231 2HG2 ILE A  14      12.758  19.833  39.771  1.00  0.00           H  
ATOM    232 3HG2 ILE A  14      13.100  21.002  38.491  1.00  0.00           H  
ATOM    233 1HD1 ILE A  14      11.141  24.769  39.684  1.00  0.00           H  
ATOM    234 2HD1 ILE A  14      10.698  23.599  40.937  1.00  0.00           H  
ATOM    235 3HD1 ILE A  14      12.363  23.669  40.323  1.00  0.00           H  
ATOM    236  N   LYS A  15      10.120  18.358  39.710  1.00  0.00           N  
ATOM    237  CA  LYS A  15      10.376  16.985  40.093  1.00  0.00           C  
ATOM    238  C   LYS A  15       9.965  16.014  38.988  1.00  0.00           C  
ATOM    239  O   LYS A  15      10.685  15.049  38.728  1.00  0.00           O  
ATOM    240  CB  LYS A  15       9.663  16.671  41.409  1.00  0.00           C  
ATOM    241  CG  LYS A  15      10.291  17.368  42.625  1.00  0.00           C  
ATOM    242  CD  LYS A  15       9.576  17.009  43.937  1.00  0.00           C  
ATOM    243  CE  LYS A  15      10.322  17.573  45.165  1.00  0.00           C  
ATOM    244  NZ  LYS A  15      10.229  19.062  45.264  1.00  0.00           N  
ATOM    245  H   LYS A  15       9.450  18.920  40.249  1.00  0.00           H  
ATOM    246  HA  LYS A  15      11.449  16.870  40.249  1.00  0.00           H  
ATOM    247 1HB  LYS A  15       8.621  16.992  41.339  1.00  0.00           H  
ATOM    248 2HB  LYS A  15       9.669  15.597  41.583  1.00  0.00           H  
ATOM    249 1HG  LYS A  15      11.341  17.087  42.696  1.00  0.00           H  
ATOM    250 2HG  LYS A  15      10.232  18.447  42.473  1.00  0.00           H  
ATOM    251 1HD  LYS A  15       8.570  17.440  43.919  1.00  0.00           H  
ATOM    252 2HD  LYS A  15       9.492  15.929  44.034  1.00  0.00           H  
ATOM    253 1HE  LYS A  15       9.907  17.134  46.070  1.00  0.00           H  
ATOM    254 2HE  LYS A  15      11.372  17.296  45.087  1.00  0.00           H  
ATOM    255 1HZ  LYS A  15      10.729  19.397  46.063  1.00  0.00           H  
ATOM    256 2HZ  LYS A  15      10.610  19.498  44.436  1.00  0.00           H  
ATOM    257 3HZ  LYS A  15       9.252  19.369  45.358  1.00  0.00           H  
ATOM    258  N   LYS A  16       8.840  16.278  38.308  1.00  0.00           N  
ATOM    259  CA  LYS A  16       8.392  15.415  37.226  1.00  0.00           C  
ATOM    260  C   LYS A  16       9.404  15.396  36.080  1.00  0.00           C  
ATOM    261  O   LYS A  16       9.720  14.324  35.550  1.00  0.00           O  
ATOM    262  CB  LYS A  16       7.023  15.872  36.714  1.00  0.00           C  
ATOM    263  CG  LYS A  16       6.414  14.986  35.625  1.00  0.00           C  
ATOM    264  CD  LYS A  16       5.010  15.470  35.213  1.00  0.00           C  
ATOM    265  CE  LYS A  16       4.441  14.607  34.083  1.00  0.00           C  
ATOM    266  NZ  LYS A  16       3.067  15.038  33.665  1.00  0.00           N  
ATOM    267  H   LYS A  16       8.252  17.063  38.595  1.00  0.00           H  
ATOM    268  HA  LYS A  16       8.299  14.401  37.612  1.00  0.00           H  
ATOM    269 1HB  LYS A  16       6.325  15.928  37.550  1.00  0.00           H  
ATOM    270 2HB  LYS A  16       7.118  16.877  36.308  1.00  0.00           H  
ATOM    271 1HG  LYS A  16       7.062  14.982  34.750  1.00  0.00           H  
ATOM    272 2HG  LYS A  16       6.343  13.966  36.000  1.00  0.00           H  
ATOM    273 1HD  LYS A  16       4.339  15.418  36.071  1.00  0.00           H  
ATOM    274 2HD  LYS A  16       5.053  16.508  34.875  1.00  0.00           H  
ATOM    275 1HE  LYS A  16       5.106  14.669  33.222  1.00  0.00           H  
ATOM    276 2HE  LYS A  16       4.397  13.573  34.421  1.00  0.00           H  
ATOM    277 1HZ  LYS A  16       2.731  14.449  32.925  1.00  0.00           H  
ATOM    278 2HZ  LYS A  16       2.434  14.983  34.445  1.00  0.00           H  
ATOM    279 3HZ  LYS A  16       3.071  16.012  33.322  1.00  0.00           H  
ATOM    280  N   ALA A  17       9.923  16.575  35.688  1.00  0.00           N  
ATOM    281  CA  ALA A  17      10.894  16.638  34.596  1.00  0.00           C  
ATOM    282  C   ALA A  17      12.138  15.846  34.960  1.00  0.00           C  
ATOM    283  O   ALA A  17      12.704  15.113  34.135  1.00  0.00           O  
ATOM    284  CB  ALA A  17      11.262  18.090  34.295  1.00  0.00           C  
ATOM    285  H   ALA A  17       9.599  17.442  36.131  1.00  0.00           H  
ATOM    286  HA  ALA A  17      10.454  16.185  33.715  1.00  0.00           H  
ATOM    287 1HB  ALA A  17      11.972  18.118  33.472  1.00  0.00           H  
ATOM    288 2HB  ALA A  17      10.375  18.644  34.028  1.00  0.00           H  
ATOM    289 3HB  ALA A  17      11.705  18.537  35.183  1.00  0.00           H  
ATOM    290  N   ARG A  18      12.548  15.922  36.225  1.00  0.00           N  
ATOM    291  CA  ARG A  18      13.707  15.164  36.646  1.00  0.00           C  
ATOM    292  C   ARG A  18      13.450  13.658  36.646  1.00  0.00           C  
ATOM    293  O   ARG A  18      14.218  12.889  36.064  1.00  0.00           O  
ATOM    294  CB  ARG A  18      14.109  15.548  38.049  1.00  0.00           C  
ATOM    295  CG  ARG A  18      15.354  14.860  38.546  1.00  0.00           C  
ATOM    296  CD  ARG A  18      15.688  15.259  39.908  1.00  0.00           C  
ATOM    297  NE  ARG A  18      16.899  14.617  40.343  1.00  0.00           N  
ATOM    298  CZ  ARG A  18      17.022  13.415  40.929  1.00  0.00           C  
ATOM    299  NH1 ARG A  18      15.969  12.655  41.188  1.00  0.00           N  
ATOM    300  NH2 ARG A  18      18.237  13.009  41.241  1.00  0.00           N  
ATOM    301  H   ARG A  18      12.085  16.570  36.879  1.00  0.00           H  
ATOM    302  HA  ARG A  18      14.527  15.384  35.964  1.00  0.00           H  
ATOM    303 1HB  ARG A  18      14.255  16.617  38.099  1.00  0.00           H  
ATOM    304 2HB  ARG A  18      13.302  15.305  38.737  1.00  0.00           H  
ATOM    305 1HG  ARG A  18      15.225  13.781  38.531  1.00  0.00           H  
ATOM    306 2HG  ARG A  18      16.193  15.136  37.901  1.00  0.00           H  
ATOM    307 1HD  ARG A  18      15.849  16.337  39.937  1.00  0.00           H  
ATOM    308 2HD  ARG A  18      14.881  14.998  40.588  1.00  0.00           H  
ATOM    309  HE  ARG A  18      17.763  15.127  40.185  1.00  0.00           H  
ATOM    310 1HH1 ARG A  18      15.042  12.969  40.944  1.00  0.00           H  
ATOM    311 2HH1 ARG A  18      16.091  11.755  41.630  1.00  0.00           H  
ATOM    312 1HH2 ARG A  18      19.044  13.628  41.018  1.00  0.00           H  
ATOM    313 2HH2 ARG A  18      18.385  12.117  41.682  1.00  0.00           H  
ATOM    314  N   SER A  19      12.334  13.234  37.244  1.00  0.00           N  
ATOM    315  CA  SER A  19      12.033  11.815  37.420  1.00  0.00           C  
ATOM    316  C   SER A  19      11.829  11.080  36.118  1.00  0.00           C  
ATOM    317  O   SER A  19      12.250   9.930  35.975  1.00  0.00           O  
ATOM    318  CB  SER A  19      10.790  11.639  38.277  1.00  0.00           C  
ATOM    319  OG  SER A  19      11.008  12.054  39.603  1.00  0.00           O  
ATOM    320  H   SER A  19      11.699  13.914  37.669  1.00  0.00           H  
ATOM    321  HA  SER A  19      12.874  11.359  37.939  1.00  0.00           H  
ATOM    322 1HB  SER A  19       9.976  12.224  37.842  1.00  0.00           H  
ATOM    323 2HB  SER A  19      10.484  10.595  38.262  1.00  0.00           H  
ATOM    324  HG  SER A  19      10.167  11.944  40.054  1.00  0.00           H  
ATOM    325  N   ASN A  20      11.234  11.744  35.141  1.00  0.00           N  
ATOM    326  CA  ASN A  20      10.976  11.097  33.875  1.00  0.00           C  
ATOM    327  C   ASN A  20      12.072  11.347  32.855  1.00  0.00           C  
ATOM    328  O   ASN A  20      11.913  10.979  31.691  1.00  0.00           O  
ATOM    329  CB  ASN A  20       9.652  11.564  33.314  1.00  0.00           C  
ATOM    330  CG  ASN A  20       8.482  11.100  34.118  1.00  0.00           C  
ATOM    331  OD1 ASN A  20       8.480  10.033  34.748  1.00  0.00           O  
ATOM    332  ND2 ASN A  20       7.455  11.896  34.097  1.00  0.00           N  
ATOM    333  H   ASN A  20      10.888  12.696  35.307  1.00  0.00           H  
ATOM    334  HA  ASN A  20      10.928  10.021  34.040  1.00  0.00           H  
ATOM    335 1HB  ASN A  20       9.644  12.658  33.290  1.00  0.00           H  
ATOM    336 2HB  ASN A  20       9.541  11.214  32.289  1.00  0.00           H  
ATOM    337 1HD2 ASN A  20       6.627  11.657  34.604  1.00  0.00           H  
ATOM    338 2HD2 ASN A  20       7.499  12.740  33.559  1.00  0.00           H  
ATOM    339  N   ARG A  21      13.172  12.000  33.261  1.00  0.00           N  
ATOM    340  CA  ARG A  21      14.252  12.314  32.334  1.00  0.00           C  
ATOM    341  C   ARG A  21      13.675  13.010  31.104  1.00  0.00           C  
ATOM    342  O   ARG A  21      13.973  12.633  29.968  1.00  0.00           O  
ATOM    343  CB  ARG A  21      15.001  11.045  31.912  1.00  0.00           C  
ATOM    344  CG  ARG A  21      15.437  10.087  33.040  1.00  0.00           C  
ATOM    345  CD  ARG A  21      16.264  10.779  34.052  1.00  0.00           C  
ATOM    346  NE  ARG A  21      17.457  11.367  33.452  1.00  0.00           N  
ATOM    347  CZ  ARG A  21      18.069  12.494  33.883  1.00  0.00           C  
ATOM    348  NH1 ARG A  21      17.619  13.147  34.947  1.00  0.00           N  
ATOM    349  NH2 ARG A  21      19.117  12.952  33.219  1.00  0.00           N  
ATOM    350  H   ARG A  21      13.281  12.273  34.241  1.00  0.00           H  
ATOM    351  HA  ARG A  21      14.942  13.002  32.824  1.00  0.00           H  
ATOM    352 1HB  ARG A  21      14.378  10.470  31.231  1.00  0.00           H  
ATOM    353 2HB  ARG A  21      15.893  11.308  31.367  1.00  0.00           H  
ATOM    354 1HG  ARG A  21      14.554   9.686  33.539  1.00  0.00           H  
ATOM    355 2HG  ARG A  21      16.019   9.270  32.619  1.00  0.00           H  
ATOM    356 1HD  ARG A  21      15.682  11.550  34.528  1.00  0.00           H  
ATOM    357 2HD  ARG A  21      16.581  10.056  34.803  1.00  0.00           H  
ATOM    358  HE  ARG A  21      17.841  10.911  32.633  1.00  0.00           H  
ATOM    359 1HH1 ARG A  21      16.806  12.810  35.457  1.00  0.00           H  
ATOM    360 2HH1 ARG A  21      18.100  13.987  35.278  1.00  0.00           H  
ATOM    361 1HH2 ARG A  21      19.463  12.458  32.407  1.00  0.00           H  
ATOM    362 2HH2 ARG A  21      19.545  13.850  33.490  1.00  0.00           H  
ATOM    363  N   ASP A  22      12.839  14.023  31.326  1.00  0.00           N  
ATOM    364  CA  ASP A  22      12.156  14.673  30.226  1.00  0.00           C  
ATOM    365  C   ASP A  22      12.639  16.102  29.985  1.00  0.00           C  
ATOM    366  O   ASP A  22      12.214  17.039  30.672  1.00  0.00           O  
ATOM    367  CB  ASP A  22      10.653  14.595  30.532  1.00  0.00           C  
ATOM    368  CG  ASP A  22       9.729  15.106  29.461  1.00  0.00           C  
ATOM    369  OD1 ASP A  22      10.168  15.787  28.554  1.00  0.00           O  
ATOM    370  OD2 ASP A  22       8.556  14.828  29.558  1.00  0.00           O  
ATOM    371  H   ASP A  22      12.667  14.329  32.290  1.00  0.00           H  
ATOM    372  HA  ASP A  22      12.344  14.096  29.321  1.00  0.00           H  
ATOM    373 1HB  ASP A  22      10.396  13.549  30.727  1.00  0.00           H  
ATOM    374 2HB  ASP A  22      10.453  15.139  31.452  1.00  0.00           H  
ATOM    375  N   ASP A  23      13.538  16.268  29.002  1.00  0.00           N  
ATOM    376  CA  ASP A  23      14.135  17.573  28.726  1.00  0.00           C  
ATOM    377  C   ASP A  23      13.117  18.526  28.075  1.00  0.00           C  
ATOM    378  O   ASP A  23      13.205  19.745  28.246  1.00  0.00           O  
ATOM    379  CB  ASP A  23      15.396  17.429  27.867  1.00  0.00           C  
ATOM    380  CG  ASP A  23      16.316  18.689  27.868  1.00  0.00           C  
ATOM    381  OD1 ASP A  23      16.770  19.103  28.936  1.00  0.00           O  
ATOM    382  OD2 ASP A  23      16.547  19.246  26.803  1.00  0.00           O  
ATOM    383  H   ASP A  23      13.835  15.463  28.463  1.00  0.00           H  
ATOM    384  HA  ASP A  23      14.445  18.005  29.675  1.00  0.00           H  
ATOM    385 1HB  ASP A  23      15.978  16.571  28.214  1.00  0.00           H  
ATOM    386 2HB  ASP A  23      15.103  17.224  26.839  1.00  0.00           H  
ATOM    387  N   GLU A  24      12.161  17.991  27.299  1.00  0.00           N  
ATOM    388  CA  GLU A  24      11.173  18.873  26.687  1.00  0.00           C  
ATOM    389  C   GLU A  24      10.293  19.461  27.789  1.00  0.00           C  
ATOM    390  O   GLU A  24       9.967  20.656  27.771  1.00  0.00           O  
ATOM    391  CB  GLU A  24      10.344  18.140  25.632  1.00  0.00           C  
ATOM    392  CG  GLU A  24      11.134  17.765  24.365  1.00  0.00           C  
ATOM    393  CD  GLU A  24      10.302  17.031  23.349  1.00  0.00           C  
ATOM    394  OE1 GLU A  24       9.198  16.676  23.673  1.00  0.00           O  
ATOM    395  OE2 GLU A  24      10.770  16.827  22.255  1.00  0.00           O  
ATOM    396  H   GLU A  24      12.110  16.987  27.154  1.00  0.00           H  
ATOM    397  HA  GLU A  24      11.694  19.695  26.194  1.00  0.00           H  
ATOM    398 1HB  GLU A  24       9.942  17.220  26.067  1.00  0.00           H  
ATOM    399 2HB  GLU A  24       9.500  18.759  25.336  1.00  0.00           H  
ATOM    400 1HG  GLU A  24      11.523  18.678  23.913  1.00  0.00           H  
ATOM    401 2HG  GLU A  24      11.983  17.147  24.654  1.00  0.00           H  
ATOM    402  N   LEU A  25       9.968  18.631  28.793  1.00  0.00           N  
ATOM    403  CA  LEU A  25       9.214  19.141  29.918  1.00  0.00           C  
ATOM    404  C   LEU A  25      10.093  20.112  30.670  1.00  0.00           C  
ATOM    405  O   LEU A  25       9.639  21.182  31.051  1.00  0.00           O  
ATOM    406  CB  LEU A  25       8.725  18.026  30.853  1.00  0.00           C  
ATOM    407  CG  LEU A  25       7.919  18.476  32.115  1.00  0.00           C  
ATOM    408  CD1 LEU A  25       6.674  19.282  31.738  1.00  0.00           C  
ATOM    409  CD2 LEU A  25       7.499  17.247  32.905  1.00  0.00           C  
ATOM    410  H   LEU A  25      10.200  17.630  28.725  1.00  0.00           H  
ATOM    411  HA  LEU A  25       8.352  19.672  29.532  1.00  0.00           H  
ATOM    412 1HB  LEU A  25       8.103  17.341  30.277  1.00  0.00           H  
ATOM    413 2HB  LEU A  25       9.601  17.481  31.204  1.00  0.00           H  
ATOM    414  HG  LEU A  25       8.549  19.089  32.727  1.00  0.00           H  
ATOM    415 1HD1 LEU A  25       6.175  19.564  32.654  1.00  0.00           H  
ATOM    416 2HD1 LEU A  25       6.943  20.185  31.196  1.00  0.00           H  
ATOM    417 3HD1 LEU A  25       6.007  18.676  31.124  1.00  0.00           H  
ATOM    418 1HD2 LEU A  25       6.962  17.563  33.796  1.00  0.00           H  
ATOM    419 2HD2 LEU A  25       6.853  16.619  32.290  1.00  0.00           H  
ATOM    420 3HD2 LEU A  25       8.361  16.683  33.191  1.00  0.00           H  
ATOM    421  N   ALA A  26      11.380  19.813  30.833  1.00  0.00           N  
ATOM    422  CA  ALA A  26      12.226  20.731  31.574  1.00  0.00           C  
ATOM    423  C   ALA A  26      12.170  22.128  30.965  1.00  0.00           C  
ATOM    424  O   ALA A  26      12.055  23.114  31.700  1.00  0.00           O  
ATOM    425  CB  ALA A  26      13.659  20.232  31.545  1.00  0.00           C  
ATOM    426  H   ALA A  26      11.742  18.910  30.520  1.00  0.00           H  
ATOM    427  HA  ALA A  26      11.866  20.782  32.598  1.00  0.00           H  
ATOM    428 1HB  ALA A  26      14.300  20.895  32.087  1.00  0.00           H  
ATOM    429 2HB  ALA A  26      13.693  19.241  31.978  1.00  0.00           H  
ATOM    430 3HB  ALA A  26      14.003  20.188  30.525  1.00  0.00           H  
ATOM    431  N   LYS A  27      12.155  22.228  29.634  1.00  0.00           N  
ATOM    432  CA  LYS A  27      12.078  23.542  29.009  1.00  0.00           C  
ATOM    433  C   LYS A  27      10.759  24.240  29.315  1.00  0.00           C  
ATOM    434  O   LYS A  27      10.757  25.427  29.664  1.00  0.00           O  
ATOM    435  CB  LYS A  27      12.269  23.420  27.500  1.00  0.00           C  
ATOM    436  CG  LYS A  27      13.678  23.086  27.112  1.00  0.00           C  
ATOM    437  CD  LYS A  27      13.869  22.960  25.603  1.00  0.00           C  
ATOM    438  CE  LYS A  27      15.346  22.740  25.277  1.00  0.00           C  
ATOM    439  NZ  LYS A  27      15.851  21.463  25.875  1.00  0.00           N  
ATOM    440  H   LYS A  27      12.292  21.376  29.075  1.00  0.00           H  
ATOM    441  HA  LYS A  27      12.879  24.159  29.413  1.00  0.00           H  
ATOM    442 1HB  LYS A  27      11.617  22.631  27.117  1.00  0.00           H  
ATOM    443 2HB  LYS A  27      11.982  24.351  27.015  1.00  0.00           H  
ATOM    444 1HG  LYS A  27      14.325  23.874  27.472  1.00  0.00           H  
ATOM    445 2HG  LYS A  27      13.961  22.156  27.601  1.00  0.00           H  
ATOM    446 1HD  LYS A  27      13.291  22.112  25.230  1.00  0.00           H  
ATOM    447 2HD  LYS A  27      13.525  23.867  25.106  1.00  0.00           H  
ATOM    448 1HE  LYS A  27      15.486  22.710  24.199  1.00  0.00           H  
ATOM    449 2HE  LYS A  27      15.926  23.569  25.685  1.00  0.00           H  
ATOM    450 1HZ  LYS A  27      16.834  21.324  25.680  1.00  0.00           H  
ATOM    451 2HZ  LYS A  27      15.721  21.513  26.876  1.00  0.00           H  
ATOM    452 3HZ  LYS A  27      15.341  20.667  25.516  1.00  0.00           H  
ATOM    453  N   GLU A  28       9.645  23.502  29.271  1.00  0.00           N  
ATOM    454  CA  GLU A  28       8.358  24.123  29.574  1.00  0.00           C  
ATOM    455  C   GLU A  28       8.251  24.512  31.046  1.00  0.00           C  
ATOM    456  O   GLU A  28       7.715  25.571  31.380  1.00  0.00           O  
ATOM    457  CB  GLU A  28       7.206  23.195  29.212  1.00  0.00           C  
ATOM    458  CG  GLU A  28       6.994  22.991  27.715  1.00  0.00           C  
ATOM    459  CD  GLU A  28       6.638  24.274  26.994  1.00  0.00           C  
ATOM    460  OE1 GLU A  28       5.807  25.001  27.480  1.00  0.00           O  
ATOM    461  OE2 GLU A  28       7.208  24.530  25.962  1.00  0.00           O  
ATOM    462  H   GLU A  28       9.701  22.526  28.946  1.00  0.00           H  
ATOM    463  HA  GLU A  28       8.267  25.031  28.977  1.00  0.00           H  
ATOM    464 1HB  GLU A  28       7.383  22.215  29.660  1.00  0.00           H  
ATOM    465 2HB  GLU A  28       6.299  23.585  29.638  1.00  0.00           H  
ATOM    466 1HG  GLU A  28       7.909  22.580  27.283  1.00  0.00           H  
ATOM    467 2HG  GLU A  28       6.197  22.262  27.572  1.00  0.00           H  
ATOM    468  N   VAL A  29       8.817  23.693  31.928  1.00  0.00           N  
ATOM    469  CA  VAL A  29       8.731  23.973  33.348  1.00  0.00           C  
ATOM    470  C   VAL A  29       9.529  25.210  33.673  1.00  0.00           C  
ATOM    471  O   VAL A  29       9.065  26.030  34.466  1.00  0.00           O  
ATOM    472  CB  VAL A  29       9.232  22.807  34.202  1.00  0.00           C  
ATOM    473  CG1 VAL A  29       9.270  23.238  35.711  1.00  0.00           C  
ATOM    474  CG2 VAL A  29       8.332  21.622  33.974  1.00  0.00           C  
ATOM    475  H   VAL A  29       9.248  22.838  31.583  1.00  0.00           H  
ATOM    476  HA  VAL A  29       7.693  24.151  33.603  1.00  0.00           H  
ATOM    477  HB  VAL A  29      10.238  22.538  33.898  1.00  0.00           H  
ATOM    478 1HG1 VAL A  29       9.616  22.407  36.301  1.00  0.00           H  
ATOM    479 2HG1 VAL A  29       9.942  24.079  35.862  1.00  0.00           H  
ATOM    480 3HG1 VAL A  29       8.275  23.526  36.042  1.00  0.00           H  
ATOM    481 1HG2 VAL A  29       8.677  20.774  34.563  1.00  0.00           H  
ATOM    482 2HG2 VAL A  29       7.335  21.868  34.231  1.00  0.00           H  
ATOM    483 3HG2 VAL A  29       8.344  21.372  32.952  1.00  0.00           H  
ATOM    484  N   LEU A  30      10.724  25.342  33.100  1.00  0.00           N  
ATOM    485  CA  LEU A  30      11.542  26.515  33.331  1.00  0.00           C  
ATOM    486  C   LEU A  30      10.878  27.746  32.782  1.00  0.00           C  
ATOM    487  O   LEU A  30      10.945  28.805  33.401  1.00  0.00           O  
ATOM    488  CB  LEU A  30      12.897  26.354  32.685  1.00  0.00           C  
ATOM    489  CG  LEU A  30      13.785  25.331  33.313  1.00  0.00           C  
ATOM    490  CD1 LEU A  30      14.912  25.115  32.433  1.00  0.00           C  
ATOM    491  CD2 LEU A  30      14.279  25.795  34.689  1.00  0.00           C  
ATOM    492  H   LEU A  30      11.070  24.587  32.497  1.00  0.00           H  
ATOM    493  HA  LEU A  30      11.651  26.644  34.399  1.00  0.00           H  
ATOM    494 1HB  LEU A  30      12.737  26.063  31.643  1.00  0.00           H  
ATOM    495 2HB  LEU A  30      13.411  27.315  32.703  1.00  0.00           H  
ATOM    496  HG  LEU A  30      13.254  24.410  33.410  1.00  0.00           H  
ATOM    497 1HD1 LEU A  30      15.544  24.362  32.885  1.00  0.00           H  
ATOM    498 2HD1 LEU A  30      14.543  24.769  31.474  1.00  0.00           H  
ATOM    499 3HD1 LEU A  30      15.464  26.039  32.304  1.00  0.00           H  
ATOM    500 1HD2 LEU A  30      14.941  25.036  35.107  1.00  0.00           H  
ATOM    501 2HD2 LEU A  30      14.823  26.727  34.565  1.00  0.00           H  
ATOM    502 3HD2 LEU A  30      13.458  25.943  35.366  1.00  0.00           H  
ATOM    503  N   LYS A  31      10.207  27.636  31.633  1.00  0.00           N  
ATOM    504  CA  LYS A  31       9.523  28.804  31.130  1.00  0.00           C  
ATOM    505  C   LYS A  31       8.477  29.222  32.146  1.00  0.00           C  
ATOM    506  O   LYS A  31       8.379  30.398  32.482  1.00  0.00           O  
ATOM    507  CB  LYS A  31       8.869  28.524  29.776  1.00  0.00           C  
ATOM    508  CG  LYS A  31       8.219  29.736  29.126  1.00  0.00           C  
ATOM    509  CD  LYS A  31       7.705  29.384  27.741  1.00  0.00           C  
ATOM    510  CE  LYS A  31       7.068  30.580  27.052  1.00  0.00           C  
ATOM    511  NZ  LYS A  31       6.591  30.228  25.692  1.00  0.00           N  
ATOM    512  H   LYS A  31      10.222  26.765  31.091  1.00  0.00           H  
ATOM    513  HA  LYS A  31      10.231  29.625  31.031  1.00  0.00           H  
ATOM    514 1HB  LYS A  31       9.594  28.095  29.088  1.00  0.00           H  
ATOM    515 2HB  LYS A  31       8.089  27.772  29.913  1.00  0.00           H  
ATOM    516 1HG  LYS A  31       7.384  30.074  29.743  1.00  0.00           H  
ATOM    517 2HG  LYS A  31       8.947  30.545  29.052  1.00  0.00           H  
ATOM    518 1HD  LYS A  31       8.538  29.026  27.130  1.00  0.00           H  
ATOM    519 2HD  LYS A  31       6.968  28.581  27.822  1.00  0.00           H  
ATOM    520 1HE  LYS A  31       6.227  30.936  27.645  1.00  0.00           H  
ATOM    521 2HE  LYS A  31       7.807  31.379  26.969  1.00  0.00           H  
ATOM    522 1HZ  LYS A  31       6.183  31.042  25.254  1.00  0.00           H  
ATOM    523 2HZ  LYS A  31       7.378  29.905  25.144  1.00  0.00           H  
ATOM    524 3HZ  LYS A  31       5.900  29.491  25.753  1.00  0.00           H  
ATOM    525  N   LEU A  32       7.724  28.262  32.678  1.00  0.00           N  
ATOM    526  CA  LEU A  32       6.694  28.576  33.646  1.00  0.00           C  
ATOM    527  C   LEU A  32       7.288  29.125  34.949  1.00  0.00           C  
ATOM    528  O   LEU A  32       6.774  30.092  35.513  1.00  0.00           O  
ATOM    529  CB  LEU A  32       5.870  27.304  33.915  1.00  0.00           C  
ATOM    530  CG  LEU A  32       4.980  26.780  32.754  1.00  0.00           C  
ATOM    531  CD1 LEU A  32       4.472  25.395  33.104  1.00  0.00           C  
ATOM    532  CD2 LEU A  32       3.799  27.691  32.551  1.00  0.00           C  
ATOM    533  H   LEU A  32       7.836  27.295  32.351  1.00  0.00           H  
ATOM    534  HA  LEU A  32       6.062  29.343  33.216  1.00  0.00           H  
ATOM    535 1HB  LEU A  32       6.555  26.507  34.193  1.00  0.00           H  
ATOM    536 2HB  LEU A  32       5.219  27.490  34.737  1.00  0.00           H  
ATOM    537  HG  LEU A  32       5.561  26.730  31.833  1.00  0.00           H  
ATOM    538 1HD1 LEU A  32       3.842  25.030  32.305  1.00  0.00           H  
ATOM    539 2HD1 LEU A  32       5.317  24.725  33.237  1.00  0.00           H  
ATOM    540 3HD1 LEU A  32       3.907  25.445  34.009  1.00  0.00           H  
ATOM    541 1HD2 LEU A  32       3.206  27.299  31.741  1.00  0.00           H  
ATOM    542 2HD2 LEU A  32       3.201  27.725  33.460  1.00  0.00           H  
ATOM    543 3HD2 LEU A  32       4.125  28.691  32.293  1.00  0.00           H  
ATOM    544  N   LEU A  33       8.421  28.569  35.385  1.00  0.00           N  
ATOM    545  CA  LEU A  33       9.079  28.995  36.612  1.00  0.00           C  
ATOM    546  C   LEU A  33       9.596  30.412  36.513  1.00  0.00           C  
ATOM    547  O   LEU A  33       9.330  31.237  37.389  1.00  0.00           O  
ATOM    548  CB  LEU A  33      10.275  28.058  36.887  1.00  0.00           C  
ATOM    549  CG  LEU A  33      11.195  28.335  38.121  1.00  0.00           C  
ATOM    550  CD1 LEU A  33      10.399  28.238  39.406  1.00  0.00           C  
ATOM    551  CD2 LEU A  33      12.367  27.322  38.096  1.00  0.00           C  
ATOM    552  H   LEU A  33       8.797  27.767  34.883  1.00  0.00           H  
ATOM    553  HA  LEU A  33       8.362  28.947  37.415  1.00  0.00           H  
ATOM    554 1HB  LEU A  33       9.896  27.040  36.971  1.00  0.00           H  
ATOM    555 2HB  LEU A  33      10.914  28.100  36.016  1.00  0.00           H  
ATOM    556  HG  LEU A  33      11.604  29.348  38.061  1.00  0.00           H  
ATOM    557 1HD1 LEU A  33      11.064  28.433  40.238  1.00  0.00           H  
ATOM    558 2HD1 LEU A  33       9.604  28.978  39.405  1.00  0.00           H  
ATOM    559 3HD1 LEU A  33       9.974  27.242  39.504  1.00  0.00           H  
ATOM    560 1HD2 LEU A  33      13.030  27.508  38.945  1.00  0.00           H  
ATOM    561 2HD2 LEU A  33      11.985  26.308  38.152  1.00  0.00           H  
ATOM    562 3HD2 LEU A  33      12.924  27.446  37.170  1.00  0.00           H  
ATOM    563  N   LEU A  34      10.296  30.715  35.430  1.00  0.00           N  
ATOM    564  CA  LEU A  34      10.853  32.033  35.227  1.00  0.00           C  
ATOM    565  C   LEU A  34       9.789  33.069  34.991  1.00  0.00           C  
ATOM    566  O   LEU A  34       9.913  34.202  35.467  1.00  0.00           O  
ATOM    567  CB  LEU A  34      11.865  31.962  34.092  1.00  0.00           C  
ATOM    568  CG  LEU A  34      13.165  31.230  34.463  1.00  0.00           C  
ATOM    569  CD1 LEU A  34      13.952  30.875  33.231  1.00  0.00           C  
ATOM    570  CD2 LEU A  34      14.026  32.211  35.322  1.00  0.00           C  
ATOM    571  H   LEU A  34      10.463  29.993  34.724  1.00  0.00           H  
ATOM    572  HA  LEU A  34      11.364  32.311  36.139  1.00  0.00           H  
ATOM    573 1HB  LEU A  34      11.405  31.446  33.245  1.00  0.00           H  
ATOM    574 2HB  LEU A  34      12.117  32.968  33.790  1.00  0.00           H  
ATOM    575  HG  LEU A  34      12.935  30.316  35.010  1.00  0.00           H  
ATOM    576 1HD1 LEU A  34      14.861  30.375  33.515  1.00  0.00           H  
ATOM    577 2HD1 LEU A  34      13.366  30.214  32.593  1.00  0.00           H  
ATOM    578 3HD1 LEU A  34      14.208  31.769  32.701  1.00  0.00           H  
ATOM    579 1HD2 LEU A  34      14.943  31.779  35.582  1.00  0.00           H  
ATOM    580 2HD2 LEU A  34      14.224  33.096  34.731  1.00  0.00           H  
ATOM    581 3HD2 LEU A  34      13.516  32.501  36.227  1.00  0.00           H  
ATOM    582  N   ARG A  35       8.720  32.702  34.293  1.00  0.00           N  
ATOM    583  CA  ARG A  35       7.675  33.657  34.043  1.00  0.00           C  
ATOM    584  C   ARG A  35       6.910  33.933  35.335  1.00  0.00           C  
ATOM    585  O   ARG A  35       6.515  35.074  35.574  1.00  0.00           O  
ATOM    586  CB  ARG A  35       6.756  33.127  32.960  1.00  0.00           C  
ATOM    587  CG  ARG A  35       7.369  32.996  31.565  1.00  0.00           C  
ATOM    588  CD  ARG A  35       7.555  34.233  30.901  1.00  0.00           C  
ATOM    589  NE  ARG A  35       6.338  34.834  30.523  1.00  0.00           N  
ATOM    590  CZ  ARG A  35       6.248  36.087  30.082  1.00  0.00           C  
ATOM    591  NH1 ARG A  35       7.335  36.834  29.994  1.00  0.00           N  
ATOM    592  NH2 ARG A  35       5.068  36.569  29.721  1.00  0.00           N  
ATOM    593  H   ARG A  35       8.641  31.765  33.885  1.00  0.00           H  
ATOM    594  HA  ARG A  35       8.127  34.587  33.713  1.00  0.00           H  
ATOM    595 1HB  ARG A  35       6.464  32.120  33.237  1.00  0.00           H  
ATOM    596 2HB  ARG A  35       5.864  33.742  32.896  1.00  0.00           H  
ATOM    597 1HG  ARG A  35       8.368  32.591  31.652  1.00  0.00           H  
ATOM    598 2HG  ARG A  35       6.760  32.341  30.945  1.00  0.00           H  
ATOM    599 1HD  ARG A  35       8.068  34.908  31.551  1.00  0.00           H  
ATOM    600 2HD  ARG A  35       8.142  34.062  30.003  1.00  0.00           H  
ATOM    601  HE  ARG A  35       5.493  34.280  30.571  1.00  0.00           H  
ATOM    602 1HH1 ARG A  35       8.272  36.481  30.265  1.00  0.00           H  
ATOM    603 2HH1 ARG A  35       7.246  37.772  29.601  1.00  0.00           H  
ATOM    604 1HH2 ARG A  35       4.250  35.982  29.766  1.00  0.00           H  
ATOM    605 2HH2 ARG A  35       4.992  37.545  29.387  1.00  0.00           H  
ATOM    606  N   ALA A  36       6.690  32.903  36.175  1.00  0.00           N  
ATOM    607  CA  ALA A  36       5.998  33.091  37.445  1.00  0.00           C  
ATOM    608  C   ALA A  36       6.804  33.938  38.418  1.00  0.00           C  
ATOM    609  O   ALA A  36       6.246  34.768  39.150  1.00  0.00           O  
ATOM    610  CB  ALA A  36       5.743  31.753  38.094  1.00  0.00           C  
ATOM    611  H   ALA A  36       6.965  31.952  35.911  1.00  0.00           H  
ATOM    612  HA  ALA A  36       5.057  33.593  37.240  1.00  0.00           H  
ATOM    613 1HB  ALA A  36       5.203  31.889  39.029  1.00  0.00           H  
ATOM    614 2HB  ALA A  36       5.176  31.146  37.431  1.00  0.00           H  
ATOM    615 3HB  ALA A  36       6.701  31.268  38.289  1.00  0.00           H  
ATOM    616  N   ARG A  37       8.124  33.719  38.446  1.00  0.00           N  
ATOM    617  CA  ARG A  37       8.995  34.455  39.342  1.00  0.00           C  
ATOM    618  C   ARG A  37       9.101  35.894  38.884  1.00  0.00           C  
ATOM    619  O   ARG A  37       9.143  36.821  39.695  1.00  0.00           O  
ATOM    620  CB  ARG A  37      10.360  33.800  39.393  1.00  0.00           C  
ATOM    621  CG  ARG A  37      10.399  32.397  40.021  1.00  0.00           C  
ATOM    622  CD  ARG A  37      10.353  32.413  41.498  1.00  0.00           C  
ATOM    623  NE  ARG A  37      10.594  31.076  42.024  1.00  0.00           N  
ATOM    624  CZ  ARG A  37       9.712  30.175  42.464  1.00  0.00           C  
ATOM    625  NH1 ARG A  37       8.412  30.389  42.531  1.00  0.00           N  
ATOM    626  NH2 ARG A  37      10.234  29.032  42.837  1.00  0.00           N  
ATOM    627  H   ARG A  37       8.530  32.984  37.854  1.00  0.00           H  
ATOM    628  HA  ARG A  37       8.558  34.440  40.339  1.00  0.00           H  
ATOM    629 1HB  ARG A  37      10.742  33.703  38.374  1.00  0.00           H  
ATOM    630 2HB  ARG A  37      11.050  34.437  39.942  1.00  0.00           H  
ATOM    631 1HG  ARG A  37       9.519  31.847  39.711  1.00  0.00           H  
ATOM    632 2HG  ARG A  37      11.288  31.862  39.689  1.00  0.00           H  
ATOM    633 1HD  ARG A  37      11.129  33.074  41.881  1.00  0.00           H  
ATOM    634 2HD  ARG A  37       9.383  32.756  41.840  1.00  0.00           H  
ATOM    635  HE  ARG A  37      11.557  30.742  42.013  1.00  0.00           H  
ATOM    636 1HH1 ARG A  37       8.019  31.272  42.241  1.00  0.00           H  
ATOM    637 2HH1 ARG A  37       7.818  29.655  42.888  1.00  0.00           H  
ATOM    638 1HH2 ARG A  37      11.258  28.940  42.727  1.00  0.00           H  
ATOM    639 2HH2 ARG A  37       9.660  28.280  43.187  1.00  0.00           H  
ATOM    640  N   TRP A  38       9.164  36.092  37.573  1.00  0.00           N  
ATOM    641  CA  TRP A  38       9.213  37.419  37.011  1.00  0.00           C  
ATOM    642  C   TRP A  38       7.897  38.146  37.291  1.00  0.00           C  
ATOM    643  O   TRP A  38       7.896  39.246  37.844  1.00  0.00           O  
ATOM    644  CB  TRP A  38       9.550  37.291  35.527  1.00  0.00           C  
ATOM    645  CG  TRP A  38       9.584  38.530  34.748  1.00  0.00           C  
ATOM    646  CD1 TRP A  38      10.596  39.433  34.680  1.00  0.00           C  
ATOM    647  CD2 TRP A  38       8.576  38.986  33.839  1.00  0.00           C  
ATOM    648  NE1 TRP A  38      10.272  40.430  33.809  1.00  0.00           N  
ATOM    649  CE2 TRP A  38       9.043  40.170  33.280  1.00  0.00           C  
ATOM    650  CE3 TRP A  38       7.336  38.487  33.449  1.00  0.00           C  
ATOM    651  CZ2 TRP A  38       8.312  40.873  32.356  1.00  0.00           C  
ATOM    652  CZ3 TRP A  38       6.616  39.194  32.516  1.00  0.00           C  
ATOM    653  CH2 TRP A  38       7.087  40.350  31.990  1.00  0.00           C  
ATOM    654  H   TRP A  38       9.197  35.298  36.930  1.00  0.00           H  
ATOM    655  HA  TRP A  38      10.017  37.970  37.495  1.00  0.00           H  
ATOM    656 1HB  TRP A  38      10.520  36.810  35.430  1.00  0.00           H  
ATOM    657 2HB  TRP A  38       8.829  36.627  35.063  1.00  0.00           H  
ATOM    658  HD1 TRP A  38      11.527  39.371  35.240  1.00  0.00           H  
ATOM    659  HE1 TRP A  38      10.851  41.230  33.577  1.00  0.00           H  
ATOM    660  HE3 TRP A  38       6.948  37.554  33.867  1.00  0.00           H  
ATOM    661  HZ2 TRP A  38       8.676  41.800  31.913  1.00  0.00           H  
ATOM    662  HZ3 TRP A  38       5.659  38.801  32.198  1.00  0.00           H  
ATOM    663  HH2 TRP A  38       6.491  40.865  31.256  1.00  0.00           H  
ATOM    664  N   ALA A  39       6.761  37.495  37.006  1.00  0.00           N  
ATOM    665  CA  ALA A  39       5.449  38.096  37.201  1.00  0.00           C  
ATOM    666  C   ALA A  39       5.205  38.492  38.651  1.00  0.00           C  
ATOM    667  O   ALA A  39       4.716  39.589  38.933  1.00  0.00           O  
ATOM    668  CB  ALA A  39       4.372  37.125  36.780  1.00  0.00           C  
ATOM    669  H   ALA A  39       6.804  36.572  36.572  1.00  0.00           H  
ATOM    670  HA  ALA A  39       5.385  38.977  36.576  1.00  0.00           H  
ATOM    671 1HB  ALA A  39       3.400  37.587  36.905  1.00  0.00           H  
ATOM    672 2HB  ALA A  39       4.525  36.846  35.748  1.00  0.00           H  
ATOM    673 3HB  ALA A  39       4.435  36.234  37.399  1.00  0.00           H  
ATOM    674  N   SER A  40       5.680  37.663  39.578  1.00  0.00           N  
ATOM    675  CA  SER A  40       5.488  37.866  41.005  1.00  0.00           C  
ATOM    676  C   SER A  40       6.235  39.068  41.560  1.00  0.00           C  
ATOM    677  O   SER A  40       5.987  39.474  42.698  1.00  0.00           O  
ATOM    678  CB  SER A  40       5.929  36.633  41.773  1.00  0.00           C  
ATOM    679  OG  SER A  40       5.112  35.535  41.493  1.00  0.00           O  
ATOM    680  H   SER A  40       6.106  36.781  39.290  1.00  0.00           H  
ATOM    681  HA  SER A  40       4.424  38.018  41.180  1.00  0.00           H  
ATOM    682 1HB  SER A  40       6.962  36.396  41.516  1.00  0.00           H  
ATOM    683 2HB  SER A  40       5.899  36.847  42.840  1.00  0.00           H  
ATOM    684  HG  SER A  40       5.393  35.220  40.609  1.00  0.00           H  
ATOM    685  N   HIS A  41       7.190  39.606  40.800  1.00  0.00           N  
ATOM    686  CA  HIS A  41       7.960  40.741  41.258  1.00  0.00           C  
ATOM    687  C   HIS A  41       7.745  41.987  40.394  1.00  0.00           C  
ATOM    688  O   HIS A  41       8.539  42.931  40.462  1.00  0.00           O  
ATOM    689  CB  HIS A  41       9.448  40.379  41.351  1.00  0.00           C  
ATOM    690  CG  HIS A  41       9.748  39.330  42.412  1.00  0.00           C  
ATOM    691  ND1 HIS A  41       9.669  37.971  42.175  1.00  0.00           N  
ATOM    692  CD2 HIS A  41      10.113  39.465  43.709  1.00  0.00           C  
ATOM    693  CE1 HIS A  41       9.976  37.316  43.280  1.00  0.00           C  
ATOM    694  NE2 HIS A  41      10.252  38.199  44.229  1.00  0.00           N  
ATOM    695  H   HIS A  41       7.350  39.268  39.845  1.00  0.00           H  
ATOM    696  HA  HIS A  41       7.640  41.002  42.264  1.00  0.00           H  
ATOM    697 1HB  HIS A  41       9.779  39.986  40.384  1.00  0.00           H  
ATOM    698 2HB  HIS A  41      10.034  41.268  41.567  1.00  0.00           H  
ATOM    699  HD1 HIS A  41       9.419  37.520  41.295  1.00  0.00           H  
ATOM    700  HD2 HIS A  41      10.295  40.336  44.337  1.00  0.00           H  
ATOM    701  HE1 HIS A  41       9.970  36.227  43.292  1.00  0.00           H  
ATOM    702  N   LEU A  42       6.668  42.011  39.602  1.00  0.00           N  
ATOM    703  CA  LEU A  42       6.382  43.189  38.790  1.00  0.00           C  
ATOM    704  C   LEU A  42       5.629  44.205  39.630  1.00  0.00           C  
ATOM    705  O   LEU A  42       4.872  43.842  40.524  1.00  0.00           O  
ATOM    706  CB  LEU A  42       5.528  42.849  37.557  1.00  0.00           C  
ATOM    707  CG  LEU A  42       6.109  41.849  36.540  1.00  0.00           C  
ATOM    708  CD1 LEU A  42       5.061  41.592  35.449  1.00  0.00           C  
ATOM    709  CD2 LEU A  42       7.406  42.351  35.937  1.00  0.00           C  
ATOM    710  H   LEU A  42       6.047  41.195  39.559  1.00  0.00           H  
ATOM    711  HA  LEU A  42       7.319  43.642  38.478  1.00  0.00           H  
ATOM    712 1HB  LEU A  42       4.593  42.427  37.912  1.00  0.00           H  
ATOM    713 2HB  LEU A  42       5.303  43.768  37.027  1.00  0.00           H  
ATOM    714  HG  LEU A  42       6.310  40.932  37.043  1.00  0.00           H  
ATOM    715 1HD1 LEU A  42       5.453  40.864  34.744  1.00  0.00           H  
ATOM    716 2HD1 LEU A  42       4.151  41.206  35.909  1.00  0.00           H  
ATOM    717 3HD1 LEU A  42       4.838  42.516  34.926  1.00  0.00           H  
ATOM    718 1HD2 LEU A  42       7.771  41.610  35.249  1.00  0.00           H  
ATOM    719 2HD2 LEU A  42       7.240  43.285  35.408  1.00  0.00           H  
ATOM    720 3HD2 LEU A  42       8.147  42.497  36.717  1.00  0.00           H  
ATOM    721  N   SER A  43       5.807  45.489  39.318  1.00  0.00           N  
ATOM    722  CA  SER A  43       5.095  46.575  39.999  1.00  0.00           C  
ATOM    723  C   SER A  43       3.641  46.729  39.540  1.00  0.00           C  
ATOM    724  O   SER A  43       2.848  47.438  40.164  1.00  0.00           O  
ATOM    725  CB  SER A  43       5.840  47.871  39.772  1.00  0.00           C  
ATOM    726  OG  SER A  43       5.809  48.229  38.416  1.00  0.00           O  
ATOM    727  H   SER A  43       6.465  45.740  38.592  1.00  0.00           H  
ATOM    728  HA  SER A  43       5.090  46.355  41.068  1.00  0.00           H  
ATOM    729 1HB  SER A  43       5.383  48.660  40.369  1.00  0.00           H  
ATOM    730 2HB  SER A  43       6.872  47.763  40.103  1.00  0.00           H  
ATOM    731  HG  SER A  43       6.280  49.068  38.353  1.00  0.00           H  
ATOM    732  N   ASP A  44       3.320  46.091  38.421  1.00  0.00           N  
ATOM    733  CA  ASP A  44       1.999  46.110  37.809  1.00  0.00           C  
ATOM    734  C   ASP A  44       1.155  44.933  38.313  1.00  0.00           C  
ATOM    735  O   ASP A  44       1.295  43.810  37.817  1.00  0.00           O  
ATOM    736  CB  ASP A  44       2.167  46.077  36.281  1.00  0.00           C  
ATOM    737  CG  ASP A  44       0.871  46.128  35.480  1.00  0.00           C  
ATOM    738  OD1 ASP A  44      -0.174  45.831  36.030  1.00  0.00           O  
ATOM    739  OD2 ASP A  44       0.936  46.424  34.309  1.00  0.00           O  
ATOM    740  H   ASP A  44       4.051  45.553  37.990  1.00  0.00           H  
ATOM    741  HA  ASP A  44       1.500  47.037  38.088  1.00  0.00           H  
ATOM    742 1HB  ASP A  44       2.785  46.925  35.979  1.00  0.00           H  
ATOM    743 2HB  ASP A  44       2.712  45.175  36.004  1.00  0.00           H  
ATOM    744  N   ASP A  45       0.269  45.182  39.293  1.00  0.00           N  
ATOM    745  CA  ASP A  45      -0.498  44.098  39.914  1.00  0.00           C  
ATOM    746  C   ASP A  45      -1.436  43.404  38.942  1.00  0.00           C  
ATOM    747  O   ASP A  45      -1.633  42.189  39.029  1.00  0.00           O  
ATOM    748  CB  ASP A  45      -1.375  44.625  41.058  1.00  0.00           C  
ATOM    749  CG  ASP A  45      -0.639  45.037  42.329  1.00  0.00           C  
ATOM    750  OD1 ASP A  45       0.491  44.677  42.510  1.00  0.00           O  
ATOM    751  OD2 ASP A  45      -1.242  45.725  43.113  1.00  0.00           O  
ATOM    752  H   ASP A  45       0.180  46.126  39.651  1.00  0.00           H  
ATOM    753  HA  ASP A  45       0.206  43.363  40.305  1.00  0.00           H  
ATOM    754 1HB  ASP A  45      -1.941  45.484  40.701  1.00  0.00           H  
ATOM    755 2HB  ASP A  45      -2.102  43.857  41.324  1.00  0.00           H  
ATOM    756  N   GLU A  46      -2.039  44.165  38.026  1.00  0.00           N  
ATOM    757  CA  GLU A  46      -2.974  43.564  37.088  1.00  0.00           C  
ATOM    758  C   GLU A  46      -2.246  42.638  36.146  1.00  0.00           C  
ATOM    759  O   GLU A  46      -2.711  41.522  35.872  1.00  0.00           O  
ATOM    760  CB  GLU A  46      -3.726  44.620  36.280  1.00  0.00           C  
ATOM    761  CG  GLU A  46      -4.736  44.025  35.297  1.00  0.00           C  
ATOM    762  CD  GLU A  46      -5.537  45.045  34.558  1.00  0.00           C  
ATOM    763  OE1 GLU A  46      -5.426  46.204  34.864  1.00  0.00           O  
ATOM    764  OE2 GLU A  46      -6.252  44.659  33.655  1.00  0.00           O  
ATOM    765  H   GLU A  46      -1.830  45.157  37.982  1.00  0.00           H  
ATOM    766  HA  GLU A  46      -3.699  42.976  37.649  1.00  0.00           H  
ATOM    767 1HB  GLU A  46      -4.257  45.287  36.957  1.00  0.00           H  
ATOM    768 2HB  GLU A  46      -3.010  45.223  35.715  1.00  0.00           H  
ATOM    769 1HG  GLU A  46      -4.195  43.425  34.566  1.00  0.00           H  
ATOM    770 2HG  GLU A  46      -5.407  43.361  35.840  1.00  0.00           H  
ATOM    771  N   ARG A  47      -1.101  43.093  35.642  1.00  0.00           N  
ATOM    772  CA  ARG A  47      -0.358  42.265  34.722  1.00  0.00           C  
ATOM    773  C   ARG A  47       0.188  41.050  35.427  1.00  0.00           C  
ATOM    774  O   ARG A  47       0.152  39.949  34.874  1.00  0.00           O  
ATOM    775  CB  ARG A  47       0.787  43.021  34.105  1.00  0.00           C  
ATOM    776  CG  ARG A  47       1.546  42.272  33.063  1.00  0.00           C  
ATOM    777  CD  ARG A  47       2.533  43.127  32.445  1.00  0.00           C  
ATOM    778  NE  ARG A  47       3.267  42.439  31.417  1.00  0.00           N  
ATOM    779  CZ  ARG A  47       4.249  42.985  30.694  1.00  0.00           C  
ATOM    780  NH1 ARG A  47       4.620  44.234  30.908  1.00  0.00           N  
ATOM    781  NH2 ARG A  47       4.839  42.279  29.762  1.00  0.00           N  
ATOM    782  H   ARG A  47      -0.775  44.046  35.877  1.00  0.00           H  
ATOM    783  HA  ARG A  47      -1.030  41.941  33.929  1.00  0.00           H  
ATOM    784 1HB  ARG A  47       0.413  43.937  33.653  1.00  0.00           H  
ATOM    785 2HB  ARG A  47       1.491  43.300  34.887  1.00  0.00           H  
ATOM    786 1HG  ARG A  47       2.063  41.450  33.528  1.00  0.00           H  
ATOM    787 2HG  ARG A  47       0.868  41.895  32.298  1.00  0.00           H  
ATOM    788 1HD  ARG A  47       2.033  43.989  31.999  1.00  0.00           H  
ATOM    789 2HD  ARG A  47       3.234  43.464  33.207  1.00  0.00           H  
ATOM    790  HE  ARG A  47       3.003  41.484  31.201  1.00  0.00           H  
ATOM    791 1HH1 ARG A  47       4.166  44.787  31.621  1.00  0.00           H  
ATOM    792 2HH1 ARG A  47       5.360  44.644  30.355  1.00  0.00           H  
ATOM    793 1HH2 ARG A  47       4.570  41.295  29.578  1.00  0.00           H  
ATOM    794 2HH2 ARG A  47       5.567  42.694  29.203  1.00  0.00           H  
ATOM    795  N   ALA A  48       0.699  41.232  36.647  1.00  0.00           N  
ATOM    796  CA  ALA A  48       1.266  40.124  37.376  1.00  0.00           C  
ATOM    797  C   ALA A  48       0.231  39.055  37.633  1.00  0.00           C  
ATOM    798  O   ALA A  48       0.512  37.875  37.441  1.00  0.00           O  
ATOM    799  CB  ALA A  48       1.834  40.607  38.686  1.00  0.00           C  
ATOM    800  H   ALA A  48       0.729  42.167  37.070  1.00  0.00           H  
ATOM    801  HA  ALA A  48       2.064  39.691  36.779  1.00  0.00           H  
ATOM    802 1HB  ALA A  48       2.272  39.775  39.225  1.00  0.00           H  
ATOM    803 2HB  ALA A  48       2.593  41.361  38.497  1.00  0.00           H  
ATOM    804 3HB  ALA A  48       1.035  41.045  39.283  1.00  0.00           H  
ATOM    805  N   LYS A  49      -0.997  39.450  37.983  1.00  0.00           N  
ATOM    806  CA  LYS A  49      -2.017  38.456  38.239  1.00  0.00           C  
ATOM    807  C   LYS A  49      -2.424  37.722  36.975  1.00  0.00           C  
ATOM    808  O   LYS A  49      -2.610  36.504  37.019  1.00  0.00           O  
ATOM    809  CB  LYS A  49      -3.201  39.092  38.946  1.00  0.00           C  
ATOM    810  CG  LYS A  49      -2.872  39.463  40.384  1.00  0.00           C  
ATOM    811  CD  LYS A  49      -4.040  40.120  41.113  1.00  0.00           C  
ATOM    812  CE  LYS A  49      -3.634  40.528  42.548  1.00  0.00           C  
ATOM    813  NZ  LYS A  49      -3.245  39.336  43.383  1.00  0.00           N  
ATOM    814  H   LYS A  49      -1.201  40.442  38.146  1.00  0.00           H  
ATOM    815  HA  LYS A  49      -1.598  37.715  38.919  1.00  0.00           H  
ATOM    816 1HB  LYS A  49      -3.489  40.005  38.414  1.00  0.00           H  
ATOM    817 2HB  LYS A  49      -4.051  38.411  38.937  1.00  0.00           H  
ATOM    818 1HG  LYS A  49      -2.596  38.547  40.908  1.00  0.00           H  
ATOM    819 2HG  LYS A  49      -2.015  40.130  40.399  1.00  0.00           H  
ATOM    820 1HD  LYS A  49      -4.349  41.013  40.564  1.00  0.00           H  
ATOM    821 2HD  LYS A  49      -4.880  39.429  41.163  1.00  0.00           H  
ATOM    822 1HE  LYS A  49      -2.790  41.217  42.497  1.00  0.00           H  
ATOM    823 2HE  LYS A  49      -4.473  41.033  43.023  1.00  0.00           H  
ATOM    824 1HZ  LYS A  49      -2.978  39.600  44.322  1.00  0.00           H  
ATOM    825 2HZ  LYS A  49      -4.025  38.691  43.443  1.00  0.00           H  
ATOM    826 3HZ  LYS A  49      -2.456  38.873  42.945  1.00  0.00           H  
ATOM    827  N   LYS A  50      -2.530  38.426  35.840  1.00  0.00           N  
ATOM    828  CA  LYS A  50      -2.889  37.738  34.605  1.00  0.00           C  
ATOM    829  C   LYS A  50      -1.794  36.748  34.203  1.00  0.00           C  
ATOM    830  O   LYS A  50      -2.089  35.620  33.787  1.00  0.00           O  
ATOM    831  CB  LYS A  50      -3.143  38.744  33.486  1.00  0.00           C  
ATOM    832  CG  LYS A  50      -4.431  39.543  33.655  1.00  0.00           C  
ATOM    833  CD  LYS A  50      -4.610  40.567  32.542  1.00  0.00           C  
ATOM    834  CE  LYS A  50      -5.914  41.351  32.715  1.00  0.00           C  
ATOM    835  NZ  LYS A  50      -6.079  42.411  31.673  1.00  0.00           N  
ATOM    836  H   LYS A  50      -2.411  39.447  35.849  1.00  0.00           H  
ATOM    837  HA  LYS A  50      -3.802  37.172  34.779  1.00  0.00           H  
ATOM    838 1HB  LYS A  50      -2.310  39.452  33.449  1.00  0.00           H  
ATOM    839 2HB  LYS A  50      -3.180  38.225  32.530  1.00  0.00           H  
ATOM    840 1HG  LYS A  50      -5.279  38.860  33.657  1.00  0.00           H  
ATOM    841 2HG  LYS A  50      -4.407  40.061  34.613  1.00  0.00           H  
ATOM    842 1HD  LYS A  50      -3.775  41.272  32.570  1.00  0.00           H  
ATOM    843 2HD  LYS A  50      -4.615  40.069  31.576  1.00  0.00           H  
ATOM    844 1HE  LYS A  50      -6.754  40.663  32.653  1.00  0.00           H  
ATOM    845 2HE  LYS A  50      -5.918  41.820  33.696  1.00  0.00           H  
ATOM    846 1HZ  LYS A  50      -6.953  42.908  31.830  1.00  0.00           H  
ATOM    847 2HZ  LYS A  50      -5.307  43.068  31.729  1.00  0.00           H  
ATOM    848 3HZ  LYS A  50      -6.093  41.991  30.758  1.00  0.00           H  
ATOM    849  N   LEU A  51      -0.526  37.141  34.377  1.00  0.00           N  
ATOM    850  CA  LEU A  51       0.571  36.259  34.026  1.00  0.00           C  
ATOM    851  C   LEU A  51       0.574  35.028  34.911  1.00  0.00           C  
ATOM    852  O   LEU A  51       0.739  33.912  34.417  1.00  0.00           O  
ATOM    853  CB  LEU A  51       1.891  37.006  34.229  1.00  0.00           C  
ATOM    854  CG  LEU A  51       2.236  38.143  33.254  1.00  0.00           C  
ATOM    855  CD1 LEU A  51       3.385  38.937  33.828  1.00  0.00           C  
ATOM    856  CD2 LEU A  51       2.650  37.568  31.928  1.00  0.00           C  
ATOM    857  H   LEU A  51      -0.327  38.091  34.707  1.00  0.00           H  
ATOM    858  HA  LEU A  51       0.453  35.945  32.994  1.00  0.00           H  
ATOM    859 1HB  LEU A  51       1.851  37.448  35.213  1.00  0.00           H  
ATOM    860 2HB  LEU A  51       2.702  36.282  34.208  1.00  0.00           H  
ATOM    861  HG  LEU A  51       1.382  38.794  33.119  1.00  0.00           H  
ATOM    862 1HD1 LEU A  51       3.648  39.742  33.149  1.00  0.00           H  
ATOM    863 2HD1 LEU A  51       3.089  39.350  34.777  1.00  0.00           H  
ATOM    864 3HD1 LEU A  51       4.238  38.293  33.967  1.00  0.00           H  
ATOM    865 1HD2 LEU A  51       2.915  38.380  31.247  1.00  0.00           H  
ATOM    866 2HD2 LEU A  51       3.514  36.920  32.077  1.00  0.00           H  
ATOM    867 3HD2 LEU A  51       1.836  36.993  31.498  1.00  0.00           H  
ATOM    868  N   LEU A  52       0.327  35.214  36.206  1.00  0.00           N  
ATOM    869  CA  LEU A  52       0.324  34.116  37.152  1.00  0.00           C  
ATOM    870  C   LEU A  52      -0.848  33.177  36.913  1.00  0.00           C  
ATOM    871  O   LEU A  52      -0.709  31.965  37.093  1.00  0.00           O  
ATOM    872  CB  LEU A  52       0.319  34.695  38.553  1.00  0.00           C  
ATOM    873  CG  LEU A  52       1.604  35.430  38.969  1.00  0.00           C  
ATOM    874  CD1 LEU A  52       1.317  36.203  40.224  1.00  0.00           C  
ATOM    875  CD2 LEU A  52       2.735  34.429  39.201  1.00  0.00           C  
ATOM    876  H   LEU A  52       0.203  36.168  36.561  1.00  0.00           H  
ATOM    877  HA  LEU A  52       1.229  33.541  37.004  1.00  0.00           H  
ATOM    878 1HB  LEU A  52      -0.519  35.385  38.641  1.00  0.00           H  
ATOM    879 2HB  LEU A  52       0.191  33.882  39.250  1.00  0.00           H  
ATOM    880  HG  LEU A  52       1.911  36.114  38.198  1.00  0.00           H  
ATOM    881 1HD1 LEU A  52       2.218  36.730  40.539  1.00  0.00           H  
ATOM    882 2HD1 LEU A  52       0.527  36.924  40.030  1.00  0.00           H  
ATOM    883 3HD1 LEU A  52       0.998  35.529  40.992  1.00  0.00           H  
ATOM    884 1HD2 LEU A  52       3.625  34.971  39.499  1.00  0.00           H  
ATOM    885 2HD2 LEU A  52       2.458  33.744  39.971  1.00  0.00           H  
ATOM    886 3HD2 LEU A  52       2.950  33.879  38.301  1.00  0.00           H  
ATOM    887  N   LYS A  53      -2.006  33.716  36.521  1.00  0.00           N  
ATOM    888  CA  LYS A  53      -3.149  32.871  36.214  1.00  0.00           C  
ATOM    889  C   LYS A  53      -2.789  31.953  35.056  1.00  0.00           C  
ATOM    890  O   LYS A  53      -3.072  30.752  35.101  1.00  0.00           O  
ATOM    891  CB  LYS A  53      -4.377  33.719  35.885  1.00  0.00           C  
ATOM    892  CG  LYS A  53      -5.663  32.938  35.565  1.00  0.00           C  
ATOM    893  CD  LYS A  53      -6.840  33.913  35.432  1.00  0.00           C  
ATOM    894  CE  LYS A  53      -8.205  33.225  35.237  1.00  0.00           C  
ATOM    895  NZ  LYS A  53      -8.385  32.607  33.865  1.00  0.00           N  
ATOM    896  H   LYS A  53      -2.106  34.735  36.478  1.00  0.00           H  
ATOM    897  HA  LYS A  53      -3.369  32.251  37.078  1.00  0.00           H  
ATOM    898 1HB  LYS A  53      -4.583  34.383  36.725  1.00  0.00           H  
ATOM    899 2HB  LYS A  53      -4.149  34.353  35.028  1.00  0.00           H  
ATOM    900 1HG  LYS A  53      -5.533  32.398  34.624  1.00  0.00           H  
ATOM    901 2HG  LYS A  53      -5.857  32.215  36.343  1.00  0.00           H  
ATOM    902 1HD  LYS A  53      -6.890  34.525  36.335  1.00  0.00           H  
ATOM    903 2HD  LYS A  53      -6.658  34.572  34.585  1.00  0.00           H  
ATOM    904 1HE  LYS A  53      -8.322  32.447  35.989  1.00  0.00           H  
ATOM    905 2HE  LYS A  53      -8.980  33.975  35.382  1.00  0.00           H  
ATOM    906 1HZ  LYS A  53      -9.302  32.195  33.808  1.00  0.00           H  
ATOM    907 2HZ  LYS A  53      -8.297  33.315  33.156  1.00  0.00           H  
ATOM    908 3HZ  LYS A  53      -7.701  31.864  33.676  1.00  0.00           H  
ATOM    909  N   LYS A  54      -2.125  32.509  34.028  1.00  0.00           N  
ATOM    910  CA  LYS A  54      -1.710  31.707  32.883  1.00  0.00           C  
ATOM    911  C   LYS A  54      -0.722  30.613  33.296  1.00  0.00           C  
ATOM    912  O   LYS A  54      -0.823  29.485  32.799  1.00  0.00           O  
ATOM    913  CB  LYS A  54      -1.099  32.588  31.792  1.00  0.00           C  
ATOM    914  CG  LYS A  54      -2.107  33.478  31.066  1.00  0.00           C  
ATOM    915  CD  LYS A  54      -1.425  34.363  30.024  1.00  0.00           C  
ATOM    916  CE  LYS A  54      -2.429  35.262  29.314  1.00  0.00           C  
ATOM    917  NZ  LYS A  54      -1.769  36.154  28.318  1.00  0.00           N  
ATOM    918  H   LYS A  54      -1.962  33.525  34.029  1.00  0.00           H  
ATOM    919  HA  LYS A  54      -2.596  31.217  32.473  1.00  0.00           H  
ATOM    920 1HB  LYS A  54      -0.343  33.236  32.234  1.00  0.00           H  
ATOM    921 2HB  LYS A  54      -0.603  31.961  31.054  1.00  0.00           H  
ATOM    922 1HG  LYS A  54      -2.847  32.846  30.573  1.00  0.00           H  
ATOM    923 2HG  LYS A  54      -2.622  34.103  31.792  1.00  0.00           H  
ATOM    924 1HD  LYS A  54      -0.682  34.991  30.522  1.00  0.00           H  
ATOM    925 2HD  LYS A  54      -0.919  33.741  29.288  1.00  0.00           H  
ATOM    926 1HE  LYS A  54      -3.163  34.642  28.803  1.00  0.00           H  
ATOM    927 2HE  LYS A  54      -2.940  35.879  30.056  1.00  0.00           H  
ATOM    928 1HZ  LYS A  54      -2.465  36.734  27.871  1.00  0.00           H  
ATOM    929 2HZ  LYS A  54      -1.093  36.741  28.787  1.00  0.00           H  
ATOM    930 3HZ  LYS A  54      -1.300  35.593  27.620  1.00  0.00           H  
ATOM    931  N   ILE A  55       0.183  30.921  34.246  1.00  0.00           N  
ATOM    932  CA  ILE A  55       1.156  29.928  34.698  1.00  0.00           C  
ATOM    933  C   ILE A  55       0.440  28.787  35.346  1.00  0.00           C  
ATOM    934  O   ILE A  55       0.771  27.638  35.092  1.00  0.00           O  
ATOM    935  CB  ILE A  55       2.127  30.450  35.788  1.00  0.00           C  
ATOM    936  CG1 ILE A  55       2.974  31.609  35.261  1.00  0.00           C  
ATOM    937  CG2 ILE A  55       3.022  29.258  36.340  1.00  0.00           C  
ATOM    938  CD1 ILE A  55       3.847  31.337  34.125  1.00  0.00           C  
ATOM    939  H   ILE A  55       0.234  31.895  34.563  1.00  0.00           H  
ATOM    940  HA  ILE A  55       1.699  29.542  33.841  1.00  0.00           H  
ATOM    941  HB  ILE A  55       1.544  30.852  36.617  1.00  0.00           H  
ATOM    942 1HG1 ILE A  55       2.322  32.366  34.962  1.00  0.00           H  
ATOM    943 2HG1 ILE A  55       3.571  31.987  36.067  1.00  0.00           H  
ATOM    944 1HG2 ILE A  55       3.672  29.620  37.105  1.00  0.00           H  
ATOM    945 2HG2 ILE A  55       2.411  28.467  36.766  1.00  0.00           H  
ATOM    946 3HG2 ILE A  55       3.612  28.850  35.544  1.00  0.00           H  
ATOM    947 1HD1 ILE A  55       4.334  32.251  33.884  1.00  0.00           H  
ATOM    948 2HD1 ILE A  55       4.570  30.597  34.393  1.00  0.00           H  
ATOM    949 3HD1 ILE A  55       3.278  31.001  33.267  1.00  0.00           H  
ATOM    950  N   VAL A  56      -0.535  29.087  36.187  1.00  0.00           N  
ATOM    951  CA  VAL A  56      -1.266  28.038  36.864  1.00  0.00           C  
ATOM    952  C   VAL A  56      -2.034  27.174  35.882  1.00  0.00           C  
ATOM    953  O   VAL A  56      -2.034  25.944  35.995  1.00  0.00           O  
ATOM    954  CB  VAL A  56      -2.203  28.665  37.901  1.00  0.00           C  
ATOM    955  CG1 VAL A  56      -3.153  27.631  38.502  1.00  0.00           C  
ATOM    956  CG2 VAL A  56      -1.339  29.256  38.970  1.00  0.00           C  
ATOM    957  H   VAL A  56      -0.728  30.077  36.385  1.00  0.00           H  
ATOM    958  HA  VAL A  56      -0.548  27.413  37.389  1.00  0.00           H  
ATOM    959  HB  VAL A  56      -2.800  29.448  37.425  1.00  0.00           H  
ATOM    960 1HG1 VAL A  56      -3.785  28.111  39.239  1.00  0.00           H  
ATOM    961 2HG1 VAL A  56      -3.781  27.196  37.726  1.00  0.00           H  
ATOM    962 3HG1 VAL A  56      -2.582  26.851  38.978  1.00  0.00           H  
ATOM    963 1HG2 VAL A  56      -1.932  29.728  39.714  1.00  0.00           H  
ATOM    964 2HG2 VAL A  56      -0.763  28.462  39.412  1.00  0.00           H  
ATOM    965 3HG2 VAL A  56      -0.668  29.990  38.550  1.00  0.00           H  
ATOM    966  N   GLU A  57      -2.696  27.788  34.911  1.00  0.00           N  
ATOM    967  CA  GLU A  57      -3.455  27.002  33.963  1.00  0.00           C  
ATOM    968  C   GLU A  57      -2.570  26.053  33.160  1.00  0.00           C  
ATOM    969  O   GLU A  57      -2.932  24.894  32.976  1.00  0.00           O  
ATOM    970  CB  GLU A  57      -4.223  27.930  33.033  1.00  0.00           C  
ATOM    971  CG  GLU A  57      -5.363  28.668  33.712  1.00  0.00           C  
ATOM    972  CD  GLU A  57      -5.975  29.717  32.849  1.00  0.00           C  
ATOM    973  OE1 GLU A  57      -5.447  29.978  31.797  1.00  0.00           O  
ATOM    974  OE2 GLU A  57      -6.986  30.262  33.244  1.00  0.00           O  
ATOM    975  H   GLU A  57      -2.699  28.816  34.853  1.00  0.00           H  
ATOM    976  HA  GLU A  57      -4.172  26.400  34.525  1.00  0.00           H  
ATOM    977 1HB  GLU A  57      -3.534  28.674  32.626  1.00  0.00           H  
ATOM    978 2HB  GLU A  57      -4.626  27.360  32.197  1.00  0.00           H  
ATOM    979 1HG  GLU A  57      -6.131  27.946  33.983  1.00  0.00           H  
ATOM    980 2HG  GLU A  57      -4.999  29.124  34.630  1.00  0.00           H  
ATOM    981  N   GLU A  58      -1.387  26.514  32.730  1.00  0.00           N  
ATOM    982  CA  GLU A  58      -0.494  25.636  31.980  1.00  0.00           C  
ATOM    983  C   GLU A  58       0.237  24.646  32.884  1.00  0.00           C  
ATOM    984  O   GLU A  58       0.393  23.471  32.534  1.00  0.00           O  
ATOM    985  CB  GLU A  58       0.511  26.462  31.185  1.00  0.00           C  
ATOM    986  CG  GLU A  58      -0.089  27.250  30.024  1.00  0.00           C  
ATOM    987  CD  GLU A  58      -0.708  26.349  28.988  1.00  0.00           C  
ATOM    988  OE1 GLU A  58      -0.081  25.384  28.627  1.00  0.00           O  
ATOM    989  OE2 GLU A  58      -1.824  26.608  28.565  1.00  0.00           O  
ATOM    990  H   GLU A  58      -1.140  27.497  32.880  1.00  0.00           H  
ATOM    991  HA  GLU A  58      -1.090  25.064  31.278  1.00  0.00           H  
ATOM    992 1HB  GLU A  58       0.945  27.194  31.860  1.00  0.00           H  
ATOM    993 2HB  GLU A  58       1.312  25.826  30.813  1.00  0.00           H  
ATOM    994 1HG  GLU A  58      -0.852  27.926  30.414  1.00  0.00           H  
ATOM    995 2HG  GLU A  58       0.693  27.853  29.562  1.00  0.00           H  
ATOM    996  N   ALA A  59       0.623  25.087  34.081  1.00  0.00           N  
ATOM    997  CA  ALA A  59       1.368  24.267  35.018  1.00  0.00           C  
ATOM    998  C   ALA A  59       0.514  23.115  35.524  1.00  0.00           C  
ATOM    999  O   ALA A  59       1.033  22.068  35.887  1.00  0.00           O  
ATOM   1000  CB  ALA A  59       1.896  25.112  36.167  1.00  0.00           C  
ATOM   1001  H   ALA A  59       0.457  26.055  34.343  1.00  0.00           H  
ATOM   1002  HA  ALA A  59       2.204  23.844  34.479  1.00  0.00           H  
ATOM   1003 1HB  ALA A  59       2.484  24.499  36.828  1.00  0.00           H  
ATOM   1004 2HB  ALA A  59       2.518  25.910  35.779  1.00  0.00           H  
ATOM   1005 3HB  ALA A  59       1.067  25.548  36.708  1.00  0.00           H  
ATOM   1006  N   ARG A  60      -0.807  23.277  35.498  1.00  0.00           N  
ATOM   1007  CA  ARG A  60      -1.713  22.241  35.949  1.00  0.00           C  
ATOM   1008  C   ARG A  60      -2.056  21.240  34.836  1.00  0.00           C  
ATOM   1009  O   ARG A  60      -2.800  20.285  35.073  1.00  0.00           O  
ATOM   1010  CB  ARG A  60      -2.965  22.899  36.510  1.00  0.00           C  
ATOM   1011  CG  ARG A  60      -3.983  21.993  37.188  1.00  0.00           C  
ATOM   1012  CD  ARG A  60      -5.024  22.799  37.871  1.00  0.00           C  
ATOM   1013  NE  ARG A  60      -4.494  23.487  39.066  1.00  0.00           N  
ATOM   1014  CZ  ARG A  60      -4.952  24.661  39.576  1.00  0.00           C  
ATOM   1015  NH1 ARG A  60      -5.943  25.309  38.997  1.00  0.00           N  
ATOM   1016  NH2 ARG A  60      -4.406  25.169  40.670  1.00  0.00           N  
ATOM   1017  H   ARG A  60      -1.213  24.190  35.266  1.00  0.00           H  
ATOM   1018  HA  ARG A  60      -1.232  21.686  36.744  1.00  0.00           H  
ATOM   1019 1HB  ARG A  60      -2.678  23.658  37.219  1.00  0.00           H  
ATOM   1020 2HB  ARG A  60      -3.477  23.416  35.693  1.00  0.00           H  
ATOM   1021 1HG  ARG A  60      -4.492  21.379  36.450  1.00  0.00           H  
ATOM   1022 2HG  ARG A  60      -3.485  21.357  37.918  1.00  0.00           H  
ATOM   1023 1HD  ARG A  60      -5.390  23.545  37.170  1.00  0.00           H  
ATOM   1024 2HD  ARG A  60      -5.842  22.149  38.180  1.00  0.00           H  
ATOM   1025  HE  ARG A  60      -3.740  23.028  39.560  1.00  0.00           H  
ATOM   1026 1HH1 ARG A  60      -6.376  24.943  38.167  1.00  0.00           H  
ATOM   1027 2HH1 ARG A  60      -6.275  26.181  39.395  1.00  0.00           H  
ATOM   1028 1HH2 ARG A  60      -3.654  24.688  41.137  1.00  0.00           H  
ATOM   1029 2HH2 ARG A  60      -4.757  26.066  41.041  1.00  0.00           H  
ATOM   1030  N   LYS A  61      -1.507  21.443  33.632  1.00  0.00           N  
ATOM   1031  CA  LYS A  61      -1.704  20.512  32.525  1.00  0.00           C  
ATOM   1032  C   LYS A  61      -0.423  19.715  32.271  1.00  0.00           C  
ATOM   1033  O   LYS A  61      -0.486  18.557  31.851  1.00  0.00           O  
ATOM   1034  CB  LYS A  61      -2.117  21.240  31.249  1.00  0.00           C  
ATOM   1035  CG  LYS A  61      -3.501  21.877  31.295  1.00  0.00           C  
ATOM   1036  CD  LYS A  61      -3.918  22.438  29.919  1.00  0.00           C  
ATOM   1037  CE  LYS A  61      -3.169  23.736  29.598  1.00  0.00           C  
ATOM   1038  NZ  LYS A  61      -3.615  24.369  28.327  1.00  0.00           N  
ATOM   1039  H   LYS A  61      -0.912  22.255  33.479  1.00  0.00           H  
ATOM   1040  HA  LYS A  61      -2.487  19.806  32.794  1.00  0.00           H  
ATOM   1041 1HB  LYS A  61      -1.386  22.025  31.057  1.00  0.00           H  
ATOM   1042 2HB  LYS A  61      -2.085  20.548  30.410  1.00  0.00           H  
ATOM   1043 1HG  LYS A  61      -4.226  21.130  31.613  1.00  0.00           H  
ATOM   1044 2HG  LYS A  61      -3.498  22.677  32.028  1.00  0.00           H  
ATOM   1045 1HD  LYS A  61      -3.704  21.704  29.143  1.00  0.00           H  
ATOM   1046 2HD  LYS A  61      -4.987  22.641  29.921  1.00  0.00           H  
ATOM   1047 1HE  LYS A  61      -3.332  24.439  30.409  1.00  0.00           H  
ATOM   1048 2HE  LYS A  61      -2.105  23.534  29.515  1.00  0.00           H  
ATOM   1049 1HZ  LYS A  61      -3.053  25.239  28.217  1.00  0.00           H  
ATOM   1050 2HZ  LYS A  61      -3.448  23.754  27.549  1.00  0.00           H  
ATOM   1051 3HZ  LYS A  61      -4.590  24.600  28.377  1.00  0.00           H  
ATOM   1052  N   MET A  62       0.729  20.350  32.523  1.00  0.00           N  
ATOM   1053  CA  MET A  62       2.040  19.736  32.319  1.00  0.00           C  
ATOM   1054  C   MET A  62       2.180  18.413  33.068  1.00  0.00           C  
ATOM   1055  O   MET A  62       1.793  18.310  34.232  1.00  0.00           O  
ATOM   1056  OXT MET A  62       2.882  17.521  32.587  1.00  0.00           O  
ATOM   1057  CB  MET A  62       3.156  20.662  32.779  1.00  0.00           C  
ATOM   1058  CG  MET A  62       3.347  21.940  32.008  1.00  0.00           C  
ATOM   1059  SD  MET A  62       3.835  21.714  30.316  1.00  0.00           S  
ATOM   1060  CE  MET A  62       3.449  23.358  29.684  1.00  0.00           C  
ATOM   1061  H   MET A  62       0.677  21.325  32.818  1.00  0.00           H  
ATOM   1062  HA  MET A  62       2.159  19.531  31.256  1.00  0.00           H  
ATOM   1063 1HB  MET A  62       2.926  20.962  33.785  1.00  0.00           H  
ATOM   1064 2HB  MET A  62       4.073  20.125  32.809  1.00  0.00           H  
ATOM   1065 1HG  MET A  62       2.449  22.504  32.020  1.00  0.00           H  
ATOM   1066 2HG  MET A  62       4.117  22.520  32.501  1.00  0.00           H  
ATOM   1067 1HE  MET A  62       3.691  23.407  28.620  1.00  0.00           H  
ATOM   1068 2HE  MET A  62       2.383  23.570  29.824  1.00  0.00           H  
ATOM   1069 3HE  MET A  62       4.035  24.104  30.210  1.00  0.00           H  
TER                                                                             
ATOM   1071  N   VAL B  63      12.711  51.233  21.408  1.00  0.00           N  
ATOM   1072  CA  VAL B  63      13.092  52.279  22.357  1.00  0.00           C  
ATOM   1073  C   VAL B  63      14.109  51.725  23.348  1.00  0.00           C  
ATOM   1074  O   VAL B  63      13.815  50.765  24.064  1.00  0.00           O  
ATOM   1075  CB  VAL B  63      11.869  52.672  23.151  1.00  0.00           C  
ATOM   1076  CG1 VAL B  63      12.242  53.650  24.116  1.00  0.00           C  
ATOM   1077  CG2 VAL B  63      10.793  53.142  22.237  1.00  0.00           C  
ATOM   1078 1H   VAL B  63      12.044  51.599  20.759  1.00  0.00           H  
ATOM   1079 2H   VAL B  63      13.522  50.921  20.912  1.00  0.00           H  
ATOM   1080 3H   VAL B  63      12.307  50.464  21.904  1.00  0.00           H  
ATOM   1081  HA  VAL B  63      13.525  53.116  21.831  1.00  0.00           H  
ATOM   1082  HB  VAL B  63      11.508  51.803  23.697  1.00  0.00           H  
ATOM   1083 1HG1 VAL B  63      11.371  53.922  24.714  1.00  0.00           H  
ATOM   1084 2HG1 VAL B  63      13.022  53.243  24.768  1.00  0.00           H  
ATOM   1085 3HG1 VAL B  63      12.616  54.514  23.589  1.00  0.00           H  
ATOM   1086 1HG2 VAL B  63       9.931  53.395  22.835  1.00  0.00           H  
ATOM   1087 2HG2 VAL B  63      11.138  54.008  21.697  1.00  0.00           H  
ATOM   1088 3HG2 VAL B  63      10.536  52.350  21.538  1.00  0.00           H  
ATOM   1089  N   SER B  64      15.314  52.286  23.384  1.00  0.00           N  
ATOM   1090  CA  SER B  64      16.351  51.679  24.227  1.00  0.00           C  
ATOM   1091  C   SER B  64      16.150  51.873  25.717  1.00  0.00           C  
ATOM   1092  O   SER B  64      15.562  52.873  26.167  1.00  0.00           O  
ATOM   1093  CB  SER B  64      17.694  52.253  23.872  1.00  0.00           C  
ATOM   1094  OG  SER B  64      17.698  53.592  24.211  1.00  0.00           O  
ATOM   1095  H   SER B  64      15.527  53.099  22.792  1.00  0.00           H  
ATOM   1096  HA  SER B  64      16.370  50.616  24.027  1.00  0.00           H  
ATOM   1097 1HB  SER B  64      18.485  51.733  24.388  1.00  0.00           H  
ATOM   1098 2HB  SER B  64      17.862  52.145  22.799  1.00  0.00           H  
ATOM   1099  HG  SER B  64      18.597  53.966  24.027  1.00  0.00           H  
ATOM   1100  N   PHE B  65      16.734  50.952  26.491  1.00  0.00           N  
ATOM   1101  CA  PHE B  65      16.820  51.080  27.951  1.00  0.00           C  
ATOM   1102  C   PHE B  65      17.907  50.126  28.493  1.00  0.00           C  
ATOM   1103  O   PHE B  65      18.200  49.124  27.859  1.00  0.00           O  
ATOM   1104  CB  PHE B  65      15.464  50.867  28.610  1.00  0.00           C  
ATOM   1105  CG  PHE B  65      14.895  49.617  28.383  1.00  0.00           C  
ATOM   1106  CD1 PHE B  65      15.116  48.625  29.283  1.00  0.00           C  
ATOM   1107  CD2 PHE B  65      14.103  49.388  27.307  1.00  0.00           C  
ATOM   1108  CE1 PHE B  65      14.542  47.395  29.127  1.00  0.00           C  
ATOM   1109  CE2 PHE B  65      13.525  48.155  27.123  1.00  0.00           C  
ATOM   1110  CZ  PHE B  65      13.744  47.149  28.044  1.00  0.00           C  
ATOM   1111  H   PHE B  65      17.173  50.173  26.017  1.00  0.00           H  
ATOM   1112  HA  PHE B  65      17.101  52.111  28.144  1.00  0.00           H  
ATOM   1113 1HB  PHE B  65      15.517  51.012  29.674  1.00  0.00           H  
ATOM   1114 2HB  PHE B  65      14.762  51.615  28.237  1.00  0.00           H  
ATOM   1115  HD1 PHE B  65      15.760  48.828  30.145  1.00  0.00           H  
ATOM   1116  HD2 PHE B  65      13.924  50.193  26.585  1.00  0.00           H  
ATOM   1117  HE1 PHE B  65      14.730  46.612  29.863  1.00  0.00           H  
ATOM   1118  HE2 PHE B  65      12.899  47.967  26.259  1.00  0.00           H  
ATOM   1119  HZ  PHE B  65      13.291  46.160  27.907  1.00  0.00           H  
ATOM   1120  N   PRO B  66      18.482  50.349  29.686  1.00  0.00           N  
ATOM   1121  CA  PRO B  66      19.535  49.539  30.286  1.00  0.00           C  
ATOM   1122  C   PRO B  66      19.171  48.064  30.585  1.00  0.00           C  
ATOM   1123  O   PRO B  66      18.027  47.650  30.786  1.00  0.00           O  
ATOM   1124  CB  PRO B  66      19.779  50.264  31.639  1.00  0.00           C  
ATOM   1125  CG  PRO B  66      19.408  51.644  31.403  1.00  0.00           C  
ATOM   1126  CD  PRO B  66      18.210  51.571  30.455  1.00  0.00           C  
ATOM   1127  HA  PRO B  66      20.418  49.575  29.664  1.00  0.00           H  
ATOM   1128 1HB  PRO B  66      19.237  49.792  32.417  1.00  0.00           H  
ATOM   1129 2HB  PRO B  66      20.856  50.182  31.902  1.00  0.00           H  
ATOM   1130 1HG  PRO B  66      19.159  52.123  32.373  1.00  0.00           H  
ATOM   1131 2HG  PRO B  66      20.232  52.192  30.992  1.00  0.00           H  
ATOM   1132 1HD  PRO B  66      17.274  51.476  31.016  1.00  0.00           H  
ATOM   1133 2HD  PRO B  66      18.252  52.471  29.848  1.00  0.00           H  
ATOM   1134  N   ALA B  67      20.211  47.265  30.611  1.00  0.00           N  
ATOM   1135  CA  ALA B  67      20.061  45.891  30.976  1.00  0.00           C  
ATOM   1136  C   ALA B  67      19.764  45.707  32.461  1.00  0.00           C  
ATOM   1137  O   ALA B  67      20.203  46.503  33.288  1.00  0.00           O  
ATOM   1138  CB  ALA B  67      21.333  45.122  30.621  1.00  0.00           C  
ATOM   1139  H   ALA B  67      21.132  47.626  30.403  1.00  0.00           H  
ATOM   1140  HA  ALA B  67      19.219  45.492  30.414  1.00  0.00           H  
ATOM   1141 1HB  ALA B  67      21.213  44.063  30.873  1.00  0.00           H  
ATOM   1142 2HB  ALA B  67      21.539  45.223  29.556  1.00  0.00           H  
ATOM   1143 3HB  ALA B  67      22.174  45.528  31.197  1.00  0.00           H  
ATOM   1144  N   SER B  68      19.100  44.599  32.774  1.00  0.00           N  
ATOM   1145  CA  SER B  68      18.909  44.110  34.149  1.00  0.00           C  
ATOM   1146  C   SER B  68      18.940  42.559  34.153  1.00  0.00           C  
ATOM   1147  O   SER B  68      18.640  41.915  33.137  1.00  0.00           O  
ATOM   1148  CB  SER B  68      17.590  44.596  34.718  1.00  0.00           C  
ATOM   1149  OG  SER B  68      16.500  44.044  34.023  1.00  0.00           O  
ATOM   1150  H   SER B  68      18.727  44.061  31.988  1.00  0.00           H  
ATOM   1151  HA  SER B  68      19.716  44.478  34.783  1.00  0.00           H  
ATOM   1152 1HB  SER B  68      17.529  44.325  35.771  1.00  0.00           H  
ATOM   1153 2HB  SER B  68      17.551  45.684  34.656  1.00  0.00           H  
ATOM   1154  HG  SER B  68      15.712  44.354  34.476  1.00  0.00           H  
ATOM   1155  N   VAL B  69      19.310  41.952  35.291  1.00  0.00           N  
ATOM   1156  CA  VAL B  69      19.382  40.476  35.358  1.00  0.00           C  
ATOM   1157  C   VAL B  69      19.152  39.844  36.736  1.00  0.00           C  
ATOM   1158  O   VAL B  69      19.559  40.395  37.762  1.00  0.00           O  
ATOM   1159  CB  VAL B  69      20.772  40.009  34.810  1.00  0.00           C  
ATOM   1160  CG1 VAL B  69      21.876  40.546  35.624  1.00  0.00           C  
ATOM   1161  CG2 VAL B  69      20.939  38.493  34.855  1.00  0.00           C  
ATOM   1162  H   VAL B  69      19.543  42.512  36.100  1.00  0.00           H  
ATOM   1163  HA  VAL B  69      18.625  40.084  34.690  1.00  0.00           H  
ATOM   1164  HB  VAL B  69      20.869  40.374  33.788  1.00  0.00           H  
ATOM   1165 1HG1 VAL B  69      22.830  40.221  35.204  1.00  0.00           H  
ATOM   1166 2HG1 VAL B  69      21.833  41.586  35.632  1.00  0.00           H  
ATOM   1167 3HG1 VAL B  69      21.795  40.189  36.630  1.00  0.00           H  
ATOM   1168 1HG2 VAL B  69      21.908  38.261  34.448  1.00  0.00           H  
ATOM   1169 2HG2 VAL B  69      20.901  38.122  35.864  1.00  0.00           H  
ATOM   1170 3HG2 VAL B  69      20.171  38.004  34.278  1.00  0.00           H  
ATOM   1171  N   GLN B  70      18.566  38.648  36.745  1.00  0.00           N  
ATOM   1172  CA  GLN B  70      18.468  37.850  37.972  1.00  0.00           C  
ATOM   1173  C   GLN B  70      18.657  36.345  37.705  1.00  0.00           C  
ATOM   1174  O   GLN B  70      18.383  35.826  36.613  1.00  0.00           O  
ATOM   1175  CB  GLN B  70      17.099  38.027  38.667  1.00  0.00           C  
ATOM   1176  CG  GLN B  70      16.800  39.405  39.250  1.00  0.00           C  
ATOM   1177  CD  GLN B  70      17.588  39.674  40.536  1.00  0.00           C  
ATOM   1178  OE1 GLN B  70      17.114  39.394  41.644  1.00  0.00           O  
ATOM   1179  NE2 GLN B  70      18.793  40.189  40.385  1.00  0.00           N  
ATOM   1180  H   GLN B  70      18.194  38.301  35.858  1.00  0.00           H  
ATOM   1181  HA  GLN B  70      19.264  38.161  38.650  1.00  0.00           H  
ATOM   1182 1HB  GLN B  70      16.308  37.796  37.954  1.00  0.00           H  
ATOM   1183 2HB  GLN B  70      17.017  37.303  39.481  1.00  0.00           H  
ATOM   1184 1HG  GLN B  70      17.041  40.175  38.529  1.00  0.00           H  
ATOM   1185 2HG  GLN B  70      15.741  39.451  39.492  1.00  0.00           H  
ATOM   1186 1HE2 GLN B  70      19.368  40.387  41.177  1.00  0.00           H  
ATOM   1187 2HE2 GLN B  70      19.140  40.369  39.447  1.00  0.00           H  
ATOM   1188  N   LEU B  71      19.124  35.650  38.741  1.00  0.00           N  
ATOM   1189  CA  LEU B  71      19.274  34.199  38.727  1.00  0.00           C  
ATOM   1190  C   LEU B  71      18.389  33.544  39.755  1.00  0.00           C  
ATOM   1191  O   LEU B  71      18.127  34.111  40.803  1.00  0.00           O  
ATOM   1192  CB  LEU B  71      20.741  33.793  38.969  1.00  0.00           C  
ATOM   1193  CG  LEU B  71      21.798  34.369  37.967  1.00  0.00           C  
ATOM   1194  CD1 LEU B  71      23.178  33.948  38.375  1.00  0.00           C  
ATOM   1195  CD2 LEU B  71      21.515  33.903  36.588  1.00  0.00           C  
ATOM   1196  H   LEU B  71      19.360  36.146  39.594  1.00  0.00           H  
ATOM   1197  HA  LEU B  71      18.989  33.825  37.747  1.00  0.00           H  
ATOM   1198 1HB  LEU B  71      21.025  34.114  39.968  1.00  0.00           H  
ATOM   1199 2HB  LEU B  71      20.805  32.701  38.937  1.00  0.00           H  
ATOM   1200  HG  LEU B  71      21.760  35.427  37.992  1.00  0.00           H  
ATOM   1201 1HD1 LEU B  71      23.913  34.370  37.687  1.00  0.00           H  
ATOM   1202 2HD1 LEU B  71      23.385  34.303  39.376  1.00  0.00           H  
ATOM   1203 3HD1 LEU B  71      23.245  32.872  38.346  1.00  0.00           H  
ATOM   1204 1HD2 LEU B  71      22.243  34.302  35.919  1.00  0.00           H  
ATOM   1205 2HD2 LEU B  71      21.547  32.821  36.553  1.00  0.00           H  
ATOM   1206 3HD2 LEU B  71      20.544  34.246  36.288  1.00  0.00           H  
ATOM   1207  N   HIS B  72      17.981  32.326  39.487  1.00  0.00           N  
ATOM   1208  CA  HIS B  72      17.206  31.522  40.437  1.00  0.00           C  
ATOM   1209  C   HIS B  72      18.024  30.324  40.953  1.00  0.00           C  
ATOM   1210  O   HIS B  72      18.967  29.883  40.293  1.00  0.00           O  
ATOM   1211  CB  HIS B  72      15.947  30.993  39.727  1.00  0.00           C  
ATOM   1212  CG  HIS B  72      14.930  30.245  40.572  1.00  0.00           C  
ATOM   1213  ND1 HIS B  72      15.061  28.906  40.937  1.00  0.00           N  
ATOM   1214  CD2 HIS B  72      13.783  30.670  41.111  1.00  0.00           C  
ATOM   1215  CE1 HIS B  72      14.025  28.552  41.667  1.00  0.00           C  
ATOM   1216  NE2 HIS B  72      13.219  29.607  41.793  1.00  0.00           N  
ATOM   1217  H   HIS B  72      18.191  31.930  38.562  1.00  0.00           H  
ATOM   1218  HA  HIS B  72      16.914  32.130  41.296  1.00  0.00           H  
ATOM   1219 1HB  HIS B  72      15.437  31.823  39.239  1.00  0.00           H  
ATOM   1220 2HB  HIS B  72      16.265  30.326  38.956  1.00  0.00           H  
ATOM   1221  HD1 HIS B  72      15.850  28.268  40.752  1.00  0.00           H  
ATOM   1222  HD2 HIS B  72      13.292  31.638  41.088  1.00  0.00           H  
ATOM   1223  HE1 HIS B  72      13.944  27.533  42.048  1.00  0.00           H  
ATOM   1224  N   THR B  73      17.657  29.802  42.123  1.00  0.00           N  
ATOM   1225  CA  THR B  73      18.361  28.667  42.726  1.00  0.00           C  
ATOM   1226  C   THR B  73      18.461  27.549  41.735  1.00  0.00           C  
ATOM   1227  O   THR B  73      17.474  27.233  41.075  1.00  0.00           O  
ATOM   1228  CB  THR B  73      17.630  28.187  43.999  1.00  0.00           C  
ATOM   1229  OG1 THR B  73      17.546  29.275  44.936  1.00  0.00           O  
ATOM   1230  CG2 THR B  73      18.395  27.037  44.646  1.00  0.00           C  
ATOM   1231  H   THR B  73      16.875  30.207  42.614  1.00  0.00           H  
ATOM   1232  HA  THR B  73      19.373  28.955  43.000  1.00  0.00           H  
ATOM   1233  HB  THR B  73      16.623  27.859  43.741  1.00  0.00           H  
ATOM   1234  HG1 THR B  73      16.966  29.028  45.665  1.00  0.00           H  
ATOM   1235 1HG2 THR B  73      17.870  26.722  45.546  1.00  0.00           H  
ATOM   1236 2HG2 THR B  73      18.460  26.190  43.963  1.00  0.00           H  
ATOM   1237 3HG2 THR B  73      19.398  27.368  44.910  1.00  0.00           H  
ATOM   1238  N   ALA B  74      19.662  26.960  41.623  1.00  0.00           N  
ATOM   1239  CA  ALA B  74      19.910  25.882  40.665  1.00  0.00           C  
ATOM   1240  C   ALA B  74      18.917  24.720  40.879  1.00  0.00           C  
ATOM   1241  O   ALA B  74      18.645  24.270  41.999  1.00  0.00           O  
ATOM   1242  CB  ALA B  74      21.346  25.370  40.778  1.00  0.00           C  
ATOM   1243  H   ALA B  74      20.418  27.284  42.210  1.00  0.00           H  
ATOM   1244  HA  ALA B  74      19.751  26.280  39.666  1.00  0.00           H  
ATOM   1245 1HB  ALA B  74      21.505  24.590  40.031  1.00  0.00           H  
ATOM   1246 2HB  ALA B  74      22.039  26.189  40.603  1.00  0.00           H  
ATOM   1247 3HB  ALA B  74      21.512  24.962  41.773  1.00  0.00           H  
ATOM   1248  N   VAL B  75      18.416  24.245  39.752  1.00  0.00           N  
ATOM   1249  CA  VAL B  75      17.373  23.260  39.578  1.00  0.00           C  
ATOM   1250  C   VAL B  75      17.897  21.975  38.986  1.00  0.00           C  
ATOM   1251  O   VAL B  75      18.792  22.027  38.132  1.00  0.00           O  
ATOM   1252  CB  VAL B  75      16.315  23.893  38.623  1.00  0.00           C  
ATOM   1253  CG1 VAL B  75      15.246  22.977  38.344  1.00  0.00           C  
ATOM   1254  CG2 VAL B  75      15.742  25.158  39.215  1.00  0.00           C  
ATOM   1255  H   VAL B  75      18.767  24.672  38.896  1.00  0.00           H  
ATOM   1256  HA  VAL B  75      16.910  23.054  40.543  1.00  0.00           H  
ATOM   1257  HB  VAL B  75      16.797  24.132  37.684  1.00  0.00           H  
ATOM   1258 1HG1 VAL B  75      14.554  23.454  37.666  1.00  0.00           H  
ATOM   1259 2HG1 VAL B  75      15.640  22.101  37.899  1.00  0.00           H  
ATOM   1260 3HG1 VAL B  75      14.754  22.736  39.265  1.00  0.00           H  
ATOM   1261 1HG2 VAL B  75      15.023  25.592  38.525  1.00  0.00           H  
ATOM   1262 2HG2 VAL B  75      15.252  24.936  40.162  1.00  0.00           H  
ATOM   1263 3HG2 VAL B  75      16.540  25.862  39.380  1.00  0.00           H  
ATOM   1264  N   GLU B  76      17.421  20.811  39.466  1.00  0.00           N  
ATOM   1265  CA  GLU B  76      17.875  19.563  38.837  1.00  0.00           C  
ATOM   1266  C   GLU B  76      16.727  18.978  37.978  1.00  0.00           C  
ATOM   1267  O   GLU B  76      15.709  18.537  38.509  1.00  0.00           O  
ATOM   1268  CB  GLU B  76      18.354  18.585  39.906  1.00  0.00           C  
ATOM   1269  CG  GLU B  76      18.973  17.313  39.371  1.00  0.00           C  
ATOM   1270  CD  GLU B  76      19.534  16.430  40.475  1.00  0.00           C  
ATOM   1271  OE1 GLU B  76      19.437  16.798  41.616  1.00  0.00           O  
ATOM   1272  OE2 GLU B  76      20.017  15.357  40.170  1.00  0.00           O  
ATOM   1273  H   GLU B  76      16.691  20.805  40.169  1.00  0.00           H  
ATOM   1274  HA  GLU B  76      18.713  19.770  38.170  1.00  0.00           H  
ATOM   1275 1HB  GLU B  76      19.070  19.072  40.539  1.00  0.00           H  
ATOM   1276 2HB  GLU B  76      17.513  18.299  40.533  1.00  0.00           H  
ATOM   1277 1HG  GLU B  76      18.227  16.760  38.805  1.00  0.00           H  
ATOM   1278 2HG  GLU B  76      19.774  17.583  38.684  1.00  0.00           H  
ATOM   1279  N   MET B  77      16.918  18.988  36.656  1.00  0.00           N  
ATOM   1280  CA  MET B  77      15.988  18.526  35.625  1.00  0.00           C  
ATOM   1281  C   MET B  77      16.784  17.524  34.802  1.00  0.00           C  
ATOM   1282  O   MET B  77      17.741  16.970  35.342  1.00  0.00           O  
ATOM   1283  CB  MET B  77      15.439  19.668  34.813  1.00  0.00           C  
ATOM   1284  CG  MET B  77      14.473  20.479  35.551  1.00  0.00           C  
ATOM   1285  SD  MET B  77      13.983  21.899  34.659  1.00  0.00           S  
ATOM   1286  CE  MET B  77      12.584  22.376  35.544  1.00  0.00           C  
ATOM   1287  H   MET B  77      17.792  19.368  36.290  1.00  0.00           H  
ATOM   1288  HA  MET B  77      15.159  18.007  36.096  1.00  0.00           H  
ATOM   1289 1HB  MET B  77      16.261  20.311  34.482  1.00  0.00           H  
ATOM   1290 2HB  MET B  77      14.942  19.285  33.948  1.00  0.00           H  
ATOM   1291 1HG  MET B  77      13.591  19.882  35.776  1.00  0.00           H  
ATOM   1292 2HG  MET B  77      14.904  20.765  36.466  1.00  0.00           H  
ATOM   1293 1HE  MET B  77      12.168  23.279  35.114  1.00  0.00           H  
ATOM   1294 2HE  MET B  77      11.850  21.578  35.507  1.00  0.00           H  
ATOM   1295 3HE  MET B  77      12.865  22.557  36.543  1.00  0.00           H  
ATOM   1296  N   HIS B  78      16.377  17.171  33.559  1.00  0.00           N  
ATOM   1297  CA  HIS B  78      17.213  16.206  32.805  1.00  0.00           C  
ATOM   1298  C   HIS B  78      18.680  16.651  32.907  1.00  0.00           C  
ATOM   1299  O   HIS B  78      19.572  15.827  33.141  1.00  0.00           O  
ATOM   1300  CB  HIS B  78      16.768  16.137  31.336  1.00  0.00           C  
ATOM   1301  CG  HIS B  78      17.517  15.144  30.509  1.00  0.00           C  
ATOM   1302  ND1 HIS B  78      18.721  15.422  29.907  1.00  0.00           N  
ATOM   1303  CD2 HIS B  78      17.214  13.885  30.166  1.00  0.00           C  
ATOM   1304  CE1 HIS B  78      19.127  14.370  29.242  1.00  0.00           C  
ATOM   1305  NE2 HIS B  78      18.230  13.419  29.385  1.00  0.00           N  
ATOM   1306  H   HIS B  78      15.574  17.604  33.103  1.00  0.00           H  
ATOM   1307  HA  HIS B  78      17.151  15.227  33.254  1.00  0.00           H  
ATOM   1308 1HB  HIS B  78      15.707  15.882  31.291  1.00  0.00           H  
ATOM   1309 2HB  HIS B  78      16.889  17.119  30.871  1.00  0.00           H  
ATOM   1310  HD1 HIS B  78      19.239  16.285  29.912  1.00  0.00           H  
ATOM   1311  HD2 HIS B  78      16.388  13.255  30.384  1.00  0.00           H  
ATOM   1312  HE1 HIS B  78      20.072  14.396  28.698  1.00  0.00           H  
ATOM   1313  N   HIS B  79      18.902  17.954  32.714  1.00  0.00           N  
ATOM   1314  CA  HIS B  79      20.187  18.596  32.936  1.00  0.00           C  
ATOM   1315  C   HIS B  79      20.057  19.482  34.171  1.00  0.00           C  
ATOM   1316  O   HIS B  79      18.946  19.850  34.576  1.00  0.00           O  
ATOM   1317  CB  HIS B  79      20.558  19.485  31.727  1.00  0.00           C  
ATOM   1318  CG  HIS B  79      20.590  18.793  30.346  1.00  0.00           C  
ATOM   1319  ND1 HIS B  79      19.489  18.763  29.482  1.00  0.00           N  
ATOM   1320  CD2 HIS B  79      21.564  18.118  29.705  1.00  0.00           C  
ATOM   1321  CE1 HIS B  79      19.817  18.115  28.387  1.00  0.00           C  
ATOM   1322  NE2 HIS B  79      21.061  17.711  28.496  1.00  0.00           N  
ATOM   1323  H   HIS B  79      18.110  18.530  32.477  1.00  0.00           H  
ATOM   1324  HA  HIS B  79      20.957  17.851  33.128  1.00  0.00           H  
ATOM   1325 1HB  HIS B  79      19.850  20.312  31.668  1.00  0.00           H  
ATOM   1326 2HB  HIS B  79      21.542  19.926  31.902  1.00  0.00           H  
ATOM   1327  HD1 HIS B  79      18.537  19.149  29.575  1.00  0.00           H  
ATOM   1328  HD2 HIS B  79      22.560  17.869  29.949  1.00  0.00           H  
ATOM   1329  HE1 HIS B  79      19.093  17.988  27.584  1.00  0.00           H  
ATOM   1330  N   TRP B  80      21.171  19.840  34.773  1.00  0.00           N  
ATOM   1331  CA  TRP B  80      21.095  20.861  35.788  1.00  0.00           C  
ATOM   1332  C   TRP B  80      20.858  22.180  35.106  1.00  0.00           C  
ATOM   1333  O   TRP B  80      21.304  22.420  33.962  1.00  0.00           O  
ATOM   1334  CB  TRP B  80      22.325  20.908  36.676  1.00  0.00           C  
ATOM   1335  CG  TRP B  80      22.353  19.942  37.787  1.00  0.00           C  
ATOM   1336  CD1 TRP B  80      22.845  18.684  37.825  1.00  0.00           C  
ATOM   1337  CD2 TRP B  80      21.913  20.244  39.125  1.00  0.00           C  
ATOM   1338  NE1 TRP B  80      22.736  18.176  39.092  1.00  0.00           N  
ATOM   1339  CE2 TRP B  80      22.177  19.125  39.900  1.00  0.00           C  
ATOM   1340  CE3 TRP B  80      21.346  21.379  39.722  1.00  0.00           C  
ATOM   1341  CZ2 TRP B  80      21.896  19.093  41.246  1.00  0.00           C  
ATOM   1342  CZ3 TRP B  80      21.063  21.352  41.066  1.00  0.00           C  
ATOM   1343  CH2 TRP B  80      21.333  20.238  41.813  1.00  0.00           C  
ATOM   1344  H   TRP B  80      22.080  19.517  34.446  1.00  0.00           H  
ATOM   1345  HA  TRP B  80      20.233  20.654  36.425  1.00  0.00           H  
ATOM   1346 1HB  TRP B  80      23.174  20.671  36.074  1.00  0.00           H  
ATOM   1347 2HB  TRP B  80      22.465  21.913  37.065  1.00  0.00           H  
ATOM   1348  HD1 TRP B  80      23.262  18.161  36.988  1.00  0.00           H  
ATOM   1349  HE1 TRP B  80      23.028  17.250  39.395  1.00  0.00           H  
ATOM   1350  HE3 TRP B  80      21.134  22.268  39.133  1.00  0.00           H  
ATOM   1351  HZ2 TRP B  80      22.104  18.213  41.860  1.00  0.00           H  
ATOM   1352  HZ3 TRP B  80      20.621  22.238  41.523  1.00  0.00           H  
ATOM   1353  HH2 TRP B  80      21.101  20.244  42.876  1.00  0.00           H  
ATOM   1354  N   CYS B  81      20.133  23.041  35.793  1.00  0.00           N  
ATOM   1355  CA  CYS B  81      19.775  24.314  35.246  1.00  0.00           C  
ATOM   1356  C   CYS B  81      19.946  25.484  36.199  1.00  0.00           C  
ATOM   1357  O   CYS B  81      19.482  25.420  37.349  1.00  0.00           O  
ATOM   1358  CB  CYS B  81      18.323  24.316  34.772  1.00  0.00           C  
ATOM   1359  SG  CYS B  81      17.813  25.919  34.136  1.00  0.00           S  
ATOM   1360  H   CYS B  81      19.776  22.774  36.712  1.00  0.00           H  
ATOM   1361  HA  CYS B  81      20.415  24.500  34.376  1.00  0.00           H  
ATOM   1362 1HB  CYS B  81      18.193  23.578  33.983  1.00  0.00           H  
ATOM   1363 2HB  CYS B  81      17.666  24.041  35.591  1.00  0.00           H  
ATOM   1364  N   ILE B  82      20.576  26.556  35.738  1.00  0.00           N  
ATOM   1365  CA  ILE B  82      20.523  27.792  36.503  1.00  0.00           C  
ATOM   1366  C   ILE B  82      19.586  28.724  35.713  1.00  0.00           C  
ATOM   1367  O   ILE B  82      19.973  29.226  34.659  1.00  0.00           O  
ATOM   1368  CB  ILE B  82      21.892  28.467  36.759  1.00  0.00           C  
ATOM   1369  CG1 ILE B  82      22.820  27.474  37.546  1.00  0.00           C  
ATOM   1370  CG2 ILE B  82      21.677  29.805  37.522  1.00  0.00           C  
ATOM   1371  CD1 ILE B  82      24.262  27.943  37.779  1.00  0.00           C  
ATOM   1372  H   ILE B  82      21.038  26.510  34.825  1.00  0.00           H  
ATOM   1373  HA  ILE B  82      20.134  27.597  37.490  1.00  0.00           H  
ATOM   1374  HB  ILE B  82      22.363  28.693  35.830  1.00  0.00           H  
ATOM   1375 1HG1 ILE B  82      22.364  27.268  38.505  1.00  0.00           H  
ATOM   1376 2HG1 ILE B  82      22.865  26.543  36.979  1.00  0.00           H  
ATOM   1377 1HG2 ILE B  82      22.624  30.303  37.692  1.00  0.00           H  
ATOM   1378 2HG2 ILE B  82      21.038  30.465  36.933  1.00  0.00           H  
ATOM   1379 3HG2 ILE B  82      21.191  29.607  38.486  1.00  0.00           H  
ATOM   1380 1HD1 ILE B  82      24.814  27.169  38.315  1.00  0.00           H  
ATOM   1381 2HD1 ILE B  82      24.736  28.131  36.837  1.00  0.00           H  
ATOM   1382 3HD1 ILE B  82      24.275  28.853  38.370  1.00  0.00           H  
ATOM   1383  N   PRO B  83      18.300  28.860  36.090  1.00  0.00           N  
ATOM   1384  CA  PRO B  83      17.355  29.633  35.348  1.00  0.00           C  
ATOM   1385  C   PRO B  83      17.800  31.042  35.467  1.00  0.00           C  
ATOM   1386  O   PRO B  83      18.307  31.428  36.530  1.00  0.00           O  
ATOM   1387  CB  PRO B  83      16.046  29.357  36.126  1.00  0.00           C  
ATOM   1388  CG  PRO B  83      16.307  28.131  36.956  1.00  0.00           C  
ATOM   1389  CD  PRO B  83      17.743  28.197  37.285  1.00  0.00           C  
ATOM   1390  HA  PRO B  83      17.303  29.295  34.312  1.00  0.00           H  
ATOM   1391 1HB  PRO B  83      15.794  30.202  36.742  1.00  0.00           H  
ATOM   1392 2HB  PRO B  83      15.220  29.199  35.430  1.00  0.00           H  
ATOM   1393 1HG  PRO B  83      15.675  28.136  37.859  1.00  0.00           H  
ATOM   1394 2HG  PRO B  83      16.068  27.221  36.418  1.00  0.00           H  
ATOM   1395 1HD  PRO B  83      17.944  28.780  38.194  1.00  0.00           H  
ATOM   1396 2HD  PRO B  83      18.036  27.185  37.382  1.00  0.00           H  
ATOM   1397  N   PHE B  84      17.548  31.814  34.422  1.00  0.00           N  
ATOM   1398  CA  PHE B  84      17.802  33.252  34.447  1.00  0.00           C  
ATOM   1399  C   PHE B  84      16.739  34.088  33.744  1.00  0.00           C  
ATOM   1400  O   PHE B  84      16.065  33.653  32.798  1.00  0.00           O  
ATOM   1401  CB  PHE B  84      19.171  33.614  33.869  1.00  0.00           C  
ATOM   1402  CG  PHE B  84      19.410  33.341  32.424  1.00  0.00           C  
ATOM   1403  CD1 PHE B  84      19.025  34.252  31.468  1.00  0.00           C  
ATOM   1404  CD2 PHE B  84      20.095  32.219  32.021  1.00  0.00           C  
ATOM   1405  CE1 PHE B  84      19.281  34.044  30.153  1.00  0.00           C  
ATOM   1406  CE2 PHE B  84      20.367  32.017  30.684  1.00  0.00           C  
ATOM   1407  CZ  PHE B  84      19.950  32.932  29.749  1.00  0.00           C  
ATOM   1408  H   PHE B  84      17.176  31.380  33.585  1.00  0.00           H  
ATOM   1409  HA  PHE B  84      17.829  33.565  35.490  1.00  0.00           H  
ATOM   1410 1HB  PHE B  84      19.357  34.675  34.051  1.00  0.00           H  
ATOM   1411 2HB  PHE B  84      19.919  33.058  34.415  1.00  0.00           H  
ATOM   1412  HD1 PHE B  84      18.498  35.146  31.774  1.00  0.00           H  
ATOM   1413  HD2 PHE B  84      20.425  31.489  32.772  1.00  0.00           H  
ATOM   1414  HE1 PHE B  84      18.956  34.771  29.431  1.00  0.00           H  
ATOM   1415  HE2 PHE B  84      20.908  31.128  30.375  1.00  0.00           H  
ATOM   1416  HZ  PHE B  84      20.153  32.776  28.687  1.00  0.00           H  
ATOM   1417  N   SER B  85      16.661  35.344  34.164  1.00  0.00           N  
ATOM   1418  CA  SER B  85      15.793  36.304  33.493  1.00  0.00           C  
ATOM   1419  C   SER B  85      16.587  37.587  33.162  1.00  0.00           C  
ATOM   1420  O   SER B  85      17.275  38.163  34.018  1.00  0.00           O  
ATOM   1421  CB  SER B  85      14.565  36.647  34.338  1.00  0.00           C  
ATOM   1422  OG  SER B  85      13.711  35.531  34.510  1.00  0.00           O  
ATOM   1423  H   SER B  85      17.232  35.629  34.966  1.00  0.00           H  
ATOM   1424  HA  SER B  85      15.433  35.871  32.556  1.00  0.00           H  
ATOM   1425 1HB  SER B  85      14.893  37.009  35.313  1.00  0.00           H  
ATOM   1426 2HB  SER B  85      14.012  37.456  33.856  1.00  0.00           H  
ATOM   1427  HG  SER B  85      13.026  35.810  35.125  1.00  0.00           H  
ATOM   1428  N   VAL B  86      16.538  37.980  31.889  1.00  0.00           N  
ATOM   1429  CA  VAL B  86      17.290  39.104  31.403  1.00  0.00           C  
ATOM   1430  C   VAL B  86      16.480  40.033  30.565  1.00  0.00           C  
ATOM   1431  O   VAL B  86      15.729  39.592  29.701  1.00  0.00           O  
ATOM   1432  CB  VAL B  86      18.562  38.663  30.606  1.00  0.00           C  
ATOM   1433  CG1 VAL B  86      19.575  38.072  31.533  1.00  0.00           C  
ATOM   1434  CG2 VAL B  86      18.205  37.639  29.530  1.00  0.00           C  
ATOM   1435  H   VAL B  86      15.970  37.450  31.227  1.00  0.00           H  
ATOM   1436  HA  VAL B  86      17.646  39.669  32.269  1.00  0.00           H  
ATOM   1437  HB  VAL B  86      19.011  39.542  30.140  1.00  0.00           H  
ATOM   1438 1HG1 VAL B  86      20.465  37.787  30.986  1.00  0.00           H  
ATOM   1439 2HG1 VAL B  86      19.820  38.830  32.250  1.00  0.00           H  
ATOM   1440 3HG1 VAL B  86      19.175  37.211  32.033  1.00  0.00           H  
ATOM   1441 1HG2 VAL B  86      19.105  37.358  28.987  1.00  0.00           H  
ATOM   1442 2HG2 VAL B  86      17.764  36.760  29.988  1.00  0.00           H  
ATOM   1443 3HG2 VAL B  86      17.498  38.073  28.844  1.00  0.00           H  
ATOM   1444  N   ASP B  87      16.672  41.335  30.773  1.00  0.00           N  
ATOM   1445  CA  ASP B  87      15.946  42.288  29.967  1.00  0.00           C  
ATOM   1446  C   ASP B  87      16.902  43.368  29.513  1.00  0.00           C  
ATOM   1447  O   ASP B  87      18.066  43.370  29.918  1.00  0.00           O  
ATOM   1448  CB  ASP B  87      14.761  42.879  30.773  1.00  0.00           C  
ATOM   1449  CG  ASP B  87      13.584  43.430  29.906  1.00  0.00           C  
ATOM   1450  OD1 ASP B  87      13.771  43.608  28.718  1.00  0.00           O  
ATOM   1451  OD2 ASP B  87      12.529  43.662  30.440  1.00  0.00           O  
ATOM   1452  H   ASP B  87      17.314  41.638  31.516  1.00  0.00           H  
ATOM   1453  HA  ASP B  87      15.545  41.796  29.076  1.00  0.00           H  
ATOM   1454 1HB  ASP B  87      14.366  42.113  31.438  1.00  0.00           H  
ATOM   1455 2HB  ASP B  87      15.134  43.691  31.404  1.00  0.00           H  
ATOM   1456  N   GLY B  88      16.395  44.288  28.675  1.00  0.00           N  
ATOM   1457  CA  GLY B  88      17.178  45.414  28.119  1.00  0.00           C  
ATOM   1458  C   GLY B  88      16.910  45.573  26.627  1.00  0.00           C  
ATOM   1459  O   GLY B  88      16.512  44.627  25.967  1.00  0.00           O  
ATOM   1460  H   GLY B  88      15.408  44.175  28.422  1.00  0.00           H  
ATOM   1461 1HA  GLY B  88      16.960  46.329  28.637  1.00  0.00           H  
ATOM   1462 2HA  GLY B  88      18.232  45.215  28.266  1.00  0.00           H  
ATOM   1463  N   GLN B  89      17.147  46.781  26.095  1.00  0.00           N  
ATOM   1464  CA  GLN B  89      17.009  47.082  24.690  1.00  0.00           C  
ATOM   1465  C   GLN B  89      18.118  48.028  24.267  1.00  0.00           C  
ATOM   1466  O   GLN B  89      18.214  49.124  24.803  1.00  0.00           O  
ATOM   1467  CB  GLN B  89      15.625  47.648  24.365  1.00  0.00           C  
ATOM   1468  CG  GLN B  89      15.376  48.008  22.904  1.00  0.00           C  
ATOM   1469  CD  GLN B  89      15.348  46.903  22.003  1.00  0.00           C  
ATOM   1470  OE1 GLN B  89      14.624  45.941  22.226  1.00  0.00           O  
ATOM   1471  NE2 GLN B  89      16.134  47.014  20.915  1.00  0.00           N  
ATOM   1472  H   GLN B  89      17.463  47.533  26.728  1.00  0.00           H  
ATOM   1473  HA  GLN B  89      17.056  46.161  24.123  1.00  0.00           H  
ATOM   1474 1HB  GLN B  89      14.862  46.939  24.683  1.00  0.00           H  
ATOM   1475 2HB  GLN B  89      15.490  48.553  24.944  1.00  0.00           H  
ATOM   1476 1HG  GLN B  89      14.419  48.522  22.827  1.00  0.00           H  
ATOM   1477 2HG  GLN B  89      16.175  48.655  22.558  1.00  0.00           H  
ATOM   1478 1HE2 GLN B  89      16.164  46.287  20.240  1.00  0.00           H  
ATOM   1479 2HE2 GLN B  89      16.669  47.852  20.780  1.00  0.00           H  
ATOM   1480  N   PRO B  90      19.022  47.637  23.373  1.00  0.00           N  
ATOM   1481  CA  PRO B  90      19.223  46.390  22.664  1.00  0.00           C  
ATOM   1482  C   PRO B  90      19.366  45.249  23.656  1.00  0.00           C  
ATOM   1483  O   PRO B  90      19.887  45.474  24.780  1.00  0.00           O  
ATOM   1484  CB  PRO B  90      20.543  46.609  21.915  1.00  0.00           C  
ATOM   1485  CG  PRO B  90      20.612  48.104  21.769  1.00  0.00           C  
ATOM   1486  CD  PRO B  90      20.018  48.641  23.063  1.00  0.00           C  
ATOM   1487  HA  PRO B  90      18.385  46.165  21.979  1.00  0.00           H  
ATOM   1488 1HB  PRO B  90      21.365  46.172  22.464  1.00  0.00           H  
ATOM   1489 2HB  PRO B  90      20.496  46.095  20.923  1.00  0.00           H  
ATOM   1490 1HG  PRO B  90      21.686  48.395  21.670  1.00  0.00           H  
ATOM   1491 2HG  PRO B  90      20.104  48.445  20.882  1.00  0.00           H  
ATOM   1492 1HD  PRO B  90      20.727  48.705  23.878  1.00  0.00           H  
ATOM   1493 2HD  PRO B  90      19.524  49.601  22.869  1.00  0.00           H  
ATOM   1494  N   ALA B  91      18.835  44.101  23.316  1.00  0.00           N  
ATOM   1495  CA  ALA B  91      18.905  43.044  24.288  1.00  0.00           C  
ATOM   1496  C   ALA B  91      20.365  42.688  24.480  1.00  0.00           C  
ATOM   1497  O   ALA B  91      21.091  42.456  23.508  1.00  0.00           O  
ATOM   1498  CB  ALA B  91      18.047  41.881  23.847  1.00  0.00           C  
ATOM   1499  H   ALA B  91      18.417  43.959  22.415  1.00  0.00           H  
ATOM   1500  HA  ALA B  91      18.480  43.401  25.185  1.00  0.00           H  
ATOM   1501 1HB  ALA B  91      18.068  41.137  24.588  1.00  0.00           H  
ATOM   1502 2HB  ALA B  91      17.016  42.234  23.721  1.00  0.00           H  
ATOM   1503 3HB  ALA B  91      18.410  41.482  22.897  1.00  0.00           H  
ATOM   1504  N   PRO B  92      20.827  42.596  25.719  1.00  0.00           N  
ATOM   1505  CA  PRO B  92      22.200  42.416  26.081  1.00  0.00           C  
ATOM   1506  C   PRO B  92      22.847  41.100  25.705  1.00  0.00           C  
ATOM   1507  O   PRO B  92      22.187  40.057  25.632  1.00  0.00           O  
ATOM   1508  CB  PRO B  92      22.145  42.572  27.605  1.00  0.00           C  
ATOM   1509  CG  PRO B  92      20.729  42.361  27.984  1.00  0.00           C  
ATOM   1510  CD  PRO B  92      19.943  42.902  26.854  1.00  0.00           C  
ATOM   1511  HA  PRO B  92      22.766  43.237  25.624  1.00  0.00           H  
ATOM   1512 1HB  PRO B  92      22.771  41.802  28.048  1.00  0.00           H  
ATOM   1513 2HB  PRO B  92      22.536  43.544  27.924  1.00  0.00           H  
ATOM   1514 1HG  PRO B  92      20.584  41.309  28.114  1.00  0.00           H  
ATOM   1515 2HG  PRO B  92      20.482  42.847  28.938  1.00  0.00           H  
ATOM   1516 1HD  PRO B  92      18.991  42.341  26.815  1.00  0.00           H  
ATOM   1517 2HD  PRO B  92      19.800  43.979  26.978  1.00  0.00           H  
ATOM   1518  N   SER B  93      24.166  41.160  25.515  1.00  0.00           N  
ATOM   1519  CA  SER B  93      25.002  39.998  25.303  1.00  0.00           C  
ATOM   1520  C   SER B  93      25.288  39.393  26.667  1.00  0.00           C  
ATOM   1521  O   SER B  93      25.452  40.132  27.627  1.00  0.00           O  
ATOM   1522  CB  SER B  93      26.310  40.374  24.684  1.00  0.00           C  
ATOM   1523  OG  SER B  93      27.036  41.181  25.562  1.00  0.00           O  
ATOM   1524  H   SER B  93      24.608  42.083  25.579  1.00  0.00           H  
ATOM   1525  HA  SER B  93      24.476  39.278  24.677  1.00  0.00           H  
ATOM   1526 1HB  SER B  93      26.878  39.474  24.460  1.00  0.00           H  
ATOM   1527 2HB  SER B  93      26.137  40.905  23.755  1.00  0.00           H  
ATOM   1528  HG  SER B  93      26.669  42.070  25.460  1.00  0.00           H  
ATOM   1529  N   LEU B  94      25.396  38.046  26.716  1.00  0.00           N  
ATOM   1530  CA  LEU B  94      25.687  37.408  27.998  1.00  0.00           C  
ATOM   1531  C   LEU B  94      27.092  36.794  28.116  1.00  0.00           C  
ATOM   1532  O   LEU B  94      27.669  36.357  27.139  1.00  0.00           O  
ATOM   1533  CB  LEU B  94      24.668  36.355  28.306  1.00  0.00           C  
ATOM   1534  CG  LEU B  94      23.167  36.789  28.295  1.00  0.00           C  
ATOM   1535  CD1 LEU B  94      22.246  35.572  28.694  1.00  0.00           C  
ATOM   1536  CD2 LEU B  94      22.932  37.926  29.152  1.00  0.00           C  
ATOM   1537  H   LEU B  94      25.286  37.480  25.887  1.00  0.00           H  
ATOM   1538  HA  LEU B  94      25.605  38.170  28.759  1.00  0.00           H  
ATOM   1539 1HB  LEU B  94      24.779  35.587  27.564  1.00  0.00           H  
ATOM   1540 2HB  LEU B  94      24.919  35.937  29.260  1.00  0.00           H  
ATOM   1541  HG  LEU B  94      22.907  37.080  27.272  1.00  0.00           H  
ATOM   1542 1HD1 LEU B  94      21.201  35.873  28.659  1.00  0.00           H  
ATOM   1543 2HD1 LEU B  94      22.406  34.738  28.023  1.00  0.00           H  
ATOM   1544 3HD1 LEU B  94      22.475  35.256  29.711  1.00  0.00           H  
ATOM   1545 1HD2 LEU B  94      21.891  38.201  29.078  1.00  0.00           H  
ATOM   1546 2HD2 LEU B  94      23.162  37.693  30.180  1.00  0.00           H  
ATOM   1547 3HD2 LEU B  94      23.540  38.738  28.826  1.00  0.00           H  
ATOM   1548  N   ARG B  95      27.576  36.765  29.341  1.00  0.00           N  
ATOM   1549  CA  ARG B  95      28.811  36.089  29.723  1.00  0.00           C  
ATOM   1550  C   ARG B  95      28.643  35.412  31.094  1.00  0.00           C  
ATOM   1551  O   ARG B  95      27.973  35.928  32.014  1.00  0.00           O  
ATOM   1552  CB  ARG B  95      30.003  37.052  29.782  1.00  0.00           C  
ATOM   1553  CG  ARG B  95      31.311  36.395  30.311  1.00  0.00           C  
ATOM   1554  CD  ARG B  95      32.538  37.274  30.254  1.00  0.00           C  
ATOM   1555  NE  ARG B  95      33.020  37.538  28.906  1.00  0.00           N  
ATOM   1556  CZ  ARG B  95      34.107  38.304  28.622  1.00  0.00           C  
ATOM   1557  NH1 ARG B  95      34.794  38.863  29.598  1.00  0.00           N  
ATOM   1558  NH2 ARG B  95      34.487  38.489  27.368  1.00  0.00           N  
ATOM   1559  H   ARG B  95      27.058  37.265  30.046  1.00  0.00           H  
ATOM   1560  HA  ARG B  95      29.033  35.339  28.987  1.00  0.00           H  
ATOM   1561 1HB  ARG B  95      30.208  37.429  28.780  1.00  0.00           H  
ATOM   1562 2HB  ARG B  95      29.773  37.899  30.403  1.00  0.00           H  
ATOM   1563 1HG  ARG B  95      31.177  36.155  31.367  1.00  0.00           H  
ATOM   1564 2HG  ARG B  95      31.517  35.477  29.763  1.00  0.00           H  
ATOM   1565 1HD  ARG B  95      32.314  38.225  30.726  1.00  0.00           H  
ATOM   1566 2HD  ARG B  95      33.331  36.784  30.809  1.00  0.00           H  
ATOM   1567  HE  ARG B  95      32.515  37.126  28.132  1.00  0.00           H  
ATOM   1568 1HH1 ARG B  95      34.512  38.728  30.558  1.00  0.00           H  
ATOM   1569 2HH1 ARG B  95      35.604  39.428  29.386  1.00  0.00           H  
ATOM   1570 1HH2 ARG B  95      33.967  38.061  26.614  1.00  0.00           H  
ATOM   1571 2HH2 ARG B  95      35.298  39.053  27.163  1.00  0.00           H  
ATOM   1572  N   TRP B  96      29.240  34.236  31.256  1.00  0.00           N  
ATOM   1573  CA  TRP B  96      29.216  33.603  32.566  1.00  0.00           C  
ATOM   1574  C   TRP B  96      30.591  33.620  33.230  1.00  0.00           C  
ATOM   1575  O   TRP B  96      31.601  33.463  32.547  1.00  0.00           O  
ATOM   1576  CB  TRP B  96      28.690  32.157  32.458  1.00  0.00           C  
ATOM   1577  CG  TRP B  96      27.249  32.108  32.168  1.00  0.00           C  
ATOM   1578  CD1 TRP B  96      26.698  32.159  30.958  1.00  0.00           C  
ATOM   1579  CD2 TRP B  96      26.169  31.993  33.095  1.00  0.00           C  
ATOM   1580  NE1 TRP B  96      25.342  32.110  31.048  1.00  0.00           N  
ATOM   1581  CE2 TRP B  96      24.998  32.024  32.353  1.00  0.00           C  
ATOM   1582  CE3 TRP B  96      26.105  31.878  34.466  1.00  0.00           C  
ATOM   1583  CZ2 TRP B  96      23.770  31.969  32.934  1.00  0.00           C  
ATOM   1584  CZ3 TRP B  96      24.857  31.816  35.077  1.00  0.00           C  
ATOM   1585  CH2 TRP B  96      23.715  31.869  34.333  1.00  0.00           C  
ATOM   1586  H   TRP B  96      29.741  33.792  30.488  1.00  0.00           H  
ATOM   1587  HA  TRP B  96      28.524  34.158  33.169  1.00  0.00           H  
ATOM   1588 1HB  TRP B  96      29.217  31.652  31.651  1.00  0.00           H  
ATOM   1589 2HB  TRP B  96      28.884  31.632  33.392  1.00  0.00           H  
ATOM   1590  HD1 TRP B  96      27.253  32.237  30.023  1.00  0.00           H  
ATOM   1591  HE1 TRP B  96      24.733  32.119  30.216  1.00  0.00           H  
ATOM   1592  HE3 TRP B  96      27.029  31.844  35.053  1.00  0.00           H  
ATOM   1593  HZ2 TRP B  96      22.864  31.989  32.344  1.00  0.00           H  
ATOM   1594  HZ3 TRP B  96      24.812  31.725  36.160  1.00  0.00           H  
ATOM   1595  HH2 TRP B  96      22.746  31.823  34.831  1.00  0.00           H  
ATOM   1596  N   LEU B  97      30.607  33.799  34.541  1.00  0.00           N  
ATOM   1597  CA  LEU B  97      31.872  33.686  35.253  1.00  0.00           C  
ATOM   1598  C   LEU B  97      31.786  32.591  36.270  1.00  0.00           C  
ATOM   1599  O   LEU B  97      30.759  32.440  36.949  1.00  0.00           O  
ATOM   1600  CB  LEU B  97      32.273  34.906  36.068  1.00  0.00           C  
ATOM   1601  CG  LEU B  97      32.309  36.259  35.386  1.00  0.00           C  
ATOM   1602  CD1 LEU B  97      32.614  37.232  36.419  1.00  0.00           C  
ATOM   1603  CD2 LEU B  97      33.349  36.259  34.282  1.00  0.00           C  
ATOM   1604  H   LEU B  97      29.733  34.006  35.015  1.00  0.00           H  
ATOM   1605  HA  LEU B  97      32.657  33.442  34.548  1.00  0.00           H  
ATOM   1606 1HB  LEU B  97      31.726  34.947  36.974  1.00  0.00           H  
ATOM   1607 2HB  LEU B  97      33.311  34.735  36.358  1.00  0.00           H  
ATOM   1608  HG  LEU B  97      31.328  36.500  34.973  1.00  0.00           H  
ATOM   1609 1HD1 LEU B  97      32.647  38.219  35.995  1.00  0.00           H  
ATOM   1610 2HD1 LEU B  97      31.850  37.192  37.195  1.00  0.00           H  
ATOM   1611 3HD1 LEU B  97      33.580  36.990  36.847  1.00  0.00           H  
ATOM   1612 1HD2 LEU B  97      33.386  37.241  33.812  1.00  0.00           H  
ATOM   1613 2HD2 LEU B  97      34.330  36.016  34.703  1.00  0.00           H  
ATOM   1614 3HD2 LEU B  97      33.069  35.512  33.551  1.00  0.00           H  
ATOM   1615  N   PHE B  98      32.891  31.866  36.426  1.00  0.00           N  
ATOM   1616  CA  PHE B  98      33.026  30.810  37.403  1.00  0.00           C  
ATOM   1617  C   PHE B  98      34.059  31.220  38.423  1.00  0.00           C  
ATOM   1618  O   PHE B  98      35.251  31.346  38.130  1.00  0.00           O  
ATOM   1619  CB  PHE B  98      33.380  29.464  36.727  1.00  0.00           C  
ATOM   1620  CG  PHE B  98      33.376  28.338  37.721  1.00  0.00           C  
ATOM   1621  CD1 PHE B  98      32.247  28.029  38.439  1.00  0.00           C  
ATOM   1622  CD2 PHE B  98      34.547  27.614  37.976  1.00  0.00           C  
ATOM   1623  CE1 PHE B  98      32.270  27.032  39.392  1.00  0.00           C  
ATOM   1624  CE2 PHE B  98      34.574  26.625  38.930  1.00  0.00           C  
ATOM   1625  CZ  PHE B  98      33.438  26.339  39.629  1.00  0.00           C  
ATOM   1626  H   PHE B  98      33.685  32.083  35.832  1.00  0.00           H  
ATOM   1627  HA  PHE B  98      32.077  30.698  37.926  1.00  0.00           H  
ATOM   1628 1HB  PHE B  98      32.656  29.248  35.949  1.00  0.00           H  
ATOM   1629 2HB  PHE B  98      34.367  29.525  36.261  1.00  0.00           H  
ATOM   1630  HD1 PHE B  98      31.344  28.587  38.253  1.00  0.00           H  
ATOM   1631  HD2 PHE B  98      35.456  27.854  37.410  1.00  0.00           H  
ATOM   1632  HE1 PHE B  98      31.376  26.796  39.961  1.00  0.00           H  
ATOM   1633  HE2 PHE B  98      35.495  26.086  39.122  1.00  0.00           H  
ATOM   1634  HZ  PHE B  98      33.464  25.559  40.367  1.00  0.00           H  
ATOM   1635  N   ASN B  99      33.592  31.513  39.621  1.00  0.00           N  
ATOM   1636  CA  ASN B  99      34.436  32.005  40.712  1.00  0.00           C  
ATOM   1637  C   ASN B  99      35.259  33.229  40.279  1.00  0.00           C  
ATOM   1638  O   ASN B  99      36.396  33.435  40.705  1.00  0.00           O  
ATOM   1639  CB  ASN B  99      35.319  30.895  41.244  1.00  0.00           C  
ATOM   1640  CG  ASN B  99      34.503  29.833  41.839  1.00  0.00           C  
ATOM   1641  OD1 ASN B  99      33.454  30.188  42.396  1.00  0.00           O  
ATOM   1642  ND2 ASN B  99      34.953  28.588  41.784  1.00  0.00           N  
ATOM   1643  H   ASN B  99      32.590  31.409  39.804  1.00  0.00           H  
ATOM   1644  HA  ASN B  99      33.780  32.343  41.523  1.00  0.00           H  
ATOM   1645 1HB  ASN B  99      35.938  30.481  40.441  1.00  0.00           H  
ATOM   1646 2HB  ASN B  99      35.993  31.292  42.014  1.00  0.00           H  
ATOM   1647 1HD2 ASN B  99      34.433  27.831  42.205  1.00  0.00           H  
ATOM   1648 2HD2 ASN B  99      35.830  28.393  41.333  1.00  0.00           H  
ATOM   1649  N   GLY B 100      34.647  34.058  39.456  1.00  0.00           N  
ATOM   1650  CA  GLY B 100      35.276  35.247  38.947  1.00  0.00           C  
ATOM   1651  C   GLY B 100      36.016  35.062  37.619  1.00  0.00           C  
ATOM   1652  O   GLY B 100      36.371  36.063  36.986  1.00  0.00           O  
ATOM   1653  H   GLY B 100      33.708  33.837  39.155  1.00  0.00           H  
ATOM   1654 1HA  GLY B 100      34.514  36.012  38.818  1.00  0.00           H  
ATOM   1655 2HA  GLY B 100      35.979  35.626  39.692  1.00  0.00           H  
ATOM   1656  N   SER B 101      36.229  33.821  37.171  1.00  0.00           N  
ATOM   1657  CA  SER B 101      36.958  33.625  35.916  1.00  0.00           C  
ATOM   1658  C   SER B 101      36.032  33.388  34.751  1.00  0.00           C  
ATOM   1659  O   SER B 101      34.939  32.856  34.893  1.00  0.00           O  
ATOM   1660  CB  SER B 101      37.960  32.512  36.037  1.00  0.00           C  
ATOM   1661  OG  SER B 101      38.974  32.860  36.958  1.00  0.00           O  
ATOM   1662  H   SER B 101      35.918  33.008  37.697  1.00  0.00           H  
ATOM   1663  HA  SER B 101      37.522  34.534  35.708  1.00  0.00           H  
ATOM   1664 1HB  SER B 101      37.445  31.613  36.374  1.00  0.00           H  
ATOM   1665 2HB  SER B 101      38.396  32.302  35.064  1.00  0.00           H  
ATOM   1666  HG  SER B 101      38.602  32.701  37.834  1.00  0.00           H  
ATOM   1667  N   VAL B 102      36.451  33.763  33.565  1.00  0.00           N  
ATOM   1668  CA  VAL B 102      35.530  33.602  32.461  1.00  0.00           C  
ATOM   1669  C   VAL B 102      35.223  32.135  32.196  1.00  0.00           C  
ATOM   1670  O   VAL B 102      36.131  31.305  32.096  1.00  0.00           O  
ATOM   1671  CB  VAL B 102      36.112  34.261  31.209  1.00  0.00           C  
ATOM   1672  CG1 VAL B 102      35.217  33.978  30.024  1.00  0.00           C  
ATOM   1673  CG2 VAL B 102      36.264  35.703  31.448  1.00  0.00           C  
ATOM   1674  H   VAL B 102      37.361  34.181  33.438  1.00  0.00           H  
ATOM   1675  HA  VAL B 102      34.595  34.095  32.708  1.00  0.00           H  
ATOM   1676  HB  VAL B 102      37.088  33.828  30.994  1.00  0.00           H  
ATOM   1677 1HG1 VAL B 102      35.633  34.437  29.131  1.00  0.00           H  
ATOM   1678 2HG1 VAL B 102      35.136  32.900  29.867  1.00  0.00           H  
ATOM   1679 3HG1 VAL B 102      34.228  34.392  30.219  1.00  0.00           H  
ATOM   1680 1HG2 VAL B 102      36.688  36.174  30.565  1.00  0.00           H  
ATOM   1681 2HG2 VAL B 102      35.293  36.129  31.665  1.00  0.00           H  
ATOM   1682 3HG2 VAL B 102      36.932  35.862  32.302  1.00  0.00           H  
ATOM   1683  N   LEU B 103      33.934  31.819  32.098  1.00  0.00           N  
ATOM   1684  CA  LEU B 103      33.493  30.460  31.827  1.00  0.00           C  
ATOM   1685  C   LEU B 103      33.396  30.237  30.328  1.00  0.00           C  
ATOM   1686  O   LEU B 103      32.619  30.881  29.623  1.00  0.00           O  
ATOM   1687  CB  LEU B 103      32.138  30.185  32.507  1.00  0.00           C  
ATOM   1688  CG  LEU B 103      31.517  28.811  32.270  1.00  0.00           C  
ATOM   1689  CD1 LEU B 103      32.410  27.785  32.871  1.00  0.00           C  
ATOM   1690  CD2 LEU B 103      30.135  28.748  32.937  1.00  0.00           C  
ATOM   1691  H   LEU B 103      33.228  32.545  32.222  1.00  0.00           H  
ATOM   1692  HA  LEU B 103      34.236  29.771  32.232  1.00  0.00           H  
ATOM   1693 1HB  LEU B 103      32.248  30.313  33.587  1.00  0.00           H  
ATOM   1694 2HB  LEU B 103      31.428  30.921  32.151  1.00  0.00           H  
ATOM   1695  HG  LEU B 103      31.427  28.617  31.193  1.00  0.00           H  
ATOM   1696 1HD1 LEU B 103      31.980  26.799  32.712  1.00  0.00           H  
ATOM   1697 2HD1 LEU B 103      33.390  27.837  32.396  1.00  0.00           H  
ATOM   1698 3HD1 LEU B 103      32.510  27.978  33.937  1.00  0.00           H  
ATOM   1699 1HD2 LEU B 103      29.699  27.764  32.791  1.00  0.00           H  
ATOM   1700 2HD2 LEU B 103      30.248  28.944  34.006  1.00  0.00           H  
ATOM   1701 3HD2 LEU B 103      29.482  29.490  32.503  1.00  0.00           H  
ATOM   1702  N   ASN B 104      34.216  29.329  29.848  1.00  0.00           N  
ATOM   1703  CA  ASN B 104      34.294  29.055  28.433  1.00  0.00           C  
ATOM   1704  C   ASN B 104      33.265  28.000  28.099  1.00  0.00           C  
ATOM   1705  O   ASN B 104      33.402  26.847  28.501  1.00  0.00           O  
ATOM   1706  CB  ASN B 104      35.702  28.616  28.101  1.00  0.00           C  
ATOM   1707  CG  ASN B 104      36.714  29.763  28.336  1.00  0.00           C  
ATOM   1708  OD1 ASN B 104      36.509  30.898  27.878  1.00  0.00           O  
ATOM   1709  ND2 ASN B 104      37.790  29.465  29.039  1.00  0.00           N  
ATOM   1710  H   ASN B 104      34.821  28.829  30.480  1.00  0.00           H  
ATOM   1711  HA  ASN B 104      34.053  29.953  27.872  1.00  0.00           H  
ATOM   1712 1HB  ASN B 104      35.969  27.762  28.721  1.00  0.00           H  
ATOM   1713 2HB  ASN B 104      35.744  28.296  27.056  1.00  0.00           H  
ATOM   1714 1HD2 ASN B 104      38.480  30.169  29.228  1.00  0.00           H  
ATOM   1715 2HD2 ASN B 104      37.920  28.537  29.390  1.00  0.00           H  
ATOM   1716  N   GLU B 105      32.206  28.409  27.404  1.00  0.00           N  
ATOM   1717  CA  GLU B 105      31.102  27.484  27.147  1.00  0.00           C  
ATOM   1718  C   GLU B 105      31.490  26.368  26.208  1.00  0.00           C  
ATOM   1719  O   GLU B 105      32.332  26.522  25.320  1.00  0.00           O  
ATOM   1720  CB  GLU B 105      29.852  28.195  26.645  1.00  0.00           C  
ATOM   1721  CG  GLU B 105      29.239  29.104  27.722  1.00  0.00           C  
ATOM   1722  CD  GLU B 105      27.933  29.688  27.349  1.00  0.00           C  
ATOM   1723  OE1 GLU B 105      27.364  29.272  26.369  1.00  0.00           O  
ATOM   1724  OE2 GLU B 105      27.465  30.527  28.063  1.00  0.00           O  
ATOM   1725  H   GLU B 105      32.152  29.370  27.091  1.00  0.00           H  
ATOM   1726  HA  GLU B 105      30.830  27.021  28.097  1.00  0.00           H  
ATOM   1727 1HB  GLU B 105      30.092  28.788  25.767  1.00  0.00           H  
ATOM   1728 2HB  GLU B 105      29.104  27.451  26.351  1.00  0.00           H  
ATOM   1729 1HG  GLU B 105      29.115  28.523  28.633  1.00  0.00           H  
ATOM   1730 2HG  GLU B 105      29.946  29.913  27.944  1.00  0.00           H  
ATOM   1731  N   THR B 106      30.868  25.245  26.442  1.00  0.00           N  
ATOM   1732  CA  THR B 106      31.120  24.021  25.733  1.00  0.00           C  
ATOM   1733  C   THR B 106      29.842  23.252  25.387  1.00  0.00           C  
ATOM   1734  O   THR B 106      28.755  23.806  25.380  1.00  0.00           O  
ATOM   1735  CB  THR B 106      32.096  23.213  26.591  1.00  0.00           C  
ATOM   1736  OG1 THR B 106      32.524  22.074  25.847  1.00  0.00           O  
ATOM   1737  CG2 THR B 106      31.473  22.820  27.936  1.00  0.00           C  
ATOM   1738  H   THR B 106      30.168  25.236  27.186  1.00  0.00           H  
ATOM   1739  HA  THR B 106      31.622  24.270  24.799  1.00  0.00           H  
ATOM   1740  HB  THR B 106      32.969  23.841  26.785  1.00  0.00           H  
ATOM   1741  HG1 THR B 106      33.346  21.732  26.226  1.00  0.00           H  
ATOM   1742 1HG2 THR B 106      32.199  22.272  28.533  1.00  0.00           H  
ATOM   1743 2HG2 THR B 106      31.173  23.724  28.470  1.00  0.00           H  
ATOM   1744 3HG2 THR B 106      30.648  22.223  27.769  1.00  0.00           H  
ATOM   1745  N   SER B 107      29.989  21.988  25.016  1.00  0.00           N  
ATOM   1746  CA  SER B 107      28.844  21.136  24.625  1.00  0.00           C  
ATOM   1747  C   SER B 107      28.049  20.579  25.829  1.00  0.00           C  
ATOM   1748  O   SER B 107      26.927  20.091  25.690  1.00  0.00           O  
ATOM   1749  CB  SER B 107      29.344  20.001  23.748  1.00  0.00           C  
ATOM   1750  OG  SER B 107      30.164  19.109  24.469  1.00  0.00           O  
ATOM   1751  H   SER B 107      30.932  21.625  25.042  1.00  0.00           H  
ATOM   1752  HA  SER B 107      28.162  21.747  24.033  1.00  0.00           H  
ATOM   1753 1HB  SER B 107      28.488  19.466  23.341  1.00  0.00           H  
ATOM   1754 2HB  SER B 107      29.902  20.411  22.907  1.00  0.00           H  
ATOM   1755  HG  SER B 107      29.580  18.409  24.794  1.00  0.00           H  
ATOM   1756  N   PHE B 108      28.637  20.699  27.009  1.00  0.00           N  
ATOM   1757  CA  PHE B 108      28.063  20.204  28.248  1.00  0.00           C  
ATOM   1758  C   PHE B 108      27.599  21.327  29.163  1.00  0.00           C  
ATOM   1759  O   PHE B 108      26.614  21.172  29.880  1.00  0.00           O  
ATOM   1760  CB  PHE B 108      29.093  19.353  29.010  1.00  0.00           C  
ATOM   1761  CG  PHE B 108      29.486  18.071  28.322  1.00  0.00           C  
ATOM   1762  CD1 PHE B 108      30.516  18.049  27.398  1.00  0.00           C  
ATOM   1763  CD2 PHE B 108      28.849  16.866  28.630  1.00  0.00           C  
ATOM   1764  CE1 PHE B 108      30.882  16.870  26.780  1.00  0.00           C  
ATOM   1765  CE2 PHE B 108      29.214  15.692  28.015  1.00  0.00           C  
ATOM   1766  CZ  PHE B 108      30.229  15.695  27.085  1.00  0.00           C  
ATOM   1767  H   PHE B 108      29.551  21.118  27.021  1.00  0.00           H  
ATOM   1768  HA  PHE B 108      27.209  19.583  27.995  1.00  0.00           H  
ATOM   1769 1HB  PHE B 108      29.993  19.936  29.177  1.00  0.00           H  
ATOM   1770 2HB  PHE B 108      28.693  19.097  29.994  1.00  0.00           H  
ATOM   1771  HD1 PHE B 108      31.039  18.971  27.150  1.00  0.00           H  
ATOM   1772  HD2 PHE B 108      28.058  16.844  29.374  1.00  0.00           H  
ATOM   1773  HE1 PHE B 108      31.691  16.868  26.048  1.00  0.00           H  
ATOM   1774  HE2 PHE B 108      28.702  14.762  28.269  1.00  0.00           H  
ATOM   1775  HZ  PHE B 108      30.523  14.767  26.596  1.00  0.00           H  
ATOM   1776  N   ILE B 109      28.321  22.460  29.162  1.00  0.00           N  
ATOM   1777  CA  ILE B 109      27.960  23.616  29.987  1.00  0.00           C  
ATOM   1778  C   ILE B 109      27.731  24.833  29.092  1.00  0.00           C  
ATOM   1779  O   ILE B 109      28.645  25.267  28.396  1.00  0.00           O  
ATOM   1780  CB  ILE B 109      28.992  23.913  31.064  1.00  0.00           C  
ATOM   1781  CG1 ILE B 109      29.148  22.735  31.970  1.00  0.00           C  
ATOM   1782  CG2 ILE B 109      28.502  25.090  31.857  1.00  0.00           C  
ATOM   1783  CD1 ILE B 109      30.320  22.834  32.908  1.00  0.00           C  
ATOM   1784  H   ILE B 109      29.114  22.538  28.555  1.00  0.00           H  
ATOM   1785  HA  ILE B 109      27.039  23.395  30.499  1.00  0.00           H  
ATOM   1786  HB  ILE B 109      29.957  24.126  30.613  1.00  0.00           H  
ATOM   1787 1HG1 ILE B 109      28.233  22.630  32.557  1.00  0.00           H  
ATOM   1788 2HG1 ILE B 109      29.276  21.842  31.371  1.00  0.00           H  
ATOM   1789 1HG2 ILE B 109      29.212  25.319  32.645  1.00  0.00           H  
ATOM   1790 2HG2 ILE B 109      28.394  25.951  31.196  1.00  0.00           H  
ATOM   1791 3HG2 ILE B 109      27.535  24.847  32.292  1.00  0.00           H  
ATOM   1792 1HD1 ILE B 109      30.368  21.941  33.536  1.00  0.00           H  
ATOM   1793 2HD1 ILE B 109      31.241  22.917  32.329  1.00  0.00           H  
ATOM   1794 3HD1 ILE B 109      30.212  23.713  33.546  1.00  0.00           H  
ATOM   1795  N   PHE B 110      26.489  25.324  29.046  1.00  0.00           N  
ATOM   1796  CA  PHE B 110      26.188  26.368  28.085  1.00  0.00           C  
ATOM   1797  C   PHE B 110      24.917  27.183  28.323  1.00  0.00           C  
ATOM   1798  O   PHE B 110      23.987  26.725  28.988  1.00  0.00           O  
ATOM   1799  CB  PHE B 110      26.090  25.747  26.688  1.00  0.00           C  
ATOM   1800  CG  PHE B 110      25.080  24.623  26.584  1.00  0.00           C  
ATOM   1801  CD1 PHE B 110      23.750  24.854  26.232  1.00  0.00           C  
ATOM   1802  CD2 PHE B 110      25.478  23.317  26.841  1.00  0.00           C  
ATOM   1803  CE1 PHE B 110      22.859  23.800  26.147  1.00  0.00           C  
ATOM   1804  CE2 PHE B 110      24.599  22.273  26.765  1.00  0.00           C  
ATOM   1805  CZ  PHE B 110      23.285  22.508  26.419  1.00  0.00           C  
ATOM   1806  H   PHE B 110      25.785  24.940  29.677  1.00  0.00           H  
ATOM   1807  HA  PHE B 110      27.033  27.061  28.080  1.00  0.00           H  
ATOM   1808 1HB  PHE B 110      25.809  26.523  25.974  1.00  0.00           H  
ATOM   1809 2HB  PHE B 110      27.061  25.370  26.379  1.00  0.00           H  
ATOM   1810  HD1 PHE B 110      23.415  25.875  26.021  1.00  0.00           H  
ATOM   1811  HD2 PHE B 110      26.517  23.128  27.102  1.00  0.00           H  
ATOM   1812  HE1 PHE B 110      21.814  23.983  25.868  1.00  0.00           H  
ATOM   1813  HE2 PHE B 110      24.945  21.255  26.973  1.00  0.00           H  
ATOM   1814  HZ  PHE B 110      22.584  21.677  26.354  1.00  0.00           H  
ATOM   1815  N   THR B 111      24.833  28.361  27.695  1.00  0.00           N  
ATOM   1816  CA  THR B 111      23.623  29.177  27.741  1.00  0.00           C  
ATOM   1817  C   THR B 111      22.578  28.655  26.761  1.00  0.00           C  
ATOM   1818  O   THR B 111      22.907  28.411  25.603  1.00  0.00           O  
ATOM   1819  CB  THR B 111      23.915  30.677  27.428  1.00  0.00           C  
ATOM   1820  OG1 THR B 111      24.807  31.218  28.423  1.00  0.00           O  
ATOM   1821  CG2 THR B 111      22.606  31.506  27.440  1.00  0.00           C  
ATOM   1822  H   THR B 111      25.648  28.708  27.168  1.00  0.00           H  
ATOM   1823  HA  THR B 111      23.205  29.141  28.750  1.00  0.00           H  
ATOM   1824  HB  THR B 111      24.390  30.757  26.450  1.00  0.00           H  
ATOM   1825  HG1 THR B 111      25.721  30.861  28.274  1.00  0.00           H  
ATOM   1826 1HG2 THR B 111      22.843  32.543  27.230  1.00  0.00           H  
ATOM   1827 2HG2 THR B 111      21.908  31.147  26.686  1.00  0.00           H  
ATOM   1828 3HG2 THR B 111      22.154  31.427  28.414  1.00  0.00           H  
ATOM   1829  N   GLU B 112      21.322  28.547  27.203  1.00  0.00           N  
ATOM   1830  CA  GLU B 112      20.216  28.229  26.302  1.00  0.00           C  
ATOM   1831  C   GLU B 112      19.019  29.078  26.621  1.00  0.00           C  
ATOM   1832  O   GLU B 112      18.622  29.166  27.783  1.00  0.00           O  
ATOM   1833  CB  GLU B 112      19.886  26.741  26.377  1.00  0.00           C  
ATOM   1834  CG  GLU B 112      18.825  26.282  25.385  1.00  0.00           C  
ATOM   1835  CD  GLU B 112      18.668  24.801  25.369  1.00  0.00           C  
ATOM   1836  OE1 GLU B 112      18.833  24.187  26.396  1.00  0.00           O  
ATOM   1837  OE2 GLU B 112      18.395  24.269  24.320  1.00  0.00           O  
ATOM   1838  H   GLU B 112      21.133  28.682  28.193  1.00  0.00           H  
ATOM   1839  HA  GLU B 112      20.522  28.440  25.276  1.00  0.00           H  
ATOM   1840 1HB  GLU B 112      20.790  26.165  26.198  1.00  0.00           H  
ATOM   1841 2HB  GLU B 112      19.540  26.500  27.383  1.00  0.00           H  
ATOM   1842 1HG  GLU B 112      17.865  26.733  25.649  1.00  0.00           H  
ATOM   1843 2HG  GLU B 112      19.096  26.627  24.389  1.00  0.00           H  
ATOM   1844  N   PHE B 113      18.421  29.692  25.597  1.00  0.00           N  
ATOM   1845  CA  PHE B 113      17.242  30.545  25.818  1.00  0.00           C  
ATOM   1846  C   PHE B 113      15.968  29.870  25.394  1.00  0.00           C  
ATOM   1847  O   PHE B 113      15.945  29.173  24.386  1.00  0.00           O  
ATOM   1848  CB  PHE B 113      17.305  31.847  25.037  1.00  0.00           C  
ATOM   1849  CG  PHE B 113      18.263  32.883  25.485  1.00  0.00           C  
ATOM   1850  CD1 PHE B 113      19.553  32.935  25.004  1.00  0.00           C  
ATOM   1851  CD2 PHE B 113      17.832  33.863  26.355  1.00  0.00           C  
ATOM   1852  CE1 PHE B 113      20.388  33.957  25.382  1.00  0.00           C  
ATOM   1853  CE2 PHE B 113      18.656  34.881  26.723  1.00  0.00           C  
ATOM   1854  CZ  PHE B 113      19.933  34.931  26.231  1.00  0.00           C  
ATOM   1855  H   PHE B 113      18.792  29.573  24.664  1.00  0.00           H  
ATOM   1856  HA  PHE B 113      17.164  30.773  26.872  1.00  0.00           H  
ATOM   1857 1HB  PHE B 113      17.522  31.620  23.998  1.00  0.00           H  
ATOM   1858 2HB  PHE B 113      16.302  32.294  25.054  1.00  0.00           H  
ATOM   1859  HD1 PHE B 113      19.903  32.170  24.311  1.00  0.00           H  
ATOM   1860  HD2 PHE B 113      16.807  33.817  26.733  1.00  0.00           H  
ATOM   1861  HE1 PHE B 113      21.405  34.001  24.993  1.00  0.00           H  
ATOM   1862  HE2 PHE B 113      18.298  35.653  27.394  1.00  0.00           H  
ATOM   1863  HZ  PHE B 113      20.586  35.747  26.507  1.00  0.00           H  
ATOM   1864  N   LEU B 114      14.900  30.140  26.117  1.00  0.00           N  
ATOM   1865  CA  LEU B 114      13.591  29.621  25.768  1.00  0.00           C  
ATOM   1866  C   LEU B 114      13.069  30.485  24.658  1.00  0.00           C  
ATOM   1867  O   LEU B 114      13.428  31.643  24.589  1.00  0.00           O  
ATOM   1868  CB  LEU B 114      12.772  29.679  27.056  1.00  0.00           C  
ATOM   1869  CG  LEU B 114      13.394  28.804  28.246  1.00  0.00           C  
ATOM   1870  CD1 LEU B 114      12.705  29.133  29.527  1.00  0.00           C  
ATOM   1871  CD2 LEU B 114      13.226  27.291  27.959  1.00  0.00           C  
ATOM   1872  H   LEU B 114      14.996  30.751  26.919  1.00  0.00           H  
ATOM   1873  HA  LEU B 114      13.684  28.599  25.410  1.00  0.00           H  
ATOM   1874 1HB  LEU B 114      12.720  30.717  27.387  1.00  0.00           H  
ATOM   1875 2HB  LEU B 114      11.761  29.324  26.855  1.00  0.00           H  
ATOM   1876  HG  LEU B 114      14.445  29.033  28.351  1.00  0.00           H  
ATOM   1877 1HD1 LEU B 114      13.129  28.544  30.338  1.00  0.00           H  
ATOM   1878 2HD1 LEU B 114      12.824  30.190  29.751  1.00  0.00           H  
ATOM   1879 3HD1 LEU B 114      11.684  28.903  29.411  1.00  0.00           H  
ATOM   1880 1HD2 LEU B 114      13.648  26.714  28.783  1.00  0.00           H  
ATOM   1881 2HD2 LEU B 114      12.162  27.050  27.866  1.00  0.00           H  
ATOM   1882 3HD2 LEU B 114      13.738  27.019  27.040  1.00  0.00           H  
ATOM   1883  N   GLU B 115      12.244  29.955  23.783  1.00  0.00           N  
ATOM   1884  CA  GLU B 115      11.757  30.803  22.723  1.00  0.00           C  
ATOM   1885  C   GLU B 115      11.121  32.032  23.378  1.00  0.00           C  
ATOM   1886  O   GLU B 115      10.204  31.842  24.209  1.00  0.00           O  
ATOM   1887  CB  GLU B 115      10.724  30.066  21.875  1.00  0.00           C  
ATOM   1888  CG  GLU B 115      10.231  30.846  20.672  1.00  0.00           C  
ATOM   1889  CD  GLU B 115       9.256  30.068  19.839  1.00  0.00           C  
ATOM   1890  OE1 GLU B 115       8.935  28.965  20.211  1.00  0.00           O  
ATOM   1891  OE2 GLU B 115       8.842  30.568  18.822  1.00  0.00           O  
ATOM   1892  H   GLU B 115      11.969  28.985  23.846  1.00  0.00           H  
ATOM   1893  HA  GLU B 115      12.585  31.044  22.075  1.00  0.00           H  
ATOM   1894 1HB  GLU B 115      11.151  29.130  21.515  1.00  0.00           H  
ATOM   1895 2HB  GLU B 115       9.860  29.817  22.489  1.00  0.00           H  
ATOM   1896 1HG  GLU B 115       9.745  31.764  21.018  1.00  0.00           H  
ATOM   1897 2HG  GLU B 115      11.084  31.131  20.059  1.00  0.00           H  
ATOM   1898  N   PRO B 116      11.586  33.285  23.035  1.00  0.00           N  
ATOM   1899  CA  PRO B 116      11.108  34.561  23.519  1.00  0.00           C  
ATOM   1900  C   PRO B 116       9.657  34.731  23.229  1.00  0.00           C  
ATOM   1901  O   PRO B 116       9.172  34.317  22.174  1.00  0.00           O  
ATOM   1902  CB  PRO B 116      11.926  35.578  22.712  1.00  0.00           C  
ATOM   1903  CG  PRO B 116      13.178  34.855  22.339  1.00  0.00           C  
ATOM   1904  CD  PRO B 116      12.749  33.428  22.106  1.00  0.00           C  
ATOM   1905  HA  PRO B 116      11.297  34.629  24.604  1.00  0.00           H  
ATOM   1906 1HB  PRO B 116      11.344  35.913  21.837  1.00  0.00           H  
ATOM   1907 2HB  PRO B 116      12.112  36.473  23.326  1.00  0.00           H  
ATOM   1908 1HG  PRO B 116      13.627  35.313  21.445  1.00  0.00           H  
ATOM   1909 2HG  PRO B 116      13.922  34.936  23.144  1.00  0.00           H  
ATOM   1910 1HD  PRO B 116      12.446  33.262  21.060  1.00  0.00           H  
ATOM   1911 2HD  PRO B 116      13.606  32.817  22.416  1.00  0.00           H  
ATOM   1912  N   ALA B 117       8.958  35.336  24.154  1.00  0.00           N  
ATOM   1913  CA  ALA B 117       7.535  35.541  24.023  1.00  0.00           C  
ATOM   1914  C   ALA B 117       7.204  36.679  23.082  1.00  0.00           C  
ATOM   1915  O   ALA B 117       7.980  37.610  22.880  1.00  0.00           O  
ATOM   1916  CB  ALA B 117       6.923  35.839  25.387  1.00  0.00           C  
ATOM   1917  H   ALA B 117       9.421  35.671  24.991  1.00  0.00           H  
ATOM   1918  HA  ALA B 117       7.098  34.636  23.601  1.00  0.00           H  
ATOM   1919 1HB  ALA B 117       5.846  35.976  25.281  1.00  0.00           H  
ATOM   1920 2HB  ALA B 117       7.122  35.013  26.065  1.00  0.00           H  
ATOM   1921 3HB  ALA B 117       7.360  36.757  25.791  1.00  0.00           H  
ATOM   1922  N   ALA B 118       6.025  36.593  22.506  1.00  0.00           N  
ATOM   1923  CA  ALA B 118       5.514  37.683  21.715  1.00  0.00           C  
ATOM   1924  C   ALA B 118       5.257  38.894  22.599  1.00  0.00           C  
ATOM   1925  O   ALA B 118       4.841  38.760  23.751  1.00  0.00           O  
ATOM   1926  CB  ALA B 118       4.229  37.286  21.014  1.00  0.00           C  
ATOM   1927  H   ALA B 118       5.454  35.779  22.661  1.00  0.00           H  
ATOM   1928  HA  ALA B 118       6.267  37.949  20.975  1.00  0.00           H  
ATOM   1929 1HB  ALA B 118       3.870  38.125  20.415  1.00  0.00           H  
ATOM   1930 2HB  ALA B 118       4.414  36.430  20.368  1.00  0.00           H  
ATOM   1931 3HB  ALA B 118       3.479  37.027  21.758  1.00  0.00           H  
ATOM   1932  N   ASN B 119       5.450  40.066  22.031  1.00  0.00           N  
ATOM   1933  CA  ASN B 119       5.138  41.343  22.666  1.00  0.00           C  
ATOM   1934  C   ASN B 119       5.863  41.604  23.968  1.00  0.00           C  
ATOM   1935  O   ASN B 119       5.342  42.309  24.828  1.00  0.00           O  
ATOM   1936  CB  ASN B 119       3.639  41.438  22.873  1.00  0.00           C  
ATOM   1937  CG  ASN B 119       2.896  41.310  21.579  1.00  0.00           C  
ATOM   1938  OD1 ASN B 119       3.305  41.853  20.543  1.00  0.00           O  
ATOM   1939  ND2 ASN B 119       1.805  40.587  21.609  1.00  0.00           N  
ATOM   1940  H   ASN B 119       5.819  40.080  21.085  1.00  0.00           H  
ATOM   1941  HA  ASN B 119       5.427  42.133  21.979  1.00  0.00           H  
ATOM   1942 1HB  ASN B 119       3.295  40.674  23.567  1.00  0.00           H  
ATOM   1943 2HB  ASN B 119       3.399  42.404  23.314  1.00  0.00           H  
ATOM   1944 1HD2 ASN B 119       1.264  40.460  20.777  1.00  0.00           H  
ATOM   1945 2HD2 ASN B 119       1.513  40.161  22.466  1.00  0.00           H  
ATOM   1946  N   GLU B 120       7.068  41.097  24.111  1.00  0.00           N  
ATOM   1947  CA  GLU B 120       7.866  41.432  25.269  1.00  0.00           C  
ATOM   1948  C   GLU B 120       9.335  41.287  24.930  1.00  0.00           C  
ATOM   1949  O   GLU B 120       9.695  40.585  23.987  1.00  0.00           O  
ATOM   1950  CB  GLU B 120       7.570  40.499  26.452  1.00  0.00           C  
ATOM   1951  CG  GLU B 120       6.152  40.489  27.020  1.00  0.00           C  
ATOM   1952  CD  GLU B 120       6.084  39.585  28.167  1.00  0.00           C  
ATOM   1953  OE1 GLU B 120       7.107  39.027  28.425  1.00  0.00           O  
ATOM   1954  OE2 GLU B 120       5.061  39.441  28.806  1.00  0.00           O  
ATOM   1955  H   GLU B 120       7.448  40.485  23.404  1.00  0.00           H  
ATOM   1956  HA  GLU B 120       7.694  42.485  25.499  1.00  0.00           H  
ATOM   1957 1HB  GLU B 120       7.796  39.473  26.146  1.00  0.00           H  
ATOM   1958 2HB  GLU B 120       8.243  40.743  27.270  1.00  0.00           H  
ATOM   1959 1HG  GLU B 120       5.857  41.492  27.303  1.00  0.00           H  
ATOM   1960 2HG  GLU B 120       5.460  40.122  26.264  1.00  0.00           H  
ATOM   1961  N   THR B 121      10.166  41.987  25.699  1.00  0.00           N  
ATOM   1962  CA  THR B 121      11.610  42.042  25.495  1.00  0.00           C  
ATOM   1963  C   THR B 121      12.418  41.247  26.481  1.00  0.00           C  
ATOM   1964  O   THR B 121      13.626  41.054  26.292  1.00  0.00           O  
ATOM   1965  CB  THR B 121      12.082  43.512  25.540  1.00  0.00           C  
ATOM   1966  OG1 THR B 121      11.751  44.088  26.826  1.00  0.00           O  
ATOM   1967  CG2 THR B 121      11.393  44.312  24.440  1.00  0.00           C  
ATOM   1968  H   THR B 121       9.777  42.531  26.457  1.00  0.00           H  
ATOM   1969  HA  THR B 121      11.824  41.642  24.522  1.00  0.00           H  
ATOM   1970  HB  THR B 121      13.166  43.557  25.399  1.00  0.00           H  
ATOM   1971  HG1 THR B 121      12.435  43.831  27.511  1.00  0.00           H  
ATOM   1972 1HG2 THR B 121      11.737  45.346  24.483  1.00  0.00           H  
ATOM   1973 2HG2 THR B 121      11.645  43.884  23.470  1.00  0.00           H  
ATOM   1974 3HG2 THR B 121      10.316  44.282  24.579  1.00  0.00           H  
ATOM   1975  N   VAL B 122      11.767  40.790  27.526  1.00  0.00           N  
ATOM   1976  CA  VAL B 122      12.488  40.004  28.489  1.00  0.00           C  
ATOM   1977  C   VAL B 122      12.712  38.638  27.889  1.00  0.00           C  
ATOM   1978  O   VAL B 122      11.840  38.095  27.209  1.00  0.00           O  
ATOM   1979  CB  VAL B 122      11.698  39.906  29.831  1.00  0.00           C  
ATOM   1980  CG1 VAL B 122      10.394  39.119  29.641  1.00  0.00           C  
ATOM   1981  CG2 VAL B 122      12.569  39.217  30.927  1.00  0.00           C  
ATOM   1982  H   VAL B 122      10.784  40.979  27.639  1.00  0.00           H  
ATOM   1983  HA  VAL B 122      13.448  40.472  28.701  1.00  0.00           H  
ATOM   1984  HB  VAL B 122      11.437  40.916  30.154  1.00  0.00           H  
ATOM   1985 1HG1 VAL B 122       9.854  39.077  30.582  1.00  0.00           H  
ATOM   1986 2HG1 VAL B 122       9.769  39.597  28.894  1.00  0.00           H  
ATOM   1987 3HG1 VAL B 122      10.611  38.110  29.324  1.00  0.00           H  
ATOM   1988 1HG2 VAL B 122      12.008  39.179  31.855  1.00  0.00           H  
ATOM   1989 2HG2 VAL B 122      12.826  38.201  30.631  1.00  0.00           H  
ATOM   1990 3HG2 VAL B 122      13.479  39.789  31.077  1.00  0.00           H  
ATOM   1991  N   ARG B 123      13.859  38.070  28.153  1.00  0.00           N  
ATOM   1992  CA  ARG B 123      14.135  36.754  27.673  1.00  0.00           C  
ATOM   1993  C   ARG B 123      14.434  35.886  28.842  1.00  0.00           C  
ATOM   1994  O   ARG B 123      15.036  36.303  29.836  1.00  0.00           O  
ATOM   1995  CB  ARG B 123      15.337  36.734  26.749  1.00  0.00           C  
ATOM   1996  CG  ARG B 123      15.217  37.496  25.449  1.00  0.00           C  
ATOM   1997  CD  ARG B 123      16.540  37.555  24.757  1.00  0.00           C  
ATOM   1998  NE  ARG B 123      17.478  38.371  25.533  1.00  0.00           N  
ATOM   1999  CZ  ARG B 123      18.805  38.518  25.317  1.00  0.00           C  
ATOM   2000  NH1 ARG B 123      19.413  37.904  24.327  1.00  0.00           N  
ATOM   2001  NH2 ARG B 123      19.474  39.314  26.123  1.00  0.00           N  
ATOM   2002  H   ARG B 123      14.554  38.574  28.699  1.00  0.00           H  
ATOM   2003  HA  ARG B 123      13.258  36.360  27.159  1.00  0.00           H  
ATOM   2004 1HB  ARG B 123      16.194  37.101  27.278  1.00  0.00           H  
ATOM   2005 2HB  ARG B 123      15.541  35.708  26.480  1.00  0.00           H  
ATOM   2006 1HG  ARG B 123      14.498  37.003  24.797  1.00  0.00           H  
ATOM   2007 2HG  ARG B 123      14.885  38.518  25.653  1.00  0.00           H  
ATOM   2008 1HD  ARG B 123      16.950  36.549  24.656  1.00  0.00           H  
ATOM   2009 2HD  ARG B 123      16.418  38.009  23.774  1.00  0.00           H  
ATOM   2010  HE  ARG B 123      17.082  38.893  26.307  1.00  0.00           H  
ATOM   2011 1HH1 ARG B 123      18.896  37.299  23.710  1.00  0.00           H  
ATOM   2012 2HH1 ARG B 123      20.408  38.039  24.179  1.00  0.00           H  
ATOM   2013 1HH2 ARG B 123      18.971  39.778  26.863  1.00  0.00           H  
ATOM   2014 2HH2 ARG B 123      20.487  39.487  25.978  1.00  0.00           H  
ATOM   2015  N   HIS B 124      14.040  34.655  28.723  1.00  0.00           N  
ATOM   2016  CA  HIS B 124      14.288  33.761  29.804  1.00  0.00           C  
ATOM   2017  C   HIS B 124      15.131  32.627  29.302  1.00  0.00           C  
ATOM   2018  O   HIS B 124      15.086  32.288  28.119  1.00  0.00           O  
ATOM   2019  CB  HIS B 124      12.931  33.268  30.316  1.00  0.00           C  
ATOM   2020  CG  HIS B 124      11.976  34.389  30.740  1.00  0.00           C  
ATOM   2021  ND1 HIS B 124      12.035  35.049  31.965  1.00  0.00           N  
ATOM   2022  CD2 HIS B 124      10.949  34.950  30.062  1.00  0.00           C  
ATOM   2023  CE1 HIS B 124      11.066  35.952  32.012  1.00  0.00           C  
ATOM   2024  NE2 HIS B 124      10.391  35.903  30.871  1.00  0.00           N  
ATOM   2025  H   HIS B 124      13.556  34.342  27.891  1.00  0.00           H  
ATOM   2026  HA  HIS B 124      14.831  34.260  30.616  1.00  0.00           H  
ATOM   2027 1HB  HIS B 124      12.444  32.694  29.529  1.00  0.00           H  
ATOM   2028 2HB  HIS B 124      13.058  32.618  31.138  1.00  0.00           H  
ATOM   2029  HD1 HIS B 124      12.687  34.925  32.739  1.00  0.00           H  
ATOM   2030  HD2 HIS B 124      10.533  34.767  29.072  1.00  0.00           H  
ATOM   2031  HE1 HIS B 124      10.934  36.575  32.892  1.00  0.00           H  
ATOM   2032  N   GLY B 125      15.877  32.045  30.194  1.00  0.00           N  
ATOM   2033  CA  GLY B 125      16.717  30.978  29.802  1.00  0.00           C  
ATOM   2034  C   GLY B 125      17.340  30.275  30.971  1.00  0.00           C  
ATOM   2035  O   GLY B 125      16.858  30.370  32.112  1.00  0.00           O  
ATOM   2036  H   GLY B 125      15.888  32.403  31.150  1.00  0.00           H  
ATOM   2037 1HA  GLY B 125      16.141  30.269  29.216  1.00  0.00           H  
ATOM   2038 2HA  GLY B 125      17.494  31.357  29.153  1.00  0.00           H  
ATOM   2039  N   CYS B 126      18.383  29.528  30.650  1.00  0.00           N  
ATOM   2040  CA  CYS B 126      19.032  28.660  31.571  1.00  0.00           C  
ATOM   2041  C   CYS B 126      20.512  28.465  31.318  1.00  0.00           C  
ATOM   2042  O   CYS B 126      20.947  28.402  30.161  1.00  0.00           O  
ATOM   2043  CB  CYS B 126      18.340  27.310  31.490  1.00  0.00           C  
ATOM   2044  SG  CYS B 126      19.029  26.136  32.534  1.00  0.00           S  
ATOM   2045  H   CYS B 126      18.680  29.524  29.676  1.00  0.00           H  
ATOM   2046  HA  CYS B 126      18.891  29.059  32.566  1.00  0.00           H  
ATOM   2047 1HB  CYS B 126      17.291  27.427  31.744  1.00  0.00           H  
ATOM   2048 2HB  CYS B 126      18.399  26.936  30.468  1.00  0.00           H  
ATOM   2049  N   LEU B 127      21.307  28.345  32.389  1.00  0.00           N  
ATOM   2050  CA  LEU B 127      22.658  27.834  32.158  1.00  0.00           C  
ATOM   2051  C   LEU B 127      22.497  26.341  32.276  1.00  0.00           C  
ATOM   2052  O   LEU B 127      22.102  25.864  33.345  1.00  0.00           O  
ATOM   2053  CB  LEU B 127      23.725  28.229  33.203  1.00  0.00           C  
ATOM   2054  CG  LEU B 127      25.232  27.659  32.942  1.00  0.00           C  
ATOM   2055  CD1 LEU B 127      25.825  28.263  31.676  1.00  0.00           C  
ATOM   2056  CD2 LEU B 127      26.132  27.964  34.131  1.00  0.00           C  
ATOM   2057  H   LEU B 127      20.943  28.529  33.317  1.00  0.00           H  
ATOM   2058  HA  LEU B 127      23.012  28.092  31.160  1.00  0.00           H  
ATOM   2059 1HB  LEU B 127      23.774  29.282  33.269  1.00  0.00           H  
ATOM   2060 2HB  LEU B 127      23.424  27.834  34.150  1.00  0.00           H  
ATOM   2061  HG  LEU B 127      25.185  26.573  32.801  1.00  0.00           H  
ATOM   2062 1HD1 LEU B 127      26.821  27.860  31.505  1.00  0.00           H  
ATOM   2063 2HD1 LEU B 127      25.215  28.033  30.844  1.00  0.00           H  
ATOM   2064 3HD1 LEU B 127      25.890  29.331  31.780  1.00  0.00           H  
ATOM   2065 1HD2 LEU B 127      27.129  27.564  33.945  1.00  0.00           H  
ATOM   2066 2HD2 LEU B 127      26.195  29.034  34.281  1.00  0.00           H  
ATOM   2067 3HD2 LEU B 127      25.725  27.500  35.006  1.00  0.00           H  
ATOM   2068  N   ARG B 128      22.729  25.600  31.196  1.00  0.00           N  
ATOM   2069  CA  ARG B 128      22.574  24.158  31.249  1.00  0.00           C  
ATOM   2070  C   ARG B 128      23.859  23.495  31.654  1.00  0.00           C  
ATOM   2071  O   ARG B 128      24.933  23.888  31.191  1.00  0.00           O  
ATOM   2072  CB  ARG B 128      22.219  23.609  29.877  1.00  0.00           C  
ATOM   2073  CG  ARG B 128      20.972  24.149  29.271  1.00  0.00           C  
ATOM   2074  CD  ARG B 128      19.805  23.617  29.897  1.00  0.00           C  
ATOM   2075  NE  ARG B 128      18.631  24.132  29.272  1.00  0.00           N  
ATOM   2076  CZ  ARG B 128      17.413  24.074  29.800  1.00  0.00           C  
ATOM   2077  NH1 ARG B 128      17.247  23.503  30.962  1.00  0.00           N  
ATOM   2078  NH2 ARG B 128      16.387  24.591  29.155  1.00  0.00           N  
ATOM   2079  H   ARG B 128      23.047  26.044  30.340  1.00  0.00           H  
ATOM   2080  HA  ARG B 128      21.823  23.927  32.007  1.00  0.00           H  
ATOM   2081 1HB  ARG B 128      23.030  23.845  29.192  1.00  0.00           H  
ATOM   2082 2HB  ARG B 128      22.137  22.523  29.925  1.00  0.00           H  
ATOM   2083 1HG  ARG B 128      20.948  25.237  29.378  1.00  0.00           H  
ATOM   2084 2HG  ARG B 128      20.922  23.893  28.219  1.00  0.00           H  
ATOM   2085 1HD  ARG B 128      19.800  22.530  29.794  1.00  0.00           H  
ATOM   2086 2HD  ARG B 128      19.796  23.883  30.938  1.00  0.00           H  
ATOM   2087  HE  ARG B 128      18.739  24.541  28.331  1.00  0.00           H  
ATOM   2088 1HH1 ARG B 128      18.039  23.108  31.443  1.00  0.00           H  
ATOM   2089 2HH1 ARG B 128      16.334  23.460  31.379  1.00  0.00           H  
ATOM   2090 1HH2 ARG B 128      16.522  25.040  28.254  1.00  0.00           H  
ATOM   2091 2HH2 ARG B 128      15.471  24.560  29.562  1.00  0.00           H  
ATOM   2092  N   LEU B 129      23.748  22.463  32.480  1.00  0.00           N  
ATOM   2093  CA  LEU B 129      24.919  21.687  32.814  1.00  0.00           C  
ATOM   2094  C   LEU B 129      24.613  20.192  32.650  1.00  0.00           C  
ATOM   2095  O   LEU B 129      23.815  19.594  33.402  1.00  0.00           O  
ATOM   2096  CB  LEU B 129      25.388  21.967  34.250  1.00  0.00           C  
ATOM   2097  CG  LEU B 129      25.865  23.398  34.578  1.00  0.00           C  
ATOM   2098  CD1 LEU B 129      24.694  24.217  35.204  1.00  0.00           C  
ATOM   2099  CD2 LEU B 129      27.078  23.320  35.513  1.00  0.00           C  
ATOM   2100  H   LEU B 129      22.832  22.246  32.892  1.00  0.00           H  
ATOM   2101  HA  LEU B 129      25.717  21.946  32.135  1.00  0.00           H  
ATOM   2102 1HB  LEU B 129      24.585  21.759  34.904  1.00  0.00           H  
ATOM   2103 2HB  LEU B 129      26.203  21.291  34.471  1.00  0.00           H  
ATOM   2104  HG  LEU B 129      26.141  23.895  33.668  1.00  0.00           H  
ATOM   2105 1HD1 LEU B 129      25.032  25.227  35.416  1.00  0.00           H  
ATOM   2106 2HD1 LEU B 129      23.851  24.267  34.521  1.00  0.00           H  
ATOM   2107 3HD1 LEU B 129      24.373  23.744  36.129  1.00  0.00           H  
ATOM   2108 1HD2 LEU B 129      27.433  24.327  35.745  1.00  0.00           H  
ATOM   2109 2HD2 LEU B 129      26.797  22.814  36.428  1.00  0.00           H  
ATOM   2110 3HD2 LEU B 129      27.878  22.762  35.032  1.00  0.00           H  
ATOM   2111  N   ASN B 130      25.268  19.555  31.678  1.00  0.00           N  
ATOM   2112  CA  ASN B 130      25.084  18.147  31.351  1.00  0.00           C  
ATOM   2113  C   ASN B 130      25.933  17.225  32.238  1.00  0.00           C  
ATOM   2114  O   ASN B 130      27.135  17.040  32.031  1.00  0.00           O  
ATOM   2115  CB  ASN B 130      25.394  17.927  29.883  1.00  0.00           C  
ATOM   2116  CG  ASN B 130      25.164  16.508  29.389  1.00  0.00           C  
ATOM   2117  OD1 ASN B 130      25.090  15.556  30.177  1.00  0.00           O  
ATOM   2118  ND2 ASN B 130      25.052  16.367  28.096  1.00  0.00           N  
ATOM   2119  H   ASN B 130      25.895  20.102  31.100  1.00  0.00           H  
ATOM   2120  HA  ASN B 130      24.032  17.895  31.533  1.00  0.00           H  
ATOM   2121 1HB  ASN B 130      24.793  18.611  29.284  1.00  0.00           H  
ATOM   2122 2HB  ASN B 130      26.408  18.196  29.719  1.00  0.00           H  
ATOM   2123 1HD2 ASN B 130      24.897  15.463  27.694  1.00  0.00           H  
ATOM   2124 2HD2 ASN B 130      25.115  17.175  27.507  1.00  0.00           H  
ATOM   2125  N   GLN B 131      25.286  16.658  33.245  1.00  0.00           N  
ATOM   2126  CA  GLN B 131      25.944  15.781  34.196  1.00  0.00           C  
ATOM   2127  C   GLN B 131      27.221  16.319  34.843  1.00  0.00           C  
ATOM   2128  O   GLN B 131      28.281  15.715  34.690  1.00  0.00           O  
ATOM   2129  CB  GLN B 131      26.268  14.457  33.495  1.00  0.00           C  
ATOM   2130  CG  GLN B 131      25.052  13.738  32.965  1.00  0.00           C  
ATOM   2131  CD  GLN B 131      25.408  12.516  32.154  1.00  0.00           C  
ATOM   2132  OE1 GLN B 131      25.686  11.432  32.683  1.00  0.00           O  
ATOM   2133  NE2 GLN B 131      25.413  12.697  30.833  1.00  0.00           N  
ATOM   2134  H   GLN B 131      24.296  16.852  33.357  1.00  0.00           H  
ATOM   2135  HA  GLN B 131      25.242  15.577  35.001  1.00  0.00           H  
ATOM   2136 1HB  GLN B 131      26.951  14.624  32.663  1.00  0.00           H  
ATOM   2137 2HB  GLN B 131      26.768  13.789  34.195  1.00  0.00           H  
ATOM   2138 1HG  GLN B 131      24.447  13.417  33.808  1.00  0.00           H  
ATOM   2139 2HG  GLN B 131      24.479  14.408  32.337  1.00  0.00           H  
ATOM   2140 1HE2 GLN B 131      25.642  11.941  30.221  1.00  0.00           H  
ATOM   2141 2HE2 GLN B 131      25.198  13.622  30.451  1.00  0.00           H  
ATOM   2142  N   PRO B 132      27.153  17.457  35.550  1.00  0.00           N  
ATOM   2143  CA  PRO B 132      28.235  18.094  36.258  1.00  0.00           C  
ATOM   2144  C   PRO B 132      28.590  17.269  37.457  1.00  0.00           C  
ATOM   2145  O   PRO B 132      27.801  16.438  37.918  1.00  0.00           O  
ATOM   2146  CB  PRO B 132      27.657  19.457  36.652  1.00  0.00           C  
ATOM   2147  CG  PRO B 132      26.188  19.218  36.746  1.00  0.00           C  
ATOM   2148  CD  PRO B 132      25.903  18.209  35.666  1.00  0.00           C  
ATOM   2149  HA  PRO B 132      29.097  18.218  35.590  1.00  0.00           H  
ATOM   2150 1HB  PRO B 132      28.097  19.792  37.603  1.00  0.00           H  
ATOM   2151 2HB  PRO B 132      27.918  20.210  35.894  1.00  0.00           H  
ATOM   2152 1HG  PRO B 132      25.927  18.849  37.749  1.00  0.00           H  
ATOM   2153 2HG  PRO B 132      25.640  20.160  36.601  1.00  0.00           H  
ATOM   2154 1HD  PRO B 132      25.078  17.554  35.984  1.00  0.00           H  
ATOM   2155 2HD  PRO B 132      25.646  18.732  34.733  1.00  0.00           H  
ATOM   2156  N   THR B 133      29.781  17.508  37.947  1.00  0.00           N  
ATOM   2157  CA  THR B 133      30.307  16.834  39.122  1.00  0.00           C  
ATOM   2158  C   THR B 133      30.718  17.873  40.152  1.00  0.00           C  
ATOM   2159  O   THR B 133      30.628  19.075  39.905  1.00  0.00           O  
ATOM   2160  CB  THR B 133      31.515  15.990  38.771  1.00  0.00           C  
ATOM   2161  OG1 THR B 133      32.589  16.860  38.468  1.00  0.00           O  
ATOM   2162  CG2 THR B 133      31.211  15.130  37.543  1.00  0.00           C  
ATOM   2163  H   THR B 133      30.354  18.223  37.488  1.00  0.00           H  
ATOM   2164  HA  THR B 133      29.537  16.204  39.551  1.00  0.00           H  
ATOM   2165  HB  THR B 133      31.782  15.357  39.618  1.00  0.00           H  
ATOM   2166  HG1 THR B 133      32.473  17.203  37.571  1.00  0.00           H  
ATOM   2167 1HG2 THR B 133      32.082  14.530  37.287  1.00  0.00           H  
ATOM   2168 2HG2 THR B 133      30.371  14.472  37.756  1.00  0.00           H  
ATOM   2169 3HG2 THR B 133      30.959  15.768  36.695  1.00  0.00           H  
ATOM   2170  N   HIS B 134      31.228  17.430  41.289  1.00  0.00           N  
ATOM   2171  CA  HIS B 134      31.677  18.350  42.340  1.00  0.00           C  
ATOM   2172  C   HIS B 134      32.743  19.396  41.870  1.00  0.00           C  
ATOM   2173  O   HIS B 134      32.895  20.447  42.493  1.00  0.00           O  
ATOM   2174  CB  HIS B 134      32.279  17.553  43.490  1.00  0.00           C  
ATOM   2175  CG  HIS B 134      33.515  16.921  43.100  1.00  0.00           C  
ATOM   2176  ND1 HIS B 134      33.558  15.768  42.346  1.00  0.00           N  
ATOM   2177  CD2 HIS B 134      34.786  17.275  43.328  1.00  0.00           C  
ATOM   2178  CE1 HIS B 134      34.818  15.450  42.127  1.00  0.00           C  
ATOM   2179  NE2 HIS B 134      35.579  16.347  42.714  1.00  0.00           N  
ATOM   2180  H   HIS B 134      31.284  16.436  41.446  1.00  0.00           H  
ATOM   2181  HA  HIS B 134      30.816  18.892  42.717  1.00  0.00           H  
ATOM   2182 1HB  HIS B 134      32.460  18.209  44.337  1.00  0.00           H  
ATOM   2183 2HB  HIS B 134      31.576  16.781  43.813  1.00  0.00           H  
ATOM   2184  HD2 HIS B 134      35.120  18.142  43.892  1.00  0.00           H  
ATOM   2185  HE1 HIS B 134      35.168  14.591  41.562  1.00  0.00           H  
ATOM   2186  HE2 HIS B 134      36.590  16.361  42.714  1.00  0.00           H  
ATOM   2187  N   VAL B 135      33.464  19.160  40.746  1.00  0.00           N  
ATOM   2188  CA  VAL B 135      34.485  20.136  40.335  1.00  0.00           C  
ATOM   2189  C   VAL B 135      33.822  21.359  39.743  1.00  0.00           C  
ATOM   2190  O   VAL B 135      34.484  22.341  39.408  1.00  0.00           O  
ATOM   2191  CB  VAL B 135      35.467  19.634  39.254  1.00  0.00           C  
ATOM   2192  CG1 VAL B 135      36.151  18.438  39.758  1.00  0.00           C  
ATOM   2193  CG2 VAL B 135      34.778  19.438  37.891  1.00  0.00           C  
ATOM   2194  H   VAL B 135      33.292  18.320  40.178  1.00  0.00           H  
ATOM   2195  HA  VAL B 135      35.056  20.433  41.211  1.00  0.00           H  
ATOM   2196  HB  VAL B 135      36.241  20.388  39.125  1.00  0.00           H  
ATOM   2197 1HG1 VAL B 135      36.889  18.110  39.026  1.00  0.00           H  
ATOM   2198 2HG1 VAL B 135      36.638  18.676  40.698  1.00  0.00           H  
ATOM   2199 3HG1 VAL B 135      35.416  17.645  39.918  1.00  0.00           H  
ATOM   2200 1HG2 VAL B 135      35.515  19.116  37.157  1.00  0.00           H  
ATOM   2201 2HG2 VAL B 135      34.007  18.700  37.968  1.00  0.00           H  
ATOM   2202 3HG2 VAL B 135      34.336  20.375  37.565  1.00  0.00           H  
ATOM   2203  N   ASN B 136      32.518  21.273  39.547  1.00  0.00           N  
ATOM   2204  CA  ASN B 136      31.754  22.338  38.979  1.00  0.00           C  
ATOM   2205  C   ASN B 136      31.064  23.167  40.072  1.00  0.00           C  
ATOM   2206  O   ASN B 136      30.295  24.075  39.765  1.00  0.00           O  
ATOM   2207  CB  ASN B 136      30.744  21.730  38.026  1.00  0.00           C  
ATOM   2208  CG  ASN B 136      31.401  21.072  36.848  1.00  0.00           C  
ATOM   2209  OD1 ASN B 136      31.273  19.840  36.639  1.00  0.00           O  
ATOM   2210  ND2 ASN B 136      32.112  21.858  36.064  1.00  0.00           N  
ATOM   2211  H   ASN B 136      32.014  20.432  39.817  1.00  0.00           H  
ATOM   2212  HA  ASN B 136      32.423  23.006  38.431  1.00  0.00           H  
ATOM   2213 1HB  ASN B 136      30.148  20.999  38.549  1.00  0.00           H  
ATOM   2214 2HB  ASN B 136      30.070  22.505  37.664  1.00  0.00           H  
ATOM   2215 1HD2 ASN B 136      32.575  21.482  35.263  1.00  0.00           H  
ATOM   2216 2HD2 ASN B 136      32.192  22.837  36.275  1.00  0.00           H  
ATOM   2217  N   ASN B 137      31.340  22.887  41.343  1.00  0.00           N  
ATOM   2218  CA  ASN B 137      30.693  23.644  42.419  1.00  0.00           C  
ATOM   2219  C   ASN B 137      31.267  25.065  42.561  1.00  0.00           C  
ATOM   2220  O   ASN B 137      32.464  25.282  42.354  1.00  0.00           O  
ATOM   2221  CB  ASN B 137      30.833  22.945  43.753  1.00  0.00           C  
ATOM   2222  CG  ASN B 137      30.178  21.667  43.799  1.00  0.00           C  
ATOM   2223  OD1 ASN B 137      29.283  21.377  42.986  1.00  0.00           O  
ATOM   2224  ND2 ASN B 137      30.586  20.877  44.750  1.00  0.00           N  
ATOM   2225  H   ASN B 137      31.992  22.138  41.588  1.00  0.00           H  
ATOM   2226  HA  ASN B 137      29.633  23.750  42.176  1.00  0.00           H  
ATOM   2227 1HB  ASN B 137      31.891  22.807  43.981  1.00  0.00           H  
ATOM   2228 2HB  ASN B 137      30.407  23.581  44.535  1.00  0.00           H  
ATOM   2229 1HD2 ASN B 137      30.194  19.939  44.856  1.00  0.00           H  
ATOM   2230 2HD2 ASN B 137      31.312  21.180  45.372  1.00  0.00           H  
ATOM   2231  N   GLY B 138      30.436  26.045  42.950  1.00  0.00           N  
ATOM   2232  CA  GLY B 138      30.977  27.393  43.103  1.00  0.00           C  
ATOM   2233  C   GLY B 138      30.010  28.557  42.836  1.00  0.00           C  
ATOM   2234  O   GLY B 138      28.785  28.398  42.857  1.00  0.00           O  
ATOM   2235  H   GLY B 138      29.452  25.841  43.150  1.00  0.00           H  
ATOM   2236 1HA  GLY B 138      31.376  27.491  44.111  1.00  0.00           H  
ATOM   2237 2HA  GLY B 138      31.826  27.500  42.431  1.00  0.00           H  
ATOM   2238  N   ASN B 139      30.609  29.751  42.665  1.00  0.00           N  
ATOM   2239  CA  ASN B 139      29.939  31.037  42.453  1.00  0.00           C  
ATOM   2240  C   ASN B 139      29.747  31.342  40.977  1.00  0.00           C  
ATOM   2241  O   ASN B 139      30.713  31.577  40.239  1.00  0.00           O  
ATOM   2242  CB  ASN B 139      30.762  32.117  43.156  1.00  0.00           C  
ATOM   2243  CG  ASN B 139      30.181  33.558  43.173  1.00  0.00           C  
ATOM   2244  OD1 ASN B 139      29.283  33.843  42.375  1.00  0.00           O  
ATOM   2245  ND2 ASN B 139      30.697  34.457  44.059  1.00  0.00           N  
ATOM   2246  H   ASN B 139      31.623  29.769  42.664  1.00  0.00           H  
ATOM   2247  HA  ASN B 139      28.943  30.997  42.883  1.00  0.00           H  
ATOM   2248 1HB  ASN B 139      30.943  31.800  44.180  1.00  0.00           H  
ATOM   2249 2HB  ASN B 139      31.728  32.155  42.674  1.00  0.00           H  
ATOM   2250 1HD2 ASN B 139      30.343  35.397  44.082  1.00  0.00           H  
ATOM   2251 2HD2 ASN B 139      31.425  34.194  44.693  1.00  0.00           H  
ATOM   2252  N   TYR B 140      28.515  31.260  40.505  1.00  0.00           N  
ATOM   2253  CA  TYR B 140      28.251  31.475  39.081  1.00  0.00           C  
ATOM   2254  C   TYR B 140      27.724  32.855  38.842  1.00  0.00           C  
ATOM   2255  O   TYR B 140      26.757  33.278  39.494  1.00  0.00           O  
ATOM   2256  CB  TYR B 140      27.278  30.424  38.512  1.00  0.00           C  
ATOM   2257  CG  TYR B 140      27.903  29.027  38.269  1.00  0.00           C  
ATOM   2258  CD1 TYR B 140      28.029  28.090  39.300  1.00  0.00           C  
ATOM   2259  CD2 TYR B 140      28.345  28.715  37.010  1.00  0.00           C  
ATOM   2260  CE1 TYR B 140      28.627  26.888  39.060  1.00  0.00           C  
ATOM   2261  CE2 TYR B 140      28.935  27.508  36.752  1.00  0.00           C  
ATOM   2262  CZ  TYR B 140      29.096  26.593  37.762  1.00  0.00           C  
ATOM   2263  OH  TYR B 140      29.743  25.368  37.495  1.00  0.00           O  
ATOM   2264  H   TYR B 140      27.740  31.067  41.134  1.00  0.00           H  
ATOM   2265  HA  TYR B 140      29.198  31.399  38.543  1.00  0.00           H  
ATOM   2266 1HB  TYR B 140      26.436  30.313  39.199  1.00  0.00           H  
ATOM   2267 2HB  TYR B 140      26.881  30.785  37.566  1.00  0.00           H  
ATOM   2268  HD1 TYR B 140      27.675  28.322  40.309  1.00  0.00           H  
ATOM   2269  HD2 TYR B 140      28.236  29.451  36.214  1.00  0.00           H  
ATOM   2270  HE1 TYR B 140      28.746  26.174  39.876  1.00  0.00           H  
ATOM   2271  HE2 TYR B 140      29.292  27.283  35.746  1.00  0.00           H  
ATOM   2272  HH  TYR B 140      29.951  24.916  38.348  1.00  0.00           H  
ATOM   2273  N   THR B 141      28.317  33.555  37.881  1.00  0.00           N  
ATOM   2274  CA  THR B 141      27.875  34.921  37.598  1.00  0.00           C  
ATOM   2275  C   THR B 141      27.411  35.142  36.187  1.00  0.00           C  
ATOM   2276  O   THR B 141      28.093  34.781  35.228  1.00  0.00           O  
ATOM   2277  CB  THR B 141      28.981  35.935  37.816  1.00  0.00           C  
ATOM   2278  OG1 THR B 141      29.414  35.881  39.156  1.00  0.00           O  
ATOM   2279  CG2 THR B 141      28.510  37.308  37.477  1.00  0.00           C  
ATOM   2280  H   THR B 141      29.118  33.148  37.399  1.00  0.00           H  
ATOM   2281  HA  THR B 141      27.040  35.168  38.250  1.00  0.00           H  
ATOM   2282  HB  THR B 141      29.774  35.705  37.182  1.00  0.00           H  
ATOM   2283  HG1 THR B 141      28.672  35.960  39.720  1.00  0.00           H  
ATOM   2284 1HG2 THR B 141      29.331  38.007  37.650  1.00  0.00           H  
ATOM   2285 2HG2 THR B 141      28.219  37.372  36.450  1.00  0.00           H  
ATOM   2286 3HG2 THR B 141      27.669  37.574  38.117  1.00  0.00           H  
ATOM   2287  N   LEU B 142      26.268  35.798  36.071  1.00  0.00           N  
ATOM   2288  CA  LEU B 142      25.759  36.182  34.784  1.00  0.00           C  
ATOM   2289  C   LEU B 142      25.878  37.686  34.597  1.00  0.00           C  
ATOM   2290  O   LEU B 142      25.400  38.482  35.420  1.00  0.00           O  
ATOM   2291  CB  LEU B 142      24.312  35.710  34.597  1.00  0.00           C  
ATOM   2292  CG  LEU B 142      23.601  36.147  33.280  1.00  0.00           C  
ATOM   2293  CD1 LEU B 142      24.321  35.604  32.106  1.00  0.00           C  
ATOM   2294  CD2 LEU B 142      22.172  35.572  33.251  1.00  0.00           C  
ATOM   2295  H   LEU B 142      25.764  36.066  36.918  1.00  0.00           H  
ATOM   2296  HA  LEU B 142      26.377  35.702  34.012  1.00  0.00           H  
ATOM   2297 1HB  LEU B 142      24.306  34.638  34.638  1.00  0.00           H  
ATOM   2298 2HB  LEU B 142      23.725  36.095  35.433  1.00  0.00           H  
ATOM   2299  HG  LEU B 142      23.581  37.235  33.209  1.00  0.00           H  
ATOM   2300 1HD1 LEU B 142      23.814  35.902  31.250  1.00  0.00           H  
ATOM   2301 2HD1 LEU B 142      25.334  35.972  32.054  1.00  0.00           H  
ATOM   2302 3HD1 LEU B 142      24.339  34.558  32.152  1.00  0.00           H  
ATOM   2303 1HD2 LEU B 142      21.674  35.866  32.325  1.00  0.00           H  
ATOM   2304 2HD2 LEU B 142      22.220  34.488  33.300  1.00  0.00           H  
ATOM   2305 3HD2 LEU B 142      21.603  35.931  34.092  1.00  0.00           H  
ATOM   2306  N   LEU B 143      26.575  38.036  33.519  1.00  0.00           N  
ATOM   2307  CA  LEU B 143      26.829  39.389  33.096  1.00  0.00           C  
ATOM   2308  C   LEU B 143      26.101  39.750  31.816  1.00  0.00           C  
ATOM   2309  O   LEU B 143      26.450  39.273  30.745  1.00  0.00           O  
ATOM   2310  CB  LEU B 143      28.311  39.544  32.835  1.00  0.00           C  
ATOM   2311  CG  LEU B 143      29.154  39.155  34.003  1.00  0.00           C  
ATOM   2312  CD1 LEU B 143      30.563  39.172  33.576  1.00  0.00           C  
ATOM   2313  CD2 LEU B 143      28.878  40.085  35.161  1.00  0.00           C  
ATOM   2314  H   LEU B 143      26.964  37.286  32.948  1.00  0.00           H  
ATOM   2315  HA  LEU B 143      26.511  40.064  33.883  1.00  0.00           H  
ATOM   2316 1HB  LEU B 143      28.566  38.929  32.000  1.00  0.00           H  
ATOM   2317 2HB  LEU B 143      28.522  40.578  32.575  1.00  0.00           H  
ATOM   2318  HG  LEU B 143      28.918  38.133  34.304  1.00  0.00           H  
ATOM   2319 1HD1 LEU B 143      31.184  38.877  34.402  1.00  0.00           H  
ATOM   2320 2HD1 LEU B 143      30.689  38.476  32.758  1.00  0.00           H  
ATOM   2321 3HD1 LEU B 143      30.828  40.176  33.252  1.00  0.00           H  
ATOM   2322 1HD2 LEU B 143      29.492  39.806  36.001  1.00  0.00           H  
ATOM   2323 2HD2 LEU B 143      29.110  41.106  34.877  1.00  0.00           H  
ATOM   2324 3HD2 LEU B 143      27.825  40.022  35.437  1.00  0.00           H  
ATOM   2325  N   ALA B 144      25.077  40.572  31.937  1.00  0.00           N  
ATOM   2326  CA  ALA B 144      24.292  40.983  30.777  1.00  0.00           C  
ATOM   2327  C   ALA B 144      24.771  42.380  30.372  1.00  0.00           C  
ATOM   2328  O   ALA B 144      24.900  43.258  31.233  1.00  0.00           O  
ATOM   2329  CB  ALA B 144      22.799  40.940  31.115  1.00  0.00           C  
ATOM   2330  H   ALA B 144      24.874  40.962  32.858  1.00  0.00           H  
ATOM   2331  HA  ALA B 144      24.502  40.312  29.952  1.00  0.00           H  
ATOM   2332 1HB  ALA B 144      22.216  41.242  30.261  1.00  0.00           H  
ATOM   2333 2HB  ALA B 144      22.523  39.924  31.400  1.00  0.00           H  
ATOM   2334 3HB  ALA B 144      22.590  41.601  31.937  1.00  0.00           H  
ATOM   2335  N   ALA B 145      25.038  42.626  29.086  1.00  0.00           N  
ATOM   2336  CA  ALA B 145      25.539  43.955  28.740  1.00  0.00           C  
ATOM   2337  C   ALA B 145      25.068  44.522  27.401  1.00  0.00           C  
ATOM   2338  O   ALA B 145      24.982  43.835  26.384  1.00  0.00           O  
ATOM   2339  CB  ALA B 145      27.052  43.903  28.750  1.00  0.00           C  
ATOM   2340  H   ALA B 145      24.968  41.872  28.401  1.00  0.00           H  
ATOM   2341  HA  ALA B 145      25.203  44.643  29.504  1.00  0.00           H  
ATOM   2342 1HB  ALA B 145      27.444  44.901  28.552  1.00  0.00           H  
ATOM   2343 2HB  ALA B 145      27.401  43.561  29.727  1.00  0.00           H  
ATOM   2344 3HB  ALA B 145      27.396  43.218  27.981  1.00  0.00           H  
ATOM   2345  N   ASN B 146      24.809  45.829  27.394  1.00  0.00           N  
ATOM   2346  CA  ASN B 146      24.376  46.518  26.172  1.00  0.00           C  
ATOM   2347  C   ASN B 146      25.058  47.907  26.221  1.00  0.00           C  
ATOM   2348  O   ASN B 146      25.884  48.104  27.109  1.00  0.00           O  
ATOM   2349  CB  ASN B 146      22.854  46.569  26.084  1.00  0.00           C  
ATOM   2350  CG  ASN B 146      22.205  47.398  27.070  1.00  0.00           C  
ATOM   2351  OD1 ASN B 146      22.826  48.229  27.775  1.00  0.00           O  
ATOM   2352  ND2 ASN B 146      20.895  47.209  27.087  1.00  0.00           N  
ATOM   2353  H   ASN B 146      24.965  46.347  28.261  1.00  0.00           H  
ATOM   2354  HA  ASN B 146      24.755  45.983  25.298  1.00  0.00           H  
ATOM   2355 1HB  ASN B 146      22.451  46.722  25.096  1.00  0.00           H  
ATOM   2356 2HB  ASN B 146      22.524  45.568  26.324  1.00  0.00           H  
ATOM   2357 1HD2 ASN B 146      20.280  47.720  27.705  1.00  0.00           H  
ATOM   2358 2HD2 ASN B 146      20.517  46.500  26.455  1.00  0.00           H  
ATOM   2359  N   PRO B 147      24.740  48.904  25.346  1.00  0.00           N  
ATOM   2360  CA  PRO B 147      25.386  50.210  25.280  1.00  0.00           C  
ATOM   2361  C   PRO B 147      25.397  51.039  26.565  1.00  0.00           C  
ATOM   2362  O   PRO B 147      26.253  51.919  26.709  1.00  0.00           O  
ATOM   2363  CB  PRO B 147      24.557  50.958  24.226  1.00  0.00           C  
ATOM   2364  CG  PRO B 147      24.056  49.910  23.301  1.00  0.00           C  
ATOM   2365  CD  PRO B 147      23.779  48.724  24.194  1.00  0.00           C  
ATOM   2366  HA  PRO B 147      26.415  50.070  24.922  1.00  0.00           H  
ATOM   2367 1HB  PRO B 147      23.736  51.505  24.723  1.00  0.00           H  
ATOM   2368 2HB  PRO B 147      25.180  51.707  23.718  1.00  0.00           H  
ATOM   2369 1HG  PRO B 147      23.161  50.269  22.771  1.00  0.00           H  
ATOM   2370 2HG  PRO B 147      24.815  49.703  22.526  1.00  0.00           H  
ATOM   2371 1HD  PRO B 147      22.754  48.818  24.539  1.00  0.00           H  
ATOM   2372 2HD  PRO B 147      23.979  47.803  23.625  1.00  0.00           H  
ATOM   2373  N   PHE B 148      24.467  50.777  27.498  1.00  0.00           N  
ATOM   2374  CA  PHE B 148      24.383  51.576  28.713  1.00  0.00           C  
ATOM   2375  C   PHE B 148      25.357  51.118  29.791  1.00  0.00           C  
ATOM   2376  O   PHE B 148      25.716  51.851  30.702  1.00  0.00           O  
ATOM   2377  CB  PHE B 148      22.983  51.451  29.307  1.00  0.00           C  
ATOM   2378  CG  PHE B 148      21.849  52.038  28.532  1.00  0.00           C  
ATOM   2379  CD1 PHE B 148      21.229  51.282  27.580  1.00  0.00           C  
ATOM   2380  CD2 PHE B 148      21.361  53.257  28.769  1.00  0.00           C  
ATOM   2381  CE1 PHE B 148      20.150  51.746  26.882  1.00  0.00           C  
ATOM   2382  CE2 PHE B 148      20.267  53.725  28.080  1.00  0.00           C  
ATOM   2383  CZ  PHE B 148      19.668  52.958  27.141  1.00  0.00           C  
ATOM   2384  H   PHE B 148      23.821  49.997  27.387  1.00  0.00           H  
ATOM   2385  HA  PHE B 148      24.595  52.617  28.462  1.00  0.00           H  
ATOM   2386 1HB  PHE B 148      22.760  50.404  29.476  1.00  0.00           H  
ATOM   2387 2HB  PHE B 148      22.978  51.922  30.290  1.00  0.00           H  
ATOM   2388  HD1 PHE B 148      21.599  50.292  27.384  1.00  0.00           H  
ATOM   2389  HD2 PHE B 148      21.824  53.874  29.514  1.00  0.00           H  
ATOM   2390  HE1 PHE B 148      19.674  51.112  26.128  1.00  0.00           H  
ATOM   2391  HE2 PHE B 148      19.871  54.711  28.281  1.00  0.00           H  
ATOM   2392  HZ  PHE B 148      18.806  53.332  26.603  1.00  0.00           H  
ATOM   2393  N   GLY B 149      25.750  49.883  29.750  1.00  0.00           N  
ATOM   2394  CA  GLY B 149      26.468  49.398  30.907  1.00  0.00           C  
ATOM   2395  C   GLY B 149      26.476  47.879  31.014  1.00  0.00           C  
ATOM   2396  O   GLY B 149      26.539  47.189  30.000  1.00  0.00           O  
ATOM   2397  H   GLY B 149      25.562  49.283  28.945  1.00  0.00           H  
ATOM   2398 1HA  GLY B 149      27.491  49.777  30.887  1.00  0.00           H  
ATOM   2399 2HA  GLY B 149      25.989  49.810  31.787  1.00  0.00           H  
ATOM   2400  N   GLN B 150      26.438  47.421  32.273  1.00  0.00           N  
ATOM   2401  CA  GLN B 150      26.501  46.028  32.693  1.00  0.00           C  
ATOM   2402  C   GLN B 150      25.510  45.695  33.812  1.00  0.00           C  
ATOM   2403  O   GLN B 150      25.454  46.357  34.844  1.00  0.00           O  
ATOM   2404  CB  GLN B 150      27.881  45.725  33.309  1.00  0.00           C  
ATOM   2405  CG  GLN B 150      28.110  44.244  33.697  1.00  0.00           C  
ATOM   2406  CD  GLN B 150      29.544  43.959  34.144  1.00  0.00           C  
ATOM   2407  OE1 GLN B 150      29.927  44.399  35.258  1.00  0.00           O  
ATOM   2408  NE2 GLN B 150      30.319  43.235  33.336  1.00  0.00           N  
ATOM   2409  H   GLN B 150      26.375  48.134  32.999  1.00  0.00           H  
ATOM   2410  HA  GLN B 150      26.292  45.387  31.843  1.00  0.00           H  
ATOM   2411 1HB  GLN B 150      28.660  46.012  32.608  1.00  0.00           H  
ATOM   2412 2HB  GLN B 150      28.015  46.334  34.198  1.00  0.00           H  
ATOM   2413 1HG  GLN B 150      27.475  43.987  34.537  1.00  0.00           H  
ATOM   2414 2HG  GLN B 150      27.867  43.599  32.847  1.00  0.00           H  
ATOM   2415 1HE2 GLN B 150      31.267  43.021  33.599  1.00  0.00           H  
ATOM   2416 2HE2 GLN B 150      29.959  42.898  32.466  1.00  0.00           H  
ATOM   2417  N   ALA B 151      24.782  44.608  33.657  1.00  0.00           N  
ATOM   2418  CA  ALA B 151      23.951  44.144  34.754  1.00  0.00           C  
ATOM   2419  C   ALA B 151      24.587  42.858  35.277  1.00  0.00           C  
ATOM   2420  O   ALA B 151      25.183  42.097  34.513  1.00  0.00           O  
ATOM   2421  CB  ALA B 151      22.496  43.963  34.324  1.00  0.00           C  
ATOM   2422  H   ALA B 151      24.824  44.085  32.791  1.00  0.00           H  
ATOM   2423  HA  ALA B 151      23.977  44.879  35.561  1.00  0.00           H  
ATOM   2424 1HB  ALA B 151      21.906  43.650  35.162  1.00  0.00           H  
ATOM   2425 2HB  ALA B 151      22.122  44.907  33.964  1.00  0.00           H  
ATOM   2426 3HB  ALA B 151      22.424  43.229  33.535  1.00  0.00           H  
ATOM   2427  N   SER B 152      24.443  42.594  36.564  1.00  0.00           N  
ATOM   2428  CA  SER B 152      25.028  41.399  37.106  1.00  0.00           C  
ATOM   2429  C   SER B 152      24.233  40.739  38.187  1.00  0.00           C  
ATOM   2430  O   SER B 152      23.742  41.379  39.109  1.00  0.00           O  
ATOM   2431  CB  SER B 152      26.366  41.748  37.687  1.00  0.00           C  
ATOM   2432  OG  SER B 152      26.974  40.635  38.218  1.00  0.00           O  
ATOM   2433  H   SER B 152      23.997  43.264  37.176  1.00  0.00           H  
ATOM   2434  HA  SER B 152      25.164  40.691  36.308  1.00  0.00           H  
ATOM   2435 1HB  SER B 152      26.985  42.154  36.877  1.00  0.00           H  
ATOM   2436 2HB  SER B 152      26.243  42.518  38.429  1.00  0.00           H  
ATOM   2437  HG  SER B 152      27.742  40.467  37.667  1.00  0.00           H  
ATOM   2438  N   ALA B 153      24.196  39.400  38.098  1.00  0.00           N  
ATOM   2439  CA  ALA B 153      23.582  38.563  39.129  1.00  0.00           C  
ATOM   2440  C   ALA B 153      24.494  37.380  39.399  1.00  0.00           C  
ATOM   2441  O   ALA B 153      25.124  36.848  38.466  1.00  0.00           O  
ATOM   2442  CB  ALA B 153      22.194  38.113  38.706  1.00  0.00           C  
ATOM   2443  H   ALA B 153      24.599  38.951  37.268  1.00  0.00           H  
ATOM   2444  HA  ALA B 153      23.512  39.143  40.066  1.00  0.00           H  
ATOM   2445 1HB  ALA B 153      21.756  37.491  39.483  1.00  0.00           H  
ATOM   2446 2HB  ALA B 153      21.573  38.985  38.550  1.00  0.00           H  
ATOM   2447 3HB  ALA B 153      22.273  37.555  37.784  1.00  0.00           H  
ATOM   2448  N   SER B 154      24.572  36.963  40.668  1.00  0.00           N  
ATOM   2449  CA  SER B 154      25.425  35.832  41.031  1.00  0.00           C  
ATOM   2450  C   SER B 154      24.747  34.877  41.964  1.00  0.00           C  
ATOM   2451  O   SER B 154      23.966  35.281  42.799  1.00  0.00           O  
ATOM   2452  CB  SER B 154      26.688  36.269  41.727  1.00  0.00           C  
ATOM   2453  OG  SER B 154      27.448  37.048  40.893  1.00  0.00           O  
ATOM   2454  H   SER B 154      24.034  37.449  41.377  1.00  0.00           H  
ATOM   2455  HA  SER B 154      25.685  35.291  40.133  1.00  0.00           H  
ATOM   2456 1HB  SER B 154      26.431  36.823  42.629  1.00  0.00           H  
ATOM   2457 2HB  SER B 154      27.254  35.392  42.028  1.00  0.00           H  
ATOM   2458  HG  SER B 154      28.207  36.521  40.715  1.00  0.00           H  
ATOM   2459  N   ILE B 155      25.123  33.628  41.836  1.00  0.00           N  
ATOM   2460  CA  ILE B 155      24.499  32.625  42.655  1.00  0.00           C  
ATOM   2461  C   ILE B 155      25.416  31.413  42.978  1.00  0.00           C  
ATOM   2462  O   ILE B 155      26.301  31.050  42.198  1.00  0.00           O  
ATOM   2463  CB  ILE B 155      23.234  32.186  41.906  1.00  0.00           C  
ATOM   2464  CG1 ILE B 155      22.308  31.439  42.798  1.00  0.00           C  
ATOM   2465  CG2 ILE B 155      23.671  31.289  40.688  1.00  0.00           C  
ATOM   2466  CD1 ILE B 155      20.938  31.366  42.238  1.00  0.00           C  
ATOM   2467  H   ILE B 155      25.784  33.360  41.098  1.00  0.00           H  
ATOM   2468  HA  ILE B 155      24.222  33.100  43.605  1.00  0.00           H  
ATOM   2469  HB  ILE B 155      22.711  33.064  41.541  1.00  0.00           H  
ATOM   2470 1HG1 ILE B 155      22.670  30.422  42.964  1.00  0.00           H  
ATOM   2471 2HG1 ILE B 155      22.254  31.957  43.754  1.00  0.00           H  
ATOM   2472 1HG2 ILE B 155      22.812  30.990  40.111  1.00  0.00           H  
ATOM   2473 2HG2 ILE B 155      24.348  31.854  40.053  1.00  0.00           H  
ATOM   2474 3HG2 ILE B 155      24.183  30.392  41.034  1.00  0.00           H  
ATOM   2475 1HD1 ILE B 155      20.317  30.859  42.938  1.00  0.00           H  
ATOM   2476 2HD1 ILE B 155      20.542  32.375  42.080  1.00  0.00           H  
ATOM   2477 3HD1 ILE B 155      20.945  30.837  41.303  1.00  0.00           H  
ATOM   2478  N   MET B 156      25.207  30.821  44.127  1.00  0.00           N  
ATOM   2479  CA  MET B 156      25.970  29.615  44.402  1.00  0.00           C  
ATOM   2480  C   MET B 156      25.294  28.424  43.847  1.00  0.00           C  
ATOM   2481  O   MET B 156      24.054  28.325  43.833  1.00  0.00           O  
ATOM   2482  CB  MET B 156      26.230  29.408  45.881  1.00  0.00           C  
ATOM   2483  CG  MET B 156      26.854  30.494  46.485  1.00  0.00           C  
ATOM   2484  SD  MET B 156      28.448  30.843  45.720  1.00  0.00           S  
ATOM   2485  CE  MET B 156      29.468  29.565  46.195  1.00  0.00           C  
ATOM   2486  H   MET B 156      24.509  31.150  44.786  1.00  0.00           H  
ATOM   2487  HA  MET B 156      26.925  29.711  43.916  1.00  0.00           H  
ATOM   2488 1HB  MET B 156      25.308  29.243  46.410  1.00  0.00           H  
ATOM   2489 2HB  MET B 156      26.879  28.536  46.025  1.00  0.00           H  
ATOM   2490 1HG  MET B 156      26.216  31.355  46.389  1.00  0.00           H  
ATOM   2491 2HG  MET B 156      27.002  30.278  47.538  1.00  0.00           H  
ATOM   2492 1HE  MET B 156      30.455  29.731  45.773  1.00  0.00           H  
ATOM   2493 2HE  MET B 156      29.526  29.530  47.283  1.00  0.00           H  
ATOM   2494 3HE  MET B 156      29.051  28.637  45.817  1.00  0.00           H  
ATOM   2495  N   ALA B 157      26.093  27.447  43.450  1.00  0.00           N  
ATOM   2496  CA  ALA B 157      25.572  26.180  43.014  1.00  0.00           C  
ATOM   2497  C   ALA B 157      26.451  25.095  43.567  1.00  0.00           C  
ATOM   2498  O   ALA B 157      27.660  25.283  43.786  1.00  0.00           O  
ATOM   2499  CB  ALA B 157      25.517  26.087  41.499  1.00  0.00           C  
ATOM   2500  H   ALA B 157      27.094  27.635  43.423  1.00  0.00           H  
ATOM   2501  HA  ALA B 157      24.571  26.050  43.430  1.00  0.00           H  
ATOM   2502 1HB  ALA B 157      25.115  25.112  41.214  1.00  0.00           H  
ATOM   2503 2HB  ALA B 157      24.869  26.871  41.102  1.00  0.00           H  
ATOM   2504 3HB  ALA B 157      26.513  26.200  41.084  1.00  0.00           H  
ATOM   2505  N   ALA B 158      25.841  23.932  43.753  1.00  0.00           N  
ATOM   2506  CA  ALA B 158      26.557  22.725  44.096  1.00  0.00           C  
ATOM   2507  C   ALA B 158      25.812  21.596  43.438  1.00  0.00           C  
ATOM   2508  O   ALA B 158      24.582  21.548  43.481  1.00  0.00           O  
ATOM   2509  CB  ALA B 158      26.656  22.506  45.588  1.00  0.00           C  
ATOM   2510  H   ALA B 158      24.847  23.881  43.599  1.00  0.00           H  
ATOM   2511  HA  ALA B 158      27.543  22.779  43.670  1.00  0.00           H  
ATOM   2512 1HB  ALA B 158      27.195  21.577  45.776  1.00  0.00           H  
ATOM   2513 2HB  ALA B 158      27.202  23.335  46.039  1.00  0.00           H  
ATOM   2514 3HB  ALA B 158      25.661  22.446  46.017  1.00  0.00           H  
ATOM   2515  N   PHE B 159      26.545  20.682  42.846  1.00  0.00           N  
ATOM   2516  CA  PHE B 159      25.910  19.616  42.116  1.00  0.00           C  
ATOM   2517  C   PHE B 159      26.112  18.266  42.779  1.00  0.00           C  
ATOM   2518  O   PHE B 159      25.268  17.367  42.694  1.00  0.00           O  
ATOM   2519  CB  PHE B 159      26.505  19.636  40.713  1.00  0.00           C  
ATOM   2520  CG  PHE B 159      26.339  21.018  40.084  1.00  0.00           C  
ATOM   2521  CD1 PHE B 159      27.417  21.875  39.920  1.00  0.00           C  
ATOM   2522  CD2 PHE B 159      25.110  21.466  39.714  1.00  0.00           C  
ATOM   2523  CE1 PHE B 159      27.224  23.137  39.380  1.00  0.00           C  
ATOM   2524  CE2 PHE B 159      24.910  22.716  39.179  1.00  0.00           C  
ATOM   2525  CZ  PHE B 159      25.974  23.552  39.010  1.00  0.00           C  
ATOM   2526  H   PHE B 159      27.559  20.774  42.862  1.00  0.00           H  
ATOM   2527  HA  PHE B 159      24.838  19.815  42.050  1.00  0.00           H  
ATOM   2528 1HB  PHE B 159      27.567  19.383  40.740  1.00  0.00           H  
ATOM   2529 2HB  PHE B 159      25.997  18.902  40.092  1.00  0.00           H  
ATOM   2530  HD1 PHE B 159      28.417  21.552  40.223  1.00  0.00           H  
ATOM   2531  HD2 PHE B 159      24.293  20.813  39.864  1.00  0.00           H  
ATOM   2532  HE1 PHE B 159      28.058  23.805  39.249  1.00  0.00           H  
ATOM   2533  HE2 PHE B 159      23.909  23.034  38.898  1.00  0.00           H  
ATOM   2534  HZ  PHE B 159      25.836  24.547  38.586  1.00  0.00           H  
ATOM   2535  N   MET B 160      27.246  18.126  43.437  1.00  0.00           N  
ATOM   2536  CA  MET B 160      27.642  16.862  44.013  1.00  0.00           C  
ATOM   2537  C   MET B 160      28.648  17.131  45.112  1.00  0.00           C  
ATOM   2538  O   MET B 160      29.528  17.969  44.933  1.00  0.00           O  
ATOM   2539  CB  MET B 160      28.223  16.043  42.885  1.00  0.00           C  
ATOM   2540  CG  MET B 160      28.644  14.669  43.145  1.00  0.00           C  
ATOM   2541  SD  MET B 160      29.405  14.007  41.651  1.00  0.00           S  
ATOM   2542  CE  MET B 160      27.912  13.682  40.689  1.00  0.00           C  
ATOM   2543  H   MET B 160      27.868  18.913  43.506  1.00  0.00           H  
ATOM   2544  HA  MET B 160      26.772  16.366  44.449  1.00  0.00           H  
ATOM   2545 1HB  MET B 160      27.496  15.991  42.082  1.00  0.00           H  
ATOM   2546 2HB  MET B 160      29.074  16.561  42.495  1.00  0.00           H  
ATOM   2547 1HG  MET B 160      29.373  14.650  43.959  1.00  0.00           H  
ATOM   2548 2HG  MET B 160      27.788  14.046  43.416  1.00  0.00           H  
ATOM   2549 1HE  MET B 160      28.170  13.262  39.721  1.00  0.00           H  
ATOM   2550 2HE  MET B 160      27.287  12.994  41.232  1.00  0.00           H  
ATOM   2551 3HE  MET B 160      27.363  14.607  40.532  1.00  0.00           H  
ATOM   2552  N   ASP B 161      28.522  16.468  46.253  1.00  0.00           N  
ATOM   2553  CA  ASP B 161      29.500  16.667  47.312  1.00  0.00           C  
ATOM   2554  C   ASP B 161      30.865  16.188  46.840  1.00  0.00           C  
ATOM   2555  O   ASP B 161      30.953  15.219  46.086  1.00  0.00           O  
ATOM   2556  CB  ASP B 161      29.101  15.930  48.574  1.00  0.00           C  
ATOM   2557  CG  ASP B 161      27.944  16.576  49.236  1.00  0.00           C  
ATOM   2558  OD1 ASP B 161      27.653  17.691  48.881  1.00  0.00           O  
ATOM   2559  OD2 ASP B 161      27.352  15.974  50.095  1.00  0.00           O  
ATOM   2560  H   ASP B 161      27.766  15.809  46.371  1.00  0.00           H  
ATOM   2561  HA  ASP B 161      29.566  17.728  47.540  1.00  0.00           H  
ATOM   2562 1HB  ASP B 161      28.843  14.903  48.331  1.00  0.00           H  
ATOM   2563 2HB  ASP B 161      29.947  15.907  49.264  1.00  0.00           H  
ATOM   2564  N   ASN B 162      31.928  16.850  47.268  1.00  0.00           N  
ATOM   2565  CA  ASN B 162      33.272  16.419  46.903  1.00  0.00           C  
ATOM   2566  C   ASN B 162      33.686  15.120  47.637  1.00  0.00           C  
ATOM   2567  O   ASN B 162      33.231  14.909  48.759  1.00  0.00           O  
ATOM   2568  CB  ASN B 162      34.264  17.548  47.131  1.00  0.00           C  
ATOM   2569  CG  ASN B 162      34.278  18.070  48.575  1.00  0.00           C  
ATOM   2570  OD1 ASN B 162      33.271  18.623  49.064  1.00  0.00           O  
ATOM   2571  ND2 ASN B 162      35.391  17.910  49.252  1.00  0.00           N  
ATOM   2572  H   ASN B 162      31.795  17.655  47.864  1.00  0.00           H  
ATOM   2573  HA  ASN B 162      33.248  16.229  45.844  1.00  0.00           H  
ATOM   2574 1HB  ASN B 162      35.269  17.210  46.875  1.00  0.00           H  
ATOM   2575 2HB  ASN B 162      34.021  18.371  46.463  1.00  0.00           H  
ATOM   2576 1HD2 ASN B 162      35.455  18.232  50.199  1.00  0.00           H  
ATOM   2577 2HD2 ASN B 162      36.173  17.452  48.825  1.00  0.00           H  
ATOM   2578  N   PRO B 163      34.508  14.242  46.997  1.00  0.00           N  
ATOM   2579  CA  PRO B 163      35.146  13.026  47.541  1.00  0.00           C  
ATOM   2580  C   PRO B 163      35.815  13.210  48.913  1.00  0.00           C  
ATOM   2581  O   PRO B 163      36.641  14.124  49.082  1.00  0.00           O  
ATOM   2582  OXT PRO B 163      35.812  12.242  49.688  1.00  0.00           O  
ATOM   2583  CB  PRO B 163      36.192  12.714  46.453  1.00  0.00           C  
ATOM   2584  CG  PRO B 163      35.595  13.255  45.182  1.00  0.00           C  
ATOM   2585  CD  PRO B 163      34.912  14.535  45.582  1.00  0.00           C  
ATOM   2586  HA  PRO B 163      34.393  12.225  47.592  1.00  0.00           H  
ATOM   2587 1HB  PRO B 163      37.155  13.191  46.704  1.00  0.00           H  
ATOM   2588 2HB  PRO B 163      36.386  11.639  46.401  1.00  0.00           H  
ATOM   2589 1HG  PRO B 163      36.379  13.402  44.425  1.00  0.00           H  
ATOM   2590 2HG  PRO B 163      34.901  12.524  44.757  1.00  0.00           H  
ATOM   2591 1HD  PRO B 163      35.609  15.371  45.521  1.00  0.00           H  
ATOM   2592 2HD  PRO B 163      34.053  14.646  44.914  1.00  0.00           H  
TER                                                                             
REMARK PDBinfo-LABEL:    1 BOINC bcov_revert_r1_HEEH_24497_000000002_0001_43_64_H_.._ems_3hC_101_0001_0001_0006_0001_0001__native

score -450.408
silent_score -450.408
time -932.617
                             
