# Supplementary material for: Design of protein-binding proteins from the target structure alone
Source: Nature. 2022 Mar 24;605(7910):551–60. doi: 10.1038/s41586-022-04654-9 (PMC9117152; doi:10.1038/s41586-022-04654-9)
Supplement: Supplementary file 3 — Supplementary Code Design scripts and main pdb files. This compressed file is the main supplement and contains the following files: => cao_2021_protocol/ => design_models_final_combo_optimized/ => design_models_sequence/ => design_models_ssm_natives/ => ngs_analysis_scripts/ [file 41586_2022_4654_MOESM3_ESM.gz › supplemental_files/design_models_ssm_natives/TrkA_ssm/bcov_6ala_r1_HEEH_13973_000000000_0001_1_20_H_.._ems_3hM_1933_0001_0001_0001_0001.pdb]

SSBOND     CYS B   83    CYS B  128                                       2.03  
ATOM      1  N   ASP A   1       2.186  39.916  37.915  1.00  0.00           N  
ATOM      2  CA  ASP A   1       1.101  40.223  36.997  1.00  0.00           C  
ATOM      3  C   ASP A   1       0.062  39.111  36.959  1.00  0.00           C  
ATOM      4  O   ASP A   1       0.407  37.921  36.957  1.00  0.00           O  
ATOM      5  CB  ASP A   1       1.669  40.429  35.601  1.00  0.00           C  
ATOM      6  CG  ASP A   1       2.619  41.570  35.615  1.00  0.00           C  
ATOM      7  OD1 ASP A   1       2.686  42.197  36.650  1.00  0.00           O  
ATOM      8  OD2 ASP A   1       3.277  41.804  34.647  1.00  0.00           O  
ATOM      9 1H   ASP A   1       2.817  40.713  37.911  1.00  0.00           H  
ATOM     10 2H   ASP A   1       1.822  39.778  38.845  1.00  0.00           H  
ATOM     11 3H   ASP A   1       2.679  39.092  37.609  1.00  0.00           H  
ATOM     12  HA  ASP A   1       0.612  41.139  37.329  1.00  0.00           H  
ATOM     13 1HB  ASP A   1       2.178  39.535  35.267  1.00  0.00           H  
ATOM     14 2HB  ASP A   1       0.857  40.643  34.895  1.00  0.00           H  
ATOM     15  N   GLU A   2      -1.209  39.504  36.912  1.00  0.00           N  
ATOM     16  CA  GLU A   2      -2.298  38.535  36.910  1.00  0.00           C  
ATOM     17  C   GLU A   2      -2.383  37.792  35.592  1.00  0.00           C  
ATOM     18  O   GLU A   2      -2.697  36.599  35.570  1.00  0.00           O  
ATOM     19  CB  GLU A   2      -3.631  39.227  37.198  1.00  0.00           C  
ATOM     20  CG  GLU A   2      -3.757  39.802  38.617  1.00  0.00           C  
ATOM     21  CD  GLU A   2      -3.628  38.756  39.699  1.00  0.00           C  
ATOM     22  OE1 GLU A   2      -4.215  37.711  39.567  1.00  0.00           O  
ATOM     23  OE2 GLU A   2      -2.917  39.000  40.663  1.00  0.00           O  
ATOM     24  H   GLU A   2      -1.433  40.492  36.893  1.00  0.00           H  
ATOM     25  HA  GLU A   2      -2.115  37.805  37.694  1.00  0.00           H  
ATOM     26 1HB  GLU A   2      -3.774  40.045  36.488  1.00  0.00           H  
ATOM     27 2HB  GLU A   2      -4.446  38.519  37.047  1.00  0.00           H  
ATOM     28 1HG  GLU A   2      -2.982  40.551  38.762  1.00  0.00           H  
ATOM     29 2HG  GLU A   2      -4.723  40.296  38.711  1.00  0.00           H  
ATOM     30  N   GLU A   3      -2.069  38.471  34.495  1.00  0.00           N  
ATOM     31  CA  GLU A   3      -2.153  37.860  33.185  1.00  0.00           C  
ATOM     32  C   GLU A   3      -1.139  36.733  33.051  1.00  0.00           C  
ATOM     33  O   GLU A   3      -1.457  35.671  32.512  1.00  0.00           O  
ATOM     34  CB  GLU A   3      -1.932  38.922  32.114  1.00  0.00           C  
ATOM     35  CG  GLU A   3      -3.033  39.991  32.069  1.00  0.00           C  
ATOM     36  CD  GLU A   3      -2.882  41.038  33.160  1.00  0.00           C  
ATOM     37  OE1 GLU A   3      -1.867  41.021  33.837  1.00  0.00           O  
ATOM     38  OE2 GLU A   3      -3.771  41.833  33.325  1.00  0.00           O  
ATOM     39  H   GLU A   3      -1.825  39.462  34.567  1.00  0.00           H  
ATOM     40  HA  GLU A   3      -3.153  37.436  33.066  1.00  0.00           H  
ATOM     41 1HB  GLU A   3      -0.976  39.418  32.283  1.00  0.00           H  
ATOM     42 2HB  GLU A   3      -1.885  38.447  31.135  1.00  0.00           H  
ATOM     43 1HG  GLU A   3      -3.010  40.485  31.098  1.00  0.00           H  
ATOM     44 2HG  GLU A   3      -4.000  39.500  32.176  1.00  0.00           H  
ATOM     45  N   LEU A   4       0.073  36.943  33.573  1.00  0.00           N  
ATOM     46  CA  LEU A   4       1.070  35.893  33.496  1.00  0.00           C  
ATOM     47  C   LEU A   4       0.676  34.716  34.371  1.00  0.00           C  
ATOM     48  O   LEU A   4       0.890  33.570  33.975  1.00  0.00           O  
ATOM     49  CB  LEU A   4       2.447  36.386  33.933  1.00  0.00           C  
ATOM     50  CG  LEU A   4       3.193  37.386  33.042  1.00  0.00           C  
ATOM     51  CD1 LEU A   4       4.452  37.854  33.801  1.00  0.00           C  
ATOM     52  CD2 LEU A   4       3.603  36.717  31.710  1.00  0.00           C  
ATOM     53  H   LEU A   4       0.286  37.839  33.979  1.00  0.00           H  
ATOM     54  HA  LEU A   4       1.122  35.541  32.473  1.00  0.00           H  
ATOM     55 1HB  LEU A   4       2.346  36.831  34.920  1.00  0.00           H  
ATOM     56 2HB  LEU A   4       3.081  35.523  34.011  1.00  0.00           H  
ATOM     57  HG  LEU A   4       2.560  38.250  32.842  1.00  0.00           H  
ATOM     58 1HD1 LEU A   4       5.000  38.572  33.190  1.00  0.00           H  
ATOM     59 2HD1 LEU A   4       4.171  38.326  34.739  1.00  0.00           H  
ATOM     60 3HD1 LEU A   4       5.095  36.997  34.010  1.00  0.00           H  
ATOM     61 1HD2 LEU A   4       4.148  37.436  31.098  1.00  0.00           H  
ATOM     62 2HD2 LEU A   4       4.251  35.865  31.910  1.00  0.00           H  
ATOM     63 3HD2 LEU A   4       2.729  36.383  31.162  1.00  0.00           H  
ATOM     64  N   LYS A   5       0.105  34.963  35.559  1.00  0.00           N  
ATOM     65  CA  LYS A   5      -0.298  33.833  36.391  1.00  0.00           C  
ATOM     66  C   LYS A   5      -1.391  33.006  35.712  1.00  0.00           C  
ATOM     67  O   LYS A   5      -1.348  31.768  35.757  1.00  0.00           O  
ATOM     68  CB  LYS A   5      -0.760  34.304  37.764  1.00  0.00           C  
ATOM     69  CG  LYS A   5       0.370  34.800  38.674  1.00  0.00           C  
ATOM     70  CD  LYS A   5      -0.118  35.082  40.101  1.00  0.00           C  
ATOM     71  CE  LYS A   5      -0.980  36.345  40.150  1.00  0.00           C  
ATOM     72  NZ  LYS A   5      -1.358  36.742  41.538  1.00  0.00           N  
ATOM     73  H   LYS A   5      -0.005  35.925  35.897  1.00  0.00           H  
ATOM     74  HA  LYS A   5       0.564  33.185  36.531  1.00  0.00           H  
ATOM     75 1HB  LYS A   5      -1.469  35.119  37.620  1.00  0.00           H  
ATOM     76 2HB  LYS A   5      -1.284  33.496  38.270  1.00  0.00           H  
ATOM     77 1HG  LYS A   5       1.139  34.040  38.723  1.00  0.00           H  
ATOM     78 2HG  LYS A   5       0.810  35.701  38.250  1.00  0.00           H  
ATOM     79 1HD  LYS A   5      -0.700  34.236  40.464  1.00  0.00           H  
ATOM     80 2HD  LYS A   5       0.743  35.217  40.754  1.00  0.00           H  
ATOM     81 1HE  LYS A   5      -0.430  37.165  39.688  1.00  0.00           H  
ATOM     82 2HE  LYS A   5      -1.896  36.179  39.591  1.00  0.00           H  
ATOM     83 1HZ  LYS A   5      -1.935  37.605  41.458  1.00  0.00           H  
ATOM     84 2HZ  LYS A   5      -1.897  36.013  41.974  1.00  0.00           H  
ATOM     85 3HZ  LYS A   5      -0.539  36.932  42.084  1.00  0.00           H  
ATOM     86  N   LYS A   6      -2.347  33.683  35.049  1.00  0.00           N  
ATOM     87  CA  LYS A   6      -3.420  32.989  34.342  1.00  0.00           C  
ATOM     88  C   LYS A   6      -2.852  32.175  33.189  1.00  0.00           C  
ATOM     89  O   LYS A   6      -3.279  31.032  32.957  1.00  0.00           O  
ATOM     90  CB  LYS A   6      -4.457  33.986  33.824  1.00  0.00           C  
ATOM     91  CG  LYS A   6      -5.317  34.626  34.909  1.00  0.00           C  
ATOM     92  CD  LYS A   6      -6.274  35.654  34.318  1.00  0.00           C  
ATOM     93  CE  LYS A   6      -7.118  36.316  35.398  1.00  0.00           C  
ATOM     94  NZ  LYS A   6      -8.034  37.353  34.834  1.00  0.00           N  
ATOM     95  H   LYS A   6      -2.347  34.709  35.084  1.00  0.00           H  
ATOM     96  HA  LYS A   6      -3.905  32.302  35.033  1.00  0.00           H  
ATOM     97 1HB  LYS A   6      -3.941  34.791  33.293  1.00  0.00           H  
ATOM     98 2HB  LYS A   6      -5.115  33.492  33.113  1.00  0.00           H  
ATOM     99 1HG  LYS A   6      -5.893  33.850  35.409  1.00  0.00           H  
ATOM    100 2HG  LYS A   6      -4.681  35.106  35.648  1.00  0.00           H  
ATOM    101 1HD  LYS A   6      -5.695  36.425  33.802  1.00  0.00           H  
ATOM    102 2HD  LYS A   6      -6.931  35.171  33.597  1.00  0.00           H  
ATOM    103 1HE  LYS A   6      -7.713  35.556  35.901  1.00  0.00           H  
ATOM    104 2HE  LYS A   6      -6.456  36.789  36.128  1.00  0.00           H  
ATOM    105 1HZ  LYS A   6      -8.574  37.769  35.581  1.00  0.00           H  
ATOM    106 2HZ  LYS A   6      -7.488  38.071  34.375  1.00  0.00           H  
ATOM    107 3HZ  LYS A   6      -8.659  36.927  34.165  1.00  0.00           H  
ATOM    108  N   LEU A   7      -1.864  32.745  32.486  1.00  0.00           N  
ATOM    109  CA  LEU A   7      -1.211  32.061  31.387  1.00  0.00           C  
ATOM    110  C   LEU A   7      -0.487  30.840  31.896  1.00  0.00           C  
ATOM    111  O   LEU A   7      -0.621  29.762  31.322  1.00  0.00           O  
ATOM    112  CB  LEU A   7      -0.212  33.004  30.691  1.00  0.00           C  
ATOM    113  CG  LEU A   7       0.664  32.419  29.545  1.00  0.00           C  
ATOM    114  CD1 LEU A   7      -0.192  31.886  28.397  1.00  0.00           C  
ATOM    115  CD2 LEU A   7       1.615  33.519  29.055  1.00  0.00           C  
ATOM    116  H   LEU A   7      -1.596  33.714  32.689  1.00  0.00           H  
ATOM    117  HA  LEU A   7      -1.975  31.751  30.679  1.00  0.00           H  
ATOM    118 1HB  LEU A   7      -0.766  33.854  30.297  1.00  0.00           H  
ATOM    119 2HB  LEU A   7       0.468  33.378  31.448  1.00  0.00           H  
ATOM    120  HG  LEU A   7       1.243  31.598  29.935  1.00  0.00           H  
ATOM    121 1HD1 LEU A   7       0.459  31.481  27.622  1.00  0.00           H  
ATOM    122 2HD1 LEU A   7      -0.849  31.093  28.753  1.00  0.00           H  
ATOM    123 3HD1 LEU A   7      -0.792  32.692  27.980  1.00  0.00           H  
ATOM    124 1HD2 LEU A   7       2.263  33.123  28.271  1.00  0.00           H  
ATOM    125 2HD2 LEU A   7       1.036  34.355  28.660  1.00  0.00           H  
ATOM    126 3HD2 LEU A   7       2.226  33.867  29.889  1.00  0.00           H  
ATOM    127  N   PHE A   8       0.241  30.987  32.996  1.00  0.00           N  
ATOM    128  CA  PHE A   8       0.983  29.882  33.549  1.00  0.00           C  
ATOM    129  C   PHE A   8       0.082  28.717  33.893  1.00  0.00           C  
ATOM    130  O   PHE A   8       0.350  27.587  33.483  1.00  0.00           O  
ATOM    131  CB  PHE A   8       1.708  30.294  34.816  1.00  0.00           C  
ATOM    132  CG  PHE A   8       2.388  29.185  35.416  1.00  0.00           C  
ATOM    133  CD1 PHE A   8       3.585  28.767  34.932  1.00  0.00           C  
ATOM    134  CD2 PHE A   8       1.826  28.520  36.456  1.00  0.00           C  
ATOM    135  CE1 PHE A   8       4.201  27.700  35.490  1.00  0.00           C  
ATOM    136  CE2 PHE A   8       2.442  27.461  37.012  1.00  0.00           C  
ATOM    137  CZ  PHE A   8       3.629  27.046  36.538  1.00  0.00           C  
ATOM    138  H   PHE A   8       0.325  31.909  33.428  1.00  0.00           H  
ATOM    139  HA  PHE A   8       1.710  29.553  32.808  1.00  0.00           H  
ATOM    140 1HB  PHE A   8       2.411  31.054  34.615  1.00  0.00           H  
ATOM    141 2HB  PHE A   8       0.997  30.695  35.533  1.00  0.00           H  
ATOM    142  HD1 PHE A   8       4.046  29.286  34.093  1.00  0.00           H  
ATOM    143  HD2 PHE A   8       0.868  28.848  36.839  1.00  0.00           H  
ATOM    144  HE1 PHE A   8       5.154  27.374  35.101  1.00  0.00           H  
ATOM    145  HE2 PHE A   8       1.985  26.950  37.832  1.00  0.00           H  
ATOM    146  HZ  PHE A   8       4.113  26.198  36.997  1.00  0.00           H  
ATOM    147  N   GLN A   9      -1.006  28.976  34.629  1.00  0.00           N  
ATOM    148  CA  GLN A   9      -1.851  27.864  35.026  1.00  0.00           C  
ATOM    149  C   GLN A   9      -2.552  27.234  33.834  1.00  0.00           C  
ATOM    150  O   GLN A   9      -2.722  26.010  33.801  1.00  0.00           O  
ATOM    151  CB  GLN A   9      -2.887  28.294  36.066  1.00  0.00           C  
ATOM    152  CG  GLN A   9      -2.325  28.658  37.444  1.00  0.00           C  
ATOM    153  CD  GLN A   9      -1.580  27.498  38.109  1.00  0.00           C  
ATOM    154  OE1 GLN A   9      -1.891  26.315  37.906  1.00  0.00           O  
ATOM    155  NE2 GLN A   9      -0.601  27.835  38.922  1.00  0.00           N  
ATOM    156  H   GLN A   9      -1.208  29.937  34.929  1.00  0.00           H  
ATOM    157  HA  GLN A   9      -1.213  27.102  35.471  1.00  0.00           H  
ATOM    158 1HB  GLN A   9      -3.413  29.176  35.688  1.00  0.00           H  
ATOM    159 2HB  GLN A   9      -3.623  27.504  36.193  1.00  0.00           H  
ATOM    160 1HG  GLN A   9      -1.625  29.487  37.321  1.00  0.00           H  
ATOM    161 2HG  GLN A   9      -3.145  28.958  38.095  1.00  0.00           H  
ATOM    162 1HE2 GLN A   9      -0.045  27.116  39.394  1.00  0.00           H  
ATOM    163 2HE2 GLN A   9      -0.387  28.800  39.074  1.00  0.00           H  
ATOM    164  N   THR A  10      -2.915  28.044  32.833  1.00  0.00           N  
ATOM    165  CA  THR A  10      -3.572  27.523  31.649  1.00  0.00           C  
ATOM    166  C   THR A  10      -2.643  26.561  30.927  1.00  0.00           C  
ATOM    167  O   THR A  10      -3.059  25.474  30.504  1.00  0.00           O  
ATOM    168  CB  THR A  10      -3.966  28.663  30.683  1.00  0.00           C  
ATOM    169  OG1 THR A  10      -4.895  29.548  31.332  1.00  0.00           O  
ATOM    170  CG2 THR A  10      -4.606  28.083  29.419  1.00  0.00           C  
ATOM    171  H   THR A  10      -2.790  29.057  32.917  1.00  0.00           H  
ATOM    172  HA  THR A  10      -4.467  26.983  31.951  1.00  0.00           H  
ATOM    173  HB  THR A  10      -3.075  29.231  30.409  1.00  0.00           H  
ATOM    174  HG1 THR A  10      -4.423  30.060  32.028  1.00  0.00           H  
ATOM    175 1HG2 THR A  10      -4.879  28.898  28.753  1.00  0.00           H  
ATOM    176 2HG2 THR A  10      -3.905  27.426  28.911  1.00  0.00           H  
ATOM    177 3HG2 THR A  10      -5.497  27.521  29.691  1.00  0.00           H  
ATOM    178  N   LEU A  11      -1.377  26.960  30.786  1.00  0.00           N  
ATOM    179  CA  LEU A  11      -0.399  26.142  30.102  1.00  0.00           C  
ATOM    180  C   LEU A  11      -0.130  24.866  30.878  1.00  0.00           C  
ATOM    181  O   LEU A  11      -0.084  23.792  30.284  1.00  0.00           O  
ATOM    182  CB  LEU A  11       0.899  26.931  29.985  1.00  0.00           C  
ATOM    183  CG  LEU A  11       0.886  28.172  29.092  1.00  0.00           C  
ATOM    184  CD1 LEU A  11       2.137  28.921  29.339  1.00  0.00           C  
ATOM    185  CD2 LEU A  11       0.782  27.795  27.665  1.00  0.00           C  
ATOM    186  H   LEU A  11      -1.109  27.891  31.122  1.00  0.00           H  
ATOM    187  HA  LEU A  11      -0.783  25.871  29.124  1.00  0.00           H  
ATOM    188 1HB  LEU A  11       1.196  27.246  30.985  1.00  0.00           H  
ATOM    189 2HB  LEU A  11       1.656  26.262  29.584  1.00  0.00           H  
ATOM    190  HG  LEU A  11       0.053  28.792  29.335  1.00  0.00           H  
ATOM    191 1HD1 LEU A  11       2.137  29.803  28.731  1.00  0.00           H  
ATOM    192 2HD1 LEU A  11       2.196  29.205  30.387  1.00  0.00           H  
ATOM    193 3HD1 LEU A  11       2.964  28.299  29.080  1.00  0.00           H  
ATOM    194 1HD2 LEU A  11       0.780  28.692  27.055  1.00  0.00           H  
ATOM    195 2HD2 LEU A  11       1.625  27.164  27.390  1.00  0.00           H  
ATOM    196 3HD2 LEU A  11      -0.140  27.272  27.516  1.00  0.00           H  
ATOM    197  N   VAL A  12      -0.058  24.938  32.211  1.00  0.00           N  
ATOM    198  CA  VAL A  12       0.201  23.729  32.977  1.00  0.00           C  
ATOM    199  C   VAL A  12      -0.913  22.717  32.825  1.00  0.00           C  
ATOM    200  O   VAL A  12      -0.651  21.525  32.653  1.00  0.00           O  
ATOM    201  CB  VAL A  12       0.391  24.035  34.485  1.00  0.00           C  
ATOM    202  CG1 VAL A  12       0.428  22.719  35.324  1.00  0.00           C  
ATOM    203  CG2 VAL A  12       1.698  24.804  34.703  1.00  0.00           C  
ATOM    204  H   VAL A  12      -0.109  25.852  32.677  1.00  0.00           H  
ATOM    205  HA  VAL A  12       1.113  23.290  32.589  1.00  0.00           H  
ATOM    206  HB  VAL A  12      -0.451  24.641  34.835  1.00  0.00           H  
ATOM    207 1HG1 VAL A  12       0.560  22.964  36.354  1.00  0.00           H  
ATOM    208 2HG1 VAL A  12      -0.505  22.166  35.211  1.00  0.00           H  
ATOM    209 3HG1 VAL A  12       1.229  22.090  35.027  1.00  0.00           H  
ATOM    210 1HG2 VAL A  12       1.794  25.014  35.758  1.00  0.00           H  
ATOM    211 2HG2 VAL A  12       2.544  24.232  34.380  1.00  0.00           H  
ATOM    212 3HG2 VAL A  12       1.680  25.728  34.151  1.00  0.00           H  
ATOM    213  N   LYS A  13      -2.159  23.177  32.920  1.00  0.00           N  
ATOM    214  CA  LYS A  13      -3.281  22.266  32.819  1.00  0.00           C  
ATOM    215  C   LYS A  13      -3.390  21.640  31.430  1.00  0.00           C  
ATOM    216  O   LYS A  13      -3.646  20.430  31.316  1.00  0.00           O  
ATOM    217  CB  LYS A  13      -4.556  23.007  33.201  1.00  0.00           C  
ATOM    218  CG  LYS A  13      -4.620  23.340  34.691  1.00  0.00           C  
ATOM    219  CD  LYS A  13      -5.865  24.126  35.052  1.00  0.00           C  
ATOM    220  CE  LYS A  13      -5.877  24.477  36.539  1.00  0.00           C  
ATOM    221  NZ  LYS A  13      -7.080  25.271  36.917  1.00  0.00           N  
ATOM    222  H   LYS A  13      -2.321  24.176  33.087  1.00  0.00           H  
ATOM    223  HA  LYS A  13      -3.127  21.459  33.533  1.00  0.00           H  
ATOM    224 1HB  LYS A  13      -4.605  23.948  32.641  1.00  0.00           H  
ATOM    225 2HB  LYS A  13      -5.426  22.412  32.933  1.00  0.00           H  
ATOM    226 1HG  LYS A  13      -4.603  22.414  35.264  1.00  0.00           H  
ATOM    227 2HG  LYS A  13      -3.740  23.926  34.964  1.00  0.00           H  
ATOM    228 1HD  LYS A  13      -5.884  25.052  34.471  1.00  0.00           H  
ATOM    229 2HD  LYS A  13      -6.752  23.543  34.810  1.00  0.00           H  
ATOM    230 1HE  LYS A  13      -5.861  23.559  37.122  1.00  0.00           H  
ATOM    231 2HE  LYS A  13      -4.982  25.060  36.772  1.00  0.00           H  
ATOM    232 1HZ  LYS A  13      -7.044  25.482  37.905  1.00  0.00           H  
ATOM    233 2HZ  LYS A  13      -7.095  26.132  36.389  1.00  0.00           H  
ATOM    234 3HZ  LYS A  13      -7.916  24.739  36.718  1.00  0.00           H  
ATOM    235  N   ARG A  14      -3.151  22.428  30.366  1.00  0.00           N  
ATOM    236  CA  ARG A  14      -3.236  21.868  29.028  1.00  0.00           C  
ATOM    237  C   ARG A  14      -2.151  20.844  28.804  1.00  0.00           C  
ATOM    238  O   ARG A  14      -2.413  19.775  28.263  1.00  0.00           O  
ATOM    239  CB  ARG A  14      -3.104  22.945  27.962  1.00  0.00           C  
ATOM    240  CG  ARG A  14      -4.292  23.856  27.807  1.00  0.00           C  
ATOM    241  CD  ARG A  14      -4.023  24.977  26.864  1.00  0.00           C  
ATOM    242  NE  ARG A  14      -3.773  24.522  25.478  1.00  0.00           N  
ATOM    243  CZ  ARG A  14      -3.434  25.342  24.452  1.00  0.00           C  
ATOM    244  NH1 ARG A  14      -3.330  26.643  24.662  1.00  0.00           N  
ATOM    245  NH2 ARG A  14      -3.198  24.857  23.231  1.00  0.00           N  
ATOM    246  H   ARG A  14      -2.959  23.429  30.491  1.00  0.00           H  
ATOM    247  HA  ARG A  14      -4.203  21.380  28.917  1.00  0.00           H  
ATOM    248 1HB  ARG A  14      -2.243  23.574  28.202  1.00  0.00           H  
ATOM    249 2HB  ARG A  14      -2.913  22.475  27.001  1.00  0.00           H  
ATOM    250 1HG  ARG A  14      -5.133  23.284  27.424  1.00  0.00           H  
ATOM    251 2HG  ARG A  14      -4.552  24.278  28.777  1.00  0.00           H  
ATOM    252 1HD  ARG A  14      -4.883  25.645  26.859  1.00  0.00           H  
ATOM    253 2HD  ARG A  14      -3.141  25.519  27.214  1.00  0.00           H  
ATOM    254  HE  ARG A  14      -3.847  23.531  25.280  1.00  0.00           H  
ATOM    255 1HH1 ARG A  14      -3.504  27.027  25.579  1.00  0.00           H  
ATOM    256 2HH1 ARG A  14      -3.077  27.259  23.903  1.00  0.00           H  
ATOM    257 1HH2 ARG A  14      -3.249  23.843  23.023  1.00  0.00           H  
ATOM    258 2HH2 ARG A  14      -2.946  25.483  22.483  1.00  0.00           H  
ATOM    259  N   VAL A  15      -0.950  21.134  29.288  1.00  0.00           N  
ATOM    260  CA  VAL A  15       0.169  20.243  29.110  1.00  0.00           C  
ATOM    261  C   VAL A  15       0.003  18.937  29.851  1.00  0.00           C  
ATOM    262  O   VAL A  15       0.275  17.880  29.280  1.00  0.00           O  
ATOM    263  CB  VAL A  15       1.423  20.953  29.608  1.00  0.00           C  
ATOM    264  CG1 VAL A  15       2.559  20.075  29.678  1.00  0.00           C  
ATOM    265  CG2 VAL A  15       1.777  21.989  28.683  1.00  0.00           C  
ATOM    266  H   VAL A  15      -0.793  22.037  29.743  1.00  0.00           H  
ATOM    267  HA  VAL A  15       0.275  20.037  28.049  1.00  0.00           H  
ATOM    268  HB  VAL A  15       1.210  21.364  30.587  1.00  0.00           H  
ATOM    269 1HG1 VAL A  15       3.391  20.633  30.024  1.00  0.00           H  
ATOM    270 2HG1 VAL A  15       2.362  19.273  30.354  1.00  0.00           H  
ATOM    271 3HG1 VAL A  15       2.780  19.698  28.724  1.00  0.00           H  
ATOM    272 1HG2 VAL A  15       2.643  22.507  29.050  1.00  0.00           H  
ATOM    273 2HG2 VAL A  15       1.996  21.523  27.729  1.00  0.00           H  
ATOM    274 3HG2 VAL A  15       0.971  22.676  28.566  1.00  0.00           H  
ATOM    275  N   GLU A  16      -0.425  18.971  31.113  1.00  0.00           N  
ATOM    276  CA  GLU A  16      -0.543  17.713  31.825  1.00  0.00           C  
ATOM    277  C   GLU A  16      -1.571  16.793  31.191  1.00  0.00           C  
ATOM    278  O   GLU A  16      -1.335  15.588  31.104  1.00  0.00           O  
ATOM    279  CB  GLU A  16      -0.881  17.913  33.303  1.00  0.00           C  
ATOM    280  CG  GLU A  16      -0.907  16.589  34.097  1.00  0.00           C  
ATOM    281  CD  GLU A  16      -1.024  16.764  35.597  1.00  0.00           C  
ATOM    282  OE1 GLU A  16      -1.060  17.876  36.054  1.00  0.00           O  
ATOM    283  OE2 GLU A  16      -1.043  15.769  36.302  1.00  0.00           O  
ATOM    284  H   GLU A  16      -0.633  19.862  31.582  1.00  0.00           H  
ATOM    285  HA  GLU A  16       0.424  17.212  31.776  1.00  0.00           H  
ATOM    286 1HB  GLU A  16      -0.173  18.581  33.762  1.00  0.00           H  
ATOM    287 2HB  GLU A  16      -1.864  18.381  33.385  1.00  0.00           H  
ATOM    288 1HG  GLU A  16      -1.753  15.990  33.758  1.00  0.00           H  
ATOM    289 2HG  GLU A  16       0.005  16.031  33.874  1.00  0.00           H  
ATOM    290  N   GLU A  17      -2.720  17.335  30.758  1.00  0.00           N  
ATOM    291  CA  GLU A  17      -3.728  16.468  30.162  1.00  0.00           C  
ATOM    292  C   GLU A  17      -3.334  16.026  28.745  1.00  0.00           C  
ATOM    293  O   GLU A  17      -3.466  14.858  28.377  1.00  0.00           O  
ATOM    294  CB  GLU A  17      -5.083  17.180  30.130  1.00  0.00           C  
ATOM    295  CG  GLU A  17      -6.266  16.304  29.672  1.00  0.00           C  
ATOM    296  CD  GLU A  17      -6.583  15.168  30.648  1.00  0.00           C  
ATOM    297  OE1 GLU A  17      -6.214  15.268  31.806  1.00  0.00           O  
ATOM    298  OE2 GLU A  17      -7.181  14.207  30.240  1.00  0.00           O  
ATOM    299  H   GLU A  17      -2.904  18.340  30.868  1.00  0.00           H  
ATOM    300  HA  GLU A  17      -3.821  15.578  30.781  1.00  0.00           H  
ATOM    301 1HB  GLU A  17      -5.310  17.564  31.125  1.00  0.00           H  
ATOM    302 2HB  GLU A  17      -5.019  18.041  29.460  1.00  0.00           H  
ATOM    303 1HG  GLU A  17      -7.147  16.935  29.571  1.00  0.00           H  
ATOM    304 2HG  GLU A  17      -6.043  15.883  28.692  1.00  0.00           H  
ATOM    305  N   LEU A  18      -2.781  16.933  27.942  1.00  0.00           N  
ATOM    306  CA  LEU A  18      -2.403  16.581  26.583  1.00  0.00           C  
ATOM    307  C   LEU A  18      -1.295  15.552  26.559  1.00  0.00           C  
ATOM    308  O   LEU A  18      -1.311  14.654  25.718  1.00  0.00           O  
ATOM    309  CB  LEU A  18      -1.942  17.812  25.819  1.00  0.00           C  
ATOM    310  CG  LEU A  18      -2.934  18.856  25.386  1.00  0.00           C  
ATOM    311  CD1 LEU A  18      -2.131  20.063  24.943  1.00  0.00           C  
ATOM    312  CD2 LEU A  18      -3.756  18.343  24.207  1.00  0.00           C  
ATOM    313  H   LEU A  18      -2.651  17.900  28.246  1.00  0.00           H  
ATOM    314  HA  LEU A  18      -3.272  16.151  26.091  1.00  0.00           H  
ATOM    315 1HB  LEU A  18      -1.252  18.329  26.466  1.00  0.00           H  
ATOM    316 2HB  LEU A  18      -1.427  17.481  24.931  1.00  0.00           H  
ATOM    317  HG  LEU A  18      -3.592  19.127  26.207  1.00  0.00           H  
ATOM    318 1HD1 LEU A  18      -2.803  20.852  24.605  1.00  0.00           H  
ATOM    319 2HD1 LEU A  18      -1.535  20.428  25.776  1.00  0.00           H  
ATOM    320 3HD1 LEU A  18      -1.472  19.773  24.124  1.00  0.00           H  
ATOM    321 1HD2 LEU A  18      -4.443  19.126  23.882  1.00  0.00           H  
ATOM    322 2HD2 LEU A  18      -3.089  18.092  23.382  1.00  0.00           H  
ATOM    323 3HD2 LEU A  18      -4.325  17.467  24.495  1.00  0.00           H  
ATOM    324  N   ALA A  19      -0.378  15.629  27.530  1.00  0.00           N  
ATOM    325  CA  ALA A  19       0.777  14.750  27.626  1.00  0.00           C  
ATOM    326  C   ALA A  19       0.396  13.296  27.771  1.00  0.00           C  
ATOM    327  O   ALA A  19       1.219  12.427  27.512  1.00  0.00           O  
ATOM    328  CB  ALA A  19       1.648  15.152  28.792  1.00  0.00           C  
ATOM    329  H   ALA A  19      -0.428  16.399  28.204  1.00  0.00           H  
ATOM    330  HA  ALA A  19       1.346  14.849  26.719  1.00  0.00           H  
ATOM    331 1HB  ALA A  19       2.521  14.511  28.823  1.00  0.00           H  
ATOM    332 2HB  ALA A  19       1.953  16.174  28.667  1.00  0.00           H  
ATOM    333 3HB  ALA A  19       1.080  15.058  29.714  1.00  0.00           H  
ATOM    334  N   LYS A  20      -0.831  13.011  28.197  1.00  0.00           N  
ATOM    335  CA  LYS A  20      -1.288  11.647  28.402  1.00  0.00           C  
ATOM    336  C   LYS A  20      -1.389  10.892  27.073  1.00  0.00           C  
ATOM    337  O   LYS A  20      -1.506   9.664  27.056  1.00  0.00           O  
ATOM    338  CB  LYS A  20      -2.626  11.670  29.130  1.00  0.00           C  
ATOM    339  CG  LYS A  20      -2.511  12.172  30.568  1.00  0.00           C  
ATOM    340  CD  LYS A  20      -3.855  12.292  31.247  1.00  0.00           C  
ATOM    341  CE  LYS A  20      -3.700  12.813  32.674  1.00  0.00           C  
ATOM    342  NZ  LYS A  20      -5.030  13.064  33.328  1.00  0.00           N  
ATOM    343  H   LYS A  20      -1.507  13.768  28.348  1.00  0.00           H  
ATOM    344  HA  LYS A  20      -0.561  11.131  29.020  1.00  0.00           H  
ATOM    345 1HB  LYS A  20      -3.323  12.318  28.595  1.00  0.00           H  
ATOM    346 2HB  LYS A  20      -3.050  10.668  29.147  1.00  0.00           H  
ATOM    347 1HG  LYS A  20      -1.888  11.497  31.142  1.00  0.00           H  
ATOM    348 2HG  LYS A  20      -2.039  13.155  30.561  1.00  0.00           H  
ATOM    349 1HD  LYS A  20      -4.477  12.998  30.684  1.00  0.00           H  
ATOM    350 2HD  LYS A  20      -4.355  11.327  31.264  1.00  0.00           H  
ATOM    351 1HE  LYS A  20      -3.150  12.079  33.261  1.00  0.00           H  
ATOM    352 2HE  LYS A  20      -3.133  13.748  32.655  1.00  0.00           H  
ATOM    353 1HZ  LYS A  20      -4.885  13.409  34.263  1.00  0.00           H  
ATOM    354 2HZ  LYS A  20      -5.548  13.785  32.774  1.00  0.00           H  
ATOM    355 3HZ  LYS A  20      -5.570  12.216  33.361  1.00  0.00           H  
ATOM    356  N   ASP A  21      -1.414  11.637  25.964  1.00  0.00           N  
ATOM    357  CA  ASP A  21      -1.489  11.099  24.619  1.00  0.00           C  
ATOM    358  C   ASP A  21      -0.244  11.560  23.832  1.00  0.00           C  
ATOM    359  O   ASP A  21      -0.196  12.717  23.401  1.00  0.00           O  
ATOM    360  CB  ASP A  21      -2.777  11.550  23.936  1.00  0.00           C  
ATOM    361  CG  ASP A  21      -2.998  10.959  22.518  1.00  0.00           C  
ATOM    362  OD1 ASP A  21      -2.045  10.660  21.788  1.00  0.00           O  
ATOM    363  OD2 ASP A  21      -4.154  10.783  22.177  1.00  0.00           O  
ATOM    364  H   ASP A  21      -1.341  12.656  26.054  1.00  0.00           H  
ATOM    365  HA  ASP A  21      -1.548  10.020  24.682  1.00  0.00           H  
ATOM    366 1HB  ASP A  21      -3.627  11.273  24.564  1.00  0.00           H  
ATOM    367 2HB  ASP A  21      -2.775  12.635  23.869  1.00  0.00           H  
ATOM    368  N   PRO A  22       0.751  10.682  23.584  1.00  0.00           N  
ATOM    369  CA  PRO A  22       2.024  10.950  22.923  1.00  0.00           C  
ATOM    370  C   PRO A  22       1.890  11.624  21.552  1.00  0.00           C  
ATOM    371  O   PRO A  22       2.848  12.237  21.075  1.00  0.00           O  
ATOM    372  CB  PRO A  22       2.644   9.553  22.798  1.00  0.00           C  
ATOM    373  CG  PRO A  22       2.059   8.777  23.945  1.00  0.00           C  
ATOM    374  CD  PRO A  22       0.646   9.290  24.092  1.00  0.00           C  
ATOM    375  HA  PRO A  22       2.646  11.556  23.585  1.00  0.00           H  
ATOM    376 1HB  PRO A  22       2.409   9.118  21.814  1.00  0.00           H  
ATOM    377 2HB  PRO A  22       3.747   9.623  22.872  1.00  0.00           H  
ATOM    378 1HG  PRO A  22       2.111   7.694  23.745  1.00  0.00           H  
ATOM    379 2HG  PRO A  22       2.668   8.953  24.860  1.00  0.00           H  
ATOM    380 1HD  PRO A  22      -0.065   8.698  23.487  1.00  0.00           H  
ATOM    381 2HD  PRO A  22       0.413   9.274  25.176  1.00  0.00           H  
ATOM    382  N   ARG A  23       0.715  11.543  20.910  1.00  0.00           N  
ATOM    383  CA  ARG A  23       0.555  12.150  19.592  1.00  0.00           C  
ATOM    384  C   ARG A  23       0.508  13.674  19.689  1.00  0.00           C  
ATOM    385  O   ARG A  23       0.599  14.374  18.681  1.00  0.00           O  
ATOM    386  CB  ARG A  23      -0.690  11.632  18.907  1.00  0.00           C  
ATOM    387  CG  ARG A  23      -0.623  10.153  18.556  1.00  0.00           C  
ATOM    388  CD  ARG A  23      -1.889   9.664  17.995  1.00  0.00           C  
ATOM    389  NE  ARG A  23      -2.950   9.726  18.980  1.00  0.00           N  
ATOM    390  CZ  ARG A  23      -4.246   9.427  18.756  1.00  0.00           C  
ATOM    391  NH1 ARG A  23      -4.654   9.013  17.562  1.00  0.00           N  
ATOM    392  NH2 ARG A  23      -5.105   9.558  19.748  1.00  0.00           N  
ATOM    393  H   ARG A  23      -0.111  11.081  21.328  1.00  0.00           H  
ATOM    394  HA  ARG A  23       1.412  11.871  18.981  1.00  0.00           H  
ATOM    395 1HB  ARG A  23      -1.546  11.794  19.561  1.00  0.00           H  
ATOM    396 2HB  ARG A  23      -0.866  12.192  17.990  1.00  0.00           H  
ATOM    397 1HG  ARG A  23       0.169   9.988  17.828  1.00  0.00           H  
ATOM    398 2HG  ARG A  23      -0.413   9.583  19.462  1.00  0.00           H  
ATOM    399 1HD  ARG A  23      -2.170  10.282  17.144  1.00  0.00           H  
ATOM    400 2HD  ARG A  23      -1.769   8.629  17.681  1.00  0.00           H  
ATOM    401  HE  ARG A  23      -2.691  10.036  19.941  1.00  0.00           H  
ATOM    402 1HH1 ARG A  23      -3.995   8.914  16.804  1.00  0.00           H  
ATOM    403 2HH1 ARG A  23      -5.628   8.795  17.410  1.00  0.00           H  
ATOM    404 1HH2 ARG A  23      -4.765   9.907  20.670  1.00  0.00           H  
ATOM    405 2HH2 ARG A  23      -6.076   9.348  19.619  1.00  0.00           H  
ATOM    406  N   ASN A  24       0.385  14.188  20.913  1.00  0.00           N  
ATOM    407  CA  ASN A  24       0.346  15.612  21.176  1.00  0.00           C  
ATOM    408  C   ASN A  24       1.720  16.109  21.614  1.00  0.00           C  
ATOM    409  O   ASN A  24       1.848  17.246  22.069  1.00  0.00           O  
ATOM    410  CB  ASN A  24      -0.673  15.942  22.255  1.00  0.00           C  
ATOM    411  CG  ASN A  24      -2.075  15.719  21.842  1.00  0.00           C  
ATOM    412  OD1 ASN A  24      -2.486  16.043  20.721  1.00  0.00           O  
ATOM    413  ND2 ASN A  24      -2.844  15.174  22.740  1.00  0.00           N  
ATOM    414  H   ASN A  24       0.303  13.552  21.713  1.00  0.00           H  
ATOM    415  HA  ASN A  24       0.081  16.136  20.258  1.00  0.00           H  
ATOM    416 1HB  ASN A  24      -0.467  15.344  23.148  1.00  0.00           H  
ATOM    417 2HB  ASN A  24      -0.575  16.986  22.531  1.00  0.00           H  
ATOM    418 1HD2 ASN A  24      -3.806  14.992  22.533  1.00  0.00           H  
ATOM    419 2HD2 ASN A  24      -2.461  14.929  23.645  1.00  0.00           H  
ATOM    420  N   ARG A  25       2.768  15.302  21.426  1.00  0.00           N  
ATOM    421  CA  ARG A  25       4.112  15.702  21.823  1.00  0.00           C  
ATOM    422  C   ARG A  25       4.495  17.122  21.436  1.00  0.00           C  
ATOM    423  O   ARG A  25       5.026  17.853  22.267  1.00  0.00           O  
ATOM    424  CB  ARG A  25       5.125  14.737  21.220  1.00  0.00           C  
ATOM    425  CG  ARG A  25       6.591  15.059  21.473  1.00  0.00           C  
ATOM    426  CD  ARG A  25       7.486  14.055  20.863  1.00  0.00           C  
ATOM    427  NE  ARG A  25       7.386  14.047  19.407  1.00  0.00           N  
ATOM    428  CZ  ARG A  25       7.835  13.083  18.590  1.00  0.00           C  
ATOM    429  NH1 ARG A  25       8.448  12.004  19.054  1.00  0.00           N  
ATOM    430  NH2 ARG A  25       7.640  13.255  17.300  1.00  0.00           N  
ATOM    431  H   ARG A  25       2.636  14.358  21.044  1.00  0.00           H  
ATOM    432  HA  ARG A  25       4.176  15.632  22.903  1.00  0.00           H  
ATOM    433 1HB  ARG A  25       4.942  13.738  21.610  1.00  0.00           H  
ATOM    434 2HB  ARG A  25       4.978  14.697  20.141  1.00  0.00           H  
ATOM    435 1HG  ARG A  25       6.828  16.014  21.010  1.00  0.00           H  
ATOM    436 2HG  ARG A  25       6.804  15.109  22.525  1.00  0.00           H  
ATOM    437 1HD  ARG A  25       8.513  14.285  21.130  1.00  0.00           H  
ATOM    438 2HD  ARG A  25       7.221  13.068  21.236  1.00  0.00           H  
ATOM    439  HE  ARG A  25       6.932  14.848  18.936  1.00  0.00           H  
ATOM    440 1HH1 ARG A  25       8.594  11.884  20.046  1.00  0.00           H  
ATOM    441 2HH1 ARG A  25       8.781  11.296  18.415  1.00  0.00           H  
ATOM    442 1HH2 ARG A  25       7.156  14.121  17.004  1.00  0.00           H  
ATOM    443 2HH2 ARG A  25       7.951  12.571  16.632  1.00  0.00           H  
ATOM    444  N   GLU A  26       4.265  17.546  20.201  1.00  0.00           N  
ATOM    445  CA  GLU A  26       4.686  18.894  19.844  1.00  0.00           C  
ATOM    446  C   GLU A  26       3.888  19.982  20.562  1.00  0.00           C  
ATOM    447  O   GLU A  26       4.470  20.957  21.046  1.00  0.00           O  
ATOM    448  CB  GLU A  26       4.616  19.047  18.331  1.00  0.00           C  
ATOM    449  CG  GLU A  26       5.694  18.241  17.609  1.00  0.00           C  
ATOM    450  CD  GLU A  26       5.463  16.750  17.619  1.00  0.00           C  
ATOM    451  OE1 GLU A  26       4.363  16.307  17.903  1.00  0.00           O  
ATOM    452  OE2 GLU A  26       6.419  16.043  17.380  1.00  0.00           O  
ATOM    453  H   GLU A  26       3.844  16.925  19.502  1.00  0.00           H  
ATOM    454  HA  GLU A  26       5.730  19.003  20.142  1.00  0.00           H  
ATOM    455 1HB  GLU A  26       3.642  18.718  17.972  1.00  0.00           H  
ATOM    456 2HB  GLU A  26       4.734  20.097  18.065  1.00  0.00           H  
ATOM    457 1HG  GLU A  26       5.738  18.578  16.574  1.00  0.00           H  
ATOM    458 2HG  GLU A  26       6.657  18.453  18.070  1.00  0.00           H  
ATOM    459  N   GLU A  27       2.567  19.814  20.668  1.00  0.00           N  
ATOM    460  CA  GLU A  27       1.748  20.816  21.350  1.00  0.00           C  
ATOM    461  C   GLU A  27       2.122  20.892  22.825  1.00  0.00           C  
ATOM    462  O   GLU A  27       2.240  21.981  23.392  1.00  0.00           O  
ATOM    463  CB  GLU A  27       0.252  20.501  21.214  1.00  0.00           C  
ATOM    464  CG  GLU A  27      -0.683  21.571  21.820  1.00  0.00           C  
ATOM    465  CD  GLU A  27      -2.148  21.264  21.605  1.00  0.00           C  
ATOM    466  OE1 GLU A  27      -2.421  20.272  20.979  1.00  0.00           O  
ATOM    467  OE2 GLU A  27      -3.000  22.023  22.050  1.00  0.00           O  
ATOM    468  H   GLU A  27       2.143  18.994  20.248  1.00  0.00           H  
ATOM    469  HA  GLU A  27       1.942  21.788  20.898  1.00  0.00           H  
ATOM    470 1HB  GLU A  27      -0.002  20.387  20.161  1.00  0.00           H  
ATOM    471 2HB  GLU A  27       0.038  19.548  21.707  1.00  0.00           H  
ATOM    472 1HG  GLU A  27      -0.492  21.626  22.879  1.00  0.00           H  
ATOM    473 2HG  GLU A  27      -0.444  22.540  21.386  1.00  0.00           H  
ATOM    474  N   VAL A  28       2.346  19.722  23.423  1.00  0.00           N  
ATOM    475  CA  VAL A  28       2.644  19.587  24.835  1.00  0.00           C  
ATOM    476  C   VAL A  28       3.977  20.206  25.181  1.00  0.00           C  
ATOM    477  O   VAL A  28       4.077  20.933  26.172  1.00  0.00           O  
ATOM    478  CB  VAL A  28       2.664  18.083  25.176  1.00  0.00           C  
ATOM    479  CG1 VAL A  28       3.149  17.810  26.534  1.00  0.00           C  
ATOM    480  CG2 VAL A  28       1.322  17.588  25.115  1.00  0.00           C  
ATOM    481  H   VAL A  28       2.261  18.879  22.854  1.00  0.00           H  
ATOM    482  HA  VAL A  28       1.861  20.080  25.404  1.00  0.00           H  
ATOM    483  HB  VAL A  28       3.304  17.576  24.455  1.00  0.00           H  
ATOM    484 1HG1 VAL A  28       3.122  16.745  26.696  1.00  0.00           H  
ATOM    485 2HG1 VAL A  28       4.161  18.172  26.659  1.00  0.00           H  
ATOM    486 3HG1 VAL A  28       2.496  18.284  27.227  1.00  0.00           H  
ATOM    487 1HG2 VAL A  28       1.300  16.541  25.318  1.00  0.00           H  
ATOM    488 2HG2 VAL A  28       0.778  18.123  25.857  1.00  0.00           H  
ATOM    489 3HG2 VAL A  28       0.896  17.768  24.156  1.00  0.00           H  
ATOM    490  N   LEU A  29       5.000  19.932  24.385  1.00  0.00           N  
ATOM    491  CA  LEU A  29       6.309  20.473  24.665  1.00  0.00           C  
ATOM    492  C   LEU A  29       6.332  21.981  24.485  1.00  0.00           C  
ATOM    493  O   LEU A  29       6.955  22.693  25.273  1.00  0.00           O  
ATOM    494  CB  LEU A  29       7.333  19.823  23.737  1.00  0.00           C  
ATOM    495  CG  LEU A  29       7.607  18.308  23.951  1.00  0.00           C  
ATOM    496  CD1 LEU A  29       8.482  17.813  22.803  1.00  0.00           C  
ATOM    497  CD2 LEU A  29       8.270  18.071  25.265  1.00  0.00           C  
ATOM    498  H   LEU A  29       4.872  19.307  23.584  1.00  0.00           H  
ATOM    499  HA  LEU A  29       6.552  20.261  25.700  1.00  0.00           H  
ATOM    500 1HB  LEU A  29       6.971  19.943  22.711  1.00  0.00           H  
ATOM    501 2HB  LEU A  29       8.273  20.357  23.833  1.00  0.00           H  
ATOM    502  HG  LEU A  29       6.676  17.760  23.938  1.00  0.00           H  
ATOM    503 1HD1 LEU A  29       8.666  16.755  22.923  1.00  0.00           H  
ATOM    504 2HD1 LEU A  29       7.966  17.986  21.857  1.00  0.00           H  
ATOM    505 3HD1 LEU A  29       9.431  18.348  22.803  1.00  0.00           H  
ATOM    506 1HD2 LEU A  29       8.450  17.008  25.373  1.00  0.00           H  
ATOM    507 2HD2 LEU A  29       9.213  18.616  25.276  1.00  0.00           H  
ATOM    508 3HD2 LEU A  29       7.643  18.405  26.084  1.00  0.00           H  
ATOM    509  N   LYS A  30       5.638  22.503  23.476  1.00  0.00           N  
ATOM    510  CA  LYS A  30       5.677  23.942  23.285  1.00  0.00           C  
ATOM    511  C   LYS A  30       4.978  24.700  24.420  1.00  0.00           C  
ATOM    512  O   LYS A  30       5.489  25.717  24.912  1.00  0.00           O  
ATOM    513  CB  LYS A  30       5.073  24.271  21.926  1.00  0.00           C  
ATOM    514  CG  LYS A  30       5.966  23.841  20.753  1.00  0.00           C  
ATOM    515  CD  LYS A  30       5.300  24.103  19.418  1.00  0.00           C  
ATOM    516  CE  LYS A  30       6.204  23.702  18.252  1.00  0.00           C  
ATOM    517  NZ  LYS A  30       5.533  23.896  16.929  1.00  0.00           N  
ATOM    518  H   LYS A  30       5.133  21.909  22.807  1.00  0.00           H  
ATOM    519  HA  LYS A  30       6.720  24.243  23.282  1.00  0.00           H  
ATOM    520 1HB  LYS A  30       4.115  23.751  21.827  1.00  0.00           H  
ATOM    521 2HB  LYS A  30       4.880  25.339  21.853  1.00  0.00           H  
ATOM    522 1HG  LYS A  30       6.906  24.386  20.790  1.00  0.00           H  
ATOM    523 2HG  LYS A  30       6.187  22.780  20.839  1.00  0.00           H  
ATOM    524 1HD  LYS A  30       4.375  23.523  19.362  1.00  0.00           H  
ATOM    525 2HD  LYS A  30       5.052  25.160  19.327  1.00  0.00           H  
ATOM    526 1HE  LYS A  30       7.107  24.312  18.281  1.00  0.00           H  
ATOM    527 2HE  LYS A  30       6.480  22.652  18.357  1.00  0.00           H  
ATOM    528 1HZ  LYS A  30       6.164  23.628  16.192  1.00  0.00           H  
ATOM    529 2HZ  LYS A  30       4.704  23.332  16.882  1.00  0.00           H  
ATOM    530 3HZ  LYS A  30       5.265  24.886  16.794  1.00  0.00           H  
ATOM    531  N   LEU A  31       3.843  24.171  24.884  1.00  0.00           N  
ATOM    532  CA  LEU A  31       3.101  24.784  25.974  1.00  0.00           C  
ATOM    533  C   LEU A  31       3.897  24.666  27.276  1.00  0.00           C  
ATOM    534  O   LEU A  31       3.857  25.566  28.120  1.00  0.00           O  
ATOM    535  CB  LEU A  31       1.761  24.081  26.112  1.00  0.00           C  
ATOM    536  CG  LEU A  31       0.735  24.242  25.003  1.00  0.00           C  
ATOM    537  CD1 LEU A  31      -0.360  23.232  25.261  1.00  0.00           C  
ATOM    538  CD2 LEU A  31       0.158  25.614  24.991  1.00  0.00           C  
ATOM    539  H   LEU A  31       3.450  23.336  24.433  1.00  0.00           H  
ATOM    540  HA  LEU A  31       2.959  25.838  25.752  1.00  0.00           H  
ATOM    541 1HB  LEU A  31       1.974  23.029  26.141  1.00  0.00           H  
ATOM    542 2HB  LEU A  31       1.302  24.389  27.047  1.00  0.00           H  
ATOM    543  HG  LEU A  31       1.195  24.046  24.044  1.00  0.00           H  
ATOM    544 1HD1 LEU A  31      -1.114  23.297  24.485  1.00  0.00           H  
ATOM    545 2HD1 LEU A  31       0.074  22.230  25.258  1.00  0.00           H  
ATOM    546 3HD1 LEU A  31      -0.808  23.429  26.222  1.00  0.00           H  
ATOM    547 1HD2 LEU A  31      -0.568  25.677  24.194  1.00  0.00           H  
ATOM    548 2HD2 LEU A  31      -0.325  25.792  25.932  1.00  0.00           H  
ATOM    549 3HD2 LEU A  31       0.934  26.353  24.822  1.00  0.00           H  
ATOM    550  N   LEU A  32       4.623  23.548  27.431  1.00  0.00           N  
ATOM    551  CA  LEU A  32       5.448  23.282  28.599  1.00  0.00           C  
ATOM    552  C   LEU A  32       6.626  24.230  28.701  1.00  0.00           C  
ATOM    553  O   LEU A  32       6.893  24.745  29.786  1.00  0.00           O  
ATOM    554  CB  LEU A  32       5.955  21.842  28.544  1.00  0.00           C  
ATOM    555  CG  LEU A  32       6.875  21.360  29.652  1.00  0.00           C  
ATOM    556  CD1 LEU A  32       6.222  21.489  30.979  1.00  0.00           C  
ATOM    557  CD2 LEU A  32       7.185  19.916  29.369  1.00  0.00           C  
ATOM    558  H   LEU A  32       4.557  22.809  26.724  1.00  0.00           H  
ATOM    559  HA  LEU A  32       4.821  23.412  29.477  1.00  0.00           H  
ATOM    560 1HB  LEU A  32       5.102  21.180  28.501  1.00  0.00           H  
ATOM    561 2HB  LEU A  32       6.501  21.728  27.617  1.00  0.00           H  
ATOM    562  HG  LEU A  32       7.779  21.944  29.658  1.00  0.00           H  
ATOM    563 1HD1 LEU A  32       6.851  21.123  31.755  1.00  0.00           H  
ATOM    564 2HD1 LEU A  32       5.994  22.531  31.187  1.00  0.00           H  
ATOM    565 3HD1 LEU A  32       5.336  20.917  30.961  1.00  0.00           H  
ATOM    566 1HD2 LEU A  32       7.848  19.517  30.118  1.00  0.00           H  
ATOM    567 2HD2 LEU A  32       6.276  19.377  29.371  1.00  0.00           H  
ATOM    568 3HD2 LEU A  32       7.644  19.825  28.398  1.00  0.00           H  
ATOM    569  N   ILE A  33       7.312  24.490  27.588  1.00  0.00           N  
ATOM    570  CA  ILE A  33       8.450  25.396  27.607  1.00  0.00           C  
ATOM    571  C   ILE A  33       7.962  26.768  28.007  1.00  0.00           C  
ATOM    572  O   ILE A  33       8.603  27.445  28.820  1.00  0.00           O  
ATOM    573  CB  ILE A  33       9.155  25.445  26.246  1.00  0.00           C  
ATOM    574  CG1 ILE A  33       9.805  24.107  25.996  1.00  0.00           C  
ATOM    575  CG2 ILE A  33      10.249  26.591  26.235  1.00  0.00           C  
ATOM    576  CD1 ILE A  33      10.224  23.869  24.605  1.00  0.00           C  
ATOM    577  H   ILE A  33       7.066  23.993  26.724  1.00  0.00           H  
ATOM    578  HA  ILE A  33       9.162  25.051  28.356  1.00  0.00           H  
ATOM    579  HB  ILE A  33       8.411  25.606  25.469  1.00  0.00           H  
ATOM    580 1HG1 ILE A  33      10.691  24.049  26.619  1.00  0.00           H  
ATOM    581 2HG1 ILE A  33       9.127  23.313  26.294  1.00  0.00           H  
ATOM    582 1HG2 ILE A  33      10.748  26.630  25.279  1.00  0.00           H  
ATOM    583 2HG2 ILE A  33       9.797  27.559  26.417  1.00  0.00           H  
ATOM    584 3HG2 ILE A  33      10.985  26.394  27.010  1.00  0.00           H  
ATOM    585 1HD1 ILE A  33      10.684  22.912  24.577  1.00  0.00           H  
ATOM    586 2HD1 ILE A  33       9.350  23.882  23.957  1.00  0.00           H  
ATOM    587 3HD1 ILE A  33      10.915  24.602  24.274  1.00  0.00           H  
ATOM    588  N   LEU A  34       6.832  27.203  27.445  1.00  0.00           N  
ATOM    589  CA  LEU A  34       6.351  28.503  27.834  1.00  0.00           C  
ATOM    590  C   LEU A  34       5.965  28.485  29.317  1.00  0.00           C  
ATOM    591  O   LEU A  34       6.338  29.390  30.047  1.00  0.00           O  
ATOM    592  CB  LEU A  34       5.183  28.950  26.952  1.00  0.00           C  
ATOM    593  CG  LEU A  34       4.613  30.381  27.198  1.00  0.00           C  
ATOM    594  CD1 LEU A  34       5.699  31.445  26.999  1.00  0.00           C  
ATOM    595  CD2 LEU A  34       3.469  30.621  26.226  1.00  0.00           C  
ATOM    596  H   LEU A  34       6.333  26.643  26.741  1.00  0.00           H  
ATOM    597  HA  LEU A  34       7.172  29.201  27.701  1.00  0.00           H  
ATOM    598 1HB  LEU A  34       5.483  28.895  25.930  1.00  0.00           H  
ATOM    599 2HB  LEU A  34       4.369  28.235  27.092  1.00  0.00           H  
ATOM    600  HG  LEU A  34       4.255  30.458  28.204  1.00  0.00           H  
ATOM    601 1HD1 LEU A  34       5.272  32.435  27.170  1.00  0.00           H  
ATOM    602 2HD1 LEU A  34       6.518  31.302  27.698  1.00  0.00           H  
ATOM    603 3HD1 LEU A  34       6.080  31.391  25.981  1.00  0.00           H  
ATOM    604 1HD2 LEU A  34       3.049  31.613  26.390  1.00  0.00           H  
ATOM    605 2HD2 LEU A  34       3.842  30.549  25.202  1.00  0.00           H  
ATOM    606 3HD2 LEU A  34       2.702  29.874  26.379  1.00  0.00           H  
ATOM    607  N   ALA A  35       5.311  27.424  29.827  1.00  0.00           N  
ATOM    608  CA  ALA A  35       4.940  27.430  31.248  1.00  0.00           C  
ATOM    609  C   ALA A  35       6.174  27.602  32.126  1.00  0.00           C  
ATOM    610  O   ALA A  35       6.139  28.307  33.145  1.00  0.00           O  
ATOM    611  CB  ALA A  35       4.240  26.131  31.636  1.00  0.00           C  
ATOM    612  H   ALA A  35       4.995  26.661  29.221  1.00  0.00           H  
ATOM    613  HA  ALA A  35       4.269  28.269  31.421  1.00  0.00           H  
ATOM    614 1HB  ALA A  35       3.959  26.166  32.688  1.00  0.00           H  
ATOM    615 2HB  ALA A  35       3.364  25.993  31.038  1.00  0.00           H  
ATOM    616 3HB  ALA A  35       4.918  25.295  31.467  1.00  0.00           H  
ATOM    617  N   VAL A  36       7.287  27.002  31.714  1.00  0.00           N  
ATOM    618  CA  VAL A  36       8.499  27.112  32.497  1.00  0.00           C  
ATOM    619  C   VAL A  36       8.975  28.564  32.547  1.00  0.00           C  
ATOM    620  O   VAL A  36       9.289  29.106  33.618  1.00  0.00           O  
ATOM    621  CB  VAL A  36       9.591  26.171  31.925  1.00  0.00           C  
ATOM    622  CG1 VAL A  36      10.842  26.416  32.585  1.00  0.00           C  
ATOM    623  CG2 VAL A  36       9.229  24.706  32.159  1.00  0.00           C  
ATOM    624  H   VAL A  36       7.245  26.401  30.882  1.00  0.00           H  
ATOM    625  HA  VAL A  36       8.282  26.800  33.493  1.00  0.00           H  
ATOM    626  HB  VAL A  36       9.706  26.356  30.856  1.00  0.00           H  
ATOM    627 1HG1 VAL A  36      11.573  25.743  32.205  1.00  0.00           H  
ATOM    628 2HG1 VAL A  36      11.172  27.439  32.430  1.00  0.00           H  
ATOM    629 3HG1 VAL A  36      10.699  26.233  33.643  1.00  0.00           H  
ATOM    630 1HG2 VAL A  36      10.005  24.064  31.748  1.00  0.00           H  
ATOM    631 2HG2 VAL A  36       9.148  24.531  33.224  1.00  0.00           H  
ATOM    632 3HG2 VAL A  36       8.293  24.472  31.686  1.00  0.00           H  
ATOM    633  N   LEU A  37       8.982  29.206  31.391  1.00  0.00           N  
ATOM    634  CA  LEU A  37       9.393  30.591  31.278  1.00  0.00           C  
ATOM    635  C   LEU A  37       8.430  31.582  31.886  1.00  0.00           C  
ATOM    636  O   LEU A  37       8.854  32.625  32.375  1.00  0.00           O  
ATOM    637  CB  LEU A  37       9.625  30.885  29.827  1.00  0.00           C  
ATOM    638  CG  LEU A  37      10.810  30.166  29.268  1.00  0.00           C  
ATOM    639  CD1 LEU A  37      10.764  30.273  27.813  1.00  0.00           C  
ATOM    640  CD2 LEU A  37      12.118  30.809  29.830  1.00  0.00           C  
ATOM    641  H   LEU A  37       8.731  28.677  30.543  1.00  0.00           H  
ATOM    642  HA  LEU A  37      10.314  30.695  31.830  1.00  0.00           H  
ATOM    643 1HB  LEU A  37       8.741  30.577  29.267  1.00  0.00           H  
ATOM    644 2HB  LEU A  37       9.769  31.955  29.700  1.00  0.00           H  
ATOM    645  HG  LEU A  37      10.767  29.114  29.534  1.00  0.00           H  
ATOM    646 1HD1 LEU A  37      11.611  29.748  27.379  1.00  0.00           H  
ATOM    647 2HD1 LEU A  37       9.842  29.820  27.454  1.00  0.00           H  
ATOM    648 3HD1 LEU A  37      10.796  31.302  27.530  1.00  0.00           H  
ATOM    649 1HD2 LEU A  37      12.957  30.323  29.426  1.00  0.00           H  
ATOM    650 2HD2 LEU A  37      12.152  31.854  29.557  1.00  0.00           H  
ATOM    651 3HD2 LEU A  37      12.181  30.728  30.897  1.00  0.00           H  
ATOM    652  N   VAL A  38       7.146  31.273  31.861  1.00  0.00           N  
ATOM    653  CA  VAL A  38       6.192  32.182  32.446  1.00  0.00           C  
ATOM    654  C   VAL A  38       6.429  32.190  33.960  1.00  0.00           C  
ATOM    655  O   VAL A  38       6.437  33.267  34.547  1.00  0.00           O  
ATOM    656  CB  VAL A  38       4.748  31.803  32.051  1.00  0.00           C  
ATOM    657  CG1 VAL A  38       3.754  32.636  32.808  1.00  0.00           C  
ATOM    658  CG2 VAL A  38       4.562  32.058  30.572  1.00  0.00           C  
ATOM    659  H   VAL A  38       6.856  30.423  31.390  1.00  0.00           H  
ATOM    660  HA  VAL A  38       6.376  33.181  32.061  1.00  0.00           H  
ATOM    661  HB  VAL A  38       4.579  30.753  32.277  1.00  0.00           H  
ATOM    662 1HG1 VAL A  38       2.743  32.366  32.516  1.00  0.00           H  
ATOM    663 2HG1 VAL A  38       3.887  32.470  33.851  1.00  0.00           H  
ATOM    664 3HG1 VAL A  38       3.916  33.683  32.595  1.00  0.00           H  
ATOM    665 1HG2 VAL A  38       3.564  31.779  30.282  1.00  0.00           H  
ATOM    666 2HG2 VAL A  38       4.729  33.116  30.360  1.00  0.00           H  
ATOM    667 3HG2 VAL A  38       5.269  31.483  30.019  1.00  0.00           H  
ATOM    668  N   ALA A  39       6.665  31.029  34.598  1.00  0.00           N  
ATOM    669  CA  ALA A  39       6.943  31.025  36.044  1.00  0.00           C  
ATOM    670  C   ALA A  39       8.193  31.868  36.360  1.00  0.00           C  
ATOM    671  O   ALA A  39       8.235  32.592  37.380  1.00  0.00           O  
ATOM    672  CB  ALA A  39       7.175  29.612  36.539  1.00  0.00           C  
ATOM    673  H   ALA A  39       6.603  30.150  34.070  1.00  0.00           H  
ATOM    674  HA  ALA A  39       6.092  31.452  36.564  1.00  0.00           H  
ATOM    675 1HB  ALA A  39       7.366  29.643  37.595  1.00  0.00           H  
ATOM    676 2HB  ALA A  39       6.318  29.022  36.355  1.00  0.00           H  
ATOM    677 3HB  ALA A  39       8.033  29.177  36.019  1.00  0.00           H  
ATOM    678  N   LEU A  40       9.192  31.810  35.454  1.00  0.00           N  
ATOM    679  CA  LEU A  40      10.448  32.551  35.595  1.00  0.00           C  
ATOM    680  C   LEU A  40      10.197  34.057  35.574  1.00  0.00           C  
ATOM    681  O   LEU A  40      10.689  34.778  36.455  1.00  0.00           O  
ATOM    682  CB  LEU A  40      11.398  32.215  34.421  1.00  0.00           C  
ATOM    683  CG  LEU A  40      12.815  32.877  34.384  1.00  0.00           C  
ATOM    684  CD1 LEU A  40      13.643  32.451  35.572  1.00  0.00           C  
ATOM    685  CD2 LEU A  40      13.517  32.491  33.083  1.00  0.00           C  
ATOM    686  H   LEU A  40       9.092  31.147  34.676  1.00  0.00           H  
ATOM    687  HA  LEU A  40      10.904  32.272  36.531  1.00  0.00           H  
ATOM    688 1HB  LEU A  40      11.495  31.155  34.342  1.00  0.00           H  
ATOM    689 2HB  LEU A  40      10.924  32.553  33.521  1.00  0.00           H  
ATOM    690  HG  LEU A  40      12.707  33.960  34.429  1.00  0.00           H  
ATOM    691 1HD1 LEU A  40      14.621  32.938  35.516  1.00  0.00           H  
ATOM    692 2HD1 LEU A  40      13.160  32.740  36.481  1.00  0.00           H  
ATOM    693 3HD1 LEU A  40      13.779  31.373  35.560  1.00  0.00           H  
ATOM    694 1HD2 LEU A  40      14.505  32.956  33.050  1.00  0.00           H  
ATOM    695 2HD2 LEU A  40      13.627  31.438  33.045  1.00  0.00           H  
ATOM    696 3HD2 LEU A  40      12.922  32.829  32.236  1.00  0.00           H  
ATOM    697  N   GLU A  41       9.381  34.500  34.594  1.00  0.00           N  
ATOM    698  CA  GLU A  41       8.989  35.900  34.395  1.00  0.00           C  
ATOM    699  C   GLU A  41       8.126  36.430  35.534  1.00  0.00           C  
ATOM    700  O   GLU A  41       8.263  37.590  35.928  1.00  0.00           O  
ATOM    701  CB  GLU A  41       8.253  36.054  33.062  1.00  0.00           C  
ATOM    702  CG  GLU A  41       9.152  35.890  31.834  1.00  0.00           C  
ATOM    703  CD  GLU A  41       8.385  35.825  30.564  1.00  0.00           C  
ATOM    704  OE1 GLU A  41       7.188  35.765  30.639  1.00  0.00           O  
ATOM    705  OE2 GLU A  41       8.983  35.843  29.510  1.00  0.00           O  
ATOM    706  H   GLU A  41       9.057  33.814  33.902  1.00  0.00           H  
ATOM    707  HA  GLU A  41       9.895  36.500  34.355  1.00  0.00           H  
ATOM    708 1HB  GLU A  41       7.458  35.307  33.004  1.00  0.00           H  
ATOM    709 2HB  GLU A  41       7.786  37.035  33.015  1.00  0.00           H  
ATOM    710 1HG  GLU A  41       9.823  36.744  31.786  1.00  0.00           H  
ATOM    711 2HG  GLU A  41       9.758  34.993  31.943  1.00  0.00           H  
ATOM    712  N   ILE A  42       7.252  35.576  36.067  1.00  0.00           N  
ATOM    713  CA  ILE A  42       6.411  35.933  37.199  1.00  0.00           C  
ATOM    714  C   ILE A  42       7.306  36.134  38.404  1.00  0.00           C  
ATOM    715  O   ILE A  42       7.119  37.073  39.180  1.00  0.00           O  
ATOM    716  CB  ILE A  42       5.363  34.850  37.515  1.00  0.00           C  
ATOM    717  CG1 ILE A  42       4.375  34.785  36.383  1.00  0.00           C  
ATOM    718  CG2 ILE A  42       4.649  35.191  38.847  1.00  0.00           C  
ATOM    719  CD1 ILE A  42       3.498  33.581  36.384  1.00  0.00           C  
ATOM    720  H   ILE A  42       7.155  34.653  35.633  1.00  0.00           H  
ATOM    721  HA  ILE A  42       5.902  36.869  36.980  1.00  0.00           H  
ATOM    722  HB  ILE A  42       5.852  33.881  37.593  1.00  0.00           H  
ATOM    723 1HG1 ILE A  42       3.743  35.661  36.440  1.00  0.00           H  
ATOM    724 2HG1 ILE A  42       4.913  34.820  35.453  1.00  0.00           H  
ATOM    725 1HG2 ILE A  42       3.910  34.445  39.090  1.00  0.00           H  
ATOM    726 2HG2 ILE A  42       5.367  35.238  39.651  1.00  0.00           H  
ATOM    727 3HG2 ILE A  42       4.160  36.161  38.754  1.00  0.00           H  
ATOM    728 1HD1 ILE A  42       2.842  33.623  35.553  1.00  0.00           H  
ATOM    729 2HD1 ILE A  42       4.104  32.686  36.307  1.00  0.00           H  
ATOM    730 3HD1 ILE A  42       2.920  33.553  37.273  1.00  0.00           H  
ATOM    731  N   GLY A  43       8.272  35.224  38.579  1.00  0.00           N  
ATOM    732  CA  GLY A  43       9.186  35.305  39.694  1.00  0.00           C  
ATOM    733  C   GLY A  43       8.590  34.678  40.931  1.00  0.00           C  
ATOM    734  O   GLY A  43       8.879  35.105  42.049  1.00  0.00           O  
ATOM    735  H   GLY A  43       8.356  34.435  37.935  1.00  0.00           H  
ATOM    736 1HA  GLY A  43      10.106  34.801  39.428  1.00  0.00           H  
ATOM    737 2HA  GLY A  43       9.434  36.347  39.886  1.00  0.00           H  
ATOM    738  N   ASN A  44       7.696  33.710  40.730  1.00  0.00           N  
ATOM    739  CA  ASN A  44       7.043  33.055  41.857  1.00  0.00           C  
ATOM    740  C   ASN A  44       7.544  31.616  42.028  1.00  0.00           C  
ATOM    741  O   ASN A  44       7.126  30.750  41.250  1.00  0.00           O  
ATOM    742  CB  ASN A  44       5.535  33.078  41.711  1.00  0.00           C  
ATOM    743  CG  ASN A  44       4.792  32.498  42.919  1.00  0.00           C  
ATOM    744  OD1 ASN A  44       5.324  31.708  43.731  1.00  0.00           O  
ATOM    745  ND2 ASN A  44       3.543  32.890  43.053  1.00  0.00           N  
ATOM    746  H   ASN A  44       7.542  33.401  39.763  1.00  0.00           H  
ATOM    747  HA  ASN A  44       7.255  33.633  42.748  1.00  0.00           H  
ATOM    748 1HB  ASN A  44       5.212  34.105  41.596  1.00  0.00           H  
ATOM    749 2HB  ASN A  44       5.254  32.545  40.819  1.00  0.00           H  
ATOM    750 1HD2 ASN A  44       2.991  32.550  43.820  1.00  0.00           H  
ATOM    751 2HD2 ASN A  44       3.135  33.523  42.396  1.00  0.00           H  
ATOM    752  N   PRO A  45       8.377  31.308  43.057  1.00  0.00           N  
ATOM    753  CA  PRO A  45       8.971  30.008  43.327  1.00  0.00           C  
ATOM    754  C   PRO A  45       7.952  28.877  43.356  1.00  0.00           C  
ATOM    755  O   PRO A  45       8.295  27.746  43.018  1.00  0.00           O  
ATOM    756  CB  PRO A  45       9.596  30.205  44.711  1.00  0.00           C  
ATOM    757  CG  PRO A  45       9.927  31.664  44.771  1.00  0.00           C  
ATOM    758  CD  PRO A  45       8.798  32.350  44.034  1.00  0.00           C  
ATOM    759  HA  PRO A  45       9.752  29.806  42.587  1.00  0.00           H  
ATOM    760 1HB  PRO A  45       8.881  29.894  45.495  1.00  0.00           H  
ATOM    761 2HB  PRO A  45      10.482  29.563  44.817  1.00  0.00           H  
ATOM    762 1HG  PRO A  45      10.008  31.994  45.818  1.00  0.00           H  
ATOM    763 2HG  PRO A  45      10.909  31.851  44.306  1.00  0.00           H  
ATOM    764 1HD  PRO A  45       7.975  32.614  44.721  1.00  0.00           H  
ATOM    765 2HD  PRO A  45       9.232  33.223  43.535  1.00  0.00           H  
ATOM    766  N   GLU A  46       6.700  29.163  43.732  1.00  0.00           N  
ATOM    767  CA  GLU A  46       5.706  28.106  43.790  1.00  0.00           C  
ATOM    768  C   GLU A  46       5.330  27.641  42.396  1.00  0.00           C  
ATOM    769  O   GLU A  46       5.003  26.466  42.196  1.00  0.00           O  
ATOM    770  CB  GLU A  46       4.456  28.561  44.546  1.00  0.00           C  
ATOM    771  CG  GLU A  46       4.684  28.813  46.041  1.00  0.00           C  
ATOM    772  CD  GLU A  46       5.163  27.581  46.780  1.00  0.00           C  
ATOM    773  OE1 GLU A  46       4.608  26.532  46.572  1.00  0.00           O  
ATOM    774  OE2 GLU A  46       6.110  27.686  47.543  1.00  0.00           O  
ATOM    775  H   GLU A  46       6.402  30.102  44.003  1.00  0.00           H  
ATOM    776  HA  GLU A  46       6.132  27.259  44.320  1.00  0.00           H  
ATOM    777 1HB  GLU A  46       4.073  29.475  44.100  1.00  0.00           H  
ATOM    778 2HB  GLU A  46       3.680  27.803  44.448  1.00  0.00           H  
ATOM    779 1HG  GLU A  46       5.427  29.603  46.153  1.00  0.00           H  
ATOM    780 2HG  GLU A  46       3.753  29.161  46.486  1.00  0.00           H  
ATOM    781  N   LEU A  47       5.370  28.553  41.422  1.00  0.00           N  
ATOM    782  CA  LEU A  47       4.971  28.209  40.079  1.00  0.00           C  
ATOM    783  C   LEU A  47       6.162  27.554  39.436  1.00  0.00           C  
ATOM    784  O   LEU A  47       6.028  26.640  38.620  1.00  0.00           O  
ATOM    785  CB  LEU A  47       4.572  29.462  39.309  1.00  0.00           C  
ATOM    786  CG  LEU A  47       3.401  30.274  39.890  1.00  0.00           C  
ATOM    787  CD1 LEU A  47       3.170  31.430  38.982  1.00  0.00           C  
ATOM    788  CD2 LEU A  47       2.153  29.436  40.075  1.00  0.00           C  
ATOM    789  H   LEU A  47       5.696  29.502  41.606  1.00  0.00           H  
ATOM    790  HA  LEU A  47       4.152  27.495  40.104  1.00  0.00           H  
ATOM    791 1HB  LEU A  47       5.436  30.125  39.277  1.00  0.00           H  
ATOM    792 2HB  LEU A  47       4.327  29.194  38.296  1.00  0.00           H  
ATOM    793  HG  LEU A  47       3.691  30.663  40.858  1.00  0.00           H  
ATOM    794 1HD1 LEU A  47       2.375  32.055  39.382  1.00  0.00           H  
ATOM    795 2HD1 LEU A  47       4.082  32.010  38.897  1.00  0.00           H  
ATOM    796 3HD1 LEU A  47       2.883  31.065  37.995  1.00  0.00           H  
ATOM    797 1HD2 LEU A  47       1.361  30.057  40.488  1.00  0.00           H  
ATOM    798 2HD2 LEU A  47       1.845  29.052  39.144  1.00  0.00           H  
ATOM    799 3HD2 LEU A  47       2.342  28.611  40.760  1.00  0.00           H  
ATOM    800  N   ARG A  48       7.355  27.974  39.862  1.00  0.00           N  
ATOM    801  CA  ARG A  48       8.558  27.374  39.321  1.00  0.00           C  
ATOM    802  C   ARG A  48       8.610  25.900  39.775  1.00  0.00           C  
ATOM    803  O   ARG A  48       8.932  25.012  38.983  1.00  0.00           O  
ATOM    804  CB  ARG A  48       9.791  28.141  39.768  1.00  0.00           C  
ATOM    805  CG  ARG A  48       9.945  29.559  39.151  1.00  0.00           C  
ATOM    806  CD  ARG A  48      11.136  30.265  39.689  1.00  0.00           C  
ATOM    807  NE  ARG A  48      11.316  31.598  39.116  1.00  0.00           N  
ATOM    808  CZ  ARG A  48      12.306  32.461  39.478  1.00  0.00           C  
ATOM    809  NH1 ARG A  48      13.161  32.110  40.419  1.00  0.00           N  
ATOM    810  NH2 ARG A  48      12.437  33.658  38.893  1.00  0.00           N  
ATOM    811  H   ARG A  48       7.391  28.756  40.523  1.00  0.00           H  
ATOM    812  HA  ARG A  48       8.516  27.412  38.234  1.00  0.00           H  
ATOM    813 1HB  ARG A  48       9.782  28.238  40.844  1.00  0.00           H  
ATOM    814 2HB  ARG A  48      10.681  27.572  39.500  1.00  0.00           H  
ATOM    815 1HG  ARG A  48      10.054  29.479  38.066  1.00  0.00           H  
ATOM    816 2HG  ARG A  48       9.064  30.159  39.387  1.00  0.00           H  
ATOM    817 1HD  ARG A  48      11.028  30.375  40.760  1.00  0.00           H  
ATOM    818 2HD  ARG A  48      12.025  29.675  39.467  1.00  0.00           H  
ATOM    819  HE  ARG A  48      10.651  31.899  38.408  1.00  0.00           H  
ATOM    820 1HH1 ARG A  48      13.083  31.211  40.871  1.00  0.00           H  
ATOM    821 2HH1 ARG A  48      13.903  32.741  40.691  1.00  0.00           H  
ATOM    822 1HH2 ARG A  48      11.799  33.963  38.127  1.00  0.00           H  
ATOM    823 2HH2 ARG A  48      13.184  34.278  39.178  1.00  0.00           H  
ATOM    824  N   LYS A  49       8.238  25.624  41.033  1.00  0.00           N  
ATOM    825  CA  LYS A  49       8.198  24.245  41.505  1.00  0.00           C  
ATOM    826  C   LYS A  49       7.097  23.442  40.806  1.00  0.00           C  
ATOM    827  O   LYS A  49       7.318  22.277  40.452  1.00  0.00           O  
ATOM    828  CB  LYS A  49       8.004  24.200  43.020  1.00  0.00           C  
ATOM    829  CG  LYS A  49       9.241  24.629  43.839  1.00  0.00           C  
ATOM    830  CD  LYS A  49       9.035  24.443  45.358  1.00  0.00           C  
ATOM    831  CE  LYS A  49       8.099  25.524  45.921  1.00  0.00           C  
ATOM    832  NZ  LYS A  49       7.986  25.493  47.410  1.00  0.00           N  
ATOM    833  H   LYS A  49       8.029  26.389  41.680  1.00  0.00           H  
ATOM    834  HA  LYS A  49       9.154  23.775  41.266  1.00  0.00           H  
ATOM    835 1HB  LYS A  49       7.178  24.865  43.276  1.00  0.00           H  
ATOM    836 2HB  LYS A  49       7.722  23.194  43.322  1.00  0.00           H  
ATOM    837 1HG  LYS A  49      10.091  24.023  43.525  1.00  0.00           H  
ATOM    838 2HG  LYS A  49       9.475  25.666  43.632  1.00  0.00           H  
ATOM    839 1HD  LYS A  49       8.604  23.462  45.553  1.00  0.00           H  
ATOM    840 2HD  LYS A  49       9.996  24.509  45.866  1.00  0.00           H  
ATOM    841 1HE  LYS A  49       8.471  26.503  45.619  1.00  0.00           H  
ATOM    842 2HE  LYS A  49       7.103  25.386  45.511  1.00  0.00           H  
ATOM    843 1HZ  LYS A  49       7.336  26.263  47.674  1.00  0.00           H  
ATOM    844 2HZ  LYS A  49       7.611  24.610  47.714  1.00  0.00           H  
ATOM    845 3HZ  LYS A  49       8.884  25.645  47.833  1.00  0.00           H  
ATOM    846  N   GLN A  50       5.920  24.060  40.588  1.00  0.00           N  
ATOM    847  CA  GLN A  50       4.807  23.385  39.935  1.00  0.00           C  
ATOM    848  C   GLN A  50       5.175  22.958  38.525  1.00  0.00           C  
ATOM    849  O   GLN A  50       4.840  21.845  38.099  1.00  0.00           O  
ATOM    850  CB  GLN A  50       3.582  24.312  39.873  1.00  0.00           C  
ATOM    851  CG  GLN A  50       2.315  23.694  39.274  1.00  0.00           C  
ATOM    852  CD  GLN A  50       1.154  24.692  39.243  1.00  0.00           C  
ATOM    853  OE1 GLN A  50       1.244  25.801  39.786  1.00  0.00           O  
ATOM    854  NE2 GLN A  50       0.064  24.311  38.601  1.00  0.00           N  
ATOM    855  H   GLN A  50       5.770  25.009  40.946  1.00  0.00           H  
ATOM    856  HA  GLN A  50       4.556  22.494  40.511  1.00  0.00           H  
ATOM    857 1HB  GLN A  50       3.351  24.671  40.876  1.00  0.00           H  
ATOM    858 2HB  GLN A  50       3.832  25.183  39.274  1.00  0.00           H  
ATOM    859 1HG  GLN A  50       2.518  23.387  38.247  1.00  0.00           H  
ATOM    860 2HG  GLN A  50       2.020  22.832  39.872  1.00  0.00           H  
ATOM    861 1HE2 GLN A  50      -0.738  24.946  38.511  1.00  0.00           H  
ATOM    862 2HE2 GLN A  50       0.019  23.411  38.177  1.00  0.00           H  
ATOM    863  N   VAL A  51       5.873  23.828  37.798  1.00  0.00           N  
ATOM    864  CA  VAL A  51       6.251  23.483  36.449  1.00  0.00           C  
ATOM    865  C   VAL A  51       7.388  22.463  36.418  1.00  0.00           C  
ATOM    866  O   VAL A  51       7.388  21.609  35.541  1.00  0.00           O  
ATOM    867  CB  VAL A  51       6.548  24.717  35.610  1.00  0.00           C  
ATOM    868  CG1 VAL A  51       7.869  25.332  35.964  1.00  0.00           C  
ATOM    869  CG2 VAL A  51       6.411  24.337  34.156  1.00  0.00           C  
ATOM    870  H   VAL A  51       6.082  24.754  38.185  1.00  0.00           H  
ATOM    871  HA  VAL A  51       5.381  23.022  35.986  1.00  0.00           H  
ATOM    872  HB  VAL A  51       5.834  25.442  35.846  1.00  0.00           H  
ATOM    873 1HG1 VAL A  51       8.018  26.227  35.432  1.00  0.00           H  
ATOM    874 2HG1 VAL A  51       7.842  25.568  36.989  1.00  0.00           H  
ATOM    875 3HG1 VAL A  51       8.694  24.656  35.763  1.00  0.00           H  
ATOM    876 1HG2 VAL A  51       6.559  25.190  33.553  1.00  0.00           H  
ATOM    877 2HG2 VAL A  51       7.136  23.574  33.894  1.00  0.00           H  
ATOM    878 3HG2 VAL A  51       5.416  23.953  33.985  1.00  0.00           H  
ATOM    879  N   GLU A  52       8.349  22.491  37.355  1.00  0.00           N  
ATOM    880  CA  GLU A  52       9.358  21.434  37.303  1.00  0.00           C  
ATOM    881  C   GLU A  52       8.688  20.063  37.481  1.00  0.00           C  
ATOM    882  O   GLU A  52       9.072  19.092  36.812  1.00  0.00           O  
ATOM    883  CB  GLU A  52      10.462  21.630  38.343  1.00  0.00           C  
ATOM    884  CG  GLU A  52      11.432  22.773  38.038  1.00  0.00           C  
ATOM    885  CD  GLU A  52      12.496  22.941  39.101  1.00  0.00           C  
ATOM    886  OE1 GLU A  52      12.372  22.339  40.141  1.00  0.00           O  
ATOM    887  OE2 GLU A  52      13.440  23.658  38.855  1.00  0.00           O  
ATOM    888  H   GLU A  52       8.405  23.246  38.049  1.00  0.00           H  
ATOM    889  HA  GLU A  52       9.824  21.456  36.319  1.00  0.00           H  
ATOM    890 1HB  GLU A  52      10.001  21.839  39.312  1.00  0.00           H  
ATOM    891 2HB  GLU A  52      11.036  20.710  38.445  1.00  0.00           H  
ATOM    892 1HG  GLU A  52      11.916  22.578  37.081  1.00  0.00           H  
ATOM    893 2HG  GLU A  52      10.869  23.699  37.941  1.00  0.00           H  
ATOM    894  N   GLU A  53       7.661  19.985  38.349  1.00  0.00           N  
ATOM    895  CA  GLU A  53       6.959  18.719  38.532  1.00  0.00           C  
ATOM    896  C   GLU A  53       6.224  18.351  37.241  1.00  0.00           C  
ATOM    897  O   GLU A  53       6.206  17.178  36.852  1.00  0.00           O  
ATOM    898  CB  GLU A  53       5.979  18.789  39.706  1.00  0.00           C  
ATOM    899  CG  GLU A  53       6.645  18.896  41.082  1.00  0.00           C  
ATOM    900  CD  GLU A  53       7.493  17.699  41.449  1.00  0.00           C  
ATOM    901  OE1 GLU A  53       7.011  16.595  41.394  1.00  0.00           O  
ATOM    902  OE2 GLU A  53       8.659  17.897  41.737  1.00  0.00           O  
ATOM    903  H   GLU A  53       7.422  20.802  38.926  1.00  0.00           H  
ATOM    904  HA  GLU A  53       7.689  17.943  38.742  1.00  0.00           H  
ATOM    905 1HB  GLU A  53       5.337  19.665  39.584  1.00  0.00           H  
ATOM    906 2HB  GLU A  53       5.337  17.910  39.701  1.00  0.00           H  
ATOM    907 1HG  GLU A  53       7.279  19.780  41.091  1.00  0.00           H  
ATOM    908 2HG  GLU A  53       5.872  19.034  41.836  1.00  0.00           H  
ATOM    909  N   LEU A  54       5.685  19.360  36.535  1.00  0.00           N  
ATOM    910  CA  LEU A  54       5.016  19.125  35.264  1.00  0.00           C  
ATOM    911  C   LEU A  54       6.010  18.571  34.256  1.00  0.00           C  
ATOM    912  O   LEU A  54       5.722  17.596  33.571  1.00  0.00           O  
ATOM    913  CB  LEU A  54       4.457  20.422  34.686  1.00  0.00           C  
ATOM    914  CG  LEU A  54       3.697  20.338  33.364  1.00  0.00           C  
ATOM    915  CD1 LEU A  54       2.441  19.500  33.512  1.00  0.00           C  
ATOM    916  CD2 LEU A  54       3.408  21.740  32.925  1.00  0.00           C  
ATOM    917  H   LEU A  54       5.666  20.296  36.954  1.00  0.00           H  
ATOM    918  HA  LEU A  54       4.223  18.401  35.427  1.00  0.00           H  
ATOM    919 1HB  LEU A  54       3.809  20.884  35.432  1.00  0.00           H  
ATOM    920 2HB  LEU A  54       5.282  21.087  34.505  1.00  0.00           H  
ATOM    921  HG  LEU A  54       4.310  19.849  32.622  1.00  0.00           H  
ATOM    922 1HD1 LEU A  54       1.927  19.465  32.570  1.00  0.00           H  
ATOM    923 2HD1 LEU A  54       2.686  18.485  33.811  1.00  0.00           H  
ATOM    924 3HD1 LEU A  54       1.787  19.944  34.254  1.00  0.00           H  
ATOM    925 1HD2 LEU A  54       2.890  21.750  31.995  1.00  0.00           H  
ATOM    926 2HD2 LEU A  54       2.827  22.193  33.654  1.00  0.00           H  
ATOM    927 3HD2 LEU A  54       4.323  22.286  32.823  1.00  0.00           H  
ATOM    928  N   VAL A  55       7.223  19.122  34.209  1.00  0.00           N  
ATOM    929  CA  VAL A  55       8.196  18.647  33.235  1.00  0.00           C  
ATOM    930  C   VAL A  55       8.457  17.164  33.447  1.00  0.00           C  
ATOM    931  O   VAL A  55       8.488  16.399  32.475  1.00  0.00           O  
ATOM    932  CB  VAL A  55       9.537  19.431  33.350  1.00  0.00           C  
ATOM    933  CG1 VAL A  55      10.624  18.780  32.496  1.00  0.00           C  
ATOM    934  CG2 VAL A  55       9.356  20.872  32.883  1.00  0.00           C  
ATOM    935  H   VAL A  55       7.411  19.935  34.800  1.00  0.00           H  
ATOM    936  HA  VAL A  55       7.784  18.787  32.242  1.00  0.00           H  
ATOM    937  HB  VAL A  55       9.860  19.418  34.389  1.00  0.00           H  
ATOM    938 1HG1 VAL A  55      11.542  19.330  32.605  1.00  0.00           H  
ATOM    939 2HG1 VAL A  55      10.795  17.753  32.816  1.00  0.00           H  
ATOM    940 3HG1 VAL A  55      10.324  18.780  31.464  1.00  0.00           H  
ATOM    941 1HG2 VAL A  55      10.279  21.404  32.985  1.00  0.00           H  
ATOM    942 2HG2 VAL A  55       9.061  20.874  31.849  1.00  0.00           H  
ATOM    943 3HG2 VAL A  55       8.601  21.364  33.473  1.00  0.00           H  
ATOM    944  N   LYS A  56       8.631  16.743  34.704  1.00  0.00           N  
ATOM    945  CA  LYS A  56       8.845  15.327  34.967  1.00  0.00           C  
ATOM    946  C   LYS A  56       7.634  14.475  34.551  1.00  0.00           C  
ATOM    947  O   LYS A  56       7.804  13.413  33.934  1.00  0.00           O  
ATOM    948  CB  LYS A  56       9.159  15.123  36.444  1.00  0.00           C  
ATOM    949  CG  LYS A  56      10.545  15.639  36.857  1.00  0.00           C  
ATOM    950  CD  LYS A  56      10.898  15.286  38.313  1.00  0.00           C  
ATOM    951  CE  LYS A  56      10.116  16.168  39.290  1.00  0.00           C  
ATOM    952  NZ  LYS A  56      10.529  15.981  40.712  1.00  0.00           N  
ATOM    953  H   LYS A  56       8.636  17.437  35.461  1.00  0.00           H  
ATOM    954  HA  LYS A  56       9.701  14.999  34.376  1.00  0.00           H  
ATOM    955 1HB  LYS A  56       8.405  15.648  37.030  1.00  0.00           H  
ATOM    956 2HB  LYS A  56       9.092  14.065  36.689  1.00  0.00           H  
ATOM    957 1HG  LYS A  56      11.296  15.210  36.192  1.00  0.00           H  
ATOM    958 2HG  LYS A  56      10.564  16.725  36.736  1.00  0.00           H  
ATOM    959 1HD  LYS A  56      10.667  14.239  38.509  1.00  0.00           H  
ATOM    960 2HD  LYS A  56      11.964  15.443  38.473  1.00  0.00           H  
ATOM    961 1HE  LYS A  56      10.267  17.214  39.016  1.00  0.00           H  
ATOM    962 2HE  LYS A  56       9.057  15.936  39.218  1.00  0.00           H  
ATOM    963 1HZ  LYS A  56       9.938  16.629  41.272  1.00  0.00           H  
ATOM    964 2HZ  LYS A  56      10.367  15.032  41.003  1.00  0.00           H  
ATOM    965 3HZ  LYS A  56      11.499  16.214  40.834  1.00  0.00           H  
ATOM    966  N   LYS A  57       6.409  14.960  34.826  1.00  0.00           N  
ATOM    967  CA  LYS A  57       5.211  14.214  34.441  1.00  0.00           C  
ATOM    968  C   LYS A  57       5.085  14.081  32.936  1.00  0.00           C  
ATOM    969  O   LYS A  57       4.776  13.001  32.437  1.00  0.00           O  
ATOM    970  CB  LYS A  57       3.937  14.896  34.938  1.00  0.00           C  
ATOM    971  CG  LYS A  57       3.673  14.848  36.427  1.00  0.00           C  
ATOM    972  CD  LYS A  57       2.382  15.606  36.729  1.00  0.00           C  
ATOM    973  CE  LYS A  57       2.007  15.580  38.203  1.00  0.00           C  
ATOM    974  NZ  LYS A  57       0.738  16.348  38.457  1.00  0.00           N  
ATOM    975  H   LYS A  57       6.325  15.825  35.374  1.00  0.00           H  
ATOM    976  HA  LYS A  57       5.275  13.213  34.865  1.00  0.00           H  
ATOM    977 1HB  LYS A  57       3.966  15.946  34.649  1.00  0.00           H  
ATOM    978 2HB  LYS A  57       3.078  14.451  34.435  1.00  0.00           H  
ATOM    979 1HG  LYS A  57       3.572  13.812  36.746  1.00  0.00           H  
ATOM    980 2HG  LYS A  57       4.503  15.300  36.965  1.00  0.00           H  
ATOM    981 1HD  LYS A  57       2.493  16.646  36.416  1.00  0.00           H  
ATOM    982 2HD  LYS A  57       1.564  15.166  36.158  1.00  0.00           H  
ATOM    983 1HE  LYS A  57       1.862  14.548  38.512  1.00  0.00           H  
ATOM    984 2HE  LYS A  57       2.814  16.019  38.793  1.00  0.00           H  
ATOM    985 1HZ  LYS A  57       0.496  16.312  39.431  1.00  0.00           H  
ATOM    986 2HZ  LYS A  57       0.858  17.311  38.177  1.00  0.00           H  
ATOM    987 3HZ  LYS A  57      -0.031  15.935  37.894  1.00  0.00           H  
ATOM    988  N   VAL A  58       5.386  15.156  32.210  1.00  0.00           N  
ATOM    989  CA  VAL A  58       5.283  15.160  30.762  1.00  0.00           C  
ATOM    990  C   VAL A  58       6.280  14.211  30.167  1.00  0.00           C  
ATOM    991  O   VAL A  58       5.968  13.468  29.237  1.00  0.00           O  
ATOM    992  CB  VAL A  58       5.500  16.562  30.197  1.00  0.00           C  
ATOM    993  CG1 VAL A  58       5.600  16.511  28.676  1.00  0.00           C  
ATOM    994  CG2 VAL A  58       4.345  17.414  30.602  1.00  0.00           C  
ATOM    995  H   VAL A  58       5.638  16.012  32.706  1.00  0.00           H  
ATOM    996  HA  VAL A  58       4.284  14.835  30.489  1.00  0.00           H  
ATOM    997  HB  VAL A  58       6.428  16.978  30.598  1.00  0.00           H  
ATOM    998 1HG1 VAL A  58       5.737  17.500  28.276  1.00  0.00           H  
ATOM    999 2HG1 VAL A  58       6.441  15.896  28.374  1.00  0.00           H  
ATOM   1000 3HG1 VAL A  58       4.686  16.087  28.289  1.00  0.00           H  
ATOM   1001 1HG2 VAL A  58       4.507  18.388  30.223  1.00  0.00           H  
ATOM   1002 2HG2 VAL A  58       3.430  17.007  30.201  1.00  0.00           H  
ATOM   1003 3HG2 VAL A  58       4.264  17.456  31.673  1.00  0.00           H  
ATOM   1004  N   LEU A  59       7.503  14.213  30.680  1.00  0.00           N  
ATOM   1005  CA  LEU A  59       8.477  13.299  30.139  1.00  0.00           C  
ATOM   1006  C   LEU A  59       7.957  11.882  30.252  1.00  0.00           C  
ATOM   1007  O   LEU A  59       7.932  11.141  29.266  1.00  0.00           O  
ATOM   1008  CB  LEU A  59       9.785  13.398  30.934  1.00  0.00           C  
ATOM   1009  CG  LEU A  59      10.925  12.416  30.559  1.00  0.00           C  
ATOM   1010  CD1 LEU A  59      11.378  12.658  29.144  1.00  0.00           C  
ATOM   1011  CD2 LEU A  59      12.070  12.626  31.540  1.00  0.00           C  
ATOM   1012  H   LEU A  59       7.758  14.876  31.419  1.00  0.00           H  
ATOM   1013  HA  LEU A  59       8.641  13.549  29.095  1.00  0.00           H  
ATOM   1014 1HB  LEU A  59      10.175  14.415  30.831  1.00  0.00           H  
ATOM   1015 2HB  LEU A  59       9.553  13.243  31.987  1.00  0.00           H  
ATOM   1016  HG  LEU A  59      10.572  11.387  30.626  1.00  0.00           H  
ATOM   1017 1HD1 LEU A  59      12.187  11.974  28.892  1.00  0.00           H  
ATOM   1018 2HD1 LEU A  59      10.563  12.509  28.440  1.00  0.00           H  
ATOM   1019 3HD1 LEU A  59      11.731  13.661  29.090  1.00  0.00           H  
ATOM   1020 1HD2 LEU A  59      12.896  11.948  31.302  1.00  0.00           H  
ATOM   1021 2HD2 LEU A  59      12.414  13.655  31.473  1.00  0.00           H  
ATOM   1022 3HD2 LEU A  59      11.724  12.432  32.552  1.00  0.00           H  
ATOM   1023  N   LYS A  60       7.476  11.501  31.431  1.00  0.00           N  
ATOM   1024  CA  LYS A  60       7.017  10.139  31.596  1.00  0.00           C  
ATOM   1025  C   LYS A  60       5.792   9.822  30.736  1.00  0.00           C  
ATOM   1026  O   LYS A  60       5.743   8.776  30.072  1.00  0.00           O  
ATOM   1027  CB  LYS A  60       6.688   9.902  33.068  1.00  0.00           C  
ATOM   1028  CG  LYS A  60       7.909   9.872  33.983  1.00  0.00           C  
ATOM   1029  CD  LYS A  60       7.507   9.698  35.443  1.00  0.00           C  
ATOM   1030  CE  LYS A  60       8.724   9.697  36.360  1.00  0.00           C  
ATOM   1031  NZ  LYS A  60       8.339   9.568  37.796  1.00  0.00           N  
ATOM   1032  H   LYS A  60       7.479  12.155  32.224  1.00  0.00           H  
ATOM   1033  HA  LYS A  60       7.823   9.470  31.295  1.00  0.00           H  
ATOM   1034 1HB  LYS A  60       6.030  10.705  33.417  1.00  0.00           H  
ATOM   1035 2HB  LYS A  60       6.149   8.963  33.177  1.00  0.00           H  
ATOM   1036 1HG  LYS A  60       8.563   9.054  33.687  1.00  0.00           H  
ATOM   1037 2HG  LYS A  60       8.458  10.810  33.874  1.00  0.00           H  
ATOM   1038 1HD  LYS A  60       6.851  10.523  35.731  1.00  0.00           H  
ATOM   1039 2HD  LYS A  60       6.964   8.762  35.567  1.00  0.00           H  
ATOM   1040 1HE  LYS A  60       9.373   8.866  36.091  1.00  0.00           H  
ATOM   1041 2HE  LYS A  60       9.270  10.633  36.224  1.00  0.00           H  
ATOM   1042 1HZ  LYS A  60       9.171   9.573  38.371  1.00  0.00           H  
ATOM   1043 2HZ  LYS A  60       7.746  10.343  38.058  1.00  0.00           H  
ATOM   1044 3HZ  LYS A  60       7.841   8.700  37.938  1.00  0.00           H  
ATOM   1045  N   LEU A  61       4.833  10.751  30.681  1.00  0.00           N  
ATOM   1046  CA  LEU A  61       3.607  10.519  29.938  1.00  0.00           C  
ATOM   1047  C   LEU A  61       3.802  10.445  28.425  1.00  0.00           C  
ATOM   1048  O   LEU A  61       3.207   9.574  27.788  1.00  0.00           O  
ATOM   1049  CB  LEU A  61       2.599  11.627  30.261  1.00  0.00           C  
ATOM   1050  CG  LEU A  61       1.984  11.680  31.686  1.00  0.00           C  
ATOM   1051  CD1 LEU A  61       1.228  13.014  31.842  1.00  0.00           C  
ATOM   1052  CD2 LEU A  61       1.035  10.509  31.884  1.00  0.00           C  
ATOM   1053  H   LEU A  61       4.928  11.614  31.223  1.00  0.00           H  
ATOM   1054  HA  LEU A  61       3.206   9.562  30.256  1.00  0.00           H  
ATOM   1055 1HB  LEU A  61       3.076  12.579  30.063  1.00  0.00           H  
ATOM   1056 2HB  LEU A  61       1.781  11.508  29.591  1.00  0.00           H  
ATOM   1057  HG  LEU A  61       2.768  11.633  32.433  1.00  0.00           H  
ATOM   1058 1HD1 LEU A  61       0.792  13.076  32.837  1.00  0.00           H  
ATOM   1059 2HD1 LEU A  61       1.926  13.841  31.705  1.00  0.00           H  
ATOM   1060 3HD1 LEU A  61       0.436  13.082  31.098  1.00  0.00           H  
ATOM   1061 1HD2 LEU A  61       0.600  10.565  32.881  1.00  0.00           H  
ATOM   1062 2HD2 LEU A  61       0.249  10.549  31.147  1.00  0.00           H  
ATOM   1063 3HD2 LEU A  61       1.570   9.573  31.784  1.00  0.00           H  
ATOM   1064  N   LEU A  62       4.663  11.299  27.850  1.00  0.00           N  
ATOM   1065  CA  LEU A  62       4.868  11.275  26.405  1.00  0.00           C  
ATOM   1066  C   LEU A  62       5.852  10.206  25.945  1.00  0.00           C  
ATOM   1067  O   LEU A  62       5.692   9.657  24.853  1.00  0.00           O  
ATOM   1068  CB  LEU A  62       5.454  12.606  25.890  1.00  0.00           C  
ATOM   1069  CG  LEU A  62       4.625  13.912  25.955  1.00  0.00           C  
ATOM   1070  CD1 LEU A  62       5.544  15.054  25.502  1.00  0.00           C  
ATOM   1071  CD2 LEU A  62       3.398  13.824  25.033  1.00  0.00           C  
ATOM   1072  H   LEU A  62       5.139  12.005  28.417  1.00  0.00           H  
ATOM   1073  HA  LEU A  62       3.908  11.081  25.932  1.00  0.00           H  
ATOM   1074 1HB  LEU A  62       6.368  12.790  26.459  1.00  0.00           H  
ATOM   1075 2HB  LEU A  62       5.737  12.458  24.850  1.00  0.00           H  
ATOM   1076  HG  LEU A  62       4.303  14.103  26.979  1.00  0.00           H  
ATOM   1077 1HD1 LEU A  62       5.026  15.995  25.526  1.00  0.00           H  
ATOM   1078 2HD1 LEU A  62       6.411  15.106  26.154  1.00  0.00           H  
ATOM   1079 3HD1 LEU A  62       5.870  14.862  24.504  1.00  0.00           H  
ATOM   1080 1HD2 LEU A  62       2.853  14.753  25.056  1.00  0.00           H  
ATOM   1081 2HD2 LEU A  62       3.718  13.629  24.014  1.00  0.00           H  
ATOM   1082 3HD2 LEU A  62       2.745  13.019  25.368  1.00  0.00           H  
ATOM   1083  N   GLU A  63       6.894   9.942  26.741  1.00  0.00           N  
ATOM   1084  CA  GLU A  63       7.939   9.007  26.350  1.00  0.00           C  
ATOM   1085  C   GLU A  63       7.518   7.532  26.452  1.00  0.00           C  
ATOM   1086  O   GLU A  63       7.946   6.714  25.638  1.00  0.00           O  
ATOM   1087  CB  GLU A  63       9.191   9.259  27.199  1.00  0.00           C  
ATOM   1088  CG  GLU A  63      10.463   8.582  26.708  1.00  0.00           C  
ATOM   1089  CD  GLU A  63      10.938   9.167  25.372  1.00  0.00           C  
ATOM   1090  OE1 GLU A  63      10.508  10.264  25.035  1.00  0.00           O  
ATOM   1091  OE2 GLU A  63      11.723   8.527  24.711  1.00  0.00           O  
ATOM   1092  H   GLU A  63       7.016  10.429  27.632  1.00  0.00           H  
ATOM   1093  HA  GLU A  63       8.190   9.208  25.308  1.00  0.00           H  
ATOM   1094 1HB  GLU A  63       9.381  10.331  27.249  1.00  0.00           H  
ATOM   1095 2HB  GLU A  63       9.002   8.919  28.219  1.00  0.00           H  
ATOM   1096 1HG  GLU A  63      11.245   8.718  27.454  1.00  0.00           H  
ATOM   1097 2HG  GLU A  63      10.287   7.513  26.597  1.00  0.00           H  
ATOM   1098  N   SER A  64       6.720   7.183  27.473  1.00  0.00           N  
ATOM   1099  CA  SER A  64       6.298   5.801  27.710  1.00  0.00           C  
ATOM   1100  C   SER A  64       5.670   5.118  26.491  1.00  0.00           C  
ATOM   1101  O   SER A  64       4.787   5.673  25.832  1.00  0.00           O  
ATOM   1102  OXT SER A  64       5.795   3.896  26.400  1.00  0.00           O  
ATOM   1103  CB  SER A  64       5.317   5.741  28.871  1.00  0.00           C  
ATOM   1104  OG  SER A  64       5.928   6.118  30.082  1.00  0.00           O  
ATOM   1105  H   SER A  64       6.415   7.885  28.147  1.00  0.00           H  
ATOM   1106  HA  SER A  64       7.184   5.231  27.991  1.00  0.00           H  
ATOM   1107 1HB  SER A  64       4.474   6.406  28.668  1.00  0.00           H  
ATOM   1108 2HB  SER A  64       4.926   4.731  28.957  1.00  0.00           H  
ATOM   1109  HG  SER A  64       5.948   7.092  30.070  1.00  0.00           H  
TER                                                                             
ATOM   1111  N   VAL B  65       8.662  50.653  17.461  1.00  0.00           N  
ATOM   1112  CA  VAL B  65       9.450  51.556  18.300  1.00  0.00           C  
ATOM   1113  C   VAL B  65      10.629  50.798  18.899  1.00  0.00           C  
ATOM   1114  O   VAL B  65      10.432  49.818  19.619  1.00  0.00           O  
ATOM   1115  CB  VAL B  65       8.587  52.013  19.451  1.00  0.00           C  
ATOM   1116  CG1 VAL B  65       9.362  52.849  20.303  1.00  0.00           C  
ATOM   1117  CG2 VAL B  65       7.362  52.687  18.939  1.00  0.00           C  
ATOM   1118 1H   VAL B  65       7.888  51.151  17.069  1.00  0.00           H  
ATOM   1119 2H   VAL B  65       9.236  50.296  16.724  1.00  0.00           H  
ATOM   1120 3H   VAL B  65       8.321  49.893  18.016  1.00  0.00           H  
ATOM   1121  HA  VAL B  65       9.818  52.381  17.710  1.00  0.00           H  
ATOM   1122  HB  VAL B  65       8.288  51.146  20.035  1.00  0.00           H  
ATOM   1123 1HG1 VAL B  65       8.756  53.163  21.154  1.00  0.00           H  
ATOM   1124 2HG1 VAL B  65      10.237  52.295  20.661  1.00  0.00           H  
ATOM   1125 3HG1 VAL B  65       9.678  53.708  19.733  1.00  0.00           H  
ATOM   1126 1HG2 VAL B  65       6.762  52.981  19.786  1.00  0.00           H  
ATOM   1127 2HG2 VAL B  65       7.647  53.553  18.365  1.00  0.00           H  
ATOM   1128 3HG2 VAL B  65       6.802  51.998  18.312  1.00  0.00           H  
ATOM   1129  N   SER B  66      11.856  51.211  18.591  1.00  0.00           N  
ATOM   1130  CA  SER B  66      13.002  50.412  19.041  1.00  0.00           C  
ATOM   1131  C   SER B  66      13.284  50.490  20.528  1.00  0.00           C  
ATOM   1132  O   SER B  66      13.002  51.506  21.188  1.00  0.00           O  
ATOM   1133  CB  SER B  66      14.244  50.857  18.319  1.00  0.00           C  
ATOM   1134  OG  SER B  66      14.522  52.156  18.695  1.00  0.00           O  
ATOM   1135  H   SER B  66      11.992  52.044  18.005  1.00  0.00           H  
ATOM   1136  HA  SER B  66      12.813  49.377  18.789  1.00  0.00           H  
ATOM   1137 1HB  SER B  66      15.077  50.213  18.551  1.00  0.00           H  
ATOM   1138 2HB  SER B  66      14.073  50.814  17.242  1.00  0.00           H  
ATOM   1139  HG  SER B  66      15.434  52.390  18.386  1.00  0.00           H  
ATOM   1140  N   PHE B  67      13.939  49.441  21.035  1.00  0.00           N  
ATOM   1141  CA  PHE B  67      14.475  49.423  22.402  1.00  0.00           C  
ATOM   1142  C   PHE B  67      15.530  48.303  22.532  1.00  0.00           C  
ATOM   1143  O   PHE B  67      15.479  47.337  21.787  1.00  0.00           O  
ATOM   1144  CB  PHE B  67      13.361  49.308  23.434  1.00  0.00           C  
ATOM   1145  CG  PHE B  67      12.588  48.154  23.335  1.00  0.00           C  
ATOM   1146  CD1 PHE B  67      12.934  47.070  24.076  1.00  0.00           C  
ATOM   1147  CD2 PHE B  67      11.488  48.110  22.545  1.00  0.00           C  
ATOM   1148  CE1 PHE B  67      12.180  45.931  24.046  1.00  0.00           C  
ATOM   1149  CE2 PHE B  67      10.722  46.970  22.489  1.00  0.00           C  
ATOM   1150  CZ  PHE B  67      11.070  45.871  23.250  1.00  0.00           C  
ATOM   1151  H   PHE B  67      14.104  48.662  20.409  1.00  0.00           H  
ATOM   1152  HA  PHE B  67      14.940  50.392  22.553  1.00  0.00           H  
ATOM   1153 1HB  PHE B  67      13.748  49.356  24.437  1.00  0.00           H  
ATOM   1154 2HB  PHE B  67      12.686  50.161  23.331  1.00  0.00           H  
ATOM   1155  HD1 PHE B  67      13.826  47.125  24.706  1.00  0.00           H  
ATOM   1156  HD2 PHE B  67      11.211  48.988  21.951  1.00  0.00           H  
ATOM   1157  HE1 PHE B  67      12.473  45.072  24.650  1.00  0.00           H  
ATOM   1158  HE2 PHE B  67       9.847  46.929  21.851  1.00  0.00           H  
ATOM   1159  HZ  PHE B  67      10.469  44.954  23.212  1.00  0.00           H  
ATOM   1160  N   PRO B  68      16.460  48.348  23.500  1.00  0.00           N  
ATOM   1161  CA  PRO B  68      17.521  47.369  23.703  1.00  0.00           C  
ATOM   1162  C   PRO B  68      17.063  45.925  24.023  1.00  0.00           C  
ATOM   1163  O   PRO B  68      15.985  45.629  24.544  1.00  0.00           O  
ATOM   1164  CB  PRO B  68      18.257  47.933  24.951  1.00  0.00           C  
ATOM   1165  CG  PRO B  68      18.026  49.362  24.914  1.00  0.00           C  
ATOM   1166  CD  PRO B  68      16.602  49.516  24.378  1.00  0.00           C  
ATOM   1167  HA  PRO B  68      18.175  47.360  22.842  1.00  0.00           H  
ATOM   1168 1HB  PRO B  68      17.912  47.457  25.832  1.00  0.00           H  
ATOM   1169 2HB  PRO B  68      19.341  47.703  24.865  1.00  0.00           H  
ATOM   1170 1HG  PRO B  68      18.147  49.776  25.937  1.00  0.00           H  
ATOM   1171 2HG  PRO B  68      18.757  49.847  24.299  1.00  0.00           H  
ATOM   1172 1HD  PRO B  68      15.873  49.479  25.194  1.00  0.00           H  
ATOM   1173 2HD  PRO B  68      16.585  50.458  23.836  1.00  0.00           H  
ATOM   1174  N   ALA B  69      17.941  45.012  23.685  1.00  0.00           N  
ATOM   1175  CA  ALA B  69      17.719  43.636  24.006  1.00  0.00           C  
ATOM   1176  C   ALA B  69      17.856  43.352  25.499  1.00  0.00           C  
ATOM   1177  O   ALA B  69      18.628  44.012  26.191  1.00  0.00           O  
ATOM   1178  CB  ALA B  69      18.708  42.761  23.237  1.00  0.00           C  
ATOM   1179  H   ALA B  69      18.800  45.281  23.222  1.00  0.00           H  
ATOM   1180  HA  ALA B  69      16.701  43.391  23.711  1.00  0.00           H  
ATOM   1181 1HB  ALA B  69      18.522  41.704  23.458  1.00  0.00           H  
ATOM   1182 2HB  ALA B  69      18.598  42.935  22.167  1.00  0.00           H  
ATOM   1183 3HB  ALA B  69      19.730  43.012  23.546  1.00  0.00           H  
ATOM   1184  N   SER B  70      17.170  42.305  25.942  1.00  0.00           N  
ATOM   1185  CA  SER B  70      17.332  41.716  27.282  1.00  0.00           C  
ATOM   1186  C   SER B  70      17.148  40.178  27.195  1.00  0.00           C  
ATOM   1187  O   SER B  70      16.472  39.670  26.288  1.00  0.00           O  
ATOM   1188  CB  SER B  70      16.322  42.295  28.253  1.00  0.00           C  
ATOM   1189  OG  SER B  70      15.011  41.935  27.899  1.00  0.00           O  
ATOM   1190  H   SER B  70      16.508  41.888  25.283  1.00  0.00           H  
ATOM   1191  HA  SER B  70      18.334  41.929  27.655  1.00  0.00           H  
ATOM   1192 1HB  SER B  70      16.542  41.940  29.258  1.00  0.00           H  
ATOM   1193 2HB  SER B  70      16.415  43.382  28.261  1.00  0.00           H  
ATOM   1194  HG  SER B  70      14.442  42.307  28.577  1.00  0.00           H  
ATOM   1195  N   VAL B  71      17.753  39.431  28.131  1.00  0.00           N  
ATOM   1196  CA  VAL B  71      17.637  37.956  28.095  1.00  0.00           C  
ATOM   1197  C   VAL B  71      17.743  37.232  29.442  1.00  0.00           C  
ATOM   1198  O   VAL B  71      18.510  37.635  30.320  1.00  0.00           O  
ATOM   1199  CB  VAL B  71      18.710  37.381  27.111  1.00  0.00           C  
ATOM   1200  CG1 VAL B  71      20.077  37.706  27.557  1.00  0.00           C  
ATOM   1201  CG2 VAL B  71      18.665  35.862  27.023  1.00  0.00           C  
ATOM   1202  H   VAL B  71      18.292  39.883  28.857  1.00  0.00           H  
ATOM   1203  HA  VAL B  71      16.667  37.719  27.673  1.00  0.00           H  
ATOM   1204  HB  VAL B  71      18.536  37.823  26.130  1.00  0.00           H  
ATOM   1205 1HG1 VAL B  71      20.801  37.310  26.840  1.00  0.00           H  
ATOM   1206 2HG1 VAL B  71      20.185  38.737  27.630  1.00  0.00           H  
ATOM   1207 3HG1 VAL B  71      20.261  37.271  28.519  1.00  0.00           H  
ATOM   1208 1HG2 VAL B  71      19.415  35.556  26.317  1.00  0.00           H  
ATOM   1209 2HG2 VAL B  71      18.890  35.406  27.973  1.00  0.00           H  
ATOM   1210 3HG2 VAL B  71      17.695  35.523  26.700  1.00  0.00           H  
ATOM   1211  N   GLN B  72      17.027  36.115  29.568  1.00  0.00           N  
ATOM   1212  CA  GLN B  72      17.190  35.225  30.722  1.00  0.00           C  
ATOM   1213  C   GLN B  72      17.080  33.740  30.332  1.00  0.00           C  
ATOM   1214  O   GLN B  72      16.424  33.358  29.352  1.00  0.00           O  
ATOM   1215  CB  GLN B  72      16.199  35.594  31.823  1.00  0.00           C  
ATOM   1216  CG  GLN B  72      14.748  35.535  31.429  1.00  0.00           C  
ATOM   1217  CD  GLN B  72      13.869  35.981  32.569  1.00  0.00           C  
ATOM   1218  OE1 GLN B  72      14.294  35.926  33.725  1.00  0.00           O  
ATOM   1219  NE2 GLN B  72      12.664  36.430  32.272  1.00  0.00           N  
ATOM   1220  H   GLN B  72      16.363  35.898  28.822  1.00  0.00           H  
ATOM   1221  HA  GLN B  72      18.187  35.378  31.138  1.00  0.00           H  
ATOM   1222 1HB  GLN B  72      16.340  34.921  32.671  1.00  0.00           H  
ATOM   1223 2HB  GLN B  72      16.410  36.606  32.170  1.00  0.00           H  
ATOM   1224 1HG  GLN B  72      14.587  36.206  30.584  1.00  0.00           H  
ATOM   1225 2HG  GLN B  72      14.489  34.518  31.153  1.00  0.00           H  
ATOM   1226 1HE2 GLN B  72      12.065  36.748  33.008  1.00  0.00           H  
ATOM   1227 2HE2 GLN B  72      12.357  36.461  31.316  1.00  0.00           H  
ATOM   1228  N   LEU B  73      17.734  32.902  31.135  1.00  0.00           N  
ATOM   1229  CA  LEU B  73      17.670  31.451  31.000  1.00  0.00           C  
ATOM   1230  C   LEU B  73      17.051  30.812  32.216  1.00  0.00           C  
ATOM   1231  O   LEU B  73      17.195  31.306  33.321  1.00  0.00           O  
ATOM   1232  CB  LEU B  73      19.071  30.856  30.756  1.00  0.00           C  
ATOM   1233  CG  LEU B  73      19.848  31.393  29.508  1.00  0.00           C  
ATOM   1234  CD1 LEU B  73      21.216  30.779  29.448  1.00  0.00           C  
ATOM   1235  CD2 LEU B  73      19.104  31.092  28.261  1.00  0.00           C  
ATOM   1236  H   LEU B  73      18.280  33.287  31.899  1.00  0.00           H  
ATOM   1237  HA  LEU B  73      17.057  31.205  30.137  1.00  0.00           H  
ATOM   1238 1HB  LEU B  73      19.683  31.049  31.634  1.00  0.00           H  
ATOM   1239 2HB  LEU B  73      18.969  29.771  30.650  1.00  0.00           H  
ATOM   1240  HG  LEU B  73      19.966  32.443  29.597  1.00  0.00           H  
ATOM   1241 1HD1 LEU B  73      21.762  31.174  28.589  1.00  0.00           H  
ATOM   1242 2HD1 LEU B  73      21.759  31.015  30.353  1.00  0.00           H  
ATOM   1243 3HD1 LEU B  73      21.121  29.710  29.344  1.00  0.00           H  
ATOM   1244 1HD2 LEU B  73      19.647  31.462  27.421  1.00  0.00           H  
ATOM   1245 2HD2 LEU B  73      18.973  30.020  28.162  1.00  0.00           H  
ATOM   1246 3HD2 LEU B  73      18.146  31.571  28.293  1.00  0.00           H  
ATOM   1247  N   HIS B  74      16.417  29.679  32.022  1.00  0.00           N  
ATOM   1248  CA  HIS B  74      15.858  28.886  33.122  1.00  0.00           C  
ATOM   1249  C   HIS B  74      16.618  27.559  33.297  1.00  0.00           C  
ATOM   1250  O   HIS B  74      17.250  27.074  32.357  1.00  0.00           O  
ATOM   1251  CB  HIS B  74      14.383  28.523  32.841  1.00  0.00           C  
ATOM   1252  CG  HIS B  74      13.608  27.850  33.994  1.00  0.00           C  
ATOM   1253  ND1 HIS B  74      13.682  26.480  34.270  1.00  0.00           N  
ATOM   1254  CD2 HIS B  74      12.765  28.366  34.919  1.00  0.00           C  
ATOM   1255  CE1 HIS B  74      12.919  26.205  35.313  1.00  0.00           C  
ATOM   1256  NE2 HIS B  74      12.351  27.332  35.716  1.00  0.00           N  
ATOM   1257  H   HIS B  74      16.285  29.348  31.059  1.00  0.00           H  
ATOM   1258  HA  HIS B  74      15.922  29.442  34.059  1.00  0.00           H  
ATOM   1259 1HB  HIS B  74      13.834  29.374  32.497  1.00  0.00           H  
ATOM   1260 2HB  HIS B  74      14.378  27.820  32.031  1.00  0.00           H  
ATOM   1261  HD1 HIS B  74      14.275  25.781  33.795  1.00  0.00           H  
ATOM   1262  HD2 HIS B  74      12.403  29.353  35.117  1.00  0.00           H  
ATOM   1263  HE1 HIS B  74      12.840  25.181  35.694  1.00  0.00           H  
ATOM   1264  N   THR B  75      16.549  26.978  34.494  1.00  0.00           N  
ATOM   1265  CA  THR B  75      17.237  25.718  34.791  1.00  0.00           C  
ATOM   1266  C   THR B  75      16.880  24.692  33.761  1.00  0.00           C  
ATOM   1267  O   THR B  75      15.707  24.555  33.422  1.00  0.00           O  
ATOM   1268  CB  THR B  75      16.854  25.198  36.197  1.00  0.00           C  
ATOM   1269  OG1 THR B  75      17.190  26.184  37.185  1.00  0.00           O  
ATOM   1270  CG2 THR B  75      17.611  23.912  36.510  1.00  0.00           C  
ATOM   1271  H   THR B  75      16.013  27.423  35.223  1.00  0.00           H  
ATOM   1272  HA  THR B  75      18.313  25.860  34.755  1.00  0.00           H  
ATOM   1273  HB  THR B  75      15.781  25.006  36.236  1.00  0.00           H  
ATOM   1274  HG1 THR B  75      16.812  25.913  38.035  1.00  0.00           H  
ATOM   1275 1HG2 THR B  75      17.331  23.571  37.506  1.00  0.00           H  
ATOM   1276 2HG2 THR B  75      17.359  23.135  35.790  1.00  0.00           H  
ATOM   1277 3HG2 THR B  75      18.683  24.103  36.480  1.00  0.00           H  
ATOM   1278  N   ALA B  76      17.899  23.980  33.253  1.00  0.00           N  
ATOM   1279  CA  ALA B  76      17.698  22.974  32.211  1.00  0.00           C  
ATOM   1280  C   ALA B  76      16.663  21.920  32.659  1.00  0.00           C  
ATOM   1281  O   ALA B  76      16.678  21.404  33.783  1.00  0.00           O  
ATOM   1282  CB  ALA B  76      19.015  22.288  31.849  1.00  0.00           C  
ATOM   1283  H   ALA B  76      18.832  24.160  33.595  1.00  0.00           H  
ATOM   1284  HA  ALA B  76      17.305  23.478  31.331  1.00  0.00           H  
ATOM   1285 1HB  ALA B  76      18.832  21.567  31.049  1.00  0.00           H  
ATOM   1286 2HB  ALA B  76      19.732  23.032  31.510  1.00  0.00           H  
ATOM   1287 3HB  ALA B  76      19.412  21.773  32.721  1.00  0.00           H  
ATOM   1288  N   VAL B  77      15.788  21.613  31.718  1.00  0.00           N  
ATOM   1289  CA  VAL B  77      14.614  20.775  31.822  1.00  0.00           C  
ATOM   1290  C   VAL B  77      14.755  19.498  31.032  1.00  0.00           C  
ATOM   1291  O   VAL B  77      15.351  19.524  29.947  1.00  0.00           O  
ATOM   1292  CB  VAL B  77      13.314  21.590  31.612  1.00  0.00           C  
ATOM   1293  CG1 VAL B  77      12.937  22.342  32.907  1.00  0.00           C  
ATOM   1294  CG2 VAL B  77      13.545  22.642  30.680  1.00  0.00           C  
ATOM   1295  H   VAL B  77      15.922  22.072  30.819  1.00  0.00           H  
ATOM   1296  HA  VAL B  77      14.437  20.536  32.871  1.00  0.00           H  
ATOM   1297  HB  VAL B  77      12.517  20.933  31.284  1.00  0.00           H  
ATOM   1298 1HG1 VAL B  77      12.046  22.943  32.745  1.00  0.00           H  
ATOM   1299 2HG1 VAL B  77      12.749  21.625  33.706  1.00  0.00           H  
ATOM   1300 3HG1 VAL B  77      13.757  22.996  33.198  1.00  0.00           H  
ATOM   1301 1HG2 VAL B  77      12.639  23.218  30.552  1.00  0.00           H  
ATOM   1302 2HG2 VAL B  77      14.320  23.289  31.061  1.00  0.00           H  
ATOM   1303 3HG2 VAL B  77      13.843  22.234  29.789  1.00  0.00           H  
ATOM   1304  N   GLU B  78      14.287  18.358  31.573  1.00  0.00           N  
ATOM   1305  CA  GLU B  78      14.355  17.128  30.770  1.00  0.00           C  
ATOM   1306  C   GLU B  78      12.934  16.763  30.278  1.00  0.00           C  
ATOM   1307  O   GLU B  78      12.070  16.396  31.073  1.00  0.00           O  
ATOM   1308  CB  GLU B  78      14.938  15.970  31.571  1.00  0.00           C  
ATOM   1309  CG  GLU B  78      15.151  14.702  30.752  1.00  0.00           C  
ATOM   1310  CD  GLU B  78      15.722  13.567  31.552  1.00  0.00           C  
ATOM   1311  OE1 GLU B  78      15.934  13.735  32.730  1.00  0.00           O  
ATOM   1312  OE2 GLU B  78      15.953  12.527  30.984  1.00  0.00           O  
ATOM   1313  H   GLU B  78      13.807  18.371  32.466  1.00  0.00           H  
ATOM   1314  HA  GLU B  78      14.976  17.297  29.889  1.00  0.00           H  
ATOM   1315 1HB  GLU B  78      15.878  16.264  31.998  1.00  0.00           H  
ATOM   1316 2HB  GLU B  78      14.269  15.724  32.392  1.00  0.00           H  
ATOM   1317 1HG  GLU B  78      14.219  14.393  30.292  1.00  0.00           H  
ATOM   1318 2HG  GLU B  78      15.839  14.941  29.943  1.00  0.00           H  
ATOM   1319  N   MET B  79      12.721  16.871  28.964  1.00  0.00           N  
ATOM   1320  CA  MET B  79      11.470  16.618  28.246  1.00  0.00           C  
ATOM   1321  C   MET B  79      11.837  15.610  27.167  1.00  0.00           C  
ATOM   1322  O   MET B  79      12.826  14.902  27.357  1.00  0.00           O  
ATOM   1323  CB  MET B  79      10.987  17.902  27.597  1.00  0.00           C  
ATOM   1324  CG  MET B  79      10.813  19.070  28.508  1.00  0.00           C  
ATOM   1325  SD  MET B  79      10.281  20.559  27.627  1.00  0.00           S  
ATOM   1326  CE  MET B  79      10.541  21.750  28.902  1.00  0.00           C  
ATOM   1327  H   MET B  79      13.489  17.180  28.366  1.00  0.00           H  
ATOM   1328  HA  MET B  79      10.756  16.157  28.923  1.00  0.00           H  
ATOM   1329 1HB  MET B  79      11.651  18.182  26.779  1.00  0.00           H  
ATOM   1330 2HB  MET B  79      10.029  17.713  27.201  1.00  0.00           H  
ATOM   1331 1HG  MET B  79      10.062  18.820  29.236  1.00  0.00           H  
ATOM   1332 2HG  MET B  79      11.748  19.283  29.031  1.00  0.00           H  
ATOM   1333 1HE  MET B  79      10.247  22.732  28.564  1.00  0.00           H  
ATOM   1334 2HE  MET B  79       9.978  21.482  29.780  1.00  0.00           H  
ATOM   1335 3HE  MET B  79      11.573  21.749  29.133  1.00  0.00           H  
ATOM   1336  N   HIS B  80      11.033  15.422  26.094  1.00  0.00           N  
ATOM   1337  CA  HIS B  80      11.464  14.441  25.069  1.00  0.00           C  
ATOM   1338  C   HIS B  80      12.941  14.701  24.738  1.00  0.00           C  
ATOM   1339  O   HIS B  80      13.739  13.762  24.642  1.00  0.00           O  
ATOM   1340  CB  HIS B  80      10.580  14.510  23.825  1.00  0.00           C  
ATOM   1341  CG  HIS B  80      11.009  13.598  22.718  1.00  0.00           C  
ATOM   1342  ND1 HIS B  80      10.979  12.209  22.817  1.00  0.00           N  
ATOM   1343  CD2 HIS B  80      11.462  13.877  21.475  1.00  0.00           C  
ATOM   1344  CE1 HIS B  80      11.410  11.689  21.684  1.00  0.00           C  
ATOM   1345  NE2 HIS B  80      11.704  12.678  20.850  1.00  0.00           N  
ATOM   1346  H   HIS B  80      10.199  15.986  25.930  1.00  0.00           H  
ATOM   1347  HA  HIS B  80      11.404  13.438  25.464  1.00  0.00           H  
ATOM   1348 1HB  HIS B  80       9.550  14.269  24.091  1.00  0.00           H  
ATOM   1349 2HB  HIS B  80      10.595  15.523  23.439  1.00  0.00           H  
ATOM   1350  HD1 HIS B  80      10.712  11.623  23.629  1.00  0.00           H  
ATOM   1351  HD2 HIS B  80      11.644  14.816  20.949  1.00  0.00           H  
ATOM   1352  HE1 HIS B  80      11.466  10.605  21.569  1.00  0.00           H  
ATOM   1353  N   HIS B  81      13.274  15.982  24.554  1.00  0.00           N  
ATOM   1354  CA  HIS B  81      14.642  16.448  24.403  1.00  0.00           C  
ATOM   1355  C   HIS B  81      15.011  17.225  25.662  1.00  0.00           C  
ATOM   1356  O   HIS B  81      14.134  17.680  26.408  1.00  0.00           O  
ATOM   1357  CB  HIS B  81      14.826  17.312  23.154  1.00  0.00           C  
ATOM   1358  CG  HIS B  81      14.744  16.558  21.863  1.00  0.00           C  
ATOM   1359  ND1 HIS B  81      14.781  17.188  20.643  1.00  0.00           N  
ATOM   1360  CD2 HIS B  81      14.655  15.231  21.595  1.00  0.00           C  
ATOM   1361  CE1 HIS B  81      14.703  16.285  19.683  1.00  0.00           C  
ATOM   1362  NE2 HIS B  81      14.623  15.093  20.237  1.00  0.00           N  
ATOM   1363  H   HIS B  81      12.535  16.665  24.603  1.00  0.00           H  
ATOM   1364  HA  HIS B  81      15.324  15.604  24.309  1.00  0.00           H  
ATOM   1365 1HB  HIS B  81      14.068  18.091  23.143  1.00  0.00           H  
ATOM   1366 2HB  HIS B  81      15.797  17.808  23.200  1.00  0.00           H  
ATOM   1367  HD2 HIS B  81      14.611  14.415  22.311  1.00  0.00           H  
ATOM   1368  HE1 HIS B  81      14.705  16.489  18.613  1.00  0.00           H  
ATOM   1369  HE2 HIS B  81      14.551  14.209  19.748  1.00  0.00           H  
ATOM   1370  N   TRP B  82      16.292  17.395  25.909  1.00  0.00           N  
ATOM   1371  CA  TRP B  82      16.665  18.320  26.950  1.00  0.00           C  
ATOM   1372  C   TRP B  82      16.421  19.714  26.445  1.00  0.00           C  
ATOM   1373  O   TRP B  82      16.533  20.005  25.233  1.00  0.00           O  
ATOM   1374  CB  TRP B  82      18.097  18.136  27.420  1.00  0.00           C  
ATOM   1375  CG  TRP B  82      18.311  17.067  28.414  1.00  0.00           C  
ATOM   1376  CD1 TRP B  82      18.609  15.762  28.224  1.00  0.00           C  
ATOM   1377  CD2 TRP B  82      18.325  17.279  29.839  1.00  0.00           C  
ATOM   1378  NE1 TRP B  82      18.800  15.143  29.429  1.00  0.00           N  
ATOM   1379  CE2 TRP B  82      18.638  16.063  30.428  1.00  0.00           C  
ATOM   1380  CE3 TRP B  82      18.122  18.405  30.649  1.00  0.00           C  
ATOM   1381  CZ2 TRP B  82      18.755  15.925  31.791  1.00  0.00           C  
ATOM   1382  CZ3 TRP B  82      18.236  18.273  32.013  1.00  0.00           C  
ATOM   1383  CH2 TRP B  82      18.546  17.064  32.573  1.00  0.00           C  
ATOM   1384  H   TRP B  82      17.008  17.000  25.301  1.00  0.00           H  
ATOM   1385  HA  TRP B  82      16.012  18.156  27.810  1.00  0.00           H  
ATOM   1386 1HB  TRP B  82      18.690  17.862  26.576  1.00  0.00           H  
ATOM   1387 2HB  TRP B  82      18.486  19.075  27.807  1.00  0.00           H  
ATOM   1388  HD1 TRP B  82      18.687  15.281  27.269  1.00  0.00           H  
ATOM   1389  HE1 TRP B  82      19.032  14.163  29.570  1.00  0.00           H  
ATOM   1390  HE3 TRP B  82      17.878  19.369  30.208  1.00  0.00           H  
ATOM   1391  HZ2 TRP B  82      19.003  14.968  32.256  1.00  0.00           H  
ATOM   1392  HZ3 TRP B  82      18.074  19.155  32.635  1.00  0.00           H  
ATOM   1393  HH2 TRP B  82      18.632  16.989  33.654  1.00  0.00           H  
ATOM   1394  N   CYS B  83      16.060  20.586  27.365  1.00  0.00           N  
ATOM   1395  CA  CYS B  83      15.735  21.937  27.022  1.00  0.00           C  
ATOM   1396  C   CYS B  83      16.343  22.987  27.936  1.00  0.00           C  
ATOM   1397  O   CYS B  83      16.239  22.871  29.168  1.00  0.00           O  
ATOM   1398  CB  CYS B  83      14.212  22.111  26.942  1.00  0.00           C  
ATOM   1399  SG  CYS B  83      13.693  23.803  26.607  1.00  0.00           S  
ATOM   1400  H   CYS B  83      15.960  20.280  28.335  1.00  0.00           H  
ATOM   1401  HA  CYS B  83      16.106  22.128  26.008  1.00  0.00           H  
ATOM   1402 1HB  CYS B  83      13.835  21.491  26.130  1.00  0.00           H  
ATOM   1403 2HB  CYS B  83      13.738  21.759  27.829  1.00  0.00           H  
ATOM   1404  N   ILE B  84      16.949  24.016  27.360  1.00  0.00           N  
ATOM   1405  CA  ILE B  84      17.299  25.175  28.168  1.00  0.00           C  
ATOM   1406  C   ILE B  84      16.307  26.278  27.755  1.00  0.00           C  
ATOM   1407  O   ILE B  84      16.427  26.827  26.661  1.00  0.00           O  
ATOM   1408  CB  ILE B  84      18.762  25.661  28.026  1.00  0.00           C  
ATOM   1409  CG1 ILE B  84      19.735  24.498  28.435  1.00  0.00           C  
ATOM   1410  CG2 ILE B  84      18.971  26.939  28.887  1.00  0.00           C  
ATOM   1411  CD1 ILE B  84      21.232  24.773  28.238  1.00  0.00           C  
ATOM   1412  H   ILE B  84      17.106  24.001  26.349  1.00  0.00           H  
ATOM   1413  HA  ILE B  84      17.199  24.936  29.216  1.00  0.00           H  
ATOM   1414  HB  ILE B  84      18.961  25.915  27.008  1.00  0.00           H  
ATOM   1415 1HG1 ILE B  84      19.562  24.259  29.476  1.00  0.00           H  
ATOM   1416 2HG1 ILE B  84      19.480  23.624  27.834  1.00  0.00           H  
ATOM   1417 1HG2 ILE B  84      19.985  27.305  28.782  1.00  0.00           H  
ATOM   1418 2HG2 ILE B  84      18.283  27.719  28.558  1.00  0.00           H  
ATOM   1419 3HG2 ILE B  84      18.773  26.710  29.942  1.00  0.00           H  
ATOM   1420 1HD1 ILE B  84      21.806  23.894  28.536  1.00  0.00           H  
ATOM   1421 2HD1 ILE B  84      21.425  24.992  27.207  1.00  0.00           H  
ATOM   1422 3HD1 ILE B  84      21.546  25.618  28.844  1.00  0.00           H  
ATOM   1423  N   PRO B  85      15.223  26.527  28.516  1.00  0.00           N  
ATOM   1424  CA  PRO B  85      14.217  27.469  28.143  1.00  0.00           C  
ATOM   1425  C   PRO B  85      14.868  28.800  28.193  1.00  0.00           C  
ATOM   1426  O   PRO B  85      15.718  29.025  29.067  1.00  0.00           O  
ATOM   1427  CB  PRO B  85      13.174  27.307  29.249  1.00  0.00           C  
ATOM   1428  CG  PRO B  85      13.481  25.996  29.859  1.00  0.00           C  
ATOM   1429  CD  PRO B  85      14.951  25.832  29.735  1.00  0.00           C  
ATOM   1430  HA  PRO B  85      13.811  27.236  27.157  1.00  0.00           H  
ATOM   1431 1HB  PRO B  85      13.246  28.122  29.958  1.00  0.00           H  
ATOM   1432 2HB  PRO B  85      12.170  27.346  28.817  1.00  0.00           H  
ATOM   1433 1HG  PRO B  85      13.206  25.982  30.894  1.00  0.00           H  
ATOM   1434 2HG  PRO B  85      12.913  25.210  29.352  1.00  0.00           H  
ATOM   1435 1HD  PRO B  85      15.498  26.268  30.581  1.00  0.00           H  
ATOM   1436 2HD  PRO B  85      15.112  24.808  29.639  1.00  0.00           H  
ATOM   1437  N   PHE B  86      14.425  29.689  27.317  1.00  0.00           N  
ATOM   1438  CA  PHE B  86      14.871  31.080  27.338  1.00  0.00           C  
ATOM   1439  C   PHE B  86      13.774  32.094  27.041  1.00  0.00           C  
ATOM   1440  O   PHE B  86      12.795  31.829  26.328  1.00  0.00           O  
ATOM   1441  CB  PHE B  86      16.033  31.337  26.380  1.00  0.00           C  
ATOM   1442  CG  PHE B  86      15.778  31.169  24.918  1.00  0.00           C  
ATOM   1443  CD1 PHE B  86      15.230  32.194  24.180  1.00  0.00           C  
ATOM   1444  CD2 PHE B  86      16.169  30.028  24.261  1.00  0.00           C  
ATOM   1445  CE1 PHE B  86      15.045  32.087  22.843  1.00  0.00           C  
ATOM   1446  CE2 PHE B  86      15.995  29.921  22.896  1.00  0.00           C  
ATOM   1447  CZ  PHE B  86      15.424  30.953  22.188  1.00  0.00           C  
ATOM   1448  H   PHE B  86      13.763  29.380  26.615  1.00  0.00           H  
ATOM   1449  HA  PHE B  86      15.252  31.290  28.337  1.00  0.00           H  
ATOM   1450 1HB  PHE B  86      16.403  32.350  26.547  1.00  0.00           H  
ATOM   1451 2HB  PHE B  86      16.832  30.655  26.634  1.00  0.00           H  
ATOM   1452  HD1 PHE B  86      14.929  33.097  24.682  1.00  0.00           H  
ATOM   1453  HD2 PHE B  86      16.625  29.209  24.831  1.00  0.00           H  
ATOM   1454  HE1 PHE B  86      14.601  32.911  22.306  1.00  0.00           H  
ATOM   1455  HE2 PHE B  86      16.308  29.015  22.386  1.00  0.00           H  
ATOM   1456  HZ  PHE B  86      15.276  30.874  21.107  1.00  0.00           H  
ATOM   1457  N   SER B  87      14.000  33.306  27.531  1.00  0.00           N  
ATOM   1458  CA  SER B  87      13.112  34.419  27.210  1.00  0.00           C  
ATOM   1459  C   SER B  87      13.941  35.626  26.719  1.00  0.00           C  
ATOM   1460  O   SER B  87      14.926  36.036  27.350  1.00  0.00           O  
ATOM   1461  CB  SER B  87      12.243  34.786  28.401  1.00  0.00           C  
ATOM   1462  OG  SER B  87      11.465  35.922  28.126  1.00  0.00           O  
ATOM   1463  H   SER B  87      14.817  33.448  28.131  1.00  0.00           H  
ATOM   1464  HA  SER B  87      12.433  34.118  26.409  1.00  0.00           H  
ATOM   1465 1HB  SER B  87      11.587  33.955  28.631  1.00  0.00           H  
ATOM   1466 2HB  SER B  87      12.857  34.962  29.270  1.00  0.00           H  
ATOM   1467  HG  SER B  87      10.698  35.903  28.757  1.00  0.00           H  
ATOM   1468  N   VAL B  88      13.569  36.137  25.545  1.00  0.00           N  
ATOM   1469  CA  VAL B  88      14.290  37.207  24.911  1.00  0.00           C  
ATOM   1470  C   VAL B  88      13.404  38.296  24.412  1.00  0.00           C  
ATOM   1471  O   VAL B  88      12.375  38.026  23.800  1.00  0.00           O  
ATOM   1472  CB  VAL B  88      15.147  36.664  23.732  1.00  0.00           C  
ATOM   1473  CG1 VAL B  88      15.809  37.795  22.969  1.00  0.00           C  
ATOM   1474  CG2 VAL B  88      16.258  35.808  24.265  1.00  0.00           C  
ATOM   1475  H   VAL B  88      12.762  35.739  25.063  1.00  0.00           H  
ATOM   1476  HA  VAL B  88      14.963  37.644  25.653  1.00  0.00           H  
ATOM   1477  HB  VAL B  88      14.510  36.091  23.058  1.00  0.00           H  
ATOM   1478 1HG1 VAL B  88      16.402  37.384  22.179  1.00  0.00           H  
ATOM   1479 2HG1 VAL B  88      15.068  38.457  22.533  1.00  0.00           H  
ATOM   1480 3HG1 VAL B  88      16.453  38.368  23.648  1.00  0.00           H  
ATOM   1481 1HG2 VAL B  88      16.862  35.426  23.449  1.00  0.00           H  
ATOM   1482 2HG2 VAL B  88      16.859  36.431  24.897  1.00  0.00           H  
ATOM   1483 3HG2 VAL B  88      15.874  34.993  24.829  1.00  0.00           H  
ATOM   1484  N   ASP B  89      13.827  39.543  24.619  1.00  0.00           N  
ATOM   1485  CA  ASP B  89      13.033  40.644  24.127  1.00  0.00           C  
ATOM   1486  C   ASP B  89      13.950  41.642  23.458  1.00  0.00           C  
ATOM   1487  O   ASP B  89      15.170  41.472  23.484  1.00  0.00           O  
ATOM   1488  CB  ASP B  89      12.283  41.343  25.283  1.00  0.00           C  
ATOM   1489  CG  ASP B  89      11.035  42.188  24.843  1.00  0.00           C  
ATOM   1490  OD1 ASP B  89      10.808  42.298  23.659  1.00  0.00           O  
ATOM   1491  OD2 ASP B  89      10.360  42.718  25.685  1.00  0.00           O  
ATOM   1492  H   ASP B  89      14.697  39.699  25.142  1.00  0.00           H  
ATOM   1493  HA  ASP B  89      12.320  40.285  23.378  1.00  0.00           H  
ATOM   1494 1HB  ASP B  89      11.966  40.592  26.005  1.00  0.00           H  
ATOM   1495 2HB  ASP B  89      12.980  42.008  25.803  1.00  0.00           H  
ATOM   1496  N   GLY B  90      13.348  42.688  22.866  1.00  0.00           N  
ATOM   1497  CA  GLY B  90      14.078  43.762  22.155  1.00  0.00           C  
ATOM   1498  C   GLY B  90      13.401  44.088  20.829  1.00  0.00           C  
ATOM   1499  O   GLY B  90      12.697  43.259  20.275  1.00  0.00           O  
ATOM   1500  H   GLY B  90      12.325  42.714  22.923  1.00  0.00           H  
ATOM   1501 1HA  GLY B  90      14.153  44.645  22.763  1.00  0.00           H  
ATOM   1502 2HA  GLY B  90      15.089  43.429  21.960  1.00  0.00           H  
ATOM   1503  N   GLN B  91      13.633  45.303  20.314  1.00  0.00           N  
ATOM   1504  CA  GLN B  91      13.125  45.747  19.037  1.00  0.00           C  
ATOM   1505  C   GLN B  91      14.177  46.592  18.343  1.00  0.00           C  
ATOM   1506  O   GLN B  91      14.579  47.617  18.881  1.00  0.00           O  
ATOM   1507  CB  GLN B  91      11.800  46.497  19.184  1.00  0.00           C  
ATOM   1508  CG  GLN B  91      11.178  47.017  17.892  1.00  0.00           C  
ATOM   1509  CD  GLN B  91      10.729  46.009  16.987  1.00  0.00           C  
ATOM   1510  OE1 GLN B  91       9.978  45.122  17.372  1.00  0.00           O  
ATOM   1511  NE2 GLN B  91      11.162  46.127  15.718  1.00  0.00           N  
ATOM   1512  H   GLN B  91      14.225  45.953  20.857  1.00  0.00           H  
ATOM   1513  HA  GLN B  91      12.872  44.882  18.436  1.00  0.00           H  
ATOM   1514 1HB  GLN B  91      11.076  45.856  19.685  1.00  0.00           H  
ATOM   1515 2HB  GLN B  91      11.971  47.354  19.823  1.00  0.00           H  
ATOM   1516 1HG  GLN B  91      10.322  47.643  18.141  1.00  0.00           H  
ATOM   1517 2HG  GLN B  91      11.919  47.595  17.351  1.00  0.00           H  
ATOM   1518 1HE2 GLN B  91      10.888  45.466  15.030  1.00  0.00           H  
ATOM   1519 2HE2 GLN B  91      11.744  46.906  15.468  1.00  0.00           H  
ATOM   1520  N   PRO B  92      14.709  46.183  17.195  1.00  0.00           N  
ATOM   1521  CA  PRO B  92      14.515  44.992  16.394  1.00  0.00           C  
ATOM   1522  C   PRO B  92      14.788  43.755  17.233  1.00  0.00           C  
ATOM   1523  O   PRO B  92      15.647  43.814  18.152  1.00  0.00           O  
ATOM   1524  CB  PRO B  92      15.569  45.125  15.288  1.00  0.00           C  
ATOM   1525  CG  PRO B  92      15.797  46.609  15.206  1.00  0.00           C  
ATOM   1526  CD  PRO B  92      15.696  47.089  16.646  1.00  0.00           C  
ATOM   1527  HA  PRO B  92      13.488  44.930  15.991  1.00  0.00           H  
ATOM   1528 1HB  PRO B  92      16.448  44.547  15.533  1.00  0.00           H  
ATOM   1529 2HB  PRO B  92      15.156  44.713  14.333  1.00  0.00           H  
ATOM   1530 1HG  PRO B  92      16.822  46.781  14.796  1.00  0.00           H  
ATOM   1531 2HG  PRO B  92      15.100  47.086  14.538  1.00  0.00           H  
ATOM   1532 1HD  PRO B  92      16.618  46.995  17.206  1.00  0.00           H  
ATOM   1533 2HD  PRO B  92      15.305  48.114  16.665  1.00  0.00           H  
ATOM   1534  N   ALA B  93      14.026  42.713  17.014  1.00  0.00           N  
ATOM   1535  CA  ALA B  93      14.236  41.570  17.860  1.00  0.00           C  
ATOM   1536  C   ALA B  93      15.622  41.032  17.574  1.00  0.00           C  
ATOM   1537  O   ALA B  93      15.986  40.807  16.415  1.00  0.00           O  
ATOM   1538  CB  ALA B  93      13.133  40.560  17.645  1.00  0.00           C  
ATOM   1539  H   ALA B  93      13.342  42.704  16.279  1.00  0.00           H  
ATOM   1540  HA  ALA B  93      14.152  41.890  18.862  1.00  0.00           H  
ATOM   1541 1HB  ALA B  93      13.271  39.754  18.303  1.00  0.00           H  
ATOM   1542 2HB  ALA B  93      12.170  41.040  17.862  1.00  0.00           H  
ATOM   1543 3HB  ALA B  93      13.136  40.211  16.610  1.00  0.00           H  
ATOM   1544  N   PRO B  94      16.416  40.773  18.604  1.00  0.00           N  
ATOM   1545  CA  PRO B  94      17.796  40.403  18.516  1.00  0.00           C  
ATOM   1546  C   PRO B  94      18.112  39.061  17.890  1.00  0.00           C  
ATOM   1547  O   PRO B  94      17.323  38.112  17.970  1.00  0.00           O  
ATOM   1548  CB  PRO B  94      18.221  40.423  19.989  1.00  0.00           C  
ATOM   1549  CG  PRO B  94      16.968  40.343  20.774  1.00  0.00           C  
ATOM   1550  CD  PRO B  94      15.962  41.074  19.971  1.00  0.00           C  
ATOM   1551  HA  PRO B  94      18.308  41.190  17.950  1.00  0.00           H  
ATOM   1552 1HB  PRO B  94      18.837  39.548  20.176  1.00  0.00           H  
ATOM   1553 2HB  PRO B  94      18.819  41.310  20.222  1.00  0.00           H  
ATOM   1554 1HG  PRO B  94      16.724  39.308  20.887  1.00  0.00           H  
ATOM   1555 2HG  PRO B  94      17.086  40.764  21.781  1.00  0.00           H  
ATOM   1556 1HD  PRO B  94      14.975  40.633  20.197  1.00  0.00           H  
ATOM   1557 2HD  PRO B  94      16.014  42.144  20.189  1.00  0.00           H  
ATOM   1558  N   SER B  95      19.309  38.984  17.307  1.00  0.00           N  
ATOM   1559  CA  SER B  95      19.874  37.757  16.787  1.00  0.00           C  
ATOM   1560  C   SER B  95      20.468  37.000  17.963  1.00  0.00           C  
ATOM   1561  O   SER B  95      21.011  37.624  18.863  1.00  0.00           O  
ATOM   1562  CB  SER B  95      20.976  38.035  15.816  1.00  0.00           C  
ATOM   1563  OG  SER B  95      22.036  38.667  16.468  1.00  0.00           O  
ATOM   1564  H   SER B  95      19.873  39.839  17.280  1.00  0.00           H  
ATOM   1565  HA  SER B  95      19.091  37.164  16.317  1.00  0.00           H  
ATOM   1566 1HB  SER B  95      21.322  37.099  15.381  1.00  0.00           H  
ATOM   1567 2HB  SER B  95      20.610  38.665  15.014  1.00  0.00           H  
ATOM   1568  HG  SER B  95      21.783  39.599  16.531  1.00  0.00           H  
ATOM   1569  N   LEU B  96      20.398  35.651  17.906  1.00  0.00           N  
ATOM   1570  CA  LEU B  96      20.967  34.868  19.000  1.00  0.00           C  
ATOM   1571  C   LEU B  96      22.244  34.088  18.648  1.00  0.00           C  
ATOM   1572  O   LEU B  96      22.437  33.678  17.519  1.00  0.00           O  
ATOM   1573  CB  LEU B  96      19.951  33.917  19.552  1.00  0.00           C  
ATOM   1574  CG  LEU B  96      18.591  34.522  20.026  1.00  0.00           C  
ATOM   1575  CD1 LEU B  96      17.671  33.387  20.625  1.00  0.00           C  
ATOM   1576  CD2 LEU B  96      18.782  35.593  20.973  1.00  0.00           C  
ATOM   1577  H   LEU B  96      19.968  35.180  17.122  1.00  0.00           H  
ATOM   1578  HA  LEU B  96      21.223  35.561  19.789  1.00  0.00           H  
ATOM   1579 1HB  LEU B  96      19.728  33.213  18.773  1.00  0.00           H  
ATOM   1580 2HB  LEU B  96      20.415  33.386  20.359  1.00  0.00           H  
ATOM   1581  HG  LEU B  96      18.080  34.934  19.151  1.00  0.00           H  
ATOM   1582 1HD1 LEU B  96      16.715  33.810  20.929  1.00  0.00           H  
ATOM   1583 2HD1 LEU B  96      17.506  32.607  19.894  1.00  0.00           H  
ATOM   1584 3HD1 LEU B  96      18.147  32.955  21.504  1.00  0.00           H  
ATOM   1585 1HD2 LEU B  96      17.815  35.993  21.238  1.00  0.00           H  
ATOM   1586 2HD2 LEU B  96      19.273  35.241  21.867  1.00  0.00           H  
ATOM   1587 3HD2 LEU B  96      19.371  36.356  20.520  1.00  0.00           H  
ATOM   1588  N   ARG B  97      23.063  33.890  19.661  1.00  0.00           N  
ATOM   1589  CA  ARG B  97      24.250  33.043  19.608  1.00  0.00           C  
ATOM   1590  C   ARG B  97      24.406  32.266  20.926  1.00  0.00           C  
ATOM   1591  O   ARG B  97      24.120  32.770  22.033  1.00  0.00           O  
ATOM   1592  CB  ARG B  97      25.526  33.851  19.347  1.00  0.00           C  
ATOM   1593  CG  ARG B  97      26.828  33.002  19.413  1.00  0.00           C  
ATOM   1594  CD  ARG B  97      28.091  33.734  19.026  1.00  0.00           C  
ATOM   1595  NE  ARG B  97      28.181  34.062  17.611  1.00  0.00           N  
ATOM   1596  CZ  ARG B  97      29.229  34.720  17.046  1.00  0.00           C  
ATOM   1597  NH1 ARG B  97      30.245  35.103  17.790  1.00  0.00           N  
ATOM   1598  NH2 ARG B  97      29.238  34.974  15.747  1.00  0.00           N  
ATOM   1599  H   ARG B  97      22.853  34.379  20.516  1.00  0.00           H  
ATOM   1600  HA  ARG B  97      24.135  32.344  18.802  1.00  0.00           H  
ATOM   1601 1HB  ARG B  97      25.472  34.293  18.351  1.00  0.00           H  
ATOM   1602 2HB  ARG B  97      25.611  34.659  20.052  1.00  0.00           H  
ATOM   1603 1HG  ARG B  97      26.984  32.683  20.444  1.00  0.00           H  
ATOM   1604 2HG  ARG B  97      26.731  32.120  18.781  1.00  0.00           H  
ATOM   1605 1HD  ARG B  97      28.153  34.657  19.593  1.00  0.00           H  
ATOM   1606 2HD  ARG B  97      28.938  33.106  19.284  1.00  0.00           H  
ATOM   1607  HE  ARG B  97      27.415  33.784  17.010  1.00  0.00           H  
ATOM   1608 1HH1 ARG B  97      30.248  34.914  18.781  1.00  0.00           H  
ATOM   1609 2HH1 ARG B  97      31.025  35.587  17.368  1.00  0.00           H  
ATOM   1610 1HH2 ARG B  97      28.462  34.680  15.168  1.00  0.00           H  
ATOM   1611 2HH2 ARG B  97      30.021  35.456  15.331  1.00  0.00           H  
ATOM   1612  N   TRP B  98      24.856  31.020  20.835  1.00  0.00           N  
ATOM   1613  CA  TRP B  98      25.137  30.276  22.054  1.00  0.00           C  
ATOM   1614  C   TRP B  98      26.635  30.072  22.262  1.00  0.00           C  
ATOM   1615  O   TRP B  98      27.364  29.862  21.294  1.00  0.00           O  
ATOM   1616  CB  TRP B  98      24.407  28.917  22.037  1.00  0.00           C  
ATOM   1617  CG  TRP B  98      22.953  29.062  22.204  1.00  0.00           C  
ATOM   1618  CD1 TRP B  98      22.079  29.289  21.226  1.00  0.00           C  
ATOM   1619  CD2 TRP B  98      22.193  28.988  23.410  1.00  0.00           C  
ATOM   1620  NE1 TRP B  98      20.819  29.389  21.727  1.00  0.00           N  
ATOM   1621  CE2 TRP B  98      20.871  29.222  23.067  1.00  0.00           C  
ATOM   1622  CE3 TRP B  98      22.527  28.755  24.726  1.00  0.00           C  
ATOM   1623  CZ2 TRP B  98      19.878  29.256  23.995  1.00  0.00           C  
ATOM   1624  CZ3 TRP B  98      21.522  28.781  25.688  1.00  0.00           C  
ATOM   1625  CH2 TRP B  98      20.229  29.035  25.336  1.00  0.00           C  
ATOM   1626  H   TRP B  98      25.038  30.593  19.928  1.00  0.00           H  
ATOM   1627  HA  TRP B  98      24.740  30.850  22.869  1.00  0.00           H  
ATOM   1628 1HB  TRP B  98      24.594  28.430  21.083  1.00  0.00           H  
ATOM   1629 2HB  TRP B  98      24.797  28.289  22.838  1.00  0.00           H  
ATOM   1630  HD1 TRP B  98      22.335  29.387  20.172  1.00  0.00           H  
ATOM   1631  HE1 TRP B  98      19.996  29.545  21.124  1.00  0.00           H  
ATOM   1632  HE3 TRP B  98      23.570  28.560  24.998  1.00  0.00           H  
ATOM   1633  HZ2 TRP B  98      18.848  29.436  23.714  1.00  0.00           H  
ATOM   1634  HZ3 TRP B  98      21.790  28.597  26.726  1.00  0.00           H  
ATOM   1635  HH2 TRP B  98      19.456  29.056  26.105  1.00  0.00           H  
ATOM   1636  N   LEU B  99      27.067  30.126  23.512  1.00  0.00           N  
ATOM   1637  CA  LEU B  99      28.458  29.802  23.793  1.00  0.00           C  
ATOM   1638  C   LEU B  99      28.529  28.636  24.727  1.00  0.00           C  
ATOM   1639  O   LEU B  99      27.741  28.543  25.681  1.00  0.00           O  
ATOM   1640  CB  LEU B  99      29.250  30.887  24.507  1.00  0.00           C  
ATOM   1641  CG  LEU B  99      29.269  32.284  23.917  1.00  0.00           C  
ATOM   1642  CD1 LEU B  99      30.002  33.116  24.855  1.00  0.00           C  
ATOM   1643  CD2 LEU B  99      29.921  32.263  22.548  1.00  0.00           C  
ATOM   1644  H   LEU B  99      26.412  30.389  24.242  1.00  0.00           H  
ATOM   1645  HA  LEU B  99      28.955  29.535  22.868  1.00  0.00           H  
ATOM   1646 1HB  LEU B  99      29.007  30.910  25.538  1.00  0.00           H  
ATOM   1647 2HB  LEU B  99      30.292  30.570  24.456  1.00  0.00           H  
ATOM   1648  HG  LEU B  99      28.253  32.675  23.839  1.00  0.00           H  
ATOM   1649 1HD1 LEU B  99      30.044  34.126  24.493  1.00  0.00           H  
ATOM   1650 2HD1 LEU B  99      29.506  33.094  25.826  1.00  0.00           H  
ATOM   1651 3HD1 LEU B  99      31.007  32.723  24.952  1.00  0.00           H  
ATOM   1652 1HD2 LEU B  99      29.954  33.272  22.141  1.00  0.00           H  
ATOM   1653 2HD2 LEU B  99      30.940  31.868  22.634  1.00  0.00           H  
ATOM   1654 3HD2 LEU B  99      29.335  31.623  21.902  1.00  0.00           H  
ATOM   1655  N   PHE B 100      29.519  27.776  24.498  1.00  0.00           N  
ATOM   1656  CA  PHE B 100      29.792  26.626  25.329  1.00  0.00           C  
ATOM   1657  C   PHE B 100      31.128  26.818  26.001  1.00  0.00           C  
ATOM   1658  O   PHE B 100      32.184  26.832  25.363  1.00  0.00           O  
ATOM   1659  CB  PHE B 100      29.738  25.317  24.508  1.00  0.00           C  
ATOM   1660  CG  PHE B 100      29.875  24.112  25.395  1.00  0.00           C  
ATOM   1661  CD1 PHE B 100      28.981  23.871  26.408  1.00  0.00           C  
ATOM   1662  CD2 PHE B 100      30.956  23.237  25.238  1.00  0.00           C  
ATOM   1663  CE1 PHE B 100      29.149  22.795  27.254  1.00  0.00           C  
ATOM   1664  CE2 PHE B 100      31.130  22.168  26.084  1.00  0.00           C  
ATOM   1665  CZ  PHE B 100      30.227  21.952  27.083  1.00  0.00           C  
ATOM   1666  H   PHE B 100      30.121  27.954  23.700  1.00  0.00           H  
ATOM   1667  HA  PHE B 100      29.036  26.578  26.112  1.00  0.00           H  
ATOM   1668 1HB  PHE B 100      28.792  25.259  23.981  1.00  0.00           H  
ATOM   1669 2HB  PHE B 100      30.539  25.305  23.764  1.00  0.00           H  
ATOM   1670  HD1 PHE B 100      28.149  24.545  26.539  1.00  0.00           H  
ATOM   1671  HD2 PHE B 100      31.679  23.421  24.433  1.00  0.00           H  
ATOM   1672  HE1 PHE B 100      28.442  22.612  28.058  1.00  0.00           H  
ATOM   1673  HE2 PHE B 100      31.982  21.510  25.954  1.00  0.00           H  
ATOM   1674  HZ  PHE B 100      30.364  21.110  27.735  1.00  0.00           H  
ATOM   1675  N   ASN B 101      31.085  27.052  27.299  1.00  0.00           N  
ATOM   1676  CA  ASN B 101      32.276  27.340  28.100  1.00  0.00           C  
ATOM   1677  C   ASN B 101      33.094  28.495  27.499  1.00  0.00           C  
ATOM   1678  O   ASN B 101      34.323  28.528  27.565  1.00  0.00           O  
ATOM   1679  CB  ASN B 101      33.116  26.092  28.276  1.00  0.00           C  
ATOM   1680  CG  ASN B 101      32.375  25.080  29.036  1.00  0.00           C  
ATOM   1681  OD1 ASN B 101      31.599  25.501  29.906  1.00  0.00           O  
ATOM   1682  ND2 ASN B 101      32.612  23.803  28.780  1.00  0.00           N  
ATOM   1683  H   ASN B 101      30.180  27.048  27.775  1.00  0.00           H  
ATOM   1684  HA  ASN B 101      31.946  27.676  29.091  1.00  0.00           H  
ATOM   1685 1HB  ASN B 101      33.403  25.685  27.300  1.00  0.00           H  
ATOM   1686 2HB  ASN B 101      34.037  26.334  28.821  1.00  0.00           H  
ATOM   1687 1HD2 ASN B 101      32.142  23.075  29.300  1.00  0.00           H  
ATOM   1688 2HD2 ASN B 101      33.279  23.549  28.072  1.00  0.00           H  
ATOM   1689  N   GLY B 102      32.385  29.461  26.950  1.00  0.00           N  
ATOM   1690  CA  GLY B 102      32.991  30.612  26.335  1.00  0.00           C  
ATOM   1691  C   GLY B 102      33.269  30.465  24.835  1.00  0.00           C  
ATOM   1692  O   GLY B 102      33.553  31.472  24.177  1.00  0.00           O  
ATOM   1693  H   GLY B 102      31.378  29.379  26.941  1.00  0.00           H  
ATOM   1694 1HA  GLY B 102      32.340  31.469  26.487  1.00  0.00           H  
ATOM   1695 2HA  GLY B 102      33.931  30.837  26.845  1.00  0.00           H  
ATOM   1696  N   SER B 103      33.164  29.254  24.279  1.00  0.00           N  
ATOM   1697  CA  SER B 103      33.450  29.091  22.852  1.00  0.00           C  
ATOM   1698  C   SER B 103      32.195  29.071  22.019  1.00  0.00           C  
ATOM   1699  O   SER B 103      31.132  28.659  22.463  1.00  0.00           O  
ATOM   1700  CB  SER B 103      34.279  27.863  22.601  1.00  0.00           C  
ATOM   1701  OG  SER B 103      35.559  28.005  23.181  1.00  0.00           O  
ATOM   1702  H   SER B 103      32.914  28.438  24.832  1.00  0.00           H  
ATOM   1703  HA  SER B 103      34.046  29.944  22.528  1.00  0.00           H  
ATOM   1704 1HB  SER B 103      33.769  27.003  23.033  1.00  0.00           H  
ATOM   1705 2HB  SER B 103      34.370  27.695  21.531  1.00  0.00           H  
ATOM   1706  HG  SER B 103      35.447  27.810  24.119  1.00  0.00           H  
ATOM   1707  N   VAL B 104      32.289  29.503  20.783  1.00  0.00           N  
ATOM   1708  CA  VAL B 104      31.066  29.552  20.009  1.00  0.00           C  
ATOM   1709  C   VAL B 104      30.495  28.161  19.775  1.00  0.00           C  
ATOM   1710  O   VAL B 104      31.207  27.244  19.357  1.00  0.00           O  
ATOM   1711  CB  VAL B 104      31.334  30.252  18.675  1.00  0.00           C  
ATOM   1712  CG1 VAL B 104      30.096  30.184  17.810  1.00  0.00           C  
ATOM   1713  CG2 VAL B 104      31.748  31.639  18.931  1.00  0.00           C  
ATOM   1714  H   VAL B 104      33.168  29.822  20.403  1.00  0.00           H  
ATOM   1715  HA  VAL B 104      30.326  30.125  20.557  1.00  0.00           H  
ATOM   1716  HB  VAL B 104      32.131  29.730  18.147  1.00  0.00           H  
ATOM   1717 1HG1 VAL B 104      30.286  30.671  16.858  1.00  0.00           H  
ATOM   1718 2HG1 VAL B 104      29.824  29.142  17.629  1.00  0.00           H  
ATOM   1719 3HG1 VAL B 104      29.278  30.690  18.321  1.00  0.00           H  
ATOM   1720 1HG2 VAL B 104      31.950  32.136  17.986  1.00  0.00           H  
ATOM   1721 2HG2 VAL B 104      30.955  32.152  19.458  1.00  0.00           H  
ATOM   1722 3HG2 VAL B 104      32.656  31.640  19.544  1.00  0.00           H  
ATOM   1723  N   LEU B 105      29.205  28.007  20.063  1.00  0.00           N  
ATOM   1724  CA  LEU B 105      28.519  26.740  19.870  1.00  0.00           C  
ATOM   1725  C   LEU B 105      27.949  26.669  18.465  1.00  0.00           C  
ATOM   1726  O   LEU B 105      27.094  27.460  18.068  1.00  0.00           O  
ATOM   1727  CB  LEU B 105      27.404  26.562  20.919  1.00  0.00           C  
ATOM   1728  CG  LEU B 105      26.558  25.297  20.813  1.00  0.00           C  
ATOM   1729  CD1 LEU B 105      27.438  24.123  21.056  1.00  0.00           C  
ATOM   1730  CD2 LEU B 105      25.443  25.333  21.869  1.00  0.00           C  
ATOM   1731  H   LEU B 105      28.676  28.796  20.436  1.00  0.00           H  
ATOM   1732  HA  LEU B 105      29.246  25.935  19.990  1.00  0.00           H  
ATOM   1733 1HB  LEU B 105      27.849  26.576  21.918  1.00  0.00           H  
ATOM   1734 2HB  LEU B 105      26.730  27.405  20.838  1.00  0.00           H  
ATOM   1735  HG  LEU B 105      26.124  25.214  19.808  1.00  0.00           H  
ATOM   1736 1HD1 LEU B 105      26.848  23.213  20.987  1.00  0.00           H  
ATOM   1737 2HD1 LEU B 105      28.229  24.105  20.306  1.00  0.00           H  
ATOM   1738 3HD1 LEU B 105      27.878  24.205  22.048  1.00  0.00           H  
ATOM   1739 1HD2 LEU B 105      24.851  24.424  21.814  1.00  0.00           H  
ATOM   1740 2HD2 LEU B 105      25.896  25.416  22.861  1.00  0.00           H  
ATOM   1741 3HD2 LEU B 105      24.799  26.182  21.697  1.00  0.00           H  
ATOM   1742  N   ASN B 106      28.454  25.720  17.708  1.00  0.00           N  
ATOM   1743  CA  ASN B 106      28.067  25.570  16.326  1.00  0.00           C  
ATOM   1744  C   ASN B 106      26.850  24.676  16.271  1.00  0.00           C  
ATOM   1745  O   ASN B 106      26.939  23.483  16.550  1.00  0.00           O  
ATOM   1746  CB  ASN B 106      29.236  25.002  15.554  1.00  0.00           C  
ATOM   1747  CG  ASN B 106      30.422  25.998  15.525  1.00  0.00           C  
ATOM   1748  OD1 ASN B 106      30.249  27.186  15.212  1.00  0.00           O  
ATOM   1749  ND2 ASN B 106      31.606  25.514  15.846  1.00  0.00           N  
ATOM   1750  H   ASN B 106      29.145  25.096  18.096  1.00  0.00           H  
ATOM   1751  HA  ASN B 106      27.797  26.537  15.914  1.00  0.00           H  
ATOM   1752 1HB  ASN B 106      29.556  24.070  16.015  1.00  0.00           H  
ATOM   1753 2HB  ASN B 106      28.920  24.777  14.532  1.00  0.00           H  
ATOM   1754 1HD2 ASN B 106      32.412  26.112  15.850  1.00  0.00           H  
ATOM   1755 2HD2 ASN B 106      31.705  24.548  16.091  1.00  0.00           H  
ATOM   1756  N   GLU B 107      25.699  25.267  15.958  1.00  0.00           N  
ATOM   1757  CA  GLU B 107      24.452  24.504  16.005  1.00  0.00           C  
ATOM   1758  C   GLU B 107      24.383  23.442  14.936  1.00  0.00           C  
ATOM   1759  O   GLU B 107      24.934  23.578  13.841  1.00  0.00           O  
ATOM   1760  CB  GLU B 107      23.220  25.399  15.951  1.00  0.00           C  
ATOM   1761  CG  GLU B 107      23.088  26.270  17.210  1.00  0.00           C  
ATOM   1762  CD  GLU B 107      21.825  27.033  17.288  1.00  0.00           C  
ATOM   1763  OE1 GLU B 107      20.938  26.778  16.512  1.00  0.00           O  
ATOM   1764  OE2 GLU B 107      21.712  27.851  18.155  1.00  0.00           O  
ATOM   1765  H   GLU B 107      25.687  26.253  15.727  1.00  0.00           H  
ATOM   1766  HA  GLU B 107      24.414  23.990  16.968  1.00  0.00           H  
ATOM   1767 1HB  GLU B 107      23.266  26.038  15.074  1.00  0.00           H  
ATOM   1768 2HB  GLU B 107      22.322  24.777  15.863  1.00  0.00           H  
ATOM   1769 1HG  GLU B 107      23.164  25.626  18.083  1.00  0.00           H  
ATOM   1770 2HG  GLU B 107      23.935  26.967  17.245  1.00  0.00           H  
ATOM   1771  N   THR B 108      23.710  22.382  15.291  1.00  0.00           N  
ATOM   1772  CA  THR B 108      23.567  21.207  14.476  1.00  0.00           C  
ATOM   1773  C   THR B 108      22.150  20.627  14.500  1.00  0.00           C  
ATOM   1774  O   THR B 108      21.198  21.302  14.858  1.00  0.00           O  
ATOM   1775  CB  THR B 108      24.633  20.217  14.947  1.00  0.00           C  
ATOM   1776  OG1 THR B 108      24.658  19.109  14.050  1.00  0.00           O  
ATOM   1777  CG2 THR B 108      24.392  19.776  16.397  1.00  0.00           C  
ATOM   1778  H   THR B 108      23.270  22.386  16.213  1.00  0.00           H  
ATOM   1779  HA  THR B 108      23.797  21.482  13.446  1.00  0.00           H  
ATOM   1780  HB  THR B 108      25.602  20.718  14.896  1.00  0.00           H  
ATOM   1781  HG1 THR B 108      25.499  18.640  14.139  1.00  0.00           H  
ATOM   1782 1HG2 THR B 108      25.179  19.095  16.711  1.00  0.00           H  
ATOM   1783 2HG2 THR B 108      24.393  20.655  17.044  1.00  0.00           H  
ATOM   1784 3HG2 THR B 108      23.480  19.296  16.461  1.00  0.00           H  
ATOM   1785  N   SER B 109      22.003  19.394  14.036  1.00  0.00           N  
ATOM   1786  CA  SER B 109      20.687  18.720  13.973  1.00  0.00           C  
ATOM   1787  C   SER B 109      20.218  18.150  15.333  1.00  0.00           C  
ATOM   1788  O   SER B 109      19.050  17.811  15.521  1.00  0.00           O  
ATOM   1789  CB  SER B 109      20.740  17.620  12.927  1.00  0.00           C  
ATOM   1790  OG  SER B 109      21.605  16.577  13.313  1.00  0.00           O  
ATOM   1791  H   SER B 109      22.851  18.923  13.752  1.00  0.00           H  
ATOM   1792  HA  SER B 109      19.950  19.458  13.653  1.00  0.00           H  
ATOM   1793 1HB  SER B 109      19.736  17.228  12.775  1.00  0.00           H  
ATOM   1794 2HB  SER B 109      21.073  18.039  11.978  1.00  0.00           H  
ATOM   1795  HG  SER B 109      21.054  15.922  13.765  1.00  0.00           H  
ATOM   1796  N   PHE B 110      21.143  18.093  16.279  1.00  0.00           N  
ATOM   1797  CA  PHE B 110      20.902  17.556  17.607  1.00  0.00           C  
ATOM   1798  C   PHE B 110      20.893  18.636  18.678  1.00  0.00           C  
ATOM   1799  O   PHE B 110      20.155  18.530  19.654  1.00  0.00           O  
ATOM   1800  CB  PHE B 110      21.993  16.549  17.923  1.00  0.00           C  
ATOM   1801  CG  PHE B 110      22.022  15.460  16.918  1.00  0.00           C  
ATOM   1802  CD1 PHE B 110      23.054  15.393  16.010  1.00  0.00           C  
ATOM   1803  CD2 PHE B 110      21.003  14.506  16.855  1.00  0.00           C  
ATOM   1804  CE1 PHE B 110      23.078  14.391  15.064  1.00  0.00           C  
ATOM   1805  CE2 PHE B 110      21.015  13.506  15.915  1.00  0.00           C  
ATOM   1806  CZ  PHE B 110      22.056  13.445  15.014  1.00  0.00           C  
ATOM   1807  H   PHE B 110      22.067  18.400  16.031  1.00  0.00           H  
ATOM   1808  HA  PHE B 110      19.935  17.063  17.597  1.00  0.00           H  
ATOM   1809 1HB  PHE B 110      22.963  17.036  17.934  1.00  0.00           H  
ATOM   1810 2HB  PHE B 110      21.829  16.113  18.913  1.00  0.00           H  
ATOM   1811  HD1 PHE B 110      23.848  16.134  16.043  1.00  0.00           H  
ATOM   1812  HD2 PHE B 110      20.190  14.556  17.556  1.00  0.00           H  
ATOM   1813  HE1 PHE B 110      23.899  14.344  14.347  1.00  0.00           H  
ATOM   1814  HE2 PHE B 110      20.206  12.772  15.883  1.00  0.00           H  
ATOM   1815  HZ  PHE B 110      22.082  12.659  14.262  1.00  0.00           H  
ATOM   1816  N   ILE B 111      21.731  19.673  18.513  1.00  0.00           N  
ATOM   1817  CA  ILE B 111      21.796  20.782  19.469  1.00  0.00           C  
ATOM   1818  C   ILE B 111      21.482  22.095  18.753  1.00  0.00           C  
ATOM   1819  O   ILE B 111      22.197  22.482  17.833  1.00  0.00           O  
ATOM   1820  CB  ILE B 111      23.134  20.856  20.189  1.00  0.00           C  
ATOM   1821  CG1 ILE B 111      23.389  19.590  20.940  1.00  0.00           C  
ATOM   1822  CG2 ILE B 111      23.071  22.004  21.155  1.00  0.00           C  
ATOM   1823  CD1 ILE B 111      24.789  19.465  21.474  1.00  0.00           C  
ATOM   1824  H   ILE B 111      22.310  19.713  17.697  1.00  0.00           H  
ATOM   1825  HA  ILE B 111      21.049  20.623  20.227  1.00  0.00           H  
ATOM   1826  HB  ILE B 111      23.940  20.998  19.475  1.00  0.00           H  
ATOM   1827 1HG1 ILE B 111      22.687  19.538  21.774  1.00  0.00           H  
ATOM   1828 2HG1 ILE B 111      23.207  18.747  20.285  1.00  0.00           H  
ATOM   1829 1HG2 ILE B 111      24.008  22.075  21.698  1.00  0.00           H  
ATOM   1830 2HG2 ILE B 111      22.890  22.929  20.607  1.00  0.00           H  
ATOM   1831 3HG2 ILE B 111      22.254  21.835  21.854  1.00  0.00           H  
ATOM   1832 1HD1 ILE B 111      24.899  18.519  22.009  1.00  0.00           H  
ATOM   1833 2HD1 ILE B 111      25.498  19.495  20.645  1.00  0.00           H  
ATOM   1834 3HD1 ILE B 111      25.000  20.288  22.160  1.00  0.00           H  
ATOM   1835  N   PHE B 112      20.364  22.728  19.118  1.00  0.00           N  
ATOM   1836  CA  PHE B 112      19.937  23.884  18.351  1.00  0.00           C  
ATOM   1837  C   PHE B 112      18.921  24.816  19.013  1.00  0.00           C  
ATOM   1838  O   PHE B 112      18.177  24.409  19.906  1.00  0.00           O  
ATOM   1839  CB  PHE B 112      19.346  23.384  17.046  1.00  0.00           C  
ATOM   1840  CG  PHE B 112      18.220  22.446  17.248  1.00  0.00           C  
ATOM   1841  CD1 PHE B 112      16.919  22.901  17.282  1.00  0.00           C  
ATOM   1842  CD2 PHE B 112      18.441  21.098  17.426  1.00  0.00           C  
ATOM   1843  CE1 PHE B 112      15.860  22.022  17.490  1.00  0.00           C  
ATOM   1844  CE2 PHE B 112      17.403  20.228  17.644  1.00  0.00           C  
ATOM   1845  CZ  PHE B 112      16.103  20.696  17.676  1.00  0.00           C  
ATOM   1846  H   PHE B 112      19.834  22.372  19.914  1.00  0.00           H  
ATOM   1847  HA  PHE B 112      20.829  24.472  18.123  1.00  0.00           H  
ATOM   1848 1HB  PHE B 112      18.984  24.223  16.462  1.00  0.00           H  
ATOM   1849 2HB  PHE B 112      20.107  22.881  16.462  1.00  0.00           H  
ATOM   1850  HD1 PHE B 112      16.734  23.963  17.143  1.00  0.00           H  
ATOM   1851  HD2 PHE B 112      19.456  20.722  17.391  1.00  0.00           H  
ATOM   1852  HE1 PHE B 112      14.834  22.381  17.508  1.00  0.00           H  
ATOM   1853  HE2 PHE B 112      17.611  19.163  17.785  1.00  0.00           H  
ATOM   1854  HZ  PHE B 112      15.270  20.005  17.834  1.00  0.00           H  
ATOM   1855  N   THR B 113      18.816  26.049  18.503  1.00  0.00           N  
ATOM   1856  CA  THR B 113      17.801  26.991  18.962  1.00  0.00           C  
ATOM   1857  C   THR B 113      16.450  26.687  18.326  1.00  0.00           C  
ATOM   1858  O   THR B 113      16.381  26.513  17.112  1.00  0.00           O  
ATOM   1859  CB  THR B 113      18.192  28.469  18.653  1.00  0.00           C  
ATOM   1860  OG1 THR B 113      19.406  28.810  19.352  1.00  0.00           O  
ATOM   1861  CG2 THR B 113      17.073  29.441  19.107  1.00  0.00           C  
ATOM   1862  H   THR B 113      19.478  26.345  17.770  1.00  0.00           H  
ATOM   1863  HA  THR B 113      17.702  26.911  20.047  1.00  0.00           H  
ATOM   1864  HB  THR B 113      18.361  28.583  17.582  1.00  0.00           H  
ATOM   1865  HG1 THR B 113      20.174  28.363  18.911  1.00  0.00           H  
ATOM   1866 1HG2 THR B 113      17.379  30.458  18.888  1.00  0.00           H  
ATOM   1867 2HG2 THR B 113      16.141  29.236  18.586  1.00  0.00           H  
ATOM   1868 3HG2 THR B 113      16.925  29.328  20.167  1.00  0.00           H  
ATOM   1869  N   GLU B 114      15.380  26.684  19.127  1.00  0.00           N  
ATOM   1870  CA  GLU B 114      14.023  26.581  18.595  1.00  0.00           C  
ATOM   1871  C   GLU B 114      13.106  27.531  19.312  1.00  0.00           C  
ATOM   1872  O   GLU B 114      13.090  27.557  20.542  1.00  0.00           O  
ATOM   1873  CB  GLU B 114      13.488  25.153  18.726  1.00  0.00           C  
ATOM   1874  CG  GLU B 114      12.099  24.957  18.110  1.00  0.00           C  
ATOM   1875  CD  GLU B 114      11.611  23.545  18.148  1.00  0.00           C  
ATOM   1876  OE1 GLU B 114      12.209  22.727  18.805  1.00  0.00           O  
ATOM   1877  OE2 GLU B 114      10.619  23.274  17.520  1.00  0.00           O  
ATOM   1878  H   GLU B 114      15.516  26.749  20.133  1.00  0.00           H  
ATOM   1879  HA  GLU B 114      14.035  26.849  17.538  1.00  0.00           H  
ATOM   1880 1HB  GLU B 114      14.175  24.472  18.241  1.00  0.00           H  
ATOM   1881 2HB  GLU B 114      13.441  24.876  19.782  1.00  0.00           H  
ATOM   1882 1HG  GLU B 114      11.379  25.576  18.648  1.00  0.00           H  
ATOM   1883 2HG  GLU B 114      12.125  25.298  17.076  1.00  0.00           H  
ATOM   1884  N   PHE B 115      12.320  28.301  18.554  1.00  0.00           N  
ATOM   1885  CA  PHE B 115      11.391  29.261  19.173  1.00  0.00           C  
ATOM   1886  C   PHE B 115       9.968  28.781  19.126  1.00  0.00           C  
ATOM   1887  O   PHE B 115       9.548  28.186  18.140  1.00  0.00           O  
ATOM   1888  CB  PHE B 115      11.397  30.612  18.474  1.00  0.00           C  
ATOM   1889  CG  PHE B 115      12.591  31.480  18.638  1.00  0.00           C  
ATOM   1890  CD1 PHE B 115      13.661  31.407  17.770  1.00  0.00           C  
ATOM   1891  CD2 PHE B 115      12.606  32.432  19.640  1.00  0.00           C  
ATOM   1892  CE1 PHE B 115      14.717  32.273  17.898  1.00  0.00           C  
ATOM   1893  CE2 PHE B 115      13.656  33.302  19.762  1.00  0.00           C  
ATOM   1894  CZ  PHE B 115      14.708  33.223  18.885  1.00  0.00           C  
ATOM   1895  H   PHE B 115      12.376  28.226  17.549  1.00  0.00           H  
ATOM   1896  HA  PHE B 115      11.664  29.399  20.210  1.00  0.00           H  
ATOM   1897 1HB  PHE B 115      11.245  30.455  17.410  1.00  0.00           H  
ATOM   1898 2HB  PHE B 115      10.525  31.176  18.831  1.00  0.00           H  
ATOM   1899  HD1 PHE B 115      13.657  30.665  16.972  1.00  0.00           H  
ATOM   1900  HD2 PHE B 115      11.756  32.487  20.325  1.00  0.00           H  
ATOM   1901  HE1 PHE B 115      15.555  32.215  17.204  1.00  0.00           H  
ATOM   1902  HE2 PHE B 115      13.652  34.059  20.545  1.00  0.00           H  
ATOM   1903  HZ  PHE B 115      15.534  33.917  18.965  1.00  0.00           H  
ATOM   1904  N   LEU B 116       9.213  29.105  20.156  1.00  0.00           N  
ATOM   1905  CA  LEU B 116       7.801  28.775  20.201  1.00  0.00           C  
ATOM   1906  C   LEU B 116       7.096  29.792  19.353  1.00  0.00           C  
ATOM   1907  O   LEU B 116       7.575  30.902  19.237  1.00  0.00           O  
ATOM   1908  CB  LEU B 116       7.321  28.922  21.645  1.00  0.00           C  
ATOM   1909  CG  LEU B 116       8.086  28.091  22.710  1.00  0.00           C  
ATOM   1910  CD1 LEU B 116       7.500  28.385  24.062  1.00  0.00           C  
ATOM   1911  CD2 LEU B 116       8.031  26.644  22.394  1.00  0.00           C  
ATOM   1912  H   LEU B 116       9.628  29.625  20.921  1.00  0.00           H  
ATOM   1913  HA  LEU B 116       7.640  27.787  19.780  1.00  0.00           H  
ATOM   1914 1HB  LEU B 116       7.410  29.974  21.923  1.00  0.00           H  
ATOM   1915 2HB  LEU B 116       6.268  28.645  21.688  1.00  0.00           H  
ATOM   1916  HG  LEU B 116       9.115  28.404  22.733  1.00  0.00           H  
ATOM   1917 1HD1 LEU B 116       8.033  27.841  24.817  1.00  0.00           H  
ATOM   1918 2HD1 LEU B 116       7.566  29.442  24.274  1.00  0.00           H  
ATOM   1919 3HD1 LEU B 116       6.458  28.075  24.062  1.00  0.00           H  
ATOM   1920 1HD2 LEU B 116       8.567  26.088  23.153  1.00  0.00           H  
ATOM   1921 2HD2 LEU B 116       7.001  26.352  22.383  1.00  0.00           H  
ATOM   1922 3HD2 LEU B 116       8.484  26.449  21.426  1.00  0.00           H  
ATOM   1923  N   GLU B 117       5.983  29.444  18.748  1.00  0.00           N  
ATOM   1924  CA  GLU B 117       5.324  30.437  17.936  1.00  0.00           C  
ATOM   1925  C   GLU B 117       5.089  31.666  18.818  1.00  0.00           C  
ATOM   1926  O   GLU B 117       4.444  31.508  19.880  1.00  0.00           O  
ATOM   1927  CB  GLU B 117       4.011  29.890  17.390  1.00  0.00           C  
ATOM   1928  CG  GLU B 117       4.212  28.794  16.362  1.00  0.00           C  
ATOM   1929  CD  GLU B 117       4.465  27.457  16.977  1.00  0.00           C  
ATOM   1930  OE1 GLU B 117       4.461  27.365  18.184  1.00  0.00           O  
ATOM   1931  OE2 GLU B 117       4.694  26.519  16.248  1.00  0.00           O  
ATOM   1932  H   GLU B 117       5.607  28.511  18.843  1.00  0.00           H  
ATOM   1933  HA  GLU B 117       5.945  30.639  17.078  1.00  0.00           H  
ATOM   1934 1HB  GLU B 117       3.405  29.499  18.207  1.00  0.00           H  
ATOM   1935 2HB  GLU B 117       3.449  30.699  16.921  1.00  0.00           H  
ATOM   1936 1HG  GLU B 117       3.324  28.732  15.735  1.00  0.00           H  
ATOM   1937 2HG  GLU B 117       5.055  29.059  15.726  1.00  0.00           H  
ATOM   1938  N   PRO B 118       5.599  32.883  18.414  1.00  0.00           N  
ATOM   1939  CA  PRO B 118       5.468  34.156  19.088  1.00  0.00           C  
ATOM   1940  C   PRO B 118       4.036  34.520  19.269  1.00  0.00           C  
ATOM   1941  O   PRO B 118       3.206  34.263  18.394  1.00  0.00           O  
ATOM   1942  CB  PRO B 118       6.141  35.141  18.122  1.00  0.00           C  
ATOM   1943  CG  PRO B 118       7.112  34.313  17.345  1.00  0.00           C  
ATOM   1944  CD  PRO B 118       6.440  32.974  17.181  1.00  0.00           C  
ATOM   1945  HA  PRO B 118       5.981  34.102  20.064  1.00  0.00           H  
ATOM   1946 1HB  PRO B 118       5.376  35.621  17.487  1.00  0.00           H  
ATOM   1947 2HB  PRO B 118       6.624  35.948  18.694  1.00  0.00           H  
ATOM   1948 1HG  PRO B 118       7.332  34.794  16.381  1.00  0.00           H  
ATOM   1949 2HG  PRO B 118       8.066  34.234  17.885  1.00  0.00           H  
ATOM   1950 1HD  PRO B 118       5.821  32.936  16.271  1.00  0.00           H  
ATOM   1951 2HD  PRO B 118       7.259  32.241  17.183  1.00  0.00           H  
ATOM   1952  N   ALA B 119       3.736  35.113  20.394  1.00  0.00           N  
ATOM   1953  CA  ALA B 119       2.381  35.493  20.719  1.00  0.00           C  
ATOM   1954  C   ALA B 119       1.946  36.744  19.987  1.00  0.00           C  
ATOM   1955  O   ALA B 119       2.747  37.593  19.604  1.00  0.00           O  
ATOM   1956  CB  ALA B 119       2.227  35.663  22.209  1.00  0.00           C  
ATOM   1957  H   ALA B 119       4.469  35.314  21.064  1.00  0.00           H  
ATOM   1958  HA  ALA B 119       1.717  34.687  20.405  1.00  0.00           H  
ATOM   1959 1HB  ALA B 119       1.197  35.922  22.448  1.00  0.00           H  
ATOM   1960 2HB  ALA B 119       2.497  34.739  22.711  1.00  0.00           H  
ATOM   1961 3HB  ALA B 119       2.867  36.427  22.538  1.00  0.00           H  
ATOM   1962  N   ALA B 120       0.648  36.848  19.798  1.00  0.00           N  
ATOM   1963  CA  ALA B 120       0.080  38.058  19.261  1.00  0.00           C  
ATOM   1964  C   ALA B 120       0.269  39.204  20.244  1.00  0.00           C  
ATOM   1965  O   ALA B 120       0.202  39.014  21.458  1.00  0.00           O  
ATOM   1966  CB  ALA B 120      -1.397  37.879  18.970  1.00  0.00           C  
ATOM   1967  H   ALA B 120       0.042  36.096  20.079  1.00  0.00           H  
ATOM   1968  HA  ALA B 120       0.607  38.302  18.340  1.00  0.00           H  
ATOM   1969 1HB  ALA B 120      -1.799  38.805  18.555  1.00  0.00           H  
ATOM   1970 2HB  ALA B 120      -1.534  37.070  18.254  1.00  0.00           H  
ATOM   1971 3HB  ALA B 120      -1.920  37.641  19.894  1.00  0.00           H  
ATOM   1972  N   ASN B 121       0.444  40.393  19.706  1.00  0.00           N  
ATOM   1973  CA  ASN B 121       0.516  41.634  20.472  1.00  0.00           C  
ATOM   1974  C   ASN B 121       1.626  41.688  21.498  1.00  0.00           C  
ATOM   1975  O   ASN B 121       1.488  42.367  22.513  1.00  0.00           O  
ATOM   1976  CB  ASN B 121      -0.824  41.883  21.134  1.00  0.00           C  
ATOM   1977  CG  ASN B 121      -1.930  41.962  20.126  1.00  0.00           C  
ATOM   1978  OD1 ASN B 121      -1.776  42.548  19.044  1.00  0.00           O  
ATOM   1979  ND2 ASN B 121      -3.052  41.372  20.451  1.00  0.00           N  
ATOM   1980  H   ASN B 121       0.512  40.452  18.694  1.00  0.00           H  
ATOM   1981  HA  ASN B 121       0.693  42.445  19.771  1.00  0.00           H  
ATOM   1982 1HB  ASN B 121      -1.051  41.103  21.858  1.00  0.00           H  
ATOM   1983 2HB  ASN B 121      -0.787  42.825  21.678  1.00  0.00           H  
ATOM   1984 1HD2 ASN B 121      -3.828  41.386  19.820  1.00  0.00           H  
ATOM   1985 2HD2 ASN B 121      -3.132  40.906  21.333  1.00  0.00           H  
ATOM   1986  N   GLU B 122       2.736  41.034  21.237  1.00  0.00           N  
ATOM   1987  CA  GLU B 122       3.882  41.167  22.109  1.00  0.00           C  
ATOM   1988  C   GLU B 122       5.147  40.884  21.326  1.00  0.00           C  
ATOM   1989  O   GLU B 122       5.108  40.234  20.283  1.00  0.00           O  
ATOM   1990  CB  GLU B 122       3.833  40.306  23.373  1.00  0.00           C  
ATOM   1991  CG  GLU B 122       3.949  38.855  23.188  1.00  0.00           C  
ATOM   1992  CD  GLU B 122       3.851  38.125  24.525  1.00  0.00           C  
ATOM   1993  OE1 GLU B 122       3.418  38.745  25.465  1.00  0.00           O  
ATOM   1994  OE2 GLU B 122       4.266  36.991  24.633  1.00  0.00           O  
ATOM   1995  H   GLU B 122       2.799  40.450  20.416  1.00  0.00           H  
ATOM   1996  HA  GLU B 122       3.934  42.206  22.435  1.00  0.00           H  
ATOM   1997 1HB  GLU B 122       4.631  40.614  24.047  1.00  0.00           H  
ATOM   1998 2HB  GLU B 122       2.889  40.487  23.886  1.00  0.00           H  
ATOM   1999 1HG  GLU B 122       3.135  38.569  22.533  1.00  0.00           H  
ATOM   2000 2HG  GLU B 122       4.893  38.603  22.698  1.00  0.00           H  
ATOM   2001  N   THR B 123       6.259  41.409  21.837  1.00  0.00           N  
ATOM   2002  CA  THR B 123       7.569  41.314  21.202  1.00  0.00           C  
ATOM   2003  C   THR B 123       8.516  40.343  21.848  1.00  0.00           C  
ATOM   2004  O   THR B 123       9.574  40.030  21.286  1.00  0.00           O  
ATOM   2005  CB  THR B 123       8.235  42.708  21.174  1.00  0.00           C  
ATOM   2006  OG1 THR B 123       8.393  43.197  22.528  1.00  0.00           O  
ATOM   2007  CG2 THR B 123       7.365  43.682  20.389  1.00  0.00           C  
ATOM   2008  H   THR B 123       6.193  41.922  22.706  1.00  0.00           H  
ATOM   2009  HA  THR B 123       7.425  40.983  20.191  1.00  0.00           H  
ATOM   2010  HB  THR B 123       9.221  42.638  20.704  1.00  0.00           H  
ATOM   2011  HG1 THR B 123       9.213  42.802  22.948  1.00  0.00           H  
ATOM   2012 1HG2 THR B 123       7.848  44.660  20.376  1.00  0.00           H  
ATOM   2013 2HG2 THR B 123       7.249  43.320  19.367  1.00  0.00           H  
ATOM   2014 3HG2 THR B 123       6.388  43.767  20.855  1.00  0.00           H  
ATOM   2015  N   VAL B 124       8.151  39.871  23.017  1.00  0.00           N  
ATOM   2016  CA  VAL B 124       9.010  38.921  23.669  1.00  0.00           C  
ATOM   2017  C   VAL B 124       8.853  37.600  22.959  1.00  0.00           C  
ATOM   2018  O   VAL B 124       7.751  37.227  22.553  1.00  0.00           O  
ATOM   2019  CB  VAL B 124       8.578  38.681  25.155  1.00  0.00           C  
ATOM   2020  CG1 VAL B 124       9.473  37.587  25.834  1.00  0.00           C  
ATOM   2021  CG2 VAL B 124       8.639  39.939  25.942  1.00  0.00           C  
ATOM   2022  H   VAL B 124       7.283  40.161  23.437  1.00  0.00           H  
ATOM   2023  HA  VAL B 124      10.045  39.253  23.598  1.00  0.00           H  
ATOM   2024  HB  VAL B 124       7.549  38.314  25.156  1.00  0.00           H  
ATOM   2025 1HG1 VAL B 124       9.137  37.431  26.860  1.00  0.00           H  
ATOM   2026 2HG1 VAL B 124       9.413  36.644  25.316  1.00  0.00           H  
ATOM   2027 3HG1 VAL B 124      10.512  37.921  25.845  1.00  0.00           H  
ATOM   2028 1HG2 VAL B 124       8.308  39.747  26.960  1.00  0.00           H  
ATOM   2029 2HG2 VAL B 124       9.637  40.277  25.966  1.00  0.00           H  
ATOM   2030 3HG2 VAL B 124       8.006  40.702  25.494  1.00  0.00           H  
ATOM   2031  N   ARG B 125       9.936  36.881  22.826  1.00  0.00           N  
ATOM   2032  CA  ARG B 125       9.871  35.591  22.216  1.00  0.00           C  
ATOM   2033  C   ARG B 125      10.382  34.590  23.189  1.00  0.00           C  
ATOM   2034  O   ARG B 125      11.305  34.842  23.970  1.00  0.00           O  
ATOM   2035  CB  ARG B 125      10.746  35.525  20.976  1.00  0.00           C  
ATOM   2036  CG  ARG B 125      10.368  36.440  19.825  1.00  0.00           C  
ATOM   2037  CD  ARG B 125      11.416  36.407  18.756  1.00  0.00           C  
ATOM   2038  NE  ARG B 125      12.675  36.961  19.267  1.00  0.00           N  
ATOM   2039  CZ  ARG B 125      13.857  37.034  18.613  1.00  0.00           C  
ATOM   2040  NH1 ARG B 125      13.986  36.602  17.378  1.00  0.00           N  
ATOM   2041  NH2 ARG B 125      14.883  37.568  19.240  1.00  0.00           N  
ATOM   2042  H   ARG B 125      10.825  37.248  23.157  1.00  0.00           H  
ATOM   2043  HA  ARG B 125       8.835  35.350  21.977  1.00  0.00           H  
ATOM   2044 1HB  ARG B 125      11.774  35.731  21.262  1.00  0.00           H  
ATOM   2045 2HB  ARG B 125      10.713  34.516  20.588  1.00  0.00           H  
ATOM   2046 1HG  ARG B 125       9.419  36.119  19.398  1.00  0.00           H  
ATOM   2047 2HG  ARG B 125      10.275  37.468  20.188  1.00  0.00           H  
ATOM   2048 1HD  ARG B 125      11.588  35.378  18.437  1.00  0.00           H  
ATOM   2049 2HD  ARG B 125      11.090  37.011  17.910  1.00  0.00           H  
ATOM   2050  HE  ARG B 125      12.649  37.333  20.209  1.00  0.00           H  
ATOM   2051 1HH1 ARG B 125      13.200  36.196  16.897  1.00  0.00           H  
ATOM   2052 2HH1 ARG B 125      14.881  36.677  16.904  1.00  0.00           H  
ATOM   2053 1HH2 ARG B 125      14.768  37.884  20.188  1.00  0.00           H  
ATOM   2054 2HH2 ARG B 125      15.795  37.673  18.766  1.00  0.00           H  
ATOM   2055  N   HIS B 126       9.804  33.430  23.133  1.00  0.00           N  
ATOM   2056  CA  HIS B 126      10.237  32.417  24.037  1.00  0.00           C  
ATOM   2057  C   HIS B 126      10.727  31.245  23.241  1.00  0.00           C  
ATOM   2058  O   HIS B 126      10.284  31.023  22.114  1.00  0.00           O  
ATOM   2059  CB  HIS B 126       9.064  32.004  24.917  1.00  0.00           C  
ATOM   2060  CG  HIS B 126       8.535  33.127  25.722  1.00  0.00           C  
ATOM   2061  ND1 HIS B 126       7.562  33.993  25.250  1.00  0.00           N  
ATOM   2062  CD2 HIS B 126       8.857  33.568  26.950  1.00  0.00           C  
ATOM   2063  CE1 HIS B 126       7.310  34.903  26.167  1.00  0.00           C  
ATOM   2064  NE2 HIS B 126       8.089  34.664  27.203  1.00  0.00           N  
ATOM   2065  H   HIS B 126       9.055  33.253  22.476  1.00  0.00           H  
ATOM   2066  HA  HIS B 126      11.062  32.774  24.667  1.00  0.00           H  
ATOM   2067 1HB  HIS B 126       8.260  31.651  24.280  1.00  0.00           H  
ATOM   2068 2HB  HIS B 126       9.346  31.192  25.563  1.00  0.00           H  
ATOM   2069  HD2 HIS B 126       9.588  33.158  27.620  1.00  0.00           H  
ATOM   2070  HE1 HIS B 126       6.592  35.722  26.076  1.00  0.00           H  
ATOM   2071  HE2 HIS B 126       8.155  35.206  28.081  1.00  0.00           H  
ATOM   2072  N   GLY B 127      11.617  30.500  23.828  1.00  0.00           N  
ATOM   2073  CA  GLY B 127      12.145  29.384  23.142  1.00  0.00           C  
ATOM   2074  C   GLY B 127      12.985  28.509  24.023  1.00  0.00           C  
ATOM   2075  O   GLY B 127      12.884  28.553  25.260  1.00  0.00           O  
ATOM   2076  H   GLY B 127      11.963  30.765  24.752  1.00  0.00           H  
ATOM   2077 1HA  GLY B 127      11.328  28.803  22.725  1.00  0.00           H  
ATOM   2078 2HA  GLY B 127      12.737  29.728  22.306  1.00  0.00           H  
ATOM   2079  N   CYS B 128      13.770  27.679  23.358  1.00  0.00           N  
ATOM   2080  CA  CYS B 128      14.538  26.660  23.987  1.00  0.00           C  
ATOM   2081  C   CYS B 128      15.833  26.318  23.281  1.00  0.00           C  
ATOM   2082  O   CYS B 128      15.889  26.313  22.044  1.00  0.00           O  
ATOM   2083  CB  CYS B 128      13.663  25.422  24.050  1.00  0.00           C  
ATOM   2084  SG  CYS B 128      14.427  24.056  24.736  1.00  0.00           S  
ATOM   2085  H   CYS B 128      13.760  27.730  22.341  1.00  0.00           H  
ATOM   2086  HA  CYS B 128      14.757  26.979  24.997  1.00  0.00           H  
ATOM   2087 1HB  CYS B 128      12.809  25.657  24.656  1.00  0.00           H  
ATOM   2088 2HB  CYS B 128      13.314  25.158  23.050  1.00  0.00           H  
ATOM   2089  N   LEU B 129      16.887  26.009  24.048  1.00  0.00           N  
ATOM   2090  CA  LEU B 129      18.023  25.368  23.385  1.00  0.00           C  
ATOM   2091  C   LEU B 129      17.700  23.900  23.468  1.00  0.00           C  
ATOM   2092  O   LEU B 129      17.579  23.375  24.581  1.00  0.00           O  
ATOM   2093  CB  LEU B 129      19.398  25.539  24.069  1.00  0.00           C  
ATOM   2094  CG  LEU B 129      20.663  24.824  23.327  1.00  0.00           C  
ATOM   2095  CD1 LEU B 129      20.930  25.468  21.973  1.00  0.00           C  
ATOM   2096  CD2 LEU B 129      21.910  24.910  24.196  1.00  0.00           C  
ATOM   2097  H   LEU B 129      16.846  26.148  25.050  1.00  0.00           H  
ATOM   2098  HA  LEU B 129      18.095  25.675  22.342  1.00  0.00           H  
ATOM   2099 1HB  LEU B 129      19.610  26.568  24.171  1.00  0.00           H  
ATOM   2100 2HB  LEU B 129      19.342  25.096  25.042  1.00  0.00           H  
ATOM   2101  HG  LEU B 129      20.425  23.769  23.151  1.00  0.00           H  
ATOM   2102 1HD1 LEU B 129      21.764  24.970  21.483  1.00  0.00           H  
ATOM   2103 2HD1 LEU B 129      20.074  25.390  21.359  1.00  0.00           H  
ATOM   2104 3HD1 LEU B 129      21.172  26.508  22.108  1.00  0.00           H  
ATOM   2105 1HD2 LEU B 129      22.741  24.415  23.691  1.00  0.00           H  
ATOM   2106 2HD2 LEU B 129      22.164  25.947  24.374  1.00  0.00           H  
ATOM   2107 3HD2 LEU B 129      21.723  24.417  25.128  1.00  0.00           H  
ATOM   2108  N   ARG B 130      17.493  23.239  22.332  1.00  0.00           N  
ATOM   2109  CA  ARG B 130      17.163  21.827  22.356  1.00  0.00           C  
ATOM   2110  C   ARG B 130      18.405  20.985  22.310  1.00  0.00           C  
ATOM   2111  O   ARG B 130      19.336  21.291  21.559  1.00  0.00           O  
ATOM   2112  CB  ARG B 130      16.320  21.449  21.161  1.00  0.00           C  
ATOM   2113  CG  ARG B 130      14.957  22.075  21.046  1.00  0.00           C  
ATOM   2114  CD  ARG B 130      13.987  21.428  21.920  1.00  0.00           C  
ATOM   2115  NE  ARG B 130      12.651  21.808  21.546  1.00  0.00           N  
ATOM   2116  CZ  ARG B 130      11.534  21.497  22.209  1.00  0.00           C  
ATOM   2117  NH1 ARG B 130      11.589  20.809  23.333  1.00  0.00           N  
ATOM   2118  NH2 ARG B 130      10.376  21.892  21.711  1.00  0.00           N  
ATOM   2119  H   ARG B 130      17.600  23.720  21.444  1.00  0.00           H  
ATOM   2120  HA  ARG B 130      16.648  21.615  23.295  1.00  0.00           H  
ATOM   2121 1HB  ARG B 130      16.867  21.743  20.274  1.00  0.00           H  
ATOM   2122 2HB  ARG B 130      16.203  20.364  21.124  1.00  0.00           H  
ATOM   2123 1HG  ARG B 130      15.017  23.129  21.331  1.00  0.00           H  
ATOM   2124 2HG  ARG B 130      14.585  22.000  20.031  1.00  0.00           H  
ATOM   2125 1HD  ARG B 130      14.077  20.345  21.824  1.00  0.00           H  
ATOM   2126 2HD  ARG B 130      14.161  21.721  22.949  1.00  0.00           H  
ATOM   2127  HE  ARG B 130      12.544  22.324  20.654  1.00  0.00           H  
ATOM   2128 1HH1 ARG B 130      12.477  20.515  23.707  1.00  0.00           H  
ATOM   2129 2HH1 ARG B 130      10.741  20.601  23.837  1.00  0.00           H  
ATOM   2130 1HH2 ARG B 130      10.365  22.414  20.832  1.00  0.00           H  
ATOM   2131 2HH2 ARG B 130       9.514  21.673  22.180  1.00  0.00           H  
ATOM   2132  N   LEU B 131      18.404  19.900  23.074  1.00  0.00           N  
ATOM   2133  CA  LEU B 131      19.502  18.967  22.990  1.00  0.00           C  
ATOM   2134  C   LEU B 131      18.957  17.539  22.851  1.00  0.00           C  
ATOM   2135  O   LEU B 131      18.345  16.971  23.779  1.00  0.00           O  
ATOM   2136  CB  LEU B 131      20.411  19.054  24.228  1.00  0.00           C  
ATOM   2137  CG  LEU B 131      21.161  20.381  24.467  1.00  0.00           C  
ATOM   2138  CD1 LEU B 131      20.358  21.273  25.464  1.00  0.00           C  
ATOM   2139  CD2 LEU B 131      22.574  20.072  24.979  1.00  0.00           C  
ATOM   2140  H   LEU B 131      17.632  19.755  23.736  1.00  0.00           H  
ATOM   2141  HA  LEU B 131      20.089  19.192  22.113  1.00  0.00           H  
ATOM   2142 1HB  LEU B 131      19.815  18.887  25.084  1.00  0.00           H  
ATOM   2143 2HB  LEU B 131      21.149  18.264  24.159  1.00  0.00           H  
ATOM   2144  HG  LEU B 131      21.222  20.923  23.543  1.00  0.00           H  
ATOM   2145 1HD1 LEU B 131      20.883  22.211  25.614  1.00  0.00           H  
ATOM   2146 2HD1 LEU B 131      19.365  21.485  25.075  1.00  0.00           H  
ATOM   2147 3HD1 LEU B 131      20.262  20.758  26.416  1.00  0.00           H  
ATOM   2148 1HD2 LEU B 131      23.120  21.005  25.143  1.00  0.00           H  
ATOM   2149 2HD2 LEU B 131      22.509  19.522  25.909  1.00  0.00           H  
ATOM   2150 3HD2 LEU B 131      23.106  19.470  24.247  1.00  0.00           H  
ATOM   2151  N   ASN B 132      19.197  16.922  21.692  1.00  0.00           N  
ATOM   2152  CA  ASN B 132      18.730  15.582  21.365  1.00  0.00           C  
ATOM   2153  C   ASN B 132      19.670  14.489  21.898  1.00  0.00           C  
ATOM   2154  O   ASN B 132      20.718  14.186  21.321  1.00  0.00           O  
ATOM   2155  CB  ASN B 132      18.535  15.453  19.870  1.00  0.00           C  
ATOM   2156  CG  ASN B 132      17.940  14.125  19.423  1.00  0.00           C  
ATOM   2157  OD1 ASN B 132      17.927  13.139  20.169  1.00  0.00           O  
ATOM   2158  ND2 ASN B 132      17.443  14.103  18.210  1.00  0.00           N  
ATOM   2159  H   ASN B 132      19.692  17.443  20.979  1.00  0.00           H  
ATOM   2160  HA  ASN B 132      17.757  15.437  21.848  1.00  0.00           H  
ATOM   2161 1HB  ASN B 132      17.897  16.267  19.520  1.00  0.00           H  
ATOM   2162 2HB  ASN B 132      19.491  15.576  19.405  1.00  0.00           H  
ATOM   2163 1HD2 ASN B 132      17.034  13.265  17.844  1.00  0.00           H  
ATOM   2164 2HD2 ASN B 132      17.473  14.935  17.653  1.00  0.00           H  
ATOM   2165  N   GLN B 133      19.281  13.911  23.024  1.00  0.00           N  
ATOM   2166  CA  GLN B 133      20.065  12.879  23.678  1.00  0.00           C  
ATOM   2167  C   GLN B 133      21.538  13.204  23.928  1.00  0.00           C  
ATOM   2168  O   GLN B 133      22.410  12.497  23.425  1.00  0.00           O  
ATOM   2169  CB  GLN B 133      19.962  11.594  22.851  1.00  0.00           C  
ATOM   2170  CG  GLN B 133      18.544  11.085  22.714  1.00  0.00           C  
ATOM   2171  CD  GLN B 133      18.430   9.909  21.779  1.00  0.00           C  
ATOM   2172  OE1 GLN B 133      18.715   8.757  22.128  1.00  0.00           O  
ATOM   2173  NE2 GLN B 133      18.012  10.209  20.550  1.00  0.00           N  
ATOM   2174  H   GLN B 133      18.406  14.207  23.446  1.00  0.00           H  
ATOM   2175  HA  GLN B 133      19.614  12.685  24.648  1.00  0.00           H  
ATOM   2176 1HB  GLN B 133      20.363  11.753  21.850  1.00  0.00           H  
ATOM   2177 2HB  GLN B 133      20.555  10.810  23.320  1.00  0.00           H  
ATOM   2178 1HG  GLN B 133      18.199  10.768  23.694  1.00  0.00           H  
ATOM   2179 2HG  GLN B 133      17.908  11.879  22.343  1.00  0.00           H  
ATOM   2180 1HE2 GLN B 133      17.911   9.492  19.862  1.00  0.00           H  
ATOM   2181 2HE2 GLN B 133      17.815  11.184  20.310  1.00  0.00           H  
ATOM   2182  N   PRO B 134      21.843  14.272  24.680  1.00  0.00           N  
ATOM   2183  CA  PRO B 134      23.164  14.712  25.053  1.00  0.00           C  
ATOM   2184  C   PRO B 134      23.744  13.744  26.039  1.00  0.00           C  
ATOM   2185  O   PRO B 134      23.020  12.971  26.677  1.00  0.00           O  
ATOM   2186  CB  PRO B 134      22.924  16.057  25.721  1.00  0.00           C  
ATOM   2187  CG  PRO B 134      21.530  15.954  26.256  1.00  0.00           C  
ATOM   2188  CD  PRO B 134      20.784  15.139  25.213  1.00  0.00           C  
ATOM   2189  HA  PRO B 134      23.796  14.796  24.158  1.00  0.00           H  
ATOM   2190 1HB  PRO B 134      23.677  16.209  26.512  1.00  0.00           H  
ATOM   2191 2HB  PRO B 134      23.060  16.868  24.995  1.00  0.00           H  
ATOM   2192 1HG  PRO B 134      21.543  15.457  27.230  1.00  0.00           H  
ATOM   2193 2HG  PRO B 134      21.101  16.956  26.426  1.00  0.00           H  
ATOM   2194 1HD  PRO B 134      19.990  14.577  25.684  1.00  0.00           H  
ATOM   2195 2HD  PRO B 134      20.429  15.813  24.451  1.00  0.00           H  
ATOM   2196  N   THR B 135      25.047  13.797  26.150  1.00  0.00           N  
ATOM   2197  CA  THR B 135      25.801  12.962  27.069  1.00  0.00           C  
ATOM   2198  C   THR B 135      26.641  13.846  27.975  1.00  0.00           C  
ATOM   2199  O   THR B 135      26.648  15.068  27.831  1.00  0.00           O  
ATOM   2200  CB  THR B 135      26.721  12.019  26.319  1.00  0.00           C  
ATOM   2201  OG1 THR B 135      27.764  12.782  25.746  1.00  0.00           O  
ATOM   2202  CG2 THR B 135      25.948  11.317  25.201  1.00  0.00           C  
ATOM   2203  H   THR B 135      25.550  14.480  25.576  1.00  0.00           H  
ATOM   2204  HA  THR B 135      25.115  12.388  27.681  1.00  0.00           H  
ATOM   2205  HB  THR B 135      27.138  11.284  27.009  1.00  0.00           H  
ATOM   2206  HG1 THR B 135      27.435  13.218  24.947  1.00  0.00           H  
ATOM   2207 1HG2 THR B 135      26.610  10.646  24.658  1.00  0.00           H  
ATOM   2208 2HG2 THR B 135      25.127  10.743  25.629  1.00  0.00           H  
ATOM   2209 3HG2 THR B 135      25.544  12.055  24.507  1.00  0.00           H  
ATOM   2210  N   HIS B 136      27.401  13.244  28.875  1.00  0.00           N  
ATOM   2211  CA  HIS B 136      28.266  14.006  29.783  1.00  0.00           C  
ATOM   2212  C   HIS B 136      29.277  14.960  29.062  1.00  0.00           C  
ATOM   2213  O   HIS B 136      29.752  15.925  29.663  1.00  0.00           O  
ATOM   2214  CB  HIS B 136      29.067  13.042  30.649  1.00  0.00           C  
ATOM   2215  CG  HIS B 136      30.030  12.310  29.864  1.00  0.00           C  
ATOM   2216  ND1 HIS B 136      29.686  11.234  29.075  1.00  0.00           N  
ATOM   2217  CD2 HIS B 136      31.348  12.491  29.707  1.00  0.00           C  
ATOM   2218  CE1 HIS B 136      30.766  10.793  28.462  1.00  0.00           C  
ATOM   2219  NE2 HIS B 136      31.784  11.538  28.831  1.00  0.00           N  
ATOM   2220  H   HIS B 136      27.363  12.240  28.955  1.00  0.00           H  
ATOM   2221  HA  HIS B 136      27.641  14.607  30.435  1.00  0.00           H  
ATOM   2222 1HB  HIS B 136      29.582  13.592  31.432  1.00  0.00           H  
ATOM   2223 2HB  HIS B 136      28.393  12.331  31.132  1.00  0.00           H  
ATOM   2224  HD2 HIS B 136      31.951  13.258  30.186  1.00  0.00           H  
ATOM   2225  HE1 HIS B 136      30.809   9.955  27.772  1.00  0.00           H  
ATOM   2226  HE2 HIS B 136      32.741  11.435  28.521  1.00  0.00           H  
ATOM   2227  N   VAL B 137      29.590  14.746  27.761  1.00  0.00           N  
ATOM   2228  CA  VAL B 137      30.566  15.631  27.107  1.00  0.00           C  
ATOM   2229  C   VAL B 137      29.932  16.972  26.813  1.00  0.00           C  
ATOM   2230  O   VAL B 137      30.594  17.897  26.342  1.00  0.00           O  
ATOM   2231  CB  VAL B 137      31.101  15.120  25.751  1.00  0.00           C  
ATOM   2232  CG1 VAL B 137      31.733  13.813  25.957  1.00  0.00           C  
ATOM   2233  CG2 VAL B 137      30.016  15.131  24.659  1.00  0.00           C  
ATOM   2234  H   VAL B 137      29.141  13.988  27.230  1.00  0.00           H  
ATOM   2235  HA  VAL B 137      31.407  15.778  27.779  1.00  0.00           H  
ATOM   2236  HB  VAL B 137      31.897  15.788  25.429  1.00  0.00           H  
ATOM   2237 1HG1 VAL B 137      32.165  13.469  25.018  1.00  0.00           H  
ATOM   2238 2HG1 VAL B 137      32.507  13.906  26.712  1.00  0.00           H  
ATOM   2239 3HG1 VAL B 137      30.977  13.098  26.294  1.00  0.00           H  
ATOM   2240 1HG2 VAL B 137      30.448  14.794  23.717  1.00  0.00           H  
ATOM   2241 2HG2 VAL B 137      29.209  14.482  24.931  1.00  0.00           H  
ATOM   2242 3HG2 VAL B 137      29.631  16.138  24.534  1.00  0.00           H  
ATOM   2243  N   ASN B 138      28.631  17.056  27.024  1.00  0.00           N  
ATOM   2244  CA  ASN B 138      27.887  18.251  26.775  1.00  0.00           C  
ATOM   2245  C   ASN B 138      27.677  19.050  28.069  1.00  0.00           C  
ATOM   2246  O   ASN B 138      26.985  20.065  28.062  1.00  0.00           O  
ATOM   2247  CB  ASN B 138      26.565  17.854  26.149  1.00  0.00           C  
ATOM   2248  CG  ASN B 138      26.742  17.235  24.793  1.00  0.00           C  
ATOM   2249  OD1 ASN B 138      26.389  16.051  24.569  1.00  0.00           O  
ATOM   2250  ND2 ASN B 138      27.288  18.003  23.871  1.00  0.00           N  
ATOM   2251  H   ASN B 138      28.119  16.258  27.391  1.00  0.00           H  
ATOM   2252  HA  ASN B 138      28.448  18.884  26.084  1.00  0.00           H  
ATOM   2253 1HB  ASN B 138      26.057  17.152  26.791  1.00  0.00           H  
ATOM   2254 2HB  ASN B 138      25.928  18.732  26.053  1.00  0.00           H  
ATOM   2255 1HD2 ASN B 138      27.434  17.651  22.947  1.00  0.00           H  
ATOM   2256 2HD2 ASN B 138      27.562  18.943  24.098  1.00  0.00           H  
ATOM   2257  N   ASN B 139      28.278  18.624  29.177  1.00  0.00           N  
ATOM   2258  CA  ASN B 139      28.093  19.348  30.438  1.00  0.00           C  
ATOM   2259  C   ASN B 139      28.875  20.674  30.470  1.00  0.00           C  
ATOM   2260  O   ASN B 139      29.974  20.769  29.917  1.00  0.00           O  
ATOM   2261  CB  ASN B 139      28.527  18.519  31.626  1.00  0.00           C  
ATOM   2262  CG  ASN B 139      27.745  17.327  31.804  1.00  0.00           C  
ATOM   2263  OD1 ASN B 139      26.616  17.219  31.294  1.00  0.00           O  
ATOM   2264  ND2 ASN B 139      28.305  16.410  32.540  1.00  0.00           N  
ATOM   2265  H   ASN B 139      28.864  17.785  29.170  1.00  0.00           H  
ATOM   2266  HA  ASN B 139      27.034  19.598  30.539  1.00  0.00           H  
ATOM   2267 1HB  ASN B 139      29.575  18.237  31.509  1.00  0.00           H  
ATOM   2268 2HB  ASN B 139      28.447  19.125  32.533  1.00  0.00           H  
ATOM   2269 1HD2 ASN B 139      27.835  15.518  32.713  1.00  0.00           H  
ATOM   2270 2HD2 ASN B 139      29.219  16.567  32.922  1.00  0.00           H  
ATOM   2271  N   GLY B 140      28.342  21.704  31.147  1.00  0.00           N  
ATOM   2272  CA  GLY B 140      29.086  22.960  31.196  1.00  0.00           C  
ATOM   2273  C   GLY B 140      28.254  24.248  31.301  1.00  0.00           C  
ATOM   2274  O   GLY B 140      27.082  24.231  31.690  1.00  0.00           O  
ATOM   2275  H   GLY B 140      27.444  21.598  31.630  1.00  0.00           H  
ATOM   2276 1HA  GLY B 140      29.776  22.918  32.036  1.00  0.00           H  
ATOM   2277 2HA  GLY B 140      29.701  23.029  30.302  1.00  0.00           H  
ATOM   2278  N   ASN B 141      28.934  25.375  31.017  1.00  0.00           N  
ATOM   2279  CA  ASN B 141      28.416  26.744  31.089  1.00  0.00           C  
ATOM   2280  C   ASN B 141      27.836  27.204  29.762  1.00  0.00           C  
ATOM   2281  O   ASN B 141      28.560  27.392  28.776  1.00  0.00           O  
ATOM   2282  CB  ASN B 141      29.552  27.652  31.560  1.00  0.00           C  
ATOM   2283  CG  ASN B 141      29.208  29.142  31.837  1.00  0.00           C  
ATOM   2284  OD1 ASN B 141      28.160  29.602  31.372  1.00  0.00           O  
ATOM   2285  ND2 ASN B 141      30.083  29.887  32.568  1.00  0.00           N  
ATOM   2286  H   ASN B 141      29.894  25.276  30.704  1.00  0.00           H  
ATOM   2287  HA  ASN B 141      27.598  26.781  31.802  1.00  0.00           H  
ATOM   2288 1HB  ASN B 141      29.988  27.221  32.457  1.00  0.00           H  
ATOM   2289 2HB  ASN B 141      30.324  27.626  30.804  1.00  0.00           H  
ATOM   2290 1HD2 ASN B 141      29.885  30.855  32.752  1.00  0.00           H  
ATOM   2291 2HD2 ASN B 141      30.925  29.484  32.929  1.00  0.00           H  
ATOM   2292  N   TYR B 142      26.520  27.310  29.689  1.00  0.00           N  
ATOM   2293  CA  TYR B 142      25.876  27.683  28.429  1.00  0.00           C  
ATOM   2294  C   TYR B 142      25.497  29.131  28.436  1.00  0.00           C  
ATOM   2295  O   TYR B 142      24.838  29.602  29.375  1.00  0.00           O  
ATOM   2296  CB  TYR B 142      24.641  26.810  28.133  1.00  0.00           C  
ATOM   2297  CG  TYR B 142      24.966  25.378  27.637  1.00  0.00           C  
ATOM   2298  CD1 TYR B 142      25.263  24.341  28.529  1.00  0.00           C  
ATOM   2299  CD2 TYR B 142      24.964  25.133  26.288  1.00  0.00           C  
ATOM   2300  CE1 TYR B 142      25.589  23.105  28.053  1.00  0.00           C  
ATOM   2301  CE2 TYR B 142      25.277  23.896  25.798  1.00  0.00           C  
ATOM   2302  CZ  TYR B 142      25.603  22.878  26.661  1.00  0.00           C  
ATOM   2303  OH  TYR B 142      25.965  21.616  26.143  1.00  0.00           O  
ATOM   2304  H   TYR B 142      25.950  27.150  30.516  1.00  0.00           H  
ATOM   2305  HA  TYR B 142      26.598  27.548  27.622  1.00  0.00           H  
ATOM   2306 1HB  TYR B 142      24.036  26.734  29.040  1.00  0.00           H  
ATOM   2307 2HB  TYR B 142      24.034  27.299  27.376  1.00  0.00           H  
ATOM   2308  HD1 TYR B 142      25.262  24.519  29.608  1.00  0.00           H  
ATOM   2309  HD2 TYR B 142      24.725  25.947  25.604  1.00  0.00           H  
ATOM   2310  HE1 TYR B 142      25.846  22.310  28.754  1.00  0.00           H  
ATOM   2311  HE2 TYR B 142      25.282  23.724  24.721  1.00  0.00           H  
ATOM   2312  HH  TYR B 142      26.354  21.067  26.866  1.00  0.00           H  
ATOM   2313  N   THR B 143      25.868  29.843  27.377  1.00  0.00           N  
ATOM   2314  CA  THR B 143      25.555  31.272  27.316  1.00  0.00           C  
ATOM   2315  C   THR B 143      24.726  31.674  26.130  1.00  0.00           C  
ATOM   2316  O   THR B 143      25.034  31.326  24.990  1.00  0.00           O  
ATOM   2317  CB  THR B 143      26.806  32.126  27.235  1.00  0.00           C  
ATOM   2318  OG1 THR B 143      27.601  31.909  28.378  1.00  0.00           O  
ATOM   2319  CG2 THR B 143      26.449  33.569  27.117  1.00  0.00           C  
ATOM   2320  H   THR B 143      26.424  29.392  26.651  1.00  0.00           H  
ATOM   2321  HA  THR B 143      24.996  31.552  28.206  1.00  0.00           H  
ATOM   2322  HB  THR B 143      27.338  31.859  26.382  1.00  0.00           H  
ATOM   2323  HG1 THR B 143      27.313  32.477  29.063  1.00  0.00           H  
ATOM   2324 1HG2 THR B 143      27.373  34.149  27.065  1.00  0.00           H  
ATOM   2325 2HG2 THR B 143      25.881  33.753  26.230  1.00  0.00           H  
ATOM   2326 3HG2 THR B 143      25.878  33.877  27.992  1.00  0.00           H  
ATOM   2327  N   LEU B 144      23.703  32.466  26.406  1.00  0.00           N  
ATOM   2328  CA  LEU B 144      22.892  33.023  25.360  1.00  0.00           C  
ATOM   2329  C   LEU B 144      23.157  34.514  25.225  1.00  0.00           C  
ATOM   2330  O   LEU B 144      23.061  35.281  26.195  1.00  0.00           O  
ATOM   2331  CB  LEU B 144      21.406  32.739  25.604  1.00  0.00           C  
ATOM   2332  CG  LEU B 144      20.401  33.373  24.597  1.00  0.00           C  
ATOM   2333  CD1 LEU B 144      20.655  32.863  23.231  1.00  0.00           C  
ATOM   2334  CD2 LEU B 144      18.965  32.968  24.981  1.00  0.00           C  
ATOM   2335  H   LEU B 144      23.517  32.712  27.380  1.00  0.00           H  
ATOM   2336  HA  LEU B 144      23.178  32.548  24.412  1.00  0.00           H  
ATOM   2337 1HB  LEU B 144      21.265  31.675  25.588  1.00  0.00           H  
ATOM   2338 2HB  LEU B 144      21.155  33.109  26.600  1.00  0.00           H  
ATOM   2339  HG  LEU B 144      20.509  34.457  24.594  1.00  0.00           H  
ATOM   2340 1HD1 LEU B 144      19.960  33.296  22.591  1.00  0.00           H  
ATOM   2341 2HD1 LEU B 144      21.646  33.118  22.887  1.00  0.00           H  
ATOM   2342 3HD1 LEU B 144      20.543  31.824  23.213  1.00  0.00           H  
ATOM   2343 1HD2 LEU B 144      18.257  33.401  24.272  1.00  0.00           H  
ATOM   2344 2HD2 LEU B 144      18.876  31.886  24.955  1.00  0.00           H  
ATOM   2345 3HD2 LEU B 144      18.729  33.312  25.976  1.00  0.00           H  
ATOM   2346  N   LEU B 145      23.541  34.879  24.005  1.00  0.00           N  
ATOM   2347  CA  LEU B 145      23.842  36.226  23.595  1.00  0.00           C  
ATOM   2348  C   LEU B 145      22.822  36.785  22.623  1.00  0.00           C  
ATOM   2349  O   LEU B 145      22.766  36.372  21.473  1.00  0.00           O  
ATOM   2350  CB  LEU B 145      25.185  36.231  22.898  1.00  0.00           C  
ATOM   2351  CG  LEU B 145      26.277  35.642  23.728  1.00  0.00           C  
ATOM   2352  CD1 LEU B 145      27.481  35.534  22.890  1.00  0.00           C  
ATOM   2353  CD2 LEU B 145      26.490  36.488  24.961  1.00  0.00           C  
ATOM   2354  H   LEU B 145      23.634  34.145  23.303  1.00  0.00           H  
ATOM   2355  HA  LEU B 145      23.871  36.858  24.476  1.00  0.00           H  
ATOM   2356 1HB  LEU B 145      25.092  35.670  21.995  1.00  0.00           H  
ATOM   2357 2HB  LEU B 145      25.449  37.253  22.641  1.00  0.00           H  
ATOM   2358  HG  LEU B 145      26.002  34.631  24.035  1.00  0.00           H  
ATOM   2359 1HD1 LEU B 145      28.274  35.094  23.468  1.00  0.00           H  
ATOM   2360 2HD1 LEU B 145      27.260  34.905  22.038  1.00  0.00           H  
ATOM   2361 3HD1 LEU B 145      27.774  36.526  22.552  1.00  0.00           H  
ATOM   2362 1HD2 LEU B 145      27.282  36.064  25.556  1.00  0.00           H  
ATOM   2363 2HD2 LEU B 145      26.767  37.497  24.673  1.00  0.00           H  
ATOM   2364 3HD2 LEU B 145      25.570  36.523  25.545  1.00  0.00           H  
ATOM   2365  N   ALA B 146      22.006  37.705  23.096  1.00  0.00           N  
ATOM   2366  CA  ALA B 146      20.975  38.310  22.257  1.00  0.00           C  
ATOM   2367  C   ALA B 146      21.500  39.673  21.797  1.00  0.00           C  
ATOM   2368  O   ALA B 146      22.000  40.447  22.622  1.00  0.00           O  
ATOM   2369  CB  ALA B 146      19.660  38.410  23.036  1.00  0.00           C  
ATOM   2370  H   ALA B 146      22.143  38.030  24.054  1.00  0.00           H  
ATOM   2371  HA  ALA B 146      20.834  37.699  21.373  1.00  0.00           H  
ATOM   2372 1HB  ALA B 146      18.896  38.855  22.420  1.00  0.00           H  
ATOM   2373 2HB  ALA B 146      19.344  37.410  23.339  1.00  0.00           H  
ATOM   2374 3HB  ALA B 146      19.800  39.012  23.915  1.00  0.00           H  
ATOM   2375  N   ALA B 147      21.402  40.004  20.507  1.00  0.00           N  
ATOM   2376  CA  ALA B 147      21.955  41.292  20.093  1.00  0.00           C  
ATOM   2377  C   ALA B 147      21.190  42.031  18.996  1.00  0.00           C  
ATOM   2378  O   ALA B 147      20.710  41.455  18.021  1.00  0.00           O  
ATOM   2379  CB  ALA B 147      23.380  41.065  19.634  1.00  0.00           C  
ATOM   2380  H   ALA B 147      21.027  39.329  19.839  1.00  0.00           H  
ATOM   2381  HA  ALA B 147      21.962  41.942  20.959  1.00  0.00           H  
ATOM   2382 1HB  ALA B 147      23.829  42.024  19.377  1.00  0.00           H  
ATOM   2383 2HB  ALA B 147      23.954  40.596  20.437  1.00  0.00           H  
ATOM   2384 3HB  ALA B 147      23.381  40.418  18.762  1.00  0.00           H  
ATOM   2385  N   ASN B 148      21.124  43.354  19.137  1.00  0.00           N  
ATOM   2386  CA  ASN B 148      20.446  44.198  18.146  1.00  0.00           C  
ATOM   2387  C   ASN B 148      21.297  45.488  18.055  1.00  0.00           C  
ATOM   2388  O   ASN B 148      22.370  45.505  18.654  1.00  0.00           O  
ATOM   2389  CB  ASN B 148      18.989  44.433  18.534  1.00  0.00           C  
ATOM   2390  CG  ASN B 148      18.786  45.235  19.715  1.00  0.00           C  
ATOM   2391  OD1 ASN B 148      19.699  45.917  20.240  1.00  0.00           O  
ATOM   2392  ND2 ASN B 148      17.528  45.201  20.124  1.00  0.00           N  
ATOM   2393  H   ASN B 148      21.602  43.769  19.940  1.00  0.00           H  
ATOM   2394  HA  ASN B 148      20.468  43.706  17.171  1.00  0.00           H  
ATOM   2395 1HB  ASN B 148      18.335  44.724  17.728  1.00  0.00           H  
ATOM   2396 2HB  ASN B 148      18.610  43.459  18.809  1.00  0.00           H  
ATOM   2397 1HD2 ASN B 148      17.201  45.719  20.928  1.00  0.00           H  
ATOM   2398 2HD2 ASN B 148      16.883  44.604  19.600  1.00  0.00           H  
ATOM   2399  N   PRO B 149      20.873  46.591  17.374  1.00  0.00           N  
ATOM   2400  CA  PRO B 149      21.645  47.814  17.181  1.00  0.00           C  
ATOM   2401  C   PRO B 149      22.153  48.515  18.441  1.00  0.00           C  
ATOM   2402  O   PRO B 149      23.127  49.273  18.361  1.00  0.00           O  
ATOM   2403  CB  PRO B 149      20.651  48.748  16.474  1.00  0.00           C  
ATOM   2404  CG  PRO B 149      19.756  47.854  15.694  1.00  0.00           C  
ATOM   2405  CD  PRO B 149      19.596  46.631  16.567  1.00  0.00           C  
ATOM   2406  HA  PRO B 149      22.490  47.589  16.517  1.00  0.00           H  
ATOM   2407 1HB  PRO B 149      20.100  49.338  17.227  1.00  0.00           H  
ATOM   2408 2HB  PRO B 149      21.191  49.462  15.838  1.00  0.00           H  
ATOM   2409 1HG  PRO B 149      18.803  48.362  15.486  1.00  0.00           H  
ATOM   2410 2HG  PRO B 149      20.213  47.633  14.715  1.00  0.00           H  
ATOM   2411 1HD  PRO B 149      18.746  46.812  17.215  1.00  0.00           H  
ATOM   2412 2HD  PRO B 149      19.487  45.749  15.917  1.00  0.00           H  
ATOM   2413  N   PHE B 150      21.518  48.278  19.600  1.00  0.00           N  
ATOM   2414  CA  PHE B 150      21.912  48.966  20.822  1.00  0.00           C  
ATOM   2415  C   PHE B 150      23.090  48.301  21.522  1.00  0.00           C  
ATOM   2416  O   PHE B 150      23.803  48.900  22.315  1.00  0.00           O  
ATOM   2417  CB  PHE B 150      20.750  48.950  21.812  1.00  0.00           C  
ATOM   2418  CG  PHE B 150      19.528  49.731  21.453  1.00  0.00           C  
ATOM   2419  CD1 PHE B 150      18.555  49.141  20.700  1.00  0.00           C  
ATOM   2420  CD2 PHE B 150      19.304  50.971  21.892  1.00  0.00           C  
ATOM   2421  CE1 PHE B 150      17.391  49.786  20.393  1.00  0.00           C  
ATOM   2422  CE2 PHE B 150      18.129  51.621  21.597  1.00  0.00           C  
ATOM   2423  CZ  PHE B 150      17.179  51.017  20.849  1.00  0.00           C  
ATOM   2424  H   PHE B 150      20.767  47.591  19.653  1.00  0.00           H  
ATOM   2425  HA  PHE B 150      22.181  49.994  20.573  1.00  0.00           H  
ATOM   2426 1HB  PHE B 150      20.447  47.925  21.988  1.00  0.00           H  
ATOM   2427 2HB  PHE B 150      21.103  49.328  22.770  1.00  0.00           H  
ATOM   2428  HD1 PHE B 150      18.711  48.137  20.349  1.00  0.00           H  
ATOM   2429  HD2 PHE B 150      20.048  51.461  22.489  1.00  0.00           H  
ATOM   2430  HE1 PHE B 150      16.630  49.282  19.790  1.00  0.00           H  
ATOM   2431  HE2 PHE B 150      17.949  52.624  21.961  1.00  0.00           H  
ATOM   2432  HZ  PHE B 150      16.255  51.535  20.622  1.00  0.00           H  
ATOM   2433  N   GLY B 151      23.278  47.038  21.297  1.00  0.00           N  
ATOM   2434  CA  GLY B 151      24.235  46.368  22.150  1.00  0.00           C  
ATOM   2435  C   GLY B 151      24.063  44.855  22.170  1.00  0.00           C  
ATOM   2436  O   GLY B 151      23.725  44.258  21.152  1.00  0.00           O  
ATOM   2437  H   GLY B 151      22.777  46.540  20.559  1.00  0.00           H  
ATOM   2438 1HA  GLY B 151      25.246  46.626  21.836  1.00  0.00           H  
ATOM   2439 2HA  GLY B 151      24.101  46.750  23.155  1.00  0.00           H  
ATOM   2440  N   GLN B 152      24.340  44.291  23.354  1.00  0.00           N  
ATOM   2441  CA  GLN B 152      24.332  42.867  23.660  1.00  0.00           C  
ATOM   2442  C   GLN B 152      23.684  42.550  25.012  1.00  0.00           C  
ATOM   2443  O   GLN B 152      24.031  43.116  26.044  1.00  0.00           O  
ATOM   2444  CB  GLN B 152      25.777  42.351  23.805  1.00  0.00           C  
ATOM   2445  CG  GLN B 152      25.904  40.824  24.026  1.00  0.00           C  
ATOM   2446  CD  GLN B 152      27.352  40.333  23.989  1.00  0.00           C  
ATOM   2447  OE1 GLN B 152      28.113  40.631  24.944  1.00  0.00           O  
ATOM   2448  NE2 GLN B 152      27.734  39.592  22.950  1.00  0.00           N  
ATOM   2449  H   GLN B 152      24.596  44.936  24.100  1.00  0.00           H  
ATOM   2450  HA  GLN B 152      23.792  42.335  22.884  1.00  0.00           H  
ATOM   2451 1HB  GLN B 152      26.343  42.608  22.914  1.00  0.00           H  
ATOM   2452 2HB  GLN B 152      26.253  42.856  24.639  1.00  0.00           H  
ATOM   2453 1HG  GLN B 152      25.523  40.567  25.008  1.00  0.00           H  
ATOM   2454 2HG  GLN B 152      25.328  40.292  23.263  1.00  0.00           H  
ATOM   2455 1HE2 GLN B 152      28.677  39.245  22.892  1.00  0.00           H  
ATOM   2456 2HE2 GLN B 152      27.083  39.373  22.223  1.00  0.00           H  
ATOM   2457  N   ALA B 153      22.800  41.574  25.032  1.00  0.00           N  
ATOM   2458  CA  ALA B 153      22.279  41.110  26.305  1.00  0.00           C  
ATOM   2459  C   ALA B 153      22.857  39.717  26.539  1.00  0.00           C  
ATOM   2460  O   ALA B 153      23.086  38.964  25.590  1.00  0.00           O  
ATOM   2461  CB  ALA B 153      20.751  41.140  26.335  1.00  0.00           C  
ATOM   2462  H   ALA B 153      22.508  41.131  24.169  1.00  0.00           H  
ATOM   2463  HA  ALA B 153      22.645  41.759  27.102  1.00  0.00           H  
ATOM   2464 1HB  ALA B 153      20.401  40.821  27.297  1.00  0.00           H  
ATOM   2465 2HB  ALA B 153      20.421  42.149  26.158  1.00  0.00           H  
ATOM   2466 3HB  ALA B 153      20.345  40.494  25.569  1.00  0.00           H  
ATOM   2467  N   SER B 154      23.068  39.354  27.792  1.00  0.00           N  
ATOM   2468  CA  SER B 154      23.618  38.054  28.064  1.00  0.00           C  
ATOM   2469  C   SER B 154      23.098  37.394  29.302  1.00  0.00           C  
ATOM   2470  O   SER B 154      22.998  37.998  30.362  1.00  0.00           O  
ATOM   2471  CB  SER B 154      25.102  38.190  28.223  1.00  0.00           C  
ATOM   2472  OG  SER B 154      25.679  36.972  28.495  1.00  0.00           O  
ATOM   2473  H   SER B 154      22.923  40.011  28.546  1.00  0.00           H  
ATOM   2474  HA  SER B 154      23.410  37.411  27.227  1.00  0.00           H  
ATOM   2475 1HB  SER B 154      25.503  38.584  27.280  1.00  0.00           H  
ATOM   2476 2HB  SER B 154      25.315  38.906  28.998  1.00  0.00           H  
ATOM   2477  HG  SER B 154      25.955  36.616  27.648  1.00  0.00           H  
ATOM   2478  N   ALA B 155      22.851  36.082  29.159  1.00  0.00           N  
ATOM   2479  CA  ALA B 155      22.463  35.230  30.283  1.00  0.00           C  
ATOM   2480  C   ALA B 155      23.241  33.929  30.197  1.00  0.00           C  
ATOM   2481  O   ALA B 155      23.484  33.417  29.089  1.00  0.00           O  
ATOM   2482  CB  ALA B 155      20.966  34.980  30.277  1.00  0.00           C  
ATOM   2483  H   ALA B 155      22.921  35.667  28.222  1.00  0.00           H  
ATOM   2484  HA  ALA B 155      22.757  35.726  31.226  1.00  0.00           H  
ATOM   2485 1HB  ALA B 155      20.696  34.343  31.116  1.00  0.00           H  
ATOM   2486 2HB  ALA B 155      20.451  35.929  30.363  1.00  0.00           H  
ATOM   2487 3HB  ALA B 155      20.695  34.504  29.345  1.00  0.00           H  
ATOM   2488  N   SER B 156      23.636  33.392  31.356  1.00  0.00           N  
ATOM   2489  CA  SER B 156      24.393  32.141  31.380  1.00  0.00           C  
ATOM   2490  C   SER B 156      23.899  31.189  32.425  1.00  0.00           C  
ATOM   2491  O   SER B 156      23.467  31.603  33.480  1.00  0.00           O  
ATOM   2492  CB  SER B 156      25.854  32.362  31.675  1.00  0.00           C  
ATOM   2493  OG  SER B 156      26.454  33.034  30.641  1.00  0.00           O  
ATOM   2494  H   SER B 156      23.407  33.870  32.221  1.00  0.00           H  
ATOM   2495  HA  SER B 156      24.296  31.658  30.418  1.00  0.00           H  
ATOM   2496 1HB  SER B 156      25.955  32.929  32.600  1.00  0.00           H  
ATOM   2497 2HB  SER B 156      26.341  31.402  31.821  1.00  0.00           H  
ATOM   2498  HG  SER B 156      26.740  32.352  30.059  1.00  0.00           H  
ATOM   2499  N   ILE B 157      24.043  29.922  32.122  1.00  0.00           N  
ATOM   2500  CA  ILE B 157      23.559  28.927  33.040  1.00  0.00           C  
ATOM   2501  C   ILE B 157      24.354  27.592  33.001  1.00  0.00           C  
ATOM   2502  O   ILE B 157      24.907  27.203  31.969  1.00  0.00           O  
ATOM   2503  CB  ILE B 157      22.081  28.709  32.695  1.00  0.00           C  
ATOM   2504  CG1 ILE B 157      21.368  27.996  33.787  1.00  0.00           C  
ATOM   2505  CG2 ILE B 157      22.006  27.883  31.356  1.00  0.00           C  
ATOM   2506  CD1 ILE B 157      19.897  28.134  33.673  1.00  0.00           C  
ATOM   2507  H   ILE B 157      24.410  29.648  31.203  1.00  0.00           H  
ATOM   2508  HA  ILE B 157      23.647  29.342  34.052  1.00  0.00           H  
ATOM   2509  HB  ILE B 157      21.599  29.671  32.554  1.00  0.00           H  
ATOM   2510 1HG1 ILE B 157      21.619  26.933  33.781  1.00  0.00           H  
ATOM   2511 2HG1 ILE B 157      21.673  28.426  34.738  1.00  0.00           H  
ATOM   2512 1HG2 ILE B 157      20.982  27.739  31.056  1.00  0.00           H  
ATOM   2513 2HG2 ILE B 157      22.535  28.421  30.574  1.00  0.00           H  
ATOM   2514 3HG2 ILE B 157      22.469  26.904  31.479  1.00  0.00           H  
ATOM   2515 1HD1 ILE B 157      19.451  27.640  34.504  1.00  0.00           H  
ATOM   2516 2HD1 ILE B 157      19.615  29.192  33.698  1.00  0.00           H  
ATOM   2517 3HD1 ILE B 157      19.552  27.695  32.754  1.00  0.00           H  
ATOM   2518  N   MET B 158      24.417  26.926  34.125  1.00  0.00           N  
ATOM   2519  CA  MET B 158      25.053  25.619  34.089  1.00  0.00           C  
ATOM   2520  C   MET B 158      24.084  24.570  33.707  1.00  0.00           C  
ATOM   2521  O   MET B 158      22.895  24.618  34.071  1.00  0.00           O  
ATOM   2522  CB  MET B 158      25.711  25.247  35.403  1.00  0.00           C  
ATOM   2523  CG  MET B 158      26.632  26.194  35.841  1.00  0.00           C  
ATOM   2524  SD  MET B 158      27.956  26.426  34.640  1.00  0.00           S  
ATOM   2525  CE  MET B 158      28.884  24.999  34.709  1.00  0.00           C  
ATOM   2526  H   MET B 158      24.001  27.271  34.984  1.00  0.00           H  
ATOM   2527  HA  MET B 158      25.823  25.648  33.338  1.00  0.00           H  
ATOM   2528 1HB  MET B 158      24.976  25.144  36.181  1.00  0.00           H  
ATOM   2529 2HB  MET B 158      26.246  24.297  35.294  1.00  0.00           H  
ATOM   2530 1HG  MET B 158      26.120  27.128  35.992  1.00  0.00           H  
ATOM   2531 2HG  MET B 158      27.057  25.866  36.783  1.00  0.00           H  
ATOM   2532 1HE  MET B 158      29.712  25.088  34.011  1.00  0.00           H  
ATOM   2533 2HE  MET B 158      29.259  24.856  35.721  1.00  0.00           H  
ATOM   2534 3HE  MET B 158      28.248  24.165  34.429  1.00  0.00           H  
ATOM   2535  N   ALA B 159      24.584  23.548  33.033  1.00  0.00           N  
ATOM   2536  CA  ALA B 159      23.787  22.395  32.713  1.00  0.00           C  
ATOM   2537  C   ALA B 159      24.631  21.170  32.911  1.00  0.00           C  
ATOM   2538  O   ALA B 159      25.865  21.195  32.757  1.00  0.00           O  
ATOM   2539  CB  ALA B 159      23.270  22.450  31.286  1.00  0.00           C  
ATOM   2540  H   ALA B 159      25.548  23.620  32.709  1.00  0.00           H  
ATOM   2541  HA  ALA B 159      22.948  22.345  33.410  1.00  0.00           H  
ATOM   2542 1HB  ALA B 159      22.670  21.558  31.088  1.00  0.00           H  
ATOM   2543 2HB  ALA B 159      22.648  23.336  31.150  1.00  0.00           H  
ATOM   2544 3HB  ALA B 159      24.102  22.483  30.591  1.00  0.00           H  
ATOM   2545  N   ALA B 160      23.950  20.073  33.215  1.00  0.00           N  
ATOM   2546  CA  ALA B 160      24.561  18.765  33.257  1.00  0.00           C  
ATOM   2547  C   ALA B 160      23.505  17.795  32.803  1.00  0.00           C  
ATOM   2548  O   ALA B 160      22.350  17.886  33.220  1.00  0.00           O  
ATOM   2549  CB  ALA B 160      25.070  18.399  34.633  1.00  0.00           C  
ATOM   2550  H   ALA B 160      22.959  20.152  33.373  1.00  0.00           H  
ATOM   2551  HA  ALA B 160      25.373  18.743  32.551  1.00  0.00           H  
ATOM   2552 1HB  ALA B 160      25.506  17.401  34.596  1.00  0.00           H  
ATOM   2553 2HB  ALA B 160      25.835  19.115  34.936  1.00  0.00           H  
ATOM   2554 3HB  ALA B 160      24.251  18.416  35.343  1.00  0.00           H  
ATOM   2555  N   PHE B 161      23.894  16.861  31.967  1.00  0.00           N  
ATOM   2556  CA  PHE B 161      22.929  15.947  31.413  1.00  0.00           C  
ATOM   2557  C   PHE B 161      23.130  14.528  31.910  1.00  0.00           C  
ATOM   2558  O   PHE B 161      22.184  13.744  32.042  1.00  0.00           O  
ATOM   2559  CB  PHE B 161      23.070  16.027  29.899  1.00  0.00           C  
ATOM   2560  CG  PHE B 161      22.911  17.469  29.427  1.00  0.00           C  
ATOM   2561  CD1 PHE B 161      24.000  18.210  28.985  1.00  0.00           C  
ATOM   2562  CD2 PHE B 161      21.699  18.086  29.478  1.00  0.00           C  
ATOM   2563  CE1 PHE B 161      23.831  19.529  28.600  1.00  0.00           C  
ATOM   2564  CE2 PHE B 161      21.524  19.394  29.097  1.00  0.00           C  
ATOM   2565  CZ  PHE B 161      22.596  20.116  28.655  1.00  0.00           C  
ATOM   2566  H   PHE B 161      24.868  16.833  31.674  1.00  0.00           H  
ATOM   2567  HA  PHE B 161      21.924  16.274  31.691  1.00  0.00           H  
ATOM   2568 1HB  PHE B 161      24.047  15.653  29.580  1.00  0.00           H  
ATOM   2569 2HB  PHE B 161      22.304  15.417  29.432  1.00  0.00           H  
ATOM   2570  HD1 PHE B 161      24.990  17.747  28.948  1.00  0.00           H  
ATOM   2571  HD2 PHE B 161      20.882  17.518  29.837  1.00  0.00           H  
ATOM   2572  HE1 PHE B 161      24.671  20.108  28.255  1.00  0.00           H  
ATOM   2573  HE2 PHE B 161      20.537  19.852  29.154  1.00  0.00           H  
ATOM   2574  HZ  PHE B 161      22.475  21.156  28.348  1.00  0.00           H  
ATOM   2575  N   MET B 162      24.378  14.198  32.178  1.00  0.00           N  
ATOM   2576  CA  MET B 162      24.749  12.849  32.538  1.00  0.00           C  
ATOM   2577  C   MET B 162      26.065  12.897  33.286  1.00  0.00           C  
ATOM   2578  O   MET B 162      26.958  13.639  32.888  1.00  0.00           O  
ATOM   2579  CB  MET B 162      24.848  12.074  31.244  1.00  0.00           C  
ATOM   2580  CG  MET B 162      25.133  10.643  31.289  1.00  0.00           C  
ATOM   2581  SD  MET B 162      25.313  10.038  29.601  1.00  0.00           S  
ATOM   2582  CE  MET B 162      23.571   9.977  29.131  1.00  0.00           C  
ATOM   2583  H   MET B 162      25.095  14.897  32.094  1.00  0.00           H  
ATOM   2584  HA  MET B 162      23.989  12.419  33.193  1.00  0.00           H  
ATOM   2585 1HB  MET B 162      23.914  12.181  30.703  1.00  0.00           H  
ATOM   2586 2HB  MET B 162      25.607  12.524  30.639  1.00  0.00           H  
ATOM   2587 1HG  MET B 162      26.062  10.465  31.837  1.00  0.00           H  
ATOM   2588 2HG  MET B 162      24.319  10.101  31.779  1.00  0.00           H  
ATOM   2589 1HE  MET B 162      23.467   9.621  28.110  1.00  0.00           H  
ATOM   2590 2HE  MET B 162      23.048   9.319  29.803  1.00  0.00           H  
ATOM   2591 3HE  MET B 162      23.133  10.970  29.199  1.00  0.00           H  
ATOM   2592  N   ASP B 163      26.195  12.150  34.374  1.00  0.00           N  
ATOM   2593  CA  ASP B 163      27.462  12.136  35.089  1.00  0.00           C  
ATOM   2594  C   ASP B 163      28.544  11.547  34.194  1.00  0.00           C  
ATOM   2595  O   ASP B 163      28.267  10.648  33.401  1.00  0.00           O  
ATOM   2596  CB  ASP B 163      27.360  11.337  36.372  1.00  0.00           C  
ATOM   2597  CG  ASP B 163      26.555  12.050  37.391  1.00  0.00           C  
ATOM   2598  OD1 ASP B 163      26.328  13.219  37.202  1.00  0.00           O  
ATOM   2599  OD2 ASP B 163      26.168  11.444  38.358  1.00  0.00           O  
ATOM   2600  H   ASP B 163      25.424  11.576  34.685  1.00  0.00           H  
ATOM   2601  HA  ASP B 163      27.739  13.157  35.340  1.00  0.00           H  
ATOM   2602 1HB  ASP B 163      26.901  10.375  36.167  1.00  0.00           H  
ATOM   2603 2HB  ASP B 163      28.361  11.153  36.765  1.00  0.00           H  
ATOM   2604  N   ASN B 164      29.766  12.040  34.308  1.00  0.00           N  
ATOM   2605  CA  ASN B 164      30.867  11.492  33.526  1.00  0.00           C  
ATOM   2606  C   ASN B 164      31.297  10.091  34.027  1.00  0.00           C  
ATOM   2607  O   ASN B 164      31.173   9.832  35.222  1.00  0.00           O  
ATOM   2608  CB  ASN B 164      32.028  12.471  33.495  1.00  0.00           C  
ATOM   2609  CG  ASN B 164      32.545  12.854  34.890  1.00  0.00           C  
ATOM   2610  OD1 ASN B 164      31.816  13.472  35.694  1.00  0.00           O  
ATOM   2611  ND2 ASN B 164      33.776  12.504  35.182  1.00  0.00           N  
ATOM   2612  H   ASN B 164      29.931  12.796  34.958  1.00  0.00           H  
ATOM   2613  HA  ASN B 164      30.502  11.404  32.517  1.00  0.00           H  
ATOM   2614 1HB  ASN B 164      32.854  12.044  32.925  1.00  0.00           H  
ATOM   2615 2HB  ASN B 164      31.713  13.375  32.979  1.00  0.00           H  
ATOM   2616 1HD2 ASN B 164      34.164  12.728  36.079  1.00  0.00           H  
ATOM   2617 2HD2 ASN B 164      34.323  12.000  34.512  1.00  0.00           H  
ATOM   2618  N   PRO B 165      31.760   9.186  33.120  1.00  0.00           N  
ATOM   2619  CA  PRO B 165      32.357   7.860  33.377  1.00  0.00           C  
ATOM   2620  C   PRO B 165      33.424   7.838  34.483  1.00  0.00           C  
ATOM   2621  O   PRO B 165      34.381   8.630  34.437  1.00  0.00           O  
ATOM   2622  OXT PRO B 165      33.518   6.810  35.170  1.00  0.00           O  
ATOM   2623  CB  PRO B 165      32.977   7.530  32.004  1.00  0.00           C  
ATOM   2624  CG  PRO B 165      32.108   8.250  31.009  1.00  0.00           C  
ATOM   2625  CD  PRO B 165      31.760   9.559  31.666  1.00  0.00           C  
ATOM   2626  HA  PRO B 165      31.550   7.150  33.615  1.00  0.00           H  
ATOM   2627 1HB  PRO B 165      34.026   7.867  31.971  1.00  0.00           H  
ATOM   2628 2HB  PRO B 165      32.996   6.449  31.839  1.00  0.00           H  
ATOM   2629 1HG  PRO B 165      32.643   8.374  30.056  1.00  0.00           H  
ATOM   2630 2HG  PRO B 165      31.225   7.647  30.781  1.00  0.00           H  
ATOM   2631 1HD  PRO B 165      32.515  10.311  31.437  1.00  0.00           H  
ATOM   2632 2HD  PRO B 165      30.764   9.829  31.302  1.00  0.00           H  
TER                                                                             
REMARK PDBinfo-LABEL:    1 BOINC bcov_6ala_r1_HEEH_13973_000000000_0001_1_20_H_.._ems_3hM_1933_0001_0001_0001_0001__native

score -473.094
silent_score -473.094
time -966.276
                             
