# Supplementary material for: Design of protein-binding proteins from the target structure alone
Source: Nature. 2022 Mar 24;605(7910):551–60. doi: 10.1038/s41586-022-04654-9 (PMC9117152; doi:10.1038/s41586-022-04654-9)
Supplement: Supplementary file 3 — Supplementary Code Design scripts and main pdb files. This compressed file is the main supplement and contains the following files: => cao_2021_protocol/ => design_models_final_combo_optimized/ => design_models_sequence/ => design_models_ssm_natives/ => ngs_analysis_scripts/ [file 41586_2022_4654_MOESM3_ESM.gz › supplemental_files/design_models_ssm_natives/TrkA_ssm/bcov_6ala_r1_HEEH_22785_000000003_0001_44_64_H_.._HEEH_24991_0001_0001_0001_0001.pdb]

SSBOND     CYS B   83    CYS B  128                                       2.03  
ATOM      1  N   SER A   1      10.385  19.156  19.873  1.00  0.00           N  
ATOM      2  CA  SER A   1      11.088  18.219  20.735  1.00  0.00           C  
ATOM      3  C   SER A   1      10.494  18.197  22.135  1.00  0.00           C  
ATOM      4  O   SER A   1      10.380  19.238  22.790  1.00  0.00           O  
ATOM      5  CB  SER A   1      12.547  18.598  20.795  1.00  0.00           C  
ATOM      6  OG  SER A   1      13.125  18.476  19.535  1.00  0.00           O  
ATOM      7 1H   SER A   1      11.020  19.476  19.154  1.00  0.00           H  
ATOM      8 2H   SER A   1       9.596  18.693  19.447  1.00  0.00           H  
ATOM      9 3H   SER A   1      10.064  19.944  20.418  1.00  0.00           H  
ATOM     10  HA  SER A   1      10.995  17.218  20.309  1.00  0.00           H  
ATOM     11 1HB  SER A   1      12.647  19.624  21.149  1.00  0.00           H  
ATOM     12 2HB  SER A   1      13.065  17.952  21.504  1.00  0.00           H  
ATOM     13  HG  SER A   1      14.055  18.716  19.638  1.00  0.00           H  
ATOM     14  N   GLU A   2      10.172  16.996  22.603  1.00  0.00           N  
ATOM     15  CA  GLU A   2       9.560  16.790  23.913  1.00  0.00           C  
ATOM     16  C   GLU A   2      10.453  17.228  25.061  1.00  0.00           C  
ATOM     17  O   GLU A   2       9.957  17.770  26.052  1.00  0.00           O  
ATOM     18  CB  GLU A   2       9.202  15.311  24.070  1.00  0.00           C  
ATOM     19  CG  GLU A   2       8.109  14.833  23.106  1.00  0.00           C  
ATOM     20  CD  GLU A   2       8.628  14.525  21.710  1.00  0.00           C  
ATOM     21  OE1 GLU A   2       9.820  14.664  21.489  1.00  0.00           O  
ATOM     22  OE2 GLU A   2       7.842  14.175  20.871  1.00  0.00           O  
ATOM     23  H   GLU A   2      10.309  16.175  22.008  1.00  0.00           H  
ATOM     24  HA  GLU A   2       8.642  17.375  23.955  1.00  0.00           H  
ATOM     25 1HB  GLU A   2      10.091  14.700  23.914  1.00  0.00           H  
ATOM     26 2HB  GLU A   2       8.857  15.131  25.088  1.00  0.00           H  
ATOM     27 1HG  GLU A   2       7.646  13.935  23.516  1.00  0.00           H  
ATOM     28 2HG  GLU A   2       7.343  15.605  23.039  1.00  0.00           H  
ATOM     29  N   GLU A   3      11.764  17.050  24.917  1.00  0.00           N  
ATOM     30  CA  GLU A   3      12.684  17.424  25.981  1.00  0.00           C  
ATOM     31  C   GLU A   3      12.691  18.935  26.155  1.00  0.00           C  
ATOM     32  O   GLU A   3      12.848  19.444  27.273  1.00  0.00           O  
ATOM     33  CB  GLU A   3      14.096  16.915  25.687  1.00  0.00           C  
ATOM     34  CG  GLU A   3      14.240  15.387  25.725  1.00  0.00           C  
ATOM     35  CD  GLU A   3      13.888  14.797  27.067  1.00  0.00           C  
ATOM     36  OE1 GLU A   3      14.323  15.318  28.062  1.00  0.00           O  
ATOM     37  OE2 GLU A   3      13.155  13.824  27.097  1.00  0.00           O  
ATOM     38  H   GLU A   3      12.105  16.597  24.081  1.00  0.00           H  
ATOM     39  HA  GLU A   3      12.342  16.980  26.914  1.00  0.00           H  
ATOM     40 1HB  GLU A   3      14.404  17.256  24.699  1.00  0.00           H  
ATOM     41 2HB  GLU A   3      14.794  17.338  26.410  1.00  0.00           H  
ATOM     42 1HG  GLU A   3      13.588  14.951  24.970  1.00  0.00           H  
ATOM     43 2HG  GLU A   3      15.267  15.124  25.477  1.00  0.00           H  
ATOM     44  N   HIS A   4      12.534  19.660  25.043  1.00  0.00           N  
ATOM     45  CA  HIS A   4      12.519  21.105  25.086  1.00  0.00           C  
ATOM     46  C   HIS A   4      11.279  21.563  25.814  1.00  0.00           C  
ATOM     47  O   HIS A   4      11.360  22.425  26.689  1.00  0.00           O  
ATOM     48  CB  HIS A   4      12.509  21.743  23.705  1.00  0.00           C  
ATOM     49  CG  HIS A   4      12.633  23.221  23.794  1.00  0.00           C  
ATOM     50  ND1 HIS A   4      13.840  23.837  24.022  1.00  0.00           N  
ATOM     51  CD2 HIS A   4      11.704  24.214  23.734  1.00  0.00           C  
ATOM     52  CE1 HIS A   4      13.669  25.136  24.078  1.00  0.00           C  
ATOM     53  NE2 HIS A   4      12.377  25.406  23.906  1.00  0.00           N  
ATOM     54  H   HIS A   4      12.411  19.192  24.156  1.00  0.00           H  
ATOM     55  HA  HIS A   4      13.388  21.472  25.632  1.00  0.00           H  
ATOM     56 1HB  HIS A   4      13.333  21.352  23.110  1.00  0.00           H  
ATOM     57 2HB  HIS A   4      11.579  21.504  23.191  1.00  0.00           H  
ATOM     58  HD1 HIS A   4      14.730  23.384  24.138  1.00  0.00           H  
ATOM     59  HD2 HIS A   4      10.621  24.208  23.586  1.00  0.00           H  
ATOM     60  HE1 HIS A   4      14.531  25.784  24.239  1.00  0.00           H  
ATOM     61  N   ASP A   5      10.120  20.991  25.452  1.00  0.00           N  
ATOM     62  CA  ASP A   5       8.873  21.411  26.076  1.00  0.00           C  
ATOM     63  C   ASP A   5       8.884  21.112  27.566  1.00  0.00           C  
ATOM     64  O   ASP A   5       8.404  21.924  28.366  1.00  0.00           O  
ATOM     65  CB  ASP A   5       7.679  20.691  25.452  1.00  0.00           C  
ATOM     66  CG  ASP A   5       7.322  21.140  24.031  1.00  0.00           C  
ATOM     67  OD1 ASP A   5       7.782  22.159  23.581  1.00  0.00           O  
ATOM     68  OD2 ASP A   5       6.563  20.432  23.394  1.00  0.00           O  
ATOM     69  H   ASP A   5      10.116  20.296  24.698  1.00  0.00           H  
ATOM     70  HA  ASP A   5       8.758  22.485  25.932  1.00  0.00           H  
ATOM     71 1HB  ASP A   5       7.893  19.618  25.428  1.00  0.00           H  
ATOM     72 2HB  ASP A   5       6.806  20.830  26.088  1.00  0.00           H  
ATOM     73  N   LYS A   6       9.449  19.965  27.966  1.00  0.00           N  
ATOM     74  CA  LYS A   6       9.504  19.657  29.384  1.00  0.00           C  
ATOM     75  C   LYS A   6      10.352  20.675  30.127  1.00  0.00           C  
ATOM     76  O   LYS A   6       9.939  21.161  31.180  1.00  0.00           O  
ATOM     77  CB  LYS A   6      10.030  18.249  29.632  1.00  0.00           C  
ATOM     78  CG  LYS A   6       9.049  17.127  29.279  1.00  0.00           C  
ATOM     79  CD  LYS A   6       9.569  15.751  29.724  1.00  0.00           C  
ATOM     80  CE  LYS A   6      10.709  15.274  28.828  1.00  0.00           C  
ATOM     81  NZ  LYS A   6      11.137  13.874  29.125  1.00  0.00           N  
ATOM     82  H   LYS A   6       9.805  19.297  27.275  1.00  0.00           H  
ATOM     83  HA  LYS A   6       8.491  19.719  29.785  1.00  0.00           H  
ATOM     84 1HB  LYS A   6      10.929  18.115  29.029  1.00  0.00           H  
ATOM     85 2HB  LYS A   6      10.316  18.145  30.677  1.00  0.00           H  
ATOM     86 1HG  LYS A   6       8.098  17.320  29.775  1.00  0.00           H  
ATOM     87 2HG  LYS A   6       8.876  17.118  28.208  1.00  0.00           H  
ATOM     88 1HD  LYS A   6       9.928  15.808  30.751  1.00  0.00           H  
ATOM     89 2HD  LYS A   6       8.758  15.025  29.680  1.00  0.00           H  
ATOM     90 1HE  LYS A   6      10.387  15.330  27.786  1.00  0.00           H  
ATOM     91 2HE  LYS A   6      11.571  15.919  28.964  1.00  0.00           H  
ATOM     92 1HZ  LYS A   6      11.907  13.656  28.461  1.00  0.00           H  
ATOM     93 2HZ  LYS A   6      11.472  13.803  30.071  1.00  0.00           H  
ATOM     94 3HZ  LYS A   6      10.376  13.235  28.984  1.00  0.00           H  
ATOM     95  N   LEU A   7      11.508  21.066  29.558  1.00  0.00           N  
ATOM     96  CA  LEU A   7      12.314  22.070  30.238  1.00  0.00           C  
ATOM     97  C   LEU A   7      11.613  23.407  30.227  1.00  0.00           C  
ATOM     98  O   LEU A   7      11.621  24.115  31.225  1.00  0.00           O  
ATOM     99  CB  LEU A   7      13.720  22.220  29.622  1.00  0.00           C  
ATOM    100  CG  LEU A   7      14.660  23.345  30.286  1.00  0.00           C  
ATOM    101  CD1 LEU A   7      14.852  23.101  31.786  1.00  0.00           C  
ATOM    102  CD2 LEU A   7      16.033  23.353  29.566  1.00  0.00           C  
ATOM    103  H   LEU A   7      11.848  20.621  28.699  1.00  0.00           H  
ATOM    104  HA  LEU A   7      12.430  21.750  31.266  1.00  0.00           H  
ATOM    105 1HB  LEU A   7      14.232  21.262  29.694  1.00  0.00           H  
ATOM    106 2HB  LEU A   7      13.601  22.461  28.559  1.00  0.00           H  
ATOM    107  HG  LEU A   7      14.195  24.300  30.175  1.00  0.00           H  
ATOM    108 1HD1 LEU A   7      15.490  23.883  32.207  1.00  0.00           H  
ATOM    109 2HD1 LEU A   7      13.895  23.121  32.299  1.00  0.00           H  
ATOM    110 3HD1 LEU A   7      15.304  22.149  31.937  1.00  0.00           H  
ATOM    111 1HD2 LEU A   7      16.670  24.131  29.997  1.00  0.00           H  
ATOM    112 2HD2 LEU A   7      16.522  22.383  29.680  1.00  0.00           H  
ATOM    113 3HD2 LEU A   7      15.889  23.557  28.499  1.00  0.00           H  
ATOM    114  N   LEU A   8      10.983  23.783  29.130  1.00  0.00           N  
ATOM    115  CA  LEU A   8      10.343  25.079  29.094  1.00  0.00           C  
ATOM    116  C   LEU A   8       9.334  25.227  30.188  1.00  0.00           C  
ATOM    117  O   LEU A   8       9.369  26.210  30.940  1.00  0.00           O  
ATOM    118  CB  LEU A   8       9.664  25.277  27.726  1.00  0.00           C  
ATOM    119  CG  LEU A   8       9.014  26.667  27.371  1.00  0.00           C  
ATOM    120  CD1 LEU A   8       8.963  26.759  25.847  1.00  0.00           C  
ATOM    121  CD2 LEU A   8       7.614  26.797  27.999  1.00  0.00           C  
ATOM    122  H   LEU A   8      10.991  23.190  28.298  1.00  0.00           H  
ATOM    123  HA  LEU A   8      11.078  25.829  29.271  1.00  0.00           H  
ATOM    124 1HB  LEU A   8      10.413  25.063  26.958  1.00  0.00           H  
ATOM    125 2HB  LEU A   8       8.885  24.521  27.629  1.00  0.00           H  
ATOM    126  HG  LEU A   8       9.619  27.471  27.712  1.00  0.00           H  
ATOM    127 1HD1 LEU A   8       8.546  27.694  25.541  1.00  0.00           H  
ATOM    128 2HD1 LEU A   8       9.974  26.678  25.442  1.00  0.00           H  
ATOM    129 3HD1 LEU A   8       8.354  25.948  25.446  1.00  0.00           H  
ATOM    130 1HD2 LEU A   8       7.182  27.730  27.712  1.00  0.00           H  
ATOM    131 2HD2 LEU A   8       7.011  25.997  27.654  1.00  0.00           H  
ATOM    132 3HD2 LEU A   8       7.634  26.766  29.062  1.00  0.00           H  
ATOM    133  N   VAL A   9       8.453  24.249  30.320  1.00  0.00           N  
ATOM    134  CA  VAL A   9       7.431  24.387  31.319  1.00  0.00           C  
ATOM    135  C   VAL A   9       8.031  24.274  32.716  1.00  0.00           C  
ATOM    136  O   VAL A   9       7.735  25.111  33.566  1.00  0.00           O  
ATOM    137  CB  VAL A   9       6.296  23.376  31.060  1.00  0.00           C  
ATOM    138  CG1 VAL A   9       5.283  23.394  32.202  1.00  0.00           C  
ATOM    139  CG2 VAL A   9       5.598  23.751  29.724  1.00  0.00           C  
ATOM    140  H   VAL A   9       8.493  23.434  29.699  1.00  0.00           H  
ATOM    141  HA  VAL A   9       6.999  25.377  31.215  1.00  0.00           H  
ATOM    142  HB  VAL A   9       6.715  22.368  30.988  1.00  0.00           H  
ATOM    143 1HG1 VAL A   9       4.494  22.678  31.977  1.00  0.00           H  
ATOM    144 2HG1 VAL A   9       5.768  23.121  33.133  1.00  0.00           H  
ATOM    145 3HG1 VAL A   9       4.854  24.381  32.297  1.00  0.00           H  
ATOM    146 1HG2 VAL A   9       4.798  23.042  29.518  1.00  0.00           H  
ATOM    147 2HG2 VAL A   9       5.182  24.750  29.793  1.00  0.00           H  
ATOM    148 3HG2 VAL A   9       6.325  23.720  28.911  1.00  0.00           H  
ATOM    149  N   GLU A  10       8.912  23.302  32.961  1.00  0.00           N  
ATOM    150  CA  GLU A  10       9.462  23.131  34.302  1.00  0.00           C  
ATOM    151  C   GLU A  10      10.297  24.337  34.727  1.00  0.00           C  
ATOM    152  O   GLU A  10      10.261  24.751  35.893  1.00  0.00           O  
ATOM    153  CB  GLU A  10      10.336  21.873  34.351  1.00  0.00           C  
ATOM    154  CG  GLU A  10      10.781  21.446  35.746  1.00  0.00           C  
ATOM    155  CD  GLU A  10       9.615  20.983  36.583  1.00  0.00           C  
ATOM    156  OE1 GLU A  10       8.588  20.628  36.011  1.00  0.00           O  
ATOM    157  OE2 GLU A  10       9.738  20.971  37.780  1.00  0.00           O  
ATOM    158  H   GLU A  10       9.165  22.631  32.230  1.00  0.00           H  
ATOM    159  HA  GLU A  10       8.640  23.018  35.002  1.00  0.00           H  
ATOM    160 1HB  GLU A  10       9.798  21.043  33.897  1.00  0.00           H  
ATOM    161 2HB  GLU A  10      11.236  22.041  33.750  1.00  0.00           H  
ATOM    162 1HG  GLU A  10      11.504  20.637  35.655  1.00  0.00           H  
ATOM    163 2HG  GLU A  10      11.272  22.280  36.243  1.00  0.00           H  
ATOM    164  N   LEU A  11      11.033  24.917  33.786  1.00  0.00           N  
ATOM    165  CA  LEU A  11      11.879  26.049  34.066  1.00  0.00           C  
ATOM    166  C   LEU A  11      11.060  27.283  34.351  1.00  0.00           C  
ATOM    167  O   LEU A  11      11.340  28.009  35.308  1.00  0.00           O  
ATOM    168  CB  LEU A  11      12.821  26.290  32.900  1.00  0.00           C  
ATOM    169  CG  LEU A  11      13.853  27.388  33.038  1.00  0.00           C  
ATOM    170  CD1 LEU A  11      14.710  27.129  34.190  1.00  0.00           C  
ATOM    171  CD2 LEU A  11      14.698  27.388  31.852  1.00  0.00           C  
ATOM    172  H   LEU A  11      11.043  24.534  32.844  1.00  0.00           H  
ATOM    173  HA  LEU A  11      12.448  25.811  34.942  1.00  0.00           H  
ATOM    174 1HB  LEU A  11      13.348  25.375  32.706  1.00  0.00           H  
ATOM    175 2HB  LEU A  11      12.211  26.508  32.025  1.00  0.00           H  
ATOM    176  HG  LEU A  11      13.375  28.359  33.149  1.00  0.00           H  
ATOM    177 1HD1 LEU A  11      15.465  27.882  34.221  1.00  0.00           H  
ATOM    178 2HD1 LEU A  11      14.153  27.141  35.116  1.00  0.00           H  
ATOM    179 3HD1 LEU A  11      15.170  26.165  34.053  1.00  0.00           H  
ATOM    180 1HD2 LEU A  11      15.409  28.146  31.968  1.00  0.00           H  
ATOM    181 2HD2 LEU A  11      15.191  26.422  31.740  1.00  0.00           H  
ATOM    182 3HD2 LEU A  11      14.136  27.585  31.018  1.00  0.00           H  
ATOM    183  N   LEU A  12      10.009  27.522  33.579  1.00  0.00           N  
ATOM    184  CA  LEU A  12       9.226  28.692  33.880  1.00  0.00           C  
ATOM    185  C   LEU A  12       8.477  28.480  35.199  1.00  0.00           C  
ATOM    186  O   LEU A  12       8.261  29.446  35.923  1.00  0.00           O  
ATOM    187  CB  LEU A  12       8.336  29.070  32.697  1.00  0.00           C  
ATOM    188  CG  LEU A  12       9.088  29.580  31.414  1.00  0.00           C  
ATOM    189  CD1 LEU A  12       8.110  29.776  30.280  1.00  0.00           C  
ATOM    190  CD2 LEU A  12       9.823  30.885  31.677  1.00  0.00           C  
ATOM    191  H   LEU A  12       9.790  26.937  32.766  1.00  0.00           H  
ATOM    192  HA  LEU A  12       9.904  29.514  34.051  1.00  0.00           H  
ATOM    193 1HB  LEU A  12       7.832  28.181  32.393  1.00  0.00           H  
ATOM    194 2HB  LEU A  12       7.608  29.814  33.011  1.00  0.00           H  
ATOM    195  HG  LEU A  12       9.793  28.825  31.114  1.00  0.00           H  
ATOM    196 1HD1 LEU A  12       8.650  30.097  29.389  1.00  0.00           H  
ATOM    197 2HD1 LEU A  12       7.620  28.840  30.077  1.00  0.00           H  
ATOM    198 3HD1 LEU A  12       7.376  30.527  30.545  1.00  0.00           H  
ATOM    199 1HD2 LEU A  12      10.313  31.181  30.762  1.00  0.00           H  
ATOM    200 2HD2 LEU A  12       9.142  31.645  31.976  1.00  0.00           H  
ATOM    201 3HD2 LEU A  12      10.556  30.768  32.435  1.00  0.00           H  
ATOM    202  N   ILE A  13       8.131  27.230  35.566  1.00  0.00           N  
ATOM    203  CA  ILE A  13       7.469  27.024  36.856  1.00  0.00           C  
ATOM    204  C   ILE A  13       8.384  27.401  37.989  1.00  0.00           C  
ATOM    205  O   ILE A  13       7.947  28.083  38.912  1.00  0.00           O  
ATOM    206  CB  ILE A  13       7.011  25.570  37.112  1.00  0.00           C  
ATOM    207  CG1 ILE A  13       5.901  25.219  36.165  1.00  0.00           C  
ATOM    208  CG2 ILE A  13       6.516  25.425  38.621  1.00  0.00           C  
ATOM    209  CD1 ILE A  13       5.602  23.778  36.065  1.00  0.00           C  
ATOM    210  H   ILE A  13       8.274  26.450  34.916  1.00  0.00           H  
ATOM    211  HA  ILE A  13       6.615  27.669  36.902  1.00  0.00           H  
ATOM    212  HB  ILE A  13       7.840  24.884  36.925  1.00  0.00           H  
ATOM    213 1HG1 ILE A  13       5.000  25.700  36.491  1.00  0.00           H  
ATOM    214 2HG1 ILE A  13       6.157  25.587  35.204  1.00  0.00           H  
ATOM    215 1HG2 ILE A  13       6.198  24.415  38.808  1.00  0.00           H  
ATOM    216 2HG2 ILE A  13       7.318  25.653  39.323  1.00  0.00           H  
ATOM    217 3HG2 ILE A  13       5.683  26.109  38.801  1.00  0.00           H  
ATOM    218 1HD1 ILE A  13       4.824  23.645  35.359  1.00  0.00           H  
ATOM    219 2HD1 ILE A  13       6.482  23.250  35.721  1.00  0.00           H  
ATOM    220 3HD1 ILE A  13       5.297  23.377  37.016  1.00  0.00           H  
ATOM    221  N   VAL A  14       9.646  26.974  37.952  1.00  0.00           N  
ATOM    222  CA  VAL A  14      10.525  27.325  39.062  1.00  0.00           C  
ATOM    223  C   VAL A  14      10.801  28.836  39.101  1.00  0.00           C  
ATOM    224  O   VAL A  14      10.899  29.413  40.186  1.00  0.00           O  
ATOM    225  CB  VAL A  14      11.824  26.480  39.046  1.00  0.00           C  
ATOM    226  CG1 VAL A  14      11.447  25.002  39.202  1.00  0.00           C  
ATOM    227  CG2 VAL A  14      12.575  26.672  37.758  1.00  0.00           C  
ATOM    228  H   VAL A  14       9.946  26.376  37.174  1.00  0.00           H  
ATOM    229  HA  VAL A  14      10.007  27.063  39.984  1.00  0.00           H  
ATOM    230  HB  VAL A  14      12.450  26.764  39.886  1.00  0.00           H  
ATOM    231 1HG1 VAL A  14      12.333  24.390  39.212  1.00  0.00           H  
ATOM    232 2HG1 VAL A  14      10.908  24.866  40.136  1.00  0.00           H  
ATOM    233 3HG1 VAL A  14      10.811  24.690  38.374  1.00  0.00           H  
ATOM    234 1HG2 VAL A  14      13.459  26.062  37.738  1.00  0.00           H  
ATOM    235 2HG2 VAL A  14      11.933  26.369  36.982  1.00  0.00           H  
ATOM    236 3HG2 VAL A  14      12.858  27.708  37.621  1.00  0.00           H  
ATOM    237  N   ILE A  15      10.843  29.501  37.937  1.00  0.00           N  
ATOM    238  CA  ILE A  15      11.010  30.955  37.911  1.00  0.00           C  
ATOM    239  C   ILE A  15       9.810  31.673  38.542  1.00  0.00           C  
ATOM    240  O   ILE A  15       9.982  32.574  39.372  1.00  0.00           O  
ATOM    241  CB  ILE A  15      11.213  31.442  36.441  1.00  0.00           C  
ATOM    242  CG1 ILE A  15      12.621  30.962  35.947  1.00  0.00           C  
ATOM    243  CG2 ILE A  15      10.971  32.965  36.277  1.00  0.00           C  
ATOM    244  CD1 ILE A  15      12.903  31.093  34.437  1.00  0.00           C  
ATOM    245  H   ILE A  15      10.799  28.975  37.057  1.00  0.00           H  
ATOM    246  HA  ILE A  15      11.898  31.210  38.482  1.00  0.00           H  
ATOM    247  HB  ILE A  15      10.492  30.931  35.820  1.00  0.00           H  
ATOM    248 1HG1 ILE A  15      13.360  31.532  36.474  1.00  0.00           H  
ATOM    249 2HG1 ILE A  15      12.737  29.918  36.222  1.00  0.00           H  
ATOM    250 1HG2 ILE A  15      11.094  33.247  35.238  1.00  0.00           H  
ATOM    251 2HG2 ILE A  15       9.962  33.229  36.586  1.00  0.00           H  
ATOM    252 3HG2 ILE A  15      11.668  33.507  36.876  1.00  0.00           H  
ATOM    253 1HD1 ILE A  15      13.905  30.739  34.210  1.00  0.00           H  
ATOM    254 2HD1 ILE A  15      12.192  30.496  33.897  1.00  0.00           H  
ATOM    255 3HD1 ILE A  15      12.827  32.130  34.125  1.00  0.00           H  
ATOM    256  N   ILE A  16       8.604  31.259  38.168  1.00  0.00           N  
ATOM    257  CA  ILE A  16       7.381  31.884  38.646  1.00  0.00           C  
ATOM    258  C   ILE A  16       7.158  31.579  40.111  1.00  0.00           C  
ATOM    259  O   ILE A  16       6.788  32.474  40.873  1.00  0.00           O  
ATOM    260  CB  ILE A  16       6.191  31.374  37.833  1.00  0.00           C  
ATOM    261  CG1 ILE A  16       6.376  31.849  36.395  1.00  0.00           C  
ATOM    262  CG2 ILE A  16       4.853  31.966  38.441  1.00  0.00           C  
ATOM    263  CD1 ILE A  16       5.520  31.135  35.410  1.00  0.00           C  
ATOM    264  H   ILE A  16       8.537  30.510  37.474  1.00  0.00           H  
ATOM    265  HA  ILE A  16       7.466  32.958  38.524  1.00  0.00           H  
ATOM    266  HB  ILE A  16       6.171  30.283  37.836  1.00  0.00           H  
ATOM    267 1HG1 ILE A  16       6.162  32.899  36.354  1.00  0.00           H  
ATOM    268 2HG1 ILE A  16       7.410  31.711  36.104  1.00  0.00           H  
ATOM    269 1HG2 ILE A  16       4.006  31.640  37.860  1.00  0.00           H  
ATOM    270 2HG2 ILE A  16       4.717  31.633  39.470  1.00  0.00           H  
ATOM    271 3HG2 ILE A  16       4.895  33.060  38.423  1.00  0.00           H  
ATOM    272 1HD1 ILE A  16       5.724  31.492  34.444  1.00  0.00           H  
ATOM    273 2HD1 ILE A  16       5.765  30.086  35.436  1.00  0.00           H  
ATOM    274 3HD1 ILE A  16       4.482  31.279  35.633  1.00  0.00           H  
ATOM    275  N   LEU A  17       7.346  30.320  40.499  1.00  0.00           N  
ATOM    276  CA  LEU A  17       7.139  29.890  41.860  1.00  0.00           C  
ATOM    277  C   LEU A  17       8.124  30.591  42.781  1.00  0.00           C  
ATOM    278  O   LEU A  17       7.711  31.119  43.812  1.00  0.00           O  
ATOM    279  CB  LEU A  17       7.239  28.353  41.930  1.00  0.00           C  
ATOM    280  CG  LEU A  17       6.826  27.633  43.261  1.00  0.00           C  
ATOM    281  CD1 LEU A  17       6.303  26.216  42.895  1.00  0.00           C  
ATOM    282  CD2 LEU A  17       8.008  27.525  44.217  1.00  0.00           C  
ATOM    283  H   LEU A  17       7.633  29.617  39.818  1.00  0.00           H  
ATOM    284  HA  LEU A  17       6.146  30.192  42.159  1.00  0.00           H  
ATOM    285 1HB  LEU A  17       6.620  27.947  41.134  1.00  0.00           H  
ATOM    286 2HB  LEU A  17       8.273  28.078  41.711  1.00  0.00           H  
ATOM    287  HG  LEU A  17       6.032  28.181  43.748  1.00  0.00           H  
ATOM    288 1HD1 LEU A  17       6.000  25.693  43.792  1.00  0.00           H  
ATOM    289 2HD1 LEU A  17       5.448  26.291  42.223  1.00  0.00           H  
ATOM    290 3HD1 LEU A  17       7.092  25.652  42.402  1.00  0.00           H  
ATOM    291 1HD2 LEU A  17       7.691  27.007  45.129  1.00  0.00           H  
ATOM    292 2HD2 LEU A  17       8.812  26.963  43.746  1.00  0.00           H  
ATOM    293 3HD2 LEU A  17       8.377  28.506  44.493  1.00  0.00           H  
ATOM    294  N   GLU A  18       9.417  30.671  42.427  1.00  0.00           N  
ATOM    295  CA  GLU A  18      10.313  31.374  43.337  1.00  0.00           C  
ATOM    296  C   GLU A  18       9.819  32.799  43.550  1.00  0.00           C  
ATOM    297  O   GLU A  18       9.805  33.293  44.688  1.00  0.00           O  
ATOM    298  CB  GLU A  18      11.746  31.453  42.803  1.00  0.00           C  
ATOM    299  CG  GLU A  18      12.714  32.155  43.785  1.00  0.00           C  
ATOM    300  CD  GLU A  18      14.109  32.317  43.267  1.00  0.00           C  
ATOM    301  OE1 GLU A  18      14.267  32.983  42.294  1.00  0.00           O  
ATOM    302  OE2 GLU A  18      15.033  31.793  43.837  1.00  0.00           O  
ATOM    303  H   GLU A  18       9.784  30.237  41.575  1.00  0.00           H  
ATOM    304  HA  GLU A  18      10.314  30.857  44.296  1.00  0.00           H  
ATOM    305 1HB  GLU A  18      12.119  30.449  42.607  1.00  0.00           H  
ATOM    306 2HB  GLU A  18      11.752  31.997  41.852  1.00  0.00           H  
ATOM    307 1HG  GLU A  18      12.322  33.144  43.999  1.00  0.00           H  
ATOM    308 2HG  GLU A  18      12.734  31.594  44.720  1.00  0.00           H  
ATOM    309  N   LEU A  19       9.391  33.471  42.476  1.00  0.00           N  
ATOM    310  CA  LEU A  19       8.921  34.823  42.646  1.00  0.00           C  
ATOM    311  C   LEU A  19       7.694  34.853  43.528  1.00  0.00           C  
ATOM    312  O   LEU A  19       7.636  35.675  44.437  1.00  0.00           O  
ATOM    313  CB  LEU A  19       8.595  35.439  41.288  1.00  0.00           C  
ATOM    314  CG  LEU A  19       9.782  35.730  40.351  1.00  0.00           C  
ATOM    315  CD1 LEU A  19       9.249  36.059  38.961  1.00  0.00           C  
ATOM    316  CD2 LEU A  19      10.604  36.913  40.894  1.00  0.00           C  
ATOM    317  H   LEU A  19       9.437  33.053  41.536  1.00  0.00           H  
ATOM    318  HA  LEU A  19       9.703  35.394  43.146  1.00  0.00           H  
ATOM    319 1HB  LEU A  19       7.934  34.750  40.765  1.00  0.00           H  
ATOM    320 2HB  LEU A  19       8.055  36.369  41.451  1.00  0.00           H  
ATOM    321  HG  LEU A  19      10.415  34.850  40.281  1.00  0.00           H  
ATOM    322 1HD1 LEU A  19      10.085  36.254  38.291  1.00  0.00           H  
ATOM    323 2HD1 LEU A  19       8.677  35.208  38.586  1.00  0.00           H  
ATOM    324 3HD1 LEU A  19       8.610  36.937  39.010  1.00  0.00           H  
ATOM    325 1HD2 LEU A  19      11.433  37.118  40.222  1.00  0.00           H  
ATOM    326 2HD2 LEU A  19       9.968  37.797  40.960  1.00  0.00           H  
ATOM    327 3HD2 LEU A  19      10.999  36.681  41.878  1.00  0.00           H  
ATOM    328  N   ALA A  20       6.768  33.896  43.323  1.00  0.00           N  
ATOM    329  CA  ALA A  20       5.523  33.797  44.082  1.00  0.00           C  
ATOM    330  C   ALA A  20       5.776  33.614  45.567  1.00  0.00           C  
ATOM    331  O   ALA A  20       5.017  34.115  46.387  1.00  0.00           O  
ATOM    332  CB  ALA A  20       4.689  32.642  43.583  1.00  0.00           C  
ATOM    333  H   ALA A  20       6.903  33.254  42.541  1.00  0.00           H  
ATOM    334  HA  ALA A  20       4.961  34.713  43.933  1.00  0.00           H  
ATOM    335 1HB  ALA A  20       3.760  32.604  44.146  1.00  0.00           H  
ATOM    336 2HB  ALA A  20       4.479  32.764  42.530  1.00  0.00           H  
ATOM    337 3HB  ALA A  20       5.243  31.734  43.734  1.00  0.00           H  
ATOM    338  N   GLU A  21       6.829  32.882  45.925  1.00  0.00           N  
ATOM    339  CA  GLU A  21       7.155  32.685  47.332  1.00  0.00           C  
ATOM    340  C   GLU A  21       7.703  33.961  47.987  1.00  0.00           C  
ATOM    341  O   GLU A  21       7.483  34.190  49.178  1.00  0.00           O  
ATOM    342  CB  GLU A  21       8.144  31.527  47.525  1.00  0.00           C  
ATOM    343  CG  GLU A  21       7.569  30.122  47.258  1.00  0.00           C  
ATOM    344  CD  GLU A  21       8.581  29.027  47.510  1.00  0.00           C  
ATOM    345  OE1 GLU A  21       9.741  29.336  47.640  1.00  0.00           O  
ATOM    346  OE2 GLU A  21       8.190  27.887  47.590  1.00  0.00           O  
ATOM    347  H   GLU A  21       7.395  32.437  45.195  1.00  0.00           H  
ATOM    348  HA  GLU A  21       6.236  32.419  47.852  1.00  0.00           H  
ATOM    349 1HB  GLU A  21       8.989  31.665  46.843  1.00  0.00           H  
ATOM    350 2HB  GLU A  21       8.536  31.548  48.540  1.00  0.00           H  
ATOM    351 1HG  GLU A  21       6.704  29.962  47.903  1.00  0.00           H  
ATOM    352 2HG  GLU A  21       7.228  30.072  46.224  1.00  0.00           H  
ATOM    353  N   LYS A  22       8.444  34.773  47.223  1.00  0.00           N  
ATOM    354  CA  LYS A  22       9.033  36.008  47.750  1.00  0.00           C  
ATOM    355  C   LYS A  22       8.028  37.167  47.893  1.00  0.00           C  
ATOM    356  O   LYS A  22       8.146  37.995  48.800  1.00  0.00           O  
ATOM    357  CB  LYS A  22      10.182  36.461  46.847  1.00  0.00           C  
ATOM    358  CG  LYS A  22      11.428  35.573  46.886  1.00  0.00           C  
ATOM    359  CD  LYS A  22      12.503  36.097  45.929  1.00  0.00           C  
ATOM    360  CE  LYS A  22      13.758  35.228  45.947  1.00  0.00           C  
ATOM    361  NZ  LYS A  22      14.783  35.705  44.961  1.00  0.00           N  
ATOM    362  H   LYS A  22       8.619  34.497  46.248  1.00  0.00           H  
ATOM    363  HA  LYS A  22       9.430  35.792  48.740  1.00  0.00           H  
ATOM    364 1HB  LYS A  22       9.830  36.483  45.812  1.00  0.00           H  
ATOM    365 2HB  LYS A  22      10.477  37.473  47.114  1.00  0.00           H  
ATOM    366 1HG  LYS A  22      11.823  35.547  47.902  1.00  0.00           H  
ATOM    367 2HG  LYS A  22      11.153  34.556  46.595  1.00  0.00           H  
ATOM    368 1HD  LYS A  22      12.099  36.097  44.913  1.00  0.00           H  
ATOM    369 2HD  LYS A  22      12.768  37.119  46.198  1.00  0.00           H  
ATOM    370 1HE  LYS A  22      14.194  35.240  46.944  1.00  0.00           H  
ATOM    371 2HE  LYS A  22      13.481  34.214  45.702  1.00  0.00           H  
ATOM    372 1HZ  LYS A  22      15.593  35.095  44.991  1.00  0.00           H  
ATOM    373 2HZ  LYS A  22      14.389  35.694  44.025  1.00  0.00           H  
ATOM    374 3HZ  LYS A  22      15.063  36.645  45.189  1.00  0.00           H  
ATOM    375  N   THR A  23       7.058  37.219  46.989  1.00  0.00           N  
ATOM    376  CA  THR A  23       6.055  38.288  46.897  1.00  0.00           C  
ATOM    377  C   THR A  23       4.689  38.023  47.494  1.00  0.00           C  
ATOM    378  O   THR A  23       4.413  36.978  48.076  1.00  0.00           O  
ATOM    379  CB  THR A  23       5.800  38.642  45.432  1.00  0.00           C  
ATOM    380  OG1 THR A  23       4.967  39.836  45.346  1.00  0.00           O  
ATOM    381  CG2 THR A  23       5.104  37.473  44.751  1.00  0.00           C  
ATOM    382  H   THR A  23       7.074  36.497  46.264  1.00  0.00           H  
ATOM    383  HA  THR A  23       6.463  39.163  47.402  1.00  0.00           H  
ATOM    384  HB  THR A  23       6.751  38.828  44.937  1.00  0.00           H  
ATOM    385  HG1 THR A  23       4.965  40.143  44.412  1.00  0.00           H  
ATOM    386 1HG2 THR A  23       4.963  37.723  43.732  1.00  0.00           H  
ATOM    387 2HG2 THR A  23       5.685  36.643  44.825  1.00  0.00           H  
ATOM    388 3HG2 THR A  23       4.162  37.237  45.198  1.00  0.00           H  
ATOM    389  N   ASP A  24       3.822  39.028  47.356  1.00  0.00           N  
ATOM    390  CA  ASP A  24       2.437  38.906  47.795  1.00  0.00           C  
ATOM    391  C   ASP A  24       1.630  38.359  46.619  1.00  0.00           C  
ATOM    392  O   ASP A  24       0.655  37.617  46.784  1.00  0.00           O  
ATOM    393  CB  ASP A  24       1.884  40.263  48.216  1.00  0.00           C  
ATOM    394  CG  ASP A  24       2.612  40.859  49.412  1.00  0.00           C  
ATOM    395  OD1 ASP A  24       2.644  40.246  50.452  1.00  0.00           O  
ATOM    396  OD2 ASP A  24       3.140  41.935  49.264  1.00  0.00           O  
ATOM    397  H   ASP A  24       4.157  39.874  46.898  1.00  0.00           H  
ATOM    398  HA  ASP A  24       2.378  38.203  48.627  1.00  0.00           H  
ATOM    399 1HB  ASP A  24       1.955  40.958  47.380  1.00  0.00           H  
ATOM    400 2HB  ASP A  24       0.828  40.160  48.465  1.00  0.00           H  
ATOM    401  N   HIS A  25       2.064  38.741  45.420  1.00  0.00           N  
ATOM    402  CA  HIS A  25       1.485  38.300  44.153  1.00  0.00           C  
ATOM    403  C   HIS A  25       2.486  38.519  43.016  1.00  0.00           C  
ATOM    404  O   HIS A  25       3.126  39.575  42.945  1.00  0.00           O  
ATOM    405  CB  HIS A  25       0.180  39.044  43.861  1.00  0.00           C  
ATOM    406  CG  HIS A  25      -0.547  38.527  42.671  1.00  0.00           C  
ATOM    407  ND1 HIS A  25      -0.218  38.886  41.384  1.00  0.00           N  
ATOM    408  CD2 HIS A  25      -1.586  37.676  42.571  1.00  0.00           C  
ATOM    409  CE1 HIS A  25      -1.025  38.278  40.544  1.00  0.00           C  
ATOM    410  NE2 HIS A  25      -1.873  37.548  41.246  1.00  0.00           N  
ATOM    411  H   HIS A  25       2.851  39.385  45.402  1.00  0.00           H  
ATOM    412  HA  HIS A  25       1.269  37.234  44.195  1.00  0.00           H  
ATOM    413 1HB  HIS A  25      -0.484  38.963  44.722  1.00  0.00           H  
ATOM    414 2HB  HIS A  25       0.390  40.100  43.704  1.00  0.00           H  
ATOM    415  HD1 HIS A  25       0.511  39.519  41.123  1.00  0.00           H  
ATOM    416  HD2 HIS A  25      -2.177  37.138  43.312  1.00  0.00           H  
ATOM    417  HE1 HIS A  25      -0.922  38.432  39.475  1.00  0.00           H  
ATOM    418  N   VAL A  26       2.593  37.545  42.107  1.00  0.00           N  
ATOM    419  CA  VAL A  26       3.451  37.682  40.929  1.00  0.00           C  
ATOM    420  C   VAL A  26       2.646  37.570  39.645  1.00  0.00           C  
ATOM    421  O   VAL A  26       1.827  36.663  39.471  1.00  0.00           O  
ATOM    422  CB  VAL A  26       4.628  36.641  40.914  1.00  0.00           C  
ATOM    423  CG1 VAL A  26       4.133  35.229  40.997  1.00  0.00           C  
ATOM    424  CG2 VAL A  26       5.451  36.780  39.615  1.00  0.00           C  
ATOM    425  H   VAL A  26       2.041  36.694  42.253  1.00  0.00           H  
ATOM    426  HA  VAL A  26       3.904  38.673  40.953  1.00  0.00           H  
ATOM    427  HB  VAL A  26       5.264  36.819  41.761  1.00  0.00           H  
ATOM    428 1HG1 VAL A  26       4.987  34.547  40.992  1.00  0.00           H  
ATOM    429 2HG1 VAL A  26       3.561  35.094  41.913  1.00  0.00           H  
ATOM    430 3HG1 VAL A  26       3.509  35.015  40.141  1.00  0.00           H  
ATOM    431 1HG2 VAL A  26       6.263  36.066  39.632  1.00  0.00           H  
ATOM    432 2HG2 VAL A  26       4.833  36.573  38.741  1.00  0.00           H  
ATOM    433 3HG2 VAL A  26       5.858  37.788  39.541  1.00  0.00           H  
ATOM    434  N   ARG A  27       2.894  38.501  38.732  1.00  0.00           N  
ATOM    435  CA  ARG A  27       2.237  38.485  37.437  1.00  0.00           C  
ATOM    436  C   ARG A  27       3.271  38.250  36.352  1.00  0.00           C  
ATOM    437  O   ARG A  27       4.105  39.109  36.060  1.00  0.00           O  
ATOM    438  CB  ARG A  27       1.475  39.768  37.180  1.00  0.00           C  
ATOM    439  CG  ARG A  27       0.826  39.829  35.813  1.00  0.00           C  
ATOM    440  CD  ARG A  27      -0.126  40.945  35.695  1.00  0.00           C  
ATOM    441  NE  ARG A  27      -1.336  40.689  36.474  1.00  0.00           N  
ATOM    442  CZ  ARG A  27      -2.245  41.619  36.844  1.00  0.00           C  
ATOM    443  NH1 ARG A  27      -2.079  42.888  36.513  1.00  0.00           N  
ATOM    444  NH2 ARG A  27      -3.310  41.254  37.546  1.00  0.00           N  
ATOM    445  H   ARG A  27       3.569  39.225  38.940  1.00  0.00           H  
ATOM    446  HA  ARG A  27       1.522  37.661  37.411  1.00  0.00           H  
ATOM    447 1HB  ARG A  27       0.692  39.873  37.928  1.00  0.00           H  
ATOM    448 2HB  ARG A  27       2.144  40.621  37.276  1.00  0.00           H  
ATOM    449 1HG  ARG A  27       1.587  39.942  35.040  1.00  0.00           H  
ATOM    450 2HG  ARG A  27       0.285  38.904  35.656  1.00  0.00           H  
ATOM    451 1HD  ARG A  27       0.344  41.854  36.065  1.00  0.00           H  
ATOM    452 2HD  ARG A  27      -0.408  41.069  34.649  1.00  0.00           H  
ATOM    453  HE  ARG A  27      -1.520  39.716  36.738  1.00  0.00           H  
ATOM    454 1HH1 ARG A  27      -1.272  43.173  35.981  1.00  0.00           H  
ATOM    455 2HH1 ARG A  27      -2.761  43.578  36.793  1.00  0.00           H  
ATOM    456 1HH2 ARG A  27      -3.436  40.281  37.804  1.00  0.00           H  
ATOM    457 2HH2 ARG A  27      -3.994  41.940  37.826  1.00  0.00           H  
ATOM    458  N   PHE A  28       3.220  37.060  35.783  1.00  0.00           N  
ATOM    459  CA  PHE A  28       4.170  36.591  34.787  1.00  0.00           C  
ATOM    460  C   PHE A  28       3.585  36.478  33.379  1.00  0.00           C  
ATOM    461  O   PHE A  28       2.451  36.035  33.192  1.00  0.00           O  
ATOM    462  CB  PHE A  28       4.699  35.236  35.221  1.00  0.00           C  
ATOM    463  CG  PHE A  28       5.502  34.576  34.199  1.00  0.00           C  
ATOM    464  CD1 PHE A  28       6.862  34.766  34.087  1.00  0.00           C  
ATOM    465  CD2 PHE A  28       4.875  33.755  33.308  1.00  0.00           C  
ATOM    466  CE1 PHE A  28       7.551  34.119  33.097  1.00  0.00           C  
ATOM    467  CE2 PHE A  28       5.546  33.129  32.350  1.00  0.00           C  
ATOM    468  CZ  PHE A  28       6.883  33.303  32.228  1.00  0.00           C  
ATOM    469  H   PHE A  28       2.473  36.424  36.090  1.00  0.00           H  
ATOM    470  HA  PHE A  28       5.000  37.299  34.752  1.00  0.00           H  
ATOM    471 1HB  PHE A  28       5.312  35.360  36.111  1.00  0.00           H  
ATOM    472 2HB  PHE A  28       3.872  34.589  35.493  1.00  0.00           H  
ATOM    473  HD1 PHE A  28       7.382  35.423  34.784  1.00  0.00           H  
ATOM    474  HD2 PHE A  28       3.811  33.612  33.381  1.00  0.00           H  
ATOM    475  HE1 PHE A  28       8.619  34.252  32.999  1.00  0.00           H  
ATOM    476  HE2 PHE A  28       5.009  32.484  31.678  1.00  0.00           H  
ATOM    477  HZ  PHE A  28       7.414  32.798  31.438  1.00  0.00           H  
ATOM    478  N   LYS A  29       4.343  36.873  32.361  1.00  0.00           N  
ATOM    479  CA  LYS A  29       3.838  36.710  30.999  1.00  0.00           C  
ATOM    480  C   LYS A  29       4.655  35.772  30.123  1.00  0.00           C  
ATOM    481  O   LYS A  29       5.884  35.869  30.048  1.00  0.00           O  
ATOM    482  CB  LYS A  29       3.765  38.063  30.281  1.00  0.00           C  
ATOM    483  CG  LYS A  29       3.262  37.976  28.809  1.00  0.00           C  
ATOM    484  CD  LYS A  29       3.198  39.338  28.131  1.00  0.00           C  
ATOM    485  CE  LYS A  29       2.810  39.187  26.654  1.00  0.00           C  
ATOM    486  NZ  LYS A  29       2.775  40.491  25.944  1.00  0.00           N  
ATOM    487  H   LYS A  29       5.265  37.254  32.527  1.00  0.00           H  
ATOM    488  HA  LYS A  29       2.831  36.293  31.049  1.00  0.00           H  
ATOM    489 1HB  LYS A  29       3.097  38.727  30.830  1.00  0.00           H  
ATOM    490 2HB  LYS A  29       4.754  38.523  30.268  1.00  0.00           H  
ATOM    491 1HG  LYS A  29       3.946  37.372  28.215  1.00  0.00           H  
ATOM    492 2HG  LYS A  29       2.274  37.507  28.783  1.00  0.00           H  
ATOM    493 1HD  LYS A  29       2.469  39.971  28.636  1.00  0.00           H  
ATOM    494 2HD  LYS A  29       4.181  39.819  28.184  1.00  0.00           H  
ATOM    495 1HE  LYS A  29       3.539  38.541  26.158  1.00  0.00           H  
ATOM    496 2HE  LYS A  29       1.827  38.721  26.588  1.00  0.00           H  
ATOM    497 1HZ  LYS A  29       2.521  40.325  24.975  1.00  0.00           H  
ATOM    498 2HZ  LYS A  29       2.100  41.098  26.372  1.00  0.00           H  
ATOM    499 3HZ  LYS A  29       3.693  40.927  25.977  1.00  0.00           H  
ATOM    500  N   PHE A  30       3.939  34.927  29.382  1.00  0.00           N  
ATOM    501  CA  PHE A  30       4.551  34.084  28.364  1.00  0.00           C  
ATOM    502  C   PHE A  30       3.541  33.873  27.237  1.00  0.00           C  
ATOM    503  O   PHE A  30       2.469  33.295  27.435  1.00  0.00           O  
ATOM    504  CB  PHE A  30       5.079  32.774  28.968  1.00  0.00           C  
ATOM    505  CG  PHE A  30       5.796  31.868  28.036  1.00  0.00           C  
ATOM    506  CD1 PHE A  30       7.063  32.163  27.585  1.00  0.00           C  
ATOM    507  CD2 PHE A  30       5.209  30.724  27.616  1.00  0.00           C  
ATOM    508  CE1 PHE A  30       7.695  31.324  26.684  1.00  0.00           C  
ATOM    509  CE2 PHE A  30       5.817  29.890  26.724  1.00  0.00           C  
ATOM    510  CZ  PHE A  30       7.063  30.206  26.251  1.00  0.00           C  
ATOM    511  H   PHE A  30       2.923  34.886  29.547  1.00  0.00           H  
ATOM    512  HA  PHE A  30       5.405  34.616  27.944  1.00  0.00           H  
ATOM    513 1HB  PHE A  30       5.787  33.045  29.699  1.00  0.00           H  
ATOM    514 2HB  PHE A  30       4.270  32.224  29.444  1.00  0.00           H  
ATOM    515  HD1 PHE A  30       7.562  33.075  27.930  1.00  0.00           H  
ATOM    516  HD2 PHE A  30       4.243  30.499  27.999  1.00  0.00           H  
ATOM    517  HE1 PHE A  30       8.698  31.556  26.304  1.00  0.00           H  
ATOM    518  HE2 PHE A  30       5.310  28.983  26.387  1.00  0.00           H  
ATOM    519  HZ  PHE A  30       7.557  29.569  25.536  1.00  0.00           H  
ATOM    520  N   VAL A  31       3.941  34.318  26.053  1.00  0.00           N  
ATOM    521  CA  VAL A  31       3.204  34.274  24.788  1.00  0.00           C  
ATOM    522  C   VAL A  31       2.003  35.189  24.961  1.00  0.00           C  
ATOM    523  O   VAL A  31       2.167  36.397  25.112  1.00  0.00           O  
ATOM    524  CB  VAL A  31       2.846  32.791  24.451  1.00  0.00           C  
ATOM    525  CG1 VAL A  31       2.064  32.598  23.111  1.00  0.00           C  
ATOM    526  CG2 VAL A  31       4.107  32.003  24.422  1.00  0.00           C  
ATOM    527  H   VAL A  31       4.845  34.771  26.039  1.00  0.00           H  
ATOM    528  HA  VAL A  31       3.802  34.689  23.979  1.00  0.00           H  
ATOM    529  HB  VAL A  31       2.212  32.412  25.230  1.00  0.00           H  
ATOM    530 1HG1 VAL A  31       1.880  31.536  22.987  1.00  0.00           H  
ATOM    531 2HG1 VAL A  31       1.134  33.103  23.056  1.00  0.00           H  
ATOM    532 3HG1 VAL A  31       2.682  32.943  22.294  1.00  0.00           H  
ATOM    533 1HG2 VAL A  31       3.872  30.969  24.274  1.00  0.00           H  
ATOM    534 2HG2 VAL A  31       4.731  32.353  23.635  1.00  0.00           H  
ATOM    535 3HG2 VAL A  31       4.618  32.103  25.345  1.00  0.00           H  
ATOM    536  N   ASN A  32       0.806  34.634  24.960  1.00  0.00           N  
ATOM    537  CA  ASN A  32      -0.386  35.431  25.111  1.00  0.00           C  
ATOM    538  C   ASN A  32      -1.125  35.051  26.388  1.00  0.00           C  
ATOM    539  O   ASN A  32      -2.318  35.326  26.541  1.00  0.00           O  
ATOM    540  CB  ASN A  32      -1.223  35.317  23.856  1.00  0.00           C  
ATOM    541  CG  ASN A  32      -0.480  35.938  22.629  1.00  0.00           C  
ATOM    542  OD1 ASN A  32      -0.020  37.100  22.648  1.00  0.00           O  
ATOM    543  ND2 ASN A  32      -0.367  35.165  21.575  1.00  0.00           N  
ATOM    544  H   ASN A  32       0.728  33.636  24.852  1.00  0.00           H  
ATOM    545  HA  ASN A  32      -0.095  36.476  25.222  1.00  0.00           H  
ATOM    546 1HB  ASN A  32      -1.441  34.269  23.657  1.00  0.00           H  
ATOM    547 2HB  ASN A  32      -2.171  35.833  24.000  1.00  0.00           H  
ATOM    548 1HD2 ASN A  32       0.097  35.501  20.756  1.00  0.00           H  
ATOM    549 2HD2 ASN A  32      -0.747  34.243  21.585  1.00  0.00           H  
ATOM    550  N   VAL A  33      -0.410  34.409  27.312  1.00  0.00           N  
ATOM    551  CA  VAL A  33      -0.994  33.971  28.566  1.00  0.00           C  
ATOM    552  C   VAL A  33      -0.405  34.679  29.784  1.00  0.00           C  
ATOM    553  O   VAL A  33       0.813  34.705  30.004  1.00  0.00           O  
ATOM    554  CB  VAL A  33      -0.788  32.447  28.723  1.00  0.00           C  
ATOM    555  CG1 VAL A  33      -1.346  31.942  30.052  1.00  0.00           C  
ATOM    556  CG2 VAL A  33      -1.469  31.711  27.554  1.00  0.00           C  
ATOM    557  H   VAL A  33       0.580  34.202  27.146  1.00  0.00           H  
ATOM    558  HA  VAL A  33      -2.064  34.176  28.536  1.00  0.00           H  
ATOM    559  HB  VAL A  33       0.279  32.239  28.718  1.00  0.00           H  
ATOM    560 1HG1 VAL A  33      -1.165  30.875  30.102  1.00  0.00           H  
ATOM    561 2HG1 VAL A  33      -0.855  32.430  30.894  1.00  0.00           H  
ATOM    562 3HG1 VAL A  33      -2.415  32.134  30.100  1.00  0.00           H  
ATOM    563 1HG2 VAL A  33      -1.308  30.639  27.655  1.00  0.00           H  
ATOM    564 2HG2 VAL A  33      -2.534  31.919  27.562  1.00  0.00           H  
ATOM    565 3HG2 VAL A  33      -1.043  32.051  26.617  1.00  0.00           H  
ATOM    566  N   THR A  34      -1.291  35.243  30.596  1.00  0.00           N  
ATOM    567  CA  THR A  34      -0.854  35.895  31.821  1.00  0.00           C  
ATOM    568  C   THR A  34      -1.036  34.926  32.973  1.00  0.00           C  
ATOM    569  O   THR A  34      -2.122  34.374  33.172  1.00  0.00           O  
ATOM    570  CB  THR A  34      -1.632  37.195  32.124  1.00  0.00           C  
ATOM    571  OG1 THR A  34      -1.437  38.137  31.062  1.00  0.00           O  
ATOM    572  CG2 THR A  34      -1.102  37.808  33.440  1.00  0.00           C  
ATOM    573  H   THR A  34      -2.271  35.202  30.354  1.00  0.00           H  
ATOM    574  HA  THR A  34       0.207  36.136  31.746  1.00  0.00           H  
ATOM    575  HB  THR A  34      -2.693  36.980  32.223  1.00  0.00           H  
ATOM    576  HG1 THR A  34      -1.876  37.818  30.272  1.00  0.00           H  
ATOM    577 1HG2 THR A  34      -1.641  38.729  33.650  1.00  0.00           H  
ATOM    578 2HG2 THR A  34      -1.247  37.121  34.271  1.00  0.00           H  
ATOM    579 3HG2 THR A  34      -0.038  38.024  33.332  1.00  0.00           H  
ATOM    580  N   ILE A  35       0.027  34.727  33.731  1.00  0.00           N  
ATOM    581  CA  ILE A  35      -0.004  33.840  34.866  1.00  0.00           C  
ATOM    582  C   ILE A  35      -0.006  34.618  36.173  1.00  0.00           C  
ATOM    583  O   ILE A  35       0.979  35.255  36.564  1.00  0.00           O  
ATOM    584  CB  ILE A  35       1.176  32.842  34.786  1.00  0.00           C  
ATOM    585  CG1 ILE A  35       1.034  32.026  33.481  1.00  0.00           C  
ATOM    586  CG2 ILE A  35       1.296  31.995  36.002  1.00  0.00           C  
ATOM    587  CD1 ILE A  35       2.118  31.007  33.190  1.00  0.00           C  
ATOM    588  H   ILE A  35       0.885  35.219  33.492  1.00  0.00           H  
ATOM    589  HA  ILE A  35      -0.927  33.266  34.827  1.00  0.00           H  
ATOM    590  HB  ILE A  35       2.078  33.410  34.689  1.00  0.00           H  
ATOM    591 1HG1 ILE A  35       0.105  31.539  33.502  1.00  0.00           H  
ATOM    592 2HG1 ILE A  35       1.034  32.730  32.647  1.00  0.00           H  
ATOM    593 1HG2 ILE A  35       2.146  31.355  35.902  1.00  0.00           H  
ATOM    594 2HG2 ILE A  35       1.443  32.636  36.850  1.00  0.00           H  
ATOM    595 3HG2 ILE A  35       0.399  31.395  36.141  1.00  0.00           H  
ATOM    596 1HD1 ILE A  35       1.897  30.525  32.237  1.00  0.00           H  
ATOM    597 2HD1 ILE A  35       3.078  31.485  33.129  1.00  0.00           H  
ATOM    598 3HD1 ILE A  35       2.145  30.247  33.963  1.00  0.00           H  
ATOM    599  N   ASN A  36      -1.151  34.559  36.847  1.00  0.00           N  
ATOM    600  CA  ASN A  36      -1.389  35.276  38.090  1.00  0.00           C  
ATOM    601  C   ASN A  36      -1.310  34.364  39.308  1.00  0.00           C  
ATOM    602  O   ASN A  36      -2.197  33.536  39.537  1.00  0.00           O  
ATOM    603  CB  ASN A  36      -2.721  35.996  38.026  1.00  0.00           C  
ATOM    604  CG  ASN A  36      -2.713  37.158  37.056  1.00  0.00           C  
ATOM    605  OD1 ASN A  36      -1.773  37.968  37.077  1.00  0.00           O  
ATOM    606  ND2 ASN A  36      -3.733  37.261  36.235  1.00  0.00           N  
ATOM    607  H   ASN A  36      -1.901  34.004  36.456  1.00  0.00           H  
ATOM    608  HA  ASN A  36      -0.602  36.024  38.213  1.00  0.00           H  
ATOM    609 1HB  ASN A  36      -3.491  35.291  37.714  1.00  0.00           H  
ATOM    610 2HB  ASN A  36      -2.993  36.354  39.014  1.00  0.00           H  
ATOM    611 1HD2 ASN A  36      -3.790  38.019  35.581  1.00  0.00           H  
ATOM    612 2HD2 ASN A  36      -4.470  36.584  36.265  1.00  0.00           H  
ATOM    613  N   VAL A  37      -0.227  34.489  40.063  1.00  0.00           N  
ATOM    614  CA  VAL A  37      -0.007  33.618  41.210  1.00  0.00           C  
ATOM    615  C   VAL A  37       0.131  34.345  42.542  1.00  0.00           C  
ATOM    616  O   VAL A  37       1.014  35.187  42.731  1.00  0.00           O  
ATOM    617  CB  VAL A  37       1.256  32.779  40.964  1.00  0.00           C  
ATOM    618  CG1 VAL A  37       1.575  31.922  42.116  1.00  0.00           C  
ATOM    619  CG2 VAL A  37       1.048  31.920  39.775  1.00  0.00           C  
ATOM    620  H   VAL A  37       0.454  35.217  39.815  1.00  0.00           H  
ATOM    621  HA  VAL A  37      -0.856  32.939  41.286  1.00  0.00           H  
ATOM    622  HB  VAL A  37       2.074  33.434  40.803  1.00  0.00           H  
ATOM    623 1HG1 VAL A  37       2.471  31.379  41.896  1.00  0.00           H  
ATOM    624 2HG1 VAL A  37       1.737  32.515  43.011  1.00  0.00           H  
ATOM    625 3HG1 VAL A  37       0.761  31.237  42.278  1.00  0.00           H  
ATOM    626 1HG2 VAL A  37       1.945  31.352  39.596  1.00  0.00           H  
ATOM    627 2HG2 VAL A  37       0.209  31.244  39.947  1.00  0.00           H  
ATOM    628 3HG2 VAL A  37       0.837  32.541  38.933  1.00  0.00           H  
ATOM    629  N   SER A  38      -0.731  33.978  43.481  1.00  0.00           N  
ATOM    630  CA  SER A  38      -0.695  34.534  44.831  1.00  0.00           C  
ATOM    631  C   SER A  38       0.431  33.939  45.667  1.00  0.00           C  
ATOM    632  O   SER A  38       0.669  32.728  45.649  1.00  0.00           O  
ATOM    633  CB  SER A  38      -1.989  34.320  45.566  1.00  0.00           C  
ATOM    634  OG  SER A  38      -1.829  34.711  46.906  1.00  0.00           O  
ATOM    635  H   SER A  38      -1.434  33.292  43.233  1.00  0.00           H  
ATOM    636  HA  SER A  38      -0.525  35.608  44.755  1.00  0.00           H  
ATOM    637 1HB  SER A  38      -2.773  34.916  45.103  1.00  0.00           H  
ATOM    638 2HB  SER A  38      -2.289  33.302  45.508  1.00  0.00           H  
ATOM    639  HG  SER A  38      -2.555  34.301  47.403  1.00  0.00           H  
ATOM    640  N   GLY A  39       1.040  34.756  46.521  1.00  0.00           N  
ATOM    641  CA  GLY A  39       2.096  34.280  47.405  1.00  0.00           C  
ATOM    642  C   GLY A  39       1.523  33.506  48.590  1.00  0.00           C  
ATOM    643  O   GLY A  39       2.261  32.954  49.406  1.00  0.00           O  
ATOM    644  H   GLY A  39       0.798  35.749  46.550  1.00  0.00           H  
ATOM    645 1HA  GLY A  39       2.751  33.623  46.839  1.00  0.00           H  
ATOM    646 2HA  GLY A  39       2.699  35.119  47.752  1.00  0.00           H  
ATOM    647  N   SER A  40       0.194  33.480  48.687  1.00  0.00           N  
ATOM    648  CA  SER A  40      -0.523  32.770  49.731  1.00  0.00           C  
ATOM    649  C   SER A  40      -0.728  31.294  49.371  1.00  0.00           C  
ATOM    650  O   SER A  40      -1.242  30.529  50.193  1.00  0.00           O  
ATOM    651  CB  SER A  40      -1.864  33.438  50.023  1.00  0.00           C  
ATOM    652  OG  SER A  40      -2.769  33.342  48.936  1.00  0.00           O  
ATOM    653  H   SER A  40      -0.353  33.976  47.987  1.00  0.00           H  
ATOM    654  HA  SER A  40       0.076  32.810  50.641  1.00  0.00           H  
ATOM    655 1HB  SER A  40      -2.307  32.973  50.904  1.00  0.00           H  
ATOM    656 2HB  SER A  40      -1.695  34.486  50.261  1.00  0.00           H  
ATOM    657  HG  SER A  40      -3.606  33.691  49.269  1.00  0.00           H  
ATOM    658  N   LEU A  41      -0.367  30.904  48.139  1.00  0.00           N  
ATOM    659  CA  LEU A  41      -0.535  29.532  47.657  1.00  0.00           C  
ATOM    660  C   LEU A  41       0.627  28.624  48.022  1.00  0.00           C  
ATOM    661  O   LEU A  41       1.786  29.049  48.056  1.00  0.00           O  
ATOM    662  CB  LEU A  41      -0.657  29.543  46.139  1.00  0.00           C  
ATOM    663  CG  LEU A  41      -1.835  30.271  45.549  1.00  0.00           C  
ATOM    664  CD1 LEU A  41      -1.639  30.311  44.071  1.00  0.00           C  
ATOM    665  CD2 LEU A  41      -3.154  29.571  45.890  1.00  0.00           C  
ATOM    666  H   LEU A  41       0.062  31.582  47.502  1.00  0.00           H  
ATOM    667  HA  LEU A  41      -1.430  29.107  48.106  1.00  0.00           H  
ATOM    668 1HB  LEU A  41       0.230  30.037  45.755  1.00  0.00           H  
ATOM    669 2HB  LEU A  41      -0.661  28.527  45.783  1.00  0.00           H  
ATOM    670  HG  LEU A  41      -1.858  31.262  45.934  1.00  0.00           H  
ATOM    671 1HD1 LEU A  41      -2.460  30.847  43.603  1.00  0.00           H  
ATOM    672 2HD1 LEU A  41      -0.709  30.821  43.867  1.00  0.00           H  
ATOM    673 3HD1 LEU A  41      -1.595  29.291  43.690  1.00  0.00           H  
ATOM    674 1HD2 LEU A  41      -3.980  30.119  45.440  1.00  0.00           H  
ATOM    675 2HD2 LEU A  41      -3.149  28.560  45.506  1.00  0.00           H  
ATOM    676 3HD2 LEU A  41      -3.300  29.539  46.966  1.00  0.00           H  
ATOM    677  N   SER A  42       0.323  27.349  48.249  1.00  0.00           N  
ATOM    678  CA  SER A  42       1.366  26.368  48.520  1.00  0.00           C  
ATOM    679  C   SER A  42       2.113  26.085  47.218  1.00  0.00           C  
ATOM    680  O   SER A  42       1.546  26.293  46.144  1.00  0.00           O  
ATOM    681  CB  SER A  42       0.739  25.078  49.015  1.00  0.00           C  
ATOM    682  OG  SER A  42       0.030  24.447  47.980  1.00  0.00           O  
ATOM    683  H   SER A  42      -0.666  27.054  48.217  1.00  0.00           H  
ATOM    684  HA  SER A  42       2.028  26.780  49.276  1.00  0.00           H  
ATOM    685 1HB  SER A  42       1.490  24.401  49.403  1.00  0.00           H  
ATOM    686 2HB  SER A  42       0.055  25.304  49.830  1.00  0.00           H  
ATOM    687  HG  SER A  42      -0.335  23.641  48.371  1.00  0.00           H  
ATOM    688  N   PRO A  43       3.354  25.560  47.243  1.00  0.00           N  
ATOM    689  CA  PRO A  43       4.100  25.150  46.065  1.00  0.00           C  
ATOM    690  C   PRO A  43       3.312  24.231  45.134  1.00  0.00           C  
ATOM    691  O   PRO A  43       3.446  24.345  43.919  1.00  0.00           O  
ATOM    692  CB  PRO A  43       5.305  24.436  46.680  1.00  0.00           C  
ATOM    693  CG  PRO A  43       5.511  25.136  48.004  1.00  0.00           C  
ATOM    694  CD  PRO A  43       4.110  25.417  48.512  1.00  0.00           C  
ATOM    695  HA  PRO A  43       4.423  26.054  45.528  1.00  0.00           H  
ATOM    696 1HB  PRO A  43       5.084  23.356  46.796  1.00  0.00           H  
ATOM    697 2HB  PRO A  43       6.177  24.518  46.017  1.00  0.00           H  
ATOM    698 1HG  PRO A  43       6.091  24.494  48.687  1.00  0.00           H  
ATOM    699 2HG  PRO A  43       6.111  26.060  47.851  1.00  0.00           H  
ATOM    700 1HD  PRO A  43       3.749  24.563  49.103  1.00  0.00           H  
ATOM    701 2HD  PRO A  43       4.138  26.355  49.080  1.00  0.00           H  
ATOM    702  N   GLU A  44       2.465  23.354  45.690  1.00  0.00           N  
ATOM    703  CA  GLU A  44       1.658  22.444  44.881  1.00  0.00           C  
ATOM    704  C   GLU A  44       0.581  23.195  44.103  1.00  0.00           C  
ATOM    705  O   GLU A  44       0.278  22.861  42.944  1.00  0.00           O  
ATOM    706  CB  GLU A  44       1.024  21.387  45.783  1.00  0.00           C  
ATOM    707  CG  GLU A  44       2.035  20.428  46.431  1.00  0.00           C  
ATOM    708  CD  GLU A  44       2.749  21.032  47.623  1.00  0.00           C  
ATOM    709  OE1 GLU A  44       2.370  22.112  48.031  1.00  0.00           O  
ATOM    710  OE2 GLU A  44       3.667  20.429  48.113  1.00  0.00           O  
ATOM    711  H   GLU A  44       2.409  23.256  46.709  1.00  0.00           H  
ATOM    712  HA  GLU A  44       2.315  21.949  44.163  1.00  0.00           H  
ATOM    713 1HB  GLU A  44       0.462  21.879  46.577  1.00  0.00           H  
ATOM    714 2HB  GLU A  44       0.318  20.793  45.203  1.00  0.00           H  
ATOM    715 1HG  GLU A  44       1.514  19.525  46.750  1.00  0.00           H  
ATOM    716 2HG  GLU A  44       2.772  20.143  45.680  1.00  0.00           H  
ATOM    717  N   GLU A  45      -0.025  24.187  44.761  1.00  0.00           N  
ATOM    718  CA  GLU A  45      -1.056  25.006  44.143  1.00  0.00           C  
ATOM    719  C   GLU A  45      -0.428  25.888  43.073  1.00  0.00           C  
ATOM    720  O   GLU A  45      -0.993  26.062  41.986  1.00  0.00           O  
ATOM    721  CB  GLU A  45      -1.769  25.828  45.208  1.00  0.00           C  
ATOM    722  CG  GLU A  45      -2.659  24.998  46.140  1.00  0.00           C  
ATOM    723  CD  GLU A  45      -3.176  25.744  47.363  1.00  0.00           C  
ATOM    724  OE1 GLU A  45      -2.504  26.638  47.861  1.00  0.00           O  
ATOM    725  OE2 GLU A  45      -4.257  25.420  47.797  1.00  0.00           O  
ATOM    726  H   GLU A  45       0.257  24.384  45.726  1.00  0.00           H  
ATOM    727  HA  GLU A  45      -1.783  24.351  43.666  1.00  0.00           H  
ATOM    728 1HB  GLU A  45      -1.033  26.320  45.824  1.00  0.00           H  
ATOM    729 2HB  GLU A  45      -2.373  26.585  44.727  1.00  0.00           H  
ATOM    730 1HG  GLU A  45      -3.514  24.648  45.565  1.00  0.00           H  
ATOM    731 2HG  GLU A  45      -2.102  24.122  46.464  1.00  0.00           H  
ATOM    732  N   ILE A  46       0.775  26.396  43.353  1.00  0.00           N  
ATOM    733  CA  ILE A  46       1.452  27.248  42.397  1.00  0.00           C  
ATOM    734  C   ILE A  46       1.830  26.424  41.195  1.00  0.00           C  
ATOM    735  O   ILE A  46       1.563  26.810  40.061  1.00  0.00           O  
ATOM    736  CB  ILE A  46       2.730  27.863  42.977  1.00  0.00           C  
ATOM    737  CG1 ILE A  46       2.369  28.833  44.110  1.00  0.00           C  
ATOM    738  CG2 ILE A  46       3.499  28.566  41.826  1.00  0.00           C  
ATOM    739  CD1 ILE A  46       3.536  29.274  44.976  1.00  0.00           C  
ATOM    740  H   ILE A  46       1.185  26.214  44.276  1.00  0.00           H  
ATOM    741  HA  ILE A  46       0.774  28.043  42.085  1.00  0.00           H  
ATOM    742  HB  ILE A  46       3.352  27.087  43.417  1.00  0.00           H  
ATOM    743 1HG1 ILE A  46       1.911  29.702  43.692  1.00  0.00           H  
ATOM    744 2HG1 ILE A  46       1.650  28.350  44.757  1.00  0.00           H  
ATOM    745 1HG2 ILE A  46       4.368  29.001  42.212  1.00  0.00           H  
ATOM    746 2HG2 ILE A  46       3.782  27.860  41.046  1.00  0.00           H  
ATOM    747 3HG2 ILE A  46       2.880  29.323  41.388  1.00  0.00           H  
ATOM    748 1HD1 ILE A  46       3.164  29.949  45.756  1.00  0.00           H  
ATOM    749 2HD1 ILE A  46       3.990  28.405  45.447  1.00  0.00           H  
ATOM    750 3HD1 ILE A  46       4.273  29.785  44.388  1.00  0.00           H  
ATOM    751  N   GLU A  47       2.436  25.265  41.426  1.00  0.00           N  
ATOM    752  CA  GLU A  47       2.849  24.418  40.334  1.00  0.00           C  
ATOM    753  C   GLU A  47       1.673  24.052  39.457  1.00  0.00           C  
ATOM    754  O   GLU A  47       1.773  24.105  38.233  1.00  0.00           O  
ATOM    755  CB  GLU A  47       3.498  23.156  40.882  1.00  0.00           C  
ATOM    756  CG  GLU A  47       3.994  22.182  39.847  1.00  0.00           C  
ATOM    757  CD  GLU A  47       4.616  20.986  40.472  1.00  0.00           C  
ATOM    758  OE1 GLU A  47       4.640  20.905  41.670  1.00  0.00           O  
ATOM    759  OE2 GLU A  47       5.086  20.149  39.751  1.00  0.00           O  
ATOM    760  H   GLU A  47       2.654  24.974  42.381  1.00  0.00           H  
ATOM    761  HA  GLU A  47       3.576  24.961  39.732  1.00  0.00           H  
ATOM    762 1HB  GLU A  47       4.346  23.436  41.508  1.00  0.00           H  
ATOM    763 2HB  GLU A  47       2.784  22.636  41.524  1.00  0.00           H  
ATOM    764 1HG  GLU A  47       3.160  21.856  39.225  1.00  0.00           H  
ATOM    765 2HG  GLU A  47       4.714  22.668  39.210  1.00  0.00           H  
ATOM    766  N   THR A  48       0.531  23.718  40.058  1.00  0.00           N  
ATOM    767  CA  THR A  48      -0.617  23.331  39.265  1.00  0.00           C  
ATOM    768  C   THR A  48      -1.110  24.471  38.373  1.00  0.00           C  
ATOM    769  O   THR A  48      -1.318  24.272  37.166  1.00  0.00           O  
ATOM    770  CB  THR A  48      -1.770  22.878  40.187  1.00  0.00           C  
ATOM    771  OG1 THR A  48      -1.347  21.741  40.964  1.00  0.00           O  
ATOM    772  CG2 THR A  48      -2.989  22.483  39.341  1.00  0.00           C  
ATOM    773  H   THR A  48       0.476  23.661  41.076  1.00  0.00           H  
ATOM    774  HA  THR A  48      -0.327  22.497  38.629  1.00  0.00           H  
ATOM    775  HB  THR A  48      -2.039  23.690  40.865  1.00  0.00           H  
ATOM    776  HG1 THR A  48      -0.690  22.034  41.643  1.00  0.00           H  
ATOM    777 1HG2 THR A  48      -3.791  22.158  39.999  1.00  0.00           H  
ATOM    778 2HG2 THR A  48      -3.335  23.331  38.752  1.00  0.00           H  
ATOM    779 3HG2 THR A  48      -2.716  21.669  38.672  1.00  0.00           H  
ATOM    780  N   LEU A  49      -1.248  25.682  38.931  1.00  0.00           N  
ATOM    781  CA  LEU A  49      -1.755  26.790  38.130  1.00  0.00           C  
ATOM    782  C   LEU A  49      -0.807  27.177  37.024  1.00  0.00           C  
ATOM    783  O   LEU A  49      -1.220  27.415  35.880  1.00  0.00           O  
ATOM    784  CB  LEU A  49      -1.902  28.060  38.986  1.00  0.00           C  
ATOM    785  CG  LEU A  49      -2.971  28.112  40.072  1.00  0.00           C  
ATOM    786  CD1 LEU A  49      -2.741  29.390  40.888  1.00  0.00           C  
ATOM    787  CD2 LEU A  49      -4.365  28.107  39.451  1.00  0.00           C  
ATOM    788  H   LEU A  49      -1.045  25.810  39.931  1.00  0.00           H  
ATOM    789  HA  LEU A  49      -2.701  26.495  37.684  1.00  0.00           H  
ATOM    790 1HB  LEU A  49      -0.942  28.221  39.490  1.00  0.00           H  
ATOM    791 2HB  LEU A  49      -2.068  28.904  38.318  1.00  0.00           H  
ATOM    792  HG  LEU A  49      -2.866  27.256  40.736  1.00  0.00           H  
ATOM    793 1HD1 LEU A  49      -3.479  29.451  41.685  1.00  0.00           H  
ATOM    794 2HD1 LEU A  49      -1.739  29.359  41.315  1.00  0.00           H  
ATOM    795 3HD1 LEU A  49      -2.830  30.269  40.244  1.00  0.00           H  
ATOM    796 1HD2 LEU A  49      -5.111  28.160  40.243  1.00  0.00           H  
ATOM    797 2HD2 LEU A  49      -4.474  28.970  38.791  1.00  0.00           H  
ATOM    798 3HD2 LEU A  49      -4.517  27.195  38.881  1.00  0.00           H  
ATOM    799  N   VAL A  50       0.474  27.194  37.361  1.00  0.00           N  
ATOM    800  CA  VAL A  50       1.473  27.639  36.440  1.00  0.00           C  
ATOM    801  C   VAL A  50       1.698  26.627  35.337  1.00  0.00           C  
ATOM    802  O   VAL A  50       1.783  27.017  34.174  1.00  0.00           O  
ATOM    803  CB  VAL A  50       2.770  27.935  37.197  1.00  0.00           C  
ATOM    804  CG1 VAL A  50       3.818  28.274  36.256  1.00  0.00           C  
ATOM    805  CG2 VAL A  50       2.559  29.072  38.146  1.00  0.00           C  
ATOM    806  H   VAL A  50       0.751  26.945  38.316  1.00  0.00           H  
ATOM    807  HA  VAL A  50       1.129  28.569  35.989  1.00  0.00           H  
ATOM    808  HB  VAL A  50       3.076  27.046  37.759  1.00  0.00           H  
ATOM    809 1HG1 VAL A  50       4.694  28.494  36.811  1.00  0.00           H  
ATOM    810 2HG1 VAL A  50       3.996  27.469  35.590  1.00  0.00           H  
ATOM    811 3HG1 VAL A  50       3.514  29.140  35.693  1.00  0.00           H  
ATOM    812 1HG2 VAL A  50       3.486  29.268  38.682  1.00  0.00           H  
ATOM    813 2HG2 VAL A  50       2.272  29.936  37.603  1.00  0.00           H  
ATOM    814 3HG2 VAL A  50       1.781  28.838  38.856  1.00  0.00           H  
ATOM    815  N   ARG A  51       1.796  25.337  35.678  1.00  0.00           N  
ATOM    816  CA  ARG A  51       2.044  24.325  34.674  1.00  0.00           C  
ATOM    817  C   ARG A  51       0.941  24.311  33.637  1.00  0.00           C  
ATOM    818  O   ARG A  51       1.227  24.246  32.442  1.00  0.00           O  
ATOM    819  CB  ARG A  51       2.123  22.935  35.311  1.00  0.00           C  
ATOM    820  CG  ARG A  51       2.577  21.824  34.357  1.00  0.00           C  
ATOM    821  CD  ARG A  51       2.701  20.481  35.008  1.00  0.00           C  
ATOM    822  NE  ARG A  51       3.709  20.464  36.092  1.00  0.00           N  
ATOM    823  CZ  ARG A  51       5.067  20.377  35.942  1.00  0.00           C  
ATOM    824  NH1 ARG A  51       5.653  20.307  34.769  1.00  0.00           N  
ATOM    825  NH2 ARG A  51       5.847  20.367  37.001  1.00  0.00           N  
ATOM    826  H   ARG A  51       1.728  25.053  36.657  1.00  0.00           H  
ATOM    827  HA  ARG A  51       2.986  24.547  34.180  1.00  0.00           H  
ATOM    828 1HB  ARG A  51       2.785  22.955  36.167  1.00  0.00           H  
ATOM    829 2HB  ARG A  51       1.136  22.664  35.685  1.00  0.00           H  
ATOM    830 1HG  ARG A  51       1.870  21.733  33.528  1.00  0.00           H  
ATOM    831 2HG  ARG A  51       3.538  22.080  33.970  1.00  0.00           H  
ATOM    832 1HD  ARG A  51       1.738  20.213  35.440  1.00  0.00           H  
ATOM    833 2HD  ARG A  51       2.976  19.737  34.259  1.00  0.00           H  
ATOM    834  HE  ARG A  51       3.356  20.512  37.045  1.00  0.00           H  
ATOM    835 1HH1 ARG A  51       5.114  20.288  33.916  1.00  0.00           H  
ATOM    836 2HH1 ARG A  51       6.690  20.263  34.766  1.00  0.00           H  
ATOM    837 1HH2 ARG A  51       5.458  20.401  37.953  1.00  0.00           H  
ATOM    838 2HH2 ARG A  51       6.870  20.322  36.870  1.00  0.00           H  
ATOM    839  N   ARG A  52      -0.319  24.420  34.068  1.00  0.00           N  
ATOM    840  CA  ARG A  52      -1.407  24.379  33.105  1.00  0.00           C  
ATOM    841  C   ARG A  52      -1.391  25.578  32.157  1.00  0.00           C  
ATOM    842  O   ARG A  52      -1.602  25.423  30.944  1.00  0.00           O  
ATOM    843  CB  ARG A  52      -2.731  24.348  33.846  1.00  0.00           C  
ATOM    844  CG  ARG A  52      -3.028  23.045  34.573  1.00  0.00           C  
ATOM    845  CD  ARG A  52      -4.269  23.140  35.376  1.00  0.00           C  
ATOM    846  NE  ARG A  52      -4.559  21.894  36.067  1.00  0.00           N  
ATOM    847  CZ  ARG A  52      -5.543  21.719  36.975  1.00  0.00           C  
ATOM    848  NH1 ARG A  52      -6.335  22.721  37.305  1.00  0.00           N  
ATOM    849  NH2 ARG A  52      -5.711  20.532  37.537  1.00  0.00           N  
ATOM    850  H   ARG A  52      -0.519  24.464  35.074  1.00  0.00           H  
ATOM    851  HA  ARG A  52      -1.305  23.467  32.515  1.00  0.00           H  
ATOM    852 1HB  ARG A  52      -2.734  25.145  34.595  1.00  0.00           H  
ATOM    853 2HB  ARG A  52      -3.544  24.545  33.152  1.00  0.00           H  
ATOM    854 1HG  ARG A  52      -3.147  22.245  33.846  1.00  0.00           H  
ATOM    855 2HG  ARG A  52      -2.202  22.805  35.244  1.00  0.00           H  
ATOM    856 1HD  ARG A  52      -4.137  23.925  36.124  1.00  0.00           H  
ATOM    857 2HD  ARG A  52      -5.108  23.383  34.727  1.00  0.00           H  
ATOM    858  HE  ARG A  52      -3.979  21.094  35.846  1.00  0.00           H  
ATOM    859 1HH1 ARG A  52      -6.211  23.626  36.879  1.00  0.00           H  
ATOM    860 2HH1 ARG A  52      -7.069  22.583  37.985  1.00  0.00           H  
ATOM    861 1HH2 ARG A  52      -5.105  19.763  37.284  1.00  0.00           H  
ATOM    862 2HH2 ARG A  52      -6.443  20.392  38.217  1.00  0.00           H  
ATOM    863  N   LEU A  53      -1.111  26.769  32.690  1.00  0.00           N  
ATOM    864  CA  LEU A  53      -1.084  27.951  31.854  1.00  0.00           C  
ATOM    865  C   LEU A  53       0.132  27.983  30.933  1.00  0.00           C  
ATOM    866  O   LEU A  53       0.020  28.400  29.774  1.00  0.00           O  
ATOM    867  CB  LEU A  53      -1.162  29.183  32.743  1.00  0.00           C  
ATOM    868  CG  LEU A  53      -2.521  29.406  33.483  1.00  0.00           C  
ATOM    869  CD1 LEU A  53      -2.366  30.548  34.468  1.00  0.00           C  
ATOM    870  CD2 LEU A  53      -3.648  29.739  32.472  1.00  0.00           C  
ATOM    871  H   LEU A  53      -0.975  26.866  33.704  1.00  0.00           H  
ATOM    872  HA  LEU A  53      -1.956  27.923  31.212  1.00  0.00           H  
ATOM    873 1HB  LEU A  53      -0.387  29.086  33.508  1.00  0.00           H  
ATOM    874 2HB  LEU A  53      -0.953  30.045  32.158  1.00  0.00           H  
ATOM    875  HG  LEU A  53      -2.779  28.504  34.042  1.00  0.00           H  
ATOM    876 1HD1 LEU A  53      -3.302  30.697  35.003  1.00  0.00           H  
ATOM    877 2HD1 LEU A  53      -1.577  30.307  35.180  1.00  0.00           H  
ATOM    878 3HD1 LEU A  53      -2.118  31.454  33.926  1.00  0.00           H  
ATOM    879 1HD2 LEU A  53      -4.576  29.898  33.019  1.00  0.00           H  
ATOM    880 2HD2 LEU A  53      -3.389  30.646  31.929  1.00  0.00           H  
ATOM    881 3HD2 LEU A  53      -3.794  28.929  31.770  1.00  0.00           H  
ATOM    882  N   LEU A  54       1.280  27.493  31.396  1.00  0.00           N  
ATOM    883  CA  LEU A  54       2.443  27.464  30.532  1.00  0.00           C  
ATOM    884  C   LEU A  54       2.240  26.495  29.379  1.00  0.00           C  
ATOM    885  O   LEU A  54       2.654  26.793  28.262  1.00  0.00           O  
ATOM    886  CB  LEU A  54       3.678  27.071  31.314  1.00  0.00           C  
ATOM    887  CG  LEU A  54       4.209  28.067  32.332  1.00  0.00           C  
ATOM    888  CD1 LEU A  54       5.237  27.365  33.124  1.00  0.00           C  
ATOM    889  CD2 LEU A  54       4.803  29.289  31.630  1.00  0.00           C  
ATOM    890  H   LEU A  54       1.359  27.177  32.368  1.00  0.00           H  
ATOM    891  HA  LEU A  54       2.577  28.455  30.110  1.00  0.00           H  
ATOM    892 1HB  LEU A  54       3.436  26.157  31.855  1.00  0.00           H  
ATOM    893 2HB  LEU A  54       4.480  26.856  30.613  1.00  0.00           H  
ATOM    894  HG  LEU A  54       3.423  28.384  32.997  1.00  0.00           H  
ATOM    895 1HD1 LEU A  54       5.648  28.031  33.876  1.00  0.00           H  
ATOM    896 2HD1 LEU A  54       4.778  26.511  33.607  1.00  0.00           H  
ATOM    897 3HD1 LEU A  54       6.017  27.021  32.482  1.00  0.00           H  
ATOM    898 1HD2 LEU A  54       5.207  29.971  32.375  1.00  0.00           H  
ATOM    899 2HD2 LEU A  54       5.579  28.959  30.979  1.00  0.00           H  
ATOM    900 3HD2 LEU A  54       4.054  29.810  31.050  1.00  0.00           H  
ATOM    901  N   GLU A  55       1.596  25.344  29.624  1.00  0.00           N  
ATOM    902  CA  GLU A  55       1.366  24.406  28.531  1.00  0.00           C  
ATOM    903  C   GLU A  55       0.440  25.037  27.484  1.00  0.00           C  
ATOM    904  O   GLU A  55       0.659  24.862  26.275  1.00  0.00           O  
ATOM    905  CB  GLU A  55       0.781  23.101  29.070  1.00  0.00           C  
ATOM    906  CG  GLU A  55       1.772  22.258  29.879  1.00  0.00           C  
ATOM    907  CD  GLU A  55       1.135  21.061  30.526  1.00  0.00           C  
ATOM    908  OE1 GLU A  55      -0.064  20.931  30.437  1.00  0.00           O  
ATOM    909  OE2 GLU A  55       1.843  20.277  31.117  1.00  0.00           O  
ATOM    910  H   GLU A  55       1.314  25.093  30.579  1.00  0.00           H  
ATOM    911  HA  GLU A  55       2.320  24.183  28.058  1.00  0.00           H  
ATOM    912 1HB  GLU A  55      -0.068  23.330  29.718  1.00  0.00           H  
ATOM    913 2HB  GLU A  55       0.413  22.494  28.244  1.00  0.00           H  
ATOM    914 1HG  GLU A  55       2.553  21.912  29.207  1.00  0.00           H  
ATOM    915 2HG  GLU A  55       2.241  22.878  30.635  1.00  0.00           H  
ATOM    916  N   LYS A  56      -0.570  25.796  27.941  1.00  0.00           N  
ATOM    917  CA  LYS A  56      -1.470  26.508  27.037  1.00  0.00           C  
ATOM    918  C   LYS A  56      -0.682  27.488  26.178  1.00  0.00           C  
ATOM    919  O   LYS A  56      -0.873  27.560  24.957  1.00  0.00           O  
ATOM    920  CB  LYS A  56      -2.524  27.280  27.838  1.00  0.00           C  
ATOM    921  CG  LYS A  56      -3.528  28.070  27.015  1.00  0.00           C  
ATOM    922  CD  LYS A  56      -4.530  28.777  27.928  1.00  0.00           C  
ATOM    923  CE  LYS A  56      -5.500  29.637  27.134  1.00  0.00           C  
ATOM    924  NZ  LYS A  56      -6.494  30.318  28.019  1.00  0.00           N  
ATOM    925  H   LYS A  56      -0.742  25.834  28.953  1.00  0.00           H  
ATOM    926  HA  LYS A  56      -1.957  25.786  26.382  1.00  0.00           H  
ATOM    927 1HB  LYS A  56      -3.067  26.585  28.481  1.00  0.00           H  
ATOM    928 2HB  LYS A  56      -2.030  27.989  28.488  1.00  0.00           H  
ATOM    929 1HG  LYS A  56      -3.004  28.817  26.423  1.00  0.00           H  
ATOM    930 2HG  LYS A  56      -4.057  27.398  26.339  1.00  0.00           H  
ATOM    931 1HD  LYS A  56      -5.091  28.036  28.500  1.00  0.00           H  
ATOM    932 2HD  LYS A  56      -3.984  29.413  28.628  1.00  0.00           H  
ATOM    933 1HE  LYS A  56      -4.938  30.395  26.589  1.00  0.00           H  
ATOM    934 2HE  LYS A  56      -6.033  29.010  26.421  1.00  0.00           H  
ATOM    935 1HZ  LYS A  56      -7.119  30.879  27.456  1.00  0.00           H  
ATOM    936 2HZ  LYS A  56      -7.030  29.624  28.523  1.00  0.00           H  
ATOM    937 3HZ  LYS A  56      -6.011  30.912  28.678  1.00  0.00           H  
ATOM    938  N   ALA A  57       0.214  28.239  26.816  1.00  0.00           N  
ATOM    939  CA  ALA A  57       1.032  29.217  26.133  1.00  0.00           C  
ATOM    940  C   ALA A  57       1.903  28.578  25.063  1.00  0.00           C  
ATOM    941  O   ALA A  57       2.066  29.139  23.983  1.00  0.00           O  
ATOM    942  CB  ALA A  57       1.887  29.930  27.125  1.00  0.00           C  
ATOM    943  H   ALA A  57       0.287  28.154  27.839  1.00  0.00           H  
ATOM    944  HA  ALA A  57       0.367  29.932  25.646  1.00  0.00           H  
ATOM    945 1HB  ALA A  57       2.473  30.675  26.627  1.00  0.00           H  
ATOM    946 2HB  ALA A  57       1.273  30.395  27.874  1.00  0.00           H  
ATOM    947 3HB  ALA A  57       2.531  29.203  27.595  1.00  0.00           H  
ATOM    948  N   VAL A  58       2.429  27.380  25.349  1.00  0.00           N  
ATOM    949  CA  VAL A  58       3.267  26.687  24.379  1.00  0.00           C  
ATOM    950  C   VAL A  58       2.458  26.284  23.156  1.00  0.00           C  
ATOM    951  O   VAL A  58       2.958  26.413  22.035  1.00  0.00           O  
ATOM    952  CB  VAL A  58       3.940  25.449  24.991  1.00  0.00           C  
ATOM    953  CG1 VAL A  58       4.648  24.631  23.907  1.00  0.00           C  
ATOM    954  CG2 VAL A  58       4.942  25.893  25.987  1.00  0.00           C  
ATOM    955  H   VAL A  58       2.288  26.999  26.289  1.00  0.00           H  
ATOM    956  HA  VAL A  58       4.054  27.366  24.066  1.00  0.00           H  
ATOM    957  HB  VAL A  58       3.185  24.824  25.470  1.00  0.00           H  
ATOM    958 1HG1 VAL A  58       5.131  23.762  24.361  1.00  0.00           H  
ATOM    959 2HG1 VAL A  58       3.931  24.286  23.169  1.00  0.00           H  
ATOM    960 3HG1 VAL A  58       5.405  25.247  23.415  1.00  0.00           H  
ATOM    961 1HG2 VAL A  58       5.408  25.009  26.420  1.00  0.00           H  
ATOM    962 2HG2 VAL A  58       5.693  26.506  25.494  1.00  0.00           H  
ATOM    963 3HG2 VAL A  58       4.470  26.467  26.763  1.00  0.00           H  
ATOM    964  N   GLU A  59       1.241  25.762  23.345  1.00  0.00           N  
ATOM    965  CA  GLU A  59       0.429  25.414  22.183  1.00  0.00           C  
ATOM    966  C   GLU A  59       0.167  26.649  21.320  1.00  0.00           C  
ATOM    967  O   GLU A  59       0.276  26.586  20.088  1.00  0.00           O  
ATOM    968  CB  GLU A  59      -0.908  24.795  22.591  1.00  0.00           C  
ATOM    969  CG  GLU A  59      -1.779  24.387  21.391  1.00  0.00           C  
ATOM    970  CD  GLU A  59      -3.069  23.724  21.766  1.00  0.00           C  
ATOM    971  OE1 GLU A  59      -3.306  23.529  22.930  1.00  0.00           O  
ATOM    972  OE2 GLU A  59      -3.831  23.408  20.868  1.00  0.00           O  
ATOM    973  H   GLU A  59       0.906  25.591  24.303  1.00  0.00           H  
ATOM    974  HA  GLU A  59       0.978  24.688  21.583  1.00  0.00           H  
ATOM    975 1HB  GLU A  59      -0.727  23.914  23.206  1.00  0.00           H  
ATOM    976 2HB  GLU A  59      -1.468  25.511  23.197  1.00  0.00           H  
ATOM    977 1HG  GLU A  59      -2.017  25.281  20.821  1.00  0.00           H  
ATOM    978 2HG  GLU A  59      -1.203  23.725  20.746  1.00  0.00           H  
ATOM    979  N   ILE A  60      -0.115  27.784  21.974  1.00  0.00           N  
ATOM    980  CA  ILE A  60      -0.387  29.032  21.273  1.00  0.00           C  
ATOM    981  C   ILE A  60       0.847  29.453  20.496  1.00  0.00           C  
ATOM    982  O   ILE A  60       0.739  29.909  19.360  1.00  0.00           O  
ATOM    983  CB  ILE A  60      -0.794  30.164  22.242  1.00  0.00           C  
ATOM    984  CG1 ILE A  60      -2.162  29.848  22.875  1.00  0.00           C  
ATOM    985  CG2 ILE A  60      -0.847  31.520  21.467  1.00  0.00           C  
ATOM    986  CD1 ILE A  60      -2.510  30.720  24.075  1.00  0.00           C  
ATOM    987  H   ILE A  60      -0.197  27.750  22.998  1.00  0.00           H  
ATOM    988  HA  ILE A  60      -1.200  28.864  20.569  1.00  0.00           H  
ATOM    989  HB  ILE A  60      -0.072  30.228  23.046  1.00  0.00           H  
ATOM    990 1HG1 ILE A  60      -2.934  29.974  22.120  1.00  0.00           H  
ATOM    991 2HG1 ILE A  60      -2.167  28.808  23.198  1.00  0.00           H  
ATOM    992 1HG2 ILE A  60      -1.128  32.310  22.137  1.00  0.00           H  
ATOM    993 2HG2 ILE A  60       0.122  31.761  21.036  1.00  0.00           H  
ATOM    994 3HG2 ILE A  60      -1.582  31.447  20.664  1.00  0.00           H  
ATOM    995 1HD1 ILE A  60      -3.482  30.422  24.458  1.00  0.00           H  
ATOM    996 2HD1 ILE A  60      -1.763  30.574  24.843  1.00  0.00           H  
ATOM    997 3HD1 ILE A  60      -2.546  31.766  23.802  1.00  0.00           H  
ATOM    998  N   LEU A  61       2.018  29.333  21.120  1.00  0.00           N  
ATOM    999  CA  LEU A  61       3.275  29.697  20.495  1.00  0.00           C  
ATOM   1000  C   LEU A  61       3.562  28.849  19.264  1.00  0.00           C  
ATOM   1001  O   LEU A  61       3.876  29.388  18.203  1.00  0.00           O  
ATOM   1002  CB  LEU A  61       4.387  29.498  21.535  1.00  0.00           C  
ATOM   1003  CG  LEU A  61       5.848  29.782  21.179  1.00  0.00           C  
ATOM   1004  CD1 LEU A  61       5.983  31.214  20.754  1.00  0.00           C  
ATOM   1005  CD2 LEU A  61       6.717  29.501  22.465  1.00  0.00           C  
ATOM   1006  H   LEU A  61       2.026  29.017  22.093  1.00  0.00           H  
ATOM   1007  HA  LEU A  61       3.213  30.742  20.206  1.00  0.00           H  
ATOM   1008 1HB  LEU A  61       4.141  30.089  22.364  1.00  0.00           H  
ATOM   1009 2HB  LEU A  61       4.349  28.467  21.855  1.00  0.00           H  
ATOM   1010  HG  LEU A  61       6.188  29.135  20.361  1.00  0.00           H  
ATOM   1011 1HD1 LEU A  61       7.033  31.429  20.531  1.00  0.00           H  
ATOM   1012 2HD1 LEU A  61       5.385  31.406  19.865  1.00  0.00           H  
ATOM   1013 3HD1 LEU A  61       5.646  31.821  21.546  1.00  0.00           H  
ATOM   1014 1HD2 LEU A  61       7.774  29.708  22.253  1.00  0.00           H  
ATOM   1015 2HD2 LEU A  61       6.387  30.141  23.280  1.00  0.00           H  
ATOM   1016 3HD2 LEU A  61       6.608  28.456  22.758  1.00  0.00           H  
ATOM   1017  N   LYS A  62       3.379  27.532  19.362  1.00  0.00           N  
ATOM   1018  CA  LYS A  62       3.643  26.654  18.224  1.00  0.00           C  
ATOM   1019  C   LYS A  62       2.748  26.978  17.035  1.00  0.00           C  
ATOM   1020  O   LYS A  62       3.170  26.881  15.881  1.00  0.00           O  
ATOM   1021  CB  LYS A  62       3.461  25.189  18.614  1.00  0.00           C  
ATOM   1022  CG  LYS A  62       4.548  24.635  19.519  1.00  0.00           C  
ATOM   1023  CD  LYS A  62       4.262  23.189  19.890  1.00  0.00           C  
ATOM   1024  CE  LYS A  62       5.349  22.616  20.792  1.00  0.00           C  
ATOM   1025  NZ  LYS A  62       5.017  21.249  21.260  1.00  0.00           N  
ATOM   1026  H   LYS A  62       3.104  27.133  20.264  1.00  0.00           H  
ATOM   1027  HA  LYS A  62       4.676  26.803  17.914  1.00  0.00           H  
ATOM   1028 1HB  LYS A  62       2.507  25.080  19.139  1.00  0.00           H  
ATOM   1029 2HB  LYS A  62       3.414  24.578  17.715  1.00  0.00           H  
ATOM   1030 1HG  LYS A  62       5.509  24.692  19.007  1.00  0.00           H  
ATOM   1031 2HG  LYS A  62       4.607  25.237  20.426  1.00  0.00           H  
ATOM   1032 1HD  LYS A  62       3.308  23.139  20.419  1.00  0.00           H  
ATOM   1033 2HD  LYS A  62       4.192  22.585  18.987  1.00  0.00           H  
ATOM   1034 1HE  LYS A  62       6.295  22.584  20.254  1.00  0.00           H  
ATOM   1035 2HE  LYS A  62       5.465  23.255  21.649  1.00  0.00           H  
ATOM   1036 1HZ  LYS A  62       5.758  20.916  21.895  1.00  0.00           H  
ATOM   1037 2HZ  LYS A  62       4.157  21.272  21.776  1.00  0.00           H  
ATOM   1038 3HZ  LYS A  62       4.926  20.620  20.486  1.00  0.00           H  
ATOM   1039  N   LYS A  63       1.516  27.375  17.324  1.00  0.00           N  
ATOM   1040  CA  LYS A  63       0.522  27.704  16.317  1.00  0.00           C  
ATOM   1041  C   LYS A  63       0.462  29.192  15.928  1.00  0.00           C  
ATOM   1042  O   LYS A  63      -0.435  29.577  15.170  1.00  0.00           O  
ATOM   1043  CB  LYS A  63      -0.839  27.218  16.809  1.00  0.00           C  
ATOM   1044  CG  LYS A  63      -0.920  25.696  16.914  1.00  0.00           C  
ATOM   1045  CD  LYS A  63      -2.259  25.214  17.444  1.00  0.00           C  
ATOM   1046  CE  LYS A  63      -2.309  23.684  17.445  1.00  0.00           C  
ATOM   1047  NZ  LYS A  63      -3.568  23.144  18.038  1.00  0.00           N  
ATOM   1048  H   LYS A  63       1.228  27.379  18.311  1.00  0.00           H  
ATOM   1049  HA  LYS A  63       0.773  27.150  15.414  1.00  0.00           H  
ATOM   1050 1HB  LYS A  63      -1.029  27.637  17.802  1.00  0.00           H  
ATOM   1051 2HB  LYS A  63      -1.623  27.567  16.141  1.00  0.00           H  
ATOM   1052 1HG  LYS A  63      -0.738  25.259  15.932  1.00  0.00           H  
ATOM   1053 2HG  LYS A  63      -0.137  25.352  17.593  1.00  0.00           H  
ATOM   1054 1HD  LYS A  63      -2.395  25.577  18.465  1.00  0.00           H  
ATOM   1055 2HD  LYS A  63      -3.065  25.601  16.826  1.00  0.00           H  
ATOM   1056 1HE  LYS A  63      -2.235  23.341  16.416  1.00  0.00           H  
ATOM   1057 2HE  LYS A  63      -1.459  23.294  18.010  1.00  0.00           H  
ATOM   1058 1HZ  LYS A  63      -3.550  22.138  18.002  1.00  0.00           H  
ATOM   1059 2HZ  LYS A  63      -3.647  23.428  19.033  1.00  0.00           H  
ATOM   1060 3HZ  LYS A  63      -4.365  23.483  17.528  1.00  0.00           H  
ATOM   1061  N   PHE A  64       1.358  30.018  16.480  1.00  0.00           N  
ATOM   1062  CA  PHE A  64       1.394  31.455  16.224  1.00  0.00           C  
ATOM   1063  C   PHE A  64       1.847  31.757  14.795  1.00  0.00           C  
ATOM   1064  O   PHE A  64       2.830  31.190  14.316  1.00  0.00           O  
ATOM   1065  OXT PHE A  64       1.319  32.677  14.171  1.00  0.00           O  
ATOM   1066  CB  PHE A  64       2.334  32.136  17.234  1.00  0.00           C  
ATOM   1067  CG  PHE A  64       2.415  33.642  17.151  1.00  0.00           C  
ATOM   1068  CD1 PHE A  64       1.404  34.441  17.676  1.00  0.00           C  
ATOM   1069  CD2 PHE A  64       3.508  34.263  16.558  1.00  0.00           C  
ATOM   1070  CE1 PHE A  64       1.486  35.818  17.602  1.00  0.00           C  
ATOM   1071  CE2 PHE A  64       3.590  35.642  16.487  1.00  0.00           C  
ATOM   1072  CZ  PHE A  64       2.579  36.418  17.008  1.00  0.00           C  
ATOM   1073  H   PHE A  64       2.080  29.631  17.095  1.00  0.00           H  
ATOM   1074  HA  PHE A  64       0.389  31.852  16.359  1.00  0.00           H  
ATOM   1075 1HB  PHE A  64       2.011  31.870  18.238  1.00  0.00           H  
ATOM   1076 2HB  PHE A  64       3.338  31.729  17.112  1.00  0.00           H  
ATOM   1077  HD1 PHE A  64       0.542  33.966  18.144  1.00  0.00           H  
ATOM   1078  HD2 PHE A  64       4.303  33.641  16.141  1.00  0.00           H  
ATOM   1079  HE1 PHE A  64       0.688  36.432  18.011  1.00  0.00           H  
ATOM   1080  HE2 PHE A  64       4.452  36.116  16.018  1.00  0.00           H  
ATOM   1081  HZ  PHE A  64       2.642  37.507  16.951  1.00  0.00           H  
TER                                                                             
ATOM   1083  N   VAL B  65      12.101  49.064  18.611  1.00  0.00           N  
ATOM   1084  CA  VAL B  65      12.425  50.248  19.407  1.00  0.00           C  
ATOM   1085  C   VAL B  65      13.440  49.879  20.483  1.00  0.00           C  
ATOM   1086  O   VAL B  65      13.165  49.021  21.323  1.00  0.00           O  
ATOM   1087  CB  VAL B  65      11.173  50.703  20.117  1.00  0.00           C  
ATOM   1088  CG1 VAL B  65      11.491  51.822  20.938  1.00  0.00           C  
ATOM   1089  CG2 VAL B  65      10.100  50.997  19.129  1.00  0.00           C  
ATOM   1090 1H   VAL B  65      11.436  49.308  17.906  1.00  0.00           H  
ATOM   1091 2H   VAL B  65      12.933  48.716  18.178  1.00  0.00           H  
ATOM   1092 3H   VAL B  65      11.714  48.358  19.205  1.00  0.00           H  
ATOM   1093  HA  VAL B  65      12.840  51.017  18.774  1.00  0.00           H  
ATOM   1094  HB  VAL B  65      10.832  49.908  20.776  1.00  0.00           H  
ATOM   1095 1HG1 VAL B  65      10.598  52.142  21.477  1.00  0.00           H  
ATOM   1096 2HG1 VAL B  65      12.271  51.541  21.654  1.00  0.00           H  
ATOM   1097 3HG1 VAL B  65      11.845  52.616  20.299  1.00  0.00           H  
ATOM   1098 1HG2 VAL B  65       9.218  51.299  19.671  1.00  0.00           H  
ATOM   1099 2HG2 VAL B  65      10.426  51.791  18.476  1.00  0.00           H  
ATOM   1100 3HG2 VAL B  65       9.886  50.105  18.546  1.00  0.00           H  
ATOM   1101  N   SER B  66      14.624  50.485  20.457  1.00  0.00           N  
ATOM   1102  CA  SER B  66      15.664  50.043  21.395  1.00  0.00           C  
ATOM   1103  C   SER B  66      15.424  50.440  22.838  1.00  0.00           C  
ATOM   1104  O   SER B  66      14.792  51.471  23.131  1.00  0.00           O  
ATOM   1105  CB  SER B  66      16.992  50.612  20.982  1.00  0.00           C  
ATOM   1106  OG  SER B  66      16.942  51.984  21.127  1.00  0.00           O  
ATOM   1107  H   SER B  66      14.820  51.213  19.758  1.00  0.00           H  
ATOM   1108  HA  SER B  66      15.724  48.965  21.349  1.00  0.00           H  
ATOM   1109 1HB  SER B  66      17.790  50.201  21.580  1.00  0.00           H  
ATOM   1110 2HB  SER B  66      17.187  50.359  19.938  1.00  0.00           H  
ATOM   1111  HG  SER B  66      17.830  52.363  20.905  1.00  0.00           H  
ATOM   1112  N   PHE B  67      16.024  49.661  23.744  1.00  0.00           N  
ATOM   1113  CA  PHE B  67      16.075  49.999  25.173  1.00  0.00           C  
ATOM   1114  C   PHE B  67      17.183  49.172  25.863  1.00  0.00           C  
ATOM   1115  O   PHE B  67      17.525  48.102  25.383  1.00  0.00           O  
ATOM   1116  CB  PHE B  67      14.714  49.829  25.834  1.00  0.00           C  
ATOM   1117  CG  PHE B  67      14.198  48.537  25.786  1.00  0.00           C  
ATOM   1118  CD1 PHE B  67      14.437  47.699  26.828  1.00  0.00           C  
ATOM   1119  CD2 PHE B  67      13.439  48.119  24.744  1.00  0.00           C  
ATOM   1120  CE1 PHE B  67      13.914  46.437  26.848  1.00  0.00           C  
ATOM   1121  CE2 PHE B  67      12.913  46.850  24.737  1.00  0.00           C  
ATOM   1122  CZ  PHE B  67      13.150  46.001  25.801  1.00  0.00           C  
ATOM   1123  H   PHE B  67      16.500  48.839  23.394  1.00  0.00           H  
ATOM   1124  HA  PHE B  67      16.315  51.056  25.221  1.00  0.00           H  
ATOM   1125 1HB  PHE B  67      14.737  50.133  26.865  1.00  0.00           H  
ATOM   1126 2HB  PHE B  67      13.992  50.485  25.342  1.00  0.00           H  
ATOM   1127  HD1 PHE B  67      15.053  48.054  27.660  1.00  0.00           H  
ATOM   1128  HD2 PHE B  67      13.246  48.800  23.907  1.00  0.00           H  
ATOM   1129  HE1 PHE B  67      14.115  45.781  27.695  1.00  0.00           H  
ATOM   1130  HE2 PHE B  67      12.314  46.510  23.900  1.00  0.00           H  
ATOM   1131  HZ  PHE B  67      12.739  44.985  25.806  1.00  0.00           H  
ATOM   1132  N   PRO B  68      17.725  49.585  27.020  1.00  0.00           N  
ATOM   1133  CA  PRO B  68      18.792  48.909  27.746  1.00  0.00           C  
ATOM   1134  C   PRO B  68      18.475  47.478  28.247  1.00  0.00           C  
ATOM   1135  O   PRO B  68      17.342  47.053  28.487  1.00  0.00           O  
ATOM   1136  CB  PRO B  68      18.983  49.827  28.985  1.00  0.00           C  
ATOM   1137  CG  PRO B  68      18.568  51.144  28.550  1.00  0.00           C  
ATOM   1138  CD  PRO B  68      17.393  50.892  27.603  1.00  0.00           C  
ATOM   1139  HA  PRO B  68      19.687  48.890  27.140  1.00  0.00           H  
ATOM   1140 1HB  PRO B  68      18.442  49.450  29.814  1.00  0.00           H  
ATOM   1141 2HB  PRO B  68      20.056  49.824  29.275  1.00  0.00           H  
ATOM   1142 1HG  PRO B  68      18.282  51.747  29.437  1.00  0.00           H  
ATOM   1143 2HG  PRO B  68      19.380  51.660  28.078  1.00  0.00           H  
ATOM   1144 1HD  PRO B  68      16.450  50.842  28.156  1.00  0.00           H  
ATOM   1145 2HD  PRO B  68      17.417  51.698  26.874  1.00  0.00           H  
ATOM   1146  N   ALA B  69      19.541  46.731  28.403  1.00  0.00           N  
ATOM   1147  CA  ALA B  69      19.433  45.418  28.959  1.00  0.00           C  
ATOM   1148  C   ALA B  69      19.111  45.436  30.450  1.00  0.00           C  
ATOM   1149  O   ALA B  69      19.504  46.357  31.162  1.00  0.00           O  
ATOM   1150  CB  ALA B  69      20.738  44.655  28.737  1.00  0.00           C  
ATOM   1151  H   ALA B  69      20.454  47.094  28.160  1.00  0.00           H  
ATOM   1152  HA  ALA B  69      18.617  44.912  28.446  1.00  0.00           H  
ATOM   1153 1HB  ALA B  69      20.650  43.639  29.135  1.00  0.00           H  
ATOM   1154 2HB  ALA B  69      20.962  44.612  27.672  1.00  0.00           H  
ATOM   1155 3HB  ALA B  69      21.552  45.170  29.262  1.00  0.00           H  
ATOM   1156  N   SER B  70      18.481  44.360  30.907  1.00  0.00           N  
ATOM   1157  CA  SER B  70      18.278  44.063  32.335  1.00  0.00           C  
ATOM   1158  C   SER B  70      18.363  42.531  32.561  1.00  0.00           C  
ATOM   1159  O   SER B  70      18.108  41.738  31.642  1.00  0.00           O  
ATOM   1160  CB  SER B  70      16.950  44.623  32.791  1.00  0.00           C  
ATOM   1161  OG  SER B  70      15.869  43.978  32.147  1.00  0.00           O  
ATOM   1162  H   SER B  70      18.143  43.701  30.200  1.00  0.00           H  
ATOM   1163  HA  SER B  70      19.058  44.548  32.922  1.00  0.00           H  
ATOM   1164 1HB  SER B  70      16.862  44.521  33.863  1.00  0.00           H  
ATOM   1165 2HB  SER B  70      16.926  45.675  32.573  1.00  0.00           H  
ATOM   1166  HG  SER B  70      15.077  44.321  32.564  1.00  0.00           H  
ATOM   1167  N   VAL B  71      18.731  42.107  33.779  1.00  0.00           N  
ATOM   1168  CA  VAL B  71      18.853  40.658  34.058  1.00  0.00           C  
ATOM   1169  C   VAL B  71      18.617  40.221  35.508  1.00  0.00           C  
ATOM   1170  O   VAL B  71      18.982  40.927  36.451  1.00  0.00           O  
ATOM   1171  CB  VAL B  71      20.267  40.187  33.596  1.00  0.00           C  
ATOM   1172  CG1 VAL B  71      21.332  40.874  34.341  1.00  0.00           C  
ATOM   1173  CG2 VAL B  71      20.490  38.739  33.846  1.00  0.00           C  
ATOM   1174  H   VAL B  71      18.926  42.784  34.504  1.00  0.00           H  
ATOM   1175  HA  VAL B  71      18.124  40.148  33.440  1.00  0.00           H  
ATOM   1176  HB  VAL B  71      20.364  40.409  32.533  1.00  0.00           H  
ATOM   1177 1HG1 VAL B  71      22.307  40.537  33.982  1.00  0.00           H  
ATOM   1178 2HG1 VAL B  71      21.247  41.900  34.210  1.00  0.00           H  
ATOM   1179 3HG1 VAL B  71      21.247  40.654  35.386  1.00  0.00           H  
ATOM   1180 1HG2 VAL B  71      21.475  38.504  33.482  1.00  0.00           H  
ATOM   1181 2HG2 VAL B  71      20.453  38.511  34.898  1.00  0.00           H  
ATOM   1182 3HG2 VAL B  71      19.753  38.142  33.338  1.00  0.00           H  
ATOM   1183  N   GLN B  72      18.073  39.017  35.678  1.00  0.00           N  
ATOM   1184  CA  GLN B  72      17.978  38.398  37.004  1.00  0.00           C  
ATOM   1185  C   GLN B  72      18.225  36.879  36.958  1.00  0.00           C  
ATOM   1186  O   GLN B  72      17.993  36.200  35.948  1.00  0.00           O  
ATOM   1187  CB  GLN B  72      16.607  38.678  37.613  1.00  0.00           C  
ATOM   1188  CG  GLN B  72      15.488  38.066  36.819  1.00  0.00           C  
ATOM   1189  CD  GLN B  72      14.125  38.430  37.303  1.00  0.00           C  
ATOM   1190  OE1 GLN B  72      13.826  39.610  37.491  1.00  0.00           O  
ATOM   1191  NE2 GLN B  72      13.272  37.435  37.507  1.00  0.00           N  
ATOM   1192  H   GLN B  72      17.732  38.534  34.844  1.00  0.00           H  
ATOM   1193  HA  GLN B  72      18.747  38.832  37.644  1.00  0.00           H  
ATOM   1194 1HB  GLN B  72      16.565  38.271  38.626  1.00  0.00           H  
ATOM   1195 2HB  GLN B  72      16.446  39.754  37.677  1.00  0.00           H  
ATOM   1196 1HG  GLN B  72      15.584  38.415  35.794  1.00  0.00           H  
ATOM   1197 2HG  GLN B  72      15.570  36.978  36.858  1.00  0.00           H  
ATOM   1198 1HE2 GLN B  72      12.346  37.638  37.822  1.00  0.00           H  
ATOM   1199 2HE2 GLN B  72      13.554  36.453  37.363  1.00  0.00           H  
ATOM   1200  N   LEU B  73      18.694  36.356  38.090  1.00  0.00           N  
ATOM   1201  CA  LEU B  73      18.895  34.924  38.286  1.00  0.00           C  
ATOM   1202  C   LEU B  73      18.012  34.390  39.383  1.00  0.00           C  
ATOM   1203  O   LEU B  73      17.710  35.089  40.334  1.00  0.00           O  
ATOM   1204  CB  LEU B  73      20.369  34.612  38.608  1.00  0.00           C  
ATOM   1205  CG  LEU B  73      21.424  35.080  37.553  1.00  0.00           C  
ATOM   1206  CD1 LEU B  73      22.811  34.774  38.038  1.00  0.00           C  
ATOM   1207  CD2 LEU B  73      21.187  34.415  36.251  1.00  0.00           C  
ATOM   1208  H   LEU B  73      18.894  36.977  38.867  1.00  0.00           H  
ATOM   1209  HA  LEU B  73      18.645  34.405  37.365  1.00  0.00           H  
ATOM   1210 1HB  LEU B  73      20.620  35.081  39.556  1.00  0.00           H  
ATOM   1211 2HB  LEU B  73      20.471  33.529  38.732  1.00  0.00           H  
ATOM   1212  HG  LEU B  73      21.347  36.129  37.427  1.00  0.00           H  
ATOM   1213 1HD1 LEU B  73      23.543  35.124  37.308  1.00  0.00           H  
ATOM   1214 2HD1 LEU B  73      22.984  35.275  38.982  1.00  0.00           H  
ATOM   1215 3HD1 LEU B  73      22.919  33.708  38.163  1.00  0.00           H  
ATOM   1216 1HD2 LEU B  73      21.915  34.744  35.549  1.00  0.00           H  
ATOM   1217 2HD2 LEU B  73      21.260  33.339  36.370  1.00  0.00           H  
ATOM   1218 3HD2 LEU B  73      20.213  34.673  35.889  1.00  0.00           H  
ATOM   1219  N   HIS B  74      17.654  33.131  39.285  1.00  0.00           N  
ATOM   1220  CA  HIS B  74      16.888  32.441  40.328  1.00  0.00           C  
ATOM   1221  C   HIS B  74      17.737  31.361  41.022  1.00  0.00           C  
ATOM   1222  O   HIS B  74      18.708  30.866  40.447  1.00  0.00           O  
ATOM   1223  CB  HIS B  74      15.666  31.855  39.650  1.00  0.00           C  
ATOM   1224  CG  HIS B  74      14.847  32.941  39.012  1.00  0.00           C  
ATOM   1225  ND1 HIS B  74      13.924  33.654  39.715  1.00  0.00           N  
ATOM   1226  CD2 HIS B  74      14.862  33.474  37.756  1.00  0.00           C  
ATOM   1227  CE1 HIS B  74      13.378  34.564  38.944  1.00  0.00           C  
ATOM   1228  NE2 HIS B  74      13.919  34.484  37.734  1.00  0.00           N  
ATOM   1229  H   HIS B  74      17.897  32.616  38.430  1.00  0.00           H  
ATOM   1230  HA  HIS B  74      16.556  33.153  41.086  1.00  0.00           H  
ATOM   1231 1HB  HIS B  74      15.976  31.156  38.910  1.00  0.00           H  
ATOM   1232 2HB  HIS B  74      15.049  31.327  40.380  1.00  0.00           H  
ATOM   1233  HD1 HIS B  74      13.740  33.520  40.710  1.00  0.00           H  
ATOM   1234  HD2 HIS B  74      15.446  33.250  36.861  1.00  0.00           H  
ATOM   1235  HE1 HIS B  74      12.618  35.218  39.339  1.00  0.00           H  
ATOM   1236  N   THR B  75      17.364  30.997  42.248  1.00  0.00           N  
ATOM   1237  CA  THR B  75      18.095  29.986  43.018  1.00  0.00           C  
ATOM   1238  C   THR B  75      18.255  28.744  42.200  1.00  0.00           C  
ATOM   1239  O   THR B  75      17.294  28.300  41.576  1.00  0.00           O  
ATOM   1240  CB  THR B  75      17.374  29.630  44.342  1.00  0.00           C  
ATOM   1241  OG1 THR B  75      17.208  30.809  45.132  1.00  0.00           O  
ATOM   1242  CG2 THR B  75      18.202  28.622  45.145  1.00  0.00           C  
ATOM   1243  H   THR B  75      16.558  31.437  42.665  1.00  0.00           H  
ATOM   1244  HA  THR B  75      19.089  30.348  43.264  1.00  0.00           H  
ATOM   1245  HB  THR B  75      16.392  29.208  44.124  1.00  0.00           H  
ATOM   1246  HG1 THR B  75      16.475  31.326  44.745  1.00  0.00           H  
ATOM   1247 1HG2 THR B  75      17.681  28.398  46.073  1.00  0.00           H  
ATOM   1248 2HG2 THR B  75      18.331  27.698  44.585  1.00  0.00           H  
ATOM   1249 3HG2 THR B  75      19.178  29.049  45.371  1.00  0.00           H  
ATOM   1250  N   ALA B  76      19.478  28.190  42.191  1.00  0.00           N  
ATOM   1251  CA  ALA B  76      19.784  26.998  41.402  1.00  0.00           C  
ATOM   1252  C   ALA B  76      18.828  25.840  41.763  1.00  0.00           C  
ATOM   1253  O   ALA B  76      18.549  25.545  42.931  1.00  0.00           O  
ATOM   1254  CB  ALA B  76      21.234  26.561  41.611  1.00  0.00           C  
ATOM   1255  H   ALA B  76      20.209  28.623  42.737  1.00  0.00           H  
ATOM   1256  HA  ALA B  76      19.632  27.243  40.353  1.00  0.00           H  
ATOM   1257 1HB  ALA B  76      21.436  25.690  40.985  1.00  0.00           H  
ATOM   1258 2HB  ALA B  76      21.902  27.373  41.331  1.00  0.00           H  
ATOM   1259 3HB  ALA B  76      21.392  26.305  42.656  1.00  0.00           H  
ATOM   1260  N   VAL B  77      18.368  25.192  40.708  1.00  0.00           N  
ATOM   1261  CA  VAL B  77      17.364  24.154  40.659  1.00  0.00           C  
ATOM   1262  C   VAL B  77      17.946  22.819  40.266  1.00  0.00           C  
ATOM   1263  O   VAL B  77      18.856  22.782  39.427  1.00  0.00           O  
ATOM   1264  CB  VAL B  77      16.276  24.552  39.638  1.00  0.00           C  
ATOM   1265  CG1 VAL B  77      15.189  23.481  39.549  1.00  0.00           C  
ATOM   1266  CG2 VAL B  77      15.702  25.887  40.022  1.00  0.00           C  
ATOM   1267  H   VAL B  77      18.721  25.506  39.805  1.00  0.00           H  
ATOM   1268  HA  VAL B  77      16.889  24.069  41.637  1.00  0.00           H  
ATOM   1269  HB  VAL B  77      16.730  24.635  38.660  1.00  0.00           H  
ATOM   1270 1HG1 VAL B  77      14.462  23.780  38.815  1.00  0.00           H  
ATOM   1271 2HG1 VAL B  77      15.602  22.540  39.257  1.00  0.00           H  
ATOM   1272 3HG1 VAL B  77      14.703  23.372  40.516  1.00  0.00           H  
ATOM   1273 1HG2 VAL B  77      14.972  26.186  39.313  1.00  0.00           H  
ATOM   1274 2HG2 VAL B  77      15.248  25.825  41.008  1.00  0.00           H  
ATOM   1275 3HG2 VAL B  77      16.490  26.626  40.039  1.00  0.00           H  
ATOM   1276  N   GLU B  78      17.501  21.717  40.899  1.00  0.00           N  
ATOM   1277  CA  GLU B  78      18.012  20.410  40.462  1.00  0.00           C  
ATOM   1278  C   GLU B  78      16.904  19.666  39.677  1.00  0.00           C  
ATOM   1279  O   GLU B  78      15.890  19.267  40.250  1.00  0.00           O  
ATOM   1280  CB  GLU B  78      18.468  19.580  41.659  1.00  0.00           C  
ATOM   1281  CG  GLU B  78      19.087  18.243  41.293  1.00  0.00           C  
ATOM   1282  CD  GLU B  78      19.575  17.469  42.487  1.00  0.00           C  
ATOM   1283  OE1 GLU B  78      19.440  17.948  43.589  1.00  0.00           O  
ATOM   1284  OE2 GLU B  78      20.090  16.394  42.296  1.00  0.00           O  
ATOM   1285  H   GLU B  78      16.757  21.783  41.585  1.00  0.00           H  
ATOM   1286  HA  GLU B  78      18.856  20.552  39.785  1.00  0.00           H  
ATOM   1287 1HB  GLU B  78      19.182  20.140  42.232  1.00  0.00           H  
ATOM   1288 2HB  GLU B  78      17.616  19.383  42.306  1.00  0.00           H  
ATOM   1289 1HG  GLU B  78      18.351  17.640  40.760  1.00  0.00           H  
ATOM   1290 2HG  GLU B  78      19.923  18.424  40.615  1.00  0.00           H  
ATOM   1291  N   MET B  79      17.122  19.495  38.371  1.00  0.00           N  
ATOM   1292  CA  MET B  79      16.231  18.857  37.401  1.00  0.00           C  
ATOM   1293  C   MET B  79      17.078  17.779  36.743  1.00  0.00           C  
ATOM   1294  O   MET B  79      18.043  17.344  37.372  1.00  0.00           O  
ATOM   1295  CB  MET B  79      15.803  19.825  36.288  1.00  0.00           C  
ATOM   1296  CG  MET B  79      15.133  21.093  36.688  1.00  0.00           C  
ATOM   1297  SD  MET B  79      14.697  22.066  35.229  1.00  0.00           S  
ATOM   1298  CE  MET B  79      14.220  23.646  35.876  1.00  0.00           C  
ATOM   1299  H   MET B  79      17.990  19.852  37.968  1.00  0.00           H  
ATOM   1300  HA  MET B  79      15.410  18.379  37.929  1.00  0.00           H  
ATOM   1301 1HB  MET B  79      16.682  20.098  35.698  1.00  0.00           H  
ATOM   1302 2HB  MET B  79      15.112  19.320  35.622  1.00  0.00           H  
ATOM   1303 1HG  MET B  79      14.242  20.901  37.287  1.00  0.00           H  
ATOM   1304 2HG  MET B  79      15.840  21.663  37.268  1.00  0.00           H  
ATOM   1305 1HE  MET B  79      13.963  24.272  35.052  1.00  0.00           H  
ATOM   1306 2HE  MET B  79      13.362  23.537  36.542  1.00  0.00           H  
ATOM   1307 3HE  MET B  79      15.054  24.091  36.416  1.00  0.00           H  
ATOM   1308  N   HIS B  80      16.710  17.237  35.557  1.00  0.00           N  
ATOM   1309  CA  HIS B  80      17.596  16.208  34.961  1.00  0.00           C  
ATOM   1310  C   HIS B  80      19.043  16.718  35.022  1.00  0.00           C  
ATOM   1311  O   HIS B  80      19.959  15.970  35.385  1.00  0.00           O  
ATOM   1312  CB  HIS B  80      17.194  15.917  33.512  1.00  0.00           C  
ATOM   1313  CG  HIS B  80      18.051  14.906  32.829  1.00  0.00           C  
ATOM   1314  ND1 HIS B  80      17.957  13.553  33.081  1.00  0.00           N  
ATOM   1315  CD2 HIS B  80      19.024  15.052  31.902  1.00  0.00           C  
ATOM   1316  CE1 HIS B  80      18.836  12.908  32.332  1.00  0.00           C  
ATOM   1317  NE2 HIS B  80      19.494  13.794  31.607  1.00  0.00           N  
ATOM   1318  H   HIS B  80      15.902  17.571  35.030  1.00  0.00           H  
ATOM   1319  HA  HIS B  80      17.558  15.301  35.545  1.00  0.00           H  
ATOM   1320 1HB  HIS B  80      16.165  15.565  33.485  1.00  0.00           H  
ATOM   1321 2HB  HIS B  80      17.240  16.841  32.934  1.00  0.00           H  
ATOM   1322  HD1 HIS B  80      17.333  13.108  33.723  1.00  0.00           H  
ATOM   1323  HD2 HIS B  80      19.444  15.928  31.407  1.00  0.00           H  
ATOM   1324  HE1 HIS B  80      18.919  11.824  32.384  1.00  0.00           H  
ATOM   1325  N   HIS B  81      19.224  17.988  34.648  1.00  0.00           N  
ATOM   1326  CA  HIS B  81      20.480  18.703  34.797  1.00  0.00           C  
ATOM   1327  C   HIS B  81      20.293  19.750  35.890  1.00  0.00           C  
ATOM   1328  O   HIS B  81      19.162  20.129  36.221  1.00  0.00           O  
ATOM   1329  CB  HIS B  81      20.769  19.361  33.466  1.00  0.00           C  
ATOM   1330  CG  HIS B  81      19.545  20.136  33.091  1.00  0.00           C  
ATOM   1331  ND1 HIS B  81      18.491  19.532  32.429  1.00  0.00           N  
ATOM   1332  CD2 HIS B  81      19.158  21.418  33.301  1.00  0.00           C  
ATOM   1333  CE1 HIS B  81      17.516  20.403  32.273  1.00  0.00           C  
ATOM   1334  NE2 HIS B  81      17.900  21.550  32.789  1.00  0.00           N  
ATOM   1335  H   HIS B  81      18.417  18.493  34.319  1.00  0.00           H  
ATOM   1336  HA  HIS B  81      21.272  18.023  35.106  1.00  0.00           H  
ATOM   1337 1HB  HIS B  81      21.622  20.042  33.554  1.00  0.00           H  
ATOM   1338 2HB  HIS B  81      20.987  18.616  32.705  1.00  0.00           H  
ATOM   1339  HD2 HIS B  81      19.709  22.192  33.789  1.00  0.00           H  
ATOM   1340  HE1 HIS B  81      16.560  20.199  31.795  1.00  0.00           H  
ATOM   1341  HE2 HIS B  81      17.353  22.401  32.818  1.00  0.00           H  
ATOM   1342  N   TRP B  82      21.380  20.232  36.452  1.00  0.00           N  
ATOM   1343  CA  TRP B  82      21.247  21.383  37.310  1.00  0.00           C  
ATOM   1344  C   TRP B  82      20.979  22.582  36.444  1.00  0.00           C  
ATOM   1345  O   TRP B  82      21.440  22.674  35.284  1.00  0.00           O  
ATOM   1346  CB  TRP B  82      22.457  21.601  38.201  1.00  0.00           C  
ATOM   1347  CG  TRP B  82      22.495  20.797  39.437  1.00  0.00           C  
ATOM   1348  CD1 TRP B  82      23.028  19.573  39.653  1.00  0.00           C  
ATOM   1349  CD2 TRP B  82      22.015  21.258  40.715  1.00  0.00           C  
ATOM   1350  NE1 TRP B  82      22.907  19.235  40.974  1.00  0.00           N  
ATOM   1351  CE2 TRP B  82      22.296  20.262  41.638  1.00  0.00           C  
ATOM   1352  CE3 TRP B  82      21.396  22.441  41.143  1.00  0.00           C  
ATOM   1353  CZ2 TRP B  82      21.984  20.397  42.969  1.00  0.00           C  
ATOM   1354  CZ3 TRP B  82      21.080  22.582  42.475  1.00  0.00           C  
ATOM   1355  CH2 TRP B  82      21.367  21.586  43.368  1.00  0.00           C  
ATOM   1356  H   TRP B  82      22.307  19.900  36.189  1.00  0.00           H  
ATOM   1357  HA  TRP B  82      20.380  21.236  37.957  1.00  0.00           H  
ATOM   1358 1HB  TRP B  82      23.329  21.319  37.652  1.00  0.00           H  
ATOM   1359 2HB  TRP B  82      22.549  22.654  38.451  1.00  0.00           H  
ATOM   1360  HD1 TRP B  82      23.480  18.957  38.901  1.00  0.00           H  
ATOM   1361  HE1 TRP B  82      23.223  18.369  41.401  1.00  0.00           H  
ATOM   1362  HE3 TRP B  82      21.168  23.236  40.438  1.00  0.00           H  
ATOM   1363  HZ2 TRP B  82      22.206  19.614  43.698  1.00  0.00           H  
ATOM   1364  HZ3 TRP B  82      20.596  23.504  42.800  1.00  0.00           H  
ATOM   1365  HH2 TRP B  82      21.108  21.723  44.415  1.00  0.00           H  
ATOM   1366  N   CYS B  83      20.209  23.503  36.989  1.00  0.00           N  
ATOM   1367  CA  CYS B  83      19.818  24.671  36.260  1.00  0.00           C  
ATOM   1368  C   CYS B  83      19.927  25.971  37.039  1.00  0.00           C  
ATOM   1369  O   CYS B  83      19.442  26.053  38.179  1.00  0.00           O  
ATOM   1370  CB  CYS B  83      18.382  24.544  35.762  1.00  0.00           C  
ATOM   1371  SG  CYS B  83      17.851  25.989  34.858  1.00  0.00           S  
ATOM   1372  H   CYS B  83      19.843  23.357  37.931  1.00  0.00           H  
ATOM   1373  HA  CYS B  83      20.470  24.757  35.382  1.00  0.00           H  
ATOM   1374 1HB  CYS B  83      18.289  23.680  35.111  1.00  0.00           H  
ATOM   1375 2HB  CYS B  83      17.711  24.395  36.602  1.00  0.00           H  
ATOM   1376  N   ILE B  84      20.529  26.989  36.439  1.00  0.00           N  
ATOM   1377  CA  ILE B  84      20.417  28.319  37.020  1.00  0.00           C  
ATOM   1378  C   ILE B  84      19.464  29.093  36.089  1.00  0.00           C  
ATOM   1379  O   ILE B  84      19.855  29.455  34.981  1.00  0.00           O  
ATOM   1380  CB  ILE B  84      21.755  29.076  37.199  1.00  0.00           C  
ATOM   1381  CG1 ILE B  84      22.702  28.241  38.134  1.00  0.00           C  
ATOM   1382  CG2 ILE B  84      21.475  30.500  37.761  1.00  0.00           C  
ATOM   1383  CD1 ILE B  84      24.120  28.796  38.320  1.00  0.00           C  
ATOM   1384  H   ILE B  84      21.011  26.832  35.550  1.00  0.00           H  
ATOM   1385  HA  ILE B  84      20.014  28.251  38.018  1.00  0.00           H  
ATOM   1386  HB  ILE B  84      22.238  29.186  36.254  1.00  0.00           H  
ATOM   1387 1HG1 ILE B  84      22.233  28.157  39.105  1.00  0.00           H  
ATOM   1388 2HG1 ILE B  84      22.792  27.242  37.707  1.00  0.00           H  
ATOM   1389 1HG2 ILE B  84      22.399  31.053  37.873  1.00  0.00           H  
ATOM   1390 2HG2 ILE B  84      20.825  31.044  37.074  1.00  0.00           H  
ATOM   1391 3HG2 ILE B  84      20.976  30.422  38.736  1.00  0.00           H  
ATOM   1392 1HD1 ILE B  84      24.690  28.128  38.970  1.00  0.00           H  
ATOM   1393 2HD1 ILE B  84      24.607  28.867  37.368  1.00  0.00           H  
ATOM   1394 3HD1 ILE B  84      24.087  29.781  38.775  1.00  0.00           H  
ATOM   1395  N   PRO B  85      18.166  29.232  36.423  1.00  0.00           N  
ATOM   1396  CA  PRO B  85      17.210  29.855  35.564  1.00  0.00           C  
ATOM   1397  C   PRO B  85      17.603  31.283  35.487  1.00  0.00           C  
ATOM   1398  O   PRO B  85      18.073  31.835  36.492  1.00  0.00           O  
ATOM   1399  CB  PRO B  85      15.898  29.714  36.345  1.00  0.00           C  
ATOM   1400  CG  PRO B  85      16.145  28.624  37.358  1.00  0.00           C  
ATOM   1401  CD  PRO B  85      17.599  28.733  37.693  1.00  0.00           C  
ATOM   1402  HA  PRO B  85      17.192  29.372  34.585  1.00  0.00           H  
ATOM   1403 1HB  PRO B  85      15.636  30.668  36.777  1.00  0.00           H  
ATOM   1404 2HB  PRO B  85      15.095  29.470  35.680  1.00  0.00           H  
ATOM   1405 1HG  PRO B  85      15.498  28.765  38.240  1.00  0.00           H  
ATOM   1406 2HG  PRO B  85      15.894  27.640  36.939  1.00  0.00           H  
ATOM   1407 1HD  PRO B  85      17.786  29.438  38.515  1.00  0.00           H  
ATOM   1408 2HD  PRO B  85      17.904  27.745  37.928  1.00  0.00           H  
ATOM   1409  N   PHE B  86      17.346  31.889  34.338  1.00  0.00           N  
ATOM   1410  CA  PHE B  86      17.548  33.324  34.162  1.00  0.00           C  
ATOM   1411  C   PHE B  86      16.472  34.011  33.330  1.00  0.00           C  
ATOM   1412  O   PHE B  86      15.833  33.421  32.446  1.00  0.00           O  
ATOM   1413  CB  PHE B  86      18.911  33.655  33.552  1.00  0.00           C  
ATOM   1414  CG  PHE B  86      19.183  33.184  32.160  1.00  0.00           C  
ATOM   1415  CD1 PHE B  86      18.761  33.922  31.075  1.00  0.00           C  
ATOM   1416  CD2 PHE B  86      19.933  32.057  31.930  1.00  0.00           C  
ATOM   1417  CE1 PHE B  86      19.045  33.545  29.806  1.00  0.00           C  
ATOM   1418  CE2 PHE B  86      20.236  31.677  30.638  1.00  0.00           C  
ATOM   1419  CZ  PHE B  86      19.783  32.421  29.573  1.00  0.00           C  
ATOM   1420  H   PHE B  86      17.007  31.326  33.566  1.00  0.00           H  
ATOM   1421  HA  PHE B  86      17.542  33.783  35.150  1.00  0.00           H  
ATOM   1422 1HB  PHE B  86      19.051  34.738  33.578  1.00  0.00           H  
ATOM   1423 2HB  PHE B  86      19.674  33.218  34.181  1.00  0.00           H  
ATOM   1424  HD1 PHE B  86      18.180  34.813  31.242  1.00  0.00           H  
ATOM   1425  HD2 PHE B  86      20.292  31.467  32.783  1.00  0.00           H  
ATOM   1426  HE1 PHE B  86      18.685  34.146  28.985  1.00  0.00           H  
ATOM   1427  HE2 PHE B  86      20.829  30.784  30.468  1.00  0.00           H  
ATOM   1428  HZ  PHE B  86      20.011  32.124  28.547  1.00  0.00           H  
ATOM   1429  N   SER B  87      16.341  35.310  33.565  1.00  0.00           N  
ATOM   1430  CA  SER B  87      15.453  36.131  32.750  1.00  0.00           C  
ATOM   1431  C   SER B  87      16.208  37.383  32.252  1.00  0.00           C  
ATOM   1432  O   SER B  87      16.857  38.100  33.028  1.00  0.00           O  
ATOM   1433  CB  SER B  87      14.208  36.527  33.506  1.00  0.00           C  
ATOM   1434  OG  SER B  87      13.448  37.428  32.751  1.00  0.00           O  
ATOM   1435  H   SER B  87      16.884  35.727  34.327  1.00  0.00           H  
ATOM   1436  HA  SER B  87      15.129  35.556  31.880  1.00  0.00           H  
ATOM   1437 1HB  SER B  87      13.621  35.636  33.715  1.00  0.00           H  
ATOM   1438 2HB  SER B  87      14.469  36.964  34.444  1.00  0.00           H  
ATOM   1439  HG  SER B  87      12.612  37.518  33.208  1.00  0.00           H  
ATOM   1440  N   VAL B  88      16.172  37.589  30.936  1.00  0.00           N  
ATOM   1441  CA  VAL B  88      16.894  38.661  30.307  1.00  0.00           C  
ATOM   1442  C   VAL B  88      16.070  39.430  29.331  1.00  0.00           C  
ATOM   1443  O   VAL B  88      15.353  38.842  28.527  1.00  0.00           O  
ATOM   1444  CB  VAL B  88      18.163  38.117  29.589  1.00  0.00           C  
ATOM   1445  CG1 VAL B  88      18.861  39.211  28.806  1.00  0.00           C  
ATOM   1446  CG2 VAL B  88      19.151  37.631  30.606  1.00  0.00           C  
ATOM   1447  H   VAL B  88      15.638  36.949  30.347  1.00  0.00           H  
ATOM   1448  HA  VAL B  88      17.212  39.356  31.088  1.00  0.00           H  
ATOM   1449  HB  VAL B  88      17.875  37.310  28.915  1.00  0.00           H  
ATOM   1450 1HG1 VAL B  88      19.735  38.805  28.341  1.00  0.00           H  
ATOM   1451 2HG1 VAL B  88      18.215  39.610  28.031  1.00  0.00           H  
ATOM   1452 3HG1 VAL B  88      19.153  40.021  29.487  1.00  0.00           H  
ATOM   1453 1HG2 VAL B  88      20.039  37.251  30.113  1.00  0.00           H  
ATOM   1454 2HG2 VAL B  88      19.411  38.472  31.217  1.00  0.00           H  
ATOM   1455 3HG2 VAL B  88      18.730  36.865  31.211  1.00  0.00           H  
ATOM   1456  N   ASP B  89      16.212  40.755  29.355  1.00  0.00           N  
ATOM   1457  CA  ASP B  89      15.469  41.555  28.409  1.00  0.00           C  
ATOM   1458  C   ASP B  89      16.396  42.595  27.821  1.00  0.00           C  
ATOM   1459  O   ASP B  89      17.550  42.698  28.240  1.00  0.00           O  
ATOM   1460  CB  ASP B  89      14.294  42.271  29.106  1.00  0.00           C  
ATOM   1461  CG  ASP B  89      13.159  42.744  28.152  1.00  0.00           C  
ATOM   1462  OD1 ASP B  89      13.311  42.583  26.959  1.00  0.00           O  
ATOM   1463  OD2 ASP B  89      12.193  43.282  28.618  1.00  0.00           O  
ATOM   1464  H   ASP B  89      16.827  41.184  30.056  1.00  0.00           H  
ATOM   1465  HA  ASP B  89      15.105  40.926  27.591  1.00  0.00           H  
ATOM   1466 1HB  ASP B  89      13.871  41.608  29.858  1.00  0.00           H  
ATOM   1467 2HB  ASP B  89      14.680  43.147  29.637  1.00  0.00           H  
ATOM   1468  N   GLY B  90      15.874  43.366  26.852  1.00  0.00           N  
ATOM   1469  CA  GLY B  90      16.629  44.431  26.153  1.00  0.00           C  
ATOM   1470  C   GLY B  90      16.387  44.366  24.650  1.00  0.00           C  
ATOM   1471  O   GLY B  90      16.036  43.321  24.126  1.00  0.00           O  
ATOM   1472  H   GLY B  90      14.897  43.181  26.602  1.00  0.00           H  
ATOM   1473 1HA  GLY B  90      16.368  45.402  26.532  1.00  0.00           H  
ATOM   1474 2HA  GLY B  90      17.686  44.295  26.344  1.00  0.00           H  
ATOM   1475  N   GLN B  91      16.592  45.494  23.956  1.00  0.00           N  
ATOM   1476  CA  GLN B  91      16.473  45.588  22.520  1.00  0.00           C  
ATOM   1477  C   GLN B  91      17.557  46.505  21.983  1.00  0.00           C  
ATOM   1478  O   GLN B  91      17.602  47.669  22.359  1.00  0.00           O  
ATOM   1479  CB  GLN B  91      15.078  46.048  22.095  1.00  0.00           C  
ATOM   1480  CG  GLN B  91      14.846  46.187  20.594  1.00  0.00           C  
ATOM   1481  CD  GLN B  91      14.875  44.963  19.860  1.00  0.00           C  
ATOM   1482  OE1 GLN B  91      14.179  44.018  20.208  1.00  0.00           O  
ATOM   1483  NE2 GLN B  91      15.678  44.946  18.781  1.00  0.00           N  
ATOM   1484  H   GLN B  91      16.868  46.341  24.479  1.00  0.00           H  
ATOM   1485  HA  GLN B  91      16.565  44.597  22.091  1.00  0.00           H  
ATOM   1486 1HB  GLN B  91      14.333  45.364  22.500  1.00  0.00           H  
ATOM   1487 2HB  GLN B  91      14.899  47.021  22.536  1.00  0.00           H  
ATOM   1488 1HG  GLN B  91      13.873  46.649  20.429  1.00  0.00           H  
ATOM   1489 2HG  GLN B  91      15.630  46.807  20.171  1.00  0.00           H  
ATOM   1490 1HE2 GLN B  91      15.747  44.132  18.218  1.00  0.00           H  
ATOM   1491 2HE2 GLN B  91      16.187  45.775  18.535  1.00  0.00           H  
ATOM   1492  N   PRO B  92      18.492  46.025  21.169  1.00  0.00           N  
ATOM   1493  CA  PRO B  92      18.753  44.699  20.648  1.00  0.00           C  
ATOM   1494  C   PRO B  92      18.915  43.716  21.795  1.00  0.00           C  
ATOM   1495  O   PRO B  92      19.404  44.118  22.884  1.00  0.00           O  
ATOM   1496  CB  PRO B  92      20.080  44.860  19.897  1.00  0.00           C  
ATOM   1497  CG  PRO B  92      20.098  46.320  19.540  1.00  0.00           C  
ATOM   1498  CD  PRO B  92      19.459  47.012  20.734  1.00  0.00           C  
ATOM   1499  HA  PRO B  92      17.937  44.348  19.990  1.00  0.00           H  
ATOM   1500 1HB  PRO B  92      20.905  44.536  20.515  1.00  0.00           H  
ATOM   1501 2HB  PRO B  92      20.071  44.208  18.987  1.00  0.00           H  
ATOM   1502 1HG  PRO B  92      21.163  46.634  19.417  1.00  0.00           H  
ATOM   1503 2HG  PRO B  92      19.598  46.512  18.605  1.00  0.00           H  
ATOM   1504 1HD  PRO B  92      20.148  47.218  21.543  1.00  0.00           H  
ATOM   1505 2HD  PRO B  92      18.936  47.915  20.398  1.00  0.00           H  
ATOM   1506  N   ALA B  93      18.431  42.513  21.614  1.00  0.00           N  
ATOM   1507  CA  ALA B  93      18.519  41.608  22.728  1.00  0.00           C  
ATOM   1508  C   ALA B  93      19.986  41.339  22.991  1.00  0.00           C  
ATOM   1509  O   ALA B  93      20.740  40.998  22.074  1.00  0.00           O  
ATOM   1510  CB  ALA B  93      17.711  40.362  22.444  1.00  0.00           C  
ATOM   1511  H   ALA B  93      18.038  42.228  20.736  1.00  0.00           H  
ATOM   1512  HA  ALA B  93      18.062  42.073  23.558  1.00  0.00           H  
ATOM   1513 1HB  ALA B  93      17.743  39.732  23.284  1.00  0.00           H  
ATOM   1514 2HB  ALA B  93      16.671  40.654  22.253  1.00  0.00           H  
ATOM   1515 3HB  ALA B  93      18.108  39.846  21.566  1.00  0.00           H  
ATOM   1516  N   PRO B  94      20.425  41.441  24.238  1.00  0.00           N  
ATOM   1517  CA  PRO B  94      21.795  41.367  24.644  1.00  0.00           C  
ATOM   1518  C   PRO B  94      22.496  40.036  24.470  1.00  0.00           C  
ATOM   1519  O   PRO B  94      21.875  38.969  24.536  1.00  0.00           O  
ATOM   1520  CB  PRO B  94      21.703  41.736  26.129  1.00  0.00           C  
ATOM   1521  CG  PRO B  94      20.288  41.526  26.512  1.00  0.00           C  
ATOM   1522  CD  PRO B  94      19.506  41.872  25.304  1.00  0.00           C  
ATOM   1523  HA  PRO B  94      22.341  42.135  24.084  1.00  0.00           H  
ATOM   1524 1HB  PRO B  94      22.346  41.061  26.687  1.00  0.00           H  
ATOM   1525 2HB  PRO B  94      22.052  42.757  26.312  1.00  0.00           H  
ATOM   1526 1HG  PRO B  94      20.177  40.499  26.789  1.00  0.00           H  
ATOM   1527 2HG  PRO B  94      20.004  42.133  27.383  1.00  0.00           H  
ATOM   1528 1HD  PRO B  94      18.577  41.275  25.330  1.00  0.00           H  
ATOM   1529 2HD  PRO B  94      19.323  42.949  25.271  1.00  0.00           H  
ATOM   1530  N   SER B  95      23.816  40.118  24.294  1.00  0.00           N  
ATOM   1531  CA  SER B  95      24.696  38.970  24.263  1.00  0.00           C  
ATOM   1532  C   SER B  95      24.975  38.576  25.705  1.00  0.00           C  
ATOM   1533  O   SER B  95      25.092  39.451  26.551  1.00  0.00           O  
ATOM   1534  CB  SER B  95      26.003  39.304  23.618  1.00  0.00           C  
ATOM   1535  OG  SER B  95      26.682  40.254  24.383  1.00  0.00           O  
ATOM   1536  H   SER B  95      24.223  41.057  24.233  1.00  0.00           H  
ATOM   1537  HA  SER B  95      24.210  38.150  23.739  1.00  0.00           H  
ATOM   1538 1HB  SER B  95      26.607  38.403  23.533  1.00  0.00           H  
ATOM   1539 2HB  SER B  95      25.831  39.690  22.620  1.00  0.00           H  
ATOM   1540  HG  SER B  95      26.286  41.105  24.150  1.00  0.00           H  
ATOM   1541  N   LEU B  96      25.129  37.255  25.947  1.00  0.00           N  
ATOM   1542  CA  LEU B  96      25.415  36.817  27.311  1.00  0.00           C  
ATOM   1543  C   LEU B  96      26.838  36.281  27.538  1.00  0.00           C  
ATOM   1544  O   LEU B  96      27.451  35.731  26.642  1.00  0.00           O  
ATOM   1545  CB  LEU B  96      24.428  35.781  27.750  1.00  0.00           C  
ATOM   1546  CG  LEU B  96      22.914  36.152  27.653  1.00  0.00           C  
ATOM   1547  CD1 LEU B  96      22.028  34.969  28.205  1.00  0.00           C  
ATOM   1548  CD2 LEU B  96      22.620  37.388  28.337  1.00  0.00           C  
ATOM   1549  H   LEU B  96      25.057  36.573  25.205  1.00  0.00           H  
ATOM   1550  HA  LEU B  96      25.291  37.676  27.955  1.00  0.00           H  
ATOM   1551 1HB  LEU B  96      24.582  34.920  27.128  1.00  0.00           H  
ATOM   1552 2HB  LEU B  96      24.673  35.512  28.758  1.00  0.00           H  
ATOM   1553  HG  LEU B  96      22.665  36.285  26.596  1.00  0.00           H  
ATOM   1554 1HD1 LEU B  96      20.974  35.222  28.111  1.00  0.00           H  
ATOM   1555 2HD1 LEU B  96      22.231  34.056  27.662  1.00  0.00           H  
ATOM   1556 3HD1 LEU B  96      22.245  34.809  29.260  1.00  0.00           H  
ATOM   1557 1HD2 LEU B  96      21.572  37.611  28.208  1.00  0.00           H  
ATOM   1558 2HD2 LEU B  96      22.836  37.312  29.391  1.00  0.00           H  
ATOM   1559 3HD2 LEU B  96      23.205  38.168  27.909  1.00  0.00           H  
ATOM   1560  N   ARG B  97      27.298  36.444  28.762  1.00  0.00           N  
ATOM   1561  CA  ARG B  97      28.548  35.876  29.256  1.00  0.00           C  
ATOM   1562  C   ARG B  97      28.375  35.395  30.706  1.00  0.00           C  
ATOM   1563  O   ARG B  97      27.668  36.011  31.532  1.00  0.00           O  
ATOM   1564  CB  ARG B  97      29.703  36.882  29.196  1.00  0.00           C  
ATOM   1565  CG  ARG B  97      31.022  36.358  29.834  1.00  0.00           C  
ATOM   1566  CD  ARG B  97      32.218  37.265  29.671  1.00  0.00           C  
ATOM   1567  NE  ARG B  97      32.719  37.353  28.307  1.00  0.00           N  
ATOM   1568  CZ  ARG B  97      33.784  38.112  27.934  1.00  0.00           C  
ATOM   1569  NH1 ARG B  97      34.430  38.829  28.831  1.00  0.00           N  
ATOM   1570  NH2 ARG B  97      34.183  38.131  26.672  1.00  0.00           N  
ATOM   1571  H   ARG B  97      26.747  37.019  29.380  1.00  0.00           H  
ATOM   1572  HA  ARG B  97      28.811  35.039  28.638  1.00  0.00           H  
ATOM   1573 1HB  ARG B  97      29.916  37.120  28.153  1.00  0.00           H  
ATOM   1574 2HB  ARG B  97      29.430  37.800  29.686  1.00  0.00           H  
ATOM   1575 1HG  ARG B  97      30.875  36.265  30.911  1.00  0.00           H  
ATOM   1576 2HG  ARG B  97      31.271  35.379  29.426  1.00  0.00           H  
ATOM   1577 1HD  ARG B  97      31.951  38.264  29.999  1.00  0.00           H  
ATOM   1578 2HD  ARG B  97      33.016  36.890  30.303  1.00  0.00           H  
ATOM   1579  HE  ARG B  97      32.245  36.816  27.592  1.00  0.00           H  
ATOM   1580 1HH1 ARG B  97      34.133  38.821  29.795  1.00  0.00           H  
ATOM   1581 2HH1 ARG B  97      35.224  39.388  28.553  1.00  0.00           H  
ATOM   1582 1HH2 ARG B  97      33.695  37.581  25.979  1.00  0.00           H  
ATOM   1583 2HH2 ARG B  97      34.978  38.690  26.402  1.00  0.00           H  
ATOM   1584  N   TRP B  98      29.009  34.278  31.044  1.00  0.00           N  
ATOM   1585  CA  TRP B  98      28.980  33.837  32.431  1.00  0.00           C  
ATOM   1586  C   TRP B  98      30.339  34.000  33.107  1.00  0.00           C  
ATOM   1587  O   TRP B  98      31.368  33.786  32.470  1.00  0.00           O  
ATOM   1588  CB  TRP B  98      28.507  32.371  32.521  1.00  0.00           C  
ATOM   1589  CG  TRP B  98      27.076  32.226  32.218  1.00  0.00           C  
ATOM   1590  CD1 TRP B  98      26.550  32.085  31.003  1.00  0.00           C  
ATOM   1591  CD2 TRP B  98      25.980  32.203  33.133  1.00  0.00           C  
ATOM   1592  NE1 TRP B  98      25.195  31.998  31.077  1.00  0.00           N  
ATOM   1593  CE2 TRP B  98      24.826  32.083  32.375  1.00  0.00           C  
ATOM   1594  CE3 TRP B  98      25.891  32.281  34.505  1.00  0.00           C  
ATOM   1595  CZ2 TRP B  98      23.588  32.065  32.937  1.00  0.00           C  
ATOM   1596  CZ3 TRP B  98      24.633  32.259  35.098  1.00  0.00           C  
ATOM   1597  CH2 TRP B  98      23.506  32.163  34.335  1.00  0.00           C  
ATOM   1598  H   TRP B  98      29.541  33.748  30.355  1.00  0.00           H  
ATOM   1599  HA  TRP B  98      28.256  34.445  32.937  1.00  0.00           H  
ATOM   1600 1HB  TRP B  98      29.070  31.776  31.805  1.00  0.00           H  
ATOM   1601 2HB  TRP B  98      28.700  31.992  33.525  1.00  0.00           H  
ATOM   1602  HD1 TRP B  98      27.123  32.050  30.077  1.00  0.00           H  
ATOM   1603  HE1 TRP B  98      24.605  31.865  30.242  1.00  0.00           H  
ATOM   1604  HE3 TRP B  98      26.802  32.366  35.107  1.00  0.00           H  
ATOM   1605  HZ2 TRP B  98      22.695  31.967  32.335  1.00  0.00           H  
ATOM   1606  HZ3 TRP B  98      24.566  32.321  36.182  1.00  0.00           H  
ATOM   1607  HH2 TRP B  98      22.528  32.151  34.818  1.00  0.00           H  
ATOM   1608  N   LEU B  99      30.321  34.364  34.380  1.00  0.00           N  
ATOM   1609  CA  LEU B  99      31.574  34.401  35.120  1.00  0.00           C  
ATOM   1610  C   LEU B  99      31.506  33.460  36.281  1.00  0.00           C  
ATOM   1611  O   LEU B  99      30.471  33.368  36.958  1.00  0.00           O  
ATOM   1612  CB  LEU B  99      31.915  35.739  35.759  1.00  0.00           C  
ATOM   1613  CG  LEU B  99      31.919  36.982  34.890  1.00  0.00           C  
ATOM   1614  CD1 LEU B  99      32.169  38.103  35.779  1.00  0.00           C  
ATOM   1615  CD2 LEU B  99      32.980  36.863  33.814  1.00  0.00           C  
ATOM   1616  H   LEU B  99      29.431  34.603  34.805  1.00  0.00           H  
ATOM   1617  HA  LEU B  99      32.382  34.089  34.469  1.00  0.00           H  
ATOM   1618 1HB  LEU B  99      31.347  35.888  36.640  1.00  0.00           H  
ATOM   1619 2HB  LEU B  99      32.951  35.650  36.088  1.00  0.00           H  
ATOM   1620  HG  LEU B  99      30.938  37.125  34.433  1.00  0.00           H  
ATOM   1621 1HD1 LEU B  99      32.176  39.019  35.219  1.00  0.00           H  
ATOM   1622 2HD1 LEU B  99      31.390  38.145  36.541  1.00  0.00           H  
ATOM   1623 3HD1 LEU B  99      33.133  37.959  36.252  1.00  0.00           H  
ATOM   1624 1HD2 LEU B  99      32.993  37.768  33.209  1.00  0.00           H  
ATOM   1625 2HD2 LEU B  99      33.960  36.718  34.281  1.00  0.00           H  
ATOM   1626 3HD2 LEU B  99      32.741  36.010  33.194  1.00  0.00           H  
ATOM   1627  N   PHE B 100      32.632  32.806  36.557  1.00  0.00           N  
ATOM   1628  CA  PHE B 100      32.784  31.905  37.676  1.00  0.00           C  
ATOM   1629  C   PHE B 100      33.780  32.495  38.643  1.00  0.00           C  
ATOM   1630  O   PHE B 100      34.972  32.624  38.355  1.00  0.00           O  
ATOM   1631  CB  PHE B 100      33.199  30.492  37.205  1.00  0.00           C  
ATOM   1632  CG  PHE B 100      33.214  29.519  38.350  1.00  0.00           C  
ATOM   1633  CD1 PHE B 100      32.083  29.272  39.088  1.00  0.00           C  
ATOM   1634  CD2 PHE B 100      34.404  28.884  38.723  1.00  0.00           C  
ATOM   1635  CE1 PHE B 100      32.121  28.423  40.173  1.00  0.00           C  
ATOM   1636  CE2 PHE B 100      34.447  28.042  39.809  1.00  0.00           C  
ATOM   1637  CZ  PHE B 100      33.308  27.816  40.525  1.00  0.00           C  
ATOM   1638  H   PHE B 100      33.430  32.967  35.950  1.00  0.00           H  
ATOM   1639  HA  PHE B 100      31.828  31.833  38.195  1.00  0.00           H  
ATOM   1640 1HB  PHE B 100      32.499  30.140  36.455  1.00  0.00           H  
ATOM   1641 2HB  PHE B 100      34.192  30.523  36.751  1.00  0.00           H  
ATOM   1642  HD1 PHE B 100      31.164  29.764  38.809  1.00  0.00           H  
ATOM   1643  HD2 PHE B 100      35.316  29.075  38.143  1.00  0.00           H  
ATOM   1644  HE1 PHE B 100      31.225  28.236  40.757  1.00  0.00           H  
ATOM   1645  HE2 PHE B 100      35.382  27.571  40.090  1.00  0.00           H  
ATOM   1646  HZ  PHE B 100      33.347  27.150  41.366  1.00  0.00           H  
ATOM   1647  N   ASN B 101      33.277  32.938  39.780  1.00  0.00           N  
ATOM   1648  CA  ASN B 101      34.081  33.612  40.803  1.00  0.00           C  
ATOM   1649  C   ASN B 101      34.869  34.791  40.212  1.00  0.00           C  
ATOM   1650  O   ASN B 101      35.989  35.099  40.622  1.00  0.00           O  
ATOM   1651  CB  ASN B 101      34.991  32.623  41.502  1.00  0.00           C  
ATOM   1652  CG  ASN B 101      34.200  31.626  42.230  1.00  0.00           C  
ATOM   1653  OD1 ASN B 101      33.128  32.016  42.712  1.00  0.00           O  
ATOM   1654  ND2 ASN B 101      34.695  30.404  42.360  1.00  0.00           N  
ATOM   1655  H   ASN B 101      32.276  32.823  39.960  1.00  0.00           H  
ATOM   1656  HA  ASN B 101      33.396  34.036  41.547  1.00  0.00           H  
ATOM   1657 1HB  ASN B 101      35.641  32.123  40.775  1.00  0.00           H  
ATOM   1658 2HB  ASN B 101      35.634  33.150  42.217  1.00  0.00           H  
ATOM   1659 1HD2 ASN B 101      34.194  29.695  42.876  1.00  0.00           H  
ATOM   1660 2HD2 ASN B 101      35.588  30.180  41.955  1.00  0.00           H  
ATOM   1661  N   GLY B 102      34.245  35.471  39.270  1.00  0.00           N  
ATOM   1662  CA  GLY B 102      34.842  36.600  38.606  1.00  0.00           C  
ATOM   1663  C   GLY B 102      35.617  36.255  37.330  1.00  0.00           C  
ATOM   1664  O   GLY B 102      35.949  37.169  36.566  1.00  0.00           O  
ATOM   1665  H   GLY B 102      33.321  35.174  38.989  1.00  0.00           H  
ATOM   1666 1HA  GLY B 102      34.057  37.309  38.358  1.00  0.00           H  
ATOM   1667 2HA  GLY B 102      35.516  37.107  39.300  1.00  0.00           H  
ATOM   1668  N   SER B 103      35.883  34.972  37.068  1.00  0.00           N  
ATOM   1669  CA  SER B 103      36.644  34.627  35.865  1.00  0.00           C  
ATOM   1670  C   SER B 103      35.752  34.193  34.731  1.00  0.00           C  
ATOM   1671  O   SER B 103      34.676  33.646  34.931  1.00  0.00           O  
ATOM   1672  CB  SER B 103      37.682  33.582  36.160  1.00  0.00           C  
ATOM   1673  OG  SER B 103      38.663  34.095  37.037  1.00  0.00           O  
ATOM   1674  H   SER B 103      35.589  34.231  37.699  1.00  0.00           H  
ATOM   1675  HA  SER B 103      37.180  35.518  35.538  1.00  0.00           H  
ATOM   1676 1HB  SER B 103      37.192  32.722  36.614  1.00  0.00           H  
ATOM   1677 2HB  SER B 103      38.145  33.253  35.233  1.00  0.00           H  
ATOM   1678  HG  SER B 103      38.279  34.049  37.921  1.00  0.00           H  
ATOM   1679  N   VAL B 104      36.182  34.411  33.511  1.00  0.00           N  
ATOM   1680  CA  VAL B 104      35.290  34.060  32.426  1.00  0.00           C  
ATOM   1681  C   VAL B 104      35.042  32.560  32.369  1.00  0.00           C  
ATOM   1682  O   VAL B 104      35.980  31.759  32.403  1.00  0.00           O  
ATOM   1683  CB  VAL B 104      35.875  34.556  31.103  1.00  0.00           C  
ATOM   1684  CG1 VAL B 104      35.016  34.074  29.956  1.00  0.00           C  
ATOM   1685  CG2 VAL B 104      35.971  36.023  31.136  1.00  0.00           C  
ATOM   1686  H   VAL B 104      37.080  34.841  33.339  1.00  0.00           H  
ATOM   1687  HA  VAL B 104      34.334  34.547  32.586  1.00  0.00           H  
ATOM   1688  HB  VAL B 104      36.870  34.134  30.967  1.00  0.00           H  
ATOM   1689 1HG1 VAL B 104      35.435  34.416  29.014  1.00  0.00           H  
ATOM   1690 2HG1 VAL B 104      34.977  32.983  29.953  1.00  0.00           H  
ATOM   1691 3HG1 VAL B 104      34.009  34.474  30.074  1.00  0.00           H  
ATOM   1692 1HG2 VAL B 104      36.396  36.379  30.201  1.00  0.00           H  
ATOM   1693 2HG2 VAL B 104      34.982  36.438  31.274  1.00  0.00           H  
ATOM   1694 3HG2 VAL B 104      36.615  36.326  31.968  1.00  0.00           H  
ATOM   1695  N   LEU B 105      33.767  32.185  32.297  1.00  0.00           N  
ATOM   1696  CA  LEU B 105      33.380  30.785  32.216  1.00  0.00           C  
ATOM   1697  C   LEU B 105      33.322  30.348  30.762  1.00  0.00           C  
ATOM   1698  O   LEU B 105      32.538  30.856  29.961  1.00  0.00           O  
ATOM   1699  CB  LEU B 105      32.021  30.559  32.906  1.00  0.00           C  
ATOM   1700  CG  LEU B 105      31.455  29.142  32.858  1.00  0.00           C  
ATOM   1701  CD1 LEU B 105      32.370  28.246  33.613  1.00  0.00           C  
ATOM   1702  CD2 LEU B 105      30.062  29.122  33.505  1.00  0.00           C  
ATOM   1703  H   LEU B 105      33.033  32.893  32.304  1.00  0.00           H  
ATOM   1704  HA  LEU B 105      34.138  30.189  32.727  1.00  0.00           H  
ATOM   1705 1HB  LEU B 105      32.104  30.842  33.959  1.00  0.00           H  
ATOM   1706 2HB  LEU B 105      31.294  31.209  32.438  1.00  0.00           H  
ATOM   1707  HG  LEU B 105      31.394  28.793  31.819  1.00  0.00           H  
ATOM   1708 1HD1 LEU B 105      31.978  27.232  33.590  1.00  0.00           H  
ATOM   1709 2HD1 LEU B 105      33.358  28.268  33.151  1.00  0.00           H  
ATOM   1710 3HD1 LEU B 105      32.441  28.593  34.643  1.00  0.00           H  
ATOM   1711 1HD2 LEU B 105      29.664  28.111  33.494  1.00  0.00           H  
ATOM   1712 2HD2 LEU B 105      30.146  29.472  34.537  1.00  0.00           H  
ATOM   1713 3HD2 LEU B 105      29.392  29.769  32.960  1.00  0.00           H  
ATOM   1714  N   ASN B 106      34.184  29.413  30.430  1.00  0.00           N  
ATOM   1715  CA  ASN B 106      34.301  28.944  29.070  1.00  0.00           C  
ATOM   1716  C   ASN B 106      33.317  27.814  28.874  1.00  0.00           C  
ATOM   1717  O   ASN B 106      33.486  26.735  29.439  1.00  0.00           O  
ATOM   1718  CB  ASN B 106      35.730  28.515  28.826  1.00  0.00           C  
ATOM   1719  CG  ASN B 106      36.696  29.722  28.911  1.00  0.00           C  
ATOM   1720  OD1 ASN B 106      36.461  30.771  28.292  1.00  0.00           O  
ATOM   1721  ND2 ASN B 106      37.767  29.568  29.666  1.00  0.00           N  
ATOM   1722  H   ASN B 106      34.793  29.030  31.136  1.00  0.00           H  
ATOM   1723  HA  ASN B 106      34.040  29.742  28.383  1.00  0.00           H  
ATOM   1724 1HB  ASN B 106      36.014  27.769  29.566  1.00  0.00           H  
ATOM   1725 2HB  ASN B 106      35.805  28.052  27.839  1.00  0.00           H  
ATOM   1726 1HD2 ASN B 106      38.428  30.317  29.764  1.00  0.00           H  
ATOM   1727 2HD2 ASN B 106      37.922  28.705  30.148  1.00  0.00           H  
ATOM   1728  N   GLU B 107      32.259  28.079  28.111  1.00  0.00           N  
ATOM   1729  CA  GLU B 107      31.194  27.086  27.971  1.00  0.00           C  
ATOM   1730  C   GLU B 107      31.641  25.863  27.208  1.00  0.00           C  
ATOM   1731  O   GLU B 107      32.495  25.921  26.320  1.00  0.00           O  
ATOM   1732  CB  GLU B 107      29.930  27.671  27.353  1.00  0.00           C  
ATOM   1733  CG  GLU B 107      29.263  28.699  28.279  1.00  0.00           C  
ATOM   1734  CD  GLU B 107      27.945  29.174  27.806  1.00  0.00           C  
ATOM   1735  OE1 GLU B 107      27.412  28.602  26.888  1.00  0.00           O  
ATOM   1736  OE2 GLU B 107      27.433  30.087  28.386  1.00  0.00           O  
ATOM   1737  H   GLU B 107      32.178  28.983  27.663  1.00  0.00           H  
ATOM   1738  HA  GLU B 107      30.918  26.752  28.973  1.00  0.00           H  
ATOM   1739 1HB  GLU B 107      30.168  28.141  26.404  1.00  0.00           H  
ATOM   1740 2HB  GLU B 107      29.215  26.864  27.156  1.00  0.00           H  
ATOM   1741 1HG  GLU B 107      29.141  28.249  29.262  1.00  0.00           H  
ATOM   1742 2HG  GLU B 107      29.936  29.558  28.395  1.00  0.00           H  
ATOM   1743  N   THR B 108      31.054  24.762  27.590  1.00  0.00           N  
ATOM   1744  CA  THR B 108      31.364  23.460  27.066  1.00  0.00           C  
ATOM   1745  C   THR B 108      30.122  22.602  26.814  1.00  0.00           C  
ATOM   1746  O   THR B 108      29.016  23.108  26.711  1.00  0.00           O  
ATOM   1747  CB  THR B 108      32.350  22.820  28.046  1.00  0.00           C  
ATOM   1748  OG1 THR B 108      32.833  21.604  27.480  1.00  0.00           O  
ATOM   1749  CG2 THR B 108      31.713  22.599  29.424  1.00  0.00           C  
ATOM   1750  H   THR B 108      30.339  24.833  28.316  1.00  0.00           H  
ATOM   1751  HA  THR B 108      31.877  23.593  26.114  1.00  0.00           H  
ATOM   1752  HB  THR B 108      33.196  23.501  28.162  1.00  0.00           H  
ATOM   1753  HG1 THR B 108      33.659  21.350  27.917  1.00  0.00           H  
ATOM   1754 1HG2 THR B 108      32.445  22.170  30.104  1.00  0.00           H  
ATOM   1755 2HG2 THR B 108      31.370  23.558  29.819  1.00  0.00           H  
ATOM   1756 3HG2 THR B 108      30.913  21.953  29.331  1.00  0.00           H  
ATOM   1757  N   SER B 109      30.320  21.305  26.629  1.00  0.00           N  
ATOM   1758  CA  SER B 109      29.215  20.363  26.345  1.00  0.00           C  
ATOM   1759  C   SER B 109      28.414  19.952  27.605  1.00  0.00           C  
ATOM   1760  O   SER B 109      27.314  19.408  27.519  1.00  0.00           O  
ATOM   1761  CB  SER B 109      29.773  19.134  25.648  1.00  0.00           C  
ATOM   1762  OG  SER B 109      30.610  18.387  26.501  1.00  0.00           O  
ATOM   1763  H   SER B 109      31.275  20.985  26.722  1.00  0.00           H  
ATOM   1764  HA  SER B 109      28.524  20.857  25.662  1.00  0.00           H  
ATOM   1765 1HB  SER B 109      28.945  18.514  25.309  1.00  0.00           H  
ATOM   1766 2HB  SER B 109      30.332  19.442  24.765  1.00  0.00           H  
ATOM   1767  HG  SER B 109      30.046  17.717  26.914  1.00  0.00           H  
ATOM   1768  N   PHE B 110      28.974  20.262  28.765  1.00  0.00           N  
ATOM   1769  CA  PHE B 110      28.391  19.926  30.052  1.00  0.00           C  
ATOM   1770  C   PHE B 110      27.869  21.150  30.790  1.00  0.00           C  
ATOM   1771  O   PHE B 110      26.875  21.060  31.506  1.00  0.00           O  
ATOM   1772  CB  PHE B 110      29.453  19.249  30.898  1.00  0.00           C  
ATOM   1773  CG  PHE B 110      29.976  18.035  30.227  1.00  0.00           C  
ATOM   1774  CD1 PHE B 110      31.245  18.039  29.694  1.00  0.00           C  
ATOM   1775  CD2 PHE B 110      29.193  16.884  30.102  1.00  0.00           C  
ATOM   1776  CE1 PHE B 110      31.730  16.917  29.057  1.00  0.00           C  
ATOM   1777  CE2 PHE B 110      29.665  15.763  29.467  1.00  0.00           C  
ATOM   1778  CZ  PHE B 110      30.938  15.776  28.940  1.00  0.00           C  
ATOM   1779  H   PHE B 110      29.871  20.712  28.731  1.00  0.00           H  
ATOM   1780  HA  PHE B 110      27.565  19.243  29.877  1.00  0.00           H  
ATOM   1781 1HB  PHE B 110      30.281  19.928  31.077  1.00  0.00           H  
ATOM   1782 2HB  PHE B 110      29.039  18.967  31.870  1.00  0.00           H  
ATOM   1783  HD1 PHE B 110      31.860  18.931  29.778  1.00  0.00           H  
ATOM   1784  HD2 PHE B 110      28.199  16.876  30.510  1.00  0.00           H  
ATOM   1785  HE1 PHE B 110      32.736  16.928  28.636  1.00  0.00           H  
ATOM   1786  HE2 PHE B 110      29.034  14.875  29.378  1.00  0.00           H  
ATOM   1787  HZ  PHE B 110      31.329  14.896  28.433  1.00  0.00           H  
ATOM   1788  N   ILE B 111      28.550  22.297  30.638  1.00  0.00           N  
ATOM   1789  CA  ILE B 111      28.131  23.544  31.284  1.00  0.00           C  
ATOM   1790  C   ILE B 111      27.879  24.613  30.221  1.00  0.00           C  
ATOM   1791  O   ILE B 111      28.791  24.977  29.485  1.00  0.00           O  
ATOM   1792  CB  ILE B 111      29.129  24.030  32.324  1.00  0.00           C  
ATOM   1793  CG1 ILE B 111      29.308  22.999  33.391  1.00  0.00           C  
ATOM   1794  CG2 ILE B 111      28.582  25.288  32.933  1.00  0.00           C  
ATOM   1795  CD1 ILE B 111      30.455  23.275  34.324  1.00  0.00           C  
ATOM   1796  H   ILE B 111      29.353  22.318  30.039  1.00  0.00           H  
ATOM   1797  HA  ILE B 111      27.208  23.363  31.808  1.00  0.00           H  
ATOM   1798  HB  ILE B 111      30.096  24.214  31.862  1.00  0.00           H  
ATOM   1799 1HG1 ILE B 111      28.385  22.945  33.973  1.00  0.00           H  
ATOM   1800 2HG1 ILE B 111      29.479  22.036  32.928  1.00  0.00           H  
ATOM   1801 1HG2 ILE B 111      29.266  25.653  33.691  1.00  0.00           H  
ATOM   1802 2HG2 ILE B 111      28.457  26.042  32.154  1.00  0.00           H  
ATOM   1803 3HG2 ILE B 111      27.615  25.073  33.383  1.00  0.00           H  
ATOM   1804 1HD1 ILE B 111      30.522  22.483  35.074  1.00  0.00           H  
ATOM   1805 2HD1 ILE B 111      31.385  23.310  33.754  1.00  0.00           H  
ATOM   1806 3HD1 ILE B 111      30.303  24.231  34.828  1.00  0.00           H  
ATOM   1807  N   PHE B 112      26.621  25.044  30.086  1.00  0.00           N  
ATOM   1808  CA  PHE B 112      26.304  25.928  28.981  1.00  0.00           C  
ATOM   1809  C   PHE B 112      25.000  26.721  29.081  1.00  0.00           C  
ATOM   1810  O   PHE B 112      24.073  26.327  29.789  1.00  0.00           O  
ATOM   1811  CB  PHE B 112      26.283  25.123  27.681  1.00  0.00           C  
ATOM   1812  CG  PHE B 112      25.329  23.967  27.682  1.00  0.00           C  
ATOM   1813  CD1 PHE B 112      24.030  24.104  27.221  1.00  0.00           C  
ATOM   1814  CD2 PHE B 112      25.743  22.727  28.149  1.00  0.00           C  
ATOM   1815  CE1 PHE B 112      23.180  23.027  27.228  1.00  0.00           C  
ATOM   1816  CE2 PHE B 112      24.897  21.655  28.167  1.00  0.00           C  
ATOM   1817  CZ  PHE B 112      23.609  21.800  27.705  1.00  0.00           C  
ATOM   1818  H   PHE B 112      25.919  24.728  30.754  1.00  0.00           H  
ATOM   1819  HA  PHE B 112      27.124  26.646  28.891  1.00  0.00           H  
ATOM   1820 1HB  PHE B 112      26.008  25.787  26.860  1.00  0.00           H  
ATOM   1821 2HB  PHE B 112      27.278  24.748  27.459  1.00  0.00           H  
ATOM   1822  HD1 PHE B 112      23.686  25.074  26.844  1.00  0.00           H  
ATOM   1823  HD2 PHE B 112      26.765  22.612  28.498  1.00  0.00           H  
ATOM   1824  HE1 PHE B 112      22.158  23.142  26.852  1.00  0.00           H  
ATOM   1825  HE2 PHE B 112      25.250  20.688  28.539  1.00  0.00           H  
ATOM   1826  HZ  PHE B 112      22.932  20.950  27.709  1.00  0.00           H  
ATOM   1827  N   THR B 113      24.887  27.794  28.289  1.00  0.00           N  
ATOM   1828  CA  THR B 113      23.649  28.561  28.200  1.00  0.00           C  
ATOM   1829  C   THR B 113      22.645  27.866  27.287  1.00  0.00           C  
ATOM   1830  O   THR B 113      23.006  27.472  26.182  1.00  0.00           O  
ATOM   1831  CB  THR B 113      23.896  30.011  27.681  1.00  0.00           C  
ATOM   1832  OG1 THR B 113      24.746  30.722  28.602  1.00  0.00           O  
ATOM   1833  CG2 THR B 113      22.559  30.784  27.549  1.00  0.00           C  
ATOM   1834  H   THR B 113      25.701  28.092  27.732  1.00  0.00           H  
ATOM   1835  HA  THR B 113      23.211  28.653  29.196  1.00  0.00           H  
ATOM   1836  HB  THR B 113      24.390  29.969  26.710  1.00  0.00           H  
ATOM   1837  HG1 THR B 113      25.674  30.380  28.522  1.00  0.00           H  
ATOM   1838 1HG2 THR B 113      22.765  31.788  27.196  1.00  0.00           H  
ATOM   1839 2HG2 THR B 113      21.892  30.295  26.842  1.00  0.00           H  
ATOM   1840 3HG2 THR B 113      22.087  30.829  28.515  1.00  0.00           H  
ATOM   1841  N   GLU B 114      21.383  27.774  27.720  1.00  0.00           N  
ATOM   1842  CA  GLU B 114      20.308  27.289  26.857  1.00  0.00           C  
ATOM   1843  C   GLU B 114      19.076  28.130  27.033  1.00  0.00           C  
ATOM   1844  O   GLU B 114      18.652  28.367  28.163  1.00  0.00           O  
ATOM   1845  CB  GLU B 114      19.983  25.827  27.120  1.00  0.00           C  
ATOM   1846  CG  GLU B 114      18.865  25.283  26.217  1.00  0.00           C  
ATOM   1847  CD  GLU B 114      18.685  23.840  26.360  1.00  0.00           C  
ATOM   1848  OE1 GLU B 114      19.676  23.185  26.570  1.00  0.00           O  
ATOM   1849  OE2 GLU B 114      17.580  23.364  26.279  1.00  0.00           O  
ATOM   1850  H   GLU B 114      21.169  28.041  28.678  1.00  0.00           H  
ATOM   1851  HA  GLU B 114      20.629  27.364  25.817  1.00  0.00           H  
ATOM   1852 1HB  GLU B 114      20.876  25.225  26.970  1.00  0.00           H  
ATOM   1853 2HB  GLU B 114      19.673  25.708  28.158  1.00  0.00           H  
ATOM   1854 1HG  GLU B 114      17.921  25.773  26.471  1.00  0.00           H  
ATOM   1855 2HG  GLU B 114      19.097  25.517  25.180  1.00  0.00           H  
ATOM   1856  N   PHE B 115      18.478  28.569  25.922  1.00  0.00           N  
ATOM   1857  CA  PHE B 115      17.265  29.399  26.000  1.00  0.00           C  
ATOM   1858  C   PHE B 115      16.026  28.623  25.656  1.00  0.00           C  
ATOM   1859  O   PHE B 115      16.048  27.789  24.759  1.00  0.00           O  
ATOM   1860  CB  PHE B 115      17.300  30.575  25.036  1.00  0.00           C  
ATOM   1861  CG  PHE B 115      18.229  31.695  25.332  1.00  0.00           C  
ATOM   1862  CD1 PHE B 115      19.523  31.704  24.854  1.00  0.00           C  
ATOM   1863  CD2 PHE B 115      17.771  32.788  26.044  1.00  0.00           C  
ATOM   1864  CE1 PHE B 115      20.336  32.786  25.078  1.00  0.00           C  
ATOM   1865  CE2 PHE B 115      18.579  33.871  26.259  1.00  0.00           C  
ATOM   1866  CZ  PHE B 115      19.860  33.870  25.769  1.00  0.00           C  
ATOM   1867  H   PHE B 115      18.873  28.333  25.022  1.00  0.00           H  
ATOM   1868  HA  PHE B 115      17.157  29.772  27.010  1.00  0.00           H  
ATOM   1869 1HB  PHE B 115      17.533  30.205  24.042  1.00  0.00           H  
ATOM   1870 2HB  PHE B 115      16.285  30.992  24.981  1.00  0.00           H  
ATOM   1871  HD1 PHE B 115      19.893  30.852  24.286  1.00  0.00           H  
ATOM   1872  HD2 PHE B 115      16.744  32.777  26.420  1.00  0.00           H  
ATOM   1873  HE1 PHE B 115      21.355  32.791  24.690  1.00  0.00           H  
ATOM   1874  HE2 PHE B 115      18.205  34.734  26.807  1.00  0.00           H  
ATOM   1875  HZ  PHE B 115      20.500  34.729  25.921  1.00  0.00           H  
ATOM   1876  N   LEU B 116      14.934  28.953  26.317  1.00  0.00           N  
ATOM   1877  CA  LEU B 116      13.652  28.339  26.025  1.00  0.00           C  
ATOM   1878  C   LEU B 116      13.123  29.017  24.795  1.00  0.00           C  
ATOM   1879  O   LEU B 116      13.442  30.166  24.567  1.00  0.00           O  
ATOM   1880  CB  LEU B 116      12.687  28.606  27.148  1.00  0.00           C  
ATOM   1881  CG  LEU B 116      13.103  28.129  28.487  1.00  0.00           C  
ATOM   1882  CD1 LEU B 116      11.952  28.496  29.458  1.00  0.00           C  
ATOM   1883  CD2 LEU B 116      13.518  26.618  28.393  1.00  0.00           C  
ATOM   1884  H   LEU B 116      14.991  29.675  27.025  1.00  0.00           H  
ATOM   1885  HA  LEU B 116      13.788  27.282  25.819  1.00  0.00           H  
ATOM   1886 1HB  LEU B 116      12.535  29.686  27.211  1.00  0.00           H  
ATOM   1887 2HB  LEU B 116      11.739  28.145  26.894  1.00  0.00           H  
ATOM   1888  HG  LEU B 116      13.964  28.688  28.840  1.00  0.00           H  
ATOM   1889 1HD1 LEU B 116      12.174  28.220  30.466  1.00  0.00           H  
ATOM   1890 2HD1 LEU B 116      11.794  29.567  29.423  1.00  0.00           H  
ATOM   1891 3HD1 LEU B 116      11.056  28.018  29.181  1.00  0.00           H  
ATOM   1892 1HD2 LEU B 116      13.798  26.263  29.351  1.00  0.00           H  
ATOM   1893 2HD2 LEU B 116      12.724  26.021  28.012  1.00  0.00           H  
ATOM   1894 3HD2 LEU B 116      14.368  26.496  27.733  1.00  0.00           H  
ATOM   1895  N   GLU B 117      12.336  28.337  23.992  1.00  0.00           N  
ATOM   1896  CA  GLU B 117      11.842  29.007  22.814  1.00  0.00           C  
ATOM   1897  C   GLU B 117      11.149  30.291  23.277  1.00  0.00           C  
ATOM   1898  O   GLU B 117      10.221  30.186  24.111  1.00  0.00           O  
ATOM   1899  CB  GLU B 117      10.830  28.138  22.062  1.00  0.00           C  
ATOM   1900  CG  GLU B 117      10.348  28.747  20.744  1.00  0.00           C  
ATOM   1901  CD  GLU B 117       9.372  27.877  19.997  1.00  0.00           C  
ATOM   1902  OE1 GLU B 117       8.974  26.864  20.517  1.00  0.00           O  
ATOM   1903  OE2 GLU B 117       9.042  28.219  18.888  1.00  0.00           O  
ATOM   1904  H   GLU B 117      12.093  27.376  24.189  1.00  0.00           H  
ATOM   1905  HA  GLU B 117      12.674  29.185  22.151  1.00  0.00           H  
ATOM   1906 1HB  GLU B 117      11.275  27.168  21.842  1.00  0.00           H  
ATOM   1907 2HB  GLU B 117       9.958  27.963  22.694  1.00  0.00           H  
ATOM   1908 1HG  GLU B 117       9.870  29.708  20.950  1.00  0.00           H  
ATOM   1909 2HG  GLU B 117      11.213  28.937  20.113  1.00  0.00           H  
ATOM   1910  N   PRO B 118      11.577  31.500  22.765  1.00  0.00           N  
ATOM   1911  CA  PRO B 118      11.043  32.812  23.055  1.00  0.00           C  
ATOM   1912  C   PRO B 118       9.594  32.885  22.721  1.00  0.00           C  
ATOM   1913  O   PRO B 118       9.146  32.307  21.728  1.00  0.00           O  
ATOM   1914  CB  PRO B 118      11.842  33.736  22.125  1.00  0.00           C  
ATOM   1915  CG  PRO B 118      13.127  33.014  21.879  1.00  0.00           C  
ATOM   1916  CD  PRO B 118      12.753  31.554  21.844  1.00  0.00           C  
ATOM   1917  HA  PRO B 118      11.207  33.041  24.122  1.00  0.00           H  
ATOM   1918 1HB  PRO B 118      11.267  33.921  21.201  1.00  0.00           H  
ATOM   1919 2HB  PRO B 118      11.983  34.715  22.608  1.00  0.00           H  
ATOM   1920 1HG  PRO B 118      13.576  33.357  20.937  1.00  0.00           H  
ATOM   1921 2HG  PRO B 118      13.849  33.237  22.676  1.00  0.00           H  
ATOM   1922 1HD  PRO B 118      12.481  31.229  20.827  1.00  0.00           H  
ATOM   1923 2HD  PRO B 118      13.625  31.025  22.252  1.00  0.00           H  
ATOM   1924  N   ALA B 119       8.855  33.587  23.539  1.00  0.00           N  
ATOM   1925  CA  ALA B 119       7.428  33.717  23.357  1.00  0.00           C  
ATOM   1926  C   ALA B 119       7.078  34.697  22.259  1.00  0.00           C  
ATOM   1927  O   ALA B 119       7.825  35.619  21.938  1.00  0.00           O  
ATOM   1928  CB  ALA B 119       6.832  34.250  24.604  1.00  0.00           C  
ATOM   1929  H   ALA B 119       9.288  34.056  24.327  1.00  0.00           H  
ATOM   1930  HA  ALA B 119       7.033  32.746  23.062  1.00  0.00           H  
ATOM   1931 1HB  ALA B 119       5.848  34.344  24.423  1.00  0.00           H  
ATOM   1932 2HB  ALA B 119       7.009  33.601  25.399  1.00  0.00           H  
ATOM   1933 3HB  ALA B 119       7.266  35.231  24.818  1.00  0.00           H  
ATOM   1934  N   ALA B 120       5.915  34.485  21.682  1.00  0.00           N  
ATOM   1935  CA  ALA B 120       5.382  35.432  20.736  1.00  0.00           C  
ATOM   1936  C   ALA B 120       5.064  36.745  21.434  1.00  0.00           C  
ATOM   1937  O   ALA B 120       4.629  36.761  22.586  1.00  0.00           O  
ATOM   1938  CB  ALA B 120       4.115  34.883  20.126  1.00  0.00           C  
ATOM   1939  H   ALA B 120       5.369  33.681  21.943  1.00  0.00           H  
ATOM   1940  HA  ALA B 120       6.141  35.618  19.977  1.00  0.00           H  
ATOM   1941 1HB  ALA B 120       3.737  35.606  19.430  1.00  0.00           H  
ATOM   1942 2HB  ALA B 120       4.320  33.945  19.613  1.00  0.00           H  
ATOM   1943 3HB  ALA B 120       3.380  34.720  20.905  1.00  0.00           H  
ATOM   1944  N   ASN B 121       5.227  37.831  20.707  1.00  0.00           N  
ATOM   1945  CA  ASN B 121       4.857  39.173  21.148  1.00  0.00           C  
ATOM   1946  C   ASN B 121       5.545  39.644  22.411  1.00  0.00           C  
ATOM   1947  O   ASN B 121       4.981  40.444  23.153  1.00  0.00           O  
ATOM   1948  CB  ASN B 121       3.343  39.233  21.344  1.00  0.00           C  
ATOM   1949  CG  ASN B 121       2.556  38.898  20.096  1.00  0.00           C  
ATOM   1950  OD1 ASN B 121       2.973  39.225  18.974  1.00  0.00           O  
ATOM   1951  ND2 ASN B 121       1.409  38.264  20.271  1.00  0.00           N  
ATOM   1952  H   ASN B 121       5.615  37.725  19.775  1.00  0.00           H  
ATOM   1953  HA  ASN B 121       5.133  39.868  20.360  1.00  0.00           H  
ATOM   1954 1HB  ASN B 121       3.029  38.565  22.147  1.00  0.00           H  
ATOM   1955 2HB  ASN B 121       3.067  40.240  21.649  1.00  0.00           H  
ATOM   1956 1HD2 ASN B 121       0.834  38.042  19.488  1.00  0.00           H  
ATOM   1957 2HD2 ASN B 121       1.080  38.007  21.205  1.00  0.00           H  
ATOM   1958  N   GLU B 122       6.764  39.208  22.644  1.00  0.00           N  
ATOM   1959  CA  GLU B 122       7.525  39.735  23.755  1.00  0.00           C  
ATOM   1960  C   GLU B 122       9.005  39.599  23.463  1.00  0.00           C  
ATOM   1961  O   GLU B 122       9.409  38.784  22.636  1.00  0.00           O  
ATOM   1962  CB  GLU B 122       7.096  38.969  25.035  1.00  0.00           C  
ATOM   1963  CG  GLU B 122       7.712  39.398  26.367  1.00  0.00           C  
ATOM   1964  CD  GLU B 122       7.501  40.849  26.685  1.00  0.00           C  
ATOM   1965  OE1 GLU B 122       8.158  41.651  26.058  1.00  0.00           O  
ATOM   1966  OE2 GLU B 122       6.701  41.161  27.537  1.00  0.00           O  
ATOM   1967  H   GLU B 122       7.180  38.517  22.037  1.00  0.00           H  
ATOM   1968  HA  GLU B 122       7.311  40.802  23.829  1.00  0.00           H  
ATOM   1969 1HB  GLU B 122       6.013  39.039  25.147  1.00  0.00           H  
ATOM   1970 2HB  GLU B 122       7.328  37.911  24.899  1.00  0.00           H  
ATOM   1971 1HG  GLU B 122       7.233  38.812  27.152  1.00  0.00           H  
ATOM   1972 2HG  GLU B 122       8.744  39.145  26.383  1.00  0.00           H  
ATOM   1973  N   THR B 123       9.794  40.432  24.137  1.00  0.00           N  
ATOM   1974  CA  THR B 123      11.240  40.512  23.951  1.00  0.00           C  
ATOM   1975  C   THR B 123      12.054  39.896  25.052  1.00  0.00           C  
ATOM   1976  O   THR B 123      13.272  39.724  24.912  1.00  0.00           O  
ATOM   1977  CB  THR B 123      11.692  41.985  23.771  1.00  0.00           C  
ATOM   1978  OG1 THR B 123      11.347  42.757  24.943  1.00  0.00           O  
ATOM   1979  CG2 THR B 123      11.003  42.591  22.554  1.00  0.00           C  
ATOM   1980  H   THR B 123       9.371  41.063  24.803  1.00  0.00           H  
ATOM   1981  HA  THR B 123      11.488  39.986  23.048  1.00  0.00           H  
ATOM   1982  HB  THR B 123      12.776  42.022  23.630  1.00  0.00           H  
ATOM   1983  HG1 THR B 123      12.015  42.608  25.674  1.00  0.00           H  
ATOM   1984 1HG2 THR B 123      11.333  43.624  22.435  1.00  0.00           H  
ATOM   1985 2HG2 THR B 123      11.268  42.019  21.666  1.00  0.00           H  
ATOM   1986 3HG2 THR B 123       9.925  42.567  22.692  1.00  0.00           H  
ATOM   1987  N   VAL B 124      11.398  39.568  26.142  1.00  0.00           N  
ATOM   1988  CA  VAL B 124      12.126  38.955  27.218  1.00  0.00           C  
ATOM   1989  C   VAL B 124      12.411  37.527  26.823  1.00  0.00           C  
ATOM   1990  O   VAL B 124      11.572  36.860  26.213  1.00  0.00           O  
ATOM   1991  CB  VAL B 124      11.257  38.892  28.520  1.00  0.00           C  
ATOM   1992  CG1 VAL B 124      12.002  38.124  29.668  1.00  0.00           C  
ATOM   1993  CG2 VAL B 124      10.891  40.263  28.977  1.00  0.00           C  
ATOM   1994  H   VAL B 124      10.407  39.733  26.211  1.00  0.00           H  
ATOM   1995  HA  VAL B 124      13.064  39.484  27.376  1.00  0.00           H  
ATOM   1996  HB  VAL B 124      10.345  38.343  28.295  1.00  0.00           H  
ATOM   1997 1HG1 VAL B 124      11.365  38.089  30.547  1.00  0.00           H  
ATOM   1998 2HG1 VAL B 124      12.234  37.105  29.382  1.00  0.00           H  
ATOM   1999 3HG1 VAL B 124      12.929  38.648  29.916  1.00  0.00           H  
ATOM   2000 1HG2 VAL B 124      10.263  40.199  29.860  1.00  0.00           H  
ATOM   2001 2HG2 VAL B 124      11.772  40.788  29.221  1.00  0.00           H  
ATOM   2002 3HG2 VAL B 124      10.352  40.798  28.192  1.00  0.00           H  
ATOM   2003  N   ARG B 125      13.571  37.046  27.183  1.00  0.00           N  
ATOM   2004  CA  ARG B 125      13.903  35.686  26.900  1.00  0.00           C  
ATOM   2005  C   ARG B 125      14.208  35.005  28.186  1.00  0.00           C  
ATOM   2006  O   ARG B 125      14.774  35.582  29.120  1.00  0.00           O  
ATOM   2007  CB  ARG B 125      15.137  35.593  26.019  1.00  0.00           C  
ATOM   2008  CG  ARG B 125      15.028  36.190  24.626  1.00  0.00           C  
ATOM   2009  CD  ARG B 125      16.362  36.197  23.947  1.00  0.00           C  
ATOM   2010  NE  ARG B 125      17.285  37.088  24.658  1.00  0.00           N  
ATOM   2011  CZ  ARG B 125      18.592  37.298  24.377  1.00  0.00           C  
ATOM   2012  NH1 ARG B 125      19.183  36.694  23.370  1.00  0.00           N  
ATOM   2013  NH2 ARG B 125      19.263  38.141  25.132  1.00  0.00           N  
ATOM   2014  H   ARG B 125      14.236  37.648  27.663  1.00  0.00           H  
ATOM   2015  HA  ARG B 125      13.052  35.190  26.434  1.00  0.00           H  
ATOM   2016 1HB  ARG B 125      15.971  36.063  26.535  1.00  0.00           H  
ATOM   2017 2HB  ARG B 125      15.384  34.548  25.886  1.00  0.00           H  
ATOM   2018 1HG  ARG B 125      14.331  35.603  24.030  1.00  0.00           H  
ATOM   2019 2HG  ARG B 125      14.669  37.221  24.697  1.00  0.00           H  
ATOM   2020 1HD  ARG B 125      16.781  35.188  23.942  1.00  0.00           H  
ATOM   2021 2HD  ARG B 125      16.247  36.559  22.926  1.00  0.00           H  
ATOM   2022  HE  ARG B 125      16.896  37.606  25.437  1.00  0.00           H  
ATOM   2023 1HH1 ARG B 125      18.670  36.051  22.791  1.00  0.00           H  
ATOM   2024 2HH1 ARG B 125      20.163  36.875  23.172  1.00  0.00           H  
ATOM   2025 1HH2 ARG B 125      18.796  38.586  25.905  1.00  0.00           H  
ATOM   2026 2HH2 ARG B 125      20.254  38.355  24.933  1.00  0.00           H  
ATOM   2027  N   HIS B 126      13.860  33.756  28.238  1.00  0.00           N  
ATOM   2028  CA  HIS B 126      14.117  33.034  29.439  1.00  0.00           C  
ATOM   2029  C   HIS B 126      15.010  31.874  29.117  1.00  0.00           C  
ATOM   2030  O   HIS B 126      15.001  31.368  27.995  1.00  0.00           O  
ATOM   2031  CB  HIS B 126      12.825  32.505  30.057  1.00  0.00           C  
ATOM   2032  CG  HIS B 126      11.837  33.561  30.420  1.00  0.00           C  
ATOM   2033  ND1 HIS B 126      10.914  34.054  29.516  1.00  0.00           N  
ATOM   2034  CD2 HIS B 126      11.622  34.226  31.577  1.00  0.00           C  
ATOM   2035  CE1 HIS B 126      10.174  34.973  30.104  1.00  0.00           C  
ATOM   2036  NE2 HIS B 126      10.585  35.099  31.354  1.00  0.00           N  
ATOM   2037  H   HIS B 126      13.405  33.310  27.452  1.00  0.00           H  
ATOM   2038  HA  HIS B 126      14.625  33.664  30.180  1.00  0.00           H  
ATOM   2039 1HB  HIS B 126      12.350  31.830  29.353  1.00  0.00           H  
ATOM   2040 2HB  HIS B 126      13.060  31.932  30.956  1.00  0.00           H  
ATOM   2041  HD2 HIS B 126      12.171  34.092  32.508  1.00  0.00           H  
ATOM   2042  HE1 HIS B 126       9.363  35.537  29.638  1.00  0.00           H  
ATOM   2043  HE2 HIS B 126      10.200  35.738  32.034  1.00  0.00           H  
ATOM   2044  N   GLY B 127      15.757  31.453  30.095  1.00  0.00           N  
ATOM   2045  CA  GLY B 127      16.642  30.374  29.873  1.00  0.00           C  
ATOM   2046  C   GLY B 127      17.265  29.868  31.139  1.00  0.00           C  
ATOM   2047  O   GLY B 127      16.756  30.106  32.248  1.00  0.00           O  
ATOM   2048  H   GLY B 127      15.736  31.943  30.991  1.00  0.00           H  
ATOM   2049 1HA  GLY B 127      16.104  29.567  29.385  1.00  0.00           H  
ATOM   2050 2HA  GLY B 127      17.419  30.686  29.189  1.00  0.00           H  
ATOM   2051  N   CYS B 128      18.340  29.123  30.945  1.00  0.00           N  
ATOM   2052  CA  CYS B 128      19.000  28.420  31.991  1.00  0.00           C  
ATOM   2053  C   CYS B 128      20.491  28.247  31.792  1.00  0.00           C  
ATOM   2054  O   CYS B 128      20.951  28.037  30.662  1.00  0.00           O  
ATOM   2055  CB  CYS B 128      18.371  27.022  32.056  1.00  0.00           C  
ATOM   2056  SG  CYS B 128      19.049  25.943  33.226  1.00  0.00           S  
ATOM   2057  H   CYS B 128      18.658  28.992  29.987  1.00  0.00           H  
ATOM   2058  HA  CYS B 128      18.823  28.950  32.916  1.00  0.00           H  
ATOM   2059 1HB  CYS B 128      17.353  27.125  32.295  1.00  0.00           H  
ATOM   2060 2HB  CYS B 128      18.434  26.547  31.077  1.00  0.00           H  
ATOM   2061  N   LEU B 129      21.267  28.311  32.882  1.00  0.00           N  
ATOM   2062  CA  LEU B 129      22.640  27.823  32.747  1.00  0.00           C  
ATOM   2063  C   LEU B 129      22.529  26.358  33.074  1.00  0.00           C  
ATOM   2064  O   LEU B 129      22.128  26.022  34.195  1.00  0.00           O  
ATOM   2065  CB  LEU B 129      23.671  28.403  33.741  1.00  0.00           C  
ATOM   2066  CG  LEU B 129      25.202  27.858  33.588  1.00  0.00           C  
ATOM   2067  CD1 LEU B 129      25.802  28.298  32.259  1.00  0.00           C  
ATOM   2068  CD2 LEU B 129      26.064  28.360  34.737  1.00  0.00           C  
ATOM   2069  H   LEU B 129      20.877  28.611  33.767  1.00  0.00           H  
ATOM   2070  HA  LEU B 129      23.005  27.951  31.728  1.00  0.00           H  
ATOM   2071 1HB  LEU B 129      23.683  29.455  33.656  1.00  0.00           H  
ATOM   2072 2HB  LEU B 129      23.364  28.137  34.731  1.00  0.00           H  
ATOM   2073  HG  LEU B 129      25.194  26.762  33.602  1.00  0.00           H  
ATOM   2074 1HD1 LEU B 129      26.815  27.912  32.163  1.00  0.00           H  
ATOM   2075 2HD1 LEU B 129      25.218  27.931  31.458  1.00  0.00           H  
ATOM   2076 3HD1 LEU B 129      25.828  29.372  32.211  1.00  0.00           H  
ATOM   2077 1HD2 LEU B 129      27.079  27.974  34.626  1.00  0.00           H  
ATOM   2078 2HD2 LEU B 129      26.088  29.442  34.734  1.00  0.00           H  
ATOM   2079 3HD2 LEU B 129      25.656  28.009  35.662  1.00  0.00           H  
ATOM   2080  N   ARG B 130      22.810  25.480  32.115  1.00  0.00           N  
ATOM   2081  CA  ARG B 130      22.705  24.056  32.371  1.00  0.00           C  
ATOM   2082  C   ARG B 130      24.003  23.506  32.887  1.00  0.00           C  
ATOM   2083  O   ARG B 130      25.072  23.869  32.389  1.00  0.00           O  
ATOM   2084  CB  ARG B 130      22.214  23.309  31.130  1.00  0.00           C  
ATOM   2085  CG  ARG B 130      20.758  23.702  30.710  1.00  0.00           C  
ATOM   2086  CD  ARG B 130      20.195  22.898  29.563  1.00  0.00           C  
ATOM   2087  NE  ARG B 130      19.875  21.508  29.931  1.00  0.00           N  
ATOM   2088  CZ  ARG B 130      19.596  20.481  29.070  1.00  0.00           C  
ATOM   2089  NH1 ARG B 130      19.601  20.649  27.763  1.00  0.00           N  
ATOM   2090  NH2 ARG B 130      19.296  19.283  29.564  1.00  0.00           N  
ATOM   2091  H   ARG B 130      23.130  25.809  31.209  1.00  0.00           H  
ATOM   2092  HA  ARG B 130      21.946  23.906  33.142  1.00  0.00           H  
ATOM   2093 1HB  ARG B 130      22.875  23.532  30.290  1.00  0.00           H  
ATOM   2094 2HB  ARG B 130      22.246  22.233  31.305  1.00  0.00           H  
ATOM   2095 1HG  ARG B 130      20.100  23.573  31.560  1.00  0.00           H  
ATOM   2096 2HG  ARG B 130      20.749  24.755  30.415  1.00  0.00           H  
ATOM   2097 1HD  ARG B 130      19.277  23.375  29.225  1.00  0.00           H  
ATOM   2098 2HD  ARG B 130      20.900  22.884  28.766  1.00  0.00           H  
ATOM   2099  HE  ARG B 130      19.835  21.295  30.917  1.00  0.00           H  
ATOM   2100 1HH1 ARG B 130      19.781  21.570  27.348  1.00  0.00           H  
ATOM   2101 2HH1 ARG B 130      19.382  19.880  27.153  1.00  0.00           H  
ATOM   2102 1HH2 ARG B 130      19.235  19.156  30.577  1.00  0.00           H  
ATOM   2103 2HH2 ARG B 130      19.080  18.517  28.946  1.00  0.00           H  
ATOM   2104  N   LEU B 131      23.911  22.598  33.849  1.00  0.00           N  
ATOM   2105  CA  LEU B 131      25.102  21.923  34.309  1.00  0.00           C  
ATOM   2106  C   LEU B 131      24.852  20.409  34.356  1.00  0.00           C  
ATOM   2107  O   LEU B 131      24.060  19.894  35.172  1.00  0.00           O  
ATOM   2108  CB  LEU B 131      25.535  22.421  35.694  1.00  0.00           C  
ATOM   2109  CG  LEU B 131      25.960  23.891  35.806  1.00  0.00           C  
ATOM   2110  CD1 LEU B 131      24.760  24.750  36.312  1.00  0.00           C  
ATOM   2111  CD2 LEU B 131      27.181  23.984  36.723  1.00  0.00           C  
ATOM   2112  H   LEU B 131      22.995  22.408  34.273  1.00  0.00           H  
ATOM   2113  HA  LEU B 131      25.904  22.112  33.613  1.00  0.00           H  
ATOM   2114 1HB  LEU B 131      24.725  22.288  36.361  1.00  0.00           H  
ATOM   2115 2HB  LEU B 131      26.364  21.808  36.028  1.00  0.00           H  
ATOM   2116  HG  LEU B 131      26.214  24.261  34.832  1.00  0.00           H  
ATOM   2117 1HD1 LEU B 131      25.060  25.791  36.373  1.00  0.00           H  
ATOM   2118 2HD1 LEU B 131      23.915  24.668  35.631  1.00  0.00           H  
ATOM   2119 3HD1 LEU B 131      24.456  24.405  37.295  1.00  0.00           H  
ATOM   2120 1HD2 LEU B 131      27.506  25.025  36.807  1.00  0.00           H  
ATOM   2121 2HD2 LEU B 131      26.927  23.604  37.697  1.00  0.00           H  
ATOM   2122 3HD2 LEU B 131      27.993  23.390  36.315  1.00  0.00           H  
ATOM   2123  N   ASN B 132      25.549  19.665  33.495  1.00  0.00           N  
ATOM   2124  CA  ASN B 132      25.422  18.220  33.369  1.00  0.00           C  
ATOM   2125  C   ASN B 132      26.284  17.466  34.393  1.00  0.00           C  
ATOM   2126  O   ASN B 132      27.496  17.299  34.233  1.00  0.00           O  
ATOM   2127  CB  ASN B 132      25.763  17.811  31.953  1.00  0.00           C  
ATOM   2128  CG  ASN B 132      25.547  16.357  31.649  1.00  0.00           C  
ATOM   2129  OD1 ASN B 132      25.483  15.510  32.533  1.00  0.00           O  
ATOM   2130  ND2 ASN B 132      25.423  16.056  30.381  1.00  0.00           N  
ATOM   2131  H   ASN B 132      26.168  20.148  32.855  1.00  0.00           H  
ATOM   2132  HA  ASN B 132      24.376  17.956  33.569  1.00  0.00           H  
ATOM   2133 1HB  ASN B 132      25.184  18.413  31.253  1.00  0.00           H  
ATOM   2134 2HB  ASN B 132      26.795  18.042  31.790  1.00  0.00           H  
ATOM   2135 1HD2 ASN B 132      25.272  15.105  30.102  1.00  0.00           H  
ATOM   2136 2HD2 ASN B 132      25.474  16.781  29.693  1.00  0.00           H  
ATOM   2137  N   GLN B 133      25.637  17.023  35.460  1.00  0.00           N  
ATOM   2138  CA  GLN B 133      26.306  16.316  36.536  1.00  0.00           C  
ATOM   2139  C   GLN B 133      27.548  16.988  37.121  1.00  0.00           C  
ATOM   2140  O   GLN B 133      28.632  16.409  37.072  1.00  0.00           O  
ATOM   2141  CB  GLN B 133      26.635  14.905  36.103  1.00  0.00           C  
ATOM   2142  CG  GLN B 133      25.413  14.106  35.733  1.00  0.00           C  
ATOM   2143  CD  GLN B 133      25.791  12.775  35.376  1.00  0.00           C  
ATOM   2144  OE1 GLN B 133      25.857  12.386  34.205  1.00  0.00           O  
ATOM   2145  NE2 GLN B 133      26.098  12.025  36.401  1.00  0.00           N  
ATOM   2146  H   GLN B 133      24.638  17.193  35.528  1.00  0.00           H  
ATOM   2147  HA  GLN B 133      25.594  16.202  37.351  1.00  0.00           H  
ATOM   2148 1HB  GLN B 133      27.298  14.919  35.255  1.00  0.00           H  
ATOM   2149 2HB  GLN B 133      27.145  14.374  36.911  1.00  0.00           H  
ATOM   2150 1HG  GLN B 133      24.728  14.053  36.582  1.00  0.00           H  
ATOM   2151 2HG  GLN B 133      24.923  14.571  34.874  1.00  0.00           H  
ATOM   2152 1HE2 GLN B 133      26.429  11.081  36.266  1.00  0.00           H  
ATOM   2153 2HE2 GLN B 133      26.040  12.393  37.327  1.00  0.00           H  
ATOM   2154  N   PRO B 134      27.425  18.211  37.656  1.00  0.00           N  
ATOM   2155  CA  PRO B 134      28.469  18.984  38.283  1.00  0.00           C  
ATOM   2156  C   PRO B 134      28.828  18.352  39.593  1.00  0.00           C  
ATOM   2157  O   PRO B 134      28.059  17.565  40.156  1.00  0.00           O  
ATOM   2158  CB  PRO B 134      27.825  20.342  38.519  1.00  0.00           C  
ATOM   2159  CG  PRO B 134      26.364  20.036  38.634  1.00  0.00           C  
ATOM   2160  CD  PRO B 134      26.133  18.909  37.641  1.00  0.00           C  
ATOM   2161  HA  PRO B 134      29.341  19.044  37.617  1.00  0.00           H  
ATOM   2162 1HB  PRO B 134      28.244  20.788  39.435  1.00  0.00           H  
ATOM   2163 2HB  PRO B 134      28.070  21.023  37.694  1.00  0.00           H  
ATOM   2164 1HG  PRO B 134      26.129  19.732  39.657  1.00  0.00           H  
ATOM   2165 2HG  PRO B 134      25.758  20.936  38.432  1.00  0.00           H  
ATOM   2166 1HD  PRO B 134      25.322  18.281  37.979  1.00  0.00           H  
ATOM   2167 2HD  PRO B 134      25.953  19.347  36.672  1.00  0.00           H  
ATOM   2168  N   THR B 135      29.999  18.702  40.063  1.00  0.00           N  
ATOM   2169  CA  THR B 135      30.523  18.223  41.330  1.00  0.00           C  
ATOM   2170  C   THR B 135      30.876  19.412  42.208  1.00  0.00           C  
ATOM   2171  O   THR B 135      30.749  20.563  41.789  1.00  0.00           O  
ATOM   2172  CB  THR B 135      31.768  17.384  41.122  1.00  0.00           C  
ATOM   2173  OG1 THR B 135      32.816  18.242  40.715  1.00  0.00           O  
ATOM   2174  CG2 THR B 135      31.520  16.347  40.024  1.00  0.00           C  
ATOM   2175  H   THR B 135      30.556  19.366  39.516  1.00  0.00           H  
ATOM   2176  HA  THR B 135      29.768  17.631  41.832  1.00  0.00           H  
ATOM   2177  HB  THR B 135      32.040  16.888  42.055  1.00  0.00           H  
ATOM   2178  HG1 THR B 135      32.708  18.450  39.776  1.00  0.00           H  
ATOM   2179 1HG2 THR B 135      32.417  15.751  39.870  1.00  0.00           H  
ATOM   2180 2HG2 THR B 135      30.700  15.694  40.317  1.00  0.00           H  
ATOM   2181 3HG2 THR B 135      31.264  16.848  39.090  1.00  0.00           H  
ATOM   2182  N   HIS B 136      31.378  19.155  43.404  1.00  0.00           N  
ATOM   2183  CA  HIS B 136      31.772  20.231  44.320  1.00  0.00           C  
ATOM   2184  C   HIS B 136      32.810  21.240  43.722  1.00  0.00           C  
ATOM   2185  O   HIS B 136      32.911  22.374  44.191  1.00  0.00           O  
ATOM   2186  CB  HIS B 136      32.376  19.629  45.581  1.00  0.00           C  
ATOM   2187  CG  HIS B 136      33.642  18.996  45.304  1.00  0.00           C  
ATOM   2188  ND1 HIS B 136      33.742  17.750  44.724  1.00  0.00           N  
ATOM   2189  CD2 HIS B 136      34.895  19.426  45.500  1.00  0.00           C  
ATOM   2190  CE1 HIS B 136      35.016  17.452  44.573  1.00  0.00           C  
ATOM   2191  NE2 HIS B 136      35.733  18.451  45.037  1.00  0.00           N  
ATOM   2192  H   HIS B 136      31.465  18.196  43.702  1.00  0.00           H  
ATOM   2193  HA  HIS B 136      30.884  20.789  44.602  1.00  0.00           H  
ATOM   2194 1HB  HIS B 136      32.516  20.406  46.329  1.00  0.00           H  
ATOM   2195 2HB  HIS B 136      31.695  18.885  46.000  1.00  0.00           H  
ATOM   2196  HD2 HIS B 136      35.186  20.376  45.939  1.00  0.00           H  
ATOM   2197  HE1 HIS B 136      35.408  16.535  44.141  1.00  0.00           H  
ATOM   2198  HE2 HIS B 136      36.742  18.503  45.051  1.00  0.00           H  
ATOM   2199  N   VAL B 137      33.562  20.874  42.655  1.00  0.00           N  
ATOM   2200  CA  VAL B 137      34.556  21.819  42.125  1.00  0.00           C  
ATOM   2201  C   VAL B 137      33.863  22.920  41.354  1.00  0.00           C  
ATOM   2202  O   VAL B 137      34.497  23.869  40.893  1.00  0.00           O  
ATOM   2203  CB  VAL B 137      35.578  21.207  41.142  1.00  0.00           C  
ATOM   2204  CG1 VAL B 137      36.293  20.122  41.822  1.00  0.00           C  
ATOM   2205  CG2 VAL B 137      34.925  20.793  39.810  1.00  0.00           C  
ATOM   2206  H   VAL B 137      33.432  19.956  42.210  1.00  0.00           H  
ATOM   2207  HA  VAL B 137      35.097  22.259  42.958  1.00  0.00           H  
ATOM   2208  HB  VAL B 137      36.327  21.963  40.919  1.00  0.00           H  
ATOM   2209 1HG1 VAL B 137      37.057  19.721  41.157  1.00  0.00           H  
ATOM   2210 2HG1 VAL B 137      36.751  20.509  42.726  1.00  0.00           H  
ATOM   2211 3HG1 VAL B 137      35.583  19.332  42.082  1.00  0.00           H  
ATOM   2212 1HG2 VAL B 137      35.688  20.398  39.142  1.00  0.00           H  
ATOM   2213 2HG2 VAL B 137      34.179  20.044  39.980  1.00  0.00           H  
ATOM   2214 3HG2 VAL B 137      34.458  21.657  39.347  1.00  0.00           H  
ATOM   2215  N   ASN B 138      32.567  22.758  41.152  1.00  0.00           N  
ATOM   2216  CA  ASN B 138      31.778  23.702  40.426  1.00  0.00           C  
ATOM   2217  C   ASN B 138      31.036  24.651  41.378  1.00  0.00           C  
ATOM   2218  O   ASN B 138      30.243  25.476  40.932  1.00  0.00           O  
ATOM   2219  CB  ASN B 138      30.811  22.927  39.553  1.00  0.00           C  
ATOM   2220  CG  ASN B 138      31.515  22.133  38.491  1.00  0.00           C  
ATOM   2221  OD1 ASN B 138      31.435  20.880  38.459  1.00  0.00           O  
ATOM   2222  ND2 ASN B 138      32.214  22.826  37.615  1.00  0.00           N  
ATOM   2223  H   ASN B 138      32.088  21.945  41.531  1.00  0.00           H  
ATOM   2224  HA  ASN B 138      32.434  24.310  39.798  1.00  0.00           H  
ATOM   2225 1HB  ASN B 138      30.230  22.255  40.165  1.00  0.00           H  
ATOM   2226 2HB  ASN B 138      30.118  23.616  39.073  1.00  0.00           H  
ATOM   2227 1HD2 ASN B 138      32.707  22.358  36.883  1.00  0.00           H  
ATOM   2228 2HD2 ASN B 138      32.255  23.828  37.685  1.00  0.00           H  
ATOM   2229  N   ASN B 139      31.295  24.565  42.680  1.00  0.00           N  
ATOM   2230  CA  ASN B 139      30.600  25.442  43.626  1.00  0.00           C  
ATOM   2231  C   ASN B 139      31.120  26.890  43.573  1.00  0.00           C  
ATOM   2232  O   ASN B 139      32.313  27.120  43.357  1.00  0.00           O  
ATOM   2233  CB  ASN B 139      30.736  24.946  45.049  1.00  0.00           C  
ATOM   2234  CG  ASN B 139      30.127  23.663  45.266  1.00  0.00           C  
ATOM   2235  OD1 ASN B 139      29.260  23.225  44.489  1.00  0.00           O  
ATOM   2236  ND2 ASN B 139      30.542  23.032  46.327  1.00  0.00           N  
ATOM   2237  H   ASN B 139      31.969  23.884  43.040  1.00  0.00           H  
ATOM   2238  HA  ASN B 139      29.542  25.472  43.354  1.00  0.00           H  
ATOM   2239 1HB  ASN B 139      31.793  24.882  45.311  1.00  0.00           H  
ATOM   2240 2HB  ASN B 139      30.271  25.669  45.725  1.00  0.00           H  
ATOM   2241 1HD2 ASN B 139      30.181  22.104  46.559  1.00  0.00           H  
ATOM   2242 2HD2 ASN B 139      31.243  23.448  46.911  1.00  0.00           H  
ATOM   2243  N   GLY B 140      30.247  27.882  43.805  1.00  0.00           N  
ATOM   2244  CA  GLY B 140      30.737  29.258  43.773  1.00  0.00           C  
ATOM   2245  C   GLY B 140      29.735  30.335  43.327  1.00  0.00           C  
ATOM   2246  O   GLY B 140      28.517  30.134  43.351  1.00  0.00           O  
ATOM   2247  H   GLY B 140      29.267  27.672  44.017  1.00  0.00           H  
ATOM   2248 1HA  GLY B 140      31.111  29.513  44.763  1.00  0.00           H  
ATOM   2249 2HA  GLY B 140      31.595  29.300  43.106  1.00  0.00           H  
ATOM   2250  N   ASN B 141      30.295  31.514  42.997  1.00  0.00           N  
ATOM   2251  CA  ASN B 141      29.585  32.731  42.593  1.00  0.00           C  
ATOM   2252  C   ASN B 141      29.413  32.816  41.086  1.00  0.00           C  
ATOM   2253  O   ASN B 141      30.386  32.980  40.337  1.00  0.00           O  
ATOM   2254  CB  ASN B 141      30.354  33.930  43.147  1.00  0.00           C  
ATOM   2255  CG  ASN B 141      29.720  35.335  42.955  1.00  0.00           C  
ATOM   2256  OD1 ASN B 141      28.827  35.471  42.112  1.00  0.00           O  
ATOM   2257  ND2 ASN B 141      30.184  36.368  43.714  1.00  0.00           N  
ATOM   2258  H   ASN B 141      31.308  31.571  43.009  1.00  0.00           H  
ATOM   2259  HA  ASN B 141      28.582  32.715  43.008  1.00  0.00           H  
ATOM   2260 1HB  ASN B 141      30.529  33.766  44.208  1.00  0.00           H  
ATOM   2261 2HB  ASN B 141      31.327  33.939  42.677  1.00  0.00           H  
ATOM   2262 1HD2 ASN B 141      29.794  37.287  43.600  1.00  0.00           H  
ATOM   2263 2HD2 ASN B 141      30.910  36.225  44.388  1.00  0.00           H  
ATOM   2264  N   TYR B 142      28.195  32.621  40.610  1.00  0.00           N  
ATOM   2265  CA  TYR B 142      27.954  32.620  39.167  1.00  0.00           C  
ATOM   2266  C   TYR B 142      27.383  33.932  38.725  1.00  0.00           C  
ATOM   2267  O   TYR B 142      26.389  34.406  39.294  1.00  0.00           O  
ATOM   2268  CB  TYR B 142      27.030  31.464  38.738  1.00  0.00           C  
ATOM   2269  CG  TYR B 142      27.710  30.071  38.707  1.00  0.00           C  
ATOM   2270  CD1 TYR B 142      27.847  29.295  39.863  1.00  0.00           C  
ATOM   2271  CD2 TYR B 142      28.189  29.600  37.512  1.00  0.00           C  
ATOM   2272  CE1 TYR B 142      28.492  28.095  39.806  1.00  0.00           C  
ATOM   2273  CE2 TYR B 142      28.826  28.393  37.438  1.00  0.00           C  
ATOM   2274  CZ  TYR B 142      28.998  27.636  38.571  1.00  0.00           C  
ATOM   2275  OH  TYR B 142      29.694  26.411  38.492  1.00  0.00           O  
ATOM   2276  H   TYR B 142      27.414  32.490  41.249  1.00  0.00           H  
ATOM   2277  HA  TYR B 142      28.914  32.505  38.660  1.00  0.00           H  
ATOM   2278 1HB  TYR B 142      26.179  31.419  39.421  1.00  0.00           H  
ATOM   2279 2HB  TYR B 142      26.641  31.671  37.745  1.00  0.00           H  
ATOM   2280  HD1 TYR B 142      27.464  29.654  40.823  1.00  0.00           H  
ATOM   2281  HD2 TYR B 142      28.070  30.211  36.618  1.00  0.00           H  
ATOM   2282  HE1 TYR B 142      28.619  27.509  40.717  1.00  0.00           H  
ATOM   2283  HE2 TYR B 142      29.211  28.040  36.481  1.00  0.00           H  
ATOM   2284  HH  TYR B 142      29.900  26.093  39.404  1.00  0.00           H  
ATOM   2285  N   THR B 143      27.971  34.510  37.683  1.00  0.00           N  
ATOM   2286  CA  THR B 143      27.487  35.805  37.201  1.00  0.00           C  
ATOM   2287  C   THR B 143      27.046  35.805  35.766  1.00  0.00           C  
ATOM   2288  O   THR B 143      27.761  35.338  34.879  1.00  0.00           O  
ATOM   2289  CB  THR B 143      28.553  36.881  37.290  1.00  0.00           C  
ATOM   2290  OG1 THR B 143      28.949  37.043  38.632  1.00  0.00           O  
ATOM   2291  CG2 THR B 143      28.045  38.169  36.738  1.00  0.00           C  
ATOM   2292  H   THR B 143      28.796  34.069  37.277  1.00  0.00           H  
ATOM   2293  HA  THR B 143      26.631  36.109  37.798  1.00  0.00           H  
ATOM   2294  HB  THR B 143      29.370  36.588  36.715  1.00  0.00           H  
ATOM   2295  HG1 THR B 143      28.373  37.649  39.050  1.00  0.00           H  
ATOM   2296 1HG2 THR B 143      28.837  38.916  36.823  1.00  0.00           H  
ATOM   2297 2HG2 THR B 143      27.781  38.068  35.707  1.00  0.00           H  
ATOM   2298 3HG2 THR B 143      27.178  38.496  37.312  1.00  0.00           H  
ATOM   2299  N   LEU B 144      25.883  36.394  35.539  1.00  0.00           N  
ATOM   2300  CA  LEU B 144      25.389  36.572  34.203  1.00  0.00           C  
ATOM   2301  C   LEU B 144      25.458  38.037  33.805  1.00  0.00           C  
ATOM   2302  O   LEU B 144      24.935  38.924  34.498  1.00  0.00           O  
ATOM   2303  CB  LEU B 144      23.946  36.062  34.100  1.00  0.00           C  
ATOM   2304  CG  LEU B 144      23.270  36.250  32.736  1.00  0.00           C  
ATOM   2305  CD1 LEU B 144      24.083  35.539  31.663  1.00  0.00           C  
ATOM   2306  CD2 LEU B 144      21.849  35.707  32.795  1.00  0.00           C  
ATOM   2307  H   LEU B 144      25.352  36.761  36.331  1.00  0.00           H  
ATOM   2308  HA  LEU B 144      26.039  36.011  33.517  1.00  0.00           H  
ATOM   2309 1HB  LEU B 144      23.936  34.998  34.331  1.00  0.00           H  
ATOM   2310 2HB  LEU B 144      23.341  36.580  34.844  1.00  0.00           H  
ATOM   2311  HG  LEU B 144      23.243  37.311  32.486  1.00  0.00           H  
ATOM   2312 1HD1 LEU B 144      23.603  35.672  30.694  1.00  0.00           H  
ATOM   2313 2HD1 LEU B 144      25.088  35.960  31.630  1.00  0.00           H  
ATOM   2314 3HD1 LEU B 144      24.142  34.476  31.896  1.00  0.00           H  
ATOM   2315 1HD2 LEU B 144      21.368  35.841  31.825  1.00  0.00           H  
ATOM   2316 2HD2 LEU B 144      21.875  34.646  33.043  1.00  0.00           H  
ATOM   2317 3HD2 LEU B 144      21.285  36.245  33.557  1.00  0.00           H  
ATOM   2318  N   LEU B 145      26.164  38.257  32.699  1.00  0.00           N  
ATOM   2319  CA  LEU B 145      26.379  39.545  32.091  1.00  0.00           C  
ATOM   2320  C   LEU B 145      25.666  39.692  30.762  1.00  0.00           C  
ATOM   2321  O   LEU B 145      26.054  39.081  29.776  1.00  0.00           O  
ATOM   2322  CB  LEU B 145      27.861  39.717  31.834  1.00  0.00           C  
ATOM   2323  CG  LEU B 145      28.692  39.532  33.060  1.00  0.00           C  
ATOM   2324  CD1 LEU B 145      30.108  39.541  32.657  1.00  0.00           C  
ATOM   2325  CD2 LEU B 145      28.359  40.607  34.066  1.00  0.00           C  
ATOM   2326  H   LEU B 145      26.592  37.449  32.247  1.00  0.00           H  
ATOM   2327  HA  LEU B 145      26.022  40.312  32.769  1.00  0.00           H  
ATOM   2328 1HB  LEU B 145      28.155  38.998  31.102  1.00  0.00           H  
ATOM   2329 2HB  LEU B 145      28.040  40.710  31.432  1.00  0.00           H  
ATOM   2330  HG  LEU B 145      28.486  38.556  33.502  1.00  0.00           H  
ATOM   2331 1HD1 LEU B 145      30.722  39.391  33.527  1.00  0.00           H  
ATOM   2332 2HD1 LEU B 145      30.276  38.739  31.951  1.00  0.00           H  
ATOM   2333 3HD1 LEU B 145      30.344  40.497  32.196  1.00  0.00           H  
ATOM   2334 1HD2 LEU B 145      28.964  40.476  34.948  1.00  0.00           H  
ATOM   2335 2HD2 LEU B 145      28.561  41.586  33.642  1.00  0.00           H  
ATOM   2336 3HD2 LEU B 145      27.303  40.545  34.332  1.00  0.00           H  
ATOM   2337  N   ALA B 146      24.612  40.483  30.748  1.00  0.00           N  
ATOM   2338  CA  ALA B 146      23.837  40.696  29.528  1.00  0.00           C  
ATOM   2339  C   ALA B 146      24.275  42.038  28.936  1.00  0.00           C  
ATOM   2340  O   ALA B 146      24.355  43.033  29.665  1.00  0.00           O  
ATOM   2341  CB  ALA B 146      22.340  40.645  29.846  1.00  0.00           C  
ATOM   2342  H   ALA B 146      24.376  40.993  31.601  1.00  0.00           H  
ATOM   2343  HA  ALA B 146      24.088  39.923  28.811  1.00  0.00           H  
ATOM   2344 1HB  ALA B 146      21.765  40.800  28.949  1.00  0.00           H  
ATOM   2345 2HB  ALA B 146      22.094  39.669  30.269  1.00  0.00           H  
ATOM   2346 3HB  ALA B 146      22.091  41.407  30.561  1.00  0.00           H  
ATOM   2347  N   ALA B 147      24.560  42.109  27.633  1.00  0.00           N  
ATOM   2348  CA  ALA B 147      25.021  43.393  27.108  1.00  0.00           C  
ATOM   2349  C   ALA B 147      24.559  43.746  25.695  1.00  0.00           C  
ATOM   2350  O   ALA B 147      24.519  42.918  24.786  1.00  0.00           O  
ATOM   2351  CB  ALA B 147      26.534  43.401  27.150  1.00  0.00           C  
ATOM   2352  H   ALA B 147      24.532  41.263  27.062  1.00  0.00           H  
ATOM   2353  HA  ALA B 147      24.645  44.170  27.761  1.00  0.00           H  
ATOM   2354 1HB  ALA B 147      26.895  44.374  26.817  1.00  0.00           H  
ATOM   2355 2HB  ALA B 147      26.875  43.214  28.171  1.00  0.00           H  
ATOM   2356 3HB  ALA B 147      26.919  42.627  26.492  1.00  0.00           H  
ATOM   2357  N   ASN B 148      24.254  45.028  25.497  1.00  0.00           N  
ATOM   2358  CA  ASN B 148      23.823  45.520  24.183  1.00  0.00           C  
ATOM   2359  C   ASN B 148      24.454  46.926  24.043  1.00  0.00           C  
ATOM   2360  O   ASN B 148      25.254  47.278  24.907  1.00  0.00           O  
ATOM   2361  CB  ASN B 148      22.302  45.500  24.064  1.00  0.00           C  
ATOM   2362  CG  ASN B 148      21.604  46.435  24.911  1.00  0.00           C  
ATOM   2363  OD1 ASN B 148      22.180  47.381  25.500  1.00  0.00           O  
ATOM   2364  ND2 ASN B 148      20.301  46.202  24.934  1.00  0.00           N  
ATOM   2365  H   ASN B 148      24.373  45.670  26.284  1.00  0.00           H  
ATOM   2366  HA  ASN B 148      24.238  44.881  23.400  1.00  0.00           H  
ATOM   2367 1HB  ASN B 148      21.914  45.495  23.058  1.00  0.00           H  
ATOM   2368 2HB  ASN B 148      22.003  44.531  24.440  1.00  0.00           H  
ATOM   2369 1HD2 ASN B 148      19.655  46.771  25.463  1.00  0.00           H  
ATOM   2370 2HD2 ASN B 148      19.962  45.396  24.404  1.00  0.00           H  
ATOM   2371  N   PRO B 149      24.120  47.775  23.030  1.00  0.00           N  
ATOM   2372  CA  PRO B 149      24.720  49.083  22.789  1.00  0.00           C  
ATOM   2373  C   PRO B 149      24.675  50.086  23.942  1.00  0.00           C  
ATOM   2374  O   PRO B 149      25.497  51.010  23.973  1.00  0.00           O  
ATOM   2375  CB  PRO B 149      23.888  49.642  21.626  1.00  0.00           C  
ATOM   2376  CG  PRO B 149      23.444  48.454  20.852  1.00  0.00           C  
ATOM   2377  CD  PRO B 149      23.190  47.397  21.901  1.00  0.00           C  
ATOM   2378  HA  PRO B 149      25.761  48.932  22.471  1.00  0.00           H  
ATOM   2379 1HB  PRO B 149      23.038  50.222  22.027  1.00  0.00           H  
ATOM   2380 2HB  PRO B 149      24.495  50.333  21.026  1.00  0.00           H  
ATOM   2381 1HG  PRO B 149      22.548  48.700  20.263  1.00  0.00           H  
ATOM   2382 2HG  PRO B 149      24.226  48.169  20.127  1.00  0.00           H  
ATOM   2383 1HD  PRO B 149      22.156  47.501  22.213  1.00  0.00           H  
ATOM   2384 2HD  PRO B 149      23.434  46.413  21.473  1.00  0.00           H  
ATOM   2385  N   PHE B 150      23.736  49.924  24.888  1.00  0.00           N  
ATOM   2386  CA  PHE B 150      23.598  50.884  25.975  1.00  0.00           C  
ATOM   2387  C   PHE B 150      24.565  50.621  27.123  1.00  0.00           C  
ATOM   2388  O   PHE B 150      24.879  51.488  27.925  1.00  0.00           O  
ATOM   2389  CB  PHE B 150      22.191  50.791  26.559  1.00  0.00           C  
ATOM   2390  CG  PHE B 150      21.054  51.219  25.690  1.00  0.00           C  
ATOM   2391  CD1 PHE B 150      20.480  50.313  24.846  1.00  0.00           C  
ATOM   2392  CD2 PHE B 150      20.518  52.440  25.744  1.00  0.00           C  
ATOM   2393  CE1 PHE B 150      19.401  50.632  24.072  1.00  0.00           C  
ATOM   2394  CE2 PHE B 150      19.423  52.764  24.978  1.00  0.00           C  
ATOM   2395  CZ  PHE B 150      18.871  51.849  24.148  1.00  0.00           C  
ATOM   2396  H   PHE B 150      23.120  49.112  24.880  1.00  0.00           H  
ATOM   2397  HA  PHE B 150      23.778  51.885  25.582  1.00  0.00           H  
ATOM   2398 1HB  PHE B 150      22.002  49.771  26.872  1.00  0.00           H  
ATOM   2399 2HB  PHE B 150      22.149  51.396  27.464  1.00  0.00           H  
ATOM   2400  HD1 PHE B 150      20.890  49.320  24.799  1.00  0.00           H  
ATOM   2401  HD2 PHE B 150      20.943  53.174  26.400  1.00  0.00           H  
ATOM   2402  HE1 PHE B 150      18.963  49.880  23.409  1.00  0.00           H  
ATOM   2403  HE2 PHE B 150      18.988  53.753  25.030  1.00  0.00           H  
ATOM   2404  HZ  PHE B 150      18.008  52.111  23.549  1.00  0.00           H  
ATOM   2405  N   GLY B 151      25.002  49.408  27.265  1.00  0.00           N  
ATOM   2406  CA  GLY B 151      25.712  49.120  28.491  1.00  0.00           C  
ATOM   2407  C   GLY B 151      25.772  47.633  28.813  1.00  0.00           C  
ATOM   2408  O   GLY B 151      25.880  46.809  27.910  1.00  0.00           O  
ATOM   2409  H   GLY B 151      24.852  48.693  26.551  1.00  0.00           H  
ATOM   2410 1HA  GLY B 151      26.721  49.531  28.433  1.00  0.00           H  
ATOM   2411 2HA  GLY B 151      25.200  49.634  29.295  1.00  0.00           H  
ATOM   2412  N   GLN B 152      25.723  47.357  30.124  1.00  0.00           N  
ATOM   2413  CA  GLN B 152      25.827  46.042  30.740  1.00  0.00           C  
ATOM   2414  C   GLN B 152      24.824  45.834  31.879  1.00  0.00           C  
ATOM   2415  O   GLN B 152      24.724  46.633  32.805  1.00  0.00           O  
ATOM   2416  CB  GLN B 152      27.203  45.882  31.415  1.00  0.00           C  
ATOM   2417  CG  GLN B 152      27.475  44.481  32.014  1.00  0.00           C  
ATOM   2418  CD  GLN B 152      28.911  44.315  32.514  1.00  0.00           C  
ATOM   2419  OE1 GLN B 152      29.262  44.932  33.552  1.00  0.00           O  
ATOM   2420  NE2 GLN B 152      29.720  43.503  31.835  1.00  0.00           N  
ATOM   2421  H   GLN B 152      25.619  48.164  30.740  1.00  0.00           H  
ATOM   2422  HA  GLN B 152      25.657  45.279  29.987  1.00  0.00           H  
ATOM   2423 1HB  GLN B 152      27.986  46.095  30.692  1.00  0.00           H  
ATOM   2424 2HB  GLN B 152      27.297  46.616  32.209  1.00  0.00           H  
ATOM   2425 1HG  GLN B 152      26.835  44.324  32.875  1.00  0.00           H  
ATOM   2426 2HG  GLN B 152      27.269  43.713  31.263  1.00  0.00           H  
ATOM   2427 1HE2 GLN B 152      30.670  43.362  32.137  1.00  0.00           H  
ATOM   2428 2HE2 GLN B 152      29.384  43.024  31.023  1.00  0.00           H  
ATOM   2429  N   ALA B 153      24.138  44.709  31.869  1.00  0.00           N  
ATOM   2430  CA  ALA B 153      23.302  44.374  33.008  1.00  0.00           C  
ATOM   2431  C   ALA B 153      23.971  43.201  33.719  1.00  0.00           C  
ATOM   2432  O   ALA B 153      24.610  42.362  33.081  1.00  0.00           O  
ATOM   2433  CB  ALA B 153      21.863  44.079  32.585  1.00  0.00           C  
ATOM   2434  H   ALA B 153      24.217  44.071  31.088  1.00  0.00           H  
ATOM   2435  HA  ALA B 153      23.284  45.217  33.702  1.00  0.00           H  
ATOM   2436 1HB  ALA B 153      21.267  43.867  33.450  1.00  0.00           H  
ATOM   2437 2HB  ALA B 153      21.464  44.948  32.088  1.00  0.00           H  
ATOM   2438 3HB  ALA B 153      21.834  43.238  31.908  1.00  0.00           H  
ATOM   2439  N   SER B 154      23.809  43.117  35.028  1.00  0.00           N  
ATOM   2440  CA  SER B 154      24.425  42.034  35.745  1.00  0.00           C  
ATOM   2441  C   SER B 154      23.631  41.505  36.896  1.00  0.00           C  
ATOM   2442  O   SER B 154      23.098  42.250  37.709  1.00  0.00           O  
ATOM   2443  CB  SER B 154      25.737  42.513  36.291  1.00  0.00           C  
ATOM   2444  OG  SER B 154      26.367  41.514  36.996  1.00  0.00           O  
ATOM   2445  H   SER B 154      23.328  43.850  35.531  1.00  0.00           H  
ATOM   2446  HA  SER B 154      24.603  41.225  35.058  1.00  0.00           H  
ATOM   2447 1HB  SER B 154      26.362  42.813  35.440  1.00  0.00           H  
ATOM   2448 2HB  SER B 154      25.573  43.381  36.905  1.00  0.00           H  
ATOM   2449  HG  SER B 154      26.941  41.070  36.368  1.00  0.00           H  
ATOM   2450  N   ALA B 155      23.643  40.166  36.999  1.00  0.00           N  
ATOM   2451  CA  ALA B 155      23.038  39.461  38.128  1.00  0.00           C  
ATOM   2452  C   ALA B 155      23.985  38.364  38.580  1.00  0.00           C  
ATOM   2453  O   ALA B 155      24.653  37.730  37.742  1.00  0.00           O  
ATOM   2454  CB  ALA B 155      21.682  38.896  37.745  1.00  0.00           C  
ATOM   2455  H   ALA B 155      24.079  39.619  36.248  1.00  0.00           H  
ATOM   2456  HA  ALA B 155      22.927  40.165  38.972  1.00  0.00           H  
ATOM   2457 1HB  ALA B 155      21.249  38.373  38.594  1.00  0.00           H  
ATOM   2458 2HB  ALA B 155      21.032  39.712  37.454  1.00  0.00           H  
ATOM   2459 3HB  ALA B 155      21.808  38.218  36.913  1.00  0.00           H  
ATOM   2460  N   SER B 156      24.051  38.136  39.895  1.00  0.00           N  
ATOM   2461  CA  SER B 156      24.936  37.100  40.430  1.00  0.00           C  
ATOM   2462  C   SER B 156      24.272  36.263  41.479  1.00  0.00           C  
ATOM   2463  O   SER B 156      23.460  36.752  42.235  1.00  0.00           O  
ATOM   2464  CB  SER B 156      26.167  37.679  41.077  1.00  0.00           C  
ATOM   2465  OG  SER B 156      26.967  38.274  40.134  1.00  0.00           O  
ATOM   2466  H   SER B 156      23.481  38.696  40.519  1.00  0.00           H  
ATOM   2467  HA  SER B 156      25.233  36.447  39.623  1.00  0.00           H  
ATOM   2468 1HB  SER B 156      25.872  38.407  41.832  1.00  0.00           H  
ATOM   2469 2HB  SER B 156      26.716  36.887  41.578  1.00  0.00           H  
ATOM   2470  HG  SER B 156      27.524  37.577  39.833  1.00  0.00           H  
ATOM   2471  N   ILE B 157      24.694  35.023  41.536  1.00  0.00           N  
ATOM   2472  CA  ILE B 157      24.089  34.124  42.480  1.00  0.00           C  
ATOM   2473  C   ILE B 157      25.041  33.005  42.987  1.00  0.00           C  
ATOM   2474  O   ILE B 157      25.955  32.570  42.282  1.00  0.00           O  
ATOM   2475  CB  ILE B 157      22.858  33.538  41.778  1.00  0.00           C  
ATOM   2476  CG1 ILE B 157      21.936  32.891  42.745  1.00  0.00           C  
ATOM   2477  CG2 ILE B 157      23.356  32.495  40.707  1.00  0.00           C  
ATOM   2478  CD1 ILE B 157      20.582  32.691  42.169  1.00  0.00           C  
ATOM   2479  H   ILE B 157      25.380  34.678  40.854  1.00  0.00           H  
ATOM   2480  HA  ILE B 157      23.776  34.719  43.348  1.00  0.00           H  
ATOM   2481  HB  ILE B 157      22.314  34.335  41.282  1.00  0.00           H  
ATOM   2482 1HG1 ILE B 157      22.328  31.921  43.061  1.00  0.00           H  
ATOM   2483 2HG1 ILE B 157      21.839  33.535  43.616  1.00  0.00           H  
ATOM   2484 1HG2 ILE B 157      22.524  32.085  40.162  1.00  0.00           H  
ATOM   2485 2HG2 ILE B 157      24.029  32.990  40.012  1.00  0.00           H  
ATOM   2486 3HG2 ILE B 157      23.891  31.675  41.186  1.00  0.00           H  
ATOM   2487 1HD1 ILE B 157      19.958  32.265  42.919  1.00  0.00           H  
ATOM   2488 2HD1 ILE B 157      20.159  33.654  41.862  1.00  0.00           H  
ATOM   2489 3HD1 ILE B 157      20.632  32.038  41.317  1.00  0.00           H  
ATOM   2490  N   MET B 158      24.829  32.576  44.205  1.00  0.00           N  
ATOM   2491  CA  MET B 158      25.628  31.451  44.662  1.00  0.00           C  
ATOM   2492  C   MET B 158      25.007  30.168  44.272  1.00  0.00           C  
ATOM   2493  O   MET B 158      23.772  30.022  44.253  1.00  0.00           O  
ATOM   2494  CB  MET B 158      25.864  31.466  46.160  1.00  0.00           C  
ATOM   2495  CG  MET B 158      26.437  32.650  46.612  1.00  0.00           C  
ATOM   2496  SD  MET B 158      28.033  32.947  45.830  1.00  0.00           S  
ATOM   2497  CE  MET B 158      29.088  31.789  46.499  1.00  0.00           C  
ATOM   2498  H   MET B 158      24.106  32.968  44.800  1.00  0.00           H  
ATOM   2499  HA  MET B 158      26.589  31.513  44.183  1.00  0.00           H  
ATOM   2500 1HB  MET B 158      24.938  31.343  46.692  1.00  0.00           H  
ATOM   2501 2HB  MET B 158      26.541  30.649  46.437  1.00  0.00           H  
ATOM   2502 1HG  MET B 158      25.771  33.463  46.384  1.00  0.00           H  
ATOM   2503 2HG  MET B 158      26.571  32.591  47.687  1.00  0.00           H  
ATOM   2504 1HE  MET B 158      30.077  31.931  46.073  1.00  0.00           H  
ATOM   2505 2HE  MET B 158      29.124  31.911  47.581  1.00  0.00           H  
ATOM   2506 3HE  MET B 158      28.712  30.801  46.251  1.00  0.00           H  
ATOM   2507  N   ALA B 159      25.848  29.175  44.031  1.00  0.00           N  
ATOM   2508  CA  ALA B 159      25.381  27.840  43.773  1.00  0.00           C  
ATOM   2509  C   ALA B 159      26.286  26.880  44.488  1.00  0.00           C  
ATOM   2510  O   ALA B 159      27.482  27.142  44.698  1.00  0.00           O  
ATOM   2511  CB  ALA B 159      25.362  27.532  42.286  1.00  0.00           C  
ATOM   2512  H   ALA B 159      26.842  29.395  43.993  1.00  0.00           H  
ATOM   2513  HA  ALA B 159      24.377  27.733  44.187  1.00  0.00           H  
ATOM   2514 1HB  ALA B 159      25.000  26.511  42.136  1.00  0.00           H  
ATOM   2515 2HB  ALA B 159      24.694  28.226  41.771  1.00  0.00           H  
ATOM   2516 3HB  ALA B 159      26.362  27.622  41.875  1.00  0.00           H  
ATOM   2517  N   ALA B 160      25.714  25.733  44.829  1.00  0.00           N  
ATOM   2518  CA  ALA B 160      26.464  24.615  45.352  1.00  0.00           C  
ATOM   2519  C   ALA B 160      25.773  23.375  44.851  1.00  0.00           C  
ATOM   2520  O   ALA B 160      24.545  23.288  44.881  1.00  0.00           O  
ATOM   2521  CB  ALA B 160      26.540  24.613  46.862  1.00  0.00           C  
ATOM   2522  H   ALA B 160      24.726  25.622  44.669  1.00  0.00           H  
ATOM   2523  HA  ALA B 160      27.457  24.645  44.938  1.00  0.00           H  
ATOM   2524 1HB  ALA B 160      27.107  23.741  47.188  1.00  0.00           H  
ATOM   2525 2HB  ALA B 160      27.047  25.519  47.198  1.00  0.00           H  
ATOM   2526 3HB  ALA B 160      25.539  24.578  47.279  1.00  0.00           H  
ATOM   2527  N   PHE B 161      26.551  22.415  44.407  1.00  0.00           N  
ATOM   2528  CA  PHE B 161      25.969  21.233  43.826  1.00  0.00           C  
ATOM   2529  C   PHE B 161      26.204  20.000  44.678  1.00  0.00           C  
ATOM   2530  O   PHE B 161      25.395  19.066  44.709  1.00  0.00           O  
ATOM   2531  CB  PHE B 161      26.601  21.066  42.449  1.00  0.00           C  
ATOM   2532  CG  PHE B 161      26.418  22.332  41.594  1.00  0.00           C  
ATOM   2533  CD1 PHE B 161      27.479  23.178  41.288  1.00  0.00           C  
ATOM   2534  CD2 PHE B 161      25.194  22.683  41.127  1.00  0.00           C  
ATOM   2535  CE1 PHE B 161      27.264  24.325  40.512  1.00  0.00           C  
ATOM   2536  CE2 PHE B 161      24.977  23.816  40.360  1.00  0.00           C  
ATOM   2537  CZ  PHE B 161      26.014  24.631  40.052  1.00  0.00           C  
ATOM   2538  H   PHE B 161      27.560  22.547  44.425  1.00  0.00           H  
ATOM   2539  HA  PHE B 161      24.892  21.380  43.715  1.00  0.00           H  
ATOM   2540 1HB  PHE B 161      27.667  20.854  42.544  1.00  0.00           H  
ATOM   2541 2HB  PHE B 161      26.139  20.231  41.936  1.00  0.00           H  
ATOM   2542  HD1 PHE B 161      28.481  22.938  41.660  1.00  0.00           H  
ATOM   2543  HD2 PHE B 161      24.396  22.046  41.380  1.00  0.00           H  
ATOM   2544  HE1 PHE B 161      28.095  24.976  40.274  1.00  0.00           H  
ATOM   2545  HE2 PHE B 161      23.977  24.053  40.006  1.00  0.00           H  
ATOM   2546  HZ  PHE B 161      25.855  25.519  39.448  1.00  0.00           H  
ATOM   2547  N   MET B 162      27.329  19.998  45.367  1.00  0.00           N  
ATOM   2548  CA  MET B 162      27.757  18.845  46.124  1.00  0.00           C  
ATOM   2549  C   MET B 162      28.730  19.305  47.189  1.00  0.00           C  
ATOM   2550  O   MET B 162      29.583  20.141  46.906  1.00  0.00           O  
ATOM   2551  CB  MET B 162      28.390  17.896  45.134  1.00  0.00           C  
ATOM   2552  CG  MET B 162      28.854  16.590  45.594  1.00  0.00           C  
ATOM   2553  SD  MET B 162      29.669  15.752  44.222  1.00  0.00           S  
ATOM   2554  CE  MET B 162      28.209  15.237  43.293  1.00  0.00           C  
ATOM   2555  H   MET B 162      27.921  20.809  45.333  1.00  0.00           H  
ATOM   2556  HA  MET B 162      26.896  18.383  46.612  1.00  0.00           H  
ATOM   2557 1HB  MET B 162      27.682  17.703  44.335  1.00  0.00           H  
ATOM   2558 2HB  MET B 162      29.231  18.385  44.688  1.00  0.00           H  
ATOM   2559 1HG  MET B 162      29.566  16.714  46.414  1.00  0.00           H  
ATOM   2560 2HG  MET B 162      28.015  15.980  45.938  1.00  0.00           H  
ATOM   2561 1HE  MET B 162      28.502  14.694  42.399  1.00  0.00           H  
ATOM   2562 2HE  MET B 162      27.597  14.610  43.918  1.00  0.00           H  
ATOM   2563 3HE  MET B 162      27.631  16.109  42.997  1.00  0.00           H  
ATOM   2564  N   ASP B 163      28.603  18.806  48.411  1.00  0.00           N  
ATOM   2565  CA  ASP B 163      29.551  19.191  49.446  1.00  0.00           C  
ATOM   2566  C   ASP B 163      30.942  18.701  49.069  1.00  0.00           C  
ATOM   2567  O   ASP B 163      31.080  17.639  48.463  1.00  0.00           O  
ATOM   2568  CB  ASP B 163      29.152  18.626  50.794  1.00  0.00           C  
ATOM   2569  CG  ASP B 163      27.959  19.315  51.338  1.00  0.00           C  
ATOM   2570  OD1 ASP B 163      27.636  20.357  50.823  1.00  0.00           O  
ATOM   2571  OD2 ASP B 163      27.371  18.819  52.265  1.00  0.00           O  
ATOM   2572  H   ASP B 163      27.868  18.143  48.610  1.00  0.00           H  
ATOM   2573  HA  ASP B 163      29.574  20.275  49.521  1.00  0.00           H  
ATOM   2574 1HB  ASP B 163      28.936  17.566  50.696  1.00  0.00           H  
ATOM   2575 2HB  ASP B 163      29.983  18.733  51.493  1.00  0.00           H  
ATOM   2576  N   ASN B 164      31.971  19.457  49.414  1.00  0.00           N  
ATOM   2577  CA  ASN B 164      33.338  19.031  49.137  1.00  0.00           C  
ATOM   2578  C   ASN B 164      33.781  17.866  50.055  1.00  0.00           C  
ATOM   2579  O   ASN B 164      33.310  17.799  51.188  1.00  0.00           O  
ATOM   2580  CB  ASN B 164      34.284  20.217  49.216  1.00  0.00           C  
ATOM   2581  CG  ASN B 164      34.249  20.940  50.571  1.00  0.00           C  
ATOM   2582  OD1 ASN B 164      33.213  21.517  50.961  1.00  0.00           O  
ATOM   2583  ND2 ASN B 164      35.353  20.919  51.281  1.00  0.00           N  
ATOM   2584  H   ASN B 164      31.798  20.333  49.888  1.00  0.00           H  
ATOM   2585  HA  ASN B 164      33.342  18.691  48.115  1.00  0.00           H  
ATOM   2586 1HB  ASN B 164      35.306  19.884  49.027  1.00  0.00           H  
ATOM   2587 2HB  ASN B 164      34.026  20.927  48.434  1.00  0.00           H  
ATOM   2588 1HD2 ASN B 164      35.385  21.375  52.174  1.00  0.00           H  
ATOM   2589 2HD2 ASN B 164      36.159  20.435  50.936  1.00  0.00           H  
ATOM   2590  N   PRO B 165      34.647  16.937  49.560  1.00  0.00           N  
ATOM   2591  CA  PRO B 165      35.316  15.836  50.282  1.00  0.00           C  
ATOM   2592  C   PRO B 165      35.949  16.239  51.623  1.00  0.00           C  
ATOM   2593  O   PRO B 165      36.738  17.197  51.673  1.00  0.00           O  
ATOM   2594  OXT PRO B 165      35.964  15.391  52.528  1.00  0.00           O  
ATOM   2595  CB  PRO B 165      36.395  15.412  49.266  1.00  0.00           C  
ATOM   2596  CG  PRO B 165      35.806  15.744  47.921  1.00  0.00           C  
ATOM   2597  CD  PRO B 165      35.070  17.041  48.123  1.00  0.00           C  
ATOM   2598  HA  PRO B 165      34.590  15.022  50.434  1.00  0.00           H  
ATOM   2599 1HB  PRO B 165      37.335  15.956  49.461  1.00  0.00           H  
ATOM   2600 2HB  PRO B 165      36.628  14.349  49.371  1.00  0.00           H  
ATOM   2601 1HG  PRO B 165      36.601  15.811  47.163  1.00  0.00           H  
ATOM   2602 2HG  PRO B 165      35.148  14.934  47.594  1.00  0.00           H  
ATOM   2603 1HD  PRO B 165      35.738  17.886  47.955  1.00  0.00           H  
ATOM   2604 2HD  PRO B 165      34.222  17.023  47.433  1.00  0.00           H  
TER                                                                             
REMARK PDBinfo-LABEL:    1 BOINC bcov_6ala_r1_HEEH_22785_000000003_0001_44_64_H_.._HEEH_24991_0001_0001_0001_0001__native

score -453.768
silent_score -453.768
time -937.54
                              
