# Supplementary material for: Design of protein-binding proteins from the target structure alone
Source: Nature. 2022 Mar 24;605(7910):551–60. doi: 10.1038/s41586-022-04654-9 (PMC9117152; doi:10.1038/s41586-022-04654-9)
Supplement: Supplementary file 3 — Supplementary Code Design scripts and main pdb files. This compressed file is the main supplement and contains the following files: => cao_2021_protocol/ => design_models_final_combo_optimized/ => design_models_sequence/ => design_models_ssm_natives/ => ngs_analysis_scripts/ [file 41586_2022_4654_MOESM3_ESM.gz › supplemental_files/design_models_ssm_natives/Tie2_ssm/norm_sadl_9bc32e39fd96e64286323717145257bc_0001_000000054_0001.pdb]

ATOM      1  N   ASN A   1      -6.247   8.358   9.910  1.00  0.00           N  
ATOM      2  CA  ASN A   1      -5.540   7.157   9.458  1.00  0.00           C  
ATOM      3  C   ASN A   1      -5.200   6.218  10.614  1.00  0.00           C  
ATOM      4  O   ASN A   1      -4.187   5.505  10.581  1.00  0.00           O  
ATOM      5  CB  ASN A   1      -4.277   7.528   8.704  1.00  0.00           C  
ATOM      6  CG  ASN A   1      -4.488   8.115   7.333  1.00  0.00           C  
ATOM      7  OD1 ASN A   1      -4.877   7.411   6.406  1.00  0.00           O  
ATOM      8  ND2 ASN A   1      -4.240   9.391   7.194  1.00  0.00           N  
ATOM      9 1H   ASN A   1      -6.558   8.890   9.109  1.00  0.00           H  
ATOM     10 2H   ASN A   1      -7.056   8.114  10.481  1.00  0.00           H  
ATOM     11 3H   ASN A   1      -5.622   8.924  10.465  1.00  0.00           H  
ATOM     12  HA  ASN A   1      -6.204   6.617   8.791  1.00  0.00           H  
ATOM     13 1HB  ASN A   1      -3.783   8.269   9.298  1.00  0.00           H  
ATOM     14 2HB  ASN A   1      -3.618   6.662   8.618  1.00  0.00           H  
ATOM     15 1HD2 ASN A   1      -4.366   9.832   6.301  1.00  0.00           H  
ATOM     16 2HD2 ASN A   1      -3.920   9.933   7.969  1.00  0.00           H  
ATOM     17  N   GLU A   2      -6.066   6.196  11.619  1.00  0.00           N  
ATOM     18  CA  GLU A   2      -5.886   5.377  12.810  1.00  0.00           C  
ATOM     19  C   GLU A   2      -5.870   3.891  12.462  1.00  0.00           C  
ATOM     20  O   GLU A   2      -5.132   3.108  13.069  1.00  0.00           O  
ATOM     21  CB  GLU A   2      -7.007   5.706  13.792  1.00  0.00           C  
ATOM     22  CG  GLU A   2      -6.967   7.169  14.293  1.00  0.00           C  
ATOM     23  CD  GLU A   2      -7.573   8.189  13.286  1.00  0.00           C  
ATOM     24  OE1 GLU A   2      -8.033   7.776  12.213  1.00  0.00           O  
ATOM     25  OE2 GLU A   2      -7.537   9.355  13.569  1.00  0.00           O  
ATOM     26  H   GLU A   2      -6.896   6.785  11.590  1.00  0.00           H  
ATOM     27  HA  GLU A   2      -4.929   5.633  13.266  1.00  0.00           H  
ATOM     28 1HB  GLU A   2      -7.973   5.528  13.322  1.00  0.00           H  
ATOM     29 2HB  GLU A   2      -6.935   5.050  14.658  1.00  0.00           H  
ATOM     30 1HG  GLU A   2      -7.519   7.233  15.230  1.00  0.00           H  
ATOM     31 2HG  GLU A   2      -5.931   7.442  14.496  1.00  0.00           H  
ATOM     32  N   PHE A   3      -6.669   3.513  11.458  1.00  0.00           N  
ATOM     33  CA  PHE A   3      -6.738   2.138  11.000  1.00  0.00           C  
ATOM     34  C   PHE A   3      -5.378   1.656  10.555  1.00  0.00           C  
ATOM     35  O   PHE A   3      -4.952   0.566  10.934  1.00  0.00           O  
ATOM     36  CB  PHE A   3      -7.715   1.982   9.853  1.00  0.00           C  
ATOM     37  CG  PHE A   3      -7.696   0.613   9.299  1.00  0.00           C  
ATOM     38  CD1 PHE A   3      -8.329  -0.407   9.942  1.00  0.00           C  
ATOM     39  CD2 PHE A   3      -7.029   0.332   8.142  1.00  0.00           C  
ATOM     40  CE1 PHE A   3      -8.304  -1.652   9.438  1.00  0.00           C  
ATOM     41  CE2 PHE A   3      -6.996  -0.949   7.650  1.00  0.00           C  
ATOM     42  CZ  PHE A   3      -7.628  -1.925   8.287  1.00  0.00           C  
ATOM     43  H   PHE A   3      -7.263   4.206  11.026  1.00  0.00           H  
ATOM     44  HA  PHE A   3      -7.067   1.513  11.831  1.00  0.00           H  
ATOM     45 1HB  PHE A   3      -8.714   2.196  10.204  1.00  0.00           H  
ATOM     46 2HB  PHE A   3      -7.479   2.680   9.067  1.00  0.00           H  
ATOM     47  HD1 PHE A   3      -8.863  -0.214  10.871  1.00  0.00           H  
ATOM     48  HD2 PHE A   3      -6.520   1.133   7.625  1.00  0.00           H  
ATOM     49  HE1 PHE A   3      -8.821  -2.433   9.965  1.00  0.00           H  
ATOM     50  HE2 PHE A   3      -6.461  -1.188   6.755  1.00  0.00           H  
ATOM     51  HZ  PHE A   3      -7.598  -2.931   7.887  1.00  0.00           H  
ATOM     52  N   LEU A   4      -4.702   2.459   9.742  1.00  0.00           N  
ATOM     53  CA  LEU A   4      -3.395   2.101   9.243  1.00  0.00           C  
ATOM     54  C   LEU A   4      -2.391   1.975  10.350  1.00  0.00           C  
ATOM     55  O   LEU A   4      -1.603   1.030  10.371  1.00  0.00           O  
ATOM     56  CB  LEU A   4      -2.889   3.150   8.281  1.00  0.00           C  
ATOM     57  CG  LEU A   4      -1.502   2.970   7.720  1.00  0.00           C  
ATOM     58  CD1 LEU A   4      -1.362   1.699   6.930  1.00  0.00           C  
ATOM     59  CD2 LEU A   4      -1.278   4.094   6.868  1.00  0.00           C  
ATOM     60  H   LEU A   4      -5.113   3.339   9.469  1.00  0.00           H  
ATOM     61  HA  LEU A   4      -3.488   1.153   8.735  1.00  0.00           H  
ATOM     62 1HB  LEU A   4      -3.537   3.161   7.453  1.00  0.00           H  
ATOM     63 2HB  LEU A   4      -2.933   4.126   8.769  1.00  0.00           H  
ATOM     64  HG  LEU A   4      -0.776   2.956   8.527  1.00  0.00           H  
ATOM     65 1HD1 LEU A   4      -0.375   1.644   6.533  1.00  0.00           H  
ATOM     66 2HD1 LEU A   4      -1.544   0.830   7.552  1.00  0.00           H  
ATOM     67 3HD1 LEU A   4      -2.051   1.728   6.127  1.00  0.00           H  
ATOM     68 1HD2 LEU A   4      -0.280   4.048   6.433  1.00  0.00           H  
ATOM     69 2HD2 LEU A   4      -2.028   4.075   6.094  1.00  0.00           H  
ATOM     70 3HD2 LEU A   4      -1.392   4.997   7.442  1.00  0.00           H  
ATOM     71  N   ARG A   5      -2.399   2.905  11.297  1.00  0.00           N  
ATOM     72  CA  ARG A   5      -1.415   2.786  12.353  1.00  0.00           C  
ATOM     73  C   ARG A   5      -1.611   1.426  13.067  1.00  0.00           C  
ATOM     74  O   ARG A   5      -0.629   0.709  13.307  1.00  0.00           O  
ATOM     75  CB  ARG A   5      -1.519   3.967  13.309  1.00  0.00           C  
ATOM     76  CG  ARG A   5      -0.394   4.087  14.342  1.00  0.00           C  
ATOM     77  CD  ARG A   5      -0.577   5.281  15.228  1.00  0.00           C  
ATOM     78  NE  ARG A   5      -0.464   6.579  14.487  1.00  0.00           N  
ATOM     79  CZ  ARG A   5      -1.136   7.730  14.840  1.00  0.00           C  
ATOM     80  NH1 ARG A   5      -1.939   7.720  15.896  1.00  0.00           N  
ATOM     81  NH2 ARG A   5      -1.023   8.880  14.159  1.00  0.00           N  
ATOM     82  H   ARG A   5      -3.050   3.698  11.244  1.00  0.00           H  
ATOM     83  HA  ARG A   5      -0.422   2.803  11.905  1.00  0.00           H  
ATOM     84 1HB  ARG A   5      -1.529   4.890  12.727  1.00  0.00           H  
ATOM     85 2HB  ARG A   5      -2.468   3.913  13.844  1.00  0.00           H  
ATOM     86 1HG  ARG A   5      -0.346   3.186  14.962  1.00  0.00           H  
ATOM     87 2HG  ARG A   5       0.551   4.216  13.813  1.00  0.00           H  
ATOM     88 1HD  ARG A   5      -1.563   5.212  15.673  1.00  0.00           H  
ATOM     89 2HD  ARG A   5       0.182   5.267  16.012  1.00  0.00           H  
ATOM     90  HE  ARG A   5       0.195   6.593  13.679  1.00  0.00           H  
ATOM     91 1HH1 ARG A   5      -2.055   6.883  16.443  1.00  0.00           H  
ATOM     92 2HH1 ARG A   5      -2.436   8.559  16.161  1.00  0.00           H  
ATOM     93 1HH2 ARG A   5      -0.440   8.988  13.315  1.00  0.00           H  
ATOM     94 2HH2 ARG A   5      -1.541   9.688  14.464  1.00  0.00           H  
ATOM     95  N   LYS A   6      -2.878   1.036  13.344  1.00  0.00           N  
ATOM     96  CA  LYS A   6      -3.130  -0.264  13.980  1.00  0.00           C  
ATOM     97  C   LYS A   6      -2.708  -1.403  13.056  1.00  0.00           C  
ATOM     98  O   LYS A   6      -2.106  -2.383  13.505  1.00  0.00           O  
ATOM     99  CB  LYS A   6      -4.608  -0.472  14.328  1.00  0.00           C  
ATOM    100  CG  LYS A   6      -4.887  -1.791  15.123  1.00  0.00           C  
ATOM    101  CD  LYS A   6      -6.373  -1.968  15.422  1.00  0.00           C  
ATOM    102  CE  LYS A   6      -6.659  -3.206  16.299  1.00  0.00           C  
ATOM    103  NZ  LYS A   6      -8.130  -3.475  16.377  1.00  0.00           N  
ATOM    104  H   LYS A   6      -3.660   1.673  13.142  1.00  0.00           H  
ATOM    105  HA  LYS A   6      -2.533  -0.326  14.892  1.00  0.00           H  
ATOM    106 1HB  LYS A   6      -4.963   0.374  14.917  1.00  0.00           H  
ATOM    107 2HB  LYS A   6      -5.198  -0.496  13.405  1.00  0.00           H  
ATOM    108 1HG  LYS A   6      -4.554  -2.653  14.537  1.00  0.00           H  
ATOM    109 2HG  LYS A   6      -4.327  -1.775  16.059  1.00  0.00           H  
ATOM    110 1HD  LYS A   6      -6.754  -1.079  15.926  1.00  0.00           H  
ATOM    111 2HD  LYS A   6      -6.914  -2.092  14.480  1.00  0.00           H  
ATOM    112 1HE  LYS A   6      -6.160  -4.079  15.887  1.00  0.00           H  
ATOM    113 2HE  LYS A   6      -6.281  -3.027  17.304  1.00  0.00           H  
ATOM    114 1HZ  LYS A   6      -8.373  -4.315  16.958  1.00  0.00           H  
ATOM    115 2HZ  LYS A   6      -8.622  -2.690  16.748  1.00  0.00           H  
ATOM    116 3HZ  LYS A   6      -8.436  -3.658  15.418  1.00  0.00           H  
ATOM    117  N   PHE A   7      -3.019  -1.272  11.760  1.00  0.00           N  
ATOM    118  CA  PHE A   7      -2.703  -2.287  10.777  1.00  0.00           C  
ATOM    119  C   PHE A   7      -1.235  -2.585  10.787  1.00  0.00           C  
ATOM    120  O   PHE A   7      -0.842  -3.745  10.846  1.00  0.00           O  
ATOM    121  CB  PHE A   7      -3.128  -1.878   9.364  1.00  0.00           C  
ATOM    122  CG  PHE A   7      -2.707  -2.862   8.324  1.00  0.00           C  
ATOM    123  CD1 PHE A   7      -3.397  -4.037   8.159  1.00  0.00           C  
ATOM    124  CD2 PHE A   7      -1.597  -2.618   7.506  1.00  0.00           C  
ATOM    125  CE1 PHE A   7      -2.998  -4.955   7.235  1.00  0.00           C  
ATOM    126  CE2 PHE A   7      -1.213  -3.545   6.570  1.00  0.00           C  
ATOM    127  CZ  PHE A   7      -1.923  -4.717   6.450  1.00  0.00           C  
ATOM    128  H   PHE A   7      -3.544  -0.451  11.457  1.00  0.00           H  
ATOM    129  HA  PHE A   7      -3.229  -3.188  11.046  1.00  0.00           H  
ATOM    130 1HB  PHE A   7      -4.213  -1.749   9.322  1.00  0.00           H  
ATOM    131 2HB  PHE A   7      -2.677  -0.934   9.122  1.00  0.00           H  
ATOM    132  HD1 PHE A   7      -4.262  -4.238   8.775  1.00  0.00           H  
ATOM    133  HD2 PHE A   7      -1.034  -1.689   7.619  1.00  0.00           H  
ATOM    134  HE1 PHE A   7      -3.540  -5.889   7.125  1.00  0.00           H  
ATOM    135  HE2 PHE A   7      -0.349  -3.361   5.936  1.00  0.00           H  
ATOM    136  HZ  PHE A   7      -1.635  -5.467   5.737  1.00  0.00           H  
ATOM    137  N   ILE A   8      -0.404  -1.552  10.761  1.00  0.00           N  
ATOM    138  CA  ILE A   8       1.026  -1.770  10.709  1.00  0.00           C  
ATOM    139  C   ILE A   8       1.510  -2.497  11.960  1.00  0.00           C  
ATOM    140  O   ILE A   8       2.278  -3.456  11.870  1.00  0.00           O  
ATOM    141  CB  ILE A   8       1.803  -0.474  10.558  1.00  0.00           C  
ATOM    142  CG1 ILE A   8       1.486   0.124   9.199  1.00  0.00           C  
ATOM    143  CG2 ILE A   8       3.336  -0.851  10.616  1.00  0.00           C  
ATOM    144  CD1 ILE A   8       1.880   1.536   9.044  1.00  0.00           C  
ATOM    145  H   ILE A   8      -0.799  -0.607  10.719  1.00  0.00           H  
ATOM    146  HA  ILE A   8       1.240  -2.354   9.829  1.00  0.00           H  
ATOM    147  HB  ILE A   8       1.533   0.246  11.340  1.00  0.00           H  
ATOM    148 1HG1 ILE A   8       2.009  -0.440   8.466  1.00  0.00           H  
ATOM    149 2HG1 ILE A   8       0.418   0.043   9.013  1.00  0.00           H  
ATOM    150 1HG2 ILE A   8       3.939   0.012  10.472  1.00  0.00           H  
ATOM    151 2HG2 ILE A   8       3.595  -1.289  11.574  1.00  0.00           H  
ATOM    152 3HG2 ILE A   8       3.558  -1.569   9.826  1.00  0.00           H  
ATOM    153 1HD1 ILE A   8       1.618   1.871   8.053  1.00  0.00           H  
ATOM    154 2HD1 ILE A   8       1.327   2.109   9.775  1.00  0.00           H  
ATOM    155 3HD1 ILE A   8       2.949   1.655   9.192  1.00  0.00           H  
ATOM    156  N   GLU A   9       1.039  -2.073  13.134  1.00  0.00           N  
ATOM    157  CA  GLU A   9       1.483  -2.705  14.373  1.00  0.00           C  
ATOM    158  C   GLU A   9       1.134  -4.203  14.420  1.00  0.00           C  
ATOM    159  O   GLU A   9       1.895  -4.998  14.977  1.00  0.00           O  
ATOM    160  CB  GLU A   9       0.856  -1.987  15.572  1.00  0.00           C  
ATOM    161  CG  GLU A   9       1.392  -0.569  15.827  1.00  0.00           C  
ATOM    162  CD  GLU A   9       0.642   0.128  16.935  1.00  0.00           C  
ATOM    163  OE1 GLU A   9      -0.312  -0.441  17.408  1.00  0.00           O  
ATOM    164  OE2 GLU A   9       1.012   1.220  17.302  1.00  0.00           O  
ATOM    165  H   GLU A   9       0.407  -1.262  13.164  1.00  0.00           H  
ATOM    166  HA  GLU A   9       2.562  -2.607  14.438  1.00  0.00           H  
ATOM    167 1HB  GLU A   9      -0.221  -1.912  15.418  1.00  0.00           H  
ATOM    168 2HB  GLU A   9       1.019  -2.577  16.472  1.00  0.00           H  
ATOM    169 1HG  GLU A   9       2.446  -0.632  16.096  1.00  0.00           H  
ATOM    170 2HG  GLU A   9       1.314   0.015  14.911  1.00  0.00           H  
ATOM    171  N   VAL A  10      -0.012  -4.589  13.857  1.00  0.00           N  
ATOM    172  CA  VAL A  10      -0.414  -5.997  13.824  1.00  0.00           C  
ATOM    173  C   VAL A  10       0.240  -6.790  12.688  1.00  0.00           C  
ATOM    174  O   VAL A  10       0.709  -7.911  12.891  1.00  0.00           O  
ATOM    175  CB  VAL A  10      -1.936  -6.147  13.651  1.00  0.00           C  
ATOM    176  CG1 VAL A  10      -2.315  -7.644  13.478  1.00  0.00           C  
ATOM    177  CG2 VAL A  10      -2.678  -5.565  14.854  1.00  0.00           C  
ATOM    178  H   VAL A  10      -0.626  -3.859  13.471  1.00  0.00           H  
ATOM    179  HA  VAL A  10      -0.121  -6.448  14.772  1.00  0.00           H  
ATOM    180  HB  VAL A  10      -2.222  -5.618  12.750  1.00  0.00           H  
ATOM    181 1HG1 VAL A  10      -3.379  -7.718  13.332  1.00  0.00           H  
ATOM    182 2HG1 VAL A  10      -1.825  -8.081  12.626  1.00  0.00           H  
ATOM    183 3HG1 VAL A  10      -2.028  -8.191  14.368  1.00  0.00           H  
ATOM    184 1HG2 VAL A  10      -3.754  -5.666  14.706  1.00  0.00           H  
ATOM    185 2HG2 VAL A  10      -2.385  -6.103  15.753  1.00  0.00           H  
ATOM    186 3HG2 VAL A  10      -2.426  -4.510  14.965  1.00  0.00           H  
ATOM    187  N   VAL A  11       0.258  -6.237  11.478  1.00  0.00           N  
ATOM    188  CA  VAL A  11       0.741  -6.961  10.311  1.00  0.00           C  
ATOM    189  C   VAL A  11       2.216  -7.291  10.463  1.00  0.00           C  
ATOM    190  O   VAL A  11       2.665  -8.370  10.071  1.00  0.00           O  
ATOM    191  CB  VAL A  11       0.464  -6.137   9.012  1.00  0.00           C  
ATOM    192  CG1 VAL A  11       1.409  -5.009   8.910  1.00  0.00           C  
ATOM    193  CG2 VAL A  11       0.546  -6.992   7.767  1.00  0.00           C  
ATOM    194  H   VAL A  11      -0.118  -5.298  11.358  1.00  0.00           H  
ATOM    195  HA  VAL A  11       0.203  -7.885  10.254  1.00  0.00           H  
ATOM    196  HB  VAL A  11      -0.525  -5.693   9.098  1.00  0.00           H  
ATOM    197 1HG1 VAL A  11       1.163  -4.401   8.049  1.00  0.00           H  
ATOM    198 2HG1 VAL A  11       1.309  -4.447   9.786  1.00  0.00           H  
ATOM    199 3HG1 VAL A  11       2.424  -5.354   8.816  1.00  0.00           H  
ATOM    200 1HG2 VAL A  11       0.355  -6.389   6.888  1.00  0.00           H  
ATOM    201 2HG2 VAL A  11       1.497  -7.381   7.718  1.00  0.00           H  
ATOM    202 3HG2 VAL A  11      -0.160  -7.794   7.802  1.00  0.00           H  
ATOM    203  N   SER A  12       2.967  -6.401  11.120  1.00  0.00           N  
ATOM    204  CA  SER A  12       4.400  -6.552  11.317  1.00  0.00           C  
ATOM    205  C   SER A  12       4.778  -7.701  12.233  1.00  0.00           C  
ATOM    206  O   SER A  12       5.945  -8.099  12.294  1.00  0.00           O  
ATOM    207  CB  SER A  12       4.952  -5.282  11.916  1.00  0.00           C  
ATOM    208  OG  SER A  12       4.517  -5.143  13.232  1.00  0.00           O  
ATOM    209  H   SER A  12       2.551  -5.523  11.442  1.00  0.00           H  
ATOM    210  HA  SER A  12       4.852  -6.737  10.345  1.00  0.00           H  
ATOM    211 1HB  SER A  12       6.036  -5.296  11.887  1.00  0.00           H  
ATOM    212 2HB  SER A  12       4.616  -4.429  11.328  1.00  0.00           H  
ATOM    213  HG  SER A  12       4.655  -4.222  13.466  1.00  0.00           H  
ATOM    214  N   LYS A  13       3.817  -8.223  12.984  1.00  0.00           N  
ATOM    215  CA  LYS A  13       4.072  -9.304  13.909  1.00  0.00           C  
ATOM    216  C   LYS A  13       3.643 -10.647  13.333  1.00  0.00           C  
ATOM    217  O   LYS A  13       3.772 -11.679  13.999  1.00  0.00           O  
ATOM    218  CB  LYS A  13       3.334  -9.018  15.209  1.00  0.00           C  
ATOM    219  CG  LYS A  13       3.842  -7.772  15.904  1.00  0.00           C  
ATOM    220  CD  LYS A  13       3.080  -7.478  17.173  1.00  0.00           C  
ATOM    221  CE  LYS A  13       3.599  -6.205  17.827  1.00  0.00           C  
ATOM    222  NZ  LYS A  13       2.824  -5.846  19.043  1.00  0.00           N  
ATOM    223  H   LYS A  13       2.858  -7.876  12.897  1.00  0.00           H  
ATOM    224  HA  LYS A  13       5.142  -9.349  14.108  1.00  0.00           H  
ATOM    225 1HB  LYS A  13       2.271  -8.870  14.992  1.00  0.00           H  
ATOM    226 2HB  LYS A  13       3.425  -9.864  15.886  1.00  0.00           H  
ATOM    227 1HG  LYS A  13       4.899  -7.891  16.132  1.00  0.00           H  
ATOM    228 2HG  LYS A  13       3.732  -6.918  15.228  1.00  0.00           H  
ATOM    229 1HD  LYS A  13       2.025  -7.340  16.928  1.00  0.00           H  
ATOM    230 2HD  LYS A  13       3.177  -8.312  17.865  1.00  0.00           H  
ATOM    231 1HE  LYS A  13       4.643  -6.344  18.100  1.00  0.00           H  
ATOM    232 2HE  LYS A  13       3.528  -5.385  17.108  1.00  0.00           H  
ATOM    233 1HZ  LYS A  13       3.197  -4.996  19.439  1.00  0.00           H  
ATOM    234 2HZ  LYS A  13       1.856  -5.703  18.791  1.00  0.00           H  
ATOM    235 3HZ  LYS A  13       2.889  -6.590  19.720  1.00  0.00           H  
ATOM    236  N   VAL A  14       3.051 -10.625  12.135  1.00  0.00           N  
ATOM    237  CA  VAL A  14       2.497 -11.832  11.549  1.00  0.00           C  
ATOM    238  C   VAL A  14       3.046 -12.142  10.138  1.00  0.00           C  
ATOM    239  O   VAL A  14       3.561 -13.229   9.890  1.00  0.00           O  
ATOM    240  CB  VAL A  14       0.955 -11.689  11.515  1.00  0.00           C  
ATOM    241  CG1 VAL A  14       0.322 -12.901  10.893  1.00  0.00           C  
ATOM    242  CG2 VAL A  14       0.390 -11.453  12.931  1.00  0.00           C  
ATOM    243  H   VAL A  14       3.020  -9.751  11.601  1.00  0.00           H  
ATOM    244  HA  VAL A  14       2.751 -12.671  12.200  1.00  0.00           H  
ATOM    245  HB  VAL A  14       0.713 -10.841  10.903  1.00  0.00           H  
ATOM    246 1HG1 VAL A  14      -0.748 -12.768  10.853  1.00  0.00           H  
ATOM    247 2HG1 VAL A  14       0.686 -13.022   9.918  1.00  0.00           H  
ATOM    248 3HG1 VAL A  14       0.559 -13.781  11.480  1.00  0.00           H  
ATOM    249 1HG2 VAL A  14      -0.693 -11.333  12.873  1.00  0.00           H  
ATOM    250 2HG2 VAL A  14       0.631 -12.302  13.565  1.00  0.00           H  
ATOM    251 3HG2 VAL A  14       0.822 -10.547  13.359  1.00  0.00           H  
ATOM    252  N   VAL A  15       2.889 -11.174   9.232  1.00  0.00           N  
ATOM    253  CA  VAL A  15       3.195 -11.250   7.802  1.00  0.00           C  
ATOM    254  C   VAL A  15       4.636 -10.797   7.514  1.00  0.00           C  
ATOM    255  O   VAL A  15       5.055  -9.798   8.086  1.00  0.00           O  
ATOM    256  CB  VAL A  15       2.192 -10.337   7.068  1.00  0.00           C  
ATOM    257  CG1 VAL A  15       2.457 -10.227   5.612  1.00  0.00           C  
ATOM    258  CG2 VAL A  15       0.823 -10.881   7.235  1.00  0.00           C  
ATOM    259  H   VAL A  15       2.543 -10.277   9.576  1.00  0.00           H  
ATOM    260  HA  VAL A  15       3.038 -12.277   7.494  1.00  0.00           H  
ATOM    261  HB  VAL A  15       2.267  -9.368   7.505  1.00  0.00           H  
ATOM    262 1HG1 VAL A  15       1.724  -9.565   5.167  1.00  0.00           H  
ATOM    263 2HG1 VAL A  15       3.439  -9.827   5.441  1.00  0.00           H  
ATOM    264 3HG1 VAL A  15       2.375 -11.204   5.152  1.00  0.00           H  
ATOM    265 1HG2 VAL A  15       0.105 -10.223   6.752  1.00  0.00           H  
ATOM    266 2HG2 VAL A  15       0.792 -11.848   6.766  1.00  0.00           H  
ATOM    267 3HG2 VAL A  15       0.586 -10.976   8.278  1.00  0.00           H  
ATOM    268  N   PRO A  16       5.439 -11.505   6.694  1.00  0.00           N  
ATOM    269  CA  PRO A  16       6.796 -11.116   6.368  1.00  0.00           C  
ATOM    270  C   PRO A  16       6.754  -9.808   5.559  1.00  0.00           C  
ATOM    271  O   PRO A  16       5.823  -9.655   4.753  1.00  0.00           O  
ATOM    272  CB  PRO A  16       7.305 -12.313   5.550  1.00  0.00           C  
ATOM    273  CG  PRO A  16       6.048 -12.965   4.999  1.00  0.00           C  
ATOM    274  CD  PRO A  16       5.001 -12.758   6.070  1.00  0.00           C  
ATOM    275  HA  PRO A  16       7.328 -11.037   7.317  1.00  0.00           H  
ATOM    276 1HB  PRO A  16       7.993 -11.974   4.759  1.00  0.00           H  
ATOM    277 2HB  PRO A  16       7.883 -12.993   6.196  1.00  0.00           H  
ATOM    278 1HG  PRO A  16       5.769 -12.497   4.041  1.00  0.00           H  
ATOM    279 2HG  PRO A  16       6.233 -14.033   4.788  1.00  0.00           H  
ATOM    280 1HD  PRO A  16       4.025 -12.686   5.589  1.00  0.00           H  
ATOM    281 2HD  PRO A  16       5.057 -13.566   6.797  1.00  0.00           H  
ATOM    282  N   PRO A  17       7.806  -8.958   5.615  1.00  0.00           N  
ATOM    283  CA  PRO A  17       7.953  -7.660   4.961  1.00  0.00           C  
ATOM    284  C   PRO A  17       7.761  -7.636   3.449  1.00  0.00           C  
ATOM    285  O   PRO A  17       7.468  -6.582   2.884  1.00  0.00           O  
ATOM    286  CB  PRO A  17       9.361  -7.243   5.335  1.00  0.00           C  
ATOM    287  CG  PRO A  17       9.662  -7.966   6.594  1.00  0.00           C  
ATOM    288  CD  PRO A  17       8.969  -9.285   6.485  1.00  0.00           C  
ATOM    289  HA  PRO A  17       7.274  -6.969   5.446  1.00  0.00           H  
ATOM    290 1HB  PRO A  17      10.044  -7.444   4.536  1.00  0.00           H  
ATOM    291 2HB  PRO A  17       9.384  -6.153   5.487  1.00  0.00           H  
ATOM    292 1HG  PRO A  17      10.739  -8.045   6.720  1.00  0.00           H  
ATOM    293 2HG  PRO A  17       9.293  -7.387   7.442  1.00  0.00           H  
ATOM    294 1HD  PRO A  17       9.617 -10.053   6.041  1.00  0.00           H  
ATOM    295 2HD  PRO A  17       8.676  -9.512   7.508  1.00  0.00           H  
ATOM    296  N   GLU A  18       7.899  -8.788   2.788  1.00  0.00           N  
ATOM    297  CA  GLU A  18       7.727  -8.844   1.339  1.00  0.00           C  
ATOM    298  C   GLU A  18       6.264  -8.521   1.010  1.00  0.00           C  
ATOM    299  O   GLU A  18       5.943  -7.928  -0.027  1.00  0.00           O  
ATOM    300  CB  GLU A  18       8.120 -10.224   0.803  1.00  0.00           C  
ATOM    301  CG  GLU A  18       8.111 -10.356  -0.725  1.00  0.00           C  
ATOM    302  CD  GLU A  18       9.136  -9.453  -1.420  1.00  0.00           C  
ATOM    303  OE1 GLU A  18      10.064  -9.001  -0.776  1.00  0.00           O  
ATOM    304  OE2 GLU A  18       8.997  -9.229  -2.599  1.00  0.00           O  
ATOM    305  H   GLU A  18       8.109  -9.640   3.283  1.00  0.00           H  
ATOM    306  HA  GLU A  18       8.361  -8.089   0.876  1.00  0.00           H  
ATOM    307 1HB  GLU A  18       9.118 -10.480   1.147  1.00  0.00           H  
ATOM    308 2HB  GLU A  18       7.434 -10.973   1.203  1.00  0.00           H  
ATOM    309 1HG  GLU A  18       8.324 -11.392  -0.987  1.00  0.00           H  
ATOM    310 2HG  GLU A  18       7.111 -10.120  -1.097  1.00  0.00           H  
ATOM    311  N   LEU A  19       5.351  -8.954   1.881  1.00  0.00           N  
ATOM    312  CA  LEU A  19       3.956  -8.654   1.664  1.00  0.00           C  
ATOM    313  C   LEU A  19       3.569  -7.434   2.466  1.00  0.00           C  
ATOM    314  O   LEU A  19       2.748  -6.643   2.009  1.00  0.00           O  
ATOM    315  CB  LEU A  19       3.052  -9.823   2.053  1.00  0.00           C  
ATOM    316  CG  LEU A  19       3.183 -11.138   1.269  1.00  0.00           C  
ATOM    317  CD1 LEU A  19       2.255 -12.181   1.917  1.00  0.00           C  
ATOM    318  CD2 LEU A  19       2.797 -10.918  -0.201  1.00  0.00           C  
ATOM    319  H   LEU A  19       5.628  -9.443   2.734  1.00  0.00           H  
ATOM    320  HA  LEU A  19       3.802  -8.410   0.617  1.00  0.00           H  
ATOM    321 1HB  LEU A  19       3.278 -10.060   3.068  1.00  0.00           H  
ATOM    322 2HB  LEU A  19       2.016  -9.497   1.996  1.00  0.00           H  
ATOM    323  HG  LEU A  19       4.210 -11.503   1.325  1.00  0.00           H  
ATOM    324 1HD1 LEU A  19       2.335 -13.126   1.380  1.00  0.00           H  
ATOM    325 2HD1 LEU A  19       2.544 -12.338   2.957  1.00  0.00           H  
ATOM    326 3HD1 LEU A  19       1.226 -11.839   1.885  1.00  0.00           H  
ATOM    327 1HD2 LEU A  19       2.880 -11.860  -0.739  1.00  0.00           H  
ATOM    328 2HD2 LEU A  19       1.769 -10.558  -0.259  1.00  0.00           H  
ATOM    329 3HD2 LEU A  19       3.460 -10.191  -0.663  1.00  0.00           H  
ATOM    330  N   VAL A  20       4.218  -7.219   3.624  1.00  0.00           N  
ATOM    331  CA  VAL A  20       3.774  -6.111   4.467  1.00  0.00           C  
ATOM    332  C   VAL A  20       3.979  -4.803   3.756  1.00  0.00           C  
ATOM    333  O   VAL A  20       3.069  -3.979   3.722  1.00  0.00           O  
ATOM    334  CB  VAL A  20       4.558  -5.974   5.791  1.00  0.00           C  
ATOM    335  CG1 VAL A  20       4.117  -4.721   6.503  1.00  0.00           C  
ATOM    336  CG2 VAL A  20       4.369  -7.167   6.631  1.00  0.00           C  
ATOM    337  H   VAL A  20       4.919  -7.890   3.936  1.00  0.00           H  
ATOM    338  HA  VAL A  20       2.724  -6.239   4.696  1.00  0.00           H  
ATOM    339  HB  VAL A  20       5.577  -5.834   5.586  1.00  0.00           H  
ATOM    340 1HG1 VAL A  20       4.652  -4.615   7.421  1.00  0.00           H  
ATOM    341 2HG1 VAL A  20       4.296  -3.851   5.908  1.00  0.00           H  
ATOM    342 3HG1 VAL A  20       3.068  -4.797   6.703  1.00  0.00           H  
ATOM    343 1HG2 VAL A  20       4.927  -7.066   7.569  1.00  0.00           H  
ATOM    344 2HG2 VAL A  20       3.364  -7.285   6.839  1.00  0.00           H  
ATOM    345 3HG2 VAL A  20       4.712  -8.020   6.116  1.00  0.00           H  
ATOM    346  N   SER A  21       5.122  -4.621   3.115  1.00  0.00           N  
ATOM    347  CA  SER A  21       5.408  -3.347   2.496  1.00  0.00           C  
ATOM    348  C   SER A  21       4.300  -2.956   1.508  1.00  0.00           C  
ATOM    349  O   SER A  21       3.780  -1.827   1.545  1.00  0.00           O  
ATOM    350  CB  SER A  21       6.756  -3.484   1.804  1.00  0.00           C  
ATOM    351  OG  SER A  21       7.182  -2.301   1.243  1.00  0.00           O  
ATOM    352  H   SER A  21       5.846  -5.347   3.113  1.00  0.00           H  
ATOM    353  HA  SER A  21       5.444  -2.593   3.265  1.00  0.00           H  
ATOM    354 1HB  SER A  21       7.500  -3.844   2.517  1.00  0.00           H  
ATOM    355 2HB  SER A  21       6.669  -4.241   1.025  1.00  0.00           H  
ATOM    356  HG  SER A  21       7.651  -2.553   0.421  1.00  0.00           H  
ATOM    357  N   ARG A  22       3.871  -3.912   0.690  1.00  0.00           N  
ATOM    358  CA  ARG A  22       2.821  -3.685  -0.288  1.00  0.00           C  
ATOM    359  C   ARG A  22       1.452  -3.462   0.376  1.00  0.00           C  
ATOM    360  O   ARG A  22       0.688  -2.582  -0.042  1.00  0.00           O  
ATOM    361  CB  ARG A  22       2.756  -4.888  -1.212  1.00  0.00           C  
ATOM    362  CG  ARG A  22       3.959  -5.035  -2.150  1.00  0.00           C  
ATOM    363  CD  ARG A  22       3.871  -6.272  -2.964  1.00  0.00           C  
ATOM    364  NE  ARG A  22       4.895  -6.329  -4.012  1.00  0.00           N  
ATOM    365  CZ  ARG A  22       6.143  -6.880  -3.928  1.00  0.00           C  
ATOM    366  NH1 ARG A  22       6.622  -7.444  -2.826  1.00  0.00           N  
ATOM    367  NH2 ARG A  22       6.912  -6.854  -5.009  1.00  0.00           N  
ATOM    368  H   ARG A  22       4.342  -4.807   0.725  1.00  0.00           H  
ATOM    369  HA  ARG A  22       3.077  -2.800  -0.868  1.00  0.00           H  
ATOM    370 1HB  ARG A  22       2.690  -5.799  -0.610  1.00  0.00           H  
ATOM    371 2HB  ARG A  22       1.854  -4.832  -1.820  1.00  0.00           H  
ATOM    372 1HG  ARG A  22       4.004  -4.182  -2.824  1.00  0.00           H  
ATOM    373 2HG  ARG A  22       4.878  -5.081  -1.561  1.00  0.00           H  
ATOM    374 1HD  ARG A  22       3.992  -7.143  -2.314  1.00  0.00           H  
ATOM    375 2HD  ARG A  22       2.894  -6.317  -3.443  1.00  0.00           H  
ATOM    376  HE  ARG A  22       4.636  -5.930  -4.906  1.00  0.00           H  
ATOM    377 1HH1 ARG A  22       6.102  -7.501  -1.939  1.00  0.00           H  
ATOM    378 2HH1 ARG A  22       7.557  -7.869  -2.849  1.00  0.00           H  
ATOM    379 1HH2 ARG A  22       6.573  -6.434  -5.863  1.00  0.00           H  
ATOM    380 2HH2 ARG A  22       7.841  -7.255  -4.981  1.00  0.00           H  
ATOM    381  N   LEU A  23       1.171  -4.223   1.432  1.00  0.00           N  
ATOM    382  CA  LEU A  23      -0.088  -4.132   2.160  1.00  0.00           C  
ATOM    383  C   LEU A  23      -0.226  -2.800   2.888  1.00  0.00           C  
ATOM    384  O   LEU A  23      -1.328  -2.257   2.988  1.00  0.00           O  
ATOM    385  CB  LEU A  23      -0.163  -5.294   3.126  1.00  0.00           C  
ATOM    386  CG  LEU A  23      -0.295  -6.693   2.482  1.00  0.00           C  
ATOM    387  CD1 LEU A  23      -0.021  -7.716   3.554  1.00  0.00           C  
ATOM    388  CD2 LEU A  23      -1.689  -6.871   1.894  1.00  0.00           C  
ATOM    389  H   LEU A  23       1.841  -4.953   1.706  1.00  0.00           H  
ATOM    390  HA  LEU A  23      -0.896  -4.199   1.442  1.00  0.00           H  
ATOM    391 1HB  LEU A  23       0.716  -5.281   3.762  1.00  0.00           H  
ATOM    392 2HB  LEU A  23      -1.033  -5.144   3.728  1.00  0.00           H  
ATOM    393  HG  LEU A  23       0.419  -6.811   1.681  1.00  0.00           H  
ATOM    394 1HD1 LEU A  23      -0.109  -8.723   3.144  1.00  0.00           H  
ATOM    395 2HD1 LEU A  23       0.979  -7.576   3.939  1.00  0.00           H  
ATOM    396 3HD1 LEU A  23      -0.710  -7.575   4.336  1.00  0.00           H  
ATOM    397 1HD2 LEU A  23      -1.760  -7.854   1.444  1.00  0.00           H  
ATOM    398 2HD2 LEU A  23      -2.425  -6.775   2.677  1.00  0.00           H  
ATOM    399 3HD2 LEU A  23      -1.880  -6.132   1.128  1.00  0.00           H  
ATOM    400  N   VAL A  24       0.884  -2.258   3.376  1.00  0.00           N  
ATOM    401  CA  VAL A  24       0.871  -0.966   4.044  1.00  0.00           C  
ATOM    402  C   VAL A  24       0.467   0.113   3.048  1.00  0.00           C  
ATOM    403  O   VAL A  24      -0.386   0.949   3.361  1.00  0.00           O  
ATOM    404  CB  VAL A  24       2.239  -0.676   4.706  1.00  0.00           C  
ATOM    405  CG1 VAL A  24       2.332   0.761   5.210  1.00  0.00           C  
ATOM    406  CG2 VAL A  24       2.384  -1.615   5.896  1.00  0.00           C  
ATOM    407  H   VAL A  24       1.754  -2.792   3.293  1.00  0.00           H  
ATOM    408  HA  VAL A  24       0.119  -0.995   4.833  1.00  0.00           H  
ATOM    409  HB  VAL A  24       3.042  -0.846   3.979  1.00  0.00           H  
ATOM    410 1HG1 VAL A  24       3.295   0.918   5.685  1.00  0.00           H  
ATOM    411 2HG1 VAL A  24       2.225   1.467   4.385  1.00  0.00           H  
ATOM    412 3HG1 VAL A  24       1.561   0.927   5.920  1.00  0.00           H  
ATOM    413 1HG2 VAL A  24       3.339  -1.452   6.393  1.00  0.00           H  
ATOM    414 2HG2 VAL A  24       1.574  -1.435   6.583  1.00  0.00           H  
ATOM    415 3HG2 VAL A  24       2.320  -2.630   5.553  1.00  0.00           H  
ATOM    416  N   ASN A  25       1.025   0.068   1.832  1.00  0.00           N  
ATOM    417  CA  ASN A  25       0.644   1.050   0.821  1.00  0.00           C  
ATOM    418  C   ASN A  25      -0.804   0.890   0.398  1.00  0.00           C  
ATOM    419  O   ASN A  25      -1.482   1.881   0.122  1.00  0.00           O  
ATOM    420  CB  ASN A  25       1.517   0.927  -0.385  1.00  0.00           C  
ATOM    421  CG  ASN A  25       2.827   1.412  -0.114  1.00  0.00           C  
ATOM    422  OD1 ASN A  25       3.027   2.200   0.838  1.00  0.00           O  
ATOM    423  ND2 ASN A  25       3.748   0.973  -0.914  1.00  0.00           N  
ATOM    424  H   ASN A  25       1.766  -0.623   1.656  1.00  0.00           H  
ATOM    425  HA  ASN A  25       0.751   2.047   1.247  1.00  0.00           H  
ATOM    426 1HB  ASN A  25       1.582  -0.121  -0.685  1.00  0.00           H  
ATOM    427 2HB  ASN A  25       1.091   1.489  -1.216  1.00  0.00           H  
ATOM    428 1HD2 ASN A  25       4.710   1.254  -0.808  1.00  0.00           H  
ATOM    429 2HD2 ASN A  25       3.512   0.345  -1.647  1.00  0.00           H  
ATOM    430  N   LEU A  26      -1.298  -0.347   0.392  1.00  0.00           N  
ATOM    431  CA  LEU A  26      -2.678  -0.617   0.025  1.00  0.00           C  
ATOM    432  C   LEU A  26      -3.606   0.032   1.031  1.00  0.00           C  
ATOM    433  O   LEU A  26      -4.546   0.741   0.651  1.00  0.00           O  
ATOM    434  CB  LEU A  26      -2.893  -2.148  -0.029  1.00  0.00           C  
ATOM    435  CG  LEU A  26      -4.279  -2.756  -0.427  1.00  0.00           C  
ATOM    436  CD1 LEU A  26      -5.188  -2.875   0.838  1.00  0.00           C  
ATOM    437  CD2 LEU A  26      -4.949  -1.924  -1.524  1.00  0.00           C  
ATOM    438  H   LEU A  26      -0.654  -1.126   0.569  1.00  0.00           H  
ATOM    439  HA  LEU A  26      -2.861  -0.186  -0.957  1.00  0.00           H  
ATOM    440 1HB  LEU A  26      -2.147  -2.561  -0.708  1.00  0.00           H  
ATOM    441 2HB  LEU A  26      -2.676  -2.536   0.953  1.00  0.00           H  
ATOM    442  HG  LEU A  26      -4.109  -3.740  -0.801  1.00  0.00           H  
ATOM    443 1HD1 LEU A  26      -6.127  -3.337   0.575  1.00  0.00           H  
ATOM    444 2HD1 LEU A  26      -4.688  -3.485   1.571  1.00  0.00           H  
ATOM    445 3HD1 LEU A  26      -5.391  -1.918   1.268  1.00  0.00           H  
ATOM    446 1HD2 LEU A  26      -5.890  -2.384  -1.804  1.00  0.00           H  
ATOM    447 2HD2 LEU A  26      -5.141  -0.921  -1.180  1.00  0.00           H  
ATOM    448 3HD2 LEU A  26      -4.299  -1.885  -2.396  1.00  0.00           H  
ATOM    449  N   VAL A  27      -3.332  -0.169   2.312  1.00  0.00           N  
ATOM    450  CA  VAL A  27      -4.187   0.400   3.327  1.00  0.00           C  
ATOM    451  C   VAL A  27      -4.149   1.918   3.304  1.00  0.00           C  
ATOM    452  O   VAL A  27      -5.196   2.562   3.410  1.00  0.00           O  
ATOM    453  CB  VAL A  27      -3.794  -0.111   4.715  1.00  0.00           C  
ATOM    454  CG1 VAL A  27      -4.563   0.660   5.779  1.00  0.00           C  
ATOM    455  CG2 VAL A  27      -4.091  -1.590   4.804  1.00  0.00           C  
ATOM    456  H   VAL A  27      -2.539  -0.769   2.565  1.00  0.00           H  
ATOM    457  HA  VAL A  27      -5.207   0.081   3.122  1.00  0.00           H  
ATOM    458  HB  VAL A  27      -2.729   0.032   4.868  1.00  0.00           H  
ATOM    459 1HG1 VAL A  27      -4.287   0.282   6.754  1.00  0.00           H  
ATOM    460 2HG1 VAL A  27      -4.337   1.715   5.731  1.00  0.00           H  
ATOM    461 3HG1 VAL A  27      -5.606   0.534   5.614  1.00  0.00           H  
ATOM    462 1HG2 VAL A  27      -3.812  -1.958   5.777  1.00  0.00           H  
ATOM    463 2HG2 VAL A  27      -5.125  -1.773   4.646  1.00  0.00           H  
ATOM    464 3HG2 VAL A  27      -3.529  -2.117   4.049  1.00  0.00           H  
ATOM    465  N   LEU A  28      -2.963   2.507   3.177  1.00  0.00           N  
ATOM    466  CA  LEU A  28      -2.896   3.954   3.173  1.00  0.00           C  
ATOM    467  C   LEU A  28      -3.552   4.562   1.945  1.00  0.00           C  
ATOM    468  O   LEU A  28      -4.266   5.561   2.069  1.00  0.00           O  
ATOM    469  CB  LEU A  28      -1.450   4.418   3.277  1.00  0.00           C  
ATOM    470  CG  LEU A  28      -1.203   5.956   3.311  1.00  0.00           C  
ATOM    471  CD1 LEU A  28      -1.967   6.673   4.466  1.00  0.00           C  
ATOM    472  CD2 LEU A  28       0.261   6.149   3.511  1.00  0.00           C  
ATOM    473  H   LEU A  28      -2.103   1.949   3.115  1.00  0.00           H  
ATOM    474  HA  LEU A  28      -3.434   4.303   4.049  1.00  0.00           H  
ATOM    475 1HB  LEU A  28      -0.977   3.950   4.115  1.00  0.00           H  
ATOM    476 2HB  LEU A  28      -0.938   4.046   2.384  1.00  0.00           H  
ATOM    477  HG  LEU A  28      -1.517   6.386   2.368  1.00  0.00           H  
ATOM    478 1HD1 LEU A  28      -1.739   7.735   4.445  1.00  0.00           H  
ATOM    479 2HD1 LEU A  28      -3.041   6.546   4.352  1.00  0.00           H  
ATOM    480 3HD1 LEU A  28      -1.674   6.286   5.406  1.00  0.00           H  
ATOM    481 1HD2 LEU A  28       0.490   7.214   3.511  1.00  0.00           H  
ATOM    482 2HD2 LEU A  28       0.550   5.706   4.464  1.00  0.00           H  
ATOM    483 3HD2 LEU A  28       0.790   5.651   2.716  1.00  0.00           H  
ATOM    484  N   GLU A  29      -3.355   3.967   0.766  1.00  0.00           N  
ATOM    485  CA  GLU A  29      -3.943   4.538  -0.426  1.00  0.00           C  
ATOM    486  C   GLU A  29      -5.462   4.470  -0.325  1.00  0.00           C  
ATOM    487  O   GLU A  29      -6.153   5.407  -0.711  1.00  0.00           O  
ATOM    488  CB  GLU A  29      -3.450   3.794  -1.672  1.00  0.00           C  
ATOM    489  CG  GLU A  29      -3.964   4.338  -3.013  1.00  0.00           C  
ATOM    490  CD  GLU A  29      -3.463   5.740  -3.341  1.00  0.00           C  
ATOM    491  OE1 GLU A  29      -2.481   6.131  -2.765  1.00  0.00           O  
ATOM    492  OE2 GLU A  29      -4.061   6.405  -4.179  1.00  0.00           O  
ATOM    493  H   GLU A  29      -2.754   3.142   0.678  1.00  0.00           H  
ATOM    494  HA  GLU A  29      -3.642   5.583  -0.499  1.00  0.00           H  
ATOM    495 1HB  GLU A  29      -2.359   3.822  -1.693  1.00  0.00           H  
ATOM    496 2HB  GLU A  29      -3.742   2.742  -1.596  1.00  0.00           H  
ATOM    497 1HG  GLU A  29      -3.652   3.661  -3.804  1.00  0.00           H  
ATOM    498 2HG  GLU A  29      -5.049   4.338  -2.986  1.00  0.00           H  
ATOM    499  N   LEU A  30      -6.014   3.380   0.208  1.00  0.00           N  
ATOM    500  CA  LEU A  30      -7.459   3.331   0.317  1.00  0.00           C  
ATOM    501  C   LEU A  30      -7.986   4.345   1.356  1.00  0.00           C  
ATOM    502  O   LEU A  30      -8.949   5.072   1.081  1.00  0.00           O  
ATOM    503  CB  LEU A  30      -7.893   1.903   0.672  1.00  0.00           C  
ATOM    504  CG  LEU A  30      -7.695   0.798  -0.417  1.00  0.00           C  
ATOM    505  CD1 LEU A  30      -7.979  -0.554   0.209  1.00  0.00           C  
ATOM    506  CD2 LEU A  30      -8.634   1.008  -1.603  1.00  0.00           C  
ATOM    507  H   LEU A  30      -5.439   2.579   0.491  1.00  0.00           H  
ATOM    508  HA  LEU A  30      -7.879   3.602  -0.645  1.00  0.00           H  
ATOM    509 1HB  LEU A  30      -7.307   1.598   1.544  1.00  0.00           H  
ATOM    510 2HB  LEU A  30      -8.920   1.908   0.942  1.00  0.00           H  
ATOM    511  HG  LEU A  30      -6.664   0.821  -0.760  1.00  0.00           H  
ATOM    512 1HD1 LEU A  30      -7.821  -1.336  -0.523  1.00  0.00           H  
ATOM    513 2HD1 LEU A  30      -7.306  -0.698   1.041  1.00  0.00           H  
ATOM    514 3HD1 LEU A  30      -9.004  -0.592   0.556  1.00  0.00           H  
ATOM    515 1HD2 LEU A  30      -8.468   0.215  -2.333  1.00  0.00           H  
ATOM    516 2HD2 LEU A  30      -9.663   0.968  -1.263  1.00  0.00           H  
ATOM    517 3HD2 LEU A  30      -8.442   1.967  -2.073  1.00  0.00           H  
ATOM    518  N   LEU A  31      -7.298   4.519   2.494  1.00  0.00           N  
ATOM    519  CA  LEU A  31      -7.791   5.468   3.501  1.00  0.00           C  
ATOM    520  C   LEU A  31      -7.807   6.893   2.969  1.00  0.00           C  
ATOM    521  O   LEU A  31      -8.754   7.651   3.206  1.00  0.00           O  
ATOM    522  CB  LEU A  31      -6.909   5.437   4.758  1.00  0.00           C  
ATOM    523  CG  LEU A  31      -6.989   4.186   5.645  1.00  0.00           C  
ATOM    524  CD1 LEU A  31      -5.885   4.230   6.632  1.00  0.00           C  
ATOM    525  CD2 LEU A  31      -8.358   4.123   6.390  1.00  0.00           C  
ATOM    526  H   LEU A  31      -6.483   3.934   2.703  1.00  0.00           H  
ATOM    527  HA  LEU A  31      -8.811   5.192   3.757  1.00  0.00           H  
ATOM    528 1HB  LEU A  31      -5.867   5.539   4.437  1.00  0.00           H  
ATOM    529 2HB  LEU A  31      -7.154   6.302   5.374  1.00  0.00           H  
ATOM    530  HG  LEU A  31      -6.856   3.322   5.040  1.00  0.00           H  
ATOM    531 1HD1 LEU A  31      -5.918   3.345   7.243  1.00  0.00           H  
ATOM    532 2HD1 LEU A  31      -4.943   4.274   6.091  1.00  0.00           H  
ATOM    533 3HD1 LEU A  31      -5.983   5.094   7.241  1.00  0.00           H  
ATOM    534 1HD2 LEU A  31      -8.393   3.235   7.008  1.00  0.00           H  
ATOM    535 2HD2 LEU A  31      -8.477   5.005   7.015  1.00  0.00           H  
ATOM    536 3HD2 LEU A  31      -9.183   4.083   5.678  1.00  0.00           H  
ATOM    537  N   LEU A  32      -6.815   7.239   2.157  1.00  0.00           N  
ATOM    538  CA  LEU A  32      -6.700   8.593   1.635  1.00  0.00           C  
ATOM    539  C   LEU A  32      -7.666   8.869   0.483  1.00  0.00           C  
ATOM    540  O   LEU A  32      -7.731   9.995  -0.017  1.00  0.00           O  
ATOM    541  CB  LEU A  32      -5.258   8.855   1.188  1.00  0.00           C  
ATOM    542  CG  LEU A  32      -4.162   8.837   2.306  1.00  0.00           C  
ATOM    543  CD1 LEU A  32      -2.807   8.968   1.636  1.00  0.00           C  
ATOM    544  CD2 LEU A  32      -4.374   9.960   3.331  1.00  0.00           C  
ATOM    545  H   LEU A  32      -6.053   6.572   1.990  1.00  0.00           H  
ATOM    546  HA  LEU A  32      -6.954   9.281   2.432  1.00  0.00           H  
ATOM    547 1HB  LEU A  32      -4.989   8.080   0.460  1.00  0.00           H  
ATOM    548 2HB  LEU A  32      -5.216   9.822   0.689  1.00  0.00           H  
ATOM    549  HG  LEU A  32      -4.198   7.892   2.823  1.00  0.00           H  
ATOM    550 1HD1 LEU A  32      -2.022   8.935   2.381  1.00  0.00           H  
ATOM    551 2HD1 LEU A  32      -2.679   8.143   0.935  1.00  0.00           H  
ATOM    552 3HD1 LEU A  32      -2.749   9.918   1.093  1.00  0.00           H  
ATOM    553 1HD2 LEU A  32      -3.591   9.901   4.081  1.00  0.00           H  
ATOM    554 2HD2 LEU A  32      -4.330  10.929   2.831  1.00  0.00           H  
ATOM    555 3HD2 LEU A  32      -5.334   9.848   3.823  1.00  0.00           H  
ATOM    556  N   ARG A  33      -8.414   7.848   0.050  1.00  0.00           N  
ATOM    557  CA  ARG A  33      -9.413   7.990  -0.993  1.00  0.00           C  
ATOM    558  C   ARG A  33     -10.798   7.998  -0.357  1.00  0.00           C  
ATOM    559  O   ARG A  33     -11.811   8.016  -1.059  1.00  0.00           O  
ATOM    560  CB  ARG A  33      -9.345   6.870  -2.022  1.00  0.00           C  
ATOM    561  CG  ARG A  33      -8.104   6.832  -2.889  1.00  0.00           C  
ATOM    562  CD  ARG A  33      -8.154   5.678  -3.828  1.00  0.00           C  
ATOM    563  NE  ARG A  33      -6.957   5.578  -4.640  1.00  0.00           N  
ATOM    564  CZ  ARG A  33      -6.782   4.758  -5.687  1.00  0.00           C  
ATOM    565  NH1 ARG A  33      -7.740   3.943  -6.102  1.00  0.00           N  
ATOM    566  NH2 ARG A  33      -5.617   4.796  -6.288  1.00  0.00           N  
ATOM    567  H   ARG A  33      -8.339   6.932   0.497  1.00  0.00           H  
ATOM    568  HA  ARG A  33      -9.257   8.938  -1.505  1.00  0.00           H  
ATOM    569 1HB  ARG A  33      -9.383   5.918  -1.501  1.00  0.00           H  
ATOM    570 2HB  ARG A  33     -10.212   6.922  -2.678  1.00  0.00           H  
ATOM    571 1HG  ARG A  33      -8.059   7.741  -3.480  1.00  0.00           H  
ATOM    572 2HG  ARG A  33      -7.218   6.770  -2.288  1.00  0.00           H  
ATOM    573 1HD  ARG A  33      -8.249   4.757  -3.247  1.00  0.00           H  
ATOM    574 2HD  ARG A  33      -9.012   5.790  -4.485  1.00  0.00           H  
ATOM    575  HE  ARG A  33      -6.140   6.157  -4.386  1.00  0.00           H  
ATOM    576 1HH1 ARG A  33      -8.630   3.923  -5.631  1.00  0.00           H  
ATOM    577 2HH1 ARG A  33      -7.580   3.337  -6.895  1.00  0.00           H  
ATOM    578 1HH2 ARG A  33      -4.908   5.448  -5.913  1.00  0.00           H  
ATOM    579 2HH2 ARG A  33      -5.419   4.208  -7.081  1.00  0.00           H  
ATOM    580  N   GLY A  34     -10.848   7.980   0.983  1.00  0.00           N  
ATOM    581  CA  GLY A  34     -12.116   7.967   1.687  1.00  0.00           C  
ATOM    582  C   GLY A  34     -12.716   6.575   1.876  1.00  0.00           C  
ATOM    583  O   GLY A  34     -13.922   6.456   2.101  1.00  0.00           O  
ATOM    584  H   GLY A  34      -9.991   7.971   1.544  1.00  0.00           H  
ATOM    585 1HA  GLY A  34     -11.971   8.425   2.665  1.00  0.00           H  
ATOM    586 2HA  GLY A  34     -12.826   8.595   1.152  1.00  0.00           H  
ATOM    587  N   ILE A  35     -11.907   5.517   1.773  1.00  0.00           N  
ATOM    588  CA  ILE A  35     -12.413   4.169   1.935  1.00  0.00           C  
ATOM    589  C   ILE A  35     -12.409   3.829   3.431  1.00  0.00           C  
ATOM    590  O   ILE A  35     -11.363   3.939   4.068  1.00  0.00           O  
ATOM    591  CB  ILE A  35     -11.517   3.182   1.186  1.00  0.00           C  
ATOM    592  CG1 ILE A  35     -11.387   3.597  -0.324  1.00  0.00           C  
ATOM    593  CG2 ILE A  35     -12.004   1.759   1.334  1.00  0.00           C  
ATOM    594  CD1 ILE A  35     -12.661   3.672  -1.127  1.00  0.00           C  
ATOM    595  H   ILE A  35     -10.903   5.613   1.592  1.00  0.00           H  
ATOM    596  HA  ILE A  35     -13.401   4.116   1.514  1.00  0.00           H  
ATOM    597  HB  ILE A  35     -10.543   3.240   1.619  1.00  0.00           H  
ATOM    598 1HG1 ILE A  35     -10.930   4.575  -0.364  1.00  0.00           H  
ATOM    599 2HG1 ILE A  35     -10.731   2.900  -0.807  1.00  0.00           H  
ATOM    600 1HG2 ILE A  35     -11.323   1.080   0.826  1.00  0.00           H  
ATOM    601 2HG2 ILE A  35     -12.039   1.507   2.382  1.00  0.00           H  
ATOM    602 3HG2 ILE A  35     -12.996   1.655   0.911  1.00  0.00           H  
ATOM    603 1HD1 ILE A  35     -12.415   3.976  -2.143  1.00  0.00           H  
ATOM    604 2HD1 ILE A  35     -13.150   2.704  -1.156  1.00  0.00           H  
ATOM    605 3HD1 ILE A  35     -13.334   4.408  -0.696  1.00  0.00           H  
ATOM    606  N   PRO A  36     -13.551   3.450   4.036  1.00  0.00           N  
ATOM    607  CA  PRO A  36     -13.665   3.116   5.440  1.00  0.00           C  
ATOM    608  C   PRO A  36     -12.759   1.942   5.803  1.00  0.00           C  
ATOM    609  O   PRO A  36     -12.584   1.047   4.974  1.00  0.00           O  
ATOM    610  CB  PRO A  36     -15.136   2.694   5.570  1.00  0.00           C  
ATOM    611  CG  PRO A  36     -15.846   3.382   4.434  1.00  0.00           C  
ATOM    612  CD  PRO A  36     -14.844   3.423   3.305  1.00  0.00           C  
ATOM    613  HA  PRO A  36     -13.469   4.027   6.012  1.00  0.00           H  
ATOM    614 1HB  PRO A  36     -15.220   1.598   5.521  1.00  0.00           H  
ATOM    615 2HB  PRO A  36     -15.526   2.985   6.562  1.00  0.00           H  
ATOM    616 1HG  PRO A  36     -16.756   2.820   4.169  1.00  0.00           H  
ATOM    617 2HG  PRO A  36     -16.173   4.387   4.743  1.00  0.00           H  
ATOM    618 1HD  PRO A  36     -14.918   2.543   2.654  1.00  0.00           H  
ATOM    619 2HD  PRO A  36     -15.043   4.363   2.777  1.00  0.00           H  
ATOM    620  N   PRO A  37     -12.264   1.859   7.052  1.00  0.00           N  
ATOM    621  CA  PRO A  37     -11.485   0.758   7.602  1.00  0.00           C  
ATOM    622  C   PRO A  37     -12.135  -0.595   7.340  1.00  0.00           C  
ATOM    623  O   PRO A  37     -11.452  -1.569   7.029  1.00  0.00           O  
ATOM    624  CB  PRO A  37     -11.519   1.094   9.093  1.00  0.00           C  
ATOM    625  CG  PRO A  37     -11.582   2.594   9.139  1.00  0.00           C  
ATOM    626  CD  PRO A  37     -12.476   2.975   8.001  1.00  0.00           C  
ATOM    627  HA  PRO A  37     -10.458   0.789   7.209  1.00  0.00           H  
ATOM    628 1HB  PRO A  37     -12.410   0.631   9.554  1.00  0.00           H  
ATOM    629 2HB  PRO A  37     -10.678   0.688   9.593  1.00  0.00           H  
ATOM    630 1HG  PRO A  37     -11.971   2.929  10.114  1.00  0.00           H  
ATOM    631 2HG  PRO A  37     -10.579   3.022   9.027  1.00  0.00           H  
ATOM    632 1HD  PRO A  37     -13.533   3.032   8.321  1.00  0.00           H  
ATOM    633 2HD  PRO A  37     -12.089   3.924   7.602  1.00  0.00           H  
ATOM    634  N   GLU A  38     -13.469  -0.642   7.387  1.00  0.00           N  
ATOM    635  CA  GLU A  38     -14.196  -1.881   7.165  1.00  0.00           C  
ATOM    636  C   GLU A  38     -14.039  -2.393   5.743  1.00  0.00           C  
ATOM    637  O   GLU A  38     -13.983  -3.609   5.519  1.00  0.00           O  
ATOM    638  CB  GLU A  38     -15.675  -1.673   7.476  1.00  0.00           C  
ATOM    639  CG  GLU A  38     -15.979  -1.381   8.952  1.00  0.00           C  
ATOM    640  CD  GLU A  38     -15.754   0.068   9.339  1.00  0.00           C  
ATOM    641  OE1 GLU A  38     -15.368   0.839   8.482  1.00  0.00           O  
ATOM    642  OE2 GLU A  38     -15.959   0.398  10.478  1.00  0.00           O  
ATOM    643  H   GLU A  38     -14.018   0.180   7.656  1.00  0.00           H  
ATOM    644  HA  GLU A  38     -13.801  -2.634   7.842  1.00  0.00           H  
ATOM    645 1HB  GLU A  38     -16.058  -0.846   6.876  1.00  0.00           H  
ATOM    646 2HB  GLU A  38     -16.232  -2.566   7.189  1.00  0.00           H  
ATOM    647 1HG  GLU A  38     -17.016  -1.644   9.157  1.00  0.00           H  
ATOM    648 2HG  GLU A  38     -15.344  -2.017   9.568  1.00  0.00           H  
ATOM    649  N   GLU A  39     -14.009  -1.469   4.784  1.00  0.00           N  
ATOM    650  CA  GLU A  39     -13.910  -1.818   3.384  1.00  0.00           C  
ATOM    651  C   GLU A  39     -12.477  -2.220   3.103  1.00  0.00           C  
ATOM    652  O   GLU A  39     -12.215  -3.105   2.286  1.00  0.00           O  
ATOM    653  CB  GLU A  39     -14.382  -0.659   2.509  1.00  0.00           C  
ATOM    654  CG  GLU A  39     -15.884  -0.363   2.628  1.00  0.00           C  
ATOM    655  CD  GLU A  39     -16.742  -1.535   2.211  1.00  0.00           C  
ATOM    656  OE1 GLU A  39     -16.528  -2.059   1.152  1.00  0.00           O  
ATOM    657  OE2 GLU A  39     -17.602  -1.924   2.974  1.00  0.00           O  
ATOM    658  H   GLU A  39     -14.008  -0.484   5.034  1.00  0.00           H  
ATOM    659  HA  GLU A  39     -14.548  -2.675   3.190  1.00  0.00           H  
ATOM    660 1HB  GLU A  39     -13.874   0.235   2.824  1.00  0.00           H  
ATOM    661 2HB  GLU A  39     -14.131  -0.844   1.465  1.00  0.00           H  
ATOM    662 1HG  GLU A  39     -16.109  -0.110   3.665  1.00  0.00           H  
ATOM    663 2HG  GLU A  39     -16.127   0.498   2.010  1.00  0.00           H  
ATOM    664  N   ILE A  40     -11.549  -1.595   3.817  1.00  0.00           N  
ATOM    665  CA  ILE A  40     -10.149  -1.927   3.657  1.00  0.00           C  
ATOM    666  C   ILE A  40      -9.907  -3.338   4.149  1.00  0.00           C  
ATOM    667  O   ILE A  40      -9.161  -4.088   3.519  1.00  0.00           O  
ATOM    668  CB  ILE A  40      -9.233  -0.956   4.363  1.00  0.00           C  
ATOM    669  CG1 ILE A  40      -9.379   0.359   3.690  1.00  0.00           C  
ATOM    670  CG2 ILE A  40      -7.809  -1.471   4.259  1.00  0.00           C  
ATOM    671  CD1 ILE A  40      -8.778   1.470   4.379  1.00  0.00           C  
ATOM    672  H   ILE A  40     -11.848  -0.834   4.439  1.00  0.00           H  
ATOM    673  HA  ILE A  40      -9.909  -1.894   2.593  1.00  0.00           H  
ATOM    674  HB  ILE A  40      -9.522  -0.839   5.409  1.00  0.00           H  
ATOM    675 1HG1 ILE A  40      -8.968   0.290   2.718  1.00  0.00           H  
ATOM    676 2HG1 ILE A  40     -10.427   0.575   3.607  1.00  0.00           H  
ATOM    677 1HG2 ILE A  40      -7.162  -0.784   4.715  1.00  0.00           H  
ATOM    678 2HG2 ILE A  40      -7.708  -2.428   4.757  1.00  0.00           H  
ATOM    679 3HG2 ILE A  40      -7.532  -1.586   3.215  1.00  0.00           H  
ATOM    680 1HD1 ILE A  40      -8.974   2.382   3.810  1.00  0.00           H  
ATOM    681 2HD1 ILE A  40      -9.224   1.557   5.362  1.00  0.00           H  
ATOM    682 3HD1 ILE A  40      -7.714   1.329   4.468  1.00  0.00           H  
ATOM    683  N   LEU A  41     -10.503  -3.694   5.290  1.00  0.00           N  
ATOM    684  CA  LEU A  41     -10.365  -5.036   5.822  1.00  0.00           C  
ATOM    685  C   LEU A  41     -10.939  -6.042   4.839  1.00  0.00           C  
ATOM    686  O   LEU A  41     -10.351  -7.110   4.672  1.00  0.00           O  
ATOM    687  CB  LEU A  41     -11.059  -5.117   7.178  1.00  0.00           C  
ATOM    688  CG  LEU A  41     -10.353  -4.381   8.324  1.00  0.00           C  
ATOM    689  CD1 LEU A  41     -11.292  -4.238   9.479  1.00  0.00           C  
ATOM    690  CD2 LEU A  41      -9.108  -5.204   8.800  1.00  0.00           C  
ATOM    691  H   LEU A  41     -11.049  -2.996   5.802  1.00  0.00           H  
ATOM    692  HA  LEU A  41      -9.318  -5.254   5.944  1.00  0.00           H  
ATOM    693 1HB  LEU A  41     -12.057  -4.689   7.074  1.00  0.00           H  
ATOM    694 2HB  LEU A  41     -11.156  -6.159   7.459  1.00  0.00           H  
ATOM    695  HG  LEU A  41     -10.053  -3.400   7.987  1.00  0.00           H  
ATOM    696 1HD1 LEU A  41     -10.795  -3.717  10.289  1.00  0.00           H  
ATOM    697 2HD1 LEU A  41     -12.160  -3.667   9.167  1.00  0.00           H  
ATOM    698 3HD1 LEU A  41     -11.598  -5.202   9.796  1.00  0.00           H  
ATOM    699 1HD2 LEU A  41      -8.626  -4.691   9.612  1.00  0.00           H  
ATOM    700 2HD2 LEU A  41      -9.425  -6.178   9.152  1.00  0.00           H  
ATOM    701 3HD2 LEU A  41      -8.397  -5.331   7.999  1.00  0.00           H  
ATOM    702  N   LYS A  42     -12.053  -5.715   4.162  1.00  0.00           N  
ATOM    703  CA  LYS A  42     -12.581  -6.626   3.145  1.00  0.00           C  
ATOM    704  C   LYS A  42     -11.563  -6.806   2.012  1.00  0.00           C  
ATOM    705  O   LYS A  42     -11.340  -7.936   1.571  1.00  0.00           O  
ATOM    706  CB  LYS A  42     -13.891  -6.099   2.561  1.00  0.00           C  
ATOM    707  CG  LYS A  42     -15.090  -6.146   3.489  1.00  0.00           C  
ATOM    708  CD  LYS A  42     -16.298  -5.482   2.824  1.00  0.00           C  
ATOM    709  CE  LYS A  42     -17.511  -5.434   3.740  1.00  0.00           C  
ATOM    710  NZ  LYS A  42     -18.626  -4.636   3.134  1.00  0.00           N  
ATOM    711  H   LYS A  42     -12.557  -4.854   4.402  1.00  0.00           H  
ATOM    712  HA  LYS A  42     -12.758  -7.599   3.603  1.00  0.00           H  
ATOM    713 1HB  LYS A  42     -13.757  -5.068   2.250  1.00  0.00           H  
ATOM    714 2HB  LYS A  42     -14.137  -6.673   1.668  1.00  0.00           H  
ATOM    715 1HG  LYS A  42     -15.327  -7.185   3.717  1.00  0.00           H  
ATOM    716 2HG  LYS A  42     -14.859  -5.636   4.415  1.00  0.00           H  
ATOM    717 1HD  LYS A  42     -16.041  -4.460   2.543  1.00  0.00           H  
ATOM    718 2HD  LYS A  42     -16.561  -6.026   1.919  1.00  0.00           H  
ATOM    719 1HE  LYS A  42     -17.859  -6.447   3.924  1.00  0.00           H  
ATOM    720 2HE  LYS A  42     -17.226  -4.976   4.690  1.00  0.00           H  
ATOM    721 1HZ  LYS A  42     -19.413  -4.613   3.758  1.00  0.00           H  
ATOM    722 2HZ  LYS A  42     -18.284  -3.660   2.978  1.00  0.00           H  
ATOM    723 3HZ  LYS A  42     -18.906  -5.036   2.255  1.00  0.00           H  
ATOM    724  N   ILE A  43     -10.892  -5.722   1.590  1.00  0.00           N  
ATOM    725  CA  ILE A  43      -9.883  -5.838   0.531  1.00  0.00           C  
ATOM    726  C   ILE A  43      -8.716  -6.683   1.010  1.00  0.00           C  
ATOM    727  O   ILE A  43      -8.211  -7.515   0.257  1.00  0.00           O  
ATOM    728  CB  ILE A  43      -9.346  -4.468   0.033  1.00  0.00           C  
ATOM    729  CG1 ILE A  43     -10.483  -3.610  -0.633  1.00  0.00           C  
ATOM    730  CG2 ILE A  43      -8.148  -4.675  -0.947  1.00  0.00           C  
ATOM    731  CD1 ILE A  43     -11.167  -4.215  -1.856  1.00  0.00           C  
ATOM    732  H   ILE A  43     -11.161  -4.801   1.963  1.00  0.00           H  
ATOM    733  HA  ILE A  43     -10.331  -6.366  -0.310  1.00  0.00           H  
ATOM    734  HB  ILE A  43      -8.995  -3.894   0.895  1.00  0.00           H  
ATOM    735 1HG1 ILE A  43     -11.245  -3.427   0.105  1.00  0.00           H  
ATOM    736 2HG1 ILE A  43     -10.055  -2.654  -0.931  1.00  0.00           H  
ATOM    737 1HG2 ILE A  43      -7.781  -3.709  -1.264  1.00  0.00           H  
ATOM    738 2HG2 ILE A  43      -7.341  -5.213  -0.459  1.00  0.00           H  
ATOM    739 3HG2 ILE A  43      -8.467  -5.242  -1.818  1.00  0.00           H  
ATOM    740 1HD1 ILE A  43     -11.926  -3.520  -2.213  1.00  0.00           H  
ATOM    741 2HD1 ILE A  43     -10.445  -4.386  -2.649  1.00  0.00           H  
ATOM    742 3HD1 ILE A  43     -11.651  -5.158  -1.603  1.00  0.00           H  
ATOM    743  N   LEU A  44      -8.259  -6.462   2.238  1.00  0.00           N  
ATOM    744  CA  LEU A  44      -7.154  -7.230   2.772  1.00  0.00           C  
ATOM    745  C   LEU A  44      -7.515  -8.712   2.864  1.00  0.00           C  
ATOM    746  O   LEU A  44      -6.685  -9.567   2.559  1.00  0.00           O  
ATOM    747  CB  LEU A  44      -6.769  -6.692   4.137  1.00  0.00           C  
ATOM    748  CG  LEU A  44      -6.116  -5.303   4.229  1.00  0.00           C  
ATOM    749  CD1 LEU A  44      -6.128  -4.875   5.690  1.00  0.00           C  
ATOM    750  CD2 LEU A  44      -4.674  -5.372   3.723  1.00  0.00           C  
ATOM    751  H   LEU A  44      -8.694  -5.727   2.808  1.00  0.00           H  
ATOM    752  HA  LEU A  44      -6.312  -7.133   2.087  1.00  0.00           H  
ATOM    753 1HB  LEU A  44      -7.669  -6.672   4.746  1.00  0.00           H  
ATOM    754 2HB  LEU A  44      -6.071  -7.389   4.565  1.00  0.00           H  
ATOM    755  HG  LEU A  44      -6.672  -4.579   3.634  1.00  0.00           H  
ATOM    756 1HD1 LEU A  44      -5.664  -3.901   5.795  1.00  0.00           H  
ATOM    757 2HD1 LEU A  44      -7.142  -4.817   6.033  1.00  0.00           H  
ATOM    758 3HD1 LEU A  44      -5.595  -5.597   6.280  1.00  0.00           H  
ATOM    759 1HD2 LEU A  44      -4.212  -4.394   3.810  1.00  0.00           H  
ATOM    760 2HD2 LEU A  44      -4.113  -6.071   4.313  1.00  0.00           H  
ATOM    761 3HD2 LEU A  44      -4.657  -5.680   2.687  1.00  0.00           H  
ATOM    762  N   GLU A  45      -8.763  -9.026   3.266  1.00  0.00           N  
ATOM    763  CA  GLU A  45      -9.188 -10.420   3.318  1.00  0.00           C  
ATOM    764  C   GLU A  45      -9.166 -11.026   1.919  1.00  0.00           C  
ATOM    765  O   GLU A  45      -8.705 -12.161   1.742  1.00  0.00           O  
ATOM    766  CB  GLU A  45     -10.595 -10.572   3.903  1.00  0.00           C  
ATOM    767  CG  GLU A  45     -11.049 -12.030   4.002  1.00  0.00           C  
ATOM    768  CD  GLU A  45     -12.401 -12.227   4.625  1.00  0.00           C  
ATOM    769  OE1 GLU A  45     -12.916 -11.341   5.293  1.00  0.00           O  
ATOM    770  OE2 GLU A  45     -12.951 -13.288   4.395  1.00  0.00           O  
ATOM    771  H   GLU A  45      -9.400  -8.290   3.579  1.00  0.00           H  
ATOM    772  HA  GLU A  45      -8.492 -10.972   3.945  1.00  0.00           H  
ATOM    773 1HB  GLU A  45     -10.638 -10.128   4.885  1.00  0.00           H  
ATOM    774 2HB  GLU A  45     -11.307 -10.036   3.275  1.00  0.00           H  
ATOM    775 1HG  GLU A  45     -11.076 -12.455   3.000  1.00  0.00           H  
ATOM    776 2HG  GLU A  45     -10.307 -12.585   4.577  1.00  0.00           H  
ATOM    777  N   GLU A  46      -9.647 -10.273   0.915  1.00  0.00           N  
ATOM    778  CA  GLU A  46      -9.648 -10.773  -0.450  1.00  0.00           C  
ATOM    779  C   GLU A  46      -8.225 -11.014  -0.917  1.00  0.00           C  
ATOM    780  O   GLU A  46      -7.966 -12.026  -1.572  1.00  0.00           O  
ATOM    781  CB  GLU A  46     -10.340  -9.798  -1.411  1.00  0.00           C  
ATOM    782  CG  GLU A  46     -11.854  -9.696  -1.254  1.00  0.00           C  
ATOM    783  CD  GLU A  46     -12.461  -8.652  -2.157  1.00  0.00           C  
ATOM    784  OE1 GLU A  46     -11.716  -7.968  -2.818  1.00  0.00           O  
ATOM    785  OE2 GLU A  46     -13.663  -8.538  -2.184  1.00  0.00           O  
ATOM    786  H   GLU A  46     -10.069  -9.359   1.121  1.00  0.00           H  
ATOM    787  HA  GLU A  46     -10.184 -11.718  -0.472  1.00  0.00           H  
ATOM    788 1HB  GLU A  46      -9.927  -8.800  -1.264  1.00  0.00           H  
ATOM    789 2HB  GLU A  46     -10.125 -10.089  -2.440  1.00  0.00           H  
ATOM    790 1HG  GLU A  46     -12.290 -10.663  -1.494  1.00  0.00           H  
ATOM    791 2HG  GLU A  46     -12.095  -9.472  -0.223  1.00  0.00           H  
ATOM    792  N   LEU A  47      -7.293 -10.127  -0.546  1.00  0.00           N  
ATOM    793  CA  LEU A  47      -5.912 -10.330  -0.930  1.00  0.00           C  
ATOM    794  C   LEU A  47      -5.359 -11.568  -0.264  1.00  0.00           C  
ATOM    795  O   LEU A  47      -4.704 -12.365  -0.921  1.00  0.00           O  
ATOM    796  CB  LEU A  47      -5.048  -9.122  -0.547  1.00  0.00           C  
ATOM    797  CG  LEU A  47      -5.288  -7.824  -1.342  1.00  0.00           C  
ATOM    798  CD1 LEU A  47      -4.542  -6.685  -0.679  1.00  0.00           C  
ATOM    799  CD2 LEU A  47      -4.801  -7.993  -2.781  1.00  0.00           C  
ATOM    800  H   LEU A  47      -7.579  -9.277  -0.048  1.00  0.00           H  
ATOM    801  HA  LEU A  47      -5.875 -10.487  -2.004  1.00  0.00           H  
ATOM    802 1HB  LEU A  47      -5.231  -8.899   0.499  1.00  0.00           H  
ATOM    803 2HB  LEU A  47      -3.999  -9.397  -0.657  1.00  0.00           H  
ATOM    804  HG  LEU A  47      -6.347  -7.589  -1.348  1.00  0.00           H  
ATOM    805 1HD1 LEU A  47      -4.733  -5.791  -1.249  1.00  0.00           H  
ATOM    806 2HD1 LEU A  47      -4.894  -6.550   0.336  1.00  0.00           H  
ATOM    807 3HD1 LEU A  47      -3.479  -6.895  -0.670  1.00  0.00           H  
ATOM    808 1HD2 LEU A  47      -4.972  -7.065  -3.325  1.00  0.00           H  
ATOM    809 2HD2 LEU A  47      -3.735  -8.222  -2.781  1.00  0.00           H  
ATOM    810 3HD2 LEU A  47      -5.339  -8.794  -3.284  1.00  0.00           H  
ATOM    811  N   ALA A  48      -5.691 -11.816   1.006  1.00  0.00           N  
ATOM    812  CA  ALA A  48      -5.175 -13.015   1.656  1.00  0.00           C  
ATOM    813  C   ALA A  48      -5.631 -14.253   0.893  1.00  0.00           C  
ATOM    814  O   ALA A  48      -4.868 -15.218   0.720  1.00  0.00           O  
ATOM    815  CB  ALA A  48      -5.668 -13.095   3.091  1.00  0.00           C  
ATOM    816  H   ALA A  48      -6.221 -11.118   1.539  1.00  0.00           H  
ATOM    817  HA  ALA A  48      -4.089 -12.973   1.647  1.00  0.00           H  
ATOM    818 1HB  ALA A  48      -5.261 -13.986   3.560  1.00  0.00           H  
ATOM    819 2HB  ALA A  48      -5.354 -12.229   3.632  1.00  0.00           H  
ATOM    820 3HB  ALA A  48      -6.754 -13.142   3.101  1.00  0.00           H  
ATOM    821  N   ARG A  49      -6.877 -14.224   0.412  1.00  0.00           N  
ATOM    822  CA  ARG A  49      -7.424 -15.345  -0.332  1.00  0.00           C  
ATOM    823  C   ARG A  49      -6.753 -15.510  -1.705  1.00  0.00           C  
ATOM    824  O   ARG A  49      -6.420 -16.633  -2.093  1.00  0.00           O  
ATOM    825  CB  ARG A  49      -8.930 -15.168  -0.467  1.00  0.00           C  
ATOM    826  CG  ARG A  49      -9.694 -15.351   0.859  1.00  0.00           C  
ATOM    827  CD  ARG A  49     -11.167 -15.115   0.726  1.00  0.00           C  
ATOM    828  NE  ARG A  49     -11.864 -15.233   2.023  1.00  0.00           N  
ATOM    829  CZ  ARG A  49     -12.284 -16.373   2.593  1.00  0.00           C  
ATOM    830  NH1 ARG A  49     -12.104 -17.553   2.018  1.00  0.00           N  
ATOM    831  NH2 ARG A  49     -12.888 -16.271   3.755  1.00  0.00           N  
ATOM    832  H   ARG A  49      -7.468 -13.414   0.643  1.00  0.00           H  
ATOM    833  HA  ARG A  49      -7.245 -16.250   0.246  1.00  0.00           H  
ATOM    834 1HB  ARG A  49      -9.147 -14.172  -0.840  1.00  0.00           H  
ATOM    835 2HB  ARG A  49      -9.320 -15.884  -1.188  1.00  0.00           H  
ATOM    836 1HG  ARG A  49      -9.537 -16.365   1.220  1.00  0.00           H  
ATOM    837 2HG  ARG A  49      -9.310 -14.648   1.597  1.00  0.00           H  
ATOM    838 1HD  ARG A  49     -11.322 -14.098   0.355  1.00  0.00           H  
ATOM    839 2HD  ARG A  49     -11.603 -15.821   0.024  1.00  0.00           H  
ATOM    840  HE  ARG A  49     -12.067 -14.373   2.569  1.00  0.00           H  
ATOM    841 1HH1 ARG A  49     -11.641 -17.619   1.126  1.00  0.00           H  
ATOM    842 2HH1 ARG A  49     -12.433 -18.393   2.474  1.00  0.00           H  
ATOM    843 1HH2 ARG A  49     -13.003 -15.323   4.158  1.00  0.00           H  
ATOM    844 2HH2 ARG A  49     -13.231 -17.087   4.235  1.00  0.00           H  
ATOM    845  N   GLU A  50      -6.490 -14.393  -2.404  1.00  0.00           N  
ATOM    846  CA  GLU A  50      -5.816 -14.414  -3.711  1.00  0.00           C  
ATOM    847  C   GLU A  50      -4.355 -14.843  -3.587  1.00  0.00           C  
ATOM    848  O   GLU A  50      -3.822 -15.546  -4.449  1.00  0.00           O  
ATOM    849  CB  GLU A  50      -5.849 -13.033  -4.375  1.00  0.00           C  
ATOM    850  CG  GLU A  50      -7.213 -12.552  -4.852  1.00  0.00           C  
ATOM    851  CD  GLU A  50      -7.136 -11.166  -5.433  1.00  0.00           C  
ATOM    852  OE1 GLU A  50      -6.079 -10.588  -5.351  1.00  0.00           O  
ATOM    853  OE2 GLU A  50      -8.116 -10.691  -5.953  1.00  0.00           O  
ATOM    854  H   GLU A  50      -6.837 -13.499  -2.039  1.00  0.00           H  
ATOM    855  HA  GLU A  50      -6.331 -15.128  -4.351  1.00  0.00           H  
ATOM    856 1HB  GLU A  50      -5.473 -12.295  -3.665  1.00  0.00           H  
ATOM    857 2HB  GLU A  50      -5.175 -13.031  -5.229  1.00  0.00           H  
ATOM    858 1HG  GLU A  50      -7.583 -13.237  -5.614  1.00  0.00           H  
ATOM    859 2HG  GLU A  50      -7.911 -12.563  -4.024  1.00  0.00           H  
ATOM    860  N   LEU A  51      -3.716 -14.403  -2.506  1.00  0.00           N  
ATOM    861  CA  LEU A  51      -2.328 -14.688  -2.196  1.00  0.00           C  
ATOM    862  C   LEU A  51      -2.164 -16.116  -1.708  1.00  0.00           C  
ATOM    863  O   LEU A  51      -1.120 -16.732  -1.929  1.00  0.00           O  
ATOM    864  CB  LEU A  51      -1.823 -13.731  -1.090  1.00  0.00           C  
ATOM    865  CG  LEU A  51      -1.681 -12.205  -1.430  1.00  0.00           C  
ATOM    866  CD1 LEU A  51      -1.451 -11.425  -0.116  1.00  0.00           C  
ATOM    867  CD2 LEU A  51      -0.513 -11.992  -2.371  1.00  0.00           C  
ATOM    868  H   LEU A  51      -4.234 -13.799  -1.872  1.00  0.00           H  
ATOM    869  HA  LEU A  51      -1.739 -14.569  -3.100  1.00  0.00           H  
ATOM    870 1HB  LEU A  51      -2.511 -13.810  -0.252  1.00  0.00           H  
ATOM    871 2HB  LEU A  51      -0.848 -14.085  -0.756  1.00  0.00           H  
ATOM    872  HG  LEU A  51      -2.586 -11.842  -1.905  1.00  0.00           H  
ATOM    873 1HD1 LEU A  51      -1.352 -10.361  -0.332  1.00  0.00           H  
ATOM    874 2HD1 LEU A  51      -2.299 -11.579   0.550  1.00  0.00           H  
ATOM    875 3HD1 LEU A  51      -0.547 -11.781   0.363  1.00  0.00           H  
ATOM    876 1HD2 LEU A  51      -0.420 -10.930  -2.592  1.00  0.00           H  
ATOM    877 2HD2 LEU A  51       0.403 -12.348  -1.902  1.00  0.00           H  
ATOM    878 3HD2 LEU A  51      -0.678 -12.535  -3.297  1.00  0.00           H  
ATOM    879  N   GLY A  52      -3.194 -16.652  -1.034  1.00  0.00           N  
ATOM    880  CA  GLY A  52      -3.088 -17.973  -0.454  1.00  0.00           C  
ATOM    881  C   GLY A  52      -2.261 -17.837   0.809  1.00  0.00           C  
ATOM    882  O   GLY A  52      -1.448 -18.702   1.136  1.00  0.00           O  
ATOM    883  H   GLY A  52      -4.041 -16.113  -0.857  1.00  0.00           H  
ATOM    884 1HA  GLY A  52      -4.084 -18.353  -0.224  1.00  0.00           H  
ATOM    885 2HA  GLY A  52      -2.615 -18.658  -1.156  1.00  0.00           H  
ATOM    886  N   ASP A  53      -2.418 -16.687   1.475  1.00  0.00           N  
ATOM    887  CA  ASP A  53      -1.652 -16.352   2.659  1.00  0.00           C  
ATOM    888  C   ASP A  53      -2.428 -16.293   3.986  1.00  0.00           C  
ATOM    889  O   ASP A  53      -3.097 -15.283   4.257  1.00  0.00           O  
ATOM    890  CB  ASP A  53      -1.013 -14.984   2.502  1.00  0.00           C  
ATOM    891  CG  ASP A  53      -0.185 -14.688   3.698  1.00  0.00           C  
ATOM    892  OD1 ASP A  53       0.239 -15.637   4.326  1.00  0.00           O  
ATOM    893  OD2 ASP A  53      -0.080 -13.560   4.089  1.00  0.00           O  
ATOM    894  H   ASP A  53      -3.150 -16.052   1.148  1.00  0.00           H  
ATOM    895  HA  ASP A  53      -0.841 -17.071   2.732  1.00  0.00           H  
ATOM    896 1HB  ASP A  53      -0.380 -14.973   1.612  1.00  0.00           H  
ATOM    897 2HB  ASP A  53      -1.782 -14.216   2.377  1.00  0.00           H  
ATOM    898  N   PRO A  54      -2.348 -17.333   4.839  1.00  0.00           N  
ATOM    899  CA  PRO A  54      -2.967 -17.409   6.141  1.00  0.00           C  
ATOM    900  C   PRO A  54      -2.441 -16.328   7.086  1.00  0.00           C  
ATOM    901  O   PRO A  54      -3.076 -16.049   8.106  1.00  0.00           O  
ATOM    902  CB  PRO A  54      -2.555 -18.798   6.648  1.00  0.00           C  
ATOM    903  CG  PRO A  54      -2.242 -19.588   5.411  1.00  0.00           C  
ATOM    904  CD  PRO A  54      -1.658 -18.579   4.447  1.00  0.00           C  
ATOM    905  HA  PRO A  54      -4.061 -17.336   6.026  1.00  0.00           H  
ATOM    906 1HB  PRO A  54      -1.684 -18.702   7.321  1.00  0.00           H  
ATOM    907 2HB  PRO A  54      -3.369 -19.240   7.244  1.00  0.00           H  
ATOM    908 1HG  PRO A  54      -1.538 -20.401   5.647  1.00  0.00           H  
ATOM    909 2HG  PRO A  54      -3.156 -20.064   5.023  1.00  0.00           H  
ATOM    910 1HD  PRO A  54      -0.564 -18.481   4.571  1.00  0.00           H  
ATOM    911 2HD  PRO A  54      -1.941 -18.892   3.450  1.00  0.00           H  
ATOM    912  N   LEU A  55      -1.260 -15.749   6.795  1.00  0.00           N  
ATOM    913  CA  LEU A  55      -0.729 -14.756   7.705  1.00  0.00           C  
ATOM    914  C   LEU A  55      -1.493 -13.457   7.544  1.00  0.00           C  
ATOM    915  O   LEU A  55      -1.959 -12.902   8.538  1.00  0.00           O  
ATOM    916  CB  LEU A  55       0.765 -14.592   7.441  1.00  0.00           C  
ATOM    917  CG  LEU A  55       1.638 -15.820   7.746  1.00  0.00           C  
ATOM    918  CD1 LEU A  55       3.023 -15.523   7.277  1.00  0.00           C  
ATOM    919  CD2 LEU A  55       1.634 -16.139   9.244  1.00  0.00           C  
ATOM    920  H   LEU A  55      -0.726 -15.953   5.938  1.00  0.00           H  
ATOM    921  HA  LEU A  55      -0.886 -15.092   8.723  1.00  0.00           H  
ATOM    922 1HB  LEU A  55       0.897 -14.356   6.389  1.00  0.00           H  
ATOM    923 2HB  LEU A  55       1.150 -13.781   8.004  1.00  0.00           H  
ATOM    924  HG  LEU A  55       1.266 -16.678   7.189  1.00  0.00           H  
ATOM    925 1HD1 LEU A  55       3.668 -16.381   7.460  1.00  0.00           H  
ATOM    926 2HD1 LEU A  55       3.005 -15.302   6.206  1.00  0.00           H  
ATOM    927 3HD1 LEU A  55       3.393 -14.670   7.825  1.00  0.00           H  
ATOM    928 1HD2 LEU A  55       2.273 -17.001   9.429  1.00  0.00           H  
ATOM    929 2HD2 LEU A  55       2.019 -15.284   9.797  1.00  0.00           H  
ATOM    930 3HD2 LEU A  55       0.635 -16.371   9.589  1.00  0.00           H  
ATOM    931  N   LEU A  56      -1.765 -13.031   6.310  1.00  0.00           N  
ATOM    932  CA  LEU A  56      -2.602 -11.858   6.163  1.00  0.00           C  
ATOM    933  C   LEU A  56      -3.989 -12.156   6.680  1.00  0.00           C  
ATOM    934  O   LEU A  56      -4.619 -11.287   7.280  1.00  0.00           O  
ATOM    935  CB  LEU A  56      -2.664 -11.336   4.733  1.00  0.00           C  
ATOM    936  CG  LEU A  56      -3.627 -10.079   4.497  1.00  0.00           C  
ATOM    937  CD1 LEU A  56      -3.251  -8.907   5.402  1.00  0.00           C  
ATOM    938  CD2 LEU A  56      -3.518  -9.683   3.047  1.00  0.00           C  
ATOM    939  H   LEU A  56      -1.303 -13.447   5.490  1.00  0.00           H  
ATOM    940  HA  LEU A  56      -2.173 -11.074   6.776  1.00  0.00           H  
ATOM    941 1HB  LEU A  56      -1.654 -11.053   4.432  1.00  0.00           H  
ATOM    942 2HB  LEU A  56      -2.982 -12.153   4.087  1.00  0.00           H  
ATOM    943  HG  LEU A  56      -4.661 -10.345   4.717  1.00  0.00           H  
ATOM    944 1HD1 LEU A  56      -3.909  -8.084   5.207  1.00  0.00           H  
ATOM    945 2HD1 LEU A  56      -3.357  -9.181   6.415  1.00  0.00           H  
ATOM    946 3HD1 LEU A  56      -2.262  -8.623   5.227  1.00  0.00           H  
ATOM    947 1HD2 LEU A  56      -4.169  -8.832   2.842  1.00  0.00           H  
ATOM    948 2HD2 LEU A  56      -2.498  -9.427   2.844  1.00  0.00           H  
ATOM    949 3HD2 LEU A  56      -3.804 -10.509   2.423  1.00  0.00           H  
ATOM    950  N   LYS A  57      -4.507 -13.367   6.457  1.00  0.00           N  
ATOM    951  CA  LYS A  57      -5.843 -13.626   6.978  1.00  0.00           C  
ATOM    952  C   LYS A  57      -5.867 -13.361   8.499  1.00  0.00           C  
ATOM    953  O   LYS A  57      -6.784 -12.692   8.995  1.00  0.00           O  
ATOM    954  CB  LYS A  57      -6.282 -15.057   6.688  1.00  0.00           C  
ATOM    955  CG  LYS A  57      -7.703 -15.383   7.158  1.00  0.00           C  
ATOM    956  CD  LYS A  57      -8.092 -16.825   6.821  1.00  0.00           C  
ATOM    957  CE  LYS A  57      -9.558 -17.127   7.180  1.00  0.00           C  
ATOM    958  NZ  LYS A  57      -9.824 -17.069   8.672  1.00  0.00           N  
ATOM    959  H   LYS A  57      -3.982 -14.074   5.927  1.00  0.00           H  
ATOM    960  HA  LYS A  57      -6.540 -12.937   6.501  1.00  0.00           H  
ATOM    961 1HB  LYS A  57      -6.208 -15.252   5.617  1.00  0.00           H  
ATOM    962 2HB  LYS A  57      -5.604 -15.743   7.190  1.00  0.00           H  
ATOM    963 1HG  LYS A  57      -7.768 -15.238   8.241  1.00  0.00           H  
ATOM    964 2HG  LYS A  57      -8.405 -14.699   6.678  1.00  0.00           H  
ATOM    965 1HD  LYS A  57      -7.948 -17.002   5.753  1.00  0.00           H  
ATOM    966 2HD  LYS A  57      -7.448 -17.509   7.374  1.00  0.00           H  
ATOM    967 1HE  LYS A  57     -10.202 -16.403   6.679  1.00  0.00           H  
ATOM    968 2HE  LYS A  57      -9.804 -18.125   6.820  1.00  0.00           H  
ATOM    969 1HZ  LYS A  57     -10.789 -17.273   8.862  1.00  0.00           H  
ATOM    970 2HZ  LYS A  57      -9.249 -17.733   9.160  1.00  0.00           H  
ATOM    971 3HZ  LYS A  57      -9.623 -16.127   9.050  1.00  0.00           H  
ATOM    972  N   LYS A  58      -4.844 -13.858   9.229  1.00  0.00           N  
ATOM    973  CA  LYS A  58      -4.738 -13.616  10.670  1.00  0.00           C  
ATOM    974  C   LYS A  58      -4.667 -12.125  10.984  1.00  0.00           C  
ATOM    975  O   LYS A  58      -5.319 -11.655  11.917  1.00  0.00           O  
ATOM    976  CB  LYS A  58      -3.518 -14.334  11.257  1.00  0.00           C  
ATOM    977  CG  LYS A  58      -3.317 -14.120  12.766  1.00  0.00           C  
ATOM    978  CD  LYS A  58      -2.141 -14.930  13.308  1.00  0.00           C  
ATOM    979  CE  LYS A  58      -1.901 -14.629  14.782  1.00  0.00           C  
ATOM    980  NZ  LYS A  58      -0.764 -15.427  15.344  1.00  0.00           N  
ATOM    981  H   LYS A  58      -4.144 -14.450   8.768  1.00  0.00           H  
ATOM    982  HA  LYS A  58      -5.634 -14.015  11.148  1.00  0.00           H  
ATOM    983 1HB  LYS A  58      -3.612 -15.404  11.071  1.00  0.00           H  
ATOM    984 2HB  LYS A  58      -2.632 -14.007  10.740  1.00  0.00           H  
ATOM    985 1HG  LYS A  58      -3.117 -13.065  12.952  1.00  0.00           H  
ATOM    986 2HG  LYS A  58      -4.227 -14.400  13.296  1.00  0.00           H  
ATOM    987 1HD  LYS A  58      -2.345 -15.994  13.187  1.00  0.00           H  
ATOM    988 2HD  LYS A  58      -1.246 -14.686  12.748  1.00  0.00           H  
ATOM    989 1HE  LYS A  58      -1.672 -13.570  14.890  1.00  0.00           H  
ATOM    990 2HE  LYS A  58      -2.806 -14.853  15.344  1.00  0.00           H  
ATOM    991 1HZ  LYS A  58      -0.638 -15.193  16.320  1.00  0.00           H  
ATOM    992 2HZ  LYS A  58      -0.968 -16.415  15.261  1.00  0.00           H  
ATOM    993 3HZ  LYS A  58       0.086 -15.216  14.838  1.00  0.00           H  
ATOM    994  N   VAL A  59      -3.906 -11.370  10.203  1.00  0.00           N  
ATOM    995  CA  VAL A  59      -3.798  -9.938  10.436  1.00  0.00           C  
ATOM    996  C   VAL A  59      -5.123  -9.260  10.273  1.00  0.00           C  
ATOM    997  O   VAL A  59      -5.491  -8.420  11.085  1.00  0.00           O  
ATOM    998  CB  VAL A  59      -2.822  -9.306   9.470  1.00  0.00           C  
ATOM    999  CG1 VAL A  59      -2.854  -7.761   9.541  1.00  0.00           C  
ATOM   1000  CG2 VAL A  59      -1.524  -9.808   9.793  1.00  0.00           C  
ATOM   1001  H   VAL A  59      -3.352 -11.833   9.471  1.00  0.00           H  
ATOM   1002  HA  VAL A  59      -3.440  -9.785  11.454  1.00  0.00           H  
ATOM   1003  HB  VAL A  59      -3.081  -9.598   8.487  1.00  0.00           H  
ATOM   1004 1HG1 VAL A  59      -2.157  -7.366   8.839  1.00  0.00           H  
ATOM   1005 2HG1 VAL A  59      -3.842  -7.383   9.291  1.00  0.00           H  
ATOM   1006 3HG1 VAL A  59      -2.591  -7.425  10.533  1.00  0.00           H  
ATOM   1007 1HG2 VAL A  59      -0.821  -9.419   9.111  1.00  0.00           H  
ATOM   1008 2HG2 VAL A  59      -1.270  -9.521  10.806  1.00  0.00           H  
ATOM   1009 3HG2 VAL A  59      -1.527 -10.869   9.720  1.00  0.00           H  
ATOM   1010  N   VAL A  60      -5.870  -9.612   9.247  1.00  0.00           N  
ATOM   1011  CA  VAL A  60      -7.143  -8.959   9.056  1.00  0.00           C  
ATOM   1012  C   VAL A  60      -8.030  -9.218  10.260  1.00  0.00           C  
ATOM   1013  O   VAL A  60      -8.690  -8.296  10.738  1.00  0.00           O  
ATOM   1014  CB  VAL A  60      -7.817  -9.452   7.771  1.00  0.00           C  
ATOM   1015  CG1 VAL A  60      -9.250  -8.915   7.654  1.00  0.00           C  
ATOM   1016  CG2 VAL A  60      -7.010  -8.988   6.617  1.00  0.00           C  
ATOM   1017  H   VAL A  60      -5.509 -10.305   8.582  1.00  0.00           H  
ATOM   1018  HA  VAL A  60      -6.972  -7.887   8.970  1.00  0.00           H  
ATOM   1019  HB  VAL A  60      -7.864 -10.546   7.784  1.00  0.00           H  
ATOM   1020 1HG1 VAL A  60      -9.691  -9.277   6.739  1.00  0.00           H  
ATOM   1021 2HG1 VAL A  60      -9.853  -9.250   8.495  1.00  0.00           H  
ATOM   1022 3HG1 VAL A  60      -9.232  -7.841   7.628  1.00  0.00           H  
ATOM   1023 1HG2 VAL A  60      -7.459  -9.335   5.702  1.00  0.00           H  
ATOM   1024 2HG2 VAL A  60      -6.987  -7.911   6.644  1.00  0.00           H  
ATOM   1025 3HG2 VAL A  60      -6.004  -9.369   6.687  1.00  0.00           H  
ATOM   1026  N   GLU A  61      -8.054 -10.454  10.762  1.00  0.00           N  
ATOM   1027  CA  GLU A  61      -8.877 -10.761  11.924  1.00  0.00           C  
ATOM   1028  C   GLU A  61      -8.434  -9.982  13.179  1.00  0.00           C  
ATOM   1029  O   GLU A  61      -9.285  -9.495  13.933  1.00  0.00           O  
ATOM   1030  CB  GLU A  61      -8.820 -12.266  12.195  1.00  0.00           C  
ATOM   1031  CG  GLU A  61      -9.518 -13.116  11.134  1.00  0.00           C  
ATOM   1032  CD  GLU A  61      -9.304 -14.599  11.323  1.00  0.00           C  
ATOM   1033  OE1 GLU A  61      -8.554 -14.964  12.197  1.00  0.00           O  
ATOM   1034  OE2 GLU A  61      -9.895 -15.373  10.577  1.00  0.00           O  
ATOM   1035  H   GLU A  61      -7.518 -11.198  10.296  1.00  0.00           H  
ATOM   1036  HA  GLU A  61      -9.903 -10.485  11.694  1.00  0.00           H  
ATOM   1037 1HB  GLU A  61      -7.777 -12.581  12.247  1.00  0.00           H  
ATOM   1038 2HB  GLU A  61      -9.276 -12.479  13.159  1.00  0.00           H  
ATOM   1039 1HG  GLU A  61     -10.585 -12.906  11.167  1.00  0.00           H  
ATOM   1040 2HG  GLU A  61      -9.150 -12.823  10.150  1.00  0.00           H  
ATOM   1041  N   LEU A  62      -7.116  -9.834  13.384  1.00  0.00           N  
ATOM   1042  CA  LEU A  62      -6.578  -9.118  14.546  1.00  0.00           C  
ATOM   1043  C   LEU A  62      -6.727  -7.599  14.447  1.00  0.00           C  
ATOM   1044  O   LEU A  62      -6.927  -6.931  15.462  1.00  0.00           O  
ATOM   1045  CB  LEU A  62      -5.099  -9.466  14.731  1.00  0.00           C  
ATOM   1046  CG  LEU A  62      -4.726 -10.672  15.641  1.00  0.00           C  
ATOM   1047  CD1 LEU A  62      -5.428 -11.955  15.191  1.00  0.00           C  
ATOM   1048  CD2 LEU A  62      -3.210 -10.858  15.561  1.00  0.00           C  
ATOM   1049  H   LEU A  62      -6.469 -10.313  12.746  1.00  0.00           H  
ATOM   1050  HA  LEU A  62      -7.128  -9.445  15.427  1.00  0.00           H  
ATOM   1051 1HB  LEU A  62      -4.684  -9.666  13.743  1.00  0.00           H  
ATOM   1052 2HB  LEU A  62      -4.605  -8.589  15.144  1.00  0.00           H  
ATOM   1053  HG  LEU A  62      -5.024 -10.462  16.666  1.00  0.00           H  
ATOM   1054 1HD1 LEU A  62      -5.134 -12.774  15.846  1.00  0.00           H  
ATOM   1055 2HD1 LEU A  62      -6.509 -11.834  15.240  1.00  0.00           H  
ATOM   1056 3HD1 LEU A  62      -5.149 -12.196  14.191  1.00  0.00           H  
ATOM   1057 1HD2 LEU A  62      -2.913 -11.689  16.197  1.00  0.00           H  
ATOM   1058 2HD2 LEU A  62      -2.921 -11.066  14.528  1.00  0.00           H  
ATOM   1059 3HD2 LEU A  62      -2.714  -9.950  15.899  1.00  0.00           H  
ATOM   1060  N   VAL A  63      -6.632  -7.050  13.240  1.00  0.00           N  
ATOM   1061  CA  VAL A  63      -6.799  -5.619  13.041  1.00  0.00           C  
ATOM   1062  C   VAL A  63      -8.295  -5.289  13.174  1.00  0.00           C  
ATOM   1063  O   VAL A  63      -8.675  -4.296  13.806  1.00  0.00           O  
ATOM   1064  CB  VAL A  63      -6.229  -5.168  11.686  1.00  0.00           C  
ATOM   1065  CG1 VAL A  63      -6.518  -3.701  11.439  1.00  0.00           C  
ATOM   1066  CG2 VAL A  63      -4.771  -5.371  11.696  1.00  0.00           C  
ATOM   1067  H   VAL A  63      -6.401  -7.649  12.447  1.00  0.00           H  
ATOM   1068  HA  VAL A  63      -6.250  -5.097  13.817  1.00  0.00           H  
ATOM   1069  HB  VAL A  63      -6.690  -5.765  10.893  1.00  0.00           H  
ATOM   1070 1HG1 VAL A  63      -6.106  -3.402  10.476  1.00  0.00           H  
ATOM   1071 2HG1 VAL A  63      -7.580  -3.536  11.445  1.00  0.00           H  
ATOM   1072 3HG1 VAL A  63      -6.060  -3.101  12.225  1.00  0.00           H  
ATOM   1073 1HG2 VAL A  63      -4.352  -5.093  10.759  1.00  0.00           H  
ATOM   1074 2HG2 VAL A  63      -4.346  -4.763  12.486  1.00  0.00           H  
ATOM   1075 3HG2 VAL A  63      -4.548  -6.396  11.877  1.00  0.00           H  
ATOM   1076  N   ARG A  64      -9.148  -6.133  12.583  1.00  0.00           N  
ATOM   1077  CA  ARG A  64     -10.596  -5.994  12.654  1.00  0.00           C  
ATOM   1078  C   ARG A  64     -11.122  -6.026  14.097  1.00  0.00           C  
ATOM   1079  O   ARG A  64     -12.027  -5.259  14.431  1.00  0.00           O  
ATOM   1080  CB  ARG A  64     -11.239  -7.120  11.847  1.00  0.00           C  
ATOM   1081  CG  ARG A  64     -12.750  -7.131  11.750  1.00  0.00           C  
ATOM   1082  CD  ARG A  64     -13.227  -8.264  10.877  1.00  0.00           C  
ATOM   1083  NE  ARG A  64     -12.933  -8.062   9.426  1.00  0.00           N  
ATOM   1084  CZ  ARG A  64     -12.882  -9.054   8.481  1.00  0.00           C  
ATOM   1085  NH1 ARG A  64     -13.062 -10.314   8.817  1.00  0.00           N  
ATOM   1086  NH2 ARG A  64     -12.658  -8.762   7.203  1.00  0.00           N  
ATOM   1087  H   ARG A  64      -8.787  -6.908  12.026  1.00  0.00           H  
ATOM   1088  HA  ARG A  64     -10.867  -5.040  12.217  1.00  0.00           H  
ATOM   1089 1HB  ARG A  64     -10.850  -7.114  10.843  1.00  0.00           H  
ATOM   1090 2HB  ARG A  64     -10.946  -8.069  12.289  1.00  0.00           H  
ATOM   1091 1HG  ARG A  64     -13.174  -7.274  12.745  1.00  0.00           H  
ATOM   1092 2HG  ARG A  64     -13.110  -6.192  11.338  1.00  0.00           H  
ATOM   1093 1HD  ARG A  64     -12.729  -9.175  11.207  1.00  0.00           H  
ATOM   1094 2HD  ARG A  64     -14.305  -8.374  10.996  1.00  0.00           H  
ATOM   1095  HE  ARG A  64     -12.794  -7.110   9.110  1.00  0.00           H  
ATOM   1096 1HH1 ARG A  64     -13.235 -10.570   9.774  1.00  0.00           H  
ATOM   1097 2HH1 ARG A  64     -13.027 -11.036   8.096  1.00  0.00           H  
ATOM   1098 1HH2 ARG A  64     -12.531  -7.801   6.922  1.00  0.00           H  
ATOM   1099 2HH2 ARG A  64     -12.631  -9.528   6.493  1.00  0.00           H  
ATOM   1100  N   LYS A  65     -10.556  -6.905  14.938  1.00  0.00           N  
ATOM   1101  CA  LYS A  65     -10.937  -7.052  16.342  1.00  0.00           C  
ATOM   1102  C   LYS A  65     -10.600  -5.830  17.219  1.00  0.00           C  
ATOM   1103  O   LYS A  65     -11.510  -5.237  17.801  1.00  0.00           O  
ATOM   1104  OXT LYS A  65      -9.444  -5.685  17.643  1.00  0.00           O  
ATOM   1105  CB  LYS A  65     -10.266  -8.297  16.927  1.00  0.00           C  
ATOM   1106  CG  LYS A  65     -10.632  -8.605  18.377  1.00  0.00           C  
ATOM   1107  CD  LYS A  65      -9.985  -9.913  18.845  1.00  0.00           C  
ATOM   1108  CE  LYS A  65     -10.335 -10.224  20.294  1.00  0.00           C  
ATOM   1109  NZ  LYS A  65      -9.711 -11.497  20.756  1.00  0.00           N  
ATOM   1110  H   LYS A  65      -9.855  -7.553  14.569  1.00  0.00           H  
ATOM   1111  HA  LYS A  65     -12.016  -7.195  16.378  1.00  0.00           H  
ATOM   1112 1HB  LYS A  65     -10.528  -9.164  16.318  1.00  0.00           H  
ATOM   1113 2HB  LYS A  65      -9.182  -8.179  16.865  1.00  0.00           H  
ATOM   1114 1HG  LYS A  65     -10.286  -7.788  19.014  1.00  0.00           H  
ATOM   1115 2HG  LYS A  65     -11.714  -8.676  18.467  1.00  0.00           H  
ATOM   1116 1HD  LYS A  65     -10.327 -10.732  18.211  1.00  0.00           H  
ATOM   1117 2HD  LYS A  65      -8.902  -9.830  18.748  1.00  0.00           H  
ATOM   1118 1HE  LYS A  65      -9.986  -9.410  20.927  1.00  0.00           H  
ATOM   1119 2HE  LYS A  65     -11.417 -10.307  20.390  1.00  0.00           H  
ATOM   1120 1HZ  LYS A  65      -9.966 -11.668  21.719  1.00  0.00           H  
ATOM   1121 2HZ  LYS A  65     -10.037 -12.263  20.182  1.00  0.00           H  
ATOM   1122 3HZ  LYS A  65      -8.706 -11.428  20.683  1.00  0.00           H  
TER                                                                             
ATOM   1124  N   LEU B  66      29.720   4.737   5.711  1.00  0.00           N  
ATOM   1125  CA  LEU B  66      28.789   5.275   4.751  1.00  0.00           C  
ATOM   1126  C   LEU B  66      27.317   4.807   4.935  1.00  0.00           C  
ATOM   1127  O   LEU B  66      26.898   3.846   4.297  1.00  0.00           O  
ATOM   1128  CB  LEU B  66      29.335   4.995   3.356  1.00  0.00           C  
ATOM   1129  CG  LEU B  66      30.750   5.647   3.187  1.00  0.00           C  
ATOM   1130  CD1 LEU B  66      31.519   5.005   1.971  1.00  0.00           C  
ATOM   1131  CD2 LEU B  66      30.552   7.161   3.091  1.00  0.00           C  
ATOM   1132 1H   LEU B  66      30.636   5.089   5.520  1.00  0.00           H  
ATOM   1133 2H   LEU B  66      29.444   5.011   6.632  1.00  0.00           H  
ATOM   1134 3H   LEU B  66      29.726   3.740   5.648  1.00  0.00           H  
ATOM   1135  HA  LEU B  66      28.838   6.348   4.832  1.00  0.00           H  
ATOM   1136 1HB  LEU B  66      29.410   3.927   3.169  1.00  0.00           H  
ATOM   1137 2HB  LEU B  66      28.658   5.430   2.614  1.00  0.00           H  
ATOM   1138  HG  LEU B  66      31.351   5.441   4.078  1.00  0.00           H  
ATOM   1139 1HD1 LEU B  66      32.510   5.456   1.884  1.00  0.00           H  
ATOM   1140 2HD1 LEU B  66      31.628   3.929   2.132  1.00  0.00           H  
ATOM   1141 3HD1 LEU B  66      30.962   5.177   1.052  1.00  0.00           H  
ATOM   1142 1HD2 LEU B  66      31.518   7.660   3.005  1.00  0.00           H  
ATOM   1143 2HD2 LEU B  66      29.953   7.379   2.221  1.00  0.00           H  
ATOM   1144 3HD2 LEU B  66      30.044   7.530   3.987  1.00  0.00           H  
ATOM   1145  N   PRO B  67      26.524   5.440   5.850  1.00  0.00           N  
ATOM   1146  CA  PRO B  67      25.118   5.131   6.135  1.00  0.00           C  
ATOM   1147  C   PRO B  67      24.245   5.286   4.877  1.00  0.00           C  
ATOM   1148  O   PRO B  67      23.141   4.728   4.798  1.00  0.00           O  
ATOM   1149  CB  PRO B  67      24.752   6.143   7.242  1.00  0.00           C  
ATOM   1150  CG  PRO B  67      25.742   7.228   7.134  1.00  0.00           C  
ATOM   1151  CD  PRO B  67      27.034   6.561   6.678  1.00  0.00           C  
ATOM   1152  HA  PRO B  67      25.053   4.113   6.522  1.00  0.00           H  
ATOM   1153 1HB  PRO B  67      23.724   6.496   7.076  1.00  0.00           H  
ATOM   1154 2HB  PRO B  67      24.746   5.672   8.211  1.00  0.00           H  
ATOM   1155 1HG  PRO B  67      25.393   8.001   6.435  1.00  0.00           H  
ATOM   1156 2HG  PRO B  67      25.855   7.718   8.108  1.00  0.00           H  
ATOM   1157 1HD  PRO B  67      27.558   7.323   6.111  1.00  0.00           H  
ATOM   1158 2HD  PRO B  67      27.624   6.180   7.527  1.00  0.00           H  
ATOM   1159  N   LEU B  68      24.735   6.055   3.902  1.00  0.00           N  
ATOM   1160  CA  LEU B  68      24.043   6.163   2.630  1.00  0.00           C  
ATOM   1161  C   LEU B  68      24.682   5.131   1.704  1.00  0.00           C  
ATOM   1162  O   LEU B  68      25.880   5.211   1.414  1.00  0.00           O  
ATOM   1163  CB  LEU B  68      24.158   7.550   2.029  1.00  0.00           C  
ATOM   1164  CG  LEU B  68      23.733   8.643   2.912  1.00  0.00           C  
ATOM   1165  CD1 LEU B  68      23.927   9.951   2.220  1.00  0.00           C  
ATOM   1166  CD2 LEU B  68      22.328   8.407   3.269  1.00  0.00           C  
ATOM   1167  H   LEU B  68      25.611   6.534   4.028  1.00  0.00           H  
ATOM   1168  HA  LEU B  68      22.990   5.910   2.760  1.00  0.00           H  
ATOM   1169 1HB  LEU B  68      25.185   7.725   1.773  1.00  0.00           H  
ATOM   1170 2HB  LEU B  68      23.559   7.590   1.130  1.00  0.00           H  
ATOM   1171  HG  LEU B  68      24.347   8.651   3.815  1.00  0.00           H  
ATOM   1172 1HD1 LEU B  68      23.611  10.748   2.871  1.00  0.00           H  
ATOM   1173 2HD1 LEU B  68      24.964  10.081   1.969  1.00  0.00           H  
ATOM   1174 3HD1 LEU B  68      23.328   9.970   1.309  1.00  0.00           H  
ATOM   1175 1HD2 LEU B  68      21.971   9.192   3.930  1.00  0.00           H  
ATOM   1176 2HD2 LEU B  68      21.720   8.383   2.361  1.00  0.00           H  
ATOM   1177 3HD2 LEU B  68      22.263   7.448   3.771  1.00  0.00           H  
ATOM   1178  N   VAL B  69      23.869   4.178   1.255  1.00  0.00           N  
ATOM   1179  CA  VAL B  69      24.280   3.022   0.456  1.00  0.00           C  
ATOM   1180  C   VAL B  69      24.072   3.147  -1.063  1.00  0.00           C  
ATOM   1181  O   VAL B  69      23.042   3.627  -1.553  1.00  0.00           O  
ATOM   1182  CB  VAL B  69      23.537   1.786   0.982  1.00  0.00           C  
ATOM   1183  CG1 VAL B  69      23.875   0.561   0.197  1.00  0.00           C  
ATOM   1184  CG2 VAL B  69      23.900   1.601   2.429  1.00  0.00           C  
ATOM   1185  H   VAL B  69      22.889   4.229   1.537  1.00  0.00           H  
ATOM   1186  HA  VAL B  69      25.345   2.863   0.637  1.00  0.00           H  
ATOM   1187  HB  VAL B  69      22.465   1.947   0.889  1.00  0.00           H  
ATOM   1188 1HG1 VAL B  69      23.313  -0.270   0.605  1.00  0.00           H  
ATOM   1189 2HG1 VAL B  69      23.599   0.693  -0.847  1.00  0.00           H  
ATOM   1190 3HG1 VAL B  69      24.944   0.355   0.263  1.00  0.00           H  
ATOM   1191 1HG2 VAL B  69      23.369   0.744   2.832  1.00  0.00           H  
ATOM   1192 2HG2 VAL B  69      24.971   1.445   2.516  1.00  0.00           H  
ATOM   1193 3HG2 VAL B  69      23.620   2.496   2.990  1.00  0.00           H  
ATOM   1194  N   SER B  70      25.087   2.735  -1.797  1.00  0.00           N  
ATOM   1195  CA  SER B  70      25.096   2.723  -3.249  1.00  0.00           C  
ATOM   1196  C   SER B  70      25.435   1.301  -3.632  1.00  0.00           C  
ATOM   1197  O   SER B  70      25.359   0.403  -2.804  1.00  0.00           O  
ATOM   1198  CB  SER B  70      26.135   3.676  -3.829  1.00  0.00           C  
ATOM   1199  OG  SER B  70      27.459   3.198  -3.655  1.00  0.00           O  
ATOM   1200  H   SER B  70      25.903   2.384  -1.314  1.00  0.00           H  
ATOM   1201  HA  SER B  70      24.107   2.976  -3.630  1.00  0.00           H  
ATOM   1202 1HB  SER B  70      25.939   3.842  -4.884  1.00  0.00           H  
ATOM   1203 2HB  SER B  70      26.033   4.643  -3.330  1.00  0.00           H  
ATOM   1204  HG  SER B  70      28.038   3.929  -3.920  1.00  0.00           H  
ATOM   1205  N   ASP B  71      25.785   1.069  -4.876  1.00  0.00           N  
ATOM   1206  CA  ASP B  71      26.201  -0.266  -5.268  1.00  0.00           C  
ATOM   1207  C   ASP B  71      27.522  -0.648  -4.586  1.00  0.00           C  
ATOM   1208  O   ASP B  71      27.863  -1.827  -4.498  1.00  0.00           O  
ATOM   1209  CB  ASP B  71      26.337  -0.358  -6.779  1.00  0.00           C  
ATOM   1210  CG  ASP B  71      24.979  -0.311  -7.458  1.00  0.00           C  
ATOM   1211  OD1 ASP B  71      23.998  -0.591  -6.789  1.00  0.00           O  
ATOM   1212  OD2 ASP B  71      24.923   0.005  -8.622  1.00  0.00           O  
ATOM   1213  H   ASP B  71      25.805   1.823  -5.543  1.00  0.00           H  
ATOM   1214  HA  ASP B  71      25.434  -0.973  -4.945  1.00  0.00           H  
ATOM   1215 1HB  ASP B  71      26.946   0.471  -7.141  1.00  0.00           H  
ATOM   1216 2HB  ASP B  71      26.847  -1.285  -7.052  1.00  0.00           H  
ATOM   1217  N   ALA B  72      28.279   0.361  -4.120  1.00  0.00           N  
ATOM   1218  CA  ALA B  72      29.569   0.180  -3.455  1.00  0.00           C  
ATOM   1219  C   ALA B  72      29.392  -0.611  -2.187  1.00  0.00           C  
ATOM   1220  O   ALA B  72      28.312  -0.607  -1.604  1.00  0.00           O  
ATOM   1221  CB  ALA B  72      30.203   1.508  -3.101  1.00  0.00           C  
ATOM   1222  H   ALA B  72      27.925   1.312  -4.184  1.00  0.00           H  
ATOM   1223  HA  ALA B  72      30.227  -0.364  -4.125  1.00  0.00           H  
ATOM   1224 1HB  ALA B  72      31.162   1.328  -2.610  1.00  0.00           H  
ATOM   1225 2HB  ALA B  72      30.356   2.098  -4.000  1.00  0.00           H  
ATOM   1226 3HB  ALA B  72      29.547   2.045  -2.420  1.00  0.00           H  
ATOM   1227  N   THR B  73      29.352  -1.460   1.660  1.00  0.00           N  
ATOM   1228  CA  THR B  73      29.092  -0.599   2.813  1.00  0.00           C  
ATOM   1229  C   THR B  73      29.380  -1.471   3.997  1.00  0.00           C  
ATOM   1230  O   THR B  73      29.355  -2.697   3.868  1.00  0.00           O  
ATOM   1231  CB  THR B  73      27.622  -0.054   2.872  1.00  0.00           C  
ATOM   1232  OG1 THR B  73      27.464   0.887   3.968  1.00  0.00           O  
ATOM   1233  CG2 THR B  73      26.639  -1.182   3.114  1.00  0.00           C  
ATOM   1234  H   THR B  73      29.034  -2.433   1.633  1.00  0.00           H  
ATOM   1235  HA  THR B  73      29.785   0.243   2.819  1.00  0.00           H  
ATOM   1236  HB  THR B  73      27.381   0.441   1.930  1.00  0.00           H  
ATOM   1237  HG1 THR B  73      27.152   1.755   3.631  1.00  0.00           H  
ATOM   1238 1HG2 THR B  73      25.628  -0.791   3.160  1.00  0.00           H  
ATOM   1239 2HG2 THR B  73      26.714  -1.909   2.312  1.00  0.00           H  
ATOM   1240 3HG2 THR B  73      26.880  -1.638   4.052  1.00  0.00           H  
ATOM   1241  N   SER B  74      29.664  -0.870   5.145  1.00  0.00           N  
ATOM   1242  CA  SER B  74      29.988  -1.703   6.308  1.00  0.00           C  
ATOM   1243  C   SER B  74      29.728  -1.108   7.709  1.00  0.00           C  
ATOM   1244  O   SER B  74      29.531   0.094   7.866  1.00  0.00           O  
ATOM   1245  CB  SER B  74      31.443  -2.102   6.159  1.00  0.00           C  
ATOM   1246  OG  SER B  74      32.308  -1.000   6.253  1.00  0.00           O  
ATOM   1247  H   SER B  74      29.668   0.155   5.190  1.00  0.00           H  
ATOM   1248  HA  SER B  74      29.384  -2.606   6.235  1.00  0.00           H  
ATOM   1249 1HB  SER B  74      31.690  -2.812   6.942  1.00  0.00           H  
ATOM   1250 2HB  SER B  74      31.587  -2.595   5.205  1.00  0.00           H  
ATOM   1251  HG  SER B  74      32.617  -0.985   7.162  1.00  0.00           H  
ATOM   1252  N   LEU B  75      29.711  -1.971   8.723  1.00  0.00           N  
ATOM   1253  CA  LEU B  75      29.668  -1.540  10.127  1.00  0.00           C  
ATOM   1254  C   LEU B  75      30.869  -2.073  10.908  1.00  0.00           C  
ATOM   1255  O   LEU B  75      31.180  -3.256  10.813  1.00  0.00           O  
ATOM   1256  CB  LEU B  75      28.396  -2.047  10.851  1.00  0.00           C  
ATOM   1257  CG  LEU B  75      27.052  -1.557  10.352  1.00  0.00           C  
ATOM   1258  CD1 LEU B  75      25.957  -2.359  10.989  1.00  0.00           C  
ATOM   1259  CD2 LEU B  75      26.906  -0.102  10.718  1.00  0.00           C  
ATOM   1260  H   LEU B  75      29.799  -2.961   8.501  1.00  0.00           H  
ATOM   1261  HA  LEU B  75      29.694  -0.453  10.164  1.00  0.00           H  
ATOM   1262 1HB  LEU B  75      28.383  -3.131  10.798  1.00  0.00           H  
ATOM   1263 2HB  LEU B  75      28.474  -1.768  11.894  1.00  0.00           H  
ATOM   1264  HG  LEU B  75      26.988  -1.680   9.284  1.00  0.00           H  
ATOM   1265 1HD1 LEU B  75      24.999  -1.997  10.629  1.00  0.00           H  
ATOM   1266 2HD1 LEU B  75      26.075  -3.411  10.727  1.00  0.00           H  
ATOM   1267 3HD1 LEU B  75      26.007  -2.243  12.068  1.00  0.00           H  
ATOM   1268 1HD2 LEU B  75      25.947   0.273  10.382  1.00  0.00           H  
ATOM   1269 2HD2 LEU B  75      26.975   0.013  11.797  1.00  0.00           H  
ATOM   1270 3HD2 LEU B  75      27.699   0.449  10.246  1.00  0.00           H  
ATOM   1271  N   THR B  76      28.279  -7.936  20.340  1.00  0.00           N  
ATOM   1272  CA  THR B  76      27.254  -8.413  19.415  1.00  0.00           C  
ATOM   1273  C   THR B  76      27.050  -7.309  18.406  1.00  0.00           C  
ATOM   1274  O   THR B  76      27.325  -6.144  18.689  1.00  0.00           O  
ATOM   1275  CB  THR B  76      25.882  -8.618  20.083  1.00  0.00           C  
ATOM   1276  OG1 THR B  76      25.435  -7.386  20.558  1.00  0.00           O  
ATOM   1277  CG2 THR B  76      25.999  -9.503  21.350  1.00  0.00           C  
ATOM   1278  H   THR B  76      28.104  -7.162  20.969  1.00  0.00           H  
ATOM   1279  HA  THR B  76      27.584  -9.315  18.905  1.00  0.00           H  
ATOM   1280  HB  THR B  76      25.178  -9.043  19.366  1.00  0.00           H  
ATOM   1281  HG1 THR B  76      24.519  -7.490  20.865  1.00  0.00           H  
ATOM   1282 1HG2 THR B  76      25.016  -9.600  21.823  1.00  0.00           H  
ATOM   1283 2HG2 THR B  76      26.366 -10.453  21.122  1.00  0.00           H  
ATOM   1284 3HG2 THR B  76      26.689  -9.040  22.055  1.00  0.00           H  
ATOM   1285  N   ILE B  77      26.465  -7.645  17.286  1.00  0.00           N  
ATOM   1286  CA  ILE B  77      26.094  -6.659  16.278  1.00  0.00           C  
ATOM   1287  C   ILE B  77      24.899  -7.213  15.500  1.00  0.00           C  
ATOM   1288  O   ILE B  77      24.818  -8.409  15.226  1.00  0.00           O  
ATOM   1289  CB  ILE B  77      27.309  -6.363  15.393  1.00  0.00           C  
ATOM   1290  CG1 ILE B  77      27.116  -5.311  14.457  1.00  0.00           C  
ATOM   1291  CG2 ILE B  77      27.618  -7.538  14.619  1.00  0.00           C  
ATOM   1292  CD1 ILE B  77      28.508  -4.733  14.034  1.00  0.00           C  
ATOM   1293  H   ILE B  77      26.264  -8.618  17.118  1.00  0.00           H  
ATOM   1294  HA  ILE B  77      25.792  -5.739  16.768  1.00  0.00           H  
ATOM   1295  HB  ILE B  77      28.155  -6.095  16.024  1.00  0.00           H  
ATOM   1296 1HG1 ILE B  77      26.603  -5.702  13.571  1.00  0.00           H  
ATOM   1297 2HG1 ILE B  77      26.501  -4.528  14.897  1.00  0.00           H  
ATOM   1298 1HG2 ILE B  77      28.492  -7.344  14.005  1.00  0.00           H  
ATOM   1299 2HG2 ILE B  77      27.822  -8.354  15.287  1.00  0.00           H  
ATOM   1300 3HG2 ILE B  77      26.764  -7.783  13.980  1.00  0.00           H  
ATOM   1301 1HD1 ILE B  77      28.372  -3.937  13.304  1.00  0.00           H  
ATOM   1302 2HD1 ILE B  77      29.017  -4.340  14.912  1.00  0.00           H  
ATOM   1303 3HD1 ILE B  77      29.118  -5.510  13.602  1.00  0.00           H  
ATOM   1304  N   GLY B  78      23.969  -6.386  15.136  1.00  0.00           N  
ATOM   1305  CA  GLY B  78      22.863  -6.975  14.420  1.00  0.00           C  
ATOM   1306  C   GLY B  78      21.739  -6.019  14.078  1.00  0.00           C  
ATOM   1307  O   GLY B  78      21.833  -4.806  14.283  1.00  0.00           O  
ATOM   1308  H   GLY B  78      24.030  -5.400  15.397  1.00  0.00           H  
ATOM   1309 1HA  GLY B  78      23.240  -7.431  13.513  1.00  0.00           H  
ATOM   1310 2HA  GLY B  78      22.462  -7.787  15.025  1.00  0.00           H  
ATOM   1311  N   ARG B  79      20.655  -6.563  13.514  1.00  0.00           N  
ATOM   1312  CA  ARG B  79      19.536  -5.700  13.165  1.00  0.00           C  
ATOM   1313  C   ARG B  79      18.780  -5.348  14.416  1.00  0.00           C  
ATOM   1314  O   ARG B  79      18.460  -6.217  15.235  1.00  0.00           O  
ATOM   1315  CB  ARG B  79      18.631  -6.404  12.184  1.00  0.00           C  
ATOM   1316  CG  ARG B  79      19.199  -6.615  10.777  1.00  0.00           C  
ATOM   1317  CD  ARG B  79      18.251  -7.411   9.975  1.00  0.00           C  
ATOM   1318  NE  ARG B  79      18.670  -7.666   8.610  1.00  0.00           N  
ATOM   1319  CZ  ARG B  79      18.397  -6.838   7.545  1.00  0.00           C  
ATOM   1320  NH1 ARG B  79      17.751  -5.670   7.728  1.00  0.00           N  
ATOM   1321  NH2 ARG B  79      18.766  -7.213   6.308  1.00  0.00           N  
ATOM   1322  H   ARG B  79      20.604  -7.558  13.348  1.00  0.00           H  
ATOM   1323  HA  ARG B  79      19.912  -4.781  12.713  1.00  0.00           H  
ATOM   1324 1HB  ARG B  79      18.400  -7.376  12.579  1.00  0.00           H  
ATOM   1325 2HB  ARG B  79      17.691  -5.855  12.095  1.00  0.00           H  
ATOM   1326 1HG  ARG B  79      19.317  -5.646  10.298  1.00  0.00           H  
ATOM   1327 2HG  ARG B  79      20.158  -7.128  10.818  1.00  0.00           H  
ATOM   1328 1HD  ARG B  79      18.159  -8.376  10.448  1.00  0.00           H  
ATOM   1329 2HD  ARG B  79      17.274  -6.933   9.956  1.00  0.00           H  
ATOM   1330  HE  ARG B  79      19.156  -8.577   8.445  1.00  0.00           H  
ATOM   1331 1HH1 ARG B  79      17.464  -5.333   8.670  1.00  0.00           H  
ATOM   1332 2HH1 ARG B  79      17.550  -5.073   6.935  1.00  0.00           H  
ATOM   1333 1HH2 ARG B  79      19.246  -8.089   6.172  1.00  0.00           H  
ATOM   1334 2HH2 ARG B  79      18.533  -6.644   5.466  1.00  0.00           H  
ATOM   1335  N   ASP B  80      18.482  -4.066  14.571  1.00  0.00           N  
ATOM   1336  CA  ASP B  80      17.738  -3.589  15.727  1.00  0.00           C  
ATOM   1337  C   ASP B  80      16.267  -3.717  15.408  1.00  0.00           C  
ATOM   1338  O   ASP B  80      15.578  -2.749  15.058  1.00  0.00           O  
ATOM   1339  CB  ASP B  80      18.118  -2.166  16.041  1.00  0.00           C  
ATOM   1340  CG  ASP B  80      17.498  -1.690  17.206  1.00  0.00           C  
ATOM   1341  OD1 ASP B  80      16.593  -2.326  17.732  1.00  0.00           O  
ATOM   1342  OD2 ASP B  80      17.864  -0.637  17.592  1.00  0.00           O  
ATOM   1343  H   ASP B  80      18.759  -3.408  13.848  1.00  0.00           H  
ATOM   1344  HA  ASP B  80      17.963  -4.213  16.592  1.00  0.00           H  
ATOM   1345 1HB  ASP B  80      19.189  -2.083  16.150  1.00  0.00           H  
ATOM   1346 2HB  ASP B  80      17.845  -1.537  15.223  1.00  0.00           H  
ATOM   1347  N   PHE B  81      15.783  -4.929  15.592  1.00  0.00           N  
ATOM   1348  CA  PHE B  81      14.460  -5.274  15.149  1.00  0.00           C  
ATOM   1349  C   PHE B  81      13.411  -4.504  15.858  1.00  0.00           C  
ATOM   1350  O   PHE B  81      12.326  -4.305  15.313  1.00  0.00           O  
ATOM   1351  CB  PHE B  81      14.190  -6.762  15.288  1.00  0.00           C  
ATOM   1352  CG  PHE B  81      14.894  -7.591  14.243  1.00  0.00           C  
ATOM   1353  CD1 PHE B  81      15.827  -8.526  14.611  1.00  0.00           C  
ATOM   1354  CD2 PHE B  81      14.626  -7.421  12.879  1.00  0.00           C  
ATOM   1355  CE1 PHE B  81      16.470  -9.287  13.670  1.00  0.00           C  
ATOM   1356  CE2 PHE B  81      15.279  -8.182  11.934  1.00  0.00           C  
ATOM   1357  CZ  PHE B  81      16.199  -9.120  12.346  1.00  0.00           C  
ATOM   1358  H   PHE B  81      16.433  -5.645  15.919  1.00  0.00           H  
ATOM   1359  HA  PHE B  81      14.384  -5.060  14.078  1.00  0.00           H  
ATOM   1360 1HB  PHE B  81      14.510  -7.099  16.272  1.00  0.00           H  
ATOM   1361 2HB  PHE B  81      13.119  -6.944  15.211  1.00  0.00           H  
ATOM   1362  HD1 PHE B  81      16.057  -8.673  15.666  1.00  0.00           H  
ATOM   1363  HD2 PHE B  81      13.887  -6.686  12.563  1.00  0.00           H  
ATOM   1364  HE1 PHE B  81      17.203 -10.030  13.984  1.00  0.00           H  
ATOM   1365  HE2 PHE B  81      15.060  -8.053  10.865  1.00  0.00           H  
ATOM   1366  HZ  PHE B  81      16.718  -9.731  11.623  1.00  0.00           H  
ATOM   1367  N   GLU B  82      13.684  -4.115  17.092  1.00  0.00           N  
ATOM   1368  CA  GLU B  82      12.635  -3.451  17.807  1.00  0.00           C  
ATOM   1369  C   GLU B  82      12.556  -1.954  17.445  1.00  0.00           C  
ATOM   1370  O   GLU B  82      11.464  -1.409  17.310  1.00  0.00           O  
ATOM   1371  CB  GLU B  82      12.822  -3.613  19.315  1.00  0.00           C  
ATOM   1372  CG  GLU B  82      12.645  -5.039  19.828  1.00  0.00           C  
ATOM   1373  CD  GLU B  82      12.874  -5.151  21.310  1.00  0.00           C  
ATOM   1374  OE1 GLU B  82      13.293  -4.181  21.896  1.00  0.00           O  
ATOM   1375  OE2 GLU B  82      12.633  -6.202  21.855  1.00  0.00           O  
ATOM   1376  H   GLU B  82      14.602  -4.270  17.498  1.00  0.00           H  
ATOM   1377  HA  GLU B  82      11.691  -3.897  17.496  1.00  0.00           H  
ATOM   1378 1HB  GLU B  82      13.825  -3.279  19.588  1.00  0.00           H  
ATOM   1379 2HB  GLU B  82      12.112  -2.975  19.839  1.00  0.00           H  
ATOM   1380 1HG  GLU B  82      11.633  -5.371  19.598  1.00  0.00           H  
ATOM   1381 2HG  GLU B  82      13.340  -5.692  19.303  1.00  0.00           H  
ATOM   1382  N   ALA B  83      13.703  -1.285  17.256  1.00  0.00           N  
ATOM   1383  CA  ALA B  83      13.678   0.152  16.920  1.00  0.00           C  
ATOM   1384  C   ALA B  83      12.953   0.424  15.610  1.00  0.00           C  
ATOM   1385  O   ALA B  83      12.374   1.493  15.421  1.00  0.00           O  
ATOM   1386  CB  ALA B  83      15.088   0.711  16.824  1.00  0.00           C  
ATOM   1387  H   ALA B  83      14.616  -1.757  17.367  1.00  0.00           H  
ATOM   1388  HA  ALA B  83      13.134   0.662  17.713  1.00  0.00           H  
ATOM   1389 1HB  ALA B  83      15.046   1.774  16.603  1.00  0.00           H  
ATOM   1390 2HB  ALA B  83      15.608   0.554  17.768  1.00  0.00           H  
ATOM   1391 3HB  ALA B  83      15.622   0.197  16.027  1.00  0.00           H  
ATOM   1392  N   LEU B  84      13.031  -0.508  14.682  1.00  0.00           N  
ATOM   1393  CA  LEU B  84      12.348  -0.327  13.406  1.00  0.00           C  
ATOM   1394  C   LEU B  84      11.689  -1.621  12.914  1.00  0.00           C  
ATOM   1395  O   LEU B  84      12.388  -2.567  12.513  1.00  0.00           O  
ATOM   1396  CB  LEU B  84      13.350   0.123  12.348  1.00  0.00           C  
ATOM   1397  CG  LEU B  84      12.817   0.286  10.917  1.00  0.00           C  
ATOM   1398  CD1 LEU B  84      11.787   1.406  10.841  1.00  0.00           C  
ATOM   1399  CD2 LEU B  84      13.971   0.498  10.038  1.00  0.00           C  
ATOM   1400  H   LEU B  84      13.567  -1.358  14.874  1.00  0.00           H  
ATOM   1401  HA  LEU B  84      11.567   0.418  13.530  1.00  0.00           H  
ATOM   1402 1HB  LEU B  84      13.764   1.082  12.660  1.00  0.00           H  
ATOM   1403 2HB  LEU B  84      14.157  -0.599  12.323  1.00  0.00           H  
ATOM   1404  HG  LEU B  84      12.312  -0.636  10.605  1.00  0.00           H  
ATOM   1405 1HD1 LEU B  84      11.420   1.488   9.819  1.00  0.00           H  
ATOM   1406 2HD1 LEU B  84      10.968   1.172  11.486  1.00  0.00           H  
ATOM   1407 3HD1 LEU B  84      12.238   2.350  11.146  1.00  0.00           H  
ATOM   1408 1HD2 LEU B  84      13.624   0.572   9.013  1.00  0.00           H  
ATOM   1409 2HD2 LEU B  84      14.504   1.409  10.323  1.00  0.00           H  
ATOM   1410 3HD2 LEU B  84      14.621  -0.359  10.138  1.00  0.00           H  
ATOM   1411  N   MET B  85      10.343  -1.638  12.893  1.00  0.00           N  
ATOM   1412  CA  MET B  85       9.602  -2.855  12.550  1.00  0.00           C  
ATOM   1413  C   MET B  85       9.622  -3.168  11.086  1.00  0.00           C  
ATOM   1414  O   MET B  85       9.829  -2.298  10.248  1.00  0.00           O  
ATOM   1415  CB  MET B  85       8.119  -2.702  12.913  1.00  0.00           C  
ATOM   1416  CG  MET B  85       7.788  -2.508  14.376  1.00  0.00           C  
ATOM   1417  SD  MET B  85       5.974  -2.466  14.690  1.00  0.00           S  
ATOM   1418  CE  MET B  85       5.420  -0.909  13.974  1.00  0.00           C  
ATOM   1419  H   MET B  85       9.820  -0.809  13.182  1.00  0.00           H  
ATOM   1420  HA  MET B  85      10.077  -3.689  13.066  1.00  0.00           H  
ATOM   1421 1HB  MET B  85       7.728  -1.841  12.374  1.00  0.00           H  
ATOM   1422 2HB  MET B  85       7.570  -3.569  12.564  1.00  0.00           H  
ATOM   1423 1HG  MET B  85       8.226  -3.313  14.960  1.00  0.00           H  
ATOM   1424 2HG  MET B  85       8.222  -1.566  14.720  1.00  0.00           H  
ATOM   1425 1HE  MET B  85       4.344  -0.804  14.126  1.00  0.00           H  
ATOM   1426 2HE  MET B  85       5.943  -0.079  14.457  1.00  0.00           H  
ATOM   1427 3HE  MET B  85       5.632  -0.886  12.907  1.00  0.00           H  
ATOM   1428  N   ASN B  86       9.302  -4.426  10.807  1.00  0.00           N  
ATOM   1429  CA  ASN B  86       9.217  -5.003   9.473  1.00  0.00           C  
ATOM   1430  C   ASN B  86      10.539  -5.079   8.693  1.00  0.00           C  
ATOM   1431  O   ASN B  86      10.513  -5.059   7.461  1.00  0.00           O  
ATOM   1432  CB  ASN B  86       8.269  -4.210   8.574  1.00  0.00           C  
ATOM   1433  CG  ASN B  86       6.918  -4.173   9.013  1.00  0.00           C  
ATOM   1434  OD1 ASN B  86       6.323  -5.221   9.195  1.00  0.00           O  
ATOM   1435  ND2 ASN B  86       6.384  -2.992   9.204  1.00  0.00           N  
ATOM   1436  H   ASN B  86       9.138  -5.044  11.587  1.00  0.00           H  
ATOM   1437  HA  ASN B  86       8.877  -6.034   9.591  1.00  0.00           H  
ATOM   1438 1HB  ASN B  86       8.622  -3.198   8.413  1.00  0.00           H  
ATOM   1439 2HB  ASN B  86       8.257  -4.680   7.588  1.00  0.00           H  
ATOM   1440 1HD2 ASN B  86       5.433  -2.908   9.506  1.00  0.00           H  
ATOM   1441 2HD2 ASN B  86       6.929  -2.164   9.038  1.00  0.00           H  
ATOM   1442  N   GLN B  87      11.687  -5.228   9.395  1.00  0.00           N  
ATOM   1443  CA  GLN B  87      12.970  -5.481   8.704  1.00  0.00           C  
ATOM   1444  C   GLN B  87      13.047  -6.948   8.393  1.00  0.00           C  
ATOM   1445  O   GLN B  87      12.554  -7.760   9.167  1.00  0.00           O  
ATOM   1446  CB  GLN B  87      14.185  -5.153   9.549  1.00  0.00           C  
ATOM   1447  CG  GLN B  87      14.405  -3.748   9.874  1.00  0.00           C  
ATOM   1448  CD  GLN B  87      15.618  -3.648  10.736  1.00  0.00           C  
ATOM   1449  OE1 GLN B  87      16.735  -4.041  10.327  1.00  0.00           O  
ATOM   1450  NE2 GLN B  87      15.408  -3.157  11.946  1.00  0.00           N  
ATOM   1451  H   GLN B  87      11.659  -5.181  10.404  1.00  0.00           H  
ATOM   1452  HA  GLN B  87      12.991  -4.927   7.763  1.00  0.00           H  
ATOM   1453 1HB  GLN B  87      14.108  -5.680  10.487  1.00  0.00           H  
ATOM   1454 2HB  GLN B  87      15.075  -5.529   9.047  1.00  0.00           H  
ATOM   1455 1HG  GLN B  87      14.572  -3.180   8.957  1.00  0.00           H  
ATOM   1456 2HG  GLN B  87      13.546  -3.351  10.416  1.00  0.00           H  
ATOM   1457 1HE2 GLN B  87      16.166  -3.081  12.609  1.00  0.00           H  
ATOM   1458 2HE2 GLN B  87      14.444  -2.891  12.226  1.00  0.00           H  
ATOM   1459  N   HIS B  88      13.666  -7.329   7.284  1.00  0.00           N  
ATOM   1460  CA  HIS B  88      13.658  -8.758   7.021  1.00  0.00           C  
ATOM   1461  C   HIS B  88      14.641  -9.421   7.989  1.00  0.00           C  
ATOM   1462  O   HIS B  88      15.676  -8.869   8.340  1.00  0.00           O  
ATOM   1463  CB  HIS B  88      14.087  -9.142   5.598  1.00  0.00           C  
ATOM   1464  CG  HIS B  88      13.079  -9.005   4.551  1.00  0.00           C  
ATOM   1465  ND1 HIS B  88      12.008  -9.859   4.481  1.00  0.00           N  
ATOM   1466  CD2 HIS B  88      12.959  -8.165   3.505  1.00  0.00           C  
ATOM   1467  CE1 HIS B  88      11.285  -9.565   3.433  1.00  0.00           C  
ATOM   1468  NE2 HIS B  88      11.826  -8.538   2.826  1.00  0.00           N  
ATOM   1469  H   HIS B  88      14.089  -6.666   6.657  1.00  0.00           H  
ATOM   1470  HA  HIS B  88      12.678  -9.160   7.259  1.00  0.00           H  
ATOM   1471 1HB  HIS B  88      14.948  -8.535   5.310  1.00  0.00           H  
ATOM   1472 2HB  HIS B  88      14.430 -10.181   5.599  1.00  0.00           H  
ATOM   1473  HD2 HIS B  88      13.639  -7.355   3.246  1.00  0.00           H  
ATOM   1474  HE1 HIS B  88      10.385 -10.080   3.132  1.00  0.00           H  
ATOM   1475  HE2 HIS B  88      11.448  -8.109   1.995  1.00  0.00           H  
ATOM   1476  N   GLN B  89      14.282 -10.613   8.438  1.00  0.00           N  
ATOM   1477  CA  GLN B  89      15.046 -11.405   9.393  1.00  0.00           C  
ATOM   1478  C   GLN B  89      16.272 -12.106   8.781  1.00  0.00           C  
ATOM   1479  O   GLN B  89      16.430 -13.319   8.910  1.00  0.00           O  
ATOM   1480  CB  GLN B  89      14.149 -12.502   9.980  1.00  0.00           C  
ATOM   1481  CG  GLN B  89      12.916 -12.024  10.735  1.00  0.00           C  
ATOM   1482  CD  GLN B  89      13.223 -11.308  12.021  1.00  0.00           C  
ATOM   1483  OE1 GLN B  89      13.909 -11.847  12.894  1.00  0.00           O  
ATOM   1484  NE2 GLN B  89      12.706 -10.105  12.158  1.00  0.00           N  
ATOM   1485  H   GLN B  89      13.417 -11.000   8.095  1.00  0.00           H  
ATOM   1486  HA  GLN B  89      15.375 -10.764  10.204  1.00  0.00           H  
ATOM   1487 1HB  GLN B  89      13.816 -13.161   9.179  1.00  0.00           H  
ATOM   1488 2HB  GLN B  89      14.735 -13.108  10.672  1.00  0.00           H  
ATOM   1489 1HG  GLN B  89      12.365 -11.331  10.101  1.00  0.00           H  
ATOM   1490 2HG  GLN B  89      12.293 -12.887  10.970  1.00  0.00           H  
ATOM   1491 1HE2 GLN B  89      12.871  -9.585  13.000  1.00  0.00           H  
ATOM   1492 2HE2 GLN B  89      12.157  -9.701  11.421  1.00  0.00           H  
ATOM   1493  N   ASP B  90      17.158 -11.339   8.156  1.00  0.00           N  
ATOM   1494  CA  ASP B  90      18.338 -11.919   7.512  1.00  0.00           C  
ATOM   1495  C   ASP B  90      19.540 -11.856   8.399  1.00  0.00           C  
ATOM   1496  O   ASP B  90      19.880 -10.754   8.850  1.00  0.00           O  
ATOM   1497  CB  ASP B  90      18.597 -11.241   6.170  1.00  0.00           C  
ATOM   1498  CG  ASP B  90      17.568 -11.680   5.110  1.00  0.00           C  
ATOM   1499  OD1 ASP B  90      17.262 -12.850   5.078  1.00  0.00           O  
ATOM   1500  OD2 ASP B  90      17.087 -10.866   4.362  1.00  0.00           O  
ATOM   1501  H   ASP B  90      16.964 -10.341   8.134  1.00  0.00           H  
ATOM   1502  HA  ASP B  90      18.074 -12.939   7.267  1.00  0.00           H  
ATOM   1503 1HB  ASP B  90      18.532 -10.164   6.290  1.00  0.00           H  
ATOM   1504 2HB  ASP B  90      19.604 -11.483   5.822  1.00  0.00           H  
ATOM   1505  N   PRO B  91      20.230 -12.986   8.651  1.00  0.00           N  
ATOM   1506  CA  PRO B  91      21.412 -13.046   9.476  1.00  0.00           C  
ATOM   1507  C   PRO B  91      22.567 -12.303   8.796  1.00  0.00           C  
ATOM   1508  O   PRO B  91      22.699 -12.334   7.572  1.00  0.00           O  
ATOM   1509  CB  PRO B  91      21.644 -14.561   9.602  1.00  0.00           C  
ATOM   1510  CG  PRO B  91      20.950 -15.171   8.411  1.00  0.00           C  
ATOM   1511  CD  PRO B  91      19.760 -14.293   8.139  1.00  0.00           C  
ATOM   1512  HA  PRO B  91      21.188 -12.585  10.440  1.00  0.00           H  
ATOM   1513 1HB  PRO B  91      22.722 -14.764   9.617  1.00  0.00           H  
ATOM   1514 2HB  PRO B  91      21.243 -14.917  10.562  1.00  0.00           H  
ATOM   1515 1HG  PRO B  91      21.641 -15.212   7.560  1.00  0.00           H  
ATOM   1516 2HG  PRO B  91      20.664 -16.204   8.636  1.00  0.00           H  
ATOM   1517 1HD  PRO B  91      19.610 -14.273   7.048  1.00  0.00           H  
ATOM   1518 2HD  PRO B  91      18.874 -14.649   8.689  1.00  0.00           H  
ATOM   1519  N   LEU B  92      23.421 -11.671   9.595  1.00  0.00           N  
ATOM   1520  CA  LEU B  92      24.548 -10.946   9.047  1.00  0.00           C  
ATOM   1521  C   LEU B  92      25.790 -11.725   9.299  1.00  0.00           C  
ATOM   1522  O   LEU B  92      25.911 -12.344  10.356  1.00  0.00           O  
ATOM   1523  CB  LEU B  92      24.723  -9.600   9.748  1.00  0.00           C  
ATOM   1524  CG  LEU B  92      23.503  -8.684   9.806  1.00  0.00           C  
ATOM   1525  CD1 LEU B  92      23.888  -7.443  10.601  1.00  0.00           C  
ATOM   1526  CD2 LEU B  92      23.007  -8.339   8.391  1.00  0.00           C  
ATOM   1527  H   LEU B  92      23.272 -11.682  10.595  1.00  0.00           H  
ATOM   1528  HA  LEU B  92      24.416 -10.814   7.975  1.00  0.00           H  
ATOM   1529 1HB  LEU B  92      25.046  -9.789  10.770  1.00  0.00           H  
ATOM   1530 2HB  LEU B  92      25.525  -9.059   9.247  1.00  0.00           H  
ATOM   1531  HG  LEU B  92      22.705  -9.193  10.350  1.00  0.00           H  
ATOM   1532 1HD1 LEU B  92      23.035  -6.804  10.700  1.00  0.00           H  
ATOM   1533 2HD1 LEU B  92      24.235  -7.735  11.582  1.00  0.00           H  
ATOM   1534 3HD1 LEU B  92      24.674  -6.913  10.092  1.00  0.00           H  
ATOM   1535 1HD2 LEU B  92      22.133  -7.688   8.456  1.00  0.00           H  
ATOM   1536 2HD2 LEU B  92      23.798  -7.836   7.845  1.00  0.00           H  
ATOM   1537 3HD2 LEU B  92      22.733  -9.260   7.866  1.00  0.00           H  
ATOM   1538  N   GLU B  93      26.742 -11.669   8.396  1.00  0.00           N  
ATOM   1539  CA  GLU B  93      27.995 -12.316   8.710  1.00  0.00           C  
ATOM   1540  C   GLU B  93      28.863 -11.320   9.459  1.00  0.00           C  
ATOM   1541  O   GLU B  93      29.101 -10.214   8.975  1.00  0.00           O  
ATOM   1542  CB  GLU B  93      28.683 -12.828   7.454  1.00  0.00           C  
ATOM   1543  CG  GLU B  93      29.974 -13.564   7.723  1.00  0.00           C  
ATOM   1544  CD  GLU B  93      30.615 -14.072   6.464  1.00  0.00           C  
ATOM   1545  OE1 GLU B  93      30.040 -13.876   5.407  1.00  0.00           O  
ATOM   1546  OE2 GLU B  93      31.669 -14.676   6.553  1.00  0.00           O  
ATOM   1547  H   GLU B  93      26.607 -11.178   7.521  1.00  0.00           H  
ATOM   1548  HA  GLU B  93      27.810 -13.167   9.367  1.00  0.00           H  
ATOM   1549 1HB  GLU B  93      28.014 -13.500   6.919  1.00  0.00           H  
ATOM   1550 2HB  GLU B  93      28.906 -11.989   6.793  1.00  0.00           H  
ATOM   1551 1HG  GLU B  93      30.663 -12.896   8.230  1.00  0.00           H  
ATOM   1552 2HG  GLU B  93      29.770 -14.401   8.394  1.00  0.00           H  
ATOM   1553  N   VAL B  94      29.320 -11.718  10.633  1.00  0.00           N  
ATOM   1554  CA  VAL B  94      30.140 -10.871  11.488  1.00  0.00           C  
ATOM   1555  C   VAL B  94      31.541 -11.444  11.615  1.00  0.00           C  
ATOM   1556  O   VAL B  94      31.725 -12.587  12.027  1.00  0.00           O  
ATOM   1557  CB  VAL B  94      29.507 -10.770  12.869  1.00  0.00           C  
ATOM   1558  CG1 VAL B  94      30.337  -9.883  13.747  1.00  0.00           C  
ATOM   1559  CG2 VAL B  94      28.125 -10.266  12.721  1.00  0.00           C  
ATOM   1560  H   VAL B  94      29.073 -12.645  10.950  1.00  0.00           H  
ATOM   1561  HA  VAL B  94      30.193  -9.880  11.048  1.00  0.00           H  
ATOM   1562  HB  VAL B  94      29.482 -11.753  13.320  1.00  0.00           H  
ATOM   1563 1HG1 VAL B  94      29.886  -9.819  14.736  1.00  0.00           H  
ATOM   1564 2HG1 VAL B  94      31.344 -10.296  13.831  1.00  0.00           H  
ATOM   1565 3HG1 VAL B  94      30.388  -8.885  13.304  1.00  0.00           H  
ATOM   1566 1HG2 VAL B  94      27.660 -10.205  13.681  1.00  0.00           H  
ATOM   1567 2HG2 VAL B  94      28.155  -9.298  12.281  1.00  0.00           H  
ATOM   1568 3HG2 VAL B  94      27.547 -10.933  12.089  1.00  0.00           H  
ATOM   1569  N   VAL B  95      30.671  -5.951  10.050  1.00  0.00           N  
ATOM   1570  CA  VAL B  95      29.738  -6.471   9.053  1.00  0.00           C  
ATOM   1571  C   VAL B  95      29.979  -5.801   7.737  1.00  0.00           C  
ATOM   1572  O   VAL B  95      29.975  -4.573   7.670  1.00  0.00           O  
ATOM   1573  CB  VAL B  95      28.265  -6.211   9.411  1.00  0.00           C  
ATOM   1574  CG1 VAL B  95      27.377  -6.792   8.307  1.00  0.00           C  
ATOM   1575  CG2 VAL B  95      27.926  -6.866  10.711  1.00  0.00           C  
ATOM   1576  H   VAL B  95      30.701  -4.951  10.238  1.00  0.00           H  
ATOM   1577  HA  VAL B  95      29.896  -7.545   8.940  1.00  0.00           H  
ATOM   1578  HB  VAL B  95      28.091  -5.138   9.473  1.00  0.00           H  
ATOM   1579 1HG1 VAL B  95      26.346  -6.618   8.548  1.00  0.00           H  
ATOM   1580 2HG1 VAL B  95      27.604  -6.321   7.354  1.00  0.00           H  
ATOM   1581 3HG1 VAL B  95      27.553  -7.869   8.229  1.00  0.00           H  
ATOM   1582 1HG2 VAL B  95      26.885  -6.687  10.969  1.00  0.00           H  
ATOM   1583 2HG2 VAL B  95      28.100  -7.933  10.597  1.00  0.00           H  
ATOM   1584 3HG2 VAL B  95      28.555  -6.475  11.484  1.00  0.00           H  
ATOM   1585  N   VAL B  96      30.191  -6.581   6.684  1.00  0.00           N  
ATOM   1586  CA  VAL B  96      30.420  -5.968   5.396  1.00  0.00           C  
ATOM   1587  C   VAL B  96      29.448  -6.520   4.373  1.00  0.00           C  
ATOM   1588  O   VAL B  96      29.285  -7.738   4.236  1.00  0.00           O  
ATOM   1589  CB  VAL B  96      31.875  -6.191   4.917  1.00  0.00           C  
ATOM   1590  CG1 VAL B  96      32.075  -5.524   3.514  1.00  0.00           C  
ATOM   1591  CG2 VAL B  96      32.863  -5.634   5.945  1.00  0.00           C  
ATOM   1592  H   VAL B  96      30.182  -7.589   6.781  1.00  0.00           H  
ATOM   1593  HA  VAL B  96      30.247  -4.895   5.472  1.00  0.00           H  
ATOM   1594  HB  VAL B  96      32.050  -7.260   4.796  1.00  0.00           H  
ATOM   1595 1HG1 VAL B  96      33.095  -5.690   3.162  1.00  0.00           H  
ATOM   1596 2HG1 VAL B  96      31.382  -5.947   2.792  1.00  0.00           H  
ATOM   1597 3HG1 VAL B  96      31.900  -4.450   3.581  1.00  0.00           H  
ATOM   1598 1HG2 VAL B  96      33.877  -5.808   5.593  1.00  0.00           H  
ATOM   1599 2HG2 VAL B  96      32.711  -4.583   6.064  1.00  0.00           H  
ATOM   1600 3HG2 VAL B  96      32.729  -6.127   6.905  1.00  0.00           H  
ATOM   1601  N   TRP B  97      28.814  -5.609   3.649  1.00  0.00           N  
ATOM   1602  CA  TRP B  97      27.935  -5.991   2.573  1.00  0.00           C  
ATOM   1603  C   TRP B  97      28.654  -5.610   1.304  1.00  0.00           C  
ATOM   1604  O   TRP B  97      28.894  -4.426   1.025  1.00  0.00           O  
ATOM   1605  CB  TRP B  97      26.593  -5.303   2.601  1.00  0.00           C  
ATOM   1606  CG  TRP B  97      25.744  -5.613   3.775  1.00  0.00           C  
ATOM   1607  CD1 TRP B  97      24.748  -6.529   3.819  1.00  0.00           C  
ATOM   1608  CD2 TRP B  97      25.748  -4.950   5.072  1.00  0.00           C  
ATOM   1609  NE1 TRP B  97      24.112  -6.483   5.044  1.00  0.00           N  
ATOM   1610  CE2 TRP B  97      24.705  -5.500   5.817  1.00  0.00           C  
ATOM   1611  CE3 TRP B  97      26.523  -3.945   5.638  1.00  0.00           C  
ATOM   1612  CZ2 TRP B  97      24.397  -5.049   7.119  1.00  0.00           C  
ATOM   1613  CZ3 TRP B  97      26.238  -3.505   6.930  1.00  0.00           C  
ATOM   1614  CH2 TRP B  97      25.189  -4.036   7.656  1.00  0.00           C  
ATOM   1615  H   TRP B  97      28.982  -4.618   3.823  1.00  0.00           H  
ATOM   1616  HA  TRP B  97      27.781  -7.070   2.583  1.00  0.00           H  
ATOM   1617 1HB  TRP B  97      26.749  -4.235   2.571  1.00  0.00           H  
ATOM   1618 2HB  TRP B  97      26.037  -5.571   1.699  1.00  0.00           H  
ATOM   1619  HD1 TRP B  97      24.477  -7.189   2.996  1.00  0.00           H  
ATOM   1620  HE1 TRP B  97      23.331  -7.057   5.320  1.00  0.00           H  
ATOM   1621  HE3 TRP B  97      27.344  -3.523   5.079  1.00  0.00           H  
ATOM   1622  HZ2 TRP B  97      23.579  -5.468   7.695  1.00  0.00           H  
ATOM   1623  HZ3 TRP B  97      26.869  -2.729   7.345  1.00  0.00           H  
ATOM   1624  HH2 TRP B  97      24.987  -3.669   8.659  1.00  0.00           H  
ATOM   1625  N   LYS B  98      29.032  -6.644   0.567  1.00  0.00           N  
ATOM   1626  CA  LYS B  98      29.826  -6.541  -0.643  1.00  0.00           C  
ATOM   1627  C   LYS B  98      29.014  -5.872  -1.739  1.00  0.00           C  
ATOM   1628  O   LYS B  98      27.781  -5.731  -1.619  1.00  0.00           O  
ATOM   1629  CB  LYS B  98      30.332  -7.937  -1.058  1.00  0.00           C  
ATOM   1630  CG  LYS B  98      31.341  -8.552  -0.053  1.00  0.00           C  
ATOM   1631  CD  LYS B  98      31.862  -9.941  -0.481  1.00  0.00           C  
ATOM   1632  CE  LYS B  98      32.882 -10.533   0.557  1.00  0.00           C  
ATOM   1633  NZ  LYS B  98      33.379 -11.899   0.153  1.00  0.00           N  
ATOM   1634  H   LYS B  98      28.775  -7.568   0.889  1.00  0.00           H  
ATOM   1635  HA  LYS B  98      30.694  -5.909  -0.438  1.00  0.00           H  
ATOM   1636 1HB  LYS B  98      29.497  -8.619  -1.150  1.00  0.00           H  
ATOM   1637 2HB  LYS B  98      30.815  -7.880  -2.034  1.00  0.00           H  
ATOM   1638 1HG  LYS B  98      32.191  -7.876   0.057  1.00  0.00           H  
ATOM   1639 2HG  LYS B  98      30.858  -8.649   0.920  1.00  0.00           H  
ATOM   1640 1HD  LYS B  98      31.018 -10.625  -0.570  1.00  0.00           H  
ATOM   1641 2HD  LYS B  98      32.347  -9.864  -1.450  1.00  0.00           H  
ATOM   1642 1HE  LYS B  98      33.738  -9.862   0.641  1.00  0.00           H  
ATOM   1643 2HE  LYS B  98      32.399 -10.607   1.529  1.00  0.00           H  
ATOM   1644 1HZ  LYS B  98      34.031 -12.242   0.845  1.00  0.00           H  
ATOM   1645 2HZ  LYS B  98      32.598 -12.538   0.084  1.00  0.00           H  
ATOM   1646 3HZ  LYS B  98      33.844 -11.845  -0.741  1.00  0.00           H  
ATOM   1647  N   ARG B  99      29.711  -5.449  -2.794  1.00  0.00           N  
ATOM   1648  CA  ARG B  99      29.054  -4.738  -3.877  1.00  0.00           C  
ATOM   1649  C   ARG B  99      27.842  -5.459  -4.398  1.00  0.00           C  
ATOM   1650  O   ARG B  99      27.831  -6.684  -4.564  1.00  0.00           O  
ATOM   1651  CB  ARG B  99      29.996  -4.486  -5.055  1.00  0.00           C  
ATOM   1652  CG  ARG B  99      31.052  -3.506  -4.772  1.00  0.00           C  
ATOM   1653  CD  ARG B  99      31.903  -3.204  -5.927  1.00  0.00           C  
ATOM   1654  NE  ARG B  99      32.873  -2.205  -5.535  1.00  0.00           N  
ATOM   1655  CZ  ARG B  99      33.789  -1.653  -6.319  1.00  0.00           C  
ATOM   1656  NH1 ARG B  99      33.884  -2.011  -7.589  1.00  0.00           N  
ATOM   1657  NH2 ARG B  99      34.602  -0.747  -5.795  1.00  0.00           N  
ATOM   1658  H   ARG B  99      30.708  -5.603  -2.830  1.00  0.00           H  
ATOM   1659  HA  ARG B  99      28.738  -3.774  -3.483  1.00  0.00           H  
ATOM   1660 1HB  ARG B  99      30.467  -5.413  -5.363  1.00  0.00           H  
ATOM   1661 2HB  ARG B  99      29.423  -4.108  -5.909  1.00  0.00           H  
ATOM   1662 1HG  ARG B  99      30.574  -2.592  -4.466  1.00  0.00           H  
ATOM   1663 2HG  ARG B  99      31.683  -3.875  -3.962  1.00  0.00           H  
ATOM   1664 1HD  ARG B  99      32.432  -4.097  -6.260  1.00  0.00           H  
ATOM   1665 2HD  ARG B  99      31.295  -2.806  -6.747  1.00  0.00           H  
ATOM   1666  HE  ARG B  99      32.846  -1.895  -4.579  1.00  0.00           H  
ATOM   1667 1HH1 ARG B  99      33.254  -2.709  -7.969  1.00  0.00           H  
ATOM   1668 2HH1 ARG B  99      34.585  -1.593  -8.185  1.00  0.00           H  
ATOM   1669 1HH2 ARG B  99      34.511  -0.491  -4.821  1.00  0.00           H  
ATOM   1670 2HH2 ARG B  99      35.310  -0.312  -6.365  1.00  0.00           H  
ATOM   1671  N   GLU B 100      26.793  -4.658  -4.566  1.00  0.00           N  
ATOM   1672  CA  GLU B 100      25.493  -5.051  -5.081  1.00  0.00           C  
ATOM   1673  C   GLU B 100      24.777  -6.155  -4.270  1.00  0.00           C  
ATOM   1674  O   GLU B 100      23.704  -6.621  -4.666  1.00  0.00           O  
ATOM   1675  CB  GLU B 100      25.728  -5.455  -6.531  1.00  0.00           C  
ATOM   1676  CG  GLU B 100      26.286  -4.275  -7.351  1.00  0.00           C  
ATOM   1677  CD  GLU B 100      26.491  -4.571  -8.771  1.00  0.00           C  
ATOM   1678  OE1 GLU B 100      25.705  -5.295  -9.339  1.00  0.00           O  
ATOM   1679  OE2 GLU B 100      27.466  -4.068  -9.310  1.00  0.00           O  
ATOM   1680  H   GLU B 100      26.958  -3.664  -4.388  1.00  0.00           H  
ATOM   1681  HA  GLU B 100      24.855  -4.163  -5.070  1.00  0.00           H  
ATOM   1682 1HB  GLU B 100      26.417  -6.294  -6.592  1.00  0.00           H  
ATOM   1683 2HB  GLU B 100      24.783  -5.767  -6.982  1.00  0.00           H  
ATOM   1684 1HG  GLU B 100      25.582  -3.449  -7.275  1.00  0.00           H  
ATOM   1685 2HG  GLU B 100      27.226  -3.937  -6.920  1.00  0.00           H  
ATOM   1686  N   LYS B 101      25.294  -6.470  -3.069  1.00  0.00           N  
ATOM   1687  CA  LYS B 101      24.628  -7.401  -2.164  1.00  0.00           C  
ATOM   1688  C   LYS B 101      23.739  -6.530  -1.298  1.00  0.00           C  
ATOM   1689  O   LYS B 101      22.716  -6.941  -0.731  1.00  0.00           O  
ATOM   1690  CB  LYS B 101      25.641  -8.187  -1.301  1.00  0.00           C  
ATOM   1691  CG  LYS B 101      26.655  -9.078  -2.094  1.00  0.00           C  
ATOM   1692  CD  LYS B 101      25.967 -10.200  -2.888  1.00  0.00           C  
ATOM   1693  CE  LYS B 101      26.987 -11.133  -3.579  1.00  0.00           C  
ATOM   1694  NZ  LYS B 101      26.311 -12.227  -4.386  1.00  0.00           N  
ATOM   1695  H   LYS B 101      26.198  -6.089  -2.784  1.00  0.00           H  
ATOM   1696  HA  LYS B 101      24.004  -8.092  -2.730  1.00  0.00           H  
ATOM   1697 1HB  LYS B 101      26.222  -7.481  -0.704  1.00  0.00           H  
ATOM   1698 2HB  LYS B 101      25.108  -8.830  -0.608  1.00  0.00           H  
ATOM   1699 1HG  LYS B 101      27.225  -8.451  -2.781  1.00  0.00           H  
ATOM   1700 2HG  LYS B 101      27.349  -9.536  -1.393  1.00  0.00           H  
ATOM   1701 1HD  LYS B 101      25.344 -10.795  -2.216  1.00  0.00           H  
ATOM   1702 2HD  LYS B 101      25.327  -9.755  -3.650  1.00  0.00           H  
ATOM   1703 1HE  LYS B 101      27.617 -10.543  -4.243  1.00  0.00           H  
ATOM   1704 2HE  LYS B 101      27.615 -11.597  -2.817  1.00  0.00           H  
ATOM   1705 1HZ  LYS B 101      27.008 -12.815  -4.820  1.00  0.00           H  
ATOM   1706 2HZ  LYS B 101      25.732 -12.791  -3.778  1.00  0.00           H  
ATOM   1707 3HZ  LYS B 101      25.735 -11.811  -5.105  1.00  0.00           H  
ATOM   1708  N   ALA B 102      24.128  -5.268  -1.267  1.00  0.00           N  
ATOM   1709  CA  ALA B 102      23.520  -4.243  -0.454  1.00  0.00           C  
ATOM   1710  C   ALA B 102      22.173  -3.757  -1.036  1.00  0.00           C  
ATOM   1711  O   ALA B 102      22.064  -2.626  -1.515  1.00  0.00           O  
ATOM   1712  CB  ALA B 102      24.525  -3.092  -0.319  1.00  0.00           C  
ATOM   1713  H   ALA B 102      24.946  -5.024  -1.805  1.00  0.00           H  
ATOM   1714  HA  ALA B 102      23.325  -4.664   0.528  1.00  0.00           H  
ATOM   1715 1HB  ALA B 102      24.116  -2.335   0.315  1.00  0.00           H  
ATOM   1716 2HB  ALA B 102      25.458  -3.462   0.118  1.00  0.00           H  
ATOM   1717 3HB  ALA B 102      24.739  -2.666  -1.301  1.00  0.00           H  
ATOM   1718  N   SER B 103      21.156  -4.637  -0.986  1.00  0.00           N  
ATOM   1719  CA  SER B 103      19.800  -4.337  -1.473  1.00  0.00           C  
ATOM   1720  C   SER B 103      18.813  -4.147  -0.288  1.00  0.00           C  
ATOM   1721  O   SER B 103      18.673  -3.049   0.259  1.00  0.00           O  
ATOM   1722  CB  SER B 103      19.305  -5.448  -2.389  1.00  0.00           C  
ATOM   1723  OG  SER B 103      19.155  -6.666  -1.695  1.00  0.00           O  
ATOM   1724  H   SER B 103      21.376  -5.560  -0.615  1.00  0.00           H  
ATOM   1725  HA  SER B 103      19.837  -3.402  -2.032  1.00  0.00           H  
ATOM   1726 1HB  SER B 103      18.352  -5.157  -2.829  1.00  0.00           H  
ATOM   1727 2HB  SER B 103      20.016  -5.580  -3.206  1.00  0.00           H  
ATOM   1728  HG  SER B 103      18.861  -7.313  -2.354  1.00  0.00           H  
ATOM   1729  N   LYS B 104      18.157  -5.212   0.168  1.00  0.00           N  
ATOM   1730  CA  LYS B 104      17.254  -5.086   1.326  1.00  0.00           C  
ATOM   1731  C   LYS B 104      18.049  -5.209   2.629  1.00  0.00           C  
ATOM   1732  O   LYS B 104      17.885  -6.163   3.402  1.00  0.00           O  
ATOM   1733  CB  LYS B 104      16.117  -6.097   1.246  1.00  0.00           C  
ATOM   1734  CG  LYS B 104      15.215  -5.852   0.032  1.00  0.00           C  
ATOM   1735  CD  LYS B 104      14.024  -6.788  -0.011  1.00  0.00           C  
ATOM   1736  CE  LYS B 104      13.202  -6.584  -1.296  1.00  0.00           C  
ATOM   1737  NZ  LYS B 104      11.975  -7.449  -1.330  1.00  0.00           N  
ATOM   1738  H   LYS B 104      18.305  -6.088  -0.307  1.00  0.00           H  
ATOM   1739  HA  LYS B 104      16.789  -4.101   1.304  1.00  0.00           H  
ATOM   1740 1HB  LYS B 104      16.522  -7.108   1.188  1.00  0.00           H  
ATOM   1741 2HB  LYS B 104      15.506  -6.029   2.145  1.00  0.00           H  
ATOM   1742 1HG  LYS B 104      14.855  -4.821   0.063  1.00  0.00           H  
ATOM   1743 2HG  LYS B 104      15.801  -5.980  -0.879  1.00  0.00           H  
ATOM   1744 1HD  LYS B 104      14.365  -7.822   0.044  1.00  0.00           H  
ATOM   1745 2HD  LYS B 104      13.384  -6.586   0.847  1.00  0.00           H  
ATOM   1746 1HE  LYS B 104      12.901  -5.540  -1.374  1.00  0.00           H  
ATOM   1747 2HE  LYS B 104      13.829  -6.836  -2.152  1.00  0.00           H  
ATOM   1748 1HZ  LYS B 104      11.457  -7.309  -2.185  1.00  0.00           H  
ATOM   1749 2HZ  LYS B 104      12.224  -8.431  -1.267  1.00  0.00           H  
ATOM   1750 3HZ  LYS B 104      11.373  -7.207  -0.551  1.00  0.00           H  
ATOM   1751  N   ILE B 105      18.931  -4.219   2.847  1.00  0.00           N  
ATOM   1752  CA  ILE B 105      19.781  -4.159   4.046  1.00  0.00           C  
ATOM   1753  C   ILE B 105      19.490  -2.871   4.786  1.00  0.00           C  
ATOM   1754  O   ILE B 105      20.194  -2.486   5.713  1.00  0.00           O  
ATOM   1755  CB  ILE B 105      21.295  -4.169   3.748  1.00  0.00           C  
ATOM   1756  CG1 ILE B 105      21.770  -2.897   2.969  1.00  0.00           C  
ATOM   1757  CG2 ILE B 105      21.548  -5.396   2.880  1.00  0.00           C  
ATOM   1758  CD1 ILE B 105      23.289  -2.724   3.000  1.00  0.00           C  
ATOM   1759  H   ILE B 105      18.991  -3.496   2.128  1.00  0.00           H  
ATOM   1760  HA  ILE B 105      19.557  -4.996   4.698  1.00  0.00           H  
ATOM   1761  HB  ILE B 105      21.869  -4.241   4.676  1.00  0.00           H  
ATOM   1762 1HG1 ILE B 105      21.444  -2.965   1.929  1.00  0.00           H  
ATOM   1763 2HG1 ILE B 105      21.341  -1.998   3.409  1.00  0.00           H  
ATOM   1764 1HG2 ILE B 105      22.579  -5.475   2.640  1.00  0.00           H  
ATOM   1765 2HG2 ILE B 105      21.235  -6.286   3.421  1.00  0.00           H  
ATOM   1766 3HG2 ILE B 105      20.980  -5.319   1.957  1.00  0.00           H  
ATOM   1767 1HD1 ILE B 105      23.549  -1.826   2.461  1.00  0.00           H  
ATOM   1768 2HD1 ILE B 105      23.616  -2.626   4.039  1.00  0.00           H  
ATOM   1769 3HD1 ILE B 105      23.789  -3.565   2.557  1.00  0.00           H  
ATOM   1770  N   ASN B 106      18.488  -2.169   4.345  1.00  0.00           N  
ATOM   1771  CA  ASN B 106      18.232  -0.910   4.956  1.00  0.00           C  
ATOM   1772  C   ASN B 106      17.538  -1.131   6.281  1.00  0.00           C  
ATOM   1773  O   ASN B 106      16.945  -2.199   6.499  1.00  0.00           O  
ATOM   1774  CB  ASN B 106      17.446  -0.063   4.002  1.00  0.00           C  
ATOM   1775  CG  ASN B 106      18.279   0.169   2.784  1.00  0.00           C  
ATOM   1776  OD1 ASN B 106      19.509   0.324   2.846  1.00  0.00           O  
ATOM   1777  ND2 ASN B 106      17.638   0.163   1.658  1.00  0.00           N  
ATOM   1778  H   ASN B 106      17.915  -2.502   3.589  1.00  0.00           H  
ATOM   1779  HA  ASN B 106      19.178  -0.421   5.168  1.00  0.00           H  
ATOM   1780 1HB  ASN B 106      16.512  -0.557   3.723  1.00  0.00           H  
ATOM   1781 2HB  ASN B 106      17.202   0.891   4.462  1.00  0.00           H  
ATOM   1782 1HD2 ASN B 106      18.135   0.269   0.799  1.00  0.00           H  
ATOM   1783 2HD2 ASN B 106      16.627   0.050   1.648  1.00  0.00           H  
ATOM   1784  N   GLY B 107      17.652  -0.139   7.172  1.00  0.00           N  
ATOM   1785  CA  GLY B 107      16.977  -0.185   8.467  1.00  0.00           C  
ATOM   1786  C   GLY B 107      17.877   0.142   9.653  1.00  0.00           C  
ATOM   1787  O   GLY B 107      18.909   0.806   9.520  1.00  0.00           O  
ATOM   1788  H   GLY B 107      18.185   0.687   6.901  1.00  0.00           H  
ATOM   1789 1HA  GLY B 107      16.157   0.527   8.442  1.00  0.00           H  
ATOM   1790 2HA  GLY B 107      16.539  -1.171   8.613  1.00  0.00           H  
ATOM   1791  N   ALA B 108      17.442  -0.272  10.844  1.00  0.00           N  
ATOM   1792  CA  ALA B 108      18.186   0.022  12.074  1.00  0.00           C  
ATOM   1793  C   ALA B 108      19.119  -1.115  12.485  1.00  0.00           C  
ATOM   1794  O   ALA B 108      18.762  -2.292  12.417  1.00  0.00           O  
ATOM   1795  CB  ALA B 108      17.192   0.337  13.192  1.00  0.00           C  
ATOM   1796  H   ALA B 108      16.589  -0.813  10.893  1.00  0.00           H  
ATOM   1797  HA  ALA B 108      18.803   0.903  11.893  1.00  0.00           H  
ATOM   1798 1HB  ALA B 108      17.741   0.600  14.098  1.00  0.00           H  
ATOM   1799 2HB  ALA B 108      16.563   1.177  12.895  1.00  0.00           H  
ATOM   1800 3HB  ALA B 108      16.564  -0.535  13.388  1.00  0.00           H  
ATOM   1801  N   TYR B 109      20.296  -0.732  12.951  1.00  0.00           N  
ATOM   1802  CA  TYR B 109      21.336  -1.638  13.428  1.00  0.00           C  
ATOM   1803  C   TYR B 109      21.845  -1.215  14.781  1.00  0.00           C  
ATOM   1804  O   TYR B 109      21.673  -0.058  15.168  1.00  0.00           O  
ATOM   1805  CB  TYR B 109      22.480  -1.702  12.444  1.00  0.00           C  
ATOM   1806  CG  TYR B 109      22.065  -2.300  11.161  1.00  0.00           C  
ATOM   1807  CD1 TYR B 109      21.566  -1.517  10.120  1.00  0.00           C  
ATOM   1808  CD2 TYR B 109      22.185  -3.647  10.994  1.00  0.00           C  
ATOM   1809  CE1 TYR B 109      21.200  -2.122   8.912  1.00  0.00           C  
ATOM   1810  CE2 TYR B 109      21.828  -4.225   9.801  1.00  0.00           C  
ATOM   1811  CZ  TYR B 109      21.349  -3.476   8.773  1.00  0.00           C  
ATOM   1812  OH  TYR B 109      21.027  -4.082   7.614  1.00  0.00           O  
ATOM   1813  H   TYR B 109      20.498   0.267  12.956  1.00  0.00           H  
ATOM   1814  HA  TYR B 109      20.912  -2.630  13.532  1.00  0.00           H  
ATOM   1815 1HB  TYR B 109      22.867  -0.700  12.255  1.00  0.00           H  
ATOM   1816 2HB  TYR B 109      23.285  -2.298  12.859  1.00  0.00           H  
ATOM   1817  HD1 TYR B 109      21.459  -0.435  10.244  1.00  0.00           H  
ATOM   1818  HD2 TYR B 109      22.574  -4.261  11.807  1.00  0.00           H  
ATOM   1819  HE1 TYR B 109      20.805  -1.529   8.085  1.00  0.00           H  
ATOM   1820  HE2 TYR B 109      21.927  -5.284   9.659  1.00  0.00           H  
ATOM   1821  HH  TYR B 109      20.823  -3.418   6.964  1.00  0.00           H  
ATOM   1822  N   PHE B 110      22.469  -2.147  15.505  1.00  0.00           N  
ATOM   1823  CA  PHE B 110      23.019  -1.801  16.817  1.00  0.00           C  
ATOM   1824  C   PHE B 110      24.225  -2.632  17.197  1.00  0.00           C  
ATOM   1825  O   PHE B 110      24.493  -3.665  16.577  1.00  0.00           O  
ATOM   1826  CB  PHE B 110      21.996  -2.096  17.898  1.00  0.00           C  
ATOM   1827  CG  PHE B 110      21.816  -3.571  18.078  1.00  0.00           C  
ATOM   1828  CD1 PHE B 110      22.486  -4.214  19.060  1.00  0.00           C  
ATOM   1829  CD2 PHE B 110      21.087  -4.305  17.213  1.00  0.00           C  
ATOM   1830  CE1 PHE B 110      22.417  -5.538  19.184  1.00  0.00           C  
ATOM   1831  CE2 PHE B 110      21.017  -5.643  17.329  1.00  0.00           C  
ATOM   1832  CZ  PHE B 110      21.689  -6.259  18.306  1.00  0.00           C  
ATOM   1833  H   PHE B 110      22.524  -3.095  15.139  1.00  0.00           H  
ATOM   1834  HA  PHE B 110      23.296  -0.765  16.798  1.00  0.00           H  
ATOM   1835 1HB  PHE B 110      22.330  -1.669  18.837  1.00  0.00           H  
ATOM   1836 2HB  PHE B 110      21.037  -1.646  17.649  1.00  0.00           H  
ATOM   1837  HD1 PHE B 110      23.091  -3.635  19.754  1.00  0.00           H  
ATOM   1838  HD2 PHE B 110      20.562  -3.808  16.406  1.00  0.00           H  
ATOM   1839  HE1 PHE B 110      22.957  -6.034  19.984  1.00  0.00           H  
ATOM   1840  HE2 PHE B 110      20.425  -6.225  16.624  1.00  0.00           H  
ATOM   1841  HZ  PHE B 110      21.642  -7.344  18.395  1.00  0.00           H  
ATOM   1842  N   CYS B 111      24.901  -2.238  18.286  1.00  0.00           N  
ATOM   1843  CA  CYS B 111      25.921  -3.122  18.885  1.00  0.00           C  
ATOM   1844  C   CYS B 111      26.007  -3.015  20.430  1.00  0.00           C  
ATOM   1845  O   CYS B 111      25.673  -1.979  21.009  1.00  0.00           O  
ATOM   1846  CB  CYS B 111      27.267  -2.834  18.272  1.00  0.00           C  
ATOM   1847  SG  CYS B 111      27.799  -1.245  18.635  1.00  0.00           S  
ATOM   1848  H   CYS B 111      24.694  -1.320  18.672  1.00  0.00           H  
ATOM   1849  HA  CYS B 111      25.660  -4.149  18.641  1.00  0.00           H  
ATOM   1850 1HB  CYS B 111      27.975  -3.553  18.652  1.00  0.00           H  
ATOM   1851 2HB  CYS B 111      27.226  -2.950  17.189  1.00  0.00           H  
ATOM   1852  HG  CYS B 111      26.814  -0.620  17.978  1.00  0.00           H  
ATOM   1853  N   ARG B 112      23.403   2.558  18.442  1.00  0.00           N  
ATOM   1854  CA  ARG B 112      22.545   2.389  17.260  1.00  0.00           C  
ATOM   1855  C   ARG B 112      22.886   3.260  16.054  1.00  0.00           C  
ATOM   1856  O   ARG B 112      23.336   4.388  16.193  1.00  0.00           O  
ATOM   1857  CB  ARG B 112      21.107   2.695  17.621  1.00  0.00           C  
ATOM   1858  CG  ARG B 112      20.449   1.723  18.539  1.00  0.00           C  
ATOM   1859  CD  ARG B 112      19.061   2.142  18.833  1.00  0.00           C  
ATOM   1860  NE  ARG B 112      18.318   1.124  19.548  1.00  0.00           N  
ATOM   1861  CZ  ARG B 112      18.258   0.931  20.852  1.00  0.00           C  
ATOM   1862  NH1 ARG B 112      18.922   1.709  21.714  1.00  0.00           N  
ATOM   1863  NH2 ARG B 112      17.511  -0.075  21.266  1.00  0.00           N  
ATOM   1864  H   ARG B 112      23.369   3.437  18.941  1.00  0.00           H  
ATOM   1865  HA  ARG B 112      22.606   1.354  16.954  1.00  0.00           H  
ATOM   1866 1HB  ARG B 112      21.043   3.680  18.081  1.00  0.00           H  
ATOM   1867 2HB  ARG B 112      20.513   2.724  16.707  1.00  0.00           H  
ATOM   1868 1HG  ARG B 112      20.404   0.743  18.048  1.00  0.00           H  
ATOM   1869 2HG  ARG B 112      21.009   1.647  19.469  1.00  0.00           H  
ATOM   1870 1HD  ARG B 112      19.078   3.044  19.447  1.00  0.00           H  
ATOM   1871 2HD  ARG B 112      18.541   2.347  17.898  1.00  0.00           H  
ATOM   1872  HE  ARG B 112      17.818   0.444  18.975  1.00  0.00           H  
ATOM   1873 1HH1 ARG B 112      19.486   2.473  21.371  1.00  0.00           H  
ATOM   1874 2HH1 ARG B 112      18.860   1.532  22.707  1.00  0.00           H  
ATOM   1875 1HH2 ARG B 112      17.025  -0.670  20.587  1.00  0.00           H  
ATOM   1876 2HH2 ARG B 112      17.422  -0.261  22.243  1.00  0.00           H  
ATOM   1877  N   THR B 113      22.634   2.736  14.869  1.00  0.00           N  
ATOM   1878  CA  THR B 113      22.782   3.522  13.656  1.00  0.00           C  
ATOM   1879  C   THR B 113      21.831   3.026  12.565  1.00  0.00           C  
ATOM   1880  O   THR B 113      21.012   2.132  12.802  1.00  0.00           O  
ATOM   1881  CB  THR B 113      24.208   3.499  13.142  1.00  0.00           C  
ATOM   1882  OG1 THR B 113      24.330   4.487  12.101  1.00  0.00           O  
ATOM   1883  CG2 THR B 113      24.536   2.114  12.577  1.00  0.00           C  
ATOM   1884  H   THR B 113      22.290   1.777  14.830  1.00  0.00           H  
ATOM   1885  HA  THR B 113      22.523   4.558  13.879  1.00  0.00           H  
ATOM   1886  HB  THR B 113      24.891   3.727  13.954  1.00  0.00           H  
ATOM   1887  HG1 THR B 113      24.444   5.361  12.518  1.00  0.00           H  
ATOM   1888 1HG2 THR B 113      25.563   2.113  12.219  1.00  0.00           H  
ATOM   1889 2HG2 THR B 113      24.418   1.371  13.357  1.00  0.00           H  
ATOM   1890 3HG2 THR B 113      23.874   1.858  11.757  1.00  0.00           H  
ATOM   1891  N   MET B 114      21.918   3.631  11.375  1.00  0.00           N  
ATOM   1892  CA  MET B 114      21.024   3.279  10.259  1.00  0.00           C  
ATOM   1893  C   MET B 114      21.693   3.194   8.865  1.00  0.00           C  
ATOM   1894  O   MET B 114      22.719   3.825   8.582  1.00  0.00           O  
ATOM   1895  CB  MET B 114      19.849   4.260  10.229  1.00  0.00           C  
ATOM   1896  CG  MET B 114      18.974   4.230  11.472  1.00  0.00           C  
ATOM   1897  SD  MET B 114      18.111   5.680  11.674  1.00  0.00           S  
ATOM   1898  CE  MET B 114      19.435   6.535  12.457  1.00  0.00           C  
ATOM   1899  H   MET B 114      22.650   4.323  11.275  1.00  0.00           H  
ATOM   1900  HA  MET B 114      20.619   2.290  10.469  1.00  0.00           H  
ATOM   1901 1HB  MET B 114      20.212   5.267  10.095  1.00  0.00           H  
ATOM   1902 2HB  MET B 114      19.211   4.026   9.375  1.00  0.00           H  
ATOM   1903 1HG  MET B 114      18.261   3.414  11.370  1.00  0.00           H  
ATOM   1904 2HG  MET B 114      19.524   4.076  12.362  1.00  0.00           H  
ATOM   1905 1HE  MET B 114      19.141   7.544  12.684  1.00  0.00           H  
ATOM   1906 2HE  MET B 114      19.712   6.014  13.370  1.00  0.00           H  
ATOM   1907 3HE  MET B 114      20.275   6.553  11.797  1.00  0.00           H  
ATOM   1908  N   LYS B 115      21.074   2.395   7.991  1.00  0.00           N  
ATOM   1909  CA  LYS B 115      21.468   2.283   6.583  1.00  0.00           C  
ATOM   1910  C   LYS B 115      20.277   2.615   5.686  1.00  0.00           C  
ATOM   1911  O   LYS B 115      19.142   2.181   5.952  1.00  0.00           O  
ATOM   1912  CB  LYS B 115      21.923   0.851   6.230  1.00  0.00           C  
ATOM   1913  CG  LYS B 115      23.130   0.259   6.962  1.00  0.00           C  
ATOM   1914  CD  LYS B 115      24.421   0.945   6.540  1.00  0.00           C  
ATOM   1915  CE  LYS B 115      25.620   0.315   7.142  1.00  0.00           C  
ATOM   1916  NZ  LYS B 115      26.802   1.023   6.815  1.00  0.00           N  
ATOM   1917  H   LYS B 115      20.271   1.861   8.333  1.00  0.00           H  
ATOM   1918  HA  LYS B 115      22.266   2.995   6.373  1.00  0.00           H  
ATOM   1919 1HB  LYS B 115      21.100   0.169   6.412  1.00  0.00           H  
ATOM   1920 2HB  LYS B 115      22.139   0.801   5.166  1.00  0.00           H  
ATOM   1921 1HG  LYS B 115      22.999   0.367   8.036  1.00  0.00           H  
ATOM   1922 2HG  LYS B 115      23.196  -0.809   6.724  1.00  0.00           H  
ATOM   1923 1HD  LYS B 115      24.529   0.923   5.455  1.00  0.00           H  
ATOM   1924 2HD  LYS B 115      24.385   1.977   6.862  1.00  0.00           H  
ATOM   1925 1HE  LYS B 115      25.509   0.304   8.210  1.00  0.00           H  
ATOM   1926 2HE  LYS B 115      25.716  -0.694   6.781  1.00  0.00           H  
ATOM   1927 1HZ  LYS B 115      27.595   0.571   7.270  1.00  0.00           H  
ATOM   1928 2HZ  LYS B 115      26.950   1.029   5.795  1.00  0.00           H  
ATOM   1929 3HZ  LYS B 115      26.738   1.969   7.171  1.00  0.00           H  
ATOM   1930  N   MET B 116      20.533   3.312   4.578  1.00  0.00           N  
ATOM   1931  CA  MET B 116      19.452   3.608   3.630  1.00  0.00           C  
ATOM   1932  C   MET B 116      19.923   3.764   2.219  1.00  0.00           C  
ATOM   1933  O   MET B 116      21.060   4.165   1.988  1.00  0.00           O  
ATOM   1934  CB  MET B 116      18.770   4.882   4.062  1.00  0.00           C  
ATOM   1935  CG  MET B 116      19.654   6.097   4.000  1.00  0.00           C  
ATOM   1936  SD  MET B 116      19.034   7.483   5.042  1.00  0.00           S  
ATOM   1937  CE  MET B 116      19.657   6.854   6.646  1.00  0.00           C  
ATOM   1938  H   MET B 116      21.474   3.685   4.442  1.00  0.00           H  
ATOM   1939  HA  MET B 116      18.736   2.795   3.652  1.00  0.00           H  
ATOM   1940 1HB  MET B 116      17.890   5.062   3.435  1.00  0.00           H  
ATOM   1941 2HB  MET B 116      18.443   4.782   5.068  1.00  0.00           H  
ATOM   1942 1HG  MET B 116      20.653   5.811   4.345  1.00  0.00           H  
ATOM   1943 2HG  MET B 116      19.728   6.441   2.964  1.00  0.00           H  
ATOM   1944 1HE  MET B 116      19.408   7.539   7.440  1.00  0.00           H  
ATOM   1945 2HE  MET B 116      19.220   5.885   6.860  1.00  0.00           H  
ATOM   1946 3HE  MET B 116      20.744   6.748   6.597  1.00  0.00           H  
ATOM   1947  N   ARG B 117      19.035   3.533   1.258  1.00  0.00           N  
ATOM   1948  CA  ARG B 117      19.439   3.787  -0.106  1.00  0.00           C  
ATOM   1949  C   ARG B 117      19.827   5.235  -0.276  1.00  0.00           C  
ATOM   1950  O   ARG B 117      19.094   6.123   0.141  1.00  0.00           O  
ATOM   1951  CB  ARG B 117      18.268   3.448  -1.039  1.00  0.00           C  
ATOM   1952  CG  ARG B 117      18.611   3.278  -2.514  1.00  0.00           C  
ATOM   1953  CD  ARG B 117      17.444   2.784  -3.336  1.00  0.00           C  
ATOM   1954  NE  ARG B 117      16.380   3.801  -3.507  1.00  0.00           N  
ATOM   1955  CZ  ARG B 117      15.207   3.594  -4.144  1.00  0.00           C  
ATOM   1956  NH1 ARG B 117      14.933   2.407  -4.657  1.00  0.00           N  
ATOM   1957  NH2 ARG B 117      14.325   4.585  -4.266  1.00  0.00           N  
ATOM   1958  H   ARG B 117      18.107   3.192   1.475  1.00  0.00           H  
ATOM   1959  HA  ARG B 117      20.301   3.161  -0.343  1.00  0.00           H  
ATOM   1960 1HB  ARG B 117      17.803   2.521  -0.705  1.00  0.00           H  
ATOM   1961 2HB  ARG B 117      17.512   4.229  -0.962  1.00  0.00           H  
ATOM   1962 1HG  ARG B 117      18.922   4.227  -2.918  1.00  0.00           H  
ATOM   1963 2HG  ARG B 117      19.426   2.561  -2.613  1.00  0.00           H  
ATOM   1964 1HD  ARG B 117      17.807   2.503  -4.325  1.00  0.00           H  
ATOM   1965 2HD  ARG B 117      17.008   1.912  -2.844  1.00  0.00           H  
ATOM   1966  HE  ARG B 117      16.535   4.722  -3.126  1.00  0.00           H  
ATOM   1967 1HH1 ARG B 117      15.595   1.650  -4.576  1.00  0.00           H  
ATOM   1968 2HH1 ARG B 117      14.056   2.254  -5.136  1.00  0.00           H  
ATOM   1969 1HH2 ARG B 117      14.516   5.539  -3.894  1.00  0.00           H  
ATOM   1970 2HH2 ARG B 117      13.454   4.426  -4.742  1.00  0.00           H  
ATOM   1971  N   GLN B 118      20.944   5.489  -0.934  1.00  0.00           N  
ATOM   1972  CA  GLN B 118      21.367   6.851  -1.198  1.00  0.00           C  
ATOM   1973  C   GLN B 118      20.390   7.585  -2.099  1.00  0.00           C  
ATOM   1974  O   GLN B 118      20.127   8.767  -1.901  1.00  0.00           O  
ATOM   1975  CB  GLN B 118      22.751   6.855  -1.829  1.00  0.00           C  
ATOM   1976  CG  GLN B 118      23.329   8.231  -2.079  1.00  0.00           C  
ATOM   1977  CD  GLN B 118      24.673   8.123  -2.780  1.00  0.00           C  
ATOM   1978  OE1 GLN B 118      24.855   7.218  -3.609  1.00  0.00           O  
ATOM   1979  NE2 GLN B 118      25.608   9.030  -2.471  1.00  0.00           N  
ATOM   1980  H   GLN B 118      21.550   4.722  -1.226  1.00  0.00           H  
ATOM   1981  HA  GLN B 118      21.412   7.383  -0.246  1.00  0.00           H  
ATOM   1982 1HB  GLN B 118      23.441   6.320  -1.179  1.00  0.00           H  
ATOM   1983 2HB  GLN B 118      22.720   6.315  -2.778  1.00  0.00           H  
ATOM   1984 1HG  GLN B 118      22.645   8.796  -2.710  1.00  0.00           H  
ATOM   1985 2HG  GLN B 118      23.470   8.744  -1.128  1.00  0.00           H  
ATOM   1986 1HE2 GLN B 118      26.508   9.001  -2.912  1.00  0.00           H  
ATOM   1987 2HE2 GLN B 118      25.414   9.748  -1.803  1.00  0.00           H  
ATOM   1988  N   GLN B 119      19.854   6.884  -3.109  1.00  0.00           N  
ATOM   1989  CA  GLN B 119      18.936   7.524  -4.063  1.00  0.00           C  
ATOM   1990  C   GLN B 119      17.641   7.969  -3.387  1.00  0.00           C  
ATOM   1991  O   GLN B 119      17.084   9.038  -3.666  1.00  0.00           O  
ATOM   1992  CB  GLN B 119      18.639   6.555  -5.211  1.00  0.00           C  
ATOM   1993  CG  GLN B 119      19.853   6.249  -6.058  1.00  0.00           C  
ATOM   1994  CD  GLN B 119      20.404   7.542  -6.733  1.00  0.00           C  
ATOM   1995  OE1 GLN B 119      19.640   8.297  -7.348  1.00  0.00           O  
ATOM   1996  NE2 GLN B 119      21.718   7.789  -6.607  1.00  0.00           N  
ATOM   1997  H   GLN B 119      20.103   5.913  -3.218  1.00  0.00           H  
ATOM   1998  HA  GLN B 119      19.425   8.410  -4.472  1.00  0.00           H  
ATOM   1999 1HB  GLN B 119      18.258   5.614  -4.807  1.00  0.00           H  
ATOM   2000 2HB  GLN B 119      17.861   6.976  -5.853  1.00  0.00           H  
ATOM   2001 1HG  GLN B 119      20.632   5.826  -5.416  1.00  0.00           H  
ATOM   2002 2HG  GLN B 119      19.579   5.534  -6.836  1.00  0.00           H  
ATOM   2003 1HE2 GLN B 119      22.119   8.609  -7.022  1.00  0.00           H  
ATOM   2004 2HE2 GLN B 119      22.305   7.153  -6.102  1.00  0.00           H  
ATOM   2005  N   ALA B 120      17.209   7.147  -2.458  1.00  0.00           N  
ATOM   2006  CA  ALA B 120      16.044   7.374  -1.642  1.00  0.00           C  
ATOM   2007  C   ALA B 120      14.860   7.971  -2.411  1.00  0.00           C  
ATOM   2008  O   ALA B 120      14.464   7.490  -3.477  1.00  0.00           O  
ATOM   2009  CB  ALA B 120      16.455   8.283  -0.513  1.00  0.00           C  
ATOM   2010  H   ALA B 120      17.747   6.312  -2.291  1.00  0.00           H  
ATOM   2011  HA  ALA B 120      15.735   6.409  -1.232  1.00  0.00           H  
ATOM   2012 1HB  ALA B 120      15.628   8.412   0.160  1.00  0.00           H  
ATOM   2013 2HB  ALA B 120      17.280   7.835   0.032  1.00  0.00           H  
ATOM   2014 3HB  ALA B 120      16.776   9.253  -0.917  1.00  0.00           H  
ATOM   2015  N   SER B 121      14.205   8.960  -1.809  1.00  0.00           N  
ATOM   2016  CA  SER B 121      13.198   9.746  -2.485  1.00  0.00           C  
ATOM   2017  C   SER B 121      13.325  11.114  -1.826  1.00  0.00           C  
ATOM   2018  O   SER B 121      13.280  12.187  -2.444  1.00  0.00           O  
ATOM   2019  CB  SER B 121      11.865   9.097  -2.339  1.00  0.00           C  
ATOM   2020  OG  SER B 121      11.505   9.002  -1.014  1.00  0.00           O  
ATOM   2021  H   SER B 121      14.506   9.296  -0.896  1.00  0.00           H  
ATOM   2022  HA  SER B 121      13.448   9.826  -3.542  1.00  0.00           H  
ATOM   2023 1HB  SER B 121      11.155   9.680  -2.874  1.00  0.00           H  
ATOM   2024 2HB  SER B 121      11.889   8.106  -2.790  1.00  0.00           H  
ATOM   2025  HG  SER B 121      10.792   8.374  -1.000  1.00  0.00           H  
ATOM   2026  N   PHE B 122      13.599  10.996  -0.542  1.00  0.00           N  
ATOM   2027  CA  PHE B 122      13.805  12.054   0.445  1.00  0.00           C  
ATOM   2028  C   PHE B 122      15.128  11.762   1.093  1.00  0.00           C  
ATOM   2029  O   PHE B 122      15.556  10.626   1.016  1.00  0.00           O  
ATOM   2030  CB  PHE B 122      12.703  12.094   1.524  1.00  0.00           C  
ATOM   2031  CG  PHE B 122      11.347  12.451   1.056  1.00  0.00           C  
ATOM   2032  CD1 PHE B 122      10.459  11.507   0.623  1.00  0.00           C  
ATOM   2033  CD2 PHE B 122      10.963  13.787   1.056  1.00  0.00           C  
ATOM   2034  CE1 PHE B 122       9.213  11.877   0.185  1.00  0.00           C  
ATOM   2035  CE2 PHE B 122       9.730  14.155   0.615  1.00  0.00           C  
ATOM   2036  CZ  PHE B 122       8.856  13.198   0.177  1.00  0.00           C  
ATOM   2037  H   PHE B 122      13.647  10.040  -0.212  1.00  0.00           H  
ATOM   2038  HA  PHE B 122      13.863  13.015  -0.064  1.00  0.00           H  
ATOM   2039 1HB  PHE B 122      12.646  11.115   2.011  1.00  0.00           H  
ATOM   2040 2HB  PHE B 122      12.988  12.803   2.267  1.00  0.00           H  
ATOM   2041  HD1 PHE B 122      10.756  10.464   0.628  1.00  0.00           H  
ATOM   2042  HD2 PHE B 122      11.666  14.545   1.406  1.00  0.00           H  
ATOM   2043  HE1 PHE B 122       8.507  11.124  -0.162  1.00  0.00           H  
ATOM   2044  HE2 PHE B 122       9.435  15.205   0.613  1.00  0.00           H  
ATOM   2045  HZ  PHE B 122       7.872  13.483  -0.175  1.00  0.00           H  
ATOM   2046  N   LEU B 123      15.811  12.732   1.667  1.00  0.00           N  
ATOM   2047  CA  LEU B 123      17.057  12.353   2.313  1.00  0.00           C  
ATOM   2048  C   LEU B 123      17.198  13.207   3.617  1.00  0.00           C  
ATOM   2049  O   LEU B 123      16.979  14.413   3.589  1.00  0.00           O  
ATOM   2050  CB  LEU B 123      18.161  12.527   1.261  1.00  0.00           C  
ATOM   2051  CG  LEU B 123      19.498  12.136   1.613  1.00  0.00           C  
ATOM   2052  CD1 LEU B 123      19.522  10.633   1.690  1.00  0.00           C  
ATOM   2053  CD2 LEU B 123      20.451  12.588   0.543  1.00  0.00           C  
ATOM   2054  H   LEU B 123      15.456  13.686   1.642  1.00  0.00           H  
ATOM   2055  HA  LEU B 123      16.992  11.305   2.545  1.00  0.00           H  
ATOM   2056 1HB  LEU B 123      17.888  11.940   0.380  1.00  0.00           H  
ATOM   2057 2HB  LEU B 123      18.193  13.572   0.968  1.00  0.00           H  
ATOM   2058  HG  LEU B 123      19.773  12.555   2.568  1.00  0.00           H  
ATOM   2059 1HD1 LEU B 123      20.518  10.306   1.942  1.00  0.00           H  
ATOM   2060 2HD1 LEU B 123      18.836  10.266   2.415  1.00  0.00           H  
ATOM   2061 3HD1 LEU B 123      19.245  10.224   0.712  1.00  0.00           H  
ATOM   2062 1HD2 LEU B 123      21.458  12.267   0.795  1.00  0.00           H  
ATOM   2063 2HD2 LEU B 123      20.155  12.145  -0.411  1.00  0.00           H  
ATOM   2064 3HD2 LEU B 123      20.424  13.669   0.462  1.00  0.00           H  
ATOM   2065  N   PRO B 124      17.537  12.625   4.784  1.00  0.00           N  
ATOM   2066  CA  PRO B 124      17.440  13.236   6.108  1.00  0.00           C  
ATOM   2067  C   PRO B 124      18.179  14.498   6.410  1.00  0.00           C  
ATOM   2068  O   PRO B 124      17.810  15.230   7.328  1.00  0.00           O  
ATOM   2069  CB  PRO B 124      18.106  12.193   6.994  1.00  0.00           C  
ATOM   2070  CG  PRO B 124      17.854  10.930   6.365  1.00  0.00           C  
ATOM   2071  CD  PRO B 124      17.973  11.205   4.894  1.00  0.00           C  
ATOM   2072  HA  PRO B 124      16.388  13.348   6.385  1.00  0.00           H  
ATOM   2073 1HB  PRO B 124      19.170  12.405   7.063  1.00  0.00           H  
ATOM   2074 2HB  PRO B 124      17.713  12.273   8.005  1.00  0.00           H  
ATOM   2075 1HG  PRO B 124      18.585  10.194   6.725  1.00  0.00           H  
ATOM   2076 2HG  PRO B 124      16.866  10.563   6.671  1.00  0.00           H  
ATOM   2077 1HD  PRO B 124      19.018  11.132   4.582  1.00  0.00           H  
ATOM   2078 2HD  PRO B 124      17.355  10.496   4.417  1.00  0.00           H  
ATOM   2079  N   ALA B 125      19.249  14.747   5.706  1.00  0.00           N  
ATOM   2080  CA  ALA B 125      20.103  15.878   6.051  1.00  0.00           C  
ATOM   2081  C   ALA B 125      20.240  16.059   7.608  1.00  0.00           C  
ATOM   2082  O   ALA B 125      20.277  17.186   8.115  1.00  0.00           O  
ATOM   2083  CB  ALA B 125      19.545  17.118   5.408  1.00  0.00           C  
ATOM   2084  H   ALA B 125      19.496  14.149   4.932  1.00  0.00           H  
ATOM   2085  HA  ALA B 125      21.093  15.696   5.644  1.00  0.00           H  
ATOM   2086 1HB  ALA B 125      20.193  17.965   5.623  1.00  0.00           H  
ATOM   2087 2HB  ALA B 125      19.492  16.956   4.334  1.00  0.00           H  
ATOM   2088 3HB  ALA B 125      18.546  17.317   5.798  1.00  0.00           H  
ATOM   2089  N   THR B 126      20.411  14.907   8.302  1.00  0.00           N  
ATOM   2090  CA  THR B 126      20.843  14.651   9.683  1.00  0.00           C  
ATOM   2091  C   THR B 126      20.695  13.144   9.979  1.00  0.00           C  
ATOM   2092  O   THR B 126      19.597  12.595   9.806  1.00  0.00           O  
ATOM   2093  CB  THR B 126      20.041  15.444  10.707  1.00  0.00           C  
ATOM   2094  OG1 THR B 126      20.642  15.215  12.000  1.00  0.00           O  
ATOM   2095  CG2 THR B 126      18.506  15.042  10.693  1.00  0.00           C  
ATOM   2096  H   THR B 126      20.269  14.082   7.750  1.00  0.00           H  
ATOM   2097  HA  THR B 126      21.894  14.919   9.785  1.00  0.00           H  
ATOM   2098  HB  THR B 126      20.120  16.504  10.486  1.00  0.00           H  
ATOM   2099  HG1 THR B 126      20.379  14.350  12.339  1.00  0.00           H  
ATOM   2100 1HG2 THR B 126      17.964  15.622  11.439  1.00  0.00           H  
ATOM   2101 2HG2 THR B 126      18.076  15.239   9.725  1.00  0.00           H  
ATOM   2102 3HG2 THR B 126      18.405  14.000  10.914  1.00  0.00           H  
ATOM   2103  N   LEU B 127      21.708  12.478  10.535  1.00  0.00           N  
ATOM   2104  CA  LEU B 127      21.502  11.039  10.761  1.00  0.00           C  
ATOM   2105  C   LEU B 127      20.789  10.815  12.079  1.00  0.00           C  
ATOM   2106  O   LEU B 127      19.797  10.085  12.123  1.00  0.00           O  
ATOM   2107  CB  LEU B 127      22.795  10.232  10.685  1.00  0.00           C  
ATOM   2108  CG  LEU B 127      22.605   8.708  10.935  1.00  0.00           C  
ATOM   2109  CD1 LEU B 127      21.775   8.171   9.833  1.00  0.00           C  
ATOM   2110  CD2 LEU B 127      23.964   7.980  10.964  1.00  0.00           C  
ATOM   2111  H   LEU B 127      22.591  12.926  10.736  1.00  0.00           H  
ATOM   2112  HA  LEU B 127      20.861  10.657   9.969  1.00  0.00           H  
ATOM   2113 1HB  LEU B 127      23.233  10.355   9.693  1.00  0.00           H  
ATOM   2114 2HB  LEU B 127      23.493  10.614  11.429  1.00  0.00           H  
ATOM   2115  HG  LEU B 127      22.083   8.542  11.881  1.00  0.00           H  
ATOM   2116 1HD1 LEU B 127      21.631   7.108   9.970  1.00  0.00           H  
ATOM   2117 2HD1 LEU B 127      20.807   8.677   9.823  1.00  0.00           H  
ATOM   2118 3HD1 LEU B 127      22.286   8.341   8.891  1.00  0.00           H  
ATOM   2119 1HD2 LEU B 127      23.803   6.913  11.117  1.00  0.00           H  
ATOM   2120 2HD2 LEU B 127      24.470   8.137  10.017  1.00  0.00           H  
ATOM   2121 3HD2 LEU B 127      24.575   8.370  11.768  1.00  0.00           H  
ATOM   2122  N   THR B 128      21.283  11.452  13.132  1.00  0.00           N  
ATOM   2123  CA  THR B 128      20.642  11.384  14.442  1.00  0.00           C  
ATOM   2124  C   THR B 128      20.440  12.827  14.897  1.00  0.00           C  
ATOM   2125  O   THR B 128      21.156  13.716  14.432  1.00  0.00           O  
ATOM   2126  CB  THR B 128      21.486  10.622  15.511  1.00  0.00           C  
ATOM   2127  OG1 THR B 128      22.677  11.353  15.758  1.00  0.00           O  
ATOM   2128  CG2 THR B 128      21.854   9.197  15.087  1.00  0.00           C  
ATOM   2129  H   THR B 128      22.110  12.016  13.020  1.00  0.00           H  
ATOM   2130  HA  THR B 128      19.669  10.911  14.348  1.00  0.00           H  
ATOM   2131  HB  THR B 128      20.908  10.571  16.435  1.00  0.00           H  
ATOM   2132  HG1 THR B 128      22.464  12.151  16.266  1.00  0.00           H  
ATOM   2133 1HG2 THR B 128      22.437   8.720  15.880  1.00  0.00           H  
ATOM   2134 2HG2 THR B 128      20.973   8.627  14.915  1.00  0.00           H  
ATOM   2135 3HG2 THR B 128      22.437   9.226  14.180  1.00  0.00           H  
ATOM   2136  N   MET B 129      19.519  13.059  15.823  1.00  0.00           N  
ATOM   2137  CA  MET B 129      19.344  14.392  16.399  1.00  0.00           C  
ATOM   2138  C   MET B 129      19.126  14.229  17.894  1.00  0.00           C  
ATOM   2139  O   MET B 129      18.259  13.444  18.293  1.00  0.00           O  
ATOM   2140  CB  MET B 129      18.185  15.093  15.689  1.00  0.00           C  
ATOM   2141  CG  MET B 129      17.873  16.490  16.140  1.00  0.00           C  
ATOM   2142  SD  MET B 129      16.631  17.255  15.039  1.00  0.00           S  
ATOM   2143  CE  MET B 129      15.094  16.512  15.601  1.00  0.00           C  
ATOM   2144  H   MET B 129      18.923  12.288  16.113  1.00  0.00           H  
ATOM   2145  HA  MET B 129      20.257  14.970  16.256  1.00  0.00           H  
ATOM   2146 1HB  MET B 129      18.396  15.140  14.622  1.00  0.00           H  
ATOM   2147 2HB  MET B 129      17.280  14.498  15.816  1.00  0.00           H  
ATOM   2148 1HG  MET B 129      17.488  16.476  17.158  1.00  0.00           H  
ATOM   2149 2HG  MET B 129      18.778  17.099  16.124  1.00  0.00           H  
ATOM   2150 1HE  MET B 129      14.264  16.912  15.025  1.00  0.00           H  
ATOM   2151 2HE  MET B 129      15.152  15.436  15.472  1.00  0.00           H  
ATOM   2152 3HE  MET B 129      14.945  16.739  16.653  1.00  0.00           H  
ATOM   2153  N   THR B 130      19.913  14.957  18.710  1.00  0.00           N  
ATOM   2154  CA  THR B 130      19.869  14.773  20.165  1.00  0.00           C  
ATOM   2155  C   THR B 130      19.344  16.010  20.884  1.00  0.00           C  
ATOM   2156  O   THR B 130      19.940  17.089  20.763  1.00  0.00           O  
ATOM   2157  CB  THR B 130      21.286  14.458  20.696  1.00  0.00           C  
ATOM   2158  OG1 THR B 130      21.781  13.267  20.062  1.00  0.00           O  
ATOM   2159  CG2 THR B 130      21.218  14.206  22.200  1.00  0.00           C  
ATOM   2160  H   THR B 130      20.576  15.612  18.314  1.00  0.00           H  
ATOM   2161  HA  THR B 130      19.204  13.949  20.394  1.00  0.00           H  
ATOM   2162  HB  THR B 130      21.959  15.292  20.489  1.00  0.00           H  
ATOM   2163  HG1 THR B 130      22.749  13.156  20.212  1.00  0.00           H  
ATOM   2164 1HG2 THR B 130      22.212  13.981  22.556  1.00  0.00           H  
ATOM   2165 2HG2 THR B 130      20.841  15.092  22.707  1.00  0.00           H  
ATOM   2166 3HG2 THR B 130      20.557  13.365  22.411  1.00  0.00           H  
ATOM   2167  N   VAL B 131      18.218  15.848  21.613  1.00  0.00           N  
ATOM   2168  CA  VAL B 131      17.573  16.964  22.315  1.00  0.00           C  
ATOM   2169  C   VAL B 131      17.263  16.646  23.757  1.00  0.00           C  
ATOM   2170  O   VAL B 131      17.365  15.497  24.202  1.00  0.00           O  
ATOM   2171  CB  VAL B 131      16.288  17.395  21.629  1.00  0.00           C  
ATOM   2172  CG1 VAL B 131      16.669  17.815  20.199  1.00  0.00           C  
ATOM   2173  CG2 VAL B 131      15.248  16.324  21.738  1.00  0.00           C  
ATOM   2174  H   VAL B 131      17.804  14.914  21.654  1.00  0.00           H  
ATOM   2175  HA  VAL B 131      18.252  17.818  22.306  1.00  0.00           H  
ATOM   2176  HB  VAL B 131      15.909  18.282  22.119  1.00  0.00           H  
ATOM   2177 1HG1 VAL B 131      15.862  18.175  19.683  1.00  0.00           H  
ATOM   2178 2HG1 VAL B 131      17.424  18.602  20.254  1.00  0.00           H  
ATOM   2179 3HG1 VAL B 131      17.069  16.967  19.654  1.00  0.00           H  
ATOM   2180 1HG2 VAL B 131      14.332  16.646  21.266  1.00  0.00           H  
ATOM   2181 2HG2 VAL B 131      15.613  15.420  21.257  1.00  0.00           H  
ATOM   2182 3HG2 VAL B 131      15.056  16.128  22.793  1.00  0.00           H  
ATOM   2183  N   ASP B 132      16.909  17.688  24.480  1.00  0.00           N  
ATOM   2184  CA  ASP B 132      16.587  17.597  25.882  1.00  0.00           C  
ATOM   2185  C   ASP B 132      15.078  17.454  26.062  1.00  0.00           C  
ATOM   2186  O   ASP B 132      14.303  17.792  25.153  1.00  0.00           O  
ATOM   2187  CB  ASP B 132      17.142  18.856  26.550  1.00  0.00           C  
ATOM   2188  CG  ASP B 132      18.732  18.824  26.631  1.00  0.00           C  
ATOM   2189  OD1 ASP B 132      19.261  17.742  26.744  1.00  0.00           O  
ATOM   2190  OD2 ASP B 132      19.379  19.847  26.531  1.00  0.00           O  
ATOM   2191  H   ASP B 132      16.830  18.616  24.037  1.00  0.00           H  
ATOM   2192  HA  ASP B 132      17.064  16.717  26.303  1.00  0.00           H  
ATOM   2193 1HB  ASP B 132      16.831  19.741  25.985  1.00  0.00           H  
ATOM   2194 2HB  ASP B 132      16.726  18.945  27.553  1.00  0.00           H  
ATOM   2195  N   LYS B 133      14.641  16.950  27.219  1.00  0.00           N  
ATOM   2196  CA  LYS B 133      13.204  16.856  27.480  1.00  0.00           C  
ATOM   2197  C   LYS B 133      12.570  18.237  27.443  1.00  0.00           C  
ATOM   2198  O   LYS B 133      13.096  19.177  28.030  1.00  0.00           O  
ATOM   2199  CB  LYS B 133      12.933  16.204  28.823  1.00  0.00           C  
ATOM   2200  CG  LYS B 133      11.452  15.953  29.120  1.00  0.00           C  
ATOM   2201  CD  LYS B 133      11.248  15.245  30.486  1.00  0.00           C  
ATOM   2202  CE  LYS B 133       9.778  14.950  30.739  1.00  0.00           C  
ATOM   2203  NZ  LYS B 133       9.548  14.388  32.058  1.00  0.00           N  
ATOM   2204  H   LYS B 133      15.305  16.660  27.945  1.00  0.00           H  
ATOM   2205  HA  LYS B 133      12.740  16.252  26.699  1.00  0.00           H  
ATOM   2206 1HB  LYS B 133      13.455  15.245  28.862  1.00  0.00           H  
ATOM   2207 2HB  LYS B 133      13.337  16.827  29.614  1.00  0.00           H  
ATOM   2208 1HG  LYS B 133      10.926  16.905  29.147  1.00  0.00           H  
ATOM   2209 2HG  LYS B 133      11.022  15.348  28.318  1.00  0.00           H  
ATOM   2210 1HD  LYS B 133      11.802  14.301  30.492  1.00  0.00           H  
ATOM   2211 2HD  LYS B 133      11.635  15.870  31.289  1.00  0.00           H  
ATOM   2212 1HE  LYS B 133       9.196  15.865  30.633  1.00  0.00           H  
ATOM   2213 2HE  LYS B 133       9.446  14.230  30.008  1.00  0.00           H  
ATOM   2214 1HZ  LYS B 133       8.563  14.194  32.177  1.00  0.00           H  
ATOM   2215 2HZ  LYS B 133      10.076  13.533  32.149  1.00  0.00           H  
ATOM   2216 3HZ  LYS B 133       9.851  15.046  32.760  1.00  0.00           H  
ATOM   2217  N   GLY B 134      11.460  18.379  26.736  1.00  0.00           N  
ATOM   2218  CA  GLY B 134      10.759  19.654  26.683  1.00  0.00           C  
ATOM   2219  C   GLY B 134      11.155  20.560  25.518  1.00  0.00           C  
ATOM   2220  O   GLY B 134      10.500  21.580  25.289  1.00  0.00           O  
ATOM   2221  H   GLY B 134      11.077  17.585  26.230  1.00  0.00           H  
ATOM   2222 1HA  GLY B 134       9.690  19.456  26.631  1.00  0.00           H  
ATOM   2223 2HA  GLY B 134      10.926  20.183  27.619  1.00  0.00           H  
ATOM   2224  N   ASP B 135      12.224  20.227  24.791  1.00  0.00           N  
ATOM   2225  CA  ASP B 135      12.628  21.030  23.627  1.00  0.00           C  
ATOM   2226  C   ASP B 135      11.590  20.968  22.489  1.00  0.00           C  
ATOM   2227  O   ASP B 135      10.980  19.927  22.255  1.00  0.00           O  
ATOM   2228  CB  ASP B 135      13.968  20.541  23.038  1.00  0.00           C  
ATOM   2229  CG  ASP B 135      15.200  20.913  23.816  1.00  0.00           C  
ATOM   2230  OD1 ASP B 135      15.095  21.704  24.735  1.00  0.00           O  
ATOM   2231  OD2 ASP B 135      16.274  20.398  23.471  1.00  0.00           O  
ATOM   2232  H   ASP B 135      12.772  19.394  25.034  1.00  0.00           H  
ATOM   2233  HA  ASP B 135      12.735  22.068  23.944  1.00  0.00           H  
ATOM   2234 1HB  ASP B 135      13.938  19.450  22.971  1.00  0.00           H  
ATOM   2235 2HB  ASP B 135      14.075  20.927  22.022  1.00  0.00           H  
ATOM   2236  N   ASN B 136      11.409  22.044  21.731  1.00  0.00           N  
ATOM   2237  CA  ASN B 136      10.548  21.912  20.543  1.00  0.00           C  
ATOM   2238  C   ASN B 136      11.491  21.493  19.413  1.00  0.00           C  
ATOM   2239  O   ASN B 136      12.567  22.087  19.280  1.00  0.00           O  
ATOM   2240  CB  ASN B 136       9.793  23.207  20.195  1.00  0.00           C  
ATOM   2241  CG  ASN B 136       8.696  23.759  21.248  1.00  0.00           C  
ATOM   2242  OD1 ASN B 136       7.956  23.047  21.940  1.00  0.00           O  
ATOM   2243  ND2 ASN B 136       8.635  25.076  21.341  1.00  0.00           N  
ATOM   2244  H   ASN B 136      11.880  22.913  21.941  1.00  0.00           H  
ATOM   2245  HA  ASN B 136       9.828  21.104  20.682  1.00  0.00           H  
ATOM   2246 1HB  ASN B 136      10.522  23.998  20.021  1.00  0.00           H  
ATOM   2247 2HB  ASN B 136       9.282  23.043  19.258  1.00  0.00           H  
ATOM   2248 1HD2 ASN B 136       7.980  25.518  21.962  1.00  0.00           H  
ATOM   2249 2HD2 ASN B 136       9.241  25.646  20.782  1.00  0.00           H  
ATOM   2250  N   VAL B 137      11.140  20.465  18.629  1.00  0.00           N  
ATOM   2251  CA  VAL B 137      12.080  20.061  17.572  1.00  0.00           C  
ATOM   2252  C   VAL B 137      11.424  19.965  16.213  1.00  0.00           C  
ATOM   2253  O   VAL B 137      10.226  19.689  16.102  1.00  0.00           O  
ATOM   2254  CB  VAL B 137      12.701  18.655  17.849  1.00  0.00           C  
ATOM   2255  CG1 VAL B 137      13.386  18.656  19.112  1.00  0.00           C  
ATOM   2256  CG2 VAL B 137      11.705  17.571  17.861  1.00  0.00           C  
ATOM   2257  H   VAL B 137      10.246  19.987  18.776  1.00  0.00           H  
ATOM   2258  HA  VAL B 137      12.882  20.795  17.512  1.00  0.00           H  
ATOM   2259  HB  VAL B 137      13.427  18.461  17.071  1.00  0.00           H  
ATOM   2260 1HG1 VAL B 137      13.819  17.674  19.243  1.00  0.00           H  
ATOM   2261 2HG1 VAL B 137      14.149  19.431  19.104  1.00  0.00           H  
ATOM   2262 3HG1 VAL B 137      12.673  18.848  19.920  1.00  0.00           H  
ATOM   2263 1HG2 VAL B 137      12.207  16.617  18.046  1.00  0.00           H  
ATOM   2264 2HG2 VAL B 137      11.015  17.787  18.665  1.00  0.00           H  
ATOM   2265 3HG2 VAL B 137      11.184  17.529  16.905  1.00  0.00           H  
ATOM   2266  N   ASN B 138      12.235  20.126  15.172  1.00  0.00           N  
ATOM   2267  CA  ASN B 138      11.765  19.926  13.810  1.00  0.00           C  
ATOM   2268  C   ASN B 138      12.604  18.858  13.139  1.00  0.00           C  
ATOM   2269  O   ASN B 138      13.770  19.085  12.813  1.00  0.00           O  
ATOM   2270  CB  ASN B 138      11.754  21.211  12.971  1.00  0.00           C  
ATOM   2271  CG  ASN B 138      10.757  22.371  13.479  1.00  0.00           C  
ATOM   2272  OD1 ASN B 138       9.532  22.137  13.552  1.00  0.00           O  
ATOM   2273  ND2 ASN B 138      11.273  23.579  13.777  1.00  0.00           N  
ATOM   2274  H   ASN B 138      13.203  20.369  15.332  1.00  0.00           H  
ATOM   2275  HA  ASN B 138      10.746  19.543  13.839  1.00  0.00           H  
ATOM   2276 1HB  ASN B 138      12.763  21.610  12.919  1.00  0.00           H  
ATOM   2277 2HB  ASN B 138      11.472  20.944  11.952  1.00  0.00           H  
ATOM   2278 1HD2 ASN B 138      10.672  24.325  14.077  1.00  0.00           H  
ATOM   2279 2HD2 ASN B 138      12.253  23.741  13.692  1.00  0.00           H  
ATOM   2280  N   ILE B 139      12.006  17.677  12.968  1.00  0.00           N  
ATOM   2281  CA  ILE B 139      12.656  16.532  12.338  1.00  0.00           C  
ATOM   2282  C   ILE B 139      12.437  16.705  10.873  1.00  0.00           C  
ATOM   2283  O   ILE B 139      11.290  16.839  10.449  1.00  0.00           O  
ATOM   2284  CB  ILE B 139      12.031  15.209  12.756  1.00  0.00           C  
ATOM   2285  CG1 ILE B 139      12.168  14.985  14.210  1.00  0.00           C  
ATOM   2286  CG2 ILE B 139      12.591  14.075  11.975  1.00  0.00           C  
ATOM   2287  CD1 ILE B 139      11.238  13.932  14.692  1.00  0.00           C  
ATOM   2288  H   ILE B 139      11.028  17.580  13.252  1.00  0.00           H  
ATOM   2289  HA  ILE B 139      13.724  16.537  12.549  1.00  0.00           H  
ATOM   2290  HB  ILE B 139      11.013  15.265  12.563  1.00  0.00           H  
ATOM   2291 1HG1 ILE B 139      13.172  14.669  14.425  1.00  0.00           H  
ATOM   2292 2HG1 ILE B 139      11.966  15.914  14.749  1.00  0.00           H  
ATOM   2293 1HG2 ILE B 139      12.095  13.149  12.271  1.00  0.00           H  
ATOM   2294 2HG2 ILE B 139      12.429  14.247  10.910  1.00  0.00           H  
ATOM   2295 3HG2 ILE B 139      13.656  14.000  12.176  1.00  0.00           H  
ATOM   2296 1HD1 ILE B 139      11.366  13.780  15.749  1.00  0.00           H  
ATOM   2297 2HD1 ILE B 139      10.207  14.230  14.491  1.00  0.00           H  
ATOM   2298 3HD1 ILE B 139      11.453  13.011  14.169  1.00  0.00           H  
ATOM   2299  N   SER B 140      13.499  16.726  10.089  1.00  0.00           N  
ATOM   2300  CA  SER B 140      13.298  17.064   8.693  1.00  0.00           C  
ATOM   2301  C   SER B 140      13.952  16.141   7.695  1.00  0.00           C  
ATOM   2302  O   SER B 140      14.880  15.403   8.041  1.00  0.00           O  
ATOM   2303  CB  SER B 140      13.832  18.466   8.479  1.00  0.00           C  
ATOM   2304  OG  SER B 140      15.208  18.494   8.686  1.00  0.00           O  
ATOM   2305  H   SER B 140      14.429  16.567  10.455  1.00  0.00           H  
ATOM   2306  HA  SER B 140      12.233  17.056   8.493  1.00  0.00           H  
ATOM   2307 1HB  SER B 140      13.597  18.796   7.471  1.00  0.00           H  
ATOM   2308 2HB  SER B 140      13.360  19.151   9.175  1.00  0.00           H  
ATOM   2309  HG  SER B 140      15.602  18.124   7.890  1.00  0.00           H  
ATOM   2310  N   PHE B 141      13.435  16.217   6.447  1.00  0.00           N  
ATOM   2311  CA  PHE B 141      13.967  15.528   5.278  1.00  0.00           C  
ATOM   2312  C   PHE B 141      13.970  16.463   4.044  1.00  0.00           C  
ATOM   2313  O   PHE B 141      13.025  17.224   3.835  1.00  0.00           O  
ATOM   2314  CB  PHE B 141      13.082  14.335   4.992  1.00  0.00           C  
ATOM   2315  CG  PHE B 141      13.037  13.300   6.102  1.00  0.00           C  
ATOM   2316  CD1 PHE B 141      12.113  13.423   7.124  1.00  0.00           C  
ATOM   2317  CD2 PHE B 141      13.896  12.209   6.113  1.00  0.00           C  
ATOM   2318  CE1 PHE B 141      12.043  12.487   8.125  1.00  0.00           C  
ATOM   2319  CE2 PHE B 141      13.830  11.266   7.111  1.00  0.00           C  
ATOM   2320  CZ  PHE B 141      12.899  11.406   8.117  1.00  0.00           C  
ATOM   2321  H   PHE B 141      12.603  16.797   6.329  1.00  0.00           H  
ATOM   2322  HA  PHE B 141      14.990  15.206   5.478  1.00  0.00           H  
ATOM   2323 1HB  PHE B 141      12.065  14.668   4.788  1.00  0.00           H  
ATOM   2324 2HB  PHE B 141      13.451  13.854   4.110  1.00  0.00           H  
ATOM   2325  HD1 PHE B 141      11.431  14.277   7.125  1.00  0.00           H  
ATOM   2326  HD2 PHE B 141      14.624  12.102   5.314  1.00  0.00           H  
ATOM   2327  HE1 PHE B 141      11.307  12.598   8.922  1.00  0.00           H  
ATOM   2328  HE2 PHE B 141      14.510  10.410   7.105  1.00  0.00           H  
ATOM   2329  HZ  PHE B 141      12.838  10.663   8.908  1.00  0.00           H  
ATOM   2330  N   LYS B 142      14.984  16.391   3.187  1.00  0.00           N  
ATOM   2331  CA  LYS B 142      14.956  17.205   1.957  1.00  0.00           C  
ATOM   2332  C   LYS B 142      14.221  16.453   0.862  1.00  0.00           C  
ATOM   2333  O   LYS B 142      14.398  15.246   0.725  1.00  0.00           O  
ATOM   2334  CB  LYS B 142      16.372  17.493   1.433  1.00  0.00           C  
ATOM   2335  CG  LYS B 142      17.286  18.396   2.275  1.00  0.00           C  
ATOM   2336  CD  LYS B 142      18.636  18.612   1.538  1.00  0.00           C  
ATOM   2337  CE  LYS B 142      19.583  19.549   2.272  1.00  0.00           C  
ATOM   2338  NZ  LYS B 142      20.862  19.716   1.531  1.00  0.00           N  
ATOM   2339  H   LYS B 142      15.767  15.766   3.372  1.00  0.00           H  
ATOM   2340  HA  LYS B 142      14.426  18.136   2.147  1.00  0.00           H  
ATOM   2341 1HB  LYS B 142      16.890  16.547   1.305  1.00  0.00           H  
ATOM   2342 2HB  LYS B 142      16.284  17.944   0.441  1.00  0.00           H  
ATOM   2343 1HG  LYS B 142      16.811  19.354   2.431  1.00  0.00           H  
ATOM   2344 2HG  LYS B 142      17.467  17.933   3.242  1.00  0.00           H  
ATOM   2345 1HD  LYS B 142      19.136  17.651   1.426  1.00  0.00           H  
ATOM   2346 2HD  LYS B 142      18.446  19.017   0.543  1.00  0.00           H  
ATOM   2347 1HE  LYS B 142      19.110  20.521   2.380  1.00  0.00           H  
ATOM   2348 2HE  LYS B 142      19.799  19.157   3.248  1.00  0.00           H  
ATOM   2349 1HZ  LYS B 142      21.465  20.344   2.041  1.00  0.00           H  
ATOM   2350 2HZ  LYS B 142      21.318  18.819   1.434  1.00  0.00           H  
ATOM   2351 3HZ  LYS B 142      20.677  20.099   0.615  1.00  0.00           H  
ATOM   2352  N   LYS B 143      13.433  17.128   0.045  1.00  0.00           N  
ATOM   2353  CA  LYS B 143      12.790  16.427  -1.071  1.00  0.00           C  
ATOM   2354  C   LYS B 143      13.799  16.324  -2.198  1.00  0.00           C  
ATOM   2355  O   LYS B 143      14.454  17.319  -2.501  1.00  0.00           O  
ATOM   2356  CB  LYS B 143      11.518  17.178  -1.527  1.00  0.00           C  
ATOM   2357  CG  LYS B 143      10.679  16.511  -2.667  1.00  0.00           C  
ATOM   2358  CD  LYS B 143       9.283  17.223  -2.865  1.00  0.00           C  
ATOM   2359  CE  LYS B 143       9.404  18.620  -3.504  1.00  0.00           C  
ATOM   2360  NZ  LYS B 143       8.067  19.249  -3.852  1.00  0.00           N  
ATOM   2361  H   LYS B 143      13.251  18.124   0.187  1.00  0.00           H  
ATOM   2362  HA  LYS B 143      12.522  15.418  -0.763  1.00  0.00           H  
ATOM   2363 1HB  LYS B 143      10.853  17.320  -0.672  1.00  0.00           H  
ATOM   2364 2HB  LYS B 143      11.799  18.174  -1.871  1.00  0.00           H  
ATOM   2365 1HG  LYS B 143      11.239  16.542  -3.600  1.00  0.00           H  
ATOM   2366 2HG  LYS B 143      10.504  15.468  -2.405  1.00  0.00           H  
ATOM   2367 1HD  LYS B 143       8.611  16.608  -3.456  1.00  0.00           H  
ATOM   2368 2HD  LYS B 143       8.860  17.365  -1.900  1.00  0.00           H  
ATOM   2369 1HE  LYS B 143       9.909  19.266  -2.820  1.00  0.00           H  
ATOM   2370 2HE  LYS B 143       9.991  18.544  -4.404  1.00  0.00           H  
ATOM   2371 1HZ  LYS B 143       8.238  20.158  -4.265  1.00  0.00           H  
ATOM   2372 2HZ  LYS B 143       7.583  18.672  -4.510  1.00  0.00           H  
ATOM   2373 3HZ  LYS B 143       7.445  19.385  -3.028  1.00  0.00           H  
ATOM   2374  N   VAL B 144      13.982  15.137  -2.792  1.00  0.00           N  
ATOM   2375  CA  VAL B 144      14.936  15.031  -3.894  1.00  0.00           C  
ATOM   2376  C   VAL B 144      14.317  14.500  -5.207  1.00  0.00           C  
ATOM   2377  O   VAL B 144      14.234  15.212  -6.214  1.00  0.00           O  
ATOM   2378  CB  VAL B 144      16.085  14.128  -3.458  1.00  0.00           C  
ATOM   2379  CG1 VAL B 144      17.068  13.983  -4.558  1.00  0.00           C  
ATOM   2380  CG2 VAL B 144      16.704  14.699  -2.233  1.00  0.00           C  
ATOM   2381  H   VAL B 144      13.478  14.299  -2.501  1.00  0.00           H  
ATOM   2382  HA  VAL B 144      15.345  16.023  -4.088  1.00  0.00           H  
ATOM   2383  HB  VAL B 144      15.702  13.134  -3.233  1.00  0.00           H  
ATOM   2384 1HG1 VAL B 144      17.873  13.329  -4.236  1.00  0.00           H  
ATOM   2385 2HG1 VAL B 144      16.584  13.554  -5.429  1.00  0.00           H  
ATOM   2386 3HG1 VAL B 144      17.467  14.962  -4.809  1.00  0.00           H  
ATOM   2387 1HG2 VAL B 144      17.516  14.056  -1.912  1.00  0.00           H  
ATOM   2388 2HG2 VAL B 144      17.084  15.694  -2.457  1.00  0.00           H  
ATOM   2389 3HG2 VAL B 144      15.965  14.763  -1.437  1.00  0.00           H  
ATOM   2390  N   LEU B 145      13.853  13.251  -5.215  1.00  0.00           N  
ATOM   2391  CA  LEU B 145      13.353  12.668  -6.467  1.00  0.00           C  
ATOM   2392  C   LEU B 145      11.881  12.933  -6.562  1.00  0.00           C  
ATOM   2393  O   LEU B 145      11.064  12.128  -6.130  1.00  0.00           O  
ATOM   2394  CB  LEU B 145      13.627  11.154  -6.572  1.00  0.00           C  
ATOM   2395  CG  LEU B 145      15.099  10.727  -6.445  1.00  0.00           C  
ATOM   2396  CD1 LEU B 145      15.218   9.186  -6.479  1.00  0.00           C  
ATOM   2397  CD2 LEU B 145      15.876  11.361  -7.587  1.00  0.00           C  
ATOM   2398  H   LEU B 145      13.850  12.709  -4.354  1.00  0.00           H  
ATOM   2399  HA  LEU B 145      13.843  13.157  -7.306  1.00  0.00           H  
ATOM   2400 1HB  LEU B 145      13.063  10.640  -5.800  1.00  0.00           H  
ATOM   2401 2HB  LEU B 145      13.267  10.809  -7.543  1.00  0.00           H  
ATOM   2402  HG  LEU B 145      15.502  11.069  -5.487  1.00  0.00           H  
ATOM   2403 1HD1 LEU B 145      16.269   8.898  -6.383  1.00  0.00           H  
ATOM   2404 2HD1 LEU B 145      14.656   8.757  -5.650  1.00  0.00           H  
ATOM   2405 3HD1 LEU B 145      14.824   8.807  -7.419  1.00  0.00           H  
ATOM   2406 1HD2 LEU B 145      16.927  11.076  -7.512  1.00  0.00           H  
ATOM   2407 2HD2 LEU B 145      15.471  11.011  -8.536  1.00  0.00           H  
ATOM   2408 3HD2 LEU B 145      15.787  12.447  -7.532  1.00  0.00           H  
ATOM   2409  N   ILE B 146      11.540  14.076  -7.108  1.00  0.00           N  
ATOM   2410  CA  ILE B 146      10.150  14.511  -7.098  1.00  0.00           C  
ATOM   2411  C   ILE B 146       9.215  13.571  -7.866  1.00  0.00           C  
ATOM   2412  O   ILE B 146       9.434  13.295  -9.047  1.00  0.00           O  
ATOM   2413  CB  ILE B 146      10.075  15.885  -7.725  1.00  0.00           C  
ATOM   2414  CG1 ILE B 146      10.808  16.814  -6.865  1.00  0.00           C  
ATOM   2415  CG2 ILE B 146       8.640  16.292  -7.840  1.00  0.00           C  
ATOM   2416  CD1 ILE B 146      11.061  18.133  -7.491  1.00  0.00           C  
ATOM   2417  H   ILE B 146      12.295  14.681  -7.430  1.00  0.00           H  
ATOM   2418  HA  ILE B 146       9.815  14.567  -6.065  1.00  0.00           H  
ATOM   2419  HB  ILE B 146      10.548  15.882  -8.706  1.00  0.00           H  
ATOM   2420 1HG1 ILE B 146      10.240  16.951  -5.963  1.00  0.00           H  
ATOM   2421 2HG1 ILE B 146      11.769  16.370  -6.603  1.00  0.00           H  
ATOM   2422 1HG2 ILE B 146       8.574  17.286  -8.272  1.00  0.00           H  
ATOM   2423 2HG2 ILE B 146       8.105  15.588  -8.476  1.00  0.00           H  
ATOM   2424 3HG2 ILE B 146       8.186  16.295  -6.848  1.00  0.00           H  
ATOM   2425 1HD1 ILE B 146      11.610  18.766  -6.790  1.00  0.00           H  
ATOM   2426 2HD1 ILE B 146      11.655  17.991  -8.396  1.00  0.00           H  
ATOM   2427 3HD1 ILE B 146      10.115  18.604  -7.746  1.00  0.00           H  
ATOM   2428  N   LYS B 147       8.158  13.107  -7.186  1.00  0.00           N  
ATOM   2429  CA  LYS B 147       7.182  12.199  -7.772  1.00  0.00           C  
ATOM   2430  C   LYS B 147       5.800  12.816  -7.646  1.00  0.00           C  
ATOM   2431  O   LYS B 147       5.512  13.506  -6.667  1.00  0.00           O  
ATOM   2432  CB  LYS B 147       7.109  10.845  -7.060  1.00  0.00           C  
ATOM   2433  CG  LYS B 147       8.323   9.951  -7.102  1.00  0.00           C  
ATOM   2434  CD  LYS B 147       7.931   8.587  -6.493  1.00  0.00           C  
ATOM   2435  CE  LYS B 147       9.069   7.577  -6.443  1.00  0.00           C  
ATOM   2436  NZ  LYS B 147       8.600   6.243  -5.881  1.00  0.00           N  
ATOM   2437  H   LYS B 147       8.045  13.382  -6.221  1.00  0.00           H  
ATOM   2438  HA  LYS B 147       7.404  12.057  -8.828  1.00  0.00           H  
ATOM   2439 1HB  LYS B 147       6.877  11.015  -6.007  1.00  0.00           H  
ATOM   2440 2HB  LYS B 147       6.277  10.276  -7.472  1.00  0.00           H  
ATOM   2441 1HG  LYS B 147       8.660   9.827  -8.130  1.00  0.00           H  
ATOM   2442 2HG  LYS B 147       9.129  10.402  -6.519  1.00  0.00           H  
ATOM   2443 1HD  LYS B 147       7.556   8.740  -5.489  1.00  0.00           H  
ATOM   2444 2HD  LYS B 147       7.121   8.153  -7.083  1.00  0.00           H  
ATOM   2445 1HE  LYS B 147       9.461   7.423  -7.446  1.00  0.00           H  
ATOM   2446 2HE  LYS B 147       9.863   7.970  -5.807  1.00  0.00           H  
ATOM   2447 1HZ  LYS B 147       9.363   5.588  -5.846  1.00  0.00           H  
ATOM   2448 2HZ  LYS B 147       8.238   6.380  -4.943  1.00  0.00           H  
ATOM   2449 3HZ  LYS B 147       7.862   5.851  -6.462  1.00  0.00           H  
ATOM   2450  N   GLU B 148       4.894  12.504  -8.574  1.00  0.00           N  
ATOM   2451  CA  GLU B 148       3.523  13.009  -8.467  1.00  0.00           C  
ATOM   2452  C   GLU B 148       2.674  12.101  -7.561  1.00  0.00           C  
ATOM   2453  O   GLU B 148       1.671  11.544  -8.006  1.00  0.00           O  
ATOM   2454  CB  GLU B 148       2.866  13.111  -9.870  1.00  0.00           C  
ATOM   2455  CG  GLU B 148       3.526  14.111 -10.848  1.00  0.00           C  
ATOM   2456  CD  GLU B 148       3.388  15.630 -10.424  1.00  0.00           C  
ATOM   2457  OE1 GLU B 148       2.286  16.075 -10.128  1.00  0.00           O  
ATOM   2458  OE2 GLU B 148       4.401  16.317 -10.390  1.00  0.00           O  
ATOM   2459  H   GLU B 148       5.154  11.927  -9.359  1.00  0.00           H  
ATOM   2460  HA  GLU B 148       3.551  14.004  -8.018  1.00  0.00           H  
ATOM   2461 1HB  GLU B 148       2.900  12.132 -10.350  1.00  0.00           H  
ATOM   2462 2HB  GLU B 148       1.821  13.380  -9.770  1.00  0.00           H  
ATOM   2463 1HG  GLU B 148       4.579  13.861 -10.935  1.00  0.00           H  
ATOM   2464 2HG  GLU B 148       3.072  13.969 -11.832  1.00  0.00           H  
ATOM   2465  N   GLU B 149       3.105  11.961  -6.300  1.00  0.00           N  
ATOM   2466  CA  GLU B 149       2.469  11.068  -5.313  1.00  0.00           C  
ATOM   2467  C   GLU B 149       2.397  11.698  -3.946  1.00  0.00           C  
ATOM   2468  O   GLU B 149       3.200  12.574  -3.623  1.00  0.00           O  
ATOM   2469  CB  GLU B 149       3.257   9.775  -5.173  1.00  0.00           C  
ATOM   2470  CG  GLU B 149       3.413   8.947  -6.424  1.00  0.00           C  
ATOM   2471  CD  GLU B 149       4.127   7.700  -6.101  1.00  0.00           C  
ATOM   2472  OE1 GLU B 149       4.185   7.411  -4.922  1.00  0.00           O  
ATOM   2473  OE2 GLU B 149       4.639   7.052  -6.983  1.00  0.00           O  
ATOM   2474  H   GLU B 149       3.929  12.504  -6.048  1.00  0.00           H  
ATOM   2475  HA  GLU B 149       1.456  10.860  -5.637  1.00  0.00           H  
ATOM   2476 1HB  GLU B 149       4.261  10.014  -4.820  1.00  0.00           H  
ATOM   2477 2HB  GLU B 149       2.787   9.156  -4.408  1.00  0.00           H  
ATOM   2478 1HG  GLU B 149       2.431   8.717  -6.837  1.00  0.00           H  
ATOM   2479 2HG  GLU B 149       3.975   9.506  -7.166  1.00  0.00           H  
ATOM   2480  N   ASP B 150       1.449  11.267  -3.121  1.00  0.00           N  
ATOM   2481  CA  ASP B 150       1.474  11.779  -1.762  1.00  0.00           C  
ATOM   2482  C   ASP B 150       2.718  11.353  -1.002  1.00  0.00           C  
ATOM   2483  O   ASP B 150       3.287  10.284  -1.264  1.00  0.00           O  
ATOM   2484  CB  ASP B 150       0.241  11.360  -0.973  1.00  0.00           C  
ATOM   2485  CG  ASP B 150      -1.115  11.979  -1.412  1.00  0.00           C  
ATOM   2486  OD1 ASP B 150      -1.189  12.837  -2.281  1.00  0.00           O  
ATOM   2487  OD2 ASP B 150      -2.078  11.589  -0.827  1.00  0.00           O  
ATOM   2488  H   ASP B 150       0.729  10.591  -3.402  1.00  0.00           H  
ATOM   2489  HA  ASP B 150       1.496  12.868  -1.808  1.00  0.00           H  
ATOM   2490 1HB  ASP B 150       0.142  10.327  -1.054  1.00  0.00           H  
ATOM   2491 2HB  ASP B 150       0.405  11.591   0.089  1.00  0.00           H  
ATOM   2492  N   ALA B 151       3.149  12.198  -0.065  1.00  0.00           N  
ATOM   2493  CA  ALA B 151       4.276  11.889   0.810  1.00  0.00           C  
ATOM   2494  C   ALA B 151       3.764  11.272   2.090  1.00  0.00           C  
ATOM   2495  O   ALA B 151       2.694  11.642   2.565  1.00  0.00           O  
ATOM   2496  CB  ALA B 151       5.128  13.117   1.102  1.00  0.00           C  
ATOM   2497  H   ALA B 151       2.618  13.056   0.097  1.00  0.00           H  
ATOM   2498  HA  ALA B 151       4.909  11.161   0.311  1.00  0.00           H  
ATOM   2499 1HB  ALA B 151       5.966  12.831   1.738  1.00  0.00           H  
ATOM   2500 2HB  ALA B 151       5.504  13.516   0.168  1.00  0.00           H  
ATOM   2501 3HB  ALA B 151       4.541  13.855   1.599  1.00  0.00           H  
ATOM   2502  N   VAL B 152       4.534  10.391   2.700  1.00  0.00           N  
ATOM   2503  CA  VAL B 152       4.132   9.811   3.969  1.00  0.00           C  
ATOM   2504  C   VAL B 152       5.279   9.636   5.007  1.00  0.00           C  
ATOM   2505  O   VAL B 152       6.422   9.316   4.656  1.00  0.00           O  
ATOM   2506  CB  VAL B 152       3.409   8.473   3.695  1.00  0.00           C  
ATOM   2507  CG1 VAL B 152       4.286   7.538   2.856  1.00  0.00           C  
ATOM   2508  CG2 VAL B 152       3.083   7.817   5.026  1.00  0.00           C  
ATOM   2509  H   VAL B 152       5.399  10.081   2.261  1.00  0.00           H  
ATOM   2510  HA  VAL B 152       3.396  10.470   4.415  1.00  0.00           H  
ATOM   2511  HB  VAL B 152       2.490   8.670   3.146  1.00  0.00           H  
ATOM   2512 1HG1 VAL B 152       3.767   6.599   2.679  1.00  0.00           H  
ATOM   2513 2HG1 VAL B 152       4.507   8.008   1.901  1.00  0.00           H  
ATOM   2514 3HG1 VAL B 152       5.210   7.355   3.372  1.00  0.00           H  
ATOM   2515 1HG2 VAL B 152       2.562   6.898   4.863  1.00  0.00           H  
ATOM   2516 2HG2 VAL B 152       3.975   7.598   5.583  1.00  0.00           H  
ATOM   2517 3HG2 VAL B 152       2.475   8.493   5.596  1.00  0.00           H  
ATOM   2518  N   ILE B 153       4.943   9.893   6.295  1.00  0.00           N  
ATOM   2519  CA  ILE B 153       5.838   9.780   7.460  1.00  0.00           C  
ATOM   2520  C   ILE B 153       5.552   8.599   8.389  1.00  0.00           C  
ATOM   2521  O   ILE B 153       4.408   8.413   8.852  1.00  0.00           O  
ATOM   2522  CB  ILE B 153       5.780  11.072   8.327  1.00  0.00           C  
ATOM   2523  CG1 ILE B 153       6.195  12.340   7.499  1.00  0.00           C  
ATOM   2524  CG2 ILE B 153       6.633  10.934   9.639  1.00  0.00           C  
ATOM   2525  CD1 ILE B 153       7.610  12.328   6.931  1.00  0.00           C  
ATOM   2526  H   ILE B 153       3.979  10.165   6.492  1.00  0.00           H  
ATOM   2527  HA  ILE B 153       6.857   9.674   7.090  1.00  0.00           H  
ATOM   2528  HB  ILE B 153       4.740  11.235   8.622  1.00  0.00           H  
ATOM   2529 1HG1 ILE B 153       5.492  12.468   6.678  1.00  0.00           H  
ATOM   2530 2HG1 ILE B 153       6.123  13.201   8.148  1.00  0.00           H  
ATOM   2531 1HG2 ILE B 153       6.523  11.835  10.223  1.00  0.00           H  
ATOM   2532 2HG2 ILE B 153       6.287  10.097  10.240  1.00  0.00           H  
ATOM   2533 3HG2 ILE B 153       7.685  10.778   9.395  1.00  0.00           H  
ATOM   2534 1HD1 ILE B 153       7.784  13.251   6.414  1.00  0.00           H  
ATOM   2535 2HD1 ILE B 153       8.342  12.234   7.729  1.00  0.00           H  
ATOM   2536 3HD1 ILE B 153       7.728  11.506   6.238  1.00  0.00           H  
ATOM   2537  N   TYR B 154       6.617   7.855   8.713  1.00  0.00           N  
ATOM   2538  CA  TYR B 154       6.546   6.704   9.610  1.00  0.00           C  
ATOM   2539  C   TYR B 154       7.513   6.853  10.824  1.00  0.00           C  
ATOM   2540  O   TYR B 154       8.546   7.514  10.714  1.00  0.00           O  
ATOM   2541  CB  TYR B 154       6.868   5.401   8.858  1.00  0.00           C  
ATOM   2542  CG  TYR B 154       5.920   5.036   7.723  1.00  0.00           C  
ATOM   2543  CD1 TYR B 154       6.145   5.524   6.451  1.00  0.00           C  
ATOM   2544  CD2 TYR B 154       4.850   4.200   7.947  1.00  0.00           C  
ATOM   2545  CE1 TYR B 154       5.287   5.182   5.438  1.00  0.00           C  
ATOM   2546  CE2 TYR B 154       3.991   3.877   6.928  1.00  0.00           C  
ATOM   2547  CZ  TYR B 154       4.201   4.370   5.686  1.00  0.00           C  
ATOM   2548  OH  TYR B 154       3.335   4.047   4.672  1.00  0.00           O  
ATOM   2549  H   TYR B 154       7.521   8.108   8.306  1.00  0.00           H  
ATOM   2550  HA  TYR B 154       5.534   6.643  10.003  1.00  0.00           H  
ATOM   2551 1HB  TYR B 154       7.848   5.468   8.451  1.00  0.00           H  
ATOM   2552 2HB  TYR B 154       6.872   4.579   9.570  1.00  0.00           H  
ATOM   2553  HD1 TYR B 154       6.999   6.176   6.253  1.00  0.00           H  
ATOM   2554  HD2 TYR B 154       4.686   3.800   8.924  1.00  0.00           H  
ATOM   2555  HE1 TYR B 154       5.461   5.553   4.450  1.00  0.00           H  
ATOM   2556  HE2 TYR B 154       3.149   3.229   7.109  1.00  0.00           H  
ATOM   2557  HH  TYR B 154       3.503   4.612   3.914  1.00  0.00           H  
ATOM   2558  N   LYS B 155       7.177   6.219  11.973  1.00  0.00           N  
ATOM   2559  CA  LYS B 155       8.009   6.152  13.199  1.00  0.00           C  
ATOM   2560  C   LYS B 155       8.068   4.741  13.730  1.00  0.00           C  
ATOM   2561  O   LYS B 155       7.058   4.082  13.886  1.00  0.00           O  
ATOM   2562  CB  LYS B 155       7.498   7.037  14.321  1.00  0.00           C  
ATOM   2563  CG  LYS B 155       8.389   7.037  15.558  1.00  0.00           C  
ATOM   2564  CD  LYS B 155       7.838   7.896  16.681  1.00  0.00           C  
ATOM   2565  CE  LYS B 155       8.827   7.950  17.849  1.00  0.00           C  
ATOM   2566  NZ  LYS B 155       8.771   6.748  18.766  1.00  0.00           N  
ATOM   2567  H   LYS B 155       6.288   5.736  11.989  1.00  0.00           H  
ATOM   2568  HA  LYS B 155       9.010   6.464  12.943  1.00  0.00           H  
ATOM   2569 1HB  LYS B 155       7.364   8.056  13.972  1.00  0.00           H  
ATOM   2570 2HB  LYS B 155       6.569   6.645  14.635  1.00  0.00           H  
ATOM   2571 1HG  LYS B 155       8.486   6.040  15.925  1.00  0.00           H  
ATOM   2572 2HG  LYS B 155       9.384   7.403  15.281  1.00  0.00           H  
ATOM   2573 1HD  LYS B 155       7.628   8.895  16.322  1.00  0.00           H  
ATOM   2574 2HD  LYS B 155       6.906   7.458  17.035  1.00  0.00           H  
ATOM   2575 1HE  LYS B 155       9.829   8.013  17.426  1.00  0.00           H  
ATOM   2576 2HE  LYS B 155       8.636   8.835  18.430  1.00  0.00           H  
ATOM   2577 1HZ  LYS B 155       9.501   6.874  19.488  1.00  0.00           H  
ATOM   2578 2HZ  LYS B 155       7.865   6.693  19.200  1.00  0.00           H  
ATOM   2579 3HZ  LYS B 155       8.949   5.872  18.275  1.00  0.00           H  
ATOM   2580  N   ASN B 156       9.263   4.225  13.924  1.00  0.00           N  
ATOM   2581  CA  ASN B 156       9.471   2.850  14.356  1.00  0.00           C  
ATOM   2582  C   ASN B 156       8.865   1.932  13.292  1.00  0.00           C  
ATOM   2583  O   ASN B 156       8.613   0.758  13.547  1.00  0.00           O  
ATOM   2584  CB  ASN B 156       8.894   2.573  15.742  1.00  0.00           C  
ATOM   2585  CG  ASN B 156       9.552   3.408  16.834  1.00  0.00           C  
ATOM   2586  OD1 ASN B 156       8.874   4.202  17.505  1.00  0.00           O  
ATOM   2587  ND2 ASN B 156      10.840   3.245  17.039  1.00  0.00           N  
ATOM   2588  H   ASN B 156      10.074   4.811  13.766  1.00  0.00           H  
ATOM   2589  HA  ASN B 156      10.541   2.660  14.386  1.00  0.00           H  
ATOM   2590 1HB  ASN B 156       7.821   2.740  15.763  1.00  0.00           H  
ATOM   2591 2HB  ASN B 156       9.056   1.517  15.978  1.00  0.00           H  
ATOM   2592 1HD2 ASN B 156      11.302   3.756  17.758  1.00  0.00           H  
ATOM   2593 2HD2 ASN B 156      11.369   2.581  16.477  1.00  0.00           H  
ATOM   2594  N   GLY B 157       8.652   2.472  12.080  1.00  0.00           N  
ATOM   2595  CA  GLY B 157       8.053   1.770  10.952  1.00  0.00           C  
ATOM   2596  C   GLY B 157       6.523   1.902  10.920  1.00  0.00           C  
ATOM   2597  O   GLY B 157       5.876   1.437   9.981  1.00  0.00           O  
ATOM   2598  H   GLY B 157       8.912   3.438  11.950  1.00  0.00           H  
ATOM   2599 1HA  GLY B 157       8.463   2.181  10.031  1.00  0.00           H  
ATOM   2600 2HA  GLY B 157       8.343   0.720  10.971  1.00  0.00           H  
ATOM   2601  N   SER B 158       5.948   2.531  11.941  1.00  0.00           N  
ATOM   2602  CA  SER B 158       4.507   2.742  12.049  1.00  0.00           C  
ATOM   2603  C   SER B 158       4.045   4.107  11.507  1.00  0.00           C  
ATOM   2604  O   SER B 158       4.678   5.134  11.727  1.00  0.00           O  
ATOM   2605  CB  SER B 158       4.086   2.630  13.496  1.00  0.00           C  
ATOM   2606  OG  SER B 158       2.734   2.902  13.653  1.00  0.00           O  
ATOM   2607  H   SER B 158       6.525   2.892  12.685  1.00  0.00           H  
ATOM   2608  HA  SER B 158       4.009   1.959  11.475  1.00  0.00           H  
ATOM   2609 1HB  SER B 158       4.298   1.644  13.862  1.00  0.00           H  
ATOM   2610 2HB  SER B 158       4.665   3.329  14.093  1.00  0.00           H  
ATOM   2611  HG  SER B 158       2.577   2.868  14.605  1.00  0.00           H  
ATOM   2612  N   PHE B 159       2.907   4.148  10.827  1.00  0.00           N  
ATOM   2613  CA  PHE B 159       2.412   5.412  10.284  1.00  0.00           C  
ATOM   2614  C   PHE B 159       2.143   6.498  11.320  1.00  0.00           C  
ATOM   2615  O   PHE B 159       1.521   6.236  12.354  1.00  0.00           O  
ATOM   2616  CB  PHE B 159       1.114   5.134   9.548  1.00  0.00           C  
ATOM   2617  CG  PHE B 159       0.501   6.291   8.918  1.00  0.00           C  
ATOM   2618  CD1 PHE B 159       0.843   6.674   7.644  1.00  0.00           C  
ATOM   2619  CD2 PHE B 159      -0.437   7.021   9.599  1.00  0.00           C  
ATOM   2620  CE1 PHE B 159       0.219   7.745   7.072  1.00  0.00           C  
ATOM   2621  CE2 PHE B 159      -1.014   8.091   9.027  1.00  0.00           C  
ATOM   2622  CZ  PHE B 159      -0.701   8.444   7.755  1.00  0.00           C  
ATOM   2623  H   PHE B 159       2.393   3.292  10.665  1.00  0.00           H  
ATOM   2624  HA  PHE B 159       3.157   5.794   9.583  1.00  0.00           H  
ATOM   2625 1HB  PHE B 159       1.304   4.405   8.770  1.00  0.00           H  
ATOM   2626 2HB  PHE B 159       0.390   4.697  10.234  1.00  0.00           H  
ATOM   2627  HD1 PHE B 159       1.589   6.105   7.086  1.00  0.00           H  
ATOM   2628  HD2 PHE B 159      -0.708   6.737  10.620  1.00  0.00           H  
ATOM   2629  HE1 PHE B 159       0.455   8.039   6.068  1.00  0.00           H  
ATOM   2630  HE2 PHE B 159      -1.730   8.669   9.587  1.00  0.00           H  
ATOM   2631  HZ  PHE B 159      -1.183   9.301   7.290  1.00  0.00           H  
ATOM   2632  N   ILE B 160       2.592   7.719  11.024  1.00  0.00           N  
ATOM   2633  CA  ILE B 160       2.264   8.831  11.892  1.00  0.00           C  
ATOM   2634  C   ILE B 160       1.294   9.739  11.153  1.00  0.00           C  
ATOM   2635  O   ILE B 160       0.224  10.056  11.674  1.00  0.00           O  
ATOM   2636  CB  ILE B 160       3.527   9.601  12.327  1.00  0.00           C  
ATOM   2637  CG1 ILE B 160       4.495   8.640  13.086  1.00  0.00           C  
ATOM   2638  CG2 ILE B 160       3.168  10.843  13.165  1.00  0.00           C  
ATOM   2639  CD1 ILE B 160       3.913   7.991  14.373  1.00  0.00           C  
ATOM   2640  H   ILE B 160       3.155   7.877  10.189  1.00  0.00           H  
ATOM   2641  HA  ILE B 160       1.784   8.464  12.795  1.00  0.00           H  
ATOM   2642  HB  ILE B 160       4.057   9.933  11.432  1.00  0.00           H  
ATOM   2643 1HG1 ILE B 160       4.792   7.840  12.410  1.00  0.00           H  
ATOM   2644 2HG1 ILE B 160       5.381   9.205  13.360  1.00  0.00           H  
ATOM   2645 1HG2 ILE B 160       4.081  11.375  13.432  1.00  0.00           H  
ATOM   2646 2HG2 ILE B 160       2.530  11.509  12.586  1.00  0.00           H  
ATOM   2647 3HG2 ILE B 160       2.641  10.554  14.067  1.00  0.00           H  
ATOM   2648 1HD1 ILE B 160       4.626   7.361  14.836  1.00  0.00           H  
ATOM   2649 2HD1 ILE B 160       3.630   8.758  15.084  1.00  0.00           H  
ATOM   2650 3HD1 ILE B 160       3.049   7.383  14.143  1.00  0.00           H  
ATOM   2651  N   HIS B 161       1.693  10.209   9.953  1.00  0.00           N  
ATOM   2652  CA  HIS B 161       0.869  11.169   9.181  1.00  0.00           C  
ATOM   2653  C   HIS B 161       1.250  11.239   7.678  1.00  0.00           C  
ATOM   2654  O   HIS B 161       2.190  10.575   7.236  1.00  0.00           O  
ATOM   2655  CB  HIS B 161       0.880  12.604   9.731  1.00  0.00           C  
ATOM   2656  CG  HIS B 161       2.151  13.352   9.603  1.00  0.00           C  
ATOM   2657  ND1 HIS B 161       3.162  13.270  10.511  1.00  0.00           N  
ATOM   2658  CD2 HIS B 161       2.569  14.221   8.650  1.00  0.00           C  
ATOM   2659  CE1 HIS B 161       4.141  14.048  10.139  1.00  0.00           C  
ATOM   2660  NE2 HIS B 161       3.811  14.641   9.012  1.00  0.00           N  
ATOM   2661  H   HIS B 161       2.574   9.866   9.572  1.00  0.00           H  
ATOM   2662  HA  HIS B 161      -0.162  10.838   9.213  1.00  0.00           H  
ATOM   2663 1HB  HIS B 161       0.105  13.185   9.235  1.00  0.00           H  
ATOM   2664 2HB  HIS B 161       0.622  12.577  10.789  1.00  0.00           H  
ATOM   2665  HD2 HIS B 161       2.013  14.531   7.763  1.00  0.00           H  
ATOM   2666  HE1 HIS B 161       5.041  14.177  10.667  1.00  0.00           H  
ATOM   2667  HE2 HIS B 161       4.385  15.303   8.498  1.00  0.00           H  
ATOM   2668  N   SER B 162       0.492  12.022   6.883  1.00  0.00           N  
ATOM   2669  CA  SER B 162       0.814  12.173   5.442  1.00  0.00           C  
ATOM   2670  C   SER B 162       0.610  13.605   4.868  1.00  0.00           C  
ATOM   2671  O   SER B 162      -0.030  14.462   5.475  1.00  0.00           O  
ATOM   2672  CB  SER B 162      -0.006  11.192   4.614  1.00  0.00           C  
ATOM   2673  OG  SER B 162      -1.373  11.495   4.674  1.00  0.00           O  
ATOM   2674  H   SER B 162      -0.301  12.510   7.295  1.00  0.00           H  
ATOM   2675  HA  SER B 162       1.871  11.940   5.317  1.00  0.00           H  
ATOM   2676 1HB  SER B 162       0.327  11.225   3.576  1.00  0.00           H  
ATOM   2677 2HB  SER B 162       0.165  10.182   4.973  1.00  0.00           H  
ATOM   2678  HG  SER B 162      -1.807  10.858   4.100  1.00  0.00           H  
ATOM   2679  N   VAL B 163       1.212  13.861   3.711  1.00  0.00           N  
ATOM   2680  CA  VAL B 163       1.103  15.149   3.036  1.00  0.00           C  
ATOM   2681  C   VAL B 163       0.618  14.967   1.566  1.00  0.00           C  
ATOM   2682  O   VAL B 163       1.217  14.179   0.839  1.00  0.00           O  
ATOM   2683  CB  VAL B 163       2.458  15.885   3.055  1.00  0.00           C  
ATOM   2684  CG1 VAL B 163       2.352  17.215   2.329  1.00  0.00           C  
ATOM   2685  CG2 VAL B 163       2.891  16.101   4.489  1.00  0.00           C  
ATOM   2686  H   VAL B 163       1.748  13.115   3.270  1.00  0.00           H  
ATOM   2687  HA  VAL B 163       0.430  15.765   3.616  1.00  0.00           H  
ATOM   2688  HB  VAL B 163       3.192  15.300   2.543  1.00  0.00           H  
ATOM   2689 1HG1 VAL B 163       3.304  17.700   2.369  1.00  0.00           H  
ATOM   2690 2HG1 VAL B 163       2.061  17.071   1.283  1.00  0.00           H  
ATOM   2691 3HG1 VAL B 163       1.616  17.849   2.818  1.00  0.00           H  
ATOM   2692 1HG2 VAL B 163       3.838  16.620   4.501  1.00  0.00           H  
ATOM   2693 2HG2 VAL B 163       2.142  16.701   5.008  1.00  0.00           H  
ATOM   2694 3HG2 VAL B 163       2.998  15.146   4.996  1.00  0.00           H  
ATOM   2695  N   PRO B 164      -0.442  15.671   1.099  1.00  0.00           N  
ATOM   2696  CA  PRO B 164      -1.001  15.600  -0.254  1.00  0.00           C  
ATOM   2697  C   PRO B 164      -0.039  15.932  -1.397  1.00  0.00           C  
ATOM   2698  O   PRO B 164       0.776  16.842  -1.303  1.00  0.00           O  
ATOM   2699  CB  PRO B 164      -2.108  16.664  -0.204  1.00  0.00           C  
ATOM   2700  CG  PRO B 164      -2.490  16.771   1.240  1.00  0.00           C  
ATOM   2701  CD  PRO B 164      -1.219  16.554   2.008  1.00  0.00           C  
ATOM   2702  HA  PRO B 164      -1.445  14.614  -0.399  1.00  0.00           H  
ATOM   2703 1HB  PRO B 164      -1.737  17.619  -0.610  1.00  0.00           H  
ATOM   2704 2HB  PRO B 164      -2.947  16.351  -0.843  1.00  0.00           H  
ATOM   2705 1HG  PRO B 164      -2.925  17.770   1.436  1.00  0.00           H  
ATOM   2706 2HG  PRO B 164      -3.265  16.030   1.483  1.00  0.00           H  
ATOM   2707 1HD  PRO B 164      -0.705  17.516   2.188  1.00  0.00           H  
ATOM   2708 2HD  PRO B 164      -1.512  16.038   2.935  1.00  0.00           H  
ATOM   2709  N   ARG B 165      -0.232  15.276  -2.534  1.00  0.00           N  
ATOM   2710  CA  ARG B 165       0.547  15.475  -3.761  1.00  0.00           C  
ATOM   2711  C   ARG B 165       1.002  16.874  -4.043  1.00  0.00           C  
ATOM   2712  O   ARG B 165       2.153  17.082  -4.402  1.00  0.00           O  
ATOM   2713  CB  ARG B 165      -0.292  15.006  -4.944  1.00  0.00           C  
ATOM   2714  CG  ARG B 165       0.324  15.148  -6.340  1.00  0.00           C  
ATOM   2715  CD  ARG B 165      -0.607  14.604  -7.363  1.00  0.00           C  
ATOM   2716  NE  ARG B 165      -0.183  14.892  -8.728  1.00  0.00           N  
ATOM   2717  CZ  ARG B 165      -0.885  14.599  -9.840  1.00  0.00           C  
ATOM   2718  NH1 ARG B 165      -2.059  13.994  -9.779  1.00  0.00           N  
ATOM   2719  NH2 ARG B 165      -0.358  14.939 -10.994  1.00  0.00           N  
ATOM   2720  H   ARG B 165      -0.903  14.505  -2.539  1.00  0.00           H  
ATOM   2721  HA  ARG B 165       1.428  14.835  -3.700  1.00  0.00           H  
ATOM   2722 1HB  ARG B 165      -0.531  13.951  -4.801  1.00  0.00           H  
ATOM   2723 2HB  ARG B 165      -1.234  15.552  -4.953  1.00  0.00           H  
ATOM   2724 1HG  ARG B 165       0.503  16.197  -6.574  1.00  0.00           H  
ATOM   2725 2HG  ARG B 165       1.263  14.596  -6.388  1.00  0.00           H  
ATOM   2726 1HD  ARG B 165      -0.661  13.520  -7.247  1.00  0.00           H  
ATOM   2727 2HD  ARG B 165      -1.592  15.041  -7.211  1.00  0.00           H  
ATOM   2728  HE  ARG B 165       0.721  15.368  -8.885  1.00  0.00           H  
ATOM   2729 1HH1 ARG B 165      -2.450  13.737  -8.886  1.00  0.00           H  
ATOM   2730 2HH1 ARG B 165      -2.567  13.788 -10.627  1.00  0.00           H  
ATOM   2731 1HH2 ARG B 165       0.563  15.405 -10.978  1.00  0.00           H  
ATOM   2732 2HH2 ARG B 165      -0.832  14.746 -11.861  1.00  0.00           H  
ATOM   2733  N   HIS B 166       0.094  17.842  -3.904  1.00  0.00           N  
ATOM   2734  CA  HIS B 166       0.382  19.221  -4.300  1.00  0.00           C  
ATOM   2735  C   HIS B 166       0.879  20.120  -3.168  1.00  0.00           C  
ATOM   2736  O   HIS B 166       1.103  21.313  -3.380  1.00  0.00           O  
ATOM   2737  CB  HIS B 166      -0.873  19.823  -4.921  1.00  0.00           C  
ATOM   2738  CG  HIS B 166      -1.300  19.091  -6.156  1.00  0.00           C  
ATOM   2739  ND1 HIS B 166      -0.588  19.132  -7.338  1.00  0.00           N  
ATOM   2740  CD2 HIS B 166      -2.362  18.287  -6.384  1.00  0.00           C  
ATOM   2741  CE1 HIS B 166      -1.199  18.383  -8.238  1.00  0.00           C  
ATOM   2742  NE2 HIS B 166      -2.279  17.865  -7.682  1.00  0.00           N  
ATOM   2743  H   HIS B 166      -0.819  17.606  -3.547  1.00  0.00           H  
ATOM   2744  HA  HIS B 166       1.157  19.213  -5.066  1.00  0.00           H  
ATOM   2745 1HB  HIS B 166      -1.687  19.795  -4.198  1.00  0.00           H  
ATOM   2746 2HB  HIS B 166      -0.692  20.866  -5.179  1.00  0.00           H  
ATOM   2747  HD1 HIS B 166       0.264  19.630  -7.509  1.00  0.00           H  
ATOM   2748  HD2 HIS B 166      -3.189  17.957  -5.756  1.00  0.00           H  
ATOM   2749  HE1 HIS B 166      -0.793  18.280  -9.245  1.00  0.00           H  
ATOM   2750  N   GLU B 167       1.057  19.550  -1.974  1.00  0.00           N  
ATOM   2751  CA  GLU B 167       1.566  20.276  -0.817  1.00  0.00           C  
ATOM   2752  C   GLU B 167       2.831  19.697  -0.271  1.00  0.00           C  
ATOM   2753  O   GLU B 167       3.188  20.053   0.852  1.00  0.00           O  
ATOM   2754  CB  GLU B 167       0.503  20.292   0.294  1.00  0.00           C  
ATOM   2755  CG  GLU B 167      -0.803  21.014  -0.074  1.00  0.00           C  
ATOM   2756  CD  GLU B 167      -1.811  21.076   1.070  1.00  0.00           C  
ATOM   2757  OE1 GLU B 167      -1.529  20.550   2.122  1.00  0.00           O  
ATOM   2758  OE2 GLU B 167      -2.856  21.657   0.883  1.00  0.00           O  
ATOM   2759  H   GLU B 167       0.861  18.558  -1.862  1.00  0.00           H  
ATOM   2760  HA  GLU B 167       1.777  21.299  -1.122  1.00  0.00           H  
ATOM   2761 1HB  GLU B 167       0.250  19.262   0.555  1.00  0.00           H  
ATOM   2762 2HB  GLU B 167       0.908  20.765   1.185  1.00  0.00           H  
ATOM   2763 1HG  GLU B 167      -0.564  22.028  -0.394  1.00  0.00           H  
ATOM   2764 2HG  GLU B 167      -1.258  20.497  -0.918  1.00  0.00           H  
ATOM   2765  N   VAL B 168       3.520  18.820  -1.012  1.00  0.00           N  
ATOM   2766  CA  VAL B 168       4.731  18.269  -0.419  1.00  0.00           C  
ATOM   2767  C   VAL B 168       5.819  19.352  -0.569  1.00  0.00           C  
ATOM   2768  O   VAL B 168       6.193  19.681  -1.703  1.00  0.00           O  
ATOM   2769  CB  VAL B 168       5.186  16.954  -1.091  1.00  0.00           C  
ATOM   2770  CG1 VAL B 168       6.480  16.459  -0.411  1.00  0.00           C  
ATOM   2771  CG2 VAL B 168       4.084  15.892  -0.996  1.00  0.00           C  
ATOM   2772  H   VAL B 168       3.194  18.548  -1.931  1.00  0.00           H  
ATOM   2773  HA  VAL B 168       4.530  18.004   0.594  1.00  0.00           H  
ATOM   2774  HB  VAL B 168       5.414  17.152  -2.137  1.00  0.00           H  
ATOM   2775 1HG1 VAL B 168       6.825  15.549  -0.902  1.00  0.00           H  
ATOM   2776 2HG1 VAL B 168       7.245  17.216  -0.477  1.00  0.00           H  
ATOM   2777 3HG1 VAL B 168       6.282  16.252   0.641  1.00  0.00           H  
ATOM   2778 1HG2 VAL B 168       4.409  14.971  -1.481  1.00  0.00           H  
ATOM   2779 2HG2 VAL B 168       3.851  15.693   0.043  1.00  0.00           H  
ATOM   2780 3HG2 VAL B 168       3.192  16.256  -1.494  1.00  0.00           H  
ATOM   2781  N   PRO B 169       6.334  19.910   0.541  1.00  0.00           N  
ATOM   2782  CA  PRO B 169       7.291  20.990   0.624  1.00  0.00           C  
ATOM   2783  C   PRO B 169       8.591  20.603   0.022  1.00  0.00           C  
ATOM   2784  O   PRO B 169       8.800  19.440  -0.304  1.00  0.00           O  
ATOM   2785  CB  PRO B 169       7.503  21.158   2.112  1.00  0.00           C  
ATOM   2786  CG  PRO B 169       6.287  20.616   2.770  1.00  0.00           C  
ATOM   2787  CD  PRO B 169       5.865  19.494   1.922  1.00  0.00           C  
ATOM   2788  HA  PRO B 169       6.886  21.891   0.151  1.00  0.00           H  
ATOM   2789 1HB  PRO B 169       8.368  20.591   2.361  1.00  0.00           H  
ATOM   2790 2HB  PRO B 169       7.720  22.201   2.357  1.00  0.00           H  
ATOM   2791 1HG  PRO B 169       6.528  20.306   3.798  1.00  0.00           H  
ATOM   2792 2HG  PRO B 169       5.507  21.387   2.841  1.00  0.00           H  
ATOM   2793 1HD  PRO B 169       6.361  18.564   2.214  1.00  0.00           H  
ATOM   2794 2HD  PRO B 169       4.814  19.468   2.086  1.00  0.00           H  
ATOM   2795  N   ASP B 170       9.504  21.557  -0.055  1.00  0.00           N  
ATOM   2796  CA  ASP B 170      10.860  21.213  -0.485  1.00  0.00           C  
ATOM   2797  C   ASP B 170      11.598  20.614   0.743  1.00  0.00           C  
ATOM   2798  O   ASP B 170      12.463  19.737   0.620  1.00  0.00           O  
ATOM   2799  CB  ASP B 170      11.547  22.440  -1.087  1.00  0.00           C  
ATOM   2800  CG  ASP B 170      10.812  22.889  -2.400  1.00  0.00           C  
ATOM   2801  OD1 ASP B 170      10.746  22.105  -3.328  1.00  0.00           O  
ATOM   2802  OD2 ASP B 170      10.292  23.978  -2.426  1.00  0.00           O  
ATOM   2803  H   ASP B 170       9.273  22.511   0.187  1.00  0.00           H  
ATOM   2804  HA  ASP B 170      10.814  20.448  -1.249  1.00  0.00           H  
ATOM   2805 1HB  ASP B 170      11.544  23.258  -0.366  1.00  0.00           H  
ATOM   2806 2HB  ASP B 170      12.588  22.203  -1.319  1.00  0.00           H  
ATOM   2807  N   ILE B 171      11.228  21.083   1.937  1.00  0.00           N  
ATOM   2808  CA  ILE B 171      11.722  20.481   3.174  1.00  0.00           C  
ATOM   2809  C   ILE B 171      10.539  19.901   3.926  1.00  0.00           C  
ATOM   2810  O   ILE B 171       9.631  20.627   4.327  1.00  0.00           O  
ATOM   2811  CB  ILE B 171      12.450  21.463   4.081  1.00  0.00           C  
ATOM   2812  CG1 ILE B 171      13.577  22.179   3.292  1.00  0.00           C  
ATOM   2813  CG2 ILE B 171      12.981  20.697   5.306  1.00  0.00           C  
ATOM   2814  CD1 ILE B 171      14.677  21.255   2.790  1.00  0.00           C  
ATOM   2815  H   ILE B 171      10.551  21.827   1.983  1.00  0.00           H  
ATOM   2816  HA  ILE B 171      12.402  19.664   2.935  1.00  0.00           H  
ATOM   2817  HB  ILE B 171      11.755  22.231   4.417  1.00  0.00           H  
ATOM   2818 1HG1 ILE B 171      13.136  22.688   2.433  1.00  0.00           H  
ATOM   2819 2HG1 ILE B 171      14.030  22.929   3.939  1.00  0.00           H  
ATOM   2820 1HG2 ILE B 171      13.488  21.382   5.983  1.00  0.00           H  
ATOM   2821 2HG2 ILE B 171      12.149  20.230   5.831  1.00  0.00           H  
ATOM   2822 3HG2 ILE B 171      13.675  19.924   4.976  1.00  0.00           H  
ATOM   2823 1HD1 ILE B 171      15.426  21.837   2.251  1.00  0.00           H  
ATOM   2824 2HD1 ILE B 171      15.145  20.755   3.635  1.00  0.00           H  
ATOM   2825 3HD1 ILE B 171      14.259  20.518   2.129  1.00  0.00           H  
ATOM   2826  N   LEU B 172      10.539  18.608   4.119  1.00  0.00           N  
ATOM   2827  CA  LEU B 172       9.420  17.918   4.753  1.00  0.00           C  
ATOM   2828  C   LEU B 172       9.687  17.776   6.238  1.00  0.00           C  
ATOM   2829  O   LEU B 172      10.757  17.311   6.629  1.00  0.00           O  
ATOM   2830  CB  LEU B 172       9.185  16.564   4.046  1.00  0.00           C  
ATOM   2831  CG  LEU B 172       8.088  15.679   4.586  1.00  0.00           C  
ATOM   2832  CD1 LEU B 172       6.766  16.324   4.391  1.00  0.00           C  
ATOM   2833  CD2 LEU B 172       8.117  14.361   3.813  1.00  0.00           C  
ATOM   2834  H   LEU B 172      11.352  18.073   3.820  1.00  0.00           H  
ATOM   2835  HA  LEU B 172       8.523  18.522   4.626  1.00  0.00           H  
ATOM   2836 1HB  LEU B 172       8.951  16.762   2.999  1.00  0.00           H  
ATOM   2837 2HB  LEU B 172      10.114  15.990   4.079  1.00  0.00           H  
ATOM   2838  HG  LEU B 172       8.243  15.506   5.651  1.00  0.00           H  
ATOM   2839 1HD1 LEU B 172       5.994  15.664   4.779  1.00  0.00           H  
ATOM   2840 2HD1 LEU B 172       6.733  17.271   4.927  1.00  0.00           H  
ATOM   2841 3HD1 LEU B 172       6.601  16.493   3.330  1.00  0.00           H  
ATOM   2842 1HD2 LEU B 172       7.332  13.696   4.171  1.00  0.00           H  
ATOM   2843 2HD2 LEU B 172       7.948  14.569   2.761  1.00  0.00           H  
ATOM   2844 3HD2 LEU B 172       9.089  13.880   3.943  1.00  0.00           H  
ATOM   2845  N   GLU B 173       8.758  18.246   7.080  1.00  0.00           N  
ATOM   2846  CA  GLU B 173       9.015  18.209   8.518  1.00  0.00           C  
ATOM   2847  C   GLU B 173       7.957  17.558   9.387  1.00  0.00           C  
ATOM   2848  O   GLU B 173       6.758  17.566   9.085  1.00  0.00           O  
ATOM   2849  CB  GLU B 173       9.227  19.619   9.081  1.00  0.00           C  
ATOM   2850  CG  GLU B 173      10.402  20.359   8.501  1.00  0.00           C  
ATOM   2851  CD  GLU B 173      10.605  21.739   9.121  1.00  0.00           C  
ATOM   2852  OE1 GLU B 173       9.755  22.161   9.875  1.00  0.00           O  
ATOM   2853  OE2 GLU B 173      11.625  22.355   8.861  1.00  0.00           O  
ATOM   2854  H   GLU B 173       7.892  18.625   6.722  1.00  0.00           H  
ATOM   2855  HA  GLU B 173       9.927  17.646   8.670  1.00  0.00           H  
ATOM   2856 1HB  GLU B 173       8.335  20.215   8.909  1.00  0.00           H  
ATOM   2857 2HB  GLU B 173       9.375  19.557  10.163  1.00  0.00           H  
ATOM   2858 1HG  GLU B 173      11.279  19.764   8.644  1.00  0.00           H  
ATOM   2859 2HG  GLU B 173      10.244  20.466   7.428  1.00  0.00           H  
ATOM   2860  N   VAL B 174       8.435  17.051  10.511  1.00  0.00           N  
ATOM   2861  CA  VAL B 174       7.605  16.556  11.579  1.00  0.00           C  
ATOM   2862  C   VAL B 174       7.832  17.464  12.775  1.00  0.00           C  
ATOM   2863  O   VAL B 174       8.955  17.566  13.270  1.00  0.00           O  
ATOM   2864  CB  VAL B 174       8.009  15.116  11.963  1.00  0.00           C  
ATOM   2865  CG1 VAL B 174       7.049  14.572  13.003  1.00  0.00           C  
ATOM   2866  CG2 VAL B 174       8.096  14.239  10.720  1.00  0.00           C  
ATOM   2867  H   VAL B 174       9.448  17.037  10.626  1.00  0.00           H  
ATOM   2868  HA  VAL B 174       6.556  16.589  11.282  1.00  0.00           H  
ATOM   2869  HB  VAL B 174       8.943  15.137  12.417  1.00  0.00           H  
ATOM   2870 1HG1 VAL B 174       7.358  13.571  13.290  1.00  0.00           H  
ATOM   2871 2HG1 VAL B 174       7.061  15.222  13.883  1.00  0.00           H  
ATOM   2872 3HG1 VAL B 174       6.054  14.543  12.608  1.00  0.00           H  
ATOM   2873 1HG2 VAL B 174       8.409  13.237  11.011  1.00  0.00           H  
ATOM   2874 2HG2 VAL B 174       7.130  14.197  10.234  1.00  0.00           H  
ATOM   2875 3HG2 VAL B 174       8.828  14.660  10.032  1.00  0.00           H  
ATOM   2876  N   HIS B 175       6.792  18.132  13.252  1.00  0.00           N  
ATOM   2877  CA  HIS B 175       6.988  19.024  14.395  1.00  0.00           C  
ATOM   2878  C   HIS B 175       6.565  18.369  15.685  1.00  0.00           C  
ATOM   2879  O   HIS B 175       5.432  17.904  15.809  1.00  0.00           O  
ATOM   2880  CB  HIS B 175       6.219  20.340  14.284  1.00  0.00           C  
ATOM   2881  CG  HIS B 175       6.508  21.267  15.494  1.00  0.00           C  
ATOM   2882  ND1 HIS B 175       7.701  21.946  15.630  1.00  0.00           N  
ATOM   2883  CD2 HIS B 175       5.765  21.587  16.603  1.00  0.00           C  
ATOM   2884  CE1 HIS B 175       7.690  22.649  16.765  1.00  0.00           C  
ATOM   2885  NE2 HIS B 175       6.523  22.460  17.372  1.00  0.00           N  
ATOM   2886  H   HIS B 175       5.882  18.034  12.827  1.00  0.00           H  
ATOM   2887  HA  HIS B 175       8.044  19.273  14.490  1.00  0.00           H  
ATOM   2888 1HB  HIS B 175       6.517  20.859  13.369  1.00  0.00           H  
ATOM   2889 2HB  HIS B 175       5.149  20.147  14.235  1.00  0.00           H  
ATOM   2890  HD1 HIS B 175       8.382  22.059  14.880  1.00  0.00           H  
ATOM   2891  HD2 HIS B 175       4.769  21.294  16.940  1.00  0.00           H  
ATOM   2892  HE1 HIS B 175       8.552  23.250  17.035  1.00  0.00           H  
ATOM   2893  N   LEU B 176       7.485  18.299  16.632  1.00  0.00           N  
ATOM   2894  CA  LEU B 176       7.155  17.728  17.913  1.00  0.00           C  
ATOM   2895  C   LEU B 176       7.284  18.829  18.952  1.00  0.00           C  
ATOM   2896  O   LEU B 176       8.396  19.300  19.210  1.00  0.00           O  
ATOM   2897  CB  LEU B 176       8.094  16.589  18.282  1.00  0.00           C  
ATOM   2898  CG  LEU B 176       8.259  15.467  17.267  1.00  0.00           C  
ATOM   2899  CD1 LEU B 176       9.337  14.570  17.753  1.00  0.00           C  
ATOM   2900  CD2 LEU B 176       6.964  14.691  17.125  1.00  0.00           C  
ATOM   2901  H   LEU B 176       8.414  18.694  16.460  1.00  0.00           H  
ATOM   2902  HA  LEU B 176       6.154  17.331  17.870  1.00  0.00           H  
ATOM   2903 1HB  LEU B 176       9.037  16.989  18.488  1.00  0.00           H  
ATOM   2904 2HB  LEU B 176       7.717  16.134  19.204  1.00  0.00           H  
ATOM   2905  HG  LEU B 176       8.553  15.876  16.297  1.00  0.00           H  
ATOM   2906 1HD1 LEU B 176       9.482  13.756  17.059  1.00  0.00           H  
ATOM   2907 2HD1 LEU B 176      10.257  15.126  17.850  1.00  0.00           H  
ATOM   2908 3HD1 LEU B 176       9.046  14.192  18.699  1.00  0.00           H  
ATOM   2909 1HD2 LEU B 176       7.104  13.879  16.409  1.00  0.00           H  
ATOM   2910 2HD2 LEU B 176       6.681  14.273  18.097  1.00  0.00           H  
ATOM   2911 3HD2 LEU B 176       6.175  15.359  16.772  1.00  0.00           H  
ATOM   2912  N   PRO B 177       6.185  19.357  19.493  1.00  0.00           N  
ATOM   2913  CA  PRO B 177       6.237  20.389  20.481  1.00  0.00           C  
ATOM   2914  C   PRO B 177       6.680  19.670  21.730  1.00  0.00           C  
ATOM   2915  O   PRO B 177       6.295  18.516  21.933  1.00  0.00           O  
ATOM   2916  CB  PRO B 177       4.801  20.879  20.552  1.00  0.00           C  
ATOM   2917  CG  PRO B 177       3.979  19.638  20.176  1.00  0.00           C  
ATOM   2918  CD  PRO B 177       4.833  18.872  19.168  1.00  0.00           C  
ATOM   2919  HA  PRO B 177       6.941  21.176  20.175  1.00  0.00           H  
ATOM   2920 1HB  PRO B 177       4.588  21.262  21.558  1.00  0.00           H  
ATOM   2921 2HB  PRO B 177       4.668  21.720  19.853  1.00  0.00           H  
ATOM   2922 1HG  PRO B 177       3.767  19.041  21.078  1.00  0.00           H  
ATOM   2923 2HG  PRO B 177       3.009  19.935  19.756  1.00  0.00           H  
ATOM   2924 1HD  PRO B 177       4.730  17.799  19.392  1.00  0.00           H  
ATOM   2925 2HD  PRO B 177       4.561  19.119  18.131  1.00  0.00           H  
ATOM   2926  N   HIS B 178       7.427  20.349  22.574  1.00  0.00           N  
ATOM   2927  CA  HIS B 178       7.862  19.841  23.881  1.00  0.00           C  
ATOM   2928  C   HIS B 178       8.189  18.329  23.889  1.00  0.00           C  
ATOM   2929  O   HIS B 178       7.467  17.536  24.495  1.00  0.00           O  
ATOM   2930  CB  HIS B 178       6.797  20.218  24.910  1.00  0.00           C  
ATOM   2931  CG  HIS B 178       6.668  21.709  24.980  1.00  0.00           C  
ATOM   2932  ND1 HIS B 178       7.677  22.515  25.467  1.00  0.00           N  
ATOM   2933  CD2 HIS B 178       5.678  22.542  24.562  1.00  0.00           C  
ATOM   2934  CE1 HIS B 178       7.299  23.786  25.361  1.00  0.00           C  
ATOM   2935  NE2 HIS B 178       6.091  23.823  24.813  1.00  0.00           N  
ATOM   2936  H   HIS B 178       7.694  21.287  22.300  1.00  0.00           H  
ATOM   2937  HA  HIS B 178       8.770  20.359  24.153  1.00  0.00           H  
ATOM   2938 1HB  HIS B 178       5.835  19.783  24.635  1.00  0.00           H  
ATOM   2939 2HB  HIS B 178       7.080  19.841  25.893  1.00  0.00           H  
ATOM   2940  HD1 HIS B 178       8.661  22.217  25.517  1.00  0.00           H  
ATOM   2941  HD2 HIS B 178       4.707  22.363  24.096  1.00  0.00           H  
ATOM   2942  HE1 HIS B 178       7.956  24.589  25.693  1.00  0.00           H  
ATOM   2943  N   ALA B 179       9.288  17.934  23.242  1.00  0.00           N  
ATOM   2944  CA  ALA B 179       9.617  16.520  23.075  1.00  0.00           C  
ATOM   2945  C   ALA B 179       9.706  15.763  24.393  1.00  0.00           C  
ATOM   2946  O   ALA B 179      10.302  16.206  25.381  1.00  0.00           O  
ATOM   2947  CB  ALA B 179      10.943  16.380  22.319  1.00  0.00           C  
ATOM   2948  H   ALA B 179       9.883  18.635  22.817  1.00  0.00           H  
ATOM   2949  HA  ALA B 179       8.818  16.064  22.484  1.00  0.00           H  
ATOM   2950 1HB  ALA B 179      11.160  15.326  22.159  1.00  0.00           H  
ATOM   2951 2HB  ALA B 179      10.865  16.890  21.355  1.00  0.00           H  
ATOM   2952 3HB  ALA B 179      11.745  16.832  22.903  1.00  0.00           H  
ATOM   2953  N   GLN B 180       9.095  14.597  24.398  1.00  0.00           N  
ATOM   2954  CA  GLN B 180       9.119  13.714  25.552  1.00  0.00           C  
ATOM   2955  C   GLN B 180       9.936  12.461  25.192  1.00  0.00           C  
ATOM   2956  O   GLN B 180      10.125  12.178  24.014  1.00  0.00           O  
ATOM   2957  CB  GLN B 180       7.682  13.396  25.967  1.00  0.00           C  
ATOM   2958  CG  GLN B 180       6.876  14.629  26.277  1.00  0.00           C  
ATOM   2959  CD  GLN B 180       7.404  15.426  27.476  1.00  0.00           C  
ATOM   2960  OE1 GLN B 180       7.596  14.913  28.596  1.00  0.00           O  
ATOM   2961  NE2 GLN B 180       7.660  16.702  27.222  1.00  0.00           N  
ATOM   2962  H   GLN B 180       8.579  14.304  23.553  1.00  0.00           H  
ATOM   2963  HA  GLN B 180       9.603  14.244  26.364  1.00  0.00           H  
ATOM   2964 1HB  GLN B 180       7.188  12.883  25.143  1.00  0.00           H  
ATOM   2965 2HB  GLN B 180       7.642  12.759  26.822  1.00  0.00           H  
ATOM   2966 1HG  GLN B 180       6.886  15.273  25.402  1.00  0.00           H  
ATOM   2967 2HG  GLN B 180       5.855  14.325  26.497  1.00  0.00           H  
ATOM   2968 1HE2 GLN B 180       8.011  17.301  27.937  1.00  0.00           H  
ATOM   2969 2HE2 GLN B 180       7.476  17.065  26.278  1.00  0.00           H  
ATOM   2970  N   PRO B 181      10.446  11.680  26.143  1.00  0.00           N  
ATOM   2971  CA  PRO B 181      11.172  10.444  25.893  1.00  0.00           C  
ATOM   2972  C   PRO B 181      10.519   9.487  24.916  1.00  0.00           C  
ATOM   2973  O   PRO B 181      11.182   8.919  24.054  1.00  0.00           O  
ATOM   2974  CB  PRO B 181      11.186   9.820  27.279  1.00  0.00           C  
ATOM   2975  CG  PRO B 181      11.228  10.997  28.203  1.00  0.00           C  
ATOM   2976  CD  PRO B 181      10.322  12.015  27.574  1.00  0.00           C  
ATOM   2977  HA  PRO B 181      12.197  10.686  25.569  1.00  0.00           H  
ATOM   2978 1HB  PRO B 181      10.277   9.203  27.423  1.00  0.00           H  
ATOM   2979 2HB  PRO B 181      12.048   9.154  27.382  1.00  0.00           H  
ATOM   2980 1HG  PRO B 181      10.899  10.696  29.207  1.00  0.00           H  
ATOM   2981 2HG  PRO B 181      12.267  11.358  28.296  1.00  0.00           H  
ATOM   2982 1HD  PRO B 181       9.310  11.858  27.944  1.00  0.00           H  
ATOM   2983 2HD  PRO B 181      10.708  13.020  27.798  1.00  0.00           H  
ATOM   2984  N   GLN B 182       9.203   9.371  24.959  1.00  0.00           N  
ATOM   2985  CA  GLN B 182       8.498   8.468  24.058  1.00  0.00           C  
ATOM   2986  C   GLN B 182       8.413   8.964  22.613  1.00  0.00           C  
ATOM   2987  O   GLN B 182       7.947   8.236  21.735  1.00  0.00           O  
ATOM   2988  CB  GLN B 182       7.141   8.137  24.649  1.00  0.00           C  
ATOM   2989  CG  GLN B 182       6.189   9.290  24.631  1.00  0.00           C  
ATOM   2990  CD  GLN B 182       6.306  10.117  25.964  1.00  0.00           C  
ATOM   2991  OE1 GLN B 182       7.372  10.206  26.594  1.00  0.00           O  
ATOM   2992  NE2 GLN B 182       5.198  10.722  26.377  1.00  0.00           N  
ATOM   2993  H   GLN B 182       8.674   9.877  25.653  1.00  0.00           H  
ATOM   2994  HA  GLN B 182       9.056   7.534  24.033  1.00  0.00           H  
ATOM   2995 1HB  GLN B 182       6.691   7.319  24.088  1.00  0.00           H  
ATOM   2996 2HB  GLN B 182       7.260   7.804  25.677  1.00  0.00           H  
ATOM   2997 1HG  GLN B 182       6.437   9.946  23.790  1.00  0.00           H  
ATOM   2998 2HG  GLN B 182       5.167   8.921  24.531  1.00  0.00           H  
ATOM   2999 1HE2 GLN B 182       5.207  11.263  27.220  1.00  0.00           H  
ATOM   3000 2HE2 GLN B 182       4.354  10.634  25.847  1.00  0.00           H  
ATOM   3001  N   ASP B 183       8.905  10.182  22.350  1.00  0.00           N  
ATOM   3002  CA  ASP B 183       8.964  10.715  20.998  1.00  0.00           C  
ATOM   3003  C   ASP B 183      10.232  10.295  20.312  1.00  0.00           C  
ATOM   3004  O   ASP B 183      10.383  10.497  19.102  1.00  0.00           O  
ATOM   3005  CB  ASP B 183       8.906  12.218  20.964  1.00  0.00           C  
ATOM   3006  CG  ASP B 183       7.597  12.751  21.354  1.00  0.00           C  
ATOM   3007  OD1 ASP B 183       6.601  12.251  20.841  1.00  0.00           O  
ATOM   3008  OD2 ASP B 183       7.553  13.656  22.180  1.00  0.00           O  
ATOM   3009  H   ASP B 183       9.282  10.752  23.101  1.00  0.00           H  
ATOM   3010  HA  ASP B 183       8.118  10.325  20.434  1.00  0.00           H  
ATOM   3011 1HB  ASP B 183       9.680  12.628  21.610  1.00  0.00           H  
ATOM   3012 2HB  ASP B 183       9.134  12.517  19.970  1.00  0.00           H  
ATOM   3013  N   ALA B 184      11.151   9.726  21.084  1.00  0.00           N  
ATOM   3014  CA  ALA B 184      12.402   9.269  20.551  1.00  0.00           C  
ATOM   3015  C   ALA B 184      12.150   8.033  19.741  1.00  0.00           C  
ATOM   3016  O   ALA B 184      11.184   7.292  19.969  1.00  0.00           O  
ATOM   3017  CB  ALA B 184      13.397   8.976  21.646  1.00  0.00           C  
ATOM   3018  H   ALA B 184      10.973   9.576  22.076  1.00  0.00           H  
ATOM   3019  HA  ALA B 184      12.803  10.036  19.894  1.00  0.00           H  
ATOM   3020 1HB  ALA B 184      14.330   8.632  21.206  1.00  0.00           H  
ATOM   3021 2HB  ALA B 184      13.575   9.872  22.221  1.00  0.00           H  
ATOM   3022 3HB  ALA B 184      12.995   8.203  22.293  1.00  0.00           H  
ATOM   3023  N   GLY B 185      13.015   7.800  18.787  1.00  0.00           N  
ATOM   3024  CA  GLY B 185      12.887   6.617  17.963  1.00  0.00           C  
ATOM   3025  C   GLY B 185      13.306   6.929  16.554  1.00  0.00           C  
ATOM   3026  O   GLY B 185      13.894   7.978  16.271  1.00  0.00           O  
ATOM   3027  H   GLY B 185      13.797   8.445  18.669  1.00  0.00           H  
ATOM   3028 1HA  GLY B 185      13.507   5.817  18.367  1.00  0.00           H  
ATOM   3029 2HA  GLY B 185      11.860   6.263  17.974  1.00  0.00           H  
ATOM   3030  N   VAL B 186      13.021   6.007  15.658  1.00  0.00           N  
ATOM   3031  CA  VAL B 186      13.433   6.215  14.288  1.00  0.00           C  
ATOM   3032  C   VAL B 186      12.296   6.705  13.405  1.00  0.00           C  
ATOM   3033  O   VAL B 186      11.269   6.051  13.272  1.00  0.00           O  
ATOM   3034  CB  VAL B 186      14.031   4.905  13.707  1.00  0.00           C  
ATOM   3035  CG1 VAL B 186      14.433   5.106  12.225  1.00  0.00           C  
ATOM   3036  CG2 VAL B 186      15.256   4.489  14.545  1.00  0.00           C  
ATOM   3037  H   VAL B 186      12.537   5.162  15.927  1.00  0.00           H  
ATOM   3038  HA  VAL B 186      14.213   6.973  14.270  1.00  0.00           H  
ATOM   3039  HB  VAL B 186      13.279   4.111  13.745  1.00  0.00           H  
ATOM   3040 1HG1 VAL B 186      14.852   4.180  11.829  1.00  0.00           H  
ATOM   3041 2HG1 VAL B 186      13.560   5.383  11.636  1.00  0.00           H  
ATOM   3042 3HG1 VAL B 186      15.175   5.901  12.160  1.00  0.00           H  
ATOM   3043 1HG2 VAL B 186      15.674   3.564  14.145  1.00  0.00           H  
ATOM   3044 2HG2 VAL B 186      16.004   5.276  14.498  1.00  0.00           H  
ATOM   3045 3HG2 VAL B 186      14.958   4.333  15.577  1.00  0.00           H  
ATOM   3046  N   TYR B 187      12.501   7.853  12.788  1.00  0.00           N  
ATOM   3047  CA  TYR B 187      11.532   8.471  11.902  1.00  0.00           C  
ATOM   3048  C   TYR B 187      11.938   8.226  10.472  1.00  0.00           C  
ATOM   3049  O   TYR B 187      13.126   8.160  10.157  1.00  0.00           O  
ATOM   3050  CB  TYR B 187      11.436   9.950  12.171  1.00  0.00           C  
ATOM   3051  CG  TYR B 187      10.765  10.257  13.408  1.00  0.00           C  
ATOM   3052  CD1 TYR B 187      11.446  10.210  14.554  1.00  0.00           C  
ATOM   3053  CD2 TYR B 187       9.456  10.657  13.393  1.00  0.00           C  
ATOM   3054  CE1 TYR B 187      10.829  10.546  15.736  1.00  0.00           C  
ATOM   3055  CE2 TYR B 187       8.831  11.001  14.574  1.00  0.00           C  
ATOM   3056  CZ  TYR B 187       9.511  10.947  15.754  1.00  0.00           C  
ATOM   3057  OH  TYR B 187       8.887  11.301  16.972  1.00  0.00           O  
ATOM   3058  H   TYR B 187      13.394   8.320  12.928  1.00  0.00           H  
ATOM   3059  HA  TYR B 187      10.561   8.017  12.067  1.00  0.00           H  
ATOM   3060 1HB  TYR B 187      12.440  10.370  12.217  1.00  0.00           H  
ATOM   3061 2HB  TYR B 187      10.907  10.439  11.357  1.00  0.00           H  
ATOM   3062  HD1 TYR B 187      12.494   9.902  14.549  1.00  0.00           H  
ATOM   3063  HD2 TYR B 187       8.910  10.708  12.449  1.00  0.00           H  
ATOM   3064  HE1 TYR B 187      11.393  10.502  16.667  1.00  0.00           H  
ATOM   3065  HE2 TYR B 187       7.795  11.321  14.569  1.00  0.00           H  
ATOM   3066  HH  TYR B 187       9.472  11.027  17.748  1.00  0.00           H  
ATOM   3067  N   SER B 188      10.969   8.096   9.587  1.00  0.00           N  
ATOM   3068  CA  SER B 188      11.304   7.870   8.199  1.00  0.00           C  
ATOM   3069  C   SER B 188      10.344   8.549   7.262  1.00  0.00           C  
ATOM   3070  O   SER B 188       9.195   8.823   7.630  1.00  0.00           O  
ATOM   3071  CB  SER B 188      11.384   6.385   7.897  1.00  0.00           C  
ATOM   3072  OG  SER B 188      10.158   5.768   8.032  1.00  0.00           O  
ATOM   3073  H   SER B 188      10.004   8.116   9.889  1.00  0.00           H  
ATOM   3074  HA  SER B 188      12.285   8.296   8.024  1.00  0.00           H  
ATOM   3075 1HB  SER B 188      11.766   6.223   6.893  1.00  0.00           H  
ATOM   3076 2HB  SER B 188      12.076   5.943   8.578  1.00  0.00           H  
ATOM   3077  HG  SER B 188      10.297   4.851   7.799  1.00  0.00           H  
ATOM   3078  N   ALA B 189      10.808   8.750   6.018  1.00  0.00           N  
ATOM   3079  CA  ALA B 189       9.983   9.399   5.015  1.00  0.00           C  
ATOM   3080  C   ALA B 189      10.111   8.774   3.660  1.00  0.00           C  
ATOM   3081  O   ALA B 189      11.202   8.403   3.218  1.00  0.00           O  
ATOM   3082  CB  ALA B 189      10.355  10.875   4.902  1.00  0.00           C  
ATOM   3083  H   ALA B 189      11.770   8.463   5.822  1.00  0.00           H  
ATOM   3084  HA  ALA B 189       8.942   9.312   5.324  1.00  0.00           H  
ATOM   3085 1HB  ALA B 189       9.708  11.359   4.171  1.00  0.00           H  
ATOM   3086 2HB  ALA B 189      10.232  11.353   5.869  1.00  0.00           H  
ATOM   3087 3HB  ALA B 189      11.390  10.965   4.585  1.00  0.00           H  
ATOM   3088  N   ARG B 190       8.983   8.717   2.967  1.00  0.00           N  
ATOM   3089  CA  ARG B 190       8.935   8.187   1.620  1.00  0.00           C  
ATOM   3090  C   ARG B 190       7.715   8.611   0.871  1.00  0.00           C  
ATOM   3091  O   ARG B 190       6.805   9.184   1.451  1.00  0.00           O  
ATOM   3092  CB  ARG B 190       8.995   6.674   1.617  1.00  0.00           C  
ATOM   3093  CG  ARG B 190       7.860   5.936   2.300  1.00  0.00           C  
ATOM   3094  CD  ARG B 190       8.041   4.492   2.077  1.00  0.00           C  
ATOM   3095  NE  ARG B 190       7.083   3.667   2.742  1.00  0.00           N  
ATOM   3096  CZ  ARG B 190       5.897   3.323   2.240  1.00  0.00           C  
ATOM   3097  NH1 ARG B 190       5.468   3.764   1.092  1.00  0.00           N  
ATOM   3098  NH2 ARG B 190       5.102   2.507   2.881  1.00  0.00           N  
ATOM   3099  H   ARG B 190       8.116   9.020   3.417  1.00  0.00           H  
ATOM   3100  HA  ARG B 190       9.809   8.540   1.079  1.00  0.00           H  
ATOM   3101 1HB  ARG B 190       9.026   6.316   0.589  1.00  0.00           H  
ATOM   3102 2HB  ARG B 190       9.902   6.362   2.083  1.00  0.00           H  
ATOM   3103 1HG  ARG B 190       7.872   6.138   3.371  1.00  0.00           H  
ATOM   3104 2HG  ARG B 190       6.905   6.238   1.878  1.00  0.00           H  
ATOM   3105 1HD  ARG B 190       7.982   4.286   1.007  1.00  0.00           H  
ATOM   3106 2HD  ARG B 190       9.009   4.195   2.417  1.00  0.00           H  
ATOM   3107  HE  ARG B 190       7.342   3.281   3.635  1.00  0.00           H  
ATOM   3108 1HH1 ARG B 190       5.989   4.427   0.499  1.00  0.00           H  
ATOM   3109 2HH1 ARG B 190       4.565   3.396   0.770  1.00  0.00           H  
ATOM   3110 1HH2 ARG B 190       5.358   2.112   3.772  1.00  0.00           H  
ATOM   3111 2HH2 ARG B 190       4.221   2.277   2.421  1.00  0.00           H  
ATOM   3112  N   TYR B 191       7.681   8.333  -0.422  1.00  0.00           N  
ATOM   3113  CA  TYR B 191       6.435   8.503  -1.164  1.00  0.00           C  
ATOM   3114  C   TYR B 191       5.631   7.219  -0.975  1.00  0.00           C  
ATOM   3115  O   TYR B 191       6.214   6.156  -0.737  1.00  0.00           O  
ATOM   3116  CB  TYR B 191       6.641   8.835  -2.632  1.00  0.00           C  
ATOM   3117  CG  TYR B 191       7.128  10.227  -2.835  1.00  0.00           C  
ATOM   3118  CD1 TYR B 191       8.430  10.452  -3.150  1.00  0.00           C  
ATOM   3119  CD2 TYR B 191       6.254  11.283  -2.676  1.00  0.00           C  
ATOM   3120  CE1 TYR B 191       8.888  11.735  -3.311  1.00  0.00           C  
ATOM   3121  CE2 TYR B 191       6.690  12.557  -2.826  1.00  0.00           C  
ATOM   3122  CZ  TYR B 191       8.001  12.788  -3.141  1.00  0.00           C  
ATOM   3123  OH  TYR B 191       8.432  14.052  -3.274  1.00  0.00           O  
ATOM   3124  H   TYR B 191       8.493   7.931  -0.878  1.00  0.00           H  
ATOM   3125  HA  TYR B 191       5.859   9.314  -0.726  1.00  0.00           H  
ATOM   3126 1HB  TYR B 191       7.359   8.144  -3.069  1.00  0.00           H  
ATOM   3127 2HB  TYR B 191       5.698   8.717  -3.171  1.00  0.00           H  
ATOM   3128  HD1 TYR B 191       9.085   9.612  -3.273  1.00  0.00           H  
ATOM   3129  HD2 TYR B 191       5.221  11.099  -2.429  1.00  0.00           H  
ATOM   3130  HE1 TYR B 191       9.935  11.921  -3.565  1.00  0.00           H  
ATOM   3131  HE2 TYR B 191       5.995  13.389  -2.695  1.00  0.00           H  
ATOM   3132  HH  TYR B 191       9.361  14.038  -3.515  1.00  0.00           H  
ATOM   3133  N   ILE B 192       4.317   7.297  -1.129  1.00  0.00           N  
ATOM   3134  CA  ILE B 192       3.508   6.096  -0.950  1.00  0.00           C  
ATOM   3135  C   ILE B 192       3.899   4.970  -1.907  1.00  0.00           C  
ATOM   3136  O   ILE B 192       3.968   3.801  -1.491  1.00  0.00           O  
ATOM   3137  CB  ILE B 192       1.999   6.356  -1.024  1.00  0.00           C  
ATOM   3138  CG1 ILE B 192       1.633   7.204   0.201  1.00  0.00           C  
ATOM   3139  CG2 ILE B 192       1.200   4.995  -1.032  1.00  0.00           C  
ATOM   3140  CD1 ILE B 192       0.246   7.725   0.217  1.00  0.00           C  
ATOM   3141  H   ILE B 192       3.887   8.206  -1.309  1.00  0.00           H  
ATOM   3142  HA  ILE B 192       3.633   5.747   0.062  1.00  0.00           H  
ATOM   3143  HB  ILE B 192       1.765   6.930  -1.922  1.00  0.00           H  
ATOM   3144 1HG1 ILE B 192       1.824   6.640   1.085  1.00  0.00           H  
ATOM   3145 2HG1 ILE B 192       2.295   8.073   0.207  1.00  0.00           H  
ATOM   3146 1HG2 ILE B 192       0.128   5.182  -1.073  1.00  0.00           H  
ATOM   3147 2HG2 ILE B 192       1.470   4.400  -1.903  1.00  0.00           H  
ATOM   3148 3HG2 ILE B 192       1.430   4.427  -0.127  1.00  0.00           H  
ATOM   3149 1HD1 ILE B 192       0.109   8.345   1.099  1.00  0.00           H  
ATOM   3150 2HD1 ILE B 192       0.075   8.294  -0.662  1.00  0.00           H  
ATOM   3151 3HD1 ILE B 192      -0.467   6.908   0.243  1.00  0.00           H  
ATOM   3152  N   GLY B 193       4.155   5.272  -3.175  1.00  0.00           N  
ATOM   3153  CA  GLY B 193       4.510   4.241  -4.137  1.00  0.00           C  
ATOM   3154  C   GLY B 193       5.937   3.812  -3.896  1.00  0.00           C  
ATOM   3155  O   GLY B 193       6.856   4.154  -4.652  1.00  0.00           O  
ATOM   3156  H   GLY B 193       4.110   6.229  -3.534  1.00  0.00           H  
ATOM   3157 1HA  GLY B 193       3.838   3.388  -4.035  1.00  0.00           H  
ATOM   3158 2HA  GLY B 193       4.400   4.631  -5.148  1.00  0.00           H  
ATOM   3159  N   GLY B 194       6.124   3.074  -2.822  1.00  0.00           N  
ATOM   3160  CA  GLY B 194       7.450   2.700  -2.413  1.00  0.00           C  
ATOM   3161  C   GLY B 194       7.442   1.741  -1.252  1.00  0.00           C  
ATOM   3162  O   GLY B 194       6.413   1.473  -0.634  1.00  0.00           O  
ATOM   3163  H   GLY B 194       5.312   2.840  -2.259  1.00  0.00           H  
ATOM   3164 1HA  GLY B 194       7.978   2.256  -3.255  1.00  0.00           H  
ATOM   3165 2HA  GLY B 194       8.000   3.600  -2.131  1.00  0.00           H  
ATOM   3166  N   ASN B 195       8.612   1.191  -0.999  1.00  0.00           N  
ATOM   3167  CA  ASN B 195       8.777   0.170  -0.001  1.00  0.00           C  
ATOM   3168  C   ASN B 195       9.162   0.731   1.349  1.00  0.00           C  
ATOM   3169  O   ASN B 195       9.677   1.842   1.477  1.00  0.00           O  
ATOM   3170  CB  ASN B 195       9.813  -0.849  -0.456  1.00  0.00           C  
ATOM   3171  CG  ASN B 195       9.300  -1.775  -1.484  1.00  0.00           C  
ATOM   3172  OD1 ASN B 195       8.357  -2.518  -1.173  1.00  0.00           O  
ATOM   3173  ND2 ASN B 195       9.869  -1.780  -2.663  1.00  0.00           N  
ATOM   3174  H   ASN B 195       9.415   1.485  -1.539  1.00  0.00           H  
ATOM   3175  HA  ASN B 195       7.831  -0.360   0.121  1.00  0.00           H  
ATOM   3176 1HB  ASN B 195      10.662  -0.323  -0.864  1.00  0.00           H  
ATOM   3177 2HB  ASN B 195      10.163  -1.431   0.388  1.00  0.00           H  
ATOM   3178 1HD2 ASN B 195       9.541  -2.406  -3.373  1.00  0.00           H  
ATOM   3179 2HD2 ASN B 195      10.634  -1.165  -2.862  1.00  0.00           H  
ATOM   3180  N   LEU B 196       9.075  -0.139   2.326  1.00  0.00           N  
ATOM   3181  CA  LEU B 196       9.433   0.102   3.712  1.00  0.00           C  
ATOM   3182  C   LEU B 196      10.981   0.099   3.856  1.00  0.00           C  
ATOM   3183  O   LEU B 196      11.542   0.563   4.839  1.00  0.00           O  
ATOM   3184  CB  LEU B 196       8.801  -0.931   4.654  1.00  0.00           C  
ATOM   3185  CG  LEU B 196       7.239  -0.890   4.777  1.00  0.00           C  
ATOM   3186  CD1 LEU B 196       6.780  -2.074   5.629  1.00  0.00           C  
ATOM   3187  CD2 LEU B 196       6.750   0.427   5.436  1.00  0.00           C  
ATOM   3188  H   LEU B 196       8.696  -1.050   2.085  1.00  0.00           H  
ATOM   3189  HA  LEU B 196       9.053   1.079   4.013  1.00  0.00           H  
ATOM   3190 1HB  LEU B 196       9.081  -1.929   4.306  1.00  0.00           H  
ATOM   3191 2HB  LEU B 196       9.222  -0.794   5.652  1.00  0.00           H  
ATOM   3192  HG  LEU B 196       6.807  -0.961   3.789  1.00  0.00           H  
ATOM   3193 1HD1 LEU B 196       5.699  -2.056   5.707  1.00  0.00           H  
ATOM   3194 2HD1 LEU B 196       7.096  -3.014   5.175  1.00  0.00           H  
ATOM   3195 3HD1 LEU B 196       7.215  -1.989   6.621  1.00  0.00           H  
ATOM   3196 1HD2 LEU B 196       5.663   0.406   5.505  1.00  0.00           H  
ATOM   3197 2HD2 LEU B 196       7.170   0.516   6.440  1.00  0.00           H  
ATOM   3198 3HD2 LEU B 196       7.044   1.284   4.853  1.00  0.00           H  
ATOM   3199  N   PHE B 197      11.640  -0.412   2.817  1.00  0.00           N  
ATOM   3200  CA  PHE B 197      13.076  -0.489   2.671  1.00  0.00           C  
ATOM   3201  C   PHE B 197      13.684   0.604   1.796  1.00  0.00           C  
ATOM   3202  O   PHE B 197      14.889   0.597   1.570  1.00  0.00           O  
ATOM   3203  CB  PHE B 197      13.439  -1.841   2.061  1.00  0.00           C  
ATOM   3204  CG  PHE B 197      13.046  -2.953   2.935  1.00  0.00           C  
ATOM   3205  CD1 PHE B 197      11.873  -3.667   2.692  1.00  0.00           C  
ATOM   3206  CD2 PHE B 197      13.821  -3.282   4.025  1.00  0.00           C  
ATOM   3207  CE1 PHE B 197      11.494  -4.682   3.537  1.00  0.00           C  
ATOM   3208  CE2 PHE B 197      13.447  -4.293   4.863  1.00  0.00           C  
ATOM   3209  CZ  PHE B 197      12.279  -4.994   4.626  1.00  0.00           C  
ATOM   3210  H   PHE B 197      11.082  -0.777   2.064  1.00  0.00           H  
ATOM   3211  HA  PHE B 197      13.515  -0.409   3.665  1.00  0.00           H  
ATOM   3212 1HB  PHE B 197      12.945  -1.957   1.098  1.00  0.00           H  
ATOM   3213 2HB  PHE B 197      14.515  -1.895   1.894  1.00  0.00           H  
ATOM   3214  HD1 PHE B 197      11.251  -3.416   1.835  1.00  0.00           H  
ATOM   3215  HD2 PHE B 197      14.741  -2.722   4.227  1.00  0.00           H  
ATOM   3216  HE1 PHE B 197      10.571  -5.235   3.351  1.00  0.00           H  
ATOM   3217  HE2 PHE B 197      14.069  -4.531   5.718  1.00  0.00           H  
ATOM   3218  HZ  PHE B 197      11.973  -5.793   5.304  1.00  0.00           H  
ATOM   3219  N   THR B 198      12.900   1.529   1.256  1.00  0.00           N  
ATOM   3220  CA  THR B 198      13.525   2.514   0.344  1.00  0.00           C  
ATOM   3221  C   THR B 198      13.403   3.932   0.846  1.00  0.00           C  
ATOM   3222  O   THR B 198      13.730   4.898   0.159  1.00  0.00           O  
ATOM   3223  CB  THR B 198      12.959   2.407  -1.088  1.00  0.00           C  
ATOM   3224  OG1 THR B 198      11.534   2.619  -1.085  1.00  0.00           O  
ATOM   3225  CG2 THR B 198      13.280   1.034  -1.654  1.00  0.00           C  
ATOM   3226  H   THR B 198      11.897   1.566   1.441  1.00  0.00           H  
ATOM   3227  HA  THR B 198      14.586   2.297   0.262  1.00  0.00           H  
ATOM   3228  HB  THR B 198      13.420   3.165  -1.713  1.00  0.00           H  
ATOM   3229  HG1 THR B 198      11.362   3.543  -0.871  1.00  0.00           H  
ATOM   3230 1HG2 THR B 198      12.893   0.960  -2.667  1.00  0.00           H  
ATOM   3231 2HG2 THR B 198      14.362   0.897  -1.664  1.00  0.00           H  
ATOM   3232 3HG2 THR B 198      12.833   0.268  -1.039  1.00  0.00           H  
ATOM   3233  N   SER B 199      12.894   4.036   2.034  1.00  0.00           N  
ATOM   3234  CA  SER B 199      12.659   5.298   2.671  1.00  0.00           C  
ATOM   3235  C   SER B 199      13.942   5.891   3.214  1.00  0.00           C  
ATOM   3236  O   SER B 199      14.967   5.214   3.273  1.00  0.00           O  
ATOM   3237  CB  SER B 199      11.718   5.072   3.834  1.00  0.00           C  
ATOM   3238  OG  SER B 199      12.358   4.335   4.827  1.00  0.00           O  
ATOM   3239  H   SER B 199      12.666   3.188   2.531  1.00  0.00           H  
ATOM   3240  HA  SER B 199      12.244   5.991   1.936  1.00  0.00           H  
ATOM   3241 1HB  SER B 199      11.379   6.024   4.240  1.00  0.00           H  
ATOM   3242 2HB  SER B 199      10.862   4.532   3.501  1.00  0.00           H  
ATOM   3243  HG  SER B 199      11.677   4.051   5.437  1.00  0.00           H  
ATOM   3244  N   ALA B 200      13.877   7.156   3.599  1.00  0.00           N  
ATOM   3245  CA  ALA B 200      14.964   7.836   4.289  1.00  0.00           C  
ATOM   3246  C   ALA B 200      14.768   7.642   5.783  1.00  0.00           C  
ATOM   3247  O   ALA B 200      13.622   7.679   6.216  1.00  0.00           O  
ATOM   3248  CB  ALA B 200      14.937   9.307   3.950  1.00  0.00           C  
ATOM   3249  H   ALA B 200      13.001   7.659   3.453  1.00  0.00           H  
ATOM   3250  HA  ALA B 200      15.914   7.390   3.995  1.00  0.00           H  
ATOM   3251 1HB  ALA B 200      15.714   9.810   4.466  1.00  0.00           H  
ATOM   3252 2HB  ALA B 200      15.069   9.405   2.908  1.00  0.00           H  
ATOM   3253 3HB  ALA B 200      13.977   9.730   4.241  1.00  0.00           H  
ATOM   3254  N   PHE B 201      15.843   7.518   6.582  1.00  0.00           N  
ATOM   3255  CA  PHE B 201      15.667   7.392   8.044  1.00  0.00           C  
ATOM   3256  C   PHE B 201      16.465   8.414   8.884  1.00  0.00           C  
ATOM   3257  O   PHE B 201      17.557   8.817   8.510  1.00  0.00           O  
ATOM   3258  CB  PHE B 201      16.137   6.041   8.543  1.00  0.00           C  
ATOM   3259  CG  PHE B 201      15.507   4.872   8.006  1.00  0.00           C  
ATOM   3260  CD1 PHE B 201      16.074   4.213   6.984  1.00  0.00           C  
ATOM   3261  CD2 PHE B 201      14.352   4.398   8.536  1.00  0.00           C  
ATOM   3262  CE1 PHE B 201      15.512   3.058   6.472  1.00  0.00           C  
ATOM   3263  CE2 PHE B 201      13.756   3.258   8.044  1.00  0.00           C  
ATOM   3264  CZ  PHE B 201      14.338   2.575   7.010  1.00  0.00           C  
ATOM   3265  H   PHE B 201      16.773   7.489   6.184  1.00  0.00           H  
ATOM   3266  HA  PHE B 201      14.613   7.511   8.276  1.00  0.00           H  
ATOM   3267 1HB  PHE B 201      17.205   5.948   8.390  1.00  0.00           H  
ATOM   3268 2HB  PHE B 201      15.966   6.024   9.608  1.00  0.00           H  
ATOM   3269  HD1 PHE B 201      16.984   4.592   6.584  1.00  0.00           H  
ATOM   3270  HD2 PHE B 201      13.903   4.936   9.365  1.00  0.00           H  
ATOM   3271  HE1 PHE B 201      15.996   2.537   5.646  1.00  0.00           H  
ATOM   3272  HE2 PHE B 201      12.830   2.896   8.478  1.00  0.00           H  
ATOM   3273  HZ  PHE B 201      13.874   1.671   6.615  1.00  0.00           H  
ATOM   3274  N   THR B 202      15.958   8.746  10.063  1.00  0.00           N  
ATOM   3275  CA  THR B 202      16.723   9.573  10.987  1.00  0.00           C  
ATOM   3276  C   THR B 202      16.302   9.207  12.427  1.00  0.00           C  
ATOM   3277  O   THR B 202      15.149   8.860  12.683  1.00  0.00           O  
ATOM   3278  CB  THR B 202      16.474  11.066  10.672  1.00  0.00           C  
ATOM   3279  OG1 THR B 202      17.380  11.889  11.384  1.00  0.00           O  
ATOM   3280  CG2 THR B 202      15.082  11.453  11.079  1.00  0.00           C  
ATOM   3281  H   THR B 202      15.022   8.430  10.306  1.00  0.00           H  
ATOM   3282  HA  THR B 202      17.782   9.355  10.866  1.00  0.00           H  
ATOM   3283  HB  THR B 202      16.584  11.231   9.618  1.00  0.00           H  
ATOM   3284  HG1 THR B 202      18.247  11.958  10.870  1.00  0.00           H  
ATOM   3285 1HG2 THR B 202      14.929  12.502  10.834  1.00  0.00           H  
ATOM   3286 2HG2 THR B 202      14.365  10.839  10.544  1.00  0.00           H  
ATOM   3287 3HG2 THR B 202      14.962  11.300  12.154  1.00  0.00           H  
ATOM   3288  N   ARG B 203      17.201   9.335  13.384  1.00  0.00           N  
ATOM   3289  CA  ARG B 203      16.855   8.965  14.759  1.00  0.00           C  
ATOM   3290  C   ARG B 203      16.820  10.123  15.730  1.00  0.00           C  
ATOM   3291  O   ARG B 203      17.784  10.885  15.842  1.00  0.00           O  
ATOM   3292  CB  ARG B 203      17.812   7.911  15.271  1.00  0.00           C  
ATOM   3293  CG  ARG B 203      17.593   7.476  16.696  1.00  0.00           C  
ATOM   3294  CD  ARG B 203      18.568   6.351  17.178  1.00  0.00           C  
ATOM   3295  NE  ARG B 203      18.479   6.143  18.659  1.00  0.00           N  
ATOM   3296  CZ  ARG B 203      17.575   5.357  19.293  1.00  0.00           C  
ATOM   3297  NH1 ARG B 203      16.610   4.679  18.656  1.00  0.00           N  
ATOM   3298  NH2 ARG B 203      17.670   5.288  20.581  1.00  0.00           N  
ATOM   3299  H   ARG B 203      18.138   9.653  13.126  1.00  0.00           H  
ATOM   3300  HA  ARG B 203      15.866   8.520  14.752  1.00  0.00           H  
ATOM   3301 1HB  ARG B 203      17.740   7.033  14.646  1.00  0.00           H  
ATOM   3302 2HB  ARG B 203      18.801   8.286  15.199  1.00  0.00           H  
ATOM   3303 1HG  ARG B 203      17.702   8.331  17.343  1.00  0.00           H  
ATOM   3304 2HG  ARG B 203      16.568   7.106  16.781  1.00  0.00           H  
ATOM   3305 1HD  ARG B 203      18.331   5.410  16.683  1.00  0.00           H  
ATOM   3306 2HD  ARG B 203      19.598   6.638  16.944  1.00  0.00           H  
ATOM   3307  HE  ARG B 203      19.177   6.594  19.293  1.00  0.00           H  
ATOM   3308 1HH1 ARG B 203      16.531   4.737  17.653  1.00  0.00           H  
ATOM   3309 2HH1 ARG B 203      15.961   4.111  19.186  1.00  0.00           H  
ATOM   3310 1HH2 ARG B 203      18.440   5.819  21.040  1.00  0.00           H  
ATOM   3311 2HH2 ARG B 203      17.027   4.731  21.123  1.00  0.00           H  
ATOM   3312  N   LEU B 204      15.695  10.248  16.442  1.00  0.00           N  
ATOM   3313  CA  LEU B 204      15.523  11.299  17.456  1.00  0.00           C  
ATOM   3314  C   LEU B 204      15.879  10.701  18.780  1.00  0.00           C  
ATOM   3315  O   LEU B 204      15.354   9.650  19.173  1.00  0.00           O  
ATOM   3316  CB  LEU B 204      14.078  11.850  17.565  1.00  0.00           C  
ATOM   3317  CG  LEU B 204      13.871  12.906  18.679  1.00  0.00           C  
ATOM   3318  CD1 LEU B 204      14.616  14.152  18.336  1.00  0.00           C  
ATOM   3319  CD2 LEU B 204      12.433  13.205  18.844  1.00  0.00           C  
ATOM   3320  H   LEU B 204      14.953   9.562  16.297  1.00  0.00           H  
ATOM   3321  HA  LEU B 204      16.210  12.123  17.253  1.00  0.00           H  
ATOM   3322 1HB  LEU B 204      13.804  12.312  16.619  1.00  0.00           H  
ATOM   3323 2HB  LEU B 204      13.394  11.022  17.756  1.00  0.00           H  
ATOM   3324  HG  LEU B 204      14.270  12.524  19.602  1.00  0.00           H  
ATOM   3325 1HD1 LEU B 204      14.480  14.887  19.127  1.00  0.00           H  
ATOM   3326 2HD1 LEU B 204      15.677  13.928  18.226  1.00  0.00           H  
ATOM   3327 3HD1 LEU B 204      14.223  14.548  17.410  1.00  0.00           H  
ATOM   3328 1HD2 LEU B 204      12.300  13.944  19.632  1.00  0.00           H  
ATOM   3329 2HD2 LEU B 204      12.048  13.592  17.925  1.00  0.00           H  
ATOM   3330 3HD2 LEU B 204      11.911  12.308  19.104  1.00  0.00           H  
ATOM   3331  N   ILE B 205      16.795  11.343  19.438  1.00  0.00           N  
ATOM   3332  CA  ILE B 205      17.241  10.920  20.719  1.00  0.00           C  
ATOM   3333  C   ILE B 205      16.825  11.956  21.708  1.00  0.00           C  
ATOM   3334  O   ILE B 205      17.166  13.120  21.535  1.00  0.00           O  
ATOM   3335  CB  ILE B 205      18.751  10.760  20.682  1.00  0.00           C  
ATOM   3336  CG1 ILE B 205      19.095   9.732  19.627  1.00  0.00           C  
ATOM   3337  CG2 ILE B 205      19.287  10.416  22.017  1.00  0.00           C  
ATOM   3338  CD1 ILE B 205      20.554   9.641  19.276  1.00  0.00           C  
ATOM   3339  H   ILE B 205      17.211  12.172  19.027  1.00  0.00           H  
ATOM   3340  HA  ILE B 205      16.780   9.970  20.978  1.00  0.00           H  
ATOM   3341  HB  ILE B 205      19.192  11.689  20.354  1.00  0.00           H  
ATOM   3342 1HG1 ILE B 205      18.758   8.755  19.974  1.00  0.00           H  
ATOM   3343 2HG1 ILE B 205      18.564   9.988  18.720  1.00  0.00           H  
ATOM   3344 1HG2 ILE B 205      20.372  10.329  21.953  1.00  0.00           H  
ATOM   3345 2HG2 ILE B 205      19.027  11.206  22.721  1.00  0.00           H  
ATOM   3346 3HG2 ILE B 205      18.857   9.468  22.348  1.00  0.00           H  
ATOM   3347 1HD1 ILE B 205      20.699   8.882  18.502  1.00  0.00           H  
ATOM   3348 2HD1 ILE B 205      20.896  10.613  18.907  1.00  0.00           H  
ATOM   3349 3HD1 ILE B 205      21.119   9.366  20.168  1.00  0.00           H  
ATOM   3350  N   VAL B 206      16.071  11.563  22.729  1.00  0.00           N  
ATOM   3351  CA  VAL B 206      15.628  12.553  23.707  1.00  0.00           C  
ATOM   3352  C   VAL B 206      16.205  12.196  25.051  1.00  0.00           C  
ATOM   3353  O   VAL B 206      15.959  11.098  25.558  1.00  0.00           O  
ATOM   3354  OXT VAL B 206      16.905  12.980  25.631  1.00  0.00           O  
ATOM   3355  CB  VAL B 206      14.079  12.608  23.818  1.00  0.00           C  
ATOM   3356  CG1 VAL B 206      13.679  13.642  24.848  1.00  0.00           C  
ATOM   3357  CG2 VAL B 206      13.424  12.945  22.469  1.00  0.00           C  
ATOM   3358  H   VAL B 206      15.815  10.591  22.834  1.00  0.00           H  
ATOM   3359  HA  VAL B 206      15.996  13.538  23.427  1.00  0.00           H  
ATOM   3360  HB  VAL B 206      13.721  11.644  24.153  1.00  0.00           H  
ATOM   3361 1HG1 VAL B 206      12.596  13.669  24.944  1.00  0.00           H  
ATOM   3362 2HG1 VAL B 206      14.115  13.385  25.800  1.00  0.00           H  
ATOM   3363 3HG1 VAL B 206      14.038  14.623  24.536  1.00  0.00           H  
ATOM   3364 1HG2 VAL B 206      12.338  12.962  22.589  1.00  0.00           H  
ATOM   3365 2HG2 VAL B 206      13.761  13.913  22.128  1.00  0.00           H  
ATOM   3366 3HG2 VAL B 206      13.688  12.192  21.741  1.00  0.00           H  
TER                                                                             
REMARK PDBinfo-LABEL:    1 BOINC norm_sadl_9bc32e39fd96e64286323717145257bc_0001_000000054_0001__native

score 14213.8
silent_score 14213.8
time -1178.81
                               
